# Supplementary material for: Horizontal transfer of the rfb cluster in Leptospira is a genetic determinant of serovar identity
Source: Life Sci Alliance. 2022 Dec 9;6(2):e202201480. doi: 10.26508/lsa.202201480 (PMC9736851; doi:10.26508/lsa.202201480)
Supplement: Supplementary file 2 [file LSA-2022-01480_TableS1.xlsx]

## Sheet: Ordered according phylogeny
ANI figures among the 12 strains sequenced in this study, and also including other L. noguchii draft WGSs. Ordered according to phylogenetic proximity (see Fig. 2). Along with the strain designation, the country from where each L. noguchii isolate was obtained (BRB=Barbados; BRA=Brazil; CHN=China; GLP=Guadeloupe; NIC=Nicaragua; PAN=Panama; PER=Peru; TTO=Trinidad & Tobago; USA=United States of Ame…
	201102933 (ND/GLP)	bajan (AUS/BRB)	barbudensis (AUS/BRB)	56189 (ND/PER)	56682 (ND/CHN)	CZ214 (PAN/PAN)	lyse (PAN/UNK)	HAI1536 (ND/PER)	2006001870 (ND/USA)	IP1705032 (AUT/URY)	Bonito (AUT/BRA)	IP1708035 (AUT/URY)	IP1709037 (AUT/URY)	Cascata (BAT/BRA)	IP1512017 (ND/URY)	IP1605021 (PYR/URY)	IP1611025 (AUT/URY)	IP1804061 (ND/URY)	IP1703027 (ND/URY)	IP1712055 (ND/URY)	201700036 (PAN/BRA)	U73 (PAN/BRA)	Hook (AUS/BRA)	201700038 (AUS/PER)	ZUN142 (AUT/PER)	soteropolitana (AUS/BRA)	IP1611024 (AUS/URY)	56271 (ND/TTO)	201601331 (ND/VEN)	rushan (AUS/CHN)	56183 (ND/USA)	56190 (ND/NIC)	nicaragua (AUS/NIC)	2001034031 (ND/USA)	1993005606 (ND/USA)	2007001578 (ND/USA)	L. interrogans str 56601	L. kirschneri str 200702274
201102933 (ND/GLP)		99.88	99.87	98.34	98.18	98.09	98.16	98.24	95.6	95.43	95.45	95.44	95.34	95.42	95.34	95.31	95.82	95.44	95.4	95.42	95.8	95.83	95.68	95.76	95.68	96.05	95.76	95.75	95.6	95.68	95.73	96.05	96.3	95.98	96.08	96.1	89.43	89.97
bajan (AUS/BRB)	99.88		99.86	98.34	98.16	98.01	98.16	98.2	95.55	95.43	95.38	95.39	95.31	95.41	95.39	95.36	95.83	95.42	95.41	95.43	95.7	95.83	95.66	95.78	95.65	96.15	95.6	95.73	95.5	95.68	95.64	96.01	96.28	95.92	96.01	96.07	89.46	90.02
barbudensis (AUS/BRB)	99.87	99.86		98.32	98.14	98.08	98.13	98.24	95.57	95.45	95.35	95.38	95.27	95.47	95.37	95.31	95.7	95.43	95.47	95.42	95.76	95.77	95.67	95.75	95.66	96.12	95.68	95.76	95.61	95.6	95.76	96.04	96.25	95.95	96.07	96.03	89.44	90.11
56189 (ND/PER)	98.34	98.34	98.32		98.71	98.71	98.66	98.65	95.47	95.38	95.27	95.23	95.17	95.28	95.27	95.24	95.53	95.29	95.32	95.32	95.62	95.63	95.56	95.61	95.71	96.02	95.56	95.68	95.67	95.65	95.71	95.95	96.26	95.95	95.96	96.03	89.37	90.13
56682 (ND/CHN)	98.18	98.16	98.14	98.71		99.95	99.93	98.66	95.64	95.46	95.36	95.3	95.26	95.44	95.44	95.38	95.71	95.43	95.49	95.54	95.81	95.82	95.67	95.7	95.72	96.12	95.69	95.75	95.66	95.71	95.78	96.01	96.32	96.09	96.13	96.14	89.39	90.07
CZ214 (PAN/PAN)	98.09	98.01	98.08	98.71	99.95		99.92	98.68	95.52	95.32	95.21	95.29	95.1	95.38	95.37	95.37	95.69	95.45	95.47	95.31	95.54	95.66	95.56	95.72	95.61	96.1	95.58	95.72	95.58	95.65	95.67	96	96.31	96.03	96.2	96.13	89.49	90.13
lyse (PAN/UNK)	98.16	98.16	98.13	98.66	99.93	99.92		98.61	95.58	95.46	95.29	95.32	95.2	95.37	95.37	95.37	95.72	95.38	95.42	95.39	95.68	95.7	95.61	95.74	95.67	96.12	95.58	95.77	95.63	95.73	95.77	96.03	96.3	95.98	96.06	96.14	89.45	90.06
HAI1536 (ND/PER)	98.24	98.2	98.24	98.65	98.66	98.68	98.61		95.4	95.31	95.33	95.2	95.21	95.28	95.31	95.31	95.75	95.35	95.3	95.25	95.59	95.66	95.54	95.5	95.43	95.94	95.53	95.64	95.59	95.71	95.72	95.85	96.27	95.99	96.01	96.13	89.39	90.28
2006001870 (ND/USA)	95.6	95.55	95.57	95.47	95.64	95.52	95.58	95.4		98.82	98	98.02	97.84	98.08	98.36	98.32	98.54	98.3	98.37	98.39	98.6	98.62	98.65	98.51	98.42	98.52	98.46	98.58	98.55	98.6	98.64	98.14	98.09	97.41	97.62	97.6	89.52	90.57
IP1705032 (AUT/URY)	95.43	95.43	95.45	95.38	95.46	95.32	95.46	95.31	98.82		98.02	98.08	97.88	98.09	98.5	98.44	98.67	98.52	98.51	98.53	98.65	98.78	98.72	98.5	98.45	98.56	98.58	98.67	98.49	98.54	98.57	98.03	98.02	97.31	97.42	97.49	89.59	90.4
Bonito (AUT/BRA)	95.45	95.38	95.35	95.27	95.36	95.21	95.29	95.33	98	98.02		99.27	99.02	98.94	98.04	98.07	98.25	98.02	98.07	98.12	97.81	97.95	98.04	97.81	97.7	98	97.74	97.83	97.8	97.85	97.87	97.51	97.54	97.23	97.3	97.33	89.68	90.57
IP1708035 (AUT/URY)	95.44	95.39	95.38	95.23	95.3	95.29	95.32	95.2	98.02	98.08	99.27		98.9	98.92	98.07	98.05	98.28	98.03	98.95	98.13	97.88	98.03	98.04	97.81	97.68	97.93	97.79	97.95	97.72	97.87	97.98	97.56	97.61	97.17	97.37	97.28	89.65	90.52
IP1709037 (AUT/URY)	95.34	95.31	95.27	95.17	95.26	95.1	95.2	95.21	97.84	97.88	99.02	98.9		98.86	97.87	97.87	98.1	97.89	97.98	97.92	97.8	97.9	97.92	97.75	97.65	97.88	97.6	97.81	97.59	97.74	97.81	97.48	97.55	97.12	97.22	97.19	89.57	90.6
Cascata (BAT/BRA)	95.42	95.41	95.47	95.28	95.44	95.38	95.37	95.28	98.08	98.09	98.94	98.92	98.86		98.1	98.1	98.22	98.09	98.19	98.09	97.94	98.07	98.13	97.87	97.76	98.07	97.9	98.07	97.84	97.85	97.99	97.59	97.51	97.21	97.33	97.43	89.66	90.66
IP1512017 (ND/URY)	95.34	95.39	95.37	95.27	95.44	95.37	95.37	95.31	98.36	98.5	98.04	98.07	97.87	98.1		99.1	99.01	98.98	98.95	98.97	98.39	98.41	98.43	98.19	98.12	98.27	98.12	98.34	98.14	98.18	98.37	97.85	97.86	97.27	97.37	97.44	89.57	90.47
IP1605021 (PYR/URY)	95.31	95.36	95.31	95.24	95.38	95.37	95.37	95.31	98.32	98.44	98.07	98.05	97.87	98.1	99.1		99.02	98.93	98.91	98.88	98.28	98.44	98.4	98.14	98.09	98.21	98.15	98.32	98.13	98.16	98.2	97.8	97.85	97.25	97.39	97.38	89.58	90.54
IP1611025 (AUT/URY)	95.82	95.83	95.7	95.53	95.71	95.69	95.72	95.75	98.54	98.67	98.25	98.28	98.1	98.22	99.01	99.02		99.1	99.05	99.06	98.52	98.51	98.47	98.23	98.28	98.34	98.27	98.36	98.25	98.31	98.38	97.91	97.91	97.4	97.63	97.59	89.86	90.69
IP1804061 (ND/URY)	95.44	95.42	95.43	95.29	95.43	95.45	95.38	95.35	98.3	98.52	98.02	98.03	97.89	98.09	98.98	98.93	99.1		98.95	99.02	98.29	98.39	98.43	98.2	98.04	98.32	98.21	98.4	98.09	98.23	98.3	97.89	97.88	97.2	97.48	97.5	89.51	90.43
IP1703027 (ND/URY)	95.4	95.41	95.47	95.32	95.49	95.47	95.42	95.3	98.37	98.51	98.07	98.95	97.98	98.19	98.95	98.91	99.05	98.95		99.87	98.34	98.45	98.45	98.19	98.16	98.25	98.21	98.37	98.12	98.25	98.31	97.84	97.81	97.3	97.42	97.54	89.5	90.44
IP1712055 (ND/URY)	95.42	95.43	95.42	95.32	95.54	95.31	95.39	95.25	98.39	98.53	98.12	98.13	97.92	98.09	98.97	98.88	99.06	99.02	99.87		98.34	98.46	98.42	98.18	98.12	98.28	98.2	98.38	98.14	98.22	98.3	97.83	97.82	97.29	97.41	97.56	89.5	90.46
201700036 (PAN/BRA)	95.8	95.7	95.76	95.62	95.81	95.54	95.68	95.59	98.6	98.65	97.81	97.88	97.8	97.94	98.39	98.28	98.52	98.29	98.34	98.34		99.7	98.72	98.47	98.42	98.53	98.5	98.59	98.36	98.36	98.48	98.04	97.99	97.39	97.53	97.6	89.52	90.37
U73 (PAN/BRA)	95.83	95.83	95.77	95.63	95.82	95.66	95.7	95.66	98.62	98.78	97.95	98.03	97.9	98.07	98.41	98.44	98.51	98.39	98.45	98.46	99.7		98.75	98.59	98.6	98.64	98.58	98.66	98.42	98.46	98.55	98.18	98.12	97.54	97.71	97.72	89.73	90.55
Hook (AUS/BRA)	95.68	95.66	95.67	95.56	95.67	95.56	95.61	95.54	98.65	98.72	98.04	98.04	97.92	98.13	98.43	98.4	98.47	98.43	98.45	98.42	98.72	98.75		98.57	98.5	98.63	98.68	98.71	98.49	98.5	98.56	98.13	98.11	97.4	97.62	97.73	89.57	90.45
201700038 (AUS/PER)	95.76	95.78	95.75	95.61	95.7	95.72	95.74	95.5	98.51	98.5	97.81	97.81	97.75	97.87	98.19	98.14	98.23	98.2	98.19	98.18	98.47	98.59	98.57		99.33	98.93	98.9	98.53	98.34	98.41	98.5	98.16	98.13	97.48	97.61	97.71	89.58	90.49
ZUN142 (AUT/PER)	95.68	95.65	95.66	95.71	95.72	95.61	95.67	95.43	98.42	98.45	97.7	97.68	97.65	97.76	98.12	98.09	98.28	98.04	98.16	98.12	98.42	98.6	98.5	99.33		98.99	98.88	98.59	98.25	98.34	98.42	98.05	98.05	97.29	97.54	97.6	89.45	90.39
soteropolitana (AUS/BRA)	96.05	96.15	96.12	96.02	96.12	96.1	96.12	95.94	98.52	98.56	98	97.93	97.88	98.07	98.27	98.21	98.34	98.32	98.25	98.28	98.53	98.64	98.63	98.93	98.99		98.86	98.57	98.42	98.4	98.5	98.12	98.06	97.56	97.66	97.74	89.71	90.6
IP1611024 (AUS/URY)	95.76	95.6	95.68	95.56	95.69	95.58	95.58	95.53	98.46	98.58	97.74	97.79	97.6	97.9	98.12	98.15	98.27	98.21	98.21	98.2	98.5	98.58	98.68	98.9	98.88	98.86		98.67	98.36	98.4	98.52	98.12	98.07	97.36	97.52	97.58	89.5	90.36
56271 (ND/TTO)	95.75	95.73	95.76	95.68	95.75	95.72	95.77	95.64	98.58	98.67	97.83	97.95	97.81	98.07	98.34	98.32	98.36	98.4	98.37	98.38	98.59	98.66	98.71	98.53	98.59	98.57	98.67		98.45	98.47	98.56	98.14	98.18	97.55	97.69	97.73	89.64	90.47
201601331 (ND/VEN)	95.6	95.5	95.61	95.67	95.66	95.58	95.63	95.59	98.55	98.49	97.8	97.72	97.59	97.84	98.14	98.13	98.25	98.09	98.12	98.14	98.36	98.42	98.49	98.34	98.25	98.42	98.36	98.45		99.82	99.91	98.22	98.15	97.5	97.69	97.68	89.52	90.41
rushan (AUS/CHN)	95.68	95.68	95.6	95.65	95.71	95.65	95.73	95.71	98.6	98.54	97.85	97.87	97.74	97.85	98.18	98.16	98.31	98.23	98.25	98.22	98.36	98.46	98.5	98.41	98.34	98.4	98.4	98.47	99.82		99.87	98.24	98.13	97.53	97.71	97.8	89.62	90.42
56183 (ND/USA)	95.73	95.64	95.76	95.71	95.78	95.67	95.77	95.72	98.64	98.57	97.87	97.98	97.81	97.99	98.37	98.2	98.38	98.3	98.31	98.3	98.48	98.55	98.56	98.5	98.42	98.5	98.52	98.56	99.91	99.87		98.21	98.22	97.59	97.75	97.83	89.55	90.48
56190 (ND/NIC)	96.05	96.01	96.04	95.95	96.01	96	96.03	95.85	98.14	98.03	97.51	97.56	97.48	97.59	97.85	97.8	97.91	97.89	97.84	97.83	98.04	98.18	98.13	98.16	98.05	98.12	98.12	98.14	98.22	98.24	98.21		99.77	97.86	97.99	97.98	89.63	90.47
nicaragua (AUS/NIC)	96.3	96.28	96.25	96.26	96.32	96.31	96.3	96.27	98.09	98.02	97.54	97.61	97.55	97.51	97.86	97.85	97.91	97.88	97.81	97.82	97.99	98.12	98.11	98.13	98.05	98.06	98.07	98.18	98.15	98.13	98.22	99.77		97.86	98.01	98.02	89.76	90.51
2001034031 (ND/USA)	95.98	95.92	95.95	95.95	96.09	96.03	95.98	95.99	97.41	97.31	97.23	97.17	97.12	97.21	97.27	97.25	97.4	97.2	97.3	97.29	97.39	97.54	97.4	97.48	97.29	97.56	97.36	97.55	97.5	97.53	97.59	97.86	97.86		98.67	98.67	89.57	90.43
1993005606 (ND/USA)	96.08	96.01	96.07	95.96	96.13	96.2	96.06	96.01	97.62	97.42	97.3	97.37	97.22	97.33	97.37	97.39	97.63	97.48	97.42	97.41	97.53	97.71	97.62	97.61	97.54	97.66	97.52	97.69	97.69	97.71	97.75	97.99	98.01	98.67		99.42	89.54	90.5
2007001578 (ND/USA)	96.1	96.07	96.03	96.03	96.14	96.13	96.14	96.13	97.6	97.49	97.33	97.28	97.19	97.43	97.44	97.38	97.59	97.5	97.54	97.56	97.6	97.72	97.73	97.71	97.6	97.74	97.58	97.73	97.68	97.8	97.83	97.98	98.02	98.67	99.42		89.59	90.37
L. interrogans str 56601	89.43	89.46	89.44	89.37	89.39	89.49	89.45	89.39	89.52	89.59	89.68	89.65	89.57	89.66	89.57	89.58	89.86	89.51	89.5	89.5	89.52	89.73	89.57	89.58	89.45	89.71	89.5	89.64	89.52	89.62	89.55	89.63	89.76	89.57	89.54	89.59		91.02
L. kirschneri str 200702274	89.97	90.02	90.11	90.13	90.07	90.13	90.06	90.28	90.57	90.4	90.57	90.52	90.6	90.66	90.47	90.54	90.69	90.43	90.44	90.46	90.37	90.55	90.45	90.49	90.39	90.6	90.36	90.47	90.41	90.42	90.48	90.47	90.51	90.43	90.5	90.37	91.02
