# Supplementary material for: Horizontal transfer of the rfb cluster in Leptospira is a genetic determinant of serovar identity
Source: Life Sci Alliance. 2022 Dec 9;6(2):e202201480. doi: 10.26508/lsa.202201480 (PMC9736851; doi:10.26508/lsa.202201480)
Supplement: Supplementary file 3 [file LSA-2022-01480_TableS2.xlsx]

## Sheet: Sheet1
Genes present only in one L. noguchii strain and absent in the others, were used to map them onto KEGG orthology (KO) groups, which are nodes in KEGG pathway maps.
The search and mapping was done as described in Materials and Methods.
KO group are displayed clustered according to different pathways, themselves listed in descending order according to the number of hits for each pathway.
map01100 Metabolic pathways (16)
	ko:K00721 DPM1; dolichol-phosphate mannosyltransferase [EC:2.4.1.83]
	ko:K00979 kdsB; 3-deoxy-manno-octulosonate cytidylyltransferase (CMP-KDO synthetase) [EC:2.7.7.38]
	ko:K01790 rfbC; dTDP-4-dehydrorhamnose 3,5-epimerase [EC:5.1.3.13]
	ko:K01953 asnB; asparagine synthase (glutamine-hydrolysing) [EC:6.3.5.4]
	ko:K03270 kdsC; 3-deoxy-D-manno-octulosonate 8-phosphate phosphatase (KDO 8-P phosphatase) [EC:3.1.3.45]
	ko:K08679 GAE; UDP-glucuronate 4-epimerase [EC:5.1.3.6]
	ko:K10532 HGSNAT; heparan-alpha-glucosaminide N-acetyltransferase [EC:2.3.1.78]
	ko:K13020 wlbA; UDP-N-acetyl-2-amino-2-deoxyglucuronate dehydrogenase [EC:1.1.1.335]
	ko:K15897 pseG; UDP-2,4-diacetamido-2,4,6-trideoxy-beta-L-altropyranose hydrolase [EC:3.6.1.57]
	ko:K18429 legG; GDP/UDP-N,N'-diacetylbacillosamine 2-epimerase (hydrolysing) [EC:3.2.1.184]
	ko:K18430 legI; N,N'-diacetyllegionaminate synthase [EC:2.5.1.101]
	ko:K18431 legF; CMP-N,N'-diacetyllegionaminic acid synthase [EC:2.7.7.82]
	ko:K24305 lea6; UDP-2-acetamido-4-(D-alanylamino)-2,4,6-trideoxy-alpha-D-mannopyranose hydrolase
	ko:K01652 E2.2.1.6L; acetolactate synthase I/II/III large subunit [EC:2.2.1.6]
	ko:K01735 aroB; 3-dehydroquinate synthase [EC:4.2.3.4]
	ko:K07816 E2.7.6.5; GTP pyrophosphokinase [EC:2.7.6.5]
map01250 Biosynthesis of nucleotide sugars (10)
	ko:K00979 kdsB; 3-deoxy-manno-octulosonate cytidylyltransferase (CMP-KDO synthetase) [EC:2.7.7.38]
	ko:K01790 rfbC; dTDP-4-dehydrorhamnose 3,5-epimerase [EC:5.1.3.13]
	ko:K03270 kdsC; 3-deoxy-D-manno-octulosonate 8-phosphate phosphatase (KDO 8-P phosphatase) [EC:3.1.3.45]
	ko:K08679 GAE; UDP-glucuronate 4-epimerase [EC:5.1.3.6]
	ko:K13020 wlbA; UDP-N-acetyl-2-amino-2-deoxyglucuronate dehydrogenase [EC:1.1.1.335]
	ko:K15897 pseG; UDP-2,4-diacetamido-2,4,6-trideoxy-beta-L-altropyranose hydrolase [EC:3.6.1.57]
	ko:K18429 legG; GDP/UDP-N,N'-diacetylbacillosamine 2-epimerase (hydrolysing) [EC:3.2.1.184]
	ko:K18430 legI; N,N'-diacetyllegionaminate synthase [EC:2.5.1.101]
	ko:K18431 legF; CMP-N,N'-diacetyllegionaminic acid synthase [EC:2.7.7.82]
	ko:K24305 lea6; UDP-2-acetamido-4-(D-alanylamino)-2,4,6-trideoxy-alpha-D-mannopyranose hydrolase
map00520 Amino sugar and nucleotide sugar metabolism (6)
	ko:K08679 GAE; UDP-glucuronate 4-epimerase [EC:5.1.3.6]
	ko:K13020 wlbA; UDP-N-acetyl-2-amino-2-deoxyglucuronate dehydrogenase [EC:1.1.1.335]
	ko:K15897 pseG; UDP-2,4-diacetamido-2,4,6-trideoxy-beta-L-altropyranose hydrolase [EC:3.6.1.57]
	ko:K18429 legG; GDP/UDP-N,N'-diacetylbacillosamine 2-epimerase (hydrolysing) [EC:3.2.1.184]
	ko:K18430 legI; N,N'-diacetyllegionaminate synthase [EC:2.5.1.101]
	ko:K18431 legF; CMP-N,N'-diacetyllegionaminic acid synthase [EC:2.7.7.82]
map00541 O-Antigen nucleotide sugar biosynthesis (5)
	ko:K01790 rfbC; dTDP-4-dehydrorhamnose 3,5-epimerase [EC:5.1.3.13]
	ko:K08679 GAE; UDP-glucuronate 4-epimerase [EC:5.1.3.6]
	ko:K13020 wlbA; UDP-N-acetyl-2-amino-2-deoxyglucuronate dehydrogenase [EC:1.1.1.335]
	ko:K15897 pseG; UDP-2,4-diacetamido-2,4,6-trideoxy-beta-L-altropyranose hydrolase [EC:3.6.1.57]
	ko:K24305 lea6; UDP-2-acetamido-4-(D-alanylamino)-2,4,6-trideoxy-alpha-D-mannopyranose hydrolase
map01110 Biosynthesis of secondary metabolites (4)
	ko:K01652 E2.2.1.6L; acetolactate synthase I/II/III large subunit [EC:2.2.1.6]
	ko:K01735 aroB; 3-dehydroquinate synthase [EC:4.2.3.4]
	ko:K01790 rfbC; dTDP-4-dehydrorhamnose 3,5-epimerase [EC:5.1.3.13]
	ko:K01953 asnB; asparagine synthase (glutamine-hydrolysing) [EC:6.3.5.4]
map01230 Biosynthesis of amino acids (3)
	ko:K01652 E2.2.1.6L; acetolactate synthase I/II/III large subunit [EC:2.2.1.6]
	ko:K01735 aroB; 3-dehydroquinate synthase [EC:4.2.3.4]
	ko:K01953 asnB; asparagine synthase (glutamine-hydrolysing) [EC:6.3.5.4]
map00540 Lipopolysaccharide biosynthesis (2)
	ko:K00979 kdsB; 3-deoxy-manno-octulosonate cytidylyltransferase (CMP-KDO synthetase) [EC:2.7.7.38]
	ko:K03270 kdsC; 3-deoxy-D-manno-octulosonate 8-phosphate phosphatase (KDO 8-P phosphatase) [EC:3.1.3.45]
map01240 Biosynthesis of cofactors (1)
	ko:K08679 GAE; UDP-glucuronate 4-epimerase [EC:5.1.3.6]
map02030 Bacterial chemotaxis (1)
	ko:K03406 mcp; methyl-accepting chemotaxis protein
map00521 Streptomycin biosynthesis (1)
	ko:K01790 rfbC; dTDP-4-dehydrorhamnose 3,5-epimerase [EC:5.1.3.13]
map00230 Purine metabolism (1)
	ko:K07816 E2.7.6.5; GTP pyrophosphokinase [EC:2.7.6.5]
map00290 Valine, leucine and isoleucine biosynthesis (1)
	ko:K01652 E2.2.1.6L; acetolactate synthase I/II/III large subunit [EC:2.2.1.6]
map00523 Polyketide sugar unit biosynthesis (1)
	ko:K01790 rfbC; dTDP-4-dehydrorhamnose 3,5-epimerase [EC:5.1.3.13]
map00531 Glycosaminoglycan degradation (1)
	ko:K10532 HGSNAT; heparan-alpha-glucosaminide N-acetyltransferase [EC:2.3.1.78]
map00650 Butanoate metabolism (1)
	ko:K01652 E2.2.1.6L; acetolactate synthase I/II/III large subunit [EC:2.2.1.6]
map00400 Phenylalanine, tyrosine and tryptophan biosynthesis (1)
	ko:K01735 aroB; 3-dehydroquinate synthase [EC:4.2.3.4]
map00053 Ascorbate and aldarate metabolism (1)
	ko:K08679 GAE; UDP-glucuronate 4-epimerase [EC:5.1.3.6]
map02020 Two-component system (1)
	ko:K03406 mcp; methyl-accepting chemotaxis protein
map00970 Aminoacyl-tRNA biosynthesis (1)
	ko:K01887 RARS; arginyl-tRNA synthetase [EC:6.1.1.19]
map01210 2-Oxocarboxylic acid metabolism (1)
	ko:K01652 E2.2.1.6L; acetolactate synthase I/II/III large subunit [EC:2.2.1.6]
map00770 Pantothenate and CoA biosynthesis (1)
	ko:K01652 E2.2.1.6L; acetolactate synthase I/II/III large subunit [EC:2.2.1.6]
map00250 Alanine, aspartate and glutamate metabolism (1)
	ko:K01953 asnB; asparagine synthase (glutamine-hydrolysing) [EC:6.3.5.4]
map00510 N-Glycan biosynthesis (1)
	ko:K00721 DPM1; dolichol-phosphate mannosyltransferase [EC:2.4.1.83]
map00660 C5-Branched dibasic acid metabolism (1)
	ko:K01652 E2.2.1.6L; acetolactate synthase I/II/III large subunit [EC:2.2.1.6]
