# Supplementary material for: Horizontal transfer of the rfb cluster in Leptospira is a genetic determinant of serovar identity
Source: Life Sci Alliance. 2022 Dec 9;6(2):e202201480. doi: 10.26508/lsa.202201480 (PMC9736851; doi:10.26508/lsa.202201480)
Supplement: Supplementary file 4 [file LSA-2022-01480_TableS3.xlsx]

## Sheet: Plasmids' features
Plasmids from L. noguchii strains (finished WGSs obtained in this study)
Along with the strain designation, indicated in parentheses are the country from where each isolate was obtained (BRB=Barbados; BRA=Brazil; CHN=China; GLP=Guadeloupe; JPN=Japan; LKA=Sri Lanka; MYS=Malaysia; MYT=Mayotte; NLD=Netherlands; THA=Thailand; URY=Uruguay; UNK=unknown; VEN=Venezuela), and the strain's serogroup Sg (AUS=Australis; AUT=Autumnalis; BAL=Ballum; BAT=Bataviae;CAN=Canicola; GRI=G…
Strain	Plasmid name	Size (bp)	G+C content (%)	Protein coding (%)	Protein-coding genes	Hypothetical genes	% Hypothetical genes	Transposases	%Transposases	tRNA	rRNA
201601331 (ND/VEN)	p1	65245	35.9	65.2	46	32	69.5652	1	2.17391	0	0
	p2	38153	33.4	57	33	24	72.7273	2	6.06061	0	0
	p3	28484	35.8	34.1	26	25	96.1538	1	3.84615	0	0
barbudensis (AUS/URY)	p1	47641	42.2	45.2	65	65	100	0	0	0	0
	p2	44440	42.5	46	63	61	96.8254	0	0	0	0
IP1512017 (ND/URY)	p1	178101	38.3	74.3	139	122	87.7698	7	5.03597	0	0
	p2	67330	37.2	76.6	48	42	87.5	3	6.25	0	0
	p3	43769	35.4	73	33	29	87.8788	0	0	0	0
IP1605021 (PYR/URY)	p1	169819	38.1	75	136	115	84.5588	11	8.08824	0	0
	p2	47268	36.4	67.3	29	23	79.3103	3	10.3448	0	0
IP1611024 (AUS/URY)	p1	89758	32.4	83.1	93	84	90.3226	0	0	0	0
	p2	74081	34.6	67	60	46	76.6667	5	8.33333	0	0
	p3	57447	34.3	61.2	50	39	78	3	6	0	0
	p4	41294	32.4	71.2	30	22	73.3333	1	3.33333	0	0
IP1703027 (ND/URY)	p1	83272	35.9	71.2	52	40	76.9231	1	1.92308	0	0
	p2	61325	35.7	73.1	44	34	77.2727	3	6.81818	0	0
IP1705032 (AUT/URY)	p1	58982	35.9	65.2	49	41	83.6735	0	0	0	0
IP1709037 (AUT/URY)	p1	90518	35.3	73.5	74	60	81.0811	6	8.10811	0	0
	p2	74070	34.5	65.5	61	46	75.4098	5	8.19672	0	0
IP1712055 (ND/URY)	p1	83272	35.9	71.2	52	40	76.9231	1	1.92308	0	0
	p2	61322	35.7	71.5	44	35	79.5455	3	6.81818	0	0
	p3	35952	41.3	53.1	34	34	100	0	0	0	0
	p4	26771	41.1	5.7	7	7	100	0	0	0	0
	p5	24253	42	71.5	38	38	100	0	0	0	0
	p6	13148	40.3	36.8	11	10	90.9091	0	0	0	0
IP1804061 (ND/URY)	p1	127018	37.3	70.8	100	82	82	5	5	0	0
	p2	100275	36.3	74.1	71	61	85.9	0	0	0	0
	p3	51374	35.2	72.1	37	30	81.1	2	5.40541	0	0
Plasmids from other Leptospira strains (available at NCBI)
Strain	Plasmid name	Size (bp)	G+C content (%)	Protein coding (%)	Protein-coding genes	Hypothetical genes	% Hypothetical genes	Transposases	%Transposases	tRNA	rRNA
L. borgpetersenii str 56604 (BAL/CHN)	lbp1	65435	41	71.8	48	29	60.4167	0	0	1	0
	lbp2	59545	39.7	70.2	41	18	43.9024	0	0	0	0
L. interrogans str 611 (CAN/CHN)	p1	75928	34.7	67.3	59	46	77.9661	5	8.47458	0	0
	p2	66534	33.4	71.4	63	57	90.4762	2	3.1746	0	0
L. interrogans str 782 (CAN/MYS)	p1	101385	34.6	78.9	86	71	82.5581	6	6.97674	0	0
	p2	90872	34.3	73.6	75	67	89.3333	1	1.33333	0	0
	p3	77059	33.8	72.1	69	48	69.5652	3	4.34783	0	0
	p4	74118	33.7	66.6	74	53	71.6216	7	9.45946	0	0
	p5	53819	38.5	88	80	77	96.25	0	0	0	0
L. interrogans str 1489 (BAT/MYS)	p1	140106	35	76.8	136	117	86.0294	5	3.67647	0	0
	p2	93306	34.9	72.2	77	64	83.1169	4	5.19481	0	0
	p3	83109	33.2	78.9	83	70	84.3373	3	3.61446	0	0
	p4	76580	36.1	87.6	80	73	91.25	0	0	0	0
	p5	69692	35.4	64.9	68	54	79.4118	5	7.35294	0	0
	p6	62980	36.5	66.7	54	42	77.7778	2	3.7037	0	0
	p7	39186	33.6	73.5	30	26	86.6667	0	0	0	0
L. interrogans str 1548 (BAT/MYS)	p2	80435	34.6	66.4	72	55	76.3889	1	1.38889	0	0
	p3	51265	34.6	72.3	44	32	72.7273	5	11.3636	0	0
L. interrogans str 56601 (ICT/CHN)	Laicp	64215	34.6	61.4	59	39	66.1017	2	3.38983	0	0
L. interrogans str 56609 (GRI/CHN)	lcp1	67282	35.9	70.3	70	59	84.2857	4	5.71429	0	0
	lcp2	56757	34.7	57.6	44	30	68.1818	3	6.81818	0	0
	lcp3	54986	39.4	83.8	85	82	96.4706	0	0	0	0
L. interrogans str D64 (BAT/THA)	p1	80435	34.6	63.2	73	55	75.3425	1	1.36986	0	0
	p2	51223	34.6	77	47	31	65.9574	6	12.766	0	0
L. interrogans str FMAS_AW1 (ND/LKA)	pLiSL2	129376	35,2	74.6	130	112	86.1538	1	0.769231	0	0
	pLiSL3	84267	34.3	67	85	71	83.5294	6	7.05882	0	0
L. interrogans str FMAS_KW1 (ND/LKA)	pLiLS1	78201	34.3	63	79	57	72.1519	7	8.86076	0	0
L. interrogans str Gui44 (CAN/CHN)	pGui1	74981	34.6	67.6	61	48	78.6885	5	8.19672	0	0
	pGui2	66851	33.3	71.9	64	59	92.1875	2	3.125	0	0
L. interrogans str L53 (SEJ/BRA)	p1	36895	34.7	71.1	32	23	71.875	1	3.125	0	0
L. interrogans str Langkawi (ICT/NLD)	p1	63414	34.7	60.8	56	39	69.6429	0	0	0	0
	p2	59030	40.1	85.5	94	91	96.8085	0	0	0	0
L. interrogans str LJ178 (CAN/CHN)	p1	75855	34.7	67	58	44	75.8621	5	8.62069	0	0
	p2	66530	33.4	72.7	60	54	90	2	3.33333	0	0
L. interrogans str UP-MMC-NIID_HP (PYR/JPN)	pLIMHP1	70055	34.5	61.7	62	41	66.129	4	6.45161	0	0
L. interrogans str UP-MMC-NIID_LP (PYR/JPN)	pLIMLP1	70055	34.5	61.7	62	41	66.129	4	6.45161	0	0
L. mayottensis str 200901116 (MIN/MYT)	p1_L200901116	94000	36.4	78.8	87	76	87.3563	5	5.74713	0	0
	p2_L200901116	53283	39.8	86.7	77	72	93.5065	2	2.5974	0	0
L. mayottensis str MDI222 (ND/MYT)	p_Lmay_MDI222	111328	36.2	80.7	112	100	89.2857	4	3.57143	0	0
L. mayottensis str MDI272 (ND/MYT)	p_Lmay_MDI272	52509	39.2	64.6	73	70	95.8904	0	0	0	0
L. weilii str CUD13 (MIN/THA)	pD13	95487	37.2	67.2	99	70	70.7071	13	13.1313	0	0
L. weilii str CUDO6 (MIN/THA)	pDO6	89236	37.4	68	93	66	70.9677	13	13.9785	0	0
L. biflexa Patoc1 (Paris)	p74	74116	37.5	83.4	53	33	62.2642	1	1.88679	0	0
L. kobayashii E30	pE30	45413	39.3	73.4	36	16	44.4444	0	0	0	0

## Sheet: Leptospira plasmids NCBI
Along with the strain designation, indicated in parentheses are the country from where each isolate was obtained (BRA=Brazil; CHN=China; JPN=Japan; LKA=Sri Lanka; MYS=Malaysia; MYT=Mayotte; NLD=Netherlands; THA=Thailand), and the strain's serogroup Sg (BAL=Ballum; BAT=Bataviae;CAN=Canicola; GRI=Grippotyphosa; ICT=Icterohaemorrhagiae; MIN=Mini; ND=not determined; PYR=Pyrogenes; SEJ=Sejroe).
Species	Serogroup	Serovar	Strain	Country	Host	Unique ID	Plasmid Name	Size (bp)	Accession Number
L. biflexa	Semaranga	Patoc	Patoc1 (Paris)	-	-	-	p74	74116	NC_010844.1
L. borgpetersenii	Ballum	Ballum	56604	China	Rat	CHN_SgBAL_1	lbp1	65435	CP012031.1
							lbp2	59545	CP012032.1
L. interrogans	Canicola	Canicola	611	China	Human	CHN_SgCAN_2	p1	75928	NZ_CP044515.1
							p2	66534	NZ_CP044516.1
L. interrogans	Canicola	Bindjei	782	Malaysia	Human	MYS_SgCAN_1	p1	101385	NZ_CP043886.1
							p2	90872	NZ_CP043887.1
							p3	77059	NZ_CP043890.1
							p4	74118	NZ_CP043888.1
							p5	53819	NZ_CP043889.1
L. interrogans	Bataviae	Paidjan	1489	Malaysia	Human	MYS_SgBAT_2	p1	140106	NZ_CP043895.1
							p2	93306	NZ_CP043898.1
							p3	83109	NZ_CP043896.1
							p4	76580	NZ_CP043897.1
							p5	69692	NZ_CP043901.1
							p6	62980	NZ_CP043900.1
							p7	39186	NZ_CP043899.1
L. interrogans	Bataviae	Bataviae	1548	Malaysia	Human	MYS_SgBAT_3	p1	393564	NZ_CP043881.1
							p2	80435	NZ_CP043882.1
							p3	51265	NZ_CP043883.1
L. interrogans	Icterohaemorrhagiae	Lai	56601	China	Human	CHN_SgICT_3	Laicp	64215	NC_025151.1
L. interrogans	Grippotyphosa	Linhai	56609	China	Human	CHN_SgGRI_4	lcp1	67282	NZ_CP006725.1
							lcp2	56757	NZ_CP006726.1
							lcp3	54986	NZ_CP006727.1
L. interrogans	Bataviae	Bataviae	D64	Thailand	Dog	THA_SgBAT_1	p1	80435	NZ_CP077944.1
							p2	51223	NZ_CP077945.1
L. interrogans	Icterohaemorrhagiae	Copenhageni	FDAARGOS_203	Brazil	Human	BRA_SgICT_1	p_unnamed1	350181	NZ_CP020413.2
L. interrogans	ND	ND	FMAS_AW1	Sri Lanka	Human	LKA_SgND_1	pLiSL2	129376	NZ_CP039285.1
							pLiSL3	84267	NZ_CP039286.1
L. interrogans	ND	ND	FMAS_KW1	Sri Lanka	Human	LKA_SgND_2	pLiLS1	78201	NZ_CP039260.1
L. interrogans	Canicola	Canicola	Gui44	China	Human	CHN_SgCAN_5	pGui1	74981	NC_025136.1
							pGui2	66851	NC_025197.1
L. interrogans	Sejroe	Hardjo	L53	Brazil	Cattle	BRA_SgSEJ_2	p1	36895	NZ_CP043040.1
L. interrogans	Icterohaemorrhagiae	Lai	Langkawi	Netherlands	Human	NLD_SgICT_1	p1	63414	NZ_CP043878.1
							p2	59030	NZ_CP043879.1
L. interrogans	Canicola	Canicola	LJ178	China	Dog	CHN_SgCAN_6	p1	75855	NZ_CP044511.1
							p2	66530	NZ_CP044512.1
L. interrogans	Pyrogenes	Manilae	UP-MMC-NIID_HP	Japan	Mouse	JPN_SgPYR_1	pLIMHP1	70055	NZ_CP011936.1
L. interrogans	Pyrogenes	Manilae	UP-MMC-NIID_LP	Japan	Mouse	JPN_SgPYR_2	pLIMLP1	70055	NZ_CP011933.1
L. kobayashii	ND	ND	E30	-	-	-	pE30	45413	AP025030.1
L. mayottensis	Mini	Mini	200901116	Mayotte	Human	MYT_SgMIN_1	p1_L200901116	94000	CP024873.1
							p2_L200901116	53283	NZ_MF974398.1
L. mayottensis	ND	ND	MDI222	Mayotte	Tenrec	MYT_SgND_2	p_Lmay_MDI222	111328	NZ_CP030146.1
L. mayottensis	ND	ND	MDI272	Mayotte	Tenrec	MYT_SgND_3	p_Lmay_MDI272	52509	NZ_CP030149.1
L. weilii	Mini	ND	CUD13	Thailand	Dog	THA_SgMIN_2	pD13	95487	NZ_CP040845.1
L. weilii	Mini	ND	CUDO6	Thailand	Dog	THA_SgMIN_3	pDO6	89236	NZ_CP040842.1

## Sheet: Net. Assoc. plasm Lnog (Fig 1A)
Network association analysis of L. noguchii plasmids. This table corresponds to the matrix presented in Figure 1A (which is here rotated 90 degrees clockwise). The gbk files resulting from the annotation with Prokka, and containing the locus tags displayed here, are included as separate Supplementary Material.
Prokka Annotation	Lnoguchii IP1611024 p3	Lnoguchii IP1605021 p2	Lnoguchii IP1709037 p2	Lnoguchii IP1804061 p2	Lnoguchii IP1705032 p1	Lnoguchii 201601331 p1	Lnoguchii IP1712055 p2	Lnoguchii IP1703027 p2	Lnoguchii IP1512017 p2	Lnoguchii IP1712055 p1	Lnoguchii IP1703027 p1	Lnoguchii IP1712055 p6	Lnoguchii IP1712055 p4	Lnoguchii IP1712055 p3	Lnoguchii barbudensis p1	Lnoguchii 201601331 p3	Lnoguchii 201601331 p2	Lnoguchii IP1611024 p4	Lnoguchii IP1611024 p1	Lnoguchii IP1804061 p3	Lnoguchii IP1512017 p3	Lnoguchii IP1605021 p1	Lnoguchii IP1512017 p1	Lnoguchii IP1804061 p1	Lnoguchii IP1611024 p2	Lnoguchii IP1709037 p1
hypothetical protein	CAEMDHEK_00052	ADIHFNPN_00036	ONFBBKHI_00070	FLELAHKB_00076	FCILOMJA_00060	FCIAJGKP_00057	FHNOHDFA_00050	DAFPFJPE_00049	LBKMNBLP_00049	LPOOHAKF_00058	EAHCGBGB_00058	-	-	-	-	-	EFNEPOCK_00006	LINKFIML_00001	-	JGGOOEAP_00040	GGIDPNMM_00033	LNJGMMGN_00099	MKBIMOIP_00108	HCBLIGGD_00116	OJJBEHOP_00062	AKGMMEDB_00076
hypothetical protein	-	-	ONFBBKHI_00034	-	FCILOMJA_00031	FCIAJGKP_00020	-	-	-	-	-	-	-	-	-	-	EFNEPOCK_00037	-	-	-	-	LNJGMMGN_00039	MKBIMOIP_00046	HCBLIGGD_00060	-	-
hypothetical protein	CAEMDHEK_00004	ADIHFNPN_00013	ONFBBKHI_00035,ONFBBKHI_00015	FLELAHKB_00052,FLELAHKB_00032	FCILOMJA_00021	FCIAJGKP_00021	FHNOHDFA_00020,FHNOHDFA_00018	DAFPFJPE_00020,DAFPFJPE_00018	LBKMNBLP_00014,LBKMNBLP_00036,LBKMNBLP_00028	LPOOHAKF_00033	EAHCGBGB_00033	-	-	-	-	-	EFNEPOCK_00036	LINKFIML_00013	LCBCJAJD_00013	JGGOOEAP_00018	GGIDPNMM_00022	LNJGMMGN_00058	MKBIMOIP_00073	HCBLIGGD_00083	OJJBEHOP_00025	AKGMMEDB_00036
hypothetical protein	CAEMDHEK_00005	ADIHFNPN_00014	ONFBBKHI_00025	FLELAHKB_00053	FCILOMJA_00033	FCIAJGKP_00022	FHNOHDFA_00019	DAFPFJPE_00019	LBKMNBLP_00035	LPOOHAKF_00034	EAHCGBGB_00034	-	-	-	-	-	EFNEPOCK_00035	LINKFIML_00014	LCBCJAJD_00014	JGGOOEAP_00019	GGIDPNMM_00021	LNJGMMGN_00059	MKBIMOIP_00074	HCBLIGGD_00084	OJJBEHOP_00027	AKGMMEDB_00037
Recombination-promoting nuclease RpnD	CAEMDHEK_00043,CAEMDHEK_00045,CAEMDHEK_00035,CAEMDHEK_00038,CAEMDHEK_00034,CAEMDHEK_00042,CAEMDHEK_00044,CAEMDHEK_00033	ADIHFNPN_00031,ADIHFNPN_00032,ADIHFNPN_00033,ADIHFNPN_00034	ONFBBKHI_00063,ONFBBKHI_00064,ONFBBKHI_00032,ONFBBKHI_00057,ONFBBKHI_00059	FLELAHKB_00068,FLELAHKB_00067,FLELAHKB_00058,FLELAHKB_00069	FCILOMJA_00052,FCILOMJA_00040,FCILOMJA_00055,FCILOMJA_00056,FCILOMJA_00057,FCILOMJA_00054	FCIAJGKP_00049,FCIAJGKP_00027,FCIAJGKP_00048,FCIAJGKP_00045,FCIAJGKP_00047	FHNOHDFA_00046,FHNOHDFA_00044,FHNOHDFA_00045	DAFPFJPE_00042,DAFPFJPE_00044,DAFPFJPE_00043	LBKMNBLP_00046,LBKMNBLP_00045	LPOOHAKF_00049,LPOOHAKF_00046,LPOOHAKF_00039,LPOOHAKF_00052,LPOOHAKF_00048,LPOOHAKF_00043	EAHCGBGB_00052,EAHCGBGB_00049,EAHCGBGB_00039,EAHCGBGB_00051,EAHCGBGB_00046,EAHCGBGB_00043	-	-	-	-	-	EFNEPOCK_00010,EFNEPOCK_00008,EFNEPOCK_00009	LINKFIML_00029	LCBCJAJD_00062	JGGOOEAP_00031	GGIDPNMM_00031	LNJGMMGN_00089	MKBIMOIP_00103	HCBLIGGD_00109,HCBLIGGD_00112,HCBLIGGD_00110	OJJBEHOP_00054,OJJBEHOP_00053,OJJBEHOP_00052	AKGMMEDB_00073,AKGMMEDB_00041
hypothetical protein	-	-	ONFBBKHI_00040	FLELAHKB_00035,FLELAHKB_00024	FCILOMJA_00023	FCIAJGKP_00012	FHNOHDFA_00013	DAFPFJPE_00022	LBKMNBLP_00038,LBKMNBLP_00031	LPOOHAKF_00037	EAHCGBGB_00013	-	-	-	-	OFNEGDOG_00033	EFNEPOCK_00032	LINKFIML_00017	LCBCJAJD_00017	JGGOOEAP_00022	GGIDPNMM_00024	LNJGMMGN_00062	MKBIMOIP_00077	HCBLIGGD_00087	OJJBEHOP_00029	AKGMMEDB_00040
hypothetical protein	-	-	-	FLELAHKB_00025	FCILOMJA_00024	FCIAJGKP_00013	FHNOHDFA_00023	DAFPFJPE_00023	LBKMNBLP_00039	LPOOHAKF_00014	EAHCGBGB_00014	-	-	-	-	OFNEGDOG_00031	EFNEPOCK_00031	-	-	JGGOOEAP_00023	GGIDPNMM_00025	LNJGMMGN_00064	MKBIMOIP_00079	-	OJJBEHOP_00030	-
hypothetical protein	CAEMDHEK_00012	ADIHFNPN_00024	-	FLELAHKB_00061	FCILOMJA_00044	FCIAJGKP_00031,FCIAJGKP_00032,FCIAJGKP_00014	-	-	-	LPOOHAKF_00041	EAHCGBGB_00041	-	-	-	-	OFNEGDOG_00029	EFNEPOCK_00030	-	-	-	-	-	MKBIMOIP_00100	HCBLIGGD_00090	-	-
hypothetical protein	-	-	-	-	-	FCIAJGKP_00033	-	-	-	-	-	-	-	-	-	-	-	-	-	-	-	-	MKBIMOIP_00094	-	-	-
hypothetical protein	-	ADIHFNPN_00025	-	FLELAHKB_00062	-	FCIAJGKP_00035	FHNOHDFA_00024	DAFPFJPE_00024	LBKMNBLP_00040	-	-	-	-	-	-	-	-	-	-	-	GGIDPNMM_00026	LNJGMMGN_00069	MKBIMOIP_00085	HCBLIGGD_00091	OJJBEHOP_00034	-
hypothetical protein	-	ADIHFNPN_00026	-	FLELAHKB_00063	-	FCIAJGKP_00036	FHNOHDFA_00025	DAFPFJPE_00025	LBKMNBLP_00041	-	-	-	-	-	-	-	-	-	-	-	GGIDPNMM_00027	LNJGMMGN_00070	MKBIMOIP_00086	HCBLIGGD_00092	OJJBEHOP_00035	-
hypothetical protein	-	-	-	-	-	FCIAJGKP_00038	FHNOHDFA_00027	DAFPFJPE_00027	-	-	-	-	-	-	-	-	-	-	-	-	-	LNJGMMGN_00071	MKBIMOIP_00087	HCBLIGGD_00093	OJJBEHOP_00037	-
Antitoxin MazE	-	-	-	-	FCILOMJA_00048	FCIAJGKP_00041	FHNOHDFA_00030	DAFPFJPE_00030	-	-	-	-	-	-	-	OFNEGDOG_00017	EFNEPOCK_00024	-	-	-	-	LNJGMMGN_00074	MKBIMOIP_00090	HCBLIGGD_00096	OJJBEHOP_00040	-
Endoribonuclease toxin MazF	-	-	-	-	FCILOMJA_00049	FCIAJGKP_00042	FHNOHDFA_00031	DAFPFJPE_00031	-	-	-	-	-	-	-	OFNEGDOG_00016	EFNEPOCK_00023	-	-	-	-	LNJGMMGN_00075	MKBIMOIP_00091	HCBLIGGD_00097	OJJBEHOP_00041	-
hypothetical protein	-	-	-	-	FCILOMJA_00050	FCIAJGKP_00043	-	-	-	-	-	-	-	-	-	-	-	LINKFIML_00024	-	-	-	-	MKBIMOIP_00093	-	-	-
hypothetical protein	CAEMDHEK_00048	ADIHFNPN_00035	ONFBBKHI_00065	FLELAHKB_00073	FCILOMJA_00059	FCIAJGKP_00051	FHNOHDFA_00048	DAFPFJPE_00047	LBKMNBLP_00048	LPOOHAKF_00054	EAHCGBGB_00054	-	-	-	-	-	EFNEPOCK_00007	LINKFIML_00030	LCBCJAJD_00093	JGGOOEAP_00039	GGIDPNMM_00032	LNJGMMGN_00093	MKBIMOIP_00106	HCBLIGGD_00113	OJJBEHOP_00058	AKGMMEDB_00075
hypothetical protein	CAEMDHEK_00051	-	ONFBBKHI_00069	FLELAHKB_00075	-	FCIAJGKP_00056	-	-	-	LPOOHAKF_00057	EAHCGBGB_00057	-	-	-	-	-	-	-	-	-	-	LNJGMMGN_00098	MKBIMOIP_00107	HCBLIGGD_00115	OJJBEHOP_00061	-
hypothetical protein	CAEMDHEK_00018	-	-	-	-	FCIAJGKP_00004	-	-	-	LPOOHAKF_00047	EAHCGBGB_00047	-	-	-	-	-	-	LINKFIML_00021	-	JGGOOEAP_00035	-	-	MKBIMOIP_00080	-	OJJBEHOP_00026	AKGMMEDB_00049
hypothetical protein	CAEMDHEK_00050	-	ONFBBKHI_00068	FLELAHKB_00074	-	FCIAJGKP_00055	-	-	-	LPOOHAKF_00056	EAHCGBGB_00056	-	-	-	-	-	-	-	-	-	-	LNJGMMGN_00097	-	HCBLIGGD_00114	OJJBEHOP_00060	-
hypothetical protein	CAEMDHEK_00056	ADIHFNPN_00003	ONFBBKHI_00003	FLELAHKB_00003	FCILOMJA_00004,FCILOMJA_00006	FCIAJGKP_00003	FHNOHDFA_00003	DAFPFJPE_00003	LBKMNBLP_00003	LPOOHAKF_00003	EAHCGBGB_00003	-	-	-	-	-	EFNEPOCK_00003	LINKFIML_00004	LCBCJAJD_00003	JGGOOEAP_00003	GGIDPNMM_00003	LNJGMMGN_00103	MKBIMOIP_00112	HCBLIGGD_00003	OJJBEHOP_00003	AKGMMEDB_00003
hypothetical protein	CAEMDHEK_00058	ADIHFNPN_00004	ONFBBKHI_00006	FLELAHKB_00006	FCILOMJA_00008	FCIAJGKP_00006	FHNOHDFA_00005	DAFPFJPE_00005	LBKMNBLP_00004	LPOOHAKF_00006	EAHCGBGB_00006	-	-	-	-	-	EFNEPOCK_00001	-	-	-	-	-	-	-	-	-
hypothetical protein	CAEMDHEK_00001	ADIHFNPN_00005	ONFBBKHI_00007	FLELAHKB_00009	FCILOMJA_00012	FCIAJGKP_00007	FHNOHDFA_00007	DAFPFJPE_00007	LBKMNBLP_00006	LPOOHAKF_00008	EAHCGBGB_00008	-	-	-	-	-	-	-	-	-	-	-	-	-	-	-
hypothetical protein	-	-	-	-	FCILOMJA_00058	FCIAJGKP_00050	-	-	-	LPOOHAKF_00053	EAHCGBGB_00053	-	-	-	-	-	-	-	-	-	-	-	-	-	-	-
hypothetical protein	CAEMDHEK_00049	-	ONFBBKHI_00067	-	-	FCIAJGKP_00054	-	-	-	LPOOHAKF_00055	EAHCGBGB_00055	-	-	-	-	-	-	-	-	-	-	-	-	-	OJJBEHOP_00059	-
hypothetical protein	CAEMDHEK_00002	ADIHFNPN_00008,ADIHFNPN_00006	ONFBBKHI_00019,ONFBBKHI_00008,ONFBBKHI_00013	FLELAHKB_00046,FLELAHKB_00011,FLELAHKB_00042,FLELAHKB_00050,FLELAHKB_00018,FLELAHKB_00028,FLELAHKB_00020,FLELAHKB_00040,FLELAHKB_00013,FLELAHKB_00015,FLELAHKB_00044,FLELAHKB_00037,FLELAHKB_00048,FLELAHKB_00030	FCILOMJA_00029,FCILOMJA_00027,FCILOMJA_00014,FCILOMJA_00025,FCILOMJA_00018,FCILOMJA_00013,FCILOMJA_00015	FCIAJGKP_00017,FCIAJGKP_00015	FHNOHDFA_00016,FHNOHDFA_00014	DAFPFJPE_00014,DAFPFJPE_00008	LBKMNBLP_00026,LBKMNBLP_00023,LBKMNBLP_00007,LBKMNBLP_00019,LBKMNBLP_00009,LBKMNBLP_00032,LBKMNBLP_00021,LBKMNBLP_00012	LPOOHAKF_00019,LPOOHAKF_00009,LPOOHAKF_00031,LPOOHAKF_00015,LPOOHAKF_00027,LPOOHAKF_00023,LPOOHAKF_00025,LPOOHAKF_00029	EAHCGBGB_00027,EAHCGBGB_00025,EAHCGBGB_00021,EAHCGBGB_00015,EAHCGBGB_00023,EAHCGBGB_00019,EAHCGBGB_00009,EAHCGBGB_00029	-	-	-	-	OFNEGDOG_00010	-	-	-	-	-	-	-	-	-	-
hypothetical protein	-	ADIHFNPN_00007	-	FLELAHKB_00014	-	FCIAJGKP_00009	-	-	-	LPOOHAKF_00010	EAHCGBGB_00010	-	-	-	-	-	-	-	-	-	-	-	-	-	-	-
hypothetical protein	-	-	ONFBBKHI_00016	FLELAHKB_00033	FCILOMJA_00022	FCIAJGKP_00011	FHNOHDFA_00021	DAFPFJPE_00011	LBKMNBLP_00015,LBKMNBLP_00037	LPOOHAKF_00012	EAHCGBGB_00012	-	-	-	-	-	EFNEPOCK_00033	-	-	JGGOOEAP_00021	GGIDPNMM_00023	LNJGMMGN_00061	MKBIMOIP_00076	-	OJJBEHOP_00028	-
hypothetical protein	CAEMDHEK_00009	ADIHFNPN_00019	ONFBBKHI_00031	FLELAHKB_00057	FCILOMJA_00039	FCIAJGKP_00026	-	-	-	LPOOHAKF_00038	EAHCGBGB_00038	-	-	-	-	-	-	-	-	-	-	-	-	-	-	-
hypothetical protein	CAEMDHEK_00011	ADIHFNPN_00021	-	-	FCILOMJA_00041	FCIAJGKP_00028	-	-	-	LPOOHAKF_00040	EAHCGBGB_00040	-	-	-	-	-	-	-	-	-	-	-	-	-	-	-
hypothetical protein	CAEMDHEK_00057	-	-	-	FCILOMJA_00007	FCIAJGKP_00005	FHNOHDFA_00004	DAFPFJPE_00004	-	-	-	-	-	-	-	-	EFNEPOCK_00002	-	-	-	-	-	-	-	-	-
hypothetical protein	-	-	-	FLELAHKB_00066	FCILOMJA_00051	FCIAJGKP_00044	FHNOHDFA_00047	DAFPFJPE_00046	-	-	-	-	-	-	-	-	-	-	-	-	-	-	-	-	OJJBEHOP_00056	-
hypothetical protein	-	-	ONFBBKHI_00010	FLELAHKB_00039	FCILOMJA_00017	FCIAJGKP_00019	-	-	-	-	-	-	-	-	-	-	-	-	-	-	-	-	-	-	-	-
hypothetical protein	CAEMDHEK_00006	ADIHFNPN_00015	ONFBBKHI_00026	-	FCILOMJA_00035	FCIAJGKP_00023	-	-	-	-	-	-	-	-	-	-	-	-	-	-	-	-	-	-	-	-
hypothetical protein	CAEMDHEK_00007	ADIHFNPN_00016	ONFBBKHI_00027	-	FCILOMJA_00037	FCIAJGKP_00024	-	-	-	-	-	-	-	-	-	-	-	-	-	-	-	-	-	-	-	-
hypothetical protein	CAEMDHEK_00008	ADIHFNPN_00018	ONFBBKHI_00030	-	FCILOMJA_00038	FCIAJGKP_00025	-	-	-	-	-	-	-	-	-	-	-	-	-	-	-	-	-	-	-	-
hypothetical protein	CAEMDHEK_00013	ADIHFNPN_00023	-	FLELAHKB_00060	FCILOMJA_00043	FCIAJGKP_00030	-	-	-	-	-	-	-	-	-	-	-	-	-	-	-	-	-	-	-	-
hypothetical protein	-	-	-	-	-	FCIAJGKP_00039	FHNOHDFA_00028	DAFPFJPE_00028	-	-	-	-	-	-	-	-	-	-	-	-	-	-	-	HCBLIGGD_00094	OJJBEHOP_00038	-
hypothetical protein	-	-	-	-	-	FCIAJGKP_00040	FHNOHDFA_00029	DAFPFJPE_00029	-	-	-	-	-	-	-	-	-	-	-	-	-	-	-	HCBLIGGD_00095	OJJBEHOP_00039	-
Chromosome partitioning protein ParA	-	-	-	-	-	FCIAJGKP_00001	FHNOHDFA_00001	DAFPFJPE_00001	LBKMNBLP_00001	-	-	-	-	-	-	-	-	-	-	-	-	-	-	-	-	-
hypothetical protein	-	-	-	-	-	FCIAJGKP_00002	FHNOHDFA_00002	DAFPFJPE_00002	LBKMNBLP_00002	-	-	-	-	-	-	-	-	-	-	-	-	-	-	-	-	-
hypothetical protein	-	ADIHFNPN_00027	-	-	-	FCIAJGKP_00037	FHNOHDFA_00026	DAFPFJPE_00026	LBKMNBLP_00042	-	-	-	-	-	-	-	-	-	-	-	-	-	-	-	OJJBEHOP_00036	-
hypothetical protein	-	-	-	-	-	FCIAJGKP_00018	-	-	LBKMNBLP_00011	-	-	-	-	-	-	-	-	-	-	-	-	-	-	-	-	-
hypothetical protein	-	-	-	-	-	-	-	-	-	-	-	-	-	-	CBHHDFNE_00008,CBHHDFNE_00036	-	-	-	-	-	-	LNJGMMGN_00142,LNJGMMGN_00024	MKBIMOIP_00041	HCBLIGGD_00030	-	-
DNA primase	-	-	-	-	-	-	-	-	-	-	-	GJNOIIDC_00012	-	-	CBHHDFNE_00047,CBHHDFNE_00021,CBHHDFNE_00020,CBHHDFNE_00022,CBHHDFNE_00067,CBHHDFNE_00048,CBHHDFNE_00046,CBHHDFNE_00045,CBHHDFNE_00068,CBHHDFNE_00024,CBHHDFNE_00066	-	-	-	-	-	-	LNJGMMGN_00154,LNJGMMGN_00135	MKBIMOIP_00149	HCBLIGGD_00045	-	-
Tyrosine recombinase XerC	-	-	-	-	-	-	-	-	-	-	-	GJNOIIDC_00013	-	-	CBHHDFNE_00069,CBHHDFNE_00050,CBHHDFNE_00025,CBHHDFNE_00070,CBHHDFNE_00049	-	-	-	-	-	-	LNJGMMGN_00156,LNJGMMGN_00019	MKBIMOIP_00036	HCBLIGGD_00025	-	-
hypothetical protein	-	-	-	-	-	-	-	-	-	-	-	GJNOIIDC_00003	-	-	CBHHDFNE_00033,CBHHDFNE_00032,CBHHDFNE_00074,CBHHDFNE_00005,CBHHDFNE_00051,CBHHDFNE_00075	-	-	-	-	-	-	LNJGMMGN_00021,LNJGMMGN_00139	MKBIMOIP_00002	HCBLIGGD_00049	-	-
hypothetical protein	-	-	-	-	-	-	-	-	-	-	-	GJNOIIDC_00005	-	LAGCMEBN_00015,LAGCMEBN_00010,LAGCMEBN_00021,LAGCMEBN_00040,LAGCMEBN_00026,LAGCMEBN_00032	CBHHDFNE_00015,CBHHDFNE_00040,CBHHDFNE_00042,CBHHDFNE_00041,CBHHDFNE_00061	-	-	-	-	-	-	LNJGMMGN_00031,LNJGMMGN_00010,LNJGMMGN_00120,LNJGMMGN_00112,LNJGMMGN_00128,LNJGMMGN_00122,LNJGMMGN_00107,LNJGMMGN_00125,LNJGMMGN_00147,LNJGMMGN_00115,LNJGMMGN_00111,LNJGMMGN_00029,LNJGMMGN_00036,LNJGMMGN_00109	MKBIMOIP_00115,MKBIMOIP_00128,MKBIMOIP_00124,MKBIMOIP_00136,MKBIMOIP_00116,MKBIMOIP_00022,MKBIMOIP_00049,MKBIMOIP_00142,MKBIMOIP_00047,MKBIMOIP_00027,MKBIMOIP_00015,MKBIMOIP_00122,MKBIMOIP_00117,MKBIMOIP_00011,MKBIMOIP_00013,MKBIMOIP_00130,MKBIMOIP_00019,MKBIMOIP_00017,MKBIMOIP_00139,MKBIMOIP_00141,MKBIMOIP_00025,MKBIMOIP_00024,MKBIMOIP_00134	HCBLIGGD_00007,HCBLIGGD_00038,HCBLIGGD_00058,HCBLIGGD_00008,HCBLIGGD_00011,HCBLIGGD_00036,HCBLIGGD_00013	OJJBEHOP_00007	AKGMMEDB_00006,AKGMMEDB_00008,AKGMMEDB_00005,AKGMMEDB_00010
hypothetical protein	-	-	-	-	-	-	-	-	-	-	-	-	-	-	CBHHDFNE_00062,CBHHDFNE_00016	-	-	-	-	-	-	LNJGMMGN_00129,LNJGMMGN_00123,LNJGMMGN_00148,LNJGMMGN_00126,LNJGMMGN_00113,LNJGMMGN_00011	MKBIMOIP_00143,MKBIMOIP_00028	HCBLIGGD_00017,HCBLIGGD_00039	-	-
hypothetical protein	-	-	-	-	-	-	-	-	-	-	-	-	-	LAGCMEBN_00034	CBHHDFNE_00063	-	-	-	-	-	-	LNJGMMGN_00150,LNJGMMGN_00131	MKBIMOIP_00145	HCBLIGGD_00041	-	-
hypothetical protein	-	-	-	-	-	-	-	-	-	-	-	-	-	-	CBHHDFNE_00018,CBHHDFNE_00044	-	-	-	-	-	-	LNJGMMGN_00152,LNJGMMGN_00133	MKBIMOIP_00032	HCBLIGGD_00021	-	-
Chromosome-partitioning ATPase Soj	-	-	-	-	-	-	-	-	-	-	-	GJNOIIDC_00001	-	-	CBHHDFNE_00001,CBHHDFNE_00003,CBHHDFNE_00002,CBHHDFNE_00073,CBHHDFNE_00072,CBHHDFNE_00029,CBHHDFNE_00028	-	-	-	-	-	-	LNJGMMGN_00001,LNJGMMGN_00138	MKBIMOIP_00037	HCBLIGGD_00048	-	-
hypothetical protein	-	-	-	-	-	-	-	-	-	-	-	-	-	-	CBHHDFNE_00035	-	-	-	-	-	-	LNJGMMGN_00004,LNJGMMGN_00023	MKBIMOIP_00004	HCBLIGGD_00051	-	-
hypothetical protein	-	-	-	-	-	-	-	-	-	-	-	-	-	-	CBHHDFNE_00052,CBHHDFNE_00034,CBHHDFNE_00076	-	-	-	-	-	-	LNJGMMGN_00003,LNJGMMGN_00140	MKBIMOIP_00039	HCBLIGGD_00050	-	-
hypothetical protein	-	-	-	-	-	-	-	-	-	-	-	-	-	-	-	-	-	-	-	-	-	LNJGMMGN_00136,LNJGMMGN_00155	MKBIMOIP_00035	HCBLIGGD_00046	-	-
Cation efflux system protein CusA	-	-	-	-	-	-	-	-	-	-	-	-	-	-	-	-	-	-	-	-	-	LNJGMMGN_00054	MKBIMOIP_00069	HCBLIGGD_00079	OJJBEHOP_00021	AKGMMEDB_00032
hypothetical protein	-	-	-	-	-	-	-	-	-	-	-	-	-	-	-	-	-	-	-	-	-	LNJGMMGN_00055	MKBIMOIP_00070	HCBLIGGD_00080	OJJBEHOP_00022	AKGMMEDB_00033
hypothetical protein	-	-	-	-	-	-	-	-	-	-	-	-	-	-	-	-	-	-	-	-	-	LNJGMMGN_00056	MKBIMOIP_00071	HCBLIGGD_00081	OJJBEHOP_00023	AKGMMEDB_00034
hypothetical protein	-	-	-	-	-	-	-	-	-	-	-	-	-	-	-	-	-	-	-	-	-	LNJGMMGN_00057	MKBIMOIP_00072	HCBLIGGD_00082	OJJBEHOP_00024	AKGMMEDB_00035
hypothetical protein	-	-	-	-	-	-	-	-	-	-	-	-	-	-	-	-	-	-	-	-	-	LNJGMMGN_00060	MKBIMOIP_00075	-	-	-
hypothetical protein	-	-	-	-	-	-	-	-	-	-	-	-	-	-	-	-	-	-	-	-	-	LNJGMMGN_00065	MKBIMOIP_00082	-	OJJBEHOP_00031	-
hypothetical protein	-	-	-	-	-	-	-	-	-	-	-	-	-	-	-	-	-	-	-	-	-	LNJGMMGN_00066	MKBIMOIP_00083	-	OJJBEHOP_00032	-
hypothetical protein	-	-	-	-	-	-	-	-	-	-	-	-	-	-	-	-	-	-	-	-	-	LNJGMMGN_00067	MKBIMOIP_00084	-	OJJBEHOP_00033	-
hypothetical protein	-	-	-	-	-	-	-	-	-	-	-	-	-	-	-	-	-	-	-	-	-	LNJGMMGN_00072	MKBIMOIP_00088	-	-	-
hypothetical protein	-	-	-	-	-	-	-	-	-	-	-	-	-	-	-	-	-	-	-	-	-	LNJGMMGN_00043	MKBIMOIP_00058	HCBLIGGD_00068	OJJBEHOP_00009	AKGMMEDB_00018
hypothetical protein	-	-	-	-	-	-	-	-	-	-	-	-	-	-	-	-	-	-	-	-	-	LNJGMMGN_00044	MKBIMOIP_00059	HCBLIGGD_00069	OJJBEHOP_00011	AKGMMEDB_00019
Transposase for transposon Tn5	-	-	-	-	-	-	-	-	-	-	-	-	-	-	-	-	-	-	-	-	-	LNJGMMGN_00045	MKBIMOIP_00060	HCBLIGGD_00070	OJJBEHOP_00012	AKGMMEDB_00020
hypothetical protein	-	-	-	-	-	-	-	-	-	-	-	-	-	-	-	-	-	-	-	-	-	LNJGMMGN_00046	MKBIMOIP_00061	HCBLIGGD_00071	OJJBEHOP_00013	AKGMMEDB_00024
Photosystem I assembly protein Ycf3	-	-	-	-	-	-	-	-	-	-	-	-	-	-	-	-	-	-	-	-	-	LNJGMMGN_00047	MKBIMOIP_00062	HCBLIGGD_00072	OJJBEHOP_00014	AKGMMEDB_00025
hypothetical protein	-	-	-	-	-	-	-	-	-	-	-	-	-	-	-	-	-	-	-	-	-	LNJGMMGN_00048	MKBIMOIP_00063	HCBLIGGD_00073	OJJBEHOP_00015	AKGMMEDB_00026
hypothetical protein	-	-	-	-	-	-	-	-	-	-	-	-	-	-	-	-	-	-	-	-	-	LNJGMMGN_00049	MKBIMOIP_00064	HCBLIGGD_00074	OJJBEHOP_00016	AKGMMEDB_00027
hypothetical protein	-	-	-	-	-	-	-	-	-	-	-	-	-	-	-	-	-	-	-	-	-	LNJGMMGN_00050	MKBIMOIP_00065	HCBLIGGD_00075	OJJBEHOP_00017	AKGMMEDB_00028
hypothetical protein	-	-	-	-	-	-	-	-	-	-	-	-	-	-	-	-	-	-	-	-	-	LNJGMMGN_00144,LNJGMMGN_00007	MKBIMOIP_00042	HCBLIGGD_00054	-	-
hypothetical protein	-	-	-	-	-	-	-	-	-	-	-	-	-	-	-	-	-	-	-	-	-	LNJGMMGN_00027,LNJGMMGN_00008	MKBIMOIP_00043	HCBLIGGD_00055	-	-
hypothetical protein	-	-	-	-	-	-	-	-	-	-	-	-	-	-	-	-	-	-	-	-	-	LNJGMMGN_00028,LNJGMMGN_00146	MKBIMOIP_00044	HCBLIGGD_00056	-	-
hypothetical protein	-	-	-	-	-	-	-	-	-	-	-	-	-	-	-	-	-	-	-	-	-	LNJGMMGN_00051	MKBIMOIP_00066	HCBLIGGD_00076	OJJBEHOP_00018	AKGMMEDB_00029
hypothetical protein	-	-	-	-	-	-	-	-	-	LPOOHAKF_00045	EAHCGBGB_00045	-	-	-	-	-	-	-	-	-	-	LNJGMMGN_00119	MKBIMOIP_00045	HCBLIGGD_00035	-	AKGMMEDB_00009
Multidrug resistance protein MdtA	-	-	-	-	-	-	-	-	-	-	-	-	-	-	-	-	-	-	-	-	-	LNJGMMGN_00052	MKBIMOIP_00067	HCBLIGGD_00077	OJJBEHOP_00019	AKGMMEDB_00030
hypothetical protein	-	-	-	-	-	-	-	-	-	-	-	-	-	-	-	-	-	-	-	-	-	LNJGMMGN_00108	MKBIMOIP_00021,MKBIMOIP_00138,MKBIMOIP_00133	-	-	-
Multidrug resistance protein MdtB	-	-	-	-	-	-	-	-	-	-	-	-	-	-	-	-	-	-	-	-	-	LNJGMMGN_00053	MKBIMOIP_00068	HCBLIGGD_00078	OJJBEHOP_00020	AKGMMEDB_00031
hypothetical protein	-	-	-	-	-	-	-	-	-	-	-	-	-	-	-	-	-	-	-	-	-	LNJGMMGN_00121	MKBIMOIP_00048,MKBIMOIP_00135,MKBIMOIP_00123,MKBIMOIP_00131	HCBLIGGD_00012	-	-
hypothetical protein	-	-	-	-	-	-	-	-	-	-	-	-	-	-	-	-	-	-	-	-	-	LNJGMMGN_00116	MKBIMOIP_00125,MKBIMOIP_00050	-	-	-
IS3 family transposase ISLin2	-	-	ONFBBKHI_00046	-	-	-	FHNOHDFA_00042	DAFPFJPE_00041	-	-	-	-	-	-	-	-	-	-	-	-	-	LNJGMMGN_00096,LNJGMMGN_00117	MKBIMOIP_00102	HCBLIGGD_00107	OJJBEHOP_00051	AKGMMEDB_00042
IS3 family transposase ISLin2	-	-	ONFBBKHI_00045	-	-	-	-	-	-	-	-	-	-	-	-	OFNEGDOG_00012	EFNEPOCK_00015	-	-	JGGOOEAP_00028	-	LNJGMMGN_00094,LNJGMMGN_00088,LNJGMMGN_00095	MKBIMOIP_00052	HCBLIGGD_00108	-	AKGMMEDB_00043
hypothetical protein	-	-	-	-	-	-	-	-	-	-	-	-	-	-	-	-	-	-	-	-	-	LNJGMMGN_00040	MKBIMOIP_00056	HCBLIGGD_00064	-	AKGMMEDB_00015
hypothetical protein	-	-	-	-	-	-	-	-	-	-	-	-	-	-	-	-	-	-	-	-	-	LNJGMMGN_00130,LNJGMMGN_00149,LNJGMMGN_00041	MKBIMOIP_00057,MKBIMOIP_00144	HCBLIGGD_00040	-	AKGMMEDB_00016
hypothetical protein	CAEMDHEK_00055	-	-	-	-	-	-	-	-	-	-	-	-	-	-	-	-	-	-	-	-	LNJGMMGN_00102	MKBIMOIP_00111	-	-	-
hypothetical protein	-	-	-	-	-	-	-	-	-	-	-	-	-	-	-	-	-	LINKFIML_00005	LCBCJAJD_00004	JGGOOEAP_00004	GGIDPNMM_00004	LNJGMMGN_00105	MKBIMOIP_00113	HCBLIGGD_00005	OJJBEHOP_00005	-
hypothetical protein	-	-	-	-	-	-	-	-	-	-	-	-	-	-	-	-	-	-	-	-	-	LNJGMMGN_00106	MKBIMOIP_00114	HCBLIGGD_00006	OJJBEHOP_00006	AKGMMEDB_00004
hypothetical protein	-	-	-	-	-	-	-	-	-	-	-	-	-	-	-	-	-	-	-	-	-	LNJGMMGN_00073	MKBIMOIP_00089	-	-	-
hypothetical protein	-	-	-	-	-	-	FHNOHDFA_00032	DAFPFJPE_00032	-	-	-	-	-	-	-	-	-	-	LCBCJAJD_00043	-	-	LNJGMMGN_00076	MKBIMOIP_00092	HCBLIGGD_00098	OJJBEHOP_00042	-
hypothetical protein	-	-	ONFBBKHI_00071	-	-	-	-	-	-	-	-	-	-	-	-	-	-	-	LCBCJAJD_00097	-	-	LNJGMMGN_00100	MKBIMOIP_00109	-	-	-
Sporulation initiation inhibitor protein Soj	CAEMDHEK_00054	-	-	FLELAHKB_00001	-	-	-	-	-	-	-	-	-	-	-	-	-	LINKFIML_00002	-	-	-	LNJGMMGN_00101	MKBIMOIP_00110	-	-	-
hypothetical protein	-	-	-	-	-	-	-	-	-	-	-	-	-	-	-	-	-	-	-	-	-	LNJGMMGN_00030	MKBIMOIP_00140	-	-	-
hypothetical protein	-	-	-	-	-	-	-	-	-	-	-	-	-	-	-	-	-	-	-	-	-	LNJGMMGN_00151,LNJGMMGN_00132	MKBIMOIP_00031	HCBLIGGD_00042	-	-
hypothetical protein	-	-	-	-	-	-	-	-	-	-	-	-	-	-	-	-	-	-	-	-	-	LNJGMMGN_00153,LNJGMMGN_00134	MKBIMOIP_00033	HCBLIGGD_00044	-	-
hypothetical protein	-	-	-	-	-	-	-	-	-	-	-	-	-	-	-	-	-	-	-	-	-	-	MKBIMOIP_00118	-	OJJBEHOP_00008	AKGMMEDB_00011
hypothetical protein	-	-	-	-	-	-	-	-	-	-	-	-	-	-	-	-	-	-	-	-	-	-	MKBIMOIP_00026	HCBLIGGD_00037	-	-
hypothetical protein	-	-	-	-	-	-	-	-	-	-	-	-	-	-	-	-	-	-	-	-	-	-	MKBIMOIP_00053	HCBLIGGD_00061	-	-
hypothetical protein	-	-	-	-	-	-	-	-	-	-	-	-	-	-	-	-	-	-	-	-	-	-	MKBIMOIP_00054	HCBLIGGD_00062	-	-
IS5 family transposase ISGme3	CAEMDHEK_00024,CAEMDHEK_00023	ADIHFNPN_00010,ADIHFNPN_00028,ADIHFNPN_00030,ADIHFNPN_00009	ONFBBKHI_00060	FLELAHKB_00065	-	-	FHNOHDFA_00036,FHNOHDFA_00039	DAFPFJPE_00036,DAFPFJPE_00039	LBKMNBLP_00043	-	-	-	-	-	-	OFNEGDOG_00013	EFNEPOCK_00016,EFNEPOCK_00019,EFNEPOCK_00017	-	-	JGGOOEAP_00036	GGIDPNMM_00029	LNJGMMGN_00081,LNJGMMGN_00085,LNJGMMGN_00082	-	HCBLIGGD_00105	OJJBEHOP_00049,OJJBEHOP_00046	AKGMMEDB_00069
hypothetical protein	-	-	-	-	-	-	-	-	-	-	-	-	-	-	-	-	-	-	-	-	-	LNJGMMGN_00042	-	HCBLIGGD_00067	-	AKGMMEDB_00017
hypothetical protein	-	-	-	-	-	-	-	-	-	-	-	-	-	-	-	-	-	-	-	-	-	LNJGMMGN_00033,LNJGMMGN_00124,LNJGMMGN_00114	-	HCBLIGGD_00015	-	-
hypothetical protein	-	-	-	-	-	-	-	-	-	-	-	-	-	-	-	-	-	-	-	-	-	LNJGMMGN_00143,LNJGMMGN_00006	-	HCBLIGGD_00053	-	-
hypothetical protein	-	-	-	-	-	-	-	-	-	-	-	-	-	-	-	-	-	-	-	-	-	LNJGMMGN_00077	-	HCBLIGGD_00099	-	-
hypothetical protein	-	-	-	-	-	-	FHNOHDFA_00033	DAFPFJPE_00033	-	-	-	-	-	-	-	-	EFNEPOCK_00022	-	-	-	-	LNJGMMGN_00078	-	HCBLIGGD_00100	OJJBEHOP_00043	-
hypothetical protein	-	-	ONFBBKHI_00054	-	-	-	FHNOHDFA_00035	DAFPFJPE_00034	-	-	-	-	-	-	-	OFNEGDOG_00015	EFNEPOCK_00020	-	-	-	-	LNJGMMGN_00080	-	HCBLIGGD_00101	OJJBEHOP_00044	-
hypothetical protein	-	-	-	-	-	-	-	-	-	-	-	-	-	-	-	-	-	-	-	-	-	LNJGMMGN_00104	-	HCBLIGGD_00004	OJJBEHOP_00004	-
hypothetical protein	-	-	-	-	-	-	FHNOHDFA_00041	DAFPFJPE_00040	-	-	-	-	-	-	-	-	-	-	-	-	-	LNJGMMGN_00084	-	HCBLIGGD_00106	OJJBEHOP_00050	-
hypothetical protein	CAEMDHEK_00039	-	-	-	-	-	-	-	LBKMNBLP_00047	-	-	-	-	-	-	-	-	-	-	-	-	LNJGMMGN_00091	-	-	-	-
hypothetical protein	-	-	ONFBBKHI_00001	-	FCILOMJA_00001	-	-	-	-	-	-	-	-	-	-	-	-	-	LCBCJAJD_00001	-	-	-	-	HCBLIGGD_00001	OJJBEHOP_00001	AKGMMEDB_00001
Nucleoid occlusion protein	-	ADIHFNPN_00002	ONFBBKHI_00002	-	FCILOMJA_00003	-	-	-	-	-	-	-	-	-	-	-	-	-	LCBCJAJD_00002	-	-	-	-	HCBLIGGD_00002	OJJBEHOP_00002	AKGMMEDB_00002
hypothetical protein	-	-	ONFBBKHI_00038	FLELAHKB_00054	-	-	-	-	-	-	-	-	-	-	-	-	-	-	LCBCJAJD_00015	-	-	-	-	HCBLIGGD_00085	-	AKGMMEDB_00038
hypothetical protein	-	-	-	FLELAHKB_00055	-	-	-	-	-	-	-	-	-	-	-	-	-	-	LCBCJAJD_00016	-	-	-	-	-	-	AKGMMEDB_00039
hypothetical protein	-	-	-	-	-	-	-	-	-	-	-	-	-	-	-	-	-	-	LCBCJAJD_00032	-	-	-	-	-	-	AKGMMEDB_00058
Protein UmuD	-	-	-	-	-	-	-	-	-	-	-	-	-	-	-	-	-	LINKFIML_00018	LCBCJAJD_00018	-	-	-	-	HCBLIGGD_00088	-	-
hypothetical protein	-	-	-	-	-	-	-	-	-	-	-	-	-	-	-	-	-	LINKFIML_00012	LCBCJAJD_00011	JGGOOEAP_00016	GGIDPNMM_00018	-	-	-	-	-
hypothetical protein	-	-	-	-	-	-	-	-	-	-	-	-	-	-	-	-	-	-	LCBCJAJD_00012	JGGOOEAP_00017	GGIDPNMM_00019	-	-	-	-	-
hypothetical protein	-	-	-	-	-	-	-	-	-	-	-	-	-	-	-	-	-	LINKFIML_00006	LCBCJAJD_00005	JGGOOEAP_00005	GGIDPNMM_00005	-	-	-	-	-
hypothetical protein	-	-	-	-	-	-	-	-	-	-	-	-	-	-	-	-	-	LINKFIML_00007	LCBCJAJD_00006	JGGOOEAP_00006	GGIDPNMM_00006	-	-	-	-	-
hypothetical protein	-	-	-	-	-	-	-	-	-	-	-	-	-	-	-	-	-	LINKFIML_00008	LCBCJAJD_00007	JGGOOEAP_00013,JGGOOEAP_00009,JGGOOEAP_00007	GGIDPNMM_00007,GGIDPNMM_00011,GGIDPNMM_00015,GGIDPNMM_00009	-	-	-	-	-
hypothetical protein	CAEMDHEK_00022	-	-	-	-	-	-	-	-	-	-	-	-	-	-	-	-	-	LCBCJAJD_00042	-	-	-	-	-	-	-
Protein UmuC	-	-	-	-	-	-	-	-	-	-	-	-	-	-	-	-	-	LINKFIML_00019	LCBCJAJD_00019	-	-	-	-	-	-	-
hypothetical protein	-	-	-	-	-	-	-	-	-	-	-	-	-	-	-	-	-	LINKFIML_00020	LCBCJAJD_00020	-	-	-	-	-	-	-
hypothetical protein	-	-	-	FLELAHKB_00007	FCILOMJA_00010	-	-	-	-	LPOOHAKF_00007	EAHCGBGB_00007	-	-	-	-	-	-	-	-	-	-	-	-	-	-	-
hypothetical protein	-	-	-	FLELAHKB_00029	FCILOMJA_00030	-	-	-	-	LPOOHAKF_00024	EAHCGBGB_00024	-	-	-	-	-	-	-	-	-	-	-	-	-	-	-
hypothetical protein	-	-	-	-	-	-	-	-	-	LPOOHAKF_00042	EAHCGBGB_00042	-	-	-	-	-	-	-	-	-	-	-	-	-	-	-
hypothetical protein	-	-	-	-	-	-	-	-	-	LPOOHAKF_00044	EAHCGBGB_00044	-	-	-	-	-	-	-	-	-	-	-	-	-	-	-
hypothetical protein	CAEMDHEK_00047	-	ONFBBKHI_00058	FLELAHKB_00072	-	-	-	-	-	LPOOHAKF_00050	EAHCGBGB_00050	-	-	-	-	-	-	-	-	-	-	-	-	-	OJJBEHOP_00057	-
Iron-sulfur cluster carrier protein	-	-	-	-	-	-	-	-	-	LPOOHAKF_00001	EAHCGBGB_00001	-	-	-	-	-	-	-	-	JGGOOEAP_00001	GGIDPNMM_00001	-	-	-	-	-
hypothetical protein	-	-	-	-	-	-	-	-	-	LPOOHAKF_00002	EAHCGBGB_00002	-	-	-	-	-	-	-	-	JGGOOEAP_00002	GGIDPNMM_00002	-	-	-	-	-
hypothetical protein	-	-	-	-	-	-	-	-	-	LPOOHAKF_00004	EAHCGBGB_00004	-	-	-	-	-	-	-	-	-	-	-	-	-	-	-
hypothetical protein	-	-	ONFBBKHI_00005	FLELAHKB_00005	-	-	-	-	-	LPOOHAKF_00005	EAHCGBGB_00005	-	-	-	-	-	-	-	-	-	-	-	-	-	-	-
hypothetical protein	-	-	-	FLELAHKB_00016	-	-	-	-	-	LPOOHAKF_00016	EAHCGBGB_00016	-	-	-	-	-	-	-	-	-	-	-	-	-	-	-
hypothetical protein	-	-	-	FLELAHKB_00017	-	-	-	-	-	LPOOHAKF_00017	EAHCGBGB_00017	-	-	-	-	-	-	-	-	-	-	-	-	-	-	-
hypothetical protein	-	-	-	-	-	-	-	-	-	LPOOHAKF_00018	EAHCGBGB_00018	-	-	-	-	-	-	-	-	-	-	-	-	-	-	-
hypothetical protein	-	-	-	-	-	-	-	-	-	LPOOHAKF_00020	EAHCGBGB_00020	-	-	-	-	-	-	-	-	-	-	-	-	-	-	-
hypothetical protein	-	-	-	-	-	-	-	-	-	LPOOHAKF_00022	EAHCGBGB_00022	-	-	-	-	-	-	-	-	-	-	-	-	-	-	-
hypothetical protein	-	-	-	-	-	-	-	-	-	LPOOHAKF_00026	EAHCGBGB_00026	-	-	-	-	-	-	-	-	-	-	-	-	-	-	-
hypothetical protein	-	-	-	-	-	-	-	-	-	LPOOHAKF_00028	EAHCGBGB_00028	-	-	-	-	-	-	-	-	-	-	-	-	-	-	-
hypothetical protein	-	-	-	-	-	-	-	-	LBKMNBLP_00020	LPOOHAKF_00030	EAHCGBGB_00030	-	-	-	-	-	-	-	-	-	-	-	-	-	-	-
hypothetical protein	CAEMDHEK_00003	-	-	FLELAHKB_00038	-	-	-	-	-	LPOOHAKF_00032	EAHCGBGB_00032	-	-	-	-	-	-	-	-	-	-	-	-	-	-	-
hypothetical protein	-	-	-	-	-	-	-	-	-	LPOOHAKF_00035	EAHCGBGB_00035	-	-	-	-	-	-	LINKFIML_00015	-	-	-	-	-	-	-	-
hypothetical protein	-	-	-	-	-	-	-	-	-	LPOOHAKF_00036	EAHCGBGB_00036	-	-	-	-	-	-	LINKFIML_00016	-	-	-	-	-	-	-	-
hypothetical protein	-	-	-	-	FCILOMJA_00047	-	-	-	-	-	-	-	-	-	-	OFNEGDOG_00018	EFNEPOCK_00025	-	-	-	-	-	-	-	-	-
hypothetical protein	-	-	-	FLELAHKB_00049	FCILOMJA_00028	-	-	-	LBKMNBLP_00008	-	-	-	-	-	-	-	-	-	-	-	-	-	-	-	-	-
hypothetical protein	-	-	ONFBBKHI_00020	FLELAHKB_00041	FCILOMJA_00019	-	-	-	-	-	-	-	-	-	-	-	-	-	-	-	-	-	-	-	-	-
hypothetical protein	-	-	-	-	-	-	-	-	-	-	-	-	-	-	-	-	-	-	-	-	-	-	-	HCBLIGGD_00014	-	AKGMMEDB_00014
hypothetical protein	-	-	ONFBBKHI_00055	-	-	-	-	-	-	-	-	-	-	-	-	-	-	-	-	-	-	-	-	-	-	AKGMMEDB_00071
hypothetical protein	-	-	ONFBBKHI_00056	-	-	-	-	-	-	-	-	-	-	-	-	-	-	-	-	-	-	-	-	-	-	AKGMMEDB_00072
hypothetical protein	-	-	-	FLELAHKB_00064	-	-	FHNOHDFA_00038	DAFPFJPE_00038	-	-	-	-	-	-	-	-	-	-	-	-	-	-	-	HCBLIGGD_00104	OJJBEHOP_00048	-
hypothetical protein	-	-	ONFBBKHI_00039	-	-	-	-	-	-	-	-	-	-	-	-	-	-	-	-	-	-	-	-	HCBLIGGD_00086	-	-
hypothetical protein	-	-	-	-	-	-	-	-	-	-	-	-	-	-	-	OFNEGDOG_00020	EFNEPOCK_00026	-	-	-	-	-	-	-	-	-
hypothetical protein	-	-	-	-	-	-	-	-	-	-	-	-	-	-	-	OFNEGDOG_00022	EFNEPOCK_00027	-	-	-	-	-	-	-	-	-
hypothetical protein	-	-	-	-	-	-	-	-	-	-	-	-	-	-	-	OFNEGDOG_00023	EFNEPOCK_00028	-	-	-	-	-	-	-	-	-
DNA adenine methyltransferase YhdJ	-	-	-	-	-	-	-	-	-	-	-	-	-	-	-	OFNEGDOG_00027	EFNEPOCK_00029	-	-	-	-	-	-	-	-	-
hypothetical protein	-	-	-	-	-	-	FHNOHDFA_00006	DAFPFJPE_00006	LBKMNBLP_00005	-	-	-	-	-	-	-	-	-	-	-	-	-	-	-	-	-
hypothetical protein	-	-	-	-	-	-	FHNOHDFA_00009	DAFPFJPE_00009	LBKMNBLP_00027	-	-	-	-	-	-	-	-	-	-	-	-	-	-	-	-	-
hypothetical protein	-	-	ONFBBKHI_00017	FLELAHKB_00034	-	-	FHNOHDFA_00012	DAFPFJPE_00012	LBKMNBLP_00030	-	-	-	-	-	-	-	-	-	-	-	-	-	-	-	-	-
hypothetical protein	-	-	-	-	-	-	FHNOHDFA_00017	DAFPFJPE_00017	LBKMNBLP_00033	-	-	-	-	-	-	-	-	-	-	-	-	-	-	-	-	-
hypothetical protein	-	-	ONFBBKHI_00009	FLELAHKB_00021	-	-	-	-	LBKMNBLP_00013	-	-	-	-	-	-	-	-	-	-	-	-	-	-	-	-	-
hypothetical protein	-	-	-	FLELAHKB_00047	-	-	-	-	LBKMNBLP_00025	-	-	-	-	-	-	-	-	-	-	-	-	-	-	-	-	-
hypothetical protein	-	ADIHFNPN_00017	ONFBBKHI_00028	-	-	-	-	-	-	-	-	-	-	-	-	-	-	-	-	-	-	-	-	-	-	-
hypothetical protein	-	-	-	FLELAHKB_00051	-	-	FHNOHDFA_00015	DAFPFJPE_00015	-	-	-	-	-	-	-	-	-	-	-	-	-	-	-	-	-	-
hypothetical protein	-	-	-	-	-	-	-	-	-	-	-	-	-	-	-	-	-	-	-	JGGOOEAP_00010	GGIDPNMM_00008	-	-	-	-	-
hypothetical protein	-	-	-	-	-	-	-	-	-	-	-	-	-	-	-	-	-	-	-	JGGOOEAP_00012	GGIDPNMM_00014	-	-	-	-	-
hypothetical protein	-	-	-	-	-	-	-	-	-	-	-	-	-	-	-	-	-	-	-	JGGOOEAP_00014	GGIDPNMM_00016	-	-	-	-	-
hypothetical protein	-	-	-	-	-	-	-	-	-	-	-	-	-	-	-	-	-	-	-	JGGOOEAP_00015	GGIDPNMM_00017	-	-	-	-	-
hypothetical protein	-	-	-	-	-	-	-	-	-	-	-	-	JFCPAMDB_00013	LAGCMEBN_00030	-	-	-	-	-	-	-	-	-	-	-	-
hypothetical protein	-	-	-	-	-	-	-	-	-	-	-	-	JFCPAMDB_00011	LAGCMEBN_00036	-	-	-	-	-	-	-	-	-	-	-	-
hypothetical protein	-	-	-	-	-	-	-	-	-	-	-	-	JFCPAMDB_00006	LAGCMEBN_00038,LAGCMEBN_00007,LAGCMEBN_00006,LAGCMEBN_00008	-	-	-	-	-	-	-	-	-	-	-	-
hypothetical protein	-	-	-	-	-	-	-	-	-	-	-	-	JFCPAMDB_00002	LAGCMEBN_00020	-	-	-	-	-	-	-	-	-	-	-	-
hypothetical protein	-	-	-	-	-	-	-	-	-	-	-	GJNOIIDC_00004	-	-	-	-	-	-	-	-	-	-	-	-	-	-

## Sheet: Net. Assoc. plasmids (Fig 1B)
Network association analysis between L. noguchii plasmids and other species. This table corresponds to the matrix presented in Figure 1B (which is rotated here 90 degrees clockwise). The gbk files resulting from the annotation with Prokka, and containing the locus tags displayed here, are included as separate Supplementary Material. Highlighted in yellow: multidrug resistance proteins, MtdA and M…
Prokka Annotation	Lnoguchii IP1709037 p1	Lnoguchii IP1611024 p2	Lnoguchii IP1605021 p1	Lnoguchii IP1512017 p1	Lnoguchii IP1804061 p1	Linterrogans Gui44 pGui1	Linterrogans 611 p1	Linterrogans LJ178 p1	Linterrogans FMAS_KW1 pLiLS1	Linterrogans 56609 lcp2	Linterrogans Langkawi p1	Linterrogans 56601 Laicp	Linterrogans 782 p4	Linterrogans UPMMCNIIDLP pLIMLP1	Linterrogans UPMMCNIIDHP pLIMHP1	Linterrogans 1489 p6	Linterrogans 1489 p5	Linterrogans D64 p1	Linterrogans 1548 p2	Linterrogans FMAS_AW1 pLiSL2	Lnoguchii IP1605021 p2	Lnoguchii IP1512017 p2	Lnoguchii IP1611024 p3	Lnoguchii IP1705032 p1	Lnoguchii 201601331 p1	Lnoguchii IP1804061 p2	Lnoguchii IP1709037 p2	Linterrogans 782 p2	Lnoguchii IP1712055 p2	Lnoguchii IP1703027 p2	Lnoguchii IP1712055 p1	Lnoguchii IP1703027 p1	Lnoguchii IP1712055 p4	Lborgpetersenii Ballum lbp2	Lnoguchii IP1712055 p6	Lborgpetersenii Ballum lbp1	Lnoguchii barbudensis p1	Lnoguchii IP1712055 p3	Lnoguchii 201601331 p3	Lnoguchii 201601331 p2	Lkobayashii E30 pE30	Lbiflexa Patoc p74	Linterrogans 1489 p2	Linterrogans 782 p1	Linterrogans 1489 p3	Linterrogans 782 p3	Lnoguchii IP1611024 p4	Linterrogans 1489 p7	Lnoguchii IP1804061 p3
hypothetical protein	-	-	-	-	-	-	-	-	-	-	-	-	-	-	-	-	-	-	-	-	-	-	-	-	-	-	-	-	-	-	-	-	-	-	-	OKKDDFHL_00048	-	-	-	-	-	DOAPDJNC_00045	-	-	-	-	-	-	-
Sporulation initiation inhibitor protein Soj	AKGMMEDB_00001	OJJBEHOP_00001	LNJGMMGN_00020,LNJGMMGN_00001	MKBIMOIP_00037	HCBLIGGD_00001	MLGOLKOO_00054	PCJKLFBI_00052	IHBECBIE_00050	PEADOOND_00004	DNAGIJLD_00001	-	EFMBOFDN_00064	-	PNLFFAIC_00063	AMGLOANE_00063	LIEPLMCL_00016	DIHIIAKE_00051,DIHIIAKE_00067	MJEGKLLH_00016	-	HGEFKDFK_00136	ADIHFNPN_00001	LBKMNBLP_00001	-	FCILOMJA_00001	FCIAJGKP_00001	-	ONFBBKHI_00001	BEIKGNEJ_00075	FHNOHDFA_00001	DAFPFJPE_00001	-	-	-	-	GJNOIIDC_00001	OKKDDFHL_00046	CBHHDFNE_00030,CBHHDFNE_00073,CBHHDFNE_00002,CBHHDFNE_00001,CBHHDFNE_00072,CBHHDFNE_00029,CBHHDFNE_00003	-	-	-	NCDFCMNL_00031	DOAPDJNC_00001	PJBNCILG_00082	-	GJEMJOOM_00045	ENHAKHJL_00035	-	-	-
hypothetical protein	-	-	-	-	-	-	-	-	-	-	-	-	-	-	-	-	-	-	-	-	-	-	-	-	-	-	-	-	-	-	-	-	-	GKGPBONN_00015	-	-	-	-	-	-	NCDFCMNL_00027	DOAPDJNC_00006	-	-	-	-	-	-	-
Nucleoid occlusion protein	AKGMMEDB_00002	OJJBEHOP_00002	-	-	HCBLIGGD_00002	MLGOLKOO_00053	PCJKLFBI_00051	IHBECBIE_00049	PEADOOND_00003	DNAGIJLD_00002	NKOHLFKK_00001	EFMBOFDN_00065	KANKHBIE_00001	PNLFFAIC_00064	AMGLOANE_00064	LIEPLMCL_00001	DIHIIAKE_00052	MJEGKLLH_00015	BOEICNNM_00001	HGEFKDFK_00135	ADIHFNPN_00002	-	-	FCILOMJA_00003	-	-	ONFBBKHI_00002	BEIKGNEJ_00001	-	-	-	-	-	-	-	OKKDDFHL_00043	-	-	-	-	-	DOAPDJNC_00002	PJBNCILG_00001	-	-	-	-	-	-
ISNCY family transposase ISLbi1	-	-	-	-	-	-	-	-	-	-	-	-	-	-	-	-	-	-	-	-	-	-	-	-	-	-	-	-	-	-	-	-	-	-	-	-	-	-	-	-	-	DOAPDJNC_00027	-	-	-	-	-	-	-
Adaptive-response sensory-kinase SasA	-	-	-	-	-	-	-	-	-	-	-	-	-	-	-	-	-	-	-	-	-	-	-	-	-	-	-	-	-	-	-	-	-	-	-	-	-	-	-	-	NCDFCMNL_00017	DOAPDJNC_00042	-	-	-	-	-	-	-
Vitamin B12 transporter BtuB	-	-	-	-	-	-	-	-	-	-	-	-	-	-	-	-	-	-	-	-	-	-	-	-	-	-	-	-	-	-	-	-	-	-	-	-	-	-	-	-	NCDFCMNL_00012	DOAPDJNC_00018	-	-	-	-	-	-	-
hypothetical protein	AKGMMEDB_00003	OJJBEHOP_00003	LNJGMMGN_00103	MKBIMOIP_00112	HCBLIGGD_00003	MLGOLKOO_00052	PCJKLFBI_00050	IHBECBIE_00048	PEADOOND_00002	DNAGIJLD_00003	NKOHLFKK_00002	EFMBOFDN_00066	KANKHBIE_00002	PNLFFAIC_00065	AMGLOANE_00065	LIEPLMCL_00002	DIHIIAKE_00053	MJEGKLLH_00014	BOEICNNM_00002	HGEFKDFK_00134	ADIHFNPN_00003	LBKMNBLP_00003	CAEMDHEK_00056	FCILOMJA_00006	FCIAJGKP_00003	FLELAHKB_00003	ONFBBKHI_00003	BEIKGNEJ_00002	FHNOHDFA_00003	DAFPFJPE_00003	LPOOHAKF_00003	EAHCGBGB_00003	-	-	-	-	-	-	-	EFNEPOCK_00003	NCDFCMNL_00033	DOAPDJNC_00003	PJBNCILG_00002	HBKKCBBE_00027	GJEMJOOM_00043	ENHAKHJL_00033	LINKFIML_00004	EEMBLGMF_00027	JGGOOEAP_00003
hypothetical protein	-	-	-	-	-	-	-	-	-	-	-	-	-	-	-	-	-	-	-	-	-	-	-	-	-	-	-	-	-	-	-	-	-	-	-	-	-	-	-	-	NCDFCMNL_00028	DOAPDJNC_00005	-	-	-	-	-	-	-
hypothetical protein	-	-	-	-	-	-	-	-	-	-	-	-	-	-	-	-	-	-	-	-	-	-	-	-	-	-	-	-	-	-	-	-	-	-	-	-	-	-	-	-	NCDFCMNL_00024	DOAPDJNC_00007	-	-	-	-	-	-	-
Pyrimidine/purine nucleoside phosphorylase	-	-	-	-	-	-	-	-	-	-	-	-	-	-	-	-	-	-	-	-	-	-	-	-	-	-	-	-	-	-	-	-	-	-	-	-	-	-	-	-	NCDFCMNL_00022	DOAPDJNC_00008	-	-	-	-	-	-	-
Hemin transport protein HemS	-	-	-	-	-	-	-	-	-	-	-	-	-	-	-	-	-	-	-	-	-	-	-	-	-	-	-	-	-	-	-	-	-	-	-	-	-	-	-	-	NCDFCMNL_00005	DOAPDJNC_00012	-	-	-	-	-	-	-
Hemin import ATP-binding protein HmuV	-	-	-	-	-	-	-	-	-	-	-	-	-	-	-	-	-	-	-	-	-	-	-	-	-	-	-	-	-	-	-	-	-	-	-	-	-	-	-	-	NCDFCMNL_00006	DOAPDJNC_00013	-	-	-	-	-	-	-
Hemin transport system permease protein HmuU	-	-	-	-	-	-	-	-	-	-	-	-	-	-	-	-	-	-	-	-	-	-	-	-	-	-	-	-	-	-	-	-	-	-	-	-	-	-	-	-	NCDFCMNL_00007	DOAPDJNC_00014	-	-	-	-	-	-	-
Hemin-binding periplasmic protein HmuT	-	-	-	-	-	-	-	-	-	-	-	-	-	-	-	-	-	-	-	-	-	-	-	-	-	-	-	-	-	-	-	-	-	-	-	-	-	-	-	-	NCDFCMNL_00008	DOAPDJNC_00015	-	-	-	-	-	-	-
23S rRNA (guanosine-2'-O-)-methyltransferase RlmB	-	-	-	-	-	-	-	-	-	-	-	-	-	-	-	-	-	-	-	-	-	-	-	-	-	-	-	-	-	-	-	-	-	-	-	-	-	-	-	-	NCDFCMNL_00004	DOAPDJNC_00047	-	-	-	-	-	-	-
Stress response kinase A	-	-	-	-	-	-	-	-	-	-	-	-	-	-	-	-	-	-	-	-	-	-	-	-	-	-	-	-	-	-	-	-	-	-	-	-	-	-	-	-	NCDFCMNL_00003	DOAPDJNC_00048	-	-	-	-	-	-	-
Response regulator PleD	-	-	-	-	-	-	-	-	-	-	-	-	-	-	-	-	-	-	-	-	-	-	-	-	-	-	-	-	-	-	-	-	-	-	-	-	-	-	-	-	NCDFCMNL_00002	DOAPDJNC_00049	-	-	-	-	-	-	-
hypothetical protein	-	-	-	-	-	-	-	-	-	-	-	-	-	-	-	-	-	-	-	-	-	-	-	-	-	-	-	-	-	-	-	-	-	-	-	-	-	-	-	-	NCDFCMNL_00001	DOAPDJNC_00050	-	-	-	-	-	-	-
hypothetical protein	-	-	-	-	-	-	-	-	-	-	-	-	-	-	-	-	-	-	-	-	-	-	-	-	-	-	-	-	-	-	-	-	-	-	-	-	-	-	-	-	NCDFCMNL_00045	DOAPDJNC_00051	-	-	-	-	-	-	-
Glucans biosynthesis protein G	-	-	-	-	-	-	-	-	-	-	-	-	-	-	-	-	-	-	-	-	-	-	-	-	-	-	-	-	-	-	-	-	-	-	-	-	-	-	-	-	NCDFCMNL_00043	DOAPDJNC_00052	-	-	-	-	-	-	-
Glucans biosynthesis glucosyltransferase H	-	-	-	-	-	-	-	-	-	-	-	-	-	-	-	-	-	-	-	-	-	-	-	-	-	-	-	-	-	-	-	-	-	-	-	-	-	-	-	-	NCDFCMNL_00041	DOAPDJNC_00053	-	-	-	-	-	-	-
hypothetical protein	-	-	-	-	-	-	-	-	-	-	-	-	-	-	-	-	-	-	-	-	-	-	-	-	-	-	-	-	-	-	-	-	-	-	-	-	-	-	-	-	NCDFCMNL_00040	DOAPDJNC_00054	-	-	-	-	-	-	-
hypothetical protein	-	-	-	-	-	-	-	-	-	-	-	-	-	-	-	-	-	-	-	-	-	-	-	-	-	-	-	-	-	-	-	-	-	-	-	-	-	-	-	-	NCDFCMNL_00038	DOAPDJNC_00055	-	-	-	-	-	-	-
hypothetical protein	-	-	-	-	-	-	-	-	-	-	-	-	-	-	-	-	-	-	-	-	-	-	-	-	-	-	-	-	-	-	-	-	-	GKGPBONN_00026	-	OKKDDFHL_00059	-	-	-	-	-	-	-	-	-	-	-	-	-
hypothetical protein	-	-	-	-	-	-	-	-	PEADOOND_00047	DNAGIJLD_00034	-	EFMBOFDN_00040	KANKHBIE_00076,KANKHBIE_00060	-	-	LIEPLMCL_00042	-	MJEGKLLH_00050	BOEICNNM_00042	HGEFKDFK_00013	-	-	-	-	-	-	-	BEIKGNEJ_00044	-	-	-	-	-	-	-	OKKDDFHL_00009	-	-	-	-	-	-	-	HBKKCBBE_00032	-	-	-	-	-
Recombination-promoting nuclease RpnD	AKGMMEDB_00073,AKGMMEDB_00074	OJJBEHOP_00053,OJJBEHOP_00055,OJJBEHOP_00052	LNJGMMGN_00089	MKBIMOIP_00103	HCBLIGGD_00109,HCBLIGGD_00112,HCBLIGGD_00110	MLGOLKOO_00013,MLGOLKOO_00059	PCJKLFBI_00057,PCJKLFBI_00014	IHBECBIE_00013,IHBECBIE_00056	PEADOOND_00009,PEADOOND_00065,PEADOOND_00007,PEADOOND_00044,PEADOOND_00008	DNAGIJLD_00044,DNAGIJLD_00032,DNAGIJLD_00033,DNAGIJLD_00043	NKOHLFKK_00056,NKOHLFKK_00042,NKOHLFKK_00057,NKOHLFKK_00030	EFMBOFDN_00027,EFMBOFDN_00059,EFMBOFDN_00039,EFMBOFDN_00058	KANKHBIE_00042,KANKHBIE_00074,KANKHBIE_00059	PNLFFAIC_00057,PNLFFAIC_00043,PNLFFAIC_00058	AMGLOANE_00057,AMGLOANE_00058,AMGLOANE_00043	LIEPLMCL_00031	DIHIIAKE_00045,DIHIIAKE_00046,DIHIIAKE_00023,DIHIIAKE_00036	MJEGKLLH_00022,MJEGKLLH_00061,MJEGKLLH_00035,MJEGKLLH_00051,MJEGKLLH_00033	BOEICNNM_00058,BOEICNNM_00031,BOEICNNM_00041,BOEICNNM_00057,BOEICNNM_00059	HGEFKDFK_00140,HGEFKDFK_00082,HGEFKDFK_00033,HGEFKDFK_00020,HGEFKDFK_00098,HGEFKDFK_00143	ADIHFNPN_00032,ADIHFNPN_00020,ADIHFNPN_00034,ADIHFNPN_00031	LBKMNBLP_00044,LBKMNBLP_00046	CAEMDHEK_00038,CAEMDHEK_00035,CAEMDHEK_00043,CAEMDHEK_00010,CAEMDHEK_00033,CAEMDHEK_00042,CAEMDHEK_00034,CAEMDHEK_00044	FCILOMJA_00057,FCILOMJA_00040,FCILOMJA_00055,FCILOMJA_00056,FCILOMJA_00054,FCILOMJA_00052	FCIAJGKP_00046,FCIAJGKP_00027,FCIAJGKP_00047,FCIAJGKP_00049,FCIAJGKP_00048	FLELAHKB_00058,FLELAHKB_00067,FLELAHKB_00071,FLELAHKB_00068	ONFBBKHI_00059,ONFBBKHI_00032,ONFBBKHI_00062,ONFBBKHI_00057,ONFBBKHI_00063	BEIKGNEJ_00030,BEIKGNEJ_00069	FHNOHDFA_00043,FHNOHDFA_00044,FHNOHDFA_00045	DAFPFJPE_00045,DAFPFJPE_00042,DAFPFJPE_00044	LPOOHAKF_00048,LPOOHAKF_00046,LPOOHAKF_00051,LPOOHAKF_00039,LPOOHAKF_00043,LPOOHAKF_00052	EAHCGBGB_00048,EAHCGBGB_00046,EAHCGBGB_00052,EAHCGBGB_00051,EAHCGBGB_00049,EAHCGBGB_00043	-	-	-	OKKDDFHL_00016	-	-	-	EFNEPOCK_00008,EFNEPOCK_00011,EFNEPOCK_00010	-	-	PJBNCILG_00051	HBKKCBBE_00084,HBKKCBBE_00083	GJEMJOOM_00066	ENHAKHJL_00057	LINKFIML_00029	EEMBLGMF_00001,EEMBLGMF_00002	JGGOOEAP_00031
hypothetical protein	-	-	LNJGMMGN_00127	MKBIMOIP_00046	HCBLIGGD_00060	MLGOLKOO_00022	PCJKLFBI_00023	IHBECBIE_00022	PEADOOND_00073	DNAGIJLD_00009	-	EFMBOFDN_00006	-	-	-	LIEPLMCL_00022	-	-	-	-	-	-	-	FCILOMJA_00031	FCIAJGKP_00020	-	ONFBBKHI_00021,ONFBBKHI_00022	BEIKGNEJ_00023	-	-	-	-	-	-	-	OKKDDFHL_00007	-	-	-	EFNEPOCK_00037	-	-	PJBNCILG_00009	HBKKCBBE_00035	-	-	-	-	-
hypothetical protein	AKGMMEDB_00006,AKGMMEDB_00008,AKGMMEDB_00010,AKGMMEDB_00013	OJJBEHOP_00007	LNJGMMGN_00125,LNJGMMGN_00036,LNJGMMGN_00029,LNJGMMGN_00034,LNJGMMGN_00107,LNJGMMGN_00147,LNJGMMGN_00128,LNJGMMGN_00109,LNJGMMGN_00031,LNJGMMGN_00122,LNJGMMGN_00115,LNJGMMGN_00112,LNJGMMGN_00111,LNJGMMGN_00010	MKBIMOIP_00139,MKBIMOIP_00115,MKBIMOIP_00017,MKBIMOIP_00025,MKBIMOIP_00132,MKBIMOIP_00117,MKBIMOIP_00124,MKBIMOIP_00116,MKBIMOIP_00015,MKBIMOIP_00011,MKBIMOIP_00128,MKBIMOIP_00136,MKBIMOIP_00019,MKBIMOIP_00049,MKBIMOIP_00047,MKBIMOIP_00142,MKBIMOIP_00130,MKBIMOIP_00141,MKBIMOIP_00024,MKBIMOIP_00027,MKBIMOIP_00013,MKBIMOIP_00122,MKBIMOIP_00022	HCBLIGGD_00038,HCBLIGGD_00036,HCBLIGGD_00013,HCBLIGGD_00016,HCBLIGGD_00011,HCBLIGGD_00008,HCBLIGGD_00007	MLGOLKOO_00047	PCJKLFBI_00048,PCJKLFBI_00047	IHBECBIE_00046	-	-	-	-	-	-	-	LIEPLMCL_00005	DIHIIAKE_00055	-	-	-	-	-	-	-	-	-	-	-	-	-	-	-	-	-	GJNOIIDC_00005	OKKDDFHL_00001	CBHHDFNE_00042,CBHHDFNE_00041,CBHHDFNE_00015,CBHHDFNE_00059,CBHHDFNE_00040	LAGCMEBN_00010,LAGCMEBN_00021,LAGCMEBN_00041,LAGCMEBN_00040,LAGCMEBN_00032,LAGCMEBN_00026	-	-	-	-	-	HBKKCBBE_00031,HBKKCBBE_00033	-	-	-	-	-
hypothetical protein	-	-	-	MKBIMOIP_00054	HCBLIGGD_00062	MLGOLKOO_00043	PCJKLFBI_00040	IHBECBIE_00039	-	-	-	-	-	-	-	LIEPLMCL_00008	DIHIIAKE_00058	-	-	-	-	-	-	-	-	-	-	-	-	-	-	-	-	-	-	OKKDDFHL_00008	-	-	-	-	-	-	-	-	-	-	-	-	-
hypothetical protein	-	-	LNJGMMGN_00011,LNJGMMGN_00129	MKBIMOIP_00143,MKBIMOIP_00028	HCBLIGGD_00017	-	-	-	-	-	-	-	-	-	-	-	-	-	-	-	-	-	-	-	-	-	-	-	-	-	-	-	-	-	-	OKKDDFHL_00002	CBHHDFNE_00016,CBHHDFNE_00043	-	-	-	-	-	-	HBKKCBBE_00030	-	-	-	-	-
hypothetical protein	-	-	-	-	-	-	-	-	-	-	-	-	-	-	-	LIEPLMCL_00046	-	-	-	-	-	-	-	-	-	-	-	-	-	-	-	-	-	GKGPBONN_00042	-	-	-	-	-	-	-	-	-	-	-	-	-	-	-
hypothetical protein	-	-	-	-	-	-	-	-	-	-	-	-	-	-	-	-	-	-	-	-	-	-	-	-	-	-	-	-	-	-	-	-	-	GKGPBONN_00031	-	-	-	-	-	EFNEPOCK_00004	-	-	-	-	-	-	-	-	-
hypothetical protein	-	-	-	-	-	-	-	-	-	-	-	-	-	-	-	-	-	-	-	-	-	-	-	-	-	-	-	-	-	-	-	-	-	GKGPBONN_00032	-	-	-	-	-	EFNEPOCK_00005	-	-	-	-	-	-	-	-	-
IS3 family transposase IS1501	AKGMMEDB_00043	-	LNJGMMGN_00094,LNJGMMGN_00088,LNJGMMGN_00095	MKBIMOIP_00101	HCBLIGGD_00108	MLGOLKOO_00002	PCJKLFBI_00003	IHBECBIE_00002	-	DNAGIJLD_00024	-	EFMBOFDN_00042	KANKHBIE_00044	PNLFFAIC_00022	AMGLOANE_00022	LIEPLMCL_00044	DIHIIAKE_00031	-	-	-	-	-	-	-	-	-	ONFBBKHI_00044	-	-	-	-	-	-	-	-	-	-	-	OFNEGDOG_00012	EFNEPOCK_00015	-	-	PJBNCILG_00054	HBKKCBBE_00075	GJEMJOOM_00076	ENHAKHJL_00001	-	-	JGGOOEAP_00028
hypothetical protein	-	-	-	-	-	-	-	-	-	-	-	-	-	-	-	-	-	-	-	-	-	-	-	-	-	-	-	-	-	-	-	-	-	-	-	-	-	-	-	-	-	-	PJBNCILG_00053	-	-	ENHAKHJL_00062	-	-	-
hypothetical protein	-	-	-	-	-	-	-	-	-	-	-	-	-	-	-	-	-	-	-	-	-	-	-	-	-	-	-	-	-	-	-	-	-	-	-	-	-	-	-	-	-	-	PJBNCILG_00052	-	-	ENHAKHJL_00063	-	-	-
hypothetical protein	AKGMMEDB_00075	OJJBEHOP_00058	LNJGMMGN_00092	MKBIMOIP_00105	HCBLIGGD_00113	MLGOLKOO_00058	PCJKLFBI_00056	IHBECBIE_00054	PEADOOND_00006	DNAGIJLD_00045	NKOHLFKK_00058	EFMBOFDN_00061	KANKHBIE_00077	PNLFFAIC_00059	AMGLOANE_00059	LIEPLMCL_00051	DIHIIAKE_00049	MJEGKLLH_00021	BOEICNNM_00071	HGEFKDFK_00138	ADIHFNPN_00035	LBKMNBLP_00048	CAEMDHEK_00048	FCILOMJA_00059	FCIAJGKP_00051	FLELAHKB_00073	ONFBBKHI_00065	BEIKGNEJ_00072	FHNOHDFA_00049	DAFPFJPE_00047	LPOOHAKF_00054	EAHCGBGB_00054	-	-	-	-	-	-	-	EFNEPOCK_00007	-	-	PJBNCILG_00078	HBKKCBBE_00022	GJEMJOOM_00049	ENHAKHJL_00040	LINKFIML_00030	EEMBLGMF_00031	JGGOOEAP_00039
hypothetical protein	-	-	-	-	-	-	-	-	-	-	-	-	-	-	-	-	-	-	-	-	-	-	-	-	-	-	-	-	-	-	-	-	-	-	-	-	-	-	-	-	-	-	PJBNCILG_00030,PJBNCILG_00031,PJBNCILG_00027,PJBNCILG_00029	-	-	-	-	EEMBLGMF_00022,EEMBLGMF_00019	-
hypothetical protein	-	-	-	-	-	-	-	-	PEADOOND_00077	DNAGIJLD_00007	NKOHLFKK_00006	EFMBOFDN_00004	KANKHBIE_00018	PNLFFAIC_00002	AMGLOANE_00002	-	-	MJEGKLLH_00069,MJEGKLLH_00073	BOEICNNM_00008,BOEICNNM_00016,BOEICNNM_00023	HGEFKDFK_00105,HGEFKDFK_00119,HGEFKDFK_00110,HGEFKDFK_00127,HGEFKDFK_00129,HGEFKDFK_00097,HGEFKDFK_00123,HGEFKDFK_00107	ADIHFNPN_00011,ADIHFNPN_00008	LBKMNBLP_00021,LBKMNBLP_00024,LBKMNBLP_00023,LBKMNBLP_00032,LBKMNBLP_00012,LBKMNBLP_00019,LBKMNBLP_00009,LBKMNBLP_00026	CAEMDHEK_00002	FCILOMJA_00027,FCILOMJA_00026,FCILOMJA_00029,FCILOMJA_00018,FCILOMJA_00015,FCILOMJA_00014,FCILOMJA_00025	FCIAJGKP_00008,FCIAJGKP_00017	FLELAHKB_00044,FLELAHKB_00040,FLELAHKB_00015,FLELAHKB_00028,FLELAHKB_00046,FLELAHKB_00030,FLELAHKB_00020,FLELAHKB_00026,FLELAHKB_00011,FLELAHKB_00048,FLELAHKB_00050,FLELAHKB_00037,FLELAHKB_00018,FLELAHKB_00013	ONFBBKHI_00019,ONFBBKHI_00011,ONFBBKHI_00008	BEIKGNEJ_00007,BEIKGNEJ_00015	FHNOHDFA_00014,FHNOHDFA_00016	DAFPFJPE_00016,DAFPFJPE_00008	LPOOHAKF_00027,LPOOHAKF_00015,LPOOHAKF_00009,LPOOHAKF_00031,LPOOHAKF_00019,LPOOHAKF_00029,LPOOHAKF_00025,LPOOHAKF_00021	EAHCGBGB_00019,EAHCGBGB_00031,EAHCGBGB_00027,EAHCGBGB_00021,EAHCGBGB_00015,EAHCGBGB_00023,EAHCGBGB_00025,EAHCGBGB_00009	-	-	-	-	-	-	OFNEGDOG_00010	-	-	-	PJBNCILG_00007,PJBNCILG_00023,PJBNCILG_00025,PJBNCILG_00015,PJBNCILG_00017,PJBNCILG_00013,PJBNCILG_00012	HBKKCBBE_00039,HBKKCBBE_00041	GJEMJOOM_00039,GJEMJOOM_00038	ENHAKHJL_00026	LINKFIML_00008	EEMBLGMF_00023	JGGOOEAP_00007,JGGOOEAP_00013,JGGOOEAP_00011
hypothetical protein	AKGMMEDB_00036	OJJBEHOP_00025	LNJGMMGN_00058	MKBIMOIP_00073	HCBLIGGD_00083	MLGOLKOO_00021	PCJKLFBI_00022	IHBECBIE_00021	PEADOOND_00063,PEADOOND_00041,PEADOOND_00070	DNAGIJLD_00010	NKOHLFKK_00010	EFMBOFDN_00007	KANKHBIE_00027	PNLFFAIC_00004	AMGLOANE_00004	LIEPLMCL_00023	-	MJEGKLLH_00006	BOEICNNM_00010	HGEFKDFK_00093,HGEFKDFK_00115,HGEFKDFK_00080	ADIHFNPN_00013	LBKMNBLP_00036,LBKMNBLP_00034,LBKMNBLP_00028	CAEMDHEK_00004	FCILOMJA_00021	FCIAJGKP_00010	FLELAHKB_00052,FLELAHKB_00022	ONFBBKHI_00023,ONFBBKHI_00035	BEIKGNEJ_00017,BEIKGNEJ_00009	FHNOHDFA_00020,FHNOHDFA_00010	DAFPFJPE_00018,DAFPFJPE_00020	LPOOHAKF_00033	EAHCGBGB_00033	-	-	-	-	-	-	-	EFNEPOCK_00036	-	-	PJBNCILG_00033	HBKKCBBE_00036	GJEMJOOM_00021	ENHAKHJL_00022	LINKFIML_00013	EEMBLGMF_00016	JGGOOEAP_00020
hypothetical protein	-	-	-	-	-	-	-	-	PEADOOND_00079	DNAGIJLD_00005	NKOHLFKK_00004	EFMBOFDN_00001,EFMBOFDN_00003	-	PNLFFAIC_00001	AMGLOANE_00001	-	-	MJEGKLLH_00010	BOEICNNM_00006	HGEFKDFK_00130	ADIHFNPN_00005	LBKMNBLP_00006	CAEMDHEK_00001	FCILOMJA_00012	FCIAJGKP_00007	FLELAHKB_00009	ONFBBKHI_00007	BEIKGNEJ_00006	FHNOHDFA_00007	DAFPFJPE_00007	LPOOHAKF_00008	EAHCGBGB_00008	-	-	-	-	-	-	-	-	-	-	PJBNCILG_00006	-	-	-	-	-	-
hypothetical protein	-	-	-	-	-	-	-	-	PEADOOND_00001	DNAGIJLD_00004	NKOHLFKK_00003	EFMBOFDN_00067	-	PNLFFAIC_00066	AMGLOANE_00066	LIEPLMCL_00003	-	MJEGKLLH_00013	BOEICNNM_00003	HGEFKDFK_00132	ADIHFNPN_00004	LBKMNBLP_00004	CAEMDHEK_00058	FCILOMJA_00008	FCIAJGKP_00006	FLELAHKB_00006	ONFBBKHI_00006	BEIKGNEJ_00003	FHNOHDFA_00005	DAFPFJPE_00005	LPOOHAKF_00006	EAHCGBGB_00006	-	-	-	-	-	-	-	EFNEPOCK_00001	-	-	PJBNCILG_00003	-	-	-	-	-	-
hypothetical protein	-	-	-	-	-	-	-	-	-	-	NKOHLFKK_00013	EFMBOFDN_00010	-	PNLFFAIC_00007	AMGLOANE_00007	-	-	MJEGKLLH_00064	BOEICNNM_00028	HGEFKDFK_00100	-	-	-	-	-	-	-	-	-	-	LPOOHAKF_00036	EAHCGBGB_00036	-	-	-	-	-	-	-	-	-	-	PJBNCILG_00036	HBKKCBBE_00048	-	ENHAKHJL_00019	LINKFIML_00016	-	-
hypothetical protein	-	-	-	-	-	-	-	-	-	-	NKOHLFKK_00012	EFMBOFDN_00009	-	PNLFFAIC_00006	AMGLOANE_00006	-	-	MJEGKLLH_00065	BOEICNNM_00027	HGEFKDFK_00101	-	-	-	-	-	-	-	-	-	-	LPOOHAKF_00035	EAHCGBGB_00035	-	-	-	-	-	-	-	-	-	-	PJBNCILG_00035	HBKKCBBE_00047	-	ENHAKHJL_00020	LINKFIML_00015	-	-
hypothetical protein	AKGMMEDB_00037	OJJBEHOP_00027	LNJGMMGN_00059	MKBIMOIP_00074	HCBLIGGD_00084	MLGOLKOO_00020	PCJKLFBI_00021	IHBECBIE_00020	PEADOOND_00071	DNAGIJLD_00011	NKOHLFKK_00011	EFMBOFDN_00008	KANKHBIE_00028	PNLFFAIC_00005	AMGLOANE_00005	LIEPLMCL_00024	-	MJEGKLLH_00005	BOEICNNM_00026	HGEFKDFK_00092	ADIHFNPN_00014	LBKMNBLP_00035	CAEMDHEK_00005	FCILOMJA_00033	FCIAJGKP_00022	FLELAHKB_00053	ONFBBKHI_00036	BEIKGNEJ_00025	FHNOHDFA_00019	DAFPFJPE_00019	LPOOHAKF_00034	EAHCGBGB_00034	-	-	-	-	-	-	-	EFNEPOCK_00035	-	-	PJBNCILG_00034	HBKKCBBE_00046	GJEMJOOM_00020	ENHAKHJL_00021	LINKFIML_00014	EEMBLGMF_00015	JGGOOEAP_00019
hypothetical protein	AKGMMEDB_00040	OJJBEHOP_00030	LNJGMMGN_00063,LNJGMMGN_00064	MKBIMOIP_00077,MKBIMOIP_00079	HCBLIGGD_00087	MLGOLKOO_00018	PCJKLFBI_00018	IHBECBIE_00017	PEADOOND_00067,PEADOOND_00046,PEADOOND_00068	DNAGIJLD_00014	NKOHLFKK_00014	EFMBOFDN_00011	KANKHBIE_00032	PNLFFAIC_00008	AMGLOANE_00008	LIEPLMCL_00027	-	MJEGKLLH_00063	BOEICNNM_00029	HGEFKDFK_00099,HGEFKDFK_00111	-	LBKMNBLP_00039,LBKMNBLP_00017,LBKMNBLP_00018,LBKMNBLP_00038	-	FCILOMJA_00023	FCIAJGKP_00012	FLELAHKB_00035,FLELAHKB_00056,FLELAHKB_00024	ONFBBKHI_00018	BEIKGNEJ_00020	FHNOHDFA_00013,FHNOHDFA_00022	DAFPFJPE_00023,DAFPFJPE_00022	LPOOHAKF_00014,LPOOHAKF_00037	EAHCGBGB_00013,EAHCGBGB_00014	-	-	-	-	-	-	OFNEGDOG_00031,OFNEGDOG_00032	EFNEPOCK_00032	-	-	PJBNCILG_00037	HBKKCBBE_00049	GJEMJOOM_00016	ENHAKHJL_00018	LINKFIML_00017	-	JGGOOEAP_00022
IS5 family transposase ISGme3	AKGMMEDB_00069	OJJBEHOP_00046,OJJBEHOP_00049	LNJGMMGN_00081,LNJGMMGN_00082,LNJGMMGN_00086	-	HCBLIGGD_00105	-	-	-	PEADOOND_00053	-	-	-	KANKHBIE_00003	-	-	-	DIHIIAKE_00037	-	-	-	ADIHFNPN_00030,ADIHFNPN_00010,ADIHFNPN_00029,ADIHFNPN_00028	LBKMNBLP_00043	CAEMDHEK_00024,CAEMDHEK_00025	-	-	FLELAHKB_00065	ONFBBKHI_00061	BEIKGNEJ_00054,BEIKGNEJ_00056	FHNOHDFA_00037,FHNOHDFA_00039	DAFPFJPE_00039,DAFPFJPE_00037	-	-	-	-	-	-	-	-	OFNEGDOG_00013	EFNEPOCK_00016,EFNEPOCK_00019,EFNEPOCK_00018	-	-	PJBNCILG_00075	HBKKCBBE_00020	-	-	-	-	JGGOOEAP_00034
hypothetical protein	-	-	-	-	-	-	-	-	-	-	-	-	-	-	-	-	-	-	-	-	-	-	-	-	-	FLELAHKB_00051	-	-	FHNOHDFA_00015	DAFPFJPE_00015	-	-	-	-	-	-	-	-	-	-	-	-	PJBNCILG_00008	-	-	-	-	-	-
hypothetical protein	-	-	-	-	-	-	-	-	-	-	-	-	KANKHBIE_00014	-	-	-	-	-	-	-	-	-	-	-	-	-	-	-	-	-	-	-	-	-	-	-	-	-	-	-	-	-	PJBNCILG_00011	HBKKCBBE_00037	-	ENHAKHJL_00029	LINKFIML_00007	EEMBLGMF_00024	JGGOOEAP_00006
hypothetical protein	-	-	-	MKBIMOIP_00093	-	MLGOLKOO_00012	PCJKLFBI_00013	IHBECBIE_00012	PEADOOND_00064	DNAGIJLD_00018	-	-	KANKHBIE_00026	-	-	LIEPLMCL_00032	DIHIIAKE_00003	MJEGKLLH_00060	BOEICNNM_00032	HGEFKDFK_00081	-	-	-	FCILOMJA_00050	FCIAJGKP_00043	-	-	BEIKGNEJ_00031	-	-	-	-	-	-	-	-	-	-	-	-	-	-	PJBNCILG_00032	HBKKCBBE_00044	GJEMJOOM_00022	ENHAKHJL_00023	LINKFIML_00024	EEMBLGMF_00017	-
hypothetical protein	-	-	-	-	-	-	-	-	-	-	-	-	-	-	-	-	-	-	-	-	-	-	-	-	-	-	-	-	-	-	-	-	-	-	-	-	-	-	-	-	-	-	PJBNCILG_00028	-	-	-	-	EEMBLGMF_00020	-
hypothetical protein	-	OJJBEHOP_00005	LNJGMMGN_00105	MKBIMOIP_00113	HCBLIGGD_00005	-	-	-	-	-	-	-	KANKHBIE_00012	-	-	-	-	-	-	-	-	-	-	-	-	-	-	-	-	-	-	-	-	-	-	-	-	-	-	-	-	-	-	-	GJEMJOOM_00041	ENHAKHJL_00031	LINKFIML_00005	EEMBLGMF_00026	JGGOOEAP_00004
hypothetical protein	-	-	-	MKBIMOIP_00100	HCBLIGGD_00090	-	-	-	-	-	-	-	-	-	-	-	-	-	-	-	ADIHFNPN_00024	-	CAEMDHEK_00012	FCILOMJA_00042	FCIAJGKP_00032,FCIAJGKP_00031,FCIAJGKP_00029	FLELAHKB_00061	-	-	-	-	LPOOHAKF_00041	EAHCGBGB_00041	-	-	-	-	-	-	OFNEGDOG_00030,OFNEGDOG_00029	EFNEPOCK_00030	-	-	-	HBKKCBBE_00059	GJEMJOOM_00006	ENHAKHJL_00016	-	-	-
hypothetical protein	-	-	-	-	-	-	-	-	PEADOOND_00066	-	-	EFMBOFDN_00012	KANKHBIE_00033	-	-	-	-	MJEGKLLH_00062	BOEICNNM_00030	-	-	-	-	-	-	-	-	BEIKGNEJ_00029	-	-	-	-	-	-	-	-	-	-	-	-	-	-	-	HBKKCBBE_00050	GJEMJOOM_00015	ENHAKHJL_00017	-	-	-
hypothetical protein	-	-	-	-	-	-	-	-	-	-	-	-	-	-	-	-	-	-	-	-	-	-	-	-	-	-	-	-	-	-	-	-	-	-	-	-	-	-	-	-	-	-	-	-	GJEMJOOM_00035	-	-	-	-
hypothetical protein	-	-	-	-	-	-	-	-	-	-	-	-	-	-	-	-	-	-	-	-	-	-	-	-	-	-	-	-	-	-	-	-	-	-	-	-	-	-	-	-	-	-	-	-	GJEMJOOM_00036	-	-	-	-
hypothetical protein	-	-	-	-	-	-	-	-	-	-	-	-	KANKHBIE_00013	-	-	-	-	-	-	-	-	-	-	-	-	-	-	-	-	-	-	-	-	-	-	-	-	-	-	-	-	-	-	-	GJEMJOOM_00040	ENHAKHJL_00030	LINKFIML_00006	EEMBLGMF_00025	JGGOOEAP_00005
hypothetical protein	AKGMMEDB_00062,AKGMMEDB_00012,AKGMMEDB_00009	-	LNJGMMGN_00035	MKBIMOIP_00045	HCBLIGGD_00057	-	-	-	-	-	-	-	-	PNLFFAIC_00030	AMGLOANE_00030	-	DIHIIAKE_00044	-	-	-	-	-	-	-	-	-	-	BEIKGNEJ_00067	-	-	LPOOHAKF_00045	EAHCGBGB_00045	-	-	-	-	-	-	-	-	-	-	-	-	GJEMJOOM_00073,GJEMJOOM_00075	-	-	-	-
hypothetical protein	-	-	-	-	-	-	-	-	-	-	-	-	-	-	-	-	-	-	-	-	-	-	-	-	-	-	-	-	-	-	-	-	-	-	-	-	-	-	-	-	-	-	-	-	GJEMJOOM_00032	-	-	-	-
hypothetical protein	-	-	-	-	-	-	-	-	-	-	-	-	-	-	-	-	-	-	-	-	-	-	-	-	-	-	-	-	-	-	-	-	-	-	-	-	-	-	-	-	-	-	-	-	GJEMJOOM_00037	-	-	-	-
hypothetical protein	AKGMMEDB_00076	OJJBEHOP_00062	LNJGMMGN_00099	MKBIMOIP_00108	HCBLIGGD_00116	MLGOLKOO_00055	PCJKLFBI_00053	IHBECBIE_00051	PEADOOND_00005	DNAGIJLD_00049	NKOHLFKK_00060	EFMBOFDN_00063	KANKHBIE_00081	PNLFFAIC_00062	AMGLOANE_00062	LIEPLMCL_00055	DIHIIAKE_00050	MJEGKLLH_00017	BOEICNNM_00075	HGEFKDFK_00137	ADIHFNPN_00036	LBKMNBLP_00049	CAEMDHEK_00052	FCILOMJA_00060	FCIAJGKP_00057	FLELAHKB_00076	ONFBBKHI_00070	BEIKGNEJ_00074	FHNOHDFA_00050	DAFPFJPE_00049	LPOOHAKF_00058	EAHCGBGB_00058	-	-	-	-	-	-	-	EFNEPOCK_00006	-	-	-	HBKKCBBE_00024	-	ENHAKHJL_00039	LINKFIML_00001	EEMBLGMF_00030	JGGOOEAP_00040
hypothetical protein	-	-	-	-	-	-	-	-	-	-	-	-	-	-	-	-	DIHIIAKE_00048	-	-	-	-	-	-	-	-	-	-	BEIKGNEJ_00071	-	-	-	-	-	-	-	-	-	-	-	-	-	-	-	-	-	-	-	-	-
hypothetical protein	-	-	-	-	-	-	-	-	-	-	-	-	-	-	-	-	DIHIIAKE_00047	-	-	-	-	-	-	-	-	-	-	BEIKGNEJ_00070	-	-	-	-	-	-	-	-	-	-	-	-	-	-	-	-	-	-	-	-	-
hypothetical protein	AKGMMEDB_00038	-	-	-	HCBLIGGD_00085	-	-	-	-	DNAGIJLD_00012	-	-	KANKHBIE_00030	-	-	LIEPLMCL_00025	-	-	-	HGEFKDFK_00090	-	-	-	-	-	FLELAHKB_00054	ONFBBKHI_00038	BEIKGNEJ_00026	-	-	-	-	-	-	-	-	-	-	-	-	-	-	-	-	GJEMJOOM_00018	-	-	-	-
hypothetical protein	-	-	-	-	-	-	-	-	-	-	-	-	-	-	-	-	-	MJEGKLLH_00002	BOEICNNM_00014	-	ADIHFNPN_00018	-	CAEMDHEK_00008	FCILOMJA_00038	FCIAJGKP_00025	-	ONFBBKHI_00029	BEIKGNEJ_00013	-	-	-	-	-	-	-	-	-	-	-	-	-	-	-	-	-	-	-	EEMBLGMF_00012	-
hypothetical protein	-	-	-	-	-	-	-	-	-	-	-	-	-	-	-	-	-	MJEGKLLH_00003	BOEICNNM_00013	-	ADIHFNPN_00016	-	CAEMDHEK_00007	FCILOMJA_00036	FCIAJGKP_00024	-	ONFBBKHI_00027	BEIKGNEJ_00012	-	-	-	-	-	-	-	-	-	-	-	-	-	-	-	-	-	-	-	EEMBLGMF_00013	-
hypothetical protein	-	-	-	-	-	-	-	-	-	-	-	-	-	-	-	-	-	MJEGKLLH_00004	BOEICNNM_00012	-	ADIHFNPN_00015	-	CAEMDHEK_00006	FCILOMJA_00034	FCIAJGKP_00023	-	ONFBBKHI_00026	BEIKGNEJ_00011	-	-	-	-	-	-	-	-	-	-	-	-	-	-	-	-	-	-	-	EEMBLGMF_00014	-
hypothetical protein	-	-	-	-	-	-	-	-	-	-	-	-	-	PNLFFAIC_00003	AMGLOANE_00003	-	-	MJEGKLLH_00007	BOEICNNM_00009	HGEFKDFK_00116	-	-	-	-	-	-	-	BEIKGNEJ_00008	-	-	LPOOHAKF_00022	EAHCGBGB_00022	-	-	-	-	-	-	-	-	-	-	-	-	-	-	-	-	-
hypothetical protein	-	-	-	-	-	-	-	-	-	-	-	-	-	-	-	-	-	MJEGKLLH_00070	BOEICNNM_00022	HGEFKDFK_00124	-	-	-	-	-	-	-	-	-	-	-	-	-	-	-	-	-	-	-	-	-	-	-	-	-	-	-	-	-
hypothetical protein	-	-	-	-	-	MLGOLKOO_00056	PCJKLFBI_00054	IHBECBIE_00052	-	DNAGIJLD_00046	-	EFMBOFDN_00062	-	-	-	LIEPLMCL_00052	-	MJEGKLLH_00020	BOEICNNM_00072	-	-	-	-	-	-	-	ONFBBKHI_00066	-	-	-	-	-	-	-	-	-	-	-	-	-	-	-	-	-	-	-	-	-	-
hypothetical protein	AKGMMEDB_00039	-	-	-	HCBLIGGD_00086	-	-	-	-	DNAGIJLD_00013	-	-	-	-	-	LIEPLMCL_00026	-	-	-	HGEFKDFK_00089	-	-	-	-	-	FLELAHKB_00055	ONFBBKHI_00039	BEIKGNEJ_00027	-	-	-	-	-	-	-	-	-	-	-	-	-	-	-	-	-	-	-	-	-
hypothetical protein	-	-	-	-	-	-	-	-	-	-	-	-	-	-	-	-	-	-	-	-	-	-	-	-	-	-	-	-	-	-	-	-	-	-	-	-	-	-	-	-	-	-	-	-	-	-	-	-	-
hypothetical protein	-	-	-	-	-	-	-	-	-	-	-	-	-	-	-	-	-	-	-	-	-	-	-	-	-	-	-	-	-	-	-	-	-	-	-	-	-	-	-	-	-	-	-	-	-	-	-	-	-
hypothetical protein	-	-	-	-	-	-	-	-	-	-	-	-	-	-	-	-	-	-	-	-	-	-	-	-	-	-	-	-	-	-	-	-	-	-	-	-	-	-	-	-	-	-	-	-	-	-	-	-	-
hypothetical protein	-	-	-	-	-	-	-	-	-	-	-	-	-	-	-	-	-	-	-	-	-	-	-	-	-	-	-	-	-	-	-	-	-	-	-	-	-	-	-	-	-	-	-	-	-	-	-	-	-
IS3 family transposase ISDet2	-	-	-	-	-	-	-	-	-	-	-	-	-	-	-	-	-	-	-	-	-	-	CAEMDHEK_00040	-	-	-	-	-	-	-	-	-	-	-	-	-	-	-	-	-	-	-	-	-	-	-	-	-	-
Sporulation initiation inhibitor protein Soj	-	-	LNJGMMGN_00101	MKBIMOIP_00110	-	-	-	-	-	-	-	-	-	-	-	-	-	-	-	-	-	-	CAEMDHEK_00054	-	-	FLELAHKB_00001	-	-	-	-	-	-	-	-	-	-	-	-	-	-	-	-	-	HBKKCBBE_00025	-	-	LINKFIML_00002	-	-
hypothetical protein	-	-	-	-	-	-	-	-	-	-	-	-	-	-	-	-	-	-	-	HGEFKDFK_00112	-	LBKMNBLP_00030	-	-	-	FLELAHKB_00034	ONFBBKHI_00017	BEIKGNEJ_00019	FHNOHDFA_00012	DAFPFJPE_00012	-	-	-	-	-	-	-	-	-	-	-	-	-	-	-	-	-	-	-
hypothetical protein	-	OJJBEHOP_00028	LNJGMMGN_00061	MKBIMOIP_00076	-	MLGOLKOO_00019	PCJKLFBI_00020	IHBECBIE_00019	PEADOOND_00069	-	-	-	-	-	-	-	-	-	-	HGEFKDFK_00113	-	LBKMNBLP_00029,LBKMNBLP_00037	-	FCILOMJA_00022	FCIAJGKP_00011	FLELAHKB_00023	ONFBBKHI_00016	BEIKGNEJ_00018	FHNOHDFA_00011	DAFPFJPE_00021	LPOOHAKF_00012	EAHCGBGB_00012	-	-	-	-	-	-	-	EFNEPOCK_00033	-	-	-	-	-	-	-	-	JGGOOEAP_00021
hypothetical protein	-	-	-	-	-	-	-	-	-	-	-	-	-	-	-	-	-	-	-	-	-	-	-	FCILOMJA_00020	-	FLELAHKB_00041	ONFBBKHI_00020	BEIKGNEJ_00016	-	-	-	-	-	-	-	-	-	-	-	-	-	-	-	-	-	-	-	-	-
hypothetical protein	-	-	-	-	-	-	-	-	-	-	-	-	KANKHBIE_00011	-	-	-	-	-	-	-	-	-	-	-	-	-	-	-	-	-	-	-	-	-	-	-	-	-	-	-	-	-	-	-	-	-	-	-	-
Penicillin-binding protein 1A	-	-	-	-	-	-	-	-	-	-	-	-	KANKHBIE_00009	-	-	-	-	-	-	-	-	-	-	-	-	-	-	-	-	-	-	-	-	-	-	-	-	-	-	-	-	-	-	-	-	-	-	-	-
hypothetical protein	-	-	-	-	-	-	-	-	-	-	-	-	KANKHBIE_00008	-	-	-	-	-	-	-	-	-	-	-	-	-	-	-	-	-	-	-	-	-	-	-	-	-	-	-	-	-	-	-	-	-	-	-	-
hypothetical protein	-	-	-	-	-	-	-	-	-	-	-	-	KANKHBIE_00007	-	-	-	-	-	-	-	-	-	-	-	-	-	-	-	-	-	-	-	-	-	-	-	-	-	-	-	-	-	-	-	-	-	-	-	-
hypothetical protein	AKGMMEDB_00049	OJJBEHOP_00026	-	MKBIMOIP_00081	-	-	-	-	PEADOOND_00061	-	-	-	KANKHBIE_00006	-	-	-	-	-	-	-	-	-	CAEMDHEK_00018	-	FCIAJGKP_00004	-	-	-	-	-	LPOOHAKF_00047	EAHCGBGB_00047	-	-	-	-	-	-	-	-	-	-	-	-	-	-	LINKFIML_00021	-	JGGOOEAP_00035
hypothetical protein	-	OJJBEHOP_00004	LNJGMMGN_00104	-	HCBLIGGD_00004	-	-	-	-	-	-	-	KANKHBIE_00005	-	-	-	-	-	-	-	-	-	-	-	-	-	-	-	-	-	-	-	-	-	-	-	-	-	-	-	-	-	-	-	-	-	-	-	-
hypothetical protein	-	-	-	-	-	-	-	-	-	-	-	-	-	-	-	-	-	-	-	HGEFKDFK_00133	-	-	-	-	-	-	-	-	-	-	-	-	-	-	-	-	-	-	-	-	-	-	-	-	-	-	-	-	-
hypothetical protein	-	-	-	-	-	-	-	-	-	-	-	-	-	-	-	-	-	-	-	HGEFKDFK_00094	-	-	-	-	-	FLELAHKB_00012	-	-	-	-	LPOOHAKF_00016	EAHCGBGB_00016	-	-	-	-	-	-	-	-	-	-	-	-	-	-	-	-	-
hypothetical protein	-	-	-	-	-	-	-	-	-	-	-	-	-	-	-	-	-	-	-	HGEFKDFK_00139	-	-	-	-	-	-	-	-	-	-	-	-	-	-	-	-	-	-	-	-	-	-	-	-	-	-	-	-	-
hypothetical protein	-	-	-	-	-	-	-	-	-	-	-	-	-	-	-	-	-	-	-	HGEFKDFK_00118	-	-	-	-	-	-	-	-	-	-	-	-	-	-	-	-	-	-	-	-	-	-	-	-	-	-	-	-	-
hypothetical protein	-	-	-	-	-	-	-	-	-	-	-	-	-	-	-	-	-	-	-	HGEFKDFK_00114	-	-	-	-	-	-	-	-	-	-	-	-	-	-	-	-	-	-	-	-	-	-	-	-	-	-	-	-	-
hypothetical protein	-	-	-	-	-	-	-	-	-	-	-	-	-	-	-	-	-	-	-	HGEFKDFK_00108	ADIHFNPN_00007	-	-	-	FCIAJGKP_00009	FLELAHKB_00014	-	-	-	-	LPOOHAKF_00010	EAHCGBGB_00010	-	-	-	-	-	-	-	-	-	-	-	-	-	-	-	-	-
hypothetical protein	-	-	-	-	-	-	-	-	-	-	-	-	-	-	-	-	-	-	-	HGEFKDFK_00109	-	-	-	-	-	-	-	-	-	-	-	-	-	-	-	-	-	-	-	-	-	-	-	-	-	-	-	-	-
hypothetical protein	-	-	-	-	-	-	-	-	-	-	NKOHLFKK_00007	-	-	-	-	-	-	-	-	-	-	LBKMNBLP_00011	-	-	FCIAJGKP_00018	-	-	-	-	-	-	-	-	-	-	-	-	-	-	-	-	-	-	-	-	-	-	-	-
hypothetical protein	-	-	-	-	-	-	-	-	-	-	-	-	-	-	-	-	-	-	-	-	-	LBKMNBLP_00002	-	-	FCIAJGKP_00002	FLELAHKB_00002	-	-	FHNOHDFA_00002	DAFPFJPE_00002	-	-	-	-	-	-	-	-	-	-	NCDFCMNL_00032	-	-	-	GJEMJOOM_00044	ENHAKHJL_00034	-	-	-
hypothetical protein	-	-	-	-	-	-	-	-	-	-	-	-	-	-	-	-	-	-	-	-	-	-	-	-	-	-	-	-	-	-	-	-	-	-	-	-	-	-	-	-	-	-	-	-	-	-	-	-	-
hypothetical protein	-	-	-	-	-	-	-	-	-	-	-	-	-	-	-	-	-	-	-	-	-	LBKMNBLP_00022	-	-	-	-	-	-	-	-	-	-	-	-	-	-	-	-	-	-	-	-	-	-	-	-	-	-	-
hypothetical protein	-	-	-	-	-	-	-	-	-	-	-	-	-	-	-	-	-	-	-	-	-	-	CAEMDHEK_00017	-	-	-	-	-	-	-	-	-	-	-	-	-	-	-	-	-	-	-	-	-	-	-	-	-	-
hypothetical protein	-	-	-	-	-	-	-	-	-	-	-	-	-	-	-	-	-	-	-	-	-	-	CAEMDHEK_00016	-	-	-	-	-	-	-	-	-	-	-	-	-	-	-	-	-	-	-	-	-	-	-	-	-	-
hypothetical protein	-	-	-	-	-	-	-	-	-	-	-	-	-	-	-	-	-	-	-	-	-	-	CAEMDHEK_00015	-	-	-	-	-	-	-	-	-	-	-	-	-	-	-	-	-	-	-	-	-	-	-	-	-	-
IS3 family transposase IS1501	AKGMMEDB_00042	OJJBEHOP_00051	LNJGMMGN_00117,LNJGMMGN_00087	MKBIMOIP_00051	HCBLIGGD_00107	MLGOLKOO_00001,MLGOLKOO_00004	PCJKLFBI_00059,PCJKLFBI_00004	IHBECBIE_00004,IHBECBIE_00001	-	DNAGIJLD_00025	-	EFMBOFDN_00043	KANKHBIE_00043	PNLFFAIC_00028	AMGLOANE_00023	LIEPLMCL_00045	DIHIIAKE_00032	-	-	-	-	-	-	-	-	-	ONFBBKHI_00046	-	FHNOHDFA_00042	DAFPFJPE_00041	-	-	-	-	-	-	-	-	-	-	-	-	PJBNCILG_00055	HBKKCBBE_00081	GJEMJOOM_00077	ENHAKHJL_00060	-	-	-
hypothetical protein	AKGMMEDB_00071	-	-	-	-	-	-	-	-	-	-	-	-	-	-	LIEPLMCL_00048	-	-	-	HGEFKDFK_00145	-	-	-	-	-	-	ONFBBKHI_00055	-	-	-	-	-	-	-	-	-	-	-	-	-	-	-	PJBNCILG_00049	-	GJEMJOOM_00068	ENHAKHJL_00059	-	-	-
hypothetical protein	AKGMMEDB_00072	-	-	-	-	-	-	-	-	-	-	-	-	-	-	LIEPLMCL_00049	-	-	-	HGEFKDFK_00144	-	-	-	-	-	-	ONFBBKHI_00056	-	-	-	-	-	-	-	-	-	-	-	-	-	-	-	PJBNCILG_00050	-	GJEMJOOM_00067	ENHAKHJL_00065	-	-	-
hypothetical protein	-	-	-	-	-	-	-	-	-	-	-	-	-	-	-	-	-	-	-	-	-	-	-	-	-	-	-	-	-	-	-	-	-	-	-	-	-	-	-	-	-	-	PJBNCILG_00079	-	-	-	-	-	-
hypothetical protein	-	-	-	-	-	-	-	-	-	-	-	-	-	-	-	-	-	-	-	-	-	-	-	-	-	-	-	-	-	-	-	-	-	-	-	-	-	-	-	-	-	-	PJBNCILG_00080	-	-	-	-	-	-
hypothetical protein	-	-	LNJGMMGN_00100	MKBIMOIP_00109	-	-	-	-	-	-	-	-	-	-	-	-	-	-	-	-	-	-	-	-	-	-	ONFBBKHI_00071	-	-	-	-	-	-	-	-	-	-	-	-	-	-	-	PJBNCILG_00081	-	-	-	-	-	-
hypothetical protein	AKGMMEDB_00064	-	-	-	-	-	-	-	-	-	-	-	-	-	-	-	DIHIIAKE_00043	-	-	HGEFKDFK_00147	-	-	-	-	-	-	-	BEIKGNEJ_00066	-	-	-	-	-	-	-	-	-	-	-	-	-	-	PJBNCILG_00068	HBKKCBBE_00012	-	-	-	-	-
hypothetical protein	AKGMMEDB_00065	-	-	-	-	-	-	-	-	-	-	-	-	-	-	-	DIHIIAKE_00042	-	-	HGEFKDFK_00146	-	-	-	-	-	-	-	BEIKGNEJ_00065	-	-	-	-	-	-	-	-	-	-	-	-	-	-	PJBNCILG_00069	HBKKCBBE_00013	-	-	-	-	-
hypothetical protein	-	-	-	-	-	-	-	-	PEADOOND_00016	-	NKOHLFKK_00048	EFMBOFDN_00050	KANKHBIE_00067	PNLFFAIC_00049	AMGLOANE_00049	-	DIHIIAKE_00029	MJEGKLLH_00044	BOEICNNM_00048	-	-	-	-	-	-	-	-	-	-	-	-	-	-	-	-	-	-	-	-	-	NCDFCMNL_00036	-	PJBNCILG_00041	-	-	ENHAKHJL_00004	-	-	-
hypothetical protein	-	-	-	-	-	-	-	-	-	-	-	-	-	-	-	LIEPLMCL_00047	-	-	-	-	-	-	-	-	-	-	-	-	-	-	-	-	-	-	-	-	-	-	-	-	-	-	PJBNCILG_00048	-	-	ENHAKHJL_00067	-	-	-
hypothetical protein	-	-	-	-	-	-	-	-	-	-	-	-	-	-	-	-	-	MJEGKLLH_00012	BOEICNNM_00004	-	-	-	-	-	-	-	-	-	-	-	-	-	-	-	-	-	-	-	-	-	-	-	PJBNCILG_00004	-	-	-	-	-	-
hypothetical protein	-	-	-	-	-	-	-	-	-	-	-	-	-	-	-	-	-	MJEGKLLH_00011	BOEICNNM_00005	-	-	-	-	FCILOMJA_00010	-	FLELAHKB_00007	-	BEIKGNEJ_00005	-	-	LPOOHAKF_00007	EAHCGBGB_00007	-	-	-	-	-	-	-	-	-	-	PJBNCILG_00005	-	-	-	-	-	-
hypothetical protein	-	-	-	-	-	-	-	-	-	-	-	-	-	-	-	-	-	-	-	-	-	-	-	-	-	-	-	-	-	-	-	-	-	-	-	-	-	-	-	-	-	-	PJBNCILG_00022	HBKKCBBE_00040	-	ENHAKHJL_00027	-	-	JGGOOEAP_00010
hypothetical protein	-	-	-	-	-	-	-	-	-	-	-	-	-	-	-	-	-	-	-	-	-	-	-	-	-	-	-	-	-	-	-	-	-	-	-	-	-	-	-	-	-	-	PJBNCILG_00038	-	-	ENHAKHJL_00007	-	-	-
hypothetical protein	-	-	-	-	-	MLGOLKOO_00010	PCJKLFBI_00010	IHBECBIE_00010	PEADOOND_00059	-	-	-	-	-	-	-	-	-	-	-	-	-	-	-	-	-	-	-	-	-	-	-	-	-	-	-	-	-	-	-	-	-	PJBNCILG_00039	-	-	ENHAKHJL_00006	-	-	-
Endoribonuclease toxin MazF	-	-	-	-	-	MLGOLKOO_00009	PCJKLFBI_00009	IHBECBIE_00009	PEADOOND_00058	-	-	-	-	-	-	-	-	-	-	-	-	-	-	-	-	-	-	-	-	-	-	-	-	-	-	-	-	-	-	-	-	-	PJBNCILG_00040	-	-	ENHAKHJL_00005	-	-	-
hypothetical protein	-	-	-	-	-	-	-	-	-	-	-	-	-	-	-	-	-	-	-	-	-	-	-	-	-	-	-	-	-	-	-	-	-	-	-	-	-	-	-	-	-	-	PJBNCILG_00042	-	-	ENHAKHJL_00003	-	-	-
hypothetical protein	-	-	-	-	-	-	-	-	-	-	-	-	-	-	-	-	-	-	-	-	-	-	-	-	-	-	-	-	-	-	-	-	-	-	-	-	-	-	-	-	-	-	PJBNCILG_00043	-	-	ENHAKHJL_00002	-	-	-
hypothetical protein	-	-	-	-	-	-	-	-	-	-	-	-	-	-	-	-	-	-	-	-	-	-	-	-	-	-	-	-	-	-	-	-	-	-	-	-	-	-	-	-	-	-	PJBNCILG_00046	-	-	ENHAKHJL_00069	-	-	-
hypothetical protein	-	-	-	-	-	-	-	-	-	-	-	-	-	-	-	-	-	-	-	-	-	-	-	-	-	-	-	-	-	-	-	-	-	-	-	-	-	-	-	-	-	-	PJBNCILG_00047	-	-	ENHAKHJL_00068	-	-	-
hypothetical protein	AKGMMEDB_00053	-	-	-	-	-	-	-	-	-	-	-	-	-	-	-	-	-	-	HGEFKDFK_00148	-	-	-	-	-	-	-	-	-	-	-	-	-	-	-	-	-	-	-	-	-	-	PJBNCILG_00067	HBKKCBBE_00011	-	-	-	-	-
hypothetical protein	AKGMMEDB_00055	-	-	-	-	-	-	-	-	-	-	-	-	-	-	-	-	-	-	-	-	-	-	-	-	-	-	BEIKGNEJ_00046	-	-	-	-	-	-	-	-	-	-	-	-	-	-	PJBNCILG_00074	HBKKCBBE_00018	-	-	-	-	-
hypothetical protein	-	-	-	-	-	-	-	-	-	-	-	-	-	-	-	-	-	-	-	HGEFKDFK_00150	-	-	-	-	-	-	-	-	-	-	-	-	-	-	-	-	-	-	-	-	-	-	PJBNCILG_00065	HBKKCBBE_00009	-	-	-	-	-
hypothetical protein	-	-	-	MKBIMOIP_00099	-	-	-	-	-	-	-	-	-	-	-	-	-	-	-	HGEFKDFK_00149	-	-	-	-	-	-	-	-	-	-	-	-	-	-	-	-	-	-	-	-	-	-	PJBNCILG_00066	HBKKCBBE_00010	-	-	-	-	-
hypothetical protein	AKGMMEDB_00066	-	-	-	-	-	-	-	-	-	-	-	-	-	-	-	-	-	-	-	-	-	-	-	-	-	-	BEIKGNEJ_00057	-	-	-	-	-	-	-	-	-	-	-	-	-	-	PJBNCILG_00070	HBKKCBBE_00014	-	-	-	-	-
hypothetical protein	AKGMMEDB_00067	-	-	-	-	-	-	-	-	-	-	-	-	-	-	-	-	-	-	-	-	-	-	-	-	-	-	BEIKGNEJ_00058	-	-	-	-	-	-	-	-	-	-	-	-	-	-	PJBNCILG_00071	HBKKCBBE_00015	-	-	-	-	-
hypothetical protein	AKGMMEDB_00068	-	-	-	-	-	-	-	-	-	-	-	-	-	-	-	-	-	-	-	-	-	-	-	-	-	-	BEIKGNEJ_00059	-	-	-	-	-	-	-	-	-	-	-	-	-	-	PJBNCILG_00072	HBKKCBBE_00016	-	-	-	-	-
hypothetical protein	AKGMMEDB_00070	-	-	-	-	-	-	-	-	-	-	-	-	-	-	-	-	-	-	-	-	-	-	-	-	-	-	-	-	-	-	-	-	-	-	-	-	-	-	-	-	-	PJBNCILG_00073	HBKKCBBE_00017	-	-	-	-	-
hypothetical protein	-	-	-	-	-	-	-	-	-	-	-	-	-	-	-	-	-	-	-	HGEFKDFK_00011	-	-	-	-	-	-	-	-	-	-	-	-	-	-	-	-	-	-	-	-	-	-	PJBNCILG_00059	HBKKCBBE_00003	-	-	-	-	-
hypothetical protein	-	-	-	-	-	-	-	-	-	-	-	-	-	-	-	-	-	-	-	-	-	-	-	-	-	-	-	-	-	-	-	-	-	-	-	-	-	-	-	-	-	-	PJBNCILG_00060	HBKKCBBE_00005	-	-	-	-	-
hypothetical protein	-	-	-	-	-	-	-	-	-	-	-	-	-	-	-	-	-	-	-	HGEFKDFK_00009	-	-	-	-	-	-	-	-	-	-	-	-	-	-	-	-	-	-	-	-	-	-	PJBNCILG_00061	HBKKCBBE_00078	-	-	-	-	-
hypothetical protein	-	-	-	-	-	-	-	-	-	-	-	-	-	-	-	-	-	-	-	HGEFKDFK_00008	-	-	-	-	-	-	-	-	-	-	-	-	-	-	-	-	-	-	-	-	-	-	PJBNCILG_00062	HBKKCBBE_00007	-	-	-	-	-
hypothetical protein	-	-	-	-	-	-	-	-	-	-	-	-	-	-	-	-	-	-	-	HGEFKDFK_00001	-	-	-	-	-	-	-	-	-	-	-	-	-	-	-	-	-	-	-	-	-	-	PJBNCILG_00063	HBKKCBBE_00008	-	-	-	-	-
hypothetical protein	-	-	-	-	-	-	-	-	-	-	-	-	-	-	-	-	-	-	-	-	-	-	-	-	-	-	-	-	-	-	-	-	-	-	-	-	-	-	-	-	-	-	PJBNCILG_00024	-	-	-	LINKFIML_00010,LINKFIML_00009	-	-
hypothetical protein	-	-	-	-	-	-	-	-	-	-	-	-	-	-	-	-	-	-	-	-	-	-	-	-	-	-	-	-	-	-	-	-	-	-	-	-	-	-	-	-	-	-	PJBNCILG_00018	-	-	-	-	-	-
hypothetical protein	-	-	-	-	-	-	-	-	-	-	-	-	-	-	-	-	-	-	-	-	-	-	-	-	-	-	-	-	-	-	-	-	-	-	-	-	-	-	-	-	-	-	PJBNCILG_00021	-	-	-	-	-	-
hypothetical protein	-	-	LNJGMMGN_00021,LNJGMMGN_00002	MKBIMOIP_00038	HCBLIGGD_00049	-	-	-	PEADOOND_00024	DNAGIJLD_00031	NKOHLFKK_00041	EFMBOFDN_00038	KANKHBIE_00058	PNLFFAIC_00042	AMGLOANE_00042	LIEPLMCL_00017	DIHIIAKE_00022	MJEGKLLH_00023	BOEICNNM_00069	HGEFKDFK_00021	-	-	-	-	-	-	-	-	-	-	-	-	-	-	GJNOIIDC_00003	-	CBHHDFNE_00051,CBHHDFNE_00075,CBHHDFNE_00033,CBHHDFNE_00005,CBHHDFNE_00074,CBHHDFNE_00032	-	-	-	-	-	-	HBKKCBBE_00057	GJEMJOOM_00009	ENHAKHJL_00010	-	-	-
hypothetical protein	-	-	-	-	-	-	-	-	PEADOOND_00025	DNAGIJLD_00030	NKOHLFKK_00040	EFMBOFDN_00037	KANKHBIE_00057	PNLFFAIC_00041	AMGLOANE_00041	-	DIHIIAKE_00021	MJEGKLLH_00024	BOEICNNM_00068	HGEFKDFK_00022	-	-	-	-	-	-	-	-	-	-	-	-	-	-	-	-	-	-	-	-	-	-	-	HBKKCBBE_00056	GJEMJOOM_00010	ENHAKHJL_00011	-	-	-
hypothetical protein	-	-	-	-	-	-	-	-	PEADOOND_00062	-	-	-	-	PNLFFAIC_00029	AMGLOANE_00029	-	-	MJEGKLLH_00055	BOEICNNM_00037	-	-	-	-	-	-	-	-	-	-	-	LPOOHAKF_00042	EAHCGBGB_00042	-	-	-	-	-	-	-	-	-	-	-	-	GJEMJOOM_00003	-	-	-	-
hypothetical protein	-	-	-	-	-	-	-	-	-	-	-	EFMBOFDN_00013	-	PNLFFAIC_00012	AMGLOANE_00012	-	-	MJEGKLLH_00056	BOEICNNM_00036	-	-	-	-	-	-	-	-	BEIKGNEJ_00033	-	-	-	-	-	-	-	-	-	-	-	-	-	-	-	-	GJEMJOOM_00004	-	-	-	-
hypothetical protein	-	-	-	-	-	-	-	-	-	-	-	-	KANKHBIE_00034	-	-	-	-	MJEGKLLH_00057	BOEICNNM_00035	HGEFKDFK_00043	-	-	-	-	-	-	-	-	-	-	-	-	-	-	-	-	-	-	-	-	-	-	-	-	GJEMJOOM_00005	-	-	-	-
hypothetical protein	AKGMMEDB_00063	-	-	-	-	-	-	-	-	-	-	-	-	-	-	-	-	-	-	-	-	-	-	-	-	-	-	BEIKGNEJ_00053	-	-	-	-	-	-	-	-	-	-	-	-	-	-	-	-	GJEMJOOM_00069	-	-	-	-
hypothetical protein	AKGMMEDB_00058	-	-	-	-	-	-	-	-	-	-	-	-	-	-	-	-	-	-	-	-	-	-	-	-	-	-	BEIKGNEJ_00052	-	-	-	-	-	-	-	-	-	-	-	-	-	-	-	-	GJEMJOOM_00070	-	-	-	-
hypothetical protein	-	-	-	-	-	-	-	-	-	-	-	-	-	-	-	-	-	-	-	-	-	-	-	-	-	-	-	BEIKGNEJ_00051	-	-	-	-	-	-	-	-	-	-	-	-	-	-	-	-	GJEMJOOM_00071	-	-	-	-
hypothetical protein	-	-	-	-	-	-	-	-	-	-	-	-	-	-	-	-	-	-	-	-	-	-	-	-	-	-	-	BEIKGNEJ_00050	-	-	-	-	-	-	-	-	-	-	-	-	-	-	-	-	GJEMJOOM_00072	-	-	-	-
hypothetical protein	-	OJJBEHOP_00050	LNJGMMGN_00084	-	HCBLIGGD_00106	MLGOLKOO_00064	PCJKLFBI_00063	IHBECBIE_00061	-	-	-	-	-	-	-	-	-	-	-	-	-	-	-	-	-	-	-	-	FHNOHDFA_00040	DAFPFJPE_00040	-	-	-	-	-	-	-	-	-	-	-	-	-	-	GJEMJOOM_00081	-	-	-	-
hypothetical protein	-	-	-	-	-	MLGOLKOO_00065	PCJKLFBI_00064	IHBECBIE_00062	-	-	-	-	-	-	-	-	-	-	-	-	-	-	-	-	-	-	-	-	-	-	-	-	-	-	-	-	-	-	-	-	-	-	-	-	GJEMJOOM_00082	-	-	-	-
hypothetical protein	-	-	-	-	-	MLGOLKOO_00067	PCJKLFBI_00066	IHBECBIE_00064	-	-	-	-	-	-	-	-	-	-	-	-	-	-	-	-	-	-	-	-	-	-	-	-	-	-	-	-	-	-	-	-	-	-	-	-	GJEMJOOM_00083	-	-	-	-
hypothetical protein	-	-	-	-	-	MLGOLKOO_00068	PCJKLFBI_00067	IHBECBIE_00065	-	-	-	-	-	-	-	-	-	-	-	-	-	-	-	-	-	-	-	-	-	-	-	-	-	-	-	-	-	-	-	-	-	-	-	-	GJEMJOOM_00084	-	-	-	-
hypothetical protein	-	-	-	-	-	MLGOLKOO_00062	PCJKLFBI_00060	IHBECBIE_00058	-	-	-	-	-	-	-	-	-	-	-	-	-	-	-	-	-	-	-	-	-	-	-	-	-	-	-	-	-	-	-	-	-	-	-	-	GJEMJOOM_00079	-	-	-	-
Tyrosine recombinase XerC	-	-	-	-	-	MLGOLKOO_00063	PCJKLFBI_00061	IHBECBIE_00060	-	-	-	-	-	-	-	-	-	-	-	HGEFKDFK_00015	-	-	-	-	-	-	-	-	-	-	-	-	-	-	-	-	-	-	-	-	-	-	-	HBKKCBBE_00089	GJEMJOOM_00080	-	-	-	-
hypothetical protein	-	-	-	-	-	-	-	-	-	-	-	-	-	-	-	-	-	-	-	-	-	-	-	-	-	-	-	-	-	-	-	-	-	-	-	-	-	-	-	-	-	-	-	-	GJEMJOOM_00034	-	-	-	-
hypothetical protein	-	-	-	-	-	-	-	-	-	-	-	-	-	-	-	-	-	-	-	-	-	-	-	-	-	-	-	-	-	-	-	-	-	-	-	-	-	-	-	-	-	-	-	HBKKCBBE_00055	GJEMJOOM_00011	ENHAKHJL_00012	-	-	-
hypothetical protein	-	-	-	-	-	-	-	-	-	-	-	-	-	-	-	-	-	-	-	-	-	-	-	-	-	-	-	-	-	-	-	-	-	-	-	-	-	-	-	-	-	-	-	HBKKCBBE_00054	GJEMJOOM_00012	ENHAKHJL_00013	-	-	-
Putative toxin HigB2	-	-	-	-	-	-	-	-	-	-	-	-	-	-	-	-	-	-	-	-	-	-	-	-	-	-	-	-	-	-	-	-	-	-	-	-	-	-	-	-	-	-	-	HBKKCBBE_00053	GJEMJOOM_00013	ENHAKHJL_00014	-	-	-
hypothetical protein	-	-	-	-	-	-	-	-	-	-	-	-	KANKHBIE_00025	-	-	-	-	-	-	-	-	-	-	-	-	-	-	-	-	-	-	-	-	-	-	-	-	-	-	-	-	-	-	HBKKCBBE_00043	GJEMJOOM_00023	ENHAKHJL_00024	LINKFIML_00012	-	JGGOOEAP_00016
hypothetical protein	AKGMMEDB_00061	-	-	-	-	-	-	-	-	-	-	-	-	-	-	-	-	-	-	-	-	-	-	-	-	-	-	BEIKGNEJ_00048	-	-	-	-	-	-	-	-	-	-	-	-	-	-	-	-	GJEMJOOM_00074	-	-	-	-
hypothetical protein	-	-	-	-	-	-	-	-	-	-	-	-	-	-	-	-	-	-	-	-	-	-	-	-	-	-	-	-	-	-	-	-	-	-	-	-	-	-	-	-	-	-	-	-	GJEMJOOM_00065	ENHAKHJL_00056	-	-	-
hypothetical protein	AKGMMEDB_00057	-	-	-	-	-	-	-	-	-	-	-	-	-	-	-	-	-	-	-	-	-	-	-	-	-	-	-	-	-	-	-	-	-	-	-	-	-	-	-	-	-	-	-	GJEMJOOM_00042	ENHAKHJL_00032	-	-	-
hypothetical protein	-	-	-	-	-	-	-	-	-	-	-	-	-	-	-	-	-	-	-	-	-	-	-	-	-	-	-	-	-	-	-	-	-	-	-	-	-	-	-	-	-	-	-	-	GJEMJOOM_00046	ENHAKHJL_00036	-	-	-
hypothetical protein	-	-	-	-	-	-	-	-	-	-	-	-	-	-	-	-	-	-	-	-	-	-	-	-	-	-	-	-	-	-	-	-	-	-	-	-	-	-	-	-	-	-	-	-	GJEMJOOM_00047	ENHAKHJL_00037	-	-	-
hypothetical protein	-	-	-	-	-	-	-	-	-	-	-	-	-	-	-	-	-	-	-	-	-	-	-	-	-	-	-	-	-	-	-	-	-	-	-	-	-	-	-	-	-	-	-	-	GJEMJOOM_00048	ENHAKHJL_00038	-	-	-
hypothetical protein	-	-	-	-	-	-	-	-	-	-	-	-	-	-	-	-	-	-	-	-	-	-	-	-	-	-	-	-	-	-	-	-	-	-	-	-	-	-	-	-	-	-	-	-	GJEMJOOM_00050	ENHAKHJL_00041	-	-	-
hypothetical protein	-	-	-	-	-	-	-	-	-	-	-	-	-	-	-	-	-	-	-	-	-	-	-	-	-	-	-	-	-	-	-	-	-	-	-	-	-	-	-	-	-	-	-	-	GJEMJOOM_00051	ENHAKHJL_00042	-	-	-
hypothetical protein	-	-	-	-	-	-	-	-	-	-	-	-	-	-	-	-	-	-	-	-	-	-	-	-	-	-	-	-	-	-	-	-	-	-	-	-	-	-	-	-	-	-	-	-	GJEMJOOM_00052	ENHAKHJL_00043	-	-	-
N-acetyl-alpha-D-glucosaminyl L-malate synthase	-	-	-	-	-	-	-	-	-	-	-	-	-	-	-	-	-	-	-	-	-	-	-	-	-	-	-	-	-	-	-	-	-	-	-	-	-	-	-	-	-	-	-	-	GJEMJOOM_00053	ENHAKHJL_00044	-	-	-
Phosphoribosylformylglycinamidine cyclo-ligase	-	-	-	-	-	-	-	-	-	-	-	-	-	-	-	-	-	-	-	-	-	-	-	-	-	-	-	-	-	-	-	-	-	-	-	-	-	-	-	-	-	-	-	-	GJEMJOOM_00054	ENHAKHJL_00045	-	-	-
ATP phosphoribosyltransferase	-	-	-	-	-	-	-	-	-	-	-	-	-	-	-	-	-	-	-	-	-	-	-	-	-	-	-	-	-	-	-	-	-	-	-	-	-	-	-	-	-	-	-	-	GJEMJOOM_00055	ENHAKHJL_00046	-	-	-
hypothetical protein	-	-	-	-	-	-	-	-	-	-	-	-	-	-	-	-	-	-	-	-	-	-	-	-	-	-	-	-	-	-	-	-	-	-	-	-	-	-	-	-	-	-	-	-	GJEMJOOM_00056	ENHAKHJL_00047	-	-	-
hypothetical protein	-	-	-	-	-	-	-	-	-	-	-	-	-	-	-	-	-	-	-	-	-	-	-	-	-	-	-	-	-	-	-	-	-	-	-	-	-	-	-	-	-	-	-	-	GJEMJOOM_00057	ENHAKHJL_00048	-	-	-
hypothetical protein	-	-	-	-	-	-	-	-	-	-	-	-	-	-	-	-	-	-	-	-	-	-	-	-	-	-	-	-	-	-	-	-	-	-	-	-	-	-	-	-	-	-	-	-	GJEMJOOM_00058	ENHAKHJL_00049	-	-	-
6'''-hydroxyparomomycin C oxidase	-	-	-	-	-	-	-	-	-	-	-	-	-	-	-	-	-	-	-	-	-	-	-	-	-	-	-	-	-	-	-	-	-	-	-	-	-	-	-	-	-	-	-	-	GJEMJOOM_00059	ENHAKHJL_00050	-	-	-
Putative acyl-CoA dehydrogenase YdbM	-	-	-	-	-	-	-	-	-	-	-	-	-	-	-	-	-	-	-	-	-	-	-	-	-	-	-	-	-	-	-	-	-	-	-	-	-	-	-	-	-	-	-	-	GJEMJOOM_00060	ENHAKHJL_00051	-	-	-
Putrescine aminotransferase	-	-	-	-	-	-	-	-	-	-	-	-	-	-	-	-	-	-	-	-	-	-	-	-	-	-	-	-	-	-	-	-	-	-	-	-	-	-	-	-	-	-	-	-	GJEMJOOM_00061	ENHAKHJL_00052	-	-	-
hypothetical protein	-	-	-	-	-	-	-	-	-	-	-	-	-	-	-	-	-	-	-	-	-	-	-	-	-	-	-	-	-	-	-	-	-	-	-	-	-	-	-	-	-	-	-	-	GJEMJOOM_00062	ENHAKHJL_00053	-	-	-
hypothetical protein	-	-	-	-	-	-	-	-	-	-	-	-	-	-	-	-	-	-	-	-	-	-	-	-	-	-	-	-	-	-	-	-	-	-	-	-	-	-	-	-	-	-	-	-	GJEMJOOM_00063	ENHAKHJL_00054	-	-	-
hypothetical protein	-	-	-	-	-	-	-	-	-	-	-	-	-	-	-	-	-	-	-	-	-	-	-	-	-	-	-	-	-	-	-	-	-	-	-	-	-	-	-	-	-	-	-	-	GJEMJOOM_00064	ENHAKHJL_00055	-	-	-
hypothetical protein	-	-	-	-	-	-	-	-	-	-	-	-	KANKHBIE_00029	-	-	-	-	-	-	-	-	-	-	-	-	-	-	-	-	-	-	-	-	-	-	-	-	-	-	-	-	-	-	-	GJEMJOOM_00019	-	-	-	-
hypothetical protein	-	-	-	-	-	-	-	-	-	-	-	-	KANKHBIE_00024	-	-	-	-	-	-	-	-	-	-	-	-	-	-	-	-	-	-	-	-	-	-	-	-	-	-	-	-	-	-	-	GJEMJOOM_00025	-	-	-	-
hypothetical protein	-	-	-	-	-	-	-	-	-	-	-	-	KANKHBIE_00023	-	-	-	-	-	-	-	-	-	-	-	-	-	-	-	-	-	-	-	-	-	-	-	-	-	-	-	-	-	-	-	GJEMJOOM_00026	-	-	-	-
hypothetical protein	-	-	-	-	-	-	-	-	-	-	-	-	KANKHBIE_00022	-	-	-	-	-	-	-	-	-	-	-	-	-	-	-	-	-	-	-	-	-	-	-	-	-	-	-	-	-	-	-	GJEMJOOM_00027	-	-	-	-
hypothetical protein	-	-	-	-	-	-	-	-	-	-	-	-	KANKHBIE_00021	-	-	-	-	-	-	-	-	-	-	-	-	-	-	-	-	-	-	-	-	-	-	-	-	-	-	-	-	-	-	-	GJEMJOOM_00028	-	-	-	-
hypothetical protein	-	-	-	-	-	-	-	-	-	-	-	-	KANKHBIE_00020	-	-	-	-	-	-	-	-	-	-	-	-	-	-	-	-	-	-	-	-	-	-	-	-	-	-	-	-	-	-	-	GJEMJOOM_00029	-	-	-	-
hypothetical protein	-	-	-	-	-	-	-	-	PEADOOND_00050	-	-	EFMBOFDN_00034	KANKHBIE_00055	PNLFFAIC_00039	AMGLOANE_00039	-	DIHIIAKE_00017	MJEGKLLH_00027	BOEICNNM_00065	HGEFKDFK_00024	-	-	-	-	-	-	-	BEIKGNEJ_00039	-	-	-	-	-	-	-	-	-	-	-	-	-	-	-	-	-	-	-	-	-
hypothetical protein	-	-	-	-	-	-	-	-	-	-	NKOHLFKK_00025	EFMBOFDN_00022	-	-	-	-	-	-	-	HGEFKDFK_00037	-	-	-	-	-	-	-	-	-	-	-	-	-	-	-	-	-	-	-	-	-	-	-	-	-	-	-	-	-
hypothetical protein	-	-	LNJGMMGN_00077	-	HCBLIGGD_00099	-	-	-	-	-	NKOHLFKK_00023	EFMBOFDN_00021	KANKHBIE_00038	-	-	-	-	-	-	HGEFKDFK_00039	-	-	-	-	-	-	-	-	-	-	-	-	-	-	-	-	-	-	-	-	-	-	-	-	-	-	-	-	-
hypothetical protein	-	OJJBEHOP_00042	LNJGMMGN_00076	MKBIMOIP_00092	HCBLIGGD_00098	-	-	-	-	-	NKOHLFKK_00022	EFMBOFDN_00020	KANKHBIE_00037	-	-	-	-	-	-	HGEFKDFK_00040	-	-	-	-	-	-	-	-	FHNOHDFA_00032	DAFPFJPE_00032	-	-	-	-	-	-	-	-	-	-	-	-	-	HBKKCBBE_00064	-	-	-	-	-
hypothetical protein	-	-	-	-	-	-	-	-	-	-	-	-	-	-	-	-	-	-	-	-	-	-	-	-	-	-	-	BEIKGNEJ_00041	-	-	-	-	-	-	-	-	-	-	-	-	-	-	-	-	-	-	-	-	-
hypothetical protein	-	-	-	-	-	-	-	-	-	-	-	-	-	-	-	-	-	-	-	-	-	-	-	-	-	-	-	BEIKGNEJ_00043	-	-	-	-	-	-	-	-	-	-	-	-	-	-	-	-	-	-	-	-	-
hypothetical protein	-	-	-	-	-	-	-	-	-	-	NKOHLFKK_00024	-	-	-	-	-	-	-	-	HGEFKDFK_00038	-	-	-	-	-	-	-	-	-	-	-	-	-	-	-	-	-	-	-	-	-	-	-	-	-	-	-	-	-
hypothetical protein	-	-	-	-	-	-	-	-	-	-	-	-	-	-	-	-	-	-	-	-	-	-	-	-	-	-	-	-	-	-	-	-	-	-	-	-	-	-	-	-	-	-	-	-	-	-	-	-	-
hypothetical protein	-	-	-	-	-	-	-	-	-	-	-	-	-	-	-	-	-	-	-	-	-	-	-	-	-	-	-	-	-	-	-	-	-	-	-	-	-	-	-	-	-	-	-	-	-	-	-	-	-
hypothetical protein	-	-	-	-	-	-	-	-	-	-	-	-	-	-	-	-	-	-	-	-	-	-	-	-	-	-	-	-	-	-	-	-	-	-	-	-	-	-	-	-	-	-	-	-	-	-	-	-	-
hypothetical protein	-	-	-	-	-	-	-	-	-	-	-	-	-	-	-	-	-	-	-	-	-	-	-	-	-	-	-	-	-	-	-	-	-	-	-	-	-	-	-	-	-	-	-	-	-	-	-	-	-
hypothetical protein	-	-	-	-	-	-	-	-	-	-	-	-	-	-	-	-	-	-	-	-	-	-	-	-	-	-	-	-	-	-	-	-	-	-	-	-	-	-	-	-	-	-	-	-	-	-	-	-	-
hypothetical protein	-	-	-	-	-	-	-	-	-	-	-	-	-	-	-	-	-	-	-	-	-	-	-	-	-	-	-	-	-	-	-	-	-	-	-	-	-	-	-	-	-	-	-	-	-	-	-	-	-
hypothetical protein	-	-	-	-	-	-	-	-	-	-	-	-	-	-	-	-	-	-	-	-	-	-	-	-	-	-	-	-	-	-	-	-	-	-	-	-	-	-	-	-	-	-	-	-	-	-	-	-	-
hypothetical protein	-	-	-	-	-	-	-	-	-	-	-	-	-	-	-	-	-	-	-	-	-	-	-	-	-	-	-	-	-	-	-	-	-	-	-	-	-	-	-	-	-	-	-	-	-	-	-	-	-
hypothetical protein	-	-	-	-	-	-	-	-	-	-	-	-	-	-	-	-	-	-	-	-	-	-	-	-	-	-	-	-	-	-	-	-	-	-	-	-	-	-	-	-	-	-	-	-	-	-	-	-	-
hypothetical protein	-	-	-	-	-	-	-	-	-	-	-	-	-	-	-	-	-	-	-	-	-	-	-	-	-	-	-	-	-	-	-	-	-	-	-	-	-	-	-	-	-	-	-	-	-	-	-	-	-
hypothetical protein	-	-	-	-	-	-	-	-	-	-	-	-	-	-	-	-	-	-	-	-	-	-	-	-	-	-	-	-	-	-	-	-	-	-	-	-	-	-	-	-	-	-	-	-	-	-	-	-	-
hypothetical protein	-	-	-	-	-	-	-	-	-	-	-	-	-	-	-	-	-	-	-	-	-	-	-	-	-	-	-	-	-	-	-	-	-	-	-	-	-	-	-	-	-	-	-	-	-	-	-	-	-
hypothetical protein	-	-	-	-	-	-	-	-	-	-	-	-	-	-	-	-	-	-	-	-	-	-	-	-	-	-	-	-	-	-	-	-	-	-	-	-	-	-	-	-	-	-	-	-	-	-	-	-	-
hypothetical protein	-	-	-	-	-	-	-	-	-	-	-	-	-	-	-	-	-	-	-	-	-	-	-	-	-	-	-	-	-	-	-	-	-	-	-	-	-	-	-	-	-	-	-	-	-	-	-	-	-
hypothetical protein	-	-	-	-	-	-	-	-	-	-	-	-	-	-	-	-	-	-	-	-	-	-	-	-	-	-	-	-	-	-	-	-	-	-	-	-	-	-	-	-	-	-	-	-	-	-	-	-	-
hypothetical protein	-	-	-	-	-	-	-	-	-	-	-	-	-	-	-	-	-	-	-	-	-	-	-	-	-	-	-	-	-	-	-	-	-	-	-	-	-	-	-	-	-	-	-	-	-	-	-	-	-
hypothetical protein	-	-	-	-	-	-	-	-	-	-	-	-	-	-	-	-	-	-	-	-	-	-	-	-	-	-	-	-	-	-	-	-	-	-	-	-	-	-	-	-	-	-	-	-	-	-	-	-	-
hypothetical protein	-	-	-	-	-	-	-	-	-	-	-	-	-	-	-	-	-	-	-	-	-	-	-	-	-	-	-	-	-	-	-	-	-	-	-	-	-	-	-	-	-	-	-	-	-	-	-	-	-
hypothetical protein	-	-	-	-	-	-	-	-	-	-	-	-	-	-	-	-	-	-	-	-	-	-	-	-	-	-	-	-	-	-	-	-	-	-	-	-	-	-	-	-	-	-	-	-	-	-	-	-	-
hypothetical protein	-	-	-	-	-	-	-	-	-	-	-	-	-	-	-	-	-	-	-	-	-	-	-	-	-	-	-	-	-	-	-	-	-	-	-	-	-	-	-	-	-	-	-	-	-	-	-	-	-
hypothetical protein	-	-	-	-	-	-	-	-	-	-	-	-	-	-	-	-	-	-	-	-	-	-	-	-	-	-	-	-	-	-	-	-	-	-	-	-	-	-	-	-	-	-	-	-	-	-	-	-	-
hypothetical protein	-	-	-	-	-	-	-	-	-	-	-	-	-	-	-	-	-	-	-	-	-	-	-	-	-	-	-	-	-	-	-	-	-	-	-	-	-	-	-	-	-	-	-	-	-	-	-	-	-
hypothetical protein	-	-	-	-	-	-	-	-	-	-	-	-	-	-	-	-	-	-	-	-	-	-	-	-	-	-	-	-	-	-	-	-	-	-	-	-	-	-	-	-	-	-	-	-	-	-	-	-	-
hypothetical protein	-	-	-	-	-	-	-	-	-	-	-	-	-	-	-	-	-	-	-	-	-	-	-	-	-	-	-	-	-	-	-	-	-	-	-	-	-	-	-	-	-	-	-	-	-	-	-	-	-
hypothetical protein	-	-	-	-	-	-	-	-	-	-	-	-	-	-	-	-	-	-	-	-	-	-	-	-	-	-	-	-	-	-	-	-	-	-	-	-	-	-	-	-	-	-	-	-	-	-	-	-	-
hypothetical protein	-	-	-	-	-	-	-	-	-	-	-	-	-	-	-	-	-	-	-	-	-	-	-	-	-	-	-	-	-	-	-	-	-	-	-	-	-	-	-	-	-	-	-	-	-	-	-	-	-
hypothetical protein	-	-	-	-	-	-	-	-	-	-	-	-	-	-	-	-	-	-	-	-	-	-	-	-	-	-	-	-	-	-	-	-	-	-	-	-	-	-	-	-	-	-	-	-	-	-	-	-	-
hypothetical protein	-	-	-	-	-	-	-	-	-	-	-	-	-	-	-	-	-	-	-	-	-	-	-	-	-	-	-	-	-	-	-	-	-	-	-	-	-	-	-	-	-	-	-	-	-	-	-	-	-
hypothetical protein	-	-	-	-	-	-	-	-	-	-	-	-	-	-	-	-	-	-	-	-	-	-	-	-	-	-	-	-	-	-	-	-	-	-	-	-	-	-	-	-	-	-	-	-	-	-	-	-	-
hypothetical protein	-	-	-	-	-	-	-	-	-	-	-	-	-	-	-	-	-	-	-	-	-	-	-	-	-	-	-	-	-	-	-	-	-	-	-	-	-	-	-	-	-	-	-	-	-	-	-	-	-
hypothetical protein	-	-	-	-	-	-	-	-	-	-	-	-	-	-	-	-	-	-	-	-	-	-	-	-	-	-	-	-	-	-	-	-	-	-	-	-	-	-	-	-	-	-	-	-	-	-	-	-	-
hypothetical protein	-	-	-	-	-	-	-	-	-	-	-	-	-	-	-	-	-	-	-	-	-	-	-	-	-	-	-	-	-	-	-	-	-	-	-	-	-	-	-	-	-	-	-	-	-	-	-	-	-
hypothetical protein	-	-	-	-	-	-	-	-	-	-	-	-	-	-	-	-	-	-	-	-	-	-	-	-	-	-	-	-	-	-	-	-	-	-	-	-	-	-	-	-	-	-	-	-	-	-	-	-	-
hypothetical protein	-	-	-	-	-	-	-	-	-	-	-	-	-	-	-	-	-	-	-	-	-	-	-	-	-	-	-	-	-	-	-	-	-	-	-	-	-	-	-	-	-	-	-	-	-	-	-	-	-
hypothetical protein	-	-	-	-	-	-	-	-	-	-	-	-	-	-	-	-	-	-	-	-	-	-	-	-	-	-	-	-	-	-	-	-	-	-	-	-	-	-	-	-	-	-	-	-	-	-	-	-	-
hypothetical protein	-	-	-	-	-	-	-	-	-	-	-	-	-	-	-	-	-	-	-	-	-	-	-	-	-	-	-	-	-	-	-	-	-	-	-	-	-	-	-	-	-	-	-	-	-	-	-	-	-
hypothetical protein	-	-	-	-	-	-	-	-	-	-	-	-	-	-	-	-	-	-	-	-	-	-	-	-	-	-	-	-	-	-	-	-	-	-	-	-	-	-	-	-	-	-	-	-	-	-	-	-	-
hypothetical protein	-	-	-	-	-	-	-	-	-	-	-	-	-	-	-	-	-	-	-	-	-	-	-	-	-	-	-	-	-	-	-	-	-	-	-	-	-	-	-	-	-	-	-	-	-	-	-	-	-
hypothetical protein	-	-	-	-	-	-	-	-	-	-	-	-	-	-	-	-	-	-	-	-	-	-	-	-	-	-	-	-	-	-	-	-	-	-	-	-	-	-	-	-	-	-	-	-	-	-	-	-	-
hypothetical protein	-	-	-	-	-	-	-	-	-	-	-	-	-	-	-	-	-	-	-	-	-	-	-	-	-	-	-	-	-	-	-	-	-	-	-	-	-	-	-	-	-	-	-	-	-	-	-	-	-
hypothetical protein	-	-	LNJGMMGN_00013,LNJGMMGN_00131	MKBIMOIP_00145	HCBLIGGD_00041	MLGOLKOO_00040	PCJKLFBI_00037	IHBECBIE_00036	-	-	-	-	-	-	-	LIEPLMCL_00009	DIHIIAKE_00060	-	-	-	-	-	-	-	-	-	-	-	-	-	-	-	-	-	-	-	CBHHDFNE_00063	LAGCMEBN_00033,LAGCMEBN_00002	-	-	-	-	-	-	-	-	-	-	-
hypothetical protein	-	-	LNJGMMGN_00152,LNJGMMGN_00133	MKBIMOIP_00147	HCBLIGGD_00043	-	-	-	-	-	-	-	-	-	-	LIEPLMCL_00011	DIHIIAKE_00061	-	-	-	-	-	-	-	-	-	-	-	-	-	-	-	-	-	-	-	CBHHDFNE_00065,CBHHDFNE_00044	-	-	-	-	-	-	-	-	-	-	-	-
hypothetical protein	-	-	LNJGMMGN_00134,LNJGMMGN_00153	MKBIMOIP_00148	HCBLIGGD_00044	-	-	-	-	-	-	-	-	-	-	LIEPLMCL_00012	DIHIIAKE_00062	-	-	-	-	-	-	-	-	-	-	-	-	-	-	-	-	-	-	-	-	-	-	-	-	-	-	-	-	-	-	-	-
DNA primase	-	-	LNJGMMGN_00154,LNJGMMGN_00135	MKBIMOIP_00034	HCBLIGGD_00045	-	-	-	-	-	-	-	-	-	-	LIEPLMCL_00013	DIHIIAKE_00063	-	-	-	-	-	-	-	-	-	-	-	-	-	-	-	-	-	GJNOIIDC_00012	-	CBHHDFNE_00023,CBHHDFNE_00024,CBHHDFNE_00067,CBHHDFNE_00020,CBHHDFNE_00048,CBHHDFNE_00068,CBHHDFNE_00022,CBHHDFNE_00045,CBHHDFNE_00066,CBHHDFNE_00047,CBHHDFNE_00046	-	-	-	-	-	-	-	-	-	-	-	-
hypothetical protein	-	-	LNJGMMGN_00155,LNJGMMGN_00018	MKBIMOIP_00150	HCBLIGGD_00046	-	-	-	-	-	-	-	-	-	-	LIEPLMCL_00014	DIHIIAKE_00064	-	-	-	-	-	-	-	-	-	-	-	-	-	-	-	-	-	-	-	-	-	-	-	-	-	-	-	-	-	-	-	-
Tyrosine recombinase XerC	-	-	LNJGMMGN_00137,LNJGMMGN_00156	MKBIMOIP_00036	HCBLIGGD_00047	-	-	-	-	-	-	-	-	-	-	LIEPLMCL_00015	DIHIIAKE_00066	-	-	-	-	-	-	-	-	-	-	-	-	-	-	-	-	-	GJNOIIDC_00013	-	CBHHDFNE_00026,CBHHDFNE_00069,CBHHDFNE_00070,CBHHDFNE_00049,CBHHDFNE_00050	-	-	-	-	-	-	-	-	-	-	-	-
hypothetical protein	AKGMMEDB_00004	OJJBEHOP_00006	LNJGMMGN_00106	MKBIMOIP_00114	HCBLIGGD_00006	MLGOLKOO_00051	PCJKLFBI_00049	IHBECBIE_00047	-	-	-	-	-	-	-	LIEPLMCL_00004	DIHIIAKE_00054	-	-	-	-	-	-	-	-	-	-	-	-	-	-	-	-	-	-	-	-	-	-	-	-	-	-	HBKKCBBE_00028	-	-	-	-	-
hypothetical protein	-	-	-	MKBIMOIP_00026	HCBLIGGD_00037	-	-	-	-	-	-	-	-	-	-	LIEPLMCL_00006	DIHIIAKE_00056	-	-	-	-	-	-	-	-	-	-	-	-	-	-	-	-	-	-	-	-	-	-	-	-	-	-	-	-	-	-	-	-
hypothetical protein	-	-	-	MKBIMOIP_00053	HCBLIGGD_00061	MLGOLKOO_00044	PCJKLFBI_00041	IHBECBIE_00040	-	-	-	-	-	-	-	LIEPLMCL_00007	DIHIIAKE_00057	-	-	-	-	-	-	-	-	-	-	-	-	-	-	-	-	-	-	-	-	-	-	-	-	-	-	-	-	-	-	-	-
hypothetical protein	-	-	-	-	-	MLGOLKOO_00014	PCJKLFBI_00015	IHBECBIE_00014	-	DNAGIJLD_00016	NKOHLFKK_00016	-	-	PNLFFAIC_00011	AMGLOANE_00011	LIEPLMCL_00030	DIHIIAKE_00001	-	-	HGEFKDFK_00084	-	-	-	-	-	-	-	-	-	-	-	-	-	-	-	-	-	-	-	-	-	-	-	-	-	-	-	-	-
hypothetical protein	-	-	-	-	-	MLGOLKOO_00011	PCJKLFBI_00011	IHBECBIE_00011	-	DNAGIJLD_00019	NKOHLFKK_00017	-	-	PNLFFAIC_00016	AMGLOANE_00016	LIEPLMCL_00033	DIHIIAKE_00004	-	-	-	-	-	-	-	-	-	-	-	-	-	-	-	-	-	-	-	-	-	-	-	-	-	-	-	-	-	-	-	-
Antitoxin MazE	-	OJJBEHOP_00040	LNJGMMGN_00074	MKBIMOIP_00090	HCBLIGGD_00096	MLGOLKOO_00006	PCJKLFBI_00006	IHBECBIE_00006	PEADOOND_00055	DNAGIJLD_00022	NKOHLFKK_00020	EFMBOFDN_00018	KANKHBIE_00035	PNLFFAIC_00019	AMGLOANE_00019	LIEPLMCL_00034	DIHIIAKE_00005	-	-	HGEFKDFK_00042	-	-	-	FCILOMJA_00048	FCIAJGKP_00041	-	-	-	FHNOHDFA_00030	DAFPFJPE_00030	-	-	-	-	-	-	-	-	OFNEGDOG_00017	EFNEPOCK_00024	-	-	-	-	-	-	-	-	-
Endoribonuclease toxin MazF	-	OJJBEHOP_00041	LNJGMMGN_00075	MKBIMOIP_00091	HCBLIGGD_00097	MLGOLKOO_00005	PCJKLFBI_00005	IHBECBIE_00005	PEADOOND_00032	DNAGIJLD_00023	NKOHLFKK_00021	EFMBOFDN_00019	KANKHBIE_00036	PNLFFAIC_00020	AMGLOANE_00020	LIEPLMCL_00035	DIHIIAKE_00006	-	-	HGEFKDFK_00041	-	-	-	FCILOMJA_00049	FCIAJGKP_00042	-	-	-	FHNOHDFA_00031	DAFPFJPE_00031	-	-	-	-	-	-	-	-	OFNEGDOG_00016	EFNEPOCK_00023	-	-	-	-	-	-	-	-	-
hypothetical protein	-	-	-	-	-	-	-	-	-	-	-	-	-	PNLFFAIC_00021	AMGLOANE_00021	LIEPLMCL_00036	DIHIIAKE_00007	-	-	-	-	-	-	-	-	-	-	-	-	-	-	-	-	-	-	-	-	-	-	-	-	-	-	-	-	-	-	-	-
hypothetical protein	-	-	-	-	-	-	-	-	-	-	-	-	-	-	-	-	DIHIIAKE_00009	-	-	-	-	-	-	-	-	-	-	-	-	-	-	-	-	-	-	-	-	-	-	-	-	-	-	-	-	-	-	EEMBLGMF_00011	-
hypothetical protein	-	-	-	-	-	-	-	-	-	-	-	-	-	-	-	-	DIHIIAKE_00010	-	-	-	-	-	-	-	-	-	-	-	-	-	-	-	-	-	-	-	-	-	-	-	-	-	-	-	-	-	-	EEMBLGMF_00010	-
hypothetical protein	-	-	-	-	-	-	-	-	PEADOOND_00030	-	NKOHLFKK_00034	EFMBOFDN_00031	KANKHBIE_00049	PNLFFAIC_00036	AMGLOANE_00036	-	DIHIIAKE_00014	MJEGKLLH_00030	BOEICNNM_00062	HGEFKDFK_00030	-	-	-	-	-	-	-	-	-	-	-	-	-	-	-	-	-	-	-	-	-	-	-	-	-	-	-	-	-
hypothetical protein	-	-	-	-	-	-	-	-	PEADOOND_00029	-	NKOHLFKK_00035	EFMBOFDN_00032	KANKHBIE_00050	PNLFFAIC_00037	AMGLOANE_00037	-	DIHIIAKE_00015	MJEGKLLH_00029	BOEICNNM_00063	HGEFKDFK_00029	-	-	-	-	-	-	-	-	-	-	-	-	-	-	-	-	-	-	-	-	-	-	-	-	-	-	-	-	-
hypothetical protein	-	OJJBEHOP_00034	LNJGMMGN_00069	MKBIMOIP_00085	HCBLIGGD_00091	-	-	-	PEADOOND_00028	DNAGIJLD_00026	NKOHLFKK_00036	EFMBOFDN_00033	KANKHBIE_00051	PNLFFAIC_00038	AMGLOANE_00038	-	DIHIIAKE_00016	MJEGKLLH_00028	BOEICNNM_00064	HGEFKDFK_00028	ADIHFNPN_00025	LBKMNBLP_00040	-	-	FCIAJGKP_00035	FLELAHKB_00062	-	-	FHNOHDFA_00024	DAFPFJPE_00024	-	-	-	-	-	-	-	-	-	-	-	-	-	-	-	-	-	-	-
hypothetical protein	-	-	-	-	-	-	-	-	PEADOOND_00027	DNAGIJLD_00028	NKOHLFKK_00038	EFMBOFDN_00035	KANKHBIE_00056	PNLFFAIC_00040	AMGLOANE_00040	-	DIHIIAKE_00019	MJEGKLLH_00026	BOEICNNM_00066	HGEFKDFK_00023	-	-	-	-	-	-	-	-	-	-	-	-	-	-	-	-	-	-	-	-	-	-	-	-	-	-	-	-	-
hypothetical protein	AKGMMEDB_00052	-	-	-	-	-	-	-	PEADOOND_00026	DNAGIJLD_00029	NKOHLFKK_00039	EFMBOFDN_00036	-	-	-	-	DIHIIAKE_00020	MJEGKLLH_00025	BOEICNNM_00067	-	-	-	-	-	-	-	-	-	-	-	-	-	-	-	-	-	-	-	-	-	-	-	-	-	-	-	-	-	-
hypothetical protein	-	-	-	-	-	-	-	-	PEADOOND_00022	DNAGIJLD_00035	NKOHLFKK_00043	EFMBOFDN_00041	KANKHBIE_00061	PNLFFAIC_00044	AMGLOANE_00044	-	DIHIIAKE_00024	MJEGKLLH_00049	BOEICNNM_00043	-	-	-	-	-	-	-	-	-	-	-	-	-	-	-	-	-	-	-	-	-	-	-	-	-	-	-	-	-	-
hypothetical protein	-	-	-	-	-	-	-	-	PEADOOND_00021	DNAGIJLD_00036	NKOHLFKK_00044	EFMBOFDN_00044	KANKHBIE_00062	-	-	-	DIHIIAKE_00025	MJEGKLLH_00048	BOEICNNM_00044	-	-	-	-	FCILOMJA_00058	FCIAJGKP_00050	-	-	-	-	-	LPOOHAKF_00053	EAHCGBGB_00053	-	-	-	-	-	-	-	-	-	-	-	-	-	-	-	-	-
hypothetical protein	-	-	-	-	-	-	-	-	PEADOOND_00020	DNAGIJLD_00037	NKOHLFKK_00045	EFMBOFDN_00045	KANKHBIE_00063	-	-	-	DIHIIAKE_00026	MJEGKLLH_00047	BOEICNNM_00045	-	-	-	-	-	-	-	-	-	-	-	-	-	-	-	-	-	-	-	-	-	-	-	-	-	-	-	-	-	-
hypothetical protein	-	-	-	-	-	-	-	-	PEADOOND_00018	DNAGIJLD_00038	NKOHLFKK_00046	EFMBOFDN_00048	KANKHBIE_00065	PNLFFAIC_00047	AMGLOANE_00047	-	DIHIIAKE_00027	MJEGKLLH_00046	BOEICNNM_00046	-	-	-	-	-	-	-	-	-	-	-	-	-	-	-	-	-	-	-	-	-	-	-	-	-	-	-	-	-	-
hypothetical protein	-	-	-	-	-	-	-	-	PEADOOND_00017	-	NKOHLFKK_00047	EFMBOFDN_00049	KANKHBIE_00066	PNLFFAIC_00048	AMGLOANE_00048	-	DIHIIAKE_00028	MJEGKLLH_00045	BOEICNNM_00047	-	-	-	-	-	-	-	-	-	-	-	-	-	-	-	-	-	-	-	-	-	NCDFCMNL_00035	-	-	-	-	-	-	-	-
hypothetical protein	-	-	-	-	-	-	-	-	PEADOOND_00015	DNAGIJLD_00039	NKOHLFKK_00049	EFMBOFDN_00051	KANKHBIE_00069	PNLFFAIC_00052	AMGLOANE_00052	-	DIHIIAKE_00030	MJEGKLLH_00041	BOEICNNM_00051	-	-	-	-	-	-	-	-	-	-	-	-	-	-	-	-	-	-	-	-	-	-	-	-	-	-	-	-	-	-
hypothetical protein	-	-	LNJGMMGN_00073	MKBIMOIP_00089	-	-	-	-	PEADOOND_00012	DNAGIJLD_00042	NKOHLFKK_00052	EFMBOFDN_00054	KANKHBIE_00071	PNLFFAIC_00053	AMGLOANE_00053	-	DIHIIAKE_00033	-	-	-	-	-	-	-	-	-	-	-	-	-	-	-	-	-	-	-	-	-	-	-	-	-	-	-	-	-	-	-	-
hypothetical protein	-	-	-	-	-	-	-	-	-	-	NKOHLFKK_00033	EFMBOFDN_00030	-	-	-	-	DIHIIAKE_00013	-	-	-	-	-	-	-	-	-	-	-	-	-	-	-	-	-	-	-	-	-	-	-	-	-	-	-	-	-	-	-	-
hypothetical protein	-	-	-	-	-	-	-	-	-	DNAGIJLD_00027	NKOHLFKK_00037	-	-	-	-	-	DIHIIAKE_00018	-	-	-	-	-	-	-	-	-	-	-	-	-	-	-	-	-	-	-	-	-	-	-	-	-	-	-	-	-	-	-	-
hypothetical protein	-	-	-	-	-	-	-	-	-	-	-	-	-	-	-	-	DIHIIAKE_00041	-	-	-	-	-	-	-	-	-	-	BEIKGNEJ_00063	-	-	-	-	-	-	-	-	-	-	-	-	-	-	-	HBKKCBBE_00065	-	-	-	-	-
hypothetical protein	-	-	-	-	-	-	-	-	-	-	-	-	-	-	-	-	DIHIIAKE_00039	-	-	-	-	-	-	-	-	-	-	BEIKGNEJ_00062	-	-	-	-	-	-	-	-	-	-	-	-	-	-	-	-	-	-	-	-	-
hypothetical protein	-	OJJBEHOP_00045	LNJGMMGN_00080	-	HCBLIGGD_00102	-	-	-	PEADOOND_00011	-	-	-	KANKHBIE_00073	-	-	-	DIHIIAKE_00034	-	-	-	-	-	-	-	-	-	ONFBBKHI_00053	-	FHNOHDFA_00034	DAFPFJPE_00034	-	-	-	-	-	-	-	-	OFNEGDOG_00015	EFNEPOCK_00020	-	-	-	-	-	-	-	-	-
hypothetical protein	-	OJJBEHOP_00060	LNJGMMGN_00097	-	HCBLIGGD_00114	-	-	-	-	DNAGIJLD_00047	-	-	KANKHBIE_00079	PNLFFAIC_00060	AMGLOANE_00060	LIEPLMCL_00053	-	MJEGKLLH_00019	BOEICNNM_00073	-	-	-	CAEMDHEK_00050	-	FCIAJGKP_00055	FLELAHKB_00074	ONFBBKHI_00068	-	-	-	LPOOHAKF_00056	EAHCGBGB_00056	-	-	-	-	-	-	-	-	-	-	-	-	-	-	-	-	-
hypothetical protein	-	OJJBEHOP_00061	LNJGMMGN_00098	MKBIMOIP_00107	HCBLIGGD_00115	-	-	-	-	DNAGIJLD_00048	-	-	KANKHBIE_00080	PNLFFAIC_00061	AMGLOANE_00061	LIEPLMCL_00054	-	MJEGKLLH_00018	BOEICNNM_00074	-	-	-	CAEMDHEK_00051	-	FCIAJGKP_00056	FLELAHKB_00075	ONFBBKHI_00069	-	-	-	LPOOHAKF_00057	EAHCGBGB_00057	-	-	-	-	-	-	-	-	-	-	-	-	-	-	-	-	-
hypothetical protein	-	-	-	-	-	-	-	-	-	-	NKOHLFKK_00061	-	-	-	-	LIEPLMCL_00056	-	-	BOEICNNM_00076	-	ADIHFNPN_00037	-	-	-	-	-	-	-	-	-	-	-	-	-	-	-	-	-	-	-	-	-	-	-	-	-	-	-	-
hypothetical protein	-	-	-	-	-	MLGOLKOO_00015	PCJKLFBI_00016	IHBECBIE_00015	-	DNAGIJLD_00015	NKOHLFKK_00015	-	-	PNLFFAIC_00010	AMGLOANE_00010	LIEPLMCL_00029	-	-	-	HGEFKDFK_00085	-	-	-	-	-	-	-	-	-	-	-	-	-	-	-	-	-	-	-	-	-	-	-	-	-	-	-	-	-
hypothetical protein	-	-	-	-	-	MLGOLKOO_00016	PCJKLFBI_00017	IHBECBIE_00016	-	-	-	-	-	PNLFFAIC_00009	AMGLOANE_00009	LIEPLMCL_00028	-	-	-	HGEFKDFK_00087	-	-	-	-	-	-	-	-	-	-	-	-	-	-	-	-	-	-	-	-	-	-	-	-	-	-	-	-	-
hypothetical protein	AKGMMEDB_00011	OJJBEHOP_00008	-	MKBIMOIP_00118	-	-	-	-	-	-	-	-	-	-	-	LIEPLMCL_00021	-	-	-	-	-	-	-	-	-	-	-	-	-	-	-	-	-	-	-	-	-	-	-	-	-	-	-	HBKKCBBE_00034	-	-	-	-	-
hypothetical protein	-	-	LNJGMMGN_00091	-	-	-	-	-	-	-	-	-	-	-	-	LIEPLMCL_00038	-	-	-	-	-	LBKMNBLP_00047	CAEMDHEK_00039	-	-	-	-	-	-	-	-	-	-	-	-	-	-	-	-	-	-	-	-	HBKKCBBE_00067	-	-	-	-	-
hypothetical protein	-	-	LNJGMMGN_00140,LNJGMMGN_00022	MKBIMOIP_00003	HCBLIGGD_00050	-	-	-	-	-	-	-	-	-	-	LIEPLMCL_00018	-	-	-	-	-	-	-	-	-	-	-	-	-	-	-	-	-	-	-	-	CBHHDFNE_00076,CBHHDFNE_00052,CBHHDFNE_00006	-	-	-	-	-	-	-	-	-	-	-	-
hypothetical protein	-	-	-	-	-	-	-	-	-	-	-	-	-	-	-	LIEPLMCL_00039	-	-	-	-	-	-	-	-	-	-	-	-	-	-	-	-	-	-	-	-	-	-	-	-	-	-	-	HBKKCBBE_00068	-	-	-	-	-
hypothetical protein	-	-	-	-	-	-	-	-	-	-	-	-	-	-	-	-	-	-	-	-	-	-	-	-	-	-	-	-	-	-	LPOOHAKF_00002	EAHCGBGB_00002	-	-	-	-	-	-	-	-	-	-	-	-	-	-	-	EEMBLGMF_00028	JGGOOEAP_00002
Iron-sulfur cluster carrier protein	-	-	-	-	-	-	-	-	-	-	-	-	-	-	-	-	-	-	-	-	-	-	-	-	-	-	-	-	-	-	LPOOHAKF_00001	EAHCGBGB_00001	-	-	-	-	-	-	-	-	-	-	-	-	-	-	-	EEMBLGMF_00029	JGGOOEAP_00001
hypothetical protein	-	-	-	-	-	-	-	-	-	-	-	-	-	-	-	-	-	-	-	-	-	-	-	-	-	-	-	-	-	-	-	-	-	-	-	-	-	-	-	-	-	-	-	-	-	-	-	EEMBLGMF_00018	-
hypothetical protein	-	-	-	-	-	-	-	-	-	-	NKOHLFKK_00026	EFMBOFDN_00023	-	PNLFFAIC_00013	AMGLOANE_00013	-	-	MJEGKLLH_00054	BOEICNNM_00038	HGEFKDFK_00036	-	-	-	-	-	-	-	-	-	-	-	-	-	-	-	-	-	-	-	-	-	-	-	-	-	-	-	-	JGGOOEAP_00033
hypothetical protein	-	-	-	-	-	-	-	-	-	-	NKOHLFKK_00028	EFMBOFDN_00024	KANKHBIE_00040	PNLFFAIC_00031	AMGLOANE_00031	-	-	MJEGKLLH_00053	BOEICNNM_00039	HGEFKDFK_00035	-	-	-	-	-	-	-	-	-	-	-	-	-	-	-	-	-	-	-	-	-	-	-	-	-	-	-	-	JGGOOEAP_00029
hypothetical protein	-	-	-	-	-	-	-	-	-	-	NKOHLFKK_00029	EFMBOFDN_00026	KANKHBIE_00041	PNLFFAIC_00032	AMGLOANE_00032	-	-	MJEGKLLH_00052	BOEICNNM_00040	HGEFKDFK_00034	-	-	-	-	-	-	-	-	-	-	-	-	-	-	-	-	-	-	-	-	-	-	-	-	-	-	-	-	-
hypothetical protein	-	-	-	-	-	-	-	-	-	-	NKOHLFKK_00053	EFMBOFDN_00055	-	PNLFFAIC_00054	AMGLOANE_00054	-	-	MJEGKLLH_00038	BOEICNNM_00054	-	-	-	-	-	-	-	-	-	-	-	-	-	-	-	-	-	-	-	-	-	-	-	-	HBKKCBBE_00063	-	-	-	-	-
hypothetical protein	-	-	-	-	-	-	-	-	-	-	NKOHLFKK_00054	EFMBOFDN_00056	-	PNLFFAIC_00055	AMGLOANE_00055	-	-	MJEGKLLH_00037	BOEICNNM_00056	-	-	-	-	-	-	-	-	-	-	-	-	-	-	-	-	-	-	-	-	-	-	-	-	-	-	-	-	-	-
hypothetical protein	-	-	-	-	-	-	-	-	-	-	-	EFMBOFDN_00016	-	PNLFFAIC_00015	AMGLOANE_00015	-	-	MJEGKLLH_00058	BOEICNNM_00034	-	-	-	-	-	-	-	-	-	-	-	-	-	-	-	-	-	-	-	-	-	-	-	-	-	-	-	-	-	-
hypothetical protein	-	-	-	-	-	-	-	-	-	-	NKOHLFKK_00031	EFMBOFDN_00028	KANKHBIE_00046	PNLFFAIC_00035	AMGLOANE_00035	-	-	MJEGKLLH_00032	BOEICNNM_00060	HGEFKDFK_00032	-	-	-	-	-	-	-	-	-	-	-	-	-	-	-	-	-	-	-	-	-	-	-	-	-	-	-	-	-
hypothetical protein	-	-	-	-	-	-	-	-	-	-	NKOHLFKK_00032	EFMBOFDN_00029	KANKHBIE_00048	-	-	-	-	MJEGKLLH_00031	BOEICNNM_00061	HGEFKDFK_00031	-	-	-	-	-	-	-	-	-	-	-	-	-	-	-	-	-	-	-	-	-	-	-	-	-	-	-	-	-
hypothetical protein	-	-	-	-	-	-	-	-	PEADOOND_00078	DNAGIJLD_00006	NKOHLFKK_00005	-	-	-	-	-	-	MJEGKLLH_00009	BOEICNNM_00007	-	-	-	-	-	-	FLELAHKB_00010	-	-	-	-	-	-	-	-	-	-	-	-	-	-	-	-	-	-	-	-	-	-	-
hypothetical protein	-	-	-	-	-	-	-	-	-	-	-	-	-	-	-	-	-	MJEGKLLH_00001	BOEICNNM_00015	-	ADIHFNPN_00019	-	CAEMDHEK_00009	FCILOMJA_00039	FCIAJGKP_00026	FLELAHKB_00057	ONFBBKHI_00031	BEIKGNEJ_00014	-	-	LPOOHAKF_00038	EAHCGBGB_00038	-	-	-	-	-	-	-	-	-	-	-	-	-	-	-	-	-
hypothetical protein	-	-	-	-	-	-	-	-	-	-	-	-	-	PNLFFAIC_00050	AMGLOANE_00050	-	-	MJEGKLLH_00043	BOEICNNM_00049	-	-	-	-	-	-	-	-	-	-	-	-	-	-	-	-	-	-	-	-	-	-	-	-	-	-	-	-	-	-
hypothetical protein	-	-	-	-	-	-	-	-	-	-	-	-	-	PNLFFAIC_00051	AMGLOANE_00051	-	-	MJEGKLLH_00042	BOEICNNM_00050	-	-	-	-	-	-	-	-	-	-	-	-	-	-	-	-	-	-	-	-	-	-	-	-	-	-	-	-	-	-
hypothetical protein	-	-	-	-	-	-	-	-	-	-	-	-	-	-	-	-	-	MJEGKLLH_00040	BOEICNNM_00052	-	-	-	-	-	-	-	-	-	-	-	-	-	-	-	-	-	-	-	-	-	-	-	-	-	-	-	-	-	-
hypothetical protein	-	-	-	-	-	-	-	-	-	-	-	-	-	-	-	-	-	MJEGKLLH_00039	BOEICNNM_00053	-	-	-	-	-	-	-	-	-	-	-	-	-	-	-	-	-	-	-	-	-	-	-	-	-	-	-	-	-	-
hypothetical protein	-	-	-	-	-	-	-	-	-	-	-	-	-	-	-	-	-	MJEGKLLH_00075	BOEICNNM_00017	-	-	-	-	-	-	-	-	-	-	-	-	-	-	-	-	-	-	-	-	-	-	-	-	-	-	-	-	-	-
hypothetical protein	-	-	-	-	-	-	-	-	-	-	-	-	-	-	-	-	-	MJEGKLLH_00074	BOEICNNM_00018	-	-	-	-	-	-	-	-	-	-	-	-	-	-	-	-	-	-	-	-	-	-	-	-	-	-	-	-	-	-
hypothetical protein	-	-	-	-	-	-	-	-	-	-	-	-	-	-	-	-	-	MJEGKLLH_00072	BOEICNNM_00020	-	-	-	CAEMDHEK_00003	-	-	FLELAHKB_00038	-	-	-	-	LPOOHAKF_00032	EAHCGBGB_00032	-	-	-	-	-	-	-	-	-	-	-	-	-	-	-	-	-
hypothetical protein	-	-	-	-	-	-	-	-	-	-	-	-	-	-	-	-	-	MJEGKLLH_00071	BOEICNNM_00021	HGEFKDFK_00121	-	-	-	-	-	-	-	-	-	-	-	-	-	-	-	-	-	-	-	-	-	-	-	-	-	-	-	-	-
hypothetical protein	-	-	-	-	-	-	-	-	-	-	NKOHLFKK_00009	-	-	-	-	-	-	MJEGKLLH_00068	BOEICNNM_00024	-	-	LBKMNBLP_00025	-	-	-	FLELAHKB_00047	-	-	-	-	-	-	-	-	-	-	-	-	-	-	-	-	-	-	-	-	-	-	-
hypothetical protein	-	-	-	-	-	-	-	-	-	-	-	-	-	-	-	-	-	MJEGKLLH_00059	BOEICNNM_00033	-	-	-	-	-	-	-	-	-	-	-	-	-	-	-	-	-	-	-	-	-	-	-	-	-	-	-	-	-	-
hypothetical protein	-	-	-	-	-	MLGOLKOO_00008	PCJKLFBI_00008	IHBECBIE_00008	PEADOOND_00057	DNAGIJLD_00020	NKOHLFKK_00018	-	-	PNLFFAIC_00017	AMGLOANE_00017	-	-	-	-	-	-	-	-	-	-	-	-	-	-	-	-	-	-	-	-	-	-	-	-	-	-	-	-	-	-	-	-	-	-
hypothetical protein	-	-	-	-	-	MLGOLKOO_00007	PCJKLFBI_00007	IHBECBIE_00007	PEADOOND_00056	DNAGIJLD_00021	NKOHLFKK_00019	-	-	PNLFFAIC_00018	AMGLOANE_00018	-	-	-	-	-	-	-	-	-	-	-	-	-	-	-	-	-	-	-	-	-	-	-	-	-	-	-	-	-	-	-	-	-	-
hypothetical protein	-	-	-	-	-	MLGOLKOO_00066	PCJKLFBI_00065	IHBECBIE_00063	-	-	-	-	-	-	-	-	-	-	-	-	-	-	-	-	-	-	-	-	-	-	-	-	-	-	-	-	-	-	-	-	-	-	-	-	-	-	-	-	-
hypothetical protein	-	-	-	-	-	-	-	-	-	-	-	-	-	-	-	-	-	-	-	-	-	-	-	-	-	-	-	-	-	-	-	-	-	-	-	-	-	-	-	-	-	-	-	-	-	-	-	-	-
HTH-type transcriptional regulator CysL	-	-	-	-	-	-	-	-	-	-	-	-	-	-	-	-	-	-	-	-	-	-	-	-	-	-	-	-	-	-	-	-	-	-	-	-	-	-	-	-	-	-	-	-	-	-	-	-	-
3-isopropylmalate dehydratase large subunit	-	-	-	-	-	-	-	-	-	-	-	-	-	-	-	-	-	-	-	-	-	-	-	-	-	-	-	-	-	-	-	-	-	-	-	-	-	-	-	-	-	-	-	-	-	-	-	-	-
3-isopropylmalate dehydratase small subunit 1	-	-	-	-	-	-	-	-	-	-	-	-	-	-	-	-	-	-	-	-	-	-	-	-	-	-	-	-	-	-	-	-	-	-	-	-	-	-	-	-	-	-	-	-	-	-	-	-	-
hypothetical protein	-	-	-	-	-	-	-	-	-	-	-	-	-	-	-	-	-	-	-	-	-	-	-	-	-	-	-	-	-	-	-	-	-	-	-	-	-	-	-	-	-	-	-	-	-	-	-	-	-
hypothetical protein	-	-	-	-	-	-	-	-	-	-	-	-	-	-	-	-	-	-	-	-	-	-	CAEMDHEK_00030	-	-	-	-	-	-	-	-	-	-	-	-	-	-	-	-	-	-	-	-	-	-	-	-	-	-
hypothetical protein	-	-	-	-	-	-	-	-	-	-	-	-	-	-	-	-	-	-	-	-	-	-	-	-	-	-	-	-	-	-	-	-	-	-	-	-	-	-	-	-	-	-	-	-	-	-	-	-	-
hypothetical protein	-	-	-	-	-	-	-	-	-	DNAGIJLD_00040	NKOHLFKK_00050	EFMBOFDN_00052	-	-	-	-	-	-	-	-	-	-	-	-	-	-	-	-	-	-	-	-	-	-	-	-	-	-	-	-	-	-	-	-	-	-	-	-	-
hypothetical protein	-	-	-	-	-	-	-	-	PEADOOND_00014	DNAGIJLD_00041	NKOHLFKK_00051	EFMBOFDN_00053	KANKHBIE_00070	-	-	-	-	-	-	-	-	-	-	-	-	-	-	-	-	-	-	-	-	-	-	-	-	-	-	-	-	-	-	-	-	-	-	-	-
hypothetical protein	-	-	-	-	-	-	-	-	-	-	-	EFMBOFDN_00005	-	-	-	-	-	-	-	HGEFKDFK_00122	-	-	-	-	-	-	-	BEIKGNEJ_00022	-	-	-	-	-	-	-	-	-	-	-	-	-	-	-	-	-	-	-	-	-
hypothetical protein	-	-	-	-	-	-	-	-	-	-	-	EFMBOFDN_00046	KANKHBIE_00064	PNLFFAIC_00045	AMGLOANE_00045	-	-	-	-	-	-	-	-	-	-	-	-	-	-	-	-	-	-	-	-	-	-	-	-	-	-	-	-	-	-	-	-	-	-
hypothetical protein	-	-	-	-	-	-	-	-	-	-	-	EFMBOFDN_00015	-	PNLFFAIC_00014	AMGLOANE_00014	-	-	-	-	-	-	-	-	-	-	-	-	-	-	-	-	-	-	-	-	-	-	-	-	-	-	-	-	-	-	-	-	-	JGGOOEAP_00032
hypothetical protein	-	-	-	-	-	-	-	-	-	-	-	EFMBOFDN_00047	-	PNLFFAIC_00046	AMGLOANE_00046	-	-	-	-	-	-	-	-	-	-	-	-	-	-	-	-	-	-	-	-	-	-	-	-	-	-	-	-	-	-	-	-	-	-
hypothetical protein	-	-	-	-	-	-	-	-	-	-	-	-	-	-	-	-	-	-	-	HGEFKDFK_00057	-	-	-	-	-	-	-	-	-	-	-	-	-	-	-	-	-	-	-	-	-	-	-	-	-	-	-	-	-
hypothetical protein	-	-	-	-	-	-	-	-	-	-	-	-	-	-	-	-	-	-	-	HGEFKDFK_00056	-	-	-	-	-	-	-	-	-	-	-	-	-	-	-	-	-	-	-	-	-	-	-	-	-	-	-	-	-
hypothetical protein	-	-	-	-	-	-	-	-	-	-	-	-	-	-	-	-	-	-	-	HGEFKDFK_00061	-	-	-	-	-	-	-	-	-	-	-	-	-	-	-	-	-	-	-	-	-	-	-	-	-	-	-	-	-
hypothetical protein	-	-	-	-	-	-	-	-	-	-	-	-	-	-	-	-	-	-	-	HGEFKDFK_00060	-	-	-	-	-	-	-	-	-	-	-	-	-	-	-	-	-	-	-	-	-	-	-	-	-	-	-	-	-
hypothetical protein	-	-	-	-	-	-	-	-	-	-	-	-	-	-	-	-	-	-	-	HGEFKDFK_00059	-	-	-	-	-	-	-	-	-	-	-	-	-	-	-	-	-	-	-	-	-	-	-	-	-	-	-	-	-
hypothetical protein	-	-	-	-	-	-	-	-	-	-	-	-	-	-	-	-	-	-	-	HGEFKDFK_00058	-	-	-	-	-	-	-	-	-	-	-	-	-	-	-	-	-	-	-	-	-	-	-	-	-	-	-	-	-
hypothetical protein	-	-	-	-	-	-	-	-	-	-	-	-	-	-	-	-	-	-	-	HGEFKDFK_00055	-	-	-	-	-	-	-	-	-	-	-	-	-	-	-	-	-	-	-	-	-	-	-	-	-	-	-	-	-
hypothetical protein	-	-	-	-	-	-	-	-	-	-	-	-	-	-	-	-	-	-	-	HGEFKDFK_00054	-	-	-	-	-	-	-	-	-	-	-	-	-	-	-	-	-	-	-	-	-	-	-	-	-	-	-	-	-
hypothetical protein	-	-	-	-	-	-	-	-	-	-	-	-	-	-	-	-	-	-	-	HGEFKDFK_00053	-	-	-	-	-	-	-	-	-	-	-	-	-	-	-	-	-	-	-	-	-	-	-	-	-	-	-	-	-
hypothetical protein	-	-	-	-	-	-	-	-	-	-	-	-	-	-	-	-	-	-	-	HGEFKDFK_00052	-	-	-	-	-	-	-	-	-	-	-	-	-	-	-	-	-	-	-	-	-	-	-	-	-	-	-	-	-
hypothetical protein	-	-	-	-	-	-	-	-	-	-	-	-	-	-	-	-	-	-	-	HGEFKDFK_00051	-	-	-	-	-	-	-	-	-	-	-	-	-	-	-	-	-	-	-	-	-	-	-	-	-	-	-	-	-
hypothetical protein	-	-	-	-	-	-	-	-	-	-	-	-	-	-	-	-	-	-	-	HGEFKDFK_00050	-	-	-	-	-	-	-	-	-	-	-	-	-	-	-	-	-	-	-	-	-	-	-	-	-	-	-	-	-
hypothetical protein	-	-	-	-	-	-	-	-	-	-	-	-	-	-	-	-	-	-	-	HGEFKDFK_00049	-	-	-	-	-	-	-	-	-	-	-	-	-	-	-	-	-	-	-	-	-	-	-	-	-	-	-	-	-
hypothetical protein	-	-	-	-	-	-	-	-	-	-	-	-	-	-	-	-	-	-	-	HGEFKDFK_00048	-	-	-	-	-	-	-	-	-	-	-	-	-	-	-	-	-	-	-	-	-	-	-	-	-	-	-	-	-
hypothetical protein	-	-	-	-	-	-	-	-	-	-	-	-	-	-	-	-	-	-	-	HGEFKDFK_00045	-	-	-	-	-	-	-	-	-	-	-	-	-	-	-	-	-	-	-	-	-	-	-	-	-	-	-	-	-
hypothetical protein	-	-	-	-	-	-	-	-	-	-	-	-	-	-	-	-	-	-	-	HGEFKDFK_00079	-	-	-	-	-	-	-	-	-	-	-	-	-	-	-	-	-	-	-	-	-	-	-	-	-	-	-	-	-
hypothetical protein	-	-	-	-	-	-	-	-	-	-	-	-	-	-	-	-	-	-	-	HGEFKDFK_00078	-	-	-	-	-	-	-	-	-	-	-	-	-	-	-	-	-	-	-	-	-	-	-	-	-	-	-	-	-
hypothetical protein	-	-	-	-	-	-	-	-	-	-	-	-	-	-	-	-	-	-	-	HGEFKDFK_00073	-	-	-	-	-	-	-	-	-	-	-	-	-	-	-	-	-	-	-	-	-	-	-	-	-	-	-	-	-
hypothetical protein	-	-	-	-	-	-	-	-	-	-	-	-	-	-	-	-	-	-	-	HGEFKDFK_00072	-	-	-	-	-	-	-	-	-	-	-	-	-	-	-	-	-	-	-	-	-	-	-	-	-	-	-	-	-
hypothetical protein	-	-	-	-	-	-	-	-	-	-	-	-	-	-	-	-	-	-	-	HGEFKDFK_00071	-	-	-	-	-	-	-	-	-	-	-	-	-	-	-	-	-	-	-	-	-	-	-	-	-	-	-	-	-
hypothetical protein	-	-	-	-	-	-	-	-	-	-	-	-	-	-	-	-	-	-	-	HGEFKDFK_00070	-	-	-	-	-	-	-	-	-	-	-	-	-	-	-	-	-	-	-	-	-	-	-	-	-	-	-	-	-
hypothetical protein	-	-	-	-	-	-	-	-	-	-	-	-	-	-	-	-	-	-	-	HGEFKDFK_00069	-	-	-	-	-	-	-	-	-	-	-	-	-	-	-	-	-	-	-	-	-	-	-	-	-	-	-	-	-
hypothetical protein	-	-	-	-	-	-	-	-	-	-	-	-	-	-	-	-	-	-	-	HGEFKDFK_00068	-	-	-	-	-	-	-	-	-	-	-	-	-	-	-	-	-	-	-	-	-	-	-	-	-	-	-	-	-
hypothetical protein	-	-	-	-	-	-	-	-	-	-	-	-	-	-	-	-	-	-	-	HGEFKDFK_00067	-	-	-	-	-	-	-	-	-	-	-	-	-	-	-	-	-	-	-	-	-	-	-	-	-	-	-	-	-
hypothetical protein	-	-	-	-	-	-	-	-	-	-	-	-	-	-	-	-	-	-	-	HGEFKDFK_00066	-	-	-	-	-	-	-	-	-	-	-	-	-	-	-	-	-	-	-	-	-	-	-	-	-	-	-	-	-
hypothetical protein	-	-	-	-	-	-	-	-	-	-	-	-	-	-	-	-	-	-	-	HGEFKDFK_00065	-	-	-	-	-	-	-	-	-	-	-	-	-	-	-	-	-	-	-	-	-	-	-	-	-	-	-	-	-
hypothetical protein	-	-	-	-	-	-	-	-	-	-	-	-	-	-	-	-	-	-	-	HGEFKDFK_00064	-	-	-	-	-	-	-	-	-	-	-	-	-	-	-	-	-	-	-	-	-	-	-	-	-	-	-	-	-
hypothetical protein	-	-	-	-	-	-	-	-	-	-	-	-	-	-	-	-	-	-	-	HGEFKDFK_00063	-	-	-	-	-	-	-	-	-	-	-	-	-	-	-	-	-	-	-	-	-	-	-	-	-	-	-	-	-
hypothetical protein	-	-	-	-	-	-	-	-	-	-	-	-	-	-	-	-	-	-	-	HGEFKDFK_00062	-	-	-	-	-	-	-	-	-	-	-	-	-	-	-	-	-	-	-	-	-	-	-	-	-	-	-	-	-
hypothetical protein	-	-	-	-	-	-	-	-	-	DNAGIJLD_00008	-	-	-	-	-	-	-	-	-	-	-	-	-	-	-	-	ONFBBKHI_00012	-	-	-	-	-	-	-	-	-	-	-	-	-	-	-	-	-	-	-	-	-	-
hypothetical protein	-	-	-	-	-	-	-	-	-	-	-	-	-	-	-	-	-	-	-	-	-	-	-	-	-	-	-	-	-	-	-	-	-	-	-	-	-	-	-	-	-	-	-	-	-	-	-	-	-
hypothetical protein	-	-	-	-	-	-	-	-	-	-	-	-	-	-	-	-	-	-	-	-	-	-	-	-	-	-	-	-	-	-	-	-	-	-	-	-	-	-	-	-	-	-	-	-	-	-	-	-	-
hypothetical protein	-	-	-	-	-	-	-	-	-	-	-	-	-	-	-	-	-	-	-	-	-	-	-	-	-	-	-	-	-	-	-	-	-	-	-	-	-	-	-	-	-	-	-	-	-	-	-	-	-
hypothetical protein	-	-	-	-	-	-	-	-	-	-	-	-	-	-	-	-	-	-	-	-	-	-	-	-	-	-	-	-	-	-	-	-	-	-	-	-	-	-	-	-	-	-	-	-	-	-	-	-	-
hypothetical protein	-	-	-	-	-	-	-	-	-	-	-	-	-	-	-	-	-	-	-	-	-	-	-	-	-	-	-	-	-	-	-	-	-	-	-	-	-	-	-	-	-	-	-	-	-	-	-	-	-
hypothetical protein	-	-	-	-	-	-	-	-	-	-	-	-	-	-	-	-	-	-	-	-	-	-	-	-	-	-	-	-	-	-	-	-	-	-	-	-	-	-	-	-	-	-	-	-	-	-	-	-	-
hypothetical protein	-	-	-	-	-	-	-	-	-	-	-	-	-	-	-	-	-	-	-	-	-	-	-	-	-	-	-	-	-	-	-	-	-	-	-	-	-	-	-	-	-	-	-	-	-	-	-	-	-
hypothetical protein	-	-	-	-	-	-	-	-	-	-	-	-	-	-	-	-	-	-	-	-	-	-	-	-	-	-	-	-	-	-	-	-	-	-	-	-	-	-	-	-	-	-	-	-	-	-	-	-	-
hypothetical protein	-	-	-	-	-	-	-	-	-	-	-	-	-	-	-	-	-	-	-	-	-	-	-	-	-	-	-	-	-	-	-	-	-	-	-	-	-	-	-	-	-	-	-	-	-	-	-	-	-
hypothetical protein	-	-	-	-	-	-	-	-	-	-	-	-	-	-	-	-	-	-	-	-	-	-	-	-	-	-	-	-	-	-	-	-	-	-	-	-	-	-	-	-	-	-	-	-	-	-	-	-	-
hypothetical protein	-	-	-	-	-	-	-	-	-	-	-	-	-	-	-	-	-	-	-	-	-	-	-	-	-	-	-	-	-	-	-	-	-	-	-	-	-	-	-	-	-	-	-	-	-	-	-	-	-
hypothetical protein	-	-	-	-	-	-	-	-	-	-	-	-	-	-	-	-	-	-	-	-	-	-	-	-	-	-	-	-	-	-	-	-	-	-	-	-	-	-	-	-	-	-	-	-	-	-	-	-	-
hypothetical protein	-	-	-	-	-	-	-	-	-	-	-	-	-	-	-	-	-	-	-	-	-	-	-	-	-	-	-	-	-	-	-	-	-	-	-	-	-	-	-	-	-	-	-	-	-	-	-	-	-
hypothetical protein	-	-	-	-	-	-	-	-	-	-	-	-	-	-	-	-	-	-	-	-	-	-	-	-	-	-	-	-	-	-	-	-	-	-	-	-	-	-	-	-	-	-	-	-	-	-	-	-	-
hypothetical protein	-	-	-	-	-	-	-	-	-	-	-	-	-	-	-	-	-	-	-	-	-	-	-	-	-	-	-	-	-	-	-	-	-	-	-	-	-	-	-	-	-	-	-	-	-	-	-	-	-
putative HTH-type transcriptional regulator YddM	-	-	-	-	-	-	-	-	-	-	-	-	-	-	-	-	-	-	-	-	-	-	-	-	-	-	-	-	-	-	-	-	-	-	-	-	-	-	-	-	-	-	-	-	-	-	-	-	-
hypothetical protein	-	-	-	-	-	-	-	-	-	-	-	-	-	-	-	-	-	-	-	-	-	-	-	-	-	-	-	-	-	-	-	-	-	-	-	-	-	-	-	-	-	-	-	-	-	-	-	-	-
hypothetical protein	-	-	-	-	-	-	-	-	-	-	-	-	-	-	-	-	-	-	-	-	-	-	-	-	-	-	-	-	-	-	-	-	-	-	-	-	-	-	-	-	-	-	-	-	-	-	-	-	-
hypothetical protein	-	-	-	-	-	-	-	-	-	-	-	-	-	-	-	-	-	-	-	-	-	-	-	-	-	-	-	-	-	-	-	-	-	-	-	-	-	-	-	-	-	-	-	-	-	-	-	-	-
hypothetical protein	-	-	-	-	-	-	-	-	-	-	-	-	-	-	-	-	-	-	-	-	-	-	-	-	-	-	-	-	-	-	-	-	-	-	-	-	-	-	-	-	-	-	-	-	-	-	-	-	-
hypothetical protein	-	-	-	-	-	-	-	-	-	-	-	-	-	-	-	-	-	-	-	-	-	-	-	-	-	-	-	-	-	-	-	-	-	-	-	-	-	-	-	-	-	-	-	-	-	-	-	-	-
hypothetical protein	-	-	-	-	-	-	-	-	-	-	-	-	-	-	-	-	-	-	-	-	-	-	-	-	-	-	-	-	-	-	-	-	-	-	-	-	-	-	-	-	-	-	-	-	-	-	-	-	-
hypothetical protein	-	-	-	-	-	-	-	-	-	-	-	-	-	-	-	-	-	-	-	-	-	-	-	-	-	-	-	-	-	-	-	-	-	-	-	-	-	-	-	-	-	-	-	-	-	-	-	-	-
hypothetical protein	-	-	-	-	-	-	-	-	-	-	-	-	-	-	-	-	-	-	-	-	-	-	-	-	-	-	-	-	-	-	-	-	-	-	-	-	-	-	-	-	-	-	-	-	-	-	-	-	-
hypothetical protein	-	-	-	-	-	-	-	-	-	-	-	-	-	-	-	-	-	-	-	-	-	-	-	-	-	-	-	-	-	-	-	-	-	-	-	-	-	-	-	-	-	-	-	-	-	-	-	-	-
hypothetical protein	-	OJJBEHOP_00031	LNJGMMGN_00065	MKBIMOIP_00082	-	-	-	-	-	-	-	-	-	-	-	-	-	-	-	-	-	-	-	-	-	-	-	-	-	-	-	-	-	-	-	-	-	-	-	-	-	-	-	-	-	-	-	-	-
hypothetical protein	-	-	-	-	-	-	-	-	-	-	-	-	-	-	-	-	-	-	-	-	-	-	-	-	-	-	-	-	-	-	-	-	-	-	-	-	-	-	-	-	-	-	-	-	-	-	-	-	-
hypothetical protein	-	-	-	-	-	-	-	-	-	-	-	-	-	-	-	-	-	-	-	-	-	-	-	-	-	-	-	-	-	-	-	-	-	-	-	-	-	-	-	-	-	-	-	-	-	-	-	-	-
hypothetical protein	-	-	-	-	-	-	-	-	-	-	-	-	-	-	-	-	-	-	-	-	-	-	-	-	-	-	-	-	-	-	-	-	-	-	-	-	-	-	-	-	-	-	-	-	-	-	-	-	-
hypothetical protein	-	-	-	-	-	-	-	-	-	-	-	-	-	-	-	-	-	-	-	-	-	-	-	-	-	-	-	-	-	-	-	-	-	-	-	-	-	-	-	-	-	-	-	-	-	-	-	-	-
hypothetical protein	-	-	-	-	-	-	-	-	-	-	-	-	-	-	-	-	-	-	-	-	-	-	-	-	-	-	-	-	-	-	-	-	-	-	-	-	-	-	-	-	-	-	-	-	-	-	-	-	-
hypothetical protein	-	-	-	-	-	-	-	-	-	-	-	-	-	-	-	-	-	-	-	-	-	-	-	-	-	-	-	-	-	-	-	-	-	-	-	-	-	-	-	-	-	-	-	-	-	-	-	-	-
hypothetical protein	-	-	-	-	-	-	-	-	-	-	-	-	-	-	-	-	-	-	-	-	-	-	-	-	-	-	-	-	-	-	-	-	-	-	-	-	-	-	-	-	-	-	-	-	-	-	-	-	-
hypothetical protein	-	-	-	-	-	-	-	-	-	-	-	-	-	-	-	-	-	-	-	-	-	-	-	-	-	-	-	-	-	-	-	-	-	-	-	-	-	-	-	-	-	-	-	-	-	-	-	-	-
hypothetical protein	-	-	-	-	-	-	-	-	-	-	-	-	-	-	-	-	-	-	-	-	-	-	-	-	-	-	-	-	-	-	-	-	-	-	-	-	-	-	-	-	-	-	-	-	-	-	-	-	-
hypothetical protein	-	-	-	-	-	-	-	-	-	-	-	-	-	-	-	-	-	-	-	-	-	-	-	-	-	-	-	-	-	-	-	-	-	-	-	-	-	-	-	-	-	-	-	-	-	-	-	-	-
hypothetical protein	-	-	-	-	-	-	-	-	-	-	-	-	-	-	-	-	-	-	-	-	-	-	-	-	-	-	-	-	-	-	-	-	-	-	-	-	-	-	-	-	-	-	-	-	-	-	-	-	-
hypothetical protein	-	-	-	-	-	-	-	-	-	-	-	-	-	-	-	-	-	-	-	-	-	-	-	-	-	-	-	-	-	-	-	-	-	-	-	-	-	-	-	-	-	-	-	-	-	-	-	-	-
hypothetical protein	-	-	-	-	-	-	-	-	-	-	-	-	-	-	-	-	-	-	-	-	-	-	-	-	-	-	-	-	-	-	-	-	-	-	-	-	-	-	-	-	-	-	-	-	-	-	-	-	-
hypothetical protein	-	-	-	-	-	-	-	-	-	-	-	-	-	-	-	-	-	-	-	-	-	-	-	-	-	-	-	-	-	-	-	-	-	-	-	-	-	-	-	-	-	-	-	-	-	-	-	-	-
hypothetical protein	-	-	-	-	-	-	-	-	-	-	-	-	-	-	-	-	-	-	-	-	-	-	-	-	-	-	-	-	-	-	-	-	-	-	-	-	-	-	-	-	-	-	-	-	-	-	-	-	-
hypothetical protein	-	-	-	-	-	-	-	-	-	-	-	-	-	-	-	-	-	-	-	-	-	-	-	-	-	-	-	-	-	-	-	-	-	-	-	-	-	-	-	-	-	-	-	-	-	-	-	-	-
hypothetical protein	-	-	-	-	-	-	-	-	-	-	-	-	-	-	-	-	-	-	-	-	-	-	-	-	-	-	-	-	-	-	-	-	-	-	-	-	-	-	-	-	-	-	-	-	-	-	-	-	-
hypothetical protein	-	-	-	-	-	-	-	-	-	-	-	-	-	-	-	-	-	-	-	-	-	-	-	-	-	-	-	-	-	-	-	-	-	-	-	-	-	-	-	-	-	-	-	-	-	-	-	-	-
hypothetical protein	-	-	-	-	-	-	-	-	-	-	-	-	-	-	-	-	-	-	-	-	-	-	-	-	-	-	-	-	-	-	-	-	-	-	-	-	-	-	-	-	-	-	-	-	-	-	-	-	-
hypothetical protein	-	-	-	-	-	-	-	-	-	-	-	-	-	-	-	-	-	-	-	-	-	-	-	-	-	-	-	-	-	-	-	-	-	-	-	-	-	-	-	-	-	-	-	-	-	-	-	-	-
hypothetical protein	-	-	-	-	-	-	-	-	-	-	-	-	-	-	-	-	-	-	-	-	-	-	-	-	-	-	-	-	-	-	-	-	-	-	-	-	-	-	-	-	-	-	-	-	-	-	-	-	-
hypothetical protein	-	-	-	-	-	-	-	-	-	-	-	-	-	-	-	-	-	-	-	-	-	-	-	-	-	-	-	-	-	-	-	-	-	-	-	-	-	-	-	-	-	-	-	-	-	-	-	-	-
hypothetical protein	-	-	-	-	-	-	-	-	-	-	-	-	-	-	-	-	-	-	-	-	-	-	-	-	-	-	-	-	-	-	-	-	-	-	-	-	-	-	-	-	-	-	-	-	-	-	-	-	-
hypothetical protein	-	-	-	-	-	-	-	-	-	-	-	-	-	-	-	-	-	-	-	-	-	-	-	-	-	-	-	-	-	-	-	-	-	-	-	-	-	-	-	-	-	-	-	-	-	-	-	-	-
hypothetical protein	-	-	-	-	-	-	-	-	-	-	-	-	-	-	-	-	-	-	-	-	-	-	-	-	-	-	-	-	-	-	-	-	-	-	-	-	-	-	-	-	-	-	-	-	-	-	-	-	-
hypothetical protein	AKGMMEDB_00035	OJJBEHOP_00024	LNJGMMGN_00057	MKBIMOIP_00072	HCBLIGGD_00082	MLGOLKOO_00023	PCJKLFBI_00024	IHBECBIE_00023	-	-	-	-	-	-	-	-	-	-	-	-	-	-	-	-	-	-	-	-	-	-	-	-	-	-	-	-	-	-	-	-	-	-	-	-	-	-	-	-	-
hypothetical protein	AKGMMEDB_00034	OJJBEHOP_00023	LNJGMMGN_00056	MKBIMOIP_00071	HCBLIGGD_00081	MLGOLKOO_00024	PCJKLFBI_00025	IHBECBIE_00024	-	-	-	-	-	-	-	-	-	-	-	-	-	-	-	-	-	-	-	-	-	-	-	-	-	-	-	-	-	-	-	-	-	-	-	-	-	-	-	-	-
hypothetical protein	AKGMMEDB_00033	OJJBEHOP_00022	LNJGMMGN_00055	MKBIMOIP_00070	HCBLIGGD_00080	MLGOLKOO_00025	PCJKLFBI_00026	IHBECBIE_00025	-	-	-	-	-	-	-	-	-	-	-	-	-	-	-	-	-	-	-	-	-	-	-	-	-	-	-	-	-	-	-	-	-	-	-	-	-	-	-	-	-
Cation efflux system protein CusA	AKGMMEDB_00032	OJJBEHOP_00021	LNJGMMGN_00054	MKBIMOIP_00069	HCBLIGGD_00079	MLGOLKOO_00026	PCJKLFBI_00027	IHBECBIE_00026	-	-	-	-	-	-	-	-	-	-	-	-	-	-	-	-	-	-	-	-	-	-	-	-	-	-	-	-	-	-	-	-	-	-	-	-	-	-	-	-	-
Multidrug resistance protein MdtB	AKGMMEDB_00031	OJJBEHOP_00020	LNJGMMGN_00053	MKBIMOIP_00068	HCBLIGGD_00078	MLGOLKOO_00028	PCJKLFBI_00028	IHBECBIE_00027	-	-	-	-	-	-	-	-	-	-	-	-	-	-	-	-	-	-	-	-	-	-	-	-	-	-	-	-	-	-	-	-	-	-	-	-	-	-	-	-	-
Multidrug resistance protein MdtA	AKGMMEDB_00030	OJJBEHOP_00019	LNJGMMGN_00052	MKBIMOIP_00067	HCBLIGGD_00077	MLGOLKOO_00029, MLGOLKOO_00031	PCJKLFBI_00029	IHBECBIE_00028	-	-	-	-	-	-	-	-	-	-	-	-	-	-	-	-	-	-	-	-	-	-	-	-	-	-	-	-	-	-	-	-	-	-	-	-	-	-	-	-	-
hypothetical protein	AKGMMEDB_00029	OJJBEHOP_00018	LNJGMMGN_00051	MKBIMOIP_00066	HCBLIGGD_00076	MLGOLKOO_00032	PCJKLFBI_00030	IHBECBIE_00029	-	-	-	-	-	-	-	-	-	-	-	-	-	-	-	-	-	-	-	-	-	-	-	-	-	-	-	-	-	-	-	-	-	-	-	-	-	-	-	-	-
hypothetical protein	AKGMMEDB_00028	OJJBEHOP_00017	LNJGMMGN_00050	MKBIMOIP_00065	HCBLIGGD_00075	MLGOLKOO_00033	PCJKLFBI_00031	IHBECBIE_00030	-	-	-	-	-	-	-	-	-	-	-	-	-	-	-	-	-	-	-	-	-	-	-	-	-	-	-	-	-	-	-	-	-	-	-	-	-	-	-	-	-
hypothetical protein	AKGMMEDB_00027	OJJBEHOP_00016	LNJGMMGN_00049	MKBIMOIP_00064	HCBLIGGD_00074	MLGOLKOO_00035	PCJKLFBI_00032	IHBECBIE_00031	-	-	-	-	-	-	-	-	-	-	-	-	-	-	-	-	-	-	-	-	-	-	-	-	-	-	-	-	-	-	-	-	-	-	-	-	-	-	-	-	-
hypothetical protein	AKGMMEDB_00026	OJJBEHOP_00015	LNJGMMGN_00048	MKBIMOIP_00063	HCBLIGGD_00073	MLGOLKOO_00036	PCJKLFBI_00033	IHBECBIE_00032	-	-	-	-	-	-	-	-	-	-	-	-	-	-	-	-	-	-	-	-	-	-	-	-	-	-	-	-	-	-	-	-	-	-	-	-	-	-	-	-	-
Photosystem I assembly protein Ycf3	AKGMMEDB_00025	OJJBEHOP_00014	LNJGMMGN_00047	MKBIMOIP_00062	HCBLIGGD_00072	MLGOLKOO_00037	PCJKLFBI_00034	IHBECBIE_00033	-	-	-	-	-	-	-	-	-	-	-	-	-	-	-	-	-	-	-	-	-	-	-	-	-	-	-	-	-	-	-	-	-	-	-	-	-	-	-	-	-
hypothetical protein	-	OJJBEHOP_00010	-	-	-	MLGOLKOO_00038	PCJKLFBI_00035	IHBECBIE_00034	-	-	-	-	-	-	-	-	-	-	-	-	-	-	-	-	-	-	-	-	-	-	-	-	-	-	-	-	-	-	-	-	-	-	-	-	-	-	-	-	-
hypothetical protein	AKGMMEDB_00018	OJJBEHOP_00009	LNJGMMGN_00043	MKBIMOIP_00058	HCBLIGGD_00068	MLGOLKOO_00039	PCJKLFBI_00036	IHBECBIE_00035	-	-	-	-	-	-	-	-	-	-	-	-	-	-	-	-	-	-	-	-	-	-	-	-	-	-	-	-	-	-	-	-	-	-	-	-	-	-	-	-	-
hypothetical protein	-	-	-	-	-	MLGOLKOO_00041	PCJKLFBI_00038	IHBECBIE_00037	-	-	-	-	-	-	-	-	-	-	-	-	-	-	-	-	-	-	-	-	-	-	-	-	-	-	-	-	-	-	-	-	-	-	-	-	-	-	-	-	-
hypothetical protein	AKGMMEDB_00015	-	LNJGMMGN_00040	MKBIMOIP_00055	HCBLIGGD_00064	MLGOLKOO_00042	PCJKLFBI_00039	IHBECBIE_00038	-	-	-	-	-	-	-	-	-	-	-	-	-	-	-	-	-	-	-	-	-	-	-	-	-	-	-	-	-	-	-	-	-	-	-	-	-	-	-	-	-
hypothetical protein	-	-	-	-	-	MLGOLKOO_00045	PCJKLFBI_00042	IHBECBIE_00041	-	-	-	-	-	-	-	-	-	-	-	-	-	-	-	-	-	-	-	-	-	-	-	-	-	-	-	-	-	-	-	-	-	-	-	-	-	-	-	-	-
hypothetical protein	-	-	-	-	-	MLGOLKOO_00046	PCJKLFBI_00043	IHBECBIE_00042	-	-	-	-	-	-	-	-	-	-	-	-	-	-	-	-	-	-	-	-	-	-	-	-	-	-	-	-	-	-	-	-	-	-	-	-	-	-	-	-	-
hypothetical protein	-	-	-	-	-	MLGOLKOO_00048	PCJKLFBI_00045	IHBECBIE_00044	-	-	-	-	-	-	-	-	-	-	-	-	-	-	-	-	-	-	-	-	-	-	-	-	-	-	-	-	-	-	-	-	-	-	-	-	-	-	-	-	-
hypothetical protein	-	-	-	-	-	MLGOLKOO_00049	PCJKLFBI_00046	IHBECBIE_00045	-	-	-	-	-	-	-	-	-	-	-	-	-	-	-	-	-	-	-	-	-	-	-	-	-	-	-	-	-	-	-	-	-	-	-	-	-	-	-	-	-
hypothetical protein	AKGMMEDB_00054	-	-	-	-	-	-	-	-	-	-	-	-	-	-	-	-	-	-	-	-	-	-	-	-	-	-	BEIKGNEJ_00045	-	-	-	-	-	-	-	-	-	-	-	-	-	-	-	-	-	-	-	-	-
hypothetical protein	-	-	-	-	-	-	-	-	-	-	-	-	-	-	-	-	-	-	-	-	-	-	-	-	-	-	-	-	-	-	-	-	-	-	-	-	-	-	-	-	-	-	-	-	-	-	-	-	-
hypothetical protein	-	-	-	-	-	-	-	-	-	-	-	-	-	-	-	-	-	-	-	-	-	-	-	-	-	-	-	-	-	-	-	-	-	-	-	-	-	-	-	-	-	-	-	-	-	-	-	-	-
hypothetical protein	-	-	-	-	-	-	-	-	-	-	-	-	-	-	-	-	-	-	-	-	-	-	-	-	-	-	-	-	-	-	-	-	-	-	-	-	-	-	-	-	-	-	-	-	-	-	-	-	-
hypothetical protein	-	-	-	-	-	-	-	-	-	-	-	-	-	-	-	-	-	-	-	-	-	-	-	-	-	-	-	-	-	-	-	-	-	-	-	-	-	-	-	-	-	-	-	-	-	-	-	-	-
hypothetical protein	-	-	-	-	-	-	-	-	-	-	-	-	-	-	-	-	-	-	-	-	-	-	-	-	-	-	-	-	-	-	-	-	-	-	-	-	-	-	-	-	-	-	-	-	-	-	-	-	-
hypothetical protein	-	-	-	-	-	-	-	-	-	-	-	-	-	PNLFFAIC_00026	AMGLOANE_00026	-	-	-	-	-	-	-	-	-	-	-	-	-	-	-	-	-	-	-	-	-	-	-	-	-	-	-	-	-	-	-	-	-	-
hypothetical protein	-	-	-	-	-	-	-	-	-	-	-	-	-	PNLFFAIC_00024	AMGLOANE_00024	-	-	-	-	-	-	-	-	-	-	-	-	-	-	-	-	-	-	-	-	-	-	-	-	-	-	-	-	-	-	-	-	-	-
hypothetical protein	-	-	-	MKBIMOIP_00094	-	-	-	-	-	-	-	-	-	-	-	-	-	-	-	-	-	-	-	-	FCIAJGKP_00033	-	-	-	-	-	-	-	-	-	-	-	-	-	-	-	-	-	-	-	-	-	-	-	-
hypothetical protein	-	-	-	-	-	-	-	-	-	-	-	-	-	-	-	-	-	-	-	-	-	-	-	-	-	-	-	-	-	-	-	-	-	-	-	-	-	-	-	-	-	-	-	-	-	-	-	-	-
hypothetical protein	-	-	-	-	-	-	-	-	-	-	-	-	-	-	-	-	-	-	-	-	-	-	-	-	-	-	-	-	-	-	-	-	-	-	-	-	-	-	-	-	-	-	-	-	-	-	-	-	-
IS3 family transposase IS1222	-	-	-	-	-	-	-	-	-	-	-	-	-	-	-	-	-	-	-	-	-	-	CAEMDHEK_00041	-	-	-	-	-	-	-	-	-	-	-	-	-	-	-	-	-	-	-	-	-	-	-	-	-	-
hypothetical protein	-	-	-	-	-	-	-	-	-	-	-	-	-	-	-	-	-	-	-	-	-	-	-	-	-	-	-	-	-	-	-	-	-	-	-	-	-	-	-	-	-	-	-	-	-	-	-	-	-
hypothetical protein	-	-	-	-	-	-	-	-	-	-	-	-	-	-	-	-	-	-	-	-	-	-	-	-	-	-	-	-	-	-	-	-	-	-	-	-	-	-	-	-	-	-	-	-	-	-	-	-	-
hypothetical protein	-	-	-	-	-	-	-	-	-	-	-	-	-	-	-	-	-	-	-	-	-	-	-	-	-	-	-	-	-	-	-	-	-	-	-	-	-	-	-	-	-	-	-	-	-	-	-	-	-
hypothetical protein	-	-	-	-	-	-	-	-	-	-	-	-	-	-	-	-	-	-	-	-	-	-	-	-	-	-	-	-	-	-	-	-	-	-	-	-	-	-	-	-	-	-	-	-	-	-	-	-	-
hypothetical protein	-	-	-	-	-	-	-	-	-	-	-	-	-	-	-	-	-	-	-	-	-	-	-	-	-	-	-	-	-	-	-	-	-	-	-	-	-	-	-	-	-	-	-	-	-	-	-	-	-
hypothetical protein	-	-	-	-	-	-	-	-	-	-	-	-	-	-	-	-	-	-	-	-	-	-	-	-	-	-	-	-	-	-	-	-	-	-	-	-	-	-	-	-	-	-	-	-	-	-	-	-	-
hypothetical protein	-	-	-	-	-	-	-	-	-	-	-	-	-	-	-	-	-	-	-	-	-	-	-	-	-	-	-	BEIKGNEJ_00034	-	-	-	-	-	-	-	-	-	-	-	-	-	-	-	HBKKCBBE_00060	-	-	-	-	-
hypothetical protein	-	-	-	-	-	-	-	-	-	-	-	-	-	-	-	-	-	-	-	HGEFKDFK_00016	-	-	-	-	-	FLELAHKB_00005	ONFBBKHI_00004	BEIKGNEJ_00004	-	-	LPOOHAKF_00005	EAHCGBGB_00005	-	-	-	-	-	-	-	-	-	-	-	HBKKCBBE_00088	-	-	-	-	-
hypothetical protein	-	-	-	-	-	-	-	-	-	-	-	-	-	-	-	-	-	-	-	-	-	-	-	-	-	-	-	-	-	-	-	-	-	-	-	-	-	-	-	-	-	-	-	HBKKCBBE_00042	-	ENHAKHJL_00025	-	-	-
hypothetical protein	-	-	-	-	-	-	-	-	-	-	-	-	-	-	-	-	-	-	-	-	-	-	-	-	-	-	-	-	-	-	-	-	-	-	-	-	-	-	-	-	-	-	-	HBKKCBBE_00052	-	ENHAKHJL_00015	-	-	-
hypothetical protein	-	-	-	-	-	-	-	-	-	-	-	-	-	-	-	-	-	-	-	HGEFKDFK_00017	-	-	-	-	-	-	-	-	-	-	-	-	-	-	-	-	-	-	-	-	-	-	-	HBKKCBBE_00087	-	-	-	-	-
hypothetical protein	-	-	-	-	-	-	-	-	-	-	-	-	-	-	-	-	-	-	-	HGEFKDFK_00014	-	-	-	-	-	-	-	-	-	-	-	-	-	-	-	-	-	-	-	-	-	-	-	HBKKCBBE_00090	-	-	-	-	-
hypothetical protein	-	-	-	-	-	-	-	-	-	-	-	-	-	-	-	-	-	-	-	HGEFKDFK_00019	-	-	-	-	-	-	-	-	-	-	-	-	-	-	-	-	-	-	-	-	-	-	-	HBKKCBBE_00085	-	-	-	-	-
hypothetical protein	-	-	-	-	-	-	-	-	-	-	-	-	-	-	-	-	-	-	-	HGEFKDFK_00018	-	-	-	-	-	-	-	-	-	-	-	-	-	-	-	-	-	-	-	-	-	-	-	HBKKCBBE_00086	-	-	-	-	-
hypothetical protein	-	-	-	-	-	-	-	-	-	-	-	-	-	-	-	-	-	-	-	HGEFKDFK_00012	-	-	-	-	-	-	-	-	-	-	-	-	-	-	-	-	-	-	-	-	-	-	-	HBKKCBBE_00002	-	-	-	-	-
hypothetical protein	-	-	-	-	-	-	-	-	-	-	-	-	-	-	-	-	-	-	-	-	-	-	-	-	-	-	-	-	-	-	-	-	-	-	-	-	-	-	-	-	-	-	-	HBKKCBBE_00070,HBKKCBBE_00080	-	-	-	-	-
hypothetical protein	-	-	LNJGMMGN_00102	MKBIMOIP_00111	-	-	-	-	-	-	-	-	-	-	-	-	-	-	-	-	-	-	CAEMDHEK_00055	-	-	-	-	-	-	-	-	-	-	-	-	-	-	-	-	-	-	-	-	HBKKCBBE_00026	-	-	-	-	-
hypothetical protein	AKGMMEDB_00056	-	-	-	-	-	-	-	-	-	-	-	-	-	-	-	-	-	-	-	-	-	-	-	-	-	-	BEIKGNEJ_00047	-	-	-	-	-	-	-	-	-	-	-	-	-	-	-	-	-	-	-	-	-
hypothetical protein	-	OJJBEHOP_00035	LNJGMMGN_00070	MKBIMOIP_00086	HCBLIGGD_00092	-	-	-	-	-	-	-	KANKHBIE_00052	-	-	-	-	-	-	HGEFKDFK_00027	ADIHFNPN_00026	LBKMNBLP_00041	-	-	FCIAJGKP_00036	FLELAHKB_00063	-	-	FHNOHDFA_00025	DAFPFJPE_00025	-	-	-	-	-	-	-	-	-	-	-	-	-	-	-	-	-	-	-
hypothetical protein	-	-	-	-	-	-	-	-	-	-	-	-	KANKHBIE_00053	-	-	-	-	-	-	HGEFKDFK_00026	-	-	-	-	-	-	-	-	-	-	-	-	-	-	-	-	-	-	-	-	-	-	-	-	-	-	-	-	-
hypothetical protein	-	-	-	-	-	-	-	-	-	-	-	-	KANKHBIE_00016	-	-	-	-	-	-	-	-	-	-	-	-	-	-	-	-	-	-	-	-	-	-	-	-	-	-	-	-	-	-	-	-	-	-	-	JGGOOEAP_00014
hypothetical protein	-	-	-	-	-	-	-	-	-	-	-	-	KANKHBIE_00017	-	-	-	-	-	-	-	-	-	-	-	-	-	-	-	-	-	-	-	-	-	-	-	-	-	-	-	-	-	-	-	-	-	-	-	JGGOOEAP_00015
hypothetical protein	-	-	-	-	-	-	-	-	-	-	-	-	-	-	-	-	-	-	-	-	-	-	-	-	-	-	-	-	-	-	-	-	-	-	-	-	-	-	-	-	-	-	-	-	-	-	-	-	-
hypothetical protein	-	-	-	-	-	-	-	-	-	-	-	-	-	-	-	-	-	-	-	-	-	-	-	-	-	-	-	-	-	-	-	-	-	-	-	-	-	-	-	-	-	-	-	-	-	-	-	-	-
hypothetical protein	-	-	-	-	-	-	-	-	-	-	-	-	-	-	-	-	-	-	-	-	-	-	-	-	-	-	-	-	-	-	-	-	-	-	-	-	-	-	-	-	-	-	-	-	-	-	-	-	-
hypothetical protein	-	-	-	-	-	-	-	-	-	-	-	-	-	-	-	-	-	-	-	-	-	-	-	-	-	-	-	-	-	-	-	-	-	-	-	-	-	-	-	-	-	-	-	-	-	-	-	-	-
hypothetical protein	-	-	-	-	-	-	-	-	-	-	-	-	-	-	-	-	-	-	-	-	-	-	-	-	-	-	-	-	-	-	-	-	-	-	-	-	-	-	-	-	-	-	-	-	-	-	-	-	-
hypothetical protein	-	-	-	-	-	-	-	-	-	-	-	-	-	-	-	-	-	-	-	-	-	-	-	-	-	-	-	-	-	-	-	-	-	-	-	-	-	-	-	-	-	-	-	-	-	-	-	-	-
hypothetical protein	-	-	-	-	-	-	-	-	-	-	-	-	-	-	-	-	-	-	-	-	-	-	-	-	-	-	-	-	-	-	-	-	-	-	-	-	-	-	-	-	-	-	-	-	-	-	-	-	-
hypothetical protein	-	-	-	-	-	-	-	-	-	-	-	-	-	-	-	-	-	-	-	-	-	-	-	-	-	-	-	-	-	-	-	-	-	-	-	-	-	-	-	-	-	-	-	-	-	-	-	-	-
hypothetical protein	-	-	-	-	-	-	-	-	-	-	-	-	-	-	-	-	-	-	-	-	-	-	-	-	-	-	-	-	-	-	-	-	-	-	-	-	-	-	-	-	-	-	-	-	-	-	-	-	-
hypothetical protein	-	-	-	-	-	-	-	-	-	-	-	-	-	-	-	-	-	-	-	-	-	-	-	-	-	-	-	-	-	-	-	-	-	-	-	-	-	-	-	-	-	-	-	-	-	-	-	-	-
hypothetical protein	-	-	-	-	-	-	-	-	-	-	-	-	-	-	-	-	-	-	-	-	-	-	-	-	-	-	-	-	-	-	-	-	-	-	-	-	-	-	-	-	-	-	-	-	-	-	-	-	-
hypothetical protein	-	-	-	-	-	-	-	-	-	-	-	-	-	-	-	-	-	-	-	-	-	-	-	-	-	-	-	-	-	-	-	-	-	-	-	-	-	-	-	-	-	-	-	-	-	-	-	-	-
hypothetical protein	-	-	-	-	-	-	-	-	-	-	-	-	-	-	-	-	-	-	-	-	-	-	-	-	-	-	-	-	-	-	-	-	-	-	-	-	-	-	-	-	-	-	-	-	-	-	-	-	-
hypothetical protein	-	-	-	-	-	-	-	-	-	-	-	-	-	-	-	-	-	-	-	-	-	-	-	-	-	-	-	-	-	-	-	-	-	-	-	-	-	-	-	-	-	-	-	-	-	-	-	-	-
hypothetical protein	-	-	-	-	-	-	-	-	-	-	-	-	-	-	-	-	-	-	-	-	-	-	-	-	-	-	-	-	-	-	-	-	-	-	-	-	-	-	-	-	-	-	-	-	-	-	-	-	-
hypothetical protein	-	-	-	-	-	-	-	-	-	-	-	-	-	-	-	-	-	-	-	-	-	-	-	-	-	-	-	-	-	-	-	-	-	-	-	-	-	-	-	-	-	-	-	-	-	-	-	-	-
hypothetical protein	-	-	-	-	-	-	-	-	-	-	-	-	-	-	-	-	-	-	-	-	-	-	-	-	-	-	-	-	-	-	-	-	-	-	-	-	-	-	-	-	-	-	-	-	-	-	-	-	-
hypothetical protein	-	-	-	-	-	-	-	-	-	-	-	-	-	-	-	-	-	-	-	-	-	-	-	-	-	-	-	-	-	-	-	-	-	-	-	-	-	-	-	-	-	-	-	-	-	-	-	-	-
hypothetical protein	-	-	-	-	-	-	-	-	-	-	-	-	-	-	-	-	-	-	-	-	-	-	-	-	-	-	-	-	-	-	-	-	-	-	-	-	-	-	-	-	-	-	-	-	-	-	-	-	-
hypothetical protein	-	-	-	-	-	-	-	-	-	-	-	-	-	-	-	-	-	-	-	-	-	-	-	-	-	-	-	-	-	-	-	-	-	-	-	-	-	-	-	-	-	-	-	-	-	-	-	-	-
hypothetical protein	-	-	-	-	-	-	-	-	-	-	-	-	-	-	-	-	-	-	-	-	-	-	-	-	-	-	-	-	-	-	-	-	-	-	-	-	-	-	-	-	-	-	-	-	-	-	-	-	-
hypothetical protein	-	-	-	-	-	-	-	-	-	-	-	-	-	-	-	-	-	-	-	-	-	-	-	-	-	-	-	-	-	-	-	-	-	-	-	-	-	-	-	-	-	-	-	-	-	-	-	-	-
hypothetical protein	-	-	-	-	-	-	-	-	-	-	-	-	-	-	-	-	-	-	-	-	-	-	-	-	-	-	-	-	-	-	-	-	-	-	-	-	-	-	-	-	-	-	-	-	-	-	-	-	-
hypothetical protein	-	-	-	-	-	-	-	-	-	-	-	-	-	-	-	-	-	-	-	-	-	-	-	-	-	-	-	-	-	-	-	-	-	-	-	-	-	-	-	-	-	-	-	-	-	-	-	-	-
hypothetical protein	-	-	-	-	-	-	-	-	-	-	-	-	-	-	-	-	-	-	-	-	-	-	-	-	-	-	-	-	-	-	-	-	-	-	-	-	-	-	-	-	-	-	-	-	-	-	-	-	-
hypothetical protein	-	-	-	-	-	-	-	-	-	-	-	-	-	-	-	-	-	-	-	-	-	-	-	-	-	-	-	-	-	-	-	-	-	-	-	-	-	-	-	-	-	-	-	-	-	-	-	-	-
hypothetical protein	-	-	-	-	-	-	-	-	-	-	-	-	-	-	-	-	-	-	-	-	-	-	-	-	-	-	-	-	-	-	-	-	-	-	-	-	-	-	-	-	-	-	-	-	-	-	-	-	-
hypothetical protein	-	-	-	-	-	-	-	-	-	-	-	-	-	-	-	-	-	-	-	-	-	-	-	-	-	-	-	-	-	-	-	-	-	-	-	-	-	-	-	-	-	-	-	-	-	-	-	-	-
hypothetical protein	-	-	-	-	-	-	-	-	-	-	-	-	-	-	-	-	-	-	-	-	-	-	-	-	-	-	-	-	-	-	-	-	-	-	-	-	-	-	-	-	-	-	-	-	-	-	-	-	-
hypothetical protein	-	-	-	-	-	-	-	-	-	-	-	-	-	-	-	-	-	-	-	-	-	-	-	-	-	-	-	-	-	-	-	-	-	-	-	-	-	-	-	-	-	-	-	-	-	-	-	-	-
hypothetical protein	-	-	-	-	-	-	-	-	-	-	-	-	-	-	-	-	-	-	-	-	-	-	-	-	-	-	-	-	-	-	-	-	-	-	-	-	-	-	-	-	-	-	-	-	-	-	-	-	-
hypothetical protein	-	-	-	-	-	-	-	-	-	-	-	-	-	-	-	-	-	-	-	-	-	-	-	-	-	-	-	-	-	-	-	-	-	-	-	-	-	-	-	-	-	-	-	-	-	-	-	-	-
hypothetical protein	-	-	-	-	-	-	-	-	-	-	-	-	-	-	-	-	-	-	-	-	-	-	-	-	-	-	-	-	-	-	-	-	-	-	-	-	-	-	-	-	-	-	-	-	-	-	-	-	-
hypothetical protein	-	-	-	-	-	-	-	-	-	-	-	-	-	-	-	-	-	-	-	-	-	-	-	-	-	-	-	-	-	-	-	-	-	-	-	-	-	-	-	-	-	-	-	-	-	-	-	-	-
hypothetical protein	-	-	-	-	-	-	-	-	-	-	-	-	-	-	-	-	-	-	-	-	-	-	-	-	-	-	-	-	-	-	-	-	-	-	-	-	-	-	-	-	-	-	-	-	-	-	-	-	-
hypothetical protein	-	-	-	-	-	-	-	-	-	-	-	-	-	-	-	-	-	-	-	-	-	-	-	-	-	-	-	-	-	-	-	-	-	-	-	-	-	-	-	-	-	-	-	-	-	-	-	-	-
hypothetical protein	-	-	-	-	-	-	-	-	-	-	-	-	-	-	-	-	-	-	-	-	-	-	-	-	-	-	-	-	-	-	-	-	-	-	-	-	-	-	-	-	-	-	-	-	-	-	-	-	-
hypothetical protein	-	-	-	-	-	-	-	-	-	-	-	-	-	-	-	-	-	-	-	-	-	-	-	-	-	-	-	-	-	-	-	-	-	-	-	-	-	-	-	-	-	-	-	-	-	-	-	-	-
hypothetical protein	-	-	-	-	-	-	-	-	-	-	-	-	-	-	-	-	-	-	-	-	-	-	-	-	-	-	-	-	-	-	-	-	-	-	-	-	-	-	-	-	-	-	-	-	-	-	-	-	-
hypothetical protein	-	-	-	-	-	-	-	-	-	-	-	-	-	-	-	-	-	-	-	-	-	-	-	-	-	-	-	-	-	-	-	-	-	-	-	-	-	-	-	-	-	-	-	-	-	-	-	-	-
hypothetical protein	-	-	-	-	-	-	-	-	-	-	-	-	-	-	-	-	-	-	-	-	-	-	-	-	-	-	-	-	-	-	-	-	-	-	-	-	-	-	-	-	-	-	-	-	-	-	-	-	-
hypothetical protein	-	-	-	-	-	-	-	-	PEADOOND_00074	-	-	-	-	-	-	-	-	-	-	HGEFKDFK_00095	-	-	-	FCILOMJA_00017	FCIAJGKP_00019	FLELAHKB_00039	ONFBBKHI_00010	-	-	-	-	-	-	-	-	-	-	-	-	-	-	-	-	-	-	-	-	-	-
hypothetical protein	-	-	-	-	-	-	-	-	-	-	-	-	-	-	-	-	-	-	-	HGEFKDFK_00142	-	-	CAEMDHEK_00036	-	-	-	-	-	-	-	-	-	-	-	-	-	-	-	-	-	-	-	-	-	-	-	-	-	-
hypothetical protein	-	-	-	-	-	-	-	-	-	-	-	-	-	-	-	-	-	-	-	HGEFKDFK_00044	-	-	-	FCILOMJA_00045	-	-	-	-	-	-	-	-	-	-	-	-	-	-	-	-	-	-	-	-	-	-	-	-	-
hypothetical protein	-	-	-	-	-	-	-	-	-	-	-	-	-	-	-	-	-	-	-	HGEFKDFK_00091	-	-	-	-	-	-	ONFBBKHI_00037	-	-	-	-	-	-	-	-	-	-	-	-	-	-	-	-	-	-	-	-	-	-
hypothetical protein	-	-	-	-	-	-	-	-	-	-	-	-	-	-	-	-	-	-	-	HGEFKDFK_00096	-	-	-	-	-	FLELAHKB_00027	-	-	-	-	-	-	-	-	-	-	-	-	-	-	-	-	-	-	-	-	-	-	-
hypothetical protein	-	-	-	-	-	-	-	-	PEADOOND_00075	-	-	-	-	-	-	-	-	-	-	HGEFKDFK_00104	-	-	-	-	-	-	-	-	-	-	-	-	-	-	-	-	-	-	-	-	-	-	-	-	-	-	-	-	-
hypothetical protein	-	-	-	-	-	-	-	-	-	-	-	-	-	-	-	-	-	-	-	-	-	-	-	-	-	-	-	-	-	-	-	-	-	-	-	-	-	-	-	-	-	-	-	-	-	-	-	-	-
IS110 family transposase ISLin1	-	-	-	-	-	-	-	-	-	-	-	-	-	-	-	-	-	-	-	-	-	-	-	-	-	-	-	-	-	-	-	-	-	-	-	-	-	-	OFNEGDOG_00011	-	-	-	-	-	-	-	-	-	-
Protein UmuD	-	-	-	-	HCBLIGGD_00088	-	-	-	-	-	-	-	-	-	-	-	-	-	-	-	-	-	-	-	-	-	-	-	-	-	-	-	-	-	-	-	-	-	-	-	-	-	-	-	-	-	LINKFIML_00018	-	-
Protein UmuC	-	-	-	-	-	-	-	-	-	-	-	-	-	-	-	-	-	-	-	-	-	-	-	-	-	-	-	-	-	-	-	-	-	-	-	-	-	-	-	-	-	-	-	-	-	-	LINKFIML_00019	-	-
hypothetical protein	-	-	-	-	-	-	-	-	-	-	-	-	-	-	-	-	-	-	-	-	-	-	-	-	-	-	-	-	-	-	-	-	-	-	-	-	-	-	-	-	-	-	-	-	-	-	LINKFIML_00020	-	-
hypothetical protein	-	-	-	-	-	-	-	-	-	-	-	-	-	-	-	-	-	-	-	-	-	-	-	-	-	-	-	-	-	-	-	-	-	-	-	-	-	-	-	-	-	-	-	-	-	-	-	-	-
hypothetical protein	-	-	-	-	-	-	-	-	-	-	-	-	-	-	-	-	-	-	-	-	-	-	-	-	-	-	-	-	-	-	-	-	-	-	-	-	-	-	-	-	-	-	-	-	-	-	-	-	-
hypothetical protein	-	-	-	-	-	-	-	-	-	-	-	-	-	-	-	-	-	-	-	-	-	-	-	-	-	-	-	-	-	-	-	-	-	-	-	-	-	-	-	-	-	-	-	-	-	-	-	-	-
hypothetical protein	-	-	-	-	-	-	-	-	-	-	-	-	-	-	-	-	-	-	-	-	-	-	-	-	-	-	-	-	-	-	-	-	-	-	-	-	-	-	-	-	-	-	-	-	-	-	LINKFIML_00003	-	-
hypothetical protein	-	-	-	-	-	-	-	-	-	-	-	-	-	-	-	-	-	-	-	-	-	-	-	-	-	-	-	-	-	-	-	-	-	-	-	-	-	-	-	-	-	-	-	-	-	-	-	-	-
hypothetical protein	-	-	-	-	-	-	-	-	-	-	-	-	-	-	-	-	-	-	-	-	-	-	-	-	-	-	-	-	-	-	-	-	-	-	-	-	-	-	-	-	-	-	-	-	-	-	-	-	-
hypothetical protein	-	-	-	-	-	-	-	-	-	-	-	-	-	PNLFFAIC_00056	AMGLOANE_00056	-	-	-	-	-	-	-	-	-	-	-	-	-	-	-	-	-	-	-	-	-	-	-	-	-	-	-	-	-	-	-	-	-	-
hypothetical protein	-	OJJBEHOP_00056	-	-	-	-	-	-	-	-	-	-	-	PNLFFAIC_00034	AMGLOANE_00034	-	-	-	-	-	-	-	-	FCILOMJA_00051	FCIAJGKP_00044	FLELAHKB_00066	-	-	FHNOHDFA_00047	DAFPFJPE_00046	-	-	-	-	-	-	-	-	-	-	-	-	-	-	-	-	-	-	-
hypothetical protein	-	-	-	-	-	-	-	-	-	-	-	-	-	-	-	-	-	-	-	-	-	-	-	-	-	-	-	-	-	-	-	-	-	-	-	-	-	-	-	-	-	-	-	-	-	-	-	-	-
hypothetical protein	-	OJJBEHOP_00033	LNJGMMGN_00067	MKBIMOIP_00084	-	-	-	-	-	-	-	-	-	-	-	-	-	-	-	-	-	-	-	-	-	-	-	-	-	-	-	-	-	-	-	-	-	-	-	-	-	-	-	-	-	-	-	-	-
hypothetical protein	-	-	-	-	-	-	-	-	-	-	-	-	-	-	-	-	-	-	-	-	-	-	-	-	-	-	-	-	-	-	-	-	-	-	-	-	-	-	-	-	-	-	-	-	-	-	-	-	-
hypothetical protein	-	-	-	-	-	-	-	-	-	-	-	-	-	-	-	-	-	-	-	-	-	-	-	-	-	-	-	-	-	-	-	-	-	-	-	-	-	-	-	-	-	-	-	-	-	-	-	-	-
hypothetical protein	-	-	-	MKBIMOIP_00097	-	-	-	-	-	-	-	-	-	-	-	-	-	-	-	-	-	-	-	-	-	-	-	-	-	-	-	-	-	-	-	-	-	-	-	-	-	-	-	-	-	-	-	-	-
hypothetical protein	-	-	-	-	-	-	-	-	-	-	-	-	-	-	-	-	-	-	-	-	-	-	-	-	-	-	-	-	-	-	-	-	-	-	-	-	-	-	-	-	-	-	-	-	-	-	LINKFIML_00026	-	-
hypothetical protein	-	-	-	-	-	-	-	-	-	-	-	-	-	-	-	-	-	-	-	-	-	-	-	-	-	-	-	-	-	-	-	-	-	-	-	-	-	-	-	-	-	-	-	-	-	-	-	-	-
hypothetical protein	-	-	-	-	-	-	-	-	-	-	-	-	-	-	-	-	-	-	-	-	-	-	-	-	-	-	-	-	-	-	-	-	-	-	-	-	-	-	-	-	-	-	-	-	-	-	-	-	-
hypothetical protein	-	-	-	-	-	-	-	-	-	-	-	-	-	-	-	-	-	-	-	-	-	-	-	-	-	-	-	-	-	-	-	-	-	-	-	-	-	-	-	-	-	-	-	-	-	-	-	-	-
hypothetical protein	-	-	-	-	-	-	-	-	-	-	-	-	-	-	-	-	-	-	-	-	-	LBKMNBLP_00008	-	FCILOMJA_00028	-	FLELAHKB_00049	-	-	-	-	-	-	-	-	-	-	-	-	-	-	-	-	-	-	-	-	-	-	-
hypothetical protein	-	-	-	-	-	-	-	-	-	-	-	-	-	-	-	-	-	-	-	-	-	-	-	-	-	-	-	-	-	-	-	-	-	-	-	-	-	-	-	-	-	-	-	-	-	-	-	-	-
hypothetical protein	-	-	-	-	-	-	-	-	-	-	-	-	-	-	-	-	-	-	-	-	-	-	-	-	-	-	-	-	-	-	-	-	-	-	-	-	-	-	-	-	-	-	-	-	-	-	-	-	-
hypothetical protein	-	-	-	-	-	-	-	-	-	-	-	-	-	-	-	-	-	-	-	-	-	-	-	-	-	-	-	-	-	-	-	-	-	-	-	-	-	-	-	-	-	-	-	-	-	-	-	-	-
IS256 family transposase ISXax1	-	-	-	-	-	-	-	-	-	-	-	-	-	-	-	-	-	-	-	-	-	-	-	-	-	-	-	-	-	-	-	-	-	-	-	-	-	-	-	-	-	-	-	-	-	-	-	-	-
hypothetical protein	-	-	-	-	-	-	-	-	-	-	-	-	-	-	-	-	-	-	-	-	-	-	-	-	-	-	-	-	-	-	-	-	-	-	-	-	-	-	-	-	-	-	-	-	-	-	-	-	-
hypothetical protein	-	-	-	-	-	-	-	-	-	-	-	-	-	-	-	-	-	-	-	-	-	-	-	-	-	-	-	-	-	-	-	-	-	-	-	-	-	-	-	-	-	-	-	-	-	-	-	-	-
hypothetical protein	-	-	-	-	-	-	-	-	-	-	-	-	-	-	-	-	-	-	-	-	-	-	-	-	-	-	-	-	-	-	-	-	-	-	-	-	-	-	-	-	-	-	-	-	-	-	-	-	-
hypothetical protein	-	-	-	-	-	-	-	-	-	-	-	-	-	-	-	-	-	-	-	-	-	-	-	-	-	-	-	-	-	-	-	-	-	-	-	-	-	-	-	-	-	-	-	-	-	-	-	-	-
hypothetical protein	-	-	-	-	-	-	-	-	-	-	-	-	-	-	-	-	-	-	-	-	-	-	-	-	-	-	-	-	-	-	-	-	-	-	-	-	-	-	-	-	-	-	-	-	-	-	-	-	-
hypothetical protein	-	-	-	-	-	-	-	-	-	-	-	-	-	-	-	-	-	-	-	-	-	-	-	-	-	-	-	-	-	-	-	-	-	-	-	-	-	-	-	-	-	-	-	-	-	-	-	-	-
hypothetical protein	-	-	-	-	-	-	-	-	-	-	-	-	-	-	-	-	-	-	-	-	-	-	-	FCILOMJA_00030	-	FLELAHKB_00029	-	-	-	-	LPOOHAKF_00024	EAHCGBGB_00024	-	-	-	-	-	-	-	-	-	-	-	-	-	-	-	-	-
hypothetical protein	-	-	-	-	-	-	-	-	-	-	-	-	-	-	-	-	-	-	-	-	-	-	-	-	-	-	-	-	-	-	-	-	-	-	-	-	-	-	-	-	-	-	-	-	-	-	-	-	-
hypothetical protein	-	-	-	-	-	-	-	-	-	-	-	-	-	-	-	-	-	-	-	-	-	-	-	-	-	-	-	-	-	-	-	-	-	-	-	-	-	-	-	-	-	-	-	-	-	-	-	-	-
hypothetical protein	-	-	-	-	-	-	-	-	-	-	-	-	-	-	-	-	-	-	-	-	-	-	-	-	-	-	-	-	-	-	-	-	-	-	-	-	-	-	-	-	-	-	-	-	-	-	-	-	-
hypothetical protein	-	-	-	-	-	-	-	-	-	-	-	-	-	-	-	-	-	-	-	-	-	-	-	-	-	-	-	-	-	-	-	-	-	-	-	-	-	-	-	-	-	-	-	-	-	-	-	-	-
hypothetical protein	-	-	-	-	-	-	-	-	-	-	-	-	-	-	-	-	-	-	-	-	-	-	-	-	-	-	-	-	-	-	-	-	-	-	-	-	-	-	-	-	-	-	-	-	-	-	-	-	-
hypothetical protein	-	-	-	-	-	-	-	-	-	-	-	-	-	-	-	-	-	-	-	-	-	-	-	-	-	-	-	-	-	-	-	-	-	-	-	-	-	-	-	-	-	-	-	-	-	-	-	-	-
hypothetical protein	-	-	-	-	-	-	-	-	-	-	-	-	-	-	-	-	-	-	-	-	-	-	CAEMDHEK_00057	FCILOMJA_00007	FCIAJGKP_00005	-	-	-	FHNOHDFA_00004	DAFPFJPE_00004	-	-	-	-	-	-	-	-	-	EFNEPOCK_00002	-	-	-	-	-	-	-	-	-
hypothetical protein	-	OJJBEHOP_00037	LNJGMMGN_00071	MKBIMOIP_00087	HCBLIGGD_00093	-	-	-	-	-	-	-	-	-	-	-	-	-	-	-	-	-	-	-	FCIAJGKP_00038	-	-	-	FHNOHDFA_00027	DAFPFJPE_00027	-	-	-	-	-	-	-	-	-	-	-	-	-	-	-	-	-	-	-
hypothetical protein	-	OJJBEHOP_00036	-	-	-	-	-	-	-	-	-	-	-	-	-	-	-	-	-	-	ADIHFNPN_00027	LBKMNBLP_00042	-	-	FCIAJGKP_00037	-	-	-	FHNOHDFA_00026	DAFPFJPE_00026	-	-	-	-	-	-	-	-	-	-	-	-	-	-	-	-	-	-	-
hypothetical protein	-	-	-	-	-	-	-	-	-	-	-	-	-	-	-	-	-	-	-	-	ADIHFNPN_00021	-	CAEMDHEK_00011	FCILOMJA_00041	FCIAJGKP_00028	-	-	-	-	-	LPOOHAKF_00040	EAHCGBGB_00040	-	-	-	-	-	-	-	-	-	-	-	-	-	-	-	-	-
hypothetical protein	-	-	-	-	-	-	-	-	-	-	-	-	-	-	-	-	-	-	-	-	ADIHFNPN_00023	-	CAEMDHEK_00013	FCILOMJA_00043	FCIAJGKP_00030	FLELAHKB_00060	-	-	-	-	-	-	-	-	-	-	-	-	-	-	-	-	-	-	-	-	-	-	-
hypothetical protein	-	OJJBEHOP_00038	-	-	HCBLIGGD_00094	-	-	-	-	-	-	-	-	-	-	-	-	-	-	-	-	-	-	-	FCIAJGKP_00039	-	-	-	FHNOHDFA_00028	DAFPFJPE_00028	-	-	-	-	-	-	-	-	-	-	-	-	-	-	-	-	-	-	-
hypothetical protein	-	OJJBEHOP_00039	-	-	HCBLIGGD_00095	-	-	-	-	-	-	-	-	-	-	-	-	-	-	-	-	-	-	-	FCIAJGKP_00040	-	-	-	FHNOHDFA_00029	DAFPFJPE_00029	-	-	-	-	-	-	-	-	-	-	-	-	-	-	-	-	-	-	-
hypothetical protein	-	OJJBEHOP_00059	-	-	-	-	-	-	-	-	-	-	-	-	-	-	-	-	-	-	-	-	CAEMDHEK_00049	-	FCIAJGKP_00054	-	ONFBBKHI_00067	-	-	-	LPOOHAKF_00055	EAHCGBGB_00055	-	-	-	-	-	-	-	-	-	-	-	-	-	-	-	-	-
hypothetical protein	-	-	-	-	-	-	-	-	-	-	-	-	-	-	-	-	-	-	-	-	-	-	-	FCILOMJA_00047	-	-	-	-	-	-	-	-	-	-	-	-	-	-	OFNEGDOG_00018	EFNEPOCK_00025	-	-	-	-	-	-	-	-	-
hypothetical protein	-	-	-	-	-	-	-	-	-	-	-	-	-	-	-	-	-	-	-	-	-	-	-	-	-	-	-	-	-	-	-	-	-	-	-	-	-	-	OFNEGDOG_00020	EFNEPOCK_00026	-	-	-	-	-	-	-	-	-
hypothetical protein	-	-	-	-	-	-	-	-	-	-	-	-	-	-	-	-	-	-	-	-	-	-	-	-	-	-	-	-	-	-	-	-	-	-	-	-	-	-	OFNEGDOG_00022	EFNEPOCK_00027	-	-	-	-	-	-	-	-	-
hypothetical protein	-	-	-	-	-	-	-	-	-	-	-	-	-	-	-	-	-	-	-	-	-	-	-	-	-	-	-	-	-	-	-	-	-	-	-	-	-	-	OFNEGDOG_00023	EFNEPOCK_00028	-	-	-	-	-	-	-	-	-
DNA adenine methyltransferase YhdJ	-	-	-	-	-	-	-	-	-	-	-	-	-	-	-	-	-	-	-	-	-	-	-	-	-	-	-	-	-	-	-	-	-	-	-	-	-	-	OFNEGDOG_00027	EFNEPOCK_00029	-	-	-	-	-	-	-	-	-
hypothetical protein	-	OJJBEHOP_00043	LNJGMMGN_00078	-	HCBLIGGD_00100	-	-	-	-	-	-	-	-	-	-	-	-	-	-	-	-	-	-	-	-	-	-	-	FHNOHDFA_00033	DAFPFJPE_00033	-	-	-	-	-	-	-	-	-	EFNEPOCK_00022	-	-	-	-	-	-	-	-	-
hypothetical protein	-	-	-	-	-	-	-	-	-	-	-	-	-	-	-	-	-	-	-	-	-	-	-	-	-	-	-	-	-	-	-	-	-	-	-	-	-	-	-	EFNEPOCK_00012	-	-	-	-	-	-	-	-	-
hypothetical protein	-	-	-	-	-	-	-	-	-	-	-	-	-	-	-	-	-	-	-	-	-	-	-	FCILOMJA_00046	-	-	-	-	-	-	-	-	-	-	-	-	-	-	OFNEGDOG_00019	-	-	-	-	-	-	-	-	-	-
hypothetical protein	-	-	LNJGMMGN_00005,LNJGMMGN_00024	MKBIMOIP_00005	HCBLIGGD_00052	-	-	-	-	-	-	-	-	-	-	-	-	-	-	-	-	-	-	-	-	-	-	-	-	-	-	-	-	-	-	-	CBHHDFNE_00008,CBHHDFNE_00077	-	-	-	-	-	-	-	-	-	-	-	-
hypothetical protein	-	-	LNJGMMGN_00004,LNJGMMGN_00141	MKBIMOIP_00004	HCBLIGGD_00051	-	-	-	-	-	-	-	-	-	-	-	-	-	-	-	-	-	-	-	-	-	-	-	-	-	-	-	-	-	-	-	CBHHDFNE_00035	-	-	-	-	-	-	-	-	-	-	-	-
hypothetical protein	-	-	LNJGMMGN_00121	MKBIMOIP_00135,MKBIMOIP_00129,MKBIMOIP_00131,MKBIMOIP_00048	HCBLIGGD_00012	-	-	-	-	-	-	-	-	-	-	-	-	-	-	-	-	-	-	-	-	-	-	-	-	-	-	-	-	-	-	-	-	-	-	-	-	-	-	-	-	-	-	-	-
hypothetical protein	-	-	LNJGMMGN_00108	MKBIMOIP_00133,MKBIMOIP_00138,MKBIMOIP_00021	-	-	-	-	-	-	-	-	-	-	-	-	-	-	-	-	-	-	-	-	-	-	-	-	-	-	-	-	-	-	-	-	-	-	-	-	-	-	-	-	-	-	-	-	-
hypothetical protein	-	-	LNJGMMGN_00116	MKBIMOIP_00050,MKBIMOIP_00119	-	-	-	-	-	-	-	-	-	-	-	-	-	-	-	-	-	-	-	-	-	-	-	-	-	-	-	-	-	-	-	-	-	-	-	-	-	-	-	-	-	-	-	-	-
hypothetical protein	AKGMMEDB_00019	OJJBEHOP_00011	LNJGMMGN_00044	MKBIMOIP_00059	HCBLIGGD_00069	-	-	-	-	-	-	-	-	-	-	-	-	-	-	-	-	-	-	-	-	-	-	-	-	-	-	-	-	-	-	-	-	-	-	-	-	-	-	-	-	-	-	-	-
Transposase for transposon Tn5	AKGMMEDB_00022	OJJBEHOP_00012	LNJGMMGN_00045	MKBIMOIP_00060	HCBLIGGD_00070	-	-	-	-	-	-	-	-	-	-	-	-	-	-	-	-	-	-	-	-	-	-	-	-	-	-	-	-	-	-	-	-	-	-	-	-	-	-	-	-	-	-	-	-
hypothetical protein	AKGMMEDB_00024	OJJBEHOP_00013	LNJGMMGN_00046	MKBIMOIP_00061	HCBLIGGD_00071	-	-	-	-	-	-	-	-	-	-	-	-	-	-	-	-	-	-	-	-	-	-	-	-	-	-	-	-	-	-	-	-	-	-	-	-	-	-	-	-	-	-	-	-
hypothetical protein	-	-	LNJGMMGN_00026,LNJGMMGN_00007	MKBIMOIP_00042	HCBLIGGD_00054	-	-	-	-	-	-	-	-	-	-	-	-	-	-	-	-	-	-	-	-	-	-	-	-	-	-	-	-	-	-	-	-	-	-	-	-	-	-	-	-	-	-	-	-
hypothetical protein	-	-	LNJGMMGN_00027,LNJGMMGN_00008	MKBIMOIP_00043	HCBLIGGD_00055	-	-	-	-	-	-	-	-	-	-	-	-	-	-	-	-	-	-	-	-	-	-	-	-	-	-	-	-	-	-	-	-	-	-	-	-	-	-	-	-	-	-	-	-
hypothetical protein	-	-	LNJGMMGN_00009,LNJGMMGN_00146	MKBIMOIP_00008	HCBLIGGD_00056	-	-	-	-	-	-	-	-	-	-	-	-	-	-	-	-	-	-	-	-	-	-	-	-	-	-	-	-	-	-	-	-	-	-	-	-	-	-	-	-	-	-	-	-
hypothetical protein	-	-	LNJGMMGN_00060	MKBIMOIP_00075	-	-	-	-	-	-	-	-	-	-	-	-	-	-	-	-	-	-	-	-	-	-	-	-	-	-	-	-	-	-	-	-	-	-	-	-	-	-	-	-	-	-	-	-	-
hypothetical protein	-	OJJBEHOP_00032	LNJGMMGN_00066	MKBIMOIP_00083	-	-	-	-	-	-	-	-	-	-	-	-	-	-	-	-	-	-	-	-	-	-	-	-	-	-	-	-	-	-	-	-	-	-	-	-	-	-	-	-	-	-	-	-	-
hypothetical protein	-	-	LNJGMMGN_00072	MKBIMOIP_00088	-	-	-	-	-	-	-	-	-	-	-	-	-	-	-	-	-	-	-	-	-	-	-	-	-	-	-	-	-	-	-	-	-	-	-	-	-	-	-	-	-	-	-	-	-
hypothetical protein	-	-	LNJGMMGN_00030	MKBIMOIP_00023	-	-	-	-	-	-	-	-	-	-	-	-	-	-	-	-	-	-	-	-	-	-	-	-	-	-	-	-	-	-	-	-	-	-	-	-	-	-	-	-	-	-	-	-	-
hypothetical protein	AKGMMEDB_00016	-	LNJGMMGN_00130,LNJGMMGN_00041,LNJGMMGN_00149	MKBIMOIP_00029,MKBIMOIP_00057	HCBLIGGD_00066	-	-	-	-	-	-	-	-	-	-	-	-	-	-	-	-	-	-	-	-	-	-	-	-	-	-	-	-	-	-	-	-	-	-	-	-	-	-	-	-	-	-	-	-
hypothetical protein	-	-	LNJGMMGN_00014,LNJGMMGN_00151	MKBIMOIP_00146	HCBLIGGD_00042	-	-	-	-	-	-	-	-	-	-	-	-	-	-	-	-	-	-	-	-	-	-	-	-	-	-	-	-	-	-	-	-	-	-	-	-	-	-	-	-	-	-	-	-
hypothetical protein	-	-	-	-	-	-	-	-	-	-	-	-	-	-	-	-	-	-	-	-	-	LBKMNBLP_00020	-	-	-	-	-	-	-	-	LPOOHAKF_00030	EAHCGBGB_00030	-	-	-	-	-	-	-	-	-	-	-	-	-	-	-	-	-
hypothetical protein	-	-	-	-	-	-	-	-	-	-	-	-	-	-	-	-	-	-	-	-	-	LBKMNBLP_00005	-	-	-	-	-	-	FHNOHDFA_00006	DAFPFJPE_00006	-	-	-	-	-	-	-	-	-	-	-	-	-	-	-	-	-	-	-
hypothetical protein	-	-	-	-	-	-	-	-	-	-	-	-	-	-	-	-	-	-	-	-	-	LBKMNBLP_00027	-	-	-	-	-	-	FHNOHDFA_00009	DAFPFJPE_00009	-	-	-	-	-	-	-	-	-	-	-	-	-	-	-	-	-	-	-
hypothetical protein	-	-	-	-	-	-	-	-	-	-	-	-	-	-	-	-	-	-	-	-	-	LBKMNBLP_00033	-	-	-	-	-	-	FHNOHDFA_00017	DAFPFJPE_00017	-	-	-	-	-	-	-	-	-	-	-	-	-	-	-	-	-	-	-
hypothetical protein	-	-	-	-	-	-	-	-	-	-	-	-	-	-	-	-	-	-	-	-	-	LBKMNBLP_00013	-	-	-	FLELAHKB_00021	ONFBBKHI_00009	-	-	-	-	-	-	-	-	-	-	-	-	-	-	-	-	-	-	-	-	-	-
hypothetical protein	-	-	-	-	-	-	-	-	-	-	-	-	-	-	-	-	-	-	-	-	-	-	-	-	-	-	-	-	-	-	-	-	-	-	-	-	-	-	-	-	-	-	-	-	-	-	-	-	JGGOOEAP_00017
hypothetical protein	-	-	-	-	-	-	-	-	-	-	-	-	-	-	-	-	-	-	-	-	-	-	-	-	-	-	-	-	-	-	-	-	-	-	-	-	-	-	-	-	-	-	-	-	-	-	-	-	JGGOOEAP_00012
hypothetical protein	AKGMMEDB_00017	-	LNJGMMGN_00042	-	HCBLIGGD_00067	-	-	-	-	-	-	-	-	-	-	-	-	-	-	-	-	-	-	-	-	-	-	-	-	-	-	-	-	-	-	-	-	-	-	-	-	-	-	-	-	-	-	-	-
hypothetical protein	-	-	LNJGMMGN_00006,LNJGMMGN_00025	-	HCBLIGGD_00053	-	-	-	-	-	-	-	-	-	-	-	-	-	-	-	-	-	-	-	-	-	-	-	-	-	-	-	-	-	-	-	-	-	-	-	-	-	-	-	-	-	-	-	-
hypothetical protein	-	-	LNJGMMGN_00114,LNJGMMGN_00033,LNJGMMGN_00038	-	HCBLIGGD_00015	-	-	-	-	-	-	-	-	-	-	-	-	-	-	-	-	-	-	-	-	-	-	-	-	-	-	-	-	-	-	-	-	-	-	-	-	-	-	-	-	-	-	-	-
hypothetical protein	-	-	LNJGMMGN_00126,LNJGMMGN_00123,LNJGMMGN_00113	-	HCBLIGGD_00009	-	-	-	-	-	-	-	-	-	-	-	-	-	-	-	-	-	-	-	-	-	-	-	-	-	-	-	-	-	-	-	-	-	-	-	-	-	-	-	-	-	-	-	-
hypothetical protein	-	-	-	-	-	-	-	-	-	-	-	-	-	-	-	-	-	-	-	-	ADIHFNPN_00017	-	-	-	-	-	ONFBBKHI_00028	-	-	-	-	-	-	-	-	-	-	-	-	-	-	-	-	-	-	-	-	-	-
hypothetical protein	-	-	-	-	-	-	-	-	-	-	-	-	-	-	-	-	-	-	-	-	ADIHFNPN_00012	-	-	-	-	-	-	-	-	-	-	-	-	-	-	-	-	-	-	-	-	-	-	-	-	-	-	-	-
hypothetical protein	-	-	-	-	-	-	-	-	-	-	-	-	-	-	-	-	-	-	-	-	-	-	CAEMDHEK_00022	-	-	-	-	-	-	-	-	-	-	-	-	-	-	-	-	-	-	-	-	-	-	-	-	-	-
hypothetical protein	-	OJJBEHOP_00057	-	-	-	-	-	-	-	-	-	-	-	-	-	-	-	-	-	-	-	-	CAEMDHEK_00037	-	-	FLELAHKB_00072	ONFBBKHI_00058	-	-	-	LPOOHAKF_00050	EAHCGBGB_00050	-	-	-	-	-	-	-	-	-	-	-	-	-	-	-	-	-
hypothetical protein	-	OJJBEHOP_00048	-	-	HCBLIGGD_00104	-	-	-	-	-	-	-	-	-	-	-	-	-	-	-	-	-	-	-	-	FLELAHKB_00064	-	-	FHNOHDFA_00038	DAFPFJPE_00038	-	-	-	-	-	-	-	-	-	-	-	-	-	-	-	-	-	-	-
hypothetical protein	-	-	-	-	-	-	-	-	-	-	-	-	-	-	-	-	-	-	-	-	-	-	-	-	-	-	-	-	-	-	LPOOHAKF_00044	EAHCGBGB_00044	-	-	-	-	-	-	-	-	-	-	-	-	-	-	-	-	-
hypothetical protein	-	-	-	-	-	-	-	-	-	-	-	-	-	-	-	-	-	-	-	-	-	-	-	-	-	-	-	-	-	-	LPOOHAKF_00004	EAHCGBGB_00004	-	-	-	-	-	-	-	-	-	-	-	-	-	-	-	-	-
hypothetical protein	-	-	-	-	-	-	-	-	-	-	-	-	-	-	-	-	-	-	-	-	-	-	-	-	-	FLELAHKB_00017	-	-	-	-	LPOOHAKF_00017	EAHCGBGB_00017	-	-	-	-	-	-	-	-	-	-	-	-	-	-	-	-	-
hypothetical protein	-	-	-	-	-	-	-	-	-	-	-	-	-	-	-	-	-	-	-	-	-	-	-	-	-	-	-	-	-	-	LPOOHAKF_00018	EAHCGBGB_00018	-	-	-	-	-	-	-	-	-	-	-	-	-	-	-	-	-
hypothetical protein	-	-	-	-	-	-	-	-	-	-	-	-	-	-	-	-	-	-	-	-	-	-	-	-	-	-	-	-	-	-	LPOOHAKF_00020	EAHCGBGB_00020	-	-	-	-	-	-	-	-	-	-	-	-	-	-	-	-	-
hypothetical protein	-	-	-	-	-	-	-	-	-	-	-	-	-	-	-	-	-	-	-	-	-	-	-	-	-	-	-	-	-	-	LPOOHAKF_00026	EAHCGBGB_00026	-	-	-	-	-	-	-	-	-	-	-	-	-	-	-	-	-
hypothetical protein	-	-	-	-	-	-	-	-	-	-	-	-	-	-	-	-	-	-	-	-	-	-	-	-	-	-	-	-	-	-	LPOOHAKF_00028	EAHCGBGB_00028	-	-	-	-	-	-	-	-	-	-	-	-	-	-	-	-	-
hypothetical protein	AKGMMEDB_00014	-	-	-	HCBLIGGD_00014	-	-	-	-	-	-	-	-	-	-	-	-	-	-	-	-	-	-	-	-	-	-	-	-	-	-	-	-	-	-	-	-	-	-	-	-	-	-	-	-	-	-	-	-
hypothetical protein	-	-	-	-	-	-	-	-	-	-	-	-	-	-	-	-	-	-	-	-	-	-	-	-	-	-	-	-	-	-	-	-	JFCPAMDB_00013	-	-	-	-	LAGCMEBN_00014	-	-	-	-	-	-	-	-	-	-	-
hypothetical protein	-	-	-	-	-	-	-	-	-	-	-	-	-	-	-	-	-	-	-	-	-	-	-	-	-	-	-	-	-	-	-	-	JFCPAMDB_00011	-	-	-	-	LAGCMEBN_00036	-	-	-	-	-	-	-	-	-	-	-
hypothetical protein	-	-	-	-	-	-	-	-	-	-	-	-	-	-	-	-	-	-	-	-	-	-	-	-	-	-	-	-	-	-	-	-	JFCPAMDB_00006	-	-	-	-	LAGCMEBN_00008,LAGCMEBN_00039,LAGCMEBN_00007,LAGCMEBN_00038	-	-	-	-	-	-	-	-	-	-	-
hypothetical protein	-	-	-	-	-	-	-	-	-	-	-	-	-	-	-	-	-	-	-	-	-	-	-	-	-	-	-	-	-	-	-	-	JFCPAMDB_00002	-	-	-	-	LAGCMEBN_00020	-	-	-	-	-	-	-	-	-	-	-
hypothetical protein	-	-	-	-	-	-	-	-	-	-	-	-	-	-	-	-	-	-	-	-	-	-	-	-	-	-	-	-	-	-	-	-	-	-	GJNOIIDC_00004	-	-	-	-	-	-	-	-	-	-	-	-	-	-
hypothetical protein	-	-	-	-	-	-	-	-	-	-	-	-	-	-	-	-	-	-	-	-	-	-	-	-	-	-	-	-	-	-	-	-	-	-	-	-	-	-	-	-	-	-	-	-	-	-	-	-	-
hypothetical protein	-	-	-	-	-	-	-	-	-	-	-	-	-	-	-	-	-	-	-	-	-	-	-	-	-	-	-	-	-	-	-	-	-	-	-	-	-	-	-	-	-	-	-	-	-	-	-	-	-
hypothetical protein	-	-	-	-	-	-	-	-	-	-	-	-	-	-	-	-	-	-	-	-	-	-	-	-	-	-	-	-	-	-	-	-	-	-	-	-	-	-	-	-	-	-	-	-	-	-	-	-	-
hypothetical protein	-	-	-	-	-	-	-	-	-	-	-	-	-	-	-	-	-	-	-	-	-	-	-	-	-	-	-	-	-	-	-	-	-	-	-	-	-	-	-	-	-	-	-	-	-	-	-	-	-
hypothetical protein	-	-	-	-	-	-	-	-	-	-	-	-	-	-	-	-	-	-	-	-	-	-	-	-	-	-	-	-	-	-	-	-	-	-	-	-	-	-	-	-	-	-	-	-	-	-	-	-	-
hypothetical protein	-	-	-	-	-	-	-	-	-	-	-	-	-	-	-	-	-	-	-	-	-	-	-	-	-	-	-	-	-	-	-	-	-	-	-	-	-	-	-	-	-	-	-	-	-	-	-	-	-
IS5 family transposase ISAcp3	-	-	-	-	-	-	-	-	-	-	-	-	-	-	-	-	-	-	-	-	-	-	-	-	-	-	-	-	-	-	-	-	-	-	-	-	-	-	-	-	-	-	-	-	-	-	-	-	-
hypothetical protein	-	-	-	-	-	-	-	-	-	-	-	-	-	-	-	-	-	-	-	-	-	-	-	-	-	-	-	-	-	-	-	-	-	-	-	-	-	-	-	-	-	-	-	-	-	-	-	-	-
hypothetical protein	-	-	-	-	-	-	-	-	-	-	-	-	-	-	-	-	-	-	-	-	-	-	-	-	-	-	-	-	-	-	-	-	-	-	-	-	-	-	-	-	-	-	-	-	-	-	-	-	-
hypothetical protein	-	-	-	-	-	-	-	-	-	-	-	-	-	-	-	-	-	-	-	-	-	-	-	-	-	-	-	-	-	-	-	-	-	-	-	-	-	-	-	-	-	-	-	-	-	-	-	-	-
hypothetical protein	-	-	-	-	-	-	-	-	-	-	-	-	-	-	-	-	-	-	-	-	-	-	-	-	-	-	-	-	-	-	-	-	-	-	-	-	-	-	-	-	-	-	-	-	-	-	-	-	-
hypothetical protein	-	-	-	-	-	-	-	-	-	-	-	-	-	-	-	-	-	-	-	-	-	-	-	-	-	-	-	-	-	-	-	-	-	-	-	-	-	-	-	-	-	-	-	-	-	-	-	-	-
hypothetical protein	-	-	-	-	-	-	-	-	-	-	-	-	-	-	-	-	-	-	-	-	-	-	-	-	-	-	-	-	-	-	-	-	-	-	-	-	-	-	-	-	-	-	-	-	-	-	-	-	-
hypothetical protein	-	-	-	-	-	-	-	-	-	-	-	-	-	-	-	-	-	-	-	-	-	-	-	-	-	-	-	-	-	-	-	-	-	-	-	-	-	-	-	-	-	-	-	-	-	-	-	-	-
hypothetical protein	-	-	-	-	-	-	-	-	-	-	-	-	-	-	-	-	-	-	-	-	-	-	-	-	-	-	-	-	-	-	-	-	-	-	-	-	-	-	-	-	-	-	-	-	-	-	-	-	-
hypothetical protein	-	-	-	-	-	-	-	-	-	-	-	-	-	-	-	-	-	-	-	-	-	-	-	-	-	-	-	-	-	-	-	-	-	-	-	-	-	-	-	-	-	-	-	-	-	-	-	-	-
hypothetical protein	-	-	-	-	-	-	-	-	-	-	-	-	-	-	-	-	-	-	-	-	-	-	-	-	-	-	-	-	-	-	-	-	-	-	-	-	-	-	-	-	-	-	-	-	-	-	-	-	-
hypothetical protein	-	-	-	-	-	-	-	-	-	-	-	-	-	-	-	-	-	-	-	-	-	-	-	-	-	-	-	-	-	-	-	-	-	-	-	-	-	-	-	-	-	-	-	-	-	-	-	-	-
Antitoxin HigA	-	-	-	-	-	-	-	-	-	-	-	-	-	-	-	-	-	-	-	-	-	-	-	-	-	-	-	-	-	-	-	-	-	-	-	-	-	-	-	-	-	-	-	-	-	-	-	-	-
mRNA interferase toxin HigB	-	-	-	-	-	-	-	-	-	-	-	-	-	-	-	-	-	-	-	-	-	-	-	-	-	-	-	-	-	-	-	-	-	-	-	-	-	-	-	-	-	-	-	-	-	-	-	-	-
hypothetical protein	-	-	-	-	-	-	-	-	-	-	-	-	-	-	-	-	-	-	-	-	-	-	-	-	-	-	-	-	-	-	-	-	-	-	-	-	-	-	-	-	-	-	-	-	-	-	-	-	-
hypothetical protein	-	-	-	-	-	-	-	-	-	-	-	-	-	-	-	-	-	-	-	-	-	-	-	-	-	-	-	-	-	-	-	-	-	-	-	-	-	-	-	-	-	-	-	-	-	-	-	-	-
hypothetical protein	-	-	-	-	-	-	-	-	-	-	-	-	-	-	-	-	-	-	-	-	-	-	-	-	-	-	-	-	-	-	-	-	-	-	-	-	-	-	-	-	-	-	-	-	-	-	-	-	-
hypothetical protein	-	-	-	-	-	-	-	-	-	-	-	-	-	-	-	-	-	-	-	-	-	-	-	-	-	-	-	-	-	-	-	-	-	-	-	-	-	-	-	-	-	-	-	-	-	-	-	-	-
hypothetical protein	-	-	-	-	-	-	-	-	-	-	-	-	-	-	-	-	-	-	-	-	-	-	-	-	-	-	-	-	-	-	-	-	-	-	-	-	-	-	-	-	-	-	-	-	-	-	-	-	-
IS630 family transposase ISCARN39	-	-	-	-	-	-	-	-	-	-	-	-	-	-	-	-	-	-	-	-	-	-	-	-	-	-	-	-	-	-	-	-	-	-	-	-	-	-	-	-	-	-	-	-	-	-	-	-	-
IS630 family transposase ISCARN39	-	-	-	-	-	-	-	-	-	-	-	-	-	-	-	-	-	-	-	-	-	-	-	-	-	-	-	-	-	-	-	-	-	-	-	-	-	-	-	-	-	-	-	-	-	-	-	-	-
hypothetical protein	-	-	-	-	-	-	-	-	-	-	-	-	-	-	-	-	-	-	-	-	-	-	-	-	-	-	-	-	-	-	-	-	-	-	-	-	-	-	-	-	-	-	-	-	-	-	-	-	-
IS5 family transposase ISAcp3	-	-	-	-	-	-	-	-	-	-	-	-	-	-	-	-	-	-	-	-	-	-	-	-	-	-	-	-	-	-	-	-	-	-	-	-	-	-	-	-	-	-	-	-	-	-	-	-	-
hypothetical protein	-	-	-	-	-	-	-	-	-	-	-	-	-	-	-	-	-	-	-	-	-	-	-	-	-	-	-	-	-	-	-	-	-	-	-	-	-	-	-	-	-	-	-	-	-	-	-	-	-
hypothetical protein	-	-	-	-	-	-	-	-	-	-	-	-	-	-	-	-	-	-	-	-	-	-	-	-	-	-	-	-	-	-	-	-	-	-	-	-	-	-	-	-	-	-	-	-	-	-	-	-	-
IS630 family transposase ISCARN39	-	-	-	-	-	-	-	-	-	-	-	-	-	-	-	-	-	-	-	-	-	-	-	-	-	-	-	-	-	-	-	-	-	-	-	-	-	-	-	-	-	-	-	-	-	-	-	-	-
hypothetical protein	-	-	-	-	-	-	-	-	-	-	-	-	-	-	-	-	-	-	-	-	-	-	-	-	-	-	-	-	-	-	-	-	-	-	-	-	-	-	-	-	-	-	-	-	-	-	-	-	-
hypothetical protein	-	-	-	-	-	-	-	-	-	-	-	-	-	-	-	-	-	-	-	-	-	-	-	-	-	-	-	-	-	-	-	-	-	-	-	-	-	-	-	-	-	-	-	-	-	-	-	-	-
hypothetical protein	-	-	-	-	-	-	-	-	-	-	-	-	-	-	-	-	-	-	-	-	-	-	-	-	-	-	-	-	-	-	-	-	-	-	-	-	-	-	-	-	-	-	-	-	-	-	-	-	-
hypothetical protein	-	-	-	-	-	-	-	-	-	-	-	-	-	-	-	-	-	-	-	-	-	-	-	-	-	-	-	-	-	-	-	-	-	-	-	-	-	-	-	-	-	-	-	-	-	-	-	-	-
hypothetical protein	-	-	-	-	-	-	-	-	-	-	-	-	-	-	-	-	-	-	-	-	-	-	-	-	-	-	-	-	-	-	-	-	-	-	-	-	-	-	-	-	-	-	-	-	-	-	-	-	-
hypothetical protein	-	-	-	-	-	-	-	-	-	-	-	-	-	-	-	-	-	-	-	-	-	-	-	-	-	-	-	-	-	-	-	-	-	-	-	-	-	-	-	-	-	-	-	-	-	-	-	-	-
[truncated: 21 more columns]
