# Supplementary material for: Horizontal transfer of the rfb cluster in Leptospira is a genetic determinant of serovar identity
Source: Life Sci Alliance. 2022 Dec 9;6(2):e202201480. doi: 10.26508/lsa.202201480 (PMC9736851; doi:10.26508/lsa.202201480)
Supplement: Supplementary file 5 [file LSA-2022-01480_TableS4.xlsx]

## Sheet: Strains phylogenetic studies
Leptospira noguchii strains used to perform phylogenetic analyses.
Species	Serogroup	Serovar	Strain	Country	Host	BioSample	BioProject	Assembly	Genome Status	Size (Mb)	GC content
L. noguchii	ND	ND	56183	United States	Armadillo	SAMN02947892	PRJNA257151	GCF_001569165.1	Draft WGS	4591546	35,63
L. noguchii	ND	ND	56189	Peru	Opossum	SAMN02947902	PRJNA257151	GCF_001569215.1	Draft WGS	4687065	35,27
L. noguchii	ND	ND	56190	Nicaragua	Weasel	SAMN02947898	PRJNA257151	GCF_001569205.1	Draft WGS	4539754	35,46
L. noguchii	ND	ND	56271	Trinidad and Tobago	Mongoose	SAMN02947958	PRJNA257151	GCF_001569225.1	Draft WGS	4622153	35,55
L. noguchii	ND	ND	56682	China	Pig	SAMN02947960	PRJNA257151	GCF_001568325.1	Draft WGS	4662681	35,36
L. noguchii	ND	ND	201102933	France (Guadeloupe)	Human	This study			Draft WGS	4697964	35,5
L. noguchii	ND	ND	201601331	Venezuela	Human	This study			Finished WGS	4817665	35,7
L. noguchii	Panama	ND	201700036	Brazil	Cattle	SAMEA5168159	PRJEB29877	ERS2975876 (SRA)	Draft WGS	4688068	35,65
L. noguchii	Australis	Peruviana	201700038	Peru	Cattle	SAMEA5168183	PRJEB29877	ERS2975900 (SRA)	Draft WGS	4714928	35,59
L. noguchii	ND	ND	1993005606	United States	Human	SAMN02436432	PRJNA74041	GCA_000243535.3	Draft WGS	4911974	35,9
L. noguchii	ND	ND	2001034031	United States	Human	SAMN02436392	PRJNA167228	GCA_000306195.2	Draft WGS	5023834	35,76
L. noguchii	ND	ND	2006001870	United States	Human	SAMN02436466	PRJNA65053	GCA_000216255.3	Draft WGS	4843355	35,56
L. noguchii	ND	ND	2007001578	United States	Human	SAMN02436594	PRJNA74045	GCA_000243575.3	Draft WGS	4980792	35,8
L. noguchii	Australis	Bajan	bajan	Barbados	Amphibian	This study			Draft WGS	4850434	35,7
L. noguchii	Australis	Barbudensis	barbudensis	Barbados	Amphibian	This study			Finished WGS	4860082	35,6
L. noguchii	Autumnalis	ND	Bonito	Brazil	Human	SAMN01801600	PRJNA177135	GCA_000346655.1	Draft WGS	4498978	35,7
L. noguchii	Bataviae	ND	Cascata	Brazil	Human	SAMN01162017	PRJNA167238	GCA_000350585.1	Draft WGS	4547785	35,3
L. noguchii	Panama	Panama	CZ214	Panama	Opossum	SAMN02436411	PRJNA167231	GCA_000306255.2	Draft WGS	4743729	35,5
L. noguchii	ND	ND	HAI1536	Peru	Human	SAMN02436491	PRJNA167257	GCA_000306635.2	Draft WGS	4694952	35,3
L. noguchii	Australis	ND	Hook	Brazil	Dog	SAMN01162022	PRJNA167239	GCA_000350605.1	Draft WGS	4545395	35,6
L. noguchii	ND	ND	IP1512017	Uruguay	Cattle	This study			Finished WGS	4956798	35,78
L. noguchii	Pyrogenes	ND	IP1605021	Uruguay	Cattle	This study			Finished WGS	5051077	35,88
L. noguchii	Australis	ND	IP1611024	Uruguay	Cattle	This study			Finished WGS	4862238	35,47
L. noguchii	Autumnalis	ND	IP1611025	Uruguay	Cattle	SAMEA5168228	PRJEB29877	ERS2975945 (SRA)	Draft WGS	4288978	36,21
L. noguchii	ND	ND	IP1703027	Uruguay	Cattle	This study			Finished WGS	4812336	35,75
L. noguchii	Autumnalis	ND	IP1705032	Uruguay	Cattle	This study			Finished WGS	4745067	35,7
L. noguchii	Autumnalis	ND	IP1708035	Uruguay	Cattle	SAMEA5168334	PRJEB29877	ERS2976051 (SRA)	Draft WGS	4570700	35,61
L. noguchii	Autumnalis	ND	IP1709037	Uruguay	Cattle	This study			Finished WGS	4740551	35,73
L. noguchii	ND	ND	IP1712055	Uruguay	Cattle	This study			Finished WGS	4912280	35,86
L. noguchii	ND	ND	IP1804061	Uruguay	Cattle	This study			Finished WGS	4963181	35,71
L. noguchii	Panama	ND	lyse	Unknown	Unknown	SAMEA5168089	PRJEB29877	ERS2975806 (SRA)	Draft WGS	4637634	35,3
L. noguchii	Australis	Nicaragua	nicaragua	Nicaragua	Unknown	SAMEA5168249	PRJEB29877	ERS2975966 (SRA)	Draft WGS	4623268	35,5
L. noguchii	Australis	Rushan	rushan	China	Amphibian	SAMEA5168202	PRJEB29877	ERS2975919 (SRA)	Draft WGS	4643226	35,7
L. noguchii	Australis	Soteropolitana	soteropolitana	Brazil	Unknown	SAMEA5168194	PRJEB29877	ERS2975911 (SRA)	Draft WGS	4256433	36,1
L. noguchii	Panama	ND	U73	Brazil	Cattle	SAMN03943765	PRJNA291201	GCA_001276935.1	Draft WGS	4760980	35,7
L. noguchii	Autumnalis	Autumnalis	ZUN142	Peru	Human	SAMN02436382	PRJNA74169	GCA_000244775.3	Draft WGS	4852613	35,5
Outgroups:
L. interrogans	Icterohaemorrhagiae	Lai	56601	China	Human	SAMN02603127	PRJNA293	GCA_000092565.1	Finished WGS	4691184	35,0
L. kirschneri	Grippotyphosa	Valbuzzi	200702274	France	Human	SAMN02436380	PRJNA74141	GCA_000244515.3	Draft WGS	4201822	36,0
