# Supplementary material for: Horizontal transfer of the rfb cluster in Leptospira is a genetic determinant of serovar identity
Source: Life Sci Alliance. 2022 Dec 9;6(2):e202201480. doi: 10.26508/lsa.202201480 (PMC9736851; doi:10.26508/lsa.202201480)
Supplement: Supplementary file 7 [file LSA-2022-01480_TableS6.xlsx]

## Sheet: rfb known serovars (Fig5A)
Leptospira species of known serovar used to analyze the genetic composition of rfb loci. The table corresponds to the matrix shown in Fig. 5A. The gbk files resulting from the annotation with Prokka, and containing the locus tags displayed here, are included as separate Supplementary Material.
Best hit - Accession Number	Product name	Cynopteri	Valbuzzi	Linhai	Grippotyphosa	201601331 (ND)	Weerasinghe	IP1709037 (AUT)	IP1705032 (AUT)	barbudensis (AUS)	bajan (AUS)	201102933 (ND)	IP1611024 (AUS)	Bratislava	Lora	Ceylonica	Javanica	Kenya	IP1605021 (PYR)	Zanoni	Pyrogenes	Manilae	Canicola	Copenhageni	Icterohaemorrhagiae	Lai	Naam	IP1512017 (ND)	IP1804061 (ND)	IP1703027 (ND)	IP1712055 (ND)	Guaricura	Geyaweera	Hardjo	Szwajizak	Pomona	Hurstbridge	Patoc
WP_002178610.1	glycosyltransferase	HDOIHKPE_00089	GBOBKLJD_00070	OKLALEIE_00071	GPHEKJHC_00071	ELHGDCPI_00081	MKJKCHFL_00070	FOHLDPLE_00080	MICHECCL_00076	ANCNJOMN_00101	NONCCDMP_00100	CGFJGMAK_00094	FFKENEBF_00091	NNAILMBA_00078	OOPFMDAJ_00089	EGILBDJF_00092	NPLKCODP_00092	IKPAECBP_00096	KJACPBJN_00106	PICNJFNO_00100	KAEIBKNF_00082	MMJMKMED_00086	KJKOCJOO_00083	KHALAHGD_00078	LDBBCBPA_00079	DECGPNOD_00077	EMPPDBLB_00078	CMJIBHMJ_00067	FMPCBLDD_00066	NDGMCBDO_00066	CFAAODIM_00069	HOCEJPKF_00072	OCMOGHMG_00072	BEBPCDIC_00069	IKILPMCO_00068	-	-	-
WP_002178587.1	glycosyltransferase	HDOIHKPE_00093,HDOIHKPE_00091,HDOIHKPE_00090	GBOBKLJD_00071	OKLALEIE_00072	GPHEKJHC_00072	ELHGDCPI_00082	MKJKCHFL_00071	FOHLDPLE_00081	MICHECCL_00077	ANCNJOMN_00102	NONCCDMP_00102,NONCCDMP_00101	CGFJGMAK_00096	FFKENEBF_00092	NNAILMBA_00080	OOPFMDAJ_00091	EGILBDJF_00093,EGILBDJF_00071	NPLKCODP_00096,NPLKCODP_00071	IKPAECBP_00100,IKPAECBP_00097	KJACPBJN_00107,KJACPBJN_00108	PICNJFNO_00105,PICNJFNO_00070,PICNJFNO_00104,PICNJFNO_00101,PICNJFNO_00102	KAEIBKNF_00083,KAEIBKNF_00063	MMJMKMED_00065,MMJMKMED_00088	KJKOCJOO_00085,KJKOCJOO_00084,KJKOCJOO_00059	KHALAHGD_00079,KHALAHGD_00080	LDBBCBPA_00080,LDBBCBPA_00081	DECGPNOD_00079,DECGPNOD_00057	EMPPDBLB_00079,EMPPDBLB_00058	CMJIBHMJ_00069,CMJIBHMJ_00068	FMPCBLDD_00067,FMPCBLDD_00068	NDGMCBDO_00047,NDGMCBDO_00067	CFAAODIM_00071,CFAAODIM_00070	HOCEJPKF_00073,HOCEJPKF_00074	OCMOGHMG_00004,OCMOGHMG_00074	BEBPCDIC_00004,BEBPCDIC_00071	IKILPMCO_00070,IKILPMCO_00004	FJPJONAC_00022	DKNEGJGE_00037	BKLJDJKK_00051
WP_002147279.1	dTDP-4-dehydrorhamnose 3,5-epimerase	HDOIHKPE_00094	GBOBKLJD_00073	OKLALEIE_00074	GPHEKJHC_00074	ELHGDCPI_00084	MKJKCHFL_00073	FOHLDPLE_00083	MICHECCL_00079	ANCNJOMN_00104	NONCCDMP_00104	CGFJGMAK_00097	FFKENEBF_00094	NNAILMBA_00081	OOPFMDAJ_00092	EGILBDJF_00097	NPLKCODP_00026	IKPAECBP_00029	KJACPBJN_00035	PICNJFNO_00030	KAEIBKNF_00085	MMJMKMED_00025	KJKOCJOO_00087	KHALAHGD_00081	LDBBCBPA_00082	DECGPNOD_00080	EMPPDBLB_00081	CMJIBHMJ_00070	FMPCBLDD_00069	NDGMCBDO_00069	CFAAODIM_00072	HOCEJPKF_00075	OCMOGHMG_00075	BEBPCDIC_00072	IKILPMCO_00071	FJPJONAC_00023	-	-
WP_004455913.1	dTDP-4-dehydrorhamnose reductase	HDOIHKPE_00096	GBOBKLJD_00074	OKLALEIE_00075	GPHEKJHC_00075	ELHGDCPI_00085	MKJKCHFL_00074	FOHLDPLE_00084	MICHECCL_00080	ANCNJOMN_00105	NONCCDMP_00105	CGFJGMAK_00098	FFKENEBF_00095	NNAILMBA_00082	OOPFMDAJ_00093	EGILBDJF_00098	NPLKCODP_00098	IKPAECBP_00102	KJACPBJN_00110	PICNJFNO_00107	KAEIBKNF_00086	MMJMKMED_00090	KJKOCJOO_00088	KHALAHGD_00082	LDBBCBPA_00083	DECGPNOD_00081	EMPPDBLB_00082	CMJIBHMJ_00071	FMPCBLDD_00070	NDGMCBDO_00070	CFAAODIM_00073	HOCEJPKF_00076	OCMOGHMG_00076	BEBPCDIC_00073	IKILPMCO_00072	FJPJONAC_00024	-	-
WP_017214755.1	dTDP-glucose 4,6-dehydratase	HDOIHKPE_00097	GBOBKLJD_00075	OKLALEIE_00076	GPHEKJHC_00076	ELHGDCPI_00086	MKJKCHFL_00075	FOHLDPLE_00085	MICHECCL_00081	ANCNJOMN_00106	NONCCDMP_00106	CGFJGMAK_00099	FFKENEBF_00096	NNAILMBA_00083	OOPFMDAJ_00095	EGILBDJF_00099	NPLKCODP_00099	IKPAECBP_00103	KJACPBJN_00111	PICNJFNO_00108	KAEIBKNF_00087	MMJMKMED_00091	KJKOCJOO_00089	KHALAHGD_00083	LDBBCBPA_00084	DECGPNOD_00082	EMPPDBLB_00083	CMJIBHMJ_00072	FMPCBLDD_00071	NDGMCBDO_00071	CFAAODIM_00074	HOCEJPKF_00077	OCMOGHMG_00077	BEBPCDIC_00074	IKILPMCO_00073	FJPJONAC_00025	DKNEGJGE_00029	BKLJDJKK_00003
WP_002178630.1	glucose-1-phosphate thymidylyltransferase RfbA	HDOIHKPE_00098	GBOBKLJD_00076	OKLALEIE_00077	GPHEKJHC_00077	ELHGDCPI_00087	MKJKCHFL_00076	FOHLDPLE_00086	MICHECCL_00082	ANCNJOMN_00107	NONCCDMP_00107	CGFJGMAK_00100	FFKENEBF_00097	NNAILMBA_00084	OOPFMDAJ_00096	EGILBDJF_00100	NPLKCODP_00100	IKPAECBP_00104	KJACPBJN_00112	PICNJFNO_00109	KAEIBKNF_00088	MMJMKMED_00092	KJKOCJOO_00090	KHALAHGD_00084	LDBBCBPA_00085	DECGPNOD_00083	EMPPDBLB_00084	CMJIBHMJ_00073	FMPCBLDD_00072	NDGMCBDO_00072	CFAAODIM_00075	HOCEJPKF_00078	OCMOGHMG_00078	BEBPCDIC_00075	IKILPMCO_00074	FJPJONAC_00026	DKNEGJGE_00030	BKLJDJKK_00002
WP_002178709.1	glycosyltransferase family 2 protein	HDOIHKPE_00099	GBOBKLJD_00077	OKLALEIE_00078	GPHEKJHC_00078	ELHGDCPI_00088	MKJKCHFL_00077	FOHLDPLE_00087	MICHECCL_00083	ANCNJOMN_00108	NONCCDMP_00108	CGFJGMAK_00101	FFKENEBF_00098	NNAILMBA_00085	OOPFMDAJ_00098	EGILBDJF_00101	NPLKCODP_00101	IKPAECBP_00105	KJACPBJN_00113	PICNJFNO_00110	KAEIBKNF_00089	MMJMKMED_00093	KJKOCJOO_00091	KHALAHGD_00085	LDBBCBPA_00086	DECGPNOD_00084	EMPPDBLB_00085	CMJIBHMJ_00074	FMPCBLDD_00073	NDGMCBDO_00073	CFAAODIM_00076	HOCEJPKF_00079	OCMOGHMG_00079	BEBPCDIC_00076	IKILPMCO_00076	FJPJONAC_00027	-	-
WP_017214757.1	glycosyltransferase family 2 protein	HDOIHKPE_00101	GBOBKLJD_00078	OKLALEIE_00079	GPHEKJHC_00079	ELHGDCPI_00089	MKJKCHFL_00078	FOHLDPLE_00088	MICHECCL_00084	ANCNJOMN_00109	NONCCDMP_00109	CGFJGMAK_00102	FFKENEBF_00099	NNAILMBA_00086	OOPFMDAJ_00099	EGILBDJF_00102	NPLKCODP_00102	IKPAECBP_00106	KJACPBJN_00114	PICNJFNO_00111	KAEIBKNF_00090	MMJMKMED_00094	KJKOCJOO_00093	KHALAHGD_00086	LDBBCBPA_00087	DECGPNOD_00085	EMPPDBLB_00086	CMJIBHMJ_00075	FMPCBLDD_00074	NDGMCBDO_00074	CFAAODIM_00077	HOCEJPKF_00080	OCMOGHMG_00080	BEBPCDIC_00077	IKILPMCO_00077	FJPJONAC_00028	-	-
WP_002178900.1	glycosyltransferase family 2 protein	HDOIHKPE_00103	GBOBKLJD_00079	OKLALEIE_00080	GPHEKJHC_00080	ELHGDCPI_00090	MKJKCHFL_00079	FOHLDPLE_00091	MICHECCL_00085	ANCNJOMN_00110	NONCCDMP_00110	CGFJGMAK_00103	FFKENEBF_00101	NNAILMBA_00087	OOPFMDAJ_00100	EGILBDJF_00103	NPLKCODP_00103	IKPAECBP_00107	KJACPBJN_00115	PICNJFNO_00112	KAEIBKNF_00091	MMJMKMED_00095	KJKOCJOO_00094	KHALAHGD_00087	LDBBCBPA_00088	DECGPNOD_00086	EMPPDBLB_00087	CMJIBHMJ_00076	FMPCBLDD_00075	NDGMCBDO_00075	CFAAODIM_00078	HOCEJPKF_00081	OCMOGHMG_00081	BEBPCDIC_00078	IKILPMCO_00078	FJPJONAC_00029	-	-
WP_036026422.1	DASS family sodium-coupled anion symporter	HDOIHKPE_00104	GBOBKLJD_00080	OKLALEIE_00081	GPHEKJHC_00081	ELHGDCPI_00091	MKJKCHFL_00080	FOHLDPLE_00092	MICHECCL_00086	ANCNJOMN_00111	NONCCDMP_00111	CGFJGMAK_00104	FFKENEBF_00102	NNAILMBA_00088	OOPFMDAJ_00101	EGILBDJF_00104	NPLKCODP_00104	IKPAECBP_00108	KJACPBJN_00116	PICNJFNO_00113	KAEIBKNF_00092	MMJMKMED_00096	KJKOCJOO_00095	KHALAHGD_00088	LDBBCBPA_00089	DECGPNOD_00087	EMPPDBLB_00088	CMJIBHMJ_00077	FMPCBLDD_00076	NDGMCBDO_00076	CFAAODIM_00079	HOCEJPKF_00082	OCMOGHMG_00082	BEBPCDIC_00079	IKILPMCO_00079	FJPJONAC_00030	DKNEGJGE_00038	-
WP_061247287.1	glycosyltransferase family 4 protein	HDOIHKPE_00073	GBOBKLJD_00057	OKLALEIE_00058	GPHEKJHC_00058	ELHGDCPI_00068	MKJKCHFL_00057	FOHLDPLE_00066	MICHECCL_00063	ANCNJOMN_00084	NONCCDMP_00087	CGFJGMAK_00081	FFKENEBF_00078	NNAILMBA_00074	OOPFMDAJ_00072,OOPFMDAJ_00085	EGILBDJF_00078	NPLKCODP_00078	IKPAECBP_00083	KJACPBJN_00093	PICNJFNO_00082	KAEIBKNF_00069	MMJMKMED_00073	KJKOCJOO_00067	KHALAHGD_00065	LDBBCBPA_00066	DECGPNOD_00064	EMPPDBLB_00065	CMJIBHMJ_00054	FMPCBLDD_00053	NDGMCBDO_00053	CFAAODIM_00055	-	-	-	-	-	-	BKLJDJKK_00032
WP_017214742.1	polysaccharide biosynthesis protein	HDOIHKPE_00074	GBOBKLJD_00058	OKLALEIE_00059	GPHEKJHC_00059	ELHGDCPI_00069	MKJKCHFL_00058	FOHLDPLE_00067	MICHECCL_00064	ANCNJOMN_00085	NONCCDMP_00088	CGFJGMAK_00082	FFKENEBF_00079	NNAILMBA_00067	OOPFMDAJ_00073	EGILBDJF_00079	NPLKCODP_00079	IKPAECBP_00084	KJACPBJN_00094	PICNJFNO_00083	KAEIBKNF_00070	MMJMKMED_00074	KJKOCJOO_00068	KHALAHGD_00066	LDBBCBPA_00067	DECGPNOD_00065	EMPPDBLB_00066	CMJIBHMJ_00055	FMPCBLDD_00054	NDGMCBDO_00054	CFAAODIM_00056	HOCEJPKF_00060	OCMOGHMG_00061	BEBPCDIC_00057	IKILPMCO_00057	-	DKNEGJGE_00003	BKLJDJKK_00005
WP_020981201.1	capsular polysaccharide biosynthesis protein CapF	HDOIHKPE_00075	GBOBKLJD_00059	OKLALEIE_00060	GPHEKJHC_00060	ELHGDCPI_00070	MKJKCHFL_00059	FOHLDPLE_00068	MICHECCL_00065	ANCNJOMN_00086	NONCCDMP_00089	CGFJGMAK_00083	FFKENEBF_00080	NNAILMBA_00068	OOPFMDAJ_00075	EGILBDJF_00080	NPLKCODP_00080	IKPAECBP_00085	KJACPBJN_00095	PICNJFNO_00085	KAEIBKNF_00071	MMJMKMED_00075	KJKOCJOO_00069	KHALAHGD_00067	LDBBCBPA_00068	DECGPNOD_00066	EMPPDBLB_00067	CMJIBHMJ_00056	FMPCBLDD_00055	NDGMCBDO_00055	CFAAODIM_00057	-	-	-	-	-	-	-
WP_020981182.1	UDP-N-acetylglucosamine 2-epimerase	HDOIHKPE_00077	GBOBKLJD_00060	OKLALEIE_00061	GPHEKJHC_00061	ELHGDCPI_00071	MKJKCHFL_00060	FOHLDPLE_00069	MICHECCL_00066	ANCNJOMN_00087	NONCCDMP_00090	CGFJGMAK_00084	FFKENEBF_00081	NNAILMBA_00069	OOPFMDAJ_00077	EGILBDJF_00081	NPLKCODP_00081	IKPAECBP_00086	KJACPBJN_00096	PICNJFNO_00086	KAEIBKNF_00072	MMJMKMED_00076	KJKOCJOO_00070	KHALAHGD_00068	LDBBCBPA_00069	DECGPNOD_00067	EMPPDBLB_00068	CMJIBHMJ_00057	FMPCBLDD_00056	NDGMCBDO_00056	CFAAODIM_00058	HOCEJPKF_00061	OCMOGHMG_00062	BEBPCDIC_00058	IKILPMCO_00058	-	-	-
WP_061247291.1	glycosyltransferase family 4 protein	HDOIHKPE_00078	GBOBKLJD_00061	OKLALEIE_00062	GPHEKJHC_00062	ELHGDCPI_00072	MKJKCHFL_00061	FOHLDPLE_00070	MICHECCL_00067	ANCNJOMN_00088	NONCCDMP_00091	CGFJGMAK_00085	FFKENEBF_00082	NNAILMBA_00070	OOPFMDAJ_00078	EGILBDJF_00082	NPLKCODP_00082	IKPAECBP_00087	KJACPBJN_00097	PICNJFNO_00088	KAEIBKNF_00073	MMJMKMED_00077	KJKOCJOO_00071	KHALAHGD_00069	LDBBCBPA_00070	DECGPNOD_00068	EMPPDBLB_00069	CMJIBHMJ_00058	FMPCBLDD_00057	NDGMCBDO_00057	CFAAODIM_00060	HOCEJPKF_00062	OCMOGHMG_00063	BEBPCDIC_00059	IKILPMCO_00059	-	-	-
WP_020981251.1	exopolysaccharide biosynthesis polyprenyl glycosylphosphotransferase	HDOIHKPE_00079	GBOBKLJD_00062	OKLALEIE_00063	GPHEKJHC_00063	ELHGDCPI_00073	MKJKCHFL_00062	FOHLDPLE_00071	MICHECCL_00068	ANCNJOMN_00090	NONCCDMP_00092	CGFJGMAK_00086	FFKENEBF_00083	NNAILMBA_00071	OOPFMDAJ_00079	EGILBDJF_00083	NPLKCODP_00083	IKPAECBP_00088	KJACPBJN_00098	PICNJFNO_00089	KAEIBKNF_00074	MMJMKMED_00078	KJKOCJOO_00072	KHALAHGD_00070	LDBBCBPA_00071	DECGPNOD_00069	EMPPDBLB_00070	CMJIBHMJ_00059	FMPCBLDD_00058	NDGMCBDO_00058	CFAAODIM_00061	HOCEJPKF_00063	OCMOGHMG_00064	BEBPCDIC_00060	IKILPMCO_00060	-	-	-
WP_020981311.1	DUF1229 domain-containing protein	HDOIHKPE_00082	GBOBKLJD_00063	OKLALEIE_00064	GPHEKJHC_00064	ELHGDCPI_00074	MKJKCHFL_00063	FOHLDPLE_00073	MICHECCL_00069	ANCNJOMN_00094,ANCNJOMN_00093,ANCNJOMN_00091	NONCCDMP_00093	CGFJGMAK_00087	FFKENEBF_00084	NNAILMBA_00072	OOPFMDAJ_00080,OOPFMDAJ_00082	EGILBDJF_00085	NPLKCODP_00085	IKPAECBP_00089	KJACPBJN_00099	PICNJFNO_00090,PICNJFNO_00091	KAEIBKNF_00075	MMJMKMED_00079	KJKOCJOO_00073,KJKOCJOO_00075	KHALAHGD_00071	LDBBCBPA_00072	DECGPNOD_00070	EMPPDBLB_00071	CMJIBHMJ_00060	FMPCBLDD_00059	NDGMCBDO_00059	CFAAODIM_00062	-	-	-	-	-	-	-
WP_017214747.1	flippase	HDOIHKPE_00083	GBOBKLJD_00064	OKLALEIE_00065	GPHEKJHC_00065	ELHGDCPI_00075	MKJKCHFL_00064	FOHLDPLE_00074	MICHECCL_00070	ANCNJOMN_00095	NONCCDMP_00094	CGFJGMAK_00088	FFKENEBF_00085	NNAILMBA_00073	OOPFMDAJ_00083	EGILBDJF_00086	NPLKCODP_00086	IKPAECBP_00090	KJACPBJN_00100	PICNJFNO_00093	KAEIBKNF_00076	MMJMKMED_00080	KJKOCJOO_00076	KHALAHGD_00072	LDBBCBPA_00073	DECGPNOD_00071	EMPPDBLB_00072	CMJIBHMJ_00061	FMPCBLDD_00060	NDGMCBDO_00060	CFAAODIM_00063	HOCEJPKF_00066	OCMOGHMG_00066	BEBPCDIC_00063	IKILPMCO_00062	-	-	-
WP_002178528.1	glycosyltransferase family 2 protein	HDOIHKPE_00085	GBOBKLJD_00066	OKLALEIE_00067	GPHEKJHC_00067	ELHGDCPI_00077	MKJKCHFL_00066	FOHLDPLE_00076	MICHECCL_00071	ANCNJOMN_00097	NONCCDMP_00095	CGFJGMAK_00089	FFKENEBF_00087	-	-	EGILBDJF_00088	NPLKCODP_00087	IKPAECBP_00092	KJACPBJN_00101	PICNJFNO_00095	KAEIBKNF_00078	MMJMKMED_00081	KJKOCJOO_00077,KJKOCJOO_00079	KHALAHGD_00073	LDBBCBPA_00074	DECGPNOD_00073	EMPPDBLB_00073	CMJIBHMJ_00062	FMPCBLDD_00062	NDGMCBDO_00062	CFAAODIM_00064	HOCEJPKF_00067	OCMOGHMG_00067	BEBPCDIC_00064	IKILPMCO_00064	-	DKNEGJGE_00020	BKLJDJKK_00027
WP_017214750.1	hypothetical protein	HDOIHKPE_00086	GBOBKLJD_00067	OKLALEIE_00068	GPHEKJHC_00068	ELHGDCPI_00078	MKJKCHFL_00067	FOHLDPLE_00077	MICHECCL_00073	ANCNJOMN_00098	NONCCDMP_00097	CGFJGMAK_00091	FFKENEBF_00088	-	-	EGILBDJF_00089	NPLKCODP_00089	IKPAECBP_00093	KJACPBJN_00103	PICNJFNO_00097	KAEIBKNF_00079	MMJMKMED_00083	KJKOCJOO_00080	KHALAHGD_00075	LDBBCBPA_00076	DECGPNOD_00074	EMPPDBLB_00075	CMJIBHMJ_00064	FMPCBLDD_00063	NDGMCBDO_00063	CFAAODIM_00066	HOCEJPKF_00069	OCMOGHMG_00069	BEBPCDIC_00066	IKILPMCO_00065	-	-	-
WP_002178492.1	FdtA/QdtA family cupin domain-containing protein	HDOIHKPE_00087	GBOBKLJD_00068	OKLALEIE_00069	GPHEKJHC_00069	ELHGDCPI_00079	MKJKCHFL_00068	FOHLDPLE_00078	MICHECCL_00074	ANCNJOMN_00099	NONCCDMP_00098	CGFJGMAK_00092	FFKENEBF_00089	-	-	EGILBDJF_00029	NPLKCODP_00029	IKPAECBP_00032	KJACPBJN_00038	PICNJFNO_00034	KAEIBKNF_00031	MMJMKMED_00084	KJKOCJOO_00081	KHALAHGD_00076	LDBBCBPA_00077	DECGPNOD_00075	EMPPDBLB_00025	CMJIBHMJ_00065	FMPCBLDD_00064	NDGMCBDO_00064	CFAAODIM_00067	HOCEJPKF_00070	OCMOGHMG_00070	BEBPCDIC_00067	IKILPMCO_00066	-	DKNEGJGE_00022	BKLJDJKK_00029
WP_017214700.1	DegT/DnrJ/EryC1/StrS family aminotransferase	HDOIHKPE_00027,HDOIHKPE_00088	GBOBKLJD_00069	OKLALEIE_00070	GPHEKJHC_00010	ELHGDCPI_00010,ELHGDCPI_00021	MKJKCHFL_00010,MKJKCHFL_00020	FOHLDPLE_00079,FOHLDPLE_00022	MICHECCL_00010,MICHECCL_00075	ANCNJOMN_00100	NONCCDMP_00039	CGFJGMAK_00035	FFKENEBF_00090	NNAILMBA_00035	OOPFMDAJ_00038	EGILBDJF_00091,EGILBDJF_00024	NPLKCODP_00019,NPLKCODP_00091	IKPAECBP_00095	KJACPBJN_00032,KJACPBJN_00033	PICNJFNO_00028,PICNJFNO_00029	KAEIBKNF_00010,KAEIBKNF_00026	MMJMKMED_00085	KJKOCJOO_00011	KHALAHGD_00010,KHALAHGD_00077	LDBBCBPA_00020,LDBBCBPA_00078	DECGPNOD_00019	EMPPDBLB_00020	CMJIBHMJ_00066	FMPCBLDD_00065	NDGMCBDO_00065	CFAAODIM_00068	HOCEJPKF_00071	OCMOGHMG_00071	BEBPCDIC_00068	IKILPMCO_00067	FJPJONAC_00010	DKNEGJGE_00023	BKLJDJKK_00030
WP_000340715.1	MarR family EPS-associated transcriptional regulator	HDOIHKPE_00001	GBOBKLJD_00001	OKLALEIE_00001	GPHEKJHC_00001	ELHGDCPI_00001	MKJKCHFL_00001	FOHLDPLE_00001	MICHECCL_00001	ANCNJOMN_00001	NONCCDMP_00001	CGFJGMAK_00001	FFKENEBF_00001	NNAILMBA_00001	OOPFMDAJ_00001	EGILBDJF_00001	NPLKCODP_00001	IKPAECBP_00001	KJACPBJN_00001	PICNJFNO_00001	KAEIBKNF_00001	MMJMKMED_00001	KJKOCJOO_00001	KHALAHGD_00001	LDBBCBPA_00001	DECGPNOD_00001	EMPPDBLB_00001	CMJIBHMJ_00001	FMPCBLDD_00001	NDGMCBDO_00001	CFAAODIM_00001	HOCEJPKF_00001	OCMOGHMG_00001	BEBPCDIC_00001	IKILPMCO_00001	FJPJONAC_00001	DKNEGJGE_00001	BKLJDJKK_00001
WP_053523134.1	GDP-L-fucose synthase	HDOIHKPE_00002	GBOBKLJD_00002	OKLALEIE_00002	GPHEKJHC_00002	ELHGDCPI_00002	MKJKCHFL_00002	FOHLDPLE_00002	MICHECCL_00002	ANCNJOMN_00002	NONCCDMP_00002	CGFJGMAK_00002	FFKENEBF_00002	NNAILMBA_00002	OOPFMDAJ_00002	EGILBDJF_00002	NPLKCODP_00002	IKPAECBP_00002	KJACPBJN_00002	PICNJFNO_00002	KAEIBKNF_00002	MMJMKMED_00002	KJKOCJOO_00002	KHALAHGD_00002	LDBBCBPA_00002	DECGPNOD_00002	EMPPDBLB_00002	CMJIBHMJ_00002	FMPCBLDD_00002	NDGMCBDO_00002	CFAAODIM_00002	HOCEJPKF_00002	OCMOGHMG_00002	BEBPCDIC_00002	IKILPMCO_00002	FJPJONAC_00002	DKNEGJGE_00024	BKLJDJKK_00004
WP_017214671.1	FAD-dependent oxidoreductase	HDOIHKPE_00003	GBOBKLJD_00003	OKLALEIE_00003	GPHEKJHC_00003	ELHGDCPI_00003	MKJKCHFL_00003	FOHLDPLE_00003	MICHECCL_00003	ANCNJOMN_00003	NONCCDMP_00003	CGFJGMAK_00003	FFKENEBF_00003	NNAILMBA_00003	OOPFMDAJ_00003	EGILBDJF_00003	NPLKCODP_00003	IKPAECBP_00003	KJACPBJN_00003	PICNJFNO_00004	KAEIBKNF_00003	MMJMKMED_00003	KJKOCJOO_00003	KHALAHGD_00003	LDBBCBPA_00003	DECGPNOD_00003	EMPPDBLB_00003	-	-	-	-	-	-	-	-	FJPJONAC_00003	-	-
WP_017214672.1	SIS domain-containing protein	HDOIHKPE_00004	GBOBKLJD_00004	OKLALEIE_00004	GPHEKJHC_00004	ELHGDCPI_00004	MKJKCHFL_00004	FOHLDPLE_00004	MICHECCL_00004	ANCNJOMN_00004	NONCCDMP_00004	CGFJGMAK_00004	FFKENEBF_00004	NNAILMBA_00004	OOPFMDAJ_00004	EGILBDJF_00004	NPLKCODP_00004	IKPAECBP_00004	KJACPBJN_00004	PICNJFNO_00005	KAEIBKNF_00004	MMJMKMED_00004	KJKOCJOO_00004	KHALAHGD_00004	LDBBCBPA_00004	DECGPNOD_00004	EMPPDBLB_00004	-	-	-	-	-	-	-	-	FJPJONAC_00004	-	-
WP_017214673.1	SDR family oxidoreductase	HDOIHKPE_00005	GBOBKLJD_00005	OKLALEIE_00005	GPHEKJHC_00005	ELHGDCPI_00005	MKJKCHFL_00005	FOHLDPLE_00005	MICHECCL_00005	ANCNJOMN_00005	NONCCDMP_00005	CGFJGMAK_00005	FFKENEBF_00005	NNAILMBA_00005	OOPFMDAJ_00005	EGILBDJF_00005	NPLKCODP_00005	IKPAECBP_00005	KJACPBJN_00005	PICNJFNO_00006	KAEIBKNF_00005	MMJMKMED_00005	KJKOCJOO_00006	KHALAHGD_00005	LDBBCBPA_00005	DECGPNOD_00005	EMPPDBLB_00005	-	-	-	-	-	-	-	-	FJPJONAC_00005	-	-
WP_017214674.1	nucleotidyltransferase family protein	HDOIHKPE_00006	GBOBKLJD_00006	OKLALEIE_00006	GPHEKJHC_00006	ELHGDCPI_00006	MKJKCHFL_00006	FOHLDPLE_00006	MICHECCL_00006	ANCNJOMN_00006	NONCCDMP_00006	CGFJGMAK_00006	FFKENEBF_00006	NNAILMBA_00006	OOPFMDAJ_00006	EGILBDJF_00006	NPLKCODP_00006	IKPAECBP_00006	KJACPBJN_00006	PICNJFNO_00007	KAEIBKNF_00006	MMJMKMED_00006	KJKOCJOO_00007	KHALAHGD_00006	LDBBCBPA_00006	DECGPNOD_00006	EMPPDBLB_00006	-	-	-	-	-	-	-	-	FJPJONAC_00006	-	-
WP_017214675.1	PfkB family carbohydrate kinase	HDOIHKPE_00007	GBOBKLJD_00007	OKLALEIE_00007	GPHEKJHC_00007	ELHGDCPI_00007	MKJKCHFL_00007	FOHLDPLE_00007	MICHECCL_00007	ANCNJOMN_00007	NONCCDMP_00007	CGFJGMAK_00007	FFKENEBF_00007	NNAILMBA_00007	OOPFMDAJ_00008	EGILBDJF_00007	NPLKCODP_00007	IKPAECBP_00007	KJACPBJN_00007	PICNJFNO_00008	KAEIBKNF_00007	MMJMKMED_00007	KJKOCJOO_00008	KHALAHGD_00007	LDBBCBPA_00007	DECGPNOD_00007	EMPPDBLB_00007	-	-	-	-	-	-	-	-	FJPJONAC_00007	-	-
WP_017214676.1	SDR family oxidoreductase	HDOIHKPE_00008	GBOBKLJD_00008	OKLALEIE_00008	GPHEKJHC_00008	ELHGDCPI_00008	MKJKCHFL_00008	FOHLDPLE_00008	MICHECCL_00008	ANCNJOMN_00008	NONCCDMP_00008	CGFJGMAK_00008	FFKENEBF_00008	NNAILMBA_00008	OOPFMDAJ_00009	EGILBDJF_00008	NPLKCODP_00008	IKPAECBP_00008	KJACPBJN_00008	PICNJFNO_00009	KAEIBKNF_00008	MMJMKMED_00008	KJKOCJOO_00009	KHALAHGD_00008	LDBBCBPA_00008	DECGPNOD_00008	EMPPDBLB_00008	-	-	-	-	-	-	-	-	FJPJONAC_00008	-	-
WP_017214678.1	transketolase	HDOIHKPE_00012	GBOBKLJD_00012	OKLALEIE_00012	GPHEKJHC_00012	ELHGDCPI_00012	MKJKCHFL_00012	FOHLDPLE_00012	MICHECCL_00012	ANCNJOMN_00010	NONCCDMP_00010	CGFJGMAK_00010	FFKENEBF_00010	NNAILMBA_00010	OOPFMDAJ_00012	EGILBDJF_00010	NPLKCODP_00010	IKPAECBP_00010	KJACPBJN_00010	PICNJFNO_00011	KAEIBKNF_00012	MMJMKMED_00010	KJKOCJOO_00014	KHALAHGD_00012	LDBBCBPA_00012	DECGPNOD_00010	EMPPDBLB_00010	-	-	-	-	-	-	-	-	FJPJONAC_00012	-	-
WP_020981179.1	transketolase	HDOIHKPE_00014	GBOBKLJD_00013	OKLALEIE_00013	GPHEKJHC_00013	ELHGDCPI_00013	MKJKCHFL_00013	FOHLDPLE_00013	MICHECCL_00013	ANCNJOMN_00011	NONCCDMP_00011	CGFJGMAK_00011	FFKENEBF_00011	NNAILMBA_00011	OOPFMDAJ_00013	EGILBDJF_00011	NPLKCODP_00011	IKPAECBP_00011	KJACPBJN_00011	PICNJFNO_00012	KAEIBKNF_00013	MMJMKMED_00011	KJKOCJOO_00015	KHALAHGD_00013	LDBBCBPA_00013	DECGPNOD_00011	EMPPDBLB_00011	-	-	-	-	-	-	-	-	FJPJONAC_00013	-	-
WP_004434516.1	sporadic carbohydrate cluster 2OG-Fe(II) oxygenase	HDOIHKPE_00015	GBOBKLJD_00014	OKLALEIE_00014	GPHEKJHC_00014	ELHGDCPI_00014	MKJKCHFL_00014	FOHLDPLE_00014	MICHECCL_00014	ANCNJOMN_00012	NONCCDMP_00012	CGFJGMAK_00012	FFKENEBF_00014	NNAILMBA_00012	OOPFMDAJ_00014	EGILBDJF_00012	NPLKCODP_00012	IKPAECBP_00012	KJACPBJN_00013	PICNJFNO_00013	KAEIBKNF_00014	MMJMKMED_00012	KJKOCJOO_00016	KHALAHGD_00014	LDBBCBPA_00014	DECGPNOD_00012	EMPPDBLB_00012	-	-	-	-	-	-	-	-	FJPJONAC_00014	-	-
WP_004421278.1	hypothetical protein	HDOIHKPE_00016	GBOBKLJD_00015	OKLALEIE_00015	GPHEKJHC_00015	ELHGDCPI_00015	MKJKCHFL_00015	FOHLDPLE_00015	MICHECCL_00015	ANCNJOMN_00013	NONCCDMP_00013	CGFJGMAK_00013	FFKENEBF_00015	NNAILMBA_00013	OOPFMDAJ_00015	EGILBDJF_00013	NPLKCODP_00013	IKPAECBP_00013	KJACPBJN_00014	PICNJFNO_00014	KAEIBKNF_00015	MMJMKMED_00013	KJKOCJOO_00017	KHALAHGD_00015	LDBBCBPA_00015	DECGPNOD_00013	EMPPDBLB_00013	-	-	-	-	-	-	-	-	FJPJONAC_00015	-	-
WP_061247709.1	NUDIX domain-containing protein	HDOIHKPE_00017	GBOBKLJD_00016	OKLALEIE_00016	GPHEKJHC_00016	ELHGDCPI_00016	MKJKCHFL_00016	FOHLDPLE_00016	MICHECCL_00016	ANCNJOMN_00014	NONCCDMP_00014	CGFJGMAK_00014	FFKENEBF_00016	NNAILMBA_00014	OOPFMDAJ_00016	EGILBDJF_00014	NPLKCODP_00014	IKPAECBP_00014	KJACPBJN_00015	PICNJFNO_00015	KAEIBKNF_00016	MMJMKMED_00014	KJKOCJOO_00018	KHALAHGD_00016	LDBBCBPA_00016	DECGPNOD_00014	EMPPDBLB_00014	-	-	-	-	-	-	-	-	FJPJONAC_00016	-	-
WP_004448464.1	class I SAM-dependent methyltransferase	HDOIHKPE_00018	GBOBKLJD_00017	OKLALEIE_00017	GPHEKJHC_00017	ELHGDCPI_00017	MKJKCHFL_00017	FOHLDPLE_00017	MICHECCL_00017	ANCNJOMN_00015	NONCCDMP_00016	CGFJGMAK_00015	FFKENEBF_00017	NNAILMBA_00015	OOPFMDAJ_00017	EGILBDJF_00015	NPLKCODP_00015	IKPAECBP_00015	KJACPBJN_00016	PICNJFNO_00017	KAEIBKNF_00017	MMJMKMED_00015	KJKOCJOO_00019	KHALAHGD_00017	LDBBCBPA_00017	DECGPNOD_00015	EMPPDBLB_00015	-	-	-	-	-	-	-	-	FJPJONAC_00017	-	-
EMO52958.1	transposase	-	-	-	-	ELHGDCPI_00034	-	FOHLDPLE_00028	-	ANCNJOMN_00016	NONCCDMP_00017	CGFJGMAK_00016	-	-	-	-	-	-	-	-	-	-	-	-	-	-	-	-	-	-	-	-	-	-	-	-	-	-
WP_122952332.1	IS3 family transposase	-	-	-	-	ELHGDCPI_00035	-	FOHLDPLE_00027	-	ANCNJOMN_00017	NONCCDMP_00018	CGFJGMAK_00017	-	-	-	-	-	-	KJACPBJN_00025	-	-	-	-	-	-	-	-	-	-	-	-	-	-	-	-	-	-	-
WP_004434624.1	class I SAM-dependent methyltransferase	-	-	-	-	ELHGDCPI_00018	-	FOHLDPLE_00019	MICHECCL_00018	ANCNJOMN_00031	NONCCDMP_00033	CGFJGMAK_00030	FFKENEBF_00029	NNAILMBA_00030	OOPFMDAJ_00032	EGILBDJF_00016	NPLKCODP_00016	IKPAECBP_00016	KJACPBJN_00017	PICNJFNO_00018	KAEIBKNF_00019	MMJMKMED_00016	KJKOCJOO_00020	-	-	-	-	-	-	-	-	-	-	-	-	-	-	-
WP_017214713.1	pseudaminic acid synthase	HDOIHKPE_00047	GBOBKLJD_00036	OKLALEIE_00036	GPHEKJHC_00036	ELHGDCPI_00041	MKJKCHFL_00035	FOHLDPLE_00040	MICHECCL_00039	ANCNJOMN_00050	NONCCDMP_00052	CGFJGMAK_00048	-	NNAILMBA_00046	OOPFMDAJ_00050	-	-	-	-	-	-	-	-	-	-	-	-	-	-	-	-	-	-	-	-	-	DKNEGJGE_00012	BKLJDJKK_00015
WP_020981237.1	3-deoxy-8-phosphooctulonate synthase	HDOIHKPE_00052	GBOBKLJD_00040	OKLALEIE_00040	GPHEKJHC_00040	ELHGDCPI_00047	MKJKCHFL_00038	FOHLDPLE_00043	MICHECCL_00042	ANCNJOMN_00060	NONCCDMP_00063	CGFJGMAK_00058	FFKENEBF_00055	NNAILMBA_00049	OOPFMDAJ_00053	-	-	-	-	-	-	-	-	-	-	-	-	-	-	-	-	-	-	-	-	-	-	-
WP_017214726.1	CBS domain-containing protein	HDOIHKPE_00053	GBOBKLJD_00041	OKLALEIE_00041	GPHEKJHC_00041	ELHGDCPI_00048	MKJKCHFL_00039	FOHLDPLE_00044	MICHECCL_00043	ANCNJOMN_00061	NONCCDMP_00064	CGFJGMAK_00059	FFKENEBF_00056	NNAILMBA_00050	OOPFMDAJ_00054	-	-	-	-	-	-	-	-	-	-	-	-	-	-	-	-	-	-	-	-	-	-	-
WP_017214727.1	putative sugar O-methyltransferase	HDOIHKPE_00055	GBOBKLJD_00043	OKLALEIE_00043	GPHEKJHC_00042	ELHGDCPI_00049	MKJKCHFL_00041	FOHLDPLE_00045	MICHECCL_00044	ANCNJOMN_00062	NONCCDMP_00065	CGFJGMAK_00060	FFKENEBF_00057	NNAILMBA_00052	OOPFMDAJ_00056	-	-	-	-	-	-	-	-	-	-	-	-	-	-	-	-	-	-	-	-	-	-	-
WP_017214728.1	aldolase/citrate lyase family protein	HDOIHKPE_00056	GBOBKLJD_00044	OKLALEIE_00044	GPHEKJHC_00043	ELHGDCPI_00050	MKJKCHFL_00042	FOHLDPLE_00046	MICHECCL_00045	ANCNJOMN_00063	NONCCDMP_00066	CGFJGMAK_00061	FFKENEBF_00058	NNAILMBA_00053	OOPFMDAJ_00057	-	-	-	-	-	-	-	-	-	-	-	-	-	-	-	-	-	-	-	-	-	-	-
WP_017214698.1	WbuC family cupin fold metalloprotein	HDOIHKPE_00025	GBOBKLJD_00018	OKLALEIE_00018	GPHEKJHC_00018	ELHGDCPI_00019	MKJKCHFL_00018	FOHLDPLE_00020	MICHECCL_00020	ANCNJOMN_00035	NONCCDMP_00037	CGFJGMAK_00033	FFKENEBF_00032	NNAILMBA_00033	OOPFMDAJ_00035	EGILBDJF_00017	NPLKCODP_00017	-	-	-	-	-	-	KHALAHGD_00018	LDBBCBPA_00018	DECGPNOD_00017	EMPPDBLB_00018	-	-	-	-	-	-	-	-	-	-	-
WP_004454712.1	ABC transporter ATP-binding protein/permease	HDOIHKPE_00035	GBOBKLJD_00026	OKLALEIE_00026	GPHEKJHC_00026	ELHGDCPI_00025	MKJKCHFL_00025	FOHLDPLE_00030	MICHECCL_00029	ANCNJOMN_00040	NONCCDMP_00042	CGFJGMAK_00038	FFKENEBF_00037	NNAILMBA_00038	OOPFMDAJ_00041	EGILBDJF_00032	NPLKCODP_00032	IKPAECBP_00035,IKPAECBP_00036,IKPAECBP_00037,IKPAECBP_00034	KJACPBJN_00040	PICNJFNO_00036	KAEIBKNF_00033	MMJMKMED_00031	KJKOCJOO_00024	KHALAHGD_00024	LDBBCBPA_00024	DECGPNOD_00023	EMPPDBLB_00024	CMJIBHMJ_00005	FMPCBLDD_00005	NDGMCBDO_00005	CFAAODIM_00005	-	-	-	-	-	-	-
WP_201030884.1	SDR family oxidoreductase	HDOIHKPE_00037	GBOBKLJD_00027	OKLALEIE_00027	GPHEKJHC_00027	ELHGDCPI_00026	MKJKCHFL_00026	FOHLDPLE_00031	MICHECCL_00030	ANCNJOMN_00042	NONCCDMP_00044	CGFJGMAK_00040	FFKENEBF_00039	NNAILMBA_00040	OOPFMDAJ_00043	-	-	-	-	-	-	-	-	-	-	-	-	-	-	-	-	-	-	-	-	-	-	-
WP_017214708.1	UDP-4-amino-4,6-dideoxy-N-acetyl-beta-L-altrosamine transaminase	HDOIHKPE_00038	GBOBKLJD_00028	OKLALEIE_00028	GPHEKJHC_00028	ELHGDCPI_00027	MKJKCHFL_00027	FOHLDPLE_00032	MICHECCL_00031	ANCNJOMN_00043	NONCCDMP_00045	CGFJGMAK_00041	FFKENEBF_00040	NNAILMBA_00041	OOPFMDAJ_00044	-	-	-	-	-	-	-	-	-	-	-	-	CMJIBHMJ_00028	FMPCBLDD_00028	NDGMCBDO_00028	CFAAODIM_00028	-	-	-	-	-	DKNEGJGE_00004	BKLJDJKK_00006
WP_017214709.1	aldo/keto reductase	HDOIHKPE_00040	GBOBKLJD_00029	OKLALEIE_00029	GPHEKJHC_00029	ELHGDCPI_00028	MKJKCHFL_00028	FOHLDPLE_00033	MICHECCL_00032	ANCNJOMN_00044	NONCCDMP_00046	CGFJGMAK_00042	FFKENEBF_00041	NNAILMBA_00042	OOPFMDAJ_00045	-	-	-	-	-	-	-	-	-	-	-	-	-	-	-	-	-	-	-	-	-	-	BKLJDJKK_00007
WP_036057917.1	glycosyl transferase	HDOIHKPE_00045	GBOBKLJD_00034	OKLALEIE_00034	GPHEKJHC_00034	ELHGDCPI_00036	MKJKCHFL_00033	FOHLDPLE_00038	MICHECCL_00037	ANCNJOMN_00046	NONCCDMP_00048	CGFJGMAK_00044	FFKENEBF_00043	NNAILMBA_00044	OOPFMDAJ_00048	-	-	-	-	-	-	-	-	-	-	-	-	-	-	-	-	-	-	-	-	-	-	BKLJDJKK_00010
WP_017214729.1	SDR family oxidoreductase	HDOIHKPE_00057	GBOBKLJD_00045	OKLALEIE_00045	GPHEKJHC_00044	ELHGDCPI_00051	MKJKCHFL_00043	FOHLDPLE_00047	MICHECCL_00046	ANCNJOMN_00064	NONCCDMP_00067	CGFJGMAK_00062	FFKENEBF_00059	NNAILMBA_00054	OOPFMDAJ_00058	-	-	-	-	-	-	-	-	-	-	-	-	-	-	-	-	-	-	-	-	-	-	-
EMY26905.1	hypothetical protein LEP1GSC115_2129	HDOIHKPE_00061	GBOBKLJD_00048	OKLALEIE_00048	GPHEKJHC_00047	ELHGDCPI_00054	MKJKCHFL_00046	FOHLDPLE_00050	MICHECCL_00049	ANCNJOMN_00065	NONCCDMP_00068	CGFJGMAK_00063	FFKENEBF_00062	NNAILMBA_00057	OOPFMDAJ_00061	-	-	-	-	-	-	-	-	-	-	-	-	-	-	-	-	-	-	-	-	-	-	-
WP_017214733.1	SDR family oxidoreductase	HDOIHKPE_00062	GBOBKLJD_00049	OKLALEIE_00049	GPHEKJHC_00048	ELHGDCPI_00055	MKJKCHFL_00047	FOHLDPLE_00051	MICHECCL_00050	ANCNJOMN_00066	NONCCDMP_00069	CGFJGMAK_00064	FFKENEBF_00063	NNAILMBA_00058	OOPFMDAJ_00062	-	-	-	-	-	-	-	-	-	-	-	-	-	-	-	-	-	-	-	-	-	-	-
WP_017214734.1	NTP transferase domain-containing protein	HDOIHKPE_00063	GBOBKLJD_00050	OKLALEIE_00050	GPHEKJHC_00049	ELHGDCPI_00056	MKJKCHFL_00048	FOHLDPLE_00052	MICHECCL_00051	ANCNJOMN_00067	NONCCDMP_00070	CGFJGMAK_00065	FFKENEBF_00064	NNAILMBA_00059	OOPFMDAJ_00063	-	-	-	-	-	-	-	-	-	-	-	-	-	-	-	-	-	-	-	-	-	-	-
WP_082292548.1	HAD hydrolase family protein	HDOIHKPE_00065	GBOBKLJD_00052	OKLALEIE_00052	GPHEKJHC_00051	ELHGDCPI_00059	MKJKCHFL_00050	FOHLDPLE_00057	MICHECCL_00054	ANCNJOMN_00070	NONCCDMP_00074	CGFJGMAK_00068	FFKENEBF_00069	NNAILMBA_00061	OOPFMDAJ_00065	-	-	-	-	-	-	-	-	-	-	-	-	-	-	-	-	-	-	-	-	-	-	-
WP_017214736.1	glycosyltransferase family 2 protein	HDOIHKPE_00066	GBOBKLJD_00053	OKLALEIE_00053	GPHEKJHC_00052	ELHGDCPI_00060	MKJKCHFL_00051	FOHLDPLE_00058	MICHECCL_00055	ANCNJOMN_00071	NONCCDMP_00075	CGFJGMAK_00069	FFKENEBF_00070	NNAILMBA_00062	OOPFMDAJ_00066	-	-	-	-	-	-	-	-	-	-	-	-	-	-	-	-	-	-	-	-	-	-	-
WP_017214737.1	class I SAM-dependent methyltransferase	HDOIHKPE_00069	GBOBKLJD_00054	OKLALEIE_00054	GPHEKJHC_00053	ELHGDCPI_00061	MKJKCHFL_00052	FOHLDPLE_00059	MICHECCL_00056	ANCNJOMN_00073	NONCCDMP_00077	CGFJGMAK_00071	FFKENEBF_00071	NNAILMBA_00063	OOPFMDAJ_00067	-	-	-	-	-	-	-	-	-	-	-	-	-	-	-	-	-	-	-	-	-	-	-
WP_004421295.1	hypothetical protein	-	-	-	-	ELHGDCPI_00062	-	FOHLDPLE_00060	MICHECCL_00057	ANCNJOMN_00074	NONCCDMP_00078	CGFJGMAK_00072	FFKENEBF_00072	-	-	-	-	-	-	-	-	-	-	-	-	-	-	-	-	-	-	-	-	-	-	-	-	-
WP_155717334.1	DUF1420 family protein	-	GBOBKLJD_00055	OKLALEIE_00055	GPHEKJHC_00054	ELHGDCPI_00066	MKJKCHFL_00054	FOHLDPLE_00064	MICHECCL_00061	ANCNJOMN_00076	NONCCDMP_00080	CGFJGMAK_00074	FFKENEBF_00076	NNAILMBA_00064	OOPFMDAJ_00068	EGILBDJF_00075	NPLKCODP_00075	IKPAECBP_00081	KJACPBJN_00091	PICNJFNO_00077	KAEIBKNF_00067	MMJMKMED_00071	KJKOCJOO_00063	KHALAHGD_00063	LDBBCBPA_00063	DECGPNOD_00062	EMPPDBLB_00062	CMJIBHMJ_00052	FMPCBLDD_00051	NDGMCBDO_00051	CFAAODIM_00052	-	-	-	-	-	-	-
WP_061250544.1	O-antigen polysaccharide polymerase Wzy	HDOIHKPE_00072	GBOBKLJD_00056	OKLALEIE_00057	GPHEKJHC_00057	ELHGDCPI_00067	MKJKCHFL_00056	FOHLDPLE_00065	MICHECCL_00062	ANCNJOMN_00082	NONCCDMP_00086	CGFJGMAK_00080	FFKENEBF_00077	NNAILMBA_00065	OOPFMDAJ_00070	EGILBDJF_00077	NPLKCODP_00076	IKPAECBP_00082	KJACPBJN_00092	PICNJFNO_00080	KAEIBKNF_00068	MMJMKMED_00072	KJKOCJOO_00065	KHALAHGD_00064	LDBBCBPA_00065	DECGPNOD_00063	EMPPDBLB_00063	CMJIBHMJ_00053	FMPCBLDD_00052	NDGMCBDO_00052	CFAAODIM_00053	-	-	-	-	-	-	-
WP_004434567.1	glycosyltransferase family 2 protein	-	-	-	-	-	-	-	-	ANCNJOMN_00018	NONCCDMP_00019	CGFJGMAK_00018	FFKENEBF_00018	NNAILMBA_00016	OOPFMDAJ_00018	-	-	-	-	-	-	-	-	-	-	-	-	-	-	-	-	-	-	-	-	-	-	-
WP_004434460.1	asparagine synthase (glutamine-hydrolyzing)	-	-	-	-	-	-	-	-	ANCNJOMN_00020	NONCCDMP_00020	CGFJGMAK_00019	FFKENEBF_00019	NNAILMBA_00017	OOPFMDAJ_00020	-	-	-	-	-	-	-	-	-	-	-	-	-	-	-	-	-	-	-	-	-	-	-
WP_004434810.1	class I SAM-dependent methyltransferase	-	-	-	-	-	-	-	-	ANCNJOMN_00021	NONCCDMP_00021	CGFJGMAK_00020	FFKENEBF_00020	NNAILMBA_00018	OOPFMDAJ_00021	-	-	-	-	-	-	-	-	-	-	-	-	-	-	-	-	-	-	-	-	-	-	-
WP_004434771.1	NAD-dependent epimerase/dehydratase family protein	-	-	-	-	-	-	-	-	ANCNJOMN_00022	NONCCDMP_00022	CGFJGMAK_00021	FFKENEBF_00021	NNAILMBA_00019	OOPFMDAJ_00022	-	-	-	-	-	-	-	-	-	-	-	-	CMJIBHMJ_00006	FMPCBLDD_00006	NDGMCBDO_00006	CFAAODIM_00006	-	-	-	-	-	-	-
WP_004434989.1	hypothetical protein	-	-	-	-	-	-	-	-	ANCNJOMN_00023	NONCCDMP_00024	CGFJGMAK_00022	FFKENEBF_00022	NNAILMBA_00021	OOPFMDAJ_00023	-	-	-	-	-	-	-	-	-	-	-	-	-	-	-	-	-	-	-	-	-	-	-
WP_004769865.1	IS5 family transposase	HDOIHKPE_00021	-	-	-	-	-	-	-	ANCNJOMN_00024	NONCCDMP_00026	CGFJGMAK_00023	FFKENEBF_00023	NNAILMBA_00024	OOPFMDAJ_00026	-	-	-	-	-	-	-	-	-	-	-	-	-	-	-	-	-	-	BEBPCDIC_00062	-	FJPJONAC_00020	-	-
EKR74732.1	transposase, IS4 family	HDOIHKPE_00020	-	-	-	-	-	-	-	ANCNJOMN_00025	NONCCDMP_00027	CGFJGMAK_00024	FFKENEBF_00024	-	-	-	-	-	-	-	-	-	-	-	-	-	-	-	-	-	-	-	-	-	-	-	-	-
WP_004434732.1	methyltransferase domain-containing protein	-	-	-	-	-	-	-	-	ANCNJOMN_00026	NONCCDMP_00028	CGFJGMAK_00025	FFKENEBF_00025	NNAILMBA_00022	OOPFMDAJ_00024	-	-	-	-	-	-	-	-	-	-	-	-	-	-	-	-	-	-	-	-	-	-	-
OOV40713.1	transposase, partial	-	-	-	-	-	-	-	-	-	NONCCDMP_00029	CGFJGMAK_00026	FFKENEBF_00026	-	-	-	-	-	-	-	-	-	-	-	-	-	-	CMJIBHMJ_00029	-	-	-	-	-	-	-	-	-	-
WP_017214711.1	IS5/IS1182 family transposase	HDOIHKPE_00032	-	-	-	-	-	-	MICHECCL_00025	ANCNJOMN_00048,ANCNJOMN_00028,ANCNJOMN_00047,ANCNJOMN_00029	NONCCDMP_00050,NONCCDMP_00079,NONCCDMP_00049,NONCCDMP_00030,NONCCDMP_00025	CGFJGMAK_00027,CGFJGMAK_00028,CGFJGMAK_00073,CGFJGMAK_00046	FFKENEBF_00027	NNAILMBA_00026	OOPFMDAJ_00028	EGILBDJF_00021	NPLKCODP_00021	-	KJACPBJN_00077,KJACPBJN_00029,KJACPBJN_00078	-	-	-	-	-	-	-	-	-	-	-	-	HOCEJPKF_00024	-	-	-	-	-	-
WP_198289706.1	TIGR04372 family glycosyltransferase	-	GBOBKLJD_00024	OKLALEIE_00024	GPHEKJHC_00024	-	MKJKCHFL_00023	FOHLDPLE_00026	MICHECCL_00027	ANCNJOMN_00030	NONCCDMP_00032	CGFJGMAK_00029	FFKENEBF_00028	NNAILMBA_00029	OOPFMDAJ_00031	-	-	-	-	-	-	-	-	-	-	-	-	-	-	-	-	-	-	-	-	-	-	-
WP_017214696.1	NAD-dependent epimerase/dehydratase family protein	-	-	-	-	-	-	-	-	ANCNJOMN_00032	NONCCDMP_00034	CGFJGMAK_00031	FFKENEBF_00030	NNAILMBA_00031	OOPFMDAJ_00033	-	-	-	-	-	-	-	-	-	-	-	-	-	-	-	-	-	-	-	-	-	-	-
WP_020981225.1	methyltransferase domain-containing protein	-	-	-	-	-	-	-	-	ANCNJOMN_00033	NONCCDMP_00035	CGFJGMAK_00032	FFKENEBF_00031	NNAILMBA_00032	OOPFMDAJ_00034	-	-	-	-	-	-	-	-	-	-	-	-	-	-	-	-	-	-	-	-	-	-	-
WP_017214712.1	GNAT family N-acetyltransferase	-	-	-	-	-	-	-	-	ANCNJOMN_00049	NONCCDMP_00051	CGFJGMAK_00047	-	-	-	-	-	-	-	-	-	-	-	-	-	-	-	-	-	-	-	-	-	-	-	-	-	-
WP_017214714.1	GNAT family N-acetyltransferase	-	-	-	-	-	MKJKCHFL_00036	FOHLDPLE_00041	MICHECCL_00040	ANCNJOMN_00051	NONCCDMP_00053	CGFJGMAK_00049	-	NNAILMBA_00047	OOPFMDAJ_00051	-	-	-	-	-	-	-	-	-	-	-	-	-	-	-	-	-	-	-	-	-	-	-
WP_020981199.1	class I SAM-dependent methyltransferase	-	-	-	-	-	-	-	-	ANCNJOMN_00052	NONCCDMP_00054	CGFJGMAK_00050	-	-	-	-	-	-	-	-	-	-	-	-	-	-	-	-	-	-	-	-	-	-	-	-	-	-
WP_017214717.1	AAC(3) family N-acetyltransferase	-	-	-	-	-	-	-	-	ANCNJOMN_00053	NONCCDMP_00055	CGFJGMAK_00051	-	-	-	-	-	-	-	-	-	-	-	-	-	-	-	-	-	-	-	-	-	-	-	-	-	-
WP_017214718.1	acyl carrier protein	-	-	-	-	-	-	-	-	ANCNJOMN_00054	NONCCDMP_00056	CGFJGMAK_00052	-	-	-	-	-	-	-	-	-	-	-	-	-	-	-	-	-	-	-	-	-	-	-	-	-	-
WP_017214719.1	VOC family protein	-	-	-	-	-	-	-	-	ANCNJOMN_00055	NONCCDMP_00057	CGFJGMAK_00053	-	-	-	-	-	-	-	-	-	-	-	-	-	-	-	-	-	-	-	-	-	-	-	-	-	-
WP_017214720.1	AMP-binding protein	-	-	-	-	-	-	-	-	ANCNJOMN_00056	NONCCDMP_00058	CGFJGMAK_00054	-	-	-	-	-	-	-	-	-	-	-	-	-	-	-	-	-	-	-	-	-	-	-	-	-	-
WP_017214721.1	thioesterase family protein	-	-	-	-	-	-	-	-	ANCNJOMN_00057	NONCCDMP_00059	CGFJGMAK_00055	-	-	-	-	-	-	-	-	-	-	-	-	-	-	-	-	-	-	-	-	-	-	-	-	-	-
WP_017214722.1	DUF4910 domain-containing protein	-	-	-	-	-	-	-	-	ANCNJOMN_00058	NONCCDMP_00061	CGFJGMAK_00056	-	-	-	-	-	-	-	-	-	-	-	-	-	-	-	-	-	-	-	-	-	-	-	-	-	-
WP_155243473.1	polysaccharide biosynthesis PFTS motif protein	-	-	-	-	-	MKJKCHFL_00037	FOHLDPLE_00042	MICHECCL_00041	ANCNJOMN_00059	NONCCDMP_00062	CGFJGMAK_00057	-	NNAILMBA_00048	OOPFMDAJ_00052	-	-	-	-	-	-	-	-	-	-	-	-	-	-	-	-	-	-	-	-	-	-	-
WP_061249388.1	hypothetical protein	-	-	-	-	-	-	-	-	ANCNJOMN_00068	NONCCDMP_00071	CGFJGMAK_00066	-	-	-	-	-	-	-	-	-	-	-	-	-	-	-	-	-	-	-	-	-	-	-	-	-	-
WP_061249389.1	2OG-Fe(II) oxygenase	-	-	-	-	-	-	-	-	ANCNJOMN_00069	NONCCDMP_00073	CGFJGMAK_00067	-	-	-	-	-	-	-	-	-	-	-	-	-	-	-	-	-	-	-	-	-	-	-	-	-	-
EQA69755.1	hypothetical protein LEP1GSC059_1898	-	-	-	-	-	-	-	-	ANCNJOMN_00072	NONCCDMP_00076	CGFJGMAK_00070	-	-	-	-	-	-	-	-	-	-	-	-	-	-	-	-	-	-	-	-	-	-	-	-	-	-
WP_206610872.1	transposase	-	-	-	-	-	-	-	-	ANCNJOMN_00077	NONCCDMP_00081	CGFJGMAK_00075	-	-	-	-	-	-	-	-	-	-	-	-	-	-	-	-	-	-	-	-	-	-	-	-	-	-
EKO77208.1	integrase core domain protein	-	-	-	-	-	-	-	-	ANCNJOMN_00078	NONCCDMP_00082	CGFJGMAK_00076	-	-	-	-	-	-	-	-	-	-	-	-	-	-	-	-	-	-	-	-	-	-	-	-	-	-
ONF84180.1	IS5 family transposase	-	-	-	-	-	-	-	-	ANCNJOMN_00080	NONCCDMP_00084	CGFJGMAK_00078	-	-	-	-	-	-	KJACPBJN_00027	-	-	-	-	-	-	-	-	-	-	-	-	-	-	-	-	-	-	-
AVV80529.1	Transposase, IS4 family	HDOIHKPE_00029	-	-	-	-	-	-	-	ANCNJOMN_00081	NONCCDMP_00085	CGFJGMAK_00079	-	-	-	-	-	-	KJACPBJN_00028	-	-	-	-	-	-	-	-	-	-	-	-	-	-	-	-	-	-	-
WP_020774731.1	phosphotransferase	HDOIHKPE_00011	GBOBKLJD_00011	OKLALEIE_00011	GPHEKJHC_00011	ELHGDCPI_00011	MKJKCHFL_00011	FOHLDPLE_00011	MICHECCL_00011	ANCNJOMN_00009	NONCCDMP_00009	CGFJGMAK_00009	FFKENEBF_00009	NNAILMBA_00009	OOPFMDAJ_00010	EGILBDJF_00009	NPLKCODP_00009	IKPAECBP_00009	KJACPBJN_00009	PICNJFNO_00010	KAEIBKNF_00011	MMJMKMED_00009	KJKOCJOO_00013	KHALAHGD_00011	LDBBCBPA_00011	DECGPNOD_00009	EMPPDBLB_00009	-	-	-	-	-	-	-	-	FJPJONAC_00011	-	-
WP_004434738.1	class I SAM-dependent methyltransferase	HDOIHKPE_00026	GBOBKLJD_00019	OKLALEIE_00019	GPHEKJHC_00019	ELHGDCPI_00020	MKJKCHFL_00019	FOHLDPLE_00021	MICHECCL_00021	ANCNJOMN_00036	NONCCDMP_00038	CGFJGMAK_00034	FFKENEBF_00033	NNAILMBA_00034	OOPFMDAJ_00036	EGILBDJF_00018	NPLKCODP_00018	-	-	-	-	-	-	KHALAHGD_00019	LDBBCBPA_00019	DECGPNOD_00018	EMPPDBLB_00019	-	-	-	-	-	-	-	-	-	-	-
WP_017214701.1	acetyltransferase	-	-	-	-	-	-	-	-	ANCNJOMN_00038	NONCCDMP_00040	CGFJGMAK_00036	FFKENEBF_00035	-	-	-	-	-	-	-	-	-	-	KHALAHGD_00022	LDBBCBPA_00022	DECGPNOD_00021	EMPPDBLB_00022	-	-	-	-	-	-	-	-	-	-	-
WP_004434632.1	CatB-related O-acetyltransferase	HDOIHKPE_00058	GBOBKLJD_00046	OKLALEIE_00046	GPHEKJHC_00045	-	-	FOHLDPLE_00048	MICHECCL_00047	ANCNJOMN_00039	NONCCDMP_00041	CGFJGMAK_00037	FFKENEBF_00060	NNAILMBA_00037	OOPFMDAJ_00040	-	-	-	-	-	KAEIBKNF_00051	MMJMKMED_00053	KJKOCJOO_00046	-	-	DECGPNOD_00045	EMPPDBLB_00046	-	-	-	-	HOCEJPKF_00047	OCMOGHMG_00046	-	-	-	-	-
WP_061247711.1	TIGR04372 family glycosyltransferase	-	-	-	-	-	-	-	-	ANCNJOMN_00041	NONCCDMP_00043	CGFJGMAK_00039	FFKENEBF_00038	NNAILMBA_00039	OOPFMDAJ_00042	EGILBDJF_00022	NPLKCODP_00022	IKPAECBP_00023	KJACPBJN_00022	PICNJFNO_00024	KAEIBKNF_00024	MMJMKMED_00021	KJKOCJOO_00021	KHALAHGD_00023	LDBBCBPA_00023	DECGPNOD_00022	EMPPDBLB_00023	-	-	-	-	-	-	-	-	-	-	-
WP_020981175.1	aminotransferase class III-fold pyridoxal phosphate-dependent enzyme	-	-	-	-	-	-	-	-	ANCNJOMN_00045	NONCCDMP_00047	CGFJGMAK_00043	FFKENEBF_00042	NNAILMBA_00043	OOPFMDAJ_00047	-	-	-	-	-	-	-	-	-	-	-	-	-	-	-	-	HOCEJPKF_00012,HOCEJPKF_00026	OCMOGHMG_00023,OCMOGHMG_00012,OCMOGHMG_00006	BEBPCDIC_00006,BEBPCDIC_00012	IKILPMCO_00006,IKILPMCO_00023	-	DKNEGJGE_00005	BKLJDJKK_00009
WP_004493779.1	FkbM family methyltransferase	-	-	-	-	ELHGDCPI_00052	MKJKCHFL_00044	-	-	-	-	-	-	NNAILMBA_00055	OOPFMDAJ_00059	-	-	-	-	-	-	-	-	KHALAHGD_00046	LDBBCBPA_00046	-	-	-	-	-	-	HOCEJPKF_00038	-	BEBPCDIC_00034	IKILPMCO_00035	-	-	-
WP_053522410.1	class I SAM-dependent methyltransferase	HDOIHKPE_00060	GBOBKLJD_00047	OKLALEIE_00047	GPHEKJHC_00046	ELHGDCPI_00053	MKJKCHFL_00045	FOHLDPLE_00049	MICHECCL_00048	-	-	-	FFKENEBF_00061	NNAILMBA_00056	OOPFMDAJ_00060	-	-	-	-	-	-	-	-	-	-	-	-	-	-	-	-	-	-	-	-	-	-	-
WP_061250559.1	hypothetical protein	HDOIHKPE_00064	GBOBKLJD_00051	OKLALEIE_00051	GPHEKJHC_00050	ELHGDCPI_00058	MKJKCHFL_00049	FOHLDPLE_00056	MICHECCL_00053	-	-	-	FFKENEBF_00068	NNAILMBA_00060	OOPFMDAJ_00064	-	-	-	-	-	-	-	-	-	-	-	-	-	-	-	-	-	-	-	-	-	-	-
WP_004421447.1	formyl transferase	HDOIHKPE_00028	-	-	-	ELHGDCPI_00022	MKJKCHFL_00021	FOHLDPLE_00023	MICHECCL_00023	-	-	-	-	NNAILMBA_00036	OOPFMDAJ_00039	EGILBDJF_00020	NPLKCODP_00020	-	-	-	-	-	-	KHALAHGD_00021	LDBBCBPA_00021	DECGPNOD_00020	EMPPDBLB_00021	-	-	-	-	-	-	-	-	-	-	-
WP_004448474.1	DegT/DnrJ/EryC1/StrS family aminotransferase	HDOIHKPE_00009	GBOBKLJD_00009	OKLALEIE_00009	GPHEKJHC_00009	ELHGDCPI_00009	MKJKCHFL_00009	FOHLDPLE_00009	MICHECCL_00009	-	-	-	-	-	-	-	-	-	-	-	KAEIBKNF_00009	-	KJKOCJOO_00010	KHALAHGD_00009	LDBBCBPA_00009	-	-	-	-	-	-	-	-	-	-	FJPJONAC_00009	-	-
WP_004450681.1	glutamate-1-semialdehyde 2,1-aminomutase	HDOIHKPE_00043	GBOBKLJD_00032	OKLALEIE_00032	GPHEKJHC_00032	ELHGDCPI_00031	MKJKCHFL_00031	FOHLDPLE_00036	MICHECCL_00035	-	-	-	-	-	-	-	-	-	-	-	-	-	-	-	-	-	-	-	-	-	-	-	-	-	-	-	-	-
WP_036063866.1	nitrilase	HDOIHKPE_00044	GBOBKLJD_00033	OKLALEIE_00033	GPHEKJHC_00033	ELHGDCPI_00032	MKJKCHFL_00032	FOHLDPLE_00037	MICHECCL_00036	-	-	-	-	-	-	-	-	-	-	-	-	-	-	-	-	-	-	-	-	-	-	-	-	-	-	-	-	-
WP_061250785.1	TIGR04372 family glycosyltransferase	HDOIHKPE_00033	GBOBKLJD_00023	OKLALEIE_00023	GPHEKJHC_00023	ELHGDCPI_00023	MKJKCHFL_00022	FOHLDPLE_00024	MICHECCL_00024	-	-	-	-	-	-	-	-	-	-	-	-	-	-	-	-	-	-	-	-	-	-	-	-	-	-	-	-	-
OOV46563.1	hypothetical protein	HDOIHKPE_00034	GBOBKLJD_00025	OKLALEIE_00025	GPHEKJHC_00025	ELHGDCPI_00024	MKJKCHFL_00024	FOHLDPLE_00029	MICHECCL_00028	-	-	-	-	-	-	-	-	-	-	-	-	-	-	-	-	-	-	-	-	-	-	-	-	-	-	-	-	-
WP_061251515.1	N-acetylneuraminate synthase family protein	HDOIHKPE_00041	GBOBKLJD_00030	OKLALEIE_00030	GPHEKJHC_00030	ELHGDCPI_00029	MKJKCHFL_00029	FOHLDPLE_00034	MICHECCL_00033	-	-	-	-	-	-	-	-	-	-	-	-	-	-	-	-	-	-	-	-	-	-	-	-	-	-	-	-	-
WP_004421460.1	hypothetical protein	HDOIHKPE_00042	GBOBKLJD_00031	OKLALEIE_00031	GPHEKJHC_00031	ELHGDCPI_00030	MKJKCHFL_00030	FOHLDPLE_00035	MICHECCL_00034	-	-	-	-	-	-	-	-	-	-	-	-	-	-	-	-	-	-	-	-	-	-	-	-	-	-	-	-	-
EKR74345.1	transposase, IS4-like family protein	-	-	-	-	ELHGDCPI_00042	-	-	-	-	-	-	-	-	-	-	-	-	-	-	-	-	-	-	-	-	-	-	-	-	-	HOCEJPKF_00065	-	-	-	-	-	-
WP_004421237.1	FemAB family protein	-	-	-	-	ELHGDCPI_00043	-	-	-	-	-	-	FFKENEBF_00051	-	-	-	-	-	-	-	-	-	-	-	-	-	-	-	-	-	-	-	-	-	-	-	-	-
WP_061250536.1	putative PLP-dependent aminotransferase	-	-	-	-	ELHGDCPI_00044	-	-	-	-	-	-	FFKENEBF_00052	-	-	-	-	-	-	-	-	-	-	-	-	-	-	-	-	-	-	-	-	-	-	-	-	-
WP_155717333.1	GNAT family N-acetyltransferase	-	-	-	-	ELHGDCPI_00045	-	-	-	-	-	-	FFKENEBF_00053	-	-	-	-	-	-	-	-	-	-	-	-	-	-	-	-	-	-	-	-	-	-	-	-	-
WP_061250539.1	polysaccharide biosynthesis PFTS motif protein	-	-	-	-	ELHGDCPI_00046	-	-	-	-	-	-	FFKENEBF_00054	-	-	-	-	-	-	-	-	-	-	-	-	-	-	-	-	-	-	-	-	-	-	-	-	-
EKR74457.1	hypothetical protein	-	-	-	-	ELHGDCPI_00063	-	FOHLDPLE_00061	MICHECCL_00058	-	-	-	FFKENEBF_00073	-	-	-	-	-	-	-	-	-	-	-	-	-	-	-	-	-	-	-	-	-	-	-	-	-
WP_061250543.1	bifunctional glycosyltransferase family 2/GtrA family protein	-	-	-	-	ELHGDCPI_00064	-	FOHLDPLE_00062	MICHECCL_00059	-	-	-	FFKENEBF_00074	-	-	-	-	-	-	-	-	-	-	-	-	-	-	-	-	-	-	-	-	-	-	-	-	-
EKR74407.1	methyltransferase domain protein	-	-	-	-	ELHGDCPI_00065	-	FOHLDPLE_00063	MICHECCL_00060	-	-	-	FFKENEBF_00075	-	-	-	-	-	-	-	-	-	-	-	-	-	-	-	-	-	-	-	-	-	-	-	-	-
EKR92095.1	hypothetical protein	-	-	-	-	ELHGDCPI_00057	-	-	MICHECCL_00052	-	-	-	-	-	-	-	-	-	-	-	-	-	-	-	-	-	-	-	-	-	-	-	-	-	-	-	-	-
WP_061251514.1	transposase	-	-	-	-	ELHGDCPI_00033	-	FOHLDPLE_00089	-	-	-	-	-	-	-	-	-	-	-	-	-	-	-	-	-	-	-	-	-	-	-	-	-	-	-	-	-	-
WP_001968196.1	GNAT family N-acetyltransferase	HDOIHKPE_00046	GBOBKLJD_00035	-	GPHEKJHC_00035	-	MKJKCHFL_00034	FOHLDPLE_00039	MICHECCL_00038	-	-	-	-	NNAILMBA_00045	OOPFMDAJ_00049	-	-	-	-	-	-	-	-	-	-	-	-	CMJIBHMJ_00032	FMPCBLDD_00031	NDGMCBDO_00031	CFAAODIM_00031	-	-	-	-	-	-	BKLJDJKK_00012
WP_000867904.1	hypothetical protein	-	-	-	-	-	-	-	-	-	-	-	-	NNAILMBA_00075	OOPFMDAJ_00086	-	-	-	-	-	-	-	-	-	-	-	-	-	-	-	-	-	-	-	-	-	-	-
AKH77602.1	methyltransferase	-	-	-	-	-	-	-	-	-	-	-	-	NNAILMBA_00076	OOPFMDAJ_00087	-	-	-	-	-	-	-	-	-	-	-	-	-	-	-	-	-	-	-	-	-	-	-
EKR34603.1	transposase, IS4 family	-	-	-	-	-	-	-	-	-	-	-	-	NNAILMBA_00023	OOPFMDAJ_00025	-	-	-	-	-	-	-	-	-	-	-	-	-	-	-	-	-	-	-	-	-	-	-
KWV21944.1	hypothetical protein	-	-	-	-	-	-	-	-	-	-	-	-	NNAILMBA_00025	OOPFMDAJ_00027	-	-	-	-	-	-	-	-	-	-	-	-	-	-	-	-	-	-	-	-	-	-	-
WP_001974890.1	helix-turn-helix domain-containing protein	-	-	-	-	-	-	-	-	-	-	-	-	NNAILMBA_00027	OOPFMDAJ_00029	-	-	-	-	-	-	-	-	-	-	-	-	-	-	-	-	-	-	-	-	FJPJONAC_00019	-	-
AKH77644.1	hypothetical protein	-	-	-	-	-	-	-	-	-	-	-	-	NNAILMBA_00028	OOPFMDAJ_00030	-	-	-	-	-	-	-	-	-	-	-	-	-	-	-	-	-	-	-	-	-	-	-
ASV06237.1	oxidoreductase	-	-	-	-	-	-	-	-	-	-	-	-	-	-	EGILBDJF_00063	NPLKCODP_00063	IKPAECBP_00069	KJACPBJN_00071	PICNJFNO_00060	KAEIBKNF_00054	MMJMKMED_00056	KJKOCJOO_00049	KHALAHGD_00050	LDBBCBPA_00050	DECGPNOD_00048	EMPPDBLB_00049	-	-	-	-	HOCEJPKF_00042	OCMOGHMG_00041	BEBPCDIC_00038	IKILPMCO_00039	-	-	-
WP_000675255.1	phosphoglycerate dehydrogenase	-	-	-	-	-	-	-	-	-	-	-	-	-	-	EGILBDJF_00066	NPLKCODP_00066	IKPAECBP_00072	KJACPBJN_00074	PICNJFNO_00063	KAEIBKNF_00057	MMJMKMED_00059	KJKOCJOO_00052	KHALAHGD_00053	LDBBCBPA_00053	DECGPNOD_00051	EMPPDBLB_00052	-	-	-	-	HOCEJPKF_00049	OCMOGHMG_00049	BEBPCDIC_00046	IKILPMCO_00046	-	-	BKLJDJKK_00037
WP_000859505.1	glucose-1-phosphate cytidylyltransferase	-	-	-	-	-	-	-	-	-	-	-	-	-	-	EGILBDJF_00067	NPLKCODP_00067	IKPAECBP_00073	KJACPBJN_00083	PICNJFNO_00065	KAEIBKNF_00059	MMJMKMED_00061	KJKOCJOO_00055	KHALAHGD_00055	LDBBCBPA_00055	DECGPNOD_00053	EMPPDBLB_00054	CMJIBHMJ_00044	FMPCBLDD_00043	NDGMCBDO_00043	CFAAODIM_00043	-	-	-	-	-	-	-
ASV06234.1	CDP-glucose 4,6-dehydratase	-	-	-	-	-	-	-	-	-	-	-	-	-	-	EGILBDJF_00068	NPLKCODP_00068	IKPAECBP_00074	KJACPBJN_00084	PICNJFNO_00066	KAEIBKNF_00060	MMJMKMED_00062	KJKOCJOO_00056	KHALAHGD_00056	LDBBCBPA_00056	DECGPNOD_00054	EMPPDBLB_00055	CMJIBHMJ_00045	FMPCBLDD_00044	NDGMCBDO_00044	CFAAODIM_00044	-	-	-	-	-	-	-
ASV06233.1	dTDP-4-dehydrorhamnose 3,5-epimerase	-	-	-	-	-	-	-	-	-	-	-	-	-	-	EGILBDJF_00069	NPLKCODP_00069	IKPAECBP_00075	KJACPBJN_00085	PICNJFNO_00067	KAEIBKNF_00061	MMJMKMED_00063	KJKOCJOO_00057	KHALAHGD_00057	LDBBCBPA_00057	DECGPNOD_00055	EMPPDBLB_00056	CMJIBHMJ_00046	FMPCBLDD_00045	NDGMCBDO_00045	CFAAODIM_00045	-	-	-	-	-	-	-
WP_000601375.1	SDR family oxidoreductase	-	-	-	-	-	-	-	-	-	-	-	-	-	-	EGILBDJF_00070	NPLKCODP_00070	IKPAECBP_00076	KJACPBJN_00086	PICNJFNO_00068	KAEIBKNF_00062	MMJMKMED_00064	KJKOCJOO_00058	KHALAHGD_00058	LDBBCBPA_00058	DECGPNOD_00056	EMPPDBLB_00057	CMJIBHMJ_00047	FMPCBLDD_00046	NDGMCBDO_00046	CFAAODIM_00046	-	-	-	-	-	-	-
WP_000849203.1	class I SAM-dependent methyltransferase	-	-	-	-	-	-	-	-	-	-	-	-	-	-	EGILBDJF_00072	NPLKCODP_00072	IKPAECBP_00078	KJACPBJN_00088	PICNJFNO_00071	KAEIBKNF_00064	MMJMKMED_00068	KJKOCJOO_00060	KHALAHGD_00060	LDBBCBPA_00060	DECGPNOD_00059	EMPPDBLB_00059	CMJIBHMJ_00049	FMPCBLDD_00048	NDGMCBDO_00048	CFAAODIM_00048	-	-	-	-	-	-	-
WP_000007540.1	polysaccharide deacetylase family protein	-	-	-	-	-	-	-	-	-	-	-	-	-	-	EGILBDJF_00073	NPLKCODP_00073	IKPAECBP_00079	KJACPBJN_00089	PICNJFNO_00072	KAEIBKNF_00065	MMJMKMED_00069	KJKOCJOO_00061	KHALAHGD_00061	LDBBCBPA_00061	DECGPNOD_00060	EMPPDBLB_00060	CMJIBHMJ_00050	FMPCBLDD_00049	NDGMCBDO_00049	CFAAODIM_00049	-	-	-	-	-	-	-
ASV06250.1	alcohol dehydrogenase	-	-	-	-	-	-	-	-	-	-	-	-	-	-	EGILBDJF_00041	NPLKCODP_00041	IKPAECBP_00046	KJACPBJN_00047	PICNJFNO_00045	KAEIBKNF_00041	MMJMKMED_00038	KJKOCJOO_00035	KHALAHGD_00035	LDBBCBPA_00035	DECGPNOD_00034	EMPPDBLB_00035	CMJIBHMJ_00021	FMPCBLDD_00021	NDGMCBDO_00021	CFAAODIM_00021	HOCEJPKF_00057	OCMOGHMG_00058	BEBPCDIC_00054	IKILPMCO_00054	-	-	-
ASV06249.1	hypothetical protein	-	-	-	-	-	-	-	-	-	-	-	-	-	-	EGILBDJF_00042	NPLKCODP_00042	IKPAECBP_00047	KJACPBJN_00049	PICNJFNO_00046	KAEIBKNF_00042	MMJMKMED_00041	KJKOCJOO_00036	KHALAHGD_00036	LDBBCBPA_00036	DECGPNOD_00035	EMPPDBLB_00036	-	-	-	-	-	-	-	-	-	-	-
ASV06248.1	acetylneuraminic acid synthetase	-	-	-	-	-	-	-	-	-	-	-	-	-	-	EGILBDJF_00043	NPLKCODP_00043	IKPAECBP_00048	KJACPBJN_00050	PICNJFNO_00047	KAEIBKNF_00043	MMJMKMED_00042	KJKOCJOO_00037	KHALAHGD_00037	LDBBCBPA_00037	DECGPNOD_00036	EMPPDBLB_00037	-	-	-	-	-	-	-	-	-	-	-
WP_000346041.1	DegT/DnrJ/EryC1/StrS family aminotransferase	-	-	-	-	-	-	-	-	-	-	-	-	-	-	EGILBDJF_00044	NPLKCODP_00044	IKPAECBP_00049	KJACPBJN_00051	PICNJFNO_00048	KAEIBKNF_00044	MMJMKMED_00043	KJKOCJOO_00038	KHALAHGD_00038	LDBBCBPA_00038	DECGPNOD_00037	EMPPDBLB_00038	-	-	-	-	-	-	-	-	-	-	-
WP_001046759.1	acylneuraminate cytidylyltransferase family protein	-	-	-	-	-	-	-	-	-	-	-	-	-	-	EGILBDJF_00045	NPLKCODP_00045	IKPAECBP_00050	KJACPBJN_00052	PICNJFNO_00049	KAEIBKNF_00045	MMJMKMED_00044	KJKOCJOO_00039	KHALAHGD_00039	LDBBCBPA_00039	DECGPNOD_00038	EMPPDBLB_00039	-	-	-	-	-	-	-	-	-	-	-
ASV06245.1	alcohol dehydrogenase	-	-	-	-	-	-	-	-	-	-	-	-	-	-	EGILBDJF_00046	NPLKCODP_00046	IKPAECBP_00051	KJACPBJN_00053	PICNJFNO_00050	KAEIBKNF_00046	MMJMKMED_00045	KJKOCJOO_00040	KHALAHGD_00040	LDBBCBPA_00040	DECGPNOD_00039	EMPPDBLB_00040	-	-	-	-	HOCEJPKF_00003	OCMOGHMG_00003	BEBPCDIC_00003	IKILPMCO_00003	-	-	-
EMN47105.1	radical SAM domain protein	-	-	-	-	-	-	-	-	-	-	-	-	-	-	EGILBDJF_00047	NPLKCODP_00047	IKPAECBP_00052	KJACPBJN_00054	PICNJFNO_00051	KAEIBKNF_00047	MMJMKMED_00046	KJKOCJOO_00041	KHALAHGD_00041	LDBBCBPA_00041	DECGPNOD_00040	EMPPDBLB_00041	-	-	-	-	-	-	-	-	-	-	-
WP_002115474.1	class I SAM-dependent methyltransferase	-	-	-	-	-	-	-	-	-	-	-	-	-	-	EGILBDJF_00048	NPLKCODP_00048	IKPAECBP_00053	KJACPBJN_00055	PICNJFNO_00052	KAEIBKNF_00048	MMJMKMED_00047	KJKOCJOO_00042	KHALAHGD_00042	LDBBCBPA_00042	DECGPNOD_00041	EMPPDBLB_00042	-	-	-	-	-	-	-	-	-	-	-
ASV06242.1	carbamoyl transferase	-	-	-	-	-	-	-	-	-	-	-	-	-	-	EGILBDJF_00049	NPLKCODP_00049	IKPAECBP_00054	KJACPBJN_00056	-	-	MMJMKMED_00049,MMJMKMED_00048	KJKOCJOO_00043	KHALAHGD_00043	LDBBCBPA_00043	DECGPNOD_00042	EMPPDBLB_00043	-	-	-	-	HOCEJPKF_00009	OCMOGHMG_00009	BEBPCDIC_00009	IKILPMCO_00015	-	-	-
ASV06256.1	acylneuraminate cytidylyltransferase	-	-	-	-	-	-	-	-	-	-	-	-	-	-	EGILBDJF_00033	NPLKCODP_00033	IKPAECBP_00038	KJACPBJN_00048	PICNJFNO_00038	KAEIBKNF_00035	MMJMKMED_00032	KJKOCJOO_00029	KHALAHGD_00029	LDBBCBPA_00029	DECGPNOD_00028	EMPPDBLB_00029	CMJIBHMJ_00025	FMPCBLDD_00025	NDGMCBDO_00025	CFAAODIM_00025	-	-	-	-	-	-	-
ASV06255.1	NAD-dependent dehydratase	-	-	-	-	-	-	-	-	-	-	-	-	-	-	EGILBDJF_00034	NPLKCODP_00034	IKPAECBP_00039	KJACPBJN_00042	PICNJFNO_00039	KAEIBKNF_00036	MMJMKMED_00033	KJKOCJOO_00030	KHALAHGD_00030	LDBBCBPA_00030	DECGPNOD_00029	EMPPDBLB_00030	CMJIBHMJ_00016	FMPCBLDD_00016	NDGMCBDO_00016	CFAAODIM_00016	HOCEJPKF_00056	OCMOGHMG_00057	BEBPCDIC_00053	IKILPMCO_00053	-	-	-
ASV06253.1	acetyltransferase	-	-	-	-	-	-	-	-	-	-	-	-	-	-	EGILBDJF_00038	NPLKCODP_00038	IKPAECBP_00043	-	PICNJFNO_00041	KAEIBKNF_00038	MMJMKMED_00035	KJKOCJOO_00032	KHALAHGD_00032	LDBBCBPA_00032	DECGPNOD_00031	EMPPDBLB_00032	CMJIBHMJ_00018	FMPCBLDD_00018	NDGMCBDO_00018	CFAAODIM_00018	-	-	-	-	-	-	-
ASV06252.1	N-acetylneuraminate synthase	-	-	-	-	-	-	-	-	-	-	-	FFKENEBF_00047	-	-	EGILBDJF_00039	NPLKCODP_00039	IKPAECBP_00044	KJACPBJN_00045	PICNJFNO_00042	KAEIBKNF_00039	MMJMKMED_00036	KJKOCJOO_00033	KHALAHGD_00033	LDBBCBPA_00033	DECGPNOD_00032	EMPPDBLB_00033	CMJIBHMJ_00019	FMPCBLDD_00019	NDGMCBDO_00019	CFAAODIM_00019	HOCEJPKF_00030	OCMOGHMG_00029	BEBPCDIC_00025	IKILPMCO_00027	-	-	-
WP_000823146.1	UDP-N-acetylglucosamine 2-epimerase	-	-	-	-	-	-	-	-	-	-	-	-	-	-	EGILBDJF_00040	NPLKCODP_00040	IKPAECBP_00045	KJACPBJN_00046	PICNJFNO_00043	KAEIBKNF_00040	MMJMKMED_00037	KJKOCJOO_00034	KHALAHGD_00034	LDBBCBPA_00034	DECGPNOD_00033	EMPPDBLB_00034	CMJIBHMJ_00020	FMPCBLDD_00020	NDGMCBDO_00020	CFAAODIM_00020	-	-	-	-	-	-	-
ASV06230.1	glycosyltransferase	-	-	-	-	-	-	-	-	-	-	-	-	-	-	EGILBDJF_00074	NPLKCODP_00074	IKPAECBP_00080	KJACPBJN_00090	PICNJFNO_00076	KAEIBKNF_00066	MMJMKMED_00070	KJKOCJOO_00062	KHALAHGD_00062	LDBBCBPA_00062	DECGPNOD_00061	EMPPDBLB_00061	CMJIBHMJ_00051	FMPCBLDD_00050	NDGMCBDO_00050	CFAAODIM_00050	-	-	-	-	-	-	-
ASV06241.1	transferase, LIC12162 family protein	-	-	-	-	-	-	-	-	-	-	-	-	-	-	-	-	-	-	PICNJFNO_00053	KAEIBKNF_00049	MMJMKMED_00051	KJKOCJOO_00044	KHALAHGD_00044	LDBBCBPA_00044	DECGPNOD_00043	EMPPDBLB_00044	-	-	-	-	-	-	-	-	-	-	-
WP_000547460.1	6-phosphogluconolactonase	-	-	-	-	-	-	-	-	-	-	-	-	-	-	-	-	-	-	PICNJFNO_00055	KAEIBKNF_00050	MMJMKMED_00052	KJKOCJOO_00045	KHALAHGD_00045	LDBBCBPA_00045	DECGPNOD_00044	EMPPDBLB_00045	-	-	-	-	HOCEJPKF_00037	OCMOGHMG_00037	BEBPCDIC_00033	IKILPMCO_00034	-	-	-
WP_001206408.1	class I SAM-dependent methyltransferase	-	-	-	-	-	-	-	-	-	-	-	-	-	-	-	-	-	-	-	-	-	KJKOCJOO_00026	KHALAHGD_00026	LDBBCBPA_00026	DECGPNOD_00025	EMPPDBLB_00026	-	-	-	-	-	-	-	-	-	-	-
ASV06258.1	glycosyltransferase	-	-	-	-	-	-	-	-	-	-	-	-	-	-	-	-	-	-	-	-	-	KJKOCJOO_00027	KHALAHGD_00027	LDBBCBPA_00027	DECGPNOD_00026	EMPPDBLB_00027	-	-	-	-	-	-	-	-	-	-	-
ASV06257.1	hypothetical protein	-	-	-	-	-	-	-	-	-	-	-	-	-	-	-	-	-	-	-	-	-	KJKOCJOO_00028	KHALAHGD_00028	LDBBCBPA_00028	DECGPNOD_00027	EMPPDBLB_00028	-	-	-	-	-	-	-	-	-	-	-
ASV06254.1	aminotransferase DegT	-	-	-	-	-	-	-	-	-	-	-	-	-	-	-	-	-	KJACPBJN_00043	PICNJFNO_00040	KAEIBKNF_00037	MMJMKMED_00034	KJKOCJOO_00031	KHALAHGD_00031	LDBBCBPA_00031	DECGPNOD_00030	EMPPDBLB_00031	CMJIBHMJ_00017	FMPCBLDD_00017	NDGMCBDO_00017	CFAAODIM_00017	-	-	-	-	-	-	-
ASV06238.1	2,4-dihydroxyhept-2-ene-1,7-dioic acid aldolase	-	-	-	-	-	-	-	-	-	-	-	-	-	-	-	-	-	-	PICNJFNO_00058	KAEIBKNF_00052	MMJMKMED_00054	KJKOCJOO_00047	KHALAHGD_00048	LDBBCBPA_00048	DECGPNOD_00046	EMPPDBLB_00047	-	-	-	-	HOCEJPKF_00040	OCMOGHMG_00039	BEBPCDIC_00036	IKILPMCO_00037	-	-	-
WP_000848236.1	3-deoxy-manno-octulosonate cytidylyltransferase	-	-	-	-	-	-	-	-	-	-	-	-	-	-	-	-	-	-	PICNJFNO_00059	KAEIBKNF_00053	MMJMKMED_00055	KJKOCJOO_00048	KHALAHGD_00049	LDBBCBPA_00049	DECGPNOD_00047	EMPPDBLB_00048	-	-	-	-	HOCEJPKF_00041	OCMOGHMG_00040	BEBPCDIC_00037	IKILPMCO_00038	-	-	-
WP_002115390.1	inositol monophosphatase	-	-	-	-	-	-	-	-	-	-	-	-	-	-	-	-	-	-	PICNJFNO_00061	KAEIBKNF_00055	MMJMKMED_00057	KJKOCJOO_00050	KHALAHGD_00051	LDBBCBPA_00051	DECGPNOD_00049	EMPPDBLB_00050	-	-	-	-	HOCEJPKF_00043	OCMOGHMG_00042	BEBPCDIC_00039	IKILPMCO_00040	-	-	-
WP_000661931.1	class I SAM-dependent methyltransferase	-	-	-	-	-	-	-	-	-	-	-	-	-	-	-	-	-	-	PICNJFNO_00062	KAEIBKNF_00056	MMJMKMED_00058	KJKOCJOO_00051	KHALAHGD_00052	LDBBCBPA_00052	DECGPNOD_00050	EMPPDBLB_00051	-	-	-	-	HOCEJPKF_00048	OCMOGHMG_00047	BEBPCDIC_00045	IKILPMCO_00045	-	-	-
KPA24414.1	Carbohydrate biosynthesis protein	-	-	-	-	-	-	-	-	-	-	-	-	-	-	-	-	-	KJACPBJN_00079	PICNJFNO_00064	KAEIBKNF_00058	MMJMKMED_00060	KJKOCJOO_00054	KHALAHGD_00054	LDBBCBPA_00054	DECGPNOD_00052	EMPPDBLB_00053	-	-	-	-	HOCEJPKF_00050	OCMOGHMG_00050	BEBPCDIC_00047	IKILPMCO_00047	-	-	-
WP_002733634.1	GNAT family N-acetyltransferase	-	-	-	-	-	-	-	-	-	-	-	-	-	-	EGILBDJF_00050	NPLKCODP_00050	IKPAECBP_00055	KJACPBJN_00057	-	-	-	-	-	-	-	-	-	-	-	-	-	-	-	-	-	-	-
WP_002733540.1	hypothetical protein	-	-	-	-	-	-	-	-	-	-	-	-	-	-	EGILBDJF_00051	NPLKCODP_00051	IKPAECBP_00056	KJACPBJN_00058	-	-	-	-	-	-	-	-	-	-	-	-	-	-	-	-	-	-	-
WP_002733677.1	hypothetical protein	-	-	-	-	-	-	-	-	-	-	-	-	-	-	EGILBDJF_00052	NPLKCODP_00052	IKPAECBP_00057	KJACPBJN_00059	-	-	-	-	-	-	-	-	-	-	-	-	-	-	-	-	-	-	-
WP_002738314.1	hypothetical protein	-	-	-	-	-	-	-	-	-	-	-	-	-	-	EGILBDJF_00053	NPLKCODP_00053	IKPAECBP_00058	KJACPBJN_00060	-	-	-	-	-	-	-	-	-	-	-	-	-	-	-	-	-	-	-
WP_002733728.1	LIC12162 family protein	-	-	-	-	-	-	-	-	-	-	-	-	-	-	EGILBDJF_00054	NPLKCODP_00054	IKPAECBP_00060	KJACPBJN_00061	-	-	-	-	-	-	-	-	-	-	-	-	-	-	-	-	-	-	-
WP_002733668.1	cyclase family protein	-	-	-	-	-	-	-	-	-	-	-	-	-	-	EGILBDJF_00055	NPLKCODP_00055	IKPAECBP_00061	KJACPBJN_00062	-	-	-	-	-	-	-	-	-	-	-	-	-	-	-	-	-	-	-
WP_230456967.1	methyltransferase domain-containing protein	-	-	-	-	-	-	-	-	-	-	-	-	-	-	EGILBDJF_00056	NPLKCODP_00056	IKPAECBP_00062	KJACPBJN_00068,KJACPBJN_00063	-	-	-	-	-	-	-	-	-	-	-	-	-	-	-	-	-	-	-
WP_032850919.1	histidinol-phosphate aminotransferase family protein	-	-	-	-	-	-	-	-	-	-	-	-	-	-	EGILBDJF_00057	NPLKCODP_00057	IKPAECBP_00063	KJACPBJN_00065	-	-	-	-	-	-	-	-	-	-	-	-	-	-	-	-	-	-	-
WP_002733692.1	Gfo/Idh/MocA family oxidoreductase	-	-	-	-	-	-	-	-	-	-	-	-	-	-	EGILBDJF_00058	NPLKCODP_00058	IKPAECBP_00064	KJACPBJN_00066	-	-	-	-	-	-	-	-	-	-	-	-	-	-	-	-	-	-	-
WP_016749097.1	hypothetical protein	-	-	-	-	-	-	-	-	-	-	-	-	-	-	EGILBDJF_00060	NPLKCODP_00059	IKPAECBP_00066	KJACPBJN_00067	-	-	-	-	-	-	-	-	-	-	-	-	-	-	-	-	-	-	-
WP_002733722.1	hypothetical protein	-	-	-	-	-	-	-	-	-	-	-	-	-	-	EGILBDJF_00061	NPLKCODP_00061	IKPAECBP_00067	KJACPBJN_00069	-	-	-	-	-	-	-	-	-	-	-	-	-	-	-	-	-	-	-
WP_002733600.1	3-deoxy-manno-octulosonate cytidylyltransferase	-	-	-	-	-	-	-	-	-	-	-	-	-	-	EGILBDJF_00062	NPLKCODP_00062	IKPAECBP_00068	KJACPBJN_00070	-	-	-	-	-	-	-	-	-	-	-	-	-	-	-	-	-	-	-
WP_002733582.1	SDR family oxidoreductase	-	-	-	-	-	-	-	-	-	-	-	-	-	-	EGILBDJF_00064	NPLKCODP_00064	IKPAECBP_00070	KJACPBJN_00072	-	-	-	-	-	-	-	-	-	-	-	-	-	-	-	-	-	-	-
WP_002733685.1	3-dehydroquinate synthase	-	-	-	-	-	-	-	-	-	-	-	-	-	-	EGILBDJF_00065	NPLKCODP_00065	IKPAECBP_00071	KJACPBJN_00073	-	-	-	-	-	-	-	-	-	-	-	-	-	-	-	-	-	-	-
WP_002733555.1	class I SAM-dependent methyltransferase	-	-	-	-	-	-	-	-	-	-	-	-	-	-	EGILBDJF_00023	NPLKCODP_00023	IKPAECBP_00026	KJACPBJN_00031	PICNJFNO_00027	KAEIBKNF_00025	MMJMKMED_00022	-	-	-	-	-	-	-	-	-	-	-	-	-	-	-	-
WP_002733741.1	methyltransferase, TIGR04325 family	-	-	-	-	-	-	-	-	-	-	-	-	-	-	EGILBDJF_00025	NPLKCODP_00025	IKPAECBP_00028	KJACPBJN_00034	-	KAEIBKNF_00027	MMJMKMED_00024	-	-	-	-	-	-	-	-	-	-	-	-	-	-	-	-
WP_118883548.1	putative sugar O-methyltransferase	-	-	-	-	-	-	-	-	-	-	-	-	-	-	EGILBDJF_00027	NPLKCODP_00027	IKPAECBP_00030	KJACPBJN_00036	PICNJFNO_00032	KAEIBKNF_00029	MMJMKMED_00026	-	-	-	-	-	-	-	-	-	-	-	-	-	-	-	-
WP_016749081.1	NAD(P)-dependent oxidoreductase	-	-	-	-	-	-	-	-	-	-	-	-	-	-	EGILBDJF_00028	NPLKCODP_00028	IKPAECBP_00031	KJACPBJN_00037	PICNJFNO_00033	KAEIBKNF_00030	MMJMKMED_00027	-	-	-	-	-	-	-	-	-	-	-	-	-	-	-	-
WP_002744551.1	SDR family oxidoreductase	-	-	-	-	-	-	-	-	-	-	-	-	-	-	EGILBDJF_00030	NPLKCODP_00030	IKPAECBP_00033	KJACPBJN_00039	PICNJFNO_00035	KAEIBKNF_00032	MMJMKMED_00029	-	-	-	-	-	-	-	-	-	-	-	-	-	-	-	-
WP_002733548.1	nucleotide sugar dehydrogenase	-	-	-	-	-	-	-	-	-	-	-	-	-	-	EGILBDJF_00035	NPLKCODP_00035	IKPAECBP_00040	-	-	-	-	-	-	-	-	-	-	-	-	-	-	-	-	-	-	-	-
WP_002733638.1	NAD-dependent epimerase/dehydratase family protein	-	-	-	-	-	-	-	-	-	-	-	-	-	-	EGILBDJF_00036	NPLKCODP_00036	IKPAECBP_00041	-	-	-	-	-	-	-	-	-	-	-	-	-	-	-	-	-	-	-	-
WP_002733599.1	DegT/DnrJ/EryC1/StrS family aminotransferase	-	-	-	-	-	-	-	-	-	-	-	-	-	-	EGILBDJF_00037	NPLKCODP_00037	IKPAECBP_00042	-	-	-	-	-	-	-	-	-	-	-	-	-	-	-	-	-	-	-	-
AXX16198.1	hypothetical protein	-	-	-	-	-	-	-	-	-	-	-	-	-	-	EGILBDJF_00094	NPLKCODP_00094	IKPAECBP_00098	-	-	-	-	-	-	-	-	-	-	-	-	-	-	-	-	-	-	-	-
PTM49655.1	hypothetical protein	-	-	-	-	-	-	-	-	-	-	-	-	-	-	EGILBDJF_00095	NPLKCODP_00095	IKPAECBP_00099	-	-	-	-	-	-	-	-	-	-	-	-	-	-	-	-	-	-	-	-
No significant similarity found	hypothetical protein	-	-	-	-	-	-	-	-	-	-	-	-	-	-	EGILBDJF_00084	NPLKCODP_00084	-	-	-	-	-	-	-	-	-	-	-	-	-	-	-	-	-	-	-	-	-
WP_154645258.1	putative sugar O-methyltransferase	HDOIHKPE_00051	GBOBKLJD_00039	OKLALEIE_00039	GPHEKJHC_00039	-	-	-	-	-	-	-	-	-	-	-	-	-	-	-	-	-	-	-	-	-	-	-	-	-	-	-	-	-	-	-	-	-
WP_004777126.1	polysaccharide biosynthesis PFTS motif protein	HDOIHKPE_00048	GBOBKLJD_00037	OKLALEIE_00037	GPHEKJHC_00037	-	-	-	-	-	-	-	-	-	-	-	-	-	-	-	-	-	-	-	-	-	-	-	-	-	-	-	-	-	-	-	-	-
WP_004753843.1	methyltransferase domain-containing protein	HDOIHKPE_00049	GBOBKLJD_00038	OKLALEIE_00038	GPHEKJHC_00038	-	-	-	-	-	-	-	-	-	-	-	-	-	-	-	-	-	-	-	-	-	-	-	-	-	-	-	-	-	-	-	-	-
WP_016560406.1	class I SAM-dependent methyltransferase	HDOIHKPE_00024	-	-	-	-	-	-	-	-	-	-	-	-	-	-	-	-	-	-	-	-	-	-	-	DECGPNOD_00016	EMPPDBLB_00016	-	-	-	-	-	-	-	-	-	-	-
WP_002189135.1	glycosyltransferase	-	-	-	-	-	-	-	-	-	-	-	-	-	-	-	-	-	-	-	-	-	-	-	-	-	-	-	-	-	-	HOCEJPKF_00051	OCMOGHMG_00051	BEBPCDIC_00048	IKILPMCO_00048	-	-	-
ALO00188.1	LPS biosynthesis protein	-	-	-	-	-	-	-	-	-	-	-	-	-	-	-	-	-	-	-	-	-	-	-	-	-	-	-	-	-	-	HOCEJPKF_00052	OCMOGHMG_00052	BEBPCDIC_00049	IKILPMCO_00049	-	-	-
WP_002188939.1	imidazole glycerol phosphate synthase subunit HisH	-	-	-	-	-	-	-	-	-	-	-	-	-	-	-	-	-	-	-	-	-	-	-	-	-	-	-	-	-	-	HOCEJPKF_00053	OCMOGHMG_00053	BEBPCDIC_00050	IKILPMCO_00050	-	-	-
WP_025177747.1	AglZ/HisF2 family acetamidino modification protein	-	-	-	-	-	-	-	-	-	-	-	-	-	-	-	-	-	-	-	-	-	-	-	-	-	-	CMJIBHMJ_00023	FMPCBLDD_00023	NDGMCBDO_00023	CFAAODIM_00023	HOCEJPKF_00054	OCMOGHMG_00054	BEBPCDIC_00051	IKILPMCO_00051	-	DKNEGJGE_00009	-
ALE38993.1	Glycosyltransferase	-	-	-	-	-	-	-	-	-	-	-	-	-	-	-	-	-	-	-	-	-	-	-	-	-	-	-	-	-	-	HOCEJPKF_00055	OCMOGHMG_00056	BEBPCDIC_00052	IKILPMCO_00052	-	-	-
KAA1288357.1	NAD(P)-dependent oxidoreductase	-	-	-	-	-	-	-	-	-	-	-	-	-	-	-	-	-	-	-	-	-	-	-	-	-	-	-	-	-	-	HOCEJPKF_00058	OCMOGHMG_00059	BEBPCDIC_00055	IKILPMCO_00055	-	-	-
EJP14641.1	RmlD substrate binding domain protein	-	-	-	-	-	-	-	-	-	-	-	-	-	-	-	-	-	-	-	-	-	-	-	-	-	-	-	-	-	-	HOCEJPKF_00059	OCMOGHMG_00060	BEBPCDIC_00056	IKILPMCO_00056	-	-	-
WP_061243563.1	formyl transferase	-	-	-	-	-	-	-	-	-	-	-	-	-	-	-	-	-	-	-	-	-	-	-	-	-	-	-	-	-	-	HOCEJPKF_00015	OCMOGHMG_00015	-	-	-	-	-
WP_061243565.1	zinc-binding alcohol dehydrogenase	-	-	-	-	-	-	-	-	-	-	-	-	-	-	-	-	-	-	-	-	-	-	-	-	-	-	-	-	-	-	HOCEJPKF_00016	OCMOGHMG_00016	BEBPCDIC_00016	-	-	-	-
EMM81927.1	oxidoreductase, NAD-binding domain protein	-	-	-	-	-	-	-	-	-	-	-	-	-	-	-	-	-	-	-	-	-	-	-	-	-	-	-	-	-	-	HOCEJPKF_00017	OCMOGHMG_00017	BEBPCDIC_00017	-	-	-	-
KAA1288384.1	class I SAM-dependent methyltransferase	-	-	-	-	-	-	-	-	-	-	-	-	-	-	-	-	-	-	-	-	-	-	-	-	-	-	-	-	-	-	HOCEJPKF_00018	OCMOGHMG_00019	BEBPCDIC_00018	IKILPMCO_00017	-	-	-
WP_001075146.1	class I SAM-dependent methyltransferase	-	-	-	-	-	-	-	-	-	-	-	-	-	-	-	-	-	-	-	-	-	-	-	-	-	-	-	-	-	-	HOCEJPKF_00019	OCMOGHMG_00020	BEBPCDIC_00019	-	-	-	-
WP_061243569.1	DUF4910 domain-containing protein	-	-	-	-	-	-	-	-	-	-	-	-	-	-	-	-	-	-	-	-	-	-	-	-	-	-	-	-	-	-	HOCEJPKF_00025	OCMOGHMG_00022	BEBPCDIC_00020	IKILPMCO_00022	-	-	-
EMN46735.1	hypothetical protein	-	-	-	-	-	-	-	-	-	-	-	-	-	-	-	-	-	-	-	-	-	-	-	-	-	-	-	-	-	-	HOCEJPKF_00027	OCMOGHMG_00025	BEBPCDIC_00022	IKILPMCO_00024	-	-	-
WP_000601340.1	SDR family oxidoreductase	-	-	-	-	-	-	-	-	-	-	-	-	-	-	-	-	-	-	-	-	-	-	-	-	-	-	-	-	-	-	HOCEJPKF_00028	OCMOGHMG_00027	BEBPCDIC_00023	IKILPMCO_00025	-	-	-
WP_061243573.1	aldo/keto reductase	-	-	-	-	-	-	-	-	-	-	-	-	-	-	-	-	-	-	-	-	-	-	-	-	-	-	-	-	-	-	HOCEJPKF_00029	OCMOGHMG_00028	BEBPCDIC_00024	IKILPMCO_00026	-	-	-
WP_002098087.1	hypothetical protein	-	-	-	-	-	-	-	-	-	-	-	-	-	-	-	-	-	-	-	-	-	-	-	-	-	-	-	-	-	-	HOCEJPKF_00031	OCMOGHMG_00030	BEBPCDIC_00026	IKILPMCO_00028	-	-	-
WP_000580576.1	WbqC family protein	-	-	-	-	-	-	-	-	-	-	-	-	-	-	-	-	-	-	-	-	-	-	-	-	-	-	-	-	-	-	HOCEJPKF_00032	OCMOGHMG_00031	BEBPCDIC_00028	IKILPMCO_00029	-	-	-
WP_002078520.1	DegT/DnrJ/EryC1/StrS family aminotransferase	-	-	-	-	-	-	-	-	-	-	-	-	-	-	-	-	-	-	-	-	-	-	-	-	-	-	-	-	-	-	HOCEJPKF_00033	OCMOGHMG_00032	BEBPCDIC_00029	IKILPMCO_00030	-	-	-
WP_000614938.1	ATP-binding cassette domain-containing protein	-	-	-	-	-	-	-	-	-	-	-	-	-	-	-	-	-	-	-	-	-	-	-	-	-	-	-	-	-	-	HOCEJPKF_00034	OCMOGHMG_00033	BEBPCDIC_00030	IKILPMCO_00031	-	-	-
ADC94108.1	hypothetical protein	-	-	-	-	-	-	-	-	-	-	-	-	-	-	-	-	-	-	-	-	-	-	-	-	-	-	-	-	-	-	HOCEJPKF_00035	OCMOGHMG_00034	BEBPCDIC_00031	IKILPMCO_00032	-	-	-
WP_061526063.1	LIC12162 family protein	-	-	-	-	-	-	-	-	-	-	-	-	-	-	-	-	-	-	-	-	-	-	-	-	-	-	-	-	-	-	HOCEJPKF_00036	OCMOGHMG_00036	BEBPCDIC_00032	IKILPMCO_00033	-	-	-
KAA1288374.1	phosphoheptose isomerase	-	-	-	-	-	-	-	-	-	-	-	-	-	-	-	-	-	-	PICNJFNO_00056	-	-	-	-	-	-	-	-	-	-	-	HOCEJPKF_00039	OCMOGHMG_00038	BEBPCDIC_00035	IKILPMCO_00036	-	-	-
WP_000540841.1	putative sugar O-methyltransferase	-	-	-	-	-	-	-	-	-	-	-	-	-	-	-	-	-	-	-	-	-	-	-	-	-	-	-	-	-	-	HOCEJPKF_00044	OCMOGHMG_00043	BEBPCDIC_00041	IKILPMCO_00041	-	-	-
KAA1288368.1	hypothetical protein	-	-	-	-	-	-	-	-	-	-	-	-	-	-	-	-	-	-	-	-	-	-	-	-	-	-	-	-	-	-	HOCEJPKF_00045	OCMOGHMG_00044	BEBPCDIC_00042	IKILPMCO_00042	-	-	-
KAA1288367.1	hypothetical protein	-	-	-	-	-	-	-	-	-	-	-	-	-	-	-	-	-	-	-	-	-	-	-	-	-	-	-	-	-	-	HOCEJPKF_00046	OCMOGHMG_00045	BEBPCDIC_00043	IKILPMCO_00043	-	-	-
WP_061243604.1	oligosaccharide repeat unit polymerase	-	-	-	-	-	-	-	-	-	-	-	-	-	-	-	-	-	-	-	-	-	-	-	-	-	-	-	-	-	-	HOCEJPKF_00064	OCMOGHMG_00065	BEBPCDIC_00061	IKILPMCO_00061	-	-	-
WP_001136118.1	N-acetylneuraminate synthase family protein	-	-	-	-	-	-	-	-	-	-	-	-	-	-	-	-	-	-	-	-	-	-	-	-	-	-	-	-	-	-	HOCEJPKF_00005	OCMOGHMG_00005	BEBPCDIC_00005	IKILPMCO_00005	-	-	-
WP_000287382.1	class I SAM-dependent methyltransferase	-	-	-	-	-	-	-	-	-	-	-	-	-	-	-	-	-	-	-	-	-	-	-	-	-	-	-	-	-	-	HOCEJPKF_00007	OCMOGHMG_00007	BEBPCDIC_00007	-	-	-	-
WP_000490616.1	hypothetical protein	-	-	-	-	-	-	-	-	-	-	-	-	-	-	-	-	-	-	-	-	-	-	-	-	-	-	-	-	-	-	HOCEJPKF_00008	OCMOGHMG_00008	BEBPCDIC_00008	-	-	-	-
WP_061243554.1	DegT/DnrJ/EryC1/StrS family aminotransferase	-	-	-	-	-	-	-	-	-	-	-	-	-	-	-	-	-	-	-	-	-	-	-	-	-	-	-	-	-	-	HOCEJPKF_00010	OCMOGHMG_00010	BEBPCDIC_00010	IKILPMCO_00009	-	-	-
WP_002189144.1	carbamoyltransferase	-	-	-	-	-	-	-	-	-	-	-	-	-	-	-	-	-	-	-	-	-	-	-	-	-	-	-	-	-	-	HOCEJPKF_00011	OCMOGHMG_00011	BEBPCDIC_00011	IKILPMCO_00010	-	-	-
KAA1288387.1	hypothetical protein	-	-	-	-	-	-	-	-	-	-	-	-	-	-	-	-	-	-	-	-	-	-	-	-	-	-	-	-	-	-	HOCEJPKF_00014	OCMOGHMG_00014	BEBPCDIC_00014	IKILPMCO_00013	-	-	-
WP_000405259.1	methyltransferase domain-containing protein	-	GBOBKLJD_00021	OKLALEIE_00021	GPHEKJHC_00021	-	-	-	-	-	-	-	-	-	-	-	-	IKPAECBP_00022	-	-	-	-	-	-	-	-	-	-	-	-	-	-	-	-	-	-	-	-
WP_000980525.1	SDR family oxidoreductase	-	GBOBKLJD_00020	OKLALEIE_00020	GPHEKJHC_00020	-	-	-	-	-	-	-	-	-	-	-	-	-	-	-	-	-	-	-	-	-	-	-	-	-	-	-	-	-	-	-	-	-
EKP83930.1	hypothetical protein	-	GBOBKLJD_00022	OKLALEIE_00022	GPHEKJHC_00022	-	-	-	-	-	-	-	-	-	-	-	-	-	-	-	-	-	-	-	-	-	-	-	-	-	-	-	-	-	-	-	-	-
No significant similarity found	hypothetical protein	-	-	OKLALEIE_00056	GPHEKJHC_00055	-	MKJKCHFL_00055	-	-	-	-	-	-	-	-	-	-	-	-	-	-	-	-	-	-	-	-	-	-	-	-	-	-	-	-	-	-	-
EMO12904.1	integrase core domain protein	-	-	-	-	-	-	FOHLDPLE_00090	-	-	-	-	-	-	-	-	-	-	-	-	-	-	-	-	-	-	-	-	-	-	-	HOCEJPKF_00021	-	-	-	-	-	-
ABJ75761.1	conserved hypothetical protein	-	-	-	-	-	-	-	-	-	-	-	-	-	-	-	-	-	-	-	-	-	-	-	-	-	-	-	-	-	-	-	-	BEBPCDIC_00044	IKILPMCO_00044	-	-	-
WP_004779587.1	GNAT family N-acetyltransferase	-	-	-	-	-	-	-	-	-	-	-	-	-	-	-	-	-	-	-	-	-	-	-	-	-	-	-	-	-	-	-	-	BEBPCDIC_00015	IKILPMCO_00014	-	-	-
WP_010569376.1	UDP-galactopyranose mutase	-	-	-	-	-	-	-	-	-	-	-	-	-	-	-	-	-	-	-	-	-	-	-	-	-	-	-	-	-	-	-	-	-	-	-	DKNEGJGE_00035	BKLJDJKK_00044
EQA47190.1	hypothetical protein	-	-	-	-	-	-	-	-	-	-	-	-	-	-	-	-	-	-	-	-	-	-	-	-	-	-	-	-	-	-	-	-	-	-	-	DKNEGJGE_00025	BKLJDJKK_00031
WP_010569367.1	glycosyltransferase	-	-	-	-	-	-	-	-	-	-	-	-	-	-	-	-	-	-	-	-	-	-	-	-	-	-	-	-	-	-	-	-	-	-	-	DKNEGJGE_00026	BKLJDJKK_00039
WP_010569343.1	ABC transporter permease	-	-	-	-	-	-	-	-	-	-	-	-	-	-	-	-	-	-	-	-	-	-	-	-	-	-	-	-	-	-	-	-	-	-	-	DKNEGJGE_00002	BKLJDJKK_00024
WP_010569354.1	ABC transporter ATP-binding protein	-	-	-	-	-	-	-	-	-	-	-	-	-	-	-	-	-	-	-	-	-	-	-	-	-	-	-	-	-	-	-	-	-	-	-	DKNEGJGE_00013	BKLJDJKK_00025
EMO29502.1	N-acetylglucosaminylphosphatidylinositol deacetylase	-	-	-	-	-	-	-	-	-	-	-	FFKENEBF_00045	-	-	-	-	-	-	-	-	-	-	-	-	-	-	CMJIBHMJ_00033	FMPCBLDD_00032	NDGMCBDO_00032	CFAAODIM_00032	-	-	-	-	-	-	BKLJDJKK_00013
WP_004453033.1	transferase	-	-	-	-	-	-	-	-	-	-	-	-	-	-	-	-	-	-	-	-	-	-	-	-	-	-	CMJIBHMJ_00014	FMPCBLDD_00014	NDGMCBDO_00014	CFAAODIM_00014	-	-	-	-	-	-	-
WP_008396900.1	putative 2OG-Fe(II) oxygenase	-	-	-	-	-	-	-	-	-	-	-	-	-	-	-	-	-	-	-	-	-	-	-	-	-	-	CMJIBHMJ_00015	FMPCBLDD_00015	NDGMCBDO_00015	CFAAODIM_00015	-	-	-	-	-	-	-
WP_004453050.1	N-acetyl sugar amidotransferase	-	-	-	-	-	-	-	-	-	-	-	-	-	-	-	-	-	-	-	-	-	-	-	-	-	-	CMJIBHMJ_00022	FMPCBLDD_00022	NDGMCBDO_00022	CFAAODIM_00022	-	-	-	-	-	-	-
WP_004428869.1	imidazole glycerol phosphate synthase subunit HisH	-	-	-	-	-	-	-	-	-	-	-	-	-	-	-	-	-	-	-	-	-	-	-	-	-	-	CMJIBHMJ_00024	FMPCBLDD_00024	NDGMCBDO_00024	CFAAODIM_00024	-	-	-	-	-	-	-
WP_061236315.1	hypothetical protein	-	-	-	-	-	-	-	-	-	-	-	-	-	-	-	-	-	-	-	-	-	-	-	-	-	-	CMJIBHMJ_00026	FMPCBLDD_00026	NDGMCBDO_00026	CFAAODIM_00026	-	-	-	-	-	-	-
WP_004477920.1	pseudaminic acid cytidylyltransferase	-	-	-	-	-	-	-	-	-	-	-	-	-	-	-	-	-	-	-	-	-	-	-	-	-	-	CMJIBHMJ_00027	FMPCBLDD_00027	NDGMCBDO_00027	CFAAODIM_00027	-	-	-	-	-	-	-
WP_061205823.1	class I SAM-dependent methyltransferase	-	-	-	-	-	-	-	-	-	-	-	-	-	-	-	-	-	-	-	-	-	-	-	-	-	-	CMJIBHMJ_00031	FMPCBLDD_00030	NDGMCBDO_00030	CFAAODIM_00030	-	-	-	-	-	-	-
WP_004490032.1	N-acetylneuraminate synthase family protein	-	-	-	-	-	-	-	-	-	-	-	-	-	-	-	-	-	-	-	-	-	-	-	-	-	-	CMJIBHMJ_00034	FMPCBLDD_00033	NDGMCBDO_00033	CFAAODIM_00033	-	-	-	-	-	-	-
EMO29506.1	aminotransferase, class I/II	-	-	-	-	-	-	-	-	-	-	-	-	-	-	-	-	-	-	-	-	-	-	-	-	-	-	CMJIBHMJ_00035	FMPCBLDD_00034	NDGMCBDO_00034	CFAAODIM_00034	-	-	-	-	-	-	-
WP_061205827.1	ATP-grasp domain-containing protein	-	-	-	-	-	-	-	-	-	-	-	-	-	-	-	-	-	-	-	-	-	-	-	-	-	-	CMJIBHMJ_00036	FMPCBLDD_00035	NDGMCBDO_00035	CFAAODIM_00035	-	-	-	-	-	-	-
WP_004490144.1	RraA family protein	-	-	-	-	-	-	-	-	-	-	-	-	-	-	-	-	-	-	-	-	-	-	-	-	-	-	CMJIBHMJ_00037	FMPCBLDD_00036	NDGMCBDO_00036	CFAAODIM_00036	-	-	-	-	-	-	-
WP_004453031.1	methyltransferase	-	-	-	-	-	-	-	-	-	-	-	-	-	-	-	-	-	-	-	-	-	-	-	-	-	-	CMJIBHMJ_00038	FMPCBLDD_00037	NDGMCBDO_00037	CFAAODIM_00037	-	-	-	-	-	-	-
EMO29494.1	amidohydrolase family protein	-	-	-	-	-	-	-	-	-	-	-	-	-	-	-	-	-	-	-	-	-	-	-	-	-	-	CMJIBHMJ_00039	FMPCBLDD_00038	NDGMCBDO_00038	CFAAODIM_00038	-	-	-	-	-	-	-
WP_004490165.1	hypothetical protein	-	-	-	-	-	-	-	-	-	-	-	-	-	-	-	-	-	-	-	-	-	-	-	-	-	-	CMJIBHMJ_00040	FMPCBLDD_00039	NDGMCBDO_00039	CFAAODIM_00039	-	-	-	-	-	-	-
WP_004453021.1	LIC12162 family protein	-	-	-	-	-	-	-	-	-	-	-	-	-	-	-	-	-	-	-	-	-	-	-	-	-	-	CMJIBHMJ_00041	FMPCBLDD_00040	NDGMCBDO_00040	CFAAODIM_00040	-	-	-	-	-	-	-
WP_004453023.1	class I SAM-dependent methyltransferase	-	-	-	-	-	-	-	-	-	-	-	-	-	-	-	-	-	-	-	-	-	-	-	-	-	-	CMJIBHMJ_00042	FMPCBLDD_00041	NDGMCBDO_00041	CFAAODIM_00041	-	-	-	-	-	-	-
WP_004453071.1	glycosyltransferase	-	-	-	-	-	-	-	-	-	-	-	-	-	-	-	-	-	-	-	-	-	-	-	-	-	-	CMJIBHMJ_00043	FMPCBLDD_00042	NDGMCBDO_00042	CFAAODIM_00042	-	-	-	-	-	-	-
WP_032919695.1	hypothetical protein	-	-	-	-	-	-	-	-	-	-	-	-	-	-	-	-	-	-	-	-	-	-	-	-	-	-	CMJIBHMJ_00003	FMPCBLDD_00003	NDGMCBDO_00003	CFAAODIM_00003	-	-	-	-	-	-	-
EMO84930.1	putative membrane protein	-	-	-	-	-	-	-	-	-	-	-	-	-	-	-	-	-	-	-	-	-	-	-	-	-	-	CMJIBHMJ_00004	FMPCBLDD_00004	NDGMCBDO_00004	CFAAODIM_00004	-	-	-	-	-	-	-
WP_000275581.1	N-acetylneuraminate synthase family protein	-	-	-	-	-	-	-	-	-	-	-	-	-	-	-	-	-	-	-	-	-	-	-	-	-	-	CMJIBHMJ_00007	FMPCBLDD_00007	NDGMCBDO_00007	CFAAODIM_00007	-	-	-	-	-	-	-
WP_004453044.1	glycosyltransferase	-	-	-	-	-	-	-	-	-	-	-	-	-	-	-	-	-	-	-	-	-	-	-	-	-	-	CMJIBHMJ_00008	FMPCBLDD_00008	NDGMCBDO_00008	CFAAODIM_00008	-	-	-	-	-	-	-
WP_205276191.1	mandelate racemase/muconate lactonizing enzyme family protein	-	-	-	-	-	-	-	-	-	-	-	-	-	-	-	-	-	-	-	-	-	-	-	-	-	-	CMJIBHMJ_00009	FMPCBLDD_00009	NDGMCBDO_00009	CFAAODIM_00009	-	-	-	-	-	-	-
PJZ53394.1	hypothetical protein	-	-	-	-	-	-	-	-	-	-	-	-	-	-	-	-	-	-	-	-	-	-	-	-	-	-	CMJIBHMJ_00010	FMPCBLDD_00010	NDGMCBDO_00010	CFAAODIM_00010	-	-	-	-	-	-	-
WP_165781741.1	acylneuraminate cytidylyltransferase family protein	-	-	-	-	-	-	-	-	-	-	-	-	-	-	-	-	-	-	-	-	-	-	-	-	-	-	CMJIBHMJ_00011	FMPCBLDD_00011	NDGMCBDO_00011	CFAAODIM_00011	-	-	-	-	-	-	-
WP_205276194.1	methyltransferase domain-containing protein	-	-	-	-	-	-	-	-	-	-	-	-	-	-	-	-	-	-	-	-	-	-	-	-	-	-	CMJIBHMJ_00012	FMPCBLDD_00012	NDGMCBDO_00012	CFAAODIM_00012	-	-	-	-	-	-	-
WP_001031896.1	putative sugar O-methyltransferase	-	-	-	-	-	-	-	-	-	-	-	-	-	-	-	-	-	-	-	-	-	-	-	-	-	-	CMJIBHMJ_00013	FMPCBLDD_00013	NDGMCBDO_00013	CFAAODIM_00013	-	-	-	-	-	-	-
No significant similarity found	hypothetical protein	-	-	-	-	-	-	-	-	-	-	-	FFKENEBF_00012	-	-	-	-	-	KJACPBJN_00012	-	-	-	-	-	-	-	-	-	-	-	-	-	-	-	-	-	-	-
WP_141597549.1	sugar nucleotide-binding protein	-	-	-	-	-	-	-	-	-	-	-	-	-	-	-	-	IKPAECBP_00017	KJACPBJN_00018	PICNJFNO_00020	KAEIBKNF_00020	MMJMKMED_00017	-	-	-	-	-	-	-	-	-	-	-	-	-	-	-	-
WP_181756870.1	class I SAM-dependent methyltransferase	-	-	-	-	-	-	-	-	-	-	-	-	-	-	-	-	IKPAECBP_00018	KJACPBJN_00019	PICNJFNO_00021	KAEIBKNF_00021	MMJMKMED_00018	-	-	-	-	-	-	-	-	-	-	-	-	-	-	-	-
WP_141597507.1	phytanoyl-CoA dioxygenase family protein	-	-	-	-	-	-	-	-	-	-	-	-	-	-	-	-	IKPAECBP_00019	KJACPBJN_00020	PICNJFNO_00022	KAEIBKNF_00022	MMJMKMED_00019	-	-	-	-	-	-	-	-	-	-	-	-	-	-	-	-
WP_141597508.1	class I SAM-dependent methyltransferase	-	-	-	-	-	-	-	-	-	-	-	-	-	-	-	-	IKPAECBP_00020	KJACPBJN_00021	PICNJFNO_00023	KAEIBKNF_00023	MMJMKMED_00020	-	-	-	-	-	-	-	-	-	-	-	-	-	-	-	-
WP_004421032.1	polysaccharide deacetylase family protein	-	-	-	-	-	-	FOHLDPLE_00053	-	-	-	-	FFKENEBF_00065	-	-	-	-	-	-	-	-	-	-	-	-	-	-	-	-	-	-	-	-	-	-	-	-	-
WP_004421440.1	MaoC family dehydratase	-	-	-	-	-	-	FOHLDPLE_00054	-	-	-	-	FFKENEBF_00066	-	-	-	-	-	-	-	-	-	-	-	-	-	-	-	-	-	-	-	-	-	-	-	-	-
WP_004758347.1	hypothetical protein	-	-	-	-	-	-	FOHLDPLE_00055	-	-	-	-	FFKENEBF_00067	-	-	-	-	-	-	-	-	-	-	-	-	-	-	-	-	-	-	-	-	-	-	-	-	-
WP_032924954.1	hypothetical protein	-	-	-	-	-	-	-	-	-	-	-	-	-	-	-	-	-	-	-	-	-	-	-	-	-	-	-	FMPCBLDD_00029	NDGMCBDO_00029	CFAAODIM_00029	-	-	-	-	-	-	-
WP_001255897.1	hypothetical protein	-	-	-	-	-	-	-	-	-	-	-	-	-	-	-	-	-	-	-	-	MMJMKMED_00066	-	-	-	DECGPNOD_00058	-	-	-	-	-	-	-	-	-	-	-	-

## Sheet: rfb shared serovar (Fig5B)
Pairs of Leptospira species sharing the same serovar identity, used to analyze the genetic composition of rfb loci. The table corresponds to the matrix shown in Fig. 5B. The gbk files resulting from the annotation with Prokka, and containing the locus tags displayed here, are attached as supplementary material.
Best hit - Accession Number	Product name	L. broomi-Hurstbridge	L. fainei-Hurstbridge	L. borgpetersenii-Hardjo	L. interrogans-Hardjo	L. interrogans-Valbuzzi	L. kirschneri-Valbuzzi
WP_000050431.1	glycosyltransferase	DKNEGJGE_00020	KEICLHNB_00019	JBAGHCLE_00064	JPGFIHPI_00062	FHKEEJAD_00078	HCMCMBPJ_00065
WP_001084680.1	TIGR04325 family methyltransferase	DKNEGJGE_00021	KEICLHNB_00020	JBAGHCLE_00065	JPGFIHPI_00063	FHKEEJAD_00079	HCMCMBPJ_00066
WP_000343395.1	FdtA/QdtA family cupin domain-containing protein	DKNEGJGE_00022	KEICLHNB_00022	JBAGHCLE_00067	JPGFIHPI_00065	FHKEEJAD_00082	HCMCMBPJ_00068
WP_061250443.1	DegT/DnrJ/EryC1/StrS family aminotransferase	DKNEGJGE_00023	KEICLHNB_00023	JBAGHCLE_00068	JPGFIHPI_00066	FHKEEJAD_00084	HCMCMBPJ_00069
WP_000460023.1	polysaccharide biosynthesis protein	DKNEGJGE_00003	KEICLHNB_00003	JBAGHCLE_00057	JPGFIHPI_00056	FHKEEJAD_00066	HCMCMBPJ_00058
WP_000340715.1	MarR family EPS-associated transcriptional regulator	DKNEGJGE_00001	KEICLHNB_00001	JBAGHCLE_00001	JPGFIHPI_00001	FHKEEJAD_00001	HCMCMBPJ_00001
WP_000410275.1	GDP-L-fucose synthase	DKNEGJGE_00024	KEICLHNB_00024	JBAGHCLE_00002	JPGFIHPI_00002	FHKEEJAD_00002	HCMCMBPJ_00002
WP_002189135.1	glycosyltransferase	DKNEGJGE_00037	KEICLHNB_00037	JBAGHCLE_00070,JBAGHCLE_00004	JPGFIHPI_00046,JPGFIHPI_00068	FHKEEJAD_00087	HCMCMBPJ_00071
WP_000256648.1	Gfo/Idh/MocA family oxidoreductase	DKNEGJGE_00005	KEICLHNB_00005	JBAGHCLE_00012	JPGFIHPI_00012	-	-
WP_000723090.1	dTDP-glucose 4,6-dehydratase	DKNEGJGE_00029	KEICLHNB_00029	JBAGHCLE_00074	JPGFIHPI_00072	FHKEEJAD_00093	HCMCMBPJ_00075
WP_000842260.1	glucose-1-phosphate thymidylyltransferase RfbA	DKNEGJGE_00030	KEICLHNB_00030	JBAGHCLE_00075	JPGFIHPI_00073	FHKEEJAD_00094	HCMCMBPJ_00076
WP_000827960.1	DASS family sodium-coupled anion symporter	DKNEGJGE_00038	KEICLHNB_00038	JBAGHCLE_00079	JPGFIHPI_00077	FHKEEJAD_00100	HCMCMBPJ_00080
WP_025177747.1	AglZ/HisF2 family acetamidino modification protein	DKNEGJGE_00009	KEICLHNB_00008	JBAGHCLE_00051	JPGFIHPI_00049	-	-
WP_002189145.1	glycosyltransferase	-	-	JBAGHCLE_00071	JPGFIHPI_00069	FHKEEJAD_00090	HCMCMBPJ_00072
WP_001159758.1	dTDP-4-dehydrorhamnose 3,5-epimerase	-	-	JBAGHCLE_00072	JPGFIHPI_00070	FHKEEJAD_00091	HCMCMBPJ_00073
WP_000642153.1	dTDP-4-dehydrorhamnose reductase	-	-	JBAGHCLE_00073	JPGFIHPI_00071	FHKEEJAD_00092	HCMCMBPJ_00074
WP_000878673.1	glycosyltransferase family 2 protein	-	-	JBAGHCLE_00076	JPGFIHPI_00074	FHKEEJAD_00096	HCMCMBPJ_00077
WP_002189128.1	glycosyltransferase family 2 protein	-	-	JBAGHCLE_00077	JPGFIHPI_00075	FHKEEJAD_00097	HCMCMBPJ_00078
WP_000394240.1	glycosyltransferase family 2 protein	-	-	JBAGHCLE_00078	JPGFIHPI_00076	FHKEEJAD_00098	HCMCMBPJ_00079
WP_002189177.1	hypothetical protein	-	-	JBAGHCLE_00014	JPGFIHPI_00014	-	-
WP_000446476.1	GNAT family N-acetyltransferase	-	-	JBAGHCLE_00015	JPGFIHPI_00015	-	-
WP_025177743.1	zinc-binding alcohol dehydrogenase	-	-	JBAGHCLE_00016	JPGFIHPI_00016	-	-
WP_002098115.1	Gfo/Idh/MocA family oxidoreductase	-	-	JBAGHCLE_00017	JPGFIHPI_00017	-	-
WP_000786842.1	class I SAM-dependent methyltransferase	-	-	JBAGHCLE_00018	JPGFIHPI_00018	-	-
WP_001075146.1	class I SAM-dependent methyltransferase	-	-	JBAGHCLE_00019	JPGFIHPI_00019	-	-
WP_000093380.1	DUF4910 domain-containing protein	-	-	JBAGHCLE_00020	JPGFIHPI_00020	-	-
WP_000862747.1	glycosyltransferase family protein	-	-	JBAGHCLE_00021	JPGFIHPI_00021	-	-
WP_025177744.1	hypothetical protein	-	-	JBAGHCLE_00022	JPGFIHPI_00022	-	-
WP_002188997.1	SDR family oxidoreductase	-	-	JBAGHCLE_00023	JPGFIHPI_00023	-	-
WP_002188948.1	aldo/keto reductase	-	-	JBAGHCLE_00024	JPGFIHPI_00024	-	-
WP_002189187.1	N-acetylneuraminate synthase family protein	-	-	JBAGHCLE_00025	JPGFIHPI_00025	-	-
WP_002098087.1	hypothetical protein	-	-	JBAGHCLE_00027	JPGFIHPI_00026	-	-
WP_060684580.1	WbqC family protein	-	-	JBAGHCLE_00028	JPGFIHPI_00027	-	-
WP_002078520.1	DegT/DnrJ/EryC1/StrS family aminotransferase	-	-	JBAGHCLE_00029	JPGFIHPI_00028	-	-
WP_002188971.1	methyltransferase domain-containing protein	-	-	JBAGHCLE_00045	JPGFIHPI_00043	-	-
WP_002189029.1	phosphoglycerate dehydrogenase	-	-	JBAGHCLE_00046	JPGFIHPI_00044	-	-
WP_002189178.1	surface carbohydrate biosynthesis protein, TIGR04326 family	-	-	JBAGHCLE_00047	JPGFIHPI_00045	-	-
ALO00188.1	LPS biosynthesis protein	-	-	JBAGHCLE_00049	JPGFIHPI_00047	-	-
WP_002188939.1	imidazole glycerol phosphate synthase subunit HisH	-	-	JBAGHCLE_00050	JPGFIHPI_00048	-	-
ALE38993.1	Glycosyltransferase	-	-	JBAGHCLE_00052	JPGFIHPI_00051	-	-
WP_000723078.1	NAD-dependent 4,6-dehydratase LegB	-	-	JBAGHCLE_00053	JPGFIHPI_00052	-	-
WP_000043898.1	sugar phosphate nucleotidyltransferase	-	-	JBAGHCLE_00054	JPGFIHPI_00053	-	-
WP_000567887.1	NAD(P)-dependent oxidoreductase	-	-	JBAGHCLE_00055	JPGFIHPI_00054	-	-
EJP14641.1	RmlD substrate binding domain protein	-	-	JBAGHCLE_00056	JPGFIHPI_00055	-	-
WP_000614938.1	ATP-binding cassette domain-containing protein	-	-	JBAGHCLE_00030	JPGFIHPI_00029	-	-
ALE38972.1	hypothetical protein	-	-	JBAGHCLE_00031	JPGFIHPI_00030	-	-
WP_000665194.1	LIC12162 family protein	-	-	JBAGHCLE_00032	JPGFIHPI_00031	-	-
ALE38974.1	GDP-L-fucose synthetase	-	-	JBAGHCLE_00033	JPGFIHPI_00032	-	-
WP_025177745.1	FkbM family methyltransferase	-	-	JBAGHCLE_00034	JPGFIHPI_00033	-	-
WP_001047905.1	SIS domain-containing protein	-	-	JBAGHCLE_00035	JPGFIHPI_00034	-	-
WP_001012066.1	aldolase/citrate lyase family protein	-	-	JBAGHCLE_00036	JPGFIHPI_00035	-	-
WP_000848241.1	3-deoxy-manno-octulosonate cytidylyltransferase	-	-	JBAGHCLE_00037	JPGFIHPI_00036	-	-
WP_000734409.1	Gfo/Idh/MocA family oxidoreductase	-	-	JBAGHCLE_00038	JPGFIHPI_00037	-	-
WP_025177746.1	inositol phosphatase	-	-	JBAGHCLE_00039	JPGFIHPI_00038	-	-
WP_060684581.1	putative sugar O-methyltransferase	-	-	JBAGHCLE_00041	JPGFIHPI_00039	-	-
WP_000808306.1	hypothetical protein	-	-	JBAGHCLE_00042	JPGFIHPI_00040	-	-
WP_001087270.1	hypothetical protein	-	-	JBAGHCLE_00043	JPGFIHPI_00041	-	-
WP_000020777.1	iron-containing alcohol dehydrogenase family protein	-	-	JBAGHCLE_00003	JPGFIHPI_00003	-	-
WP_001136118.1	N-acetylneuraminate synthase family protein	-	-	JBAGHCLE_00005	JPGFIHPI_00005	-	-
WP_000535866.1	NTP transferase domain-containing protein	-	-	JBAGHCLE_00006	JPGFIHPI_00006	-	-
KAA1288394.1	class I SAM-dependent methyltransferase	-	-	JBAGHCLE_00007	JPGFIHPI_00007	-	-
EJP14496.1	hypothetical protein	-	-	JBAGHCLE_00008	JPGFIHPI_00008	-	-
WP_000697359.1	carbamoyltransferase	-	-	JBAGHCLE_00009	JPGFIHPI_00009	-	-
WP_001117632.1	DegT/DnrJ/EryC1/StrS family aminotransferase	-	-	JBAGHCLE_00010	JPGFIHPI_00010	-	-
WP_002189144.1	carbamoyltransferase	-	-	JBAGHCLE_00011	JPGFIHPI_00011	-	-
WP_000041233.1	DegT/DnrJ/EryC1/StrS family aminotransferase	-	-	JBAGHCLE_00013	JPGFIHPI_00013	-	-
WP_000477468.1	UDP-N-acetylglucosamine 2-epimerase (non-hydrolyzing)	-	-	JBAGHCLE_00058	JPGFIHPI_00057	FHKEEJAD_00070,FHKEEJAD_00071	HCMCMBPJ_00060
WP_001217051.1	glycosyltransferase family 4 protein	-	-	JBAGHCLE_00059	JPGFIHPI_00058	FHKEEJAD_00072	HCMCMBPJ_00061
ALO00200.1	putative UDP-glucose lipid carrier transferase	-	-	JBAGHCLE_00060	JPGFIHPI_00059	FHKEEJAD_00073	HCMCMBPJ_00062
WP_002189075.1	oligosaccharide repeat unit polymerase	-	-	JBAGHCLE_00061	JPGFIHPI_00060	-	-
EMJ54257.1	polysaccharide biosynthesis protein	-	-	JBAGHCLE_00063	JPGFIHPI_00061	FHKEEJAD_00077	HCMCMBPJ_00064
WP_000876106.1	hypothetical protein	-	-	JBAGHCLE_00066	JPGFIHPI_00064	FHKEEJAD_00081	HCMCMBPJ_00067
WP_000818302.1	glycosyltransferase	-	-	JBAGHCLE_00069	JPGFIHPI_00067	FHKEEJAD_00085	HCMCMBPJ_00070
WP_010569372.1	glycosyltransferase family 4 protein	DKNEGJGE_00031	KEICLHNB_00031	-	-	-	-
WP_020986951.1	alpha-1,2-fucosyltransferase	DKNEGJGE_00033	KEICLHNB_00032	-	-	-	-
WP_010569375.1	glycosyltransferase	DKNEGJGE_00034	KEICLHNB_00033	-	-	-	-
WP_010569376.1	UDP-galactopyranose mutase	DKNEGJGE_00035	KEICLHNB_00035	-	-	-	-
WP_010569377.1	glycosyltransferase	DKNEGJGE_00036	KEICLHNB_00036	-	-	-	-
EQA46730.1	capsule polysaccharide biosynthesis domain protein	DKNEGJGE_00017	KEICLHNB_00016	-	-	-	-
WP_010569359.1	hypothetical protein	DKNEGJGE_00018	KEICLHNB_00017	-	-	-	-
WP_010569360.1	hypothetical protein	DKNEGJGE_00019	KEICLHNB_00018	-	-	-	-
EQA47190.1	hypothetical protein	DKNEGJGE_00025	KEICLHNB_00025	-	-	-	-
WP_010569367.1	glycosyltransferase	DKNEGJGE_00026	KEICLHNB_00026	-	-	-	-
WP_010569368.1	hypothetical protein	DKNEGJGE_00027	KEICLHNB_00027	-	-	-	-
WP_010569369.1	glycosyltransferase family 4 protein	DKNEGJGE_00028	KEICLHNB_00028	-	-	-	-
WP_010569343.1	ABC transporter permease	DKNEGJGE_00002	KEICLHNB_00002	-	-	-	-
WP_010569345.1	UDP-4-amino-4,6-dideoxy-N-acetyl-beta-L-altrosamine transaminase	DKNEGJGE_00004	KEICLHNB_00004	-	-	FHKEEJAD_00029	HCMCMBPJ_00028
WP_020986932.1	N-acetyl sugar amidotransferase	DKNEGJGE_00006	KEICLHNB_00006	-	-	-	-
WP_010569348.1	imidazole glycerol phosphate synthase subunit HisH	DKNEGJGE_00007	KEICLHNB_00007	-	-	-	-
WP_020987011.1	hypothetical protein	DKNEGJGE_00010	KEICLHNB_00009	-	-	-	-
WP_156895927.1	GNAT family N-acetyltransferase	DKNEGJGE_00011	KEICLHNB_00010	-	-	-	-
WP_010569353.1	pseudaminic acid synthase	DKNEGJGE_00012	KEICLHNB_00011	-	-	FHKEEJAD_00038	HCMCMBPJ_00036
WP_010569354.1	ABC transporter ATP-binding protein	DKNEGJGE_00013	KEICLHNB_00012	-	-	-	-
WP_010569355.1	hypothetical protein	DKNEGJGE_00014	KEICLHNB_00013	-	-	-	-
WP_010569356.1	hypothetical protein	DKNEGJGE_00015	KEICLHNB_00014	-	-	-	-
WP_010569357.1	Two component regulator three Y domain-containing protein	DKNEGJGE_00016	KEICLHNB_00015	-	-	-	-
WP_000440092.1	acylneuraminate cytidylyltransferase	-	-	-	-	FHKEEJAD_00033	HCMCMBPJ_00031
WP_010679481.1	glutamate-1-semialdehyde 2,1-aminomutase	-	-	-	-	FHKEEJAD_00034	HCMCMBPJ_00032
WP_000684880.1	hypothetical protein	-	-	-	-	FHKEEJAD_00035	HCMCMBPJ_00033
WP_000653656.1	UDP-2,4-diacetamido-2,4,6-trideoxy-beta-L-altropyranose hydrolase	-	-	-	-	FHKEEJAD_00036	HCMCMBPJ_00034
WP_001968196.1	GNAT family N-acetyltransferase	-	-	-	-	FHKEEJAD_00037	HCMCMBPJ_00035
WP_010679544.1	polysaccharide biosynthesis PFTS motif protein	-	-	-	-	FHKEEJAD_00039	HCMCMBPJ_00037
WP_000764082.1	methyltransferase domain-containing protein	-	-	-	-	FHKEEJAD_00041	HCMCMBPJ_00038
WP_000153784.1	putative sugar O-methyltransferase	-	-	-	-	FHKEEJAD_00042	HCMCMBPJ_00039
WP_000802826.1	3-deoxy-8-phosphooctulonate synthase	-	-	-	-	FHKEEJAD_00043	HCMCMBPJ_00040
WP_000102499.1	CBS domain-containing protein	-	-	-	-	FHKEEJAD_00044	HCMCMBPJ_00041
EMJ56447.1	hypothetical protein	-	-	-	-	FHKEEJAD_00045	HCMCMBPJ_00042
EMJ56383.1	hypothetical protein	-	-	-	-	FHKEEJAD_00046	HCMCMBPJ_00043
WP_001016534.1	aldolase/citrate lyase family protein	-	-	-	-	FHKEEJAD_00047	HCMCMBPJ_00044
WP_000440265.1	SDR family oxidoreductase	-	-	-	-	FHKEEJAD_00048	HCMCMBPJ_00045
WP_000779904.1	acyltransferase	-	-	-	-	FHKEEJAD_00049	HCMCMBPJ_00046
WP_000604524.1	FAD-dependent oxidoreductase	-	-	-	-	FHKEEJAD_00003	HCMCMBPJ_00003
WP_000884058.1	SIS domain-containing protein	-	-	-	-	FHKEEJAD_00004	HCMCMBPJ_00004
WP_000646240.1	SDR family oxidoreductase	-	-	-	-	FHKEEJAD_00005	HCMCMBPJ_00005
WP_000774257.1	nucleotidyltransferase family protein	-	-	-	-	FHKEEJAD_00006	HCMCMBPJ_00006
KLO77765.1	ADP-heptose synthetase	-	-	-	-	FHKEEJAD_00007	HCMCMBPJ_00007
WP_001067557.1	SDR family oxidoreductase	-	-	-	-	FHKEEJAD_00008	HCMCMBPJ_00008
WP_001198108.1	DegT/DnrJ/EryC1/StrS family aminotransferase	-	-	-	-	FHKEEJAD_00009	HCMCMBPJ_00009
WP_000608294.1	DegT/DnrJ/EryC1/StrS family aminotransferase	-	-	-	-	FHKEEJAD_00010	HCMCMBPJ_00010
WP_010679467.1	phosphotransferase	-	-	-	-	FHKEEJAD_00011	HCMCMBPJ_00011
WP_000342716.1	transketolase	-	-	-	-	FHKEEJAD_00013	HCMCMBPJ_00012
WP_001246615.1	hypothetical protein	-	-	-	-	FHKEEJAD_00014	HCMCMBPJ_00013
WP_000479980.1	hypothetical protein	-	-	-	-	FHKEEJAD_00015	HCMCMBPJ_00014
WP_000715958.1	hypothetical protein	-	-	-	-	FHKEEJAD_00016	HCMCMBPJ_00015
WP_001088861.1	NUDIX domain-containing protein	-	-	-	-	FHKEEJAD_00017	HCMCMBPJ_00016
WP_000517242.1	class I SAM-dependent methyltransferase	-	-	-	-	FHKEEJAD_00018	HCMCMBPJ_00017
WP_000611594.1	WbuC family cupin fold metalloprotein	-	-	-	-	FHKEEJAD_00019	HCMCMBPJ_00018
WP_001015415.1	class I SAM-dependent methyltransferase	-	-	-	-	FHKEEJAD_00020	HCMCMBPJ_00019
WP_000980525.1	SDR family oxidoreductase	-	-	-	-	FHKEEJAD_00021	HCMCMBPJ_00020
WP_000405259.1	methyltransferase domain-containing protein	-	-	-	-	FHKEEJAD_00022	HCMCMBPJ_00021
EKP83930.1	hypothetical protein	-	-	-	-	FHKEEJAD_00023	HCMCMBPJ_00022
WP_000481873.1	TIGR04372 family glycosyltransferase	-	-	-	-	FHKEEJAD_00024	HCMCMBPJ_00023
WP_001011325.1	TIGR04372 family glycosyltransferase	-	-	-	-	FHKEEJAD_00025	HCMCMBPJ_00024
EMJ56364.1	hypothetical protein	-	-	-	-	FHKEEJAD_00026	HCMCMBPJ_00025
WP_010679523.1	ABC transporter ATP-binding protein/permease	-	-	-	-	FHKEEJAD_00027	HCMCMBPJ_00026
WP_000378096.1	SDR family oxidoreductase	-	-	-	-	FHKEEJAD_00028	HCMCMBPJ_00027
WP_000643166.1	aldo/keto reductase	-	-	-	-	FHKEEJAD_00030	HCMCMBPJ_00029
WP_010679492.1	N-acetylneuraminate synthase family protein	-	-	-	-	FHKEEJAD_00032	HCMCMBPJ_00030
WP_082279736.1	DUF1229 domain-containing protein	-	-	-	-	FHKEEJAD_00075,FHKEEJAD_00074	HCMCMBPJ_00063
WP_010679549.1	class I SAM-dependent methyltransferase	-	-	-	-	FHKEEJAD_00050	HCMCMBPJ_00047
WP_001259776.1	phytanoyl-CoA dioxygenase family protein	-	-	-	-	FHKEEJAD_00051	HCMCMBPJ_00048
WP_000750440.1	SDR family oxidoreductase	-	-	-	-	FHKEEJAD_00052	HCMCMBPJ_00049
WP_001035152.1	NTP transferase domain-containing protein	-	-	-	-	FHKEEJAD_00053	HCMCMBPJ_00050
WP_010679468.1	hypothetical protein	-	-	-	-	FHKEEJAD_00055	HCMCMBPJ_00051
WP_000506117.1	HAD-IIIA family hydrolase	-	-	-	-	FHKEEJAD_00056	HCMCMBPJ_00052
WP_001031925.1	glycosyltransferase family 2 protein	-	-	-	-	FHKEEJAD_00057	HCMCMBPJ_00053
WP_010679510.1	class I SAM-dependent methyltransferase	-	-	-	-	FHKEEJAD_00058	HCMCMBPJ_00054
WP_020783300.1	DUF1420 family protein	-	-	-	-	FHKEEJAD_00061	HCMCMBPJ_00055
WP_002072528.1	hypothetical protein	-	-	-	-	FHKEEJAD_00062	HCMCMBPJ_00056
WP_000600297.1	glycosyltransferase family 4 protein	-	-	-	-	FHKEEJAD_00064	HCMCMBPJ_00057
WP_010679514.1	capsular polysaccharide biosynthesis protein CapF	-	-	-	-	FHKEEJAD_00067	HCMCMBPJ_00059

## Sheet: WGS different serovars (Fig5C) 
Leptospira species of known serovar with WGS available, used to analyze the genetic composition of rfb loci. The table corresponds to the matrix shown in Fig. 5C. The gbk files resulting from the annotation with Prokka, and containing the locus tags displayed here, are attached as supplementary material. The number preceding the serovar (after the underscore) corresponds to the Patric genome ID (…
Best hit - Accession Number	Product name	Arenal_10499763	Arenal_10855493	Arenal_10855503	Javanica_2805043	Javanica_10497653	Javanica_10497663	Copenhageni_442755	Copenhageni_2676715	Icterohaemorrhagiae_900623	Icterohaemorrhagiae_10499073	Icterohaemorrhagiae_900624	Lai_576783	Lai_576784	Lai_1895183	Bim_10498143	Bim_10499413	Bim_12406883	Bratislava_3382153	Bratislava_10498154	Jalna_12913083	Jalna_12913093	Hardjo_1764	Hardjo_1768	Hardjo_383473	Balcanica_5085353	Balcanica_5085354	Balcanica_5085355	Pyrogenes_2805004	Pyrogenes_10499263	Pyrogenes_10499283	Manilae_2146753	Manilae_2146755	Manilae_2146756	Canicola_2118803	Canicola_2118804	Canicola_9968093	Pomona_4427610	Pomona_4427611	Pomona_4427615	Mozdok_4377523	Mozdok_4377524	Mozdok_4377528	Bataviae_3121758	Bataviae_10498013	Bataviae_10498023	Hurstbridge_10497894	Hurstbridge_11930113	Lyme_2930845
WP_228545698.1	IS5 family transposase	GAJOMMCK_04269,GAJOMMCK_04250,GAJOMMCK_02251,GAJOMMCK_02423,GAJOMMCK_00032,GAJOMMCK_01376,GAJOMMCK_01175,GAJOMMCK_04225,GAJOMMCK_01621,GAJOMMCK_03292,GAJOMMCK_00147,GAJOMMCK_01084,GAJOMMCK_00131,GAJOMMCK_02425,GAJOMMCK_03014,GAJOMMCK_03324,GAJOMMCK_03293,GAJOMMCK_01337,GAJOMMCK_03044,GAJOMMCK_01164,GAJOMMCK_03171,GAJOMMCK_00033,GAJOMMCK_04226,GAJOMMCK_04174,GAJOMMCK_00149,GAJOMMCK_03244,GAJOMMCK_…	OJFIAAEH_01825,OJFIAAEH_03515	OIEHNEOP_03822,OIEHNEOP_00605	MLMMLNHM_03254,MLMMLNHM_00932	BGEOECCB_02997,BGEOECCB_02996,BGEOECCB_01605,BGEOECCB_03375	IPANFFGO_03703,IPANFFGO_03687,IPANFFGO_02305,IPANFFGO_03047,IPANFFGO_03702	BNFFOFHB_02940,BNFFOFHB_00623	JPFEBOIG_01905,JPFEBOIG_00756	LIMBNOPL_01894,LIMBNOPL_00755	IEDFFNNI_01984	CGOJKCEE_00233,CGOJKCEE_00310	DCFLDGKI_03512,DCFLDGKI_03511,DCFLDGKI_00813,DCFLDGKI_00814	GGACKOCJ_02847	CEDJFLIO_01580	FNPBFPHO_03896,FNPBFPHO_02243	DDJLFDBK_00324,DDJLFDBK_01969,DDJLFDBK_01656,DDJLFDBK_01102,DDJLFDBK_03355,DDJLFDBK_02419,DDJLFDBK_00387,DDJLFDBK_03354,DDJLFDBK_01655,DDJLFDBK_00604,DDJLFDBK_02349,DDJLFDBK_00064,DDJLFDBK_03465,DDJLFDBK_00325,DDJLFDBK_03464,DDJLFDBK_00603	NIBKBBIP_01522,NIBKBBIP_01407,NIBKBBIP_00556	IMGNFACO_02245,IMGNFACO_02246	IIBDNKDA_00076,IIBDNKDA_03622	NBFDHLBH_02660	CKGIKPGJ_02849	BANMLALC_00864	BOBDODFL_03203	IKMNLDEC_02850	DFBJFCKD_02857	BDFCADHJ_03063,BDFCADHJ_00788	LMONKCOO_02084,LMONKCOO_03457,LMONKCOO_02615,LMONKCOO_01873,LMONKCOO_03471,LMONKCOO_00701,LMONKCOO_02399,LMONKCOO_02149,LMONKCOO_03100,LMONKCOO_03490,LMONKCOO_03071,LMONKCOO_03482,LMONKCOO_02616,LMONKCOO_00288,LMONKCOO_00990,LMONKCOO_03473,LMONKCOO_02176,LMONKCOO_00682,LMONKCOO_03137,LMONKCOO_02400,LMONKCOO_00702,LMONKCOO_02596,LMONKCOO_03405,LMONKCOO_01552,LMONKCOO_01645,LMONKCOO_02870,LMONKCOO_…	EJNJGBJH_01489	MGPDEMIB_01544	EAMDCDCE_01366,EAMDCDCE_01364	LFOIDMKA_01934,LFOIDMKA_01932,LFOIDMKA_02162	POPNHCPK_01891,POPNHCPK_01889,POPNHCPK_01890	KJDGPDDN_01893,KJDGPDDN_01891,KJDGPDDN_01892	DIPKHMKP_03522,DIPKHMKP_02959,DIPKHMKP_00718,DIPKHMKP_01218,DIPKHMKP_03521,DIPKHMKP_03683,DIPKHMKP_01217,DIPKHMKP_00717,DIPKHMKP_01971,DIPKHMKP_03763,DIPKHMKP_01972,DIPKHMKP_02291,DIPKHMKP_03317,DIPKHMKP_02290	JKLPFLJI_00898,JKLPFLJI_02915,JKLPFLJI_02604,JKLPFLJI_01957,JKLPFLJI_02603,JKLPFLJI_00807,JKLPFLJI_00806,JKLPFLJI_02914,JKLPFLJI_00897,JKLPFLJI_03368,JKLPFLJI_03068,JKLPFLJI_01958,JKLPFLJI_03738	DMNODFGF_00991,DMNODFGF_00992,DMNODFGF_00518	ILLJICEF_00691,ILLJICEF_02649,ILLJICEF_03123,ILLJICEF_03587,ILLJICEF_02588,ILLJICEF_01287,ILLJICEF_01600,ILLJICEF_03119,ILLJICEF_03287,ILLJICEF_02851,ILLJICEF_01225,ILLJICEF_01333,ILLJICEF_00068,ILLJICEF_01623,ILLJICEF_02914,ILLJICEF_03120,ILLJICEF_01906,ILLJICEF_02589,ILLJICEF_02650,ILLJICEF_03122,ILLJICEF_02850,ILLJICEF_00104,ILLJICEF_01267,ILLJICEF_00989,ILLJICEF_00511,ILLJICEF_03282,ILLJICEF_…	DNCACKPA_00099,DNCACKPA_02064,DNCACKPA_02615,DNCACKPA_03750,DNCACKPA_00700,DNCACKPA_02840,DNCACKPA_00288,DNCACKPA_01905,DNCACKPA_02027,DNCACKPA_00921,DNCACKPA_02547,DNCACKPA_02845,DNCACKPA_02123,DNCACKPA_03749,DNCACKPA_00762,DNCACKPA_00716,DNCACKPA_01309,DNCACKPA_00717,DNCACKPA_02104,DNCACKPA_02537,DNCACKPA_00763,DNCACKPA_03024,DNCACKPA_02026,DNCACKPA_03001,DNCACKPA_00922,DNCACKPA_00686,DNCACKPA_…	IDOFGDMH_03632,IDOFGDMH_00334,IDOFGDMH_03668,IDOFGDMH_00335,IDOFGDMH_03631,IDOFGDMH_03532	IKCGEJDB_02846,IKCGEJDB_03522,IKCGEJDB_02776	DHJLJMMH_02778,DHJLJMMH_00225,DHJLJMMH_02694,DHJLJMMH_00840,DHJLJMMH_02614,DHJLJMMH_00561,DHJLJMMH_00483,DHJLJMMH_00487,DHJLJMMH_02615,DHJLJMMH_00621,DHJLJMMH_02115,DHJLJMMH_01976,DHJLJMMH_03320,DHJLJMMH_01227,DHJLJMMH_01037,DHJLJMMH_02779,DHJLJMMH_03643,DHJLJMMH_03566,DHJLJMMH_02553,DHJLJMMH_00260,DHJLJMMH_03373,DHJLJMMH_01036,DHJLJMMH_00672,DHJLJMMH_00353,DHJLJMMH_03567,DHJLJMMH_00839,DHJLJMMH_…	LFBIHCNF_01324,LFBIHCNF_02142	NIKEGDKB_03442,NIKEGDKB_02612,NIKEGDKB_03441	KGAIEEAD_03476,KGAIEEAD_01225,KGAIEEAD_03477	PFBFCONG_03712,PFBFCONG_03316,PFBFCONG_03711	-	-	-
WP_206610872.1	transposase	GAJOMMCK_00152	OJFIAAEH_02102	OIEHNEOP_02197	-	-	-	-	-	-	-	-	-	-	-	-	-	-	-	-	-	-	-	-	-	-	-	-	-	-	-	-	-	-	-	-	-	-	-	-	-	-	-	-	-	-	-	OIKEBGEP_03926	-
EMO27107.1	hypothetical protein	GAJOMMCK_02927,GAJOMMCK_00683,GAJOMMCK_00684,GAJOMMCK_00489,GAJOMMCK_02532,GAJOMMCK_00486,GAJOMMCK_00335,GAJOMMCK_00824,GAJOMMCK_02928,GAJOMMCK_02467,GAJOMMCK_00130,GAJOMMCK_00336,GAJOMMCK_00001,GAJOMMCK_01327,GAJOMMCK_02531,GAJOMMCK_00337,GAJOMMCK_00485	OJFIAAEH_03004	OIEHNEOP_03095,OIEHNEOP_00900	MLMMLNHM_03365,MLMMLNHM_03366,MLMMLNHM_00456	BGEOECCB_01245,BGEOECCB_01246,BGEOECCB_02506	IPANFFGO_03163	-	-	-	IEDFFNNI_00790	-	DCFLDGKI_00837	GGACKOCJ_01530	CEDJFLIO_02748	FNPBFPHO_03894	DDJLFDBK_03810,DDJLFDBK_00704,DDJLFDBK_01649	NIBKBBIP_01939,NIBKBBIP_02525,NIBKBBIP_01940	IMGNFACO_00839,IMGNFACO_02242,IMGNFACO_00842	IIBDNKDA_03678	NBFDHLBH_02314	CKGIKPGJ_00173	BANMLALC_03583,BANMLALC_03396,BANMLALC_03671,BANMLALC_00075,BANMLALC_03338,BANMLALC_02696,BANMLALC_03188,BANMLALC_00867	BOBDODFL_02270,BOBDODFL_03200,BOBDODFL_02194,BOBDODFL_02968	IKMNLDEC_02864	DFBJFCKD_00153	-	LMONKCOO_02696	EJNJGBJH_03992	MGPDEMIB_01547	EAMDCDCE_02309	LFOIDMKA_02235	POPNHCPK_02329	KJDGPDDN_02331	DIPKHMKP_00087	JKLPFLJI_00571	DMNODFGF_00461,DMNODFGF_00520	ILLJICEF_00631	DNCACKPA_02965	IDOFGDMH_02971	IKCGEJDB_03177,IKCGEJDB_01595,IKCGEJDB_03258,IKCGEJDB_03692,IKCGEJDB_03694,IKCGEJDB_01591	DHJLJMMH_00926,DHJLJMMH_01945,DHJLJMMH_01941,DHJLJMMH_01943,DHJLJMMH_01939	LFBIHCNF_01519,LFBIHCNF_02634,LFBIHCNF_01521	NIKEGDKB_03444,NIKEGDKB_01600,NIKEGDKB_03599	KGAIEEAD_03474,KGAIEEAD_03533	PFBFCONG_01370,PFBFCONG_03768	-	-	-
WP_004479635.1	DegT/DnrJ/EryC1/StrS family aminotransferase	GAJOMMCK_01648,GAJOMMCK_02541,GAJOMMCK_01625,GAJOMMCK_01629,GAJOMMCK_01647	OJFIAAEH_00610,OJFIAAEH_01144,OJFIAAEH_01313,OJFIAAEH_01158	OIEHNEOP_03194,OIEHNEOP_01126,OIEHNEOP_03190,OIEHNEOP_00526	MLMMLNHM_00453,MLMMLNHM_00459,MLMMLNHM_00591	BGEOECCB_02509,BGEOECCB_02503,BGEOECCB_01999	IPANFFGO_01926,IPANFFGO_00022	BNFFOFHB_00867,BNFFOFHB_00796,BNFFOFHB_00857	JPFEBOIG_00588,JPFEBOIG_02074,JPFEBOIG_02144	LIMBNOPL_00587,LIMBNOPL_02062,LIMBNOPL_02132	IEDFFNNI_00610,IEDFFNNI_02215	CGOJKCEE_02481,CGOJKCEE_01260,CGOJKCEE_00905	DCFLDGKI_02152,DCFLDGKI_00651	GGACKOCJ_01419,GGACKOCJ_00262,GGACKOCJ_01259	CEDJFLIO_02917,CEDJFLIO_01335	FNPBFPHO_03423,FNPBFPHO_00147,FNPBFPHO_00157	DDJLFDBK_01651,DDJLFDBK_01585,DDJLFDBK_02382	NIBKBBIP_00897,NIBKBBIP_01990,NIBKBBIP_00110	IMGNFACO_02233,IMGNFACO_02191	IIBDNKDA_01238,IIBDNKDA_00387	NBFDHLBH_00471,NBFDHLBH_00513	CKGIKPGJ_01108,CKGIKPGJ_00406	BANMLALC_02870	BOBDODFL_00991	IKMNLDEC_00623	DFBJFCKD_02011	BDFCADHJ_00542	LMONKCOO_00695	EJNJGBJH_00213,EJNJGBJH_03780,EJNJGBJH_03764	MGPDEMIB_00789,MGPDEMIB_00860,MGPDEMIB_02442	EAMDCDCE_01166,EAMDCDCE_01077,EAMDCDCE_01165,EAMDCDCE_01098,EAMDCDCE_02055,EAMDCDCE_01097	LFOIDMKA_01633,LFOIDMKA_01530	POPNHCPK_02825,POPNHCPK_02037	KJDGPDDN_02039,KJDGPDDN_02100	DIPKHMKP_03750,DIPKHMKP_00959	JKLPFLJI_03123,JKLPFLJI_03755	DMNODFGF_02502	ILLJICEF_00048,ILLJICEF_00058,ILLJICEF_00165	DNCACKPA_02072,DNCACKPA_00065,DNCACKPA_02029	IDOFGDMH_03302,IDOFGDMH_03552,IDOFGDMH_03197	IKCGEJDB_00405,IKCGEJDB_02133,IKCGEJDB_00390	DHJLJMMH_01308,DHJLJMMH_01024,DHJLJMMH_01937	LFBIHCNF_01501,LFBIHCNF_01759,LFBIHCNF_01517	NIKEGDKB_03317	KGAIEEAD_00999	PFBFCONG_02950	CPLEGNKG_00565	OIKEBGEP_00397	DDJGHBMA_01638
WP_004434629.1	N-acetylneuraminate synthase family protein	GAJOMMCK_00228,GAJOMMCK_01605	OJFIAAEH_02547	OIEHNEOP_03273	MLMMLNHM_02722	BGEOECCB_00612	IPANFFGO_00980	BNFFOFHB_03545	JPFEBOIG_01350	LIMBNOPL_02108	IEDFFNNI_02201	CGOJKCEE_01285	DCFLDGKI_01384	GGACKOCJ_02293	CEDJFLIO_02126	FNPBFPHO_00261	DDJLFDBK_01633	NIBKBBIP_01262	IMGNFACO_02222	IIBDNKDA_03458	NBFDHLBH_00502	CKGIKPGJ_00395	BANMLALC_00219,BANMLALC_03065	BOBDODFL_01752,BOBDODFL_02589	IKMNLDEC_01428,IKMNLDEC_02214	DFBJFCKD_02581,DFBJFCKD_01336	BDFCADHJ_00752,BDFCADHJ_01176	LMONKCOO_02338,LMONKCOO_01761	EJNJGBJH_00842	MGPDEMIB_00818	EAMDCDCE_04523,EAMDCDCE_01111	LFOIDMKA_00730	POPNHCPK_01308	KJDGPDDN_02087	DIPKHMKP_00729	JKLPFLJI_01075	DMNODFGF_00499	ILLJICEF_02536	DNCACKPA_03044	IDOFGDMH_01739	IKCGEJDB_01693	DHJLJMMH_01958	LFBIHCNF_00045	NIKEGDKB_01932	KGAIEEAD_03495	PFBFCONG_03730	CPLEGNKG_01298	OIKEBGEP_00514	DDJGHBMA_01648
EPG51130.1	hypothetical protein	GAJOMMCK_01157,GAJOMMCK_02264,GAJOMMCK_03574,GAJOMMCK_00238,GAJOMMCK_03158,GAJOMMCK_03573,GAJOMMCK_00239,GAJOMMCK_01761,GAJOMMCK_03159,GAJOMMCK_02074,GAJOMMCK_03197,GAJOMMCK_03198,GAJOMMCK_00306,GAJOMMCK_01156,GAJOMMCK_02075,GAJOMMCK_02076	OJFIAAEH_01702	OIEHNEOP_01883	MLMMLNHM_01702,MLMMLNHM_03363,MLMMLNHM_01287,MLMMLNHM_03364,MLMMLNHM_01703	BGEOECCB_01976,BGEOECCB_02012,BGEOECCB_00803,BGEOECCB_01244,BGEOECCB_00804	IPANFFGO_03254,IPANFFGO_00306,IPANFFGO_03253,IPANFFGO_03164	BNFFOFHB_03045,BNFFOFHB_01835,BNFFOFHB_03596,BNFFOFHB_03619,BNFFOFHB_02443,BNFFOFHB_01790,BNFFOFHB_03041,BNFFOFHB_03183,BNFFOFHB_03597,BNFFOFHB_01744,BNFFOFHB_01833,BNFFOFHB_01743,BNFFOFHB_01738,BNFFOFHB_03182,BNFFOFHB_01834,BNFFOFHB_02442,BNFFOFHB_01742,BNFFOFHB_01737,BNFFOFHB_03617,BNFFOFHB_03042,BNFFOFHB_03618,BNFFOFHB_01736,BNFFOFHB_02907,BNFFOFHB_03044,BNFFOFHB_03043,BNFFOFHB_01789,BNFFOFHB_…	JPFEBOIG_02998,JPFEBOIG_03051,JPFEBOIG_00262,JPFEBOIG_01400,JPFEBOIG_01420,JPFEBOIG_00857,JPFEBOIG_01422,JPFEBOIG_03003,JPFEBOIG_01421,JPFEBOIG_00263,JPFEBOIG_03094,JPFEBOIG_03005,JPFEBOIG_00636,JPFEBOIG_03004,JPFEBOIG_03049,JPFEBOIG_03095,JPFEBOIG_00996,JPFEBOIG_00722,JPFEBOIG_00856,JPFEBOIG_03096,JPFEBOIG_02999,JPFEBOIG_03050,JPFEBOIG_00860,JPFEBOIG_00858,JPFEBOIG_00995,JPFEBOIG_00261,JPFEBOIG_…	LIMBNOPL_01413,LIMBNOPL_00855,LIMBNOPL_03040,LIMBNOPL_02987,LIMBNOPL_00859,LIMBNOPL_02986,LIMBNOPL_00721,LIMBNOPL_00989,LIMBNOPL_03085,LIMBNOPL_00722,LIMBNOPL_00990,LIMBNOPL_00263,LIMBNOPL_02993,LIMBNOPL_00264,LIMBNOPL_03083,LIMBNOPL_02988,LIMBNOPL_01415,LIMBNOPL_00858,LIMBNOPL_01393,LIMBNOPL_00265,LIMBNOPL_01392,LIMBNOPL_00635,LIMBNOPL_01414,LIMBNOPL_03038,LIMBNOPL_01394,LIMBNOPL_02994,LIMBNOPL_…	IEDFFNNI_03568,IEDFFNNI_03134,IEDFFNNI_03213,IEDFFNNI_00990,IEDFFNNI_03862,IEDFFNNI_03280,IEDFFNNI_02668,IEDFFNNI_01501,IEDFFNNI_03136,IEDFFNNI_03135,IEDFFNNI_01178,IEDFFNNI_02669,IEDFFNNI_00931,IEDFFNNI_03152,IEDFFNNI_00427,IEDFFNNI_01179,IEDFFNNI_03150,IEDFFNNI_00930,IEDFFNNI_01205,IEDFFNNI_01674,IEDFFNNI_00598,IEDFFNNI_03151,IEDFFNNI_01500,IEDFFNNI_03081,IEDFFNNI_01070,IEDFFNNI_01675,IEDFFNNI_…	CGOJKCEE_01598,CGOJKCEE_02991,CGOJKCEE_01232	-	-	CEDJFLIO_02636,CEDJFLIO_03276,CEDJFLIO_01170,CEDJFLIO_02575,CEDJFLIO_03142,CEDJFLIO_03187,CEDJFLIO_02935,CEDJFLIO_00486,CEDJFLIO_03188,CEDJFLIO_03210,CEDJFLIO_02784,CEDJFLIO_02056,CEDJFLIO_01153,CEDJFLIO_01095,CEDJFLIO_00572,CEDJFLIO_02055,CEDJFLIO_03130,CEDJFLIO_02348,CEDJFLIO_02496,CEDJFLIO_03144,CEDJFLIO_01887,CEDJFLIO_03765,CEDJFLIO_03143,CEDJFLIO_03803,CEDJFLIO_01253,CEDJFLIO_02497,CEDJFLIO_…	FNPBFPHO_03266	DDJLFDBK_03809	NIBKBBIP_02526	IMGNFACO_02408,IMGNFACO_02372,IMGNFACO_01103,IMGNFACO_01481,IMGNFACO_01104,IMGNFACO_03547,IMGNFACO_03158,IMGNFACO_01089,IMGNFACO_03160,IMGNFACO_02559,IMGNFACO_02600,IMGNFACO_00409,IMGNFACO_01091,IMGNFACO_01478,IMGNFACO_02757,IMGNFACO_00592,IMGNFACO_01779,IMGNFACO_01483,IMGNFACO_01479,IMGNFACO_02417,IMGNFACO_01706,IMGNFACO_01743,IMGNFACO_02409,IMGNFACO_00421,IMGNFACO_01742,IMGNFACO_01482,IMGNFACO_…	IIBDNKDA_01890,IIBDNKDA_01889	NBFDHLBH_01443,NBFDHLBH_01059,NBFDHLBH_00904,NBFDHLBH_00872,NBFDHLBH_01194,NBFDHLBH_00639,NBFDHLBH_01262,NBFDHLBH_02123,NBFDHLBH_01249,NBFDHLBH_01983,NBFDHLBH_00422,NBFDHLBH_01427	CKGIKPGJ_01287,CKGIKPGJ_00776,CKGIKPGJ_00146,CKGIKPGJ_01280,CKGIKPGJ_01278,CKGIKPGJ_00876,CKGIKPGJ_02579,CKGIKPGJ_00796,CKGIKPGJ_00419,CKGIKPGJ_01116,CKGIKPGJ_01863,CKGIKPGJ_01316,CKGIKPGJ_03362,CKGIKPGJ_00925,CKGIKPGJ_01410,CKGIKPGJ_01485,CKGIKPGJ_02249,CKGIKPGJ_02117,CKGIKPGJ_01119,CKGIKPGJ_01411,CKGIKPGJ_00775,CKGIKPGJ_01297,CKGIKPGJ_01851,CKGIKPGJ_03325,CKGIKPGJ_01262	BANMLALC_03913,BANMLALC_03710,BANMLALC_01821,BANMLALC_01528,BANMLALC_00722,BANMLALC_02891,BANMLALC_03395,BANMLALC_03883,BANMLALC_01678,BANMLALC_03911,BANMLALC_01751,BANMLALC_00667,BANMLALC_03914,BANMLALC_03882,BANMLALC_03195,BANMLALC_01301,BANMLALC_02332,BANMLALC_01820,BANMLALC_00723,BANMLALC_02939,BANMLALC_03912,BANMLALC_00311,BANMLALC_02119,BANMLALC_01544,BANMLALC_01819,BANMLALC_02554,BANMLALC_…	BOBDODFL_03562,BOBDODFL_01639,BOBDODFL_02794,BOBDODFL_01415,BOBDODFL_03244,BOBDODFL_02976,BOBDODFL_00593,BOBDODFL_03036,BOBDODFL_00063,BOBDODFL_03017,BOBDODFL_02485,BOBDODFL_01640,BOBDODFL_02749,BOBDODFL_00595,BOBDODFL_00594,BOBDODFL_01638,BOBDODFL_02748,BOBDODFL_02795,BOBDODFL_02829,BOBDODFL_02353,BOBDODFL_03019,BOBDODFL_03561,BOBDODFL_01658,BOBDODFL_00591,BOBDODFL_03506,BOBDODFL_03035,BOBDODFL_…	IKMNLDEC_02605,IKMNLDEC_02645,IKMNLDEC_00266,IKMNLDEC_02660,IKMNLDEC_02606,IKMNLDEC_03193,IKMNLDEC_03138,IKMNLDEC_01980,IKMNLDEC_01315,IKMNLDEC_03024,IKMNLDEC_02910,IKMNLDEC_02433,IKMNLDEC_01351,IKMNLDEC_02434,IKMNLDEC_00700,IKMNLDEC_02333,IKMNLDEC_03139,IKMNLDEC_02375,IKMNLDEC_03194,IKMNLDEC_02374,IKMNLDEC_00558,IKMNLDEC_02661,IKMNLDEC_03023,IKMNLDEC_03525,IKMNLDEC_01075,IKMNLDEC_00676	DFBJFCKD_00913,DFBJFCKD_02089,DFBJFCKD_02088	BDFCADHJ_01849,BDFCADHJ_01848,BDFCADHJ_03026	LMONKCOO_00795,LMONKCOO_01944,LMONKCOO_01943	EJNJGBJH_01020	MGPDEMIB_01677	EAMDCDCE_00949,EAMDCDCE_03765,EAMDCDCE_02636,EAMDCDCE_03830,EAMDCDCE_02348,EAMDCDCE_03071,EAMDCDCE_03110,EAMDCDCE_04034,EAMDCDCE_03109,EAMDCDCE_04388,EAMDCDCE_00875,EAMDCDCE_04238,EAMDCDCE_04229,EAMDCDCE_04029,EAMDCDCE_04612,EAMDCDCE_04276,EAMDCDCE_00950,EAMDCDCE_03966,EAMDCDCE_01768,EAMDCDCE_04613,EAMDCDCE_01767,EAMDCDCE_02679,EAMDCDCE_00951,EAMDCDCE_02349,EAMDCDCE_02637,EAMDCDCE_03869,EAMDCDCE_…	LFOIDMKA_00956,LFOIDMKA_03721	POPNHCPK_00235,POPNHCPK_02691,POPNHCPK_02571,POPNHCPK_02692	KJDGPDDN_02573,KJDGPDDN_02693,KJDGPDDN_02574,KJDGPDDN_00236	DIPKHMKP_03833,DIPKHMKP_02192,DIPKHMKP_03046,DIPKHMKP_03834,DIPKHMKP_03109,DIPKHMKP_02436,DIPKHMKP_03800,DIPKHMKP_01475,DIPKHMKP_03573,DIPKHMKP_03275,DIPKHMKP_02761,DIPKHMKP_03047,DIPKHMKP_03276,DIPKHMKP_01320,DIPKHMKP_02759,DIPKHMKP_02437,DIPKHMKP_03801,DIPKHMKP_02760,DIPKHMKP_02193	JKLPFLJI_02721,JKLPFLJI_03513,JKLPFLJI_03565,JKLPFLJI_02074,JKLPFLJI_02202,JKLPFLJI_01778,JKLPFLJI_01485,JKLPFLJI_02025,JKLPFLJI_01127,JKLPFLJI_02024,JKLPFLJI_00406,JKLPFLJI_03438,JKLPFLJI_00407,JKLPFLJI_02073,JKLPFLJI_01128,JKLPFLJI_02026,JKLPFLJI_03799,JKLPFLJI_00291,JKLPFLJI_03403,JKLPFLJI_03437,JKLPFLJI_01283,JKLPFLJI_03402,JKLPFLJI_02072,JKLPFLJI_03798	DMNODFGF_03007	ILLJICEF_03085,ILLJICEF_00667,ILLJICEF_01052,ILLJICEF_00051,ILLJICEF_00219,ILLJICEF_00062,ILLJICEF_00507	DNCACKPA_03706,DNCACKPA_01420,DNCACKPA_03705,DNCACKPA_03340,DNCACKPA_00253,DNCACKPA_01419,DNCACKPA_03339	-	IKCGEJDB_01592	DHJLJMMH_01944	LFBIHCNF_01520	-	KGAIEEAD_03447	PFBFCONG_01607	-	-	-
EMM94791.1	bacterial sugar transferase	GAJOMMCK_00292,GAJOMMCK_01543	OJFIAAEH_03468	OIEHNEOP_02670	MLMMLNHM_00394	BGEOECCB_02568	IPANFFGO_01030,IPANFFGO_01031	BNFFOFHB_00803	JPFEBOIG_01409	LIMBNOPL_01402	IEDFFNNI_01489	CGOJKCEE_01324	DCFLDGKI_01440	GGACKOCJ_02912	CEDJFLIO_02068	FNPBFPHO_00914	DDJLFDBK_01596,DDJLFDBK_00890	NIBKBBIP_01983	IMGNFACO_01466	IIBDNKDA_02531	NBFDHLBH_00477	CKGIKPGJ_01234	BANMLALC_00165	BOBDODFL_02533	IKMNLDEC_01463	DFBJFCKD_02239	BDFCADHJ_00786	LMONKCOO_00704	EJNJGBJH_01008	MGPDEMIB_00853	EAMDCDCE_01159,EAMDCDCE_01158	LFOIDMKA_01984	POPNHCPK_01366	KJDGPDDN_01365	DIPKHMKP_02812	JKLPFLJI_02193	DMNODFGF_03578	ILLJICEF_00041	DNCACKPA_03099	IDOFGDMH_02390	IKCGEJDB_00881	DHJLJMMH_02962	LFBIHCNF_03325	NIKEGDKB_03596	KGAIEEAD_00992	PFBFCONG_00443	CPLEGNKG_02001	OIKEBGEP_01106	DDJGHBMA_02045
WP_020986896.1	imidazole glycerol phosphate synthase cyclase subunit	GAJOMMCK_00295	OJFIAAEH_03471	OIEHNEOP_02673	MLMMLNHM_02988	BGEOECCB_00667	IPANFFGO_01035	BNFFOFHB_03608	JPFEBOIG_01412	LIMBNOPL_01405	IEDFFNNI_01492	CGOJKCEE_03087	DCFLDGKI_01443	GGACKOCJ_02909	CEDJFLIO_02065	FNPBFPHO_02728	DDJLFDBK_00893	NIBKBBIP_00216	IMGNFACO_01469	IIBDNKDA_02528	NBFDHLBH_00861	CKGIKPGJ_01231	BANMLALC_00175	BOBDODFL_01797	IKMNLDEC_01453	DFBJFCKD_00230	BDFCADHJ_00777	LMONKCOO_01282	EJNJGBJH_01011	MGPDEMIB_00051	EAMDCDCE_04603	LFOIDMKA_01987	POPNHCPK_01369	KJDGPDDN_01368	DIPKHMKP_02809	JKLPFLJI_02190	DMNODFGF_00494	ILLJICEF_02478	DNCACKPA_03102	IDOFGDMH_03130	IKCGEJDB_00984	DHJLJMMH_02323	LFBIHCNF_01976	NIKEGDKB_01184	KGAIEEAD_03500	PFBFCONG_03735	CPLEGNKG_01295,CPLEGNKG_01998	OIKEBGEP_00382	DDJGHBMA_01464
WP_122952332.1	IS3 family transposase	GAJOMMCK_02994,GAJOMMCK_00332,GAJOMMCK_03013,GAJOMMCK_01240,GAJOMMCK_03797,GAJOMMCK_01770,GAJOMMCK_03012,GAJOMMCK_00659,GAJOMMCK_01950,GAJOMMCK_03219,GAJOMMCK_03798,GAJOMMCK_01588,GAJOMMCK_03315,GAJOMMCK_01634,GAJOMMCK_03312,GAJOMMCK_03382,GAJOMMCK_04224,GAJOMMCK_02483	OJFIAAEH_00675,OJFIAAEH_02375,OJFIAAEH_02059,OJFIAAEH_01181,OJFIAAEH_01791,OJFIAAEH_00552,OJFIAAEH_02413,OJFIAAEH_02906,OJFIAAEH_02137,OJFIAAEH_01535	OIEHNEOP_00554,OIEHNEOP_01916,OIEHNEOP_00776,OIEHNEOP_00887,OIEHNEOP_02052,OIEHNEOP_01946,OIEHNEOP_00693,OIEHNEOP_00537,OIEHNEOP_02173,OIEHNEOP_00902	MLMMLNHM_02260,MLMMLNHM_00692,MLMMLNHM_03179,MLMMLNHM_01620,MLMMLNHM_03178	BGEOECCB_00879,BGEOECCB_03311,BGEOECCB_03318,BGEOECCB_00467,BGEOECCB_03319	IPANFFGO_00667,IPANFFGO_03725,IPANFFGO_01817,IPANFFGO_01068,IPANFFGO_00675	BNFFOFHB_00720,BNFFOFHB_00624,BNFFOFHB_02059,BNFFOFHB_03130,BNFFOFHB_02171,BNFFOFHB_02943,BNFFOFHB_00628,BNFFOFHB_01003,BNFFOFHB_02942,BNFFOFHB_01340,BNFFOFHB_03494,BNFFOFHB_00625,BNFFOFHB_00722,BNFFOFHB_00701,BNFFOFHB_00702,BNFFOFHB_01579,BNFFOFHB_03149,BNFFOFHB_02056,BNFFOFHB_02326,BNFFOFHB_02164,BNFFOFHB_03039	JPFEBOIG_01299,JPFEBOIG_00759,JPFEBOIG_01983,JPFEBOIG_02279,JPFEBOIG_02843,JPFEBOIG_03429,JPFEBOIG_03316,JPFEBOIG_02003,JPFEBOIG_02606,JPFEBOIG_02001,JPFEBOIG_00148,JPFEBOIG_01984,JPFEBOIG_00758,JPFEBOIG_01910,JPFEBOIG_00853,JPFEBOIG_00854,JPFEBOIG_00963,JPFEBOIG_01906,JPFEBOIG_03312,JPFEBOIG_01907,JPFEBOIG_03313,JPFEBOIG_00945	LIMBNOPL_00941,LIMBNOPL_03410,LIMBNOPL_00852,LIMBNOPL_01896,LIMBNOPL_00757,LIMBNOPL_02266,LIMBNOPL_01895,LIMBNOPL_00853,LIMBNOPL_02830,LIMBNOPL_03301,LIMBNOPL_03417,LIMBNOPL_01990,LIMBNOPL_02594,LIMBNOPL_00758,LIMBNOPL_01292,LIMBNOPL_01992,LIMBNOPL_03304,LIMBNOPL_00149,LIMBNOPL_01972,LIMBNOPL_00959,LIMBNOPL_01899	IEDFFNNI_00711,IEDFFNNI_01986,IEDFFNNI_01352,IEDFFNNI_02086,IEDFFNNI_03444,IEDFFNNI_03527,IEDFFNNI_01415,IEDFFNNI_02941,IEDFFNNI_03774,IEDFFNNI_03522,IEDFFNNI_03526,IEDFFNNI_01987,IEDFFNNI_00741,IEDFFNNI_01990,IEDFFNNI_02084,IEDFFNNI_01038	CGOJKCEE_00234,CGOJKCEE_00498,CGOJKCEE_02531,CGOJKCEE_00845,CGOJKCEE_01056,CGOJKCEE_02530,CGOJKCEE_02980	DCFLDGKI_03473,DCFLDGKI_00930,DCFLDGKI_01925,DCFLDGKI_00929,DCFLDGKI_00993,DCFLDGKI_02911	GGACKOCJ_01813,GGACKOCJ_02145,GGACKOCJ_00580,GGACKOCJ_00836	CEDJFLIO_01410,CEDJFLIO_02527,CEDJFLIO_02701,CEDJFLIO_02186,CEDJFLIO_03514,CEDJFLIO_03705,CEDJFLIO_02208,CEDJFLIO_00566,CEDJFLIO_03047,CEDJFLIO_01579,CEDJFLIO_01412,CEDJFLIO_02826,CEDJFLIO_01464,CEDJFLIO_03771,CEDJFLIO_01578,CEDJFLIO_03515,CEDJFLIO_02827,CEDJFLIO_02640	FNPBFPHO_00686,FNPBFPHO_00636,FNPBFPHO_02231,FNPBFPHO_02245,FNPBFPHO_02244	DDJLFDBK_01422,DDJLFDBK_03875,DDJLFDBK_03604	NIBKBBIP_03356,NIBKBBIP_00492	IMGNFACO_00990,IMGNFACO_02738,IMGNFACO_02964,IMGNFACO_00701,IMGNFACO_02977,IMGNFACO_02546,IMGNFACO_02965,IMGNFACO_03526,IMGNFACO_02024,IMGNFACO_02789,IMGNFACO_01950,IMGNFACO_00834,IMGNFACO_02023	IIBDNKDA_02434,IIBDNKDA_01671,IIBDNKDA_00080,IIBDNKDA_01140,IIBDNKDA_01139,IIBDNKDA_01449,IIBDNKDA_00092	NBFDHLBH_02005,NBFDHLBH_00138,NBFDHLBH_00150,NBFDHLBH_00740,NBFDHLBH_01943,NBFDHLBH_00373,NBFDHLBH_00372,NBFDHLBH_02463	CKGIKPGJ_02812,CKGIKPGJ_01900,CKGIKPGJ_01310,CKGIKPGJ_00863,CKGIKPGJ_01295,CKGIKPGJ_00197,CKGIKPGJ_01744,CKGIKPGJ_00303,CKGIKPGJ_02811,CKGIKPGJ_00302,CKGIKPGJ_00196,CKGIKPGJ_01296,CKGIKPGJ_01446,CKGIKPGJ_00875,CKGIKPGJ_00874,CKGIKPGJ_01956	BANMLALC_01739,BANMLALC_01728,BANMLALC_02434,BANMLALC_00749,BANMLALC_03896,BANMLALC_03460,BANMLALC_01300,BANMLALC_01299,BANMLALC_02697,BANMLALC_02884,BANMLALC_02327,BANMLALC_03909,BANMLALC_03461,BANMLALC_02715,BANMLALC_02885,BANMLALC_00403,BANMLALC_00087,BANMLALC_02773,BANMLALC_00329	BOBDODFL_01955,BOBDODFL_03897,BOBDODFL_00904,BOBDODFL_01281,BOBDODFL_03313,BOBDODFL_01039,BOBDODFL_01963,BOBDODFL_03303,BOBDODFL_02005,BOBDODFL_03270,BOBDODFL_00328,BOBDODFL_01341,BOBDODFL_01903,BOBDODFL_03406,BOBDODFL_02006,BOBDODFL_03281,BOBDODFL_03896,BOBDODFL_01040	IKMNLDEC_02592,IKMNLDEC_02945,IKMNLDEC_00546,IKMNLDEC_02754,IKMNLDEC_01632,IKMNLDEC_01590,IKMNLDEC_03041,IKMNLDEC_02713,IKMNLDEC_02935,IKMNLDEC_02695,IKMNLDEC_02640	DFBJFCKD_01618,DFBJFCKD_01228,DFBJFCKD_00445,DFBJFCKD_01144,DFBJFCKD_02651,DFBJFCKD_02126	BDFCADHJ_02297,BDFCADHJ_03361,BDFCADHJ_03352,BDFCADHJ_03062,BDFCADHJ_02038,BDFCADHJ_02189,BDFCADHJ_02962,BDFCADHJ_03243	LMONKCOO_02332,LMONKCOO_03346,LMONKCOO_02846,LMONKCOO_02977,LMONKCOO_03393,LMONKCOO_03441,LMONKCOO_03466,LMONKCOO_03072,LMONKCOO_02199,LMONKCOO_03287	EJNJGBJH_03943,EJNJGBJH_02227,EJNJGBJH_02228,EJNJGBJH_00656,EJNJGBJH_02332	MGPDEMIB_01542,MGPDEMIB_01377,MGPDEMIB_03737,MGPDEMIB_03736,MGPDEMIB_02702	EAMDCDCE_00112,EAMDCDCE_02953,EAMDCDCE_02352,EAMDCDCE_01363,EAMDCDCE_02142,EAMDCDCE_04312,EAMDCDCE_01274,EAMDCDCE_03573,EAMDCDCE_01362,EAMDCDCE_04537,EAMDCDCE_02947,EAMDCDCE_02370,EAMDCDCE_00550,EAMDCDCE_00549,EAMDCDCE_04130,EAMDCDCE_03377,EAMDCDCE_04653,EAMDCDCE_04062,EAMDCDCE_03378,EAMDCDCE_02367,EAMDCDCE_00632,EAMDCDCE_02906,EAMDCDCE_03385,EAMDCDCE_04538,EAMDCDCE_04311,EAMDCDCE_04126,EAMDCDCE_…	LFOIDMKA_00034,LFOIDMKA_00248,LFOIDMKA_03621,LFOIDMKA_02847,LFOIDMKA_03425,LFOIDMKA_02846,LFOIDMKA_03389,LFOIDMKA_01935,LFOIDMKA_02609,LFOIDMKA_02013,LFOIDMKA_01936,LFOIDMKA_00955	POPNHCPK_01585,POPNHCPK_02553,POPNHCPK_00564,POPNHCPK_02253,POPNHCPK_01967,POPNHCPK_00918,POPNHCPK_01892,POPNHCPK_03729,POPNHCPK_02217,POPNHCPK_03400,POPNHCPK_03743,POPNHCPK_01893,POPNHCPK_01586,POPNHCPK_01200,POPNHCPK_03000,POPNHCPK_03734,POPNHCPK_01040,POPNHCPK_02141,POPNHCPK_00919	KJDGPDDN_00565,KJDGPDDN_03402,KJDGPDDN_03002,KJDGPDDN_01585,KJDGPDDN_02255,KJDGPDDN_00918,KJDGPDDN_03731,KJDGPDDN_01586,KJDGPDDN_01199,KJDGPDDN_03745,KJDGPDDN_02143,KJDGPDDN_01894,KJDGPDDN_01039,KJDGPDDN_00061,KJDGPDDN_01969,KJDGPDDN_02219,KJDGPDDN_02555,KJDGPDDN_01895,KJDGPDDN_03736	DIPKHMKP_00574,DIPKHMKP_03190,DIPKHMKP_02964,DIPKHMKP_03759,DIPKHMKP_00981,DIPKHMKP_02802,DIPKHMKP_00580,DIPKHMKP_03269,DIPKHMKP_01967,DIPKHMKP_01968,DIPKHMKP_02592,DIPKHMKP_02626,DIPKHMKP_02591,DIPKHMKP_02641,DIPKHMKP_02717,DIPKHMKP_03817,DIPKHMKP_03831,DIPKHMKP_02170	JKLPFLJI_00762,JKLPFLJI_02327,JKLPFLJI_03376,JKLPFLJI_02835,JKLPFLJI_01426,JKLPFLJI_00404,JKLPFLJI_02618,JKLPFLJI_00776,JKLPFLJI_02832,JKLPFLJI_00951,JKLPFLJI_03363,JKLPFLJI_02713,JKLPFLJI_00279,JKLPFLJI_02807,JKLPFLJI_02712,JKLPFLJI_01657,JKLPFLJI_02188	DMNODFGF_03823,DMNODFGF_00182,DMNODFGF_00993,DMNODFGF_01121,DMNODFGF_00994,DMNODFGF_01573	ILLJICEF_02471,ILLJICEF_02925,ILLJICEF_03030,ILLJICEF_02631,ILLJICEF_01272,ILLJICEF_03589,ILLJICEF_02223,ILLJICEF_01107,ILLJICEF_01642,ILLJICEF_01981,ILLJICEF_03268,ILLJICEF_01872,ILLJICEF_00768,ILLJICEF_03226,ILLJICEF_02745,ILLJICEF_01980,ILLJICEF_00801	DNCACKPA_02543,DNCACKPA_02416,DNCACKPA_00409,DNCACKPA_02361,DNCACKPA_03109,DNCACKPA_03031,DNCACKPA_00818,DNCACKPA_01214,DNCACKPA_01907,DNCACKPA_01667,DNCACKPA_00534,DNCACKPA_01632,DNCACKPA_02661,DNCACKPA_01327,DNCACKPA_02106,DNCACKPA_01043,DNCACKPA_00075,DNCACKPA_02200,DNCACKPA_02136,DNCACKPA_00061,DNCACKPA_02627,DNCACKPA_01410,DNCACKPA_00705,DNCACKPA_00108,DNCACKPA_02604,DNCACKPA_03432	IDOFGDMH_03089,IDOFGDMH_01671,IDOFGDMH_00336,IDOFGDMH_02237,IDOFGDMH_00337	IKCGEJDB_01630,IKCGEJDB_00510,IKCGEJDB_03403	DHJLJMMH_00864,DHJLJMMH_02971,DHJLJMMH_00509,DHJLJMMH_02726	LFBIHCNF_03044,LFBIHCNF_02542,LFBIHCNF_00261,LFBIHCNF_00260	NIKEGDKB_00989,NIKEGDKB_02892,NIKEGDKB_02187,NIKEGDKB_01358,NIKEGDKB_01101,NIKEGDKB_01863,NIKEGDKB_02615,NIKEGDKB_02614,NIKEGDKB_03819,NIKEGDKB_02186	KGAIEEAD_02894,KGAIEEAD_01228,KGAIEEAD_03403,KGAIEEAD_00004,KGAIEEAD_01227,KGAIEEAD_01326	PFBFCONG_03313,PFBFCONG_03443,PFBFCONG_00972,PFBFCONG_01359,PFBFCONG_01346,PFBFCONG_03411	CPLEGNKG_00857	OIKEBGEP_03935,OIKEBGEP_00169,OIKEBGEP_00886	DDJGHBMA_02234
EMO61686.1	transposase	GAJOMMCK_04448,GAJOMMCK_04449,GAJOMMCK_01897,GAJOMMCK_02611,GAJOMMCK_02612,GAJOMMCK_00625,GAJOMMCK_04513,GAJOMMCK_00666,GAJOMMCK_00338,GAJOMMCK_00449,GAJOMMCK_00657,GAJOMMCK_00851	OJFIAAEH_01740	OIEHNEOP_03117,OIEHNEOP_01986,OIEHNEOP_03505	MLMMLNHM_01770,MLMMLNHM_03233	BGEOECCB_01884,BGEOECCB_00489	IPANFFGO_03051,IPANFFGO_03328,IPANFFGO_01362,IPANFFGO_03326,IPANFFGO_00132,IPANFFGO_03327,IPANFFGO_02217,IPANFFGO_02594,IPANFFGO_01363,IPANFFGO_02218	BNFFOFHB_01397,BNFFOFHB_01399,BNFFOFHB_01455,BNFFOFHB_01398,BNFFOFHB_02742	JPFEBOIG_00966,JPFEBOIG_02663,JPFEBOIG_02720,JPFEBOIG_02664,JPFEBOIG_02721,JPFEBOIG_00559	LIMBNOPL_00558,LIMBNOPL_02708,LIMBNOPL_02651,LIMBNOPL_00962,LIMBNOPL_02653	IEDFFNNI_00579,IEDFFNNI_02740,IEDFFNNI_02739,IEDFFNNI_01041,IEDFFNNI_02738	CGOJKCEE_01670,CGOJKCEE_00970,CGOJKCEE_01053,CGOJKCEE_01671	DCFLDGKI_02731	GGACKOCJ_01060	CEDJFLIO_00749,CEDJFLIO_00747,CEDJFLIO_02524,CEDJFLIO_02523,CEDJFLIO_00748	FNPBFPHO_01703,FNPBFPHO_02709	-	-	IMGNFACO_02684,IMGNFACO_02685,IMGNFACO_00993,IMGNFACO_00835	IIBDNKDA_01151	NBFDHLBH_02018,NBFDHLBH_02017,NBFDHLBH_01939,NBFDHLBH_01940,NBFDHLBH_03540	CKGIKPGJ_01903,CKGIKPGJ_02122	BANMLALC_00914,BANMLALC_02776,BANMLALC_00916,BANMLALC_00915,BANMLALC_02841	BOBDODFL_01345,BOBDODFL_03150,BOBDODFL_00962,BOBDODFL_00950,BOBDODFL_03151,BOBDODFL_03152	IKMNLDEC_02589,IKMNLDEC_02588,IKMNLDEC_00877,IKMNLDEC_00879,IKMNLDEC_00594	DFBJFCKD_01030	BDFCADHJ_02959,BDFCADHJ_02958	LMONKCOO_03474,LMONKCOO_03161,LMONKCOO_03460,LMONKCOO_03480,LMONKCOO_03486,LMONKCOO_03489,LMONKCOO_03251,LMONKCOO_03516,LMONKCOO_03023,LMONKCOO_03509,LMONKCOO_02980,LMONKCOO_00851,LMONKCOO_03217,LMONKCOO_03467,LMONKCOO_03450,LMONKCOO_01695,LMONKCOO_03483,LMONKCOO_03442,LMONKCOO_02981,LMONKCOO_03145,LMONKCOO_03484,LMONKCOO_03475,LMONKCOO_03146,LMONKCOO_01144,LMONKCOO_03388,LMONKCOO_03479,LMONKCOO_…	EJNJGBJH_02901,EJNJGBJH_00652,EJNJGBJH_00179	MGPDEMIB_01373,MGPDEMIB_01532,MGPDEMIB_01533,MGPDEMIB_01534,MGPDEMIB_03059	EAMDCDCE_00313,EAMDCDCE_00085,EAMDCDCE_00314,EAMDCDCE_04576,EAMDCDCE_04143,EAMDCDCE_00315	LFOIDMKA_01768,LFOIDMKA_01603,LFOIDMKA_01769,LFOIDMKA_02842	POPNHCPK_00923,POPNHCPK_00746,POPNHCPK_00922,POPNHCPK_02855	KJDGPDDN_02857,KJDGPDDN_00921,KJDGPDDN_00745,KJDGPDDN_00922	DIPKHMKP_02967,DIPKHMKP_03492	JKLPFLJI_02436,JKLPFLJI_02437	DMNODFGF_03440,DMNODFGF_03442,DMNODFGF_01428,DMNODFGF_03441	ILLJICEF_02922,ILLJICEF_02921	DNCACKPA_02468,DNCACKPA_01047	IDOFGDMH_02240,IDOFGDMH_00991	-	-	-	NIKEGDKB_01094,NIKEGDKB_01093,NIKEGDKB_01749,NIKEGDKB_01361,NIKEGDKB_01095	KGAIEEAD_00737,KGAIEEAD_00739,KGAIEEAD_01323,KGAIEEAD_00322,KGAIEEAD_03098	PFBFCONG_01726,PFBFCONG_00969,PFBFCONG_00018,PFBFCONG_01865,PFBFCONG_01724	-	-	-
ABZ98109.1	Hypothetical protein	GAJOMMCK_00576,GAJOMMCK_02850,GAJOMMCK_00722,GAJOMMCK_01078,GAJOMMCK_01079,GAJOMMCK_00414,GAJOMMCK_00921,GAJOMMCK_00575,GAJOMMCK_00721,GAJOMMCK_02027	OJFIAAEH_01925,OJFIAAEH_00011,OJFIAAEH_02124,OJFIAAEH_01649,OJFIAAEH_03355,OJFIAAEH_03089	OIEHNEOP_01439,OIEHNEOP_03765,OIEHNEOP_00574,OIEHNEOP_03202,OIEHNEOP_00088,OIEHNEOP_00029	MLMMLNHM_01124,MLMMLNHM_02399,MLMMLNHM_01448,MLMMLNHM_02002,MLMMLNHM_01692,MLMMLNHM_02286	BGEOECCB_01659,BGEOECCB_00741,BGEOECCB_00441,BGEOECCB_02978,BGEOECCB_03153,BGEOECCB_02787	IPANFFGO_03412,IPANFFGO_03751,IPANFFGO_03241,IPANFFGO_02390,IPANFFGO_00551,IPANFFGO_03099,IPANFFGO_00874,IPANFFGO_00873	BNFFOFHB_03400,BNFFOFHB_03401,BNFFOFHB_00314,BNFFOFHB_01041,BNFFOFHB_00232,BNFFOFHB_00123,BNFFOFHB_00457	JPFEBOIG_01207,JPFEBOIG_03607,JPFEBOIG_02436,JPFEBOIG_01595,JPFEBOIG_02314,JPFEBOIG_01739	LIMBNOPL_02423,LIMBNOPL_02301,LIMBNOPL_01728,LIMBNOPL_03704,LIMBNOPL_01588,LIMBNOPL_01201	IEDFFNNI_03706,IEDFFNNI_02511,IEDFFNNI_01679,IEDFFNNI_02390,IEDFFNNI_01280,IEDFFNNI_03872	CGOJKCEE_01837,CGOJKCEE_00712,CGOJKCEE_00274,CGOJKCEE_00113,CGOJKCEE_00504,CGOJKCEE_03053	DCFLDGKI_01771,DCFLDGKI_01248,DCFLDGKI_02353,DCFLDGKI_04042,DCFLDGKI_01647,DCFLDGKI_03853	GGACKOCJ_03157,GGACKOCJ_02494,GGACKOCJ_01761,GGACKOCJ_01774,GGACKOCJ_02727,GGACKOCJ_00231	CEDJFLIO_00972,CEDJFLIO_02278,CEDJFLIO_03813,CEDJFLIO_01745,CEDJFLIO_01099,CEDJFLIO_03693	FNPBFPHO_01554,FNPBFPHO_03586,FNPBFPHO_03012,FNPBFPHO_03099,FNPBFPHO_00273	DDJLFDBK_00176,DDJLFDBK_01833,DDJLFDBK_00134,DDJLFDBK_01085,DDJLFDBK_00672,DDJLFDBK_00521	NIBKBBIP_02317,NIBKBBIP_00395,NIBKBBIP_01672,NIBKBBIP_03302,NIBKBBIP_02076,NIBKBBIP_02926	IMGNFACO_01076,IMGNFACO_01855,IMGNFACO_01270,IMGNFACO_03810,IMGNFACO_03702,IMGNFACO_01710	IIBDNKDA_03518,IIBDNKDA_02323,IIBDNKDA_02959,IIBDNKDA_03105,IIBDNKDA_02187,IIBDNKDA_02846	NBFDHLBH_00846,NBFDHLBH_00378,NBFDHLBH_01876,NBFDHLBH_00316,NBFDHLBH_00052,NBFDHLBH_01363	CKGIKPGJ_03245,CKGIKPGJ_02632,CKGIKPGJ_01574,CKGIKPGJ_03473,CKGIKPGJ_02830,CKGIKPGJ_03019	BANMLALC_03746,BANMLALC_03692,BANMLALC_01463,BANMLALC_02676,BANMLALC_03436,BANMLALC_01343	BOBDODFL_02174,BOBDODFL_01457,BOBDODFL_02730,BOBDODFL_00039,BOBDODFL_00221,BOBDODFL_01577	IKMNLDEC_01803,IKMNLDEC_01116,IKMNLDEC_01236,IKMNLDEC_02356,IKMNLDEC_03684,IKMNLDEC_03793	DFBJFCKD_00595,DFBJFCKD_01933,DFBJFCKD_01387,DFBJFCKD_01006,DFBJFCKD_02495,DFBJFCKD_02961	BDFCADHJ_02687,BDFCADHJ_01613,BDFCADHJ_03015,BDFCADHJ_00145,BDFCADHJ_00039,BDFCADHJ_02472	LMONKCOO_01679,LMONKCOO_02555,LMONKCOO_03013,LMONKCOO_02685,LMONKCOO_00080,LMONKCOO_01876	EJNJGBJH_02760,EJNJGBJH_00376,EJNJGBJH_00108,EJNJGBJH_02044,EJNJGBJH_03455,EJNJGBJH_01409	MGPDEMIB_02570,MGPDEMIB_03342,MGPDEMIB_03157,MGPDEMIB_02373,MGPDEMIB_03239,MGPDEMIB_00462	EAMDCDCE_00887,EAMDCDCE_01552,EAMDCDCE_02691,EAMDCDCE_04364,EAMDCDCE_02690,EAMDCDCE_02563,EAMDCDCE_01762,EAMDCDCE_01553,EAMDCDCE_00741	LFOIDMKA_02574,LFOIDMKA_00864,LFOIDMKA_00213,LFOIDMKA_00781,LFOIDMKA_03624,LFOIDMKA_02694	POPNHCPK_03589,POPNHCPK_01167,POPNHCPK_02396,POPNHCPK_03700,POPNHCPK_01721,POPNHCPK_01550	KJDGPDDN_01721,KJDGPDDN_03591,KJDGPDDN_02398,KJDGPDDN_01166,KJDGPDDN_01550,KJDGPDDN_02280	DIPKHMKP_01138,DIPKHMKP_01761,DIPKHMKP_02058,DIPKHMKP_00017,DIPKHMKP_02596,DIPKHMKP_00135	JKLPFLJI_02070,JKLPFLJI_01858,JKLPFLJI_03231,JKLPFLJI_02035,JKLPFLJI_03096,JKLPFLJI_03164	DMNODFGF_02952,DMNODFGF_00338,DMNODFGF_01962,DMNODFGF_01282,DMNODFGF_02202,DMNODFGF_02578	ILLJICEF_00288,ILLJICEF_02156,ILLJICEF_01615,ILLJICEF_00397,ILLJICEF_02680,ILLJICEF_02301	DNCACKPA_01279,DNCACKPA_01735,DNCACKPA_01555,DNCACKPA_03636,DNCACKPA_02896,DNCACKPA_03016	IDOFGDMH_00069,IDOFGDMH_00815,IDOFGDMH_01878,IDOFGDMH_03459,IDOFGDMH_01957,IDOFGDMH_00178	IKCGEJDB_02674,IKCGEJDB_02430,IKCGEJDB_01897,IKCGEJDB_00705,IKCGEJDB_01319,IKCGEJDB_00201	DHJLJMMH_00552,DHJLJMMH_00849,DHJLJMMH_00101,DHJLJMMH_00294,DHJLJMMH_03131,DHJLJMMH_02521	LFBIHCNF_02651,LFBIHCNF_02376,LFBIHCNF_02044,LFBIHCNF_02131,LFBIHCNF_00801,LFBIHCNF_02293	NIKEGDKB_02319,NIKEGDKB_02662,NIKEGDKB_00278,NIKEGDKB_01956,NIKEGDKB_03368,NIKEGDKB_02815	KGAIEEAD_03109,KGAIEEAD_03018,KGAIEEAD_02634,KGAIEEAD_03206,KGAIEEAD_01977,KGAIEEAD_02427	PFBFCONG_00849,PFBFCONG_03201,PFBFCONG_00539,PFBFCONG_03092,PFBFCONG_03107,PFBFCONG_02981	CPLEGNKG_00275,CPLEGNKG_01870,CPLEGNKG_00388,CPLEGNKG_03993,CPLEGNKG_01582,CPLEGNKG_00519,CPLEGNKG_02462	OIKEBGEP_00976,OIKEBGEP_01543,OIKEBGEP_00672,OIKEBGEP_02210,OIKEBGEP_01636,OIKEBGEP_03791,OIKEBGEP_03676	DDJGHBMA_02989,DDJGHBMA_00412,DDJGHBMA_01749,DDJGHBMA_02854,DDJGHBMA_00311,DDJGHBMA_00245,DDJGHBMA_03075
AVQ12182.1	Transketolase, pyridine binding domain protein	GAJOMMCK_00312	OJFIAAEH_01155	OIEHNEOP_00529	MLMMLNHM_00467	BGEOECCB_02495	IPANFFGO_00113	BNFFOFHB_00864	JPFEBOIG_01307	LIMBNOPL_02129	IEDFFNNI_01384	CGOJKCEE_01016	DCFLDGKI_01428	GGACKOCJ_02945	CEDJFLIO_02171	FNPBFPHO_00960	DDJLFDBK_01661	NIBKBBIP_02846	IMGNFACO_02258	IIBDNKDA_03634	NBFDHLBH_00035	CKGIKPGJ_00132	BANMLALC_03246	BOBDODFL_02634	IKMNLDEC_02259	DFBJFCKD_01778	BDFCADHJ_02736	LMONKCOO_02755	EJNJGBJH_03777	MGPDEMIB_00792	EAMDCDCE_01081	LFOIDMKA_01457	POPNHCPK_01265	KJDGPDDN_02112	DIPKHMKP_03670	JKLPFLJI_02859	DMNODFGF_02938	ILLJICEF_02580	DNCACKPA_02069	IDOFGDMH_02716	IKCGEJDB_03441	DHJLJMMH_01926	LFBIHCNF_03447	NIKEGDKB_01516	KGAIEEAD_00951	PFBFCONG_01536	CPLEGNKG_01380	OIKEBGEP_00470	DDJGHBMA_01979
WP_010569344.1	UDP-N-acetylglucosamine 4,6-dehydratase (inverting)	GAJOMMCK_00383	OJFIAAEH_02710	OIEHNEOP_03336	MLMMLNHM_01666	BGEOECCB_02564	IPANFFGO_03208,IPANFFGO_03209,IPANFFGO_00078,IPANFFGO_00368	BNFFOFHB_00807	JPFEBOIG_03578	LIMBNOPL_02073	IEDFFNNI_02169	CGOJKCEE_02454	DCFLDGKI_03995	GGACKOCJ_02742	CEDJFLIO_01324	FNPBFPHO_01625	DDJLFDBK_00099	NIBKBBIP_02286	IMGNFACO_03674	IIBDNKDA_02672	NBFDHLBH_03121	CKGIKPGJ_03273	BANMLALC_01989	BOBDODFL_01804	IKMNLDEC_01460	DFBJFCKD_00114	BDFCADHJ_00783	LMONKCOO_03279	EJNJGBJH_00135	MGPDEMIB_00849	EAMDCDCE_02527	LFOIDMKA_02042	POPNHCPK_02048	KJDGPDDN_03561	DIPKHMKP_03588	JKLPFLJI_03386	DMNODFGF_00537	ILLJICEF_00037	DNCACKPA_03421	IDOFGDMH_02386	IKCGEJDB_00745	DHJLJMMH_02966	LFBIHCNF_03321	NIKEGDKB_03415	KGAIEEAD_03503	PFBFCONG_03738	CPLEGNKG_01289	OIKEBGEP_00377	DDJGHBMA_02831
AKH77644.1	hypothetical protein	GAJOMMCK_01315,GAJOMMCK_01287,GAJOMMCK_00834	OJFIAAEH_00951,OJFIAAEH_01732,OJFIAAEH_02282	OIEHNEOP_03772	MLMMLNHM_02611	BGEOECCB_01420,BGEOECCB_01409	IPANFFGO_03090,IPANFFGO_03719,IPANFFGO_03691,IPANFFGO_03690	-	-	-	IEDFFNNI_03925,IEDFFNNI_01351	-	-	GGACKOCJ_02849	CEDJFLIO_01462	FNPBFPHO_03506	-	-	IMGNFACO_00836,IMGNFACO_02241,IMGNFACO_00838,IMGNFACO_00837	IIBDNKDA_00084,IIBDNKDA_00085	NBFDHLBH_00520	-	BANMLALC_01743,BANMLALC_03586	BOBDODFL_00905,BOBDODFL_00290	IKMNLDEC_00550	-	-	-	EJNJGBJH_03057	MGPDEMIB_01232	EAMDCDCE_00069	LFOIDMKA_00262	POPNHCPK_03756	KJDGPDDN_03758	DIPKHMKP_03021	JKLPFLJI_00953	DMNODFGF_01464,DMNODFGF_01744	ILLJICEF_01800,ILLJICEF_01889,ILLJICEF_00052	DNCACKPA_00071,DNCACKPA_00072,DNCACKPA_02062	IDOFGDMH_03546	-	-	-	NIKEGDKB_00145,NIKEGDKB_03149	KGAIEEAD_00208,KGAIEEAD_00209	PFBFCONG_00303,PFBFCONG_01336	-	-	-
WP_020981237.1	3-deoxy-8-phosphooctulonate synthase	GAJOMMCK_00779	OJFIAAEH_02157	OIEHNEOP_01538	MLMMLNHM_01352	BGEOECCB_02436	IPANFFGO_02498	BNFFOFHB_03687	JPFEBOIG_01490	LIMBNOPL_01483	IEDFFNNI_01571	CGOJKCEE_03249	DCFLDGKI_01517	GGACKOCJ_00546	CEDJFLIO_01984	FNPBFPHO_00662	DDJLFDBK_01626	NIBKBBIP_01861	IMGNFACO_01553	IIBDNKDA_00621	NBFDHLBH_03287	CKGIKPGJ_00392	BANMLALC_01919	BOBDODFL_02452	IKMNLDEC_02078	DFBJFCKD_02787	BDFCADHJ_00420	LMONKCOO_00422	EJNJGBJH_02648	MGPDEMIB_02595	EAMDCDCE_01896	LFOIDMKA_03294	POPNHCPK_01445	KJDGPDDN_01444	DIPKHMKP_02016	JKLPFLJI_01814	DMNODFGF_02161	ILLJICEF_00021	DNCACKPA_03718	IDOFGDMH_00916	IKCGEJDB_02272	DHJLJMMH_02085	LFBIHCNF_00352	NIKEGDKB_02062	KGAIEEAD_01449	PFBFCONG_02056	CPLEGNKG_01704	OIKEBGEP_00797	DDJGHBMA_01091
EMM94659.1	phosphoheptose isomerase family protein	GAJOMMCK_01582,GAJOMMCK_01656,GAJOMMCK_01581,GAJOMMCK_00885,GAJOMMCK_01655	OJFIAAEH_01796,OJFIAAEH_00994,OJFIAAEH_01164,OJFIAAEH_00993	OIEHNEOP_02580,OIEHNEOP_00893,OIEHNEOP_01345,OIEHNEOP_00892	MLMMLNHM_00122,MLMMLNHM_00474	BGEOECCB_02488,BGEOECCB_02614	IPANFFGO_00201	BNFFOFHB_00487,BNFFOFHB_00488	JPFEBOIG_02150,JPFEBOIG_01770	LIMBNOPL_01759,LIMBNOPL_02138	IEDFFNNI_01849,IEDFFNNI_01848	CGOJKCEE_01376,CGOJKCEE_01374,CGOJKCEE_01254	DCFLDGKI_01786,DCFLDGKI_01785	GGACKOCJ_02964,GGACKOCJ_00256	CEDJFLIO_01263,CEDJFLIO_01714	FNPBFPHO_03144,FNPBFPHO_00087	DDJLFDBK_01670,DDJLFDBK_01278	NIBKBBIP_01702,NIBKBBIP_00104	IMGNFACO_01885,IMGNFACO_01886	IIBDNKDA_03641,IIBDNKDA_03391	NBFDHLBH_02499,NBFDHLBH_02679	CKGIKPGJ_02212,CKGIKPGJ_02867	BANMLALC_00190,BANMLALC_02644	BOBDODFL_01781,BOBDODFL_02144	IKMNLDEC_01772,IKMNLDEC_01437	DFBJFCKD_02263,DFBJFCKD_02928	BDFCADHJ_00762,BDFCADHJ_00071	LMONKCOO_00047,LMONKCOO_00046	EJNJGBJH_02078,EJNJGBJH_03788	MGPDEMIB_00429,MGPDEMIB_00430	EAMDCDCE_01514,EAMDCDCE_01070	LFOIDMKA_02371,LFOIDMKA_02372	POPNHCPK_02117,POPNHCPK_01752	KJDGPDDN_02119,KJDGPDDN_01752	DIPKHMKP_01108,DIPKHMKP_01107	JKLPFLJI_02924,JKLPFLJI_03129	DMNODFGF_02455	ILLJICEF_02126,ILLJICEF_02125	DNCACKPA_01766,DNCACKPA_01765	IDOFGDMH_03292,IDOFGDMH_03191	IKCGEJDB_00734,IKCGEJDB_00396	DHJLJMMH_01917,DHJLJMMH_03160	LFBIHCNF_02102,LFBIHCNF_01495	NIKEGDKB_03731	KGAIEEAD_01994	PFBFCONG_02743	CPLEGNKG_01902	OIKEBGEP_01007	DDJGHBMA_01717,DDJGHBMA_01718
WP_000614938.1	ATP-binding cassette domain-containing protein	GAJOMMCK_03924,GAJOMMCK_00886	OJFIAAEH_00641,OJFIAAEH_00995	OIEHNEOP_02010,OIEHNEOP_01347	MLMMLNHM_02326,MLMMLNHM_00120	BGEOECCB_02613,BGEOECCB_01256	IPANFFGO_01304,IPANFFGO_00518	BNFFOFHB_00486,BNFFOFHB_02066	JPFEBOIG_03324,JPFEBOIG_03323	LIMBNOPL_03311,LIMBNOPL_01757	IEDFFNNI_03416,IEDFFNNI_03417	CGOJKCEE_00490,CGOJKCEE_00491	DCFLDGKI_03369,DCFLDGKI_01787	GGACKOCJ_02265,GGACKOCJ_01095	CEDJFLIO_03411,CEDJFLIO_01716	FNPBFPHO_00086,FNPBFPHO_00623	DDJLFDBK_01277,DDJLFDBK_02869	NIBKBBIP_01700,NIBKBBIP_02154	IMGNFACO_01884,IMGNFACO_03421	IIBDNKDA_03050,IIBDNKDA_03049	NBFDHLBH_02498,NBFDHLBH_01000	CKGIKPGJ_03595,CKGIKPGJ_02213	BANMLALC_02646,BANMLALC_00195,BANMLALC_01188	BOBDODFL_03785,BOBDODFL_03786,BOBDODFL_01776	IKMNLDEC_01432,IKMNLDEC_03418,IKMNLDEC_03417	DFBJFCKD_02930,DFBJFCKD_02586,DFBJFCKD_02622	BDFCADHJ_00757,BDFCADHJ_01348,BDFCADHJ_01347,BDFCADHJ_00070	LMONKCOO_01301,LMONKCOO_00734,LMONKCOO_01302	EJNJGBJH_02077,EJNJGBJH_01908	MGPDEMIB_02949,MGPDEMIB_00431	EAMDCDCE_03509,EAMDCDCE_01515	LFOIDMKA_02370,LFOIDMKA_00922	POPNHCPK_03304,POPNHCPK_01751	KJDGPDDN_01751,KJDGPDDN_03306	DIPKHMKP_00556,DIPKHMKP_01109	JKLPFLJI_02923,JKLPFLJI_01416	DMNODFGF_01228,DMNODFGF_01227	ILLJICEF_02127,ILLJICEF_03672	DNCACKPA_03191,DNCACKPA_01764	IDOFGDMH_00492,IDOFGDMH_00493,IDOFGDMH_03291	IKCGEJDB_00733,IKCGEJDB_01381	DHJLJMMH_01120,DHJLJMMH_01119	LFBIHCNF_00536,LFBIHCNF_02103	NIKEGDKB_00020,NIKEGDKB_03733	KGAIEEAD_00789,KGAIEEAD_01995	PFBFCONG_00887,PFBFCONG_00886	CPLEGNKG_03719,CPLEGNKG_01900	OIKEBGEP_02497,OIKEBGEP_02496	DDJGHBMA_01719,DDJGHBMA_03358
WP_004454712.1	ABC transporter ATP-binding protein/permease	GAJOMMCK_01391,GAJOMMCK_03280,GAJOMMCK_02386,GAJOMMCK_04315,GAJOMMCK_01615,GAJOMMCK_03279,GAJOMMCK_04292,GAJOMMCK_01392,GAJOMMCK_03288,GAJOMMCK_00910,GAJOMMCK_03788,GAJOMMCK_02385	OJFIAAEH_02031,OJFIAAEH_00528,OJFIAAEH_00372,OJFIAAEH_01770,OJFIAAEH_00354,OJFIAAEH_02735,OJFIAAEH_02874,OJFIAAEH_00314	OIEHNEOP_02626,OIEHNEOP_01902,OIEHNEOP_00748,OIEHNEOP_00156,OIEHNEOP_01366,OIEHNEOP_00208,OIEHNEOP_03079,OIEHNEOP_01888	MLMMLNHM_00901,MLMMLNHM_02857,MLMMLNHM_00445,MLMMLNHM_01003,MLMMLNHM_00996,MLMMLNHM_02345,MLMMLNHM_01467,MLMMLNHM_00101	BGEOECCB_02423,BGEOECCB_01275,BGEOECCB_00297,BGEOECCB_01427,BGEOECCB_02517,BGEOECCB_00290,BGEOECCB_00381,BGEOECCB_02274	IPANFFGO_02516,IPANFFGO_02605,IPANFFGO_02604,IPANFFGO_01237,IPANFFGO_02606,IPANFFGO_01564,IPANFFGO_01563,IPANFFGO_01283,IPANFFGO_00239,IPANFFGO_00238,IPANFFGO_02961,IPANFFGO_00538	BNFFOFHB_01999,BNFFOFHB_02525,BNFFOFHB_02704,BNFFOFHB_01362,BNFFOFHB_02315,BNFFOFHB_02747,BNFFOFHB_03642,BNFFOFHB_00467	JPFEBOIG_01749,JPFEBOIG_00344,JPFEBOIG_03255,JPFEBOIG_01445,JPFEBOIG_00521,JPFEBOIG_02628,JPFEBOIG_02129,JPFEBOIG_00137	LIMBNOPL_02616,LIMBNOPL_03244,LIMBNOPL_02117,LIMBNOPL_00563,LIMBNOPL_00520,LIMBNOPL_00346,LIMBNOPL_01738,LIMBNOPL_01438	IEDFFNNI_00140,IEDFFNNI_01525,IEDFFNNI_00584,IEDFFNNI_01828,IEDFFNNI_03352,IEDFFNNI_00539,IEDFFNNI_00343,IEDFFNNI_02210	CGOJKCEE_02301,CGOJKCEE_00127,CGOJKCEE_02683,CGOJKCEE_00072,CGOJKCEE_00527,CGOJKCEE_02837,CGOJKCEE_00795,CGOJKCEE_01276,CGOJKCEE_01275	DCFLDGKI_03303,DCFLDGKI_00630,DCFLDGKI_00136,DCFLDGKI_01781,DCFLDGKI_00582,DCFLDGKI_00367,DCFLDGKI_01464,DCFLDGKI_02147	GGACKOCJ_02058,GGACKOCJ_02283,GGACKOCJ_00584,GGACKOCJ_02596,GGACKOCJ_00069,GGACKOCJ_03565,GGACKOCJ_02528,GGACKOCJ_00168	CEDJFLIO_01735,CEDJFLIO_01283,CEDJFLIO_02944,CEDJFLIO_02032,CEDJFLIO_00136,CEDJFLIO_00340,CEDJFLIO_02987,CEDJFLIO_03349	FNPBFPHO_01385,FNPBFPHO_00734,FNPBFPHO_00063,FNPBFPHO_00380,FNPBFPHO_00621,FNPBFPHO_01536,FNPBFPHO_02070,FNPBFPHO_03344	DDJLFDBK_01644,DDJLFDBK_03129,DDJLFDBK_03489,DDJLFDBK_01258,DDJLFDBK_02126,DDJLFDBK_02409,DDJLFDBK_00925,DDJLFDBK_02619,DDJLFDBK_03488,DDJLFDBK_02618	NIBKBBIP_01036,NIBKBBIP_00178,NIBKBBIP_00611,NIBKBBIP_01681,NIBKBBIP_02246,NIBKBBIP_01943,NIBKBBIP_02758,NIBKBBIP_01882	IMGNFACO_03356,IMGNFACO_00532,IMGNFACO_00346,IMGNFACO_00575,IMGNFACO_02649,IMGNFACO_00139,IMGNFACO_01506,IMGNFACO_01865	IIBDNKDA_01277,IIBDNKDA_03115,IIBDNKDA_00906,IIBDNKDA_00350,IIBDNKDA_02755,IIBDNKDA_02033,IIBDNKDA_00194,IIBDNKDA_00123	NBFDHLBH_00510,NBFDHLBH_00327,NBFDHLBH_02182,NBFDHLBH_02287,NBFDHLBH_01233,NBFDHLBH_01036,NBFDHLBH_01122,NBFDHLBH_00117	CKGIKPGJ_00695,CKGIKPGJ_02015,CKGIKPGJ_00330,CKGIKPGJ_02602,CKGIKPGJ_02621,CKGIKPGJ_00403,CKGIKPGJ_01807,CKGIKPGJ_03434	BANMLALC_00953,BANMLALC_01122,BANMLALC_02953,BANMLALC_02846,BANMLALC_02665,BANMLALC_00543,BANMLALC_01747	BOBDODFL_00678,BOBDODFL_03113,BOBDODFL_02164,BOBDODFL_00912,BOBDODFL_02499,BOBDODFL_00967,BOBDODFL_03721	IKMNLDEC_01793,IKMNLDEC_00141,IKMNLDEC_00554,IKMNLDEC_00599,IKMNLDEC_02124,IKMNLDEC_03354,IKMNLDEC_00917	DFBJFCKD_02773,DFBJFCKD_02410,DFBJFCKD_02571,DFBJFCKD_02095,DFBJFCKD_00492,DFBJFCKD_02951,DFBJFCKD_00484	BDFCADHJ_00341,BDFCADHJ_02652,BDFCADHJ_00049,BDFCADHJ_00434,BDFCADHJ_01200,BDFCADHJ_00333,BDFCADHJ_01368	LMONKCOO_00070,LMONKCOO_00334,LMONKCOO_01093,LMONKCOO_03524,LMONKCOO_00342,LMONKCOO_02675,LMONKCOO_01152,LMONKCOO_01322	EJNJGBJH_00184,EJNJGBJH_02249,EJNJGBJH_00737,EJNJGBJH_02056,EJNJGBJH_00292,EJNJGBJH_03756,EJNJGBJH_02941,EJNJGBJH_03102,EJNJGBJH_00738,EJNJGBJH_01767	MGPDEMIB_00813,MGPDEMIB_02185,MGPDEMIB_00451,MGPDEMIB_03303,MGPDEMIB_01709,MGPDEMIB_02878,MGPDEMIB_02510,MGPDEMIB_03054	EAMDCDCE_02025,EAMDCDCE_01538,EAMDCDCE_02971,EAMDCDCE_03214,EAMDCDCE_01978,EAMDCDCE_03213,EAMDCDCE_03579,EAMDCDCE_01106,EAMDCDCE_00501	LFOIDMKA_01803,LFOIDMKA_00479,LFOIDMKA_03042,LFOIDMKA_01608,LFOIDMKA_02070,LFOIDMKA_01477,LFOIDMKA_02952,LFOIDMKA_00398	POPNHCPK_01732,POPNHCPK_03063,POPNHCPK_02891,POPNHCPK_01399,POPNHCPK_00778,POPNHCPK_03243,POPNHCPK_02090,POPNHCPK_00141	KJDGPDDN_01398,KJDGPDDN_00141,KJDGPDDN_02092,KJDGPDDN_03065,KJDGPDDN_02852,KJDGPDDN_01732,KJDGPDDN_03244,KJDGPDDN_02893	DIPKHMKP_01847,DIPKHMKP_02460,DIPKHMKP_00353,DIPKHMKP_02746,DIPKHMKP_02376,DIPKHMKP_01311,DIPKHMKP_01128,DIPKHMKP_00720	JKLPFLJI_02367,JKLPFLJI_00888,JKLPFLJI_00681,JKLPFLJI_00077,JKLPFLJI_03241,JKLPFLJI_01476,JKLPFLJI_00829,JKLPFLJI_03292	DMNODFGF_01823,DMNODFGF_03687,DMNODFGF_00380,DMNODFGF_01156,DMNODFGF_01879,DMNODFGF_01553,DMNODFGF_00512,DMNODFGF_01423	ILLJICEF_01492,ILLJICEF_02446,ILLJICEF_01043,ILLJICEF_03608,ILLJICEF_00830,ILLJICEF_00188,ILLJICEF_03247,ILLJICEF_02146	DNCACKPA_03736,DNCACKPA_00600,DNCACKPA_00245,DNCACKPA_00137,DNCACKPA_00555,DNCACKPA_03316,DNCACKPA_01745,DNCACKPA_03128	IDOFGDMH_02499,IDOFGDMH_00957,IDOFGDMH_02352,IDOFGDMH_03164,IDOFGDMH_00428,IDOFGDMH_03449,IDOFGDMH_03213,IDOFGDMH_02896	IKCGEJDB_00821,IKCGEJDB_01417,IKCGEJDB_02811,IKCGEJDB_00293,IKCGEJDB_00714,IKCGEJDB_03058,IKCGEJDB_02619	DHJLJMMH_00569,DHJLJMMH_01545,DHJLJMMH_01284,DHJLJMMH_01181,DHJLJMMH_03140,DHJLJMMH_03431,DHJLJMMH_02292,DHJLJMMH_01948	LFBIHCNF_02122,LFBIHCNF_02951,LFBIHCNF_02769,LFBIHCNF_00304,LFBIHCNF_00229,LFBIHCNF_03049,LFBIHCNF_00725,LFBIHCNF_02929	NIKEGDKB_03080,NIKEGDKB_01708,NIKEGDKB_02989,NIKEGDKB_00588,NIKEGDKB_03177,NIKEGDKB_03522,NIKEGDKB_03436,NIKEGDKB_00862	KGAIEEAD_03482,KGAIEEAD_03627,KGAIEEAD_01745,KGAIEEAD_00281,KGAIEEAD_03093,KGAIEEAD_02644,KGAIEEAD_03662,KGAIEEAD_00629	PFBFCONG_03616,PFBFCONG_03717,PFBFCONG_01870,PFBFCONG_03669,PFBFCONG_01168,PFBFCONG_00059,PFBFCONG_00413,PFBFCONG_01750	CPLEGNKG_03779,CPLEGNKG_03984,CPLEGNKG_03912,CPLEGNKG_03205,CPLEGNKG_01881,CPLEGNKG_01539,CPLEGNKG_03686	OIKEBGEP_00986,OIKEBGEP_02435,OIKEBGEP_00059,OIKEBGEP_02531,OIKEBGEP_00626,OIKEBGEP_03014,OIKEBGEP_02295	DDJGHBMA_02567,DDJGHBMA_01641,DDJGHBMA_02213,DDJGHBMA_03391,DDJGHBMA_03299,DDJGHBMA_03084,DDJGHBMA_03172,DDJGHBMA_03800
WP_155717445.1	transposase, partial	GAJOMMCK_01060,GAJOMMCK_01745,GAJOMMCK_02622,GAJOMMCK_04154,GAJOMMCK_03250,GAJOMMCK_01663,GAJOMMCK_03180,GAJOMMCK_04327,GAJOMMCK_03249	OJFIAAEH_03000,OJFIAAEH_03373	OIEHNEOP_02877,OIEHNEOP_03115	MLMMLNHM_03268	BGEOECCB_00772	IPANFFGO_00954	-	-	-	-	-	DCFLDGKI_03808	GGACKOCJ_01059	-	-	DDJLFDBK_01941	NIBKBBIP_00145	-	-	-	-	-	-	-	DFBJFCKD_00436	BDFCADHJ_01968	LMONKCOO_03197,LMONKCOO_03226,LMONKCOO_02208	-	-	-	LFOIDMKA_02028	POPNHCPK_03622,POPNHCPK_03526,POPNHCPK_03573,POPNHCPK_01109,POPNHCPK_01126,POPNHCPK_03599,POPNHCPK_01488,POPNHCPK_01900,POPNHCPK_01503,POPNHCPK_01803,POPNHCPK_00387,POPNHCPK_00580,POPNHCPK_02620,POPNHCPK_01725	KJDGPDDN_03528,KJDGPDDN_00829,KJDGPDDN_01488,KJDGPDDN_01902,KJDGPDDN_03601,KJDGPDDN_01125,KJDGPDDN_01725,KJDGPDDN_02622,KJDGPDDN_00581,KJDGPDDN_03624,KJDGPDDN_00388,KJDGPDDN_03575,KJDGPDDN_01108,KJDGPDDN_01803	-	-	-	ILLJICEF_00510	DNCACKPA_03739	IDOFGDMH_03635	IKCGEJDB_01136	DHJLJMMH_01684	LFBIHCNF_03259	-	-	-	-	-	-
WP_012388966.1	glycosyltransferase family 2 protein	GAJOMMCK_01205	OJFIAAEH_02771	OIEHNEOP_02854	MLMMLNHM_00213	BGEOECCB_03238	IPANFFGO_00419	BNFFOFHB_00588	JPFEBOIG_01870	LIMBNOPL_01859	IEDFFNNI_01950	CGOJKCEE_02724	DCFLDGKI_01922	GGACKOCJ_02643	CEDJFLIO_01616	FNPBFPHO_03379	DDJLFDBK_01386	NIBKBBIP_02536	IMGNFACO_01988	IIBDNKDA_02398	NBFDHLBH_00336	CKGIKPGJ_01708	BANMLALC_03498	BOBDODFL_02043	IKMNLDEC_01670	DFBJFCKD_03238	BDFCADHJ_03265	LMONKCOO_03300	EJNJGBJH_02191	MGPDEMIB_00153	EAMDCDCE_01403	LFOIDMKA_01899	POPNHCPK_01856	KJDGPDDN_01857	DIPKHMKP_03555	JKLPFLJI_01627	DMNODFGF_01384	ILLJICEF_02019	DNCACKPA_01869	IDOFGDMH_00298	IKCGEJDB_01989	DHJLJMMH_02195	LFBIHCNF_01402	NIKEGDKB_00331	KGAIEEAD_01936	PFBFCONG_00666	-	-	-
EQA47190.1	hypothetical protein	GAJOMMCK_01536	OJFIAAEH_01315	OIEHNEOP_03326	MLMMLNHM_00389	BGEOECCB_01997	IPANFFGO_00016	BNFFOFHB_00798	JPFEBOIG_02076	LIMBNOPL_02064	IEDFFNNI_02160	CGOJKCEE_00903	DCFLDGKI_02097	GGACKOCJ_01343	CEDJFLIO_01333	FNPBFPHO_01844	DDJLFDBK_01587	NIBKBBIP_01988	-	-	-	-	BANMLALC_00159	BOBDODFL_01814	IKMNLDEC_01469	DFBJFCKD_02009	BDFCADHJ_00793	LMONKCOO_00697	EJNJGBJH_03704	MGPDEMIB_00858	EAMDCDCE_00038	LFOIDMKA_01528	POPNHCPK_02039	KJDGPDDN_02041	DIPKHMKP_03748	JKLPFLJI_03757	DMNODFGF_03583	ILLJICEF_00046	DNCACKPA_02031	IDOFGDMH_02395	IKCGEJDB_00407	DHJLJMMH_01022	LFBIHCNF_01757	NIKEGDKB_03591	KGAIEEAD_00997	PFBFCONG_00448	CPLEGNKG_01311	OIKEBGEP_00399	-
WP_010569361.1	glycosyltransferase	GAJOMMCK_01538	OJFIAAEH_01316	OIEHNEOP_03328	MLMMLNHM_00391	BGEOECCB_02571	IPANFFGO_00248	BNFFOFHB_00800	JPFEBOIG_02077	LIMBNOPL_02065	IEDFFNNI_02161	CGOJKCEE_01327	DCFLDGKI_02099	GGACKOCJ_01345	CEDJFLIO_01332	FNPBFPHO_02806	DDJLFDBK_01589	NIBKBBIP_01987	-	-	-	-	BANMLALC_00160	BOBDODFL_01813,BOBDODFL_01811	IKMNLDEC_01467	DFBJFCKD_02008	BDFCADHJ_00792	LMONKCOO_00699	EJNJGBJH_03705,EJNJGBJH_03706	MGPDEMIB_00857	EAMDCDCE_00037	LFOIDMKA_01527	POPNHCPK_02041	KJDGPDDN_02043	DIPKHMKP_03746	JKLPFLJI_03697	DMNODFGF_03582	ILLJICEF_00045	DNCACKPA_02032	IDOFGDMH_02393	IKCGEJDB_00408	DHJLJMMH_01020	LFBIHCNF_01756	NIKEGDKB_03592	KGAIEEAD_00995	PFBFCONG_00446	CPLEGNKG_01307	OIKEBGEP_00393	-
WP_016560442.1	DUF1229 domain-containing protein	GAJOMMCK_01541	OJFIAAEH_00776	OIEHNEOP_03330	MLMMLNHM_00393	BGEOECCB_02569	-	BNFFOFHB_00802	JPFEBOIG_02080	LIMBNOPL_02068	IEDFFNNI_02164	CGOJKCEE_01325	DCFLDGKI_02101	GGACKOCJ_01347	CEDJFLIO_01329	FNPBFPHO_00916	DDJLFDBK_01593,DDJLFDBK_01592	NIBKBBIP_01984	IMGNFACO_02196	IIBDNKDA_01243	NBFDHLBH_00476	CKGIKPGJ_00369	-	-	-	-	-	-	EJNJGBJH_03709,EJNJGBJH_03710	MGPDEMIB_00854	EAMDCDCE_01160	LFOIDMKA_01524	POPNHCPK_02043	KJDGPDDN_02045	DIPKHMKP_03744	JKLPFLJI_03695	DMNODFGF_03579	ILLJICEF_00042	DNCACKPA_02035	IDOFGDMH_02391	IKCGEJDB_00880	-	LFBIHCNF_01753	NIKEGDKB_03595	KGAIEEAD_00993	PFBFCONG_00444	-	-	-
WP_061244155.1	glycosyltransferase family 4 protein	GAJOMMCK_01544	OJFIAAEH_00673	OIEHNEOP_03333	MLMMLNHM_00395	BGEOECCB_02567	IPANFFGO_00374	BNFFOFHB_00804	JPFEBOIG_02082	LIMBNOPL_02070	IEDFFNNI_02166	CGOJKCEE_01323	DCFLDGKI_02103	GGACKOCJ_01349	CEDJFLIO_01327	FNPBFPHO_00913	DDJLFDBK_01597	NIBKBBIP_01982	IMGNFACO_02198	IIBDNKDA_01245	NBFDHLBH_00478	CKGIKPGJ_00371	BANMLALC_00166	BOBDODFL_01806	IKMNLDEC_01462	DFBJFCKD_02240	BDFCADHJ_00785	LMONKCOO_00705	EJNJGBJH_03713	MGPDEMIB_00852	EAMDCDCE_01157	LFOIDMKA_01522	POPNHCPK_02045	KJDGPDDN_02047	DIPKHMKP_03585	JKLPFLJI_03389	-	ILLJICEF_00040	DNCACKPA_02037	IDOFGDMH_02389	IKCGEJDB_00882	DHJLJMMH_02963	LFBIHCNF_03324	-	-	-	-	-	DDJGHBMA_02046
WP_020981182.1	UDP-N-acetylglucosamine 2-epimerase (non-hydrolyzing)	GAJOMMCK_01547	OJFIAAEH_02708	OIEHNEOP_03334	MLMMLNHM_00396	BGEOECCB_02566	IPANFFGO_00371	BNFFOFHB_00805	JPFEBOIG_02083	LIMBNOPL_02071	IEDFFNNI_02167	CGOJKCEE_01322	DCFLDGKI_02104	GGACKOCJ_01350	CEDJFLIO_01326	-	DDJLFDBK_01600	NIBKBBIP_01981	IMGNFACO_02199	IIBDNKDA_01246	NBFDHLBH_00479	CKGIKPGJ_00372	BANMLALC_00167	BOBDODFL_01805	IKMNLDEC_01461	DFBJFCKD_02241	BDFCADHJ_00784	LMONKCOO_00706	EJNJGBJH_03714	MGPDEMIB_00851	EAMDCDCE_01156	LFOIDMKA_01521	POPNHCPK_02046	KJDGPDDN_02048	DIPKHMKP_03586	JKLPFLJI_03388	-	ILLJICEF_00039	DNCACKPA_02038	IDOFGDMH_02388	IKCGEJDB_00883	DHJLJMMH_02964	LFBIHCNF_03323	-	-	-	-	-	DDJGHBMA_02047
WP_020981201.1	capsular polysaccharide biosynthesis protein CapF	GAJOMMCK_01548	OJFIAAEH_02709	OIEHNEOP_03335	MLMMLNHM_00397	BGEOECCB_02565	IPANFFGO_00370	BNFFOFHB_00806	JPFEBOIG_02084	LIMBNOPL_02072	IEDFFNNI_02168	CGOJKCEE_01321	DCFLDGKI_02105	GGACKOCJ_01351	CEDJFLIO_01325	FNPBFPHO_00920	DDJLFDBK_01601	NIBKBBIP_01980	IMGNFACO_02200	IIBDNKDA_01247	NBFDHLBH_00480	CKGIKPGJ_00373	-	-	-	-	-	-	EJNJGBJH_03715	MGPDEMIB_00850	-	LFOIDMKA_01520	POPNHCPK_02047	KJDGPDDN_02049	DIPKHMKP_03587	JKLPFLJI_03387	-	ILLJICEF_00038	DNCACKPA_02039	IDOFGDMH_02387	IKCGEJDB_00884	DHJLJMMH_02965	LFBIHCNF_03322	-	-	-	-	-	-
WP_000600294.1	glycosyltransferase family 4 protein	GAJOMMCK_01551	OJFIAAEH_02711	OIEHNEOP_03337	MLMMLNHM_00399	BGEOECCB_02563	IPANFFGO_00077	BNFFOFHB_00808	JPFEBOIG_02086	LIMBNOPL_02074	IEDFFNNI_02170	CGOJKCEE_01319	DCFLDGKI_02107	GGACKOCJ_01353	CEDJFLIO_01323	FNPBFPHO_01626	DDJLFDBK_01603,DDJLFDBK_01605	NIBKBBIP_01978	IMGNFACO_02202	IIBDNKDA_01249	NBFDHLBH_00482	CKGIKPGJ_00375	-	-	-	-	-	-	EJNJGBJH_03717	MGPDEMIB_00848	EAMDCDCE_01153	LFOIDMKA_01518	POPNHCPK_02049	KJDGPDDN_02051	DIPKHMKP_03589	JKLPFLJI_03385	DMNODFGF_00464	ILLJICEF_00036	DNCACKPA_02041	IDOFGDMH_02385	IKCGEJDB_02624	DHJLJMMH_02968	LFBIHCNF_02711	NIKEGDKB_03388	KGAIEEAD_03530	PFBFCONG_03765	-	-	DDJGHBMA_02051
WP_061247286.1	O-antigen polysaccharide polymerase Wzy	GAJOMMCK_01552	OJFIAAEH_02712	OIEHNEOP_03338	MLMMLNHM_00400	BGEOECCB_02561	-	BNFFOFHB_00809	JPFEBOIG_02087	LIMBNOPL_02075	IEDFFNNI_02171	CGOJKCEE_01318	DCFLDGKI_02108	GGACKOCJ_01354	CEDJFLIO_01322	FNPBFPHO_01627	DDJLFDBK_01606	NIBKBBIP_01977	IMGNFACO_02203	IIBDNKDA_01250	NBFDHLBH_00483	CKGIKPGJ_00376	-	-	-	-	-	-	EJNJGBJH_03718	MGPDEMIB_00847	EAMDCDCE_01151	LFOIDMKA_01517	POPNHCPK_02050	KJDGPDDN_02052	DIPKHMKP_03590	JKLPFLJI_03384	-	ILLJICEF_00035	DNCACKPA_02042	IDOFGDMH_02384	-	DHJLJMMH_02969	LFBIHCNF_02712	-	-	-	-	-	-
WP_010569379.1	DASS family sodium-coupled anion symporter	GAJOMMCK_01520	OJFIAAEH_00257	OIEHNEOP_03371	MLMMLNHM_00375	BGEOECCB_02011	IPANFFGO_00304	BNFFOFHB_00785	JPFEBOIG_02063	LIMBNOPL_02051	IEDFFNNI_02147	CGOJKCEE_02972	DCFLDGKI_02084	GGACKOCJ_01078	CEDJFLIO_01347	FNPBFPHO_01839	DDJLFDBK_01571	NIBKBBIP_02001	IMGNFACO_02180	IIBDNKDA_01227	NBFDHLBH_00460	CKGIKPGJ_03138	BANMLALC_00146	BOBDODFL_01827	IKMNLDEC_01482	DFBJFCKD_02023	BDFCADHJ_00807	LMONKCOO_00683	EJNJGBJH_03687	MGPDEMIB_03189	EAMDCDCE_01180,EAMDCDCE_01181	LFOIDMKA_01541	POPNHCPK_02026	KJDGPDDN_02028	DIPKHMKP_03826	JKLPFLJI_03048	DMNODFGF_03597	ILLJICEF_01811	DNCACKPA_02009	IDOFGDMH_01648	IKCGEJDB_00403	DHJLJMMH_01035	LFBIHCNF_01771	NIKEGDKB_03577	KGAIEEAD_01011	PFBFCONG_00462	CPLEGNKG_01324	OIKEBGEP_00411	DDJGHBMA_02034
WP_002178900.1	glycosyltransferase family 2 protein	GAJOMMCK_01521	OJFIAAEH_00256	OIEHNEOP_03370	MLMMLNHM_00376	BGEOECCB_02010	-	BNFFOFHB_00786	JPFEBOIG_02064	LIMBNOPL_02052	IEDFFNNI_02148	CGOJKCEE_02973	DCFLDGKI_02085	GGACKOCJ_01077	CEDJFLIO_01346	FNPBFPHO_01840	DDJLFDBK_01572	NIBKBBIP_02000	IMGNFACO_02181	IIBDNKDA_01228	NBFDHLBH_00461	CKGIKPGJ_03139	BANMLALC_00147	BOBDODFL_01826	IKMNLDEC_01481	DFBJFCKD_02022	BDFCADHJ_00806	LMONKCOO_00684	EJNJGBJH_03688	MGPDEMIB_03190	EAMDCDCE_01178	LFOIDMKA_01540	POPNHCPK_02027	KJDGPDDN_02029	DIPKHMKP_03827	JKLPFLJI_03047	DMNODFGF_03596	ILLJICEF_01810	DNCACKPA_02010	IDOFGDMH_01649	IKCGEJDB_00402	DHJLJMMH_01034	LFBIHCNF_01770	NIKEGDKB_03578	KGAIEEAD_01010	PFBFCONG_00461	-	-	-
WP_017214757.1	glycosyltransferase family 2 protein	GAJOMMCK_01522	OJFIAAEH_00255	-	MLMMLNHM_00377	BGEOECCB_02009	IPANFFGO_00029	BNFFOFHB_00787	JPFEBOIG_02065	LIMBNOPL_02053	IEDFFNNI_02149	CGOJKCEE_02933	DCFLDGKI_02093	GGACKOCJ_00077	CEDJFLIO_01344	-	DDJLFDBK_01574	NIBKBBIP_01999	IMGNFACO_02182	IIBDNKDA_01229	NBFDHLBH_00462	CKGIKPGJ_03140	BANMLALC_00148	BOBDODFL_01825	IKMNLDEC_01480	DFBJFCKD_02021	BDFCADHJ_00805	LMONKCOO_00685	EJNJGBJH_03689	MGPDEMIB_00869	EAMDCDCE_01176	LFOIDMKA_01539	POPNHCPK_02028	KJDGPDDN_02030	DIPKHMKP_03636	JKLPFLJI_03046	DMNODFGF_03594	ILLJICEF_01809	DNCACKPA_02011	IDOFGDMH_01651	IKCGEJDB_01847	DHJLJMMH_01033	LFBIHCNF_01769	NIKEGDKB_03580	KGAIEEAD_01008	PFBFCONG_00459	-	-	-
WP_004755250.1	glycosyltransferase family 2 protein	GAJOMMCK_01524	OJFIAAEH_00254	OIEHNEOP_03086	MLMMLNHM_00378	BGEOECCB_02008	-	BNFFOFHB_00788	JPFEBOIG_02066	LIMBNOPL_02054	IEDFFNNI_02150	CGOJKCEE_02932	DCFLDGKI_02092	GGACKOCJ_00076	CEDJFLIO_01343	FNPBFPHO_03935	DDJLFDBK_01575	NIBKBBIP_01998	IMGNFACO_02183	IIBDNKDA_01230	NBFDHLBH_00463	CKGIKPGJ_03141	BANMLALC_00149	BOBDODFL_01824	IKMNLDEC_01479	DFBJFCKD_02020	BDFCADHJ_00804	LMONKCOO_00686	EJNJGBJH_03690	MGPDEMIB_00868	EAMDCDCE_01174	LFOIDMKA_01538	POPNHCPK_02029	KJDGPDDN_02031	DIPKHMKP_03635	JKLPFLJI_03045	DMNODFGF_03593	ILLJICEF_01808	DNCACKPA_02012	IDOFGDMH_01652	IKCGEJDB_01848	DHJLJMMH_01032	LFBIHCNF_01768	NIKEGDKB_03581	KGAIEEAD_01007	PFBFCONG_00458	-	-	-
WP_002178630.1	glucose-1-phosphate thymidylyltransferase RfbA	GAJOMMCK_01525	OJFIAAEH_00252	OIEHNEOP_03444	MLMMLNHM_00379	BGEOECCB_02007	IPANFFGO_00219	BNFFOFHB_00789	JPFEBOIG_02067	LIMBNOPL_02055	IEDFFNNI_02151	CGOJKCEE_03428	DCFLDGKI_02091	GGACKOCJ_02983	CEDJFLIO_01342	FNPBFPHO_01517	DDJLFDBK_01577	NIBKBBIP_01997	IMGNFACO_02184	IIBDNKDA_01231	NBFDHLBH_00464	CKGIKPGJ_03142	BANMLALC_00150	BOBDODFL_01823	IKMNLDEC_01478	DFBJFCKD_02019	BDFCADHJ_00803	LMONKCOO_00687	EJNJGBJH_03691	MGPDEMIB_00867	EAMDCDCE_01173	LFOIDMKA_01537	POPNHCPK_02030	KJDGPDDN_02032	DIPKHMKP_03634	JKLPFLJI_03044	DMNODFGF_03592	ILLJICEF_01807	DNCACKPA_02013	IDOFGDMH_01653	IKCGEJDB_01849	DHJLJMMH_01031	LFBIHCNF_01767	NIKEGDKB_03582	KGAIEEAD_01006	PFBFCONG_00457	CPLEGNKG_01316	OIKEBGEP_00403	-
WP_012389011.1	dTDP-glucose 4,6-dehydratase	GAJOMMCK_01526	OJFIAAEH_00251	OIEHNEOP_03443	MLMMLNHM_00380	BGEOECCB_02006	IPANFFGO_00217	BNFFOFHB_00790	JPFEBOIG_02068	LIMBNOPL_02056	IEDFFNNI_02152	CGOJKCEE_03427	DCFLDGKI_02090	GGACKOCJ_02982	CEDJFLIO_01341	FNPBFPHO_01516	DDJLFDBK_01578	NIBKBBIP_01996	IMGNFACO_02185	IIBDNKDA_01232	NBFDHLBH_00465	CKGIKPGJ_00358	BANMLALC_00151	BOBDODFL_01822	IKMNLDEC_01477	DFBJFCKD_02018	BDFCADHJ_00802	LMONKCOO_00688	EJNJGBJH_03692	MGPDEMIB_00866	EAMDCDCE_01172	LFOIDMKA_01536	POPNHCPK_02031	KJDGPDDN_02033	DIPKHMKP_03633	JKLPFLJI_03043	DMNODFGF_03591	ILLJICEF_01806	DNCACKPA_02014	IDOFGDMH_01654	IKCGEJDB_01850	DHJLJMMH_01030	LFBIHCNF_01766	NIKEGDKB_03583	KGAIEEAD_01005	PFBFCONG_00456	CPLEGNKG_01315	OIKEBGEP_00402	-
WP_016560382.1	dTDP-4-dehydrorhamnose reductase	GAJOMMCK_01527	OJFIAAEH_00250	OIEHNEOP_03442	MLMMLNHM_00381	BGEOECCB_02005	IPANFFGO_00216	BNFFOFHB_00791	JPFEBOIG_02069	LIMBNOPL_02057	IEDFFNNI_02153	CGOJKCEE_03426	DCFLDGKI_02089	GGACKOCJ_02981	CEDJFLIO_01340	FNPBFPHO_01515	DDJLFDBK_01579	NIBKBBIP_01995	IMGNFACO_02186	IIBDNKDA_01233	NBFDHLBH_00466	CKGIKPGJ_03144	BANMLALC_00152	BOBDODFL_01821	IKMNLDEC_01476	DFBJFCKD_02017	BDFCADHJ_00801	LMONKCOO_00689	EJNJGBJH_03693	MGPDEMIB_00865	-	LFOIDMKA_01535	POPNHCPK_02032	KJDGPDDN_02034	DIPKHMKP_03632	JKLPFLJI_03042	DMNODFGF_03590	ILLJICEF_01805	DNCACKPA_02015	IDOFGDMH_01655	IKCGEJDB_01851	DHJLJMMH_01029	LFBIHCNF_01765	NIKEGDKB_03584	KGAIEEAD_01004	PFBFCONG_00455	-	-	-
WP_002147279.1	dTDP-4-dehydrorhamnose 3,5-epimerase	GAJOMMCK_01529	OJFIAAEH_01138	OIEHNEOP_03188	MLMMLNHM_00451	BGEOECCB_02511	IPANFFGO_00241	BNFFOFHB_00792	JPFEBOIG_02070	LIMBNOPL_02058	IEDFFNNI_02154	CGOJKCEE_03425	DCFLDGKI_02088	GGACKOCJ_02980	CEDJFLIO_01339	FNPBFPHO_01514	DDJLFDBK_01580	NIBKBBIP_01994	IMGNFACO_02187	IIBDNKDA_01234	NBFDHLBH_00467	CKGIKPGJ_00360	BANMLALC_00153	BOBDODFL_01820	IKMNLDEC_01475	DFBJFCKD_02016	BDFCADHJ_00800	LMONKCOO_00690	EJNJGBJH_03762	MGPDEMIB_00864	EAMDCDCE_01100	LFOIDMKA_01534	POPNHCPK_02033	KJDGPDDN_02098	DIPKHMKP_03631	JKLPFLJI_03041	DMNODFGF_03589	ILLJICEF_01804	DNCACKPA_02016	IDOFGDMH_01656	IKCGEJDB_01852	DHJLJMMH_01028	LFBIHCNF_01764	NIKEGDKB_03585	KGAIEEAD_01003	PFBFCONG_00454	-	-	-
EMK03652.1	glycosyltransferase-like protein, family 2	GAJOMMCK_02061,GAJOMMCK_01562,GAJOMMCK_01532,GAJOMMCK_01533	OJFIAAEH_03205,OJFIAAEH_02405,OJFIAAEH_00247	OIEHNEOP_01867,OIEHNEOP_03438,OIEHNEOP_03439	MLMMLNHM_00383,MLMMLNHM_02622,MLMMLNHM_00406	BGEOECCB_02556,BGEOECCB_02134,BGEOECCB_02003	IPANFFGO_03504,IPANFFGO_00303	BNFFOFHB_00794,BNFFOFHB_00793,BNFFOFHB_00814	JPFEBOIG_02092,JPFEBOIG_02071,JPFEBOIG_01056	LIMBNOPL_02059,LIMBNOPL_01051,LIMBNOPL_02060	IEDFFNNI_02176,IEDFFNNI_02155,IEDFFNNI_02156	CGOJKCEE_02516,CGOJKCEE_01313,CGOJKCEE_03424	DCFLDGKI_02086,DCFLDGKI_02113,DCFLDGKI_01105	GGACKOCJ_01231,GGACKOCJ_02978	CEDJFLIO_01317,CEDJFLIO_02434,CEDJFLIO_01337	FNPBFPHO_01512,FNPBFPHO_03145	DDJLFDBK_01581,DDJLFDBK_01583,DDJLFDBK_01946	NIBKBBIP_00579,NIBKBBIP_01992	IMGNFACO_02496,IMGNFACO_02188	IIBDNKDA_02991,IIBDNKDA_01235	NBFDHLBH_00468,NBFDHLBH_03688	CKGIKPGJ_00361,CKGIKPGJ_03146,CKGIKPGJ_03147,CKGIKPGJ_00362	BANMLALC_03023,BANMLALC_00178,BANMLALC_00220,BANMLALC_00154	BOBDODFL_01818,BOBDODFL_02877,BOBDODFL_01819,BOBDODFL_01751	IKMNLDEC_01450,IKMNLDEC_01407,IKMNLDEC_01474,IKMNLDEC_01473	DFBJFCKD_02013,DFBJFCKD_02395,DFBJFCKD_02251,DFBJFCKD_02015	BDFCADHJ_02331,BDFCADHJ_02897,BDFCADHJ_00774,BDFCADHJ_00797	LMONKCOO_00716,LMONKCOO_02337,LMONKCOO_00691,LMONKCOO_00693	EJNJGBJH_00907,EJNJGBJH_03697,EJNJGBJH_03698,EJNJGBJH_03696,EJNJGBJH_03695,EJNJGBJH_03724	MGPDEMIB_00862,MGPDEMIB_00863,MGPDEMIB_01085	EAMDCDCE_01142,EAMDCDCE_01170,EAMDCDCE_01141,EAMDCDCE_01169,EAMDCDCE_04180	LFOIDMKA_03645,LFOIDMKA_01511,LFOIDMKA_01532	POPNHCPK_02034,POPNHCPK_02035,POPNHCPK_02056	KJDGPDDN_02058,KJDGPDDN_02037,KJDGPDDN_01015	DIPKHMKP_03629,DIPKHMKP_02987	JKLPFLJI_02901,JKLPFLJI_03039	DMNODFGF_03375,DMNODFGF_03587,DMNODFGF_03588,DMNODFGF_00465	ILLJICEF_02826,ILLJICEF_01803	DNCACKPA_02018,DNCACKPA_01139	IDOFGDMH_01658,IDOFGDMH_01657	IKCGEJDB_01853,IKCGEJDB_01131	DHJLJMMH_01027,DHJLJMMH_01026	LFBIHCNF_01761,LFBIHCNF_01762,LFBIHCNF_01717	NIKEGDKB_03586,NIKEGDKB_00175,NIKEGDKB_03387,NIKEGDKB_03587	KGAIEEAD_03529,KGAIEEAD_01074,KGAIEEAD_03531,KGAIEEAD_01001	PFBFCONG_02374,PFBFCONG_03764,PFBFCONG_03766,PFBFCONG_00452	CPLEGNKG_01323	OIKEBGEP_00410	DDJGHBMA_02035
WP_000799637.1	FdtA/QdtA family cupin domain-containing protein	GAJOMMCK_01618	OJFIAAEH_01314	OIEHNEOP_00745	MLMMLNHM_00448	BGEOECCB_02514	IPANFFGO_00014	BNFFOFHB_00797	JPFEBOIG_02128	LIMBNOPL_02116	IEDFFNNI_02209	CGOJKCEE_01277	DCFLDGKI_02146	GGACKOCJ_01342	CEDJFLIO_01334	FNPBFPHO_01843	DDJLFDBK_01586	NIBKBBIP_01989	-	-	-	-	BANMLALC_00158	BOBDODFL_01815	IKMNLDEC_01470	DFBJFCKD_02010	BDFCADHJ_00794	LMONKCOO_00696	EJNJGBJH_03759	MGPDEMIB_00810	EAMDCDCE_01103	LFOIDMKA_01474	POPNHCPK_02093	KJDGPDDN_02095	DIPKHMKP_00721	JKLPFLJI_03643	DMNODFGF_03584	ILLJICEF_00047	DNCACKPA_02030	IDOFGDMH_02396	IKCGEJDB_00406	DHJLJMMH_01023	LFBIHCNF_01758	NIKEGDKB_03590	KGAIEEAD_00998	PFBFCONG_00449	CPLEGNKG_01308	OIKEBGEP_00396	-
WP_155717334.1	DUF1420 family protein	GAJOMMCK_01556	OJFIAAEH_02401	OIEHNEOP_00914	MLMMLNHM_00402	BGEOECCB_02560	-	BNFFOFHB_00810	JPFEBOIG_02088	LIMBNOPL_02076	IEDFFNNI_02172	CGOJKCEE_01317	DCFLDGKI_02109	GGACKOCJ_01355	CEDJFLIO_01321	FNPBFPHO_00810	DDJLFDBK_01607	NIBKBBIP_01976	IMGNFACO_02204	IIBDNKDA_01251	NBFDHLBH_00484	CKGIKPGJ_00377	-	-	-	-	-	-	EJNJGBJH_03720	MGPDEMIB_00846	EAMDCDCE_01147,EAMDCDCE_01148	LFOIDMKA_01516	POPNHCPK_02051	KJDGPDDN_02053	DIPKHMKP_03591	JKLPFLJI_03383	-	ILLJICEF_00034	DNCACKPA_02043	IDOFGDMH_02383	IKCGEJDB_00149	DHJLJMMH_01978	LFBIHCNF_02713	-	-	-	-	-	-
WP_002733777.1	peptidoglycan bridge formation glycyltransferase FemA/FemB family protein	GAJOMMCK_01557	OJFIAAEH_02402	OIEHNEOP_00913	MLMMLNHM_00403	BGEOECCB_02559	IPANFFGO_00087	BNFFOFHB_00811	JPFEBOIG_02089	LIMBNOPL_02077	IEDFFNNI_02173	CGOJKCEE_01316	DCFLDGKI_02110	-	CEDJFLIO_01320	-	-	-	-	-	-	-	-	-	-	-	-	-	EJNJGBJH_03721	MGPDEMIB_00845	EAMDCDCE_01146	LFOIDMKA_01515	POPNHCPK_02052	KJDGPDDN_02054	DIPKHMKP_03592	JKLPFLJI_03381	-	-	-	-	-	-	-	-	-	-	-	-	DDJGHBMA_02052
WP_000007540.1	polysaccharide deacetylase family protein	GAJOMMCK_01559	OJFIAAEH_02403	OIEHNEOP_00912	MLMMLNHM_00404	BGEOECCB_02558	-	BNFFOFHB_00812	JPFEBOIG_02090	LIMBNOPL_02078	IEDFFNNI_02174	CGOJKCEE_01315	DCFLDGKI_02111	-	CEDJFLIO_01319	-	-	-	-	-	-	-	-	-	-	-	-	-	EJNJGBJH_03722	MGPDEMIB_00844	EAMDCDCE_01144	LFOIDMKA_01514	POPNHCPK_02053	KJDGPDDN_02055	DIPKHMKP_03593	JKLPFLJI_03746	-	-	-	IDOFGDMH_03666	-	-	-	-	-	-	-	-	DDJGHBMA_02053
ADC93889.1	hypothetical protein	GAJOMMCK_01561	OJFIAAEH_02404	OIEHNEOP_00911	MLMMLNHM_00405	BGEOECCB_02557	-	BNFFOFHB_00813	JPFEBOIG_02091	LIMBNOPL_02079	IEDFFNNI_02175	CGOJKCEE_01314	DCFLDGKI_02112	-	CEDJFLIO_01318	-	-	-	-	-	-	-	-	-	-	-	-	-	EJNJGBJH_03723	MGPDEMIB_00843	EAMDCDCE_01143	LFOIDMKA_01512	POPNHCPK_02054	KJDGPDDN_02056	DIPKHMKP_03594	JKLPFLJI_03747	-	-	-	-	-	-	-	-	-	-	-	-	DDJGHBMA_00942
WP_000601375.1	SDR family oxidoreductase	GAJOMMCK_01563	OJFIAAEH_02406	OIEHNEOP_00909	MLMMLNHM_00407	BGEOECCB_02555	IPANFFGO_00302	BNFFOFHB_00815	JPFEBOIG_02093	LIMBNOPL_02081	IEDFFNNI_02177	CGOJKCEE_01312	DCFLDGKI_02114	-	CEDJFLIO_01316	-	-	-	-	-	-	-	-	-	-	-	-	-	EJNJGBJH_03725	MGPDEMIB_00841	EAMDCDCE_01140	LFOIDMKA_01510	POPNHCPK_02057	KJDGPDDN_02059	DIPKHMKP_00753	JKLPFLJI_02742	DMNODFGF_00466	-	-	IDOFGDMH_03667	-	-	-	NIKEGDKB_03390	KGAIEEAD_03528	PFBFCONG_03763	-	-	-
ASV06233.1	dTDP-4-dehydrorhamnose 3,5-epimerase	GAJOMMCK_01564	OJFIAAEH_02407	OIEHNEOP_00908	MLMMLNHM_00408	BGEOECCB_02554	IPANFFGO_00301	BNFFOFHB_00816	JPFEBOIG_02094	LIMBNOPL_02082	IEDFFNNI_02178	CGOJKCEE_01311	DCFLDGKI_02115	-	CEDJFLIO_01315	-	-	-	-	-	-	-	-	-	-	-	-	-	EJNJGBJH_03726	MGPDEMIB_00840	EAMDCDCE_01139	LFOIDMKA_01509	POPNHCPK_02058	KJDGPDDN_02060	DIPKHMKP_00752	JKLPFLJI_02743	DMNODFGF_00467	-	-	-	-	-	-	NIKEGDKB_03391	KGAIEEAD_03527	PFBFCONG_03762	-	-	DDJGHBMA_02056
ASV06234.1	CDP-glucose 4,6-dehydratase	GAJOMMCK_01565	OJFIAAEH_02408	OIEHNEOP_00907	MLMMLNHM_00409	BGEOECCB_02553	IPANFFGO_00300	BNFFOFHB_00817	JPFEBOIG_02095	LIMBNOPL_02083	IEDFFNNI_02179	CGOJKCEE_01310	DCFLDGKI_02116	-	CEDJFLIO_01314	-	-	-	-	-	-	-	-	-	-	-	-	-	EJNJGBJH_03727	MGPDEMIB_00839	EAMDCDCE_01138	LFOIDMKA_01508	POPNHCPK_02059	KJDGPDDN_02061	DIPKHMKP_00751	JKLPFLJI_02744	DMNODFGF_00468	-	-	-	-	-	-	NIKEGDKB_03392	KGAIEEAD_03526	PFBFCONG_03761	-	-	DDJGHBMA_02057
WP_000859505.1	glucose-1-phosphate cytidylyltransferase	GAJOMMCK_01567	OJFIAAEH_02409	OIEHNEOP_00906	MLMMLNHM_00410	BGEOECCB_02552	IPANFFGO_00298	BNFFOFHB_00818	JPFEBOIG_02096	LIMBNOPL_02084	IEDFFNNI_02180	CGOJKCEE_01309	DCFLDGKI_02117	-	CEDJFLIO_01313	-	-	-	-	-	-	-	-	-	-	-	-	-	EJNJGBJH_03728	MGPDEMIB_00838	EAMDCDCE_01137	LFOIDMKA_01507	POPNHCPK_02060	KJDGPDDN_02062	DIPKHMKP_00750	JKLPFLJI_02745	DMNODFGF_00469	-	-	-	-	-	-	NIKEGDKB_03393	KGAIEEAD_03525	PFBFCONG_03760	-	-	DDJGHBMA_02058
KPA24414.1	Carbohydrate biosynthesis protein	GAJOMMCK_01569	OJFIAAEH_02410	OIEHNEOP_00905	-	-	-	BNFFOFHB_00820	JPFEBOIG_02097	LIMBNOPL_02085	IEDFFNNI_02181	CGOJKCEE_01308	DCFLDGKI_02118	-	CEDJFLIO_01312	-	-	-	-	-	-	-	BANMLALC_00179	BOBDODFL_01793	IKMNLDEC_01449	DFBJFCKD_02252	BDFCADHJ_00773	LMONKCOO_00717	EJNJGBJH_03729	MGPDEMIB_00837	EAMDCDCE_01136	LFOIDMKA_01506	POPNHCPK_02061	KJDGPDDN_02063	DIPKHMKP_00749	JKLPFLJI_02746	-	-	-	-	-	-	-	-	-	-	-	-	-
WP_000675255.1	phosphoglycerate dehydrogenase	GAJOMMCK_01570	OJFIAAEH_02411	OIEHNEOP_00899	MLMMLNHM_00411	BGEOECCB_02551	IPANFFGO_00297	BNFFOFHB_00821	JPFEBOIG_02098	LIMBNOPL_02086	IEDFFNNI_02182	CGOJKCEE_01307	DCFLDGKI_02119	-	CEDJFLIO_01311	-	-	-	-	-	-	-	BANMLALC_00180	BOBDODFL_01792	IKMNLDEC_01448	DFBJFCKD_02253	BDFCADHJ_00772	LMONKCOO_00718	EJNJGBJH_03730	MGPDEMIB_00836	EAMDCDCE_01134	LFOIDMKA_01505	POPNHCPK_02062	KJDGPDDN_02064	DIPKHMKP_00748	JKLPFLJI_02747	-	-	-	-	-	-	-	-	-	-	-	-	DDJGHBMA_01652
ADC93881.1	ribosomal protein S27e	GAJOMMCK_01571	OJFIAAEH_02412	OIEHNEOP_00903	-	-	-	BNFFOFHB_00822	JPFEBOIG_02099	LIMBNOPL_02087	IEDFFNNI_02183	CGOJKCEE_01306	DCFLDGKI_02120	-	CEDJFLIO_01310	-	-	-	-	-	-	-	BANMLALC_00181	BOBDODFL_01791	IKMNLDEC_01447	DFBJFCKD_02254	BDFCADHJ_00771	LMONKCOO_00719	EJNJGBJH_03731	MGPDEMIB_00835	EAMDCDCE_01132	LFOIDMKA_01504	POPNHCPK_02063	KJDGPDDN_02065	DIPKHMKP_00747	JKLPFLJI_02748	-	-	-	-	-	-	-	-	-	-	-	-	-
WP_001046759.1	acylneuraminate cytidylyltransferase family protein	GAJOMMCK_01595	OJFIAAEH_01784	OIEHNEOP_00880	MLMMLNHM_00432	BGEOECCB_02530	-	BNFFOFHB_00837	JPFEBOIG_02114	LIMBNOPL_02102	IEDFFNNI_02195	CGOJKCEE_01291	DCFLDGKI_02132	-	CEDJFLIO_01298	-	-	-	-	-	-	-	-	-	-	-	-	-	EJNJGBJH_03744	MGPDEMIB_00824	EAMDCDCE_01120	LFOIDMKA_01490	POPNHCPK_02077	KJDGPDDN_02079	DIPKHMKP_00735	JKLPFLJI_02760	-	-	-	-	-	-	-	-	-	-	-	-	DDJGHBMA_01643
WP_000346041.1	DegT/DnrJ/EryC1/StrS family aminotransferase	GAJOMMCK_01596	OJFIAAEH_01783	OIEHNEOP_00879	MLMMLNHM_00433	BGEOECCB_02529	IPANFFGO_00136	BNFFOFHB_00838	JPFEBOIG_02115	LIMBNOPL_02103	IEDFFNNI_02196	CGOJKCEE_01290	DCFLDGKI_02133	-	CEDJFLIO_01297	-	-	-	-	-	-	-	-	-	-	-	-	-	EJNJGBJH_03745	MGPDEMIB_00823	EAMDCDCE_01119	LFOIDMKA_01489	POPNHCPK_02078	KJDGPDDN_02080	DIPKHMKP_00734	JKLPFLJI_02761	-	-	-	-	-	-	-	-	-	-	-	-	-
ASV06248.1	acetylneuraminic acid synthetase	GAJOMMCK_01597	OJFIAAEH_01782	OIEHNEOP_00878	MLMMLNHM_00434	BGEOECCB_02528	IPANFFGO_00137	BNFFOFHB_00839	JPFEBOIG_02116	LIMBNOPL_02104	IEDFFNNI_02197	CGOJKCEE_01289	DCFLDGKI_02134	-	CEDJFLIO_01296	-	-	-	-	-	-	-	-	-	-	-	-	-	EJNJGBJH_03746	MGPDEMIB_00822	EAMDCDCE_01118	LFOIDMKA_01488	POPNHCPK_02079	KJDGPDDN_02081	DIPKHMKP_00733	JKLPFLJI_02762	-	-	-	-	-	-	-	-	-	-	-	-	-
ASV06249.1	hypothetical protein	GAJOMMCK_01598	OJFIAAEH_01781	OIEHNEOP_00877	MLMMLNHM_00435	BGEOECCB_02527	IPANFFGO_00048	BNFFOFHB_00840	JPFEBOIG_02117	LIMBNOPL_02105	IEDFFNNI_02198	CGOJKCEE_01288	DCFLDGKI_02135	-	CEDJFLIO_01295	-	-	-	-	-	-	-	-	-	-	-	-	-	EJNJGBJH_03747	MGPDEMIB_00821	EAMDCDCE_01117	LFOIDMKA_01487	POPNHCPK_02080	KJDGPDDN_02082	DIPKHMKP_00732	JKLPFLJI_02763	DMNODFGF_00490	-	-	-	-	-	-	NIKEGDKB_03414	KGAIEEAD_03504	PFBFCONG_03739	-	-	-
AKP26372.1	xylanase	GAJOMMCK_01600	OJFIAAEH_01779	OIEHNEOP_00875	-	-	-	-	-	-	-	-	-	-	-	-	-	-	-	-	-	-	-	-	-	-	-	-	-	-	-	LFOIDMKA_01485	POPNHCPK_02082	KJDGPDDN_02084	-	-	-	-	-	-	-	-	-	-	-	-	-	-	-
WP_004485923.1	acylneuraminate cytidylyltransferase family protein	GAJOMMCK_01601	OJFIAAEH_01778	OIEHNEOP_00874	MLMMLNHM_00444	BGEOECCB_02518	IPANFFGO_00237	BNFFOFHB_00847	JPFEBOIG_02124	LIMBNOPL_02112	IEDFFNNI_02205	CGOJKCEE_01281	DCFLDGKI_02142	-	CEDJFLIO_01288	-	-	-	-	-	-	-	-	-	-	-	-	-	EJNJGBJH_03755	MGPDEMIB_00814	EAMDCDCE_01107	LFOIDMKA_01478	POPNHCPK_02089	KJDGPDDN_02091	DIPKHMKP_00725	JKLPFLJI_03397	DMNODFGF_00508	-	-	-	-	-	-	NIKEGDKB_03416	KGAIEEAD_03486	PFBFCONG_03721	-	-	-
WP_061243593.1	sugar phosphate nucleotidyltransferase	GAJOMMCK_01603	OJFIAAEH_01777	OIEHNEOP_00873	MLMMLNHM_00436	BGEOECCB_02526	IPANFFGO_00233	BNFFOFHB_00841	JPFEBOIG_02118	LIMBNOPL_02106	IEDFFNNI_02199	CGOJKCEE_01287	DCFLDGKI_02136	-	CEDJFLIO_01294	-	-	-	-	-	-	-	BANMLALC_00171	BOBDODFL_01801	IKMNLDEC_01457	DFBJFCKD_02245	BDFCADHJ_00780	LMONKCOO_00710	EJNJGBJH_03748	MGPDEMIB_00820	EAMDCDCE_01115	LFOIDMKA_01484	POPNHCPK_02083	KJDGPDDN_02085	DIPKHMKP_00731	JKLPFLJI_03391	DMNODFGF_00496	-	-	-	-	-	-	NIKEGDKB_03421	KGAIEEAD_03498	PFBFCONG_03733	-	-	-
WP_000823146.1	UDP-N-acetylglucosamine 2-epimerase	GAJOMMCK_01606	OJFIAAEH_01774	OIEHNEOP_00870	MLMMLNHM_00437	BGEOECCB_02525	IPANFFGO_00234	BNFFOFHB_00842	JPFEBOIG_02119	LIMBNOPL_02107	IEDFFNNI_02200	CGOJKCEE_01286	DCFLDGKI_02137	-	CEDJFLIO_01293	-	-	-	-	-	-	-	-	-	-	-	-	-	EJNJGBJH_03750	MGPDEMIB_00819	EAMDCDCE_01114	LFOIDMKA_01483	POPNHCPK_02084	KJDGPDDN_02086	DIPKHMKP_00730	JKLPFLJI_03392	DMNODFGF_00498	-	-	-	-	-	-	NIKEGDKB_03422	KGAIEEAD_03496	PFBFCONG_03731	-	-	-
ASV06254.1	aminotransferase DegT	GAJOMMCK_01607	OJFIAAEH_01773	OIEHNEOP_00869	MLMMLNHM_00440	BGEOECCB_02522	-	BNFFOFHB_00845	JPFEBOIG_02122	LIMBNOPL_02110	IEDFFNNI_02203	CGOJKCEE_01283	DCFLDGKI_02140	-	CEDJFLIO_01290	-	-	-	-	-	-	-	-	-	-	-	-	-	EJNJGBJH_03753	MGPDEMIB_00816	EAMDCDCE_01109	LFOIDMKA_01480	POPNHCPK_02087	KJDGPDDN_02089	DIPKHMKP_00727	JKLPFLJI_03395	DMNODFGF_00501	-	-	-	-	-	-	NIKEGDKB_03425	KGAIEEAD_03493	PFBFCONG_03728	-	-	-
WP_017214673.1	SDR family oxidoreductase	GAJOMMCK_01608,GAJOMMCK_01654	OJFIAAEH_01772	OIEHNEOP_00868	MLMMLNHM_00441	BGEOECCB_02489	IPANFFGO_00007	BNFFOFHB_00872	JPFEBOIG_02149	LIMBNOPL_02137	IEDFFNNI_02229	CGOJKCEE_01255	DCFLDGKI_02166	GGACKOCJ_00257	CEDJFLIO_01264	-	DDJLFDBK_01669	NIBKBBIP_00105	IMGNFACO_02264	IIBDNKDA_03640	NBFDHLBH_02678	CKGIKPGJ_02866	-	-	-	-	-	-	EJNJGBJH_03787	MGPDEMIB_00784	EAMDCDCE_01072	LFOIDMKA_01451	POPNHCPK_02116	KJDGPDDN_02118	DIPKHMKP_03514	JKLPFLJI_03128	-	ILLJICEF_01786	DNCACKPA_02077	IDOFGDMH_03192	IKCGEJDB_00395	DHJLJMMH_01918	LFBIHCNF_01496	-	-	-	-	-	DDJGHBMA_01633
WP_002733548.1	nucleotide sugar dehydrogenase	GAJOMMCK_01611	OJFIAAEH_01771	OIEHNEOP_00867	MLMMLNHM_00442	BGEOECCB_02520	IPANFFGO_00006	-	-	-	-	-	-	-	-	-	-	-	-	-	-	-	-	-	-	-	-	-	-	-	-	-	-	-	-	-	-	-	-	-	-	-	-	-	-	-	-	-	-
WP_002733685.1	3-dehydroquinate synthase	GAJOMMCK_02923	OJFIAAEH_03019	OIEHNEOP_00898	MLMMLNHM_00412	BGEOECCB_02751	IPANFFGO_00294,IPANFFGO_00295	BNFFOFHB_00019	JPFEBOIG_03504	LIMBNOPL_03493	IEDFFNNI_03603	CGOJKCEE_01901	DCFLDGKI_03970	GGACKOCJ_03066	CEDJFLIO_03593	FNPBFPHO_01544	DDJLFDBK_00016	NIBKBBIP_00715	IMGNFACO_03600	IIBDNKDA_02485	NBFDHLBH_03047	CKGIKPGJ_00578	BANMLALC_02065	BOBDODFL_00117	IKMNLDEC_03580	DFBJFCKD_01364	BDFCADHJ_02916	LMONKCOO_02903	EJNJGBJH_03374	MGPDEMIB_02225	EAMDCDCE_02784	LFOIDMKA_02192	POPNHCPK_03483	KJDGPDDN_03485	DIPKHMKP_01628	JKLPFLJI_02785	DMNODFGF_02643	ILLJICEF_00499	DNCACKPA_03348	IDOFGDMH_01240	IKCGEJDB_00572	DHJLJMMH_00397	LFBIHCNF_00201	NIKEGDKB_02287	KGAIEEAD_03686	PFBFCONG_03548	CPLEGNKG_02527	OIKEBGEP_01606	DDJGHBMA_01023
WP_002733582.1	SDR family oxidoreductase	GAJOMMCK_01577	OJFIAAEH_01801	OIEHNEOP_00897	MLMMLNHM_00413	BGEOECCB_02549	-	-	-	-	-	-	-	-	-	-	-	-	-	-	-	-	-	-	-	-	-	-	-	-	-	-	-	-	-	-	-	-	-	-	-	-	-	-	-	-	-	-	-
ASV06237.1	oxidoreductase	GAJOMMCK_01578	OJFIAAEH_01800	OIEHNEOP_00896	MLMMLNHM_00414	BGEOECCB_02548	IPANFFGO_00036	BNFFOFHB_00824	JPFEBOIG_02101	LIMBNOPL_02089	IEDFFNNI_02185	CGOJKCEE_01304	DCFLDGKI_02122	-	CEDJFLIO_01308	-	-	-	-	-	-	-	BANMLALC_00187	BOBDODFL_01784	IKMNLDEC_01440	DFBJFCKD_02260	BDFCADHJ_00765	LMONKCOO_00726	EJNJGBJH_03733	MGPDEMIB_00833	EAMDCDCE_01130	LFOIDMKA_01502	POPNHCPK_02065	KJDGPDDN_02067	DIPKHMKP_00745	JKLPFLJI_02750	-	-	-	-	-	-	-	-	-	-	-	-	-
WP_000848236.1	3-deoxy-manno-octulosonate cytidylyltransferase	GAJOMMCK_01579	OJFIAAEH_01799	OIEHNEOP_00895	-	-	-	BNFFOFHB_00825	JPFEBOIG_02102	LIMBNOPL_02090	IEDFFNNI_02186	CGOJKCEE_01303	DCFLDGKI_02123	-	CEDJFLIO_01307	-	-	-	-	-	-	-	BANMLALC_00188	BOBDODFL_01783	IKMNLDEC_01439	DFBJFCKD_02261	BDFCADHJ_00764	LMONKCOO_00727	EJNJGBJH_03735	MGPDEMIB_00832	EAMDCDCE_01129	LFOIDMKA_01501	POPNHCPK_02066	KJDGPDDN_02068	DIPKHMKP_00744	JKLPFLJI_02751	-	-	-	-	-	-	-	-	-	-	-	-	DDJGHBMA_02067
WP_017214728.1	aldolase/citrate lyase family protein	GAJOMMCK_01580	OJFIAAEH_01798	OIEHNEOP_00894	-	-	-	BNFFOFHB_00826	JPFEBOIG_02103	LIMBNOPL_02091	IEDFFNNI_02187	CGOJKCEE_01302	DCFLDGKI_02124	GGACKOCJ_00085	CEDJFLIO_01306	FNPBFPHO_00659	DDJLFDBK_01623	NIBKBBIP_01962	IMGNFACO_02215	IIBDNKDA_01262	NBFDHLBH_00495	CKGIKPGJ_00388	BANMLALC_00189	BOBDODFL_01782	IKMNLDEC_01438	DFBJFCKD_02262	BDFCADHJ_00763	LMONKCOO_00728	EJNJGBJH_03736	MGPDEMIB_00831	EAMDCDCE_01128	LFOIDMKA_01500	POPNHCPK_02067	KJDGPDDN_02069	DIPKHMKP_00743	JKLPFLJI_02752	-	ILLJICEF_00023	DNCACKPA_03716	IDOFGDMH_02372	IKCGEJDB_02515	DHJLJMMH_01965	LFBIHCNF_03388	-	-	-	-	-	DDJGHBMA_02068
AAS70732.1	hypothetical protein	GAJOMMCK_01583	OJFIAAEH_01795	OIEHNEOP_00891	-	-	-	BNFFOFHB_00828,BNFFOFHB_00351,BNFFOFHB_00350	JPFEBOIG_02105,JPFEBOIG_01633,JPFEBOIG_02107	LIMBNOPL_02095,LIMBNOPL_01625,LIMBNOPL_02093	IEDFFNNI_01714	CGOJKCEE_01132,CGOJKCEE_01131,CGOJKCEE_01300	DCFLDGKI_01655	GGACKOCJ_00087	CEDJFLIO_01847	-	-	-	IMGNFACO_02213	IIBDNKDA_02012	NBFDHLBH_01438	CKGIKPGJ_01273	BANMLALC_03785	BOBDODFL_01780	IKMNLDEC_01436	DFBJFCKD_02264	BDFCADHJ_00761	LMONKCOO_00730	-	-	EAMDCDCE_01718	LFOIDMKA_02753	POPNHCPK_01588	KJDGPDDN_01588	DIPKHMKP_02198	JKLPFLJI_03672	DMNODFGF_00236	ILLJICEF_00025	DNCACKPA_03714	IDOFGDMH_02374	-	-	-	NIKEGDKB_01418	KGAIEEAD_02091	PFBFCONG_02351	-	-	-
WP_000547460.1	6-phosphogluconolactonase	GAJOMMCK_01584	OJFIAAEH_01794	OIEHNEOP_00890	-	-	-	BNFFOFHB_00831	JPFEBOIG_02108	LIMBNOPL_02096	IEDFFNNI_02189	CGOJKCEE_01297	DCFLDGKI_02126	-	CEDJFLIO_01304	-	-	-	-	-	-	-	BANMLALC_00192	BOBDODFL_01779	IKMNLDEC_01435	DFBJFCKD_02265	BDFCADHJ_00760	LMONKCOO_00731	EJNJGBJH_03738	MGPDEMIB_00829	EAMDCDCE_01126	LFOIDMKA_01498	POPNHCPK_02069	KJDGPDDN_02071	DIPKHMKP_00741	JKLPFLJI_02754	-	-	-	-	-	-	-	-	-	-	-	-	DDJGHBMA_01653
WP_025179438.1	LIC12162 family protein	GAJOMMCK_01586	OJFIAAEH_01792	OIEHNEOP_00888	-	-	-	BNFFOFHB_00832	JPFEBOIG_02109	LIMBNOPL_02097	IEDFFNNI_02190	CGOJKCEE_01296	DCFLDGKI_02127	-	CEDJFLIO_01303	-	-	-	-	-	-	-	-	-	-	-	-	-	EJNJGBJH_03739	MGPDEMIB_00828	EAMDCDCE_01125	LFOIDMKA_01497	POPNHCPK_02070	KJDGPDDN_02072	DIPKHMKP_00740	JKLPFLJI_02755	DMNODFGF_00474	-	-	-	-	-	-	NIKEGDKB_03398	KGAIEEAD_03520	PFBFCONG_03755	-	-	-
ASV06242.1	carbamoyl transferase	GAJOMMCK_03052,GAJOMMCK_01591	OJFIAAEH_03161	OIEHNEOP_00884	MLMMLNHM_02446	BGEOECCB_02534,BGEOECCB_01856	IPANFFGO_02835,IPANFFGO_02836	BNFFOFHB_00833	JPFEBOIG_02110	LIMBNOPL_02098	IEDFFNNI_02191	CGOJKCEE_01295	DCFLDGKI_02128	-	CEDJFLIO_01302	-	-	-	-	-	-	-	BANMLALC_00213	BOBDODFL_01758	IKMNLDEC_01414	DFBJFCKD_01477	BDFCADHJ_02325	LMONKCOO_02343	-	-	-	LFOIDMKA_01494	POPNHCPK_02073	KJDGPDDN_02073	DIPKHMKP_00739	JKLPFLJI_02756	-	-	-	-	-	-	-	-	-	-	-	-	-
WP_002115474.1	class I SAM-dependent methyltransferase	GAJOMMCK_01592	OJFIAAEH_01787	OIEHNEOP_00883	MLMMLNHM_00429	BGEOECCB_02533	-	BNFFOFHB_00834	JPFEBOIG_02111	LIMBNOPL_02099	IEDFFNNI_02192	CGOJKCEE_01294	DCFLDGKI_02129	-	CEDJFLIO_01301	-	-	-	-	-	-	-	-	-	-	-	-	-	EJNJGBJH_03740	MGPDEMIB_00827	EAMDCDCE_01123	LFOIDMKA_01493	POPNHCPK_02074	KJDGPDDN_02076	DIPKHMKP_00738	JKLPFLJI_02757	-	-	-	-	-	-	-	-	-	-	-	-	-
EMN47105.1	radical SAM domain protein	GAJOMMCK_01593	OJFIAAEH_01786	OIEHNEOP_00882	MLMMLNHM_00430	BGEOECCB_02532	IPANFFGO_00003	BNFFOFHB_00835	JPFEBOIG_02112	LIMBNOPL_02100	IEDFFNNI_02193	CGOJKCEE_01293	DCFLDGKI_02130	-	CEDJFLIO_01300	-	-	-	-	-	-	-	-	-	-	-	-	-	EJNJGBJH_03741	MGPDEMIB_00826	EAMDCDCE_01122	LFOIDMKA_01492	POPNHCPK_02075	KJDGPDDN_02077	DIPKHMKP_00737	JKLPFLJI_02758	-	-	-	-	-	-	-	-	-	-	-	-	-
ASV06245.1	alcohol dehydrogenase	GAJOMMCK_01594	OJFIAAEH_01785	OIEHNEOP_00881	MLMMLNHM_00431	BGEOECCB_02531	IPANFFGO_00004	BNFFOFHB_00836	JPFEBOIG_02113	LIMBNOPL_02101	IEDFFNNI_02194	CGOJKCEE_01292	DCFLDGKI_02131	-	CEDJFLIO_01299	-	-	-	-	-	-	-	BANMLALC_00221	BOBDODFL_01750	IKMNLDEC_01406	DFBJFCKD_01470	BDFCADHJ_02332	LMONKCOO_02336	EJNJGBJH_03743	MGPDEMIB_00825	EAMDCDCE_01121	LFOIDMKA_01491	POPNHCPK_02076	KJDGPDDN_02078	DIPKHMKP_00736	JKLPFLJI_02759	-	-	-	-	-	-	-	-	-	-	-	-	-
WP_002733688.1	glycosyltransferase family 2 protein	GAJOMMCK_01616	OJFIAAEH_01769	OIEHNEOP_00747	MLMMLNHM_00446	BGEOECCB_02516	IPANFFGO_00084	-	-	-	-	-	-	-	-	-	-	-	-	-	-	-	-	-	-	-	-	-	EJNJGBJH_03757	MGPDEMIB_00812	EAMDCDCE_01105	LFOIDMKA_01476	POPNHCPK_02091	KJDGPDDN_02093	-	-	-	-	-	-	-	-	-	-	-	-	-	-	-
AXX16252.1	SDR family NAD-dependent epimerase/dehydratase	GAJOMMCK_01617	OJFIAAEH_01768	OIEHNEOP_00746	MLMMLNHM_00447	BGEOECCB_02515	-	-	-	-	-	-	-	-	-	-	-	-	-	-	-	-	-	-	-	-	-	-	EJNJGBJH_03758	MGPDEMIB_00811	EAMDCDCE_01104	LFOIDMKA_01475	POPNHCPK_02092	KJDGPDDN_02094	-	-	-	-	-	-	-	-	-	-	-	-	-	-	-
WP_016749081.1	NAD(P)-dependent oxidoreductase	GAJOMMCK_01619	OJFIAAEH_01766	OIEHNEOP_00744	MLMMLNHM_00449	BGEOECCB_02513	IPANFFGO_00240	-	-	-	-	-	-	-	-	-	-	-	-	-	-	-	-	-	-	-	-	-	EJNJGBJH_03760	MGPDEMIB_00809	EAMDCDCE_01102	LFOIDMKA_01473	POPNHCPK_02094	KJDGPDDN_02096	-	-	-	-	-	-	-	-	-	-	-	-	-	-	-
WP_141597514.1	putative sugar O-methyltransferase	GAJOMMCK_01622,GAJOMMCK_01623	OJFIAAEH_01765	OIEHNEOP_00743	MLMMLNHM_00450	BGEOECCB_02512	-	-	-	-	-	-	-	-	-	-	-	-	-	-	-	-	-	-	-	-	-	-	EJNJGBJH_03761	MGPDEMIB_00808	EAMDCDCE_01101	LFOIDMKA_01472	POPNHCPK_02095	KJDGPDDN_02097	-	-	-	-	-	-	-	-	-	-	-	-	-	-	-
WP_002733741.1	methyltransferase, TIGR04325 family	GAJOMMCK_01624	OJFIAAEH_01139	OIEHNEOP_03189	MLMMLNHM_00452	BGEOECCB_02510	-	-	-	-	-	-	-	-	-	-	-	-	-	-	-	-	-	-	-	-	-	-	EJNJGBJH_03763	MGPDEMIB_00806	EAMDCDCE_01099	LFOIDMKA_01470	POPNHCPK_02097	KJDGPDDN_02099	-	-	-	-	-	-	-	-	-	-	-	-	-	-	-
WP_002733555.1	class I SAM-dependent methyltransferase	GAJOMMCK_01626	OJFIAAEH_01141	OIEHNEOP_03191	MLMMLNHM_00454	BGEOECCB_02508	IPANFFGO_00023	-	-	-	-	-	-	-	-	-	-	-	-	-	-	-	-	-	-	-	-	-	EJNJGBJH_03765	MGPDEMIB_00804	EAMDCDCE_01096	LFOIDMKA_01468	POPNHCPK_02099	KJDGPDDN_02101	-	-	-	-	-	-	-	-	-	-	-	-	-	-	-
WP_000275679.1	TIGR04372 family glycosyltransferase	GAJOMMCK_01627	OJFIAAEH_01142	OIEHNEOP_03192	MLMMLNHM_00455	BGEOECCB_02507	IPANFFGO_00063	BNFFOFHB_00853	JPFEBOIG_02130	LIMBNOPL_02118	IEDFFNNI_02211	CGOJKCEE_01274	DCFLDGKI_02148	GGACKOCJ_00322	CEDJFLIO_01282	FNPBFPHO_00159	DDJLFDBK_01647	NIBKBBIP_01941	IMGNFACO_02229	IIBDNKDA_01276	NBFDHLBH_00509	CKGIKPGJ_00402	-	-	-	-	-	-	EJNJGBJH_03766	MGPDEMIB_00803	EAMDCDCE_01094	LFOIDMKA_01467	POPNHCPK_02100	KJDGPDDN_02102	DIPKHMKP_00719	JKLPFLJI_03645	-	ILLJICEF_00100	DNCACKPA_03741	IDOFGDMH_03627	IKCGEJDB_01594	DHJLJMMH_01946	LFBIHCNF_01522	-	-	-	-	-	DDJGHBMA_01649
WP_004421447.1	formyl transferase	GAJOMMCK_01628	OJFIAAEH_01143	OIEHNEOP_03193	MLMMLNHM_00458	BGEOECCB_02504	IPANFFGO_00242	BNFFOFHB_00856	JPFEBOIG_02133	LIMBNOPL_02121	IEDFFNNI_02214	CGOJKCEE_01271	DCFLDGKI_02151	GGACKOCJ_01261	CEDJFLIO_01279	FNPBFPHO_00158	DDJLFDBK_01650	NIBKBBIP_01938	IMGNFACO_02232	IIBDNKDA_01279	NBFDHLBH_00512	CKGIKPGJ_00405	-	-	-	-	-	-	-	-	-	-	-	-	-	-	-	ILLJICEF_00059	DNCACKPA_00064	IDOFGDMH_03550	IKCGEJDB_03695	DHJLJMMH_01938	LFBIHCNF_01518	-	-	-	-	-	-
WP_004421337.1	class I SAM-dependent methyltransferase	GAJOMMCK_01632,GAJOMMCK_01631	OJFIAAEH_01145	OIEHNEOP_03195	MLMMLNHM_00460	BGEOECCB_02502	IPANFFGO_00050	BNFFOFHB_00858	JPFEBOIG_02135	LIMBNOPL_02123	IEDFFNNI_02216	CGOJKCEE_01269	DCFLDGKI_02153	GGACKOCJ_01258	CEDJFLIO_01277	FNPBFPHO_00156	DDJLFDBK_01653	NIBKBBIP_01936	IMGNFACO_02234	IIBDNKDA_01281	NBFDHLBH_00514	CKGIKPGJ_00407	-	-	-	-	-	-	-	-	-	-	-	-	-	-	-	ILLJICEF_00057	DNCACKPA_00066	IDOFGDMH_03553	IKCGEJDB_03697	DHJLJMMH_01936	LFBIHCNF_01516	-	-	-	-	-	-
WP_017214698.1	WbuC family cupin fold metalloprotein	GAJOMMCK_01633	OJFIAAEH_01146	OIEHNEOP_00538	MLMMLNHM_00461	BGEOECCB_02501	IPANFFGO_00051	BNFFOFHB_00859	JPFEBOIG_02136	LIMBNOPL_02124	IEDFFNNI_02217	CGOJKCEE_01268	DCFLDGKI_02154	GGACKOCJ_01257	CEDJFLIO_01276	FNPBFPHO_00155	DDJLFDBK_01654	NIBKBBIP_01935	IMGNFACO_02235	IIBDNKDA_01282	NBFDHLBH_00515	CKGIKPGJ_00408	-	-	-	-	-	-	-	-	-	-	-	-	-	-	-	ILLJICEF_00056	DNCACKPA_00067	IDOFGDMH_03554	IKCGEJDB_03698	DHJLJMMH_01935	LFBIHCNF_01515	-	-	-	-	-	-
WP_155118148.1	hypothetical protein	GAJOMMCK_01637	OJFIAAEH_01150	OIEHNEOP_00534	-	-	-	-	-	-	-	-	-	-	-	-	-	-	-	-	-	-	-	-	-	-	-	-	-	-	-	-	-	-	-	-	-	-	-	-	-	-	-	-	-	-	-	-	-
WP_004448464.1	class I SAM-dependent methyltransferase	GAJOMMCK_01638	OJFIAAEH_01151	OIEHNEOP_00533	MLMMLNHM_00463	BGEOECCB_02499	IPANFFGO_00072	BNFFOFHB_00860	JPFEBOIG_02137	LIMBNOPL_02125	IEDFFNNI_02219	CGOJKCEE_01267	DCFLDGKI_02156	GGACKOCJ_00269	CEDJFLIO_01274	FNPBFPHO_00154	DDJLFDBK_01657	NIBKBBIP_00117	IMGNFACO_02254	IIBDNKDA_03630	NBFDHLBH_02668	CKGIKPGJ_02856	-	-	-	-	-	-	EJNJGBJH_03773	MGPDEMIB_00796	EAMDCDCE_01085	LFOIDMKA_01461	POPNHCPK_02106	KJDGPDDN_02108	DIPKHMKP_03674	JKLPFLJI_03730	-	ILLJICEF_01798	DNCACKPA_02065	IDOFGDMH_03204	IKCGEJDB_00383	DHJLJMMH_01930	LFBIHCNF_01509	-	-	-	-	-	-
WP_061247709.1	NUDIX domain-containing protein	GAJOMMCK_01639	OJFIAAEH_01152	OIEHNEOP_00532	MLMMLNHM_00464	BGEOECCB_02498	-	BNFFOFHB_00861	JPFEBOIG_02138	LIMBNOPL_02126	IEDFFNNI_02220	CGOJKCEE_01266	DCFLDGKI_02157	GGACKOCJ_00268	CEDJFLIO_01273	FNPBFPHO_00153	DDJLFDBK_01658	NIBKBBIP_00116	IMGNFACO_02255	IIBDNKDA_03631	NBFDHLBH_02669	CKGIKPGJ_02857	-	-	-	-	-	-	EJNJGBJH_03774	MGPDEMIB_00795	EAMDCDCE_01084	LFOIDMKA_01460	POPNHCPK_02107	KJDGPDDN_02109	DIPKHMKP_03673	JKLPFLJI_03731	-	ILLJICEF_01797	DNCACKPA_02066	IDOFGDMH_03203	IKCGEJDB_00384	DHJLJMMH_01929	LFBIHCNF_01508	-	-	-	-	-	-
WP_004421278.1	hypothetical protein	GAJOMMCK_01640	OJFIAAEH_01153	OIEHNEOP_00531	MLMMLNHM_00465	BGEOECCB_02497	-	BNFFOFHB_00862	JPFEBOIG_02139	LIMBNOPL_02127	IEDFFNNI_02221	CGOJKCEE_01265	DCFLDGKI_02158	GGACKOCJ_00267	CEDJFLIO_01272	FNPBFPHO_00152	DDJLFDBK_01659	NIBKBBIP_00115	IMGNFACO_02256	IIBDNKDA_03632	NBFDHLBH_02670	CKGIKPGJ_02858	-	-	-	-	-	-	EJNJGBJH_03775	MGPDEMIB_00794	EAMDCDCE_01083	LFOIDMKA_01459	POPNHCPK_02108	KJDGPDDN_02110	DIPKHMKP_03672	JKLPFLJI_03732	-	ILLJICEF_01796	DNCACKPA_02067	IDOFGDMH_03202	IKCGEJDB_00385	DHJLJMMH_01928	LFBIHCNF_01507	-	-	-	-	-	-
WP_004434516.1	sporadic carbohydrate cluster 2OG-Fe(II) oxygenase	GAJOMMCK_01641	OJFIAAEH_01154	OIEHNEOP_00530	MLMMLNHM_00466	BGEOECCB_02496	-	BNFFOFHB_00863	JPFEBOIG_02140	LIMBNOPL_02128	IEDFFNNI_02222	CGOJKCEE_01264	DCFLDGKI_02159	GGACKOCJ_00266	CEDJFLIO_01271	FNPBFPHO_00151	DDJLFDBK_01660	NIBKBBIP_00114	IMGNFACO_02257	IIBDNKDA_03633	NBFDHLBH_02671	CKGIKPGJ_02859	-	-	-	-	-	-	EJNJGBJH_03776	MGPDEMIB_00793	EAMDCDCE_01082	LFOIDMKA_01458	POPNHCPK_02109	KJDGPDDN_02111	DIPKHMKP_03671	JKLPFLJI_03733	-	ILLJICEF_01795	DNCACKPA_02068	IDOFGDMH_03201	IKCGEJDB_00386	DHJLJMMH_01927	LFBIHCNF_01506	-	-	-	-	-	-
WP_017214678.1	transketolase	GAJOMMCK_01643,GAJOMMCK_02474	OJFIAAEH_01156	OIEHNEOP_00528	MLMMLNHM_00468	BGEOECCB_01317	IPANFFGO_00114	BNFFOFHB_03065	JPFEBOIG_00881	LIMBNOPL_02130	IEDFFNNI_00957	CGOJKCEE_01262	DCFLDGKI_02161	GGACKOCJ_00264	CEDJFLIO_02613	FNPBFPHO_00940	DDJLFDBK_02078	NIBKBBIP_00112	IMGNFACO_02591	IIBDNKDA_03635	NBFDHLBH_00595	CKGIKPGJ_03164	BANMLALC_01007	BOBDODFL_03057	IKMNLDEC_02680	DFBJFCKD_00106	BDFCADHJ_03042	LMONKCOO_02998	EJNJGBJH_03778	MGPDEMIB_02426	EAMDCDCE_00432	LFOIDMKA_01456	POPNHCPK_00839	KJDGPDDN_00839	DIPKHMKP_00492	JKLPFLJI_03685	DMNODFGF_00447	ILLJICEF_01793	DNCACKPA_00955	IDOFGDMH_03199	IKCGEJDB_00388	DHJLJMMH_01609	LFBIHCNF_01504	NIKEGDKB_03607	KGAIEEAD_02697	PFBFCONG_01951	CPLEGNKG_04158	OIKEBGEP_02049	DDJGHBMA_00860
WP_004421406.1	phosphotransferase	GAJOMMCK_01646	OJFIAAEH_01157	OIEHNEOP_00527	MLMMLNHM_00469	BGEOECCB_02493	IPANFFGO_00116	BNFFOFHB_00866	JPFEBOIG_02143	LIMBNOPL_02131	IEDFFNNI_02225	CGOJKCEE_01261	DCFLDGKI_02162	GGACKOCJ_00263	CEDJFLIO_01268	FNPBFPHO_00148	DDJLFDBK_01663	NIBKBBIP_00111	IMGNFACO_02260	IIBDNKDA_03636	NBFDHLBH_02674	CKGIKPGJ_02862	-	-	-	-	-	-	EJNJGBJH_03779	MGPDEMIB_00790	EAMDCDCE_01078	LFOIDMKA_01455	POPNHCPK_02112	KJDGPDDN_02114	DIPKHMKP_03668	JKLPFLJI_03805	-	ILLJICEF_01792	DNCACKPA_02071	IDOFGDMH_03198	IKCGEJDB_00389	DHJLJMMH_01924	LFBIHCNF_01503	-	-	-	-	-	-
WP_004448474.1	DegT/DnrJ/EryC1/StrS family aminotransferase	GAJOMMCK_01649	OJFIAAEH_01159	OIEHNEOP_00525	-	-	-	BNFFOFHB_00868	JPFEBOIG_02145	LIMBNOPL_02133	-	CGOJKCEE_01259	-	GGACKOCJ_00261	-	FNPBFPHO_00146	DDJLFDBK_01665	NIBKBBIP_00109	-	-	-	-	-	-	-	-	-	-	EJNJGBJH_03782	MGPDEMIB_00788	EAMDCDCE_01076	-	-	-	DIPKHMKP_03518	JKLPFLJI_03124	-	ILLJICEF_01790	DNCACKPA_02073	IDOFGDMH_03196	IKCGEJDB_00391	DHJLJMMH_01922	LFBIHCNF_01500	-	-	-	-	-	DDJGHBMA_01637
WP_017214676.1	SDR family oxidoreductase	GAJOMMCK_01650	OJFIAAEH_01160	OIEHNEOP_00524	MLMMLNHM_00470	BGEOECCB_02492	IPANFFGO_00117	BNFFOFHB_00869	JPFEBOIG_02146	LIMBNOPL_02134	IEDFFNNI_02226	CGOJKCEE_01258	DCFLDGKI_02163	GGACKOCJ_00260	CEDJFLIO_01267	FNPBFPHO_00145	DDJLFDBK_01666	NIBKBBIP_00108	IMGNFACO_02261	IIBDNKDA_03637	NBFDHLBH_02675	CKGIKPGJ_02863	-	-	-	-	-	-	EJNJGBJH_03783	MGPDEMIB_00787	EAMDCDCE_01075	LFOIDMKA_01454	POPNHCPK_02113	KJDGPDDN_02115	DIPKHMKP_03517	JKLPFLJI_03125	-	ILLJICEF_01789	DNCACKPA_02074	IDOFGDMH_03195	IKCGEJDB_00392	DHJLJMMH_01921	LFBIHCNF_01499	-	-	-	-	-	DDJGHBMA_01636
WP_004420971.1	HldE family sugar kinase	GAJOMMCK_01652	OJFIAAEH_01161	OIEHNEOP_00523	MLMMLNHM_00471	BGEOECCB_02491	IPANFFGO_00062	BNFFOFHB_00870	JPFEBOIG_02147	LIMBNOPL_02135	IEDFFNNI_02227	CGOJKCEE_01257	DCFLDGKI_02164	GGACKOCJ_00259	CEDJFLIO_01266	FNPBFPHO_00144	DDJLFDBK_01667	NIBKBBIP_00107	IMGNFACO_02262	IIBDNKDA_03638	NBFDHLBH_02676	CKGIKPGJ_02864	-	-	-	-	-	-	EJNJGBJH_03785	MGPDEMIB_00786	EAMDCDCE_01074	LFOIDMKA_01453	POPNHCPK_02114	KJDGPDDN_02116	DIPKHMKP_03516	JKLPFLJI_03126	-	ILLJICEF_01788	DNCACKPA_02075	IDOFGDMH_03194	IKCGEJDB_00393	DHJLJMMH_01920	LFBIHCNF_01498	-	-	-	-	-	DDJGHBMA_01635
WP_017214671.1	FAD-dependent oxidoreductase	GAJOMMCK_01657	OJFIAAEH_01165	OIEHNEOP_02581	MLMMLNHM_00475	BGEOECCB_02487	IPANFFGO_00202	BNFFOFHB_00874	JPFEBOIG_02151	LIMBNOPL_02139	IEDFFNNI_02231	CGOJKCEE_01253	DCFLDGKI_02168	GGACKOCJ_00255	CEDJFLIO_01262	FNPBFPHO_03143	DDJLFDBK_01671	NIBKBBIP_00103	IMGNFACO_02266	IIBDNKDA_03642	NBFDHLBH_02680	CKGIKPGJ_02868	-	-	-	-	-	-	EJNJGBJH_03789	MGPDEMIB_00782	EAMDCDCE_01068,EAMDCDCE_01069	LFOIDMKA_01449	POPNHCPK_02118	KJDGPDDN_02120	DIPKHMKP_03512	JKLPFLJI_03130	-	ILLJICEF_01784	DNCACKPA_02079	IDOFGDMH_03190	IKCGEJDB_00397	DHJLJMMH_01916	LFBIHCNF_01494	-	-	-	-	-	-
WP_017214674.1	nucleotidyltransferase family protein	GAJOMMCK_01653	OJFIAAEH_01162	OIEHNEOP_02578	MLMMLNHM_00472	BGEOECCB_02490	IPANFFGO_00199	BNFFOFHB_00871	JPFEBOIG_02148	LIMBNOPL_02136	IEDFFNNI_02228	CGOJKCEE_01256	DCFLDGKI_02165	GGACKOCJ_00258	CEDJFLIO_01265	FNPBFPHO_00143	DDJLFDBK_01668	NIBKBBIP_00106	IMGNFACO_02263	IIBDNKDA_03639	NBFDHLBH_02677	CKGIKPGJ_02865	-	-	-	-	-	-	EJNJGBJH_03786	MGPDEMIB_00785	EAMDCDCE_01073	LFOIDMKA_01452	POPNHCPK_02115	KJDGPDDN_02117	DIPKHMKP_03515	JKLPFLJI_03127	-	ILLJICEF_01787	DNCACKPA_02076	IDOFGDMH_03193	IKCGEJDB_00394	DHJLJMMH_01919	LFBIHCNF_01497	-	-	-	-	-	DDJGHBMA_01634
WP_053523134.1	GDP-L-fucose synthase	GAJOMMCK_01661,GAJOMMCK_01660	OJFIAAEH_01166	OIEHNEOP_02582	MLMMLNHM_00476	BGEOECCB_02486	IPANFFGO_00205	BNFFOFHB_00875	JPFEBOIG_02132	LIMBNOPL_02120	IEDFFNNI_02232	CGOJKCEE_01252	DCFLDGKI_02150	GGACKOCJ_00254	CEDJFLIO_01261	FNPBFPHO_03142	DDJLFDBK_01672	NIBKBBIP_00102	IMGNFACO_02267	IIBDNKDA_03643	NBFDHLBH_02681	CKGIKPGJ_02869	BANMLALC_00222	BOBDODFL_01749	IKMNLDEC_01405	DFBJFCKD_01469	BDFCADHJ_02333	LMONKCOO_02335	EJNJGBJH_03790	MGPDEMIB_00781	EAMDCDCE_01066	LFOIDMKA_01448	POPNHCPK_02119	KJDGPDDN_02121	DIPKHMKP_03511	JKLPFLJI_03131	DMNODFGF_00515	ILLJICEF_01783	DNCACKPA_02080	IDOFGDMH_03189	IKCGEJDB_00398	DHJLJMMH_01915	LFBIHCNF_01493	NIKEGDKB_03439	KGAIEEAD_03479	PFBFCONG_03714	CPLEGNKG_01310	OIKEBGEP_00398	DDJGHBMA_01630
WP_000340715.1	MarR family EPS-associated transcriptional regulator	GAJOMMCK_01662	OJFIAAEH_01167	OIEHNEOP_02583	MLMMLNHM_00477	BGEOECCB_02485	IPANFFGO_00206	BNFFOFHB_00876	JPFEBOIG_02153	LIMBNOPL_02141	IEDFFNNI_02233	CGOJKCEE_01251	DCFLDGKI_02170	GGACKOCJ_00253	CEDJFLIO_01260	FNPBFPHO_03141	DDJLFDBK_01673	NIBKBBIP_00101	IMGNFACO_02268	IIBDNKDA_03644	NBFDHLBH_02682	CKGIKPGJ_02870	BANMLALC_00223	BOBDODFL_01748	IKMNLDEC_01404	DFBJFCKD_01468	BDFCADHJ_02334	LMONKCOO_02334	EJNJGBJH_03791	MGPDEMIB_00780	-	LFOIDMKA_01447	POPNHCPK_02120	KJDGPDDN_02122	DIPKHMKP_03510	JKLPFLJI_03132	DMNODFGF_00516	ILLJICEF_01782	DNCACKPA_02081	IDOFGDMH_03188	IKCGEJDB_00399	DHJLJMMH_01914	LFBIHCNF_01492	NIKEGDKB_03440	KGAIEEAD_03478	PFBFCONG_03713	CPLEGNKG_01287	OIKEBGEP_00375	DDJGHBMA_01629
WP_012388989.1	ABC transporter ATP-binding protein	GAJOMMCK_01784	OJFIAAEH_01460	OIEHNEOP_01199	MLMMLNHM_01232	BGEOECCB_02899	IPANFFGO_00755	BNFFOFHB_00968	JPFEBOIG_02245	LIMBNOPL_02232	IEDFFNNI_02319	CGOJKCEE_03498	DCFLDGKI_02261	GGACKOCJ_00955	CEDJFLIO_01167	FNPBFPHO_02012	DDJLFDBK_01762	NIBKBBIP_03198	IMGNFACO_02356	IIBDNKDA_02648	NBFDHLBH_02772	CKGIKPGJ_02960	BANMLALC_03549	BOBDODFL_01656	IKMNLDEC_01313	DFBJFCKD_03033	BDFCADHJ_02094	LMONKCOO_02102	EJNJGBJH_03209	MGPDEMIB_03028	EAMDCDCE_00965	LFOIDMKA_02840	POPNHCPK_02204	KJDGPDDN_02206	DIPKHMKP_02357	JKLPFLJI_02799	DMNODFGF_03283	ILLJICEF_01689	DNCACKPA_02212	IDOFGDMH_03500	IKCGEJDB_01789	DHJLJMMH_01835	LFBIHCNF_03254	NIKEGDKB_02710	KGAIEEAD_01683	PFBFCONG_01647	CPLEGNKG_01299	OIKEBGEP_00386	DDJGHBMA_00082
WP_012476300.1	glycosyltransferase family 2 protein	GAJOMMCK_02351	OJFIAAEH_01897	OIEHNEOP_02941	MLMMLNHM_00686	BGEOECCB_02886	IPANFFGO_01822	BNFFOFHB_02622	JPFEBOIG_00441	LIMBNOPL_00442	IEDFFNNI_00437	CGOJKCEE_00678	DCFLDGKI_00496	GGACKOCJ_00777	CEDJFLIO_03061	FNPBFPHO_02387	DDJLFDBK_02516	NIBKBBIP_00797	IMGNFACO_00457	IIBDNKDA_01560	NBFDHLBH_01802	CKGIKPGJ_01974	BANMLALC_02202	BOBDODFL_00777	IKMNLDEC_00449	DFBJFCKD_01811	BDFCADHJ_02883	LMONKCOO_02914	EJNJGBJH_00417	MGPDEMIB_00298	EAMDCDCE_02863	LFOIDMKA_01789	POPNHCPK_02967	KJDGPDDN_02969	DIPKHMKP_01574	JKLPFLJI_00125	DMNODFGF_01515	ILLJICEF_03330	DNCACKPA_00479	IDOFGDMH_02600	IKCGEJDB_03135	DHJLJMMH_03517	LFBIHCNF_00116	NIKEGDKB_01001	KGAIEEAD_00393	PFBFCONG_01233	CPLEGNKG_03142	OIKEBGEP_03080	DDJGHBMA_02253
EMO88138.1	putative insertion element IS407	GAJOMMCK_02752,GAJOMMCK_03308,GAJOMMCK_03344,GAJOMMCK_02750	OJFIAAEH_02371,OJFIAAEH_02335	OIEHNEOP_01437,OIEHNEOP_01435	-	-	-	-	-	-	-	-	DCFLDGKI_03498	-	-	-	-	-	-	-	-	-	BANMLALC_01741	BOBDODFL_00906	IKMNLDEC_00548	DFBJFCKD_03160	BDFCADHJ_03084	LMONKCOO_03061	-	-	EAMDCDCE_04031	-	-	-	DIPKHMKP_00837	JKLPFLJI_00220	DMNODFGF_01135	-	-	-	IKCGEJDB_00666	DHJLJMMH_01691	LFBIHCNF_00806	NIKEGDKB_01842	KGAIEEAD_00860	PFBFCONG_03365	-	-	-
WP_004434567.1	glycosyltransferase family 2 protein	GAJOMMCK_02754	OJFIAAEH_02331	OIEHNEOP_01433	MLMMLNHM_02197	BGEOECCB_02075	IPANFFGO_02234	BNFFOFHB_03174	JPFEBOIG_00988	LIMBNOPL_00982	IEDFFNNI_01064	CGOJKCEE_02230	DCFLDGKI_01038	GGACKOCJ_02174	CEDJFLIO_02503	FNPBFPHO_03376	DDJLFDBK_00344	NIBKBBIP_00635	IMGNFACO_02253	IIBDNKDA_03629	NBFDHLBH_00269	CKGIKPGJ_00260	BANMLALC_03843	BOBDODFL_02943	IKMNLDEC_02576	DFBJFCKD_01527	BDFCADHJ_00660	LMONKCOO_00575	EJNJGBJH_00631	MGPDEMIB_01109	EAMDCDCE_04092,EAMDCDCE_04091	LFOIDMKA_01646	POPNHCPK_00947	KJDGPDDN_00946	DIPKHMKP_02833	JKLPFLJI_01638	DMNODFGF_00367	ILLJICEF_02898	DNCACKPA_01067	IDOFGDMH_02667	IKCGEJDB_00059	DHJLJMMH_00941	LFBIHCNF_02443	NIKEGDKB_01613	KGAIEEAD_01565	PFBFCONG_01211	CPLEGNKG_02492	OIKEBGEP_01573	DDJGHBMA_00280
WP_002078520.1	DegT/DnrJ/EryC1/StrS family aminotransferase	GAJOMMCK_03148	OJFIAAEH_01512	OIEHNEOP_02767	MLMMLNHM_02138	BGEOECCB_01745	IPANFFGO_02063	BNFFOFHB_01792	JPFEBOIG_03053	LIMBNOPL_03042	IEDFFNNI_03148	CGOJKCEE_01184	DCFLDGKI_03111	GGACKOCJ_02940	CEDJFLIO_03146	FNPBFPHO_02316	DDJLFDBK_03371	NIBKBBIP_01147	IMGNFACO_00408	IIBDNKDA_03668	NBFDHLBH_02403	CKGIKPGJ_01409	BANMLALC_00196	BOBDODFL_03520	IKMNLDEC_03152	DFBJFCKD_02585	BDFCADHJ_02547	LMONKCOO_02491	EJNJGBJH_01622	MGPDEMIB_01809	EAMDCDCE_03816	LFOIDMKA_02422	POPNHCPK_00362	KJDGPDDN_00363	DIPKHMKP_00647	JKLPFLJI_01386	DMNODFGF_03496	ILLJICEF_03408	DNCACKPA_02674	IDOFGDMH_00767	IKCGEJDB_02836	DHJLJMMH_03211	LFBIHCNF_00286	NIKEGDKB_01295	KGAIEEAD_03793	PFBFCONG_02842	CPLEGNKG_04112	OIKEBGEP_02092	DDJGHBMA_03949
WP_010569369.1	glycosyltransferase family 4 protein	GAJOMMCK_03872	OJFIAAEH_00401	OIEHNEOP_02163	MLMMLNHM_00863	BGEOECCB_00343	IPANFFGO_01597	BNFFOFHB_02383	JPFEBOIG_00205	LIMBNOPL_00206	IEDFFNNI_00208	CGOJKCEE_00055	DCFLDGKI_00159	GGACKOCJ_01827	CEDJFLIO_00202	FNPBFPHO_01094	DDJLFDBK_03201	NIBKBBIP_00998	IMGNFACO_00207	IIBDNKDA_02100	NBFDHLBH_02249	CKGIKPGJ_02082	BANMLALC_00611	BOBDODFL_00534	IKMNLDEC_00209	DFBJFCKD_03083	BDFCADHJ_00707	LMONKCOO_00652	EJNJGBJH_01700	MGPDEMIB_03620	EAMDCDCE_03140	LFOIDMKA_03649	POPNHCPK_00207	KJDGPDDN_00208	DIPKHMKP_01094	JKLPFLJI_00373	DMNODFGF_01945	ILLJICEF_00901	DNCACKPA_00207	IDOFGDMH_01484	IKCGEJDB_02936	DHJLJMMH_02565	LFBIHCNF_03503	NIKEGDKB_03055	KGAIEEAD_00563	PFBFCONG_00347	CPLEGNKG_01314	OIKEBGEP_02777	DDJGHBMA_03650
WP_017214747.1	flippase	GAJOMMCK_01539	-	OIEHNEOP_03329	MLMMLNHM_00392	BGEOECCB_02570	IPANFFGO_00249	BNFFOFHB_00801	JPFEBOIG_02079	LIMBNOPL_02067	IEDFFNNI_02163	CGOJKCEE_01326	DCFLDGKI_02100	GGACKOCJ_01346	CEDJFLIO_01330	FNPBFPHO_02807	DDJLFDBK_01591	NIBKBBIP_01985	IMGNFACO_02195	IIBDNKDA_01242	NBFDHLBH_00475	CKGIKPGJ_00368	BANMLALC_00162	BOBDODFL_01810	IKMNLDEC_01466	DFBJFCKD_02006	BDFCADHJ_00790	LMONKCOO_00700	EJNJGBJH_03708	MGPDEMIB_00855	EAMDCDCE_01162	LFOIDMKA_01525	POPNHCPK_02042	KJDGPDDN_02044	DIPKHMKP_03745	JKLPFLJI_03696	DMNODFGF_03580	ILLJICEF_00043	DNCACKPA_02034	IDOFGDMH_02392	IKCGEJDB_00879	DHJLJMMH_01019	LFBIHCNF_01754	NIKEGDKB_03594	KGAIEEAD_00994	PFBFCONG_00445	-	-	DDJGHBMA_02043
WP_141597522.1	methionyl-tRNA formyltransferase	-	OJFIAAEH_01776	OIEHNEOP_00872	-	-	-	-	-	-	-	-	-	-	-	-	-	-	-	-	-	-	-	-	-	-	-	-	-	-	-	-	-	-	-	-	-	-	-	-	-	-	-	-	-	-	-	-	-
WP_000705883.1	hypothetical protein	-	OJFIAAEH_01780	OIEHNEOP_00876	-	-	-	-	-	-	-	-	-	-	-	-	-	-	-	-	-	-	-	-	-	-	-	-	-	-	-	LFOIDMKA_01486	POPNHCPK_02081	KJDGPDDN_02083	-	-	-	-	-	-	-	-	-	-	-	-	-	-	-
WP_012388971.1	glycosyltransferase	-	-	OIEHNEOP_03436	MLMMLNHM_00386	BGEOECCB_02000	-	BNFFOFHB_00795	JPFEBOIG_02073	LIMBNOPL_02061	IEDFFNNI_02157	CGOJKCEE_00906	DCFLDGKI_02094	GGACKOCJ_01340	CEDJFLIO_01336	FNPBFPHO_01841	DDJLFDBK_01584	NIBKBBIP_01991	IMGNFACO_02190	IIBDNKDA_01237	NBFDHLBH_00470	CKGIKPGJ_00363	BANMLALC_00156	BOBDODFL_01817	IKMNLDEC_01472	DFBJFCKD_02012	BDFCADHJ_00796	LMONKCOO_00694	EJNJGBJH_03701	MGPDEMIB_00861	EAMDCDCE_01167	LFOIDMKA_01531	POPNHCPK_02036	KJDGPDDN_02038	DIPKHMKP_03751	-	DMNODFGF_03586	ILLJICEF_00049	DNCACKPA_02028	IDOFGDMH_02398	IKCGEJDB_00404	DHJLJMMH_01025	LFBIHCNF_01760	NIKEGDKB_03588	KGAIEEAD_01000	PFBFCONG_00451	-	-	-
WP_020981175.1	aminotransferase class III-fold pyridoxal phosphate-dependent enzyme	-	-	-	-	-	-	-	-	-	-	-	-	GGACKOCJ_01121	-	FNPBFPHO_00674	DDJLFDBK_01129	NIBKBBIP_01568	IMGNFACO_02225	IIBDNKDA_01272	NBFDHLBH_00505	CKGIKPGJ_00398	BANMLALC_00212,BANMLALC_00218	BOBDODFL_01768,BOBDODFL_01759	IKMNLDEC_01424,IKMNLDEC_01415	DFBJFCKD_01478,DFBJFCKD_01473	BDFCADHJ_02329,BDFCADHJ_02324	LMONKCOO_00743,LMONKCOO_02339	EJNJGBJH_00994	MGPDEMIB_02463	-	-	-	-	-	-	DMNODFGF_00485	ILLJICEF_02263	DNCACKPA_01592	IDOFGDMH_02439	IKCGEJDB_02784	DHJLJMMH_03027	LFBIHCNF_03042	NIKEGDKB_03409	KGAIEEAD_03509	PFBFCONG_03744	CPLEGNKG_01291	OIKEBGEP_00379	-
WP_000287382.1	class I SAM-dependent methyltransferase	-	-	-	-	-	-	-	-	-	-	-	-	-	-	-	-	-	-	-	-	-	BANMLALC_00216	BOBDODFL_01755	IKMNLDEC_01410	DFBJFCKD_01474	BDFCADHJ_02328	LMONKCOO_02340	-	-	-	-	-	-	-	-	-	-	-	-	-	-	-	-	-	-	-	-	-
WP_000697359.1	carbamoyltransferase	-	-	-	-	-	-	-	-	-	-	-	-	-	-	-	-	-	-	-	-	-	BANMLALC_00215	BOBDODFL_01756	IKMNLDEC_01412	DFBJFCKD_01475	BDFCADHJ_02327	LMONKCOO_02341	-	-	-	-	-	-	-	-	-	-	-	-	-	-	-	-	-	-	-	-	-
WP_061243554.1	DegT/DnrJ/EryC1/StrS family aminotransferase	-	-	-	-	-	-	-	-	-	-	-	-	-	-	-	-	-	-	-	-	-	BANMLALC_00214	BOBDODFL_01757	IKMNLDEC_01413	DFBJFCKD_01476	BDFCADHJ_02326	LMONKCOO_02342	-	-	-	-	-	-	-	-	-	-	-	-	-	-	-	-	-	-	-	-	-
WP_000041233.1	DegT/DnrJ/EryC1/StrS family aminotransferase	-	-	-	-	-	-	-	-	-	-	-	-	-	-	-	-	-	-	-	-	-	BANMLALC_00211	BOBDODFL_01760	IKMNLDEC_01416	DFBJFCKD_01479	BDFCADHJ_02323	LMONKCOO_02345	-	-	-	-	-	-	-	-	-	-	-	-	-	-	-	-	-	-	-	-	-
KAA1288387.1	hypothetical protein	-	-	-	-	-	-	-	-	-	-	-	-	-	-	-	-	-	-	-	-	-	BANMLALC_00210	BOBDODFL_01761	IKMNLDEC_01417	DFBJFCKD_01480	BDFCADHJ_02322	LMONKCOO_02346	-	-	-	-	-	-	-	-	-	-	-	-	-	-	-	-	-	-	-	-	-
WP_004779587.1	GNAT family N-acetyltransferase	-	-	-	-	-	-	-	-	-	-	-	-	-	-	-	-	-	-	-	-	-	BANMLALC_00209	BOBDODFL_01762	IKMNLDEC_01418	DFBJFCKD_01481	BDFCADHJ_02321	LMONKCOO_02347	-	-	-	-	-	-	-	-	-	-	-	-	-	-	-	-	-	-	-	-	-
WP_061243565.1	zinc-binding alcohol dehydrogenase	-	-	-	-	-	-	-	-	-	-	-	-	-	-	-	-	-	-	-	-	-	BANMLALC_00208	BOBDODFL_01763	IKMNLDEC_01419	DFBJFCKD_01482	BDFCADHJ_02320	LMONKCOO_02348	-	-	-	-	-	-	-	-	-	-	-	-	-	-	-	-	-	-	-	-	-
WP_002099996.1	Gfo/Idh/MocA family oxidoreductase	-	-	-	-	-	-	-	-	-	-	-	-	-	-	-	-	-	-	-	-	-	BANMLALC_00207	BOBDODFL_01764	IKMNLDEC_01420	DFBJFCKD_01483	BDFCADHJ_02319	LMONKCOO_02349	-	-	-	-	-	-	-	-	-	-	-	-	-	-	-	-	-	-	-	-	-
KAA1288384.1	class I SAM-dependent methyltransferase	-	-	-	-	-	-	-	-	-	-	-	-	-	-	-	-	-	-	-	-	-	BANMLALC_00206	BOBDODFL_01765	IKMNLDEC_01421	DFBJFCKD_01484	BDFCADHJ_02318	LMONKCOO_02350	-	-	-	-	-	-	-	-	-	-	-	-	-	-	-	-	-	-	-	-	-
WP_001075146.1	class I SAM-dependent methyltransferase	-	-	-	-	-	-	-	-	-	-	-	-	-	-	-	-	-	-	-	-	-	BANMLALC_00205	BOBDODFL_01766	IKMNLDEC_01422	DFBJFCKD_01485	BDFCADHJ_02317	LMONKCOO_02351	-	-	-	-	-	-	-	-	-	-	-	-	-	-	-	-	-	-	-	-	-
WP_061243604.1	oligosaccharide repeat unit polymerase	-	-	-	-	-	-	-	-	-	-	-	-	-	-	-	-	-	-	-	-	-	BANMLALC_00164	BOBDODFL_01808	IKMNLDEC_01464	DFBJFCKD_02238	BDFCADHJ_00787	LMONKCOO_00703	-	-	-	-	-	-	-	-	-	-	-	-	-	-	-	-	-	-	-	-	DDJGHBMA_02044
EJP14641.1	RmlD substrate binding domain protein	-	-	-	-	-	-	-	-	-	-	-	-	-	-	-	-	-	-	-	-	-	BANMLALC_00169	BOBDODFL_01803	IKMNLDEC_01459	DFBJFCKD_02243	BDFCADHJ_00782	LMONKCOO_00708	-	-	-	-	-	-	-	-	-	-	-	-	-	-	-	-	-	-	-	-	DDJGHBMA_02049
KAA1288357.1	NAD(P)-dependent oxidoreductase	-	-	-	-	-	-	-	-	-	-	-	-	-	-	-	-	-	-	-	-	-	BANMLALC_00170	BOBDODFL_01802	IKMNLDEC_01458	DFBJFCKD_02244	BDFCADHJ_00781	LMONKCOO_00709	-	-	-	-	-	-	-	-	-	-	-	-	-	-	-	-	-	-	-	-	-
ASV06255.1	NAD-dependent dehydratase	-	-	-	MLMMLNHM_00443	BGEOECCB_02519	-	BNFFOFHB_00846	JPFEBOIG_02123	LIMBNOPL_02111	IEDFFNNI_02204	CGOJKCEE_01282	DCFLDGKI_02141	-	CEDJFLIO_01289	-	-	-	-	-	-	-	BANMLALC_00172	BOBDODFL_01800	IKMNLDEC_01456	DFBJFCKD_02246	BDFCADHJ_00779	LMONKCOO_00711	EJNJGBJH_03754	MGPDEMIB_00815	EAMDCDCE_01108	LFOIDMKA_01479	POPNHCPK_02088	KJDGPDDN_02090	DIPKHMKP_00726	JKLPFLJI_03396	DMNODFGF_00502	-	-	-	-	-	-	NIKEGDKB_03426	KGAIEEAD_03492	PFBFCONG_03727	-	-	-
ALE38993.1	Glycosyltransferase	-	-	-	-	-	-	-	-	-	-	-	-	-	-	-	-	-	-	-	-	-	BANMLALC_00173	BOBDODFL_01799	IKMNLDEC_01455	DFBJFCKD_02247	BDFCADHJ_00778	LMONKCOO_00712	-	-	-	-	-	-	-	-	-	-	-	-	-	-	-	-	-	-	-	-	-
WP_002188939.1	imidazole glycerol phosphate synthase subunit HisH	-	-	-	-	-	-	-	-	-	-	-	-	-	-	-	-	-	-	-	-	-	BANMLALC_00176	BOBDODFL_01796	IKMNLDEC_01452	DFBJFCKD_02249	BDFCADHJ_00776	LMONKCOO_00714	-	-	-	-	-	-	-	-	-	-	-	-	-	-	-	-	-	-	-	-	-
ALO00188.1	LPS biosynthesis protein	-	-	-	-	-	-	-	-	-	-	-	-	-	-	-	-	-	-	-	-	-	BANMLALC_00177	BOBDODFL_01795	IKMNLDEC_01451	DFBJFCKD_02250	BDFCADHJ_00775	LMONKCOO_00715	-	-	-	-	-	-	-	-	-	-	-	-	-	-	-	-	-	-	-	-	-
ABJ75761.1	conserved hypothetical protein	-	-	-	-	-	-	-	-	-	-	-	-	-	-	-	-	-	-	-	-	-	-	-	-	DFBJFCKD_02255	BDFCADHJ_00770	LMONKCOO_00720	-	-	-	-	-	-	-	-	-	-	-	-	-	-	-	-	-	-	-	-	-
KAA1288367.1	hypothetical protein	-	-	-	-	-	-	-	-	-	-	-	-	-	-	-	-	-	-	-	-	-	BANMLALC_00183	BOBDODFL_01788	IKMNLDEC_01444	DFBJFCKD_02256	BDFCADHJ_00769	LMONKCOO_00721	-	-	-	-	-	-	-	-	-	-	-	-	-	-	-	-	-	-	-	-	-
KAA1288368.1	hypothetical protein	-	-	-	-	-	-	-	-	-	-	-	-	-	-	-	-	-	-	-	-	-	BANMLALC_00184	BOBDODFL_01787	IKMNLDEC_01443	DFBJFCKD_02257	BDFCADHJ_00768	LMONKCOO_00722	-	-	-	-	-	-	-	-	-	-	-	-	-	-	-	-	-	-	-	-	-
WP_000540841.1	putative sugar O-methyltransferase	-	-	-	-	-	-	-	-	-	-	-	-	-	-	-	-	-	-	-	-	-	BANMLALC_00185	BOBDODFL_01786	IKMNLDEC_01442	DFBJFCKD_02258	BDFCADHJ_00767	LMONKCOO_00724	-	-	-	-	-	-	-	-	-	-	-	-	-	-	-	-	-	-	-	-	-
WP_002115390.1	inositol monophosphatase	-	-	-	-	-	-	BNFFOFHB_00823	JPFEBOIG_02100	LIMBNOPL_02088	IEDFFNNI_02184	CGOJKCEE_01305	DCFLDGKI_02121	-	CEDJFLIO_01309	-	-	-	-	-	-	-	BANMLALC_00186	BOBDODFL_01785	IKMNLDEC_01441	DFBJFCKD_02259	BDFCADHJ_00766	LMONKCOO_00725	EJNJGBJH_03732	MGPDEMIB_00834	EAMDCDCE_01131	LFOIDMKA_01503	POPNHCPK_02064	KJDGPDDN_02066	DIPKHMKP_00746	JKLPFLJI_02749	-	-	-	-	-	-	-	-	-	-	-	-	-
WP_061526063.1	LIC12162 family protein	-	-	-	-	-	-	-	-	-	-	-	-	-	-	-	-	-	-	-	-	-	BANMLALC_00193	BOBDODFL_01778	IKMNLDEC_01434	DFBJFCKD_02266	BDFCADHJ_00759	LMONKCOO_00732	-	-	-	-	-	-	-	-	-	-	-	-	-	-	-	-	-	-	-	-	-
ADC94108.1	hypothetical protein	-	-	-	-	-	-	-	-	-	-	-	-	-	-	-	-	-	-	-	-	-	BANMLALC_00194	BOBDODFL_01777	IKMNLDEC_01433	DFBJFCKD_02587	BDFCADHJ_00758	LMONKCOO_00733	-	-	-	-	-	-	-	-	-	-	-	-	-	-	-	-	-	-	-	-	-
WP_061243569.1	DUF4910 domain-containing protein	-	-	-	-	-	-	-	-	-	-	-	-	-	-	-	-	-	-	-	-	-	BANMLALC_00204	BOBDODFL_01767	IKMNLDEC_01423	DFBJFCKD_02576	BDFCADHJ_00747	LMONKCOO_00744	-	-	-	-	-	-	-	-	-	-	-	-	-	-	-	-	-	-	-	-	-
WP_061243626.1	surface carbohydrate biosynthesis protein	-	-	-	-	-	-	-	-	-	-	-	-	-	-	-	-	-	-	-	-	-	BANMLALC_00202	BOBDODFL_01769	IKMNLDEC_01425	DFBJFCKD_02578	BDFCADHJ_00749	LMONKCOO_00742	-	-	-	-	-	-	-	-	-	-	-	-	-	-	-	-	-	-	-	-	-
KAA1288382.1	short-chain dehydrogenase	-	-	-	-	-	-	-	-	-	-	-	-	-	-	-	-	-	-	-	-	-	BANMLALC_00201	BOBDODFL_01770	IKMNLDEC_01426	DFBJFCKD_02579	BDFCADHJ_00750	LMONKCOO_00741	-	-	-	-	-	-	-	-	-	-	-	-	-	-	-	-	-	-	-	-	-
WP_061243573.1	aldo/keto reductase	-	-	-	-	-	-	-	-	-	-	-	-	-	-	-	-	-	-	-	-	-	BANMLALC_00200	BOBDODFL_01771	IKMNLDEC_01427	DFBJFCKD_02580	BDFCADHJ_00751	LMONKCOO_00740	-	-	-	-	-	-	-	-	-	-	-	-	-	-	-	-	-	-	-	-	-
WP_002098087.1	hypothetical protein	-	-	-	-	-	-	-	-	-	-	-	-	-	-	-	-	-	-	-	-	-	BANMLALC_00198	BOBDODFL_01773	IKMNLDEC_01429	DFBJFCKD_02583	BDFCADHJ_00754	LMONKCOO_00738	-	-	-	-	-	-	-	-	-	-	-	-	-	-	-	-	-	-	-	-	-
WP_000580576.1	WbqC family protein	-	-	-	-	-	-	-	-	-	-	-	-	-	-	-	-	-	-	-	-	-	BANMLALC_00197	BOBDODFL_01774	IKMNLDEC_01430	DFBJFCKD_02584	BDFCADHJ_00755	LMONKCOO_00736	-	-	-	-	-	-	-	-	-	-	-	-	-	-	-	-	-	-	-	-	-
WP_002153131.1	acetyltransferase	-	-	-	MLMMLNHM_00439	BGEOECCB_02523	IPANFFGO_00236	BNFFOFHB_00844	JPFEBOIG_02121	LIMBNOPL_02109	IEDFFNNI_02202	CGOJKCEE_01284	DCFLDGKI_02139	-	CEDJFLIO_01291	-	-	-	-	-	-	-	-	-	-	-	-	-	EJNJGBJH_03752	MGPDEMIB_00817	EAMDCDCE_01110	LFOIDMKA_01481	POPNHCPK_02086	KJDGPDDN_02088	DIPKHMKP_00728	JKLPFLJI_03394	DMNODFGF_00500	-	-	-	-	-	-	NIKEGDKB_03424	KGAIEEAD_03494	PFBFCONG_03729	-	-	-
WP_080592185.1	TIGR00180 family glycosyltransferase	-	-	-	-	-	-	-	-	-	-	-	-	-	-	-	-	-	-	-	-	-	-	-	-	-	-	-	-	-	-	-	-	-	-	-	-	-	-	-	-	-	-	-	-	-	-	-	-
WP_000405259.1	methyltransferase domain-containing protein	-	-	-	-	-	-	-	-	-	-	-	-	-	-	-	-	-	-	-	-	-	-	-	-	-	-	-	-	-	-	-	-	-	DIPKHMKP_03682	JKLPFLJI_03833	-	-	-	-	-	-	-	-	-	-	-	-	-
WP_141597508.1	class I SAM-dependent methyltransferase	-	-	-	-	-	-	-	-	-	-	-	-	-	-	-	-	-	-	-	-	-	-	-	-	-	-	-	EJNJGBJH_03767	MGPDEMIB_00802	EAMDCDCE_01093	LFOIDMKA_01466	POPNHCPK_02101	KJDGPDDN_02103	DIPKHMKP_03681	JKLPFLJI_03812	-	-	-	-	-	-	-	-	-	-	-	-	-
WP_141597507.1	phytanoyl-CoA dioxygenase family protein	-	-	-	-	-	-	-	-	-	-	-	-	-	-	-	-	-	-	-	-	-	-	-	-	-	-	-	EJNJGBJH_03768	MGPDEMIB_00801	EAMDCDCE_01091	LFOIDMKA_01465	POPNHCPK_02102	KJDGPDDN_02104	DIPKHMKP_03680	JKLPFLJI_03811	-	-	-	-	-	-	-	-	-	-	-	-	-
WP_181756870.1	class I SAM-dependent methyltransferase	-	-	-	-	-	-	-	-	-	-	-	-	-	-	-	-	-	-	-	-	-	-	-	-	-	-	-	EJNJGBJH_03769	MGPDEMIB_00800	EAMDCDCE_01090	LFOIDMKA_01464	POPNHCPK_02103	KJDGPDDN_02105	DIPKHMKP_03679	JKLPFLJI_03810	-	-	-	-	-	-	-	-	-	-	-	-	-
EMP09462.1	RmlD substrate binding domain protein	-	-	-	-	-	-	-	-	-	-	-	-	-	-	-	-	-	-	-	-	-	-	-	-	-	-	-	EJNJGBJH_03770	MGPDEMIB_00799	EAMDCDCE_01089	LFOIDMKA_01463	POPNHCPK_02104	KJDGPDDN_02106	DIPKHMKP_03678	JKLPFLJI_03726	-	-	-	-	-	-	-	-	-	-	-	-	-
WP_004434624.1	class I SAM-dependent methyltransferase	-	-	-	MLMMLNHM_00462	BGEOECCB_02500	-	-	-	-	-	-	-	-	-	-	-	-	IMGNFACO_02238	IIBDNKDA_01285	NBFDHLBH_00518	CKGIKPGJ_00411	-	-	-	-	-	-	EJNJGBJH_03772	MGPDEMIB_00798	EAMDCDCE_01086	LFOIDMKA_01462	POPNHCPK_02105	KJDGPDDN_02107	DIPKHMKP_03676,DIPKHMKP_03677	JKLPFLJI_03727,JKLPFLJI_03729	-	-	-	-	-	-	-	-	-	-	-	-	-
WP_002733668.1	cyclase family protein	-	-	-	MLMMLNHM_00422	BGEOECCB_02540	-	-	-	-	-	-	-	-	-	-	-	-	-	-	-	-	-	-	-	-	-	-	-	-	-	-	-	-	-	-	-	-	-	-	-	-	-	-	-	-	-	-	-
WP_230456967.1	methyltransferase domain-containing protein	-	-	-	MLMMLNHM_00421	BGEOECCB_02541	-	-	-	-	-	-	-	-	-	-	-	-	-	-	-	-	-	-	-	-	-	-	-	-	-	-	-	-	-	-	-	-	-	-	-	-	-	-	-	-	-	-	-
WP_032850919.1	histidinol-phosphate aminotransferase family protein	-	-	-	MLMMLNHM_00420	BGEOECCB_02542	-	-	-	-	-	-	-	-	-	-	-	-	-	-	-	-	-	-	-	-	-	-	-	-	-	-	-	-	-	-	-	-	-	-	-	-	-	-	-	-	-	-	-
WP_002733692.1	Gfo/Idh/MocA family oxidoreductase	-	-	-	MLMMLNHM_00419	BGEOECCB_02543	IPANFFGO_00054	-	-	-	-	-	-	-	-	-	-	-	-	-	-	-	-	-	-	-	-	-	-	-	-	-	-	-	-	-	-	-	-	-	-	-	-	-	-	-	-	-	-
WP_016749097.1	hypothetical protein	-	-	-	MLMMLNHM_00417	BGEOECCB_02545	IPANFFGO_00056	-	-	-	-	-	-	-	-	-	-	-	-	-	-	-	-	-	-	-	-	-	-	-	-	-	-	-	-	-	-	-	-	-	-	-	-	-	-	-	-	-	-
WP_002733722.1	hypothetical protein	-	-	-	MLMMLNHM_00416	BGEOECCB_02546	IPANFFGO_00068	-	-	-	-	-	-	-	-	-	-	-	-	-	-	-	-	-	-	-	-	-	-	-	-	-	-	-	-	-	-	-	-	-	-	-	-	-	-	-	-	-	-
WP_002733600.1	3-deoxy-manno-octulosonate cytidylyltransferase	-	-	-	MLMMLNHM_00415	BGEOECCB_02547	IPANFFGO_00035	-	-	-	-	-	-	-	-	-	-	-	-	-	-	-	-	-	-	-	-	-	-	-	-	-	-	-	-	-	-	-	-	-	-	-	-	-	-	-	-	-	-
WP_016748654.1	hypothetical protein	-	-	-	-	-	-	-	-	-	-	-	-	-	-	-	-	-	-	-	-	-	-	-	-	-	-	-	-	-	-	-	-	-	-	-	DMNODFGF_03595	-	-	IDOFGDMH_01650	-	-	-	NIKEGDKB_03579	KGAIEEAD_01009	PFBFCONG_00460	-	-	-
WP_017214701.1	acetyltransferase	-	-	-	-	-	-	BNFFOFHB_00854	JPFEBOIG_01949	LIMBNOPL_02119	IEDFFNNI_02029	CGOJKCEE_01273,CGOJKCEE_01621	DCFLDGKI_01975	GGACKOCJ_00729	CEDJFLIO_01281	FNPBFPHO_00451	DDJLFDBK_01466	NIBKBBIP_01525	IMGNFACO_02065	IIBDNKDA_00453	NBFDHLBH_02113	CKGIKPGJ_00239	BANMLALC_03895	BOBDODFL_01954	IKMNLDEC_01589	-	-	-	EJNJGBJH_03577	MGPDEMIB_01170	EAMDCDCE_01312	LFOIDMKA_01723	POPNHCPK_01933	KJDGPDDN_01935	DIPKHMKP_03335	JKLPFLJI_03822	DMNODFGF_03033	ILLJICEF_01939	DNCACKPA_01949	IDOFGDMH_00378	IKCGEJDB_01575	DHJLJMMH_02118	LFBIHCNF_00078	NIKEGDKB_03266	KGAIEEAD_01793	PFBFCONG_02608	-	-	-
WP_004421440.1	MaoC family dehydratase	-	-	-	-	-	-	BNFFOFHB_01961	JPFEBOIG_03218	LIMBNOPL_03207	IEDFFNNI_03315	CGOJKCEE_00557	DCFLDGKI_03271	GGACKOCJ_01505	CEDJFLIO_03312	FNPBFPHO_01360	DDJLFDBK_02769	NIBKBBIP_01066	IMGNFACO_03321	IIBDNKDA_02153	NBFDHLBH_02562	CKGIKPGJ_02323	BANMLALC_01084	BOBDODFL_03683	IKMNLDEC_03316	-	-	-	EJNJGBJH_02466	MGPDEMIB_00955	EAMDCDCE_03619	LFOIDMKA_00514	POPNHCPK_03207	KJDGPDDN_03208	DIPKHMKP_01018	JKLPFLJI_00354	DMNODFGF_02040	ILLJICEF_03569	DNCACKPA_02836	IDOFGDMH_00607	IKCGEJDB_02745	DHJLJMMH_01210	LFBIHCNF_03520	NIKEGDKB_00898	KGAIEEAD_02376	PFBFCONG_03512	CPLEGNKG_03426	OIKEBGEP_02791	DDJGHBMA_03663
EQA70105.1	putative acetyltransferase	-	-	-	-	-	-	BNFFOFHB_02712	JPFEBOIG_00529	LIMBNOPL_00528	IEDFFNNI_02188	CGOJKCEE_01602	DCFLDGKI_02125,DCFLDGKI_00592	GGACKOCJ_02222	CEDJFLIO_02978	FNPBFPHO_01611	DDJLFDBK_01621	NIBKBBIP_01964	IMGNFACO_02231	IIBDNKDA_01400	NBFDHLBH_00511	CKGIKPGJ_03148	BANMLALC_02811	BOBDODFL_01790	IKMNLDEC_01446	-	-	-	EJNJGBJH_00149,EJNJGBJH_00148	MGPDEMIB_00830	EAMDCDCE_01988	LFOIDMKA_01499	POPNHCPK_02068	KJDGPDDN_02070	DIPKHMKP_00742,DIPKHMKP_01857	JKLPFLJI_02753,JKLPFLJI_00691	DMNODFGF_02371	ILLJICEF_03238	DNCACKPA_00564	IDOFGDMH_02508	IKCGEJDB_03624	DHJLJMMH_01967	LFBIHCNF_02714	NIKEGDKB_00821	KGAIEEAD_03244	PFBFCONG_02371	-	-	DDJGHBMA_02061
EMO84930.1	putative membrane protein	-	-	-	-	-	-	-	-	-	-	-	-	-	-	-	-	-	-	-	-	-	-	-	-	-	-	-	-	-	-	-	-	-	-	-	DMNODFGF_00513	-	-	-	-	-	-	NIKEGDKB_03437	KGAIEEAD_03481	PFBFCONG_03716	-	-	-
WP_017214709.1	aldo/keto reductase	-	-	-	-	-	-	-	-	-	-	-	-	GGACKOCJ_02286	-	FNPBFPHO_00333	DDJLFDBK_01641	NIBKBBIP_01946	IMGNFACO_02226	IIBDNKDA_01273	NBFDHLBH_00506	CKGIKPGJ_00399	-	-	-	-	-	-	-	-	-	-	-	-	-	-	DMNODFGF_00486	ILLJICEF_00006	DNCACKPA_03733	IDOFGDMH_02355	IKCGEJDB_02616	DHJLJMMH_01951	LFBIHCNF_01527	NIKEGDKB_03410	KGAIEEAD_03508	PFBFCONG_03743	-	-	-
WP_061205823.1	class I SAM-dependent methyltransferase	-	-	-	-	-	-	-	-	-	-	-	-	-	-	-	-	-	-	-	-	-	-	-	-	-	-	-	-	-	-	-	-	-	-	-	DMNODFGF_00484	-	-	-	-	-	-	NIKEGDKB_03408	KGAIEEAD_03510	PFBFCONG_03745	-	-	-
WP_051060727.1	GNAT family N-acetyltransferase	-	-	-	-	-	-	-	-	-	-	-	-	GGACKOCJ_02292	-	FNPBFPHO_00327	DDJLFDBK_01634	NIBKBBIP_01952	IMGNFACO_02223	IIBDNKDA_01270	NBFDHLBH_00503	CKGIKPGJ_00396	-	-	-	-	-	-	-	-	-	-	-	-	-	-	DMNODFGF_00483	ILLJICEF_00012	DNCACKPA_03727	IDOFGDMH_02361	IKCGEJDB_02610	DHJLJMMH_01957	LFBIHCNF_01533	NIKEGDKB_03407	KGAIEEAD_03511	PFBFCONG_03746	-	-	DDJGHBMA_01645
EMO29502.1	N-acetylglucosaminylphosphatidylinositol deacetylase	-	-	-	-	-	-	-	-	-	-	-	-	-	-	-	-	-	-	-	-	-	-	-	-	-	-	-	-	-	-	-	-	-	-	-	DMNODFGF_00482	-	-	-	-	-	-	NIKEGDKB_03406	KGAIEEAD_03512	PFBFCONG_03747	-	-	DDJGHBMA_01646
WP_004490032.1	N-acetylneuraminate synthase family protein	-	-	-	-	-	-	-	-	-	-	-	-	-	-	-	-	-	-	-	-	-	-	-	-	-	-	-	-	-	-	-	-	-	-	-	DMNODFGF_00481	-	-	-	-	-	-	NIKEGDKB_03405	KGAIEEAD_03513	PFBFCONG_03748	-	-	-
EMO29506.1	aminotransferase, class I/II	-	-	-	-	-	-	-	-	-	-	-	-	-	-	-	-	-	-	-	-	-	-	-	-	-	-	-	-	-	-	-	-	-	-	-	DMNODFGF_00480	-	-	-	-	-	-	NIKEGDKB_03404	KGAIEEAD_03514	PFBFCONG_03749	-	-	-
WP_061205827.1	ATP-grasp domain-containing protein	-	-	-	-	-	-	-	-	-	-	-	-	-	-	-	-	-	-	-	-	-	-	-	-	-	-	-	-	-	-	-	-	-	-	-	DMNODFGF_00479	-	-	-	-	-	-	NIKEGDKB_03403	KGAIEEAD_03515	PFBFCONG_03750	-	-	-
WP_004490144.1	RraA family protein	-	-	-	-	-	-	-	-	-	-	-	-	-	-	-	-	-	-	-	-	-	-	-	-	-	-	-	-	-	-	-	-	-	-	-	DMNODFGF_00478	-	-	-	-	-	-	NIKEGDKB_03402	KGAIEEAD_03516	PFBFCONG_03751	-	-	-
WP_004453031.1	methyltransferase	-	-	-	-	-	-	-	-	-	-	-	-	-	-	-	-	-	-	-	-	-	-	-	-	-	-	-	-	-	-	-	-	-	-	-	DMNODFGF_00477	-	-	-	-	-	-	NIKEGDKB_03401	KGAIEEAD_03517	PFBFCONG_03752	-	-	-
EMO29494.1	amidohydrolase family protein	-	-	-	-	-	-	-	-	-	-	-	-	-	-	-	-	-	-	-	-	-	-	-	-	-	-	-	-	-	-	-	-	-	-	-	DMNODFGF_00476	-	-	-	-	-	-	NIKEGDKB_03400	KGAIEEAD_03518	PFBFCONG_03753	-	-	-
WP_004490165.1	hypothetical protein	-	-	-	-	-	-	-	-	-	-	-	-	-	-	-	-	-	-	-	-	-	-	-	-	-	-	-	-	-	-	-	-	-	-	-	DMNODFGF_00475	-	-	-	-	-	-	NIKEGDKB_03399	KGAIEEAD_03519	PFBFCONG_03754	-	-	-
WP_004434732.1	methyltransferase domain-containing protein	-	-	-	-	-	-	-	-	-	-	-	-	-	-	-	-	-	IMGNFACO_02247	IIBDNKDA_03623	NBFDHLBH_02662	CKGIKPGJ_02850	-	-	-	-	-	-	-	-	-	-	-	-	-	-	DMNODFGF_00473	-	-	-	-	-	-	NIKEGDKB_03397	KGAIEEAD_03521	PFBFCONG_03756	-	-	-
KLO75044.1	3-beta hydroxysteroid dehydrogenase/isomerase family protein	-	-	-	-	-	-	-	-	-	-	-	-	-	-	-	-	-	IMGNFACO_02250	IIBDNKDA_03625	NBFDHLBH_02664	CKGIKPGJ_02852	-	-	-	-	-	-	-	-	-	-	-	-	-	-	DMNODFGF_00511	-	-	-	-	-	-	NIKEGDKB_03435	KGAIEEAD_03483	PFBFCONG_03718	-	-	-
WP_000275581.1	N-acetylneuraminate synthase family protein	-	-	-	-	-	-	-	-	-	-	-	-	-	-	-	-	-	-	-	-	-	-	-	-	-	-	-	-	-	-	-	-	-	-	-	DMNODFGF_00510	-	-	-	-	-	-	NIKEGDKB_03434	KGAIEEAD_03484	PFBFCONG_03719	-	-	-
WP_004453044.1	glycosyltransferase	-	-	-	-	-	-	-	-	-	-	-	-	-	-	-	-	-	-	-	-	-	-	-	-	-	-	-	-	-	-	-	-	-	-	-	DMNODFGF_00509	-	-	-	-	-	-	NIKEGDKB_03433	KGAIEEAD_03485	PFBFCONG_03720	-	-	-
WP_001031896.1	putative sugar O-methyltransferase	-	-	-	-	-	-	-	-	-	-	-	-	-	-	-	-	-	-	-	-	-	-	-	-	-	-	-	-	-	-	-	-	-	-	-	DMNODFGF_00506	-	-	-	-	-	-	NIKEGDKB_03430	KGAIEEAD_03488	PFBFCONG_03723	-	-	-
WP_004453033.1	transferase	-	-	-	-	-	-	-	-	-	-	-	-	-	-	-	-	-	-	-	-	-	-	-	-	-	-	-	-	-	-	-	-	-	-	-	DMNODFGF_00504	-	-	-	-	-	-	NIKEGDKB_03428	KGAIEEAD_03490	PFBFCONG_03725	-	-	-
WP_008396900.1	putative 2OG-Fe(II) oxygenase	-	-	-	-	-	-	-	-	-	-	-	-	-	-	-	-	-	-	-	-	-	-	-	-	-	-	-	-	-	-	-	-	-	-	-	DMNODFGF_00503	-	-	-	-	-	-	NIKEGDKB_03427	KGAIEEAD_03491	PFBFCONG_03726	-	-	-
WP_004453050.1	N-acetyl sugar amidotransferase	-	-	-	-	-	-	-	-	-	-	-	-	-	-	-	-	-	-	-	-	-	-	-	-	-	-	-	-	-	-	-	-	-	-	-	DMNODFGF_00495	-	-	-	-	-	-	NIKEGDKB_03419	KGAIEEAD_03499	PFBFCONG_03734	-	-	-
WP_004428869.1	imidazole glycerol phosphate synthase subunit HisH	-	-	-	-	-	-	-	-	-	-	-	-	-	-	-	-	-	-	-	-	-	-	-	-	-	-	-	-	-	-	-	-	-	-	-	DMNODFGF_00493	-	-	-	-	-	-	NIKEGDKB_03417	KGAIEEAD_03501	PFBFCONG_03736	-	-	-
WP_017214708.1	UDP-4-amino-4,6-dideoxy-N-acetyl-beta-L-altrosamine transaminase	-	-	-	-	-	-	-	-	-	-	-	-	GGACKOCJ_02285	-	FNPBFPHO_00334	DDJLFDBK_01642	NIBKBBIP_01945	IMGNFACO_02227	IIBDNKDA_01274	NBFDHLBH_00507	CKGIKPGJ_00400	-	-	-	-	-	-	-	-	-	-	-	-	-	-	DMNODFGF_00487	ILLJICEF_00005	DNCACKPA_03734	IDOFGDMH_02354	IKCGEJDB_02617	DHJLJMMH_01950	LFBIHCNF_01526	NIKEGDKB_03411	KGAIEEAD_03507	PFBFCONG_03742	CPLEGNKG_01290	OIKEBGEP_00378	DDJGHBMA_01642
WP_004421370.1	class I SAM-dependent methyltransferase	-	-	-	-	-	-	-	-	-	-	-	-	GGACKOCJ_00095	-	FNPBFPHO_00682	DDJLFDBK_01608	NIBKBBIP_01975	IMGNFACO_02205	IIBDNKDA_01252	NBFDHLBH_00485	CKGIKPGJ_00378	-	-	-	-	-	-	-	-	-	-	-	-	-	-	DMNODFGF_00462	ILLJICEF_00033	DNCACKPA_02044	IDOFGDMH_02382	IKCGEJDB_02777	DHJLJMMH_01977	LFBIHCNF_00002	NIKEGDKB_03386	KGAIEEAD_03532	PFBFCONG_03767	-	-	-
WP_061250543.1	bifunctional glycosyltransferase family 2/GtrA family protein	-	-	-	-	-	-	BNFFOFHB_03447	JPFEBOIG_01253	LIMBNOPL_01247	IEDFFNNI_01326	CGOJKCEE_02826	DCFLDGKI_01292	GGACKOCJ_02760	CEDJFLIO_02232	FNPBFPHO_03390	DDJLFDBK_00719	NIBKBBIP_00955	IMGNFACO_01317	IIBDNKDA_02241	NBFDHLBH_00915	CKGIKPGJ_02147	-	-	-	-	-	-	EJNJGBJH_01356	MGPDEMIB_00475	EAMDCDCE_04416	LFOIDMKA_03452	POPNHCPK_01216	KJDGPDDN_01215	DIPKHMKP_03479	JKLPFLJI_00977	DMNODFGF_00164	ILLJICEF_02633	DNCACKPA_01325	IDOFGDMH_03328	IKCGEJDB_00070	DHJLJMMH_02480	LFBIHCNF_03493	NIKEGDKB_03195	KGAIEEAD_03743	PFBFCONG_00146	-	-	-
WP_001011328.1	TIGR04372 family glycosyltransferase	-	-	-	-	-	-	-	-	-	-	-	-	GGACKOCJ_01262	-	FNPBFPHO_00160	DDJLFDBK_01645	NIBKBBIP_01942	IMGNFACO_02239	IIBDNKDA_01286	NBFDHLBH_00519	CKGIKPGJ_00412	-	-	-	-	-	-	-	-	-	-	-	-	-	-	-	ILLJICEF_00061	DNCACKPA_00062	IDOFGDMH_03549	IKCGEJDB_01590	DHJLJMMH_01942	-	-	-	-	-	-	-
WP_000653658.1	hypothetical protein	-	-	-	-	-	-	-	-	-	-	-	-	GGACKOCJ_02291	-	FNPBFPHO_00328	DDJLFDBK_01635	NIBKBBIP_01951	IMGNFACO_02224	IIBDNKDA_01271	NBFDHLBH_00504	CKGIKPGJ_00397	-	-	-	-	-	-	-	-	-	-	-	-	-	-	-	ILLJICEF_00011	DNCACKPA_03728	IDOFGDMH_02360	IKCGEJDB_02611	DHJLJMMH_01956	LFBIHCNF_01532	-	-	-	-	-	DDJGHBMA_01644
WP_036063866.1	nitrilase	-	-	-	-	-	-	-	-	-	-	-	-	GGACKOCJ_02290	-	FNPBFPHO_00329	DDJLFDBK_01636	NIBKBBIP_01950	-	-	-	-	-	-	-	-	-	-	-	-	-	-	-	-	-	-	-	ILLJICEF_00010	DNCACKPA_03729	IDOFGDMH_02359	IKCGEJDB_02612	DHJLJMMH_01955	LFBIHCNF_01531	-	-	-	-	-	-
WP_004450681.1	glutamate-1-semialdehyde 2,1-aminomutase	-	-	-	-	-	-	-	-	-	-	-	-	GGACKOCJ_02289	-	FNPBFPHO_00330	DDJLFDBK_01638	NIBKBBIP_01949	-	-	-	-	-	-	-	-	-	-	-	-	-	-	-	-	-	-	-	ILLJICEF_00009	DNCACKPA_03730	IDOFGDMH_02358	IKCGEJDB_02613	DHJLJMMH_01954	LFBIHCNF_01530	-	-	-	-	-	-
WP_004421460.1	hypothetical protein	-	-	-	-	-	-	-	-	-	-	-	-	GGACKOCJ_02288	-	FNPBFPHO_00331	DDJLFDBK_01639	NIBKBBIP_01948	-	-	-	-	-	-	-	-	-	-	-	-	-	-	-	-	-	-	-	ILLJICEF_00008	DNCACKPA_03731	IDOFGDMH_02357	IKCGEJDB_02614	DHJLJMMH_01953	LFBIHCNF_01529	-	-	-	-	-	-
WP_061251515.1	N-acetylneuraminate synthase family protein	-	-	-	-	-	-	-	-	-	-	-	-	GGACKOCJ_02287	-	FNPBFPHO_00332	DDJLFDBK_01640	NIBKBBIP_01947	-	-	-	-	-	-	-	-	-	-	-	-	-	-	-	-	-	-	-	ILLJICEF_00007	DNCACKPA_03732	IDOFGDMH_02356	IKCGEJDB_02615	DHJLJMMH_01952	LFBIHCNF_01528	-	-	-	-	-	-
WP_004421237.1	FemAB family protein	-	-	-	-	-	-	-	-	-	-	-	-	GGACKOCJ_00078	-	FNPBFPHO_00433	DDJLFDBK_01632	NIBKBBIP_01954	-	-	-	-	-	-	-	-	-	-	-	-	-	-	-	-	-	-	-	ILLJICEF_00016	DNCACKPA_03723	IDOFGDMH_02365	-	-	-	-	-	-	-	-	-
WP_061250536.1	putative PLP-dependent aminotransferase	-	-	-	-	-	-	-	-	-	-	-	-	GGACKOCJ_00079	-	FNPBFPHO_00434	DDJLFDBK_01631	NIBKBBIP_01955	-	-	-	-	-	-	-	-	-	-	-	-	-	-	-	-	-	-	-	ILLJICEF_00017	DNCACKPA_03722	IDOFGDMH_02366	-	-	-	-	-	-	-	-	-
WP_061250539.1	polysaccharide biosynthesis PFTS motif protein	-	-	-	-	-	-	-	-	-	-	-	-	GGACKOCJ_00080	-	FNPBFPHO_00435	DDJLFDBK_01630	NIBKBBIP_01956	-	-	-	-	-	-	-	-	-	-	-	-	-	-	-	-	-	-	-	ILLJICEF_00018	DNCACKPA_03721	IDOFGDMH_02367	-	-	-	-	-	-	-	-	-
WP_053522410.1	class I SAM-dependent methyltransferase	-	-	-	-	-	-	-	-	-	-	-	-	GGACKOCJ_00088	-	FNPBFPHO_00455	DDJLFDBK_01620	NIBKBBIP_01965	IMGNFACO_02212	IIBDNKDA_01259	NBFDHLBH_00492	CKGIKPGJ_00385	-	-	-	-	-	-	-	-	-	-	-	-	-	-	-	ILLJICEF_00026	DNCACKPA_03713	IDOFGDMH_02375	IKCGEJDB_03625	DHJLJMMH_01968	LFBIHCNF_02715	-	-	-	-	-	-
EMY26905.1	hypothetical protein	-	-	-	-	-	-	-	-	-	-	-	-	GGACKOCJ_00089	-	FNPBFPHO_00456	DDJLFDBK_01619	NIBKBBIP_01966	IMGNFACO_02211	IIBDNKDA_01258	NBFDHLBH_00491	CKGIKPGJ_00384	-	-	-	-	-	-	-	-	-	-	-	-	-	-	-	ILLJICEF_00027	DNCACKPA_03712	IDOFGDMH_02376	IKCGEJDB_03626	DHJLJMMH_01969	LFBIHCNF_02717	-	-	-	-	-	-
WP_017214733.1	SDR family oxidoreductase	-	-	-	-	-	-	-	-	-	-	-	-	GGACKOCJ_00090	-	FNPBFPHO_00457	DDJLFDBK_01618	NIBKBBIP_01967	IMGNFACO_02210	IIBDNKDA_01257	NBFDHLBH_00490	CKGIKPGJ_00383	-	-	-	-	-	-	-	-	-	-	-	-	-	-	-	ILLJICEF_00028	DNCACKPA_03711	IDOFGDMH_02377	IKCGEJDB_03627	DHJLJMMH_01970	LFBIHCNF_02718	-	-	-	-	-	-
WP_017214734.1	NTP transferase domain-containing protein	-	-	-	-	-	-	-	-	-	-	-	-	GGACKOCJ_00091	-	FNPBFPHO_00458	DDJLFDBK_01617	NIBKBBIP_01968	IMGNFACO_02209	IIBDNKDA_01256	NBFDHLBH_00489	CKGIKPGJ_00382	-	-	-	-	-	-	-	-	-	-	-	-	-	-	-	ILLJICEF_00029	DNCACKPA_03710	IDOFGDMH_02378	IKCGEJDB_03628	DHJLJMMH_01971	LFBIHCNF_02719	-	-	-	-	-	-
WP_201030884.1	SDR family oxidoreductase	-	-	-	-	-	-	-	-	-	-	-	-	GGACKOCJ_02284	-	FNPBFPHO_00620	DDJLFDBK_01643	NIBKBBIP_01944	IMGNFACO_02228	IIBDNKDA_01275	NBFDHLBH_00508	CKGIKPGJ_00401	-	-	-	-	-	-	-	-	-	-	-	-	-	-	-	ILLJICEF_00004	DNCACKPA_03735	IDOFGDMH_02353	IKCGEJDB_02618	DHJLJMMH_01949	LFBIHCNF_01525	-	-	-	-	-	-
WP_017214729.1	SDR family oxidoreductase	-	-	-	-	-	-	-	-	-	-	-	-	GGACKOCJ_00086	-	FNPBFPHO_00658	DDJLFDBK_01622	NIBKBBIP_01963	IMGNFACO_02214	IIBDNKDA_01261	NBFDHLBH_00494	CKGIKPGJ_00387	-	-	-	-	-	-	-	-	-	-	-	-	-	-	-	ILLJICEF_00024	DNCACKPA_03715	IDOFGDMH_02373	IKCGEJDB_02514	DHJLJMMH_01966	LFBIHCNF_03387	-	-	-	-	-	-
WP_017214727.1	putative sugar O-methyltransferase	-	-	-	-	-	-	-	-	-	-	-	-	-	-	FNPBFPHO_00660	DDJLFDBK_01624	NIBKBBIP_01961	IMGNFACO_02217	IIBDNKDA_01263	NBFDHLBH_00497	CKGIKPGJ_00390	-	-	-	-	-	-	-	-	-	-	-	-	-	-	-	-	-	-	IKCGEJDB_02516	DHJLJMMH_01964	LFBIHCNF_03389	-	-	-	-	-	-
WP_017214726.1	CBS domain-containing protein	-	-	-	-	-	-	-	-	-	-	-	-	GGACKOCJ_00084	-	FNPBFPHO_00661	DDJLFDBK_01625	NIBKBBIP_01960	IMGNFACO_02218	IIBDNKDA_01265	NBFDHLBH_00498	CKGIKPGJ_00391	-	-	-	-	-	-	-	-	-	-	-	-	-	-	-	ILLJICEF_00022	DNCACKPA_03717	IDOFGDMH_02371	IKCGEJDB_02517	DHJLJMMH_01963	LFBIHCNF_01540	-	-	-	-	-	-
WP_017214736.1	glycosyltransferase family 2 protein	-	-	-	-	-	-	-	-	-	-	-	-	GGACKOCJ_00094	-	FNPBFPHO_00683	DDJLFDBK_01610	NIBKBBIP_01974	IMGNFACO_02206	IIBDNKDA_01253	NBFDHLBH_00486	CKGIKPGJ_00379	-	-	-	-	-	-	-	-	-	-	-	-	-	-	-	ILLJICEF_00032	DNCACKPA_02045	IDOFGDMH_02381	IKCGEJDB_01766	DHJLJMMH_01974	LFBIHCNF_03472	-	-	-	-	-	-
WP_082292548.1	HAD hydrolase family protein	-	-	-	-	-	-	-	-	-	-	-	-	GGACKOCJ_00093	-	FNPBFPHO_00684	DDJLFDBK_01611	NIBKBBIP_01973	IMGNFACO_02207	IIBDNKDA_01254	NBFDHLBH_00487	CKGIKPGJ_00380	-	-	-	-	-	-	-	-	-	-	-	-	-	-	-	ILLJICEF_00031	DNCACKPA_02046	IDOFGDMH_02380	IKCGEJDB_00328	DHJLJMMH_01973	LFBIHCNF_02721	-	-	-	-	-	-
WP_004434979.1	hypothetical protein	-	-	-	-	-	-	-	-	-	-	-	-	GGACKOCJ_00092	-	FNPBFPHO_00685	DDJLFDBK_01612	NIBKBBIP_01972	IMGNFACO_02208	IIBDNKDA_01255	NBFDHLBH_00488	CKGIKPGJ_00381	-	-	-	-	-	-	-	-	-	-	-	-	-	-	-	ILLJICEF_00030	DNCACKPA_02047	IDOFGDMH_02379	IKCGEJDB_00327	DHJLJMMH_01972	LFBIHCNF_02720	-	-	-	-	-	-
EKR74407.1	methyltransferase domain protein	-	-	-	-	-	-	BNFFOFHB_03448	JPFEBOIG_01254	LIMBNOPL_01248	-	CGOJKCEE_02827	-	-	-	-	DDJLFDBK_00721	NIBKBBIP_00956	-	-	-	-	-	-	-	-	-	-	EJNJGBJH_01355	MGPDEMIB_00474	EAMDCDCE_04417	-	-	-	DIPKHMKP_03478	JKLPFLJI_00976	-	-	-	-	IKCGEJDB_00071	DHJLJMMH_02479	LFBIHCNF_03495	-	-	-	-	-	-
WP_004758347.1	hypothetical protein	-	-	-	-	-	-	-	-	-	-	-	-	-	-	-	DDJLFDBK_01614	NIBKBBIP_01971	-	-	-	-	-	-	-	-	-	-	-	-	-	-	-	-	-	-	-	-	-	-	-	-	-	-	-	-	-	-	-
WP_004421032.1	polysaccharide deacetylase family protein	-	-	-	-	-	-	-	-	-	-	-	-	-	-	-	DDJLFDBK_01616	NIBKBBIP_01969	-	-	-	-	-	-	-	-	-	-	-	-	-	-	-	-	-	-	-	-	-	-	-	-	-	-	-	-	-	-	-
AKH77602.1	methyltransferase	-	-	-	-	-	-	-	-	-	-	-	-	-	-	-	-	-	IMGNFACO_02192	IIBDNKDA_01239	NBFDHLBH_00472	CKGIKPGJ_00365	-	-	-	-	-	-	-	-	-	-	-	-	-	-	-	-	-	-	-	-	-	-	-	-	-	-	-
WP_000867904.1	hypothetical protein	-	-	-	-	-	-	-	-	-	-	-	-	-	-	-	-	-	IMGNFACO_02193	IIBDNKDA_01240	NBFDHLBH_00473	CKGIKPGJ_00366	-	-	-	-	-	-	-	-	-	-	-	-	-	-	-	-	-	-	-	-	-	-	-	-	-	-	DDJGHBMA_02042
WP_000865865.1	glycosyltransferase family 4 protein	-	-	-	-	-	-	-	-	-	-	-	-	-	-	-	-	-	IMGNFACO_02194	IIBDNKDA_01241	NBFDHLBH_00474	CKGIKPGJ_00367	-	-	-	-	-	-	-	-	-	-	-	-	-	-	-	-	-	-	-	-	-	-	-	-	-	-	-
WP_002097492.1	polysaccharide biosynthesis PFTS motif protein	-	-	-	-	-	-	-	-	-	-	-	-	-	-	-	-	-	IMGNFACO_02220	IIBDNKDA_01267	NBFDHLBH_00500	CKGIKPGJ_00393	-	-	-	-	-	-	-	-	-	-	-	-	-	-	-	-	-	-	-	-	-	-	-	-	-	-	-
WP_001975371.1	GNAT family N-acetyltransferase	-	-	-	-	-	-	-	-	-	-	-	-	-	-	-	-	-	IMGNFACO_02221	IIBDNKDA_01268	NBFDHLBH_00501	CKGIKPGJ_00394	-	-	-	-	-	-	-	-	-	-	-	-	-	-	-	-	-	-	-	-	-	-	-	-	-	-	-
WP_020981225.1	methyltransferase domain-containing protein	-	-	-	-	-	-	-	-	-	-	-	-	-	-	-	-	-	IMGNFACO_02236	IIBDNKDA_01283	NBFDHLBH_00516	CKGIKPGJ_00409	-	-	-	-	-	-	-	-	-	-	-	-	-	-	-	-	-	-	-	-	-	-	-	-	-	-	-
WP_017214696.1	NAD-dependent epimerase/dehydratase family protein	-	-	-	-	-	-	-	-	-	-	-	-	-	-	-	-	-	IMGNFACO_02237	IIBDNKDA_01284	NBFDHLBH_00517	CKGIKPGJ_00410	-	-	-	-	-	-	-	-	-	-	-	-	-	-	-	-	-	-	-	-	-	-	-	-	-	-	-
WP_004434810.1	class I SAM-dependent methyltransferase	-	-	-	-	-	-	-	-	-	-	-	-	-	-	-	-	-	IMGNFACO_02251	IIBDNKDA_03627	NBFDHLBH_02665	CKGIKPGJ_02853	-	-	-	-	-	-	-	-	-	-	-	-	-	-	-	-	-	-	-	-	-	-	-	-	-	-	-
WP_000333912.1	asparagine synthase	-	-	-	-	-	-	-	-	-	-	-	-	-	-	-	-	-	IMGNFACO_02252	IIBDNKDA_03628	NBFDHLBH_02666	CKGIKPGJ_02854	-	-	-	-	-	-	-	-	-	-	-	-	-	-	-	-	-	-	-	-	-	-	-	-	-	-	-
WP_004434989.1	hypothetical protein	-	-	-	-	-	-	-	-	-	-	-	-	-	-	-	-	-	IMGNFACO_02248	IIBDNKDA_03624	NBFDHLBH_02663	CKGIKPGJ_02851	-	-	-	-	-	-	-	-	-	-	-	-	-	-	-	-	-	-	-	-	-	-	-	-	-	-	-
WP_001206408.1	class I SAM-dependent methyltransferase	-	-	-	-	-	-	BNFFOFHB_00850	JPFEBOIG_02127	LIMBNOPL_02115	IEDFFNNI_02208	CGOJKCEE_01278	DCFLDGKI_02145	-	CEDJFLIO_01285	-	-	-	-	-	-	-	-	-	-	-	-	-	-	-	-	-	-	-	DIPKHMKP_00722	JKLPFLJI_03642	-	-	-	-	-	-	-	-	-	-	-	-	-
ASV06258.1	glycosyltransferase	-	-	-	-	-	-	BNFFOFHB_00849	JPFEBOIG_02126	LIMBNOPL_02114	IEDFFNNI_02207	CGOJKCEE_01279	DCFLDGKI_02144	-	CEDJFLIO_01286	-	-	-	-	-	-	-	-	-	-	-	-	-	-	-	-	-	-	-	DIPKHMKP_00723	JKLPFLJI_03399	-	-	-	-	-	-	-	-	-	-	-	-	-
ASV06257.1	hypothetical protein	-	-	-	-	-	-	BNFFOFHB_00848	JPFEBOIG_02125	LIMBNOPL_02113	IEDFFNNI_02206	CGOJKCEE_01280	DCFLDGKI_02143	-	CEDJFLIO_01287	-	-	-	-	-	-	-	-	-	-	-	-	-	-	-	-	-	-	-	DIPKHMKP_00724	JKLPFLJI_03398	-	-	-	-	-	-	-	-	-	-	-	-	-
ALE38992.1	hypothetical protein	-	-	-	-	-	-	-	-	-	-	-	-	-	-	-	-	-	-	-	-	-	BANMLALC_00174	BOBDODFL_01798	IKMNLDEC_01454	-	-	-	-	-	-	-	-	-	-	-	-	-	-	-	IKCGEJDB_02622	DHJLJMMH_02967	LFBIHCNF_02710	-	-	-	-	-	DDJGHBMA_02050
EQA46730.1	capsule polysaccharide biosynthesis domain protein	-	-	-	-	-	-	-	-	-	-	-	-	-	-	-	-	-	-	-	-	-	-	-	-	-	-	-	-	-	-	-	-	-	-	-	-	-	-	-	-	-	-	-	-	-	CPLEGNKG_01303	OIKEBGEP_00390	-
WP_010569359.1	hypothetical protein	-	-	-	-	-	-	-	-	-	-	-	-	-	-	-	-	-	-	-	-	-	-	-	-	-	-	-	-	-	-	-	-	-	-	-	-	-	-	-	-	-	-	-	-	-	CPLEGNKG_01304	OIKEBGEP_00391	-
WP_010569360.1	hypothetical protein	-	-	-	-	-	-	-	-	-	-	-	-	-	-	-	-	-	-	-	-	-	-	-	-	-	-	-	-	-	-	-	-	-	-	-	-	-	-	-	-	-	-	-	-	-	CPLEGNKG_01305	OIKEBGEP_00392	-
WP_012388975.1	glycosyltransferase	-	-	-	-	-	-	-	-	-	-	-	-	-	-	-	-	-	-	-	-	-	-	-	-	-	-	-	-	-	-	-	-	-	-	-	-	-	-	-	-	-	-	-	-	-	CPLEGNKG_01312	OIKEBGEP_00400	-
WP_012388990.1	ABC transporter permease	-	-	-	-	-	-	-	-	-	-	-	-	-	-	-	-	-	-	-	-	-	-	-	-	-	-	-	-	-	-	-	-	-	-	-	-	-	-	-	-	-	-	-	-	-	CPLEGNKG_01288	OIKEBGEP_00376	-
WP_020986932.1	N-acetyl sugar amidotransferase	-	-	-	-	-	-	-	-	-	-	-	-	-	-	-	-	-	-	-	-	-	-	-	-	-	-	-	-	-	-	-	-	-	-	-	-	-	-	-	-	-	-	-	-	-	CPLEGNKG_01292	OIKEBGEP_00380	-
WP_010569348.1	imidazole glycerol phosphate synthase subunit HisH	-	-	-	-	-	-	-	-	-	-	-	-	-	-	-	-	-	-	-	-	-	-	-	-	-	-	-	-	-	-	-	-	-	-	-	-	-	-	-	-	-	-	-	-	-	CPLEGNKG_01293	OIKEBGEP_00381	-
WP_020987011.1	hypothetical protein	-	-	-	-	-	-	-	-	-	-	-	-	-	-	-	-	-	-	-	-	-	-	-	-	-	-	-	-	-	-	-	-	-	-	-	-	-	-	-	-	-	-	-	-	-	CPLEGNKG_01296	OIKEBGEP_00383	-
WP_156895927.1	GNAT family N-acetyltransferase	-	-	-	-	-	-	-	-	-	-	-	-	-	-	-	-	-	-	-	-	-	-	-	-	-	-	-	-	-	-	-	-	-	-	-	-	-	-	-	-	-	-	-	-	-	CPLEGNKG_01297	OIKEBGEP_00384	-
WP_010569355.1	hypothetical protein	-	-	-	-	-	-	-	-	-	-	-	-	-	-	-	-	-	-	-	-	-	-	-	-	-	-	-	-	-	-	-	-	-	-	-	-	-	-	-	-	-	-	-	-	-	CPLEGNKG_01300	OIKEBGEP_00387	-
WP_010569356.1	hypothetical protein	-	-	-	-	-	-	-	-	-	-	-	-	-	-	-	-	-	-	-	-	-	-	-	-	-	-	-	-	-	-	-	-	-	-	-	-	-	-	-	-	-	-	-	-	-	CPLEGNKG_01301	OIKEBGEP_00388	-
WP_010569357.1	Two component regulator three Y domain-containing protein	-	-	-	-	-	-	-	-	-	-	-	-	-	-	-	-	-	-	-	-	-	-	-	-	-	-	-	-	-	-	-	-	-	-	-	-	-	-	-	-	-	-	-	-	-	CPLEGNKG_01302	OIKEBGEP_00389	-
WP_010569372.1	glycosyltransferase family 4 protein	-	-	-	-	-	-	-	-	-	-	-	-	-	-	-	-	-	-	-	-	-	-	-	-	-	-	-	-	-	-	-	-	-	-	-	-	-	-	-	-	-	-	-	-	-	CPLEGNKG_01317	OIKEBGEP_00404	DDJGHBMA_02040
WP_020986951.1	alpha-1,2-fucosyltransferase	-	-	-	-	-	-	-	-	-	-	-	-	-	-	-	-	-	-	-	-	-	-	-	-	-	-	-	-	-	-	-	-	-	-	-	-	-	-	-	-	-	-	-	-	-	CPLEGNKG_01319	OIKEBGEP_00405	DDJGHBMA_02039
WP_010569375.1	glycosyltransferase	-	-	-	-	-	-	-	-	-	-	-	-	-	-	-	-	-	-	-	-	-	-	-	-	-	-	-	-	-	-	-	-	-	-	-	-	-	-	-	-	-	-	-	-	-	CPLEGNKG_01320	OIKEBGEP_00406	DDJGHBMA_02038
WP_010569376.1	UDP-galactopyranose mutase	-	-	-	-	-	-	-	-	-	-	-	-	-	-	-	-	-	-	-	-	-	-	-	-	-	-	-	-	-	-	-	-	-	-	-	-	-	-	-	-	-	-	-	-	-	CPLEGNKG_01321	OIKEBGEP_00408	DDJGHBMA_02037
WP_010569377.1	glycosyltransferase	-	-	-	-	-	-	-	-	-	-	-	-	-	-	-	-	-	-	-	-	-	-	-	-	-	-	-	-	-	-	-	-	-	-	-	-	-	-	-	-	-	-	-	-	-	CPLEGNKG_01322	OIKEBGEP_00409	DDJGHBMA_02036
EKO77208.1	integrase core domain protein	-	-	-	-	-	-	-	-	-	-	-	-	-	-	-	-	-	-	-	-	-	-	-	-	-	-	-	-	-	-	-	-	-	-	-	-	-	-	-	-	-	-	-	-	-	-	OIKEBGEP_03927	-
WP_016560406.1	class I SAM-dependent methyltransferase	-	-	-	-	-	-	-	-	-	IEDFFNNI_02218	-	DCFLDGKI_02155	GGACKOCJ_01256	CEDJFLIO_01275	-	-	-	-	-	-	-	-	-	-	-	-	-	-	-	-	-	-	-	-	-	-	ILLJICEF_00055	DNCACKPA_00068	IDOFGDMH_03555	IKCGEJDB_03699	DHJLJMMH_01933	LFBIHCNF_01514	-	-	-	-	-	-
WP_002733634.1	GNAT family N-acetyltransferase	-	-	-	MLMMLNHM_00427	BGEOECCB_02535	-	-	-	-	-	-	-	-	-	-	-	-	-	-	-	-	-	-	-	-	-	-	-	-	-	-	-	-	-	-	-	-	-	-	-	-	-	-	-	-	-	-	-
WP_002733540.1	hypothetical protein	-	-	-	MLMMLNHM_00426	BGEOECCB_02536	-	-	-	-	-	-	-	-	-	-	-	-	-	-	-	-	-	-	-	-	-	-	-	-	-	-	-	-	-	-	-	-	-	-	-	-	-	-	-	-	-	-	-
WP_002733677.1	hypothetical protein	-	-	-	MLMMLNHM_00425	BGEOECCB_02537	-	-	-	-	-	-	-	-	-	-	-	-	-	-	-	-	-	-	-	-	-	-	-	-	-	-	-	-	-	-	-	-	-	-	-	-	-	-	-	-	-	-	-
WP_002738314.1	hypothetical protein	-	-	-	MLMMLNHM_00424	BGEOECCB_02538	-	-	-	-	-	-	-	-	-	-	-	-	-	-	-	-	-	-	-	-	-	-	-	-	-	-	-	-	-	-	-	-	-	-	-	-	-	-	-	-	-	-	-
WP_002733728.1	LIC12162 family protein	-	-	-	MLMMLNHM_00423	BGEOECCB_02539	-	-	-	-	-	-	-	-	-	-	-	-	-	-	-	-	-	-	-	-	-	-	-	-	-	-	-	-	-	-	-	-	-	-	-	-	-	-	-	-	-	-	-
WP_076621901.1	macrocin-O-methyltransferase	-	-	-	-	-	-	-	-	-	-	-	-	-	-	-	-	-	-	-	-	-	-	-	-	-	-	-	-	-	-	-	-	-	-	-	-	-	-	-	-	-	-	-	-	-	-	-	-
WP_016751137.1	cobalamin-dependent protein	-	-	-	-	-	-	-	-	-	-	-	-	GGACKOCJ_01254	-	-	-	-	-	-	-	-	-	-	-	-	-	-	-	-	-	-	-	-	-	-	-	ILLJICEF_00053	DNCACKPA_00070	IDOFGDMH_03557	IKCGEJDB_01589	DHJLJMMH_01931	LFBIHCNF_01512,LFBIHCNF_01510	-	-	-	-	-	-
EPG51580.1	alcohol dehydrogenase, catalytic domain, GroES-like family	-	-	-	-	-	-	-	-	-	-	-	-	GGACKOCJ_01255	-	-	-	-	-	-	-	-	-	-	-	-	-	-	-	-	-	-	-	-	-	-	-	ILLJICEF_00054	DNCACKPA_00069	IDOFGDMH_03556	IKCGEJDB_03700	DHJLJMMH_01932	LFBIHCNF_01513	-	-	-	-	-	-
WP_012389000.1	methionyl-tRNA formyltransferase	-	-	-	-	-	-	-	-	-	-	-	-	-	-	-	-	-	-	-	-	-	-	-	-	-	-	-	-	-	-	-	-	-	-	-	-	-	-	-	-	-	-	-	-	-	-	-	DDJGHBMA_01647
SOR63287.1	hypothetical protein	-	-	-	-	-	-	-	-	-	-	-	-	-	-	-	-	-	-	-	-	-	-	-	-	-	-	-	-	-	-	LFOIDMKA_01495	POPNHCPK_02072	KJDGPDDN_02074	-	-	-	-	-	-	-	-	-	-	-	-	-	-	-
WP_016560457.1	putative sugar O-methyltransferase	-	-	-	-	-	-	-	-	-	-	-	-	-	-	-	-	-	-	-	-	-	-	-	-	-	-	-	-	-	-	-	-	-	-	-	-	-	-	-	IKCGEJDB_02519	DHJLJMMH_01961	LFBIHCNF_01538	-	-	-	-	-	-
WP_004753843.1	methyltransferase domain-containing protein	-	-	-	-	-	-	-	-	-	-	-	-	-	-	-	-	-	-	-	-	-	-	-	-	-	-	-	-	-	-	-	-	-	-	-	-	-	-	-	IKCGEJDB_02607	DHJLJMMH_01960	LFBIHCNF_01536	-	-	-	-	-	-
WP_004777126.1	polysaccharide biosynthesis PFTS motif protein	-	-	-	-	-	-	-	-	-	-	-	-	-	-	-	-	-	-	-	-	-	-	-	-	-	-	-	-	-	-	-	-	-	-	-	-	-	-	-	IKCGEJDB_02608	DHJLJMMH_01959	LFBIHCNF_01535	-	-	-	-	-	-
ABZ94470.1	conserved hypothetical protein	-	-	-	-	-	-	-	-	-	-	-	-	-	-	-	-	-	-	-	-	-	-	-	-	-	-	-	-	-	-	-	-	-	-	-	-	-	-	-	-	-	-	-	-	-	-	-	-
WP_012388994.1	GNAT family N-acetyltransferase	-	-	-	-	-	-	-	-	-	-	-	-	-	-	-	-	-	-	-	-	-	-	-	-	-	-	-	-	-	-	-	-	-	-	-	-	-	-	-	-	-	-	-	-	-	-	-	-
WP_012388993.1	capsular polysaccharide synthesis protein	-	-	-	-	-	-	-	-	-	-	-	-	-	-	-	-	-	-	-	-	-	-	-	-	-	-	-	-	-	-	-	-	-	-	-	-	-	-	-	-	-	-	-	-	-	-	-	-
ABZ94467.1	conserved hypothetical protein	-	-	-	-	-	-	-	-	-	-	-	-	-	-	-	-	-	-	-	-	-	-	-	-	-	-	-	-	-	-	-	-	-	-	-	-	-	-	-	-	-	-	-	-	-	-	-	-
WP_012388988.1	FkbM family methyltransferase	-	-	-	-	-	-	-	-	-	-	-	-	-	-	-	-	-	-	-	-	-	-	-	-	-	-	-	-	-	-	-	-	-	-	-	-	-	-	-	-	-	-	-	-	-	-	-	-
ABZ94461.1	Methylase/methyltransferase	-	-	-	-	-	-	-	-	-	-	-	-	-	-	-	-	-	-	-	-	-	-	-	-	-	-	-	-	-	-	-	-	-	-	-	-	-	-	-	-	-	-	-	-	-	-	-	-
WP_012389007.1	aldo/keto reductase	-	-	-	-	-	-	-	-	-	-	-	-	-	-	-	-	-	-	-	-	-	-	-	-	-	-	-	-	-	-	-	-	-	-	-	-	-	-	-	-	-	-	-	-	-	-	-	-
WP_012389006.1	GNAT family N-acetyltransferase	-	-	-	-	-	-	-	-	-	-	-	-	-	-	-	-	-	-	-	-	-	-	-	-	-	-	-	-	-	-	-	-	-	-	-	-	-	-	-	-	-	-	-	-	-	-	-	-
WP_012389003.1	hypothetical protein	-	-	-	-	-	-	-	-	-	-	-	-	-	-	-	-	-	-	-	-	-	-	-	-	-	-	-	-	-	-	-	-	-	-	-	-	-	-	-	-	-	-	-	-	-	-	-	-
WP_012388997.1	Gfo/Idh/MocA family oxidoreductase	-	-	-	-	-	-	-	-	-	-	-	-	-	-	-	-	-	-	-	-	-	-	-	-	-	-	-	-	-	-	-	-	-	-	-	-	-	-	-	-	-	-	-	-	-	-	-	-
WP_012388981.1	glycosyltransferase	-	-	-	-	-	-	-	-	-	-	-	-	-	-	-	-	-	-	-	-	-	-	-	-	-	-	-	-	-	-	-	-	-	-	-	-	-	-	-	-	-	-	-	-	-	-	-	-
ABZ94455.1	conserved hypothetical protein	-	-	-	-	-	-	-	-	-	-	-	-	-	-	-	-	-	-	-	-	-	-	-	-	-	-	-	-	-	-	-	-	-	-	-	-	-	-	-	-	-	-	-	-	-	-	-	-
ABZ94453.1	Hypothetical protein	-	-	-	-	-	-	-	-	-	-	-	-	-	-	-	-	-	-	-	-	-	-	-	-	-	-	-	-	-	-	-	-	-	-	-	-	-	-	-	-	-	-	-	-	-	-	-	-
WP_012476301.1	glycosyltransferase family 4 protein	-	-	-	-	-	-	-	-	-	-	-	-	-	-	-	-	-	-	-	-	-	-	-	-	-	-	-	-	-	-	-	-	-	-	-	-	-	-	-	-	-	-	-	-	-	-	-	-
WP_012388972.1	glycosyltransferase family 4 protein	-	-	-	-	-	-	-	-	-	-	-	-	-	-	-	-	-	-	-	-	-	-	-	-	-	-	-	-	-	-	-	-	-	-	-	-	-	-	-	-	-	-	-	-	-	-	-	-
WP_012388967.1	O-antigen ligase family protein	-	-	-	-	-	-	-	-	-	-	-	-	-	-	-	-	-	-	-	-	-	-	-	-	-	-	-	-	-	-	-	-	-	-	-	-	-	-	-	-	-	-	-	-	-	-	-	-
WP_012388965.1	hypothetical protein	-	-	-	-	-	-	-	-	-	-	-	-	-	-	-	-	-	-	-	-	-	-	-	-	-	-	-	-	-	-	-	-	-	-	-	-	-	-	-	-	-	-	-	-	-	-	-	-
ABZ94442.1	conserved hypothetical protein	-	-	-	-	-	-	-	-	-	-	-	-	-	-	-	-	-	-	-	-	-	-	-	-	-	-	-	-	-	-	-	-	-	-	-	-	-	-	-	-	-	-	-	-	-	-	-	-
WP_004453023.1	class I SAM-dependent methyltransferase	-	-	-	-	-	-	-	-	-	-	-	-	-	-	-	-	-	-	-	-	-	-	-	-	-	-	-	-	-	-	-	-	-	-	-	-	-	-	-	-	-	-	-	-	-	-	-	-
WP_004453071.1	glycosyltransferase	-	-	-	-	-	-	-	-	-	-	-	-	-	-	-	-	-	-	-	-	-	-	-	-	-	-	-	-	-	-	-	-	-	-	-	-	-	-	-	-	-	-	-	-	-	-	-	-
[truncated: 13 more columns]
