# Supplementary material for: Horizontal transfer of the rfb cluster in Leptospira is a genetic determinant of serovar identity
Source: Life Sci Alliance. 2022 Dec 9;6(2):e202201480. doi: 10.26508/lsa.202201480 (PMC9736851; doi:10.26508/lsa.202201480)
Supplement: Supplementary file 8 [file LSA-2022-01480_Supplemental_Data_2.zip]

Archive with 148 entries (147 files):
- Supp_Data_1-plasmid_sequences/
- __MACOSX/._Supp_Data_1-plasmid_sequences
- Supp_Data_1-plasmid_sequences/Lnoguchii_barbudensis_p1.gbk
- __MACOSX/Supp_Data_1-plasmid_sequences/._Lnoguchii_barbudensis_p1.gbk
- Supp_Data_1-plasmid_sequences/Linterrogans_L53_p1.gbk
- __MACOSX/Supp_Data_1-plasmid_sequences/._Linterrogans_L53_p1.gbk
- Supp_Data_1-plasmid_sequences/Lbiflexa_Patoc_p74.gbk
- __MACOSX/Supp_Data_1-plasmid_sequences/._Lbiflexa_Patoc_p74.gbk
- Supp_Data_1-plasmid_sequences/Lnoguchii_barbudensis_p2.gbk
- __MACOSX/Supp_Data_1-plasmid_sequences/._Lnoguchii_barbudensis_p2.gbk
- Supp_Data_1-plasmid_sequences/Lnoguchii_IP1804061_p1.gbk
- __MACOSX/Supp_Data_1-plasmid_sequences/._Lnoguchii_IP1804061_p1.gbk
- Supp_Data_1-plasmid_sequences/Linterrogans_D64_p2.gbk
- __MACOSX/Supp_Data_1-plasmid_sequences/._Linterrogans_D64_p2.gbk
- Supp_Data_1-plasmid_sequences/Linterrogans_611_p2.gbk
- __MACOSX/Supp_Data_1-plasmid_sequences/._Linterrogans_611_p2.gbk
- Supp_Data_1-plasmid_sequences/Linterrogans_1548_p3.gbk
- __MACOSX/Supp_Data_1-plasmid_sequences/._Linterrogans_1548_p3.gbk
- Supp_Data_1-plasmid_sequences/Lnoguchii_IP1804061_p2.gbk
- __MACOSX/Supp_Data_1-plasmid_sequences/._Lnoguchii_IP1804061_p2.gbk
- Supp_Data_1-plasmid_sequences/Lnoguchii_IP1804061_p3.gbk
- __MACOSX/Supp_Data_1-plasmid_sequences/._Lnoguchii_IP1804061_p3.gbk
- Supp_Data_1-plasmid_sequences/Linterrogans_1548_p2.gbk
- __MACOSX/Supp_Data_1-plasmid_sequences/._Linterrogans_1548_p2.gbk
- Supp_Data_1-plasmid_sequences/Linterrogans_611_p1.gbk
- __MACOSX/Supp_Data_1-plasmid_sequences/._Linterrogans_611_p1.gbk
- Supp_Data_1-plasmid_sequences/Linterrogans_D64_p1.gbk
- __MACOSX/Supp_Data_1-plasmid_sequences/._Linterrogans_D64_p1.gbk
- Supp_Data_1-plasmid_sequences/Linterrogans_1489_p3.gbk
- __MACOSX/Supp_Data_1-plasmid_sequences/._Linterrogans_1489_p3.gbk
- Supp_Data_1-plasmid_sequences/Lkobayashii_E30_pE30.gbk
- __MACOSX/Supp_Data_1-plasmid_sequences/._Lkobayashii_E30_pE30.gbk
- Supp_Data_1-plasmid_sequences/Lnoguchii_IP1605021_p1.gbk
- __MACOSX/Supp_Data_1-plasmid_sequences/._Lnoguchii_IP1605021_p1.gbk
- Supp_Data_1-plasmid_sequences/Linterrogans_1489_p2.gbk
- __MACOSX/Supp_Data_1-plasmid_sequences/._Linterrogans_1489_p2.gbk
- Supp_Data_1-plasmid_sequences/Linterrogans_UP-MMC-NIID-LP_pLIMLP1.gbk
- __MACOSX/Supp_Data_1-plasmid_sequences/._Linterrogans_UP-MMC-NIID-LP_pLIMLP1.gbk
- Supp_Data_1-plasmid_sequences/Lnoguchii_IP1605021_p2.gbk
- __MACOSX/Supp_Data_1-plasmid_sequences/._Lnoguchii_IP1605021_p2.gbk
- Supp_Data_1-plasmid_sequences/Linterrogans_1489_p1.gbk
- __MACOSX/Supp_Data_1-plasmid_sequences/._Linterrogans_1489_p1.gbk
- Supp_Data_1-plasmid_sequences/Linterrogans_1489_p5.gbk
- __MACOSX/Supp_Data_1-plasmid_sequences/._Linterrogans_1489_p5.gbk
- Supp_Data_1-plasmid_sequences/Linterrogans_Gui44_pGui1.gbk
- __MACOSX/Supp_Data_1-plasmid_sequences/._Linterrogans_Gui44_pGui1.gbk
- Supp_Data_1-plasmid_sequences/Linterrogans_1489_p4.gbk
- __MACOSX/Supp_Data_1-plasmid_sequences/._Linterrogans_1489_p4.gbk
- Supp_Data_1-plasmid_sequences/Lnoguchii_IP1705032_p1.gbk
- __MACOSX/Supp_Data_1-plasmid_sequences/._Lnoguchii_IP1705032_p1.gbk
- Supp_Data_1-plasmid_sequences/Linterrogans_1489_p6.gbk
- __MACOSX/Supp_Data_1-plasmid_sequences/._Linterrogans_1489_p6.gbk
- Supp_Data_1-plasmid_sequences/Linterrogans_Gui44_pGui2.gbk
- __MACOSX/Supp_Data_1-plasmid_sequences/._Linterrogans_Gui44_pGui2.gbk
- Supp_Data_1-plasmid_sequences/Lweilii_CUD13_pD13.gbk
- __MACOSX/Supp_Data_1-plasmid_sequences/._Lweilii_CUD13_pD13.gbk
- Supp_Data_1-plasmid_sequences/Linterrogans_1489_p7.gbk
- __MACOSX/Supp_Data_1-plasmid_sequences/._Linterrogans_1489_p7.gbk
- Supp_Data_1-plasmid_sequences/Linterrogans_LJ178_p2.gbk
- __MACOSX/Supp_Data_1-plasmid_sequences/._Linterrogans_LJ178_p2.gbk
- Supp_Data_1-plasmid_sequences/Linterrogans_Langkawi_p2.gbk
- __MACOSX/Supp_Data_1-plasmid_sequences/._Linterrogans_Langkawi_p2.gbk
- Supp_Data_1-plasmid_sequences/Lnoguchii_IP1703027_p1.gbk
- __MACOSX/Supp_Data_1-plasmid_sequences/._Lnoguchii_IP1703027_p1.gbk
- Supp_Data_1-plasmid_sequences/Linterrogans_782_p1.gbk
- __MACOSX/Supp_Data_1-plasmid_sequences/._Linterrogans_782_p1.gbk
- Supp_Data_1-plasmid_sequences/Lnoguchii_IP1611024_p4.gbk
- __MACOSX/Supp_Data_1-plasmid_sequences/._Lnoguchii_IP1611024_p4.gbk
- Supp_Data_1-plasmid_sequences/Linterrogans_LJ178_p1.gbk
- __MACOSX/Supp_Data_1-plasmid_sequences/._Linterrogans_LJ178_p1.gbk
- Supp_Data_1-plasmid_sequences/Linterrogans_Langkawi_p1.gbk
- __MACOSX/Supp_Data_1-plasmid_sequences/._Linterrogans_Langkawi_p1.gbk
- Supp_Data_1-plasmid_sequences/Lnoguchii_IP1703027_p2.gbk
- __MACOSX/Supp_Data_1-plasmid_sequences/._Lnoguchii_IP1703027_p2.gbk
- Supp_Data_1-plasmid_sequences/Linterrogans_782_p2.gbk
- __MACOSX/Supp_Data_1-plasmid_sequences/._Linterrogans_782_p2.gbk
- Supp_Data_1-plasmid_sequences/Linterrogans_782_p3.gbk
- __MACOSX/Supp_Data_1-plasmid_sequences/._Linterrogans_782_p3.gbk
- Supp_Data_1-plasmid_sequences/Linterrogans_FMAS_AW1_pLiSL3.gbk
- __MACOSX/Supp_Data_1-plasmid_sequences/._Linterrogans_FMAS_AW1_pLiSL3.gbk
- Supp_Data_1-plasmid_sequences/Lnoguchii_IP1611024_p3.gbk
- __MACOSX/Supp_Data_1-plasmid_sequences/._Lnoguchii_IP1611024_p3.gbk
- Supp_Data_1-plasmid_sequences/Lnoguchii_IP1611024_p2.gbk
- __MACOSX/Supp_Data_1-plasmid_sequences/._Lnoguchii_IP1611024_p2.gbk
- Supp_Data_1-plasmid_sequences/Linterrogans_FMAS_AW1_pLiSL2.gbk
- __MACOSX/Supp_Data_1-plasmid_sequences/._Linterrogans_FMAS_AW1_pLiSL2.gbk
- Supp_Data_1-plasmid_sequences/Linterrogans_FMAS_KW1_pLiLS1.gbk
- __MACOSX/Supp_Data_1-plasmid_sequences/._Linterrogans_FMAS_KW1_pLiLS1.gbk
- Supp_Data_1-plasmid_sequences/Linterrogans_782_p4.gbk
- __MACOSX/Supp_Data_1-plasmid_sequences/._Linterrogans_782_p4.gbk
- Supp_Data_1-plasmid_sequences/Lnoguchii_IP1611024_p1.gbk
- __MACOSX/Supp_Data_1-plasmid_sequences/._Lnoguchii_IP1611024_p1.gbk
- Supp_Data_1-plasmid_sequences/Linterrogans_UP-MMC-NIID-HP_pLIMHP1.gbk
- __MACOSX/Supp_Data_1-plasmid_sequences/._Linterrogans_UP-MMC-NIID-HP_pLIMHP1.gbk
- Supp_Data_1-plasmid_sequences/Linterrogans_782_p5.gbk
- __MACOSX/Supp_Data_1-plasmid_sequences/._Linterrogans_782_p5.gbk
- Supp_Data_1-plasmid_sequences/Lweilii_CUDO6_pDO6.gbk
- __MACOSX/Supp_Data_1-plasmid_sequences/._Lweilii_CUDO6_pDO6.gbk
- Supp_Data_1-plasmid_sequences/Linterrogans_56609_lcp1.gbk
- __MACOSX/Supp_Data_1-plasmid_sequences/._Linterrogans_56609_lcp1.gbk
- Supp_Data_1-plasmid_sequences/Lborgpetersenii_56604_lbp2.gbk
- __MACOSX/Supp_Data_1-plasmid_sequences/._Lborgpetersenii_56604_lbp2.gbk
- Supp_Data_1-plasmid_sequences/Lnoguchii_IP1712055_p1.gbk
- __MACOSX/Supp_Data_1-plasmid_sequences/._Lnoguchii_IP1712055_p1.gbk
- Supp_Data_1-plasmid_sequences/Lnoguchii_IP1709037_p1.gbk
- __MACOSX/Supp_Data_1-plasmid_sequences/._Lnoguchii_IP1709037_p1.gbk
- Supp_Data_1-plasmid_sequences/Linterrogans_56601_Laicp.gbk
- __MACOSX/Supp_Data_1-plasmid_sequences/._Linterrogans_56601_Laicp.gbk
- Supp_Data_1-plasmid_sequences/Lnoguchii_201601331_p1.gbk
- __MACOSX/Supp_Data_1-plasmid_sequences/._Lnoguchii_201601331_p1.gbk
- Supp_Data_1-plasmid_sequences/README_caption.rtf
- __MACOSX/Supp_Data_1-plasmid_sequences/._README_caption.rtf
- Supp_Data_1-plasmid_sequences/Lnoguchii_201601331_p3.gbk
- __MACOSX/Supp_Data_1-plasmid_sequences/._Lnoguchii_201601331_p3.gbk
- Supp_Data_1-plasmid_sequences/Linterrogans_56609_lcp2.gbk
- __MACOSX/Supp_Data_1-plasmid_sequences/._Linterrogans_56609_lcp2.gbk
- Supp_Data_1-plasmid_sequences/Lmayottensis_200901116_p2L200901116.gbk
- __MACOSX/Supp_Data_1-plasmid_sequences/._Lmayottensis_200901116_p2L200901116.gbk
- Supp_Data_1-plasmid_sequences/Lnoguchii_IP1712055_p3.gbk
- __MACOSX/Supp_Data_1-plasmid_sequences/._Lnoguchii_IP1712055_p3.gbk
- Supp_Data_1-plasmid_sequences/Lborgpetersenii_56604_lbp1.gbk
- __MACOSX/Supp_Data_1-plasmid_sequences/._Lborgpetersenii_56604_lbp1.gbk
- Supp_Data_1-plasmid_sequences/Lnoguchii_IP1712055_p2.gbk
- __MACOSX/Supp_Data_1-plasmid_sequences/._Lnoguchii_IP1712055_p2.gbk
- Supp_Data_1-plasmid_sequences/Lmayottensis_MDI272_p2LmayMDI272.gbk
- __MACOSX/Supp_Data_1-plasmid_sequences/._Lmayottensis_MDI272_p2LmayMDI272.gbk
- Supp_Data_1-plasmid_sequences/Linterrogans_56609_lcp3.gbk
- __MACOSX/Supp_Data_1-plasmid_sequences/._Linterrogans_56609_lcp3.gbk
- Supp_Data_1-plasmid_sequences/Lnoguchii_IP1709037_p2.gbk
- __MACOSX/Supp_Data_1-plasmid_sequences/._Lnoguchii_IP1709037_p2.gbk
- Supp_Data_1-plasmid_sequences/Lnoguchii_201601331_p2.gbk
- __MACOSX/Supp_Data_1-plasmid_sequences/._Lnoguchii_201601331_p2.gbk
- Supp_Data_1-plasmid_sequences/Lmayottensis_200901116_p1L200901116.gbk
- __MACOSX/Supp_Data_1-plasmid_sequences/._Lmayottensis_200901116_p1L200901116.gbk
- Supp_Data_1-plasmid_sequences/Lnoguchii_IP1512017_p2.gbk
- __MACOSX/Supp_Data_1-plasmid_sequences/._Lnoguchii_IP1512017_p2.gbk
- Supp_Data_1-plasmid_sequences/Lnoguchii_IP1712055_p6.gbk
- __MACOSX/Supp_Data_1-plasmid_sequences/._Lnoguchii_IP1712055_p6.gbk
- Supp_Data_1-plasmid_sequences/Lmayottensis_MDI272_p1LmayMDI272.gbk
- __MACOSX/Supp_Data_1-plasmid_sequences/._Lmayottensis_MDI272_p1LmayMDI272.gbk
- Supp_Data_1-plasmid_sequences/Lnoguchii_IP1512017_p3.gbk
- __MACOSX/Supp_Data_1-plasmid_sequences/._Lnoguchii_IP1512017_p3.gbk
- Supp_Data_1-plasmid_sequences/Lnoguchii_IP1512017_p1.gbk
- __MACOSX/Supp_Data_1-plasmid_sequences/._Lnoguchii_IP1512017_p1.gbk
- Supp_Data_1-plasmid_sequences/Lnoguchii_IP1712055_p5.gbk
- __MACOSX/Supp_Data_1-plasmid_sequences/._Lnoguchii_IP1712055_p5.gbk
- Supp_Data_1-plasmid_sequences/Lnoguchii_IP1712055_p4.gbk
- __MACOSX/Supp_Data_1-plasmid_sequences/._Lnoguchii_IP1712055_p4.gbk
