# Supplementary material for: Horizontal transfer of the rfb cluster in Leptospira is a genetic determinant of serovar identity
Source: Life Sci Alliance. 2022 Dec 9;6(2):e202201480. doi: 10.26508/lsa.202201480 (PMC9736851; doi:10.26508/lsa.202201480)
Supplement: Supplementary file 8 [file LSA-2022-01480_Supplemental_Data_2.zip › Supp_Data_1-plasmid_sequences/Lnoguchii_barbudensis_p1.gbk]

LOCUS       CBHHDFNE_1             47641 bp    DNA     linear       21-DEC-2021
DEFINITION  Genus species strain strain.
ACCESSION   
VERSION
KEYWORDS    .
SOURCE      Genus species
  ORGANISM  Genus species
            Unclassified.
COMMENT     Annotated using prokka 1.14.6 from
            https://github.com/tseemann/prokka.
FEATURES             Location/Qualifiers
     source          1..47641
                     /organism="Genus species"
                     /mol_type="genomic DNA"
                     /strain="strain"
     gene            67..291
                     /locus_tag="CBHHDFNE_00001"
     CDS             67..291
                     /locus_tag="CBHHDFNE_00001"
                     /inference="ab initio prediction:Prodigal:002006"
                     /codon_start=1
                     /transl_table=11
                     /product="hypothetical protein"
                     /protein_id="X:CBHHDFNE_00001"
                     /translation="MDLDLNNNKTDFFLRGVREEELEERNVYHALLEQKEIGACVYET
                     RFPGIDILPATLTLGKITEELGSVESVWNV"
     gene            275..403
                     /locus_tag="CBHHDFNE_00002"
     CDS             275..403
                     /locus_tag="CBHHDFNE_00002"
                     /inference="ab initio prediction:Prodigal:002006"
                     /codon_start=1
                     /transl_table=11
                     /product="hypothetical protein"
                     /protein_id="X:CBHHDFNE_00002"
                     /translation="MFGTFEEKLRKLEYDFVIIDTPVYLSLELRFALHVADLVCIR"
     gene            413..703
                     /locus_tag="CBHHDFNE_00003"
     CDS             413..703
                     /locus_tag="CBHHDFNE_00003"
                     /inference="ab initio prediction:Prodigal:002006"
                     /codon_start=1
                     /transl_table=11
                     /product="hypothetical protein"
                     /protein_id="X:CBHHDFNE_00003"
                     /translation="MELSRNQNVTWRSRKYLRRDRGQREESQDVTRSFDCEQRKKEVE
                     RILKLRQKYEVTKTVVWRMSAIETACEMGKALKENTKGYELFEELTDECSQN"
     gene            716..922
                     /locus_tag="CBHHDFNE_00004"
     CDS             716..922
                     /locus_tag="CBHHDFNE_00004"
                     /inference="ab initio prediction:Prodigal:002006"
                     /codon_start=1
                     /transl_table=11
                     /product="hypothetical protein"
                     /protein_id="X:CBHHDFNE_00004"
                     /translation="MKVEEEKLEAVVEKTKKTKKDTSPKVSLEEKASEWMECKRQPPA
                     RDQATKTVYPEGSEFESDCEDGEA"
     gene            1105..1524
                     /locus_tag="CBHHDFNE_00005"
     CDS             1105..1524
                     /locus_tag="CBHHDFNE_00005"
                     /inference="ab initio prediction:Prodigal:002006"
                     /codon_start=1
                     /transl_table=11
                     /product="hypothetical protein"
                     /protein_id="X:CBHHDFNE_00005"
                     /translation="MRRRVESIPVRYYMNELTPEEEYDILEGDNLFRRHLTSEQRKER
                     LKKRILRKYKDDLILDNRGGDRKSESSKTVREEEPKQEGSSLSEKGLHEMSVSELGLF
                     GEVGTVSEQAKQEGEVLKTESEKSNYEGHRLIEKPSS"
     gene            1903..2325
                     /locus_tag="CBHHDFNE_00006"
     CDS             1903..2325
                     /locus_tag="CBHHDFNE_00006"
                     /inference="ab initio prediction:Prodigal:002006"
                     /codon_start=1
                     /transl_table=11
                     /product="hypothetical protein"
                     /protein_id="X:CBHHDFNE_00006"
                     /translation="MNRLLNSLVNLRKRVSKLNDQISELGDKDHEIVTKLIAVGERER
                     IWKLKNMKSSKDQTAKTDSGKEEAAIQKRQEGYDKRYENMSPFKKEELKSLLQKLKTY
                     RKKIQGLISQMKKLAEQEIEIERKLKILGKHMKENWKN"
     gene            2580..2726
                     /locus_tag="CBHHDFNE_00007"
     CDS             2580..2726
                     /locus_tag="CBHHDFNE_00007"
                     /inference="ab initio prediction:Prodigal:002006"
                     /codon_start=1
                     /transl_table=11
                     /product="hypothetical protein"
                     /protein_id="X:CBHHDFNE_00007"
                     /translation="MLTVSGTIKKGKIVLDEKVKVDDGKVLVTFIEEKKARSFKTRNH
                     RKKH"
     gene            2820..3185
                     /locus_tag="CBHHDFNE_00008"
     CDS             2820..3185
                     /locus_tag="CBHHDFNE_00008"
                     /inference="ab initio prediction:Prodigal:002006"
                     /codon_start=1
                     /transl_table=11
                     /product="hypothetical protein"
                     /protein_id="X:CBHHDFNE_00008"
                     /translation="MLIDSDVLIDYLRVMKSDWLAPFDFRTDFHFRLFLLRVGRGCRN
                     TKDLQRLEKFISVFEVLWLEEKEIQHALSILKINKFKNGMGFIDCLIGQTCISYKRRL
                     YTFNLKHYKAFPGINFQTL"
     gene            3299..3427
                     /locus_tag="CBHHDFNE_00009"
     CDS             3299..3427
                     /locus_tag="CBHHDFNE_00009"
                     /inference="ab initio prediction:Prodigal:002006"
                     /codon_start=1
                     /transl_table=11
                     /product="hypothetical protein"
                     /protein_id="X:CBHHDFNE_00009"
                     /translation="MKKSFTVSVWQEKKIYCAQCLEVDVASQGGTEEKPCLICKRP"
     gene            3495..3716
                     /locus_tag="CBHHDFNE_00010"
     CDS             3495..3716
                     /locus_tag="CBHHDFNE_00010"
                     /inference="ab initio prediction:Prodigal:002006"
                     /codon_start=1
                     /transl_table=11
                     /product="hypothetical protein"
                     /protein_id="X:CBHHDFNE_00010"
                     /translation="MPLRALSYREVKRKLERFGFEKATQKGSHVKFIKRIESGTLTVI
                     VPEHKEIAIGTLRSILRQARISLEEFEDL"
     gene            4070..4321
                     /locus_tag="CBHHDFNE_00011"
     CDS             4070..4321
                     /locus_tag="CBHHDFNE_00011"
                     /inference="ab initio prediction:Prodigal:002006"
                     /codon_start=1
                     /transl_table=11
                     /product="hypothetical protein"
                     /protein_id="X:CBHHDFNE_00011"
                     /translation="MIQRISGNEELPVSSGREKARILIRILGTKMHNVLNLGTILKVE
                     SIAFCLEAMNLLERENREKKPEAENSLSVLQQKCREKKY"
     gene            complement(4424..4612)
                     /locus_tag="CBHHDFNE_00012"
     CDS             complement(4424..4612)
                     /locus_tag="CBHHDFNE_00012"
                     /inference="ab initio prediction:Prodigal:002006"
                     /codon_start=1
                     /transl_table=11
                     /product="hypothetical protein"
                     /protein_id="X:CBHHDFNE_00012"
                     /translation="MKSLILILNLISLAGGSYSSPVPTFPSRSSLEGNVQRSVFLSLE
                     APRLERNAVKVGASILLF"
     gene            complement(4728..4943)
                     /locus_tag="CBHHDFNE_00013"
     CDS             complement(4728..4943)
                     /locus_tag="CBHHDFNE_00013"
                     /inference="ab initio prediction:Prodigal:002006"
                     /codon_start=1
                     /transl_table=11
                     /product="hypothetical protein"
                     /protein_id="X:CBHHDFNE_00013"
                     /translation="MKHRFNIGKFRERISEQRANLRKLQDNRLKTLEDNADSEEFDFR
                     ECFSKTRTLPLLAAKLKKPPEEFVSKC"
     gene            5500..5691
                     /locus_tag="CBHHDFNE_00014"
     CDS             5500..5691
                     /locus_tag="CBHHDFNE_00014"
                     /inference="ab initio prediction:Prodigal:002006"
                     /codon_start=1
                     /transl_table=11
                     /product="hypothetical protein"
                     /protein_id="X:CBHHDFNE_00014"
                     /translation="MSPKRDLEVRRARIEVRIGEYLQDTNWNQEASQIVARIFEKCEE
                     KRNFPKFQNFGKRNVELGN"
     gene            6403..6600
                     /locus_tag="CBHHDFNE_00015"
     CDS             6403..6600
                     /locus_tag="CBHHDFNE_00015"
                     /inference="ab initio prediction:Prodigal:002006"
                     /codon_start=1
                     /transl_table=11
                     /product="hypothetical protein"
                     /protein_id="X:CBHHDFNE_00015"
                     /translation="MDMHTDKAQIGQADYYAKRGTELTILNSKDGFFTLEKFASGGGN
                     QGNMAIAHFKDSVTGSEETNL"
     gene            6979..7161
                     /locus_tag="CBHHDFNE_00016"
     CDS             6979..7161
                     /locus_tag="CBHHDFNE_00016"
                     /inference="ab initio prediction:Prodigal:002006"
                     /codon_start=1
                     /transl_table=11
                     /product="hypothetical protein"
                     /protein_id="X:CBHHDFNE_00016"
                     /translation="MEITLENANAYFRKLTEKDGGKYVPIVNADEWDGGGFEDTDFDD
                     EAMRFFSLFKNIDGSI"
     gene            complement(8108..8635)
                     /locus_tag="CBHHDFNE_00017"
     CDS             complement(8108..8635)
                     /locus_tag="CBHHDFNE_00017"
                     /inference="ab initio prediction:Prodigal:002006"
                     /codon_start=1
                     /transl_table=11
                     /product="hypothetical protein"
                     /protein_id="X:CBHHDFNE_00017"
                     /translation="MIPQIQQVVQKLELSPVHLAEVVDFIDFIRQKEQDSNLSQTYAK
                     ASENSFAKIWDNEEDAVYDNLDFGDIVLVNFPFTNLQSFKKRPAVILSNQAYQQQRPD
                     VILMAVTSQIREPLDLGEALISDWQAAGLAKPSVFKPLIATIEQALIVKSLGHLSPKD
                     KNALQALIRSILVFE"
     gene            complement(8642..8815)
                     /locus_tag="CBHHDFNE_00018"
     CDS             complement(8642..8815)
                     /locus_tag="CBHHDFNE_00018"
                     /inference="ab initio prediction:Prodigal:002006"
                     /codon_start=1
                     /transl_table=11
                     /product="hypothetical protein"
                     /protein_id="X:CBHHDFNE_00018"
                     /translation="MEDKKRFHEYRNPEQLRRKEPSKKEILEGIKQGFKEAKLHREGK
                     IKLKSIKELLDEL"
     gene            complement(8845..9189)
                     /locus_tag="CBHHDFNE_00019"
     CDS             complement(8845..9189)
                     /locus_tag="CBHHDFNE_00019"
                     /inference="ab initio prediction:Prodigal:002006"
                     /codon_start=1
                     /transl_table=11
                     /product="hypothetical protein"
                     /protein_id="X:CBHHDFNE_00019"
                     /translation="MKTVKLKEDALAKNLKLYRKKKNWSQTELAKNAGTTLTHINRLE
                     TGKSNPSIEIVQKIATALEVSIDDLVSERDANHKEVKFENQAFYEKIKITGYFFRRRT
                     KCGECCNRFHSY"
     gene            9535..9981
                     /locus_tag="CBHHDFNE_00020"
     CDS             9535..9981
                     /locus_tag="CBHHDFNE_00020"
                     /inference="ab initio prediction:Prodigal:002006"
                     /codon_start=1
                     /transl_table=11
                     /product="hypothetical protein"
                     /protein_id="X:CBHHDFNE_00020"
                     /translation="MALHGSLQDRRKRDRLRNEREGLGFNAAVEVLQKFKPRPDAFLK
                     GKPQTPVTLERALGRKIPTTEKLSSEERAVVFQALDYYQFNLRQNTSALSYLQTRKVG
                     SEESITKFQIGYSDGSLGKILPSRQSIVGQRARDVLKEFGFFGRGT"
     gene            9965..10696
                     /gene="dnaG_1"
                     /locus_tag="CBHHDFNE_00021"
     CDS             9965..10696
                     /gene="dnaG_1"
                     /locus_tag="CBHHDFNE_00021"
                     /EC_number="2.7.7.-"
                     /inference="ab initio prediction:Prodigal:002006"
                     /inference="protein motif:HAMAP:MF_00974"
                     /codon_start=1
                     /transl_table=11
                     /product="DNA primase"
                     /protein_id="X:CBHHDFNE_00021"
                     /translation="MDGGHEYFKGRIVIPIFTENKELCGMYGRRIVTSKTAGISNHLY
                     LPGKHLGIWNEEDAFTKKELVLCESILDALTYWENGIRNVTCSYGIEGFTEVLFERIL
                     DKQIRKIYIAYDADAAGDKGAASVYLKLKDKGIEIHRVLLPLGMDVNEIAVRSEEVQD
                     TLLGLLEESVALTQEELTPQYKEIFAFETNARPQEPLLTSEGLSALVESGTGTQAESH
                     KRRSKRKLWRENVFSERTLPQQRKP"
     gene            10653..11126
                     /locus_tag="CBHHDFNE_00022"
     CDS             10653..11126
                     /locus_tag="CBHHDFNE_00022"
                     /inference="ab initio prediction:Prodigal:002006"
                     /codon_start=1
                     /transl_table=11
                     /product="hypothetical protein"
                     /protein_id="X:CBHHDFNE_00022"
                     /translation="MYLAKGLFRNNASLETLKVTLKVSQGERYHVDSLDLLNYKARTS
                     YLGTATHELREKEETIKKEIGKLINTLEEVLNEKEKERNVKTEVELTPEERAQAVQYL
                     EDPKLLTNIVMDFERCGLVGERVNSLVGYLASITRRTENPLAIIIQKLLKRGNRH"
     gene            11080..11622
                     /locus_tag="CBHHDFNE_00023"
     CDS             11080..11622
                     /locus_tag="CBHHDFNE_00023"
                     /inference="ab initio prediction:Prodigal:002006"
                     /codon_start=1
                     /transl_table=11
                     /product="hypothetical protein"
                     /protein_id="X:CBHHDFNE_00023"
                     /translation="MPSLYKSSSSGAIDTDGFNFRLRPGRGEREVSAMTGQSLFYMSS
                     KNLKNKVLAISEEEGAERAKYALKILQSEKKISIASAMKDPTTGRTVTEEYSVEGPVV
                     IFLTTTNLEIDEELENRCLILTVNEGREQTRTILEIQRELETLDGIVKKRDKEKILGL
                     HKNVQRILRPLVVVNPYAKN"
     gene            11938..12252
                     /locus_tag="CBHHDFNE_00024"
     CDS             11938..12252
                     /locus_tag="CBHHDFNE_00024"
                     /inference="ab initio prediction:Prodigal:002006"
                     /codon_start=1
                     /transl_table=11
                     /product="hypothetical protein"
                     /protein_id="X:CBHHDFNE_00024"
                     /translation="MRERLGVSDTRLRVHLKRLEELEYLIVRSGRQGQIAEYELLYDG
                     EGKEGEEFALGLSFARETQMEETNTQTQGESGQSQEAGGILEDNGLFSWKEILGLQER
                     KK"
     gene            13029..13178
                     /gene="xerC_1"
                     /locus_tag="CBHHDFNE_00025"
     CDS             13029..13178
                     /gene="xerC_1"
                     /locus_tag="CBHHDFNE_00025"
                     /inference="ab initio prediction:Prodigal:002006"
                     /inference="protein motif:HAMAP:MF_01808"
                     /codon_start=1
                     /transl_table=11
                     /product="Tyrosine recombinase XerC"
                     /protein_id="X:CBHHDFNE_00025"
                     /translation="MSKEIPHNVLSVEEAEKILSVPDVTDVLGLRDRAMLETVYSTGI
                     RRMAW"
     gene            13371..13760
                     /gene="xerC_2"
                     /locus_tag="CBHHDFNE_00026"
     CDS             13371..13760
                     /gene="xerC_2"
                     /locus_tag="CBHHDFNE_00026"
                     /inference="ab initio prediction:Prodigal:002006"
                     /inference="protein motif:HAMAP:MF_01808"
                     /codon_start=1
                     /transl_table=11
                     /product="Tyrosine recombinase XerC"
                     /protein_id="X:CBHHDFNE_00026"
                     /translation="MELSSITSLFMNYRDIAGVSKRQAVHIFRHTTATGMLDNGADIR
                     HVQEMLGHEDLSTTQIYTHVAIRKLKEVYDKTHPSLHTPDSSSLVGGADPKAQDKSGR
                     SESRSRQSTGQRRLEYELVASWLGISG"
     gene            13753..13908
                     /locus_tag="CBHHDFNE_00027"
     CDS             13753..13908
                     /locus_tag="CBHHDFNE_00027"
                     /inference="ab initio prediction:Prodigal:002006"
                     /codon_start=1
                     /transl_table=11
                     /product="hypothetical protein"
                     /protein_id="X:CBHHDFNE_00027"
                     /translation="MVRKNTELERLYFVNRKSFLGKSTYPLEPNSSPLETEVRVLELK
                     NSISLNN"
     gene            14132..14521
                     /gene="soj"
                     /locus_tag="CBHHDFNE_00028"
     CDS             14132..14521
                     /gene="soj"
                     /locus_tag="CBHHDFNE_00028"
                     /EC_number="3.6.-.-"
                     /inference="ab initio prediction:Prodigal:002006"
                     /inference="similar to AA sequence:UniProtKB:Q72H90"
                     /codon_start=1
                     /transl_table=11
                     /product="Chromosome-partitioning ATPase Soj"
                     /protein_id="X:CBHHDFNE_00028"
                     /db_xref="COG:COG1192"
                     /translation="MQIVTLGNLKGGVAKTTTAINLSIQLSRRKKKVLCMDLDLNNNK
                     TDFFLRGVREEELEERNVYHALLEQKEIGACVYETRFPGIDILPATLTLGKITEELGS
                     DPRVFGTFEEKLRKLEYDFVIIDTLCI"
     gene            14512..14727
                     /locus_tag="CBHHDFNE_00029"
     CDS             14512..14727
                     /locus_tag="CBHHDFNE_00029"
                     /inference="ab initio prediction:Prodigal:002006"
                     /codon_start=1
                     /transl_table=11
                     /product="hypothetical protein"
                     /protein_id="X:CBHHDFNE_00029"
                     /translation="MYLSLELRFALHVADLVLYPVRPSRWNFQGTKTLLGEVESIFEE
                     IEGKEKKAKTLLVPSIASKGKKEVERI"
     gene            14771..14893
                     /locus_tag="CBHHDFNE_00030"
     CDS             14771..14893
                     /locus_tag="CBHHDFNE_00030"
                     /inference="ab initio prediction:Prodigal:002006"
                     /codon_start=1
                     /transl_table=11
                     /product="hypothetical protein"
                     /protein_id="X:CBHHDFNE_00030"
                     /translation="MSAIETACEMGKALKENTKGYELFEELTDEVLTKLKGGKR"
     gene            14890..15063
                     /locus_tag="CBHHDFNE_00031"
     CDS             14890..15063
                     /locus_tag="CBHHDFNE_00031"
                     /inference="ab initio prediction:Prodigal:002006"
                     /codon_start=1
                     /transl_table=11
                     /product="hypothetical protein"
                     /protein_id="X:CBHHDFNE_00031"
                     /translation="MKVEEEKLEAVVEKTKKTKKDTSPKVSLEEKASEWMEMQETTPA
                     RDQATKNSISRRE"
     gene            15193..15387
                     /locus_tag="CBHHDFNE_00032"
     CDS             15193..15387
                     /locus_tag="CBHHDFNE_00032"
                     /inference="ab initio prediction:Prodigal:002006"
                     /codon_start=1
                     /transl_table=11
                     /product="hypothetical protein"
                     /protein_id="X:CBHHDFNE_00032"
                     /translation="MHLPRKDGTIITGENRYKIALELKEHEDETVRRRVESIPVRYYM
                     NELTPENMTSSKETIYFADI"
     gene            15553..16059
                     /locus_tag="CBHHDFNE_00033"
     CDS             15553..16059
                     /locus_tag="CBHHDFNE_00033"
                     /inference="ab initio prediction:Prodigal:002006"
                     /codon_start=1
                     /transl_table=11
                     /product="hypothetical protein"
                     /protein_id="X:CBHHDFNE_00033"
                     /translation="MKCPLVSLAYLVKFGTVSEQAKQEGEVLKTESEKSNYEGHRLIE
                     KPVELAREVSDQKSKVQGELLIEGETQKPRKEDFSLIGIGSEKSKYQGDILIGKPVDL
                     AKKVSENENIPLGTARRYVTELKKELKSKAPKASSPKREGRIWKEDTQTNRRRESEGV
                     SKEVFEAK"
     gene            16228..16503
                     /locus_tag="CBHHDFNE_00034"
     CDS             16228..16503
                     /locus_tag="CBHHDFNE_00034"
                     /inference="ab initio prediction:Prodigal:002006"
                     /codon_start=1
                     /transl_table=11
                     /product="hypothetical protein"
                     /protein_id="X:CBHHDFNE_00034"
                     /translation="MKSSKDQTAKTDSGKEEAAIQKRQEGYDKRYENMSPFKKKEELK
                     SLLQKLKTYRKKIQGLISQMKKLAEQEIEIERKLKILGKHMKENWKN"
     gene            16760..17011
                     /locus_tag="CBHHDFNE_00035"
     CDS             16760..17011
                     /locus_tag="CBHHDFNE_00035"
                     /inference="ab initio prediction:Prodigal:002006"
                     /codon_start=1
                     /transl_table=11
                     /product="hypothetical protein"
                     /protein_id="X:CBHHDFNE_00035"
                     /translation="MLTVSGTIKKGKIVLDEKVKVDDGKVLVTFIEEKKARSFKTRNH
                     TGKALEKLHLSGIWSDRGITDGLSYSIELRKRLAIRNVD"
     gene            17059..17376
                     /locus_tag="CBHHDFNE_00036"
     CDS             17059..17376
                     /locus_tag="CBHHDFNE_00036"
                     /inference="ab initio prediction:Prodigal:002006"
                     /codon_start=1
                     /transl_table=11
                     /product="hypothetical protein"
                     /protein_id="X:CBHHDFNE_00036"
                     /translation="MAPFDFRTDFHFRLFLLELVEGCRNTKDLQRLEKFISVFEVLWL
                     EEKEIQHALSFLKINKFKNGMGFIDCLIGQTCISYKRRLYTFNLKHYKAFPGIKISKP
                     YEK"
     gene            17994..18128
                     /locus_tag="CBHHDFNE_00037"
     CDS             17994..18128
                     /locus_tag="CBHHDFNE_00037"
                     /inference="ab initio prediction:Prodigal:002006"
                     /codon_start=1
                     /transl_table=11
                     /product="hypothetical protein"
                     /protein_id="X:CBHHDFNE_00037"
                     /translation="MKITHYPETDSIYIDLSNRPSFETKEINSDLNVDLDESGRPVGI
                     "
     gene            19217..19663
                     /locus_tag="CBHHDFNE_00038"
     CDS             19217..19663
                     /locus_tag="CBHHDFNE_00038"
                     /inference="ab initio prediction:Prodigal:002006"
                     /codon_start=1
                     /transl_table=11
                     /product="hypothetical protein"
                     /protein_id="X:CBHHDFNE_00038"
                     /translation="MSPIVFQTSSVPSPIVFQTSSVRVLFEPYRIPNKLCSGLFEPYR
                     LCSEPYRIPNKLCSGFVRALSYSKQALFGFFEPYRIPNSSFGLFEPIVFQRALFGSVR
                     AYRILNKPCSGSVRALSYSKRALSGSGEFYPIQTDLLEPVWTVRYL"
     gene            19969..20190
                     /locus_tag="CBHHDFNE_00039"
     CDS             19969..20190
                     /locus_tag="CBHHDFNE_00039"
                     /inference="ab initio prediction:Prodigal:002006"
                     /codon_start=1
                     /transl_table=11
                     /product="hypothetical protein"
                     /protein_id="X:CBHHDFNE_00039"
                     /translation="MKEIEYSKSVLGEISVCISKTVLGDFFSSRSLLGAKTVQNGEPL
                     GKLQIQQKKGLGTVDVQDTEERVKTDNTS"
     gene            20325..20543
                     /locus_tag="CBHHDFNE_00040"
     CDS             20325..20543
                     /locus_tag="CBHHDFNE_00040"
                     /inference="ab initio prediction:Prodigal:002006"
                     /codon_start=1
                     /transl_table=11
                     /product="hypothetical protein"
                     /protein_id="X:CBHHDFNE_00040"
                     /translation="MTQTTREALDPRKQVNVSDYETDVTYAGGMYQKLKDLEAKHGVT
                     GGRLIMNDNSGGIYYRSFGEGGNSEVYT"
     gene            20488..20676
                     /locus_tag="CBHHDFNE_00041"
     CDS             20488..20676
                     /locus_tag="CBHHDFNE_00041"
                     /inference="ab initio prediction:Prodigal:002006"
                     /codon_start=1
                     /transl_table=11
                     /product="hypothetical protein"
                     /protein_id="X:CBHHDFNE_00041"
                     /translation="MESIIAPLERVEIRKYIRNGQAKPGEHIKADNIAWTGMDMHTDK
                     AQIGQADYYAKRGTELTI"
     gene            20673..21074
                     /locus_tag="CBHHDFNE_00042"
     CDS             20673..21074
                     /locus_tag="CBHHDFNE_00042"
                     /inference="ab initio prediction:Prodigal:002006"
                     /codon_start=1
                     /transl_table=11
                     /product="hypothetical protein"
                     /protein_id="X:CBHHDFNE_00042"
                     /translation="MNSKDGFFTLEKFASGGGNQGNMAIAHFKDSVTGEARKQTFSHI
                     DNKIPSYVKEFLNSKTQKTLTLPTGTVFGTVGFTGNIYAGHVTSSKPLDMKAHTHMGF
                     GGYQPTEANYNKSTPYWDYSVINFDKWEGKR"
     gene            21197..21667
                     /locus_tag="CBHHDFNE_00043"
     CDS             21197..21667
                     /locus_tag="CBHHDFNE_00043"
                     /inference="ab initio prediction:Prodigal:002006"
                     /codon_start=1
                     /transl_table=11
                     /product="hypothetical protein"
                     /protein_id="X:CBHHDFNE_00043"
                     /translation="MQMRIFANLQKKMEVNVPIVNADEWDGGGFEDTDFDDEAMRFFS
                     LFKNIDGLHLERTKITDNGIKLLIQNQKLKSLNIGSKGTTNKSCEYLSQLENLEYLHF
                     SESASFNDGCIDSIIKMKKLKELSLGFVYFTRPGIERLRKTRPDLSINLHDAEY"
     gene            complement(22843..22995)
                     /locus_tag="CBHHDFNE_00044"
     CDS             complement(22843..22995)
                     /locus_tag="CBHHDFNE_00044"
                     /inference="ab initio prediction:Prodigal:002006"
                     /codon_start=1
                     /transl_table=11
                     /product="hypothetical protein"
                     /protein_id="X:CBHHDFNE_00044"
                     /translation="MNTEILNNSEEKEPSKKEILEGIKQGFKEAKLHREGKIKLKSIK
                     ELLDEL"
     gene            23879..24199
                     /locus_tag="CBHHDFNE_00045"
     CDS             23879..24199
                     /locus_tag="CBHHDFNE_00045"
                     /inference="ab initio prediction:Prodigal:002006"
                     /codon_start=1
                     /transl_table=11
                     /product="hypothetical protein"
                     /protein_id="X:CBHHDFNE_00045"
                     /translation="MTLERALGRKIPTTEKLSSEERAVVFQALDYYQFNLRQNTSALS
                     YLQTRKVGSEESITKFQIGYSDGSLGKILPSRQSIVGQRARDVLKEFGFFGDGDMSIS
                     REES"
     gene            24235..24603
                     /locus_tag="CBHHDFNE_00046"
     CDS             24235..24603
                     /locus_tag="CBHHDFNE_00046"
                     /inference="ab initio prediction:Prodigal:002006"
                     /codon_start=1
                     /transl_table=11
                     /product="hypothetical protein"
                     /protein_id="X:CBHHDFNE_00046"
                     /translation="MYGRRIVTSKTAGISNHLYLPGKHLGIWNEEDAFTKKELVLCES
                     ILDALTYWENGIRNVTCSYGIEGFTEVLFERILDKQIRKIYIAYDADAAGDKGAASVY
                     LKLKDKESRFTAFFCHLEWM"
     gene            24749..25030
                     /locus_tag="CBHHDFNE_00047"
     CDS             24749..25030
                     /locus_tag="CBHHDFNE_00047"
                     /inference="ab initio prediction:Prodigal:002006"
                     /codon_start=1
                     /transl_table=11
                     /product="hypothetical protein"
                     /protein_id="X:CBHHDFNE_00047"
                     /translation="MTSEGLSALVESGTGTQAEVKVTKEEVSVNFGERMYLAKGLFRN
                     NASLETLKVTLKVSQGERYHVDSLDLLNYKARTSYLGTATHELREKEND"
     gene            25197..26429
                     /locus_tag="CBHHDFNE_00048"
     CDS             25197..26429
                     /locus_tag="CBHHDFNE_00048"
                     /inference="ab initio prediction:Prodigal:002006"
                     /codon_start=1
                     /transl_table=11
                     /product="hypothetical protein"
                     /protein_id="X:CBHHDFNE_00048"
                     /translation="MRPCGREGKFPGRVFGEYHEKNGEPACHHYTKLLKRGQIDTDGF
                     NFRLRPGRGEREVFGDDRPISLYMSSKNLKNKVLAISEEEGAERAKYALKILQSEKKI
                     SIASAMKDPTTGRTVTEEYSVEGPVVIFLTTTNLEIDEELENRCLILTVNEGREQTRT
                     ILEIQRELETLDGIVKKRDKEKILGLHKNVQRILRPLVVVNPYAKELKFPDTKLRMRR
                     DQKKYLTLIKSIALLQQYQREKKLGKDENGESFEYIEVTKEDMELGSLLASKILGRTL
                     EELTPQTKEVLFSLHTMVEKESEEQKISKSEVRFTRREVRERLGVSDTRLRVHLKRLE
                     ELEYLIVRSGRQGQIAEYELLYDGEGKKERSLHLDFPLREKRKWKRQTHKHKEKAGNP
                     KKPVVSLKTTDFSLGKRY"
     gene            26933..27385
                     /gene="xerC_3"
                     /locus_tag="CBHHDFNE_00049"
     CDS             26933..27385
                     /gene="xerC_3"
                     /locus_tag="CBHHDFNE_00049"
                     /inference="ab initio prediction:Prodigal:002006"
                     /inference="protein motif:HAMAP:MF_01808"
                     /codon_start=1
                     /transl_table=11
                     /product="Tyrosine recombinase XerC"
                     /protein_id="X:CBHHDFNE_00049"
                     /translation="MEPYCEVTHSEHTLTNAHAHLKNFFDWCALREIRYPNEVTLSLL
                     ERYRTHVVGLKNKYNGKELSNNNKHKRLALVKDYFAWLARKRVLVVNPTLDLEIPKYV
                     KRNIPHNVLSVEEAEKILSVPDVTDVLGLRDRAMLDCVFDRHPKNGAW"
     gene            27428..27940
                     /gene="xerC_4"
                     /locus_tag="CBHHDFNE_00050"
     CDS             27428..27940
                     /gene="xerC_4"
                     /locus_tag="CBHHDFNE_00050"
                     /inference="ab initio prediction:Prodigal:002006"
                     /inference="protein motif:HAMAP:MF_01808"
                     /codon_start=1
                     /transl_table=11
                     /product="Tyrosine recombinase XerC"
                     /protein_id="X:CBHHDFNE_00050"
                     /translation="MREGKGKKTRLIPISERALGWLRKYLERSRIVLLRGAEESYLFL
                     GKLGKRMELSSITSLFMNYRDIAGVSKRQAVHIFRHTTATGMLDNGADIRHVQEMLGH
                     EDLSTTQIYTHVAIRKLKEVYDKTHPSLHTPDSSSLVGGADPKAQDKSEDVQKAEVGK
                     AQDKEDSNTS"
     gene            29089..29586
                     /locus_tag="CBHHDFNE_00051"
     CDS             29089..29586
                     /locus_tag="CBHHDFNE_00051"
                     /inference="ab initio prediction:Prodigal:002006"
                     /codon_start=1
                     /transl_table=11
                     /product="hypothetical protein"
                     /protein_id="X:CBHHDFNE_00051"
                     /translation="MKVEEEKLEAVVEKTKKQRRIHPKSFLRKKASEWMEMQETTPAR
                     DQATKTVYPEGSEFESDCEDGEAESLRPNPRNDFDPFDGRRVCESKENIALNGILDAL
                     TARKDGTIITGENRYKIALELKEHEDETVRRRVESIPVRYYMNELTPEEEYDILEGDN
                     LFRRH"
     gene            30421..30531
                     /locus_tag="CBHHDFNE_00052"
     CDS             30421..30531
                     /locus_tag="CBHHDFNE_00052"
                     /inference="ab initio prediction:Prodigal:002006"
                     /codon_start=1
                     /transl_table=11
                     /product="hypothetical protein"
                     /protein_id="X:CBHHDFNE_00052"
                     /translation="MKSSKDQTAKTDSGKEEAAIQKRQEGMTRIREYESV"
     gene            31668..31874
                     /locus_tag="CBHHDFNE_00053"
     CDS             31668..31874
                     /locus_tag="CBHHDFNE_00053"
                     /inference="ab initio prediction:Prodigal:002006"
                     /codon_start=1
                     /transl_table=11
                     /product="hypothetical protein"
                     /protein_id="X:CBHHDFNE_00053"
                     /translation="MKKSFTVSVWQEKKIYVAQCLEVDVASQGGTEEEALSNLQEALE
                     LHFEDPVATVLPEIKKVQAEVGAA"
     gene            31864..32085
                     /locus_tag="CBHHDFNE_00054"
     CDS             31864..32085
                     /locus_tag="CBHHDFNE_00054"
                     /inference="ab initio prediction:Prodigal:002006"
                     /codon_start=1
                     /transl_table=11
                     /product="hypothetical protein"
                     /protein_id="X:CBHHDFNE_00054"
                     /translation="MPLRALSYREVKRKLERFGFEKATQKGSHVKFIKRIESGTLTVI
                     VPEHKEIAIGTLRSILRQARISLEEFEDL"
     gene            32176..32310
                     /locus_tag="CBHHDFNE_00055"
     CDS             32176..32310
                     /locus_tag="CBHHDFNE_00055"
                     /inference="ab initio prediction:Prodigal:002006"
                     /codon_start=1
                     /transl_table=11
                     /product="hypothetical protein"
                     /protein_id="X:CBHHDFNE_00055"
                     /translation="MKITHYPETDSIYIDLSNRPSFETKEINSDLNVDLDESGRPVGI
                     "
     gene            32282..32542
                     /locus_tag="CBHHDFNE_00056"
     CDS             32282..32542
                     /locus_tag="CBHHDFNE_00056"
                     /inference="ab initio prediction:Prodigal:002006"
                     /codon_start=1
                     /transl_table=11
                     /product="hypothetical protein"
                     /protein_id="X:CBHHDFNE_00056"
                     /translation="MKVEDRSEFDIHGNASQYVDIANIHLRPPKCSYQITYSIRFQGC
                     RRRLPSLAVIQRISGNEELPVSSGREKARILIRILGTKMHMF"
     gene            33386..33805
                     /locus_tag="CBHHDFNE_00057"
     CDS             33386..33805
                     /locus_tag="CBHHDFNE_00057"
                     /inference="ab initio prediction:Prodigal:002006"
                     /codon_start=1
                     /transl_table=11
                     /product="hypothetical protein"
                     /protein_id="X:CBHHDFNE_00057"
                     /translation="MSPIVFQTSSVRVLFEPYRIPNKLCSVLFEPYRIPNKLCSGLFE
                     PYRIPNKLCSGFVRALSYSKQALFGFCSSPIVFQTSSVRVLFEPYRIPNEPCSGSVRA
                     LSYSKQALFGFCSSPIVFQTSPVRLWLSSIPFQTGLV"
     gene            34150..34350
                     /locus_tag="CBHHDFNE_00058"
     CDS             34150..34350
                     /locus_tag="CBHHDFNE_00058"
                     /inference="ab initio prediction:Prodigal:002006"
                     /codon_start=1
                     /transl_table=11
                     /product="hypothetical protein"
                     /protein_id="X:CBHHDFNE_00058"
                     /translation="MKEIEYPKVFLGEISVCISKTVLGDFFQGRSLLGAKRFKTENAL
                     GKLQSSRKRFRYCRRCRIQKRG"
     gene            34326..34652
                     /locus_tag="CBHHDFNE_00059"
     CDS             34326..34652
                     /locus_tag="CBHHDFNE_00059"
                     /inference="ab initio prediction:Prodigal:002006"
                     /codon_start=1
                     /transl_table=11
                     /product="hypothetical protein"
                     /protein_id="X:CBHHDFNE_00059"
                     /translation="MQDTEERVKTEQHLMTMMIHMTPCIRRRETSFKLLQSDGQGVRT
                     SDGTTKGAIDKLKDSSKVTQTTREALDPRKQVNVSDYETDVTYAGGMYQKLKDLEAKH
                     GVTGEG"
     gene            34655..34864
                     /locus_tag="CBHHDFNE_00060"
     CDS             34655..34864
                     /locus_tag="CBHHDFNE_00060"
                     /inference="ab initio prediction:Prodigal:002006"
                     /codon_start=1
                     /transl_table=11
                     /product="hypothetical protein"
                     /protein_id="X:CBHHDFNE_00060"
                     /translation="MNDNSGGIYYRSLERVEIRKYILVMVKLSLENISRRTTLPGQEW
                     TCIRQGSNWSGGLLREAWNGADYFE"
     gene            34857..35048
                     /locus_tag="CBHHDFNE_00061"
     CDS             34857..35048
                     /locus_tag="CBHHDFNE_00061"
                     /inference="ab initio prediction:Prodigal:002006"
                     /codon_start=1
                     /transl_table=11
                     /product="hypothetical protein"
                     /protein_id="X:CBHHDFNE_00061"
                     /translation="MNSKDGFFTLEKFASGGEIKEIWQLAHFKDSVTGEARKQTFSHI
                     DNKIPSYVKEFLNSKTQKT"
     gene            35442..35744
                     /locus_tag="CBHHDFNE_00062"
     CDS             35442..35744
                     /locus_tag="CBHHDFNE_00062"
                     /inference="ab initio prediction:Prodigal:002006"
                     /codon_start=1
                     /transl_table=11
                     /product="hypothetical protein"
                     /protein_id="X:CBHHDFNE_00062"
                     /translation="MGRWRFEDTDFDDEAMRFLVVKNIDGLHLERTKSLITGLNYYSN
                     QKLKSLNIGSKGTTNKSCEYLSQLENLEYLHFSESASFNDGCIDSIIKMKKLKELS"
     gene            35815..36093
                     /locus_tag="CBHHDFNE_00063"
     CDS             35815..36093
                     /locus_tag="CBHHDFNE_00063"
                     /inference="ab initio prediction:Prodigal:002006"
                     /codon_start=1
                     /transl_table=11
                     /product="hypothetical protein"
                     /protein_id="X:CBHHDFNE_00063"
                     /translation="MMQSIEFPAQKLTSEKVKIDLAKVMEESTIKKGYVLGEAVKTRE
                     TAKRCSRSTWNPEVRCIYFDPKQESLVKVRMLPEDLERVKEILPYLPK"
     gene            complement(36112..36678)
                     /locus_tag="CBHHDFNE_00064"
     CDS             complement(36112..36678)
                     /locus_tag="CBHHDFNE_00064"
                     /inference="ab initio prediction:Prodigal:002006"
                     /codon_start=1
                     /transl_table=11
                     /product="hypothetical protein"
                     /protein_id="X:CBHHDFNE_00064"
                     /translation="MAVTSQIREPLDLGEALISDWQAAGLAKPSVFKPLIATIEQALI
                     VKSLGHLSPKDKNALQALIRSIRFRIEALNTKKPTSPSAKFSTTTLHFRFKKDSKRGT
                     GQVVFNDSRMFQIVNPPYRLFDFLQVLKRNFHFYKRSRLRVKVNARNQSVPSCVHIHL
                     AAGRLAEDQLSEREARSRGGFLRSILHR"
     gene            complement(37003..37155)
                     /locus_tag="CBHHDFNE_00065"
     CDS             complement(37003..37155)
                     /locus_tag="CBHHDFNE_00065"
                     /inference="ab initio prediction:Prodigal:002006"
                     /codon_start=1
                     /transl_table=11
                     /product="hypothetical protein"
                     /protein_id="X:CBHHDFNE_00065"
                     /translation="MNTEILNNSEEKEPSKKEILEGIKQGFKEAKLHREGKIKLKSIK
                     ELLDEL"
     gene            37719..39365
                     /gene="dnaG_2"
                     /locus_tag="CBHHDFNE_00066"
     CDS             37719..39365
                     /gene="dnaG_2"
                     /locus_tag="CBHHDFNE_00066"
                     /EC_number="2.7.7.-"
                     /inference="ab initio prediction:Prodigal:002006"
                     /inference="protein motif:HAMAP:MF_00974"
                     /codon_start=1
                     /transl_table=11
                     /product="DNA primase"
                     /protein_id="X:CBHHDFNE_00066"
                     /translation="MSQFIPKEEITRLKTETDLLALVRSYGIELKNHGTNWVAKCPFH
                     EDRTPSFIVTPVKNLWHCMGACKTGGSAIDFVMKREGLGFNAAVEVLQKFKPRPDAFL
                     KGKPQTPVTLERALGRKIPTTEKLSSEERAVVFQALDYYQFNLRQNTSALSYLQTRKV
                     GSEESITKFQIGYSDGSLGKILPSRQSIVGQRARDVLKEFGFFGDGGHEYFKGRIVIP
                     IFTENKELCGMYGRRIVTSKTAGISNHLYLPGKHLGIWNEEDAFTKKELVLCESILDA
                     LTYWENGIRNVTCSYGIEGFTEVLFERILDKQIRKIYIAYDADAAGDKGAASVYLKLK
                     DKGIEIHRVLLPLGMDVNEIAVRSEEVQDTLLGLLEESVALTQEELTPQYKEIFAFET
                     NARPQEPLLTSEGLSALVESGTGTQAEVKVTKEEVSVNFGERMYLAKGLFRNNASLET
                     LKVTLKVSQGERYHVDSLDLLNYKARTSYLGTATHELREKEETIKKEIGKLINTLEEV
                     LNEKEKERNVKTEVELTPEERAQGSVLGRPETTYEYRNGL"
     gene            39379..40101
                     /locus_tag="CBHHDFNE_00067"
     CDS             39379..40101
                     /locus_tag="CBHHDFNE_00067"
                     /inference="ab initio prediction:Prodigal:002006"
                     /codon_start=1
                     /transl_table=11
                     /product="hypothetical protein"
                     /protein_id="X:CBHHDFNE_00067"
                     /translation="MGERVNSLVGYLASITRRTENPLAIIIQSSSSAGKSTLMDSILD
                     FVPEEEKEKYSAMTGQSLFYMSSKNLKNKVLAISEEEGAERAKYALKILQSEKKISIA
                     SAMKDPTTGRTVTEEYSVEGPVVIFLTTTNLEIDEELENRCLILTVNEGREQTRTILE
                     IQRELETLDGIVKKRDKEKILGLHKNVQRILRPLVVVNPYAKELKFPDTKLRMRRDQK
                     KYLTLIKSIALFAAIPKREEAR"
     gene            40246..40641
                     /locus_tag="CBHHDFNE_00068"
     CDS             40246..40641
                     /locus_tag="CBHHDFNE_00068"
                     /inference="ab initio prediction:Prodigal:002006"
                     /codon_start=1
                     /transl_table=11
                     /product="hypothetical protein"
                     /protein_id="X:CBHHDFNE_00068"
                     /translation="MVEKESEEQKISKSEVRFTRREVRERLGVSDTRLRVHLKRLEEL
                     EYLIVRSGRQGQIAEYELLYDGEGKEGEEFALGLSFARETQMEETNTQTQGESGQSQE
                     AGGILEDNGLFSWKEILGLARKEEVREVV"
     gene            41030..41608
                     /gene="xerC_5"
                     /locus_tag="CBHHDFNE_00069"
     CDS             41030..41608
                     /gene="xerC_5"
                     /locus_tag="CBHHDFNE_00069"
                     /inference="ab initio prediction:Prodigal:002006"
                     /inference="similar to AA sequence:UniProtKB:P39776"
                     /codon_start=1
                     /transl_table=11
                     /product="Tyrosine recombinase XerC"
                     /protein_id="X:CBHHDFNE_00069"
                     /db_xref="COG:COG4974"
                     /translation="MSWQEKLEVFRNSPVGSFENYCYSYLEWNRTAKSHSEHTLTNAH
                     AHLKNFFDWCALREIRYPNEVTLSLLERYRTHVVGLKNKYNGKELSNNNKHKRLALVK
                     DYFAWLARKRVLVVNPTLDLEIPKYVKRNIPHNVLSVEEAEKILSVPDVTDVLGLRDR
                     AMLETVYSTGIRRMELGNLYVSDIDFQARLYL"
     gene            41757..42119
                     /gene="xerC_6"
                     /locus_tag="CBHHDFNE_00070"
     CDS             41757..42119
                     /gene="xerC_6"
                     /locus_tag="CBHHDFNE_00070"
                     /inference="ab initio prediction:Prodigal:002006"
                     /inference="protein motif:HAMAP:MF_01808"
                     /codon_start=1
                     /transl_table=11
                     /product="Tyrosine recombinase XerC"
                     /protein_id="X:CBHHDFNE_00070"
                     /translation="MELSSITSLFMNYRDIAGVSKRQAVHIFRHTTATGMLDNGADIR
                     HVQEMLGHEDLSTTQIYTHVAIRKLKEVYDKTHPSLHTPDSSSLVGGADPKAQDKSED
                     VQKAEVGKAQDKEDSNTS"
     gene            42141..42299
                     /locus_tag="CBHHDFNE_00071"
     CDS             42141..42299
                     /locus_tag="CBHHDFNE_00071"
                     /inference="ab initio prediction:Prodigal:002006"
                     /codon_start=1
                     /transl_table=11
                     /product="hypothetical protein"
                     /protein_id="X:CBHHDFNE_00071"
                     /translation="MVRKNTELERLYFVNRKSFLGKSTYPLEPNSSPLETEVRVLEFK
                     KHSISLNN"
     gene            42629..42823
                     /locus_tag="CBHHDFNE_00072"
     CDS             42629..42823
                     /locus_tag="CBHHDFNE_00072"
                     /inference="ab initio prediction:Prodigal:002006"
                     /codon_start=1
                     /transl_table=11
                     /product="hypothetical protein"
                     /protein_id="X:CBHHDFNE_00072"
                     /translation="MDLDLNNNKTDFFLRGVREEELEERNVYHALLEQKEIGACVYET
                     RFPGIDILPATLTLGKITEN"
     gene            42903..43529
                     /locus_tag="CBHHDFNE_00073"
     CDS             42903..43529
                     /locus_tag="CBHHDFNE_00073"
                     /inference="ab initio prediction:Prodigal:002006"
                     /codon_start=1
                     /transl_table=11
                     /product="hypothetical protein"
                     /protein_id="X:CBHHDFNE_00073"
                     /translation="MYLSLELRFALHVADLVLYPVRPSRWNFQGTKTLLGEVESIFEE
                     IEGKEKKAKTLLVPSIASKGKKEVERILKLRQKYEVTKTVVWRMSAIETACEMGKALK
                     ENTKGYELFEELTDEVLTKLKGVKDESRRREIRSSRREDKKTKKDTSPKVSLEEKASE
                     WMEMQETTPRPGSSYKKQYIPKGVSLNPIVKMVKPESLRPNQETILIR"
     gene            43526..43783
                     /locus_tag="CBHHDFNE_00074"
     CDS             43526..43783
                     /locus_tag="CBHHDFNE_00074"
                     /inference="ab initio prediction:Prodigal:002006"
                     /codon_start=1
                     /transl_table=11
                     /product="hypothetical protein"
                     /protein_id="X:CBHHDFNE_00074"
                     /translation="MTEEEYASLKENIALNGILDALTARKDGTIITGENRYKIALELK
                     EHEDETVRRRVESIPVRYYMNELTPEKNMTSSKETIYFADI"
     gene            43925..44620
                     /locus_tag="CBHHDFNE_00075"
     CDS             43925..44620
                     /locus_tag="CBHHDFNE_00075"
                     /inference="ab initio prediction:Prodigal:002006"
                     /codon_start=1
                     /transl_table=11
                     /product="hypothetical protein"
                     /protein_id="X:CBHHDFNE_00075"
                     /translation="MSEKGLHEMSVSELGLFGEVGTVSEQAKQEGEVLKTESEKSNYE
                     GHRLIEKPVELAREVSDQKSKVQGELLIEGETQKPRKEDFSLIGIGSEKSKYQGDILI
                     GKPVDLAKKVSENENIPLGTARRYNGIKEELKSKAPKASSPKEKKVESGKKTRKQIVE
                     GKAKEFQKKYSKLSRNQKAESVNRLLNSLVNLRKRVSKLNDQISELGDKDHEIVTKLI
                     AVGERERIWKLKI"
     gene            44617..44745
                     /locus_tag="CBHHDFNE_00076"
     CDS             44617..44745
                     /locus_tag="CBHHDFNE_00076"
                     /inference="ab initio prediction:Prodigal:002006"
                     /codon_start=1
                     /transl_table=11
                     /product="hypothetical protein"
                     /protein_id="X:CBHHDFNE_00076"
                     /translation="MKSSKDQTAKTDSGKEEAAIQKRQEGYDKRYENMSPFKRRRS"
     gene            45391..45795
                     /locus_tag="CBHHDFNE_00077"
     CDS             45391..45795
                     /locus_tag="CBHHDFNE_00077"
                     /EC_number="3.1.-.-"
                     /inference="ab initio prediction:Prodigal:002006"
                     /inference="similar to AA sequence:UniProtKB:P9WFA7"
                     /codon_start=1
                     /transl_table=11
                     /product="Ribonuclease VapC10"
                     /protein_id="X:CBHHDFNE_00077"
                     /db_xref="COG:COG1487"
                     /translation="MLIDSDVLIDYLRGYEKAIGWLHSISEPISISGYSYFELVEGCR
                     NTKDLQRLEKFISVFEVLWLEEKEIQHALSILKINKFKNGMGFIDCLIGQTCISYKRR
                     LYTFNLKHYKAFLELRFPNLMKNEEALSIPKM"
     gene            46070..46315
                     /locus_tag="CBHHDFNE_00078"
     CDS             46070..46315
                     /locus_tag="CBHHDFNE_00078"
                     /inference="ab initio prediction:Prodigal:002006"
                     /codon_start=1
                     /transl_table=11
                     /product="hypothetical protein"
                     /protein_id="X:CBHHDFNE_00078"
                     /translation="MPLRALSYREVKRKLERFGFEKATQKGSHVKFIKRIESGTLTVI
                     VPEHKEIAIGTLRSILRQARISLESSKICRIQHYERK"
     gene            46383..46517
                     /locus_tag="CBHHDFNE_00079"
     CDS             46383..46517
                     /locus_tag="CBHHDFNE_00079"
                     /inference="ab initio prediction:Prodigal:002006"
                     /codon_start=1
                     /transl_table=11
                     /product="hypothetical protein"
                     /protein_id="X:CBHHDFNE_00079"
                     /translation="MKITHYPETDSIYIDLSNRPSFETKEINSDLNVDLDESGRPVGI
                     "
ORIGIN      
        1 gcaaagacga cgacagccat caatctttcg atacagttat cgcgaagaaa gaagaaagta
       61 ttgtgtatgg acttggattt gaacaacaac aaaacggact tttttctaag aggagtgaga
      121 gaagaggaat tggaagaaag gaacgtgtat cacgcgttac tggaacaaaa agagatcggg
      181 gcctgtgtgt atgaaacgcg ttttccggga atcgacatac tgccggcgac acttactttg
      241 gggaagatca ctgaggaatt aggaagcgtc gagagtgttt ggaacgtttg aagagaaatt
      301 aagaaaactg gaatatgatt ttgtaatcat cgatacgcct gtgtatttaa gtttggagct
      361 acgatttgcg cttcatgtgg cggatttggt atgtatccgg tgaggccttc gagtggaact
      421 ttcaaggaac caaaacgtta cttggagaag tagaaagtat cttcgaagag atagagggca
      481 aagagaagaa agccaagacg ttactcgttc cttcgattgc gagcaaagga agaaggaagt
      541 agagaggatc ttgaagttaa gacagaaata cgaagtaacc aaaacggtgg tttggaggat
      601 gtctgcaatc gagacggctt gcgagatggg gaaggcgttg aaggagaata cgaagggata
      661 cgagttattc gaggaattaa ccgacgagtg ctcacaaaat taaaaggggt aaaagatgaa
      721 agtagaagaa gagaaattag aagcagtcgt agagaagaca aaaaaaacaa agaaggatac
      781 atccccaaaa gtttccttag aagagaaggc aagcgagtgg atggaatgca agagacaacc
      841 ccccgcccgg gatcaagcta caaaaacagt atatcccgaa gggagtgagt ttgaatccga
      901 ttgtgaagat ggtgaagcct gaaagtttaa gaccgaatcc aagaacgatt ttgatccgtt
      961 gacgaagaag agtatgcgtc tgaaagaaaa tatcgcactc aatggaatct tggatgcact
     1021 taccgcaaga aaagacggaa cgatcatcac ggagagaacc gttacaaaat cgcgcttgag
     1081 ttaaaggagc acgaagacga gacagtgcgt cgtcgagttg agagtattcc agttcgatat
     1141 tatatgaacg agcttacacc tgaggaagaa tatgacatcc tcgaaggaga caatttattt
     1201 cgcagacatt tgacaagtga gcaaagaaaa gagcggctaa agaagaggat ccttcggaaa
     1261 tacaaagatg atctaatctt ggacaaccga ggtggggacc gcaagagtga atcgtctaaa
     1321 acagtaagag aggaagaacc gaaacaagaa gggtcttctt tgtcggaaaa aggacttcat
     1381 gaaatgtccg ttagtgagct tggcctattt ggtgaagttg gcaccgtatc agagcaagca
     1441 aaacaagagg gcgaggtttt gaaaaccgaa tctgaaaaat caaactatga gggtcatcgt
     1501 ttgatcgaga agccgtcgag ttagcgaggg aagtatcaga ccaaaaatca aaagttcagg
     1561 gtgaactttt gatcgaaggg gaaacgcaga aacccaagaa aggaagactt ttctttgatt
     1621 ggaatcggat ctgaaaaatc aaaatatcag ggtgatattt tgatcgggaa gccggtcgac
     1681 ttagccaaga aggtatcgga aaatgagaac ataccacttg gaacagcgcg tcggtatgta
     1741 acggaattaa agaaggaact caaaagcaaa gcaccgaagc ttcttccccg aaagagaaga
     1801 aggtagaatc tggaaagaag acacgcaaac aaatcgtaag ggaaagcgaa ggagtttcaa
     1861 aagaagtatt cgaagctaag tagaaatcag aaagcggaat cggtgaatcg tttgttaaac
     1921 tcacttgtga acttgagaaa gagggtatcg aagttaaacg accagatttc ggagttaggt
     1981 gacaaagatc atgaaatcgt aacgaagctg attgccgtag gagaaaggga acggatctgg
     2041 aagttaaaaa atatgaaatc gtcaaaagat caaaccgcca agactgactc gggtaaggaa
     2101 gaggccgcga ttcaaaagag acaggaaggg tatgacaaga gatacgagaa tatgagtccg
     2161 tttaaaaagg aggagttaaa gagtctcttg cagaaattaa aaacgtatcg caaaaagatc
     2221 caaggactga tttcacaaat gaagaaatta gcggaacagg agattgaaat cgaaaggaaa
     2281 ctcaagatcc tcggaaagca tatgaaggaa aactggaaga attgagttat taagggtgtg
     2341 gaatttgtct gacaggtcgc accctcgaac ccgaattttt cctcaaattt cctcgttttt
     2401 cctcacttga aaactaccct taaatttcct taaaaatcct gaaatttcct gactccagtt
     2461 ttcgaaagga gaagttcttt cgatttcaag atgtagaaga agacttcctt ctttagctgt
     2521 gatgagagag agtaaaaatg gttggacata cgtgaaaatg aaacttggaa tgaaaggaaa
     2581 tgttgacggt aagcggtaca attaaaaaag gcaagatcgt attagatgaa aaggtcaagg
     2641 tagacgatgg aaaggtcctc gtaaccttca ttgaagaaaa gaaagcccgg tcgtttaaaa
     2701 ctcgaaatca caggaaaaag cattagagaa attgcatttg tctggaattt ggtctgaccg
     2761 tggaataacg gacggacttt cgtactcaat agaattaaga aagcggttag cgattcgcaa
     2821 tgttgattga ttcggatgta ttgatcgatt atttgcgggt tatgaaaagc gattggttgg
     2881 ctccattcga tttcagaacc gatttccatt tccggttatt cttacttcga gttggtagag
     2941 gttgtagaaa tactaaggat ttgcagagat tagagaaatt tatctccgta tttgaagtat
     3001 tatggttaga ggaaaaggaa attcagcatg cgttgtcaat tttgaagatt aacaaattca
     3061 aaaatggaat gggctttatt gattgtttga tcggtcagac gtgcatttcc tacaagaggc
     3121 gactatatac gtttaattta aagcattaca aagcatttcc tggaattaat ttccaaacct
     3181 tatgaaaaat gaggaagctc tttcgattcc aaatgtagaa tgtgcttccc actttatcgg
     3241 gatgtaagag agtcaaaacg gttggagaga gaatcaaagt agaaggttat ttaaaagtat
     3301 gaagaagtcg tttactgtga gtgtctggca ggaaaagaaa atatattgtg ctcagtgttt
     3361 agaagtggac gtagctagtc aagggggaac ggaagagaag ccttgtctaa tttgcaagag
     3421 gccttagagt tacatttcga agatcccgta gctacggtat ttaccggaga ttaaaaaggt
     3481 acaggcggaa gtaggtgccg cttagagctt tatcatatcg agaagtaaaa aggaaattag
     3541 aaagattcgg atttgaaaag gcgacgcaga aaggtagcca cgtaaagttc attaagagaa
     3601 ttgaatctgg tacattgacg gtaatcgtac cggagcacaa ggaaatagcg attggaactt
     3661 tacgaagtat tttaagacaa gcgcgaatta gcttggaaga gttcgaagat ttgtagaatt
     3721 caacattatg aacggaagta atttctttga aaagaaacgg gcttgtgatc ttcaaattac
     3781 aatagttttt ttgatcgaga tttaaagaat gaaataacgc actatccaga aacagattcg
     3841 atctatatcg atttgagtaa ccgtccatct ttcgaaacga aggaaatcaa ttcggattta
     3901 aatgtagatt agatgaaagt ggaagaccgg tcggaatttg atatccatgg aaatgcttcc
     3961 caatatgtag atatcgctaa cattcaattt gagaccgcca aagtgtagtt atcaaattac
     4021 atacagtatt cgatttcaag gatgtagaag aagacttcct tctttagctg tgatacagag
     4081 gatttccggt aacgaagagc ttcccgtttc aagcggaaga gaaaaagccc gtatattaat
     4141 acgaattctc ggcacaaaga tgcacaatgt tttgaatctc ggaacaattc tcaaagttga
     4201 atcgattgca ttttgtttag aggcaatgaa cttgcttgag agagaaaacc gggaaaaaaa
     4261 accggaagca gagaattcat tgagcgtgct tcaacaaaag tgcagagaaa aaaagtattg
     4321 aaaacgagtc ctgttcgggc ctaaaactct atccttctaa aaaacgagtt gcctgaattt
     4381 gagattttta gaatccttcg aaagaccatt gctttccctt tttctaaaag agaagtatcg
     4441 aagcccctac ctttacagca ttgcgctcca aacgcggagc ctctaaactc aagaaaaccg
     4501 atctttggac atttccctct aaagacgatc tcgacggaaa cgtcgggacg ggggaagagt
     4561 aactaccccc cgctaatgat atgagattta aaatcaaaat caaagatttc acaactctaa
     4621 aagagaaacg atatttctgg cagttttcga aagaatgctc aatgaaacct cattcgtttg
     4681 aagaaattca ggtttttaga agtaggatgt tcttgtttga gaaaacacta acatttgcta
     4741 acaaattctt ccggaggctt ttttagtttc gcagctaaaa gaggaagtgt cctagttttg
     4801 gaaaaacatt ccctgaagtc gaattcttcc gagtcggcgt tgtcttctaa ggttttgagg
     4861 cgattgtcct gtaatttcct taagtttgcc cgttgttcgc ttatcctttc cctaaacttt
     4921 cctatgttga acctgtgctt cacttgttct taacctaagt ttgcctgttc ttcacctgtt
     4981 gttgacttgt cgtttaccta aagaagagaa aaagggtctg gaaactcaaa gaatgagccc
     5041 tatcgtattc caaacaagct ctgttcgggt ttgttcgagc cctatcgtat tccaaacaag
     5101 ctctgtttcg agcctatcgt attccaaaca agctctgttc gggttttgtt cgagccctat
     5161 cgtattccaa acaagctctg ttcgggtttt gttcgagccc tatcgtattc caaacaagct
     5221 ctgttcgggt tttgttcgag ccctctgttc cgagcctatc ggttcgagcc ctatcgagcc
     5281 ctgttcgggc tctgttcgag ccctatcgta ttctaaacaa gccctgttcg ggttctgttc
     5341 gagccctatc gtattccaaa cgagccctgt tcaggctctg gttgagttct atcccattcc
     5401 aaacgggact tgtttggaac ctgtgtggga cttgttcgat acttgtgatt tccaaattgg
     5461 acttgtttga gacctgttcg atacttgtcc ggaacttgtg tgagccctaa gagagattta
     5521 gaagtaagga gagcgagaat agaggttcga atcggtgaat acttgcaaga tacgaattgg
     5581 aatcaagaag cgagccagat tgttgctcgt atatttgaaa aatgtgaaga aaagcgaaat
     5641 tttccgaaat ttcagaactt tggaaagaga aacgttgaac ttggaaattg aatctcccat
     5701 ttttccggaa tttgtgagtg aaaacgaaat attctttcat tttcttccgt ttttttcgga
     5761 aagacatgaa ggaaattgaa tattccaaaa gtgttcttag gggaaatttc tgtgtgtatt
     5821 ttcaaaaacg gtcttagggg atttttttca aggcagaagt ttgctagggg ctaaaacggt
     5881 tcaaaacgga gaacgctctt ggaaaattgc aaatccagca gaaaaagggt ttaggtactg
     5941 tagacggtgc aggatacaga agagagggtg aagacggaac aacacctcat gaccatgatg
     6001 atccatatga ctccctgcat ccggcggagg gaaaccagtt caaactactc cagaggcgat
     6061 ggacaaggcg ttaggacttt ccgacggaac aaccaaaggg caatgataaa ctaaaggata
     6121 gttcgaaagt gactcagact acgaggaagc actcgatcca agaaaacaag taaacgtatc
     6181 tgactatgaa acggacgtta catatgcagg cgggatgtat caaaaactaa aagacctaga
     6241 ggcgaaacat ggagtaactg ggggaaggct aatcatgaac gacaattcag gtggaatcta
     6301 ttatcgctcc tttggagggg tggaaattcg gaagtatata ctcgtaatgg tcaagctaag
     6361 cctggagaac atatcaaggc ggacaacatt gcctggacag gaatggacat gcatacggac
     6421 aaggctcaaa ttggtcaggc ggattactac gcgaagcgtg gaacggagct gactattttg
     6481 aatagcaagg acggattttt tactttagaa aaatttgcat ctggcggtgg aaatcaagga
     6541 aatatggcaa ttgcccactt caaagattct gtaactggaa gcgaggaaac aaacctttag
     6601 tcatattgat aacaagatac cgtcatatgt taaagaattt ctaaattcaa aaactcaaaa
     6661 gactttgaca cttccgacag ggaccgtttt ggaactgttg gatttaccgg aaatatctat
     6721 gcaggacatg ttaccagttc gaaacctttg gatatgaaag cacatacaca catgggtttt
     6781 ggcggttatc aaccaacgga agccaattac aacaaatcga ctccatactg ggattacagt
     6841 gtgatcattt tgacaaatgg gaaggaaaga gatgataact caaaaaatta caatcagcat
     6901 attgctaatc ggagccatgt tcgcttgtga agcgaaggag aatcaagaaa tgaaaggaaa
     6961 aacatctact caaagcctgt ggagattaca ttagaaaatg caaatgcgta ttttcgcaaa
     7021 cttacagaaa aagatggagg taaatatgtt cctattgtaa atgccgatga atgggacggt
     7081 ggagggtttg aggatacaga ttttgacgat gaagcgatgc gcttttttag tttgtttaaa
     7141 aatattgatg gctccattta gaacgcacaa aaatcactga taacgggatt aaactactaa
     7201 ttcaaaatca aaaattaaaa gccttaatat cggttctaaa ggaactacga acaagagttg
     7261 cgaatatctc tcacaactgg aaaatctaga gtatttgcat ttttcagaga gtgcatcttt
     7321 taacgacggt gtattgattc cattattaaa atgaaaaaac taaaagaact ttctttagga
     7381 ttcgtatatt cacacgtccc gggattgaac gattgagaaa aacgagacct gatctaagca
     7441 tcaacttaca tgatgcagag tattgagtgt tccagcccaa aaactaacct caagaaaaag
     7501 taaagatcga tctggcaaaa gtaatggaag agagcacaat caaaaaaggc tacgtattag
     7561 gcgaagcagt aagagacaag agaaacggcc aaaagatgta tgtcgaagta gcctggaacc
     7621 cggaagtacg ttgcatttac tttgatccaa aacaggaaag cctcgtgaaa gttcggatgc
     7681 ttccagaaga tttggagcgg gttaaggaaa ttctcccgta tcttccaaag taaaaactca
     7741 cgacacgcta tttaacgatg caagatcgat ctcaagaacc cacccctcga acgagcttct
     7801 ctctcggaga gctggtcctc agcaagacga ccggccgcca gatgtatgtg gacgcaactt
     7861 gggacggact ggttccttgc atttactttg acgcggagac gagatcgctt gtaaaagtgg
     7921 aagttccgtt tgaggacttg gagaaaatca aagagacggt aaggcggatt cacgatttga
     7981 aacatacgag aatcattgaa tacgacttgg ccggttcctc tttttgagtc ctttttaaat
     8041 cgaaagtgta acgtggtggt actaaacttg gccgacggag acgtcggctt ttttgtattt
     8101 agagcttcta ttcgaaaacg agaatggaac ggatgagagc ctgcaaagca ttcttgtctt
     8161 tgggagaaag atgaccgaga gacttaacga ttagggcttg ctcgatcgta gcgatgagag
     8221 gtttgaaaac ggacggttta gcaagcccgg cggcttgcca atcggagatt agcgcttctc
     8281 cgaggtcaag aggctctctg atttgggatg tgacggccat gagaatgacg tccggtcttt
     8341 gttgttggta agcctgattg gaaaggatga cggctggtct ttttttaaag gattggagat
     8401 tggtgaaagg aaaattcacc aagacgatgt ctccgaaatc aagattgtcg tagactgcat
     8461 cttcttcgtt gtcccagatt ttagcgaaag agttttcgga agcctttgcg tatgtctgac
     8521 tgagatttga gtcttgttct ttttgcctga tgaagtcgat gaaatcgacg acttcggcga
     8581 ggtgaacggg agagagttcg agtttttgga cgacttgttg gatttgcgga atcatggttt
     8641 gttaaagctc atcgagaagt tcttttattg atttcagctt tattttacct tccctgtgaa
     8701 gcttggcttc tttgaaacct tgctttatac cttcgaggat ttctttttta gaaggttctt
     8761 ttcttcggag ttgttcagga tttctgtatt catggaatct ttttttatcc tccatgttct
     8821 tttaaaagat tcaacatttt ctttttagta agaatggaat cgattacaac attcaccgca
     8881 tttcgttctt cttcggaaaa agtatccagt aattttaatc ttttcgtaaa acgcctgatt
     8941 ttcaaatttt acttctttgt gattcgcatc tctttcggaa acgagatcat cgatcgagac
     9001 ttcaagagcg gtggcaatct tttgaacgat ttcaatagag gggtttgatt tacccgtttc
     9061 aagtctgttg atatgagtaa gagttgttcc tgcgttttta gcaagttctg tctgtgacca
     9121 gtttttcttt tttctgtaca gctttaggtt cttagccaga gcatcttctt ttaatttcac
     9181 agtcttcata ccaagtatat taaacaaata cggttaagaa gatcaagaaa atatgctttt
     9241 gggtaaaaaa gcgaattgac tcaattgaac atatagtacc aatattaatt atcgtatatg
     9301 tgtatttaga atttgcacaa agggtactaa aattttcccc caccaggagc cttttttcat
     9361 gtctcaattc atcccaaaag aagagataac ccgcctgaaa acggaaacgg acctgcttgc
     9421 gttggtacga agctacggaa tcgagctaaa aaaccacgga acgaactggg tagcaaagtg
     9481 cccgttccac gaggacagaa cgccttcgtt catcgtaact cctgtaaaga atttgtggca
     9541 ctgcatggga gcttgcaaga caggaggaag cgcgatcgac ttcgtaatga acgcgagggc
     9601 ctgggattta acgcagcggt ggaagtgcta cagaagttca aaccccgccc ggacgcattt
     9661 ctgaaaggta agcctcaaac gccagtgaca ctcgaaaggg ccttgggcag aaagatcccg
     9721 acgacagaga agttaagcag tgaagaaaga gctgtggtct ttcaggcatt agactactat
     9781 caatttaact taagacaaaa cacaagtgca ctttcgtatt tacaaacgag gaaggtagga
     9841 agtgaggaat cgattacaaa gttccagatc ggctacagcg acggaagtct aggaaagatt
     9901 ttgccatcga gacaaagcat tgtgggacaa agagcgagag atgtattgaa ggagttcgga
     9961 ttttttggac gggggacatg agtatttcaa gggaagaatc gtaattccga tcttcacaga
    10021 aaacaaagaa ctctgtggga tgtatggaag aagaatagtc acgagtaaaa ctgccgggat
    10081 atcgaatcat ctttacttac cgggaaaaca tttagggatc tggaacgaag aggatgcgtt
    10141 tacaaagaaa gagcttgtac tttgcgaatc gatcttggac gcgttgacgt attgggagaa
    10201 tggaattcgc aacgtgactt gcagttacgg aattgaaggc ttcacggaag ttttgtttga
    10261 gaggattttg gacaaacaaa tccggaagat ctacatcgca tatgacgcgg acgcagcggg
    10321 cgacaaggga gcggcctcgg tgtatttgaa gttgaaagac aaaggaatcg agattcaccg
    10381 cgttcttttg ccacttggaa tggatgtgaa tgaaatcgct gttcgaagcg aagaagtaca
    10441 agacacactt ctcggacttt tggaagagag cgtggcactc acccaagaag aactcacgcc
    10501 ccaatacaaa gaaatattcg cgtttgagac aaacgcgcga ccgcaagagc cgcttttgac
    10561 ttcggaagga ctgtccgctt tagtcgaatc tgggactggg acccaagcag aaagtcacaa
    10621 aagaagaagt aagcgtaaac tttggagaga gaatgtattt agcgaaagga ctcttccgca
    10681 acaacgcaag ccttgagacg ttgaaagtga ctttgaaggt gagccaagga gagagatacc
    10741 acgtagactc tttggatttg ttgaactaca aagctcgtac ttcgtatttg ggaacggcga
    10801 cacacgagtt aagagaaaaa gaagaaacga ttaaaaaaga aatcgggaaa ctgatcaata
    10861 ccttagaaga ggtcttgaac gagaaagaga aggagagaaa cgtaaagacg gaagtggagt
    10921 tgactccgga ggaaagagcg caagcggttc agtacttgga agacccgaaa ctacttacga
    10981 atatcgtaat ggactttgag agatgcggcc ttgtgggaga gagggtaaat tccctggtag
    11041 ggtatttggc gagtatcacg agaagaacgg agaacccgct tgccatcatt atacaaaagc
    11101 tcctcaagcg gggcaatcga cactgatgga ttcaatttta gacttcgtcc cggaagagga
    11161 gaaagagaag tttcggcgat gaccggccaa tctctcttct atatgtcctc caagaattta
    11221 aagaacaagg tgttagcgat ttcggaagaa gaaggagcgg aaagagcgaa gtatgcactc
    11281 aagatcttgc agagtgaaaa aaagatcagt attgcaagcg cgatgaaaga cccgacgacc
    11341 ggaaggactg tgacggaaga atacagcgtg gaagggccgg tcgtaatctt tttaacgacc
    11401 acaaacttgg agattgatga ggagttagag aatcgttgtc tcatcctaac ggtaaacgaa
    11461 ggaagggaac agacaagaac gatcctcgaa atccaaagag agcttgagac gttagatgga
    11521 atcgtcaaaa aacgagacaa agagaagatc ttggggctcc acaagaacgt gcagagaatc
    11581 cttcgtcctt tagtggtagt gaatccgtat gcgaagaact gaagtttccg gatacgaaac
    11641 ttcgtatgag acgggaccaa aagaagtatc tgacactcat caaatcgatt gcattgttgc
    11701 agcaatacca aagagagaag aagctcggta aggatgagaa cggagagagt ttcgaataca
    11761 tcgaggtaac caaggaagac atggagcttg gaagcctact tgcctctaag atattaggta
    11821 gaaccttgga agaactcacc cccagacaaa ggaagtatta ttttctttgc atacaatggt
    11881 agagaagaaa gaggaacaaa agatttccaa gagcgaggta cgttttacga gacgagagtg
    11941 cgagagagac ttggggtaag cgacacaaga ttgcgcgtac atctgaaacg cttggaagaa
    12001 ttggaatact tgatcgtacg cagcggaaga cagggacaga tagcggaata cgagctactt
    12061 tacgacggag agggaaagga aggagaggag tttgcacttg gactttcctt tgcgagagaa
    12121 acgcaaatgg aagagacaaa cacacaaaca caaggagaaa gcgggcaatc ccaagaagcc
    12181 ggtggtatcc ttgaagacaa cggacttttc tcttggaaag agatattagg cttgcaagaa
    12241 aggaagaagt gagggaagtt gtatgaaaga attcgaatat tccgaacttt ttgtatctct
    12301 gactttcgaa tattgtttgt ggaatttagc agaatttctc ttggtatgga tagcctctgc
    12361 ttgtatcttt agcagcaaga ctcgggaatg cctgtttttt gccgcatgtt tgacgcaaac
    12421 ttcgccccca aaatcgcaac ttcgcctagt aaaaagggca cttcgccccc ccttcgccta
    12481 ggcaaaccgg gggtcgcctg ggggtagccg ccccctcact ctcgcattct gttggggttt
    12541 agagggtgtt tccaatcaaa acacgagttt aagacttaaa aaaggtcttc taggaccaaa
    12601 aaaagaaaaa ctgcctgctg ttgttcctgt tgctgctggt ttgggtttta gaccatgagt
    12661 tggcaagaga agttggaggt ttttagaaat tctcccgtgg ggagttttga gaactactgt
    12721 tacagttatt tagaatggaa ccgtactgcg aagtcacaca gcgaacatac attaacgaat
    12781 gcgcatgctc atttgaagaa ctttcgattg gtgcgctttg cgagagatcc gttccgaacg
    12841 aggtgacgtt gtctttactt gaaagatacc gaaccccatg tcgttgggtt aaagaacaaa
    12901 caacgggaag gaactttcga acaacaacaa acacaaacgc cttgcgttag tgaaggacta
    12961 tttcgcatgg cttgcgagaa agcgtgtgtt ggttgtgaac cctactcttg acttagagat
    13021 accgaagtat gtcaaaagaa atccctcaca acgttcttag tgttgaggaa gcggagaaga
    13081 ttttgtcggt acccgatgta acggacgtct taggtcttcg tgaccgagcg atgcttgaga
    13141 ctgtgtattc gaccggcatc cgaagaatgg cttggtaatt tgtatgtgag cgatattgac
    13201 tttcaagcaa ggactctact tgtgagagaa ggcaaggcaa gaagacaagg ctcattccga
    13261 tcagtgagcg cgcgcttgga tggttgagaa agtatttaga gagatcgaga attgttctat
    13321 tacggggtgc agaggaatcg tatttgtttc tgggtaagtt ggggaagagg atggagcttt
    13381 cgagtattac aagcctcttt atgaattacc gtgacattgc tggagtttcg aagagacaag
    13441 cggtgcatat ctttaggcat acgacggcga cggggatgct tgacaacgga gctgatatcc
    13501 gccatgtcca ggagatgctt gggcacgaag atctaagcac gacccaaatc tatacgcacg
    13561 tagcgattcg caagctcaag gaagtatatg acaagactca tccgtcttta cacacaccgg
    13621 attcaagttc gttagtaggc ggagccgatc ccaaagcaca ggacaaatca ggacgttcag
    13681 aaagcagaag tcggcaaagc acaggacaaa gaagactcga atacgagtta gtggctagtt
    13741 ggttaggaat tagtggttag gaaaaacact gagttagaga gattgtactt tgttaatagg
    13801 aaatcgttct taggaaaatc aacctatcca ctagaaccta attcctcgcc acttgaaacg
    13861 gaagttcgtg tattggaatt aaaaaattcc atttctctaa acaactaaaa cgaagaatcg
    13921 gttgaagggg acttcttttt tttagccgct tcttcatctc caaaaagcaa aacaatgaaa
    13981 tcaaaaagcc taacgattgc aagtttgtta gtggttaggg cttcgagttg ctagtcatta
    14041 gttgattagt cattagtgag agtgattcca agttttcctt actaaccact atctcgctaa
    14101 ccaactaaca actcgaagag ggagtattaa gatgcaaata gtaacacttg ggaatttgaa
    14161 aggcggagtg gcaaagacga cgacagccat caatctttcg atacagttat cgcgaagaaa
    14221 gaagaaagta ttgtgtatgg acttggattt gaacaacaac aaaacggact tttttctaag
    14281 aggagtgaga gaagaggaat tggaagaaag gaacgtgtat cacgcgttac tggaacaaaa
    14341 agagatcggg gcctgtgtgt atgaaacgcg ttttccggga atcgacatac tgccggcgac
    14401 acttactttg gggaagatca ctgaggaatt aggaagcgat ccgagagtgt ttggaacgtt
    14461 tgaagagaaa ttaagaaaac tggaatatga ttttgtaatc atcgataccc tgtgtattta
    14521 agtttggagc tacgatttgc gcttcatgtg gcggatttgg tattgtatcc ggtgaggcct
    14581 tcgaggtgga actttcaagg aaccaaaacg ttacttggag aagtagaaag tatcttcgaa
    14641 gagatagagg gcaaagagaa gaaagccaag acgttactcg ttccttcgat tgcgagcaaa
    14701 gggaagaagg aagtagagag gatctgaagt taagacagaa atacgaagta accaaacggt
    14761 ggtttggagg atgtctgcaa tcgagacggc ttgcgagatg gggaaggcgt tgaaggagaa
    14821 tacgaaggga tacgagttat tcgaggaatt aaccgacgaa gtgctcacaa aattaaaagg
    14881 gggtaaaaga tgaaagtaga agaagagaaa ttagaagcag tcgtagagaa gacaaaaaaa
    14941 acaaagaagg atacatcccc aaaagtttcc ttagaagaga aggcaagcga gtggatggaa
    15001 atgcaagaga caacccccgc ccgggatcaa gctacaaaaa acagtatatc ccgaagggag
    15061 tgagtttgaa tccgattgtg aagatggtga agcctgaaag tttaagaccg aatccaagaa
    15121 acgattttga tccgttgacg gaagaagagt atgcgagtct gaaagaaaat atcgcactca
    15181 atggaatctt ggatgcactt accaagaaaa gacggaacga tcatcacggg agagaaccgt
    15241 tacaaaatcg cgcttgagtt aaaggagcac gaagacgaga cagtgcgtcg tcgagttgag
    15301 agtattccag ttcgatatta tatgaacgag cttacacctg agaatatgac atcctcgaag
    15361 gagacaattt atttcgcaga catttgacaa gtgagcaaag aaaagagcgg ctaaagaaga
    15421 ggatccttcg gaaatacaaa gatgatctaa tcttggacaa ccgaggtggg gaccgcaaga
    15481 gtgaatcgtc taaaacagta agagaggaag aaccgaaaca agaagggtct tctttgtcgg
    15541 aaaaaggact tcatgaaatg tccgttagtg agcttggcct atttggtgaa gtttggcacc
    15601 gtatcagagc aagcaaaaca agagggcgag gttttgaaaa ccgaatctga aaaatcaaac
    15661 tatgagggtc atcgtttgat cgagaagccg gtcgagttag cgagggaagt atcagaccaa
    15721 aaatcaaaag ttcagggtga acttttgatc gaaggggaaa cgcagaaacc aagaaaggaa
    15781 gacttttctt tgattggaat cggatctgaa aaatcaaaat atcagggtga tattttgatc
    15841 gggaagccgg tcgacttagc caagaaggta tcggaaaatg agaacatacc acttggaaca
    15901 gcgcgtcggt atgtaacgga attaaagaag gaactcaaaa gcaaagcacc gaaggcttct
    15961 tccccgaaaa gagaaggtag aatctggaaa gaagacacgc aaacaaatcg tagaagggaa
    16021 agcgaaggag tttcaaaaga agtattcgaa gctaagtaga aatcagaaag cggaatcggt
    16081 gaatcgtttg ttaaactcac ttgtgaactt gagaaagagg gtatcgaagt taaacgacca
    16141 gatttcggag ttaggtgaca aagatcatga aatcgtaacg aagctgattg ccgtaggaga
    16201 aagggaacgg atctggaagt taaaaatatg aaatcgtcaa aagatcaaac cgccaagact
    16261 gactcgggta aggaagaggc cgcgattcaa aagagacagg aagggtatga caagagatac
    16321 gagaatatga gtccgtttaa aaagaaggag gagttaaaga gtctcttgca gaaattaaaa
    16381 acgtatcgca aaaagatcca aggactgatt tcacaaatga agaaattagc ggaacaggag
    16441 attgaaatcg aaaggaaact caagatcctc ggaaagcata tgaaggaaaa ctggaagaat
    16501 tgagttatta agggtgtgga atttgtctga caggtcgcac cctcggaacc cgatttttcc
    16561 ctcaaatttc ctcgtttttc ctcacttgaa aactaccctt aaatttcctt aaaaatcctg
    16621 aaatttcctg actccagttt tcgaaaggag aagttctttc gatttcaagg atgtagaaga
    16681 agacttcctt ctttagctgt gatgagagag agtaaaaatg gttggacata cgtgaaaatg
    16741 aaacttggaa tgaaaggaaa tgttgacggt aagcggtaca attaaaaaag gcaagatcgt
    16801 attagatgaa aaggtcaagg tagacgatgg aaaggtcctc gtaaccttca ttgaagaaaa
    16861 gaaagcccgg tcgtttaaaa ctcgaaatca cacaggaaaa gcattagaga aattgcattt
    16921 gtctggaatt tggtctgacc gtggaataac ggacggactt tcgtactcaa tagaattaag
    16981 aaagcggtta gcgattcgca atgttgattg attcggatgt attgatcgat tatttgcggg
    17041 ttatgagaaa gcgattggtt ggctccattc gatttcagaa ccgatttcca tttccggtta
    17101 ttcttactcg agttggtaga gggttgtaga aatactaagg atttgcagag attagagaaa
    17161 tttatctccg tatttgaagt attatggtta gaggaaaagg aaattcagca tgcgttgtca
    17221 tttttgaaga ttaacaaatt caaaaatgga atgggcttta ttgattgttt gatcggtcag
    17281 acgtgcattt cctacaagag gcgactatat acgtttaatt taaagcatta caaagcattt
    17341 cctggaatta agatttccaa accttatgaa aaatgaggaa gctctttcga ttccaaagat
    17401 gtagaatgtg gcttcccact ttatcgggat gtaagagagt caaaacggtt ggagagagaa
    17461 tcaaagtaga aggttattta aaagtatgaa gaagtcgttt actgtgagtg tctggcagga
    17521 aaagaaaata tatgtgctca gtgtttagaa gtggacgtag ctagtcaagg ggaacggaag
    17581 aggaagcctt gtctaatttg caagaggcct tagagttaca tttcgaagat cccgtagcta
    17641 cggtattacc ggagattaaa aaggtacagg cggaagtagg tgccgcttag agctttatca
    17701 tatcgagaag taaaaggaaa ttagaaagat tcggatttga aaaggcgacg cagaaaggta
    17761 gccacgtaaa gttcattaag agaattgaat ctggtacatt gacggtaatc gtaccggagc
    17821 acaaggaaat agcgattgga actttacgaa gtattttaag acaagcgcga attagcttgg
    17881 aagagttcga agatttgtag aattcaacat tatgaacgga agtaatttct ttgaaaagaa
    17941 acgggcttgt gatcttcaaa ttacaatagt ttttttgatc gaggatttaa agaatgaaaa
    18001 taacgcacta tccagaaaca gattcgatct atatcgattt gagtaaccgt ccatctttcg
    18061 aaacgaagga aatcaattcg gatttaaatg tagatttaga tgaaagtgga agaccggtcg
    18121 gaatttgata tccatggaaa tgcttcccaa tatgtagata tcgctaacat tcaatttgag
    18181 accgccaaag tgtagttatc aaattacata cagtattcga tttcaaggat gtagaagaag
    18241 acttccttct ttagctgtga tacagaggat ttccggtaac gaagagcttc ccgtttcaag
    18301 cggaagagaa aaagcccgta tattaatacg aattctcggc acaaagatgc acaatgtttt
    18361 gaatctcgga acaattctca aagttgaatc gattgcattt gtttagaggc aatgaacttg
    18421 cttgagagag aaaaccggga aaaaaaccgg aagcagagaa ttcattgagc gtgcttcaac
    18481 aaaagtgcag agaaaaaaag tattgaaaac gagtcctgtt cgggccctaa aactctatcc
    18541 ttctaaaaaa cgagttgcct gaatttgaga tttttagaat ccttcgaaag accattgctt
    18601 tccctttttc taaaagagaa gtatcgaagc ccctaccttt acagcattgc gctccaaacg
    18661 cggagcctct aaactcaaga aaaccgatct ttggacattt ccctctaaag acgatctcga
    18721 cggaaacgtc gggacggggg aagagtaact acccccccgc taatgatatg agatttaaaa
    18781 tcaaaatcaa agatttcaca actctaaaag agaaacgata tttctggcag ttttcgaaag
    18841 aatgctcaat gaaacctcat tcgtttgaag aaattcaggt ttttagaagt aggatgttct
    18901 tgtttgagaa aacactaaca tttgctaaca aattcttccg gaggcttttt tagtttcgca
    18961 gctaaaagag gaagtgtcct agttttggaa aaacattccc tgaagtcgaa ttcttccgag
    19021 tcggcgttgt cttctaaggt ttgaggcgat tgtcctgtaa tttccttaag tttgcccgtt
    19081 gttcgcttat cctttcccta aacttcctat gttgaacctg tgcttcactt gttcttaacc
    19141 taagtttgct gttcttcacc tgttgttgac ttgtcgttta cctaaagaag agaaaaaggg
    19201 tctggaaact caaagaatga gccctatcgt attccaaaca agctctgttc cgagccctat
    19261 cgtattccaa acaagctctg ttcgggtttt gttcgagccc tatcgtattc caaacaagct
    19321 ctgttcgggt ttgttcgagc cctatcggct ctgttccgag ccctatcgta ttccaaacaa
    19381 gctctgttcg ggttttgttc gagccctatc gtattccaaa caagctctgt tcgggttttt
    19441 cgagccctat cgtattccaa acagctcgtt cggtttgttc gagcctatcg tattccaaag
    19501 agccctgttc ggctctgttc gagcctatcg tattctaaac aagccctgtt cgggttctgt
    19561 tcgagcccta tcgtattcca aacgagccct gtcaggctct ggtgagttct atcccattca
    19621 aacggacttg ttggaacctg tgtggactgt tcgatacttg tgatttccaa attgacttgt
    19681 ttgagacctg ttcgatactt gtcggaactt gttgagccct aagagagatt agaagtaagg
    19741 agagcgagat agaggtcgaa tcggtgaata cttgcaagat acgaattgga atcaagaagc
    19801 gagccagatt gttgctcgta tatttgaaaa atgtgagaaa agcgaaattt tccgaatttc
    19861 agaactttgg aaagagaaac gtgaacttgg aaattgaatc tcccattttt ccggaattgt
    19921 gagtgaaaac gaaatatttt attttcttcc gtttttttcg gaaaagacat gaaggaaatt
    19981 gaatattcca aaagtgttct tggggaaatt tctgtgtgta tttcaaaaac ggtcttaggg
    20041 gatttttttt caagcagaag tttgctaggg gctaaaacgg ttcaaaacgg agaacctctt
    20101 ggaaaattgc aaatccagca gaaaaagggt ttaggtactg tagacgtgca ggatacagaa
    20161 gagagggtga agacggacaa cacctcatga ccatatgatc catatgactc cctgcatccg
    20221 gcgggaggga accagttcaa actaccagag gcgatggaca aggcgttagg actttccgac
    20281 ggaacaccaa aggggcaatt gataaactaa aggatagttc gaaagtgact cagactacga
    20341 gggaagcact cgatccaaga aaacaagtaa acgtatctga ctatgaaacg gacgttacat
    20401 atgcaggcgg gatgtatcaa aaactaaaag acctagaggc gaaacatgga gtaactgggg
    20461 gaaggctaat catgaacgac aattcaggtg gaatctatta tcgctccttt ggagagggtg
    20521 gaaattcgga agtatatacg taatggtcaa gctaagcctg gagaacatat caaggcggac
    20581 aacattgcct ggacaggaat ggacatgcat acggacaagg ctcaaattgg tcaggcggat
    20641 tactacgcga agcgtggaac ggagctgact atttgaatag caaggacgga ttttttactt
    20701 tagaaaaatt tgcatctggc ggtggaaatc aaggaaatat ggcaattgcc cacttcaaag
    20761 attctgtaac tggagaagcg aggaaacaaa cctttagtca tattgataac aagataccgt
    20821 catatgttaa agaatttcta aattcaaaaa ctcaaaagac tttgacactt ccgacaggga
    20881 ccgtttttgg aactgttgga tttaccggaa atatctatgc aggacatgtt accagttcga
    20941 aacctttgga tatgaaagca catacacaca tgggttttgg cggttatcaa ccaacggaag
    21001 ccaattacaa caaatcgact ccatactggg attacagtgt gatcaatttt gacaaatggg
    21061 aaggaaagag atgataactc aaaaaattac aatcagcata ttgctaatcg gagccatgtt
    21121 cgcttgtgaa gcgaaggaga atcaagaatg aaaggaaaaa catctactca aaagcctgtg
    21181 gagattacat tagaaaatgc aaatgcgtat tttcgcaaac ttacagaaaa agatggaggt
    21241 aaatgttcct attgtaaatg ccgatgaatg ggacggtgga gggtttgagg atacagattt
    21301 tgacgatgaa gcgatgcgct tttttagttt gtttaaaaat attgatgggc tccatttaga
    21361 acgcacaaaa atcactgata acgggattaa actactaatt caaaatcaaa aattaaaaag
    21421 ccttaatatc ggttctaaag gaactacgaa caagagttgc gaatatctct cacaactgga
    21481 aaatctagag tatttgcatt tttcagagag tgcatctttt aacgacgggt gtattgattc
    21541 cattattaaa atgaaaaaac taaaagaact ttctttagga ttcgtatatt tcacacgtcc
    21601 cgggattgaa cgattgagaa aaacgagacc tgatctaagc atcaacttac atgatgcaga
    21661 gtattgagtg ttccagccca aaaactaacc tcaagaaaaa gtaaagatcg atctggcaaa
    21721 agtaatggaa gagagcacaa tcaaaaaagg ctacgtatta ggcgaagcag taagagacaa
    21781 gagaaacggc caaaagatgt atgtcgaagt agcctggaac ccggaagtac gttgcattta
    21841 ctttgatcca aaacaggaaa gcctcgtgaa agttcggatg cttccagaag atttggagcg
    21901 ggttaaggaa attctcccgt atcttccaaa gtaaaaactc acgacacgct atttaacgat
    21961 gcaagatcga tctcaagaac ccaccctcga acgagcttct ctctcggaga gctggtcctc
    22021 agcaagacga ccggccgcca gatgtatgtg gacgcaactt gggacggact ggttccttgc
    22081 atttactttg acgcggagac gagatcgctt gtaaaagtgg aagttccgtt tgaggacttg
    22141 gagaaaatca aagagacggt aaggcggatt cacgatttga aacatacgag aatcattgaa
    22201 tacgacttgg ccggttcctc tttttgagtc ctttttaaat cgaaagtgta acgtggtggt
    22261 actaaacttg gccgacggag acgtcggctt tttttgtatt tagagcttct attcgaaaac
    22321 gagaatggaa cggatgagag cctgcaaagc attcttgtct ttgggagaag atgaccgaga
    22381 gacttaacga ttagggcttg ctcgatcgta gcgatgagag gtttgaaaac ggacggttta
    22441 gcaagcccgg cggcttgcca atcggagatt agcgcttctc cgaggtcaag aggctctctg
    22501 atttgggatg tgacggccat gagaatgacg tccggtcttt gttgttggta agcctgattg
    22561 gaaaggatga cggctgtctt tttttaaagg attggagatt ggtgaaagga aaattcacca
    22621 agacgatgtc tccgaaatca aagattgtcg tagactgcat cttcttcgtt gtcccagatt
    22681 ttagcgaaag agttttcgga agcctttgcg tatgtctgac tgagatttga gtcttgttct
    22741 ttttgcctga tgaagtcgat gaaatcgacg acttcggcga ggtgaacggg agagttgttc
    22801 gagtttttgg acgacttgtt ggatttgcgg aatcatggtt tgttaaagct catcgagaag
    22861 ttcttttatt gatttcagct ttattttacc ttccctgtga agcttggctt ctttgaaacc
    22921 ttgctttata ccttcgagga tttctttttt agaaggttct ttttcttcgg agttgttcag
    22981 gatttctgta ttcatggaat ctttttttat cctccatgtt cttttaaaag attcaacatt
    23041 ttctttttag taagaatgga atcgattaca acattcaccg catttcgttc ttcttcggaa
    23101 aaagtatcca gtaatttaat cttttcgtaa aacgcctgat tttcaaattt tacttctttg
    23161 tgattcgcat ctctttcgga aacgagatca tcgatcgaga cttcaagagc ggtggcaatc
    23221 ttttgaacga tttcaataga ggggtttgat ttacccgttt caagtctgtt gatatgagta
    23281 agagttgttc ctgcgttttt agcaagttct gtctgtgacc agtttttctt tttctgtaca
    23341 gctttaggtt cttagccaga gcatcttctt ttaatttcac agtcttcata ccaagtatat
    23401 taaacaaata cggttaagaa gatcaagaaa tatgcttttg ggtaaaaaag cgaattgact
    23461 caattgaata tagtaccaat attaattatc gtatatgtgt atttagaatt tgcacaaagg
    23521 gtactaaaat tttcccccac caggagcctt ttttcatgtc tcaattcatc ccaaaagaag
    23581 agataacccg cctgaaaacg gaaacggacc tgcttgcgtt ggtacgaagc tacggaatcg
    23641 agctaaaaaa ccacggaacg actgggtagc aaagtgcccg ttccacgagg acagaacgcc
    23701 ttcgttcatc gtaactcctg taaagaattt gtggcactgc atgggagctt gcaagaggag
    23761 gaagcgcgat cgacttcgta atgaaacgcg agggcctggg atttaacgca gcggtggaag
    23821 tgctacagaa gttcaaaccc cgccggacgc atttctgaaa ggtaagcctc aaacgccagt
    23881 gacactcgaa agggccttgg gcagaaagat cccgacgaca gagaagttaa gcagtgaaga
    23941 aagagctgtg gtctttcagg cattagacta ctatcaattt aacttaagac aaaacacaag
    24001 tgcactttcg tatttacaaa cgaggaaggt aggaagtgag gaatcgatta caaagttcca
    24061 gatcggctac agcgacggaa gtctaggaaa gattttgcca tcgagacaaa gcattgtggg
    24121 acaaagagcg agagatgtat tgaaggagtt cggatttttt ggagacgggg acatgagtat
    24181 ttcaagggaa gaatcgtaat tccgatcttc acagaaaaca aagaactctg tgggatgtat
    24241 ggaagaagaa tagtcacgag taaaactgcc gggatatcga atcatcttta cttaccggga
    24301 aaacatttag ggatctggaa cgaagaggat gcgtttacaa agaaagagct tgtactttgc
    24361 gaatcgatct tggacgcgtt gacgtattgg gagaatggaa ttcgcaacgt gacttgcagt
    24421 tacggaattg aaggcttcac ggaagttttg tttgagagga ttttggacaa acaaatccgg
    24481 aagatctaca tcgcatatga cgcggacgca gcgggcgaca agggagcggc ctcggtgtat
    24541 ttgaagttga aagacaaaga atcgagattc accgcgttct tttgccactt ggaatggatg
    24601 tgaatgaaat cgctgttcga agcgaagaag tacaagacac acttctcgga cttttggaag
    24661 agagcgtggc actcaccaag aagaactcac gccccaatac aaagaaatat tcgcgtttga
    24721 gacaaacgcg cgaccgcaag agccgctttt gacttcggaa ggactgtccg ctttagtcga
    24781 atctgggact gggacccaag cagaagtcaa agtcacaaaa gaagaagtaa gcgtaaactt
    24841 tggagagaga atgtatttag cgaaaggact cttccgcaac aacgcaagcc ttgagacgtt
    24901 gaaagtgact ttgaaggtga gccaaggaga gagataccac gtagactctt tggatttgtt
    24961 gaactacaaa gctcgtactt cgtatttggg aacggcgaca cacgagttaa gagaaaaaga
    25021 aaacgattaa aaaaaatcgg gaaactgatc aataccttag aagaggtctt gaacgagaaa
    25081 gagaaggaga gaaacgtaaa gacggaagtg gagttgactc cggaggaaag agcgcaagcg
    25141 gttcagtact tggaagaccc gaaactactt acgaatatcg taatggactt tgagagatgc
    25201 ggccttgtgg gagagagggt aaattccctg gtagggtatt tggcgagtat cacgagaaga
    25261 acggagaacc cgcttgccat cattatacaa agctcctcaa gcgcgggcaa atcgacactg
    25321 atggattcaa ttttagactt cgtcccggaa gaggagaaag agaagtattc ggcgatgacc
    25381 ggccaatctc tctctatatg tcctccaaga atttaaagaa caaggtgtta gcgatttcgg
    25441 aagaagaagg agcggaaaga gcgaagtatg cactcaagat cttgcagagt gaaaaaaaga
    25501 tcagtattgc aagcgcgatg aaagacccga cgaccggaag gactgtgacg gaagaataca
    25561 gcgtggaagg gccggtcgta atctttttaa cgaccacaaa cttggagatt gatgaggagt
    25621 tagagaatcg ttgtctcatc ctaacggtaa acgaaggaag ggaacagaca agaacgatcc
    25681 tcgaaatcca aagagagctt gagacgttag atggaatcgt caaaaaacga gacaaagaga
    25741 agatcttggg gctccacaag aacgtgcaga gaatccttcg tcctttagtg gtagtgaatc
    25801 cgtatgcgaa agaactgaag tttccggata cgaaacttcg tatgagacgg gaccaaaaga
    25861 agtatctgac actcatcaaa tcgattgcat tgttgcagca ataccaaaga gagaagaagc
    25921 tcggtaagga tgagaacgga gagagtttcg aatacatcga ggtaaccaag gaagacatgg
    25981 agcttggaag cctacttgcc tctaagatat taggtagaac cttggaagaa ctcacccccc
    26041 agacaaagga agtattattt tctttgcata caatggtaga gaaagaaagc gaggaacaaa
    26101 agatttccaa gagcgaggta cgttttacga gacgagaggt gcgagagaga cttggggtaa
    26161 gcgacacaag attgcgcgta catctgaaac gcttggaaga attggaatac ttgatcgtac
    26221 gcagcggaag acagggacag atagcggaat acgagctact ttacgacgga gagggaaaga
    26281 aggagaggag tttgcacttg gactttcctt tgcgagagaa acgcaaatgg aagagacaaa
    26341 cacacaaaca caaggagaaa gcgggcaatc ccaagaagcc ggtggtatcc ttgaagacaa
    26401 cggacttttc tcttggaaag agatattagg gcttgcaaga aaggaagaag tgagggaagt
    26461 tgtatgaaag aattcgaata ttccgaactt tttgtatctc tgactttcga atattgtttg
    26521 tggaatttag cagaatttct cttggtatgg atagcctctg cttgtatctt tagcagcaag
    26581 actcgggaat gcctgttttt tgccgcatgt ttgacgcaaa cttcgccccc caaaatcgca
    26641 acttcgccta gtaaaaaggc acttcgcccc ccttcgccta ggcaaaaccg ggggtcgcct
    26701 gggggtagcc gccccctcac tctcgcattc tgttgggttt agagggtgtt tccaatcaaa
    26761 acacgagttt aagacttaaa aaaggtcttc taggaccaaa aaagaaaaac tgcctgctgt
    26821 tgttcctgtt gctgctggtt tgggttttag accatgagtt ggcaagagaa gttggaggtt
    26881 tttagaaatt ctcccgtggg agttttgaga actactgtta cagttattta gaatggaacc
    26941 gtactgcgaa gtcacacaca gcgaacatac attaacgaat gcgcatgctc atttgaagaa
    27001 ctttttcgat tggtgcgctt tgcgagagat ccgttatccg aacgaggtga cgttgtcttt
    27061 acttgaaaga taccgaaccc atgtcgttgg gttaaagaac aaatacaacg ggaaggaact
    27121 ttcgaacaac aacaaacaca aacgccttgc gttagtgaag gactatttcg catggcttgc
    27181 gagaaagcgt gtgttggttg tgaaccctac tcttgactta gagataccga agtatgtcaa
    27241 aagaaacatc cctcacaacg ttcttagtgt tgaggaagcg gagaagattt tgtcggtacc
    27301 ggatgtaacg gacgtcttag gtcttcgtga ccgagcgatg cttgactgtg tattcgaccg
    27361 gcatccgaag aatggagctt ggtaatttgt atgtgagcga tattgacttt caagcaagac
    27421 tctacttgtg agagaaggca agggcaagaa gacaaggctc attccgatca gtgagcgcgc
    27481 gcttggatgg ttgagaaagt atttagagag atcgagaatt gttctattac ggggtgcaga
    27541 ggaatcgtat ttgtttctgg gtaagttggg gaagaggatg gagctttcga gtattacaag
    27601 cctctttatg aattaccgtg acattgctgg agtttcgaag agacaagcgg tgcatatctt
    27661 taggcatacg acggcgacgg ggatgcttga caacggagct gatatccgcc atgtccagga
    27721 gatgcttggg cacgaagatc taagcacgac ccaaatctat acgcacgtag cgattcgcaa
    27781 gctcaaggaa gtatatgaca agactcatcc gtctttacac acaccggatt caagttcgtt
    27841 agtaggcgga gccgatccca aagcacagga caaatcagag gacgttcaga aagcagaagt
    27901 cggcaaagca caggacaaag aagactcgaa tacgagttag tggctagttg gttaggaatt
    27961 agtggttagg aaaaacactg agttagagag attgtacttt gttaatagga aatcgttctt
    28021 aggaaaatca acctatccac tagaacctaa ttcctcgcca cttgaaacgg aagttcgtgt
    28081 ttggaattaa aaaacattcc atttctctaa acaactaaaa cgaagaatcg gttgaaggga
    28141 cttctttttt ttagccgctt cttcatctcc aaaaagcaaa acaatgaaat caaaaaagcc
    28201 taacgattgc aagtttgtta gtggttaggg cttcgagttg ctagtcatta gttgattagt
    28261 cattagtgag agtgattcca agttttcctt actaaccact atctcgctaa ccaactaaca
    28321 actcgaagag ggagtattaa gatgcaaata gtaacacttg gaatttgaaa ggcggagtgg
    28381 caaagacgac gacagccatc aatctttcga tacagttatc ggagaaagaa gaaagtattg
    28441 tgtatggact tggatttgaa caacaacaaa acggactttt ttctaagagg agtgagagaa
    28501 gagaattgga agaaaggaac gtgtatcacg cgttactgga acaaaaagag atcggggctg
    28561 tgtgtatgaa acgcgttttc cgggaatcga catactgccg gcgacactta ctttggggaa
    28621 gatcactgag gaattaggaa gcgatccgag agtgtttgga acgtttgaag agaaattaag
    28681 aaactggaat atgatttgta atcatcgatc acgcctgtgt atttaagttt ggagctacga
    28741 tttgcgcttc atgtggcgga tttggtattg tatccggtga ggccttcgag gtggaacttt
    28801 caaggaacca aaacgttact tgagaagtag aaagtatctt cgaagagata gagggcaaag
    28861 agaagaaagc caagacgtta ctcgttcctt cgattggagc aaagggaaga agaagtagag
    28921 aggatcttga agttaagaca gaaatacgaa gtaaccaaac ggtggtttgg aggagtcgca
    28981 atcgagacgg cttgcgagat ggggaaggcg ttgaagggaa tacgaaggga tacgagttat
    29041 tcgaggaatt aaccgacgag tgctcacaaa attaaaaggg ggtaaaagat gaaagtagaa
    29101 gaagagaaat tagaagcagt cgtagagaag acaaaaaaac aaagaaggat acatcccaaa
    29161 agtttcctta gaaagaaggc aagcgagtgg atggaaatgc aagagacaac ccccgcccgg
    29221 gatcaagcta caaaaacagt atatcccgaa gggagtgagt ttgaatccga ttgtgaagat
    29281 ggtgaagctg aaagtttaag accgaatcca agaaacgatt ttgatccgtt tgacggaaga
    29341 agagtatgcg agtcgaaaga aaatatcgca ctcaatggaa tcttggatgc acttaccgca
    29401 agaaaagacg gaacgatcat cacgggagag aaccgttaca aaatcgcgct tgagttaaag
    29461 gagcacgaag acgagacagt gcgtcgtcga gttgagagta ttccagttcg atattatatg
    29521 aacgagctta cacctgagga agaatatgac atcctcgaag gagacaattt atttcgcaga
    29581 cattgacaag tgagcaaaga aaagagcggc taaagaagag gatccttcgg aaatacaaag
    29641 atgatctaat cttggacaac cgaggtgggg accgccaaga gtgaatcgtc taaaacagta
    29701 agagaggaag aaccgaaaca agaaagggtc ttctttgtcg gaaaaaggac ttcatgaaat
    29761 gtccgttagt gagcttggcc tatttggtga agttggcacc gtatcagagc aagcaaaaca
    29821 agagggcgag gtttgaaaac cgaatctgaa aaatcaaaac tatagggtca tcgtttgatc
    29881 gagaagccgg tcgagttagc gagggaagta tcagaccaaa aatcaaaagt tcagggtgaa
    29941 cttttgatcg aaggggaaac gcagaaacca agaaaggaag acttttcttt gattgaatcg
    30001 gatctgaaaa tcaaaatatc agggtgatat ttgatcggga agccggtcga cttagccaag
    30061 aaggtatcgg aaaatgaaac ataccacttg gacacgcgtc ggtatgtaac gaattaaaga
    30121 aggaactcaa aagcaaagca ccgaaggctt cttccccgaa agagaagaag gtagaatctg
    30181 gaaagaagac acgcaaacaa atcgtagagg gaaagcgaag gagtttcaaa agaagtattc
    30241 gaagctaagt agaaatcaga aagcggaatc ggtgaatcgt ttgttaaact cacttgtgaa
    30301 cttgagaaag agggtatcga agttaaacga ccagatttcg gagttaggtg acaaagatca
    30361 tgaaatcgta acgaagctga ttgccgtagg agaaagggaa cggatctgga agttaaaaat
    30421 atgaaatcgt caaaagatca aaccgccaag actgactcgg gtaaggaaga ggccgcgatt
    30481 caaaagagac aggaaggtat gacaagaata cgagaatatg agtccgttta aaaagaagga
    30541 ggagtttaaa gagtctctgc agaaattaaa aacgtatcgc aaaaagatcc aaggactgat
    30601 ttcacaaatg aagaaattag cggaacagga gattgaaatc gaaaggaaac tcaagatcct
    30661 cggaaagcat atgaaggaaa actggaagaa ttgattatta gggtgtggaa tttgtctgac
    30721 aggtcgcacc ctcggaaccc gaatttttcc ctcaaatttc ctcgtttttc ctcacttgaa
    30781 aactaccctt aaatttcctt aaaaatcctg aatttcctga ctccagtttt cgaaaggaga
    30841 agttctttcg attcaaggat gtagaagaag acttccttct ttagctgtga tgagagagag
    30901 taaaaatggt tggacatacg tgaaaatgaa acttggaatg aaaggaaatg ttgacggtaa
    30961 gcggtacaat taaaaaggca agatcgtatt agatgaaaag gtcaaggtag acgatggaaa
    31021 ggtctcgtaa ccttcattga agaaaagaaa gcccggtcgt ttaaaactcg aaatcacaca
    31081 ggaaaagcat tagagaaatt gcatttgtct ggaatttggt ctgaccgtgg aataacggac
    31141 ggactttcgt actcaataga attaagaaag cggttagcga ttcgcaatgt tgattgattc
    31201 ggatgtattg atcgattatt tgcggggtta tgagaaagcg attggttggc tccattcgat
    31261 tcagaaccga tttccatttc cggttattct tacttcgagt tggtagaggg ttgtagaaat
    31321 actaaggatt tgcagagatt agagaaattt atctccgtat ttgaagtatt atggttagag
    31381 gaaaaggaaa ttcagcatgc gttgtcaatt tgaagattac aaattcaaaa atggaatggg
    31441 ctttattgat gtttgatcgg tcagacgtgc atttcctaca agaggcgact atatacgttt
    31501 aatttaaagc atacaaagca tttcctggaa ttaagatttc caaaccttat gaaaaatgag
    31561 gaagctcttt cgattccaaa gatgtagaat gtggcttcca ctttatcggg atgtaagaga
    31621 gtcaaaacgg ttggagagag aatcaaagta gaaggttatt taaaagtatg aagaagtcgt
    31681 ttactgtgag tgtctggcag gaaaagaaaa tatatgttgc tcagtgttta gaagtggacg
    31741 tagctagtca agggggaacg gaagaggaag ccttgtctaa tttgcaagag gccttagagt
    31801 tacatttcga agatcccgta gctacggtat taccggagat taaaaaggta caggcggaag
    31861 taggtgccgc ttagagcttt atcatatcga gaagtaaaaa ggaaattaga aagattcgga
    31921 tttgaaaagg cgacgcagaa aggtagccac gtaaagttca ttaagagaat tgaatctggt
    31981 acattgacgg taatcgtacc ggagcacaag gaaatagcga ttggaacttt acgaagtatt
    32041 ttaagacaag cgcgaattag cttggaagag ttcgaagatt tgtagaattc aacattatga
    32101 acggaagtaa tttcttgaaa agaacgggct tgtgatcttc aaattacaat agttttttga
    32161 tcgaggattt aaagaatgaa aataacgcac tatccagaaa cagattcgat ctatatcgat
    32221 ttgagtaacc gtccatcttt cgaaacgaag gaaatcaatt cggatttaaa tgtagattta
    32281 gatgaaagtg gaagaccggt cggaatttga tatccatgga aatgcttccc aatatgtaga
    32341 tatcgctaac attcatttga gaccgccaaa gtgtagttat caaattacat acagtattcg
    32401 atttcaagga tgtagaagaa gacttccttc tttagctgtg atacagagga tttccggtaa
    32461 cgaagagctt cccgtttcaa gcggaagaga aaaagcccgt atattaatac gaattctcgg
    32521 cacaaagatg cacatgtttt gaatctcgga acaattctca aagttgaatc gattgcattt
    32581 gtttagaggc aatgaacttg cttgagagag aaaaccggga aaaaaaccgg aagcagagaa
    32641 ttcattgagc gtgcttcaac aaaagtgcag agaaaaaaag tattgaaaac gagtcctgtt
    32701 cgggccctaa aactctatcc ttctaaaaaa cgagttgcct gaatttgaga ttttagaatc
    32761 cttcgaagac cattgctttc cctttttcta aaagagaagt atcgaagccc ctacctttac
    32821 agcattgcgc tccaaacgcg gagctctaac tcaagaaaac cgatctttgg acatttccct
    32881 ctaaagacga tctcgacgga aacgtcggac gggggaagag taactacccc ccgctaatga
    32941 tatgagatta aaatcaaaat caaaatttca caactctaaa agagaaacga tatttctggc
    33001 agttttcgaa agaatgctca atgaaacctc attcgttgaa gaaattcagg ttttagaagt
    33061 aggatgttct tgtttgagaa aacactaaca tttgctaaca attcttccgg aggctttttt
    33121 agtttcgcag ctaaaagagg aagtgtccta gttttggaaa aacattccct gaagtcgaat
    33181 tcttccgagt cggcgttgtc ttctaaggtt tgaggcgatt gtcctgtaat ttccttaagt
    33241 ttgccgttgt tcgcttatcc tttccctaaa cttcctatgt tgaacctgtg cttcacttgt
    33301 tcttaaccta agttgcctgt tcttcacctg ttgttgactt gtcgtttacc taaagaagag
    33361 aaaaagggtc tggaaactca aaagaatgag ccctatcgta ttccaaacaa gctctgttcg
    33421 ggttttgttc gagccctatc gtattccaaa caagctctgt tcggttttgt tcgagcccta
    33481 tcgtattcca aacaagctct gttcgggttt gttcgagccc tatcgtattc caaacaagct
    33541 ctgttcgggt tttgttcgag ccctatcgta ttccaaacaa gctctgttcg ggttttgttc
    33601 gagccctatc gtattccaaa caagctctgt tcgggttttg ttcgagccct atcgtattcc
    33661 aaacgagccc tgttcgggct ctgttcgagc cctatcgtat tctaaacaag ccctgttcgg
    33721 gttctgttcg agccctatcg tattccaaac gagccctgtc aggctctggt tgagttctat
    33781 cccattccaa acgggacttg tttgaacctg tgtgggactt gttcgatact tgtgatttcc
    33841 aaattggact tgtttgagac ctgttcgata cttgtccgga acttgtgtga gccctaagag
    33901 agattaaagt aaggagagcg agaatagagg ttcgaatcgg tgaatacttg caagatacga
    33961 attggaatca agaagcgagc cagattgttg ctcgtatatt tgaaaaatgt gaagaaaagc
    34021 gaaattttcc gaaatttcag aactttggaa agagaaacgt tgaacttgga aattgaatct
    34081 cccattttcc ggaatttgtg agtgaaaacg aaatattctt tcatttcttc cgtttttttc
    34141 ggaaaagaca tgaaggaaat tgaatatcca aaagtgttct taggggaaat ttctgtgtgt
    34201 atttcaaaaa cggtcttagg ggattttttt caaggcagaa gtttgctagg ggctaaacgg
    34261 ttcaaaacgg agaacgctct tggaaaattg caatccagca gaaaaaggtt taggtactgt
    34321 agacggtgca ggatacagaa gagagggtga agacggaaca acacctcatg accatgatga
    34381 tccatatgac tccctgcatc cggcggaggg aaaccagttt caaactactc cagagcgatg
    34441 gacaaggcgt taggacttcc gacggaacaa ccaaaggggc aattgataaa ctaaaggata
    34501 gttcgaaagt gactcagact acgagggaag cactcgatcc aagaaaacaa gtaaacgtat
    34561 ctgactatga aacggacgtt acatatgcag gcgggatgta tcaaaaacta aaagacctag
    34621 aggcgaaaca tggagtaact ggggaaggct aatcatgaac gacaattcag gtggaatcta
    34681 ttatcgctct ttggagaggg tggaaattcg gaagtatata ctcgtaatgg tcaagctaag
    34741 cctggagaac atatcaaggc ggacaacatt gcctggacag gaatggacat gcatacgaca
    34801 aggctcaaat tggtcaggcg gattactacg cgaagcgtgg aacggagctg actattttga
    34861 atagcaagga cggatttttt actttagaaa aatttgcatc tggcggtgaa atcaaggaaa
    34921 tatggcaatt ggcccacttc aaagattctg taactggaga agcgaggaaa caaaccttta
    34981 gtcatattga taacaagata ccgtcatatg ttaaagaatt tctaaattca aaaactcaaa
    35041 agacttgaca cttccgacag ggacgttttt ggaactgtga tttaccggaa atatctatgc
    35101 aggacatgtt accagttcga aacctttgga tatgaaagca catacacaca tggttttggc
    35161 ggttatcaac caacggaagc caatacaaca atcgactcca tactggatta cagtggatca
    35221 atttgacaaa tgggaaggaa agagatgata actcaaaaat tacaatcagc atattgctaa
    35281 tcggagccat gttcgcttgt gaagcgaagg agaatcaaga aatgaaagga aaaacatcta
    35341 ctcaaaagcc tgtggagatt acattagaaa atgcaaatgc gtattttcgc aaacttacag
    35401 aaaaaatgga ggtaaatatg ttccattgta aatgccgatg aatgggacgg tggaggtttg
    35461 aggatacaga ttttgacgat gaagcgatgc gctttttagt tgttaaaaat attgatgggc
    35521 tccatttaga acgcacaaaa tcactgataa cgggattaaa ctactattca aatcaaaaat
    35581 taaaaagcct taatatcggt tctaaaggaa ctacgaacaa gagttgcgaa tatctctcac
    35641 aactggaaaa tctagagtat ttgcattttt cagagagtgc atcttttaac gacgggtgta
    35701 ttgattccat tattaaaatg aaaaaactaa aagaactttc ttaggattcg tatatttcac
    35761 acgtcccgga tgaaacgatg agaaaaacga gacctgatct aagcatcaac ttacatgatg
    35821 cagagtattg agtttccagc ccaaaaacta acctcagaaa aagtaaagat cgatctggca
    35881 aaagtaatgg aagagagcac aatcaaaaaa ggctacgtat taggcgaagc agtaaagaca
    35941 agagaaacgg ccaaaagatg tagtcgaagt acctggaacc cggaagtacg ttgcatttac
    36001 tttgatccaa aacaggaaag cctcgtgaaa gttcggatgc ttccagaaga tttggagcgg
    36061 gttaaggaaa ttctcccgta tcttccaaag taaaaactca cgacacgcta tttaacgatg
    36121 caagatcgat ctcaagaacc cacccctcga acgagcttct ctctcggaga gctggtcctc
    36181 agcaagacga ccggccgcca gatgtatgtg gacgcaactt gggacggact ggttccttgc
    36241 atttactttg acgcggagac gagatcgctt gtaaaagtgg aagttccgtt tgaggacttg
    36301 gagaaaatca aagagacggt aaggcggatt cacgatttga aacatacgag aatcattgaa
    36361 tacgacttgg ccggttcctc tttttgagtc ctttttaaat cgaaagtgta acgtggtggt
    36421 actaaacttg gccgacggag acgtcggctt ttttgtattt agagcttcta ttcgaaaacg
    36481 aatggaacgg atgagagcct gcaaagcatt cttgtctttg ggagaaagat gaccgagaga
    36541 cttaacgatt agggcttgct cgatcgtagc gatgagaggt ttgaaaacgg acggtttagc
    36601 aagcccggcg gcttgccaat cggagattag cgcttctccg aggtcaagag gctctctgat
    36661 ttgggatgtg acggccatga gaatgacgtc cggtctttgt tgttggtaag cctgattgga
    36721 aaggatgacg gctggtcttt tttaaaggat tggagattgg tgaaaggaaa attcaccaag
    36781 acgatgtctc cgaaatcaaa gattgtcgta gactgcatct tcttcgttgt cccagatttt
    36841 agcgaaagag ttttcggaag cctttgcgta tgtctgactg agatttgagt cttgttcttt
    36901 ttgcctgatg aagtcgatga aatcgacgac ttcggcgagg tgaacgggag agagttgttc
    36961 gagtttttgg acgacttgtt ggatttgcgg aatcatggtt tgttaaagct catcgagaag
    37021 ttcttttatt gatttcagct ttattttacc ttccctgtga agcttggctt ctttgaaacc
    37081 ttgctttata ccttcgagga tttctttttt agaaggttct ttttcttcgg agttgttcag
    37141 gatttctgta ttcatggaat ctttttttat cctccatgtt cttttaaaag attcaacatt
    37201 ttctttttag taagaatgga atcgattaca acattcaccg catttcgttc ttcttcggaa
    37261 aaagtatcca gtaatttaat cttttcgtaa aacgcctgat tttcaaattt tacttctttg
    37321 tgattcgcat ctctttcgga aacgagatca tcgatcgaga cttcaagagc ggtggcaatc
    37381 ttttgaacga tttcaataga ggggtttgat ttacccgttt caagtctgtt gatatgagta
    37441 agagttgttc ctgcgttttt agcaagttct gtctgtgacc agtttttctt tttctgtaca
    37501 gctttaggtt cttagccaga gcatcttctt ttaatttcac agtcttcata ccaagtatat
    37561 taaacaaata cggttaagaa gatcaagaaa atatgctttt gggtaaaaaa gcgaattgac
    37621 tcaattgaac atatagtacc aatattaatt atcgtatatg tgtatttaga atttgcacaa
    37681 agggtactaa aattttcccc caccaggagc cttttttcat gtctcaattc atcccaaaag
    37741 aagagataac ccgcctgaaa acggaaacgg acctgcttgc gttggtacga agctacggaa
    37801 tcgagctaaa aaaccacgga acgaactggg tagcaaagtg cccgttccac gaggacagaa
    37861 cgccttcgtt catcgtaact cctgtaaaga atttgtggca ctgcatggga gcttgcaaga
    37921 caggaggaag cgcgatcgac ttcgtaatga aacgcgaggg cctgggattt aacgcagcgg
    37981 tggaagtgct acagaagttc aaaccccgcc cggacgcatt tctgaaaggt aagcctcaaa
    38041 cgccagtgac actcgaaagg gccttgggca gaaagatccc gacgacagag aagttaagca
    38101 gtgaagaaag agctgtggtc tttcaggcat tagactacta tcaatttaac ttaagacaaa
    38161 acacaagtgc actttcgtat ttacaaacga ggaaggtagg aagtgaggaa tcgattacaa
    38221 agttccagat cggctacagc gacggaagtc taggaaagat tttgccatcg agacaaagca
    38281 ttgtgggaca aagagcgaga gatgtattga aggagttcgg attttttgga gacgggggac
    38341 atgagtattt caagggaaga atcgtaattc cgatcttcac agaaaacaaa gaactctgtg
    38401 ggatgtatgg aagaagaata gtcacgagta aaactgccgg gatatcgaat catctttact
    38461 taccgggaaa acatttaggg atctggaacg aagaggatgc gtttacaaag aaagagcttg
    38521 tactttgcga atcgatcttg gacgcgttga cgtattggga gaatggaatt cgcaacgtga
    38581 cttgcagtta cggaattgaa ggcttcacgg aagttttgtt tgagaggatt ttggacaaac
    38641 aaatccggaa gatctacatc gcatatgacg cggacgcagc gggcgacaag ggagcggcct
    38701 cggtgtattt gaagttgaaa gacaaaggaa tcgagattca ccgcgttctt ttgccacttg
    38761 gaatggatgt gaatgaaatc gctgttcgaa gcgaagaagt acaagacaca cttctcggac
    38821 ttttggaaga gagcgtggca ctcacccaag aagaactcac gccccaatac aaagaaatat
    38881 tcgcgtttga gacaaacgcg cgaccgcaag agccgctttt gacttcggaa ggactgtccg
    38941 ctttagtcga atctgggact gggacccaag cagaagtcaa agtcacaaaa gaagaagtaa
    39001 gcgtaaactt tggagagaga atgtatttag cgaaaggact cttccgcaac aacgcaagcc
    39061 ttgagacgtt gaaagtgact ttgaaggtga gccaaggaga gagataccac gtagactctt
    39121 tggatttgtt gaactacaaa gctcgtactt cgtatttggg aacggcgaca cacgagttaa
    39181 gagaaaaaga agaaacgatt aaaaaagaaa tcgggaaact gatcaatacc ttagaagagg
    39241 tcttgaacga gaaagagaag gagagaaacg taaagacgga agtggagttg actccggagg
    39301 aaagagcgca aggttcagta cttggaagac ccgaaactac ttacgaatat cgtaatggac
    39361 tttgagagat gcggccttgt gggagagagg gtaaattccc tggtagggta tttggcgagt
    39421 atcacgagaa gaacggagaa cccgcttgcc atcattatac aaagctcctc aagcgcgggc
    39481 aaatcgacac tgatggattc aattttagac ttcgtcccgg aagaggagaa agagaagtat
    39541 tcggcgatga ccggccaatc tctcttctat atgtcctcca agaatttaaa gaacaaggtg
    39601 ttagcgattt cggaagaaga aggagcggaa agagcgaagt atgcactcaa gatcttgcag
    39661 agtgaaaaaa agatcagtat tgcaagcgcg atgaaagacc cgacgaccgg aaggactgtg
    39721 acggaagaat acagcgtgga agggccggtc gtaatctttt taacgaccac aaacttggag
    39781 attgatgagg agttagagaa tcgttgtctc atcctaacgg taaacgaagg aagggaacag
    39841 acaagaacga tcctcgaaat ccaaagagag cttgagacgt tagatggaat cgtcaaaaaa
    39901 cgagacaaag agaagatctt ggggctccac aagaacgtgc agagaatcct tcgtccttta
    39961 gtggtagtga atccgtatgc gaaagaactg aagtttccgg atacgaaact tcgtatgaga
    40021 cgggaccaaa agaagtatct gacactcatc aaatcgattg cattgtttgc agcaatacca
    40081 aagagagaag aagctcggta aggatgagaa cggagagagt ttcgaataca tcgaggtaac
    40141 caaggaagac atggagcttg gaagcctact tgcctctaag atattaggta gaaccttgga
    40201 agaactcacc cccagacaaa ggaagtatta ttttctttgc atacaatggt agagaaagaa
    40261 agcgaggaac aaaagatttc caagagcgag gtacgtttta cgagacgaga ggtgcgagag
    40321 agacttgggg taagcgacac aagattgcgc gtacatctga aacgcttgga agaattggaa
    40381 tacttgatcg tacgcagcgg aagacaggga cagatagcgg aatacgagct actttacgac
    40441 ggagagggaa aggaaggaga ggagtttgca cttggacttt cctttgcgag agaaacgcaa
    40501 atggaagaga caaacacaca aacacaagga gaaagcgggc aatcccaaga agccggtggt
    40561 atccttgaag acaacggact tttctcttgg aaagagatat tagggcttgc aagaaaggaa
    40621 gaagtgaggg aagttgtatg aaagaattcg aatattccga actttttgta tctctgactt
    40681 tcgaatattg tttgtggaat ttagcagaat ttctcttggt atggatagcc tctgcttgta
    40741 tctttagcag caagactcgg gaatgcctgt tttttgccgc atgtttgacg caaacttcgc
    40801 cccccaaaat cgcaacttcg cctagtaaaa agggcacttc gccccccttc gcctaggcaa
    40861 aaccgggggt cgcctggggg tagccgcccc ctcactctcg cattctgtgg ggtttagagg
    40921 gtgtttccaa tcaaaacacg agtttaagac ttaaaaaagg tcttctagga ccaaaaaaag
    40981 aaaaactgcc tgctgttgtt cctgttgctg ctggtttggg ttttagacca tgagttggca
    41041 agagaagttg gaggttttta gaaattctcc cgtggggagt tttgagaact actgttacag
    41101 ttatttagaa tggaaccgta ctgcgaagtc acacagcgaa catacattaa cgaatgcgca
    41161 tgctcatttg aagaactttt tcgattggtg cgctttgcga gagatccgtt atccgaacga
    41221 ggtgacgttg tctttacttg aaagataccg aacccatgtc gttgggttaa agaacaaata
    41281 caacgggaag gaactttcga acaacaacaa acacaaacgc cttgcgttag tgaaggacta
    41341 tttcgcatgg cttgcgagaa agcgtgtgtt ggttgtgaac cctactcttg acttagagat
    41401 accgaagtat gtcaaaagaa acatccctca caacgttctt agtgttgagg aagcggagaa
    41461 gattttgtcg gtaccggatg taacggacgt cttaggtctt cgtgaccgag cgatgcttga
    41521 gactgtgtat tcgaccggca tccgaagaat ggagcttggt aatttgtatg tgagcgatat
    41581 tgactttcaa gcaagactct acttgtgaga gaaggcaagg gcaagaagac aaggctcatt
    41641 ccgatcagtg agcgcgcgcg cttggatggt tgagaaagta tttagagaga tcgagaattg
    41701 ttctattacg gggtgcagag gaatcgtatt tgtttctggg taagttgggg aagaggatgg
    41761 agctttcgag tattacaagc ctctttatga attaccgtga cattgctgga gtttcgaaga
    41821 gacaagcggt gcatatcttt aggcatacga cggcgacggg gatgcttgac aacggagctg
    41881 atatccgcca tgtccaggag atgcttgggc acgaagatct aagcacgacc caaatctata
    41941 cgcacgtagc gattcgcaag ctcaaggaag tatatgacaa gactcatccg tctttacaca
    42001 caccggattc aagttcgtta gtaggcggag ccgatcccaa agcacaggac aaatcagagg
    42061 acgttcagaa agcagaagtc ggcaaagcac aggacaaaga agactcgaat acgagttagt
    42121 ggctagttgg ttaggaatta gtggttagga aaaacactga gttagagaga ttgtactttg
    42181 ttaataggaa atcgttctta ggaaaatcaa cctatccact agaacctaat tcctcgccac
    42241 ttgaaacgga agttcgtgta ttggaattta aaaaacattc catttctcta aacaactaaa
    42301 acgaagaatc ggttgaaggg gacttctttt ttttagccgc tttcttcatc tccaaaaagc
    42361 aaaacaatga aatcaaaaaa gcctaacgat tgcaagtttg ttagtggtta gggcttcgag
    42421 ttgctagtca ttagttgatt agtcattagt gagagtgatt ccaagttttc cttactaacc
    42481 actatctcgc taaccaacta acaactcgaa gagggagtat taagatgcaa atagtaacac
    42541 ttgggaattt gaaaggcgga gtggcaaaga cgacgacagc catcaatctt tcgatacagt
    42601 tatcgcgaag aaagaagaag tattgtgtat ggacttggat ttgaacaaca acaaaacgga
    42661 cttttttcta agaggagtga gagaagagga attggaagaa aggaacgtgt atcacgcgtt
    42721 actggaacaa aaagagatcg gggcctgtgt gtatgaaacg cgttttccgg gaatcgacat
    42781 actgccggcg acacttactt tggggaagat cactgagaat taggaagcga tccgagagtg
    42841 tttggaacgt ttgaagagaa attagaaaac tggaatatga ttttgtaatc atcgatacgc
    42901 ctgtgtattt aagtttggag ctacgatttg cgcttcatgt ggcggatttg gtattgtatc
    42961 cggtgaggcc ttcgaggtgg aactttcaag gaaccaaaac gttacttgga gaagtagaaa
    43021 gtatcttcga agagatagag ggcaaagaga agaaagccaa gacgttactc gttccttcga
    43081 ttgcgagcaa agggaagaag gaagtagaga ggatcttgaa gttaagacag aaatacgaag
    43141 taaccaaaac ggtggtttgg aggatgtctg caatcgagac ggcttgcgag atggggaagg
    43201 cgttgaagga gaatacgaag ggatacgagt tattcgagga attaaccgac gaagtgctca
    43261 caaaattaaa aggggtaaaa gatgaaagta gaagaagaga aattagaagc agtcgtagag
    43321 aagacaaaaa aacaaagaag gatacatccc caaaagtttc cttagaagag aaggcaagcg
    43381 agtggatgga aatgcaagag acaacccccc gcccgggatc aagctacaaa aaacagtata
    43441 tcccgaaggg agtgagtttg aatccgattg tgaagatggt gaagcctgaa agtttaagac
    43501 cgaatcaaga aacgattttg atccgttgac ggaagaagag tatgcgagtc tgaaagaaaa
    43561 tatcgcactc aatggaatct tggatgcact taccgcaaga aaagacggaa cgatcatcac
    43621 gggagagaac cgttacaaaa tcgcgcttga gttaaaggag cacgaagacg agacagtgcg
    43681 tcgtcgagtt gagagtattc cagttcgata ttatatgaac gagcttacac ctgagaagaa
    43741 tatgacatcc tcgaaggaga caatttattt cgcagacatt tgacaagtga gcaaagaaag
    43801 agcggctaaa gaagaggatc cttcgaaata caaagatgat ctaatcttgg acaaccgagt
    43861 ggggaccgca agagtgaatc gtctaaaaca gtaagagagg aagaaccgaa acaagaaggg
    43921 tcttttgtcg gaaaaaggac ttcatgaaat gtccgttagt gagcttggcc tatttggtga
    43981 agttggcacc gtatcagagc aagcaaaaca agagggcgag gttttgaaaa ccgaatctga
    44041 aaaatcaaac tatgagggtc atcgtttgat cgagaagccg gtcgagttag cgagggaagt
    44101 atcagaccaa aaatcaaaag ttcagggtga acttttgatc gaaggggaaa cgcagaaacc
    44161 aagaaaggaa gacttttctt tgattggaat cggatctgaa aaatcaaaat atcagggtga
    44221 tattttgatc gggaagccgg tcgacttagc caagaaggta tcggaaaatg agaacatacc
    44281 acttggaaca gcgcgtcggt ataacggaat taaagaagaa ctcaaaagca aagcaccgaa
    44341 ggcttcttcc ccgaaagaga agaaggtaga atctggaaag aagacacgca aacaaatcgt
    44401 agaagggaaa gcgaaggagt ttcaaaagaa gtattcgaag ctaagtagaa atcagaaagc
    44461 ggaatcggtg aatcgtttgt taaactcact tgtgaacttg agaaagaggg tatcgaagtt
    44521 aaacgaccag atttcggagt taggtgacaa agatcatgaa atcgtaacga agctgattgc
    44581 cgtaggagaa agggaacgga tctggaagtt aaaaatatga aatcgtcaaa agatcaaacc
    44641 gccaagactg actcgggtaa ggaagaggcc gcgattcaaa agagacagga agggtatgac
    44701 aagagatacg agaatatgag tccgtttaaa agaaggagga gttaaagagt ctcttgcaga
    44761 aattaaaaac gtatcgcaaa aagatccaag gactgatttc acaaatgaag aaattagcgg
    44821 aacaggagat tgaaatcgaa aggaaactca agatcctcgg aaagcatatg aaggaaaact
    44881 ggaagaattg agttattaag ggtgtggaat ttttgtctga caggtcgcac cctcggaacc
    44941 cgaatttttc cctcaaattt cctcgttttt cctcacttga aaactaccct taaatttcct
    45001 taaaaatcct gaaatttcct gactccagtt ttcgaaagga gaagttcttt cgatttcaag
    45061 gatgtagaag aagacttcct tctttagctg tgatgagaga gagtaaaaat ggttggacat
    45121 acgtgaaaat gaaacttgga atgaaaggaa atgttgacgg taagcggtac aattaaaaaa
    45181 ggcaagatcg tattagatga aaaggtcaag gtagacgatg gaaagtcctc gtaaccttca
    45241 ttgaagaaaa gaaagcccgg tcgtttaaaa ctcgaaatca cacaggaaaa gcattagaga
    45301 aattgcattt gtctggaatt tggtctgacc gtggaataac ggacggactt tcgtactcaa
    45361 tagaattaag aaagcggtta gcgattcgca atgttgattg attcggatgt attgatcgat
    45421 tatttgcggg gttatgagaa agcgattggt tggctccatt cgatttcaga accgatttcc
    45481 atttccggtt attcttactt cgagttggta gagggttgta gaaatactaa ggatttgcag
    45541 agattagaga aatttatctc cgtatttgaa gtattatggt tagaggaaaa ggaaattcag
    45601 catgcgttgt caattttgaa gattaacaaa ttcaaaaatg gaatgggctt tattgattgt
    45661 ttgatcggtc agacgtgcat ttcctacaag aggcgactat atacgtttaa tttaaagcat
    45721 tacaaagcat tcctggaatt aagatttcca aaccttatga aaaatgagga agctctttcg
    45781 attccaaaga tgtagaatgt ggcttcccac tttatcggga tgtaagagag tcaaaacggt
    45841 tggagagaga atcaaagtag aaggttattt aaaagtatga agaagtcgtt tactgtgagt
    45901 gtctggcagg aaaaaaatat atgttgctca gtgtttagaa gtggacgtag ctagtcaagg
    45961 ggaacggaag aggaagcctt gtctaatttg caagaggcct tagagttaca tttcgaagat
    46021 cccgtagcta cggtattacc ggagattaaa aaggtacagg cggaagtagg tgccgcttag
    46081 agctttatca tatcgagaag taaaaaggaa attagaaaga ttcggatttg aaaaggcgac
    46141 gcagaaaggt agccacgtaa agttcattaa gagaattgaa tctggtacat tgacggtaat
    46201 cgtaccggag cacaaggaaa tagcgattgg aactttacga agtattttaa gacaagcgcg
    46261 aattagcttg gagagttcga agatttgtag aattcaacat tatgaacgga agtaatttct
    46321 ttgaaaaaaa cgggcttgtg atcttcaaat tacaatagtt tttttgatcg aggatttaaa
    46381 gaatgaaaat aacgcactat ccagaaacag attcgatcta tatcgatttg agtaaccgtc
    46441 catctttcga aacgaaggaa atcaattcgg atttaaatgt agatttagat gaaagtggaa
    46501 gaccggtcgg aatttgatat ccatggaaat gcttcccaat atgtagatat cgctaacatt
    46561 caatttgaga ccgccaaagt gtagttatca aattacatac agtattcgat ttcaaggatg
    46621 tagaagaaga cttccttctt tagctgtgat acagaggatt tccggtaacg aagagcttcc
    46681 cgtttcaagc ggaagagaaa agcccgtata ttaatacgaa ttctcggcac aaagatgcac
    46741 aatgttttga atctcggaac aattctcaaa gttgaatcga ttgcatttgt ttagaggcaa
    46801 tgaacttgct tgagagagaa aaccgggaaa aaaaccggaa gcagagaatt cattgagcgt
    46861 gcttcaacaa aagtgcagag aaaaaaagta ttgaaaacga gtcctgttcg ggcctaaaac
    46921 tctatccttc taaaaaacga gttgcctgaa tttgagattt tagaatcctt cgaaagacca
    46981 ttgctttccc tttttctaaa agagaagtat cgaagcccct acctttacag cattgcgctc
    47041 caaacgcgga gcctctaaac tcaagaaaac cgatctttgg acatttccct ctaaagacga
    47101 tctcgacgga aacgtcggga cggggaagag taactacccc ccgctaatga tatgagattt
    47161 aaaatcaaaa tcaaagattt cacaactcta aaagagaaac gatatttctg gcagttttcg
    47221 aaagaatgct caatgaaacc tcattcgttt gaagaaattc aggtttttag aagtaggatg
    47281 ttctttttga gaaaacacta acatttgcta acaaattctt ccggaggctt ttttagtttc
    47341 gcagctaaaa gaggaagtgt cctagttttg gaaaaacatt ccctgaagtc gaattcttcc
    47401 gagtcggcgt tgtcttctaa ggttttgagg cgattgtcct gtaatttctt aagtttgccc
    47461 gttgttcgct tatcctttcc ctaaactttc ctatgttgaa cctgtgcttc acttgttctt
    47521 aacctaagtt tgcctgttct tcacctgttg ttgacttgtc gtttacctaa agaagagaaa
    47581 aagggtctgg aaactcaaag aatgagccct atcgtattcc aaacaagctc tgttcgggtt
    47641 t
//
