# Supplementary material for: Horizontal transfer of the rfb cluster in Leptospira is a genetic determinant of serovar identity
Source: Life Sci Alliance. 2022 Dec 9;6(2):e202201480. doi: 10.26508/lsa.202201480 (PMC9736851; doi:10.26508/lsa.202201480)
Supplement: Supplementary file 8 [file LSA-2022-01480_Supplemental_Data_2.zip › Supp_Data_1-plasmid_sequences/Linterrogans_L53_p1.gbk]

LOCUS       PCACEJNI_1             36895 bp    DNA     linear       21-JAN-2022
DEFINITION  Genus species strain strain.
ACCESSION   
VERSION
KEYWORDS    .
SOURCE      Genus species
  ORGANISM  Genus species
            Unclassified.
COMMENT     Annotated using prokka 1.14.0 from
            https://github.com/tseemann/prokka.
FEATURES             Location/Qualifiers
     source          1..36895
                     /organism="Genus species"
                     /mol_type="genomic DNA"
                     /strain="strain"
     gene            31..393
                     /locus_tag="PCACEJNI_00001"
     CDS             31..393
                     /locus_tag="PCACEJNI_00001"
                     /inference="ab initio prediction:Prodigal:2.6"
                     /inference="similar to AA sequence:ISfinder:ISGdi10"
                     /codon_start=1
                     /transl_table=11
                     /product="IS481 family transposase ISGdi10"
                     /protein_id="X:PCACEJNI_00001"
                     /translation="MGYSRDSFYRFQELYEKGGELALQDLSRRKPNPKNRIEPEKEEA
                     VKKMAIDFPAYGQQRASNELDHSRPATVRSVWVRHDLETFQKRLKALEAFMAQGDSPV
                     LTESQVLVGFRISYFSLT"
     gene            746..1660
                     /gene="rpnD_1"
                     /locus_tag="PCACEJNI_00002"
     CDS             746..1660
                     /gene="rpnD_1"
                     /locus_tag="PCACEJNI_00002"
                     /EC_number="3.1.21.-"
                     /inference="ab initio prediction:Prodigal:2.6"
                     /inference="similar to AA sequence:UniProtKB:B7NGZ6"
                     /codon_start=1
                     /transl_table=11
                     /product="Recombination-promoting nuclease RpnD"
                     /protein_id="X:PCACEJNI_00002"
                     /translation="MSDMTNPHDRLIRETLQDKEDAISFFKNSLPEKVIELLDLNRLE
                     LTQSSFISENLKEEQTDLLFQIPLKSGKKANVYLLFEHKSYLDEAVFSQLLGYISAIY
                     KSQFKTDKRYSVVIPFVFYHGERTWTLGNSFQDRFILSKNEEEVFKKYIPDFELELFD
                     LSKVDLSRLESITLRVILGVVQKIWEGDASFLGYLGEVFELLTGLKNESKRVEIFQKL
                     FLYIFNVREIEPTEITSLLSHSRYNREYEDLAMTTAEKLIQKGEMKGKVETKIDIARN
                     MLLDGASLEYVLKITRLTEQELKDHGLL"
     gene            complement(2193..2456)
                     /locus_tag="PCACEJNI_00003"
     CDS             complement(2193..2456)
                     /locus_tag="PCACEJNI_00003"
                     /inference="ab initio prediction:Prodigal:2.6"
                     /codon_start=1
                     /transl_table=11
                     /product="hypothetical protein"
                     /protein_id="X:PCACEJNI_00003"
                     /translation="MKRSDKFKMKKIKKKISKRISPKKSIQKKKSFSKQSSTKNDLDQ
                     IVKFVSLKRLKPNIKNDFDLLSKEEYQNLKQNMIANGILDPLT"
     gene            complement(2503..3024)
                     /locus_tag="PCACEJNI_00004"
     CDS             complement(2503..3024)
                     /locus_tag="PCACEJNI_00004"
                     /inference="ab initio prediction:Prodigal:2.6"
                     /codon_start=1
                     /transl_table=11
                     /product="hypothetical protein"
                     /protein_id="X:PCACEJNI_00004"
                     /translation="MNNEKFLEVNSISEKVDDLFDTLDQSGKLDFIKVALQKFSENLQ
                     EQYSITFNLTLDIFDATREQAIKISEVGISCNGGEQPYFVRAGDTFNRYLAKGNIVEI
                     PHSYCPVCWAEWDFKRKNQSCSKCDSIFGTDIKLLIDSNHCPQCSDGSISLEEPYCNQ
                     CEFYADPDIVVWG"
     gene            complement(3764..4210)
                     /locus_tag="PCACEJNI_00005"
     CDS             complement(3764..4210)
                     /locus_tag="PCACEJNI_00005"
                     /inference="ab initio prediction:Prodigal:2.6"
                     /codon_start=1
                     /transl_table=11
                     /product="hypothetical protein"
                     /protein_id="X:PCACEJNI_00005"
                     /translation="MESLQIRKIDSIFDIENAYPAFLELRPHLTDKKVFVQMVLQQIS
                     EGYCIHAICLDKETIACIGFRFFHMLAWGKILYIDDLITKRDFHGHGYGDKLLKHVIQ
                     IAKEENCDQVHLDTGYLRHAAHFVYLRNAFELNCHHLALNLRSKPN"
     gene            complement(4542..4781)
                     /locus_tag="PCACEJNI_00006"
     CDS             complement(4542..4781)
                     /locus_tag="PCACEJNI_00006"
                     /inference="ab initio prediction:Prodigal:2.6"
                     /codon_start=1
                     /transl_table=11
                     /product="hypothetical protein"
                     /protein_id="X:PCACEJNI_00006"
                     /translation="MKSDLDYIKHIHGEILFLKEEFNKTNKGSFLINNVLKPTFVRSI
                     EIIGEAANKLSDSFKKKYPDPEWRKFSASITLPTS"
     gene            complement(4771..5073)
                     /locus_tag="PCACEJNI_00007"
     CDS             complement(4771..5073)
                     /locus_tag="PCACEJNI_00007"
                     /inference="ab initio prediction:Prodigal:2.6"
                     /codon_start=1
                     /transl_table=11
                     /product="hypothetical protein"
                     /protein_id="X:PCACEJNI_00007"
                     /translation="MIAVDSLDKTIIQESLQSHKRKLDSLGVQAIHIFGSVARKDANP
                     KSDIDFLITFKSGMKNFDNYINLTFLLEVKVDLLTSDSFSGSLKQSVEKESILIEV"
     gene            5333..5434
                     /locus_tag="PCACEJNI_00008"
     CDS             5333..5434
                     /locus_tag="PCACEJNI_00008"
                     /inference="ab initio prediction:Prodigal:2.6"
                     /codon_start=1
                     /transl_table=11
                     /product="hypothetical protein"
                     /protein_id="X:PCACEJNI_00008"
                     /translation="MAIFLWNPIPSMTDLISGALEISGSTKSKSPER"
     gene            complement(5440..5565)
                     /locus_tag="PCACEJNI_00009"
     CDS             complement(5440..5565)
                     /locus_tag="PCACEJNI_00009"
                     /inference="ab initio prediction:Prodigal:2.6"
                     /codon_start=1
                     /transl_table=11
                     /product="hypothetical protein"
                     /protein_id="X:PCACEJNI_00009"
                     /translation="MDEPDWESINEEELWRFVGWHLANKGIHSILVGGAVVSIYS"
     gene            complement(5552..5875)
                     /locus_tag="PCACEJNI_00010"
     CDS             complement(5552..5875)
                     /locus_tag="PCACEJNI_00010"
                     /inference="ab initio prediction:Prodigal:2.6"
                     /codon_start=1
                     /transl_table=11
                     /product="hypothetical protein"
                     /protein_id="X:PCACEJNI_00010"
                     /translation="MELTASRVLLHVYHYNEIHSSAIANDYGKTVTPIRLQLERFEKA
                     GILVAKNVGRSRVFAFNQKSPFVKPIKEILSIFYNSLIIEEKENIFSTRRRPREKGKP
                     VYGRT"
     gene            complement(6156..6563)
                     /locus_tag="PCACEJNI_00011"
     CDS             complement(6156..6563)
                     /locus_tag="PCACEJNI_00011"
                     /inference="ab initio prediction:Prodigal:2.6"
                     /codon_start=1
                     /transl_table=11
                     /product="hypothetical protein"
                     /protein_id="X:PCACEJNI_00011"
                     /translation="MYSENHFEKYLEIFNSQQKKFSSILLEIETARSLNLFYNIKKKD
                     LGKVWLNESEATLNDFLSQINLKNVDSDIRLEIKKYKNILELKSLDATHLATATYIRK
                     MISEDLTICTLDDKFRNVSKKFEFNLLPKSMNK"
     gene            complement(6605..6904)
                     /locus_tag="PCACEJNI_00012"
     CDS             complement(6605..6904)
                     /locus_tag="PCACEJNI_00012"
                     /inference="ab initio prediction:Prodigal:2.6"
                     /codon_start=1
                     /transl_table=11
                     /product="hypothetical protein"
                     /protein_id="X:PCACEJNI_00012"
                     /translation="MKSIGIKDLKNNLSSYLEFVKKGETIIIYDRNNPIAEIKKILKT
                     DNRTDLYIKEATENNSLIPAKKFKEIKFPKVKSLKGISRTEISNTWKTIYNEERE"
     gene            7382..8008
                     /locus_tag="PCACEJNI_00013"
     CDS             7382..8008
                     /locus_tag="PCACEJNI_00013"
                     /inference="ab initio prediction:Prodigal:2.6"
                     /codon_start=1
                     /transl_table=11
                     /product="hypothetical protein"
                     /protein_id="X:PCACEJNI_00013"
                     /translation="MSQITTKTHTQTKEKYEVKTIVGLESLEELKKVKDFVSKVYTES
                     GYSHSSWKNINYDPWSTWFYVEDSNEILAAMRIIEKKPENVIPLEVAVVWGQPPLKQY
                     KVKEENVADWNSVSFLPTSKSGRACTILFKSVAKHCLDKNYSMVYGMYNPDSKGIERI
                     YFRAGVSHSQKYPDLMYFPGFYLNGEFCQFRVIEIRKESLQKITSYIG"
     gene            8024..8926
                     /locus_tag="PCACEJNI_00014"
     CDS             8024..8926
                     /locus_tag="PCACEJNI_00014"
                     /inference="ab initio prediction:Prodigal:2.6"
                     /codon_start=1
                     /transl_table=11
                     /product="hypothetical protein"
                     /protein_id="X:PCACEJNI_00014"
                     /translation="MNSTIIYNITIGFFLLFLGWYVYRIPCQRIVQKYFFWLCVSIAI
                     WRLCFGFRFLVPFEFREIILNWMLIPILFAPYLFYSLVRSLFGNNTIPSRRTFFINSI
                     IFCYLFFTAATGLVAKIQDYSSFTYQPTYNYHLIIAYCAIFISFSFTILVKNAFQSRG
                     DLRVRAFLLSVGTFIAFTVTILCVYILPFYGHFYSSEAVLGLLPSSILWAVAILHYDA
                     FEIREKILEGKRLPLLNRIFSFPVLGLYNLLDSPEYGFKLLNSKSMFTLGILIEDYKL
                     RKSTNLDIEDISGILANRYKKRIR"
     gene            complement(8979..9221)
                     /locus_tag="PCACEJNI_00015"
     CDS             complement(8979..9221)
                     /locus_tag="PCACEJNI_00015"
                     /inference="ab initio prediction:Prodigal:2.6"
                     /codon_start=1
                     /transl_table=11
                     /product="hypothetical protein"
                     /protein_id="X:PCACEJNI_00015"
                     /translation="MVIEYKFGFRKVWTLTGNGIKKEHKRNSQEIEALNSDIQLLRKI
                     DRVPGAKKIIEDILVLGSKDRAVIEDMIKRLKKKEE"
     gene            complement(9215..9418)
                     /locus_tag="PCACEJNI_00016"
     CDS             complement(9215..9418)
                     /locus_tag="PCACEJNI_00016"
                     /inference="ab initio prediction:Prodigal:2.6"
                     /codon_start=1
                     /transl_table=11
                     /product="hypothetical protein"
                     /protein_id="X:PCACEJNI_00016"
                     /translation="MYSMNTLSIKKYPMNTFNLKTQSGRLAFIISETGLTKSRFGEEV
                     EFLNSKYQTLFLEKEKYQIQLQW"
     gene            9470..9784
                     /locus_tag="PCACEJNI_00017"
     CDS             9470..9784
                     /locus_tag="PCACEJNI_00017"
                     /inference="ab initio prediction:Prodigal:2.6"
                     /codon_start=1
                     /transl_table=11
                     /product="hypothetical protein"
                     /protein_id="X:PCACEJNI_00017"
                     /translation="MIDFKVSEFIFRLPIVLSPLFYNKHRSFKTFWTINYLNKYFGKK
                     SRQLLHLNKLNRFWFHINKRNNQRQNYFENKYFLIQWMITKFYELISVHISLNNLLVE
                     LT"
     gene            9859..10086
                     /locus_tag="PCACEJNI_00018"
     CDS             9859..10086
                     /locus_tag="PCACEJNI_00018"
                     /inference="ab initio prediction:Prodigal:2.6"
                     /codon_start=1
                     /transl_table=11
                     /product="hypothetical protein"
                     /protein_id="X:PCACEJNI_00018"
                     /translation="MVINYFKIKPLDITESELDEYEKYIGIPLQKEDREAILKSTGFR
                     KAIAIKNKLRLNSFNHSFSDDLKSNEEFPIR"
     gene            10106..11290
                     /locus_tag="PCACEJNI_00019"
     CDS             10106..11290
                     /locus_tag="PCACEJNI_00019"
                     /inference="ab initio prediction:Prodigal:2.6"
                     /codon_start=1
                     /transl_table=11
                     /product="hypothetical protein"
                     /protein_id="X:PCACEJNI_00019"
                     /translation="MSKFLSIFDIYTVGILDYENFLKLGIIYFHAFGVVIGFLLGFSK
                     LYSSDGFSKSYGSILQSAAFFLILNNGILIDQGILRYDSRILFGSYYGLVLYSSLAVI
                     VCFNYLFESFDNPWIYCKRLLAIIPITILFSYFIPVYYFISFIDILGIVISIFTFVWS
                     LRKVLNTKKSILYFNLPFLSFLISICFVFDFIGTIYDKKDFLFFAEFIPGFVICYALV
                     LERFFPSLFNKTATIPNSNITNEIETIPEAKETQKNKYPPRNMLEGVDLEKVNTKLNH
                     FLDSKGFIDEELRLPDFAADLGLSTHQASYYLNQYLNMSFADFLQFHRINEVKNMIRI
                     KLNYNLLTIALECGFNSASSFHRACIKFTGKSPRELKIYIQSNEDSSLTILKKPKIQS
                     HS"
     gene            complement(11475..12104)
                     /locus_tag="PCACEJNI_00020"
     CDS             complement(11475..12104)
                     /locus_tag="PCACEJNI_00020"
                     /inference="ab initio prediction:Prodigal:2.6"
                     /codon_start=1
                     /transl_table=11
                     /product="hypothetical protein"
                     /protein_id="X:PCACEJNI_00020"
                     /translation="MKRNYFKKLCKVFILVSFGFGNLNCSGFGMPPYKPITNTDRNYV
                     KFNIKVSDKEEKPLSGLPNYVFIGYWDEERIFINVPFNLNPDREYWLENFKVLLYEIG
                     WGMRDVRFYEGCDYRMPAPLGKRRYEFLFVYFHNNSPKQTVKLEKVIDLPPNHSIRLN
                     VVPAKLPYPNPKDWTQKIENNNAPEVEIIATVEPNPEPDGDKPCEISKN"
     gene            complement(12101..12514)
                     /locus_tag="PCACEJNI_00021"
     CDS             complement(12101..12514)
                     /locus_tag="PCACEJNI_00021"
                     /inference="ab initio prediction:Prodigal:2.6"
                     /codon_start=1
                     /transl_table=11
                     /product="hypothetical protein"
                     /protein_id="X:PCACEJNI_00021"
                     /translation="MQAYAAGGYSKSSFNNIHWDEKSARKWACYATAGQLAAMAYYGY
                     LEVNAVLGVAASKGNAVAGAWVNFNEVPVVGPFSGLDIATSHLLAYDIATGDWKGASA
                     SVTGYAIKAAIGKSVPIGLLISGGEYVGKTCEGPL"
     gene            complement(12628..13308)
                     /locus_tag="PCACEJNI_00022"
     CDS             complement(12628..13308)
                     /locus_tag="PCACEJNI_00022"
                     /inference="ab initio prediction:Prodigal:2.6"
                     /codon_start=1
                     /transl_table=11
                     /product="hypothetical protein"
                     /protein_id="X:PCACEJNI_00022"
                     /translation="MGKLKVFKKRFVFVFLILSISLVFFSCAGYYYEGYYPVPITTSE
                     NTYIRFRFENKRSEEEKQLLNDKDRYWKFFSYGFHVWIWTKDRVFKNLKEYRTINPEM
                     SYWQRYYKPGTLYYRVGVNSLRFVEGCEYKMPIPVGKTKYKFSFGVNDPDRAAALVKT
                     IDVPPNHSIRVVFDIGGPPQDDDEEDENVIRSRDFKKKRVPIRISVEPNPEPDEDKIC
                     ELPKHPRD"
     gene            complement(13296..20531)
                     /locus_tag="PCACEJNI_00023"
     CDS             complement(13296..20531)
                     /locus_tag="PCACEJNI_00023"
                     /inference="ab initio prediction:Prodigal:2.6"
                     /codon_start=1
                     /transl_table=11
                     /product="hypothetical protein"
                     /protein_id="X:PCACEJNI_00023"
                     /translation="MKRYVGFFFLSVSFLFLFNFSLLSGIRKFFSLSLPSEESVIPQT
                     MPKLNVDSFGKTSFSYPIIVPPGAGDVVPKLTIRYYSSPLDGGILGKSFSLEGIPIVQ
                     VNSSYGWSESNTRFISTMGGEFISDSNGFYYSKTQTSLKITRLLDGAWKIEEKNGTEY
                     HFGTTTDSKIYAQSPDTGKVITWGLKSVRDPFGNGYDISYDSEGLLNGLLLPSSIVYV
                     HGNGRISFRYTNETSGFISVLFNSNVRQKHSKYLSNIDVYAKDQNGSESRSESYSFDY
                     SYDDTSRLLKTIRRANYEPLTLTYTNRSEDSLSSPWINRSLADGFSLTFRTIQEGLQS
                     AYDTGVTACLCTANAGCMATAGPWAIAICGWATQNIWDVHVNGVETSFAGALDVNGDT
                     IPEYVRVLGPKNDQRFYITDLSTSGDVLNSTLPIDSSPLGSPLNLTSTGRIFPGDFNG
                     DGKSDFLIFEKSGVPIRIYWGPNFSDSYANVTSFVPPTQDKRGKHFVADMNGDGLSDF
                     VQANASLGLEVYLSNGNTLNYSQTLSFSDYGLEFQLFADLDKNGIPDFIRMEGLPGSR
                     RLIVTFLSCNTNVLSVSGPDAILNESGTSFGESGNRFFADTNGDGYLDFITMSSGTYI
                     HQYHFNGKIFQTDNIWQYINNVSLLDDIGNPFLPGTYGYANYDINHDGRMDRVTRSGE
                     TGYLVEFRRGNGSYSSPILVMPNQDTYVDINEDDETDRLRIGYFFFIVQIQVWFGPDD
                     SYAWTDIDNNQMAIPTPTPDESASLSSMGYNNWKNKKEFTDLNRDGRADLVYYQNGQI
                     NVRLARLNSSGWVYYPLFSDYSWNSGGLLQSLDFNGDGVTELVGVSSNPQNYSDWTPS
                     PNPVLPSILIRQVPFRSNTTLEILRFEPKVPDGLVQNIYQGTESDYHQVTKIEYDLKK
                     NHLNSQPAGQRINPNAITPVKPNVYPFLAPEPVIKSVSSYGWDGSSEYLIAKTDYTFS
                     TPRFFRGGLRKSSLLGYETVSSFDSLTGTNTVRMFGYSDPDLAGLETSLTISKSGNVI
                     HSSTQNYSKTILLNGTVWVRPVSTTESIYRSGILFQSVNTTFLYDTNYNPTGKTSVID
                     GVSFSDVTVYDPLSFSLKPLSNTSYKDGQMTARKEFIYNGNFLSFVREKIDTNVFSES
                     QFLNFDGYGNPTQVRDIRGNILNIEYDTMVHKFPIRVTNSFGHVSQKTYDLTRGLELT
                     NTDSNGNIMENKYDLFGRVVAVKIPGSLDWTKTIEYTNTGSITNARAKTSYNSDENTV
                     SWSEEIVNLKDDVTIKRGSLVNGLVLTEATYKDKAGKILRKIEPHLEGQETLGIKDYE
                     YDGNHDLIRVTSNEGTETTILYNGYTTTTVTRSGSEIISTLIEVKNGLGQTLSKTSNG
                     KTIQYGYTLKGDVSRILDPENGQTLISYDFSGKQTSVSNTNSGTIQYQYDTSGNLIEE
                     RYANGSRVSLTYDVLGRVLSKTATSSSGNQIHNYEYDLPSSSNGIGRLSRVTDELGTT
                     EFSYDVRGNQTVLKKTIPQEDNLVLLLEKRYNLQNKVTDVIYPEGTKINHKYSESGYL
                     NGITLTPNDGSTSEHPLVSYRGPLIEGNRVKIIKELGNGVWTDIYVDKITKRALETVT
                     KSGVNVYENVAYSYDSKGNLSQIEDKMNSSRTQNFTYDELNRLTQASGKYGTENYVYT
                     DTGKILQKGDKTFSYTDPAHTNAVTHVTSPGYIGDFGYDASGNMISRNGATLSYDGFQ
                     KMRRMDTIEQGTIEYEYDFTGTRIIKSRQIDGSKVVSLGGLYEISYQAGTAPQHTLYF
                     KGGGGELIGQWTTQTAILRTNPSTALIPFSSEWKIEMNGKLNGIYYKSLTLLGLVRNF
                     LRTNPLGVISGILILLILGICFVLLHSGDVIEGIQLKFLTPLTMVSMLMFVTNCNGLL
                     QGGGGDAPPWLFAPLVLPAGTPSFNTTPTQSGNSGIPLGGSPVNGFVFFNTDHLGSVT
                     VVMDGYGNRLGGGEWGGVSHVSYKPYGEVQRNDSQGPDIFRYKYTGQEEDRDTGLYYY
                     KARYYDSMIGRFTQSDSILDTSRAMSMDLYMYTEGNPINHTDPSGHSIGVGTIAAVTF
                     PTFVLPTIGAAAAVASVVAVFAVTTALSVIAISGAAASIGMMTMAAGAGLGVAALNMV
                     GSTTLLTAGAGVATVGAVGSMSLTSGIEVIGLSGLGAGAAASTALMLGGALAGTGLAL
                     AGVALAGLTAASFIVGCTALAVATVAGFAATGAVYTAIGLGALAIGVALGVGGVLFAS
                     AAAAAGAALGSILSPYALQGYLAGGVSKSSFNNIHWDEKSARLGGCYGAAITFGGLLA
                     SGPYMGGMGLISAMGWAAEESAVYQTYEAFAKTPQFGVPGTTVLDLMSYELTLYSLAT
                     GNYKGAGIDAIGYAAKPFDKGFPVGFAIKTGLKVGGEVEKGCKGWVN"
     gene            20835..21719
                     /locus_tag="PCACEJNI_00024"
     CDS             20835..21719
                     /locus_tag="PCACEJNI_00024"
                     /inference="ab initio prediction:Prodigal:2.6"
                     /codon_start=1
                     /transl_table=11
                     /product="hypothetical protein"
                     /protein_id="X:PCACEJNI_00024"
                     /translation="MTKKLIRYILFFACIGTFKSGLFASELLLKSGEAFLIEEVNESA
                     DVVNVRWKGRQFRIPKSEIQRIDYSKKGPESSYNYSEFRLTDGSQVRGIIVETKKDKL
                     VFRTELGFVEIEKSKIQNLNENSLEKESPNLPDKYLSGRSGENLLYVGGSILFQTTTG
                     PSHKTNPGAGGAGLFIEKGFINHPLWFFGFLSEYSVAPGAQGSISFWNQSLYVGKQLG
                     ASAPYFLFGGGITSVQWKNDSRSLNGTDPELLGELGWAWEFNNGSRLRLGIRSQCTLE
                     SGDSFCRSGIRISWGILL"
     gene            21716..23086
                     /locus_tag="PCACEJNI_00025"
     CDS             21716..23086
                     /locus_tag="PCACEJNI_00025"
                     /inference="ab initio prediction:Prodigal:2.6"
                     /codon_start=1
                     /transl_table=11
                     /product="hypothetical protein"
                     /protein_id="X:PCACEJNI_00025"
                     /translation="MILVFNILIFLLTFIFSNCLNSPLSNIHDAQNEKVTLAFVSQIG
                     PRSATITWECSHSLPGSILYGKSGLESVVTSLENSKVHSMTLPNLESNTDYLAFVFCS
                     STTDKLQSIPLTFKTWISDFPNRTRGLWVIGGMGADASPVREIDFFDPVTSTWYPSAT
                     SIPTPRVFANIVSHKNKIYVIGGMEKQGINYVASKKTEAYDPYLDQWTTLSDMPVANQ
                     GGVIASVGEEIFIISGTTTNDMTTGTILNTVSRLAPGIGQNGLWQNYLSLTAIFSRVD
                     MSGCGLNGNIFFTGGRFTNDGTPQATSDSFSPSINSTSAAGEPSITIARHGAGSTCVK
                     PLNSDPYPTDPEWIAVIGGSTGTSTLQPITSITTSNRTDFYQNGTVAFAIGPILPVAV
                     YFPGVEASYETRKLFVFGGASALNIPTDSVYSIGLQNPIASNWSLDSLKMPRARYAHK
                     VIRIDR"
     gene            23096..23719
                     /locus_tag="PCACEJNI_00026"
     CDS             23096..23719
                     /locus_tag="PCACEJNI_00026"
                     /inference="ab initio prediction:Prodigal:2.6"
                     /codon_start=1
                     /transl_table=11
                     /product="hypothetical protein"
                     /protein_id="X:PCACEJNI_00026"
                     /translation="MKSIFQIFIYSIFLILVISTKNIFSDEMSGGHENAKMFIEEKRY
                     IEAEKLAISLLTNNPSDVTAEYILTSAWVGLGREEAKKGNLDKAIELLQKARQKWPFD
                     QDLKKEIELLGNISSKKNIPSNSSQNRKTNGSQTVILLDSELFRSIDDLKSELHSTIV
                     SLKDTHSYNKEQESFSKKEILFLGLILIFTLVSSLNLYFTFLLWKRK"
     gene            complement(23902..25335)
                     /locus_tag="PCACEJNI_00027"
     CDS             complement(23902..25335)
                     /locus_tag="PCACEJNI_00027"
                     /inference="ab initio prediction:Prodigal:2.6"
                     /codon_start=1
                     /transl_table=11
                     /product="hypothetical protein"
                     /protein_id="X:PCACEJNI_00027"
                     /translation="MTEVVHYALVIAHAIESLPLPRAKRQLLSKITELDISGRINGLG
                     GCTAKNKTLGKAVKLAETTVSKYIREMIREGYLNAKIFHGNYRILNSSLHDAVVLERN
                     QYNLLKAQDKNSNPPSISGLGRGIEEYGVSPYKRTGFCSSNQSTNQTNNKKKVQTSSL
                     SKITWENILEHSKNLILKEWGGYDHNPEKENAKIKSWKKVEPENPEAILETLRKLIHI
                     RRSEEYKADRFWGTIPVNIASSYSYKDIIKNTYNLLTQVGSKDPLVTENKKEVKTESK
                     VIDPFKNEPTWEGFLVWAKERLSKTSNESLKQFRVKFENEGLYIIGEINDSLKMIVSK
                     YFNEEVKLKTEIKFVKEELQEKEQNFNSSKKSNPSNQENQTQPNQESSIPVDQEDQEI
                     KRFPDYMPVDKVIHEFMSHSSLKLNRPDLEEIRKLRISYDLEKIVIYDPLPERLKNHI
                     RDYFYSHPQRVIALQFEEGKNKFNVAA"
     gene            complement(25805..26434)
                     /locus_tag="PCACEJNI_00028"
     CDS             complement(25805..26434)
                     /locus_tag="PCACEJNI_00028"
                     /inference="ab initio prediction:Prodigal:2.6"
                     /codon_start=1
                     /transl_table=11
                     /product="hypothetical protein"
                     /protein_id="X:PCACEJNI_00028"
                     /translation="MAEKNKLTKKELLKQSLKRSQTKETYNITLPNETKSIDPTINQL
                     KDLYESVIMAHKRTVRNSIDFGEYLHEVKQKIGHGNFIPYIEKNKAYLGFDRRTASTY
                     LRIYSYRELVKGCKNMAEAVRLIKTQETGLPQPEQRVEIEINPKQTAYKYSKGKKLYT
                     IFKKSGKSKKGFNKMHLDFIRQFIEEELHRENERYNNKVSDLKSDLKHL"
     gene            complement(26418..27170)
                     /locus_tag="PCACEJNI_00029"
     CDS             complement(26418..27170)
                     /locus_tag="PCACEJNI_00029"
                     /inference="ab initio prediction:Prodigal:2.6"
                     /inference="protein motif:HAMAP:MF_02040"
                     /codon_start=1
                     /transl_table=11
                     /product="Iron-sulfur cluster carrier protein"
                     /protein_id="X:PCACEJNI_00029"
                     /translation="MKIIPICSGKGGVGKTTTTIYLAQTLVHLGKKVLVVDYDFNRSL
                     SKFMFTHFQKNEADAITKNSYKMLFDDDSYERYIIKSTSGLDFIPAIERLKKVDIDFY
                     DDLNLKYRFEKLLRSLNYEFVLLDLHNVVNVVLIAALHSADHVISPIEYGSWSIDGTD
                     DILKVFKDIKSTIKKKIKFTVVPSRVSNSKLDELVEVCEHNGLNVSAFANINDNAVHT
                     ASNLGEFLNPKKHKAFERFLILANEVSNGRKK"
     gene            complement(27583..27960)
                     /locus_tag="PCACEJNI_00030"
     CDS             complement(27583..27960)
                     /locus_tag="PCACEJNI_00030"
                     /inference="ab initio prediction:Prodigal:2.6"
                     /codon_start=1
                     /transl_table=11
                     /product="hypothetical protein"
                     /protein_id="X:PCACEJNI_00030"
                     /translation="MSTLFERLSAIDDDLKLSHSRMAVELGVDRSTYYKYKNGTLAIP
                     KSILIILRLKGYDDHWVLSGKGQMKLKDSAQLVEMQKRLKLISKLDSYGVLDSIEKLP
                     ETPSSVQKKIIQEFFVFLASKFV"
     gene            28986..30419
                     /locus_tag="PCACEJNI_00031"
     CDS             28986..30419
                     /locus_tag="PCACEJNI_00031"
                     /inference="ab initio prediction:Prodigal:2.6"
                     /codon_start=1
                     /transl_table=11
                     /product="hypothetical protein"
                     /protein_id="X:PCACEJNI_00031"
                     /translation="MNDTPRVFRVQKDRNFTIVKNNFIDDARLSMKATAILLLALRYP
                     DHWRMSVKTMSKFKSDKESSIASGFKELVTFGYAEFRKGKDPVTGRFNSGWYFFEESQ
                     KPEIPFEVKPTENKRIEKQKGLFLKEVKESNIKENPVLDFPQPENPVTANPGLENQPL
                     SNTIYQGLSKQILSNQILNTSREYHQPAQTHVKELLVEVETKKEENPRIDLPQLTNPL
                     LEKPLPANPSQENQPLSSTIYQGLSKQVLFKQILNTSREYGPPAKTHLEEQKQNLNKP
                     KPLSRFQFPDSWLTKFQDYYFKEHGSEMGQPDSELKALNSLYEISKGDWNLIESKIQT
                     LIQLRKQDSQFWYEQSLSPESITKFWSRLFVRKVKPTDKNTKRNEQQNKSIRTESKCN
                     ESKTIQKTPIEEINNLDPYKCFLGWGKSKLLKSQLEYYEQNSDPFKYEGTKKILFEKF
                     VNEVYPGLVSNSEVKKTTIENRKESAA"
     gene            31139..32077
                     /gene="rpnD_2"
                     /locus_tag="PCACEJNI_00032"
     CDS             31139..32077
                     /gene="rpnD_2"
                     /locus_tag="PCACEJNI_00032"
                     /EC_number="3.1.21.-"
                     /inference="ab initio prediction:Prodigal:2.6"
                     /inference="similar to AA sequence:UniProtKB:B7NGZ6"
                     /codon_start=1
                     /transl_table=11
                     /product="Recombination-promoting nuclease RpnD"
                     /protein_id="X:PCACEJNI_00032"
                     /translation="MSDMTNPHDRLIRETLQDKEDAISFFKNSLPEKVIELLDLNGLE
                     LTQSSFISENLKEEQTDLLFQIPLKSGKKANVYLLFEHKSYLDEAVFSQLLGYISAIY
                     KSQFKTDKRYSVVIPFVFYHGERTWTLGNSFQDRFILSKNEEEVFKKYIPDFELELFD
                     LSNVDLNRLESITLRVILGVVQKIWEGDASFLGYLGEVFELLTSLKNESKRVEIFQKL
                     FLYIFNVREIEPTEITNLLSHSRFNREYEDLAMTTAEKLRKEGEIKGEMKGELKGIIK
                     GKIEDARIMFKEGFELDVVLRITGLTEQELKDHGLL"
     gene            32074..32316
                     /locus_tag="PCACEJNI_00033"
     CDS             32074..32316
                     /locus_tag="PCACEJNI_00033"
                     /inference="ab initio prediction:Prodigal:2.6"
                     /codon_start=1
                     /transl_table=11
                     /product="hypothetical protein"
                     /protein_id="X:PCACEJNI_00033"
                     /translation="MIISKKLEIKVRELEEKGYSFIYIEDYVKGFYKGYFESKIKIAR
                     NMLLKGSSLEFVLSVTGLTEQELKDYGVHLEICSQG"
     gene            34571..35440
                     /locus_tag="PCACEJNI_00034"
     CDS             34571..35440
                     /locus_tag="PCACEJNI_00034"
                     /inference="ab initio prediction:Prodigal:2.6"
                     /codon_start=1
                     /transl_table=11
                     /product="hypothetical protein"
                     /protein_id="X:PCACEJNI_00034"
                     /translation="MSKNFFPLTNDLMFKILFVKEPDLLISILNSVLFTDGEHTIRNI
                     KILNPELVGSSPNDKRSYLDIRAQDEDGKIFHVEIQVAHQSSFVKRSLYYLSGLIRDQ
                     LNRGSMYSDLKPVYQINIVDFDLIPSENFHSKFKLREESNPDIILTDDVEIHFLELCK
                     FVKRDVRELRNNLEIWLYVLKHTSELEEEEMRILVDKTPDLSKAFTILEQYSNDPQKR
                     NELEAKLKSDRDYAYDLAARFEAGELQGIEKGAEKEKLKSARKMLQKGMDVDMILEIT
                     GLSKKDLKDHGML"
     gene            complement(35808..36227)
                     /locus_tag="PCACEJNI_00035"
     CDS             complement(35808..36227)
                     /locus_tag="PCACEJNI_00035"
                     /inference="ab initio prediction:Prodigal:2.6"
                     /codon_start=1
                     /transl_table=11
                     /product="hypothetical protein"
                     /protein_id="X:PCACEJNI_00035"
                     /translation="MLKVLLDTNIYISAILFKGKPRLVFQDLIDEIFTGYISKEILDE
                     IESTLSKPKFKLDDNFIQVVLSEIRDITILVKNKPIQNYLELRDRNDYHILESAFITN
                     VNYLITGDKNLLTLQKIKNFSIITPDEYLHLKEKNET"
     gene            complement(36227..36472)
                     /locus_tag="PCACEJNI_00036"
     CDS             complement(36227..36472)
                     /locus_tag="PCACEJNI_00036"
                     /inference="ab initio prediction:Prodigal:2.6"
                     /codon_start=1
                     /transl_table=11
                     /product="hypothetical protein"
                     /protein_id="X:PCACEJNI_00036"
                     /translation="MNQTVNISFEKALLKEIDKIAKREHRSRSELIREAARAYIEKKT
                     KWQVIFDFTSKVIDRSVISEKDVFNEIKSVRNKRNAS"
ORIGIN      
        1 ttagggaacg tctcaaaggt atgcaacgtg atgggctatt ccagagatag cttctatcgt
       61 tttcaagagt tatacgagaa aggaggtgaa ctcgctctcc aggatctaag cagacgtaaa
      121 ccgaatccta agaatcgtat cgaacccgaa aaagaagagg cggtaaagaa gatggcgatc
      181 gactttccgg cttacggtca gcaaagagca tcgaatgaat tggatcatag tcgccctgct
      241 acggtaagaa gtgtatgggt tcgtcacgat ttggaaacct ttcaaaaaag actgaaagca
      301 ttagaagcgt tcatggccca aggagattct cccgtattaa ccgaatcaca agttttagtt
      361 ggatttagaa tctcgtattt ttccctcacc taacacttaa gattgttttt aaatatagta
      421 gtagggcatt cgttttcaag atatttagtg gagttaaaga agatgtaaaa agaaacagtc
      481 gtcttggata cgaagaatta ctactcggac acatgaatag aatacttggg ttagattgtt
      541 tcaaaaattt gaatatttgg tcctgcttta aaatgcagta aatcccgaat ttgcgttatt
      601 ttttaagtac cactattttt ttgtaaattc ggccgttaat aacttggtac tattctcatg
      661 cgtccgggta gtaaatcaaa gaactaattc ataaaaaaga aaatgaatct ttacaaatag
      721 aagtaatccc attattaaaa attagatgtc tgatatgaca aacccacacg accgtttaat
      781 ccgggaaact ctacaggaca aagaggacgc gatttccttt tttaaaaata gtttacccga
      841 aaaagtaatc gaacttttag acttaaaccg tttagaactg actcaatcta gttttatttc
      901 agaaaactta aaagaagaac aaacggatct actttttcag attccactga aatccggtaa
      961 aaaagcaaac gtctatctat tatttgaaca caaaagttat ttggatgaag cagtctttag
     1021 ccaactctta ggatatatat ctgcaatcta caagtctcag tttaagacgg ataaaagata
     1081 ttcagtggtg attccatttg tattctatca cggtgaaagg acttggactt taggaaatag
     1141 ttttcaagat agatttatac tttccaaaaa tgaagaggaa gtatttaaaa aatacattcc
     1201 agattttgaa ttagaattat ttgatctgtc gaaagtggat ctaagccgat tggaaagtat
     1261 cactctaaga gtcattttag gagtggttca aaaaatatgg gaaggggatg cttcattttt
     1321 aggttattta ggagaagtat ttgaactctt aacaggtcta aaaaacgaat cgaaaagggt
     1381 tgaaattttc caaaaactgt ttttgtatat atttaatgta agagagattg aaccgactga
     1441 aattacaagt ttactcagtc attcaaggta taatagggaa tacgaggatt tagccatgac
     1501 aacagctgaa aagttaattc aaaagggtga aatgaaaggc aaagttgaaa ctaaaattga
     1561 tattgccaga aacatgctat tagatggcgc cagtttagaa tatgtattaa agattaccag
     1621 acttaccgag caagagttaa aagaccacgg tcttttatga tccaattcac gaattgtaaa
     1681 tggaatatta gagatatata aaacacttat acacttaagt atttattcac aagggtaaaa
     1741 acgtttgggt attctataaa tttcttgcag gtctataaac atagtttctt tcatactttt
     1801 tcaagtcgtt accagattta tctgaacttt attatggtga atcatactct ttagctggat
     1861 ttagaatccg gattcttccc tcactttccc tcgaatttcc tcaacttaac aaactaagga
     1921 ttgtttttaa ataaagtagg gcattcgttt tcaagggtat agaaagaaac tttgttcttt
     1981 agctataatg atttggattt tcaagtttcg aaatatttta aagttcaaga agaagagaag
     2041 gcgaaagtct ttttgactaa gtatttcggc acaataaatg tacaatcttt gaatctattt
     2101 ccaaaatagg gtagcgtttc ctctattgat tgtcttgaat aaatttctcc gtcttcttta
     2161 accctttata cctgtctcga tgtttttgat atttaggtta gtggatctaa aatcccgttc
     2221 gcaatcatat tttgttttag gttttgatat tcttctttgg acaatagatc gaagtcgttt
     2281 ttaatattag gttttaacct tttaagactt acaaacttta cgatctgatc taaatcattt
     2341 tttgttgaag actgttttga aaaagatttt ttcttttgga tacttttctt tggtgaaatt
     2401 cgttttgaaa ttttcttttt tattttcttc attttaaatt tatcagaacg tttcattgac
     2461 atactcttat agtagtaatg tgttccaagg agcttctttt ctttagcccc agactacaat
     2521 atcaggatcg gcataaaatt cacattgatt acagtatggc tcttctaatg agatagatcc
     2581 atccgaacat tgaggacaat gatttgaatc aatcaatagc ttaatatctg taccgaatat
     2641 agaatcacat ttcgaacaac tttgattttt tcgtttaaaa tcccattcag cccaacagac
     2701 aggacagtag gaatgaggta tttctacaat attacccttt gcaagatatc ggttaaaagt
     2761 atctcctgct cggacaaaat acggttgctc tcctccatta caacttatgc caacttcgga
     2821 tattttaatt gcttgttccc tcgttgcatc gaatatatct aaagttaaat taaatgtgat
     2881 agaatattgt tcttgtaaat tttcagaaaa tttttgaagc gcaaccttaa tgaaatctag
     2941 tttccctgat tgatctaaag tgtcaaaaag atcgtcaact ttttccgaaa tactgtttac
     3001 ttccaaaaat ttctcgttat tcattctgaa ctttcctaaa aaatatcagt tcattctaac
     3061 taacatactc gaatggacaa gataaaattc taatctcttt tcaaatacaa acgaacaatc
     3121 tgttgaaagg atcattaaaa aaattatggt tttggagttt tcccagatgg gaagactgct
     3181 ctcatattga gagctccgtc ccaggtatgt cactttttcg aaatggaaaa gttaaaaact
     3241 ttaaagctca tagcttaagc gaatgagggg agcattgttc aagttttcat ttgtgcgaaa
     3301 ctttaaggac aatatcaaaa tcgaagttcc ttaattcgtt cttcgataaa ataaatcatg
     3361 aatatcaaaa gcgcgaagtt gttcttttac aatatttttc caaatgcttt tcaaggattg
     3421 tttagaaaaa atgttttcta attctttttt ccgaatatat ataaagcgct ttgaatgcat
     3481 taatatggaa aagtgttatt tatttctatg ccacataacg attgtatcct tcatagagat
     3541 ttcgcgagcg taagctcaat ccagcgtact caatacgctt tgtcttcaac tcgatggagc
     3601 cttgaatttt catgagagac tgcataagct ctttttcctc gcaatcaaat tctgtcattg
     3661 aagtcattaa aattgaacct tatctacgat cccgagagtg gagtcaaagt cgtgcgaatt
     3721 taaaagtttg tcgacattgg caaagcaggt caccatgcgt aattcagttt ggtttgcttc
     3781 tcaagtttaa ggccaagtga tggcagttca gttcaaaggc atttcgaaga taaacaaagt
     3841 gtgctgcatg acgtaaataa cctgtatcga ggtgcacctg gtcacagttt tcctcctttg
     3901 cgatctgaat gacgtgctta agaagtttat ccccgtagcc atgaccgtga aaatctcgct
     3961 tcgtaatcag atcgtcgata tataaaattt taccccaagc taacatatgg aaaaaacgaa
     4021 atccaatgca tgcaatagtt tctttatcca agcaaatagc atgaatacaa tacccctcag
     4081 agatctgctg caacaccatt tgtacaaata ctttcttgtc agtcaggtgc ggtctcagtt
     4141 ctagaaaagc gggatatgca ttttcgatat caaatataga gtcgattttt cgaatttgaa
     4201 gagattccat attaactaat cctcaaaatt gcaattctca tctcagagaa cagtcacgga
     4261 aaagtagcag gatgacaagc ttaataacct tacccacaag tatttggatt tcaaaataaa
     4321 tctgtcggaa ttacggtaga tcctctgtaa acttagttcc cacttttcca acgcgaccca
     4381 tagagagcgt tgtgttgagt tttccctatt tttgggtgga ggcggtaagg ttcggaaaat
     4441 ttttctctat cagaaaaaca tactttttgc aagtaaaaag actcattctt gtcggaactt
     4501 gaaaaatgtg cgtttttaat ccttctcatt ctaaaatcct attaacttgt gggtaaggtt
     4561 atggatgctg aaaactttct ccactcggga tcaggatatt tctttttaaa agaatcagaa
     4621 agcttattag cggcttcccc aataatttca atacttctaa caaaggtcgg cttaaggacg
     4681 ttgttaatta agaatgagcc tttatttgtt ttattaaact cttcttttaa gaaaagtatt
     4741 tctccgtgaa tatgtttaat ataatctaaa tcagacttca attaagatag actctttttc
     4801 aacggattgt ttaagggaac cggaaaaaga atcagaagtg agtagatcga ctttcacttc
     4861 taacaaaaaa gtaagattta tatagttatc aaaatttttc attccgcttt tgaaagtaat
     4921 gagaaagtca atatcacttt tcggatttgc atctttcctt gcgactgagc cgaaaatatg
     4981 aatagcctga acccccaaag aatctaactt tcttttgtga ctttgtagag attcctgaat
     5041 aattgtttta tctaaagaat caacggctat catagttcaa atctctctat ctctataatt
     5101 cttcaaaagt caaacaaagg acttttccga tttcttaatt tttttcaact ttttaacgta
     5161 attatataat tttgtagaga tttcgtatat acacctaaaa acaacagggg aaattaaatc
     5221 gacttttacc ttttatctct ttttcatcag gaacgatttg atagtcatcg ccaatagaaa
     5281 caggacctga aacaaattca ataaatagat gcttacattt cggatgaaca taatggcgat
     5341 ttttttatgg aatccgattc cttccatgac tgacttaatt tccggtgctc tcgaaataag
     5401 tggttcaact aagtctaagt caccggaacg ataggctcct tatgaataaa ttgaaacgac
     5461 ggccccaccg actaaaatcg aatgaatacc tttattcgcc aaatgccagc cgacaaatct
     5521 ccataattct tcttcgttga tactttccca atcaggttcg tccatacact ggctttcctt
     5581 tttctcttgg ccttcgtctt gttgaaaata tattttcttt ctcttcaatg attaaagaat
     5641 tataaaatat agacaaaatt tctttgattg gtttgacaaa aggggacttt tgattaaagg
     5701 caaatactct cgaacgccct acatttttcg ctacaagtat tcccgctttt tcaaaacgtt
     5761 caagctgaag ccttatcggt gttacagttt ttccgtagtc gtttgcgatt gcagatgagt
     5821 gaatctcgtt ataatgatat acatgtaata aaactcttga ggccgttaat tccatccagg
     5881 accatttttc gagcttatta ttcttttctg atcaactata atttagttat tatgagctat
     5941 tttttagtcg atttaaaaat ccccttttga agtttaaaga aaagaaatct gaatacctta
     6001 tcatatttgc ttaacttcca cgcgctcccg aagagcttgt atgcggatgc ggttgacacg
     6061 aggtttgaac gagccttcgc gaacgtcccg caaaccgaag tgacggagtt cacagtgaag
     6121 atcgccgaac gaggagacaa gttaagcata gtggattact tattcatact ttttggaagt
     6181 aaattaaatt caaatttttt tgaaacgttt ctgaatttat catccaaagt gcaaatagta
     6241 agatcttcag agatcatttt cctaatataa gtagcagtcg ctaaatgagt agcgtcaaga
     6301 gatttcaatt ctaaaatgtt tttatacttt ttgatttcca atcgtatatc agaatctaca
     6361 tttttcaaat tgatttgaga tagaaaatca ttaagtgtcg cctctgattc attaagccaa
     6421 accttaccca aatctttttt cttgatgtta tagaagagat ttaaagacct tgctgtttca
     6481 atttctagaa gaatcgagct aaactttttc tgttgggaat tgaaaatttc taagtacttt
     6541 tcaaaatgat tttcagaata cataatgttt agcaaaaaac tactatcgat atagagagcc
     6601 aattttattc tctctcttcg ttataaatag ttttccaagt gtttgaaatt tccgtccttg
     6661 aaatcccttt taaggattta actttaggga atttaatttc tttgaatttt ttagcaggaa
     6721 tgagagaatt attttcagta gcctctttga tatatagatc agttctattg tcagttttaa
     6781 gaattttttt gatttcagca atagggttgt ttctatcata gataataata gtttcacctt
     6841 tttttacgaa ttcaaggtaa ctgctaagat tgttttttag atctttaatt ccgatcgatt
     6901 tcatagtaaa atggtagtca ccgtagctac aatgtcaacc taataaattc gaaattgcgc
     6961 cattatgact ttcggaaata ttttcttcga accaaaacat cacaacaaac ctctgaaaaa
     7021 tctttgatta caattgaatc aatgaacttc tgctaaactt caacttccca aaaactgaag
     7081 tagtcacata aaagtagaca gccatttaag caatatttgt ctcaaattct tcagggctca
     7141 tataacctaa tgttgaatga agcctgaatt tattgtaata cacttcgata aaatcgaaga
     7201 gaagttcgcg gttctggagc gcgctaaacg cgcggaagaa ttggcacgaa gtttgagcga
     7261 atgccttgca agccgaggaa caaagcgaat gtgcaaagcc ggagtgagag tcgcgttagc
     7321 gatcttaacc tagttacgta aaaaccattg aaattttgtt ataatgtgac ataattatgt
     7381 tatgtcacaa ataactacta aaacccacac acaaacaaaa gaaaaatatg aagtaaagac
     7441 catagtagga ttagaatcat tagaagaatt gaaaaaagta aaagattttg tatccaaagt
     7501 ttatactgag tctggatatt cccattcctc gtggaaaaat atcaattacg atccttggtc
     7561 aacttggttt tatgtagaag attctaatga aattttagct gctatgagaa taatagaaaa
     7621 aaaaccagaa aacgtcattc cattagaagt tgcagtagtc tggggacaac caccccttaa
     7681 acaatacaaa gttaaagaag agaacgtagc agattggaat tcagtttcat ttttacctac
     7741 aagtaaaagc ggaagagctt gcactatcct tttcaaatct gtagctaaac attgtttaga
     7801 taagaattac tctatggttt atgggatgta caatccagat tcaaaaggaa tcgaaagaat
     7861 atattttaga gctggagttt ctcattccca aaaatatcca gatttgatgt attttcctgg
     7921 tttttacctc aatggagaat tttgtcaatt tagagttatt gaaatcagaa aagagtcttt
     7981 acaaaaaatt acatcatata taggttaaat atgagtaatt ttcatgaatt ctacaattat
     8041 ttataatata actattggat tttttctttt attccttgga tggtatgtat atcgaattcc
     8101 gtgtcaaaga attgttcaaa aatatttctt ttggttatgt gtctcaatag ctatttggag
     8161 actttgtttt ggattccgtt ttcttgtccc ttttgaattc cgagaaatta ttttaaattg
     8221 gatgctaatc cctattttat ttgctccata tttgttttat tcacttgtta ggtctttatt
     8281 tggaaacaat actattccaa gtcgtagaac tttttttata aattctatta tattctgtta
     8341 tttatttttt actgctgcta ctggtttagt tgcaaaaatt caagattact cttcatttac
     8401 ttatcaacct acttataatt atcatttaat tattgcatat tgtgctatct tcatttcctt
     8461 ttcttttaca atattagtaa aaaatgcctt tcaaagccgt ggggacctga gagttagagc
     8521 cttcctttta tcggttggaa ctttcatagc atttactgtt acaattcttt gtgtttatat
     8581 tcttccgttt tacggacatt tttattcctc tgaagctgta ttaggtcttc ttccatcatc
     8641 tattctttgg gcagtcgcaa tcttacacta tgatgctttt gaaataagag aaaaaatttt
     8701 agaaggtaaa cgtttgccat tactcaatag aattttttct tttcccgttc ttggattata
     8761 taatctactc gattctcctg aatatggatt caaactttta aacagtaaat ctatgtttac
     8821 cctaggtatt ttaattgaag actataaact tcgaaaatca acgaatttag atatagaaga
     8881 tatatctggt atccttgcaa atcggtacaa aaaaagaata cgttaagata cttatataca
     8941 atttaatttt ttaatttaga tatacttata atagaatact attcttcttt tttcttcaac
     9001 ctctttatca tatcttctat gacagctcta tccttggagc ctaaaactaa aatgtcttca
     9061 attatttttt tagctcctgg tactcgatct atttttcgta gtaactgaat atctgaattt
     9121 aatgcttcaa tttcttggga atttctttta tgttcctttt taattccatt tcctgttaaa
     9181 gtccatactt tcctaaatcc aaacttatat tcaattacca ttgcaactgg atctgatatt
     9241 tctctttctc cagaaataat gtttgatact tgctgtttag aaattccact tcttcaccga
     9301 atcggctttt tgttagtccg gtctcagaga ttatgaatgc aagtcttcca gattgtgttt
     9361 taagattgaa agtattcatt gggtattttt ttattgacaa tgtattcatt gaatacattg
     9421 tgttttctac cttaacttga ttgtaatcct aattataagg atatgtaaaa tgatagattt
     9481 taaagttagt gaatttattt tccgtctccc cattgtatta tcgccacttt tttataataa
     9541 acatagatct tttaagactt tttggacaat taattatttg aataagtatt ttgggaaaaa
     9601 atccagacag ttactacact taaataaatt aaaccgattt tggttccata ttaataaaag
     9661 aaataatcaa agacaaaact attttgaaaa taaatatttt ttgattcagt ggatgatcac
     9721 taaattttac gaattaatta gtgttcacat ttcactaaat aatctgttag tcgaattaac
     9781 ataaaggaac acatacttta tccctccccc tcaaaaaatc atcataaata tttactaaac
     9841 ttaaagtaag gaataatcat ggtaatcaat tattttaaaa taaaaccctt agacatcaca
     9901 gaatccgagt tagacgaata cgaaaaatac ataggcatac ctttacaaaa agaagacaga
     9961 gaagcaattt taaaatccac cgggtttcgt aaggcgatag ctatcaaaaa taaattaaga
    10021 ctcaactctt tcaatcattc cttttcggat gatttaaaaa gtaatgaaga gtttccaata
    10081 agataaattt tttaaaatca agatcatgtc caagttcctt tccatatttg atatatatac
    10141 agtcggaatt ttagattatg agaatttttt aaaattggga attatctatt ttcatgcttt
    10201 tggggttgtc attggatttt tattaggttt ctcgaaactt tattcaagcg atggttttag
    10261 taaatcctac ggttctattt tacaatccgc cgcgtttttt ctgattttaa ataatggtat
    10321 tttgatcgat caaggaattt tacgttatga tagtaggatt ttattcggtt cttattatgg
    10381 cttggttctt tattctagtt tggctgtaat agtctgtttc aactatttat tcgaatcttt
    10441 tgataatcct tggatttatt gtaaaagact tttagcgatc attccaatta cgattttatt
    10501 ttcttatttc attcctgttt attactttat atctttcatc gacattttag gaattgtgat
    10561 ttctattttt acttttgtct ggtctttgag aaaggtttta aatactaaaa aatctatttt
    10621 atattttaac ctcccctttc tttctttttt aatttctatt tgttttgttt ttgatttcat
    10681 aggtacgatt tatgataaga aggatttctt attctttgca gaattcattc cgggttttgt
    10741 gatttgttat gcacttgttt tagagcgttt tttcccttct ttatttaata agacggctac
    10801 gattccaaat tctaatataa ccaatgaaat tgaaaccatt ccagaggcca aagaaaccca
    10861 gaaaaacaaa tatccaccta gaaatatgtt agaaggagtc gacttagaaa aagttaatac
    10921 taagctaaat cattttttag attctaaagg ctttatagac gaagaactga gacttcctga
    10981 ttttgctgct gatttaggtc tttccactca tcaagcttct tactatctaa atcaatattt
    11041 gaatatgagc tttgctgatt tcctgcaatt ccatagaatc aacgaagtga aaaatatgat
    11101 acgtataaaa ttaaattata atcttttaac tattgcactg gaatgtggtt ttaattccgc
    11161 ttcttcgttt cacagagctt gtattaagtt tacaggtaaa tctcctcgag aacttaaaat
    11221 ttatattcaa tcaaacgaag attcaagtct tactattcta aaaaaaccaa aaatacaatc
    11281 gcattcttaa tttatatatc actcactttc gaaaacctat tctacttttt ttactatatt
    11341 attccattat ctcaatttct tgacttcact tcgatcgaaa cacgcaattt ttacaccaat
    11401 cgcggtataa gctgcacctg tggccgcaag accagttccc gcaatcgaac cacctaacat
    11461 cagtttatct ttttctaatt ctttgagatc tcgcagggtt tgtctccgtc cggttctggg
    11521 ttcggttcta cagttgcaat gatttcgact tcaggagcat tattattttc tattttctga
    11581 gtccaatctt tgggatttgg atacggtaac ttagcaggaa caacatttaa acgtatcgaa
    11641 tgattcggtg gaagatcgat caccttttct aattttacag tttgcttagg tgaattatta
    11701 tgaaaatata caaataaaaa ttcatatctt cgtttaccca atggagctgg cattcgataa
    11761 tcgcaacctt cataaaatct tacatcacgc atgccccagc ctatttcata tagtagaact
    11821 ttaaaattct ctaaccagta ttctctgtca ggattcagat taaagggtac attgataaaa
    11881 attctctctt catcccagta tccaataaat acataattcg gtaagccgga caaaggtttt
    11941 tcttctttgt ccgacacctt aatattaaac ttaacgtaat tgcgatctgt gttagtgatt
    12001 ggtttgtatg gcggcattcc aaagccagaa caatttaaat ttccaaatcc aaatgaaacc
    12061 aaaataaaaa ccttacataa ttttttaaaa tagtttcttt tcataatggc ccctcgcaag
    12121 tctttcctac atattcacca ccgcttataa gtaatccaat aggcaccgat ttaccgatgg
    12181 ctgctttaat tgcataacct gttacggatg cacttgcccc cttccaatct cctgttgcaa
    12241 tatcataagc taacaaatgc gatgttgcta tatccaaacc actaaatgga ccaaccacgg
    12301 gcacttcatt aaaatttacc caagctccag cgactgcatt tcctttagat gcagctacac
    12361 caagtacagc attcacttca agataaccat aatacgccat cgctgcaagt tgcccagcag
    12421 ttgcataaca agcccattta cgagcactct tctcatccca atgtatatta ttaaaactag
    12481 atttagaata accgcccgcc gcatacgctt gcattgtata aggacttaaa attgttccac
    12541 ttacaaagat cgccgctgct cccgctccta acccgatagg ctaatcactt taatacccga
    12601 ccttatcgtt gtttcttgga actcacttta atctctcgga tgtttcggta actcacaaat
    12661 cttgtcttcg tccggttctg ggttcggttc tacgctaatt ctaatcggga ctctcttttt
    12721 tttaaagtcc cgacttctaa ttacgttctc atcttcttca tcatcgtctt gcggaggtcc
    12781 gccaatatca aaaacaactc gaatcgaatg gtttggaggt acgtctattg ttttgacaag
    12841 agctgctgca cgatcaggat catttacgcc gaaggaaaat ttgtatttgg ttttaccaac
    12901 tggaatcggc attttgtatt cgcaaccttc cacaaatctt agagagttta ctccaacacg
    12961 ataatagagt gttcccggtt tgtaatatct ctgccaataa ctcatttcag gattgatcgt
    13021 tcgatattct tttaaattct taaaaaccct atctttcgtc caaatccaaa catgaaagcc
    13081 atacgaaaaa aacttccaat atctgtcttt gtcattcaaa agctgtttct cttcttcact
    13141 tcttttgttt tcaaatcgaa atcgaatata cgtattctct gatgttgtta tgggaacagg
    13201 ataataaccc tcataataat atcccgcaca agagaagaat actaatgaaa tcgataaaat
    13261 gagaaaaacg aatacaaatc tctttttaaa aactttcaat ttacccatcc tttgcatcct
    13321 ttttcaacct cgccccccac ctttaacccg gttttaattg caaagcctac aggaaatcct
    13381 ttgtcaaacg gtttcgccgc gtatccaatc gcatcaatcc ctgctccttt gtagttacct
    13441 gtagcaagtg aatataacgt aagttcgtag ctcatcaaat ctaaaacagt cgtgcctgga
    13501 actccaaatt gtggagtttt agcaaacgct tcatatgttt gataaacggc tgactcttca
    13561 gctgcccaac ccattgcact gataagtccc attcctccca tataaggacc agaggccaac
    13621 aacccaccaa aggttattgc ggcaccgtaa caacctccaa gcctagcgct cttctcatcc
    13681 caatgaatat tattaaaact agatttagat accccaccgg caagataacc ttgcaaagcg
    13741 taaggagaca aaatcgaacc gagtgccgcg cctgccgccg ctgctgcact cgcaaataag
    13801 actcccccca ctcctaatgc aacaccaatt gcaagcgcgc ccaaaccaat cgcggtataa
    13861 actgcacctg tggccgcaaa accagcaacg gtcgcaacgg ccaaagcagt acaaccaacg
    13921 ataaaagaag ccgctgtcaa tcccgccaaa gccacacccg ctaacgcaag acccgtcccc
    13981 gcaagcgcac cacctaacat cagtgcggtg gaggccgctg ctcccgctcc taaccccgat
    14041 aggccaatca cttcaatacc cgatgttaaa gacatactac ctacagctcc taccgtcgca
    14101 acacctgcac ccgccgttag taacgtcgta cttcctacca tattcaaagc tgctactcca
    14161 agacccgctc ccgcagccat cgtcatcatt ccaatggaag ccgcagcgcc acttatcgca
    14221 atgacagata acgcggttgt aaccgcaaaa accgctacta cggaagccac cgctgcagcc
    14281 gctccaatgg tgggaagtac aaacgtcgga aacgttacag cggcgatcgt acctacacct
    14341 attgaatgac cacttgggtc tgtgtgattg atcggattgc cttccgtata catatacaag
    14401 tccatcgaca tcgctctact cgtatctaag atactgtctg attgggtaaa tcttccgatc
    14461 attgaatcgt aatatctggc tttgtaataa taaagtcccg tgtctctgtc ttcttcttgg
    14521 cctgtgtatt tgtatctaaa tatatccggc ccttgagaat cgtttctttg cacttctccg
    14581 tatggtttgt aactcacatg agaaactccg ccccactccc ctccaccaag tctgttacca
    14641 tagccatcca taaccactgt aaccgatcct aaatgatctg tattaaaaaa tacgaatccg
    14701 tttactggac tacctcccaa aggaattccc gagttgccac tttgggtcgg ggttgtgtta
    14761 aaagacggag tccccgcagg tagtacaaga ggtgcaaaca accaaggtgg ggcgtcccct
    14821 cctccgcctt gtaaaagtcc gttacagttt gttacaaaca tcaacatcga taccattgtc
    14881 aaaggcgtta aaaatttcag ttgaatccct tcaatcacat caccactgtg taacaataca
    14941 aaacaaatcc ctaatattag taaaatcaaa attcccgata tgacacccaa tggattggtt
    15001 cgtagaaaat tacgaactaa tcccaacaaa gtcaagcttt tgtaatatat tccattcagc
    15061 tttccattca tttcaatctt ccattctgaa gaaaatggaa tcaaagccgt acttggattt
    15121 gttcttaaaa tcgccgtttg tgtcgtccat tgaccgatca gttccccacc accaccttta
    15181 aaatacaacg tatgttgagg agcagttcca gcttgatatg aaatctcata caatccgcca
    15241 agagagacca ctttgcttcc gtctatttgt ctgcttttga taattcgggt tccagtaaaa
    15301 tcatattcgt attcgatcgt tccttgttcg atcgtatcca ttctacgcat cttttgaaat
    15361 ccgtcatagc taagagttgc accgttacga gaaatcatat tcccgcttgc gtcgtatcca
    15421 aaatctccga tatatccagg acttgtcaca tgggtaaccg cgttagtatg tgcaggatcg
    15481 gtatagctaa atgttttgtc tcctttttgg agaattttac ccgtatctgt gtaaacgtag
    15541 ttctcggtac cgtatttgcc gcttgcctgt gttaaacgat tgagttcgtc ataagtaaag
    15601 ttttgagtcc tgctactatt catcttgtct tcaatttgag aaagattacc tttagaatca
    15661 taagaatagg ccacattttc atatacgttc acccctgatt ttgtaaccgt ttctaaagct
    15721 cttttcgtaa tcttgtcaac gtagatgtcc gtccagactc cgtttcctaa ttccttaatg
    15781 attttgacac gattcccctc gatcagcggt ccacgatacg agactaaggg atgttccgat
    15841 gttgatccgt catttggagt taaagtaatt ccgtttaaat atcccgattc tgaatacttg
    15901 tgattgattt tagttccttc cggatagatt acatcggtta ctttgttttg tagattgtat
    15961 cttttttcca aaagaagtac taaattgtct tcttgaggaa tcgttttttt aagaaccgtt
    16021 tggtttcctc taacatcgta agaaaattct gtcgtcccta attcatccgt tacccttgac
    16081 aatcttccga ttccattact cgaacttggt aaatcatatt cataattatg aatctgattt
    16141 ccacttgaag acgtagccgt cttacttaat accctaccta agacatcgta tgtcaaacta
    16201 accctggaac cgtttgcgta tctttcctcg attaaattcc cagatgtatc atattggtat
    16261 tggatcgttc cgctgtttgt gttgctaact gaagtttgtt ttccggaaaa atcgtaggaa
    16321 attaaagtct gtccgttttc aggatctaaa atcctggata cgtctccttt aagagtatat
    16381 ccatattgaa tcgttttacc gtttgacgtt ttactcagtg tttgccctaa tccgtttttc
    16441 acctcaatta atgtagaaat tatctccgag ccggatcttg tgacggttgt agtcgtatac
    16501 ccgttataca aaattgtagt ttcggttcct tcgttacttg ttacccgtat caaatcatga
    16561 tttccatcat actcgtaatc tttgattcca agggtttctt gaccttcgag gtgcggttct
    16621 atttttctta aaatcttacc cgccttgtct ttgtaagtcg cttcggttag tactaatccg
    16681 tttacaagac ttccccgttt gatcgttacg tcgtctttta gattcacaat ttcttccgac
    16741 caagataccg tattttcatc cgagttgtat gaggtttttg ccctcgcatt tgttatacta
    16801 ccggtatttg tatattcgat cgtttttgtc caatccaaag aaccgggaat ttttacggcc
    16861 acaactctac cgaacaaatc gtatttgttt tccataatat ttccgtttga gtccgtattt
    16921 gttaactcaa gaccgcgggt caaatcgtat gttttttgcg aaacgtgacc gaaagaattt
    16981 gtaactcgta tcggaaactt gtgaaccatt gtatcatatt caatattcag aatatttcct
    17041 cgaatatccc ttacttgagt cggatttccg taaccatcga agttaagaaa ttgggattcc
    17101 gaaaagacgt tcgtatcgat tttctcccga acaaaagaaa gaaaatttcc gttataaata
    17161 aattctttcc gagcagtcat ttgaccgtct ttgtaacttg tattcgacaa aggttttaat
    17221 gaaaaagaaa gtgggtcata aacggtaacg tctgaaaaac taaccccgtc tataacagaa
    17281 gtttttccgg ttggattgta atttgtatca tataaaaaag tggtattcac cgattgaaaa
    17341 agaattccgg aacgatagat cgattctgtt gtagaaacag gacggaccca aacggttccg
    17401 tttaataaaa tcgttttaga ataattttga gtactagaat gaatcacgtt cccggactta
    17461 cttatagtca atgacgtctc aagccccgcc aaatcgggat cagaatatcc aaacatacgc
    17521 actgtatttg ttccagttaa ggaatcaaaa gaagaaaccg tttcgtaacc aagtagagag
    17581 gattttctta aacctcctct aaaaaaacga ggagtactaa acgtataatc cgtttttgca
    17641 attaaatact cgctcgagcc gtcccaacca taagacgaaa ctgactttat tactggttcg
    17701 ggtgctaaaa aaggataaac gtttggtttt accggcgtta tcgcatttgg attgattctt
    17761 tgcccagctg gctgggagtt taaatggttt ttctttaaat catattcaat ttttgtaact
    17821 tgatggtaat ccgattcggt tccttgatag atgttttgga caagaccatc cggaactttc
    17881 ggttcaaaac gtaatatctc taaagttgta tttgatctaa aaggaacctg tctgataagt
    17941 atcgaaggta aaacaggatt gggacttggt gtccaatctg aataattttg aggattagaa
    18001 ctcactccca caagttctgt aactccgtct ccgttaaaat ctaaactttg taaaagtccg
    18061 ccagagttcc aagaataatc tgaaaataaa ggataataaa cccagccaga agaattgagt
    18121 cttgctagtc ttacgttgat ttgaccgttt tgataataaa ccaaatcggc tctaccgtct
    18181 ctgtttaaat ccgtaaactc tttcttgttt ttccaattgt tataccccat actagaaagg
    18241 gacgcacttt catccggtgt tggagtagga atcgccattt gattgttatc aatatcggtc
    18301 caggcgtaac tgtcgtccgg accaaaccaa acctgaattt gtacgataaa gaaaaaatag
    18361 cctatacgca atctatcggt ttcatcgtct tcgtttatgt ctacgtatgt gtcttgattc
    18421 ggcattacta aaataggaga agaataagat ccatttcccc ttcgaaactc tacaagataa
    18481 ccagtttccc cgcttctggt tactcggtcc attctcccat catgattaat atcatagttc
    18541 gcataaccat atgttccggg taaaaacgga tttccaatat cgtctaacaa cgatacgttg
    18601 tttatatact gccatatatt atccgtttga aaaatttttc cgttaaaatg atattgatgt
    18661 atataagttc cagaactcat cgtgataaaa tctaaataac cgtctccgtt tgtatccgca
    18721 aaaaatcggt ttccggattc cccaaagctt gtcccactct catttaaaat cgcgtctggg
    18781 cccgatacgg aaagcacatt cgtattacaa gataaaaacg ttacaatcag tcttctcgat
    18841 ccaggaagtc cttccattct gataaaatca ggaattccat ttttgtctaa gtccgcaaat
    18901 agttgaaatt ccaatccata gtccgaaaaa gaaagtgttt gagaatagtt taatgtattt
    18961 ccgtttgata gatatacttc gagtcccaga ctcgcattcg cttgaacaaa gtcagatagt
    19021 ccgtctccat tcatatcagc tacaaaatgt tttccccttt tatcctgtgt cggtggtaca
    19081 aaggaagtaa cgtttgcata cgaatcagaa aaattcggtc cccaataaat tcgtatcggc
    19141 actccagact tttcgaatat tagaaaatca gatttcccat ccccgttaaa atctccaggg
    19201 aaaattctac ccgtacttgt tagatttaga ggacttccaa gaggagaaga atcgatcggt
    19261 aacgtcgagt tcaaaacgtc accactcgtg cttaaatccg ttatgtaaaa tctctggtcg
    19321 tttttaggtc cgagaactcg aacatattca ggtatcgtat ctccgttgac atctaacgca
    19381 cctgcaaacg aggtctccac tccatttaca tgaacgtccc aaatattctg agtcgcccaa
    19441 ccacaaattg caatcgccca aggacctgca gtagccatac atccggcatt ggcagtacaa
    19501 agacaagccg tcacaccagt atcatacgca ctttgtagac cttcttggat cgttctaaag
    19561 gttaggctaa aaccgtccgc aagagaacga ttgatccaag gagaggacaa agaatcttcc
    19621 gaacgatttg tatatgttaa cgttaagggt tcatagttgg ctcttcgaat cgtttttaac
    19681 aatcgggaag tatcgtcata actataatca aaagaatatg attctgatct cgactccgat
    19741 ccgttttgat ccttcgcata tacgtctata ttagaaagat atttagaatg tttttgtctt
    19801 acattcgaat taaataaaac agatataaaa ccggaagttt cgtttgtata tcgaaaagag
    19861 attcgtccgt ttccatgcac atatacaatc gaagaaggca ataatagtcc atttaaaagt
    19921 ccttctgaat catacgatat atcatatccg ttcccaaatg ggtctcttac gctttttaat
    19981 ccccatgtga ttactttgcc ggtatctgga gactgtgcat aaattttaga atccgttgtg
    20041 gtcccgaaat gatattcggt tccgttcttt tcttcgatct tccaagcacc atctagtaac
    20101 cttgtaattt taagagaagt ttgagttttg gaataataga atccgtttga atccgaaata
    20161 aattctcctc ccattgtaga aatgaatctt gtattacttt cagaccaacc ataagaagaa
    20221 ttcacctgca cgatggggat tccttccagt gaaaaacttt ttcccaatat cccaccatcc
    20281 aaaggtgaag agtagtaacg aatggttaat ttaggaacga catcgcccgc accgggtgga
    20341 acaataattg gatacgaaaa cgaagttttc ccaaaagaat ccacattcag ttttggcatc
    20401 gtctgaggaa tgacagattc ttccgacgga agcgataaag agaaaaattt tcgaattcct
    20461 gataacaaac taaaattgaa taaaaacaaa aacgatacac ttaagaaaaa aaatccgaca
    20521 taacgtttca tataaagatt tcccggttct tttattcaca aatcgtaatc ctttgttagt
    20581 tgtttttcgc ctaacaaatt ctttaatttg tgataccagg ccacaaatat agtaactagc
    20641 ggtttctagg aagacttttt tcacttttct aggaaatata aagttattat gttataacct
    20701 acctattaac ttatcaaaaa atttttataa tatgaaaaac ttttaatttc atcaaatttg
    20761 caaaaaatat ttatctattt acaagattaa catacttcaa acttctggat cataattttt
    20821 caagagatta taatatgaca aaaaaactaa tacgttatat tctatttttt gcatgtattg
    20881 ggacctttaa atctggttta tttgcttccg aacttcttct taaatcagga gaagcttttt
    20941 taatcgaaga agtaaatgaa agtgcggacg tagtgaacgt ccggtggaaa ggtagacagt
    21001 ttagaattcc aaaatcggag attcaaagaa ttgattattc taaaaaagga ccagagtctt
    21061 cttacaatta ttccgaattc cgtttaacgg atggtagtca agttcgtgga attattgtag
    21121 aaactaaaaa agacaaatta gtttttcgaa ccgaattagg atttgtagaa atagaaaaat
    21181 ctaaaattca aaatttaaac gaaaactctt tagaaaaaga aagtccaaac ttacctgaca
    21241 aatatctttc gggtagatcc ggtgaaaatc tactctatgt aggtggaagt attttatttc
    21301 aaactacaac cggaccttct cacaaaacga atccgggggc cggtggtgct ggtcttttta
    21361 tcgaaaaagg ttttatcaat catcctttat ggtttttcgg ttttctttct gaatactcag
    21421 tggctccagg cgcacaaggt tctatttctt tttggaatca atccttatat gtaggaaaac
    21481 aattgggggc ttctgctcct tactttttgt ttggaggggg aataacttcc gttcaatgga
    21541 aaaacgattc tcgttctttg aacggaaccg atccggaact tttaggtgaa ttgggttggg
    21601 cttgggaatt taacaacggt tctcgtttgc gtcttggaat tcgttctcag tgtacattag
    21661 aatctggaga ttctttttgt agatccggga ttcgtatctc ttgggggatt ttgttatgat
    21721 tttagttttt aatattttga tattccttct tacttttatc ttttccaact gtctcaattc
    21781 tcctttgtct aatattcacg atgcgcaaaa tgaaaaagta accttggcct ttgtttccca
    21841 aattggtccc cgttcggcaa caatcacttg ggaatgttct cattctcttc ccggttccat
    21901 tttgtatgga aagtcaggtt tggaatcggt tgtgactagt ttagaaaatt ctaaagttca
    21961 ttccatgaca cttcccaatt tagaatccaa tacggattat ttagcctttg ttttttgttc
    22021 tagtaccaca gacaaactac aaagtattcc acttactttt aaaacttgga tcagtgattt
    22081 tccaaataga acccgtggtc tttgggttat aggcgggatg ggtgcggacg catcccccgt
    22141 aagagaaatt gatttttttg atccggttac ttctacttgg tatccttccg caacttcaat
    22201 tcctacccct agagtttttg caaacatagt ctctcacaaa aataaaatct atgtcatcgg
    22261 tggaatggaa aaacaaggaa tcaattacgt agcttctaaa aaaaccgaag cgtatgatcc
    22321 gtatttagat cagtggacta cactttcaga tatgccggta gccaatcaag gaggagtcat
    22381 tgcttctgtg ggagaagaaa tatttatcat ttccggtacg accacaaacg atatgactac
    22441 aggtactatt ttaaatacag tttctcgttt ggctcctgga atcggacaaa atggcctttg
    22501 gcaaaattat ctttctttaa ccgctatctt ttcacgagta gacatgtccg gttgtggatt
    22561 aaacggtaat atctttttta caggtggaag atttacaaac gacggaacac ctcaggcaac
    22621 ttcggattct ttttctcctt cgatcaattc tacttccgcc gccggtgaac cttctatcac
    22681 aatcgcaaga cacggagccg gttctacttg tgtaaaacct ttaaactccg atccctatcc
    22741 tactgatcca gaatggatcg cggttatcgg aggatctacc ggaacaagta cactccaacc
    22801 gattacatct attactacat ccaatcgtac cgacttctat caaaatggta cggttgcttt
    22861 tgcgattggt cctattttac ccgttgccgt ttattttcca ggggtagaag cttcttacga
    22921 aactagaaag ttattcgttt ttggtggtgc ttctgcactg aacattccta ccgattctgt
    22981 ttattctatc ggtcttcaaa acccaattgc cagtaattgg tctttagatt ctcttaaaat
    23041 gcctcgggct cgttatgctc acaaagtaat tcgtatcgac aggtaaaaaa actatatgaa
    23101 atctatattt caaatcttta tatattctat ttttttaata ttagttattt caactaaaaa
    23161 catcttttca gacgaaatgt cgggaggtca cgaaaatgct aaaatgttta tcgaagaaaa
    23221 aagatacata gaagcggaaa agttagccat ttctttactt actaacaatc cttctgatgt
    23281 aaccgctgaa tatattctta cttctgcttg ggttggttta ggtagggaag aagctaaaaa
    23341 aggaaatctt gataaagcaa tcgaactttt acaaaaagca cgtcaaaaat ggccctttga
    23401 tcaggactta aaaaaagaaa ttgaattact aggaaatatt tcttctaaaa aaaatattcc
    23461 atccaactct tctcaaaatc gtaaaacaaa cggctcacaa accgtcattc ttttagattc
    23521 agaattattt cgttccatcg atgatctaaa gtcggaactc cattctacaa ttgttagtct
    23581 caaagatact cattcctaca acaaagaaca agaatccttt tctaaaaaag aaattctctt
    23641 tctgggtttg attttgatct ttacgttggt ttcttctctt aatctttatt tcacttttct
    23701 tttgtggaag aggaaataat aatatgtata catatatatg gtaaacatga gttacgtcat
    23761 tcttttaatt gaatattgag ttatcaccag ccctaccctt ttggaatttg tttgtacaat
    23821 cgtagtttgt tgtagtttcc acatttaaga agtcgatcta tgatgtttaa gatttcattt
    23881 ttttttagaa tcataagatc tttacgccgc aacgttgaat ttatttttac cttcctcaaa
    23941 ctgtagagcg ataacccttt ggggatggct ataaaagtaa tcacgtatgt gatttttcaa
    24001 tctttctgga agtgggtcat agattacaat tttctctaaa tcgtaactga ttcttagttt
    24061 acgtatctct tctaagtcag gtcgatttag tttcagagaa gaatggctca tgaactcatg
    24121 aattacttta tctactggca tgtagtcagg gaatctttta atctcctggt cctcttgatc
    24181 aaccggtatg gatgattctt gattcggttg ggtttgattt tcctgattac ttggattcga
    24241 ttttttactt gagttaaaat tctgttcttt ctcttgcaat tcttctttta cgaattttat
    24301 ttctgtttta agttttactt cttcattgaa gtatttagaa acaatcattt tgagagaatc
    24361 gtttatttcc cctattatat ataacccttc attttcgaat ttgactctaa actgtttaag
    24421 actttcatta ctagttttag aaagtctttc cttggcccaa actaagaatc cttcccaggt
    24481 aggttcattt ttgaacggat caattacttt actttcggtt tttacttctt ttttattttc
    24541 cgtgactaaa gggtctttac ttcccacttg tgtaagtagg ttatatgtgt tttttataat
    24601 gtccttgtaa gagtaactag aggctatgtt tacagggatt gttccccaaa aacggtctgc
    24661 tttatattcc tctgatctcc gaatatgaat taatttcctt agcgtttcta aaatcgcttc
    24721 tgggttttcc ggttcgacct ttttccagga tttgatttta gcattttcct tttccgggtt
    24781 gtggtcatat cccccccact ctttcagtat gaggttttta gaatgttcaa gaatattctc
    24841 ccaagtaatt ttagaaagag aagaagtttg tactttcttt ttgttatttg tttggtttgt
    24901 actttggtta ctagaacaaa accccgtacg tttgtacggg gataccccgt actcttcgat
    24961 gcccctacct aggccgctaa tactaggtgg attagaattt ttatcttggg cttttaaaag
    25021 attatattga tttctttcta acacaactgc atcatgtaga ctagagttta gtatcctata
    25081 gttaccatgg aatatttttg cattaaggta accctctctt atcatttcgc gaatatattt
    25141 agaaactgtt gtttctgcta attttactgc ttttccaaga gttttgtttt tggcggtaca
    25201 tccaccaagt ccattaattc ttcccgaaat atcaagttct gtgattttag acagtagctg
    25261 tcttttggcc ctgggaagtg gtagtgattc gatagcatga gctatcacca aagcgtaatg
    25321 tacgacctcg gtcattttag tatcccttat tttaccatac ggacatactt cgggtgacgc
    25381 acggtaaagg ttagttttta ccctactctg ttaaaaatac ggggaactaa gggtcaggct
    25441 tggagccttt cggtaggtcc tcgattcgag atctattttg gcctgtgttg cagcggcctt
    25501 tatcttagtt atgtcgccta agatattttg gactagaaac atgtaccaga caaatgtcaa
    25561 gcaaaaaatg cgacataatt tattattttg gaataaaata taaagactga cctgcttcaa
    25621 ctgcaacata tccacaggtc ttttgatctc gaatcgcggt aaactttgat tcaatgtaat
    25681 cttacttcat acgaatttga gtacaagttt tttttgcttt ggaagagaaa attttaatat
    25741 atgaaattct catttgaatc ttgatttaat aataattcaa atgggaaacg atttcccatt
    25801 tgaattatag atgtttgaga tcgcttttaa gatcggatac tttgttgtta tatctttcgt
    25861 tttccctgtg taattcctct tcgatgaatt gtctgataaa atctagatgc atcttattga
    25921 atcctttttt gcttttgccg cttttcttaa aaatagtata aagcttcttc cctttagaat
    25981 atttataagc tgtttgtttg ggattgattt ctatttcgac gcgttgttct ggctggggta
    26041 aaccggtttc ttgtgttttt attaatctta cagcttcggc catattcttg cagcctttga
    26101 ctaattctct gtaagagtat attcttagat atgtactcgc agttcgtctg tcaaagccca
    26161 agtaggcttt gtttttttca atgtaaggaa taaaatttcc gtgtcctatt ttttgtttaa
    26221 cttcatgcaa atattcacca aaatcaatag agtttctaac agttcttttg tgggccatga
    26281 taactgattc atataaatcc tttaattggt ttatcgttgg atcaatggat ttagtttcat
    26341 ttggtaatgt tatattataa gtttcttttg tttgagatct tttgagagat tgtttaagta
    26401 gttctttttt agtgagttta tttttttcgg ccatttgaaa cctcgttagc taagattaaa
    26461 aaacgttcaa atgctttatg ctttttaggg tttaaaaatt ctccaagatt cgaagctgta
    26521 tgaactgcat tgtcatttat gttggcaaaa gcgctgacgt ttaaaccgtt atgttcacag
    26581 acttcaacaa gttcatctaa tttactatta gaaactcttg agggtactac agtaaatttg
    26641 atttttttct ttatcgtaga tttaatatct ttaaaaactt ttaggatgtc gtcagttccg
    26701 tctatactcc aagagccata ctcaattgga gaaatcacat gatctgcaga atgtaatgcg
    26761 gcaattaaaa ctacatttac tacgttatga aggtccaata aaacaaattc ataattgaga
    26821 gatcttagga gtttttcaaa gcgatattta agattgagat catcataaaa atcgatgtct
    26881 acttttttaa gcctttcaat agcaggaata aaatctaatc cggatgtgga ttttatgata
    26941 tatctttcgt aactatcatc atcgaacaac attttatagg aatttttggt gattgcgtcc
    27001 gcctcatttt tttgaaaatg agtaaacata aatttactaa gactccgatt gaaatcgtag
    27061 tcgactacta gaactttttt gcctaaatgc actaatgttt gtgctaaata aatcgttgtt
    27121 gtggtctttc caactccgcc tttccctgag cagatcggta ttattttcat aatttaaaaa
    27181 acaaaaagta gaaaatttga gaaagcgcaa aatgaaaaaa agtgtaaaaa aataaagtaa
    27241 aattagctat tttcaaatga gaaacaaatt tcccatttga aaacctgatt aaaaattaaa
    27301 tgatacttat gcattgtaaa ttctcatatt ttcactaatt agttaggttt ctctttaatt
    27361 gtgtttaaga agatctgtag aatcagaaaa tattgtttga tgattgtatg aaattgtgaa
    27421 atagctttat tgaaaatgat ctacaaatcc ataaagttaa atgacatgat agtcttcaaa
    27481 aaggctaaaa ttctgagtta ggctcaattt gtataaacaa ttcttaattt ttgttactat
    27541 tttcttacgc cgaaatctcg ttccatatca aaaaactccc tgttacacaa acttagaagc
    27601 caagaaaacg aagaactctt gaataatttt cttttgaaca gaggaagggg tttctggtaa
    27661 tttttcgata gaatctaaca caccgtaaga gtcgagctta gaaatgagtt ttagtctttt
    27721 ttgcatttcg actaattgag cagaatcttt gagtttcatt tgaccttttc cagaaagaac
    27781 ccaatgatcg tcgtaacctt taagtcttaa aatgattaaa atagacttag ggatagcaag
    27841 agtgccgttt ttgtatttgt aataagtgga acgatcgaca cccaattcca cggccatcct
    27901 gctgtgactc agttttaggt cgtcgtcaat agcggaaagt ctttcaaaaa gtgtagacac
    27961 aagcagtctc cataggagac agagaaatat aaaataagtc tctgtcagct acaatttaag
    28021 aattttcgcc taaccctgtg aagaggactg gaattatttt aaaaacaaaa aacgtcctaa
    28081 actgggatga gaataagaat gaaattggag attccaaaag ttattacgat ttaaaataga
    28141 agtgtagggg acaaggatag agttatctca agataaactt tgaatcccaa ataaaacgta
    28201 gtttcccaca ttcttgaata aactaaaaca tctcagtttt gattgcatat tcaaggtgat
    28261 cgttttgaaa ctctctaaaa ccattttcga attagattca aatttagaaa atttctgtaa
    28321 ctttccaaaa tgaccataaa ttttatttct gttttcaaac ctccaaatag taaaaaatga
    28381 agctattttt tcgtaattta gagagttcat actcaggtct tggaactaat ataagaacta
    28441 attttaaatt attatatttt atttaaaaat gggttttagt gtattttaaa taaaattaaa
    28501 aactccattt ttctttattg aatcgaaaca aaaagtagat atattttttc ccgataaaat
    28561 ggaaattcca attctctaac atgagtaacc acaagatttt tctgaacgat tgtgggtatt
    28621 ttattaaact cacaactttg taaaacactc cttcctaaac taggaaaccc aagacaggga
    28681 attcccgagt tggaaaacag attttagaaa aaatctaaaa tgtagaccga acaatttttt
    28741 accctttttt agatcaaatt cacgttaaac tcaacgcaaa gattgaatcc caaaatttac
    28801 cttaagattg aattttttta gaaatcaaac ttccgatatt cgtttttgtg ccaaagtgaa
    28861 aacggatcga gtaggattaa aaaacaaaaa gaaatgactt tggaaacgat atatcgtttc
    28921 tcccgccaac tttttagaaa catccagact caacttcaga ataacctaca acaagagaat
    28981 agtatatgaa tgatactcca agagtctttc gggtacaaaa agaccgaaac tttacaatcg
    29041 taaaaaataa ctttatcgat gatgctcgtt taagtatgaa agcgacagca atcctacttc
    29101 ttgccctccg ttatccagac cactggcgaa tgtcggtaaa aacgatgtct aaattcaaaa
    29161 gcgacaaaga atcaagtatt gcatctgggt ttaaagaact agttaccttt ggatatgcag
    29221 aatttcgaaa aggaaaagat ccagtaactg gtagatttaa ttcgggatgg tatttttttg
    29281 aagagtctca aaagccggaa attccattcg aagtaaaacc aacagaaaat aagagaatag
    29341 aaaaacaaaa gggactcttt ttaaaagaag tcaaagaatc gaacataaaa gaaaatccgg
    29401 tcttggattt tccacaaccg gaaaatccag tgacggcaaa tccaggtctg gaaaatcaac
    29461 ccctatcaaa tactatatac caaggactat caaaacaaat actttctaat caaatattaa
    29521 atacttctag agaataccac cagcccgcac aaacgcacgt aaaagaactt ttagtagaag
    29581 tagaaacgaa aaaagaagaa aatcctagaa tcgatttacc acaactgact aatccactct
    29641 tggaaaaacc actaccggca aatccaagtc aggaaaatca acccctatca agtactatat
    29701 accaaggact atcaaaacaa gtactcttta aacaaatact aaatacttct agagagtacg
    29761 gcccgcctgc aaaaacgcac ctggaagaac aaaaacaaaa tttaaacaaa cctaaaccgt
    29821 tatcacgatt tcaatttcct gattcttggc ttacaaaatt ccaagactat tatttcaaag
    29881 aacatggaag tgaaatgggg caaccagact cagaactaaa agcattaaac tcactgtatg
    29941 aaatatccaa aggagattgg aacttgatcg aaagtaagat acaaacactg atccaactga
    30001 gaaaacaaga ttcccagttt tggtatgagc agtctttaag tcctgaatcg attactaagt
    30061 tttggtctag gttatttgta agaaaagtaa aacctactga caagaataca aaacgaaatg
    30121 aacaacaaaa taaatcaata cgaactgaat ccaaatgtaa cgagagtaag acgatccaaa
    30181 aaacacccat agaagagata aacaacttag atccctataa atgtttttta ggttggggta
    30241 agagtaagtt gcttaaatct caattagaat attacgaaca aaactcagat cctttcaaat
    30301 acgaaggaac taaaaagata ctctttgaaa aatttgtaaa cgaagtgtat ccgggtcttg
    30361 taagtaactc agaggtaaaa aagactacaa ttgaaaatag aaaggagagt gctgcatgag
    30421 cttctttaac tcaaccaacc aaaatgtaat aaagccgatt ttgtttaaaa aagaacaaga
    30481 cttgattctc aaagaccttt aaaaagatcg gatacttttt ttgtaagaga gaagggaggg
    30541 gaactcatgt atgtaaatcg attcgaatgt tggacggata aagaacagtt caatatatat
    30601 cagtgaaatt atgaaatggg gtagtatcag ctattttgag aaatgacgtt tttgtttaga
    30661 aagaatttgt tctatcttgt gatctaattc acgaattgaa aatggaacat taaagacata
    30721 taaaatactt ctgcatttag gtatttgttt ataatggtaa aaacgattga agattctatt
    30781 aatttcattc ctggtctata aaacatagtt tctgtcctac tttttcaagc cgttaccgga
    30841 ttctttcgaa ctttattact ctgaatcgca aattttagct ggatttagaa tctcgtattc
    30901 ttccctcact tttcctcgaa tttcctcacc taacaaactt aggttttgtt tttaaatata
    30961 gagtagtagg gcattctttt ttaaggatat agcaaagtta aagaagacgt taataaagca
    31021 ctcaaatcca aacagttaaa aagaagcggt cgcactactg gattgaatca aagaactaat
    31081 tcataaaaaa gaaaatgaat ctttacaaat aaaagtaatc tccattatta aaaataccat
    31141 gtctgatatg acaaacccac acgaccgttt aatccgggaa actttacagg acaaagagga
    31201 tgcgatttcc ttttttaaaa atagtttacc cgaaaaagta atcgaacttt tggatctaaa
    31261 cggattagaa ctgacacaat ctagttttat ttcagaaaat ttaaaagaag aacaaaccga
    31321 tctacttttt cagattccac tgaaatccgg taaaaaagca aacgtctatc tattatttga
    31381 acataaaagt tatttggatg aagcagtctt tagccaacta ttaggatata tatccgcaat
    31441 ctacaaatct cagtttaaga cggataaaag atattcagtg gtgattccat ttgtgttcta
    31501 tcacggtgaa aggacttgga ctttaggaaa tagttttcaa gatagattta tactttccaa
    31561 aaatgaagag gaagtattta aaaaatacat tccagatttt gaattagaat tatttgatct
    31621 gtcgaatgtg gatctaaacc gattggaaag tatcacccta agagtgattt taggagtggt
    31681 tcaaaaaata tgggaaggag atgcttcatt tttaggttat ttaggagaag tatttgaact
    31741 cttaacaagt ctaaaaaacg aatcgaaaag ggttgaaatt ttccaaaaac tgtttttgta
    31801 tatatttaat gtaagagaga tcgaaccgac tgaaattaca aacttactca gtcattctag
    31861 gtttaatagg gaatacgagg atttagccat gacaacagct gagaaattaa gaaaagaagg
    31921 tgaaataaaa ggtgaaatga aaggtgaact caaagggata atcaaaggta aaattgaaga
    31981 tgccaggata atgttcaaag aaggattcga attagatgta gttcttcgga taactggact
    32041 tacagaacaa gagttaaaag accatggtct tttatgatta tatccaaaaa gttggaaatt
    32101 aaagttcgag aactagaaga aaaaggctat agtttcatat atatcgaaga ttacgttaaa
    32161 ggtttttata aaggttattt cgaatctaaa atcaaaattg ccagaaatat gctattgaaa
    32221 ggttctagtt tagaatttgt tttaagtgtt actgggctta cagaacaaga attgaaagac
    32281 tatggagtgc atttagaaat ttgttcacaa gggtaaaaac gtttgaatat tctatcaatt
    32341 tcttgcaggt ttataagcat agtttctgtc ctactttttt agattgtttc cggattcttt
    32401 cgaacttgat tacgccgaat cacaagtttt agctggattt agaatctcat attcttccct
    32461 cgaatttcct cacaacaaac ttaggattgt ttttaaatga agtagggcat tcgtttttaa
    32521 gaatgtagaa agaacgtttt tctttagatg tgattatttg gaattcgaga tctagaaacg
    32581 ttttgaaact ttaagtagaa aacaaaagtc ttttatatct acaaatttcg gcacaatagt
    32641 gtactatctt tgaaccagat tttttggaga cgaaatatat cggttcaaaa aagatttgga
    32701 tctttatgga gtttttcgtt ttaaattctt tttgtaatga gtagaaaaga gagagtcggt
    32761 tttttggcct tatattgttt ccgatatttt acttttttaa aaaactcgga agtggggttt
    32821 tacagggttt ttcacatgca aaacccctgt ttcatcaaaa tcaagattac aagatcagga
    32881 taaacttctc ttattttccg atatttcatt tttgattatc tgagtttctt ttctcgggaa
    32941 ggtatttacg ttatcagaat tttttcgtct tgaatatcaa aacagaattg ttttaggaga
    33001 atggaaaaaa gttcactggt tagaatggaa agtatcgatt ggccttagta caatcaatta
    33061 gaaagtccag aaacaattcc aaagttattt gaaagaactc aaacaaatgc caagtgaaag
    33121 aggatagaat taaaattaca aagaaagatc cgtacgaagt ttttagagta gggtagtcaa
    33181 acttccaaaa ggacgtaagt ataaaatgga gttcaaatag attcgagact aggacttaaa
    33241 aaatcttaga actgtatatt ctttaggaaa caaaaaagat acaaacttta ttgaatcgta
    33301 gtagggaagt aggtttataa aaagtcagta ttttttattt aaagttccaa aatcaaacaa
    33361 ctcataacga taatactaag acccttctaa taaactaaag aacgttctaa atacgaagtc
    33421 ccattgaaac gattacgaac tgttcaatag ttttaaaatc cctctgtttt tagtgaatga
    33481 tcaggttttg attcaagttt ttttatttga acagaatcaa tttactttag tataaaaact
    33541 tagaatgagt ctccacagaa attctctcac ttctatgacc cttcgacaaa ataaaaatct
    33601 tagtcagtaa gatgtttatt cgattcatat caaaaaaaca ggccctttta tcaaaggaat
    33661 aggtttgttg taggaagaca gtaaaatctg acttttctta agaatctcta tccaggaaaa
    33721 aacgagccaa aacaggacaa tttgaaaaaa gtgatatttt ttaagaaagt aggtaatttc
    33781 taagaatatt caaaaagtag catgttcttt ctatagcttt gaatccattt tttaaagaaa
    33841 ttcgatttca ggaaatttca ggtcaaattt cgacccccta aaatcctgaa aatttgaggt
    33901 ttggaagtgg attttctttg ttttggatct tgaaaagaga aagtggaatc tctgggatca
    33961 aattttagat ttaggtaaaa catttataat cttaaaacaa tattcaaatg attcccagaa
    34021 acacaaagag ttagaagcta agttgaaata ttttcgatgc tctttcaaga gtaagtaggt
    34081 cgttcgatgt tggtagggta ggcatgttaa aatgaaataa ataatttcca tgataaaagg
    34141 acagtcaaaa ccgaattgtt tcctttagga acattcacct aaataaaagt ccttgtttca
    34201 taaaaaccaa aactctttaa atcaaaagat agtagtttgt tttgttgtag tcttaatagt
    34261 ttgaagagta ggcaaaattg tgagagagga aattggagga aaatggaggg aaaaattcgg
    34321 gagtaaaaac tgtatttaat tgcttaagac ttactatctt caagggatga ttaagaacca
    34381 tagatttggt tgtatgtgtt tatagtttta aaaaaagaga ttcctttctc ttttaagttt
    34441 tgaaacaaag ctaaaaaaca aagaccttcc agaaataaat ttgtaaggga gaagataaaa
    34501 gaccgaattg caaaaagtag tttcctcaaa atatctttcc agttaaaagt aaaacagaag
    34561 aaccaaacca atgtctaaaa acttttttcc attaaccaat gatttgatgt ttaagatctt
    34621 gttcgtcaaa gaaccggatc tactgatttc aatattaaac agtgtgttat ttacggatgg
    34681 ggaacatacg attcgaaaca ttaaaatact gaatccggag cttgtaggat cgtctccaaa
    34741 tgacaaacgt tcgtatttag atatacgtgc tcaagatgag gatggaaaaa tatttcatgt
    34801 agaaattcaa gtagctcatc agagctcttt cgtgaagaga agtttgtatt atctttcagg
    34861 actaattcgg gatcagttga accgaggttc tatgtattcc gatttgaagc cagtgtatca
    34921 gataaatata gttgactttg atttaattcc ttcggagaat tttcatagta agtttaaact
    34981 tagagaagag tctaatcctg acatcatttt aacagacgac gtagagattc attttttaga
    35041 gttgtgcaag tttgtcaaaa gagacgtaag ggaattaagg aataatttag agatctggtt
    35101 gtatgtgtta aaacatacgt ctgagttgga ggaagaagaa atgagaattt tagtagataa
    35161 aactccagat ttaagtaagg catttacaat cttagaacag tattcaaatg atcctcagaa
    35221 acgcaatgag ttagaagcaa agttaaaatc agaccgcgac tatgcgtatg acttggcggc
    35281 tcgttttgaa gcgggtgaac tacaagggat agaaaagggt gcagagaaag aaaagttaaa
    35341 atccgctcgt aagatgcttc agaaaggtat ggatgttgat atgatcttag aaatcactgg
    35401 tttgagtaaa aaggatctaa aagaccacgg gatgctataa cctataaagt tgagaacaga
    35461 ttactcactc agtattgaat acgaaggccg ttgtcagtat cttgtgatct aattcacgat
    35521 ttgtaaaata gaatattaaa gatatataaa atacttctgc atttaggttt ttattcacaa
    35581 gggtaaaaac gtttgaatat cctataaatt tcttgcaaag atatgaacat agtttctgtc
    35641 atactttttc aggttgcttt tcagattgtc tgaacttgat tacgtcaaat cacgaggttt
    35701 gagtgagcct tagcaaacgg ctcgcaagtt gagtgacaaa gcaatgtgtc gaagaccgca
    35761 ggagtccgaa cgggaatgtg gtattttgcg acacgaatgt cgctgaacta agtttcattt
    35821 ttttctttaa gatgcaaata ttcatccggg gtgattatgc taaaattctt aattttctgg
    35881 agagtcaata aatttttatc tccagttatt aagtagttca cattggttat aaatgcagat
    35941 tctaagatgt gataatcatt ccggtctctt aactccaaat aattctgaat aggtttgttt
    36001 tttacaagta ttgtaatatc tctaatttcg gataatacaa cctgaataaa attatcatct
    36061 aacttaaatt ttggtttaga aagggtagac tcaatttcat ctaatatttc tttcgaaata
    36121 tatcctgtaa aaatctcatc gattaaatct tggaaaacga gtctcggttt tcctttaaaa
    36181 agaatagcgg aaatgtagat attcgtatct aataatactt tcaacattaa gaagcgtttc
    36241 ttttgtttct gacggattta atttcattaa aaacgtcctt ttcggaaata acgcttcgat
    36301 caataacttt tgaagtgaaa tcaaagataa cttgccattt agtttttttc tcaatatatg
    36361 ctcgcgcagc ttcacgaatc aattctgatc gagatctatg ttctcttttt gcaattttat
    36421 caatttcttt taaaagtgcc ttttcaaagg aaatattaac agtctgattc acaatccact
    36481 attatataca aagattgtat gactgtcaac agcattttct taatcctgct ctttctctaa
    36541 cgccacacgg atgtggtgtt cctccgcaat tacgtctaac gaccgacgtt tgagtgagcc
    36601 ttagcgaacg tcttgcaaag caaatgtgcc ggaggccaag cgagagttgc gttagcaatc
    36661 tcgaagcgct aacctagtta cgaattattg gacacatttt tacgcagcat ttacttcaaa
    36721 ttgcacagga ctcacaaagt ctaatgacga atgagatctg tgtctattat aataaacttc
    36781 tatatgatca aaaagtaatt cttcggcttc ttgaatttta taaaagtaat tatattccat
    36841 ttctcttttc agagaaccaa agaaggactc agcaactgcg ttgtcccaac aattt
//
