# Supplementary material for: Horizontal transfer of the rfb cluster in Leptospira is a genetic determinant of serovar identity
Source: Life Sci Alliance. 2022 Dec 9;6(2):e202201480. doi: 10.26508/lsa.202201480 (PMC9736851; doi:10.26508/lsa.202201480)
Supplement: Supplementary file 8 [file LSA-2022-01480_Supplemental_Data_2.zip › Supp_Data_1-plasmid_sequences/Lbiflexa_Patoc_p74.gbk]

LOCUS       DOAPDJNC_1             74116 bp    DNA     linear       21-JAN-2022
DEFINITION  Genus species strain strain.
ACCESSION   
VERSION
KEYWORDS    .
SOURCE      Genus species
  ORGANISM  Genus species
            Unclassified.
COMMENT     Annotated using prokka 1.14.0 from
            https://github.com/tseemann/prokka.
FEATURES             Location/Qualifiers
     source          1..74116
                     /organism="Genus species"
                     /mol_type="genomic DNA"
                     /strain="strain"
     gene            346..1077
                     /gene="soj"
                     /locus_tag="DOAPDJNC_00001"
     CDS             346..1077
                     /gene="soj"
                     /locus_tag="DOAPDJNC_00001"
                     /EC_number="3.6.-.-"
                     /inference="ab initio prediction:Prodigal:2.6"
                     /inference="similar to AA sequence:UniProtKB:P37522"
                     /codon_start=1
                     /transl_table=11
                     /product="Sporulation initiation inhibitor protein Soj"
                     /protein_id="X:DOAPDJNC_00001"
                     /db_xref="COG:COG1192"
                     /translation="MKIITVANIKGGTSKSTTAIHLALALSKKGSTLAIDMDPQADLS
                     DFFFPEEPVEFFDSGNTLSVLNAETTLAESIKNSNNVDVLPSIIELSDLSYLASKDFS
                     IIPRLKNVLLKTKYDYVVIDTPGSGSSENITSYLPASVILVPVTPSKWAVRTVAQVLK
                     KVSEAERFDEQSKKKSVMILPSQWGTSQKQMDLLDKLRNIKSLKILEPIPKNDSIRDR
                     TETGKPLQEGSAPWKAFENLAEILK"
     gene            1106..1984
                     /gene="noc"
                     /locus_tag="DOAPDJNC_00002"
     CDS             1106..1984
                     /gene="noc"
                     /locus_tag="DOAPDJNC_00002"
                     /inference="ab initio prediction:Prodigal:2.6"
                     /inference="protein motif:HAMAP:MF_02015"
                     /codon_start=1
                     /transl_table=11
                     /product="Nucleoid occlusion protein"
                     /protein_id="X:DOAPDJNC_00002"
                     /translation="MKNKTNFNPADILSKASNRTSSLNPFLSSENAAQHQTIDIPIDL
                     IITENNPRKTFNETSIRELADSISQYGLLQPIVVRKKAGKYELINGERRYRAHKLLKS
                     KTIPAVVKNVEQIDITKLPEIKLVENLQREDLSESDLALSLQELKNRHKETNEQLAKR
                     ISKSAQWVKTKIAHAEILKETSLNSNVDKSHPIYQIPTSLFTEIAPLDVSNRKKAIDY
                     LIKGLEKKGDFPSRNDLREYVRPLKPTKQTKAKPKLSQLELKDLKSKLAKIKEKISVL
                     QNEKAILEETIRKYKK"
     gene            2515..3132
                     /locus_tag="DOAPDJNC_00003"
     CDS             2515..3132
                     /locus_tag="DOAPDJNC_00003"
                     /inference="ab initio prediction:Prodigal:2.6"
                     /codon_start=1
                     /transl_table=11
                     /product="hypothetical protein"
                     /protein_id="X:DOAPDJNC_00003"
                     /translation="MGLEKEPKMKTNRKGIWIPVWIENLNLSHSQTKLFAEIVSLYEN
                     GGCFASNRYFSEILGLKADTISRLITSLKQLGILEQTGFDGRRRFLKPILQFQPEALE
                     KNPSLTNVTISNKIQTTTANNSKPALDSSYVPSITVQLKNTVHTKTSFEEFKVWSEST
                     LSHSTHSKILHFTSPDSMEESLQRIWNQWMEKTKPKSNSFQVGIV"
     gene            3129..3317
                     /locus_tag="DOAPDJNC_00004"
     CDS             3129..3317
                     /locus_tag="DOAPDJNC_00004"
                     /inference="ab initio prediction:Prodigal:2.6"
                     /codon_start=1
                     /transl_table=11
                     /product="hypothetical protein"
                     /protein_id="X:DOAPDJNC_00004"
                     /translation="MKVYRHKKTGNLYLQLDEMKNCTNANDGQKMFFYTEYGKENPMK
                     FVREKSEFLEKFEEVKFL"
     gene            complement(3342..3848)
                     /locus_tag="DOAPDJNC_00005"
     CDS             complement(3342..3848)
                     /locus_tag="DOAPDJNC_00005"
                     /inference="ab initio prediction:Prodigal:2.6"
                     /codon_start=1
                     /transl_table=11
                     /product="hypothetical protein"
                     /protein_id="X:DOAPDJNC_00005"
                     /translation="MTDFSLREVAHLSGVSHAAVYRHFQHKDEVLEILSAIGFDRLAS
                     LQKKVAKDKKNPDEYFVKLGLVYIQFALKNPNYYKLMFQTKREKESKDLKRSKLKSYA
                     VLVHGCRFFLKAKKRKENHRSFALMSWSLVHGFSNLSLETNFPISEGKRLNQTQIELA
                     ETMLRFAT"
     gene            4022..4495
                     /locus_tag="DOAPDJNC_00006"
     CDS             4022..4495
                     /locus_tag="DOAPDJNC_00006"
                     /inference="ab initio prediction:Prodigal:2.6"
                     /codon_start=1
                     /transl_table=11
                     /product="hypothetical protein"
                     /protein_id="X:DOAPDJNC_00006"
                     /translation="MQTLSTQETQAILKEMTENFNHGGRKITVPPPIFVAMNAEIISY
                     TKGKSITVSFPVTEEQTNPMGMMQGGVIAAAFDNAFGPLSYLVAKRPTTTIDMNIQYI
                     RGVAVGQKVIVKADIEAKGFSTIHMVGEMRTEKDKLLATATTNLLILKIPGGLGE"
     gene            complement(4504..5112)
                     /locus_tag="DOAPDJNC_00007"
     CDS             complement(4504..5112)
                     /locus_tag="DOAPDJNC_00007"
                     /inference="ab initio prediction:Prodigal:2.6"
                     /codon_start=1
                     /transl_table=11
                     /product="hypothetical protein"
                     /protein_id="X:DOAPDJNC_00007"
                     /translation="MPVPQKIPNKSDNKKQLARERSTERILASAIVLFSKHGFAQTTM
                     EMIANHAKISKGLAYNYFKSKNQIFEQIIDSHLAKQERFYNNIPPNLSAKEYVREFFI
                     RSIQFAKEERKTMVLITVCLFQPSAVSLSKKMIENVERRFAPFKEAMRERFRAYGIKD
                     PDKEMIFIKTFLHGVIMSQHFNDTTMCTPTIIEMLLERYDSK"
     gene            5335..5532
                     /gene="ppnP"
                     /locus_tag="DOAPDJNC_00008"
     CDS             5335..5532
                     /gene="ppnP"
                     /locus_tag="DOAPDJNC_00008"
                     /EC_number="2.4.2.1"
                     /inference="ab initio prediction:Prodigal:2.6"
                     /inference="similar to AA sequence:UniProtKB:P0C037"
                     /codon_start=1
                     /transl_table=11
                     /product="Pyrimidine/purine nucleoside phosphorylase"
                     /protein_id="X:DOAPDJNC_00008"
                     /db_xref="COG:COG3123"
                     /translation="MLPGEYEFGADQKEIMEIQSGKLSVLLPGSETWLQINGQATFEV
                     PAGSKFKLKIETVTDYCCSYV"
     gene            complement(5523..5726)
                     /locus_tag="DOAPDJNC_00009"
     CDS             complement(5523..5726)
                     /locus_tag="DOAPDJNC_00009"
                     /inference="ab initio prediction:Prodigal:2.6"
                     /inference="similar to AA sequence:UniProtKB:Q8UIR1"
                     /note="UPF0339 protein Atu0232"
                     /codon_start=1
                     /transl_table=11
                     /product="hypothetical protein"
                     /protein_id="X:DOAPDJNC_00009"
                     /translation="MLFQGDTYMSAKFEIYKDKAGEFRFRLKAANGEIIASSEGYSSK
                     QACENGIKSVKTNAADAGIDDQT"
     gene            5836..7713
                     /locus_tag="DOAPDJNC_00010"
     CDS             5836..7713
                     /locus_tag="DOAPDJNC_00010"
                     /inference="ab initio prediction:Prodigal:2.6"
                     /codon_start=1
                     /transl_table=11
                     /product="hypothetical protein"
                     /protein_id="X:DOAPDJNC_00010"
                     /translation="MIQRDLLFNLWLLIVFLSITSCTSKLPERPIIQYSFQNLTLEQV
                     LSEDVVWSKPEEMKYNFGYWKRYVWVKFELINHSESPSQYILDIESPWVDEVILAWKS
                     LATVNTIEYRGSDSHTLKEIPHRNPVFSLDLSPNEKRIVYLKITNVGILSAPLRIWTR
                     NSFFDRVERDYIANGIYFGIIFALLLYNLLIFVSVKEKAYLFYCLYLTTLLINYALLG
                     GFFKQLLIPESYLNIKPYLYTSVNASLLFVGLFSLTFLNLKSLNPKLDRLILGSAVTI
                     GVFSVFSFFIPYHWMEISFIYTFPYFLLLLVSSGIYSYWKGVKSSQFFVLAWVTLFVG
                     VIVDSLTKASILPTTTFGRYGVQIGTAFEVILFSLALGRRLRFLLEENISSQNQLTTI
                     RKDLETARRIQMRILPAEVPKSHQFSAIVSYLPLYDIGGDFYDYFDSNENELGIVIAD
                     VTGHGVSAALDSSTVKIAFRNAKGFMHSPKQLMAEMNRFLCTSLNARFVSAAYFYFDF
                     DQMKLTFSSAGNPPLILIRDREVQSVECPGLLLGVKPDFSYEQNEILLKKGDRLLIFT
                     DGLYENLKPNEDMYSILFPEIRPIVGLAHHDFHQKLLERLSSVRTILKDDITFISLDI
                     V"
     gene            7802..9331
                     /locus_tag="DOAPDJNC_00011"
     CDS             7802..9331
                     /locus_tag="DOAPDJNC_00011"
                     /inference="ab initio prediction:Prodigal:2.6"
                     /codon_start=1
                     /transl_table=11
                     /product="hypothetical protein"
                     /protein_id="X:DOAPDJNC_00011"
                     /translation="MRIQSSFVDLKQIQFFGMILLFCIIPMACILFFPEVFYKEFPIE
                     SFVVFHNITEIFSIIVSFSIFGLGYSSYSQSRNTQTYFLSIGFLVIGLIDFMHTLGYK
                     GMPDFVTPNSGNKSTQFWLIARFITALVFIVAVYVKPNRRYSAFRGNLYIFVAFLFVG
                     FVYSLVIFNSHLIPDTYIHGVGLTQFKKNSELVIMLMLVVAIVLYSFSKSLHSDKQRQ
                     YFLSAFIICFFSELVFAVYTSVFDVFNVLGHVFKVVAFQFIYKAVFVSAINEPYEKLI
                     HSNVVLSKEIQENEEYAKVIQKSLKEKENLIGEIFHRTKNSMELVRSLLMIQSSDFPD
                     DQNIRKIVDNTSLKIQTMSLVHDHLYQNKDLSEIQVSDYLLSLTEMVKAMFPNKGKGV
                     EIQLEANQGVLLLDTAVPLGLIFTELLSNSLKYAFKDFANGKISIKFMIEGDRSHFEY
                     KDNGIGLPVSFDINDQKKLGLSLLKIIAEKQMGGTLSIDGTQGFSLQFDFPNNLYKRR
                     V"
     gene            complement(9311..10363)
                     /gene="hemS"
                     /locus_tag="DOAPDJNC_00012"
     CDS             complement(9311..10363)
                     /gene="hemS"
                     /locus_tag="DOAPDJNC_00012"
                     /inference="ab initio prediction:Prodigal:2.6"
                     /inference="similar to AA sequence:UniProtKB:P31517"
                     /codon_start=1
                     /transl_table=11
                     /product="Hemin transport protein HemS"
                     /protein_id="X:DOAPDJNC_00012"
                     /db_xref="COG:COG3720"
                     /translation="MNDTLKQKWETLKTEIPNLRIRDAAKHLNVSEVELLTTCIGQGV
                     KQLKPNFAEFLLETPKLGYVMALTRNESCVHERKGTYSNLSVNGQTALAVGEDIDLRI
                     FLKDWKFGFYVEDLKRDSITKSFQFFDPSGEAVHKIYKTEKSSDEGWEVLKDTFVDES
                     IPFTNDLVGRERKIETNDKNLIPKFLEEWSRLEDTHDFFTLLRKYDYSREFSLQSAEG
                     KFSYRISVNEFIELLNKVSKMDLEIMIFVGNPSIIQIHTGKIKNLQIMGPWFNVLDPI
                     FNLHLRTDQIQTSYVVNKPTRDGMVTSIELFDKEGNLILQMFGKRKPGIPQSKTWFEL
                     VHDSIGRENILNSSFI"
     gene            complement(10360..11139)
                     /gene="hmuV"
                     /locus_tag="DOAPDJNC_00013"
     CDS             complement(10360..11139)
                     /gene="hmuV"
                     /locus_tag="DOAPDJNC_00013"
                     /EC_number="3.6.3.-"
                     /inference="ab initio prediction:Prodigal:2.6"
                     /inference="similar to AA sequence:UniProtKB:O70014"
                     /codon_start=1
                     /transl_table=11
                     /product="Hemin import ATP-binding protein HmuV"
                     /protein_id="X:DOAPDJNC_00013"
                     /translation="MSLIGKNISYQIGNRLILEDISIEIKPGELHVLIGRNGAGKSTL
                     FHILCGDTKLQSGKVHCNEEEIESIPKTELAKLRAVFSQDTQINFPIPSEQIIALGRY
                     PHITDKLKNKEIVEACLDITSSTILKHQHYPTLSGGEKQKINFGRILAQVWETPPRYL
                     FLDEPVSAQDIPNQYQTLNICRHMANKGYAVFMILHDLNLASQYADRVTLIDKGKLIQ
                     SGTAEEVLTTKNLEIAFGIKTKILKTNEINFIIPEIIGGPI"
     gene            complement(11136..12119)
                     /gene="hmuU"
                     /locus_tag="DOAPDJNC_00014"
     CDS             complement(11136..12119)
                     /gene="hmuU"
                     /locus_tag="DOAPDJNC_00014"
                     /inference="ab initio prediction:Prodigal:2.6"
                     /inference="similar to AA sequence:UniProtKB:Q56992"
                     /codon_start=1
                     /transl_table=11
                     /product="Hemin transport system permease protein HmuU"
                     /protein_id="X:DOAPDJNC_00014"
                     /db_xref="COG:COG0609"
                     /translation="MKEKYFILFSVLFAILAAIISSQLGAMEITWTELLFADSIGSKV
                     FFELRIPRILLGILVGGSLAWSGALAQGLFRNPIVDPGLIGITAGCSLFASIAIVLGG
                     FIPFLHTIWSVVIFSFVGGMISCFIIFIFANTKGKTDIESILLSGIAVNSLCFSFIGI
                     LSYLASESQLRNLSLWNMGSLGGASWNLLQSFSIFYLLPIFVSPFLVKPLNVLILGER
                     EAGHLGVSVEILKTLMIVLIGISVGSCISLVGNIGFIGLAVPHIVRLAIGQDYRHLLY
                     ASYFLGGGLLCFADGICRVIIAPSEIPVGIVSALLGAPFFLNLILKRKQSL"
     gene            complement(12119..12985)
                     /gene="hmuT"
                     /locus_tag="DOAPDJNC_00015"
     CDS             complement(12119..12985)
                     /gene="hmuT"
                     /locus_tag="DOAPDJNC_00015"
                     /inference="ab initio prediction:Prodigal:2.6"
                     /inference="similar to AA sequence:UniProtKB:Q56991"
                     /codon_start=1
                     /transl_table=11
                     /product="Hemin-binding periplasmic protein HmuT"
                     /protein_id="X:DOAPDJNC_00015"
                     /db_xref="COG:COG4558"
                     /translation="MIQSQNQRTKISKSRLYLIPFLFVWLVTPLMPETKERIVSLHGT
                     ITEIVYALKANPSLVAIDSTSRYPKESTALPVVGYQRTLTTEGILSFKPNIVIGLETA
                     GPIQTLQNLRETGVQVTLFPDEFKLETPIDRVLAVGNLLGKKKEAESLVNQIRTQTQA
                     LQLKKTNVKVMFLYSRNPSSVFISGSGTAAHAMITLSGAKNAITEFSEYKPLTSEALV
                     KANPDIILMPESSAEGFGGTKAIWSINGIELTRAGKEKNIILVDDLLLLGFGPRLPQA
                     LKTLNEKWKQFE"
     gene            13113..13820
                     /locus_tag="DOAPDJNC_00016"
     CDS             13113..13820
                     /locus_tag="DOAPDJNC_00016"
                     /inference="ab initio prediction:Prodigal:2.6"
                     /codon_start=1
                     /transl_table=11
                     /product="hypothetical protein"
                     /protein_id="X:DOAPDJNC_00016"
                     /translation="MNLPNRIFKIGLLVSFSFLSIQCDDGDSQTETTVFLGLLAADAN
                     KRCETKIDASYTSGTYATLCTPQAGPGRFFRFEGMKALGENGYFYLFLGYSQTPTSST
                     PNASGQYSFVAGKSVSSPNPYVWFRNLEFGNYQGGQTASGANSNAFSLSTEQELCVSF
                     SGNTSAPTTYLWVTGVGGANCKNTATLQKENAIINYVGWPNAENVLSTSGQSFFRFSN
                     VSLLTASKIVVSSDSVL"
     gene            13882..14574
                     /locus_tag="DOAPDJNC_00017"
     CDS             13882..14574
                     /locus_tag="DOAPDJNC_00017"
                     /inference="ab initio prediction:Prodigal:2.6"
                     /codon_start=1
                     /transl_table=11
                     /product="hypothetical protein"
                     /protein_id="X:DOAPDJNC_00017"
                     /translation="MPRKKFILKTCFKYSILLIVSSFQIHCSMKPKSEDNSQALLFLL
                     SDENSTSLNCTSVPSNAVVTSGSFTTSANASSNCNWVYVSLKGNGVLADVNSQWDIAF
                     KRFNVATNSGTSGPGTGGACDSGQTNFSNAFNGSECTAVIDVKLTSSGGGPVSASQES
                     INPTMAAPLDLSPMPSGYGTWYSYSNGILTAKTKVFIVTGSDGAKYAVQFLDYYNAAG
                     TSGFPKFQWKKL"
     gene            14574..16955
                     /gene="btuB"
                     /locus_tag="DOAPDJNC_00018"
     CDS             14574..16955
                     /gene="btuB"
                     /locus_tag="DOAPDJNC_00018"
                     /inference="ab initio prediction:Prodigal:2.6"
                     /inference="protein motif:HAMAP:MF_01531"
                     /codon_start=1
                     /transl_table=11
                     /product="Vitamin B12 transporter BtuB"
                     /protein_id="X:DOAPDJNC_00018"
                     /translation="MKQSEFSNLMRVLSFIVFWSLVTLFSFQGIYPESKTDSIEDKTN
                     IITVTGTRRKNLLKDSTITTEVITRKDIDAMGARDLSQTLGNVPGIEVKPAQSGERGQ
                     TVRLQGLSAQNVLILVDGQRTTGRFSGSIDLTRFKAEDIERIEIVKGASSAIYGSDAI
                     AGVINIITKEAQDPLFAEFRSLGGAGSERYFGPYMEYRNYASVGAKSDNVSTLFTVGW
                     HKGEGYDLTPDATIGPRNGRYASLAPGYNPYTFETPLANQYILATRFPMYTPPLESTS
                     GSAFNDMNLSNKTVYRPTDNLIFTGQFYYRHLDQSAVDASPPRTIFDRRNKTHDFMGA
                     FNVDWIASQKINLNLNANYSRFQDLYVTDQRKADDLDSQQRTDNAVTEFRTRVDYKIS
                     ENHVTSVGAENLQDQISSARIAPDCRRTYPNLCYEDFNPLLTKGQSINGNAYRFRNAF
                     YLQDEWRVSDKPRIQIVPGIRYDHDSIYGGEWLPKLAIRYDVTDQFRIRVANGLGYRA
                     PSFQDLYFNFLNPGVGYRVVGNSDLKPELSRSYNFGWEWDITKRIWYSSNLFHNNVDN
                     LIGYRTNPVRDASGLMVYQTSNYQKAMTQGIESSINIRLTDIVTTGVGYTYTDSKDEL
                     TNLPLEGRGRHRWNLNLRVEEKSSGISLSVFAVVFGKQPYYCIKNSFWCNPDLPSNFD
                     SLETILNQESQSSIQNLFGTLPTVLSDYCAEKNISYCTTSPTYGYRMVNPYSNLNLRL
                     SQRFLGHFQWFVGVDNALDAWDLQYNPQRPKFYYFGLDGKFAFSDVKLKNGDS"
     gene            complement(16974..18776)
                     /gene="recD"
                     /locus_tag="DOAPDJNC_00019"
     CDS             complement(16974..18776)
                     /gene="recD"
                     /locus_tag="DOAPDJNC_00019"
                     /EC_number="3.1.11.5"
                     /inference="ab initio prediction:Prodigal:2.6"
                     /inference="protein motif:HAMAP:MF_01487"
                     /codon_start=1
                     /transl_table=11
                     /product="RecBCD enzyme subunit RecD"
                     /protein_id="X:DOAPDJNC_00019"
                     /translation="MKVIDEKIQSFLNSLYKLFPDWDTSLKDTIASLLVQSQSGDLYL
                     PITDDTTIDKMKDYFPFVIERTGKENRLYLQKSHSEKRNFESLLFTFLNHKTNQTKNT
                     TITADQIKTIISGLETESKIKLAEEQRETIQDVITSNFRVISGGPGTGKTTVVSFILM
                     AFDRLKLLPSMERIALVAPTGRASQRLTESIQRNLEKFQADPSLTSNFRGQTIHNLLK
                     INPTTNQAKFGEKRYLPYDFIIMDETSMVDLKLMNLFFSAIHFDTHIILLGDPNQLPS
                     VGQGEVLTDLITTLKNKKEFLSELNSNHRFSNDSEFSVFAEIVKQSFDTNSNTKPFPL
                     PKMITKSDLNLKHDFVWIQGDKKTKSTNGNHPEIHDWNIESMVPFLWETFYLHTANKT
                     SKFHWEPNALKDPKNKFIFESIVNEYRCLTILRNGYFGIEAIQGQILRYAKKQLTNPK
                     NEFHLKYRQLSKSFYFEGMPIIIQSNDPMRKLFNGDIGLVVSIHSELRAVFPIEDRLY
                     SFALDTLPDHEPAFFLTIHKSQGSEYKSILLYLPPMNVLDVDSENNLSILNRRILYTA
                     ITRAKERVILLGDFQTWEFGLQSFRKRYTGIHIP"
     gene            complement(18773..22396)
                     /gene="recB"
                     /locus_tag="DOAPDJNC_00020"
     CDS             complement(18773..22396)
                     /gene="recB"
                     /locus_tag="DOAPDJNC_00020"
                     /EC_number="3.1.11.5"
                     /inference="ab initio prediction:Prodigal:2.6"
                     /inference="protein motif:HAMAP:MF_01485"
                     /codon_start=1
                     /transl_table=11
                     /product="RecBCD enzyme subunit RecB"
                     /protein_id="X:DOAPDJNC_00020"
                     /translation="MDHPLVNHPNFIEASAGTGKTHLIMQMLGDVMTHDVTNHTKENR
                     LLQFLVLTFTEKAAGELKARLKLKILELYENGKHPEYYHYLRDLDQVTISTIHGFCNM
                     VLTEYPVETQNNPNVKLTSNEELIRKTFYDLKRSQWEGRDKESLANDILISNLKKKED
                     LVISSTSKLLADTKDYVFPEFVSLEECIHNANKSNLLGELITICEAFKGPTGEAIAAQ
                     GAKGSIPKWMENWSSLESFAKAIRNEDTKYIAKELKRISKLSRSLGKEGKASGFDYFL
                     LEGSTTIAKNLDAASVVLQGKIKSVVLSLKEIFPLGQLDYDGSIFLQNTVHELTSKTK
                     SIIENGEYLTYDQMILKVYDVIVRNPNQILIQSLRERFQVCILDEFQDTDKNQYQIFK
                     TLFLDKDTKSRMLFCIGDPKQSIYGFRGADIGIYLEASRDFEGSKSTLETNYRSTKEL
                     IHGLNTIFHDETKEWGETHFFPIEEPGSSKENYLYKKVSSPDIDTIKYKYVNPEESAI
                     HIFDFEERFPNVNKSRNIWAETIRNEIKRIQNKETSLLYNKKGEREIQEIKLKDIAIL
                     CGNKKETELVEFYLTKAGIPCSIYKQRGIYQSREADQIENLLECLQSSNSSQSYKKIL
                     FSDIFCIHPHEIQKFDEHSIDSYEKSLIDKWQRLIKENRYASFFRSVMDETKLFWLEG
                     NHTLEWERKRTNFRQIFQKLLEVQLKSNCGLLELLASLRELKQKKQSPEEEPLFDRET
                     EEDSVQILTIHASKGLEWPVVFLFYFGNRGTNLTNTEYPIEIETPEGKKRKWILDLWD
                     LNPEKEDEENHFLNEQKRLLYVALTRPNLRLYLPKLNWGRSKKEDSLPNSGYSQILYQ
                     ELIRIQTLQNQNPFLESSFVFRNPNEFSESQTINLQTSSVTQTKKPSFPILYPSEIKI
                     GRVLLQHSYTSLQANEKNLNVSQEEKKKELEETPDVEVSTTFELPSSAKVGNFLHKIL
                     ELCDFSTFQLEVDAILESPSWKWAYQKSFLRYPLEIEGKDAKIEHTVATLLKHAMTAK
                     IKLATGNSFSLSELKEEEKSAELKFHLFLQNLLKESGASLTDGFEHYLKGAIDLVFVK
                     DQKFYIVDYKSNLLPNNDYSSEAVANAVRDKGYLFQKSVYSFILFEYLKSLFGPDIAL
                     EKFGGVYYLFLRGMLGDNQTGIYSDLKHSDSVWTIEQFEGIKKEVMAYIRSASDQLEK
                     VYS"
     gene            complement(22399..25602)
                     /gene="recC"
                     /locus_tag="DOAPDJNC_00021"
     CDS             complement(22399..25602)
                     /gene="recC"
                     /locus_tag="DOAPDJNC_00021"
                     /EC_number="3.1.11.5"
                     /inference="ab initio prediction:Prodigal:2.6"
                     /inference="protein motif:HAMAP:MF_01486"
                     /codon_start=1
                     /transl_table=11
                     /product="RecBCD enzyme subunit RecC"
                     /protein_id="X:DOAPDJNC_00021"
                     /translation="MPLVVVPNTNLIPWLKLNIPKYNDSQLSINIEFTFLEKAILKMI
                     FTSLQIPAWAESVEFYDYNSFKKDCFRYLYENQTSLFQNHPEIKTYISELPKLYYLSD
                     LLTKYFKDYELNRSEWIHQWLGNEKSNIPNQLTSDPYWDLEKEIYLGTNDGGKKNLYY
                     YLNKGKDLSLQGNLHFFCLSNLSGTYINFLKTVSKNPNANLNIYIYQFHNGKVIGQNP
                     EKTKNYLSKFAKPQSYLAKEFSNLTKQKETSKYASGGMLAKLKSILLEEQVKEENYLN
                     DQTVRVWNAPSEYREMESIAHDILHKISTSKGNLSLLDFAILVPNTNDYKAAIEWVFH
                     GGIYTTQRIDETPTLQRLNYSLSDLVAKETSLLYKVFEILFQSFLNKRIQKDELIHLL
                     QNPLITGKNKIDSIDQTHSVIQLLDSLGSLYDENKEENPYTISFGVKRAVLSVMSDEA
                     TTWSHMGVITDPLAKEDSVLYLNLIWEEIKSLQSFFESEFLQLPINERFKAFQTKWNQ
                     FLKFSEETENERIYLTEWLGNIAKWCDTEWNHVTDFLQFLQLQTEEIFSNIPTQKGNY
                     LTEGITISLLQPMRPIPFSHIYIVGLGEGKFPGSKDVSRFNLRKNDSKPWDLNRIEIQ
                     ESLLWETILSAEDSITFSYVGKNTLEDKEFEPCSSLFEVMHSLGIERATEIPLTPYSR
                     FYDREILHSYDYSRNLKQYRSLNTDLPKPDFTSLEDLPLPHSEWKFKKQISIASIASA
                     FKNPILPYIKENLGFMEDEEETSLEEPFYFNALETFLFKSKFLPLFTESLAKEETWPW
                     DKDTIKQKINEFSAIAENKAEFPYGAFHLVTTETLLEELTEIAEVYKTLKGELFSNSN
                     GIQYLSSLSVGDTGLRTGFQLPTFVLDETQFITGEWENLIAIGDTYYWFYPKSFHGKP
                     EKANEYLKDYFGKMIYLFLSACLFQTIGKKLVIIPILSKQKEGNEILHFDSLTEKESA
                     EYIRNVVTLVNESPPMYVPNPGLNLFFAEMGMEHSLDDGHKLESAWKEYLEEESDQMI
                     EFESKHMKLSPYVKDLLHQFSFQKVYPLLLPLLKKGF"
     gene            complement(25948..27672)
                     /locus_tag="DOAPDJNC_00022"
     CDS             complement(25948..27672)
                     /locus_tag="DOAPDJNC_00022"
                     /inference="ab initio prediction:Prodigal:2.6"
                     /codon_start=1
                     /transl_table=11
                     /product="hypothetical protein"
                     /protein_id="X:DOAPDJNC_00022"
                     /translation="MKKQKNYLSLLLIVGNFLLVSCGGNGNQNGNKTSAILSVLNGQA
                     QNTEVTPEMLKQSNAATTRDIQTAFQNENDGSFTFNDNISFLSNDGVKITGNLFIPKS
                     GTGPYPAIIFVNSWALNEYEYIVPAAKLAKKGYVVFSYNTRGFGTSGGLINVAGPKDM
                     EDLSKGIDFLLANAPVNPSNIGIAGISYGAGISLLGLSKEPRIKTAVAMSGWGSLPDS
                     LYGNQSPRLVWGLLLVTAGYITGRMDPIIAENFQKLLDTRDVSTVLSWAKERSPNNFV
                     AELNASGKPVYISNNSQDNLFQPNQILPYFEQLTVPKKLDLNNGIHATAEIGGILGIN
                     NYVWTNAYDWFDYWLKGIQNGIMTKPKVTFQKRFSSDRVSYSAWPNPSKIEKTYHLRP
                     MGFFSPGKITTTANTSNGNDTILSGGTSATTGVPLLSEILDGAVSVPVKTNVNLIDRT
                     NAMVYLSDSLSSPLKLRGRTFYKGRINSSDYAPHVMVYLYEVDFWGTGKLISHGTATL
                     FNVKGKDVDLNVDLQAVAHDFPAGSRIGLAIDNIDPMYAVPKPVSLYTTTFKHSTSNA
                     STLKFESE"
     gene            27843..28931
                     /locus_tag="DOAPDJNC_00023"
     CDS             27843..28931
                     /locus_tag="DOAPDJNC_00023"
                     /inference="ab initio prediction:Prodigal:2.6"
                     /codon_start=1
                     /transl_table=11
                     /product="hypothetical protein"
                     /protein_id="X:DOAPDJNC_00023"
                     /translation="MSEFLGSWLQFGAWYHFVLGIGILVKEKGSKGFPFAMIAAFSGG
                     TLIIYAYRLFAGFEFEFSLLNHGYVPIIYLIPGSMQYTIEQFLSTEPVSIGRLQRLYP
                     TFLVMILLIGLQIFYPQVLEQSMNESFTGLPFSIPEYLALLGCLYWVISFVWMIYQYR
                     NILYRNPNEEAKLGVRVLGMILKGNITFASFILVSTVFRWNSGIYFTAGLATLMAVIA
                     FIGTEINHQLFKDILPGLRQSYRTSRILNLNLEKLQQDLDHLLKQEFVYREETINLSN
                     LSERLGIKDYQLSEYINAYLGMNFNRLVNEYRIAEVCKLIEENPKVNLLSLAYQVGFN
                     SKANFNVAFKSLKKMSPSEYAKSIAKSK"
     gene            complement(29011..32388)
                     /locus_tag="DOAPDJNC_00024"
     CDS             complement(29011..32388)
                     /locus_tag="DOAPDJNC_00024"
                     /inference="ab initio prediction:Prodigal:2.6"
                     /codon_start=1
                     /transl_table=11
                     /product="hypothetical protein"
                     /protein_id="X:DOAPDJNC_00024"
                     /translation="MKQPTQLNLQKSDLYSGNLKEIIIDRMLVFQSLRDKFQMAFDKI
                     KNKLDQKFLKEFESMYGFRPGKEILEWENVKNAYKSIMYEVADVWNMIDHHSAEEEEM
                     EEDEDGGFEYAISSVARLTKIKDPEEILSWLVGTYSGLMFLFNGSYAFASDGGGDTCW
                     INLLPNENESIEVNYYNHEIGELENLPYFSISHFIVENWNHESNESYDDDEEEEEFEE
                     EDAVPKLKEAILPSQIKDSTIKAFEKEATKLYEKKPIYHNSLDMFERSAWLLGHSYGD
                     PTYAFTEKLANAPSYALWEEEKEDIKKYPNLAAYWILHHFYLKNDDACRETIKLANKS
                     KGKIIPKISEHVIAYLDGKSKSLFNLPSDKLEKIRSLTFSNADPKQIEPKNIKLYNDS
                     LGLSNLNTISKKDLEARIKTEENLFKIIEEYPDDVNAHDILLKEISKKDPNLKKLIED
                     YFRERIGSAYNTWPYNPEKLDKRLSIAINAAFRQGLKYDAENKKAFCGITKTVGMLDD
                     DLAMVSFREAVRQLKQDDPRLEYVVEALINSEQGEANSILAEAAWRTFETLDNVKEIR
                     EKVQKEGPTLNNMFTVYTHLNEALQERILIMDEVSIQLIQKLFTYKDHLGYFGISAGN
                     AFSVCAHLDLKEHIELIARVVRNSFQIKGGDRNSYLELRQIINISEATLAWAKMEPEK
                     AKQELNEFFVKLEDSHYPGIAIDLRACYVAGLLLLEPDNNDYLSFAERILGNKGDQVR
                     VYGIIRWIRKQKVQRFKDHLWYHIYADPDPMVDYSWSYIEVEARRAWIVLTGEDAPEF
                     NTSDKYANSLSKNNSLLPEAILHPEKYSIQHVFQRIRETKYKHEDVIRYGGPWLVESL
                     RYSLDEYKYSGSYDRWEAIKALFFQGPGVYPYFLEILQFPYAAPSWKAHLLQFMRVME
                     PESLKWKKVLTMEGSEIKQLLEQPTPNWYVWTDLLAARLYLLDCESSFDTISQVISRR
                     LEITNHDSYYSSIYEESLGLRLPLLWRRFGKKGDDSIESHWKKAKKGSETYALLEMAA
                     RRKLEDQIPEMIAIKEPGILLTFYPEQREYGWHTWIHLAKETIRFGTNEFHLQSVLPD
                     SKTESSMPATETNLKTVWEMAHILGYTISKKKPKGKK"
     gene            complement(32385..33353)
                     /locus_tag="DOAPDJNC_00025"
     CDS             complement(32385..33353)
                     /locus_tag="DOAPDJNC_00025"
                     /inference="ab initio prediction:Prodigal:2.6"
                     /codon_start=1
                     /transl_table=11
                     /product="hypothetical protein"
                     /protein_id="X:DOAPDJNC_00025"
                     /translation="MLEVKTNITHNVKRDSIKTGFERILFERDHDGNLWIGSWNQSPI
                     LYKINETQITRFEFPIGTYLASDNPFDSNPNNVLFGSSNSVLFFKDNTFLSLPSPKLA
                     NPSPYQILNLGNYIYVIFANTSGRKQIHRWNGTNWEILNCDLEFQNLQNLKQIGNDKI
                     LVTEGNSEIAYILDQDGKLISEFAPSGAPMKVKVNSKKIFLFSDSKLEVRNSDGKLES
                     LLDLYDETMKSYFGSYLEFIDVFIQNESNLVLLLKERNKKPAKKHLLNFNLDTFTLTP
                     HALSEKLTPDLNLLQFEIDPSGEYWFKIFGNHYSESFITLNAELTK"
     gene            34048..34962
                     /gene="traC"
                     /locus_tag="DOAPDJNC_00026"
     CDS             34048..34962
                     /gene="traC"
                     /locus_tag="DOAPDJNC_00026"
                     /EC_number="2.7.7.-"
                     /inference="ab initio prediction:Prodigal:2.6"
                     /inference="similar to AA sequence:UniProtKB:P27190"
                     /codon_start=1
                     /transl_table=11
                     /product="DNA primase TraC"
                     /protein_id="X:DOAPDJNC_00026"
                     /translation="MKEKDAKKIIKKITYDVMEALKSGSLGQWVKPWQSFGFPWNAKT
                     YKTYGLLNSLWLTDSLEKFGYLYPVWAIEKQWKGLGYTIKGGESPRTEVLYPCRVRIP
                     IFSKKKSVISDSEEEQEETEIEYKSYSVHKAYPVLNISQVNVPKSDYDLFVRMTIPNA
                     PGNVEQFVQSIKHNWIESVGDQASYLIPLDTIRMPKKKYFRSEIDYWSTYLHELGHWT
                     GAFHRLNRDFSRGNRSYAFEELVAELCSAIFAGEFGFSGELQHREYIGSWVSILENNP
                     RAIIKAGYLAMEAVEYLKKEAKRGARAA"
     gene            35688..37010
                     /locus_tag="DOAPDJNC_00027"
     CDS             35688..37010
                     /locus_tag="DOAPDJNC_00027"
                     /inference="ab initio prediction:Prodigal:2.6"
                     /inference="similar to AA sequence:ISfinder:ISLbi1"
                     /codon_start=1
                     /transl_table=11
                     /product="ISNCY family transposase ISLbi1"
                     /protein_id="X:DOAPDJNC_00027"
                     /translation="MKQSKMVRSMLVQVFKEKYFWASKKEKSLILDQFVEATGFNRSY
                     ARTVLRKKKDNLIKLRPRKKRLSNYDDDVRFYLEKIWEILDRICGKRLVMALPDVLSK
                     LEQFKVFKIDKTTKEKLLSISSATVDRLLKLARKKLGRKGTSTTKQPKYLIDRIPIKT
                     FGEWKSSLPGFVQIDLVAHNGGNVFGGFYSTLAATDVCTGWTVCILVKDKTQFQMLKA
                     LIKLKKILPFPLLGILSDNGAEFINQTILTYAERNDIQFTRGRPYKKNDNPHIEQKNY
                     SVVRRNTGYLRIENQSQADIIRSLYQDLNTYNNYFLPVMILKEKHRIGSKAIRRYDEA
                     KSPYRRILARKDISKTIKASMKKIYEKLNIFELKNQVNHWQNEIVKIAAPIRNPIDKV
                     KVRRKKGIVHTIPKWRREVNSDTKNPFLERQRVEEMRRAAEQVWAKRK"
     gene            37307..37780
                     /locus_tag="DOAPDJNC_00028"
     CDS             37307..37780
                     /locus_tag="DOAPDJNC_00028"
                     /inference="ab initio prediction:Prodigal:2.6"
                     /codon_start=1
                     /transl_table=11
                     /product="hypothetical protein"
                     /protein_id="X:DOAPDJNC_00028"
                     /translation="MIESNDKKSFITKFLNHIQLGTEDELVLFNSRISFINITFWIFI
                     FAFLTALIIKPDYFSFYNIFTKSNILKFLNINKEDLKILLFLANFSVFVYIAYITRSR
                     KEKIESLFGLRILLDYMRVDESEFLKELKNIFPTLNEFELIEFTNAVFTKRLLKK"
     gene            37970..38857
                     /locus_tag="DOAPDJNC_00029"
     CDS             37970..38857
                     /locus_tag="DOAPDJNC_00029"
                     /inference="ab initio prediction:Prodigal:2.6"
                     /codon_start=1
                     /transl_table=11
                     /product="hypothetical protein"
                     /protein_id="X:DOAPDJNC_00029"
                     /translation="MKKRKILTLIILAISSLSINAEEVENNIKERKANHVYIRRNNGY
                     AAPNEFNMYNSFFPISFAYEIPSIQYNTFGFVRFIADSKFSIEGNFFEYKKTNSSFDR
                     INPYTDQISKGNLGTYYRSEQNLLLNYHLIENRIIFNLGIQRLQSDLSDGRFAFYNYN
                     FSQNFNGLTAGVLLESTRFYGFYISAGYRYSILNGFTDINHSIVTSARNFEFAQIKDN
                     PFTKYYATETKLIIGYEFTDSILLSLGFTDQSAKVVQNRSQIITSDSFSTILIRSNIE
                     YTAKNEYFGSTFASITYKY"
     gene            39010..41127
                     /locus_tag="DOAPDJNC_00030"
     CDS             39010..41127
                     /locus_tag="DOAPDJNC_00030"
                     /inference="ab initio prediction:Prodigal:2.6"
                     /codon_start=1
                     /transl_table=11
                     /product="hypothetical protein"
                     /protein_id="X:DOAPDJNC_00030"
                     /translation="MLPYQNLKMKLNDKIIYFIILERNSYLISPIDVRKTGLIEIPKL
                     PKNINQFLNAELFTKVTNDDMINPIIINFLYDDYQIDPEIINNFEHSLKVFIIGSQNE
                     IKLDFSKIVEPYIVGSLSNNFPAYLKDRIDNKLIFNNYEEFTSLLKAIIEILKSKNFD
                     FKFLPPNKEIDIEFSVHEFSVSILNFLIENQIYGNFWDGNPTKTLELKYTDRQENILN
                     HLTRNIILQLESQTSERKNIPPLIFCLPYNDFKGLKSNHTSYKEIFTKVRKLNSSSQR
                     SDYLFESDFAGDINDKQTQRIISLSANLTKLKLDFLDFASYLHASFRNSPIYRAPIIG
                     NEINKILSYLDPKNQTPNFQKIFYKLLTIFNKKISKIIDLSKLQKIVETFEIQFIAIS
                     DLPVEWLTVNEVPIAFQSDITRIPEKTHPSILANYVHNLHQRVTISEDIIKDTLIVFG
                     SLDDELRIGYEHFIKNPISSEIKISICNSKADLFFAINKYKPKIIIFDSHGSPNTEEY
                     TSNIKLGADLLTGNDVVAFGKFAPIIILSCCSTFPTMNYYNALPMAFLETGTISITST
                     FLPIGIGSAYMLYYRILNNLIEASNSPVHKNWLSFISHNIRTSAITLSIEHIILKFAK
                     KGRTIKYDIYRHLDLLVRLMKTDQRSSIYKNWAFEIANLFDKKYHKEIISLMNEKNMK
                     YENLYYTNIGRSDLIYFDSWLKR"
     gene            complement(41497..42291)
                     /locus_tag="DOAPDJNC_00031"
     CDS             complement(41497..42291)
                     /locus_tag="DOAPDJNC_00031"
                     /inference="ab initio prediction:Prodigal:2.6"
                     /codon_start=1
                     /transl_table=11
                     /product="hypothetical protein"
                     /protein_id="X:DOAPDJNC_00031"
                     /translation="MSSQSKIEWTDATWNPTRGCTKISAGCKHCYAETFSERFRGVQG
                     HPFEFGFDLRLVPEKLYEPIKWQTSKKIFVNSMSDLFHKDIPDDFIYKVFSIMKIADW
                     HIYQVLTKRPERMKLLFDSKLKEFSKLKHIWIGTSVENEKHGKPRIEILRKANVSVRF
                     LSIEPLLEDLGKVNLEKMDWVIVGGESGPKARLMESSWVESIQKQCKSENVPFFFKQW
                     GGVRKHLTGRVLKGQTFNAMPKFEIVIPPNRTGILDLLKEAKKVLV"
     gene            complement(42339..43448)
                     /locus_tag="DOAPDJNC_00032"
     CDS             complement(42339..43448)
                     /locus_tag="DOAPDJNC_00032"
                     /inference="ab initio prediction:Prodigal:2.6"
                     /codon_start=1
                     /transl_table=11
                     /product="hypothetical protein"
                     /protein_id="X:DOAPDJNC_00032"
                     /translation="MGKDLHKKTFDEGTYTKLNIFKSHLIEWLPVFLKTSHIKELNII
                     DAFSGPGFDLLGNKGSPLIIMDVIKLYLPNLSDKRINIFLNEFKKRKYEKLKNEINIL
                     LDTHEGLRKNVSVRIESKDFKSFFESIKSFLNQKIPNFLFLDQNGIKFITQDVFRYLV
                     NLEKTDFLFYISSSYLRRFGNKPEFSKYINISQEELRKRPFHEIHLEIVDFFQNMIPD
                     SLDDYWLYPFSIKKGGNVYGLIFGSRNILAADKFLSVAWGSNPINGTANFDIEQDEQK
                     SRENSEIPLFQYLHKQTKVQAFQNLISDRILSGEIKDNLILYVETLRSGHLPKHSREV
                     LINLKYKGKIIYDGNAPAVSYKAWRDKNIKNWRII"
     gene            complement(43454..48397)
                     /locus_tag="DOAPDJNC_00033"
     CDS             complement(43454..48397)
                     /locus_tag="DOAPDJNC_00033"
                     /inference="ab initio prediction:Prodigal:2.6"
                     /codon_start=1
                     /transl_table=11
                     /product="hypothetical protein"
                     /protein_id="X:DOAPDJNC_00033"
                     /translation="MKESLKKDIHSPLLSILFQFRNASKTEREKGTYFEELIQTYFRN
                     EPYYKDYYSDVWMYSDWAKLEGKDARDVGIDIVAKTRSTGEIHAIQCKFYDPDYKIQK
                     SDIDSFFTASGQKPFVKRIIVSTTNHWSEHAENALLNQTPPVTKIDLYHLENSAIDWS
                     KYQAKEKVCFKESKKLRDHQKEALVSVVGGLKTADRGKLIMACGTGKTFTSLKIAESV
                     AGRGKRVLFLVPSLSLLSQSLTEWTQESEIPLHSFAVCSDSEVGKKKDKNEDVVETIE
                     HELQYPATTDAKRLSEEFQKIHDDSHMSVVFSTYHSIDVLSEAQKKYKLGEFDLVICD
                     EAHRTTGATFESQEESHFVKVHDDKFLKATKRLYMTATPRIFGDIAKASAEKDNVTLC
                     SMDDETLFGKELYVINFSTAVSRELLVDYKVIVLAVDEDHVNARLQKLLADEDKQIKV
                     DDAAKIIGCWKALSKQGSKENSLREEDSMKRAVAFCQVINYQAGAKTHKVSSKVIANM
                     FAEVVRAYQEKEENPHPLLCEAEHVDGGMNAGEKEAKLQWLKSETEENVCRILSNVRC
                     LSEGVDVPALDAVLFLTPRNSQVDVVQSVGRVMRNAPGKKRGYVILPVVIPAGIEPHE
                     ALNDNKTYKVVWQVLQALRSHDDRFDAMVNKLEINGPDIHKMEVIAITDKIGKKKEKN
                     DGREKLARGGDSLGKTPNTKYPNSKEADQRGLQFEIGTIEMAIYAKVVQKCGNRQHWE
                     DWANDIAKIAGTHISRIKAIIGEPKNKKEIEAFHDFAEELRDDLNDSITDEEVVEMLA
                     QHLITKPVFDALFQNEEFTKQNAVSKAMDNILGILQEHHLEKERDTLQRFYESVKMRA
                     SGITNAEGRQKIILELYDKFFSNAFPKLSERLGIVYTPVEAVDFILHSVADVLQSEFG
                     LQFGDDSVQVLDPFTGTGTFLTRLMQSGLLTKEELIRKYKNGLHANEIVLLAYYIASI
                     NIESTYHTVTGEPYTPFGGMLLTDTFQLFEKDDMISHFLPDNSERRMKQKSQNVQVIV
                     CNPPYSAGQTSANDNNQNVKYPGLDSRIEATYAKHSKASLQKNLYDSYIRAIRWASDR
                     IGDSGVMGFITNASFIEANAMDGLRKCLQEEFSTLYIFHLRGNQRTSGELSRKEGGKL
                     FGSGSRAPIAITIFVKNPKAKESGKIFLHDIGDYLTREQKLEKLNVFGSIQGISFQVG
                     WTEIIPDKHDDWIGQRDDNFGEFISLGDKKDKMREVLFENYSLGISTNRDAWVYNFSK
                     DNLTNNIKKNINFYNLELDRYQKLNLSGSDNRQQDISNFVNLDSTKISWTVNLKNEIS
                     KGKQLKFESTSLRTGLYRPFTKEYIYFNRSLIERVLQIPKIFPDSKSENIVICVTGIG
                     STKEFSSLVSNTIPDLELISKSQCFPLYIYDTDESNSIEEPNEDGLFAKSKSTMDNKE
                     PKRRHAITDAGLNHFQEAYPKETITKEDIFYYVYGLLHSPTYREKYADNLSKELPRIP
                     RVKDPKDFWAFSKAGRSLAELHIGYEKVTPHPVKLVTTKTKLLPEHYHVTQMKVAKNG
                     KEKDLSIVIYNEFITITDIPIEAYEYVVNGKPALEWIIERYCVKTDKDSGIVNDANLW
                     GIEKENNPKYPLELFQRVITVSLETMKIVKGLPELEV"
     gene            49221..49607
                     /locus_tag="DOAPDJNC_00034"
     CDS             49221..49607
                     /locus_tag="DOAPDJNC_00034"
                     /inference="ab initio prediction:Prodigal:2.6"
                     /codon_start=1
                     /transl_table=11
                     /product="hypothetical protein"
                     /protein_id="X:DOAPDJNC_00034"
                     /translation="MINLLESKEENILTQEQIQSAVMIIQALHKRKDSFQILFPELSA
                     EKQNALHFISEGKSYREAALIIKRNHTIITQWSKNDPKFKQALDEVKMEIQKSIRLKE
                     MLSQAVNEMKTSTSQNNEDLRTQAIQ"
     gene            50088..51065
                     /locus_tag="DOAPDJNC_00035"
     CDS             50088..51065
                     /locus_tag="DOAPDJNC_00035"
                     /inference="ab initio prediction:Prodigal:2.6"
                     /codon_start=1
                     /transl_table=11
                     /product="hypothetical protein"
                     /protein_id="X:DOAPDJNC_00035"
                     /translation="MVELCLQKLAEERFKRNRIVNICEGRWDKLQREYGKESMNIRDV
                     KRVTNRITWNRLKKYNQKNHEVYSKIGYMGYAFTITRGDKVADMKELKVALENTLKKL
                     NFEIYKNNINGLELPSMTFEGNSIDRKYNPHLHGYVLIPKGEVRNFKRKLREELTKPL
                     FNLPKENGPRRKPNKLWMQKIKGDGVAYFGYCGREESPEHGQELDKLDWDLSSFGFVS
                     EPNHKRSKRLMKRIYRRFPETELNSELFHRVICMLHWIHKRNSMPYYLRTFIPPFETF
                     SFPKEQKKSSNPHQTKEPILTSIPVSDTNSHDEIVWNQCSTHRNSIPVN"
     gene            complement(51205..51666)
                     /locus_tag="DOAPDJNC_00036"
     CDS             complement(51205..51666)
                     /locus_tag="DOAPDJNC_00036"
                     /inference="ab initio prediction:Prodigal:2.6"
                     /codon_start=1
                     /transl_table=11
                     /product="hypothetical protein"
                     /protein_id="X:DOAPDJNC_00036"
                     /translation="MEANDLDYQKYQTIKEMISNPHHQEEVEIYQERIRKVTDAPLPY
                     LIKIVQSKDSFVFIRARAIQLLELYQSPTSGSALEKTIEDTHENTHLRKLAIRTYSKF
                     SKIDTNRQSKFMKQFESDKELGLIVKNKQKFNRNSKHNQLDKHKFNQLNHN"
     gene            complement(51727..53100)
                     /locus_tag="DOAPDJNC_00037"
     CDS             complement(51727..53100)
                     /locus_tag="DOAPDJNC_00037"
                     /inference="ab initio prediction:Prodigal:2.6"
                     /codon_start=1
                     /transl_table=11
                     /product="hypothetical protein"
                     /protein_id="X:DOAPDJNC_00037"
                     /translation="MRKYQILILFSILLFLTDCVKTKAESGVPDNILTLLLVNSILNS
                     NSGPCATVESIQASSIGSWSPNGNVFQYSSIYPVTLNQGSPMVQVILENSDHALGGLF
                     PFWYLDRNQYNTGFLNKDTATYIGYNTHTSMLPYAKDTSYATDPAVTIVNTGEFSQPL
                     GVDFNFENPSGAKATFINSCRKLDIDESNFQTSEAFSFMSGLNHFWSSEKTLDVNLIF
                     VNGSLGQAYPIQTEQAIDVAMNRWRENFSKSSVRINLNVSVISAELDGYDMLFDLSTE
                     NGYPGSLGGLFQTTSFIGKPNALNVFIVKSELQYGGVLGVSGGIPGPATLLGTKQSGI
                     AVFVDAHRLFTNSGDLLAFDEQMLLGETLSHEAGHFLGLWHVTEAIGDNGSIANKDPL
                     RDTPTCHISNDFNFNGVMDLNECLGGGGSDSGGKNMMFWSGAVGFTQGDITAEQGWIL
                     RLNPLVY"
     gene            53294..53521
                     /locus_tag="DOAPDJNC_00038"
     CDS             53294..53521
                     /locus_tag="DOAPDJNC_00038"
                     /inference="ab initio prediction:Prodigal:2.6"
                     /codon_start=1
                     /transl_table=11
                     /product="hypothetical protein"
                     /protein_id="X:DOAPDJNC_00038"
                     /translation="MHCKIKIIAGERQSQSGISWSSIKALRRHKKGDPNHFWSFFKYK
                     NSGNPQSELISINLPLLSPFVFSVHRIVTKS"
     gene            53565..54278
                     /gene="yknY"
                     /locus_tag="DOAPDJNC_00039"
     CDS             53565..54278
                     /gene="yknY"
                     /locus_tag="DOAPDJNC_00039"
                     /EC_number="3.6.3.-"
                     /inference="ab initio prediction:Prodigal:2.6"
                     /inference="similar to AA sequence:UniProtKB:O31711"
                     /codon_start=1
                     /transl_table=11
                     /product="putative ABC transporter ATP-binding protein
                     YknY"
                     /protein_id="X:DOAPDJNC_00039"
                     /db_xref="COG:COG1136"
                     /translation="MTHPSPLLQTKNLGKTYQVGEVPLVALHSVNLDFFEGELVVMLG
                     ASGSGKSTLLNILGGLDTATTGEVFFHRNTLALESDEGLTLYRRNHVGFVFQFYNLIP
                     SLTAEENVRLVTDLSKNSMSPLDALTLVKLADRKDHFPAQLSGGEQQRVAIARAIAKR
                     PELLLCDEPTGALDFKTGRIVLEAITGINQGLGTTTVVITHNESIAQIADRIILVKDG
                     TIVSDTKNKHKKSVSEVSW"
     gene            54275..56623
                     /locus_tag="DOAPDJNC_00040"
     CDS             54275..56623
                     /locus_tag="DOAPDJNC_00040"
                     /inference="ab initio prediction:Prodigal:2.6"
                     /codon_start=1
                     /transl_table=11
                     /product="hypothetical protein"
                     /protein_id="X:DOAPDJNC_00040"
                     /translation="MIGSTLNLKLLRDLKSISLQGLTVGLVIAAGLSYFSASWSSYFS
                     LLQAKEQFYSKQSLCDGFVYLNRAPNFLERKIVGLPGITSFETRISKEIVLDFPTEVY
                     PSAAQLLSLTDHINTIYLTKGSLPKQNQEVVISESFAKANDLEPGAELSTIIGGKRVL
                     LTVTGIGLSPEYVYVFRPGNPLPDDKHYGIFWMKREAIEANFNFESSFNQVIFQLTKD
                     PLARKKTLHDLDLLLDEYGGLGAKERKFLPSESFLNDEFRQLRTTAVFLPGIFLAIAA
                     FLLHIISNRLITKEREQIATLRALGYTAIQIVFHYLKLITFITSISSLFGIFIGYLLG
                     NAMTNLYGEFYKFPHLIPVFPPLLILFTLFFGIFIGGIGTLFSLYGIIKLDPAQAMRP
                     APPGKYSIAFWESWITDLQTIQRMVLRNLFKRPMRTLLTILGLSTSIMIMIIGNFIQD
                     TVGSLLDLQFNIIQRESLTLTFRNPIPESVLFELKEMDGVFIAEGQRSIPIKMTKDRK
                     SKDILLTGLPDPSELRKILGKDLKPIQIPISGIMVNQDLAKRMDIQIGETIQIETLDG
                     EKKKLSLQVTSLANEILGQGVFINKENLNQILEEGKLINTALLKTDPNKDIDLIKEFK
                     DDPLVIGLFSKTAILKGFQEVMQRSLQSTSVFILIFTVIISIGVIYNTAMITLSERIY
                     ELGSLRILGFTLKEVFAIIAWELSWQILCAIPIGCIFGYQVANLILNSNETEGFKIPA
                     TIYPSTYYYSILLALCTAAISYLIVFRKLKTMDLLSVLKVRE"
     gene            56625..57500
                     /locus_tag="DOAPDJNC_00041"
     CDS             56625..57500
                     /locus_tag="DOAPDJNC_00041"
                     /inference="ab initio prediction:Prodigal:2.6"
                     /codon_start=1
                     /transl_table=11
                     /product="hypothetical protein"
                     /protein_id="X:DOAPDJNC_00041"
                     /translation="MLKLDFIEILKSKNAKIGIGVLLLIGFSFLILRKNPKPVEIALV
                     TKGTYQQILSVQGKSKIKELYTVYSPVNGVMRRVELHAGDQVKKGMTLITVDWDIVKT
                     VKANTNGQILKVYRGSAGPVAMGERIIDYGDLSQLEIIAYILTEDMPDLTLEDPVNIS
                     GFGEQILKGKIENIEPAAITKVSSLGVEEQRVPISIAFDPPTGMGDGYELECKIILFE
                     KPNSILIPSSALFRQDEKWAVYTVEKKKATLRFVNVEHQSEGMSLIKDGLQEGESIIL
                     YPGDGITSGTKVIAE"
     gene            complement(57504..59282)
                     /gene="sasA"
                     /locus_tag="DOAPDJNC_00042"
     CDS             complement(57504..59282)
                     /gene="sasA"
                     /locus_tag="DOAPDJNC_00042"
                     /EC_number="2.7.-.-"
                     /inference="ab initio prediction:Prodigal:2.6"
                     /inference="protein motif:HAMAP:MF_01837"
                     /codon_start=1
                     /transl_table=11
                     /product="Adaptive-response sensory-kinase SasA"
                     /protein_id="X:DOAPDJNC_00042"
                     /translation="MNLDPRTVVFINIVGCLLMSAGLWFASGFYFKKLRMVKAWSLAT
                     LLQGIGWIVMGALRGQIPDWISISFGNTCIFLSIVFYHTIIVNLFGKKSNWRIGVLSA
                     VVLFGILVFYQFSTFPPQYRISILSLFPSVQFLLTAKTIYVENKKQHLTGNFIFYFFL
                     FSGLFLFARFLVYTFTEVSVTQISFGKGPIQDVTYLLFYIISVLMTFGFLLMCIDIFI
                     KGQIQDEEKYKSLAENSTDIIWVWNFDLEKFTYVSPSIAKVTGYSIEEASDIHISKTY
                     TTDSYLKLKELLVPRMNDFRNSSMKIPFAYELEQVRKDGSTIWIEANTVFQKNQNSEI
                     ELLGVSRDIDVRKKSEQETARYFKELELLNHTKDKFFSIISHDLKGPIGGMNTFIGML
                     LEDMETRSPKRMLNDLNILHQSSGEVYALLENLLTWARSQTNEISFLPENISVKSSVD
                     TVISYFTFMTENKGIRIQNEVSNDVFVYADENMLETILRNLVSNAIKYSHVGGQVKIS
                     AEPIDDQVSIQVEDFGTGISDEIRSTFFQIDAKQKSRPGTLGERGTTLGLILCKEFIE
                     KNHGKIFVQSEVGKGSKFYFTLPKGK"
     gene            complement(59426..59986)
                     /locus_tag="DOAPDJNC_00043"
     CDS             complement(59426..59986)
                     /locus_tag="DOAPDJNC_00043"
                     /inference="ab initio prediction:Prodigal:2.6"
                     /codon_start=1
                     /transl_table=11
                     /product="hypothetical protein"
                     /protein_id="X:DOAPDJNC_00043"
                     /translation="MKEKITNQALRMLKKEGLKSLSMRKLAEHLSIDPMTIYYYFKNK
                     DQLMAELVEVVFRKFYESLRLDEGIGNENPQKKLEFVLIEYRSFFIQYLDLSLYLIQS
                     PRQEYPAVTMFNDRILDLILALKPYENPELTRDILVDFIHGNALSVSKGARTRSNVIA
                     NQNLTDQFKESFKILFNRLFYNTRLA"
     gene            60015..60551
                     /gene="yyaP"
                     /locus_tag="DOAPDJNC_00044"
     CDS             60015..60551
                     /gene="yyaP"
                     /locus_tag="DOAPDJNC_00044"
                     /inference="ab initio prediction:Prodigal:2.6"
                     /inference="similar to AA sequence:UniProtKB:P37508"
                     /codon_start=1
                     /transl_table=11
                     /product="putative protein YyaP"
                     /protein_id="X:DOAPDJNC_00044"
                     /db_xref="COG:COG0262"
                     /translation="MVSLKAYIASSLDGFIAKKDGSVDWLHAEKYQLEKEDFGYERFM
                     ESIDCIVMGRITFETVLQFEPYPFETVPVIVVSKNPNYQIESKHQISIFTRPLRELVP
                     FLETKGYQNVYVDGGKLIQSILMESLLDTITITQIPILLGSGIPLFGVTENEIELKHR
                     KTQSYPNGFVQTEYEILK"
     gene            60683..60988
                     /locus_tag="DOAPDJNC_00045"
     CDS             60683..60988
                     /locus_tag="DOAPDJNC_00045"
                     /inference="ab initio prediction:Prodigal:2.6"
                     /codon_start=1
                     /transl_table=11
                     /product="hypothetical protein"
                     /protein_id="X:DOAPDJNC_00045"
                     /translation="MISVGIRELKSHLSQYIELVKNGENVLITEHNRVVAELKYPGKE
                     NSDNNVQKILNQLASEGKLIPAKRKSTQISKIPKQNLNHKKQGDWWTLYQDSKEDKF"
     gene            60994..61431
                     /locus_tag="DOAPDJNC_00046"
     CDS             60994..61431
                     /locus_tag="DOAPDJNC_00046"
                     /inference="ab initio prediction:Prodigal:2.6"
                     /codon_start=1
                     /transl_table=11
                     /product="hypothetical protein"
                     /protein_id="X:DOAPDJNC_00046"
                     /translation="MIYYIETSIILSIILGDHFNDKAVKIWNAPSEKVSSILTLIEAT
                     IVLRRFFKNNKKNLPTQWLSKHEKLLKELLSECSLMKIDESIQSIIELKKDIADCRSL
                     DGIHIATAIFLKDVMHSSNFAFHSFDTRVNEVAAKFGLRPNIA"
     gene            61485..62270
                     /gene="rlmB"
                     /locus_tag="DOAPDJNC_00047"
     CDS             61485..62270
                     /gene="rlmB"
                     /locus_tag="DOAPDJNC_00047"
                     /EC_number="2.1.1.185"
                     /inference="ab initio prediction:Prodigal:2.6"
                     /inference="protein motif:HAMAP:MF_01887"
                     /codon_start=1
                     /transl_table=11
                     /product="23S rRNA (guanosine-2'-O-)-methyltransferase
                     RlmB"
                     /protein_id="X:DOAPDJNC_00047"
                     /translation="MRKILTPHDERLTDYSLLKSKESPSDSFVADHEKTAVRLLLSNF
                     EVVSVFCTEKYWQKHKNLIDSKLKDEEKCYVADQSIFEETIGFHVHQGFMAVGKQKWA
                     KEEDLTFPILIINAIVDSENIGSILRNAAAFGIKSILFDSKSASPYLRRSVRVSMGAI
                     FQLQLAKTTNLPDSIQRLKERPTNLVALALPKENSHHLSKTKTIQEIGKLENLVLIVG
                     NEANGIEEGVLDASDVIGYIPMQNNIDSLNVSHALAVALSHLL"
     gene            complement(62274..63320)
                     /gene="srkA"
                     /locus_tag="DOAPDJNC_00048"
     CDS             complement(62274..63320)
                     /gene="srkA"
                     /locus_tag="DOAPDJNC_00048"
                     /EC_number="2.7.11.1"
                     /inference="ab initio prediction:Prodigal:2.6"
                     /inference="similar to AA sequence:UniProtKB:P0C0K3"
                     /codon_start=1
                     /transl_table=11
                     /product="Stress response kinase A"
                     /protein_id="X:DOAPDJNC_00048"
                     /db_xref="COG:COG2334"
                     /translation="MNIHHSFYQLTPDTILNAIESLGYETTGRYFILNSVENRVYDIE
                     TTKAGRIVVKFYRPGKWNYHQILEEHSFLQELSAEEIPVLAPITIDGKSVFEWEGIYF
                     AIWPLRNGRIVEEIQSKDLERVGALLGRIHSVGKRSKIVSRPSLDIPSYGLSALQYIL
                     DKKFITNSALADRYQKNARSAFAIFESLTKEYQIPSQRIHGDCHKGNLLISADGFSIL
                     DFDDFLHGPIVQDFWMLLPFGEADRKHEFFDFFAGYCMFADFDENWLKLIEPLRIIRF
                     IHYAAWIGKRWEDPSFPSLFPHFGTEEYWLKETLDLENANRDLDEANPSPSASKENIE
                     PEMTNKDFFWDWEN"
     gene            complement(63339..64235)
                     /gene="pleD"
                     /locus_tag="DOAPDJNC_00049"
     CDS             complement(63339..64235)
                     /gene="pleD"
                     /locus_tag="DOAPDJNC_00049"
                     /inference="ab initio prediction:Prodigal:2.6"
                     /inference="similar to AA sequence:UniProtKB:B8GZM2"
                     /codon_start=1
                     /transl_table=11
                     /product="Response regulator PleD"
                     /protein_id="X:DOAPDJNC_00049"
                     /translation="MPKGQRKILIIEDSELQRKLLSRWVSKNGYIAIEAESISVAREK
                     IISESIDVVLLDWELPDGNGIDLISDILSTSPVGWLPIIMVTGHTEPEYFKIAIEAGA
                     TDYITKPAKEIELLARIFSALRIKALHDQLRETAIRDVMTGLYNRRYMEERIEQEFQR
                     CKRHDSLLSMAMIDIDKFKNINDTYGHEIGDQVIKQLAHELKTSFRKSDIISRFGGEE
                     FVILFPETGVVDATRILDRVRENVSKLEMKSDTDQIFHFTFSGGVAGGDLSDIQSNQE
                     LLKIADKNLYEAKSSGRNQIIS"
     gene            complement(64247..66043)
                     /locus_tag="DOAPDJNC_00050"
     CDS             complement(64247..66043)
                     /locus_tag="DOAPDJNC_00050"
                     /inference="ab initio prediction:Prodigal:2.6"
                     /codon_start=1
                     /transl_table=11
                     /product="hypothetical protein"
                     /protein_id="X:DOAPDJNC_00050"
                     /translation="MKFKLFIKTNCSLLLSFLLITCASSDKKQEDPLKNTKKLVIEGH
                     SSLYYQGALPVKGTSIKFIPPMEEASITVLGSRYDFAAEQFSKSMLKASESVVIVKDG
                     TKMSWKAAGNINDKGEQVRKFLSENATKPGLFIMYASVAESYGLIGSSFERGKQSHQA
                     VIAKSVEIRKEWDEWAEMQLSREMPKDTSPSAKKRFKQYQENFQKDFESTVYGYIDLD
                     EALKTSWNESYEDFRKGGFFSRNSEINEIRSTVSETIFGSWKETIFQYGKDTKEELGR
                     AKGEIEAIADKDEGIPTALLKSFSRTAKAILYDSIIKPIGKVALLSVGYVTWNGLIYP
                     VALGTNAAGTTMYGLVETITLTGKGVVYLTAPSIELVLGSIINSTEVVVHESVQSLDK
                     GAKVTSAMSRKSSAYSVKSAAFVTESSGKYILAPMSYVGVTTGQAVLGGGLAVTGTVA
                     GGTIAGASATSEVVTYASSQATSATVGVVGSAASFGTGVTYGVYQVTKAVGVPSGVAI
                     GTGIVLSYEFMAQISAHSILAAADCTYLVLSLEGGKWVVYGVKDTSKKASRLLSGAVV
                     DLDQIRKEGGTVVKVPMEPGEVEKILGKKKKK"
     gene            complement(66040..67521)
                     /locus_tag="DOAPDJNC_00051"
     CDS             complement(66040..67521)
                     /locus_tag="DOAPDJNC_00051"
                     /inference="ab initio prediction:Prodigal:2.6"
                     /codon_start=1
                     /transl_table=11
                     /product="hypothetical protein"
                     /protein_id="X:DOAPDJNC_00051"
                     /translation="MKFHLKLYCCLVLVFVVNFVSCLSKQKSEKVFGESVLSSNKPQT
                     FKKIAPLTANSYGSRKNLYEHGWAVIPSGKKAIDLSKENLMSANVAKAMVLVKLKKRS
                     EDFPGKLGSTMNAVKNWTKEGYSDGTKRTEDIYDAGVQLSKEEWKLSQSSFSEAGNRF
                     VLGYVFLVPRVKSDWEVLDKELSRYADTRDQKSSQLNQLFTSTLKNNSKNIMNSWGDS
                     FKKASDEFTRNYEESGERDNALLALVDIFQGYTVALKEVVISPVTKTTVNTGELLLVN
                     GVYVPLSQGMNFSSNALVSTGLVFYYTTKSGYRVFSPTLEAGMFSSIGILSASATVPT
                     YASGSSVALFNQVTSVAATTAGGALGATGGVGYESTAYATGLTYDLTTGVAEAGMYTM
                     SSGIVLGYSALTVLPPQILLTAVDGPILIAYDGPRVVIAVVKGNYVEEENLPTGTVIN
                     LEEAKKKGKLKVLSDDPKLIKKVLDAEMSEQMKRSKKLEAPSK"
     gene            67664..69238
                     /gene="mdoG"
                     /locus_tag="DOAPDJNC_00052"
     CDS             67664..69238
                     /gene="mdoG"
                     /locus_tag="DOAPDJNC_00052"
                     /inference="ab initio prediction:Prodigal:2.6"
                     /inference="similar to AA sequence:UniProtKB:P33136"
                     /codon_start=1
                     /transl_table=11
                     /product="Glucans biosynthesis protein G"
                     /protein_id="X:DOAPDJNC_00052"
                     /db_xref="COG:COG3131"
                     /translation="MKKLNIYFAIIAILLCVFVIFKKNDLTFHALISLFAITPHSEVF
                     DFNAADRIAKQKLNSKFVPTPVYKIPGLDGISFEDYRQIEYKPDVAIWKNLALPYQLH
                     FFHPGHIYSNGIRIYEVIEEKPVEIPYDSSRFHFGNLPLTDDFFELSKKLQYTGFRVH
                     YPINQKEALEEFLVFQGSSYFRALSKNQVYGLSGRGLAINTGPEGEEEFPIFESFYIK
                     RPEKNDSSILIYAIMNSESVAGAYEFYVTPGEITTIDIRAKIYLRKKIKRLGLSPITS
                     MFLYGESNIPILGNIHPEIHDSDGLLTYLGEDNWEWRPLINPKKTKLTTIELNHPKGF
                     GLIQRDRKFKSYQDEKLLYHRRPSVWVEPKGDWGKGDLYLLEFTTNLDSDDNVTIFWE
                     PNIPPNLKEGYEFQYKLSYTDKSPDSHQLGKTTSYYKGIDPLFPKEKMLTLYFTGDFL
                     KALDAKTELKAIIKNDMIPADQIRYQIEKIRELDQWRLQIWHSSPIEVSNWKVHLEKE
                     NQKITETWIYRDGISK"
     gene            69608..71650
                     /gene="mdoH"
                     /locus_tag="DOAPDJNC_00053"
     CDS             69608..71650
                     /gene="mdoH"
                     /locus_tag="DOAPDJNC_00053"
                     /EC_number="2.4.1.-"
                     /inference="ab initio prediction:Prodigal:2.6"
                     /inference="similar to AA sequence:UniProtKB:P62517"
                     /codon_start=1
                     /transl_table=11
                     /product="Glucans biosynthesis glucosyltransferase H"
                     /protein_id="X:DOAPDJNC_00053"
                     /db_xref="COG:COG2943"
                     /translation="MIQFHRFLFFSVFILPIIIGLTTFAQIISFGGVELTEYYQFIAL
                     LFLLPMLSYGATTSLFGFLISLLKQGDPLFNAKRIPESELDFQSIEKASVALVMPVYE
                     ENEVSIFARIKVIYESLEKYHSLPKLDFFILSDTRTPEKWIKEEAAYLELCESTGNYK
                     KFHYRRRKSNLNGKSGNIADFCRRWGNRYEYMIILDADSLMSGDIMIQLIAMMQQNPK
                     AGIIQTNSKLFRATTLFQKLTEFSSYLFSSYFLKGASFWQINANSYWGHNAILRIKPF
                     MEYCALPHLPEYGGLGGKILSHDTVEASLMRKAGYEVLCAYELEGSYEENPPNIIDVL
                     KRDQRWCQGNMQHFWFLFGKKIPLINRIHILNGILSYLNSPIWLCYILLSLWNYIEES
                     KFLNYSMLPEEFEYFKAQIYDPLYLKLLYLSLILLFLPRVLSYLSLPMGQIFKKFPAF
                     FLETLFSILIAPIYMIYHSVFVVSIFLNKKISWGPQNRDAESSYSFSYVVSSFFGITI
                     LGLVSAYISYSYSLMLFFLTMPIWIGWTLSIPLVILTSREQKSLQSFFDLSYWKPNRE
                     LSNNLREELTRTKQKRMEGKEIFYALVHPIFHEKHKQLQGNKSYRSKVSDSITNDFEI
                     LLKEGPERLDRKKILNILSNRELLDLFFQKFWTSEKSNWGQYWKQIWEEINPSSFP"
     gene            complement(71628..72593)
                     /locus_tag="DOAPDJNC_00054"
     CDS             complement(71628..72593)
                     /locus_tag="DOAPDJNC_00054"
                     /inference="ab initio prediction:Prodigal:2.6"
                     /codon_start=1
                     /transl_table=11
                     /product="hypothetical protein"
                     /protein_id="X:DOAPDJNC_00054"
                     /translation="MSSFKPIPLFSGPMAQSFMASFKSKADKSYGKNLKGEWRSVKTK
                     KGVNLLARIHGVPSPKGIVILVHGWEGSIHSSYIIRTTKHFLAKDYSVYRLNLRDHGD
                     THHLNEGIFNGSLLEETYEAVLELTRSVKAKIPVYLAGFSLGGNFVLRVAGKHSTEKA
                     DQKIPGLKHCFAFSPALDPKRATIKMDEHPFLRKYFLNSWKSSLEKKGQLFPHLYSFH
                     DLDRYESVMDLTEKMVKEFSQFRSVDEYFLSYTLSDLFFKSIKVPTTILTSMDDPVIP
                     WKEFTEIPTSAYIDVVIEAKGGHCGFIEDWKRSSYYWRIMEKKMG"
     gene            72710..73156
                     /locus_tag="DOAPDJNC_00055"
     CDS             72710..73156
                     /locus_tag="DOAPDJNC_00055"
                     /inference="ab initio prediction:Prodigal:2.6"
                     /codon_start=1
                     /transl_table=11
                     /product="hypothetical protein"
                     /protein_id="X:DOAPDJNC_00055"
                     /translation="MRYLTIPLLVFLFTCQTYTPWKSEWKQKDGSEVFYAAVSAKASV
                     QAIESGSLAMRRTTCVNATNLLSTSPKLTSILLENESLELTETEIKDLGRLISAHKIK
                     PKQDSCQSEEGGFFLASPAWENCQCLYIIEYPGGRSQFRQDITQVK"
     gene            complement(73157..73789)
                     /locus_tag="DOAPDJNC_00056"
     CDS             complement(73157..73789)
                     /locus_tag="DOAPDJNC_00056"
                     /inference="ab initio prediction:Prodigal:2.6"
                     /codon_start=1
                     /transl_table=11
                     /product="hypothetical protein"
                     /protein_id="X:DOAPDJNC_00056"
                     /translation="MFFGNRRSLLEKRGRMKGKERTGVWVAQWIYDLDLNPNQIRLYA
                     EIVSLDAKDGCYASNEYFAKILHLKQDTISRLVSQLKEKGLLIQTRFDGRKRFLKPVL
                     LERKLSDECPRPDRLDQSAKRVGESVGSLSKAELARSETSYHTVQKQYHIHLKRELSC
                     EEKWKQFLRWMTETMSESTRESLVKLKGPEELTGLPLRYWERWLSTPKSE"
ORIGIN      
        1 agaaagttta catcacccag tgaaagggtt gtgataacca taaatttcat ccaaaatagt
       61 acaagaattt ttctaagcca atcttagttt tttctctttc tttgggcgca tcgaatcctt
      121 ccaattcgtt ggctgaattt taaaaccgac caggctctcc gctcccaatc gaaacctttt
      181 cggtttcgat ttccgcttcg atcctttgcg cggaattccc ttacttacaa aacatctcaa
      241 attcatatct atccccaagg tacgctggcg tactttttaa aaattagatc tgaaaattta
      301 attttcattg caaccggaag caggaacaaa aaaaataaat ctgcaatgaa aatcattacg
      361 gttgccaaca ttaaaggtgg aacttccaaa tccaccacag caattcacct cgcacttgct
      421 ctatccaaaa aaggttccac tctcgcaatc gatatggacc cacaagcaga cctttccgac
      481 ttctttttcc cggaagaacc agttgagttt tttgactcag ggaacacatt atccgtttta
      541 aatgccgaaa ccactctcgc cgaatcgatc aaaaactcaa ataatgtaga tgtgctcccc
      601 tcgatcattg aactctcaga tttgagttac cttgcctcca aagatttttc catcatccca
      661 agactaaaaa acgtactctt aaaaacaaaa tatgactacg ttgtcatcga cacacctgga
      721 tcgggttcct ctgaaaatat cacttcttac ctacctgcat ccgtaattct tgtgccagtc
      781 actccatcca agtgggctgt gcgaacagtt gcccaagtcc taaagaaagt gagcgaagca
      841 gaaagattcg acgaacaaag caaaaaaaag tctgttatga tcctaccctc tcagtggggg
      901 acatcccaaa aacaaatgga ccttttggac aaattaagga atatcaaatc gcttaaaatt
      961 ctagaaccaa ttccaaaaaa cgacagtatt cgggaccgta cagagactgg caaacctctt
     1021 caagaaggaa gtgctccttg gaaagctttc gaaaacttag cggagatact caaataaggt
     1081 acgccggcgt acctttaaaa aaatcatgaa aaacaaaaca aatttcaatc ctgcagacat
     1141 tttatcaaaa gcctcaaaca gaacatcctc cctaaatcca ttcctaagtt ctgaaaacgc
     1201 ggcacaacac cagacaattg atatcccaat tgatttaatc atcacagaaa acaatccgag
     1261 aaaaactttt aatgagacaa gcatacgaga acttgccgac tcgatatctc aatatggatt
     1321 gttacaacct attgttgtca ggaaaaaagc aggcaaatat gaactcatca acggagaaag
     1381 aagataccgt gcccacaaac tattaaaatc caaaacaatt cctgcggtgg tcaaaaacgt
     1441 agaacaaatt gacatcacaa aattacccga gatcaaacta gttgaaaatc tccaaaggga
     1501 agacttatct gaatcggacc ttgccctctc actccaagaa ttaaaaaacc gtcataaaga
     1561 aaccaacgaa caattggcaa aaagaattag taaatcagca caatgggtaa aaacaaaaat
     1621 cgcacacgct gagatcttaa aggaaactag ccttaactca aatgtagata aatcccatcc
     1681 aatttaccaa atcccaacaa gcctatttac agaaattgca ccacttgatg tttcaaatcg
     1741 caaaaaagcc atcgattacc tcatcaaagg actcgagaaa aaaggtgact tcccttccag
     1801 aaatgacctt cgcgaatatg taagaccttt aaaaccaacc aaacaaacaa aagcaaaacc
     1861 gaaactaagc caattggaac taaaagactt aaaatcaaaa ctggcgaaaa tcaaagaaaa
     1921 aatatctgtt ttacaaaatg aaaaagcgat cctagaagaa acaattcgaa agtataagaa
     1981 gtaaagattg ttctaacaat ggatttacct aagtgatttt tttcgagttt tgaatcaaaa
     2041 aaaacttgta ctgaattcca agccaagtta gattgtactc aatccttaac tgggttgaac
     2101 aaaaaccctg ggaagtgtgg tagcaaccca gggacttttc tctcccatca aatcccccat
     2161 ccaaactttc ccgatgtttc caaaaccatt ctagattccc acgatggctc taatgagacc
     2221 ttcatcgaat tatgtctcat tttttccatt gacaaaaagg agagatctgt acatgtaggg
     2281 aacgttcggg gcacacaacc ggacacggca ctaccactta tgccgtcttt agttcaaccc
     2341 ggaattttac caaaagttcc gatggacgtt cgtaagaact tccaaaacgt ttcttctttc
     2401 tatgaccgaa ggtttgtttt caaaaacaaa aaactttggt taaagagagt aggggacaat
     2461 gcatcgtttc gatgtatcgg ctaaatacaa ccaaacactc gtagccggag ttgtgtgggt
     2521 ttggaaaagg aacctaaaat gaaaactaac cgaaaaggaa tatggatccc cgtttggatt
     2581 gaaaacctaa acttatccca tagccaaaca aaactctttg ccgaaatcgt ttcgctctat
     2641 gaaaacggtg gttgttttgc atccaatcgt tatttcagtg aaatcctagg cctgaaagct
     2701 gacaccattt caagactcat cacgtctctg aaacaactag gtatcctgga acaaactgga
     2761 tttgatggaa ggagacgttt tctaaaacca atccttcagt tccaaccaga agccctggaa
     2821 aaaaatccaa gtctaaccaa tgtgacaatt agcaacaaaa tccaaaccac caccgcaaac
     2881 aattccaaac cagcattgga ttctagttac gtccctagta ttacagtaca attaaagaat
     2941 acagtacata caaaaacttc ctttgaagaa tttaaagttt ggagtgaaag tacattatcc
     3001 cattcaacgc attccaaaat tttacatttc acttctcccg actctatgga agaaagttta
     3061 caaagaattt ggaaccagtg gatggaaaaa acaaaaccga aatccaattc gtttcaggtg
     3121 ggaattgtat gaaagtttat cgccacaaaa aaacagggaa cttgtattta caactagatg
     3181 aaatgaaaaa ttgtaccaat gcaaatgatg gacagaaaat gtttttctac acggaatatg
     3241 gaaaagaaaa tccaatgaag tttgtcagag aaaaatcaga atttttagag aaatttgagg
     3301 aagtgaagtt cctataaatt ggttttcatc aatgttacat ttcaagttgc aaaacgaagc
     3361 attgtttctg ccaactcgat ttgagtttgg ttcaatcgtt tgccttcgga aatgggaaaa
     3421 ttggtttcta aacttaaatt actaaatcca tggacaagtg accaagacat gagtgcaaaa
     3481 ctacggtggt tttcttttct ttttttagct ttaaggaaaa agcgacaacc atggacgagt
     3541 actgcatacg atttcaattt tgaccttttc aaatcttttg attctttttc tcgttttgtt
     3601 tggaacatca gtttataata attcggattt ttcaaagcaa attggatgta cacaagtcca
     3661 agttttacaa aatattcgtc gggatttttt ttgtcttttg cgactttttt ctgtaaggaa
     3721 gccaatcgat caaatccaat tgcagataag atttctaaca cttcatcctt gtgttggaaa
     3781 tgccggtaga ctgccgcatg agaaactcca gataaatggg caacctccct cagtgaaaaa
     3841 tcggtcatcc cttttttttg aagtagtttg tggcaggatt tgataatgga attttttaaa
     3901 tctccatgat ggtaggtatt ttttctcaca gagatatttt ggaaaataag ttaccactgg
     3961 caacattttt tcttgctttt atactgataa atgttactgc tggtaacata agaggggatt
     4021 tatgcaaaca ctgagcaccc aggaaacaca ggccatttta aaagaaatga ctgaaaattt
     4081 taatcacggt ggtagaaaaa tcacagttcc accgcccatt tttgtggcca tgaatgctga
     4141 gatcatttcc tatacaaaag ggaaaagtat cactgtttcg tttcctgtta cggaagaaca
     4201 aacaaatcct atgggaatga tgcaaggcgg cgtgattgcg gctgcatttg ataatgcatt
     4261 cgggcctctc agttacttgg tggcaaaacg accaacgaca acaatcgaca tgaatatcca
     4321 atacatccgg ggagtggcag ttggccaaaa agtaattgta aaagctgaca tcgaagcaaa
     4381 aggattttca acgattcata tggtagggga gatgagaacg gaaaaagata aattgttagc
     4441 aacagcgact accaatttat tgattttaaa aattcccggt gggttagggg agtaatcttt
     4501 ttcttattta gaatcgtacc gttcgagaag catttcgata atcgtcggag tgcacatggt
     4561 ggtatcatta aaatgttggc tcatgatcac accatgcaaa aaggttttaa tgaaaatcat
     4621 ttctttatcg gggtctttga tcccataagc tctaaaacgt tcccgcattg cttctttgaa
     4681 aggagcaaac cgcctttcca cattttcgat catttttttg gaaagtgaaa ctgcacttgg
     4741 ttggaaaagg catacagtaa tcaaaaccat cgtttttctt tcttcttttg cgaactgaat
     4801 ggatcgaatg aaaaactccc tgacatactc ttttgcagat aagttaggtg ggatattgtt
     4861 ataaaatctt tcctgttttg ctaaatggga atcgatgatt tgttcaaaga tttgattttt
     4921 acttttaaaa taattataag ctaacccttt ggaaattttt gcatggttgg cgatcatttc
     4981 catcgtcgtt tgggcaaatc cgtgttttga gaaaaggaca atcgcagagg ctaatattct
     5041 ctcggttgat ctctccctag cgagttgctt tttgttatcg gatttattgg gaatcttttg
     5101 tggcactggc atcacccttc ctgttaatct gaatttcgca aacacttttt ggaccagttt
     5161 ccctgggaat tggttgagaa atcacttgga agccttccat tgcttcgaaa tcttgacggt
     5221 atgagttcat ttacatccgt aacagtacta aaatctgcaa acatttattt cgatggtaag
     5281 gtgacgagtc gcaccgtttt attccccaat ggagagaaaa aaacccttgg gatcatgttg
     5341 cctggtgagt atgaatttgg agcggatcag aaagaaatta tggaaatcca atctggtaaa
     5401 ttatcggtgt tattaccagg atccgaaaca tggcttcaaa ttaacggtca agctaccttt
     5461 gaagtccctg ctggatccaa gttcaaattg aaaattgaaa cagtaacgga ttattgctgt
     5521 tcttacgttt gatcgtcgat tcctgcatct gcggcattgg tttttactga tttgatgccg
     5581 ttctcacatg cttgtttcga tgagtatcct tcactagatg caatgatttc accattggct
     5641 gctttgagtc ggaatcggaa ttctcctgct ttgtctttgt agatttcaaa ttttgctgac
     5701 atgtacgtat ctccttggaa aagcaatgtt atccgaacat gaaaaattct ggcaatgaag
     5761 ttttatttct attttttgat cgtttccagt taatttattt catccaatga aaaaggaaag
     5821 agtaagggcc atcaaatgat ccaaagggat ttgttattca atctatggct actcattgtt
     5881 tttttatcaa tcacaagttg tacttccaaa ttaccagaaa gaccaatcat acaatatagt
     5941 tttcagaatt taactttaga acaagtgcta agtgaagatg tggtttggtc caaacccgag
     6001 gaaatgaaat ataactttgg ttattggaaa cggtatgttt gggtaaaatt cgaactcatt
     6061 aatcattctg aatctccttc tcagtatatt ttggatattg agtcaccttg ggtggatgaa
     6121 gtcattttgg cctggaagtc tcttgcaacg gtgaacacga ttgaatacag gggtagcgat
     6181 tctcatacac tcaaagaaat tccacatcga aacccggtct tttcactcga tttgtcacca
     6241 aacgaaaaaa ggatcgttta cttaaaaata acaaatgtcg gtatcctatc ggcaccactt
     6301 aggatatgga ctcgaaattc attctttgat cgagtggaaa gagattacat tgccaatgga
     6361 atttatttcg gaatcatctt cgcattatta ctctataacc tactgatatt tgttagtgta
     6421 aaagaaaaag cttacctttt ctattgcctg tatctaacaa ctcttctcat caattatgca
     6481 ctgctcggtg gtttttttaa acaattgcta attcctgaat cctatctaaa cattaagcca
     6541 tacttatata cttcagtgaa tgcatccctc ttgtttgtag gacttttttc acttaccttc
     6601 ttaaatttaa aaagtttaaa tccgaaattg gatcgattga ttttgggaag tgcagtgacg
     6661 atcggcgtgt tttccgtttt ttcttttttt atcccttatc attggatgga aatatccttc
     6721 atatatactt ttccttattt tcttctattg ctagtgtcat ctggaattta ctcttattgg
     6781 aagggcgtca agtcttcgca atttttcgtt ttggcttggg taactttgtt tgtcggagtc
     6841 attgtggatt ccttgacaaa ggcctctatt ctaccaacca caacatttgg tagatatggt
     6901 gttcaaattg gaactgcatt tgaagtcatt ttattttctt tggctctcgg gcggagactg
     6961 cgatttttat tagaggaaaa tatatcttct caaaaccagc taacaacgat tcgcaaagat
     7021 ttggaaactg ctcgtcgaat ccaaatgagg attttgcctg cagaagttcc gaaatctcat
     7081 caattttcgg cgattgtttc ttatctgcct ctttatgata ttggaggtga tttttatgat
     7141 tacttcgact ccaatgaaaa cgaattagga attgtgatcg cagatgtgac tgggcatgga
     7201 gtgagtgcag cacttgattc atctacagtg aagattgcct ttaggaatgc aaaaggtttc
     7261 atgcattctc caaaacaatt gatggcagag atgaatcgat ttttgtgcac aagtctaaat
     7321 gcacggtttg tcagtgctgc ttatttctat tttgattttg atcaaatgaa attaacattt
     7381 agttccgctg ggaatcctcc tttaattctc attcgagata gggaagtcca gtcagttgaa
     7441 tgccctggat tgttacttgg tgtaaaacct gatttctcct atgaacaaaa tgaaatttta
     7501 ctcaaaaaag gagacaggtt attaattttt acagatggtt tgtatgaaaa tttgaagccc
     7561 aacgaagata tgtattccat cttatttcct gagattcgac ccattgttgg attagcacat
     7621 catgattttc accaaaaatt attagaacga ttgtcttctg ttagaacaat tctaaaggat
     7681 gacattactt ttatttcact cgatatagta tgattcccta gcattctagt tttctttttt
     7741 gaaacctatt ttttaaaact tgaatttacg ctgacattct gttagtatac tcacctaaaa
     7801 catgcgaatt caaagctctt tcgtcgattt gaaacaaatc cagttttttg ggatgatact
     7861 gcttttctgt atcattccta tggcatgtat cttgtttttt cctgaagttt tctacaaaga
     7921 atttcctatt gagtcttttg ttgtatttca taatatcaca gaaatcttta gtatcattgt
     7981 ttcattttcc atttttggat tagggtattc ttcctactcc cagagtcgaa atacacaaac
     8041 ttacttttta agtattgggt ttttggtgat agggctcatt gattttatgc atacattggg
     8101 ttataagggt atgcctgatt ttgttacacc caactcgggc aataaatcca ctcagttttg
     8161 gctcatagca aggttcataa cggctctagt tttcattgta gcagtctatg taaaacctaa
     8221 taggcgatat agtgccttta ggggaaattt atatatcttt gttgcgtttt tgttcgttgg
     8281 ttttgtttat tcgttggtga tttttaattc gcatctcatt ccagatacat atatccatgg
     8341 tgttggtcta actcagttca aaaagaattc tgagttagtg atcatgttga tgttggttgt
     8401 ggcgatcgta ttgtattcct tttcaaaatc tttacactct gataaacaaa ggcaatattt
     8461 tttaagtgca tttatcattt gtttctttag tgagttagta tttgcagtct atacaagtgt
     8521 ttttgatgtc tttaatgtac tcggtcatgt ttttaaagta gttgcctttc agtttatata
     8581 taaggcagtt tttgtgtctg cgattaacga accatatgaa aagttaatcc attcgaatgt
     8641 agtactttcc aaggaaattc aagaaaacga agagtatgca aaggtaattc aaaagtcatt
     8701 aaaagaaaaa gaaaatttga tcggcgagat attccaccgt acaaaaaact cgatggagct
     8761 ggttcggtct ttactgatga ttcaatcctc agattttcca gatgatcaaa acatacgtaa
     8821 aatcgtagat aatacatctc tcaaaattca aacgatgtcg cttgtgcatg atcatttgta
     8881 tcaaaataaa gacttaagtg aaatccaagt atcggattat cttttatcgc ttactgaaat
     8941 ggtgaaggca atgtttccaa acaaagggaa aggagtcgaa atccagctag aagcgaatca
     9001 aggagtactg ttactcgata ctgccgttcc gttaggatta atttttacag agcttctttc
     9061 taatagttta aaatatgcat tcaaagattt cgcaaatggt aagatttcga tcaagtttat
     9121 gattgaggga gatagatctc attttgaata caaagataat gggattgggt tgccagtctc
     9181 atttgatatc aatgatcaaa aaaaattggg attgagtcta ttaaagatca tcgctgagaa
     9241 acaaatggga ggaaccttga gtattgatgg tactcaagga ttttcgttac aatttgattt
     9301 tccgaataat ttatataaaa gaagagttta aaatattttc ccttccaatg gaatcatgga
     9361 ctagttcaaa ccaagttttt gattgaggaa tccctggttt tcttttacca aacatttgta
     9421 atatgagatt accttctttg tcaaataatt ctatagaagt aaccattcca tctcttgttg
     9481 gtttgtttac aacataagaa gtttgaattt gatcggttct taagtgcaaa ttaaaaattg
     9541 gatctaaaac attgaaccag ggccccatga tttgtaaatt tttgattttg ccggtatgga
     9601 tttgaatgat acttggatta ccaacaaaaa tcataatttc gagatccatt ttacttactt
     9661 tgtttaataa ttcgatgaat tcattgaccg atattcgata ggaaaatttc ccttctgcgg
     9721 attgtaaaga aaactcacga gaataatcgt attttctaag taaggtgaaa aaatcgtgag
     9781 tgtcttctag tcgactccat tcttctaaaa atttcggtat cagattttta tcattcgttt
     9841 caatctttcg ctctctacca actaaatcat ttgtaaatgg aatgctttca tctacaaaag
     9901 tatccttcag tacttcccat ccttcatcag atgatttttc ggttttgtag attttgtgta
     9961 cggcttcgcc tgatggatca aaaaattgaa aacttttcgt aatcgaatct ctttttaagt
    10021 cttccacata aaatccaaat ttccaatctt tcaaaaagat tcttagatca atgtcttctc
    10081 caacagctaa ggcagtttgt ccattgactg ataaattgga gtaagtccct ttcctttcgt
    10141 ggacacacga ttcgttgcga gttaaagcca ttacataccc aagttttggc gtttccaaaa
    10201 ggaattccgc gaaattaggt tttagctgtt tgactccctg gccaatgcat gttgtaagga
    10261 gttctacttc acttacgttt aaatgtttgg ctgcgtctcg aattcgtagg tttgggattt
    10321 cggttttgag tgtttcccat ttttgtttta atgtatcgtt catattggac ctcctatgat
    10381 ctcaggtatg ataaaattga tttcattagt tttcagaatc tttgttttga ttccgaatgc
    10441 gatttctaaa ttctttgtgg ttaatacttc ttctgcagta cctgattgaa tgagttttcc
    10501 tttgtcgatc aatgtaactc tatcagcata ctgagatgct aaatttaaat catgtaagat
    10561 catgaatacc gcgtaacctt tgtttgccat atgtcggcag atatttaaag tttggtattg
    10621 gttgggaatg tcttgggcag aaactggttc atccagaaat aaataccttg ggggtgtttc
    10681 ccaaacctgt gctaagatcc tgccgaaatt gatcttttgt ttttcacctc ctgataaagt
    10741 tggatagtgt tggtgtttta gtatcgtcga acttgtaatg tctaagcaag cctccacgat
    10801 ctctttattt ttgagtttat ctgtaatatg tgggtatcgt ccaagcgcaa tgatctgttc
    10861 tgagggaatc ggaaagttga tttgtgtatc ttgcgaaaag actgctctga gttttgcaag
    10921 ttcagtcttt ggaatggatt cgatttcttc ttcgttacaa tgtacttttc ctgattggag
    10981 tttcgtgtcc ccgcataaaa tatggaataa agtagatttc cctgctccat tacgaccgat
    11041 gagaacatgt aattctcccg gtttgatttc gatactaata tcttcaagaa tcagtctgtt
    11101 gccaatctga taggaaatgt ttttaccgat gaggctcata aggattgttt cctctttagg
    11161 attaaattaa gaaagaaagg tgcaccgagg agggcagaca cgataccaac tggaatttcg
    11221 gatggagcga tgatcaccct acaaattcca tcagcaaaac acaatagtcc tccacccaaa
    11281 aaataagaag catacaatag gtgacgataa tcttgtccaa ttgcaagtct gacaatatga
    11341 ggaacggcaa gtccaatgaa tccaatattc ccaacaagag aaatacaaga acccacactg
    11401 atgccaatca aaacgatcat cagtgttttt aggatttcga cagagactcc caagtgacct
    11461 gcttctcgtt ctcctaagat gagaacattc aatggtttga caaggaaggg gcttacaaag
    11521 attggaagaa ggtaaaaaat agaaaatgat tggagtaggt tccaagatgc ccctcccaaa
    11581 cttcccatat tccaaagtga taaatttctt aattgtgatt cacttgctaa ataacttaaa
    11641 attccaataa aagaaaaaca aagtgaattg actgcaattc ctgataacaa gattgattca
    11701 atgtctgttt ttccttttgt atttgcaaaa atgaatatga tgaaacagga gatcatccca
    11761 ccaacaaaag aaaaaataac cacactccaa attgtatgaa ggaatgggat gaatccacca
    11821 agtacaatcg cgattgatgc aaagagagaa caaccagctg tgatcccaat gagtcctggg
    11881 tctacaatgg gatttcgaaa taaaccttgt gcgagagctc ccgaccatgc aagggaacca
    11941 ccaacaagaa ttccgagtaa gatgcgtgga attcttaact cgaaaaaaac ttttgatcca
    12001 attgaatcgg caaacaaaag ttcggtccaa gtaatctcca tcgctccgag ttgagatgag
    12061 atgatggctg ccaaaatagc gaatagaacg ctgaataaaa taaaatactt ttctttcatt
    12121 attcgaattg tttccatttt tcgtttaatg ttttgagcgc ttgaggtagt cggggtccaa
    12181 aacctaaaag caataggtca tccactaaga tgatattttt ttcttttccc gcgcgagtga
    12241 gttcgattcc attgatggac caaatcgctt ttgttccacc aaatccttct gctgatgatt
    12301 ctggcataag aatgatatct ggatttgctt ttactaacgc ttcgcttgtg agtggtttgt
    12361 attctgaaaa ctcagtgatg gcattttttg ctcctgataa agtaatcatg gcatgagcag
    12421 cagtacctga gccggaaata aaaacagaac ttgggtttct agagtatagg aacatcactt
    12481 tcacatttgt tttttttaac tggagagctt gggtttgtgt tcgaatttga ttcacgaggc
    12541 tctcagcttc ttttttcttt cctaataggt ttccaacagc taacacgcga tcgatgggag
    12601 tttccagttt gaattcatcg ggaaagagtg tgacttgaac cccagtctct ctaagattct
    12661 gaagggtttg tatgggtcct gctgtttcta aaccaatcac aatgtttggt ttaaaactta
    12721 atatgccttc ggtagttaag gttcgttggt aaccaactac tggtaatgct gtcgattctt
    12781 tcggataacg agaagtggag tcaatggcaa caagagaagg attggctttg agagcataca
    12841 cgatctctgt gatggttccg tgaagggaaa caattcgttc ctttgtttcg ggcatgagag
    12901 gcgtgacgag ccatacaaac aaaaaaggaa tgaggtagag tcgggatttg gaaatctttg
    12961 tacgttggtt ttggctttgg atcatgggcc aagactgaga gtgggtggat tctttgtcaa
    13021 gattaatgag aatgagactc aaaatatata ttgacgcaat cgggcaggtt tctttattga
    13081 gactaagaat caattaatca aggagtgcat tcatgaacct acccaaccga atcttcaaaa
    13141 taggactgct cgtcagcttc agtttcttat ccatccaatg tgatgatggt gattcccaaa
    13201 cggagacaac agtcttttta ggattgttag ctgccgatgc caacaaacgt tgcgaaacta
    13261 aaatcgatgc ttcgtataca tcaggaacgt atgctacatt gtgtacgcca caagcgggtc
    13321 ctggtcgttt ctttcgtttt gaaggaatga aagccttagg ggagaatgga tacttttacc
    13381 tattcctagg atactcgcaa acacccactt cgtccactcc caatgcgtca ggacaatatt
    13441 cttttgtagc tggtaagtcc gtatcgagcc cgaatcctta tgtttggttt cgtaacttag
    13501 aatttgggaa ctaccaaggt ggacaaactg ccagtggagc caattcaaac gcctttagtt
    13561 tatccacaga gcaagagtta tgtgtatcct tttcaggtaa tactagtgct cctactactt
    13621 atttatgggt aacgggtgta ggtggtgcaa attgtaagaa tacagccact cttcaaaaag
    13681 aaaatgccat catcaattat gtcggttggc caaatgcaga gaatgtattg tctacaagtg
    13741 gtcagtcatt ctttcggttt agtaatgtta gtctcttaac cgcatcaaag atcgtcgtct
    13801 catcggacag tgtactctaa atcaaactct gtcagatcgg atgattcgat ctggcaaaga
    13861 aatcttatga agagaaaaga tatgcctaga aaaaaattca ttttaaaaac atgtttcaaa
    13921 tactcaattt tactcatcgt tagttccttc cagattcatt gttctatgaa accaaaatcg
    13981 gaagataact cacaagcctt actattctta ttatcggatg aaaatagtac gagtttgaat
    14041 tgtactagtg ttccatcaaa tgctgttgtc acttcaggtt cctttacgac ttcagcaaac
    14101 gcatcttcca attgtaattg ggtctatgtc agtttgaaag ggaatggggt attggcagat
    14161 gtcaatagcc aatgggatat tgcgttcaaa cgattcaatg tcgcaaccaa tagtgggacg
    14221 agcggacctg gcaccggtgg agcttgtgat tctggtcaga caaacttttc caatgcattc
    14281 aatggatcag aatgtacggc tgtgattgat gtcaaactca caagttcagg tggagggcct
    14341 gtttctgctt cccaagaaag tatcaatccg actatggctg ctcctttgga tctttcgcca
    14401 atgccatcgg gttatggaac ttggtattcc tattccaatg gaatcttaac agctaaaaca
    14461 aaagtattca ttgtgactgg aagcgacggc gcaaaatatg ctgtccagtt tctggactat
    14521 tataatgcag ctggcacatc aggttttccg aagtttcaat ggaaaaaact ctgatgaaac
    14581 aatcggaatt ttccaactta atgagagttt tatctttcat tgtattttgg agtctagtta
    14641 ctttattttc ttttcaaggc atttatccgg aatccaaaac tgattcaatc gaagataaga
    14701 caaatatcat cacagtaact ggtacaaggc gaaagaattt attaaaagat tctacaatca
    14761 caacagaggt catcacaaga aaagatatcg atgcgatggg cgctagagat ttatcgcaaa
    14821 ccttaggcaa tgtgccgggg attgaggtaa aacctgctca atcaggtgaa agggggcaga
    14881 cagtccggtt acagggtctc tctgctcaaa atgttttgat attagtggat ggccaaagga
    14941 caacagggcg ttttagcggc tcgattgatt tgactcggtt taaagcagaa gatattgaac
    15001 ggatcgaaat tgtgaaaggt gcatcatctg ccatttatgg ttctgatgcc attgcaggag
    15061 tcattaatat catcacaaaa gaagcacagg atcctctttt tgcagaattt cgttcgttag
    15121 gtggtgctgg tagtgaacgg tactttggtc cttacatgga ataccgaaac tatgcttccg
    15181 ttggtgccaa gtctgataac gtatctactt tattcaccgt tggttggcat aaaggggaag
    15241 gatatgattt gactccagat gctacgattg gtccaagaaa cgggcgttat gcatcacttg
    15301 ctccagggta taatccatat acgtttgaaa caccactcgc gaaccaatac attttagcga
    15361 cacggtttcc gatgtacact ccacctcttg agtccacatc gggaagtgcc tttaatgata
    15421 tgaatttatc aaataaaaca gtgtataggc caactgataa tttgattttc acaggacaat
    15481 tttactacag gcatttagat caatcagcag ttgatgcatc tccacccaga actatttttg
    15541 atcgaaggaa caaaacacat gattttatgg gggcatttaa cgtagattgg attgcatcac
    15601 aaaaaataaa tttaaatcta aatgcaaact attccagatt ccaagattta tatgtgacgg
    15661 accaacgaaa ggcagatgat ttagactcac aacaaagaac tgacaatgca gtcaccgaat
    15721 ttagaacaag ggtagattat aaaatttcag aaaatcatgt cacatcggtg ggagctgaaa
    15781 atttacaaga tcaaatttca tcggcaagga ttgctcccga ttgtcgacga acctatccta
    15841 atctctgtta cgaagatttt aatccattgt taacgaaagg tcagtccatc aatgggaatg
    15901 cctatcgatt taggaatgcg ttttatttgc aagatgagtg gagggtgtca gataaaccta
    15961 gaatacaaat tgtacctggc attcggtatg accacgattc gatttatgga ggggagtggc
    16021 ttcccaaact tgccattcga tatgatgtga cggatcaatt taggatccgt gtggcgaatg
    16081 gacttggata ccgagcacca agtttccaag atttgtattt taattttttg aatccaggtg
    16141 ttggttatcg tgtagtaggg aattctgatt tgaaaccaga attatcacga agttataatt
    16201 tcggttggga gtgggacatc accaaaagaa tttggtatag ctcgaattta tttcataaca
    16261 atgtagataa tttaattgga tatcgaacaa atcctgtaag agatgcatca ggacttatgg
    16321 tataccaaac gtcaaattac caaaaggcaa tgacccaagg gattgagtct tccatcaata
    16381 ttcgtttgac agacattgtg acaacgggcg ttgggtatac ttatacagat agtaaagatg
    16441 aattaaccaa tttgccattg gaaggtagag ggcgtcatcg ttggaatttg aatctcaggg
    16501 tagaagaaaa atcaagtggg atctctttat ctgtctttgc agttgttttt ggaaaacaac
    16561 catattattg tattaaaaat tcgttttggt gtaatccaga tttaccatca aactttgatt
    16621 cattagaaac gatcttaaac caagaatcgc aaagctcaat tcaaaaccta tttggtacac
    16681 tgcctacagt tctttctgat tactgcgctg aaaagaacat ttcctattgc accacaagtc
    16741 ccacatatgg ataccgtatg gtgaatccct actcaaattt aaacttaaga ctttctcaga
    16801 gatttttagg tcatttccaa tggtttgttg gagtggacaa tgcattagat gcttgggatc
    16861 tgcaatacaa tccgcaacgc cctaaattct attattttgg tttggatggg aaatttgctt
    16921 ttagtgatgt gaaactaaag aatggtgatt cttaagtcta agaattcttt tcgctatgga
    16981 atgtgaattc ctgtataccg cttgcgaaac gattgtaatc caaattccca agtttgaaag
    17041 tcaccaagta agatcacgcg ttctttggcg cgagtgattg ctgtgtacaa aatccttcgg
    17101 ttgagtatgg aaagattgtt ctctgaatct acgtccaaaa cattcatcgg aggaagatag
    17161 agtaggatcg atttgtattc ggaaccttgg cttttgtgaa tggtgagaaa aaaagcgggt
    17221 tcgtgatcag ggagtgtgtc taaggcaaag gaatacaatc gatcttcaat ggggaaaact
    17281 gctcttaact ctgaatggat cgaaacaact aaaccaatgt caccattaaa caattttctc
    17341 attgggtcat tcgattggat gataatgggc atcccttcaa agtaaaaaga cttggataac
    17401 tgtcggtatt tgagatggaa ttcgtttttt ggattggtta attgtttttt cgcataacgt
    17461 aagatttggc cttggatggc ttcgattcca aagtatccat ttcttagaat cgtcaaacat
    17521 cgatactcat tcacgatcga ctcaaaaatg aatttgtttt ttggatcttt cagtgcattt
    17581 ggttcccaat ggaattttga ggtcttattg gcagtgtgca aatagaatgt ttcccataaa
    17641 aagggaacca tactttctat gttccaatcg tgtatctcag gatggtttcc attggttgac
    17701 tttgtttttt tgtcaccttg gatccaaaca aaatcatgtt tcaaattcaa atccgatttt
    17761 gtgatcatct ttggtagtgg aaatggtttt gtattgctat tcgtatcaaa ggattgtttt
    17821 acgatctcag caaaaacact gaattcagaa tcattcgaaa aacgatggtt actgttaagt
    17881 tccgataaaa attctttttt attttttaac gtggtgatga gatccgttaa tacttcacct
    17941 tgcccaacgg aaggaagttg gtttgggtca ccgaggagaa tgatatgagt atcgaaatgg
    18001 atcgccgaaa aaaataaatt cattaatttt aaatcaacca tcgaggtttc atccatgatg
    18061 atgaaatcat agggtagata acgtttttct ccaaatttgg cttggttggt tgttgggttg
    18121 atttttaata aattgtgaat ggtttgtcca cggaaattgg aagtcagaga aggatccgct
    18181 tgaaactttt ccaaattcct ttggatggat tctgttaatc tttgcgaagc tcttcctgtt
    18241 ggcgcgacga gggcaatcct ttccatcgaa ggtagtaact tcaatcgatc gaatgccatt
    18301 aagataaagg atacaaccgt agtttttcct gtccctgggc caccagagat cacacggaaa
    18361 ttggatgtga tcacatcttg aatcgtttcc ctttgttctt ctgccagttt gatttttgat
    18421 tctgtttcta aaccacttat aatcgttttg atttgatctg cggtgatcgt tgtattcttt
    18481 gtttggtttg ttttgtggtt taagaatgtg aagagtagag attcgaaatt ccttttttcg
    18541 gaatgacttt tttgcagata caatcggttt tcttttcctg ttctttcaat cacaaacggg
    18601 aaataatctt tcattttatc gattgttgtg tcatctgtta tgggaagata caaatctccg
    18661 ctttgtgatt ggacaagtaa actggcaatc gtatctttta gcgacgtatc ccaatctggg
    18721 aaaagtttgt ataacgaatt tagaaacgat tggatttttt catcgatcac tttcatgaat
    18781 ataccttttc caattggtca gaggcactcc ggatataggc catcacttct tttttgattc
    18841 cttcaaactg ttcgatcgtc catacggaat cagaatgttt taaatcagag tagatgcctg
    18901 tttggttgtc acctaacatt cctcttaaga ataaataata cactccacca aacttctcta
    18961 aggctatatc gggtccaaaa agagacttta ggtattcaaa taaaataaac gaatacacag
    19021 acttttggaa gagataacct ttgtctcgga ctgcatttgc gactgcttca ctactataat
    19081 cgttgtttgg taacaaattg gatttataat cgacaatata gaatttttga tcttttacaa
    19141 aaaccaaatc gatggcgcct tttaagtagt gttcgaaccc atctgttaag gaggcaccac
    19201 tttctttcag taagttctgt aagaacaaat ggaatttcaa ttctgcggat ttttcttctt
    19261 cctttaattc actgagagag aaggagttgc ctgtcgcaag cttgatcttt gctgtcattg
    19321 catgtttcaa taaagtagcc actgtatgct ctatttttgc atccttacct tcgatttcca
    19381 atggatatcg taagaaagat ttttggtacg cccacttcca ggaaggactc tcgaggatgg
    19441 catccacttc caattggaag gtagaaaaat cacataattc aagaatttta tgtaaaaagt
    19501 ttccgacctt cgcactcgag ggcaattcga acgttgtgct tacttctaca tcaggagttt
    19561 cttctaattc ttttttcttt tcctcttggg aaacatttaa gtttttttca ttggcttgca
    19621 aacttgtata actatgttgc aagagcactc gaccaatttt gatttcggaa gggtagagaa
    19681 tcgggaaaga tggttttttc gtttgggtga cacttgatgt ttgaaggttt attgtttgtg
    19741 attctgaaaa ttcattggga tttcggaata caaaagacga ctcaagaaaa ggattttgat
    19801 tttgaagggt ttgaattcga attaattctt ggtagaggat ttggctataa ccagaattcg
    19861 gaagcgaatc ttcttttttg gacctccccc aattgagttt gggaaggtat aacctaagat
    19921 tgggccttgt cagggcaaca tataacagac gtttttgttc attcaggaaa tggttttctt
    19981 cgtcttcttt ttctggattc aaatcccata agtcaagaat ccattttctt tttttacctt
    20041 ctggcgtttc tatttcaatt gggtattctg tattggtgag attggtccct cgattgccaa
    20101 aataaaataa gaatacgaca ggccattcca atcctttcga tgcatggatg gttaaaattt
    20161 gcaccgaatc ttcttctgtt tcacgatcaa ataacggctc ttcttcggga gattgttttt
    20221 tttgtttgag ctcacgcaaa ctcgcgagta actctaacaa gccacaattt gatttcagtt
    20281 gtacttctaa taatttttga aagatttgtc ggaagtttgt acgttttcgt tcccattcca
    20341 gtgtatgatt cccttccaac caaaagagtt tggtttcgtc catcacagaa cgaaagaaac
    20401 ttgcgtatcg attttctttg ataagtctct gccatttgtc gatgagagat ttttcatagg
    20461 agtcaatgga gtgttcatca aacttttgga tttcatgagg gtggatgcag aatatatcag
    20521 agaataggat ttttttataa ctttgtgagg agttggaact ttgtaaacat tccaatagat
    20581 tttcaatttg atctgcttct ctggattggt aaatccctct ttgtttgtaa atggaacagg
    20641 ggattcccgc ttttgttaga taaaattcaa caagttctgt ttctttttta ttcccacaaa
    20701 ggatggcaat gtcctttaac ttgatctctt ggatttcgcg ttcgcctttt ttattgtata
    20761 gaagacttgt ttccttgttt tggattcgtt tgatttcatt tcgaattgtt tcagcccaaa
    20821 tatttctgga tttgtttaca ttcggaaacc gttcttcgaa atcaaaaata tgaatcgctg
    20881 attcctcagg attcacatac ttgtacttga tggtatcgat gtcaggtgat gatactttct
    20941 tatataaata gttttcttta ctagagcctg gttcttcgat gggaaaaaaa tgagtttcac
    21001 cccattcttt tgtttcatcg tggaaaatgg tattgagtcc atggattaat tcttttgtgg
    21061 acctatagtt ggtttctaag gtggattttg atccttcgaa gtcacgagat gcttccagat
    21121 aaattccaat atcagctccg cgaaatccat agatactttg ttttggatct ccaatacaaa
    21181 agagcattct ggactttgta tctttgtcta aaaataaagt tttaaagatt tggtattggt
    21241 ttttgtccgt gtcttggaat tcatccagga tacaaacttg gaatcgttct cgtaacgatt
    21301 gaattaatat ttggttggga ttacgaacaa tgacatcata tacctttaag atcatttgat
    21361 cataagtcag gtattcgcca ttttcgatga tggattttgt tttcgaagtg agttcgtgca
    21421 ctgtattttg caaaaagatg gatccatcat aatccaattg gccaagaggg aagatttctt
    21481 ttagcgataa aacaacagat tttatttttc cttgtaacac aacggatgct gcatctaaat
    21541 tttttgcaat ggtagtactc ccttccaaaa ggaaataatc gaatccactg gctttgcctt
    21601 cttttccaag ggaacggctt aatttcgaaa ttcgtttcaa ttcttttgct atatattttg
    21661 tatcttcgtt tcggatcgct tttgcaaatg actcgagtga tgaccaattt tccatccatt
    21721 tcgggatact acctttagct ccttgagcgg caatcgcttc accggttggt cctttgaaag
    21781 cttcgcagat ggttatgagt tctcctaaga gattactttt gtttgcgttg tgaatgcatt
    21841 cctctaagga tacaaactcc ggaaatacat agtcctttgt atcagcaagg agtttcgaag
    21901 tggaacttat aacgaggtct tcctttttct ttaaattgga gataagaata tcgtttgcaa
    21961 gtgattcctt gtctctccct tcccattggc ttcttttcag atcataaaag gtctttcgaa
    22021 tcaattcttc attcgatgtt aattttacat tgggattgtt ttgggtttcg actgggtatt
    22081 ccgttaacac catattacaa aaaccgtgga tggtcgagat ggtgacttgg tctaaatcgc
    22141 ggaggtaatg gtagtattcg gggtgttttc cgttctcata taattctaag atttttaatt
    22201 ttaaccgggc ttttaattcg cctgcggctt tttctgtaaa ggtaagcact aaaaattgaa
    22261 gcagtcgatt ctctttggta tgatttgtta catcatgggt catcacatca cctaacattt
    22321 gcatgattag atgtgttttc ccggttccag cggaagcttc gataaaattg ggatggttga
    22381 ctaaaggatg gtccattttc aaaatccttt tttcagaagt ggcaaaagta ggggatagac
    22441 cttctgaaat gaaaattgat gtagtaaatc cttcacatat ggagataatt tcatatgttt
    22501 cgattcgaat tctatcattt gatctgactc ttcttccaaa tattccttcc aggcagattc
    22561 taatttgtga ccatcatcta gagagtgctc cattcccatt tcggcaaaaa atagattgag
    22621 accaggattt ggtacataca taggtggtga ttcattgaca agagtgacaa cgtttcgaat
    22681 gtattctgcc gattcttttt ctgttaaact gtcgaagtga aggatttcat tcccttcctt
    22741 ctgtttcgat aagataggta tgatgactaa tttttttcca atcgtttgga atagacatgc
    22801 acttaagaaa agatagatca tcttaccaaa ataatctttt aaatattcat ttgctttttc
    22861 tggttttcca tggaaacttt ttggataaaa ccagtagtat gtatcaccaa tcgcaatcaa
    22921 attctcccac tcaccagtga tgaattgggt ttcatccaaa acaaatgttg gcaattgaaa
    22981 accagttcgt agtcccgtat cccccactga gagggaactc aaatattgta ttccattgga
    23041 attcgagaag agctctccct ttaatgtttt gtacacttct gcaatttcag tgagttcttc
    23101 taataaggtt tctgttgtga ccaaatggaa agccccataa ggaaattctg ccttgttctc
    23161 tgcgatggca ctgaactcgt ttatcttttg tttgattgta tctttgtccc aaggccaagt
    23221 ttcctctttt gccaatgatt ccgtaaacaa tggtagaaat tttgatttga ataagaaggt
    23281 ttccagtgca ttgaaataaa atggttcttc caaagaagtt tcttcttcat cttccataaa
    23341 ccctaagttt tctttgatgt aagggagaat gggattttta aacgcagaag caatggatgc
    23401 aatggagatt tgttttttga atttccattc tgaatggggc aaaggtaaat cttctaagga
    23461 agtaaaatct ggttttggca aatcagtatt taaacttctg tattgtttta aattcctaga
    23521 ataatcataa gaatgtaaaa tttcccgatc ataaaagcga ctatagggtg ttagggggat
    23581 ttcagtcgct ctttcgatcc caagagaatg catcacctca aacaaactag aacaaggctc
    23641 aaattcctta tcttctaatg tgtttttccc aacataggaa aatgtgatac tatcctcagc
    23701 cgataaaatg gtttcccata ataaggattc ttggatttca attcgattca aatcccaagg
    23761 tttagaatca ttttttctta agttaaacct agatacatct ttggaacctg gaaattttcc
    23821 ttcacccaat ccaacgatat agatatgcga aaagggaatg ggtcgcatgg gttgcaatag
    23881 agaaatcgta atcccttccg tgaggtaatt tcctttttgt gtgggaatgt tcgaaaagat
    23941 ttcctccgtt tgtaattgaa ggaattgtaa aaagtcagta acatggttcc actcagtgtc
    24001 acaccatttc gcaatgtttc ctaaccactc tgtgagatag atcctttcgt tttctgtttc
    24061 ttcactaaac tttaagaatt ggttccattt ggtttgaaaa gctttgaatc tttcattgat
    24121 tggtaactgt aaaaattccg attcaaaaaa tgattgtaac gatttgattt cttcccaaat
    24181 caaattcaag taaagaaccg aatcttcttt tgccaatgga tctgtgatca ctcccatgtg
    24241 actccaagtg gtagcttcat cactcatgac agataggact gcgcgtttca ctccaaagga
    24301 aattgtatac gggttctctt ctttgttttc atcatagagg gaaccgagtg aatcgagtaa
    24361 ctgaatgaca gaatgggttt ggtcaatgga gtcaattttg tttttgccag tgatgagggg
    24421 attttgtaac agatggatca attcatcttt ttgaattcgc ttgttcaaaa acgattggaa
    24481 aagaatttca aatactttgt ataacaaaga agtttctttt gctactaaat cagatagaga
    24541 ataattcaac ctttggagag taggggtctc atcaatcctt tgtgtggtat aaatccctcc
    24601 atggaatacc cattcaatcg ctgctttgta gtcatttgta ttcggaacaa ggatcgcaaa
    24661 gtccaataaa cttaagttcc ctttgcttgt gctaatttta tgaaggatgt catgggcgat
    24721 ggattccatc tcgcggtatt cggaaggtgc attccatact ctcacagttt gatcgtttaa
    24781 gtaattttct tcttttactt gttcttctaa cagaatggat tttagttttg ctaacatgcc
    24841 accacttgca tatttggaag tttctttttg tttggtaaga ttcgaaaatt ctttggctag
    24901 ataggattgt ggttttgcaa atttggataa atagttcttg gttttctctg gattttgtcc
    24961 aatgactttg ccattatgaa attggtagat atagatgttt aaatttgcat ttggattctt
    25021 agaaacagtt ttcaaaaaat ttatataagt cccagacaaa ttggacaaac aaaaaaaatg
    25081 taaattgcct tggagggata agtctttccc tttgtttaag tagtagtata agtttttttt
    25141 gccaccatca tttgttccga ggtaaatttc tttttctaaa tcccagtatg gatcacttgt
    25201 gagttggttt ggaatgttac tcttttcatt cccgagccat tggtggatcc attcagaccg
    25261 attcaattca taatctttga aatactttgt caaaaggtcg gataaatagt ataactttgg
    25321 taattcggat atgtatgttt tgatttctgg atgattttgg aataaggacg tttggttttc
    25381 atagaggtaa cgaaaacaat ccttcttgaa ggaattgtaa tcataaaatt ccacactttc
    25441 cgcccatgca gggatttgta aggaagtaaa aatcattttt aaaatcgctt tttctaaaaa
    25501 tgtaaattca atgttgatgg aaagttgtga gtcattgtac ttcggtatgt tgagtttgag
    25561 ccatggaatt aaattggtat tcggcacaac cacgagtggc atgcgaagtg attctcaatt
    25621 tgttcctttt tgatttgttt tgttaattcc gaagtgattt cgtgcagatg aagccctgca
    25681 aaataatgta ttggcaaaaa aaatcccttg attcaaaaaa tcaaacatag tttcacctcg
    25741 tagaagtggg aaggcaatca ttatctgttg tttcgttttg aaaaagaaaa aattagggcg
    25801 ccatttccgg ctatacgctc caatctttgc ctaaggcaaa ggatttccgc tgctatccgg
    25861 ggcgctcgtg tatcgaaatc aattcgaaaa atgggagaga aggtctctcc caaatgttca
    25921 cctagcaaat actaagtgat atgttgttca ctcactttca aatttaagtg tggatgcatt
    25981 cgatgtgctg tgtttaaacg tagtcgtgta gagtgaaact ggttttggta ccgcatacat
    26041 tgggtcaatg ttatcgatgg ccaaaccaat gcgagatcca gcagggaagt catgtgcgac
    26101 tgcttggagg tctacattta aatctacgtc ttttcctttc acgttgaaga gtgttgcagt
    26161 tccatggcta atcaattttc ctgttcccca aaagtctact tcatagagat ataccataac
    26221 atgtggcgcg taatcagaac tattgatacg acctttgtaa aaggttctcc ctcgaagttt
    26281 gagtggtgat gagagactgt cagaaagata gaccattgcg ttggttcgat cgattaaatt
    26341 cacatttgtt ttgacaggaa cggatacggc gccgtccaga atctccgata aaaggggaac
    26401 gcctgttgtg gcactggttc ctcccgagag aatcgtatcg ttcccattac ttgtgttcgc
    26461 tgttgttgtg attttgcctg ggctaaagaa tcccattggt cgcaagtggt aggtcttttc
    26521 gatcttcgat ggatttggcc aagcggaata actgacacga tcactcgaaa aacgtttttg
    26581 aaacgtgact tttggttttg tcataattcc attttggatt ccttttaacc aataatcaaa
    26641 ccagtcataa gcattcgtcc aaacatagtt gttgattcct aaaatccctc caatctctgc
    26701 ggttgcatgg attccattat tgagatccaa ttttttagga acagtgagtt gttcgaagta
    26761 aggaaggatt tggtttggtt ggaataaatt atcttgtgag ttattggaaa tataaactgg
    26821 tttgccagat gcatttaatt ccgccacaaa attgttaggt gatctttctt ttgcccatga
    26881 tagaacagtg gatacatctc ttgtatccaa tagtttttga aaattctcag caatgatggg
    26941 atccatcctt cctgtgatat accctgctgt cacaaggaga agtccccaaa caagtcttgg
    27001 tgattggttg ccataaaggg aatcaggtaa actcccccaa ccactcatgg ccacagcggt
    27061 tttgattcgt ggctctttgc tgagtccgag taaagaaatc ccagctccat acgaaatccc
    27121 cgcaataccg atgtttgacg gattgacagg ggcattcgct aaaagaaaat cgattccttt
    27181 ggaaaggtct tccatatctt ttggaccagc cacattgatg agtccacccg atgttccaaa
    27241 ccctcgtgtg ttgtaactaa aaacaacata tccttttttt gcgagtttgg ctgcaggaac
    27301 aatgtattcg tattcattga gtgcccagct attgacaaaa ataatcgcag ggtatggacc
    27361 tgtgcctgat tttggtatga acaagttccc cgtgattttg actccgtcat tacttaaaaa
    27421 cgatatgttg tcgttaaaag taaaacttcc atcgttttca ttttggaatg ccgtttggat
    27481 gtctcttgtg gttgcggcat tactctgttt taacatttca ggtgtcactt ctgtgttttg
    27541 cgcctggcca tttaacaccg acaagatggc actcgttttg tttccgtttt gatttccatt
    27601 ccccccacac gataccagta ggaagttccc tacgatgagg aggagagaga ggtagttttt
    27661 ttgctttttc ataattcgcc tctgaattgc cttaaaaata acataaagag ggatgtttag
    27721 cgtctaaaat ggcaatccta gacgaaaaat gaggtctaaa atcatgattt tgtacgtttg
    27781 attcgtacac tagccaatcc aaacagttga cgaaaccgtg catattgtcc gacttttgtc
    27841 gtatgtctga atttttgggg tcttggcttc aatttggtgc ttggtatcat tttgttttag
    27901 gaatcggaat cctcgtgaaa gagaaagggt ccaaaggatt tccctttgcc atgatcgccg
    27961 ctttttctgg tgggacactc atcatttatg cttaccgatt gttcgcaggg tttgaattcg
    28021 aattctccct cttgaaccat ggttatgtgc ccatcatcta tttgatccca ggcagtatgc
    28081 agtataccat tgaacagttt ttgagtacag agcccgtttc gattggtaga ctccaacgat
    28141 tgtatccaac cttcctagtg atgattctcc tgattggatt acaaatcttc tatcctcaag
    28201 tcttagaaca atccatgaat gaaagtttta cggggcttcc gttctccatt ccggaatatt
    28261 tagccttact tggttgtttg tattgggtga ttagttttgt ttggatgatt taccaatatc
    28321 gaaatatttt gtatcgaaat ccaaatgagg aagccaaact aggtgttcga gtattgggaa
    28381 tgatcttaaa aggcaatatc acatttgcta gtttcattct cgtaagcaca gtctttcgtt
    28441 ggaactcagg gatttatttt acggctggac ttgccacact catggctgtc attgcattta
    28501 ttggaacaga aatcaatcat cagttgttta aagatatttt accaggcctt cggcaatcct
    28561 atcgtacatc ccgaatccta aatctcaatt tggaaaaatt acaacaagac cttgatcatt
    28621 tgctaaaaca agaattcgtt taccgagaag aaacaatcaa tttatcgaat ctttccgaac
    28681 gattggggat caaagattac caactcagtg aatacatcaa tgcgtatttg ggaatgaact
    28741 tcaatcgctt ggtgaatgaa taccgaattg ctgaagtttg taagctcatc gaagaaaacc
    28801 caaaagtcaa tttgttatct cttgcctacc aagttggatt caattcaaaa gcaaacttca
    28861 atgttgcttt taagtcattg aagaagatgt caccgagtga gtatgcgaaa tcgattgcaa
    28921 agagtaagtg atcgtaacca tcccattgtt atggcaacat caaactgcca atgaaacggt
    28981 aaatggttac aatgcatccc aatcaaatcg ctattttttc cctttcggtt ttttcttgga
    29041 tattgtataa cctagaatat gtgccatttc ccaaaccgtt ttcaaatttg tttctgtcgc
    29101 tggcatactt gattccgttt tcgaatcagg caggacagat tgcaagtgaa actcattggt
    29161 tccaaatcgt atggtttctt ttgccaagtg gatccatgtg tgccaaccgt attccctttg
    29221 ttcgggataa aatgtgagta aaatccccgg ttctttgatc gcaatcattt cggggatttg
    29281 atcctctaat tttcgtctag cagccatttc taataatgca taagtttcag atcctttttt
    29341 tgcttttttc cagtgagatt cgatagaatc atctcctttt ttgccaaacc ttctccagag
    29401 taagggtaat ctaagcccaa gtgactcttc ataaatacta gaatagtagg aatcgtgatt
    29461 tgtgatttca agacgtctgc tgatcacttg tgagatcgtg tcaaaagagg attcacaatc
    29521 taacaagtac aatcttgccg cgagtaaatc agtccaaaca taccaattgg gagtaggttg
    29581 ttctagtagt tgtttgattt cgcttccttc cattgtgaga accttcttcc attttaaaga
    29641 ttcaggttcc atcactcgca taaattgtaa tagatgggct ttccatgaag gtgcagcata
    29701 agggaattgc aaaatttcca gaaagtaggg gtaaactcca ggaccttgga aaaacaaagc
    29761 tttgatagct tcccatctat cataagatcc tgagtattta tattcgtcca aagaataccg
    29821 taaggattct acaagccatg gtcctccgta tcggattaca tcttcatgtt tgtatttggt
    29881 ttctcgaatt ctttggaata catgttggat gctatacttt tctggatgaa ggattgcttc
    29941 tggtaacaga gaattatttt ttgaaagtga gtttgcatac ttatcagacg tattaaattc
    30001 tggagcatct tccccagtga gtacaatcca agcacgtcta gcttccactt cgatgtaact
    30061 ccaagaataa tcaaccatcg ggtctgggtc agcataaata tgataccaaa gatgatcctt
    30121 gaatctttgt actttttgtt ttctgatcca tcgaatgatt ccataaactc tgacttggtc
    30181 acccttattt ccaaggatac gttctgcaaa agacagataa tcattgttat ctggttccaa
    30241 aagtaataat cctgctacat aacaggctct tagatctatg gctataccgg gataatgaga
    30301 gtcttccagt tttacaaaaa attcgtttaa ctcttgtttt gccttctctg gttccatttt
    30361 ggcccatgct aaggtagctt ccgaaatgtt gataatttgc ctcaattcaa gataagagtt
    30421 cctgtctcca cctttgattt ggaaactatt tctaacaact ctggcaatca attcaatatg
    30481 ttcttttaga tctaaatggg cacataccga aaatgcattt ccagcactga ttccaaaata
    30541 accaagatgg tctttataag tgaagagttt ttggatcagc tggattgaca cttcatccat
    30601 tattaaaatt cgttcttgta aagcttcgtt taagtgggta tagactgtga acatattgtt
    30661 caaggtcgga ccttcttttt gcactttttc tcgaatttct tttacattgt ctaatgtctc
    30721 aaatgttcgc caagcagcct ccgctaatat ggaattagct tccccttgtt cactgttgat
    30781 taatgcttct acgacatatt ctaatcttgg atcatcttgt ttgagttgac gaactgcttc
    30841 tctaaaagaa accattgcca ggtcgtcgtc taacatcccg actgtttttg taatcccaca
    30901 aaatgctttt ttattctcag cgtcgtattt caaaccttgt cgaaaggcag cgttgatcgc
    30961 aatcgatagt cgtttgtcta acttttccgg attgtatggc caagtattat aagcactacc
    31021 tattcgttct cgaaagtagt cttcgatcag tttttttaga ttcggatctt ttttcgaaat
    31081 ttcttttaga agaatgtcat gcgcattcac atcatccggg tattcttcga tgattttgaa
    31141 aagattttcc tcagttttta tcctcgcttc caggtctttc ttggagatag tgttaagatt
    31201 ggagagacct aaactatcat tgtatagttt gatatttttt ggttcaattt gttttgggtc
    31261 agcattgcta aaggtaaggg atcgtatttt ttctagctta tcggaaggta gattgaataa
    31321 tgatttggat tttccatcca aataggcaat tacgtgttcg gaaattttgg gaattatttt
    31381 tccttttgat ttgtttgcaa gtttgatggt ttctctgcaa gcatcatcat tttttaaata
    31441 aaagtggtga aggatccaat acgcagctaa atttgggtac tttttgatgt cctctttttc
    31501 ctcttcccac agcgcataag aaggagcatt ggcaagtttt tctgtaaatg cataggttgg
    31561 atctccataa ctatggccaa gtaaccaagc cgatctttca aacatatcca gtgaattgtg
    31621 atagatcggt ttcttttcgt ataattttgt agcttctttt tcaaaagcct taattgtact
    31681 gtctttgatt tgcgaaggta gaatggcttc ttttaatttt ggaactgcat cttcttcttc
    31741 aaattcttct tcctcctcat catcgtcata actttcattt gattcatgat tccagttttc
    31801 cactatgaaa tgcgagatgg aaaaataggg aaggttttct aattcgccaa tttcatggtt
    31861 ataataattt acctctatcg attcattttc attcggtaaa agattgatcc aacaagtgtc
    31921 tccacctcca tccgaagcaa aagcatagga accgttgaat aaaaacataa gtccgctgta
    31981 agttccaact aaccaagaga gtatttcttc cggatcctta atttttgtta gtcttgctac
    32041 cgaagaaata gcatattcaa aaccaccatc ttcatcctcc tccatttcct cttcctcagc
    32101 agagtgatgg tcaatcatat tccaaacatc ggctacttca tacatgattg atttgtaggc
    32161 attttttaca ttttcccatt ccagaatttc ttttccgggt cggaaaccat acatggattc
    32221 aaattctttc aaaaactttt ggtctagttt gtttttgatt ttatcaaatg ccatctgaaa
    32281 tttatctcta agcgattgga agactaacat ccgatctatg ataatttcct ttaaatttcc
    32341 tgagtaaaga tcagactttt gtaaattgag ttgagtaggc tgtttcattt ggtaagttcc
    32401 gcgttcaatg tgataaaaga ttctgagtaa tggttcccaa aaattttgaa ccaatactct
    32461 cccgaaggat caatctcaaa ctgaagtaaa tttaaatctg gagtcaattt ctcagataaa
    32521 gcatgtggag tgagagtgaa cgtatccaag ttaaagttta acagatgctt ttttgctggt
    32581 tttttgtttc tttcttttaa taacaaaact agatttgatt cgttttgaat gaagacatcg
    32641 ataaattcca agtatgagcc aaaataggat ttcattgtct catcgtacaa atcaaggaga
    32701 ctctctagtt ttccatcgct atttctcacc tccaactttg aatcagagaa caaaaatatt
    32761 tttttcgaat tcactttgac tttcattggt gcaccactcg gtgcaaattc agaaatcaac
    32821 tttccgtctt gatctaagat gtacgcaatt tctgaattcc cttccgtcac taatatttta
    32881 tcattaccga tttgttttag attttggaga ttttgaaatt ctaaatcaca attcaagatt
    32941 tcccaatttg tgccattcca tctatggatt tgttttctcc cgcttgtatt ggcaaaaata
    33001 acgtaaatat agttgccaag attcaaaatc tggtatggcg aagggttcgc taacttcgga
    33061 gaaggaagac tcaagaatgt attgtctttg aagaataaaa ccgaattcga agatccaaac
    33121 aatacattgt ttggattaga atcaaatgga ttgtcgcttg ctaagtaagt accaatggga
    33181 aattcgaatc ttgtgatttg agtctcattg attttataaa gaattggact ctgattccaa
    33241 gaaccaatcc ataggttccc atcatgatct ctttcaaata atatcctttc gaaacctgtt
    33301 ttgatcgaat ctcttttgac gttgtgagtt atatttgttt ttacttctaa cattttacta
    33361 aaaatataaa tgcaaaatga aaactatgtt tgattgtgca atttattttt ttatttaagt
    33421 gtttttgaat atagaaagca tgaatatcgc tacaagataa aggattcgtc taaaatttta
    33481 taataaagta tatgaacata aagaaatgaa agcgtctcat agaattcctt gagacaaaat
    33541 gaaaaaaatt ataaccaatt taagagaaat agatatctgt caattgttat agagatggtt
    33601 tatgatttgt tttgtttgtg tttggaaggg aaaactgtaa tggaatgtaa gaattgctga
    33661 gatcaatctt ctgagaatcg ccggtaaaag cataactaat ggaaatgaaa atgggtagtg
    33721 taaccatcta ccgcaggtta ggggtctttg gagggattac gccttgcgtc acaattatgg
    33781 tattacgatt ctaatatttt tttggaggat tagactctca tctacaattt ctttttcgct
    33841 tgaatctaat cgctgaatta gtttgaaacg gatcccactt tcctattcgg gactaattct
    33901 tccgaatccc ttccatcgat ttggtacatt catagctccc atttgtccta ggtagtcttt
    33961 atggtttact tttcctgaaa cgacacaatt agcagaacat ttttcgagaa ttgtgacact
    34021 cttggggtct aggttacatc catagttatg aaagagaaag atgcaaaaaa aatcataaaa
    34081 aagattacat acgatgtgat ggaggcctta aagtccggta gtcttggaca gtgggtcaaa
    34141 ccatggcaaa gttttgggtt tccatggaat gcaaaaacat ataaaaccta tggattgctg
    34201 aattcccttt ggcttacaga cagcttggag aaatttgggt atctctatcc ggtttgggcc
    34261 atagagaaac aatggaaagg acttggttat accataaaag ggggagaatc tccaaggaca
    34321 gaggttttgt atccatgccg agttcggatt ccgatctttt ctaaaaagaa gagtgtcatt
    34381 tcggatagcg aggaagagca agaagaaaca gaaatcgagt ataaatccta ttcagttcat
    34441 aaagcgtatc cagttctgaa catttctcaa gtgaatgttc ctaaaagtga ctatgatttg
    34501 tttgtgagga tgacaattcc gaatgcgcca ggtaacgttg aacagtttgt gcaatcgatc
    34561 aaacacaatt ggatagaatc agttggggac caagcatctt acttgatccc tttggatacg
    34621 attcgtatgc ctaaaaaaaa gtatttccga agtgaaatcg actattggtc tacctactta
    34681 catgagttag gacattggac tggagccttt catagattga atcgagattt ctctagaggc
    34741 aatcgtagtt atgcattcga agaattggtt gctgaactat gctcggctat ctttgccggt
    34801 gaatttgggt ttagtggaga attgcaacat cgagagtata ttgggtcttg ggtgagtatc
    34861 ctggaaaata atccacgtgc gatcatcaaa gcgggatatc ttgcaatgga agcggtggag
    34921 tatttgaaga aggaagcgaa gaggggggcg agggcagctt aagagccctc ttcattacct
    34981 ttccccagat tgccaaaata attgatttaa tcgaagatca agctaaccat tgtaaactcc
    35041 catattggaa aaaatgtaag aaaaatccct gttcctataa aattgaattt gttttaaaaa
    35101 ttgtatgttt ggtggcaaat tgatcggatt ttctacaaat aaattagcga gtatttaatc
    35161 gctgttaaca atttaatttt ttttacgaaa ttttgaaata atttctggtc agattgaaat
    35221 ctattaattt gggccaatca aaatttaaga atcttcgtcc tccttccctt attcatcttt
    35281 ttatataaga tttactgtat attttaaatt acagttgatg cattttgaat ttaattgaac
    35341 aactgttttg ttttgataat gggactgagg gggcgaagct atgtctactg ccccatcttt
    35401 actaatttta gaattcgaag ggtcgtaaat tgttgatcta ctggagcagt tttatagaat
    35461 tgacgggtaa aagtgtagct tttttgagcg atctcagata ttaccaactc ccatttcatt
    35521 aaaagtacag tcaaagcgat aacacctgtt aagcgacata atctatatta tcggaagaag
    35581 ctcactgcat cacgtaataa tctactcgaa acactagtcg ttgcatcatc ttaaaatcta
    35641 ctccaaatta gataaggaaa cgattcactc atgtgcaggt gatgtccatg aaacaatcga
    35701 agatggtgcg ttctatgttg gttcaagtct tcaaagagaa gtacttttgg gcttcgaaaa
    35761 aagaaaaaag tctcatactc gaccagttcg tcgaagctac tggattcaat cgatcctatg
    35821 ccagaaccgt tcttagaaag aaaaaagaca atctcatcaa actgagaccg agaaagaagc
    35881 gtctatctaa ctatgatgat gacgtcagat tctatttaga gaagatctgg gagatcctgg
    35941 atagaatttg tgggaaaaga ctcgtgatgg cattgccaga cgttttatcc aaacttgaac
    36001 agttcaaagt atttaaaatt gataaaacaa ccaaagaaaa acttctctca atcagctctg
    36061 ccactgtaga tcggttattg aaacttgcca ggaaaaaact tggtcgcaaa ggcacttcta
    36121 caacgaagca acctaaatac ctaattgatc ggatcccaat caaaacgttc ggtgaatgga
    36181 aaagttctct acctggcttt gttcaaatcg atctagtagc ccataatggt ggaaatgtat
    36241 ttggaggatt ttattcaacg cttgcagcaa cagatgtttg tacgggatgg acagtttgta
    36301 tactggtgaa agataaaact caattccaga tgctaaaagc attaataaaa ctgaaaaaaa
    36361 tattaccctt cccacttttg ggaatccttt ccgataacgg tgcagaattt attaatcaaa
    36421 caatcttaac gtatgcagaa agaaacgaca tccaattcac tcgtggaaga ccatataaaa
    36481 agaatgataa cccacatatt gaacagaaga attacagtgt tgtgagaagg aatactggat
    36541 atttgcgtat tgaaaatcaa agccaagcag atattatcag atctctttac caagatttaa
    36601 atacttacaa taattacttt ttaccagtaa tgattctaaa ggagaaacat aggattggtt
    36661 ctaaagcaat acgaaggtat gacgaagcaa aatcaccata ccgaaggata ctggctagaa
    36721 aagatatttc gaaaacgata aaagcttcta tgaaaaagat ttacgagaag ttgaatattt
    36781 tcgaattaaa gaatcaggtc aatcattggc aaaatgaaat tgtgaagatt gctgccccta
    36841 ttcgtaatcc aatagacaaa gtgaaagtta gaaggaagaa aggaatcgtt catacaattc
    36901 cgaaatggag acgagaagta aattcagata caaaaaatcc attccttgaa agacaacgtg
    36961 ttgaagaaat gaggcgagct gcagaacaag tttgggcaaa aagaaaatag cttggaatct
    37021 ttttgctctc tgttatattt ggagtagatt tttatttgat tcaccactta acatttcgag
    37081 tagataaaac aagattcaat acgagaagca tgttgcgtca aaatagatgg tatttgaaaa
    37141 tttaacttaa attgatttta ttcagcgaat aatcgaaaat ctaatacatt cagttatgcg
    37201 acatggttac caattatttc aattccataa actaagaatt aagaataact aattaattta
    37261 attttttaaa aaccatttac tcaatgaata tatttaggac tacactatga ttgaatcgaa
    37321 tgataaaaaa tcatttatta caaaattcct taatcacata caattaggaa cagaggacga
    37381 attagtttta ttcaattcaa ggatatcatt tattaatatt actttttgga tctttatatt
    37441 tgcatttctt actgctctta ttattaaacc cgactatttt tctttttata atatatttac
    37501 taaaagcaat attttaaaat ttctaaatat aaataaagaa gatctaaaaa ttcttctatt
    37561 tttagcaaat ttttcagttt tcgtttacat tgcctacatt acacgaagta gaaaagaaaa
    37621 aatcgaaagc ctttttggat taagaatttt attagattat atgagagttg atgaaagtga
    37681 atttttaaaa gaattgaaga atattttccc cacacttaat gagtttgaac taatcgaatt
    37741 tacaaatgca gtttttacaa aaaggttgct taaaaaataa ccacgtcgca taacagcaac
    37801 ttaccgctac gcttcgggac aagccctcgc tcgggctacg ccaaattgtc ctcctggcat
    37861 tcgccttgct tacgcaagct acatgccagt ccctaacgtc ccctccaggg actcagggtc
    37921 ggacaacttc ggtaagtcta gttcgttata cgcaatttta ataaaactta tgaaaaaaag
    37981 aaaaatatta actctaatta tattagcaat ctcaagcctc agtattaatg cggaagaagt
    38041 tgaaaataat atcaaagaaa gaaaagcaaa ccacgtttac atcagaagaa ataacggata
    38101 tgctgcaccg aatgaattca atatgtataa cagctttttt ccgatatcat ttgcatatga
    38161 aataccttct atccaatata acacgttcgg atttgttaga tttatagctg attctaagtt
    38221 tagtattgaa ggaaactttt ttgagtataa aaagaccaat tcctcttttg atagaataaa
    38281 tccttataca gatcaaatta gcaaaggaaa tcttggtacg tattatagat cagaacagaa
    38341 cttattgttg aattatcatc taattgaaaa tagaatcatt tttaaccttg gaatacagag
    38401 actacaaagt gatttaagcg acggtagatt tgcattttac aactacaatt tttcccaaaa
    38461 ttttaatgga ttaacggcag gagtgttact tgaatctaca agattctatg gcttctatat
    38521 ttcagcaggt tacagatatt ctattctaaa tggatttacc gatattaacc actcaattgt
    38581 tacttcagct agaaattttg aatttgccca aattaaagac aatccattca ctaaatacta
    38641 tgctacggaa acaaaactta taattggtta cgaattcact gactccatcc tattatcttt
    38701 aggttttacc gatcaatctg caaaagttgt tcaaaataga agtcaaatca ttactagtga
    38761 ttctttttct acgattttaa ttagatcaaa tattgaatat actgctaaga atgaatattt
    38821 cggttctact ttcgcatcta ttacttataa atattaaaac tgcgtataac agcgtggaaa
    38881 cgctgcgctt cggctgcgcc acatttccct tctgtcactc gtttgcatcc gcaaactccg
    38941 tgccagtccc taacgtcccg ttgggactca gggtcgggaa acgtcgtctc cactaattcg
    39001 ttatctgcga tgcttcctta ccaaaatctt aaaatgaaac taaacgacaa aatcatatat
    39061 ttcataattt tagaaagaaa tagttacctt atttctccta tcgatgtacg caaaacgggt
    39121 ctaattgaaa ttccgaaatt gccaaaaaat ataaatcaat ttttaaatgc agaactattc
    39181 accaaagtta caaatgatga tatgattaat ccgattatta tcaatttttt atatgatgat
    39241 tatcaaatag accctgaaat tataaacaat ttcgagcatt cgttaaaagt gtttataatt
    39301 ggaagccaaa acgaaatcaa acttgatttt agcaaaattg ttgagcctta tatcgttgga
    39361 agtctttcaa ataactttcc agcttattta aaagatagaa tagacaataa actcatattt
    39421 aacaattacg aagaatttac ctctctatta aaagcaatta tagaaattct taaatctaag
    39481 aatttcgact tcaaatttct ccctccgaat aaagaaattg atatagagtt ctcagtccat
    39541 gaattttctg tatcaatttt gaactttctt attgagaatc aaatctacgg taatttttgg
    39601 gatggaaatc caaccaaaac tttagaatta aagtataccg atagacaaga aaatattcta
    39661 aatcatctta ccagaaatat aattttacag ctagaaagcc aaactagcga aagaaagaac
    39721 atccctcctt taattttttg cttaccttat aatgacttta aaggattaaa atcgaatcat
    39781 actagctata aagaaatatt tacaaaagta aggaagttga actcatcatc gcagcggagt
    39841 gattatcttt ttgaatctga ttttgctggt gatataaatg acaaacaaac tcaaagaata
    39901 atttctcttt cagcaaattt aacaaaatta aaattagatt ttctggattt tgcgtcttac
    39961 ttacacgctt catttcggaa ttcgcctata tatagagcgc caattatcgg aaacgaaatt
    40021 aataaaattc tttcatattt agatcctaaa aatcaaacac caaattttca gaagattttc
    40081 tataaattac ttacgatatt taataagaaa atcagtaaaa tcatcgattt aagtaaattg
    40141 cagaaaatag ttgaaacctt tgaaattcaa ttcattgcaa taagtgattt gccggtagaa
    40201 tggttaacag ttaatgaagt accgattgca tttcaatctg acataacaag aattccagaa
    40261 aaaacccacc caagtatttt agctaattat gttcacaatt tacatcagcg tgttaccatt
    40321 tcagaagata ttataaaaga tacactgata gttttcggat cgttagatga cgaacttcgg
    40381 atcggctatg aacatttcat taagaatcca atcagtagtg agataaaaat atcaatctgt
    40441 aactctaaag cagatttatt tttcgcaata aataaataca aaccaaaaat tataatattt
    40501 gattcacatg gttcacctaa taccgaagag tatacttcta acatcaaatt aggagctgat
    40561 ttacttacag gaaacgatgt tgtagctttc gggaaattcg caccaattat aatattatcg
    40621 tgttgttcaa ctttcccaac aatgaattat tacaacgctt tgcctatggc atttctagaa
    40681 acaggtacta tttcaataac atcaactttt cttccaattg gaattggatc tgcctatatg
    40741 ctatattatc gaatactcaa taatttaatc gaagcctcaa atagtccagt tcataaaaac
    40801 tggctaagct tcataagcca taacataaga acctcagcca taacattaag catagagcat
    40861 ataatattaa aatttgctaa gaaaggaaga acgataaaat atgatatcta tcgtcattta
    40921 gacttattgg ttaggctaat gaaaactgat cagagaagct ctatttataa aaactgggca
    40981 ttcgaaatag caaatctctt cgataaaaaa tatcataaag aaatcattag tttaatgaat
    41041 gaaaaaaata tgaaatatga aaatctatat tacacaaaca tcggtagatc agacctaatt
    41101 tattttgatt cttggcttaa acgctaaaac cagaagcact gcagataaca gcgacttacc
    41161 gctacgcttc gggacacgcc ctcgctcggc ctacggcaaa ttccctttct gtcactcgtt
    41221 tgcatccgca aactacgtgc cagtccctaa cgtcccgctg ggactcaggg tcagcctacg
    41281 tcggttcgcc tagttcgtta tacgcaatga ctaaaatgta tgcctcagga catgggtaac
    41341 acttttgtag caagacatag gtaacacttt ctggtttcta gcccctttag atcaccttta
    41401 atggagggct ttggggatgc cttggaagga gtttaatatc gtggatttaa gatatcagtg
    41461 atgttcctta gcaaaagcta atccttgata actagcctaa accaatactt tcttagcttc
    41521 tttcaacaaa tccaaaattc cagttcgatt tggtggaatg acaatttcaa atttgggcat
    41581 cgcattgaaa gtctgccctt ttaaaacacg acctgttagg tgtttgcgga ctccacccca
    41641 ttgtttaaaa aagaagggta cattttcact cttgcactgt ttttgtattg attccaccca
    41701 gctgctttcc ataagtcttg cttttggtcc actctcaccg ccaacaataa cccaatccat
    41761 tttttctaaa ttgacttttc ctaagtcttc cagaagaggt tcaatggata aaaatctcac
    41821 cgaaacattt gctttcctta agatttcaat tcttggttta ccatgctttt cattttccac
    41881 gcttgttcct atccaaatat gttttagctt tgaaaactct tttaatttgg aatcgaatag
    41941 aagtttcatt ctttctggtc gcttggttaa tacttgatag atatgccagt ccgcaatttt
    42001 cataattgag aaaactttat aaataaaatc atcgggaata tctttatgaa ataggtcact
    42061 catcgaattg acaaaaattt ttttagaagt ttgccatttg attggttcgt ataacttctc
    42121 tggaacgagt cgtaaatcaa acccaaattc gaaagggtgc ccttgaacac cacggaaacg
    42181 ttccgaaaat gtttctgcgt aacaatgttt gcaacctgcg ctgatttttg tgcaaccccg
    42241 tgttggattc caagtggcgt cagtccattc gattttactt tgtgagctca ttttattgtc
    42301 ccttatatat aatgtcagga aatttagaaa tcttgacttt aaatgattct ccaattttta
    42361 atatttttat ctctccaggc tttatagcta acagcaggtg cattcccgtc ataaataatt
    42421 tttcctttat atttcagatt tattaaaact tccctggaat gtttaggtaa atgtcctgat
    42481 ctaagtgtct caacataaag aattaaatta tctttaattt caccagataa aattcgatct
    42541 gaaattaaat tctgaaaagc ttgaactttg gtttgtttgt gcaaatattg aaaaagtgga
    42601 atttcggaat tttctctgct tttctgttca tcctgttcta tatcaaagtt tgctgttcca
    42661 tttatgggat ttgatcccca tgctacggat aaaaatttat cagcagcaag aatatttctg
    42721 gagccaaata ttagcccata gacatttcct ccttttttta ttgagaatgg ataaagccag
    42781 taatcatcca aagaatcagg aatcatattc tggaaaaaat caacgatttc taaatgaatt
    42841 tcatgaaatg gtctttttct taattcttct tgcgatatat taatatattt tgagaactct
    42901 ggtttatttc cgaatcttcg tagatagcta gaggagatat agaacaggaa atctgttttt
    42961 tctaaattga caagatatct gaaaacatcc tgtgttataa atttaattcc gttttgatcc
    43021 agaaacaaaa agttcggtat tttttgattg agaaatgatt ttatagattc aaaaaaactt
    43081 ttgaaatctt tcgattcgat tctaaccgaa acattctttc tcaatccttc atgagtatcc
    43141 aataagatat ttatttcatt ttttaacttt tcatattttc tttttttgaa ttcattcaga
    43201 aaaatattga ttcgtttatc agataaattg ggaaggtata gctttataac atccattatg
    43261 attaacggac ttcctttgtt acctaataaa tcaaaccctg gacctgaaaa tgcatcaatt
    43321 atgttcagtt ctttaatatg actagttttc aggaaaactg gaagccactc gattaaatgg
    43381 gacttgaata tatttaattt agtatatgtt ccttcatcaa atgttttttt gtgtaaatcc
    43441 ttacccaccc tccctacacc tccaactccg gcagtccctt cacaatcttc atcgtttcca
    43501 aactcaccgt aatcactctc tgaaacaatt ccaacggata cttgggattg ttttcctttt
    43561 cgatccccca tagattcgca tcattcacga tcccactgtc cttatctgtc ttcacacaat
    43621 accgttcgat aatccattcg agtgctggtt tgccgttcac aacgtactca taggcttcga
    43681 taggaatgtc tgtgatggtg ataaactcat tgtagatcac aatggatagg tctttttcct
    43741 ttccgttttt tgcgaccttc atttgggtca catgatagtg ttcgggtaac aatttggttt
    43801 tggtggtgac aagtttaaca ggatggggtg ttaccttctc atacccaatg tgcagttcgg
    43861 caagagaacg ccccgctttg ctaaacgccc agaagtcctt ggggtctttc acacgcggaa
    43921 tccttggcag ttccttactc aagttatccg catacttttc gcgataagtc ggtgaatgga
    43981 gaaggccata tacatagtaa aagatatctt ctttggtgat ggtttctttc ggataggctt
    44041 cttggaaatg attcagaccc gcatcggtaa tggcatgtcg acgcttgggt tctttattgt
    44101 ccatagtaga tttggatttg gcaaaaagac catcttcgtt tggttcttcg atagaattgg
    44161 attcgtctgt atcgtaaata tagaggggga aacactggga tttggaaatc agttctaaat
    44221 cgggaattgt attcgatacc aaagaagaga attcttttgt agagccaatt ccagtgacac
    44281 aaataacaat gttttcactt ttactgtcag gaaaaatttt tggaatttgt aacacccttt
    44341 ctattaaaga tcgattaaaa taaatatatt ctttcgtaaa tggtcgatac aatcctgttc
    44401 ttagagatgt agattcaaat tttaattgtt ttccttttga aatttcgttt ttaagattta
    44461 ctgtccaact aattttcgtt gaatctaaat tcacaaaatt tgaaatatct tgttgcctat
    44521 tatcagatcc agacagattt agcttttgat acctgtccaa ttctaaatta taaaaattta
    44581 tattcttctt aatattattt gttagattat cttttgaaaa attgtaaacc catgcatctc
    44641 tgtttgtcga aattcccaaa gagtaattct caaacaatac ctctctcatt ttgtctttct
    44701 tatcacctaa cgagataaat tccccaaaat tatcatccct ttgcccgatc caatcatcat
    44761 gtttgtcagg aataatttct gtccaaccca cttggaagct gattccctgg atactgccaa
    44821 atacatttaa tttctctaac ttttgttcgc gagtaaggta atctccaata tcatggagga
    44881 agattttgcc agattccttt gcttttggat ttttgacaaa gatggtgatg gcgatgggtg
    44941 ctcgactccc tgaaccaaag agtttccctc cttctttccg agagagttct ccggatgtcc
    45001 tttggttgcc acgtaaatga aagatgtaca aagtgctaaa ctcttcctgc agacatttgc
    45061 gtagtccatc catcgcatta gcttcaataa aacttgcgtt cgtgataaat cccatcaccc
    45121 cactgtctcc aattcgatca ctcgcccaac gaatcgcgcg gatataggaa tcatataaat
    45181 tcttttgaag agaagctttg gaatgtttcg cataggttgc ttcaatacgg gaatccaaac
    45241 caggatattt tacgttttgg ttgttgtcat tggcactggt ctgccctgcc gaataaggtg
    45301 ggttacaaac aatcacttgg acgttttggg atttttgttt catccgcctt tcgctattgt
    45361 cggggaggaa atgactaatc atatcatcct tttcaaaaag ctggaaagtg tcggtaagaa
    45421 gcattcctcc gaacggagtg tatggctctc ccgtaaccgt gtgataggta gactcgatat
    45481 tgatggacgc aatatagtag gcaagtagga caatctcatt ggcatggagt ccgtttttgt
    45541 atttgcggat aagttcttct ttagtcaaaa gccccgattg catcaggcgc gtgagaaagg
    45601 ttcccgtgcc tgtaaagggg tcaagcacct gcacactatc atccccaaat tgtaaaccaa
    45661 actcggattg tagaacatcg gccacagaat ggagaataaa atctacggcc tccacaggag
    45721 tatagacaat gccaaggcgc tcggataact tcgggaaggc gttactaaaa aatttatcat
    45781 aaagttctaa gatgattttt tggcgacctt cggcattagt aatgcctgag gcacgcattt
    45841 tgactgattc ataaaatcgt tgtaaggtgt ccctttcctt ttctaaatgg tgttcttgca
    45901 aaatcccaag gatattgtcc attgccttgg agacggcatt ttgtttggta aactcttcat
    45961 tttggaacag ggcatcaaag actggttttg tgatcaggtg ttgggctaac atctccacaa
    46021 cttcctcatc ggtgatgcta tcgtttagat cgtcccgcag ttcttccgca aagtcatgga
    46081 aggcttcgat ttcttttttg tttttaggtt ccccaatgat ggccttaatt cgagagatat
    46141 gggtacctgc aattttggca atgtcgttgg cccaatcttc ccagtgttgg cggttcccac
    46201 atttttgcac caccttggca tagatggcca tctcaatggt tccaatttca aattgtaatc
    46261 cacgttgatc agcctctttt gaattcggat atttggtgtt tggtgtcttt cctaaggaat
    46321 cacctccgcg tgccaatttt tcccgaccat cattcttttc ctttttcttt ccaattttat
    46381 cggtgatggc aatgacttcc attttatgga tatcaggacc attaatttcg agtttgttga
    46441 ccatagcatc aaaccggtcg tcatgagaac gaagggcctg taatacctgc caaaccactt
    46501 tataggtttt attgtcgttt agggcttcat gtggttcaat gccagcagga atcaccacgg
    46561 gtaaaattac ataacctcgt tttttgccag gtgcatttcg catcacacgg cccacagact
    46621 gcacaacatc cacttgggaa ttgcgcggtg ttaaaaataa aacagcatca agtgctggaa
    46681 catccactcc ttccgacaaa cacctaacat tacttaaaat tcgacagaca ttctcttctg
    46741 tttctgattt gagccattgc agtttagctt ccttttctcc tgcattcatt cctccatcca
    46801 catgttcggc ttcacaaagg agtgggtgtg gattttcttc tttttcttgg taggcgcgca
    46861 ctacttcggc aaacatattg gcaattacct ttgaactaac cttatgggtt ttggcacctg
    46921 cttggtagtt gatcacctga caaaacgcaa cggcccgttt catagaatct tcctcacgta
    46981 gagaattttc cttggagcct tgtttgctga gagccttcca acatccaatg attttggctg
    47041 catcatcaac tttaatttgt ttgtcttcat cggccaaaag tttttgtaac ctggcattca
    47101 catggtcttc gtctaccgca aggacaatca ctttgtaatc cactaagagt tcacgactca
    47161 cagccgtgga aaagttgatc acatagagtt cctttccaaa cagtgtttca tcatccatcg
    47221 aacaaagagt gacattgtct ttttccgcac tggctttcgc tatatctcca aaaatgcgag
    47281 gagtagcagt catatacaat cgtttggtcg ccttaagaaa cttatcatca tgtactttta
    47341 caaaatgact ttcttcttgg ctttcgaatg tggcaccggt cgtccgatgc gcctcatcac
    47401 agatcactaa atcaaattca ccgagtttgt attttttctg agcttcactt aaaacatcaa
    47461 ttgagtggta ggtggagaac accacactca tgtgtgaatc atcatgtatc ttttgaaatt
    47521 cttcgctgag gcgttttgca tccgttgtgg cgggatactg taattcatgt tcaattgttt
    47581 caactacatc ttcatttttg tccttctttt tgccaacttc cgaatccgaa cagacggcaa
    47641 atgagtggag tggaatctca ctttcttgag tccattcggt aagtgattgg gataacaaag
    47701 aaagactcgg aacaaggaat aacacccgtt tgcctctgcc agcaactgat tccgcaattt
    47761 ttaaactggt aaaagttttt ccagtcccgc aggccatgat gagtttgcca cgatcagcgg
    47821 tttttaaacc acccacaaca gaaacgagag cttccttttg gtggtcccta agttttttag
    47881 attctttaaa acataccttt tcttttgctt ggtacttcga ccaatcgatg gcactgttct
    47941 ctaaatggta gagatcaatt ttggtgacag gtggagtttg gtttagaagt gcattctctg
    48001 catgttctga ccaatggttg gtagtggata ctatgattcg tttgacaaaa ggtttttgac
    48061 cagaagctgt aaaaaagcta tcgatatccg atttttggat tttataatct ggatcgtaga
    48121 acttacattg aatagcatga atctctcctg tgcttcgagt ttttgcgaca atgtcgatcc
    48181 caacatctct tgcatccttt ccttctaact tagcccaatc ggaatacatc caaacatcgg
    48241 aataataatc tttataatat ggttcatttc taaaataggt ttgaatcagt tcttcaaaat
    48301 aagttccctt ttctcgttcg gtcttggaag cattacgaaa ttgaaataaa atggataata
    48361 acggagagtg aatgtctttt ttaagtgatt ctttcattta gatagattac ctttcaggta
    48421 ggacaaaaca aagtctaacg aggattcgat tagcgaaaag aagaaaattt ttcgagctcc
    48481 attaataatc aatttgaatt gtaccgcaac ccactactag aaactgcgtt tggtttaaac
    48541 aaaactaaac atatcttttc aactctaagg tatcaatatt tcgaattctt gctctcgaat
    48601 ttttcatcat ttctcgtgag aggtgaatcc atcacaatcc ctttctgtag ctcatggggc
    48661 ggagctatac cctcatagtt tttcatcttc caatcctcac tccccttccc accaaaacta
    48721 ccctctacta ctcgtgaatg tcgcagtcga ttcttggttc aaagaaaatc gagttcgatc
    48781 ccaatttttt tcttcgtaat attttcctaa aaatattttt tttaagctaa aagttaaatg
    48841 gattcccttg tcattggaat ccatatctcc attgatccta aacgggaacg caatagcgga
    48901 actccaagcc attcatctcc gtttcgaata caaacggaat caatcatata tggataaaaa
    48961 tttctccaaa tatcgataat ctgatgaatc agctttttac atcctgaaat gatagaattt
    49021 tattaaaata tacccgattt gttccaattt ttggtataaa atagcctatt ttcacccaaa
    49081 cggaacgatt tcctaaaaaa actaaaaaaa tatccccttt ccccaatttt tttttaggaa
    49141 atatcgataa atcgcaaaag gagttctccg atatccgaaa actttgtaaa atctaggtaa
    49201 ttcaaataag gagaatagat atgataaatc tattagaatc aaaagaagag aatattctga
    49261 cccaagagca aattcaaagt gctgtgatga ttatccaggc attgcataaa agaaaagata
    49321 gtttccagat ccttttccct gaactatcag ccgaaaaaca gaatgctctg cactttatta
    49381 gtgaagggaa aagctatcgc gaggctgcat tgatcataaa aaggaatcat acgatcatta
    49441 cgcaatggtc gaaaaatgat ccaaaattca aacaagctct tgatgaagtt aaaatggaga
    49501 tccaaaaatc cattcgcctg aaagagatgc taagtcaggc agtaaatgaa atgaaaacct
    49561 ccacttcaca aaataatgaa gatttgagga cccaagccat tcaatagact ctctcttttt
    49621 agattccctg atttcttttc aggtgaactc taatagttgc agcaattgca gcacataatt
    49681 cgcgtttgtg taagtggggg tttctccgag tatatactcg gaagaacccc ggaaataaaa
    49741 aaatccaacc tattaattcc aatactaaat gcatcaaatg cagcagtatg aaatcaaatt
    49801 acataagttt attataataa tatcaattac cagattttta agacctcgtt ttatgaagtt
    49861 aataatttga gtttataaaa ttttttttcg tacagtaaaa atgaaaaaaa ttccaaaaat
    49921 atgcgatatc ggttctccga tattcgattt ttttatagaa tttagtcaag gcgatcactt
    49981 ggcgacctaa aagacctcct tttgaaaacc ccagaaagtg cgatgaccca aagtcttcgt
    50041 gatctgttgt cggactttcg aaatttttta aagcgggagg accgtatatg gtcgagctat
    50101 gtctacagaa attagcggaa gaaaggttta agaggaacag gatagtcaat atctgtgaag
    50161 gaagatggga taaacttcaa agagagtacg gaaaagaatc gatgaacata agagatgtta
    50221 aacgagtcac taaccgtata acttggaatc gccttaagaa gtacaatcag aaaaaccatg
    50281 aagtatatag taagatcgga tacatgggat atgcatttac aatcaccaga ggagacaaag
    50341 tagctgatat gaaggaatta aaagtagctc ttgagaatac attaaaaaag ctcaatttcg
    50401 aaatatataa gaataatata aatggattag aattaccaag catgaccttt gaaggcaatt
    50461 caattgatag aaaatacaat ccgcacctcc atggttatgt tttaatcccg aaaggagaag
    50521 tgagaaactt taagaggaaa ctaagagaag aattaacaaa accattgttc aatctcccaa
    50581 aagaaaatgg tcctagaagg aaaccaaata agctatggat gcagaaaata aaaggagatg
    50641 gtgtcgcata ctttggatac tgcggacgag aagaatcacc tgaacatggc caagaactgg
    50701 ataaacttga ttgggatttg tcttcctttg gatttgtatc agaacctaac cacaaaagga
    50761 gcaaacgcct catgaagaga atttatcgca gattccctga gacagaactc aattctgaat
    50821 tattccatcg tgtcatttgc atgttgcact ggatccataa acgaaactct atgccttatt
    50881 atttaagaac gtttattcct ccttttgaaa cattcagttt ccctaaggaa caaaagaaaa
    50941 gttctaaccc gcaccaaacc aaagaaccga ttctcactag cattccagtt tcagacacga
    51001 attcccatga tgaaatcgtt tggaaccaat gcagcaccca tagaaattca atccctgtga
    51061 actgaatccc tctgctgtat ttggtgtaaa aattcgacaa tttcgacaaa ttcgacagat
    51121 aacgagtcgg ttttgtcgaa ttttagagat ggattttctt tcctaatcga gattaggtgc
    51181 tgaaaatgct gtacgcagtc aaattcaatt atgattcagt tggttaaatt tatgtttatc
    51241 caattgatta tgtttggaat ttcgattgaa cttttgttta ttttttacaa ttagtcctaa
    51301 ctctttatca gattcaaatt gtttcataaa tttactttgc ctgtttgtat caatttttga
    51361 aaactttgaa taggttcgga tcgcaagttt tcgaagatgc gtattttcgt gagtgtcctc
    51421 gattgttttt tcaagagcac tcccacttgt agggctttgg tacaattcca ataattgtat
    51481 cgctctggct ctgatgaata caaagctatc tttggattgg acaattttta tcaaatatgg
    51541 taagggagcg tctgtcacct ttcgaattct ttcttggtag atttctactt cttcttggtg
    51601 gtgaggattc gaaatcattt ctttgatcgt ttggtatttt tggtaatcca aatcatttgc
    51661 ttccatcggg ataaaaaaga aggtagtgac acttacaatg atgaattgaa atagagaatt
    51721 tttcatttaa tacaccaaag gattcaatct gagaatccat ccctgttccg cggtgatatc
    51781 tccctgcgtg aaaccaactg ctccagacca aaacatcata tttttcccac ctgagtcgga
    51841 tccacctccc cccaaacatt cattcaaatc cataacccca ttgaaattga aatcattcga
    51901 tatatgacag gtaggtgtgt ctctgagtgg atctttattt gcgatagatc cattatctcc
    51961 tatagcttca gtgacatgcc acaatcctaa aaagtgtcca gcttcatgag ataatgtttc
    52021 accaagtaac atttgctcat cgaatgccag tagatctcca gaatttgtaa acaacctgtg
    52081 agcatccaca aatacagcaa tccctgattg tttcgttccg aggagagtcg caggtccagg
    52141 gattccacct gacacaccta agacgccacc atactggagt tcacttttga caatgaaaac
    52201 atttagcgca ttcggtttgc cgatgaaact tgttgtttga aacaaacccc cgagacttcc
    52261 tggatatcca ttttcagtgc taagatcaaa aagcatatca taaccatcta attctgcaga
    52321 aataacagaa acattgagat tgattctgac tgaggatttt gaaaaatttt ctcgccatcg
    52381 attcattgct acatcgattg cttgttccgt ttggataggg tatgcttggc ctaaacttcc
    52441 attcacaaat ataagattca catctaaagt tttttctgat gaccaaaaat ggtttagccc
    52501 actcataaaa ctaaatgctt ctgatgtttg aaaattggat tcatcaatgt ccaatttccg
    52561 acaggaattg atgaaggttg ccttcgcacc ggaaggattt tcgaaattaa aatcaactcc
    52621 taagggttgc gaaaattctc cagtgtttac aatggtaact gctggatcag ttgcatacga
    52681 agtatccttt gcataaggta acatcgaagt atgagtatta tatccaatat aagttgctgt
    52741 gtccttattt aaaaatccag tgttatattg atttcgatcc aaataccaga aaggaaataa
    52801 tcctcccaag gcatggtcag aattctctaa aatcacttgg accataggac ttccttgatt
    52861 caatgtgact ggataaatcg aagaatattg gaatacattc ccattgggag accacgaacc
    52921 aatgctactc gcttgtatcg attcaactgt cgcacatggg cctgaattgg aattgagtat
    52981 cgagttgacg agaaggagtg ttaaaatatt gtctgggact cccgattcgg ctttcgtttt
    53041 gacacaatca gttaggaaga gaaggataga aaaaagaatt aggatttggt actttcgcat
    53101 actagtttca acaatccaaa actattccat tttcaaaacg aaggattttt cttgtacatt
    53161 caattctttt tatctagaaa cagatttttt gccaattatc ggctgttcta cgaattcgga
    53221 caaagatgaa aattgtcatc aaagtgaaat caaaccaaaa gatccaaagt ttggaattta
    53281 aatccgagac ggaatgcatt gcaaaattaa aatcattgcc ggtgaaaggc aaagccaatc
    53341 aggaattagt tggtcttcta tcaaagcatt acggcgtcac aaaaaaggag atccaaatca
    53401 tttctggtca tttttcaaat ataaaaacag tggaaatcct caatctgaat tgataagtat
    53461 caatctccct ctcctctcgc cattcgtttt ttctgttcac aggattgtta caaaatcgta
    53521 atctgtacca attgacaatc tctaagaacg tccggaaaat taccatgaca cacccttcac
    53581 cgcttctcca aaccaagaac ctcggaaaaa cgtaccaagt tggtgaagta cccctcgttg
    53641 ctctccattc cgtcaattta gatttttttg aaggggaact ggttgttatg ttaggggcct
    53701 caggttctgg caaatctacc cttctcaata tcttaggtgg tttggatact gccacaactg
    53761 gggaagtgtt cttccataga aacacgttag ctctcgagtc agatgaaggt ctcacacttt
    53821 acagaaggaa ccatgtgggt tttgtgtttc agttctataa tttaatccca agtttgactg
    53881 cagaagaaaa cgtaagactc gtgacggatc tatccaaaaa ttccatgtca ccattggatg
    53941 ctctcactct tgttaaattg gcagatagaa aagaccactt cccagcacaa ctttcaggtg
    54001 gggaacaaca acgtgtcgcc atcgcacgtg ccattgccaa aagacctgaa ctcttgttat
    54061 gtgatgaacc aacgggagca ttggatttta aaacaggaag gattgtatta gaagcaatca
    54121 ctgggatcaa ccaaggatta ggaaccacca ccgttgtgat cacgcacaat gaatcaatcg
    54181 cacaaattgc agaccgaatc attcttgtca aagacggaac gattgtttct gacacaaaga
    54241 acaaacataa aaaatcagtt tcagaggtga gttggtgatc ggctccactc tcaatttaaa
    54301 actgttacga gatctaaaat cgatctcctt acaaggatta actgttgggc ttgtcattgc
    54361 agcaggtctt agttatttct cagcttcatg gtcatcttac ttttctttat tacaagcaaa
    54421 ggaacaattt tacagcaaac aaagtttatg tgatgggttt gtttatttga atcgtgctcc
    54481 caattttttg gaaaggaaaa ttgttggctt acctggaatt accagtttcg aaacaaggat
    54541 ttccaaagag atagtccttg attttccgac ggaagtatat ccatcagcag ctcaactttt
    54601 gtccttaacc gatcacatca atacaattta tttaaccaaa ggatctctcc caaaacaaaa
    54661 ccaagaagtg gtgattagcg aaagttttgc caaagcaaat gatttagaac cgggggcaga
    54721 attatccacg atcattggag gaaaacgtgt ccttctcact gtcacaggga ttggattatc
    54781 accagaatat gtgtatgtct ttcgccctgg gaaccctctc ccagatgaca aacactatgg
    54841 aatcttctgg atgaaacgag aagcaattga agccaatttt aattttgaat cttcttttaa
    54901 tcaggtcatt ttccaactca caaaagatcc gttagcaaga aaaaaaacat tacacgactt
    54961 agatttactc ctcgatgaat acggtggcct tggtgcaaag gaacgtaagt ttttaccttc
    55021 agaatcattt ctaaacgatg aatttagaca actgaggaca acggcagttt tccttcctgg
    55081 aatctttctt gccatcgccg cttttttatt acacattatc tccaatcgtc tcatcacaaa
    55141 agaaagagaa caaatcgcaa ccttacgagc attaggatac actgccattc aaattgtttt
    55201 ccattatctc aaactcatta cctttatcac atccattagc agtttgtttg gaattttcat
    55261 tggttatctt cttggtaacg cgatgacaaa tttatatgga gaattttata aattccccca
    55321 tttgatccca gtatttccac ctctcctgat attatttact ttattctttg gaatcttcat
    55381 tggagggata gggactcttt tttccttata tgggattatc aaattagacc cggcacaagc
    55441 aatgcgccct gccccacctg ggaaatactc catcgcattt tgggaatcat ggatcacaga
    55501 tttacaaacc atccaaagga tggtacttcg caacttattc aaaagaccca tgcggacact
    55561 actaacgatt cttggattat caacctccat catgatcatg atcattggaa acttcatcca
    55621 agataccgtt ggatctctat tggatttgca gtttaatatc atccaacggg agtcgctcac
    55681 attaacattt cgtaatccca tccctgagtc tgttttattc gaactgaaag agatggatgg
    55741 agtcttcatt gcagaaggac aaagatccat tccgattaag atgacaaaag atagaaagag
    55801 taaagacatc ctactcactg gactgcccga tccttcagaa ttaagaaaaa ttctcgggaa
    55861 agatttaaaa cccattcaaa ttccgatttc tggaatcatg gtaaaccaag atttagcaaa
    55921 acgtatggac atccagattg gtgaaacgat ccaaatcgaa accctcgatg gtgaaaaaaa
    55981 gaaactttct ctccaagtaa cttctttggc aaatgaaatc ttaggacaag gtgtattcat
    56041 aaataaagag aatctgaatc aaatcttaga ggaaggaaaa ctcatcaaca cagcattact
    56101 caaaacggat ccaaacaaag acatagattt aatcaaagaa tttaaagatg atccattagt
    56161 gattggtctt ttttcaaaaa cagcgattct aaaaggattt caggaagtga tgcagagatc
    56221 cttacaatct acctctgtct ttattttaat ttttactgtc atcatttcca ttggtgtgat
    56281 ttacaatacg gcaatgatca ctctttccga aaggatttat gaattaggga gtctcagaat
    56341 tttaggattc actttaaaag aggtttttgc catcattgct tgggaattgt catggcaaat
    56401 tttatgtgcc attcccattg gatgtatctt tggataccaa gtagcaaatt taattttaaa
    56461 tagtaatgag acagaaggat tcaaaattcc tgcaacgatt tacccttcca cttattatta
    56521 ttccattcta cttgcattat gcacagcagc cattagctat ttgattgtat ttcggaaatt
    56581 aaaaaccatg gacttattga gtgttttaaa ggtaagggaa taaaatgttg aaattggact
    56641 tcatagaaat tttaaaatct aagaatgcaa aaattgggat cggagtttta ctcctcatcg
    56701 gtttctcttt ccttatctta cgcaaaaacc ccaaacctgt tgagattgcc cttgtcacaa
    56761 aaggaacgta ccaacaaatc ctttccgtcc aagggaaatc aaaaatcaaa gaattatata
    56821 cagtgtattc gccagtgaac ggcgtgatgc gaagagtgga actccatgcg ggtgaccagg
    56881 tgaaaaaagg tatgaccctc atcacagtag attgggacat tgtgaaaaca gtcaaagcca
    56941 atacgaatgg ccaaatctta aaagtatacc gaggaagtgc aggtcccgtt gccatgggag
    57001 aaaggattat cgattacggt gatctttcac aactggaaat catagcttat atcttaacag
    57061 aagacatgcc ggatcttaca ctggaagacc ctgtgaacat ttctggattt ggtgaacaaa
    57121 tcttaaaagg aaaaatagag aatattgaac ctgctgccat taccaaggta tcttcccttg
    57181 gcgtggaaga acaacgagta cccatttcga tcgcatttga tccgccaacg ggaatgggtg
    57241 acggatacga attagaatgt aaaatcattc tcttcgaaaa accaaactcg attctcatac
    57301 caagttcagc actcttcaga caagatgaga aatgggcagt gtatacagtt gagaagaaaa
    57361 aagcaacatt acgatttgta aacgttgagc accaaagcga agggatgagt ctcatcaaag
    57421 atggtttgca agaaggagaa tccatcattc tgtatccagg ggatgggatc acaagtggca
    57481 caaaagtaat cgctgaataa aacttatttg cctttgggaa gagtgaagta aaatttagat
    57541 cccttcccta cttcactctg aacaaaaatt ttcccatgat ttttttctat aaattcctta
    57601 caaaggatca aaccaagggt tgtgcctctt tcacctaatg ttcctggcct actcttttgt
    57661 ttggcatcaa tttgaaaaaa cgtacttcga atttcatccg aaattcctgt cccaaaatct
    57721 tccacttgaa tggaaacttg atcatcaatt ggttcagctg aaatttttac ctgtccacct
    57781 acatgagagt atttgatcgc attggaaacc aagtttcgta agattgtttc taacatattc
    57841 tcatcggcat aaacaaaaac atcattcgaa acttcatttt gaatccgaat ccctttattt
    57901 tctgtcataa acgtaaaata ggatatgact gtatccaccg atgatttcac agaaatattt
    57961 tctggtaaaa aggatatctc attggtttga gaccttgccc atgttaataa attttcgagt
    58021 aacgcataca cttcacctga tgattggtgt aaaatattga gatcatttag catccgtttg
    58081 ggagacctgg tctccatatc ttctagtaac atgccaatga aagtattcat cccaccaatg
    58141 ggacccttta gatcatggga tatgattgag aaaaatttat cttttgtatg atttaataat
    58201 tctaattcct taaaataacg agctgtctcc tgctctgatt tttttctaac atcaatatca
    58261 cgagatacac cgagtaattc tatttctgag ttttggttct tttgaaagac tgtattggct
    58321 tcaatccaaa tcgtagatcc atcctttcgc acttgctcaa gttcataggc aaaagggatt
    58381 ttcatactag aattacgaaa atcattcata cgaggtacca acaattcttt taatttcaaa
    58441 taagaatccg tcgtatacgt cttagaaata tggatatcag atgcttcctc aattgaatac
    58501 ccagtcactt ttgcaatgga gggactcacg tacgtgaact tttctaaatc aaaattccat
    58561 acccaaatga tatctgtaga attttcagcg agtgacttgt atttctcttc atcttggatt
    58621 tgtcctttga taaagatatc aatgcacatt aataaaaagc cgaatgtcat aaggacagat
    58681 ataatataaa ataatagata tgtaacgtct tggatgggtc ctttcccaaa tgaaatttga
    58741 gtgaccgaga cttctgtaaa tgtataaaca aggaatcgag caaaaagaaa taaaccactg
    58801 aagagaaaaa aataaaaaat aaaatttcca gttaggtgtt gtttcttatt ttccacatag
    58861 atcgtttttg ctgtgagaag gaattgaacg ctaggaaata atgaaagaat cgaaattcta
    58921 tattgtggtg ggaatgttga aaactggtag aatacaagaa taccaaaaag taccactgca
    58981 gagaggactc cgattctcca atttgatttt ttcccaaata aatttacaat gatcgtatga
    59041 taaaacacaa ttgataaaaa tatgcatgta ttaccaaaac tgatggatat ccaatcaggg
    59101 atttgacccc gcaatgctcc catgacaatc cacccaatgc cttgcaataa agtcgcaagt
    59161 gaccacgcct ttaccatcct gagtttttta aaataaaaac ccgatgcaaa ccacagtcca
    59221 gcagacatca aaagacatcc gacgatattg ataaatacaa ctgttcttgg atctaaattc
    59281 atgaatttcg aaaggataac gagtatttgt atagaaaaat gacaagattc gaaacgcaac
    59341 tcattttaag tcaatagcgg ataatatgat tccattcaga atgattccaa tctagtacct
    59401 ccactaaata tggaacaaac cccgtttagg ccaaacgagt gttataaaac aatcgattga
    59461 atagtatttt gaatgattct ttaaattggt ctgtgaggtt ttggtttgct atcacattcg
    59521 atcttgtgcg cgctcctttg gaaacggaaa gtgcattccc atgaatgaaa tcaaccaaaa
    59581 tgtctcgtgt gagttcagga ttttcgtatg gctttaaggc aaggatcaaa tctaaaatcc
    59641 tatcattgaa catggtaact gctggatatt cttgcctcgg actttggatc aagtataaag
    59701 acaaatcaag atattgaatg aaaaatgatc gatattcgat gagaacaaat tccagttttt
    59761 tttgcggatt ctcatttcca attccctcat ccaatctcag actttcataa aatttgcgaa
    59821 atacaacctc cactaactcc gccatgagtt ggtctttatt tttaaagtaa tagtaaatgg
    59881 tcatcggatc gatggataaa tgttctgcga gtttacgcat actcaaagat tttaatcctt
    59941 ctttttttaa cattcgtagg gcttgatttg taattttttc tttcattttc agaatatttc
    60001 tacagtgtag aaatatggta tcattaaaag catatattgc aagtagcctg gacggattca
    60061 ttgcaaaaaa agatggatcg gtcgactggc ttcacgccga aaaataccaa ctggaaaagg
    60121 aagactttgg atacgaaaga tttatggaat caatcgattg tatcgtgatg ggaagaatta
    60181 cctttgaaac cgttttgcag tttgaacctt atcctttcga aacagtacct gtcattgtgg
    60241 tatcaaagaa tccaaattac caaatagaat cgaagcatca aatttcaatc ttcactcgtc
    60301 cgcttcgtga actggttcca ttccttgaaa ctaaaggtta tcaaaatgtc tatgtggatg
    60361 gtggcaaatt gatccagtct attcttatgg aatctctatt ggatacaatc acaatcacac
    60421 aaattcccat tttacttggg agtgggatcc cactctttgg tgttaccgag aacgagattg
    60481 aattgaaaca tagaaaaaca caatcctatc ccaatggttt tgtccaaact gaatatgaga
    60541 ttctgaaata aagggtgtga ttcgaacgtc tggcaaagtt aacgttaaaa atgaaaatac
    60601 ctaatttaag acgactaaga aagacaattt ctaaaggaaa atcaattgac aaaagaggtc
    60661 acaatggtca caattttaaa ttatgatatc ggtcggaata cgcgaattaa aatctcacct
    60721 aagccaatat atcgaattag taaaaaatgg tgaaaatgtg ctaattacag agcacaacag
    60781 agttgttgca gaactcaaat atccgggaaa agaaaactcc gacaataatg tacaaaaaat
    60841 tctgaatcaa cttgcaagcg aaggaaaatt aattcctgct aaacgaaaat ccacacaaat
    60901 tagtaaaatt ccaaaacaaa acctaaatca taaaaaacaa ggtgattggt ggaccttata
    60961 ccaagactca aaagaagata agttttaata tagatgatct actatattga aactagcatt
    61021 atcctttcta tcattctagg ggatcatttt aatgataaag cagtaaaaat ttggaatgct
    61081 cctagcgaaa aagtgagttc tatccttacc ctaatagaag cgacgatcgt tttaagaaga
    61141 ttttttaaaa ataacaaaaa gaaccttcct acgcaatggc tttcaaagca tgaaaaactt
    61201 ctaaaagaat tactttctga atgttcccta atgaaaattg acgagagtat tcaatcgata
    61261 atagaattaa agaaggatat tgcagattgt aggtctttag atggtattca tattgcaact
    61321 gcaattttct taaaagatgt tatgcattca tcaaactttg catttcatag ttttgatact
    61381 agagtaaatg aagtagctgc aaaattcgga ttaagaccaa acatcgcata acatcgcggt
    61441 ggagctgtat ttccgtagaa acagtaaaga tcaaaatata actcatgcga aaaatcctta
    61501 ccccacacga cgaaagactg actgattact cccttctaaa atcgaaggaa tccccgtctg
    61561 attcttttgt agctgatcat gaaaaaacag ccgttagact gcttttatca aattttgaag
    61621 tcgtatcggt tttttgcacc gaaaaatatt ggcaaaaaca caaaaacctc atcgattcca
    61681 agttaaaaga tgaggagaag tgttatgttg cagatcaatc catatttgaa gaaaccattg
    61741 gtttccatgt ccaccaaggg tttatggcgg tcggaaaaca aaaatgggca aaggaagaag
    61801 acctgacctt ccccatcctc atcatcaatg caattgttga tagtgaaaat ataggttcta
    61861 tcctacgcaa tgcggcagca ttcggcataa agtccatact ctttgattcc aaatcagcat
    61921 caccatacct cagaaggtct gtcagagtct cgatgggtgc gatcttccaa ttgcagttag
    61981 caaaaacgac aaacctcccc gattcgatcc aacgattgaa agagagacca acaaatctcg
    62041 tcgcacttgc tctccccaaa gaaaattcgc atcacctatc aaaaacaaaa acgatccaag
    62101 agattggaaa actggagaac ctagtcctca tcgttggcaa tgaagcaaat ggaattgagg
    62161 aaggtgtact cgacgcaagt gatgtgattg gttatatacc gatgcaaaat aacatcgatt
    62221 ctctgaatgt ttcccatgcc ttggctgtgg cactatccca cctactctaa ggattagttc
    62281 tcccaatccc aaaaaaaatc tttattcgtc atttctggtt ctatgttttc tttcgatgca
    62341 gaaggcgaag gattggcttc atctaaatca cgatttgcat tttctaaatc caaagtttct
    62401 tttaaccaat attcttctgt tccaaaatgt gggaaaagtg atggaaacga tggatcctcc
    62461 caacgtttcc caatccatgc ggcataatgg atgaatcgaa tgatacgtaa cggttcaatt
    62521 aacttgagcc aattttcatc aaagtctgca aacatacagt aaccagcaaa aaaatcaaag
    62581 aactcatgtt tacgatctgc ttcaccaaac ggaagtaaca tccaaaaatc ttgtacgatg
    62641 ggtccatgta aaaaatcatc aaaatctaaa atgctaaatc catccgcaga gattaataaa
    62701 ttccctttgt ggcaatcgcc gtggatcctt tgggaaggaa tttggtattc ttttgtcagc
    62761 gattcaaaga tggcaaaggc acttcgtgca tttttttgat atcggtctgc caaagcagaa
    62821 ttggtgatga attttttgtc taagatatac tgtaatgcag aaagtccata acttgggata
    62881 tctagtgatg gtcgacttac gatcttactt cttttcccaa cggaatggat ccttcccagt
    62941 aaggctccca ctcgttccaa atccttcgat tggatttctt cgacaatcct tccattccgt
    63001 aatggccaaa tggcaaaata aattccttcc cattcaaaaa ctgatttccc atcgatggtg
    63061 atgggagcaa gtactgggat ctcttccgcc gataactctt gtaaaaagga atgttcctct
    63121 aggatttgat ggtaattcca tttccctggt cgatagaatt taacaacaat ccttcctgct
    63181 ttcgtcgttt cgatatcgta aacgcgattc tcaacactat ttaaaataaa atatcgtccg
    63241 gttgtttcat acccaaggga ttcgatcgca tttaagattg tatcgggtgt taattggtaa
    63301 aaagaatgat ggatgttcaa gtggataatc tgatagtttt agctaatgat ttgattgcga
    63361 ccagaagact ttgcttcgta taaattttta tcagcaattt tcaacaattc ctgattcgat
    63421 tgaatatcag ataaatctcc accagcgact ccgccactaa acgtaaaatg gaagatctga
    63481 tccgtatcag acttcatctc aagttttgaa acattctctc tcactcggtc taaaatcctt
    63541 gtcgcatcga caacgcctgt ctcaggaaaa aggatgacaa actcttcccc gccaaaacga
    63601 gaaatgatgt ctgattttcg aaaactggtt tttaattcat gggctaattg tttgatcact
    63661 tggtctccaa tctcatgccc ataagtgtca ttgatattct taaatttatc gatatcaatc
    63721 attgccattg ataataggct atcatgcctc ttacaacgtt ggaattcttg ttcgattctc
    63781 tcttccatat aacgcctgtt atataggcct gtcatgacat ctcgaatcgc agtttcacgc
    63841 aactggtcat gtaaggcttt gattcgtaag gcactaaaaa ttcgagcgag taactcgatt
    63901 tctttggcag gtttcgtgat ataatctgtt gcgcctgcct ctatcgcaat tttaaaatat
    63961 tcaggttccg tatggcctgt taccataatg atcggaagcc aaccgactgg agatgtagat
    64021 agaatatcag aaattaaatc gataccattg ccatctggta attcccaatc aagtaaaacg
    64081 acatctatcg actcactgat gattttttca cgagcaaccg aaatggattc agcttcaatc
    64141 gcaatgtaac catttttgga aacccaccgg ctgaggagtt tccgttgtag ttcagaatct
    64201 tcaatgatta agatttttcg ctgtcctttc ggcattcgcc tatcgtttac tttttctttt
    64261 ttttacctag tattttttct acttcacctg gttccatggg aacttttaca accgttccac
    64321 cttcttttcg gatttggtcc aaatcaacta cagcacccga caacaatcga ctagccttct
    64381 tagaagtatc cttcacgcca taaacaaccc atttgcctcc ctcaagggat aacactaaat
    64441 acgtacaatc ggctgctgcc aaaatcgaat gtgctgagat ttgtgccatg aactcgtaac
    64501 tgagcacaat gcccgttcca atggcgacac cagaaggaac tccaaccgct tttgtgactt
    64561 ggtacacacc gtaagtcaca ccggttccaa acgaagcggc agagccaacg acacccaccg
    64621 ttgccgatgt tgcttgcgat gatgcatacg ttaccacctc actcgtggca gaagccccgg
    64681 cgatcgttcc tcctgccaca gttcctgtga cagcaagccc tccccctaaa accgcctggc
    64741 cagtggtcac acccacataa ctcataggtg caaggatgta cttaccagat gactctgtca
    64801 caaaggcagc agacttcacg gaataagcag atgattttct ggacatagca gatgtgactt
    64861 tagcgccctt atctaaagac tggactgatt catgtacaac cacttctgta ctattgatga
    64921 tagaacctaa taccagttca atgctaggtg ctgtcaaata cacaacacct ttccctgtga
    64981 gagtgatggt ttccactaac ccatacatgg tagtacctgc agcatttgta cccaaggcaa
    65041 caggataaat gagtccattc caagtcacat aacctacgga taataaagcc accttgccaa
    65101 ttggtttgat gatactgtca tacaaaattg cctttgctgt ccttgagaat gatttcaaga
    65161 gagcagtcgg gattccttca tctttgtcgg caatggcttc gatttctccc ttggctctac
    65221 ccaactcttc ttttgtatct ttcccatatt gaaaaatggt ttctttccaa ctcccaaata
    65281 tcgtttcaga gacagtcgat cgaatctcat tgatttccga attgcggcta aagaatccac
    65341 cctttcgaaa gtcttcgtaa gattcattcc aagatgtttt taatgcttca tccaaatcaa
    65401 tataaccata aacagtggat tcaaaatctt tttggaaatt ctcttggtat tgtttgaatc
    65461 tttttttggc agagggggat gtatcctttg gcatctctct actcagttgc atctctgccc
    65521 attcatccca ctcttttcgg atctcaaccg attttgctat gacggcttgg tggctttgtt
    65581 ttcccctttc aaaagaagat ccaatgagcc cataggattc agcaaccgaa gcatacatga
    65641 taaagagtcc cggttttgtg gcgttttcac ttaagaactt gcgaacctgt tctcctttgt
    65701 cattgatgtt gccagccgct ttccaactca tcttcgttcc gtctttgaca atcacaacgg
    65761 attcagatgc ttttagcatt gatttggaaa attgttcggc agcaaaatca taccgactcc
    65821 caagaacagt aatcgatgct tcttccatgg gagggataaa cttaatgctt gtacctttga
    65881 caggcaatgc gccttggtaa tacaaagagc tatgtccttc gatcacaagt tttttggtat
    65941 tctttaatgg atcttcttgt ttcttatctg agcttgcgca cgtgataagg aggaaagata
    66001 ataaaaggga acaattggtt ttgatgaata atttaaattt catttcgatg gagcctctaa
    66061 ttttttggaa cgcttcattt gttctgacat ctcggcatcg agtacctttt tgatcagctt
    66121 tggatcatct gataatactt tcagtttccc tttctttttg gcttcttcta agttgatcac
    66181 agtccctgtt ggcaggttct cttcctccac ataatttcct ttcacgacgg cgatgacaac
    66241 ccttggccca tcataagcga tgagaatggg accatccact gccgtgagta aaatttgcgg
    66301 aggtaacact gtcagtgcag aataacccaa cacgatccct gaactcattg tgtacattcc
    66361 cgcttctgcg acgcccgttg tgaggtcata agtgagtcct gttgcataag cagtggattc
    66421 atacccgact ccacctgttg caccaagggc accaccagcc gttgtggcgg caacggatgt
    66481 cacttggtta aagagtgcaa ccgaagaccc agaagcatag gtaggcacag tggcagaagc
    66541 agagagaatc ccgatagagc taaacatccc tgcttcgagt gttggagaaa acacacggta
    66601 tccagatttt gttgtgtaat aaaaaacgag tcccgttgaa acaagagcat tcgaagaaaa
    66661 gttcatccct tgcgaaaggg gaacatagac tccattgact aacaagagtt cccctgtatt
    66721 cacagtggtt ttggtcacag gtgaaatgac cacttccttc aaagcaacgg tatacccttg
    66781 gaagatatca acgagtgcaa ggagtgcatt atccctctca cctgattctt cataatttct
    66841 tgtgaattcg tcggaggctt ttttaaagga atctccccaa gaattcatta tattctttga
    66901 attgtttttc aaagtcgatg taaacaattg attcagttgg cttgattttt gatctcgcgt
    66961 gtccgcatac cgactgagtt ctttatccaa tacttcccag tccgatttga ctcttgggac
    67021 taaaaaaaca taacctaata caaaccgatt ccctgcttcc gaaaaactgg attgggatag
    67081 tttccattct tctttcgaaa gttggacacc agcatcataa atgtcttctg ttctttttgt
    67141 accatccgaa tacccttctt ttgtccaatt tttcacggca ttcatcgtac tccctagttt
    67201 cccagggaaa tcttcacttc gtttttttaa tttaaccagt accatcgcct tggcaacgtt
    67261 tgcactcatc agattttctt tggaaaggtc gattgccttt ttccctgaag ggatcaccgc
    67321 ccatccatgt tcatataaat ttttccttga tccatacgaa ttggcagtta aaggagcgat
    67381 ttttttaaac gtttgcggtt tattagagga gaggacagat tcaccgaata ctttctctga
    67441 tttttgttta ctgagacaac taacaaaatt tacgacaaaa accaaaacaa gacaacaata
    67501 caatttcaaa tggaacttca taagttggga gaacgttatg gaaggaaatg aatcatgcaa
    67561 ctgaaaaata tttcactatt gcttaatcca tgtttagtga aactatttta ttacatttca
    67621 gaatttgaat gaccattctt gatcatttca aagactcatt cttatgaaga aattaaacat
    67681 atactttgcc atcattgcca ttttgttatg tgtcttcgtt atctttaaaa aaaatgatct
    67741 aacgtttcat gccctcattt ctctttttgc aatcaccccc cattctgaag tttttgattt
    67801 caatgcggca gacagaattg caaaacaaaa attgaattca aaattcgttc ccacccctgt
    67861 gtataaaatt ccgggactcg atggaatcag ttttgaagat tacagacaaa ttgaatacaa
    67921 accggatgtt gcgatttgga aaaatttagc gctcccctac caattacatt ttttccaccc
    67981 aggacatatt tacagcaatg ggatcagaat ttatgaagtg atcgaagaaa agccagtgga
    68041 gattccgtat gattcctctc ggtttcactt tggaaacctc ccactcacag atgatttttt
    68101 tgagttgagt aaaaaactgc aatacacggg tttccgtgtc cattatccaa tcaaccaaaa
    68161 ggaagcattg gaagaatttt tagtattcca agggtcttct tatttccgcg cattatccaa
    68221 aaaccaagtg tatggtttat ccggtagagg acttgctatc aacacaggcc ctgaaggaga
    68281 agaagaattc cctatttttg aaagttttta tatcaaacgt cccgagaaaa atgattcctc
    68341 cattttgatt tatgccatta tgaatagtga atctgttgcg ggtgcttatg aattttatgt
    68401 gacacctggc gagatcacaa ccattgacat tcgagccaaa atttatttac gaaaaaaaat
    68461 caaacgtctg ggactctctc ccatcacttc catgtttctt tatggagaat caaatatccc
    68521 aatccttgga aacatccatc cagagatcca tgactcggat ggacttctca catatcttgg
    68581 cgaagacaac tgggaatgga ggcctctcat caatcctaaa aaaaccaaac tgacaacgat
    68641 cgaactgaac catcccaaag gatttggact cattcaaaga gatcgaaaat tcaaaagtta
    68701 ccaagacgaa aaattgttat accatcgtag gccaagtgtt tgggtagagc cgaaagggga
    68761 ttggggaaaa ggtgacctat atcttttgga atttacaacg aatttagatt ctgatgacaa
    68821 cgtgactatt ttttgggagc caaatatccc accgaatttg aaagaaggat acgaattcca
    68881 atataaactc agttatacgg acaaatcacc agactctcac caattgggaa aaaccacctc
    68941 ctattataaa ggaattgatc ctctgttccc aaaagaaaaa atgttaaccc tttattttac
    69001 tggtgatttt ctgaaagcgt tagatgctaa aacagaactg aaagctatca tcaaaaatga
    69061 catgatccca gcagatcaaa ttcgttatca aattgaaaag attcgggaac ttgaccaatg
    69121 gagattacaa atttggcatt catcgccaat tgaagtatcc aattggaagg ttcatttgga
    69181 gaaagaaaat caaaaaatta ctgaaacatg gatctacaga gatggaattt caaaataata
    69241 ctttgtacca aagagaactt agtgaacgtc ttcgaacttt ccttttgtta tcgggcatac
    69301 aaaatgaata tacgatctca aatacacttt cccatttttt ccaaaataca aacttgtcgt
    69361 atcagttgga acaagattgg tcagtttgga tcaagtatgt aggcgaaaac aaaatcaaaa
    69421 gagaatcctc gctcccattt cctgaccgag cttggcaatt tggttccatg gttccgaagg
    69481 attccgaatg gaaatcggat cttaaaaaat caaaagaatc cattatcagc tcgttcaaac
    69541 ccattttcat tttagtttcc attttcactt ggactgcact ctattacctc atcatcttta
    69601 ggttattatg atccaattcc atcgtttttt atttttcagc gtattcattc taccaatcat
    69661 catcgggctc acgacgtttg cacaaatcat ctcttttggt ggagttgagt taaccgaata
    69721 ttaccaattc atagcattac tcttcctttt gcccatgtta tcctatggtg caaccacttc
    69781 tctatttgga tttttgatct cactcttgaa acaaggtgat cccttattca atgcaaagag
    69841 gatcccagaa agtgaacttg attttcagag tatcgaaaaa gcctcagttg cacttgtcat
    69901 gcccgtatac gaagaaaatg aagtatccat ctttgcaagg atcaaagtca tctatgaatc
    69961 actagagaaa taccattccc tccccaaatt agattttttt atcttaagtg atacaagaac
    70021 tcctgaaaaa tggatcaaag aagaagccgc ctatttagag ttatgtgaat cgaccgggaa
    70081 ttacaaaaaa ttccattaca gaaggagaaa aagtaacctg aatggaaaaa gtggcaatat
    70141 cgctgatttt tgccgtcgtt ggggcaatcg atatgagtat atgatcattt tggatgctga
    70201 tagtttgatg agtggggaca tcatgataca actcatcgct atgatgcaac aaaacccgaa
    70261 ggcaggcatc atccaaacca attccaaatt gtttcgcgcc actactcttt tccaaaaatt
    70321 aaccgaattt tcctcctacc tatttagttc ttatttctta aaaggtgcta gtttttggca
    70381 gatcaatgcc aatagttatt ggggacacaa tgctatctta cgcatcaaac cgtttatgga
    70441 atactgtgcc ctcccccatc ttcccgaata tggtggcctt ggtggaaaaa ttttaagtca
    70501 tgataccgtc gaagcaagcc taatgcgtaa agcgggatat gaagttttgt gtgcctacga
    70561 gctcgaagga agttacgaag aaaatcctcc caatatcatc gatgttttaa aacgagacca
    70621 gagatggtgc caagggaaca tgcaacattt ttggttttta tttggaaaaa agattcctct
    70681 catcaatcgc attcatatct taaacggaat tttgtcttac ctcaattcac ccatttggct
    70741 ttgttacatt ctacttagtt tgtggaatta tatcgaagaa agtaagttcc tcaattattc
    70801 gatgttgcca gaagagtttg aatatttcaa agctcagatt tatgatccct tgtatttgaa
    70861 gcttttgtat ctctctttaa tccttctctt tttaccaaga gtattgagtt acttaagttt
    70921 accgatggga caaatattca aaaaattccc cgccttcttt ttagagactt tattttccat
    70981 tctcatcgcg cccatctaca tgatctatca tagcgttttt gtggtgtcca tatttctaaa
    71041 taaaaaaata tcctggggac ctcagaatcg tgatgcggaa tcgagttact ctttttctta
    71101 cgtggtttcc tccttttttg gaatcaccat ccttggactc gtttctgctt atatcagtta
    71161 ctcctactct ctcatgcttt ttttcttaac catgcccatt tggattggtt ggactctctc
    71221 catcccactt gtcattttga caagtcgcga acaaaaatcc ttacaatcgt tttttgatct
    71281 atcctattgg aaacccaatc gggaactctc aaacaatctg agagaagaac tcactcgcac
    71341 aaaacagaaa cgaatggaag gcaaagaaat tttttatgca cttgtccacc cgatcttcca
    71401 cgagaaacac aaacaattgc aagggaacaa atcgtacagg tccaaagttt cggactcaat
    71461 cacaaatgat ttcgaaattt tactcaaaga aggaccggaa cgattggatc gaaaaaaaat
    71521 cctaaacatc ctttccaatc gggaactatt agatttattt tttcaaaaat tttggacctc
    71581 tgaaaaatcc aattggggac agtattggaa acagatttgg gaagagatca acccatcttc
    71641 ttttccataa tcctccaata atacgaagac cgtttccagt cttctataaa accgcagtga
    71701 ccaccttttg cctcaatgac cacatcaatg taggcggaag ttggaatctc tgtgaactct
    71761 ttccaaggga tcacgggatc atccatggat gtcaatatgg ttgtgggtac tttgattgat
    71821 ttaaaaaaga ggtcagacaa agtataagat aaaaaatatt catccacaga acgaaactgg
    71881 gaaaattcct tcaccatttt ttctgttaaa tccatcaccg attcatatcg atccaaatca
    71941 tgaaaggaat acagatgagg gaacagttgg cctttttttt cgagtgaaga tttccatgaa
    72001 tttaaaaaat attttcgtag gaatgggtgt tcatccattt tgattgtggc tcgctttgga
    72061 tcaagcgctg gactaaaggc aaaacaatgt ttgagtcctg gaattttttg atccgctttt
    72121 tctgtgctat gtttccctgc cactcgtaaa acaaaatttc caccaagaga aaacccagct
    72181 aaatacacag ggattttggc cttcaccgac cttgtcaatt cgagtacagc ttcataagtt
    72241 tcttccaata aacttccgtt aaagatccct tcgtttaaat ggtgggtgtc gccgtggtcc
    72301 ctcaaattca atcgatacac tgaataatct tttgctaaaa aatgtttggt ggttcgaatg
    72361 atgtaactgg aatggatgct cccttcccat ccatgtacca aaatgacgat gcctttggga
    72421 ctcggaacgc catgaattct tgcaagtaaa ttgacacctt ttttagtttt gaccgatctc
    72481 cactcacctt tcagattttt cccataggac ttgtctgcct ttgacttaaa agatgccata
    72541 aaggactgcg ccatgggacc agaaaaaaga gggattggtt tgaatgaact cattttggtt
    72601 agttcctaat ctgaaacgaa actcttattt ttcaataaat taacaaaact ctatcctcag
    72661 aatcgactct ttccattgac aaagttttct cgctcgttac aattcccaca tgagatactt
    72721 aaccatccca cttctcgttt ttctcttcac ttgccaaacc tatacccctt ggaaatccga
    72781 atggaaacaa aaagacggtt ccgaagtatt ttatgccgca gtctctgcaa aagcaagtgt
    72841 ccaagcgatc gaatcaggta gtcttgccat gcgaaggaca acttgcgtga acgcaacgaa
    72901 ccttctttcc acttcaccca aactaacaag cattctgctt gaaaatgaat cgcttgagct
    72961 cacagaaaca gaaatcaaag acttgggacg tttgatttcc gctcacaaaa tcaaacccaa
    73021 acaagattcc tgccaatcag aggaaggtgg ttttttccta gcaagcccag catgggaaaa
    73081 ttgccaatgt ttgtatatca ttgaataccc aggtggaaga tcccaattcc gccaagacat
    73141 cacccaagta aaataatcac tcggatttcg gggtgctaag ccaacgttcc caataacgta
    73201 gcggtaaccc cgtcagttct tcagggccct ttagtttgac aagagactcc ctcgtggact
    73261 cggacatcgt ctctgtcatc caacgtagga attgtttcca tttttcttca cacgatagtt
    73321 ctcttttcaa atgtatatgg tattgtttct gtactgtatg ataagaggtc tcactccgag
    73381 ccaattctgc cttggacaag cttccgacac tctcccctac tcttttcgca ctctgatcca
    73441 atcgatcggg ccttggacat tcgtccgata atttcctttc taacaatact ggttttaaaa
    73501 atctttttct accatcaaaa cgtgtttgaa tgagtagacc tttttctttc aactgcgaga
    73561 cgagccttga aattgtatct tgtttcaaat gtaatatctt tgcaaaatac tcattggatg
    73621 cataacaccc atccttcgca tccaatgaaa caatttctgc atacaaacga atctgattcg
    73681 gatttaaatc caaatcataa atccattgtg caacccaaac tcctgtcctt tctttccctt
    73741 tcattcttcc tctcttttcc aacagagacc ttcggttccc aaaaaacaaa atgttctttg
    73801 gatctttacg ctaaagcgaa gacaaagcta tcgcgacgta attaaatttg gaagttttta
    73861 caaacgtcca tgtttggaat tcataggaat cccaggtgat gtatgttgcg gcatatatgt
    73921 ggaagaccgc atttaagagt gagaggactc aaacccctac tccatacttc taatcaccag
    73981 aatggatttt tttgtcaagt ccaatgtgac ataatatttg agccgcaaat ccgacaaatt
    74041 gccgattggt tcgctgtttt tttggtattg aataggggag ggaagagagt ctttctggac
    74101 tgcttccaca caatcc
//
