# Supplementary material for: Horizontal transfer of the rfb cluster in Leptospira is a genetic determinant of serovar identity
Source: Life Sci Alliance. 2022 Dec 9;6(2):e202201480. doi: 10.26508/lsa.202201480 (PMC9736851; doi:10.26508/lsa.202201480)
Supplement: Supplementary file 8 [file LSA-2022-01480_Supplemental_Data_2.zip › Supp_Data_1-plasmid_sequences/Lnoguchii_barbudensis_p2.gbk]

LOCUS       PMJAKOAP_1             44440 bp    DNA     linear       21-DEC-2021
DEFINITION  Genus species strain strain.
ACCESSION   
VERSION
KEYWORDS    .
SOURCE      Genus species
  ORGANISM  Genus species
            Unclassified.
COMMENT     Annotated using prokka 1.14.6 from
            https://github.com/tseemann/prokka.
FEATURES             Location/Qualifiers
     source          1..44440
                     /organism="Genus species"
                     /mol_type="genomic DNA"
                     /strain="strain"
     gene            112..759
                     /gene="soj"
                     /locus_tag="PMJAKOAP_00001"
     CDS             112..759
                     /gene="soj"
                     /locus_tag="PMJAKOAP_00001"
                     /EC_number="3.6.-.-"
                     /inference="ab initio prediction:Prodigal:002006"
                     /inference="similar to AA sequence:UniProtKB:Q72H90"
                     /codon_start=1
                     /transl_table=11
                     /product="Chromosome-partitioning ATPase Soj"
                     /protein_id="X:PMJAKOAP_00001"
                     /db_xref="COG:COG1192"
                     /translation="MNNNKTDFFLRGVREEELEERNVYHALLEQKEIGACVYETRFPG
                     IDILPATLTLGKITEELGSDPRVFGTFEEKLRKLEYDFVIIDTPVYLSLELRFALHVA
                     DLVLYPVRPSRWNFQGTKTLLGEVESIFEEIEGKEKKAKTLLVPSIASKGKKEVERIL
                     KLRQKYEVTKTVVWRMSAIETACEMGKALKENTKGYELFEELTDEVLTKLKGGKR"
     gene            856..1128
                     /locus_tag="PMJAKOAP_00002"
     CDS             856..1128
                     /locus_tag="PMJAKOAP_00002"
                     /inference="ab initio prediction:Prodigal:002006"
                     /codon_start=1
                     /transl_table=11
                     /product="hypothetical protein"
                     /protein_id="X:PMJAKOAP_00002"
                     /translation="MDGNARDNPRPGSSYKKQYIPKGVSLNPIVKMVKPESLRPNPRN
                     DFDPLTEEEYASLKEISHSMESWMHLPQEKTERSSRERTVTKSRLS"
     gene            1403..1546
                     /locus_tag="PMJAKOAP_00003"
     CDS             1403..1546
                     /locus_tag="PMJAKOAP_00003"
                     /inference="ab initio prediction:Prodigal:002006"
                     /codon_start=1
                     /transl_table=11
                     /product="hypothetical protein"
                     /protein_id="X:PMJAKOAP_00003"
                     /translation="MSEKGLHEMSVSELGLFGEVGTVSEQAKQEGEVLKPNLKNQTMR
                     VIV"
     gene            1543..2046
                     /locus_tag="PMJAKOAP_00004"
     CDS             1543..2046
                     /locus_tag="PMJAKOAP_00004"
                     /inference="ab initio prediction:Prodigal:002006"
                     /codon_start=1
                     /transl_table=11
                     /product="hypothetical protein"
                     /protein_id="X:PMJAKOAP_00004"
                     /translation="MIEKPVELAREVSDQKSKVQGELLIEGETQKPRKEDFSLIGIGS
                     EKSKYQGDILIGKPVDLAKKVSENENIPLGTARRYVTELKKELKSKAPKASSPKEKKV
                     ESGKKTRKQIVEGKAKEFQKKYSKLSRNQKAESVNRLLNSLVNLRKRVSKLNDQISEL
                     GDKDHES"
     gene            2036..2371
                     /locus_tag="PMJAKOAP_00005"
     CDS             2036..2371
                     /locus_tag="PMJAKOAP_00005"
                     /inference="ab initio prediction:Prodigal:002006"
                     /codon_start=1
                     /transl_table=11
                     /product="hypothetical protein"
                     /protein_id="X:PMJAKOAP_00005"
                     /translation="MNRNEADCRRRKGTDLEVKNMKSSKDQTAKTDSGKEEAAIQKRQ
                     EGYDKRYENMSPFKKKEELKSLLQKLKTYRKKIQGLISQMKKLAEQEIEIERKLKILG
                     KHMKENWKN"
     gene            2629..2880
                     /locus_tag="PMJAKOAP_00006"
     CDS             2629..2880
                     /locus_tag="PMJAKOAP_00006"
                     /inference="ab initio prediction:Prodigal:002006"
                     /codon_start=1
                     /transl_table=11
                     /product="hypothetical protein"
                     /protein_id="X:PMJAKOAP_00006"
                     /translation="MLTVSGTIKKGKIVLDEKVKVDDGKVLVTFIEEKKARSFKTRNH
                     TGKALEKLHLSGIWSDRGITDGLSYSIELRKRLAIRNVD"
     gene            2870..3247
                     /locus_tag="PMJAKOAP_00007"
     CDS             2870..3247
                     /locus_tag="PMJAKOAP_00007"
                     /inference="ab initio prediction:Prodigal:002006"
                     /codon_start=1
                     /transl_table=11
                     /product="hypothetical protein"
                     /protein_id="X:PMJAKOAP_00007"
                     /translation="MLIDSDVLIDYLRGYEKAIGWLHSISEPISISGYSYFELVEGCR
                     NTKDLQRLEKFISVFEVLWLEEKEIQHALSILKINKFKNGMGFIDCLIGQTCISYKRR
                     LYTFNLKHYKAFPGIKISKPYEK"
     gene            3357..3509
                     /locus_tag="PMJAKOAP_00008"
     CDS             3357..3509
                     /locus_tag="PMJAKOAP_00008"
                     /inference="ab initio prediction:Prodigal:002006"
                     /codon_start=1
                     /transl_table=11
                     /product="hypothetical protein"
                     /protein_id="X:PMJAKOAP_00008"
                     /translation="MKKSFTVSVWQEKKIYVAQCLEVDVASQGGTEEEALSNLQEALE
                     LHFEDP"
     gene            3552..3731
                     /locus_tag="PMJAKOAP_00009"
     CDS             3552..3731
                     /locus_tag="PMJAKOAP_00009"
                     /inference="ab initio prediction:Prodigal:002006"
                     /codon_start=1
                     /transl_table=11
                     /product="hypothetical protein"
                     /protein_id="X:PMJAKOAP_00009"
                     /translation="MPLRALSYREVKRKLERFGFEKATQKGSHVKFIKRIESGTLTVI
                     VPEHKEIAIGTLRSI"
     gene            3866..4000
                     /locus_tag="PMJAKOAP_00010"
     CDS             3866..4000
                     /locus_tag="PMJAKOAP_00010"
                     /inference="ab initio prediction:Prodigal:002006"
                     /codon_start=1
                     /transl_table=11
                     /product="hypothetical protein"
                     /protein_id="X:PMJAKOAP_00010"
                     /translation="MKITHYPETDSIYIDLSNRPSFETKEINSDLNVDLDESGRPVGI
                     "
     gene            5090..5608
                     /locus_tag="PMJAKOAP_00011"
     CDS             5090..5608
                     /locus_tag="PMJAKOAP_00011"
                     /inference="ab initio prediction:Prodigal:002006"
                     /codon_start=1
                     /transl_table=11
                     /product="hypothetical protein"
                     /protein_id="X:PMJAKOAP_00011"
                     /translation="MSPIVFQTSSVRVLFEPYRIPNKLCSGFVRALSYSKQALFGFCS
                     SPIVFQTSSVRVLFEPYRIPNKLCSGFVRALSYSKQALFGFCSSPIVFQTSSVRVLFE
                     PYRIPNEPCSGSVRALSYSKQALFGFCSSPIVFQTSPVQALVEFYPIPNGTCLEPVWD
                     LFDTCDFQIGLV"
     gene            5605..5829
                     /locus_tag="PMJAKOAP_00012"
     CDS             5605..5829
                     /locus_tag="PMJAKOAP_00012"
                     /inference="ab initio prediction:Prodigal:002006"
                     /codon_start=1
                     /transl_table=11
                     /product="hypothetical protein"
                     /protein_id="X:PMJAKOAP_00012"
                     /translation="MRPVRYLSGTCVSPKRDLEVRRARIEVRIGEYLQDTNWNQEASQ
                     IVARIFEKCEEKRNFPKFQNFGKRNVELGN"
     gene            6047..7024
                     /locus_tag="PMJAKOAP_00013"
     CDS             6047..7024
                     /locus_tag="PMJAKOAP_00013"
                     /inference="ab initio prediction:Prodigal:002006"
                     /codon_start=1
                     /transl_table=11
                     /product="hypothetical protein"
                     /protein_id="X:PMJAKOAP_00013"
                     /translation="MQIQQKKGLGTVDGAGYRREGEDGTTPHDHDDPYDSLHPAGGKP
                     VQTTPEAMDKALGLSDGTTKGAIDKLKDSSKVTQTTREALDPRKQVNVSDYETDVTYA
                     GGMYQKLKDLEAKHGVTGGRLIMNDNSGGIYYRSFGEGGNSEVYTRNGQAKPGEHIKA
                     DNIAWTGMDMHTDKAQIGQADYYAKRGTELTILNSKDGFFTLEKFASGGGNQGNMAIA
                     HFKDSVTGEARKQTFSHIDNKIPSYVKEFLNSKTQKTLTLPTGTVFGTVGFTGNIYAG
                     HVTSSKPLDMKAHTHMGFGGYQPTEANYNKSTPYWDYSVINFDKWEGKR"
     gene            7098..7310
                     /locus_tag="PMJAKOAP_00014"
     CDS             7098..7310
                     /locus_tag="PMJAKOAP_00014"
                     /inference="ab initio prediction:Prodigal:002006"
                     /codon_start=1
                     /transl_table=11
                     /product="hypothetical protein"
                     /protein_id="X:PMJAKOAP_00014"
                     /translation="MKGKTSTQKPVEITLENANAYFRKLTEKDGGKYVPIVNADEWDG
                     GGFEDTDFDDEAMRFFSLFKILMGSI"
     gene            7674..7883
                     /locus_tag="PMJAKOAP_00015"
     CDS             7674..7883
                     /locus_tag="PMJAKOAP_00015"
                     /inference="ab initio prediction:Prodigal:002006"
                     /codon_start=1
                     /transl_table=11
                     /product="hypothetical protein"
                     /protein_id="X:PMJAKOAP_00015"
                     /translation="MEESTIKKGYVLGEAVRDKRNGQKMYVEVAWNPEVRCIYFDPKQ
                     ESLVKVRMLPEDLERVKEILPYLPK"
     gene            complement(8256..8570)
                     /locus_tag="PMJAKOAP_00016"
     CDS             complement(8256..8570)
                     /locus_tag="PMJAKOAP_00016"
                     /inference="ab initio prediction:Prodigal:002006"
                     /codon_start=1
                     /transl_table=11
                     /product="hypothetical protein"
                     /protein_id="X:PMJAKOAP_00016"
                     /translation="MVNFPFTNLQSFKKRPAVILSNQAYQQQRPDVILMAVTSQIREP
                     LDLGEALISDWQAAGLAKPSVFKPLIATIEQALIVKSLGHLSPKDKNALQALIRSILV
                     FE"
     gene            complement(8587..8787)
                     /locus_tag="PMJAKOAP_00017"
     CDS             complement(8587..8787)
                     /locus_tag="PMJAKOAP_00017"
                     /inference="ab initio prediction:Prodigal:002006"
                     /codon_start=1
                     /transl_table=11
                     /product="hypothetical protein"
                     /protein_id="X:PMJAKOAP_00017"
                     /translation="MIPQIQQVVQKLEQLSPVHLAEVVDFIDFIRQKEQDSNLSQTYA
                     KASENSFAKIWDNEEDAVYDNL"
     gene            complement(8794..8946)
                     /locus_tag="PMJAKOAP_00018"
     CDS             complement(8794..8946)
                     /locus_tag="PMJAKOAP_00018"
                     /inference="ab initio prediction:Prodigal:002006"
                     /codon_start=1
                     /transl_table=11
                     /product="hypothetical protein"
                     /protein_id="X:PMJAKOAP_00018"
                     /translation="MNTEILNNSEEKEPSKKEILEGIKQGFKEAKLHREGKIKLKSIK
                     ELLDEL"
     gene            complement(9067..9339)
                     /locus_tag="PMJAKOAP_00019"
     CDS             complement(9067..9339)
                     /locus_tag="PMJAKOAP_00019"
                     /inference="ab initio prediction:Prodigal:002006"
                     /codon_start=1
                     /transl_table=11
                     /product="hypothetical protein"
                     /protein_id="X:PMJAKOAP_00019"
                     /translation="MKTVKLKEDALAKNLKLYRKKKNWSQTELAKNAGTTLTHINRLE
                     TGKSNPSIEIVQKIATALEVSIDDLVSERDANHKEVKFENQAFTKD"
     gene            9508..9885
                     /gene="dnaG_1"
                     /locus_tag="PMJAKOAP_00020"
     CDS             9508..9885
                     /gene="dnaG_1"
                     /locus_tag="PMJAKOAP_00020"
                     /EC_number="2.7.7.-"
                     /inference="ab initio prediction:Prodigal:002006"
                     /inference="protein motif:HAMAP:MF_00974"
                     /codon_start=1
                     /transl_table=11
                     /product="DNA primase"
                     /protein_id="X:PMJAKOAP_00020"
                     /translation="MSQFIPKEEITRLKTETDLLALVRSYGIELKNHGTNWVAKCPFH
                     EDRTPSFIVTPVKNLWHCMGACKTGGSAIDFVMKREGLGFNAAVEVLQKFKPRPDAFL
                     KGKPQTPVTLEGPWAERSRRQRS"
     gene            10416..10706
                     /locus_tag="PMJAKOAP_00021"
     CDS             10416..10706
                     /locus_tag="PMJAKOAP_00021"
                     /inference="ab initio prediction:Prodigal:002006"
                     /codon_start=1
                     /transl_table=11
                     /product="hypothetical protein"
                     /protein_id="X:PMJAKOAP_00021"
                     /translation="MDKQIRKIYIAYDADAAGDKGAASVYLKLKDKGIEIHRVLLPLG
                     MDVNEIAVRSEEVQDTLLGLLEESVALTQEELTPQYKEIFAFETTRDRKSRF"
     gene            11152..11592
                     /locus_tag="PMJAKOAP_00022"
     CDS             11152..11592
                     /locus_tag="PMJAKOAP_00022"
                     /inference="ab initio prediction:Prodigal:002006"
                     /codon_start=1
                     /transl_table=11
                     /product="hypothetical protein"
                     /protein_id="X:PMJAKOAP_00022"
                     /translation="MRPCGREGKFLVGYWRVSREERRTACHHYTKLLKRGQIDTDGFN
                     FRLRPGRGEEKYSAMTGQSLFYMSSKNLKNKVLAISEEEGAERAKYALRSCRVKKDQY
                     CKRDERPDDRKDCDGRIQRGRAGRNLFNDHNLEIDEELEIVVSS"
     gene            12005..12409
                     /locus_tag="PMJAKOAP_00023"
     CDS             12005..12409
                     /locus_tag="PMJAKOAP_00023"
                     /inference="ab initio prediction:Prodigal:002006"
                     /codon_start=1
                     /transl_table=11
                     /product="hypothetical protein"
                     /protein_id="X:PMJAKOAP_00023"
                     /translation="MHTMVEKESEEQKISKSEVRFTRREVRERLGVSDTRLRVHLKRL
                     EELEYLIVRSGRQGQIAEYELLYDGEGKEGEEFALGLSFARETQMEETNTQTQGESGQ
                     SQEAGGILEDNGLFSWKEILGLARKEEVREVV"
     gene            13105..13776
                     /gene="xerD"
                     /locus_tag="PMJAKOAP_00024"
     CDS             13105..13776
                     /gene="xerD"
                     /locus_tag="PMJAKOAP_00024"
                     /inference="ab initio prediction:Prodigal:002006"
                     /inference="similar to AA sequence:UniProtKB:O31206"
                     /codon_start=1
                     /transl_table=11
                     /product="Tyrosine recombinase XerD"
                     /protein_id="X:PMJAKOAP_00024"
                     /db_xref="COG:COG4974"
                     /translation="MACEKACVGCEPTLDLEIPKYVKRNIPHNVLSVEEAEKILSVPD
                     VTDVLGLRDRAMLETVYSTGIRRMELGNLYVSDIDFQARTLLVREGKGKKTRLIPISE
                     RALGWLRKYLERSRIVLLRGAEESYLFLGKLGKRMELSSITSLFMNYRDIAGVSKRQA
                     VHIFRHTTATGMLDNGADIRHVQEMLGHEDLSTTQIYTHVAIRKLKEVYDKTHPSLTH
                     RIQVR"
     gene            14451..15050
                     /locus_tag="PMJAKOAP_00025"
     CDS             14451..15050
                     /locus_tag="PMJAKOAP_00025"
                     /inference="ab initio prediction:Prodigal:002006"
                     /codon_start=1
                     /transl_table=11
                     /product="hypothetical protein"
                     /protein_id="X:PMJAKOAP_00025"
                     /translation="MYHALLEQKEIGACVYETRFPGIDILPATLTLGKITEELGSDPR
                     VFGTFEEKLRKLEYDFVIIDTPVYLSLELRFALHVADLVLYPVRPSRWNFQGTKTLLG
                     EVESIFEEIEGKEKKAKTLLVPSIASKGKKEVERILKLRQKYEVTKTVVWRMSAIETA
                     CEMGKALKENTKGYELFEELTDEVLTKLKGGKDEVEERN"
     gene            15129..15230
                     /locus_tag="PMJAKOAP_00026"
     CDS             15129..15230
                     /locus_tag="PMJAKOAP_00026"
                     /inference="ab initio prediction:Prodigal:002006"
                     /codon_start=1
                     /transl_table=11
                     /product="hypothetical protein"
                     /protein_id="X:PMJAKOAP_00026"
                     /translation="MEMQETTPRPGSSYKNSISEGSEFESDCEDGEA"
     gene            15199..15525
                     /locus_tag="PMJAKOAP_00027"
     CDS             15199..15525
                     /locus_tag="PMJAKOAP_00027"
                     /inference="ab initio prediction:Prodigal:002006"
                     /codon_start=1
                     /transl_table=11
                     /product="hypothetical protein"
                     /protein_id="X:PMJAKOAP_00027"
                     /translation="MNPIVKMVKPESLRPNPRNDFDPLTEEEYASLKENIALNGILDA
                     LTARKDGTIITGENRYKIALELKEHEDETVRRRVESIPVRYYMNELTLRKNMTSSKET
                     IYFADI"
     gene            15522..15815
                     /locus_tag="PMJAKOAP_00028"
     CDS             15522..15815
                     /locus_tag="PMJAKOAP_00028"
                     /inference="ab initio prediction:Prodigal:002006"
                     /codon_start=1
                     /transl_table=11
                     /product="hypothetical protein"
                     /protein_id="X:PMJAKOAP_00028"
                     /translation="MTSEQRKERLKKRILRKYKDDLILDNRGGDRKSESSKTVREEEP
                     KQEGSSLSEKGLHEMSVSELGLFGEVGTVSEQAKQEGEVLKTESENQTMRVIV"
     gene            15925..16149
                     /locus_tag="PMJAKOAP_00029"
     CDS             15925..16149
                     /locus_tag="PMJAKOAP_00029"
                     /inference="ab initio prediction:Prodigal:002006"
                     /codon_start=1
                     /transl_table=11
                     /product="hypothetical protein"
                     /protein_id="X:PMJAKOAP_00029"
                     /translation="MIGIGSEKSKYQGDILIGKPVDLAKKVSENENIPLGTARRYVTE
                     LKKELKSKAPKASSPKEKKVESGKKTRNKS"
     gene            16889..17035
                     /locus_tag="PMJAKOAP_00030"
     CDS             16889..17035
                     /locus_tag="PMJAKOAP_00030"
                     /inference="ab initio prediction:Prodigal:002006"
                     /codon_start=1
                     /transl_table=11
                     /product="hypothetical protein"
                     /protein_id="X:PMJAKOAP_00030"
                     /translation="MLTVSGTIKKGKIVLDEKVKVDDGKVLVTFIEEKKARSFKTRNH
                     TGKH"
     gene            17129..17356
                     /locus_tag="PMJAKOAP_00031"
     CDS             17129..17356
                     /locus_tag="PMJAKOAP_00031"
                     /inference="ab initio prediction:Prodigal:002006"
                     /codon_start=1
                     /transl_table=11
                     /product="hypothetical protein"
                     /protein_id="X:PMJAKOAP_00031"
                     /translation="MLIDSDVLIDYLRGYEKAIGWLHSISEPISISGYSYFELVEGCR
                     NTKDLQRLEKFISVFEVLWLEEKEIQHALSI"
     gene            17614..17820
                     /locus_tag="PMJAKOAP_00032"
     CDS             17614..17820
                     /locus_tag="PMJAKOAP_00032"
                     /inference="ab initio prediction:Prodigal:002006"
                     /codon_start=1
                     /transl_table=11
                     /product="hypothetical protein"
                     /protein_id="X:PMJAKOAP_00032"
                     /translation="MKKSFTVSVWQEKKIYVAQCLEVDVASQGGTEEEALSNLQEALE
                     LHFEDPVATVLPEIKKVQAEVGAA"
     gene            17810..18031
                     /locus_tag="PMJAKOAP_00033"
     CDS             17810..18031
                     /locus_tag="PMJAKOAP_00033"
                     /inference="ab initio prediction:Prodigal:002006"
                     /codon_start=1
                     /transl_table=11
                     /product="hypothetical protein"
                     /protein_id="X:PMJAKOAP_00033"
                     /translation="MPLRALSYREVKRKLERFGFEKATQKGSHVKFIKRIESGTLTVI
                     VPEHKEIAIGTLRSILRQARISLEEFEDL"
     gene            18125..18259
                     /locus_tag="PMJAKOAP_00034"
     CDS             18125..18259
                     /locus_tag="PMJAKOAP_00034"
                     /inference="ab initio prediction:Prodigal:002006"
                     /codon_start=1
                     /transl_table=11
                     /product="hypothetical protein"
                     /protein_id="X:PMJAKOAP_00034"
                     /translation="MKITHYPETDSIYIDLSNRPSFETKEINSDLNVDLDESGRPVGI
                     "
     gene            19343..19900
                     /locus_tag="PMJAKOAP_00035"
     CDS             19343..19900
                     /locus_tag="PMJAKOAP_00035"
                     /inference="ab initio prediction:Prodigal:002006"
                     /codon_start=1
                     /transl_table=11
                     /product="hypothetical protein"
                     /protein_id="X:PMJAKOAP_00035"
                     /translation="MSPIVFQTSSVRVCSSPIVFQTSSVRVLFEPYRIPNKLCSGFVR
                     ALSYSKQALFGFCSSPIVFQTSSVRVLFEPYRIPNKLCSGFVRALSYSKQALFGFCSS
                     PIVFQTSPVRALFEPYRILNKPCSGSVRALSYSKRALFRLWLSSIPFQTGLVWNLCGT
                     CSILVISKLDLFETCSILVRNLCEP"
     gene            19945..20160
                     /locus_tag="PMJAKOAP_00036"
     CDS             19945..20160
                     /locus_tag="PMJAKOAP_00036"
                     /inference="ab initio prediction:Prodigal:002006"
                     /codon_start=1
                     /transl_table=11
                     /product="hypothetical protein"
                     /protein_id="X:PMJAKOAP_00036"
                     /translation="MNTCKIRIGIKKRARLLLVYLKNVKKSEIFRNFRTLERETLNLE
                     IESPIFPEFVSENEIFFHFLPFFSEKT"
     gene            20803..21039
                     /locus_tag="PMJAKOAP_00037"
     CDS             20803..21039
                     /locus_tag="PMJAKOAP_00037"
                     /inference="ab initio prediction:Prodigal:002006"
                     /codon_start=1
                     /transl_table=11
                     /product="hypothetical protein"
                     /protein_id="X:PMJAKOAP_00037"
                     /translation="MHTDKAQIGQADYYAKRGTELTILNSKDGFFTLEKFASGGGNQG
                     NMAIAHFKDSVTGEARKQTLVILITRYRHMLKNF"
     gene            21375..21752
                     /locus_tag="PMJAKOAP_00038"
     CDS             21375..21752
                     /locus_tag="PMJAKOAP_00038"
                     /inference="ab initio prediction:Prodigal:002006"
                     /codon_start=1
                     /transl_table=11
                     /product="hypothetical protein"
                     /protein_id="X:PMJAKOAP_00038"
                     /translation="MEITLENANAYFRKLTEKDGGKYVPIVNADEWDGGGFEDTDFDD
                     EAMRFFSLFKNIDGLHLERTKITDNGIKLLIQNQKLKSLNIGSKGTTNKSCEYLSQLE
                     NLEYLHFSESASLTTGVLIPLLK"
     gene            complement(23034..23186)
                     /locus_tag="PMJAKOAP_00039"
     CDS             complement(23034..23186)
                     /locus_tag="PMJAKOAP_00039"
                     /inference="ab initio prediction:Prodigal:002006"
                     /codon_start=1
                     /transl_table=11
                     /product="hypothetical protein"
                     /protein_id="X:PMJAKOAP_00039"
                     /translation="MNTEILNNSEEKEPSKKEILEGIKQGFKEAKLHREGKIKLKSIK
                     ELLDEL"
     gene            24507..24719
                     /locus_tag="PMJAKOAP_00040"
     CDS             24507..24719
                     /locus_tag="PMJAKOAP_00040"
                     /inference="ab initio prediction:Prodigal:002006"
                     /codon_start=1
                     /transl_table=11
                     /product="hypothetical protein"
                     /protein_id="X:PMJAKOAP_00040"
                     /translation="MRLQEELVLCESILDALTYWENGIRNVTCSYGIEGFTEVLFERI
                     LDKQIRKIYIAYDADAAGDKGAARCI"
     gene            25024..25182
                     /locus_tag="PMJAKOAP_00041"
     CDS             25024..25182
                     /locus_tag="PMJAKOAP_00041"
                     /inference="ab initio prediction:Prodigal:002006"
                     /codon_start=1
                     /transl_table=11
                     /product="hypothetical protein"
                     /protein_id="X:PMJAKOAP_00041"
                     /translation="MYLAKGLFRNNASLETLKVTLKVSQGERYHVDSLDLLNYKARTS
                     YLERRHTS"
     gene            25802..26746
                     /locus_tag="PMJAKOAP_00042"
     CDS             25802..26746
                     /locus_tag="PMJAKOAP_00042"
                     /inference="ab initio prediction:Prodigal:002006"
                     /codon_start=1
                     /transl_table=11
                     /product="hypothetical protein"
                     /protein_id="X:PMJAKOAP_00042"
                     /translation="MSHPNGKRRKEQTRTILEIQRELETLDGIVKKRDKEKILGLHKN
                     VQRILRPLVVVNPYAKELKFPDTKLRMRRDQKKYLTLIKSIALLQQYQREKKLGKDEN
                     GESFEYIEVTKEDMELGSLLASKILGRTWKNSPPDKGSIIFFAYNGRERKRGTKDFQE
                     RGTFYETRGARETWGKRHKIARTSETLGRIGILDRTQRKTGTDSGIRATLRRRGKGRR
                     GVCTWTFLCERNANGRDKHKHKEKAAIQEAGGILEERTFLLERDIRACKKGRSEGSCM
                     KEFEYSELFVFKVTKEEVSVNFGENVFSERTLPQQRKP"
     gene            26703..27644
                     /locus_tag="PMJAKOAP_00043"
     CDS             26703..27644
                     /locus_tag="PMJAKOAP_00043"
                     /inference="ab initio prediction:Prodigal:002006"
                     /codon_start=1
                     /transl_table=11
                     /product="hypothetical protein"
                     /protein_id="X:PMJAKOAP_00043"
                     /translation="MYLAKGLFRNNASLETLKVTLKVSQGERYHVDSLDLLNYKARTS
                     YLGTATHELREKEETIKKEIGKLINTLEEVLNEKEKERNVKTEVELTPEERAQAVQYL
                     EDPKLLTNIVMDFERCGLVGERVNSLVGYLASITRRTENPLAIIIQSSSSAGKSTLMD
                     SILDFVPEEEKEKYSAMTGQSLFYMSSKNLKNKVLAISEEEGAERAKYALKILQSEKK
                     ISIASAMKDPTTGRTVTEEYSVEGPVVIFLTTTNLEIDEELENRCLILTVNEGREQTR
                     TILEIQRELETLDGIVKKRDKEKILGLHKTCRESFVL"
     gene            complement(27577..28149)
                     /locus_tag="PMJAKOAP_00044"
     CDS             complement(27577..28149)
                     /locus_tag="PMJAKOAP_00044"
                     /inference="ab initio prediction:Prodigal:002006"
                     /codon_start=1
                     /transl_table=11
                     /product="hypothetical protein"
                     /protein_id="X:PMJAKOAP_00044"
                     /translation="MQTPLLPFPLRRKVARIPLSVPVFLRTIKYSNSSKRFRCTRNLV
                     SLTPSLSRTSRLVKRTSLLEIFCSSLSFSTIVCKENNTSFVWGVSSSKVLPNILEQVG
                     FQAPCLPWLPRCIRNSLRSHPYELLLSLVLLQQCNRFDECQILLLVPSHTKFVSGNFS
                     SFAYGFTTTKGRRILCTFCGAPRSSLCLVF"
     gene            28704..29324
                     /gene="xerC_1"
                     /locus_tag="PMJAKOAP_00045"
     CDS             28704..29324
                     /gene="xerC_1"
                     /locus_tag="PMJAKOAP_00045"
                     /inference="ab initio prediction:Prodigal:002006"
                     /inference="similar to AA sequence:UniProtKB:P39776"
                     /codon_start=1
                     /transl_table=11
                     /product="Tyrosine recombinase XerC"
                     /protein_id="X:PMJAKOAP_00045"
                     /db_xref="COG:COG4974"
                     /translation="MSWQEKLEVFRNSPVGSFENYCYSYLEWNRTAKSHSEHTLTNAH
                     AHLKNFFDWCALREIRYPNEVTLSLLERYRTHVVGLKNKYNGKELSNNNKHKRLALVK
                     DYFAWLARKRVLVVNPTLDLEIPKYVKRNIPHNVLSVEEAEKILSVPDVTDVLGLRDR
                     AMLETVYSTGIRRMELGNLYVSDIDFQARTTCERRQGQEDKAHSDQ"
     gene            29337..29789
                     /gene="xerC_2"
                     /locus_tag="PMJAKOAP_00046"
     CDS             29337..29789
                     /gene="xerC_2"
                     /locus_tag="PMJAKOAP_00046"
                     /inference="ab initio prediction:Prodigal:002006"
                     /inference="protein motif:HAMAP:MF_01808"
                     /codon_start=1
                     /transl_table=11
                     /product="Tyrosine recombinase XerC"
                     /protein_id="X:PMJAKOAP_00046"
                     /translation="MVEKVFREIENCLLRGAEESYLFLGKLGKRMELSSITSLFMNYR
                     DIAGVSKRQAVHIFRHTTATGMLDNGADIRHVQEMLGHEDLSTTQIYTHVAIRKLKEV
                     YDKTHPSLHTPDSSSLVGGADPKAQDKSEDVQKAEVGKAQDKEDSNTS"
     gene            30417..30581
                     /locus_tag="PMJAKOAP_00047"
     CDS             30417..30581
                     /locus_tag="PMJAKOAP_00047"
                     /inference="ab initio prediction:Prodigal:002006"
                     /codon_start=1
                     /transl_table=11
                     /product="hypothetical protein"
                     /protein_id="X:PMJAKOAP_00047"
                     /translation="MYETRFPGIDILPATLTLGKITEELGSDPRVFGTFEEKLRKLEY
                     DFVIIDTLCI"
     gene            30572..30955
                     /locus_tag="PMJAKOAP_00048"
     CDS             30572..30955
                     /locus_tag="PMJAKOAP_00048"
                     /inference="ab initio prediction:Prodigal:002006"
                     /codon_start=1
                     /transl_table=11
                     /product="hypothetical protein"
                     /protein_id="X:PMJAKOAP_00048"
                     /translation="MYLSLELRFALHVADLVLYPVRPSRWNFQGTKTLLGEVESIFEE
                     IEGKEKKAKTLLVPSIASKGKKEVERILKLRQKYEVTKNGGLEDVCNRDGLRDGKALK
                     ENTKGYELFEELTDEVLTKLKGGKR"
     gene            31051..31383
                     /locus_tag="PMJAKOAP_00049"
     CDS             31051..31383
                     /locus_tag="PMJAKOAP_00049"
                     /inference="ab initio prediction:Prodigal:002006"
                     /codon_start=1
                     /transl_table=11
                     /product="hypothetical protein"
                     /protein_id="X:PMJAKOAP_00049"
                     /translation="MDGNARDNPRPGSSYKKQYIRRDEFDPIVKMVKPESLRPNPRND
                     FDPLTEEEYASLERKYRTQWNLGCTYRKKDGTIITGENRYKIALELKEHEDEQCVVEL
                     RVFQFDII"
     gene            31341..31562
                     /locus_tag="PMJAKOAP_00050"
     CDS             31341..31562
                     /locus_tag="PMJAKOAP_00050"
                     /inference="ab initio prediction:Prodigal:002006"
                     /codon_start=1
                     /transl_table=11
                     /product="hypothetical protein"
                     /protein_id="X:PMJAKOAP_00050"
                     /translation="MRRRVESIPVRYYMNELTPEEEYDILEGDNLFRRHLTSEQRKER
                     LKKRILRKYKDDLILDNRGGDRRVNRLKQ"
     gene            31847..32113
                     /locus_tag="PMJAKOAP_00051"
     CDS             31847..32113
                     /locus_tag="PMJAKOAP_00051"
                     /inference="ab initio prediction:Prodigal:002006"
                     /codon_start=1
                     /transl_table=11
                     /product="hypothetical protein"
                     /protein_id="X:PMJAKOAP_00051"
                     /translation="MIGIGSEKSKYQGDILIGKPVDLAKKVSENENIPLGTARRYVTE
                     LKKELKSKAPKASSPKEKKVESGKKTRKQIVEGKRRSFKRSIRS"
     gene            32381..32554
                     /locus_tag="PMJAKOAP_00052"
     CDS             32381..32554
                     /locus_tag="PMJAKOAP_00052"
                     /inference="ab initio prediction:Prodigal:002006"
                     /codon_start=1
                     /transl_table=11
                     /product="hypothetical protein"
                     /protein_id="X:PMJAKOAP_00052"
                     /translation="MSPFKKKEELKSLLQKLKTYRKKIQGLISQMKKLAEQEIEIERK
                     LKILGKHMKETEN"
     gene            32808..32954
                     /locus_tag="PMJAKOAP_00053"
     CDS             32808..32954
                     /locus_tag="PMJAKOAP_00053"
                     /inference="ab initio prediction:Prodigal:002006"
                     /codon_start=1
                     /transl_table=11
                     /product="hypothetical protein"
                     /protein_id="X:PMJAKOAP_00053"
                     /translation="MLTVSGTIKKGKIVLDEKVKVDDGKVLVTFIEERKPGRLKLEIT
                     QEKH"
     gene            33528..33704
                     /locus_tag="PMJAKOAP_00054"
     CDS             33528..33704
                     /locus_tag="PMJAKOAP_00054"
                     /inference="ab initio prediction:Prodigal:002006"
                     /codon_start=1
                     /transl_table=11
                     /product="hypothetical protein"
                     /protein_id="X:PMJAKOAP_00054"
                     /translation="MKKSFTVSVWQEKKIYVAPVFRSGRSYQGGTEEEALSNLQEALE
                     LHFEDPVATVLPEI"
     gene            35245..35736
                     /locus_tag="PMJAKOAP_00055"
     CDS             35245..35736
                     /locus_tag="PMJAKOAP_00055"
                     /inference="ab initio prediction:Prodigal:002006"
                     /codon_start=1
                     /transl_table=11
                     /product="hypothetical protein"
                     /protein_id="X:PMJAKOAP_00055"
                     /translation="MSPIVFKQALFGFCSSLSYSKQALFGFCSSPIVFQTSSVRVLFE
                     PYRIPNKLCSGFVRALSYSKQALFGFCSSPIVFQTSSVRVLFEPYRIPNKLCSGFVRA
                     YRIPNEPCSGSVRALSYSKQALFGFCSSPIVFQTSLFRLWLSSIPFQTDLFGTCVGLV
                     RYL"
     gene            35733..35963
                     /locus_tag="PMJAKOAP_00056"
     CDS             35733..35963
                     /locus_tag="PMJAKOAP_00056"
                     /inference="ab initio prediction:Prodigal:002006"
                     /codon_start=1
                     /transl_table=11
                     /product="hypothetical protein"
                     /protein_id="X:PMJAKOAP_00056"
                     /translation="MISKLTCLRPVRYLSGTCVSPKRDLEVRRARIEVRIGEYLQDTN
                     WNQEASQIVARIFENVKKSEIFRISELWKEKR"
     gene            36559..36858
                     /locus_tag="PMJAKOAP_00057"
     CDS             36559..36858
                     /locus_tag="PMJAKOAP_00057"
                     /inference="ab initio prediction:Prodigal:002006"
                     /codon_start=1
                     /transl_table=11
                     /product="hypothetical protein"
                     /protein_id="X:PMJAKOAP_00057"
                     /translation="MNDNSGGIYYRSFGEGGNSEVYTRNGQAKPGEHIKADNIAWTGM
                     DMHTDKAQIGQADYYAKRGTELTILNSKDGFFTLEKFASGGGNQGNMAIATSKIL"
     gene            37158..37346
                     /locus_tag="PMJAKOAP_00058"
     CDS             37158..37346
                     /locus_tag="PMJAKOAP_00058"
                     /inference="ab initio prediction:Prodigal:002006"
                     /codon_start=1
                     /transl_table=11
                     /product="hypothetical protein"
                     /protein_id="X:PMJAKOAP_00058"
                     /translation="MITQKITISILLIGAMFACEAKENQEMKGKTSTQKPVEITLENA
                     NAYFANLQKKMEVNMFLL"
     gene            38044..38313
                     /locus_tag="PMJAKOAP_00059"
     CDS             38044..38313
                     /locus_tag="PMJAKOAP_00059"
                     /inference="ab initio prediction:Prodigal:002006"
                     /codon_start=1
                     /transl_table=11
                     /product="hypothetical protein"
                     /protein_id="X:PMJAKOAP_00059"
                     /translation="MQDRSQEPTPRTSFSLGELVLSKTTGRQMYVDATWDGLVPCIYF
                     DAETRSLVKVEVPFEDLEKIKETVRRIHDLKHTRIIEYDLAGSSF"
     gene            complement(38722..38922)
                     /locus_tag="PMJAKOAP_00060"
     CDS             complement(38722..38922)
                     /locus_tag="PMJAKOAP_00060"
                     /inference="ab initio prediction:Prodigal:002006"
                     /codon_start=1
                     /transl_table=11
                     /product="hypothetical protein"
                     /protein_id="X:PMJAKOAP_00060"
                     /translation="MIPQIQQVVQKLEQLSPVHLAEVVDFIDFIRQKEQDSNLSQTYA
                     KASENSFAKIWDNEEDAVYDNL"
     gene            complement(39131..39472)
                     /locus_tag="PMJAKOAP_00061"
     CDS             complement(39131..39472)
                     /locus_tag="PMJAKOAP_00061"
                     /inference="ab initio prediction:Prodigal:002006"
                     /codon_start=1
                     /transl_table=11
                     /product="hypothetical protein"
                     /protein_id="X:PMJAKOAP_00061"
                     /translation="MKTVKLKEDALAKNLKLYRKKKNWSQTELAKNAGTTLTHINRLE
                     TGKSNPSIEIVQKIATALEVSIDDLVSERDANHKEVKLKIRRFTKRLNYWILFRRRTK
                     CGECCNRFHSY"
     gene            39826..40632
                     /gene="dnaG_2"
                     /locus_tag="PMJAKOAP_00062"
     CDS             39826..40632
                     /gene="dnaG_2"
                     /locus_tag="PMJAKOAP_00062"
                     /EC_number="2.7.7.-"
                     /inference="ab initio prediction:Prodigal:002006"
                     /inference="similar to AA sequence:UniProtKB:O67465"
                     /codon_start=1
                     /transl_table=11
                     /product="DNA primase"
                     /protein_id="X:PMJAKOAP_00062"
                     /db_xref="COG:COG0358"
                     /translation="MGACKTGGSAIDFVMKREGLGFNAAVEVLQKFKPRPDAFLKGKP
                     QTPVTLERALGRKIPTTEKLSSEERAVVFQALDYYQFNLRQNTSALSYLQTRKVGSEE
                     SITKFQIGYSDGSLGKILPSRQSIVGQRARDVLKEFGFFGDGGHEYFKGRIVIPIFTE
                     NKELCGMYGRRIVTSKTAGISNHLYLPGKHLGIWNEEDAFTKKELVLCESILDALTYW
                     ENGIRNVTCSYGIEGFTEVLFERILDNKSGRSTSHMTRTQRATRERPRCI"
     gene            40623..40991
                     /locus_tag="PMJAKOAP_00063"
     CDS             40623..40991
                     /locus_tag="PMJAKOAP_00063"
                     /inference="ab initio prediction:Prodigal:002006"
                     /codon_start=1
                     /transl_table=11
                     /product="hypothetical protein"
                     /protein_id="X:PMJAKOAP_00063"
                     /translation="MYLKLKDKGIEIHRVLLPLGMDVNEIAVRSEEVQDTLLGLLEES
                     VALTQEELTPQYKEIFAFETNARPQEPLLTSEGLSALVESGTGTQAEVKVTKEEVSVN
                     FGERMYLAKDSSATTQALRR"
     gene            40988..41140
                     /locus_tag="PMJAKOAP_00064"
     CDS             40988..41140
                     /locus_tag="PMJAKOAP_00064"
                     /inference="ab initio prediction:Prodigal:002006"
                     /codon_start=1
                     /transl_table=11
                     /product="hypothetical protein"
                     /protein_id="X:PMJAKOAP_00064"
                     /translation="MKVTLKVSQGERYHVDSLDLLNYKARTSYLGTATHELREKEETI
                     KKKSGN"
     gene            41161..41613
                     /locus_tag="PMJAKOAP_00065"
     CDS             41161..41613
                     /locus_tag="PMJAKOAP_00065"
                     /inference="ab initio prediction:Prodigal:002006"
                     /codon_start=1
                     /transl_table=11
                     /product="hypothetical protein"
                     /protein_id="X:PMJAKOAP_00065"
                     /translation="MNEKEKERNVKTEVELTPEERAQAVQYLEDPKLLTNIVMDFERC
                     GLVGERVNSLVGYLASITRRTENPLAIIIQSSSSAGKSTLMDSILDFVPEEEKEKYSA
                     MTGQSLFYMSSKNLKNKVLAISEEEGAERAKYALKILQSEKRSVLQAR"
     gene            41610..41879
                     /locus_tag="PMJAKOAP_00066"
     CDS             41610..41879
                     /locus_tag="PMJAKOAP_00066"
                     /inference="ab initio prediction:Prodigal:002006"
                     /codon_start=1
                     /transl_table=11
                     /product="hypothetical protein"
                     /protein_id="X:PMJAKOAP_00066"
                     /translation="MKDPTTGRTVTEEYSVEGPVVIFLTTTNLEIDEELENRCLILTV
                     NEGREQTRTILEIQRELETLDGIVKNETKRRSWGSTRTCRESFVL"
     gene            41879..42169
                     /locus_tag="PMJAKOAP_00067"
     CDS             41879..42169
                     /locus_tag="PMJAKOAP_00067"
                     /inference="ab initio prediction:Prodigal:002006"
                     /codon_start=1
                     /transl_table=11
                     /product="hypothetical protein"
                     /protein_id="X:PMJAKOAP_00067"
                     /translation="MVVNPYAKELKFPDTKLRMRRDQKKYLTLIKSIALLQQYQREKK
                     LGKDENGESFEYIEVTKEDMELGSLLASKILGRTLEELTPRQRKYYFLCIQW"
     gene            42154..42558
                     /locus_tag="PMJAKOAP_00068"
     CDS             42154..42558
                     /locus_tag="PMJAKOAP_00068"
                     /inference="ab initio prediction:Prodigal:002006"
                     /codon_start=1
                     /transl_table=11
                     /product="hypothetical protein"
                     /protein_id="X:PMJAKOAP_00068"
                     /translation="MHTMVEKESEEQKISKSEVRFTRREVRERLGVSDTRLRVHLKRL
                     EELEYLIVRSGRQGQIAEYELLYDGEGKEGEEFALGLSFARETQMEETNTQTQGESGQ
                     SQEAGGILEDNGLFSWKEILGLARKEEVREVV"
     gene            43026..44033
                     /gene="xerC_3"
                     /locus_tag="PMJAKOAP_00069"
     CDS             43026..44033
                     /gene="xerC_3"
                     /locus_tag="PMJAKOAP_00069"
                     /inference="ab initio prediction:Prodigal:002006"
                     /inference="protein motif:HAMAP:MF_01808"
                     /codon_start=1
                     /transl_table=11
                     /product="Tyrosine recombinase XerC"
                     /protein_id="X:PMJAKOAP_00069"
                     /translation="MEPYCEVTQRTYINECACSFEELFRLVRFARDPLSERVTLSLLE
                     RYRTHVVGLKNKYNGKELSNNNKHKRLALVKDYFAWLARKRVLVVNPTLDLEIPKYVK
                     RNIPHNVLSVEEAEKILSVPDVTDVLGLRDRAMLETVYSTGIRRMELGNLYVSDIDFQ
                     ARTLLVREGKGKKTRLIPISERALGWLRKYLERSRIVLLRGAEESYLFLGKLGKRMEL
                     SSITSLFMNYRDIAGVSKRQAVHIFRHTTATGMLDNGADIRHVQEMLGHEDLSTTQIY
                     THVAIRKLKEVYDKTHPSLHTPDSSSLVGGADPKAQDKSEDVQKAEVGKAQDKEDSNT
                     S"
ORIGIN      
        1 atagtaacac ttgggaattt gaaaggcgga gtggcaaaga cgacgacagc catcaatctt
       61 tcgatacagt tatcgcgaag aaagaagaaa gtattgtgta tggacttgga tttgaacaac
      121 aacaaaacgg acttttttct aagaggagtg agagaagagg aattggaaga aaggaacgtg
      181 tatcacgcgt tactggaaca aaaagagatc ggggcctgtg tgtatgaaac gcgttttccg
      241 ggaatcgaca tactgccggc gacacttact ttggggaaga tcactgagga attaggaagc
      301 gatccgagag tgtttggaac gtttgaagag aaattaagaa aactggaata tgattttgta
      361 atcatcgata cgcctgtgta tttaagtttg gagctacgat ttgcgcttca tgtggcggat
      421 ttggtattgt atccggtgag gccttcgagg tggaactttc aaggaaccaa aacgttactt
      481 ggagaagtag aaagtatctt cgaagagata gagggcaaag agaagaaagc caagacgtta
      541 ctcgttcctt cgattgcgag caaagggaag aaggaagtag agaggatctt gaagttaaga
      601 cagaaatacg aagtaaccaa aacggtggtt tggaggatgt ctgcaatcga gacggcttgc
      661 gagatgggga aggcgttgaa ggagaatacg aagggatacg agttattcga ggaattaacc
      721 gacgaagtgc tcacaaaatt aaaagggggt aaaagatgaa agtagaagaa gagaattaga
      781 agcagtcgta gagaagacaa aaaaaacaaa gaaggataca tccccaaaag tttccttaga
      841 agagaaggca agcgagtgga tggaaatgca agagacaacc cccgcccggg atcaagctac
      901 aaaaaacagt atatcccgaa gggagtgagt ttgaatccga ttgtgaagat ggtgaagcct
      961 gaaagtttaa gaccgaatcc aagaaacgat tttgatccgt tgacggaaga agagtatgcg
     1021 agtctgaaag aaatatcgca ctcaatggaa tcttggatgc acttaccgca agaaaagacg
     1081 gaacgatcat cacgggagag aaccgttaca aaatcgcgct tgagttaaag gagcacgaag
     1141 acgagacagt gcgtcgtcga gttgagagta ttccagttcg atattatatg aacgagctta
     1201 cacctgagga agaatatgac atcctcgaag gagacaattt atttcgcaga catttgacaa
     1261 gtgagcaaag aaaagagcgg ctaaagaaga ggatccttcg gaaatacaaa gatgatctaa
     1321 tcttggacaa ccgaggtggg gaccgcaaga gtgaatcgtc taaacagtaa gagaggaaga
     1381 accgaaacaa gaagggtctt ctttgtcgga aaaaggactt catgaaatgt ccgttagtga
     1441 gcttggccta tttggtgaag ttggcaccgt atcagagcaa gcaaaacaag agggcgaggt
     1501 tttgaaaccg aatctgaaaa atcaaactat gagggtcatc gtttgatcga gaagccggtc
     1561 gagttagcga gggaagtatc agaccaaaaa tcaaaagttc agggtgaact tttgatcgaa
     1621 ggggaaacgc agaaaccaag aaaggaagac ttttctttga ttggaatcgg atctgaaaaa
     1681 tcaaaatatc agggtgatat tttgatcggg aagccggtcg acttagccaa gaaggtatcg
     1741 gaaaatgaga acataccact tggaacagcg cgtcggtatg taacggaatt aaagaaggaa
     1801 ctcaaaagca aagcaccgaa ggcttcttcc ccgaaagaga agaaggtaga atctggaaag
     1861 aagacacgca aacaaatcgt agaagggaaa gcgaaggagt ttcaaaagaa gtattcgaag
     1921 ctaagtagaa atcagaaagc ggaatcggtg aatcgtttgt taaactcact tgtgaacttg
     1981 agaaagaggg tatcgaagtt aaacgaccag atttcggagt taggtgacaa agatcatgaa
     2041 tcgtaacgaa gctgattgcc gtaggagaaa gggaacggat ctggaagtta aaaatatgaa
     2101 atcgtcaaaa gatcaaaccg ccaagactga ctcgggtaag gaagaggccg cgattcaaaa
     2161 gagacaggaa gggtatgaca agagatacga gaatatgagt ccgtttaaaa agaaggagga
     2221 gttaaagagt ctcttgcaga aattaaaaac gtatcgcaaa aagatccaag gactgatttc
     2281 acaaatgaag aaattagcgg aacaggagat tgaaatcgaa aggaaactca agatcctcgg
     2341 aaagcatatg aaggaaaact ggaagaattg agttattaag ggtgtggaat ttgtctgaca
     2401 ggtcgcaccc tcggaacccg aatttttccc tcaaatttcc tcgtttttcc tcacttgaaa
     2461 actaccctta aatttcctta aaaatcctga aatttcctga ctccagtttt cgaaaggaga
     2521 agttctttcg atttcaagga tgtagaagaa gacttccttc tttagctgtg atgagagaga
     2581 gtaaaaatgg ttggacatac gtgaaaatga aacttggaat gaaaggaaat gttgacggta
     2641 agcggtacaa ttaaaaaagg caagatcgta ttagatgaaa aggtcaaggt agacgatgga
     2701 aaggtcctcg taaccttcat tgaagaaaag aaagcccggt cgtttaaaac tcgaaatcac
     2761 acaggaaaag cattagagaa attgcatttg tctggaattt ggtctgaccg tggaataacg
     2821 gacggacttt cgtactcaat agaattaaga aagcggttag cgattcgcaa tgttgattga
     2881 ttcggatgta ttgatcgatt atttgcgggg ttatgagaaa gcgattggtt ggctccattc
     2941 gatttcagaa ccgatttcca tttccggtta ttcttacttc gagttggtag agggttgtag
     3001 aaatactaag gatttgcaga gattagagaa atttatctcc gtatttgaag tattatggtt
     3061 agaggaaaag gaaattcagc atgcgttgtc aattttgaag attaacaaat tcaaaaatgg
     3121 aatgggcttt attgattgtt tgatcggtca gacgtgcatt tcctacaaga ggcgactata
     3181 tacgtttaat ttaaagcatt acaaagcatt tcctggaatt aagatttcca aaccttatga
     3241 aaaatgagga agctctttcg attccaaaga tgtagaatgt ggcttcccac tttatcggga
     3301 tgtaagagag tcaaaacggt tggagagaga atcaaagtag aaggttattt aaaagtatga
     3361 agaagtcgtt tactgtgagt gtctggcagg aaaagaaaat atatgttgct cagtgtttag
     3421 aagtggacgt agctagtcaa gggggaacgg aagaggaagc cttgtctaat ttgcaagagg
     3481 ccttagagtt acatttcgaa gatccgtagc tacggtatta ccggagatta aaaaggtaca
     3541 ggcggaagta ggtgccgctt agagctttat catatcgaga agtaaaaagg aaattagaaa
     3601 gattcggatt tgaaaaggcg acgcagaaag gtagccacgt aaagttcatt aagagaattg
     3661 aatctggtac attgacggta atcgtaccgg agcacaagga aatagcgatt ggaactttac
     3721 gaagtattta agacaagcgc gaattagctt ggaagagttc gaagatttgt agaattcaac
     3781 attatgaacg gaagtaattt ctttgaaaag aaacgggctt gtgatcttca aattacaata
     3841 gtttttttga tcgaggattt aaagaatgaa aataacgcac tatccagaaa cagattcgat
     3901 ctatatcgat ttgagtaacc gtccatcttt cgaaacgaag gaaatcaatt cggatttaaa
     3961 tgtagattta gatgaaagtg gaagaccggt cggaatttga tatccatgga aatgcttccc
     4021 aatatgtaga tatcgctaac attcaatttg agaccgccaa agtgtagtta tcaaattaca
     4081 tacagtattc gatttcaagg atgtagaaga agacttcctt ctttagctgt gatacagagg
     4141 atttccggta acgaagagct tcccgtttca agcggaagag aaaagcccgt atattaatac
     4201 gaattctcgg cacaaagatg cacaatgttt tgaatctcgg aacaattctc aaagttgaat
     4261 cgattgcatt tgtttagagg caatgaactt gcttgagaga gaaaaccggg aaaaaaaccg
     4321 gaagcagaga attcattgag cgtgcttcaa caaaagtgca gagaaaaaaa gtattgaaaa
     4381 cgagtcctgt tcgggcccta aaactctatc cttctaaaaa acgagttgcc tgaatttgag
     4441 atttttagaa tccttcgaaa gaccattgct ttcccttttt ctaaaagaga agtatcgaag
     4501 cccctacctt tacagcattg cgctccaaac gcggagcctc taaactcaag aaaaccgatc
     4561 tttggacatt tccctctaaa gacgatctcg acggaaacgt cgggacgggg gaagagtaac
     4621 taccccccgc taatgatatg agatttaaaa tcaaaatcaa agatttcaca actctaaaag
     4681 agaaacgata tttctggcag ttttcgaaag aatgctcaat gaaacctcat tcgtttgaag
     4741 aaattcaggt ttttagaagt aggatgttct tgtttgagaa aacactaaca tttgctaaca
     4801 aattcttccg gaggcttttt tagtttcgca gctaaaagag gaagtgtcct agttttggaa
     4861 aaacattccc tgaagtcgaa ttcttccgag tcggcgttgt cttctaaggt tttgaggcga
     4921 ttgtcctgta atttccttaa gtttgcccgt tgttcgctta tcctttccct aaactttcct
     4981 atgttgaacc tgtgcttcac ttgttcttaa cctaagtttg cctgttcttc acctgttgtt
     5041 gacttgtcgt ttacctaaag aagagaaaaa gggtctggaa actcaaagaa tgagccctat
     5101 cgtattccaa acaagctctg ttcgggtttt gttcgagccc tatcgtattc caaacaagct
     5161 ctgttcgggt tttgttcgag ccctatcgta ttccaaacaa gctctgttcg ggttttgttc
     5221 gagccctatc gtattccaaa caagctctgt tcgggttttg ttcgagccct atcgtattcc
     5281 aaacaagctc tgttcgggtt ttgttcgagc cctatcgtat tccaaacaag ctctgttcgg
     5341 gttttgttcg agccctatcg tattccaaac aagctctgtt cgggttttgt tcgagcccta
     5401 tcgtattcca aacgagccct gttcgggctc tgttcgagcc ctatcgtatt ctaaacaagc
     5461 cctgttcggg ttctgttcga gccctatcgt attccaaacg agccctgttc aggctctggt
     5521 tgagttctat cccattccaa acgggacttg tttggaacct gtgtgggact tgttcgatac
     5581 ttgtgatttc caaattggac ttgtttgaga cctgttcgat acttgtccgg aacttgtgtg
     5641 agccctaaga gagatttaga agtaaggaga gcgagaatag aggttcgaat cggtgaatac
     5701 ttgcaagata cgaattggaa tcaagaagcg agccagattg ttgctcgtat atttgaaaaa
     5761 tgtgaagaaa agcgaaattt tccgaaattt cagaactttg gaaagagaaa cgttgaactt
     5821 ggaaattgaa tctcccattt ttccggaatt tgtgagtgaa aacgaaatat tctttcattt
     5881 tcttccgttt ttttcggaaa agacatgaag gaaattgaat attccaaaag tgttcttagg
     5941 ggaaatttct gtgtgtattt tcaaaaacgg tcttagggga ttttttttca aggcagaagt
     6001 ttgctagggg ctaaaacggt tcaaaacgga gaacgctctt ggaaaattgc aaatccagca
     6061 gaaaaagggt ttaggtactg tagacggtgc aggatacaga agagagggtg aagacggaac
     6121 aacacctcat gaccatgatg atccatatga ctccctgcat ccggcgggag ggaaaccagt
     6181 tcaaactact ccagaggcga tggacaaggc gttaggactt tccgacggaa caaccaaagg
     6241 ggcaattgat aaactaaagg atagttcgaa agtgactcag actacgaggg aagcactcga
     6301 tccaagaaaa caagtaaacg tatctgacta tgaaacggac gttacatatg caggcgggat
     6361 gtatcaaaaa ctaaaagacc tagaggcgaa acatggagta actgggggaa ggctaatcat
     6421 gaacgacaat tcaggtggaa tctattatcg ctcctttgga gagggtggaa attcggaagt
     6481 atatactcgt aatggtcaag ctaagcctgg agaacatatc aaggcggaca acattgcctg
     6541 gacaggaatg gacatgcata cggacaaggc tcaaattggt caggcggatt actacgcgaa
     6601 gcgtggaacg gagctgacta ttttgaatag caaggacgga ttttttactt tagaaaaatt
     6661 tgcatctggc ggtggaaatc aaggaaatat ggcaattgcc cacttcaaag attctgtaac
     6721 tggagaagcg aggaaacaaa cctttagtca tattgataac aagataccgt catatgttaa
     6781 agaatttcta aattcaaaaa ctcaaaagac tttgacactt ccgacaggga ccgtttttgg
     6841 aactgttgga tttaccggaa atatctatgc aggacatgtt accagttcga aacctttgga
     6901 tatgaaagca catacacaca tgggttttgg cggttatcaa ccaacggaag ccaattacaa
     6961 caaatcgact ccatactggg attacagtgt gatcaatttt gacaaatggg aaggaaagag
     7021 atgataactc aaaaattaca atcagcatat tgctaatcgg agccatgttc gcttgtgaag
     7081 cgaaggagaa tcaagaaatg aaaggaaaaa catctactca aaagcctgtg gagattacat
     7141 tagaaaatgc aaatgcgtat tttcgcaaac ttacagaaaa agatggaggt aaatatgttc
     7201 ctattgtaaa tgccgatgaa tgggacggtg gagggtttga ggatacagat tttgacgatg
     7261 aagcgatgcg cttttttagt ttgtttaaaa tattgatggg ctccatttag aacgcacaaa
     7321 atcactgata acgggattaa actactaatt caaaatcaaa aattaaaaag ccttaatatc
     7381 ggttctaaag gaactacgaa caagagttgc gaatatctct cacaactgga aaatctagag
     7441 tatttgcatt tttcagagag tgcatctttt aacgacgggt gtattgattc cattattaaa
     7501 atgaaaaaac taaaagaact ttctttagga ttcgtatatt tcacacgtcc cgggattgaa
     7561 cgattgagaa aacgagacct gatctaagca tcaacttaca tgatgcagag tattgagtgt
     7621 tccagcccaa aaactaacct caagaaaaag taaagatcga tctggcaaaa gtaatggaag
     7681 agagcacaat caaaaaaggc tacgtattag gcgaagcagt aagagacaag agaaacggcc
     7741 aaaagatgta tgtcgaagta gcctggaacc cggaagtacg ttgcatttac tttgatccaa
     7801 aacaggaaag cctcgtgaaa gttcggatgc ttccagaaga tttggagcgg gttaaggaaa
     7861 ttctcccgta tcttccaaag taaaaactca cgacacgcta tttaacgatg caagatcgat
     7921 ctcaagaacc caccctcgaa cgagcttctc tctcggagag ctggtcctca gcaagacgac
     7981 cggccgccag atgtatgtgg acgcaacttg ggacggactg gttccttgca tttactttga
     8041 cgcggagacg agatcgcttg taaagtggaa gttccgtttg aggacttgga gaaaatcaaa
     8101 gagacggtaa ggcggattca cgatttgaaa catacgagaa tcattgaata cgacttggcc
     8161 ggttcctctt tttgagtcct ttttaaatcg aaagtgtaac gtggtggtac taaacttggc
     8221 cgacggagac gtcggctttt ttgtatttag agcttctatt cgaaaacgag aatggaacgg
     8281 atgagagcct gcaaagcatt cttgtctttg ggagaaagat gaccgagaga cttaacgatt
     8341 agggcttgct cgatcgtagc gatgagaggt ttgaaaacgg acggtttagc aagcccggcg
     8401 gcttgccaat cggagattag cgcttctccg aggtcaagag gctctctgat ttgggatgtg
     8461 acggccatga gaatgacgtc cggtctttgt tgttggtaag cctgattgga aaggatgacg
     8521 gctggtcttt ttttaaagga ttggagattg gtgaaaggaa aattcaccaa gacgatgtct
     8581 ccgaaatcaa agattgtcgt agactgcatc ttcttcgttg tcccagattt tagcgaaaga
     8641 gttttcggaa gcctttgcgt atgtctgact gagatttgag tcttgttctt tttgcctgat
     8701 gaagtcgatg aaatcgacga cttcggcgag gtgaacggga gagagttgtt cgagtttttg
     8761 gacgacttgt tggatttgcg gaatcatggt ttgttaaagc tcatcgagaa gttcttttat
     8821 tgatttcagc tttattttac cttccctgtg aagcttggct tctttgaaac cttgctttat
     8881 accttcgagg atttcttttt tagaaggttc tttttcttcg gagttgttca ggatttctgt
     8941 attcatggaa tcttttttta tcctccatgt tcttttaaaa gattcaacat tttcttttta
     9001 gtaagaatgg aatcgattac aacattcacc gcatttcgtt cttcttcgga aaaagtatcc
     9061 agtaatttaa tctttcgtaa acgcctgatt ttcaaatttt acttctttgt gattcgcatc
     9121 tctttcggaa acgagatcat cgatcgagac ttcaagagcg gtggcaatct tttgaacgat
     9181 ttcaatagag gggtttgatt tacccgtttc aagtctgttg atatgagtaa gagttgttcc
     9241 tgcgttttta gcaagttctg tctgtgacca gtttttcttt tttctgtaca gctttaggtt
     9301 cttagccaga gcatcttctt ttaatttcac agtcttcata ccaagtatat taaacaaata
     9361 cggttaagaa gatcaagaaa atatgctttt gggtaaaaaa gcgaattgac tcaattgaac
     9421 atatagtacc aatattaatt atcgtatatg tgtatttaga atttgcacaa agggtactaa
     9481 aattttcccc cacaggagcc ttttttcatg tctcaattca tcccaaaaga agagataacc
     9541 cgcctgaaaa cggaaacgga cctgcttgcg ttggtacgaa gctacggaat cgagctaaaa
     9601 aaccacggaa cgaactgggt agcaaagtgc ccgttccacg aggacagaac gccttcgttc
     9661 atcgtaactc ctgtaaagaa tttgtggcac tgcatgggag cttgcaagac aggaggaagc
     9721 gcgatcgact tcgtaatgaa acgcgagggc ctgggattta acgcagcggt ggaagtgcta
     9781 cagaagttca aaccccgccc ggacgcattt ctgaaaggta agcctcaaac gccagtgaca
     9841 ctcgaagggc cttgggcaga aagatcccga cgacagagaa gttaagcagt gaagaaagag
     9901 ctgtggtctt tcaggcatta gactactatc aatttaactt aagacaaaac acaagtgcac
     9961 tttcgtattt acaaacgagg aaggtaggaa gtgaggaatc gattacaaag ttccagatcg
    10021 gctacagcga cggaagtcta ggaagatttt gccatcgaga caaagcattg tgggacaaag
    10081 agcgagagat gtattgaagg agttcggatt ttttggagac gggggacatg agtatttcaa
    10141 gggaagaatc gtaattccga tcttcacaga aacaaagaac tctgtgggat gtatggaaga
    10201 agaatagtca cgagtaaaac tgccgggata tcgaatcatc tttacttacc gggaaaacat
    10261 ttagggatct ggaacgaaga ggatgcgttt acaaagaaag agcttgtact ttgcgaatcg
    10321 atcttggacg cgttgacgta ttgggagaat ggaattcgca acgtgacttg cagttacgga
    10381 attgaaggct tcacggaagt tttgtttgag aggatttgga caaacaaatc cggaagatct
    10441 acatcgcata tgacgcggac gcagcgggcg acaagggagc ggcctcggtg tatttgaagt
    10501 tgaaagacaa aggaatcgag attcaccgcg ttcttttgcc acttggaatg gatgtgaatg
    10561 aaatcgctgt tcgaagcgaa gaagtacaag acacacttct cggacttttg gaagagagcg
    10621 tggcactcac ccaagaagaa ctcacgcccc aatacaaaga aatattcgcg tttgagacaa
    10681 cgcgcgaccg caagagccgc ttttgacttc ggaaggactg tccgctttag tcgaatctgg
    10741 gactgggacc caagcagaag tcaaagtcac aaagaagaag taagcgtaaa ctttggagag
    10801 agaatgtatt tagcgaaagg actcttccgc acaacgcaag ccttgagacg ttgaaagtga
    10861 ctttgaaggt gagccaagga gagagatacc acgtagactc tttggatttg ttgaactaca
    10921 aagctcgtac ttcgtatttg ggaacggcga cacacgagtt aagagaaaaa gaagaaacga
    10981 ttaaaaagaa atcgggaaac tgatcaatac cttagaagag gtcttgaacg agaaagagaa
    11041 ggagagaaac gtaaagacgg aagtggagtt gactccggag gaaagagcgc aagcggttca
    11101 gtacttggaa gacccgaaac tacttacgaa tatcgtaatg gactttgaga gatgcggcct
    11161 tgtgggagag agggtaaatt cctggtaggg tattggcgag tatcacgaga agaacggaga
    11221 accgcttgcc atcattatac aaagctcctc aagcgcgggc aaatcgacac tgatggattc
    11281 aattttagac ttcgtcccgg aagaggagaa gagaagtatt cggcgatgac cggccaatct
    11341 ctcttctata tgtcctccaa gaatttaaag aacaaggtgt tagcgatttc ggaagaagaa
    11401 ggagcggaaa gagcgaagta tgcactcaga tcttgcagag tgaaaaaaga tcagtattgc
    11461 aagcgcgatg aaagacccga cgaccggaag gactgtgacg gaagaataca gcgtggaagg
    11521 gccggtcgta atctttttaa cgaccacaac ttggagattg atgaggagtt agagatcgtt
    11581 gtctcatcct aacggtaaac gaaggaaggg aacagacaag aacgatcctc gaaatccaaa
    11641 gagagttgag acgttagatg gaatcgtcaa aaaacgagac aaagagaaga tcttggggct
    11701 ccacaagaac gtgcagagaa tcttcgtcct ttagtggtag tgaatccgta tgcgaaagaa
    11761 ctgaagtttc cggatacgaa acttcgtatg agacgggacc aaagaagtat ctgacactca
    11821 tcaaatcgat tgcattgttg cagcatacaa agagagaaga agctcggtaa ggatgagaac
    11881 ggagagagtt tcgaatacat cgaggtaaca aggaagacat ggagcttgga agcctacttg
    11941 cctctaagat attaggtaga accttggaag aactcacccc cagacaaagg aagtattatt
    12001 ttctttgcat acaatggtag agaaagaaag cgaggaacaa aagatttcca agagcgaggt
    12061 acgttttacg agacgagagg tgcgagagag acttggggta agcgacacaa gattgcgcgt
    12121 acatctgaaa cgcttggaag aattggaata cttgatcgta cgcagcggaa gacagggaca
    12181 gatagcggaa tacgagctac tttacgacgg agagggaaag gaaggagagg agtttgcact
    12241 tggactttcc tttgcgagag aaacgcaaat ggaagagaca aacacacaaa cacaaggaga
    12301 aagcgggcaa tcccaagaag ccggtggtat ccttgaagac aacggacttt tctcttggaa
    12361 agagatatta gggcttgcaa gaaaggaaga agtgagggaa gttgtatgaa gaattcgaat
    12421 attccgaact ttttgtatct ctgactttcg aatattgttt gtggaattta gcagaatttc
    12481 tcttggtatg gatagctctg cttgtatctt tagcagcaag actcgggaat gcctgttttt
    12541 tgccgcatgt ttgacgcaaa cttcgccccc caaatcgcaa cttcgcctag taaaaagggc
    12601 acttcgcccc ccttcgccta ggcaaaaccg gggggtcgcc tgggggtagc cgcccctcac
    12661 tctcgcattc tgttggggtt tagagggtgt ttccatcaaa acacgagttt aagacttaaa
    12721 aaaggtcttc taggaccaaa aaagaaaact gcctgctgtt gttcctgttg ctgctggttt
    12781 gggtttagac catgagttgg caagagaagt tggaggtttt tagaaattct ccgtggggag
    12841 ttttgagaac tactgttaca gttatttaga atggaaccgt actgcgaagt cacacagcga
    12901 acatacatta acgaatgcgc atgctcattt gaagaacttt ttcgattggt gcgctttgcg
    12961 agagatccgt tatccgaacg aggtgacgtt gtctttactt gaaagatacc gaacccatgt
    13021 cgttgggtta aagaacaata caacgggaag gaactttcga acaacaacaa acacaacgct
    13081 tgcgttagtg aaggactatt tcgcatggct tgcgagaaag cgtgtgttgg ttgtgaacct
    13141 actcttgact tagagatacc gaagtatgtc aaaagaaaca tccctcacaa cgttcttagt
    13201 gttgaggaag cggagaagat tttgtcggta ccggatgtaa cggacgtctt aggtcttcgt
    13261 gaccgagcga tgcttgagac tgtgtattcg accggcatcc gaagaatgga gcttggtaat
    13321 ttgtatgtga gcgatattga ctttcaagca aggactctac ttgtgagaga aggcaagggc
    13381 aagaagacaa ggctcattcc gatcagtgag cgcgcgcttg gatggttgag aaagtattta
    13441 gagagatcga gaattgttct attacggggt gcagaggaat cgtatttgtt tctgggtaag
    13501 ttggggaaga ggatggagct ttcgagtatt acaagcctct ttatgaatta ccgtgacatt
    13561 gctggagttt cgaagagaca agcggtgcat atctttaggc atacgacggc gacggggatg
    13621 cttgacaacg gagctgatat ccgccatgtc caggagatgc ttgggcacga agatctaagc
    13681 acgacccaaa tctatacgca cgtagcgatt cgcaagctca aggaagtata tgacaagact
    13741 catccgtctt taacacaccg gattcaagtt cgttagtagg cggagcgatc caaagcacag
    13801 gacaaatcag aggacgttca gaaagcagaa gtcggcaaag cacaggacaa agaagactcg
    13861 aatacgagtt agtggctagt tggttaggaa ttagtggtta ggaaaacact gagttagaga
    13921 gattgtactt tgttaatagg aatcgttctt aggaaaatca acctatccac tagaactaat
    13981 tcctcgccac ttgaaacgga agttcgtgta ttggaattaa aaaacattcc atttctctaa
    14041 acaactaaaa cgaagaatcg gttgaagggg acttcttttt ttagccgctt cttcatctcc
    14101 aaaaagcaaa acaatgaaat caaaaaagcc taacgattgc aagtttgtta gtggttaggg
    14161 ttcgagttgc tagtcattag ttgattagtc attagtgaga gtgattccaa gttttcctta
    14221 ctaaccacta tctcgctaac caactaacaa ctcgaagagg gagtattaag atgcaatagt
    14281 aacacttggg aatttgaaag gcggagtggc aaagacgacg acagccatca atctttcgat
    14341 acagttatcg cgaagaaaga agaaagtatt gtgtatggac ttggatttga acaacaacaa
    14401 acggactttt ttctaagagg agtgagagaa gaggaattgg aagaaaggaa gtgtatcacg
    14461 cgttactgga acaaaaagag atcggggcct gtgtgtatga aacgcgtttt ccgggaatcg
    14521 acatactgcc ggcgacactt actttgggga agatcactga ggaattagga agcgatccga
    14581 gagtgtttgg aacgtttgaa gagaaattaa gaaaactgga atatgatttt gtaatcatcg
    14641 atacgcctgt gtatttaagt ttggagctac gatttgcgct tcatgtggcg gatttggtat
    14701 tgtatccggt gaggccttcg aggtggaact ttcaaggaac caaaacgtta cttggagaag
    14761 tagaaagtat cttcgaagag atagagggca aagagaagaa agccaagacg ttactcgttc
    14821 cttcgattgc gagcaaaggg aagaaggaag tagagaggat cttgaagtta agacagaaat
    14881 acgaagtaac caaaacggtg gtttggagga tgtctgcaat cgagacggct tgcgagatgg
    14941 ggaaggcgtt gaaggagaat acgaagggat acgagttatt cgaggaatta accgacgaag
    15001 tgctcacaaa attaaaaggg ggtaaagatg aagtagaaga gagaaattag aagcagtcgt
    15061 agagagacaa aaaaaacaaa gaaggataca tcccaaaagt ttccttagaa gagaaggcaa
    15121 gcgagtggat ggaaatgcaa gagacaaccc cccgcccggg atcaagctac aaaaacagta
    15181 tatccgaagg gagtgagttt gaatccgatt gtgaagatgg tgaagcctga aagtttaaga
    15241 ccgaatccaa gaaacgattt tgatccgttg acggaagaag agtatgcgag tctgaaagaa
    15301 aatatcgcac tcaatggaat cttggatgca cttaccgcaa gaaaagacgg aacgatcatc
    15361 acgggagaga accgttacaa aatcgcgctt gagttaaagg agcacgaaga cgagacagtg
    15421 cgtcgtcgag ttgagagtat tccagttcga tattatatga acgagcttac actgaggaag
    15481 aatatgacat cctcgaagga gacaatttat ttcgcagaca tttgacaagt gagcaaagaa
    15541 aagagcggct aaagaagagg atccttcgga aatacaaaga tgatctaatc ttggacaacc
    15601 gaggtgggga ccgcaagagt gaatcgtcta aaacagtaag agaggaagaa ccgaaacaag
    15661 aagggtcttc tttgtcggaa aaaggacttc atgaaatgtc cgttagtgag cttggcctat
    15721 ttggtgaagt tggcaccgta tcagagcaag caaaacaaga gggcgaggtt ttgaaaaccg
    15781 aatctgaaaa tcaaactatg agggtcatcg tttgatcgag aagccggtcg agttagcgag
    15841 ggaagtatca gaccaaaaat caaaagttca gggtgaactt ttgatcgaag gggaaacgca
    15901 gaaaccaaga aaggaagact tttcttgatt ggaatcggat ctgaaaaatc aaaatatcag
    15961 ggtgatattt tgatcgggaa gccggtcgac ttagccaaga aggtatcgga aaatgagaac
    16021 ataccacttg gaacagcgcg tcggtatgta acggaattaa agaaggaact caaaagcaaa
    16081 gcaccgaagg cttcttcccc gaaagagaag aaggtagaat ctggaaagaa gacacgcaac
    16141 aaatcgtaga agggaaagcg aaggagtttc aaaagaagta ttcgaagcta agtagaaatc
    16201 agaaagcgga atcggtgaat cgtttgttaa actcacttgt gaacttgaga aagagggtat
    16261 cgaagttaaa cgaccagatt tcggagttag gtgacaaaga tcatgaaatc gtaacgaagc
    16321 tgattgccgt aggagaaagg gaacggatct ggaagttaaa atatgaaatc gtcaaagatc
    16381 aaccgccaag actgactcgg gtaaggaaga ggccgcgatt caaaagagac aggaagggta
    16441 tgacaagaga tacgagaata tgagtccgtt taaaaagaag gaggagttaa agagtctctt
    16501 gcagaaatta aaaacgtatc gcaaaaagat ccaaggactg atttcacaaa tgaagaaatt
    16561 agcgaacagg agattgaaat cgaaaggaaa ctcaagatcc tcggaaagca tatgaaggaa
    16621 actggaagaa ttgagttatt aagggtgtgg aatttgtctg acaggtcgca ccctcggaac
    16681 ccgaattttt ccctcaaatt tctcgttttt cctcacttga aaactacctt aaatttcctt
    16741 aaaaatcctg aaatttcctg actccagttt tcgaaaggag aagttctttc gatttcaagg
    16801 atgtagaaga agacttcctt ctttagctgt gatgagagga gtaaaaatgg ttggacatac
    16861 gtgaaaatga aacttggaat gaaaggaaat gttgacggta agcggtacaa ttaaaaaagg
    16921 caagatcgta ttagatgaaa aggtcaaggt agacgatgga aaggtcctcg taaccttcat
    16981 tgaagaaaag aaagcccggt cgtttaaaac tcgaaatcac acaggaaagc attagagaaa
    17041 ttgcatttgt ctggaatttg gtctgaccgt ggaataacgg acggactttc gtactcaata
    17101 gaattaagaa agcggttagc gattcgcaat gttgattgat tcggatgtat tgatcgatta
    17161 tttgcggggt tatgagaaag cgattggttg gctccattcg atttcagaac cgatttccat
    17221 ttccggttat tcttacttcg agttggtaga gggttgtaga aatactaagg atttgcagag
    17281 attagagaaa tttatctccg tatttgaagt attatggtta gaggaaaagg aaattcagca
    17341 tgcgttgtca atttgaagat taacaaattc aaaatggaat gggctttatt gattgtttga
    17401 tcggtcagac gtgcatttcc tacaagaggc gactatatac gtttaattta aagcattaca
    17461 aagcatttcc tggaattaag atttccaaac cttatgaaaa atgaggaagc tctttcgatt
    17521 ccaaagatgt agaatgtggc ttcccacttt atcgggatgt aagagagtca aaacggttgg
    17581 agagagaatc aaagtagaag gttatttaaa agtatgaaga agtcgtttac tgtgagtgtc
    17641 tggcaggaaa agaaaatata tgttgctcag tgtttagaag tggacgtagc tagtcaaggg
    17701 ggaacggaag aggaagcctt gtctaatttg caagaggcct tagagttaca tttcgaagat
    17761 cccgtagcta cggtattacc ggagattaaa aaggtacagg cggaagtagg tgccgcttag
    17821 agctttatca tatcgagaag taaaaaggaa attagaaaga ttcggatttg aaaaggcgac
    17881 gcagaaaggt agccacgtaa agttcattaa gagaattgaa tctggtacat tgacggtaat
    17941 cgtaccggag cacaaggaaa tagcgattgg aactttacga agtattttaa gacaagcgcg
    18001 aattagcttg gaagagttcg aagatttgta gaattcaaca ttatgaacgg aagtaatttc
    18061 tttgaaaaga aacgggcttg tgatcttcaa attacaatag tttttttgat cgaggattta
    18121 aagaatgaaa ataacgcact atccagaaac agattcgatc tatatcgatt tgagtaaccg
    18181 tccatctttc gaaacgaagg aaatcaattc ggatttaaat gtagatttag atgaaagtgg
    18241 aagaccggtc ggaatttgat atccatggaa atgcttccca atatgtagat atcgctaaca
    18301 ttcaatttga gaccgccaaa gtgtagttat caaattacat acagtattcg atttcaagga
    18361 tgtagaagaa gacttccttc tttagctgtg atacagagga tttccggtaa cgaagagctt
    18421 cccgtttcaa gcggaagaga aaagcccgta tattaatacg aattctcggc acaaagatgc
    18481 acaatgtttt gaatctcgga acaattctca aagttgaatc gattgcattt gtttagaggc
    18541 aatgaacttg cttgagagag aaaaccggga aaaaaaccgg aagcagagaa ttcattgagc
    18601 gtgcttcaac aaaagtgcag agaaaaaaag tattgaaaac gagtcctgtt cgggccctaa
    18661 aactctatcc ttctaaaaaa cgagttgcct gaatttgaga tttttagaat ccttcgaaag
    18721 accattgctt tccctttttc taaaagagaa gtatcgaagc ccctaccttt acagcattgc
    18781 gctccaaacg cggagcctct aaactcaaga aaaccgatct ttggacattt ccctctaaag
    18841 acgatctcga cggaaacgtc gggacggggg gaagagtaac tacccccgct aatgatatga
    18901 gatttaaaat caaaatcaaa gatttcacaa ctctaaaaga gaaacgatat ttctggcagt
    18961 ttcgaaagaa tgctcaatga aacctcattc gttgaagaaa ttcaggtttt agaagtagga
    19021 tgttcttgtt tgagaaaaca ctaacatttg ctaacaaatt cttccggagg cttttttagt
    19081 ttcgcagcta aagaggaagt gtctagtttt ggaaaaacat tccctgaagt cgaattcttc
    19141 cgagtcggcg ttgtcttcta aggtttgagg cgattgtcct gtaatttcct taagtttgcc
    19201 cgttgttcgc ttatcctttc cctaaacttt cctatgttga acctgtgctt cacttgttct
    19261 taacctaagt ttgcctgttc ttcacctgtt gttgacttgt cgtttaccta aagaagagaa
    19321 aaagggtctg gaaactcaaa gaatgagccc tatcgtattc caaacaagct ctgttcgggt
    19381 ttgttcgagc cctatcgtat tccaaacaag ctctgttcgg gttttgttcg agccctatcg
    19441 tattccaaac aagctctgtt cgggttttgt tcgagcccta tcgtattcca aacaagctct
    19501 gttcgggttt tgttcgagcc ctatcgtatt ccaaacaagc tctgttcggg ttttgttcga
    19561 gccctatcgt attccaaaca agctctgttc gggttttgtt cgagccctat cgtattccaa
    19621 acaagctctg ttcgggtttt gttcgagccc tatcgtattc caaacgagcc ctgttcgggc
    19681 tctgttcgag ccctatcgta ttctaaacaa gccctgttcg ggttctgttc gagccctatc
    19741 gtattccaaa cgagccctgt tcaggctctg gttgagttct atcccattcc aaacgggact
    19801 tgtttggaac ctgtgtggga cttgttcgat acttgtgatt tccaaattgg acttgtttga
    19861 gacctgttcg atacttgtcc ggaacttgtg tgagccctaa gagagattta gaagtaagga
    19921 gagcgagaat agaggttcga atcggtgaat acttgcaaga tacgaattgg aatcaagaag
    19981 cgagccagat tgttgctcgt atatttgaaa aatgtgaaga aaagcgaaat tttccgaaat
    20041 ttcagaactt tggaaagaga aacgttgaac ttggaaattg aatctcccat ttttccggaa
    20101 tttgtgagtg aaaacgaaat attctttcat tttcttccgt ttttttcgga aaagacatga
    20161 aggaaattga atattccaaa agtgttctta ggggaaattt ctgtgtgtat tttcaaaacg
    20221 gtcttagggg attttttttc aaggcagaag tttgctaggg gctaaaacgg ttcaaaacgg
    20281 agaacgctct tggaaaattg caaatccagc agaaaaaggg tttaggtact gtagacggtg
    20341 caggatacag aagagagggt gaagacggaa caacacctca tgaccatgat gatccatatg
    20401 actccctgca tccgcgggag ggaaaccagt tcaaactact ccagaggcga tggacaaggc
    20461 gttaggactt tccgacggaa caaccaaagg ggcaattgat aaactaaagg atagttcgaa
    20521 agtgactcag actacgaggg aagcactcga tccaagaaaa caagtaaacg tatctgacta
    20581 tgaaacggac gttacatatg caggcgggat gtatcaaaaa ctaaaagacc tagaggcgaa
    20641 acatggagta actgggggaa ggctaatcat gaacgacaat tcaggtggaa tctattatcg
    20701 ctcctttgga gagggtggaa attcggaagt atatactcgt aatggtcaag ctaagcctgg
    20761 agaacatatc aaggcggaca acattgctgg acaggaatgg acatgcatac ggacaaggct
    20821 caaattggtc aggcggatta ctacgcgaag cgtggaacgg agctgactat tttgaatagc
    20881 aaggacggat tttttacttt agaaaaattt gcatctggcg gtggaaatca aggaaatatg
    20941 gcaattgccc acttcaaaga ttctgtaact ggagaagcga ggaaacaaac cttagtcata
    21001 ttgataacaa gataccgtca tatgttaaag aatttctaaa ttcaaaactc aaaagacttt
    21061 gacacttccg acagggaccg tttttggaac tgttggattt accggaaata tctatgcagg
    21121 acatgttacc agttcgaaac ctttggatat gaaagcacat acacacatgg gttttggcgg
    21181 ttatcaacca acggaagcca attacaacaa atcgactcca tactgggatt acagtgtgat
    21241 caattttgac aaatgggaag gaaagagatg ataactcaaa aaattacaat cagcatattg
    21301 ctaatcggag ccatgttcgc ttgtgaagcg aaggagaatc aagaaatgaa aggaaaacat
    21361 ctactcaaaa gcctgtggag attacattag aaaatgcaaa tgcgtatttt cgcaaactta
    21421 cagaaaaaga tggaggtaaa tatgttccta ttgtaaatgc cgatgaatgg gacggtggag
    21481 ggtttgagga tacagatttt gacgatgaag cgatgcgctt ttttagtttg tttaaaaata
    21541 ttgatgggct ccatttagaa cgcacaaaaa tcactgataa cgggattaaa ctactaattc
    21601 aaaatcaaaa attaaaaagc cttaatatcg gttctaaagg aactacgaac aagagttgcg
    21661 aatatctctc acaactggaa aatctagagt atttgcattt ttcagagagt gcatctttaa
    21721 cgacgggtgt attgattcca ttattaaaat gaaaaaacta aaagaacttt ctttaggatt
    21781 cgtatatttc acacgtcccg ggattgaacg attgagaaaa acgagacctg atctaagcat
    21841 caacttacat gatgcagagt attgagtgtt ccagccaaaa actaacctca agaaaaagta
    21901 aagatcgatc tggcaaaagt aatggaagag agcacaatca aaaaggctac gtattaggcg
    21961 aagcagtaag agacaagaga aacggccaaa agatgtatgt cgaagtagcc tggaacccgg
    22021 aagtacgttg catttacttt gatccaaaaa ggaaagcctc gtgaaagttc ggatgcttcc
    22081 agaagatttg gagcgggtta aggaaattct cccgtatctt ccaaagtaaa aactcacgac
    22141 acgctattta acgatgcaag atcgatctca agaaccaccc tcgaacgagc ttctctctcg
    22201 gagagctggt cctcagcaag acgacggccg ccagatgtat gtggacgcaa cttgggacgg
    22261 actggttcct tgcatttact ttgacgcgga gacgagatcg cttgtaaagt ggaagttccg
    22321 tttgaggact tggagaaaat caaagagacg gtaaggcgga ttcacgattt gaaacatacg
    22381 agaatcattg aatacgactt ggccggttcc tctttttgag tccttttaaa tcgaaagtgt
    22441 aacgtggtgg tactaaactt ggccgacgga gacgtcggct ttttttgtat ttagagcttc
    22501 tattcgaaaa cgagaatgga acggatgaga gcctgcaaag cattcttgtc tttgggagaa
    22561 agatgaccga gagacttaac gattagggct tgctcgatcg tagcgatgag aggtttgaaa
    22621 cggacggttt agcaagccgg cggcttgcca atcggagatt agcgcttctc cgaggtcaag
    22681 aggctctctg atttggatgt gacggccatg agaatgacgt ccggtctttg ttgttggtaa
    22741 gcctgattgg aaaggatgac ggctggtctt tttttaaagg attggagatt ggtgaaagga
    22801 aaattcacca agacgatgtc tccgaaatca aagattgtcg tagactgcat cttcttcgtt
    22861 gtcccagatt ttagcgaaag agttttcgga agcctttgcg tatgtctgac tgagatttga
    22921 gtcttgttct tttgcctgat gaagtcgatg aaatcgacga cttcggcgag gtgaacggga
    22981 gagagttgtt cgagtttttg gacgacttgt tggatttgcg gaatcatggt ttgttaaagc
    23041 tcatcgagaa gttcttttat tgatttcagc tttattttac cttccctgtg aagcttggct
    23101 tctttgaaac cttgctttat accttcgagg atttcttttt tagaaggttc tttttcttcg
    23161 gagttgttca ggatttctgt attcatggat ctttttttat cctccatgtt cttttaaaag
    23221 attcaacatt ttctttttag taagaatgga atcgattaca acattcaccg catttcgttc
    23281 ttcttcggaa aagtatccag taatttaatc ttttcgtaaa acgcctgatt ttcaaatttt
    23341 acttctttgt gattcgcatc tctttcggaa acgagatcat cgatcgagac ttcaagagcg
    23401 gtggcaatct tttgaacgat ttcaatagag gggtttgatt tacccgtttc aagtctgttg
    23461 atatgagtaa gagttgttcc tgcgttttta gcaagttctg tctgtgacca gtttttcttt
    23521 ttctgtacag ctttaggttc ttagccagag catcttcttt taatttcaca gtcttcatac
    23581 caagtatatt aaacaaatac ggttaagaag atcaagaaat atgcttttgg gtaaaaaagc
    23641 gaattgactc aattgaacat atagtaccaa tattaattat cgtatatgtg tatttagaat
    23701 ttgcacaaag ggtactaaaa ttttccccac caggagcctt ttttcatgtc tcaattcatc
    23761 caaaagaaga gataacccgc ctgaaacgga aacggacctg cttgcgttgg tacgaagcta
    23821 cggaatcgag ctaaaaacca cggaacgaac tgggtagcaa agtgcccgtt ccacgaggac
    23881 agaacgcctt cgttcatcgt aactcctgta aagaatttgt ggcactgcat gggagcttgc
    23941 aagaaggagg aagcgcgatc gacttcgtaa tgaaacgcga ggcctgggat ttaacgcagc
    24001 ggtgaagtgc tacagaagtt caaacccgcc cggacgcatt tctgaaaggt aagcctcaac
    24061 gcagtgacac tcgaagggcc ttgggcagaa agatcccgac gacagagaag ttaagcagtg
    24121 aagaaagagc tgtggtcttt caggcattag actactatca atttaactta agacaaaaca
    24181 caagtgcact ttcgtattta caaacgaggg aaggtaggaa gtgaggaatc gattacaaag
    24241 ttccagatcg gctacagcga cggaagttag gaagattttg catcgagaca agcattgtgg
    24301 gacaaagagc gagagatgta ttgaaggagt tcggattttt tggagacggg gacatgagta
    24361 tttcaaggga agaatcgtaa ttccgatctt cacagaaaac aaagaacctg tggatgtatg
    24421 gaagaagaat agtcacgagt aaaactgccg ggatatcgaa tcatctttac ttacgggaaa
    24481 acatttaggg atctggaacg aagaggatgc gtttacaaga agagcttgta ctttgcgaat
    24541 cgatcttgga cgcgttgacg tattgggaga atggaattcg caacgtgact tgcagttacg
    24601 gaattgaagg cttcacggaa gttttgtttg agaggatttt ggacaaacaa atccggaaga
    24661 tctacatcgc atatgacgcg gacgcagcgg gcgacaaggg agcggctcgg tgtatttgaa
    24721 gttgaaacaa aggaatcgag attcaccgcg ttcttttgcc acttggaatg gatgtgaatg
    24781 aaatcgctgt tcgaagcgaa gaagtacaag acacactctc ggacttttgg aagagagcgt
    24841 ggcactcacc caagaagaac tcacgcccca atacaaagaa atattcgcgt ttgagacaaa
    24901 cgcgcgaccg caagagccgc ttttgacttc ggaaggactg tccgctttag tcgaatctgg
    24961 gactgggacc caagcagaag tcaaagtcac aaagaagaag taagcgtaaa ctttggagag
    25021 agaatgtatt tagcgaaagg actcttccgc aacaacgcaa gccttgagac gttgaaagtg
    25081 actttgaagg tgagccaagg agagagatac cacgtagact ctttggattt gttgaactac
    25141 aaagctcgta cttcgtattt ggaacggcga cacacgagtt aagagaaaaa gaagaaacga
    25201 ttaaaaaaga aatcggaaac tgatcaatac cttagaagag gtcttgaacg agaaagagaa
    25261 ggagagaaac gtaaagacgg aagtggagtt gactccggag gaaagagcgc aagcgttcag
    25321 tacttggaag acccgaaact acttacgaat atcgtaatgg actttgagag atgcggcctt
    25381 gtgggagaga gggtaaattc cctggtaggt atttggcgag tatcacgaga agaacggaga
    25441 acccgcttgc catcattata caaagctcct caagcgcggg caaatcgaca ctgatggatt
    25501 caattttaga cttcgtcccg gaagaggaaa agagaagtat tcggcgatga ccggccaatc
    25561 tctcttctat atgtcctcca agaatttaaa gaacaaggtg ttagcgattt cggaagaaga
    25621 aggagcgaaa gagcgaagta tgcactcaag atcttgcaga gtgaaaaaaa gatcagtatg
    25681 caagcgcgat gaaagacccg acgaccggaa ggactgtgac ggaagaatac agcgtggaag
    25741 ggccggtcgt aatcttttta acgaccacaa acttggagat tgatgaggag ttagagaatc
    25801 gttgtctcat cctaacggta aacgaaggaa ggaacagaca agaacgatcc tcgaaatcca
    25861 aagagagctt gagacgttag atggaatcgt caaaaaacga gacaaagaga agatcttggg
    25921 gctccacaag aacgtgcaga gaatccttcg tcctttagtg gtagtgaatc cgtatgcgaa
    25981 agaactgaag tttccggata cgaaacttcg tatgagacgg gaccaaaaga agtatctgac
    26041 actcatcaaa tcgattgcat tgttgcagca ataccaaaga gagaagaagc tcggtaagga
    26101 tgagaacgga gagagtttcg aatacatcga ggtaaccaag gaagacatgg agcttggaag
    26161 cctacttgcc tctaagatat taggtagaac ttggaagaac tcacccccag acaaaggaag
    26221 tattattttc tttgcataca atggtagaga aagaaagcga ggaacaaaag atttccaaga
    26281 gcgaggtacg ttttacgaga cgagaggtgc gagagagact tggggtaagc gacacaagat
    26341 tgcgcgtaca tctgaaacgc ttggaagaat tggaatactt gatcgtacgc agcggaagac
    26401 agggacagat agcggaatac gagctacttt acgacggaga gggaaaggaa ggagaggagt
    26461 ttgcacttgg actttccttt gcgagagaaa cgcaaatgga agagacaaac acaaacacaa
    26521 ggagaaagcg gcaatccaag aagccggtgg tatccttgaa gaacggactt ttctcttgga
    26581 aagagatatt agggcttgca agaaaggaag aagtgaggga agttgtatga aagaattcga
    26641 atattccgaa ctttttgtat tcaaagtcac aaaagaagaa gtaagcgtaa actttggaga
    26701 gaatgtattt agcgaaagga ctcttccgca acaacgcaag ccttgagacg ttgaaagtga
    26761 ctttgaaggt gagccaagga gagagatacc acgtagactc tttggatttg ttgaactaca
    26821 aagctcgtac ttcgtatttg ggaacggcga cacacgagtt aagagaaaaa gaagaaacga
    26881 ttaaaaaaga aatcgggaaa ctgatcaata ccttagaaga ggtcttgaac gagaaagaga
    26941 aggagagaaa cgtaaagacg gaagtggagt tgactccgga ggaaagagcg caagcggttc
    27001 agtacttgga agacccgaaa ctacttacga atatcgtaat ggactttgag agatgcggcc
    27061 ttgtgggaga gagggtaaat tccctggtag ggtatttggc gagtatcacg agaagaacgg
    27121 agaacccgct tgccatcatt atacaaagct cctcaagcgc gggcaaatcg acactgatgg
    27181 attcaatttt agacttcgtc ccggaagagg agaaagagaa gtattcggcg atgaccggcc
    27241 aatctctctt ctatatgtcc tccaagaatt taaagaacaa ggtgttagcg atttcggaag
    27301 aagaaggagc ggaaagagcg aagtatgcac tcaagatctt gcagagtgaa aaaaagatca
    27361 gtattgcaag cgcgatgaaa gacccgacga ccggaaggac tgtgacggaa gaatacagcg
    27421 tggaagggcc ggtcgtaatc tttttaacga ccacaaactt ggagattgat gaggagttag
    27481 agaatcgttg tctcatccta acggtaaacg aaggaaggga acagacaaga acgatcctcg
    27541 aaatccaaag agagcttgag acgttagatg gaatcgtcaa aaaacgagac aaagagaaga
    27601 tcttggggct ccacaaaacg tgcagagaat ccttcgtcct ttagtggtag tgaatccgta
    27661 tgcgaaagaa ctgaagtttc cggatacgaa cttcgtatga gacgggacca aaagaagtat
    27721 ctgacactca tcaaatcgat tgcattgttg cagcaatacc aaagagagaa gaagctcgta
    27781 aggatgagaa cggagagagt ttcgaataca tcgaggtaac caaggaagac atggagcttg
    27841 gaagcctact tgctctaaga tattaggtag aaccttggaa gaactcaccc cccagacaaa
    27901 ggaagtatta ttttctttgc atacaatggt agagaaagaa agcgaggaac aaaagatttc
    27961 caagagcgag gtacgtttta cgagacgaga ggtgcgagag agacttgggg taagcgacac
    28021 aagattgcgc gtacatctga aacgcttgga agaattggaa tacttgatcg tacgcaggaa
    28081 gacagggaca gatagcggaa tacgagctac tttacgacgg agagggaaag gaaggagagg
    28141 agtttgcact tggactttcc tttgcgagag aaacgcaaat ggaagagaca aacacacaaa
    28201 cacaaggaga aagcgggcaa tcccaagaag ccggtggtat ccttgaagac aacggacttt
    28261 tctcttggaa agagatatta gggcttgcaa gaaagaagaa gtgagggaag ttgtatgaaa
    28321 gaattcgaat attccgaact ttttgtatct ctgactttcg aatattgttt gtggaattta
    28381 gcagaatttc tcttggtatg gatagcctct gcttgtatct ttagcagcaa gactcgggaa
    28441 tgcctgtttt ttgccgcatg tttgacgcaa acttcgcccc caaaatcgca acttcgcctg
    28501 taaaaagggc acttcgcccc cttcgcctag gcaaaaccgg ggggtcgcct gggggtagcc
    28561 gcccctcact ctcgcattct gttggggttt agagggtgtt tccaatcaaa acacgagttt
    28621 aagacttaaa aaaggtcttc taggaccaaa aaagaaaaac tgcctgctgt tgttcctgtt
    28681 gctgctggtt tgggttttag accatgagtt ggcaagagaa gttggaggtt tttagaaatt
    28741 ctcccgtggg gagttttgag aactactgtt acagttattt agaatggaac cgtactgcga
    28801 agtcacacag cgaacataca ttaacgaatg cgcatgctca tttgaagaac tttttcgatt
    28861 ggtgcgcttt gcgagagatc cgttatccga acgaggtgac gttgtcttta cttgaaagat
    28921 accgaaccca tgtcgttggg ttaaagaaca aatacaacgg gaaggaactt tcgaacaaca
    28981 acaaacacaa acgccttgcg ttagtgaagg actatttcgc atggcttgcg agaaagcgtg
    29041 tgttggttgt gaaccctact cttgacttag agataccgaa gtatgtcaaa agaaacatcc
    29101 ctcacaacgt tcttagtgtt gaggaagcgg agaagatttt gtcggtaccg gatgtaacgg
    29161 acgtcttagg tcttcgtgac cgagcgatgc ttgagactgt gtattcgacc ggcatccgaa
    29221 gaatggagct tggtaatttg tatgtgagcg atattgactt tcaagcaagg actacttgtg
    29281 agagaaggca agggcaagaa gacaaggctc attccgatca gtgagcgcgc gcttggatgg
    29341 ttgagaaagt atttagagag atcgagaatt gtttattacg gggtgcagag gaatcgtatt
    29401 tgtttctggg taagttgggg aagaggatgg agctttcgag tattacaagc ctctttatga
    29461 attaccgtga cattgctgga gtttcgaaga gacaagcggt gcatatcttt aggcatacga
    29521 cggcgacggg gatgcttgac aacggagctg atatccgcca tgtccaggag atgcttgggc
    29581 acgaagatct aagcacgacc caaatctata cgcacgtagc gattcgcaag ctcaaggaag
    29641 tatatgacaa gactcatccg tctttacaca caccggattc aagttcgtta gtaggcggag
    29701 ccgatcccaa agcacaggac aaatcagagg acgttcagaa agcagaagtc ggcaaagcac
    29761 aggacaaaga agactcgaat acgagttagt ggctagttgg ttaggaatta gtggttagga
    29821 aaaacactga gttagagaga ttgtactttg ttaataggaa atcgttctta ggaaaatcaa
    29881 cctatccact agaacctaat tcctcgccac ttgaaacgga agttcgtgta ttggaattaa
    29941 aaaacattcc atttctctaa acaactaaaa cgaagaatcg gttgaagggg acttcttttt
    30001 ttagccgctt cttcatctcc aaaaagcaaa acaatgaaat caaaaaagcc taacgattgc
    30061 aagtttgtta gtggttaggg cttcgagttg ctagtcatta gttgattagt cattagtgag
    30121 agtgattcca agttttcctt actaaccact atctcgctaa ccaactaaca actcgaagag
    30181 ggagtattaa gatgcaaata gtaacacttg ggaatttgaa aggcggagtg gcaaagacga
    30241 cgacagccat caatctttcg atacagttat cgcgaagaaa gaagaagtat tgtgtatgga
    30301 cttggatttg aacaacaaca aaacggactt ttttctaaga ggagtgagag aagaggaatt
    30361 ggaagaaagg aacgtgtatc acgcgttact ggaacaaaaa agagatcggg gcctgtgtgt
    30421 atgaaacgcg ttttccggga atcgacatac tgccggcgac acttactttg gggaagatca
    30481 ctgaggaatt aggaagcgat ccgagagtgt ttggaacgtt tgaagagaaa ttaagaaaac
    30541 tggaatatga ttttgtaatc atcgatacgc tgtgtattta agtttggagc tacgatttgc
    30601 gcttcatgtg gcggatttgg tattgtatcc ggtgaggcct tcgaggtgga actttcaagg
    30661 aaccaaaacg ttacttggag aagtagaaag tatcttcgaa gagatagagg gcaaagagaa
    30721 gaaagccaag acgttactcg ttccttcgat tgcgagcaaa gggaagaagg aagtagagag
    30781 gatcttgaag ttaagacaga aatacgaagt aaccaaaaac ggtggtttgg aggatgtctg
    30841 caatcgagac ggcttgcgag atgggaaggc gttgaaggag aatacgaagg gatacgagtt
    30901 attcgaggaa ttaaccgacg aagtgctcac aaaattaaaa gggggtaaaa gatgaaagta
    30961 gaagaagaga aattagaagc agtcgtagag aagacaaaaa aaacaaagaa ggatacatcc
    31021 caaaagtttc cttagagaga aggcaagcga gtggatggaa atgcaagaga caacccccgc
    31081 ccgggatcaa gctacaaaaa acagtatatc cgaagggatg agtttgatcc gattgtgaag
    31141 atggtgaagc ctgaaagttt aagaccgaat ccaagaaacg attttgatcc gttgacggaa
    31201 gaagagtatg cgagtctgga aagaaaatat cgcactcaat ggaatcttgg atgcacttac
    31261 cgcaagaaag acggaacgat catcacggga gagaaccgtt acaaaatcgc gcttgagtta
    31321 aaggagcacg aagacgaaca gtgcgtcgtc gagttgagag tattccagtt cgatattata
    31381 tgaacgagct tacacctgag gaagaatatg acatcctcga aggagacaat ttatttcgca
    31441 gacatttgac aagtgagcaa agaaaagagc ggctaaagaa gaggatcctt cggaaataca
    31501 aagatgatct aatcttggac aaccgaggtg gggaccgcag agtgaatcgt ctaaaacagt
    31561 aagagaggaa gaaccgaaac aagaagggtc ttctttgtcg gaaaaagact tcatgaaatg
    31621 tccgttagtg agcttggcct atttggtgaa gttggcaccg tatcagagca agcaaaacaa
    31681 gagggcgagg ttttgaaacc gaatctgaaa aatcaaacta tgagggtcat cgtttgatcg
    31741 agaagccggt cgagttagcg agggaagtat cagaccaaaa atcaaaagtt cagggtgaac
    31801 ttttgatcga aggggaaacg cagaaaccaa gaaaggaaga ctttctttga ttggaatcgg
    31861 atctgaaaaa tcaaaatatc agggtgatat tttgatcggg aagccggtcg acttagccaa
    31921 gaaggtatcg gaaaatgaga acataccact tggaacagcg cgtcggtatg taacggaatt
    31981 aaagaaggaa ctcaaaagca aagcaccgaa ggcttcttcc ccgaaagaga agaaggtaga
    32041 atctggaaag aagacacgca aacaaatcgt agaagggaag cgaaggagtt tcaaaagaag
    32101 tattcgaagc taagtagaat cagaaagcgg aatcggtgaa tcgtttgtta aactcacttg
    32161 tgaacttgag aaagagggta tcgaagttaa acgaccagat ttcggagtta ggtgacaaag
    32221 atcatgaaat cgtaacgaag ctgattgccg taggagaaag gaacggatct ggaagttaaa
    32281 aatatgaaat cgtcaaaaga tcaaaccgcc aagactgact cgggtaagga agaggccgcg
    32341 attcaaagag acaggaaggt atgacaagag atacgagaat atgagtccgt ttaaaaagaa
    32401 ggaggagtta aagagtctct tgcagaaatt aaaaacgtat cgcaaaaaga tccaaggact
    32461 gatttcacaa atgaagaaat tagcggaaca ggagattgaa atcgaaagga aactcaagat
    32521 cctcggaaag catatgaagg aaactgagaa ttgagttatt aagggtgtgg aattgtctga
    32581 caggtcgcac cctcggaacc cgaatttttc cctcaaattt cctcgttttt cctcacttga
    32641 aactaccctt aaatttcctt aaaaatcctg aaatttcctg actccagttt tcgaaaggag
    32701 aagttctttc gatttcaaga tgtagaagaa gacttccttc tttagctgtg atgagagaga
    32761 gtaaaaatgg ttggacatac gtgaaaatga acttggaatg aaaggaaatg ttgacggtaa
    32821 gcggtacaat taaaaaaggc aagatcgtat tagatgaaaa ggtcaaggta gacgatggaa
    32881 aggtcctcgt aaccttcatt gaagaaagaa agcccggtcg tttaaaactc gaaatcacac
    32941 aggaaaagca ttagagaaat tgcatttgtc tggaatttgt ctgaccgtgg aataacggac
    33001 ggactttcgt actcaataga attaagaaag cggttagcga ttcgcaatgt tgattgattc
    33061 ggatgtattg atcgattatt tgcgggttat gagaaagcga ttggttggct ccattcgatt
    33121 tcagaacgat ttccatttcc ggttattctt acttcgagtt ggtagagggt tgtagaatac
    33181 taaggatttg cagagattag agaaatttat ctccgtattt gaagtattat ggttagagga
    33241 aaaggaaatt cagcatgctt tgtcaatttt gaagattaac aaattcaaaa atggaatggc
    33301 tttattgatt gtttgatcgg tcagacgtgc atttcctaca agaggcgact atatacgttt
    33361 aatttaaagc attacaaagc atttcctgga attaagattt ccaaacctta tgaaaaatga
    33421 ggaagctctt tcgattccaa agatgtagaa ttggcttccc actttatcgg gatgtaagag
    33481 agtcaaaacg gttggagaga gaatcaagta gaaggttatt taaaagtatg aagaagtcgt
    33541 ttactgtgag tgtctggcag gaaaagaaaa tatatgttgc tccagtgttt agaagtggac
    33601 gtagctatca agggggaacg gaagaggaag ccttgtctaa tttgcaagag gccttagagt
    33661 tacatttcga agatcccgta gctacggtat taccggagat ttaaaaaggt acaggcggaa
    33721 gtaggtgccg cttagagctt tatcatatcg agaagtaaaa aggaaattag aaagattcgg
    33781 atttgaaaag gcgacgcaga aaggtagcca cgtaaagttc attaagagaa ttgaatctgg
    33841 tacatgacgg taatcgtacc ggagcacaag gaaatagcga ttggaacttt acgaagtatt
    33901 ttagacaagc gcgaattagc ttggaagagt tcgaagattt gtagaattca acattatgaa
    33961 cggaagtaat ttcttgaaaa gaaacggctt gtgatcttca aattacaata gtttttttga
    34021 tcgaggattt aaagaatgaa ataacgcact atccagaaac agattcgatc tatatcgatt
    34081 tgagtaaccg tccatctttc gaaacgaagg aaatcaattc ggattaaatg tagatttaga
    34141 tgaaagtgga agaccggtcg gaatttgata tccatggaaa tgcttcccaa tatgtagata
    34201 tcgctaacat tcaatttgag accgccaaag tgtagttatc aaattacata cagtattcga
    34261 tttcaaggat gtagaagaaa cttccttctt tagctgtgat acagaggatt tccgtaacga
    34321 agagcttccc gtttcaagcg gaagagaaaa agcccgtata ttaatacgaa ttctcggcac
    34381 aaagatgcac aatgttttga atctcggaac aattctcaaa gttgaatcga ttgcatttgt
    34441 tagaggcaat gaacttgctt gagagagaaa accgggaaaa aaaccggaag cagagaattc
    34501 attgagcgtg cttcaacaaa gtgcagagaa aaaaagtatt gaaaacgagt cctgttcggg
    34561 cctaaaactc tatccttcta aaaacgagtt gcctgaattt gagattttta gaatccttcg
    34621 aaagaccatg ctttcccttt ttctaaaaga gaagtatcga gcccctacct ttacagcatt
    34681 gcgctccaaa cgcggagcct ctaaactcaa gaaaaccgat ctttggacat ttcctctaaa
    34741 gacgatctcg acggaaacgt cgggacgggg gaagagtaac taccccccgc taatgatatg
    34801 agatttaaaa tcaaatcaaa gatttcacaa ctctaaagag aaacgatatt tctggcagtt
    34861 ttcgaaagaa tgctcaatga aacctcattc gtttgaagaa attcaggttt ttagaagtag
    34921 gatgttcttg tttgagaaaa cactaacatt tgctaacaaa ttcttccgga ggctttttta
    34981 gtttcgcagc taaaagagga agtgtcctag ttttggaaaa cattccctga agtcgaattc
    35041 ttccgagtcg gcgttgtctt ctaaggtttt gaggcgattg tcctgtaatt tccttaagtt
    35101 tgcccgttgt tcgcttatcc ttccctaaac tttcctatgt tgaacctgtg cttcacttgt
    35161 tcttaaccta agtttgcctg ttcttcacct gttgttgact tgtcgtttac ctaaagaaga
    35221 gaaaaagggt ctggaaactc aagaatgagc cctatcgtat tcaaacaagc tctgttcggg
    35281 ttttgttcga gcctatcgta ttccaaacaa gctctgttcg ggttttgttc gagccctatc
    35341 gtattccaaa caagctctgt tcgggttttg ttcgagccct atcgtattcc aaacaagctc
    35401 tgttcgggtt ttgttcgagc cctatcgtat tccaaacaag ctctgttcgg gttttgttcg
    35461 agccctatcg tattccaaac aagctctgtt cgggttttgt tcgagcccta tcgtattcca
    35521 aacaagctct gttcgggttt tgttcgagcc tatcgtattc caaacgagcc ctgttcgggc
    35581 tctgttcgag ccctatcgta ttctaaacaa gccctgttcg ggttctgttc gagccctatc
    35641 gtattccaaa cgagcctgtt caggctctgg ttgagttcta tcccattcca aacggacttg
    35701 tttggaacct gtgtgggact tgttcgatac ttgtgatttc caaattgact tgtttgagac
    35761 ctgttcgata cttgtccgga acttgtgtga gccctaagag agatttagaa gtaaggagag
    35821 cgagaataga ggttcgaatc ggtgaatact tgcaagatac gaattggaat caagaagcga
    35881 gccagattgt tgctcgtata tttgaaaatg tgaagaaaag cgaaattttc cgaatttcag
    35941 aactttggaa agagaaacgt tgaacttgga attgaatctc catttttccg gaatttgtga
    36001 gtgaaaacga aatattcttt cattttcttc cgtttttttc ggaaaagaca tgaaggaaat
    36061 tgaatattcc aaaagtgttc ttaggggaaa tttctggtgt attttcaaaa cggtcttagg
    36121 ggattttttt tcaaggcaga agtttgctag gggctaaaac ggttcaaaac ggagaacgct
    36181 cttggaaaat tgcaaatcca gcagaaaaag ggtttaggta ctgtagacgg tgcaggatac
    36241 agaagagagg gtgaagacgg acaacacctc atgaccatga tgatccatat gactccctgc
    36301 atccggcggg agggaaacca gttcaaacta ctccagaggc gatggacaag gcgttaggac
    36361 tttccgacgg aacaaccaaa gggcaattga taaactaaag gatagttcga aagtgactca
    36421 gactacgagg gaagcactcg atccaagaaa acaagtaaac gtatctgact atgaaacgga
    36481 cgttacatat gcaggcggga tgtatcaaaa actaaaagac ctagaggcga acatggagta
    36541 actgggggaa ggctaatcat gaacgacaat tcaggtggaa tctattatcg ctcctttgga
    36601 gagggtggaa attcggaagt atatactcgt aatggtcaag ctaagcctgg agaacatatc
    36661 aaggcggaca acattgcctg gacaggaatg gacatgcata cggacaaggc tcaaattggt
    36721 caggcggatt actacgcgaa gcgtggaacg gagctgacta ttttgaatag caaggacgga
    36781 ttttttactt tagaaaaatt tgcatctggc ggtggaaatc aaggaaatat ggcaattgcc
    36841 acttcaaaga ttctgtaact ggagaagcga ggaaacaaac ctttagtcat attgataaca
    36901 agataccgtc atatgttaaa gaatttctaa attcaaaaac tcaaagactt tgacacttcg
    36961 acagggaccg tttttggaac tgttggattt accggaaata tctatgcagg acatgttacc
    37021 agttcgaaac ctttggatat gaaagcacat acacacatgg gttttggcgg ttatcaacca
    37081 acggaagcca attacaacaa atcgactcca tactgggatt acagtgtgat caattttgac
    37141 aaatgggaag gaaagagatg ataactcaaa aaattacaat cagcatattg ctaatcggag
    37201 ccatgttcgc ttgtgaagcg aaggagaatc aagaaatgaa aggaaaaaca tctactcaaa
    37261 agcctgtgga gattacatta gaaaatgcaa atgcgtattt cgcaaactta cagaaaaaga
    37321 tggaggtaaa tatgttccta ttgtaaatgc cgatgaatgg gacggtggag ggtttgagga
    37381 tacagatttt gacgatgaag cgatgcgctt ttttagtttg tttaaaaata ttgatgggct
    37441 ccatttagaa cgcacaaaaa tcactgataa cgggattaaa ctactaattc aaaatcaaaa
    37501 ttaaaaagcc ttaatatcgg ttctaaagga actacgaaca agagttgcga atatctctca
    37561 caactggaaa atctagagta tttgcatttt tcagagagtg catcttttaa cgacgggtgt
    37621 attgattcca ttattaaaat gaaaaactaa aagaactttc tttaggattc gtatatttca
    37681 cacgtccggg attgaacgat tgagaaaaac gagacctgat ctaagcatca acttacatga
    37741 tgcagagtat tgagtgttcc agcccaaaaa ctaacctcaa gaaaaagtaa agatcgatct
    37801 ggcaaaagta atggaagaga gcacaatcaa aaaggctacg tattaggcga agcagtaaga
    37861 gacaagagaa acggccaaaa gatgtatgtc gaagtagcct ggaacccgga agtacgttgc
    37921 atttactttg atccaaaaca ggaaagcctc gtgaaagttc ggatgcttcc agaagatttg
    37981 gagcgggtta aggaaattct cccgtatctt ccaaagtaaa aactcacgac acgctattta
    38041 acgatgcaag atcgatctca agaacccacc cctcgaacga gcttctctct cggagagctg
    38101 gtcctcagca agacgaccgg ccgccagatg tatgtggacg caacttggga cggactggtt
    38161 ccttgcattt actttgacgc ggagacgaga tcgcttgtaa aagtggaagt tccgtttgag
    38221 gacttggaga aaatcaaaga gacggtaagg cggattcacg atttgaaaca tacgagaatc
    38281 attgaatacg acttggccgg ttcctctttt tgagtccttt ttaaatcgaa agtgtaacgt
    38341 gtggtactaa acttggccga cggagacgtc ggcttttttt gtatttagag cttctattcg
    38401 aaacgagaat ggaacggatg agagcctgca aagcattctt gtctttggga gaaagatgac
    38461 cgagagactt aacgattagg gcttgctcga tcgtagcgat gagaggtttg aaaacggacg
    38521 gtttagcaag cccggcggct tgccaatcgg agattagcgc ttctccgagg tcaagaggct
    38581 ctctgatttg ggatgtgacg gccatgagaa tgacgtccgg tctttgttgt tggtaagcct
    38641 gattggaaag gatgacggct ggtctttttt aaaggattgg agattggtga aaggaaaatt
    38701 caccaagacg atgtctccga atcaaagatt gtcgtagact gcatcttctt cgttgtccca
    38761 gattttagcg aaagagtttt cggaagcctt tgcgtatgtc tgactgagat ttgagtcttg
    38821 ttctttttgc ctgatgaagt cgatgaaatc gacgacttcg gcgaggtgaa cgggagagag
    38881 ttgttcgagt ttttggacga cttgttggat ttgcggaatc atggtttgtt aaagctcatc
    38941 gagaagttct tttattgatt tcagctttat tttaccttcc ctgtgaagct tggcttcttt
    39001 gaaccttgct ttataccttc gaggatttct tttttagaag gttctttttc ttcggagttg
    39061 ttcaggattt ctgtattcat ggaatctttt ttatcctcca tgttctttta aaagattcaa
    39121 cattttcttt ttagtaagaa tggaatcgat tacaacattc accgcatttc gttcttcttc
    39181 ggaaaagtat ccagtaattt aatcttttcg taaaacgcct gattttcaat tttacttctt
    39241 tgtgattcgc atctctttcg gaaacgagat catcgatcga gacttcaaga gcggtggcaa
    39301 tcttttgaac gatttcaata gaggggtttg atttacccgt ttcaagtctg ttgatatgag
    39361 taagagttgt tcctgcgttt ttagcaagtt ctgtctgtga ccagtttttc ttttttctgt
    39421 acagctttag gttcttagcc agagcatctt cttttaattt cacagtcttc ataccaagta
    39481 tattaaacaa atacggttaa gaagatcaag aaaatatgct tttgggtaaa aagcgaattg
    39541 actcaattga acatatagta ccaatattaa ttatcgtata tgtgtattta gaatttgcac
    39601 aaagggtact aaaattttcc cccaccagga gccttttttc atgtctcaat tcatcccaaa
    39661 agaagagata acccgcctga aaacggaaac ggacctgctt gcgttggtac gaagctacgg
    39721 aatcgagcta aaaaaccacg gaacgaactg ggtagcaaag tgcccgttca cgaggacaga
    39781 acgccttcgt tcatcgtaac tcctgtaaag aatttgtggc actgcatggg agcttgcaag
    39841 acaggaggaa gcgcgatcga cttcgtaatg aaacgcgagg gcctgggatt taacgcagcg
    39901 gtggaagtgc tacagaagtt caaaccccgc ccggacgcat ttctgaaagg taagcctcaa
    39961 acgccagtga cactcgaaag ggccttgggc agaaagatcc cgacgacaga gaagttaagc
    40021 agtgaagaaa gagctgtggt ctttcaggca ttagactact atcaatttaa cttaagacaa
    40081 aacacaagtg cactttcgta tttacaaacg aggaaggtag gaagtgagga atcgattaca
    40141 aagttccaga tcggctacag cgacggaagt ctaggaaaga ttttgccatc gagacaaagc
    40201 attgtgggac aaagagcgag agatgtattg aaggagttcg gattttttgg agacggggga
    40261 catgagtatt tcaagggaag aatcgtaatt ccgatcttca cagaaaacaa agaactctgt
    40321 gggatgtatg gaagaagaat agtcacgagt aaaactgccg ggatatcgaa tcatctttac
    40381 ttaccgggaa aacatttagg gatctggaac gaagaggatg cgtttacaaa gaaagagctt
    40441 gtactttgcg aatcgatctt ggacgcgttg acgtattggg agaatggaat tcgcaacgtg
    40501 acttgcagtt acggaattga aggcttcacg gaagttttgt ttgagaggat tttggacaac
    40561 aaatccggaa gatctacatc gcatatgacg cggacgcagc gggcgacaag ggagcggcct
    40621 cggtgtattt gaagttgaaa gacaaaggaa tcgagattca ccgcgttctt ttgccacttg
    40681 gaatggatgt gaatgaaatc gctgttcgaa gcgaagaagt acaagacaca cttctcggac
    40741 ttttggaaga gagcgtggca ctcacccaag aagaactcac gccccaatac aaagaaatat
    40801 tcgcgtttga gacaaacgcg cgaccgcaag agccgctttt gacttcggaa ggactgtccg
    40861 ctttagtcga atctgggact gggacccaag cagaagtcaa agtcacaaaa gaagaagtaa
    40921 gcgtaaactt tggagagaga atgtatttag cgaaggactc ttccgcaaca acgcaagcct
    40981 tgagacgttg aaagtgactt tgaaggtgag ccaaggagag agataccacg tagactcttt
    41041 ggatttgttg aactacaaag ctcgtacttc gtatttggga acggcgacac acgagttaag
    41101 agaaaaagaa gaaacgatta aaaagaaatc gggaaactga tcaatacctt agaagaggtc
    41161 ttgaacgaga aagagaagga gagaaacgta aagacggaag tggagttgac tccggaggaa
    41221 agagcgcaag cggttcagta cttggaagac ccgaaactac ttacgaatat cgtaatggac
    41281 tttgagagat gcggccttgt gggagagagg gtaaattccc tggtagggta tttggcgagt
    41341 atcacgagaa gaacggagaa cccgcttgcc atcattatac aaagctcctc aagcgcgggc
    41401 aaatcgacac tgatggattc aattttagac ttcgtcccgg aagaggagaa agagaagtat
    41461 tcggcgatga ccggccaatc tctcttctat atgtcctcca agaatttaaa gaacaaggtg
    41521 ttagcgattt cggaagaaga aggagcggaa agagcgaagt atgcactcaa gatcttgcag
    41581 agtgaaaaaa gatcagtatt gcaagcgcga tgaaagaccc gacgaccgga aggactgtga
    41641 cggaagaata cagcgtggaa gggccggtcg taatcttttt aacgaccaca aacttggaga
    41701 ttgatgagga gttagagaat cgttgtctca tcctaacggt aaacgaagga agggaacaga
    41761 caagaacgat cctcgaaatc caaagagagc ttgagacgtt agatggaatc gtcaaaaacg
    41821 agacaaagag aagatcttgg ggctccacaa gaacgtgcag agaatccttc gtcctttagt
    41881 ggtagtgaat ccgtatgcga aagaactgaa gtttccggat acgaaacttc gtatgagacg
    41941 ggaccaaaag aagtatctga cactcatcaa atcgattgca ttgttgcagc aataccaaag
    42001 agagaagaag ctcggtaagg atgagaacgg agagagtttc gaatacatcg aggtaaccaa
    42061 ggaagacatg gagcttggaa gcctacttgc ctctaagata ttaggtagaa ccttggaaga
    42121 actcaccccc agacaaagga agtattattt tctttgcata caatggtaga gaaagaaagc
    42181 gaggaacaaa agatttccaa gagcgaggta cgttttacga gacgagaggt gcgagagaga
    42241 cttggggtaa gcgacacaag attgcgcgta catctgaaac gcttggaaga attggaatac
    42301 ttgatcgtac gcagcggaag acagggacag atagcggaat acgagctact ttacgacgga
    42361 gagggaaagg aaggagagga gtttgcactt ggactttcct ttgcgagaga aacgcaaatg
    42421 gaagagacaa acacacaaac acaaggagaa agcgggcaat cccaagaagc cggtggtatc
    42481 cttgaagaca acggactttt ctcttggaaa gagatattag ggcttgcaag aaaggaagaa
    42541 gtgagggaag ttgtatgaaa gaattcgaat attccgaact tttgtatctc tgactttcga
    42601 atattgtttg tggaatttag cagaatttct cttggtatgg atagcctctg cttgtatctt
    42661 tagcagcaag actcgggaat gcctgttttt tgccgcatgt ttgacgcaaa cttcgccccc
    42721 caaaatcgca acttcgccta gtaaaaaggg cacttcgccc cccttcgcct aggcaaaacc
    42781 ggggggtcgc ctggggtagc cgccccctca ctctcgcatt ctgttggggt ttagagggtg
    42841 tttccaatca aaacacgagt ttaagactta aaaaaggtct tctaggacca aaaaagaaaa
    42901 actgcctgct gttgttcctg ttgctgctgg tttgggtttt agaccatgag ttggcaagag
    42961 aagttggagg tttttagaaa ttctcccgtg gggagttttg agaactactg ttacagttat
    43021 ttagaatgga accgtactgc gaagtcacac agcgaacata cattaacgaa tgcgcatgct
    43081 catttgaaga actttttcga ttggtgcgct ttgcgagaga tccgttatcc gaacgagtga
    43141 cgttgtcttt acttgaaaga taccgaaccc atgtcgttgg gttaaagaac aaatacaacg
    43201 ggaaggaact ttcgaacaac aacaaacaca aacgccttgc gttagtgaag gactatttcg
    43261 catggcttgc gagaaagcgt gtgttggttg tgaaccctac tcttgactta gagataccga
    43321 agtatgtcaa aagaaacatc cctcacaacg ttcttagtgt tgaggaagcg gagaagattt
    43381 tgtcggtacc ggatgtaacg gacgtcttag gtcttcgtga ccgagcgatg cttgagactg
    43441 tgtattcgac cggcatccga agaatggagc ttggtaattt gtatgtgagc gatattgact
    43501 ttcaagcaag gactctactt gtgagagaag gcaagggcaa gaagacaagg ctcattccga
    43561 tcagtgagcg cgcgcttgga tggttgagaa agtatttaga gagatcgaga attgttctat
    43621 tacggggtgc agaggaatcg tatttgtttc tgggtaagtt ggggaagagg atggagcttt
    43681 cgagtattac aagcctcttt atgaattacc gtgacattgc tggagtttcg aagagacaag
    43741 cggtgcatat ctttaggcat acgacggcga cggggatgct tgacaacgga gctgatatcc
    43801 gccatgtcca ggagatgctt gggcacgaag atctaagcac gacccaaatc tatacgcacg
    43861 tagcgattcg caagctcaag gaagtatatg acaagactca tccgtcttta cacacaccgg
    43921 attcaagttc gttagtaggc ggagccgatc ccaaagcaca ggacaaatca gaggacgttc
    43981 agaaagcaga agtcggcaaa gcacaggaca aagaagactc gaatacgagt tagtggctag
    44041 ttggttagga attagtggtt aggaaaaaca ctgagttaga gagattgtac tttgttaata
    44101 ggaaatcgtt cttaggaaaa tcaacctatc cactagaacc taattcctcg ccacttgaaa
    44161 cggaagttcg tgtattggaa ttaaaaaaca ttccatttct ctaaacaact aaaacgaaga
    44221 atcggttgaa ggggacttct ttttttagcc gcttcttcat ctccaaaaag caaaacaatg
    44281 aaatcaaaaa gcctaacgat tgcaagtttg ttagtggtta gggcttcgag ttgctagtca
    44341 ttagttgatt agtcattagt gagagtgatt ccaagttttc cttactaacc actatctcgc
    44401 taaccaacta acaactcgaa gagggagtat taagatgcaa
//
