# Supplementary material for: Horizontal transfer of the rfb cluster in Leptospira is a genetic determinant of serovar identity
Source: Life Sci Alliance. 2022 Dec 9;6(2):e202201480. doi: 10.26508/lsa.202201480 (PMC9736851; doi:10.26508/lsa.202201480)
Supplement: Supplementary file 8 [file LSA-2022-01480_Supplemental_Data_2.zip › Supp_Data_1-plasmid_sequences/Lnoguchii_IP1804061_p1.gbk]

LOCUS       HCBLIGGD_1            127018 bp    DNA     linear       21-JAN-2022
DEFINITION  Genus species strain strain.
ACCESSION   
VERSION
KEYWORDS    .
SOURCE      Genus species
  ORGANISM  Genus species
            Unclassified.
COMMENT     Annotated using prokka 1.14.6 from
            https://github.com/tseemann/prokka.
FEATURES             Location/Qualifiers
     source          1..127018
                     /organism="Genus species"
                     /mol_type="genomic DNA"
                     /strain="strain"
     gene            28..651
                     /locus_tag="HCBLIGGD_00001"
     CDS             28..651
                     /locus_tag="HCBLIGGD_00001"
                     /inference="ab initio prediction:Prodigal:002006"
                     /codon_start=1
                     /transl_table=11
                     /product="hypothetical protein"
                     /protein_id="X:HCBLIGGD_00001"
                     /translation="MIRGETTLKESIRNVYDVDILPSSMELEDFQYHVGKDIALVTKL
                     NTVISKSNYDFVIIDTPGSGSYELLSALLAANAVIIPVNPSKWAIRTVKKIFKKINEA
                     LNFPGTRITSVYILPTIWNNSGRSEQILEQLQQIPNLLYQLQTKETGYELVPAPALLP
                     PIPQSMTIRDRTEFGEPLKEGTEGWNAYDSLAEVLIQKSGLSIRSVK"
     gene            691..1602
                     /gene="noc"
                     /locus_tag="HCBLIGGD_00002"
     CDS             691..1602
                     /gene="noc"
                     /locus_tag="HCBLIGGD_00002"
                     /inference="ab initio prediction:Prodigal:002006"
                     /inference="protein motif:HAMAP:MF_02015"
                     /codon_start=1
                     /transl_table=11
                     /product="Nucleoid occlusion protein"
                     /protein_id="X:HCBLIGGD_00002"
                     /translation="MASKSKKIFQVGDAFGNNTDKTSTNLHNNSQSNVLLRELMNNEK
                     HESNQVIQNIPVRKIISKENPRKNFSSESLQELAESIKKYGLIQPISVRKVGSEYHLI
                     AGERRLRATKLNGEEFISSIVKNVHQVDPDLIPEYKLIENIHREDLADIEIALSLTVI
                     KSRYKLSASQLAEKFNKSISWVKQKLMHASAINDLVEAGKIKNPDLISKVPTSILMEV
                     LPTIKANHKEALDWLLTKVKNDSLPTQAEARKYAKSFSLSNSSLNKTKSSANLKTLQD
                     QINDIDRKIDELKKKKKKLKDQMDLLT"
     gene            1996..3435
                     /locus_tag="HCBLIGGD_00003"
     CDS             1996..3435
                     /locus_tag="HCBLIGGD_00003"
                     /inference="ab initio prediction:Prodigal:002006"
                     /codon_start=1
                     /transl_table=11
                     /product="hypothetical protein"
                     /protein_id="X:HCBLIGGD_00003"
                     /translation="MTEVVHYALVIAHAIESLPLSRTKRQLLSKITDLDIAGRNKGFG
                     GCIAKNKTLGEEVGLAETTVSKYIREMKREGYINSGEFHGHYRILNSSLHDAVVKERY
                     EYNLQKQITKYTSLSSTNILESPNQSAGSAPYERTGDSLNNQSTNQTNNKKNIESFSF
                     SEISWSNISEHSKNLILKEWGEYDHNPEKESAKIKSWKKLVPEDPEVILETLRKLIQI
                     RKSEKYKEDRFWGTIPVNIASTYSYKDIIKNTYNLLTQVGSKTLSIEENKEEIRNGSG
                     INNQTKNENEPTWEGFLVWAGKRLSKSSIQSLKQLRVQFENEELSIVGGIDDFLKIII
                     TKYFKEETKLKTEIKFVKEAKEKEKSLNNSIKKTDQKSNEENQTHITELNEEISIPVD
                     QSDFKHFRDYMSVDKVINEFMTYSSIKLDRPDLEIIRKLRIRYDLEKIVIFDSPPERL
                     KNHIREYFYSHPQRVIALQFEENKFYVAA"
     gene            complement(3451..3693)
                     /locus_tag="HCBLIGGD_00004"
     CDS             complement(3451..3693)
                     /locus_tag="HCBLIGGD_00004"
                     /inference="ab initio prediction:Prodigal:002006"
                     /codon_start=1
                     /transl_table=11
                     /product="hypothetical protein"
                     /protein_id="X:HCBLIGGD_00004"
                     /translation="MNIELSAYSKRPTMDIKKIWNSICEEWHLDSKEIPYGSDSYYAK
                     TNPYDTHSYIQLFNLKPTDSSFLKVLPVIDVYTNSF"
     gene            complement(3858..4262)
                     /locus_tag="HCBLIGGD_00005"
     CDS             complement(3858..4262)
                     /locus_tag="HCBLIGGD_00005"
                     /inference="ab initio prediction:Prodigal:002006"
                     /codon_start=1
                     /transl_table=11
                     /product="hypothetical protein"
                     /protein_id="X:HCBLIGGD_00005"
                     /translation="MVLIDSSKPRKVFYQAIELLKKASLKWPFNQDLKKEIELLSSIS
                     FKKNVSSPFSHIHDKNYAMFILVKETYDSIQELKLEIHSLANNKESDYYRQELASSSR
                     REIIYVIIISAITLVSLLNIFAFYFLIQKKKQ"
     gene            4669..6180
                     /locus_tag="HCBLIGGD_00006"
     CDS             4669..6180
                     /locus_tag="HCBLIGGD_00006"
                     /inference="ab initio prediction:Prodigal:002006"
                     /codon_start=1
                     /transl_table=11
                     /product="hypothetical protein"
                     /protein_id="X:HCBLIGGD_00006"
                     /translation="MTMLDTTKRYKACLSIAVLFLGTVIFTFLFGFKLGSENEKFGFV
                     LEWSFELEQILESSSLGTLEKSNDSFLENREFGFKDKNIRLTNVLLDSVFQKDKNRSL
                     DLVTKINKKSKESEKSKTGKFHLETFLVEVSSVFTNQPEITEDSVLESTPELNSTDNL
                     GTVGAAWEVDAELATIQNIEIDHPQKNLNLDRVEEIGLQVESKLTINPKRSALDELSK
                     LNFLKRNLIEKFNTVSFDFLNQKSNYIQNTETIKTKSSDESYIQEVGSYLSDNTHKKN
                     AANVVVSPFKEHSIIVIDLSKNDSRNLDPKFSSLEKIKIQSKSIEKNQQDTFAPTFDF
                     EFTDRVKSKTLMSQREKFGFLIRESGTELGMSDETLSGFSLWELGNDTFEIRILENIH
                     IERWAWNQIQEKLEEFKNSRLQNNIPSLAKDVKEGLLFFPRRTQSNFKNQDVISVHSG
                     YTWKDSYFLILDHFLETPKINRKWMRYYSIHLNGPPFGILKKSHSYEKRLEGV"
     gene            6184..6915
                     /locus_tag="HCBLIGGD_00007"
     CDS             6184..6915
                     /locus_tag="HCBLIGGD_00007"
                     /inference="ab initio prediction:Prodigal:002006"
                     /codon_start=1
                     /transl_table=11
                     /product="hypothetical protein"
                     /protein_id="X:HCBLIGGD_00007"
                     /translation="MNSNQSSKIQFDIASYVIKNQSTIVRSCILEFSHSESNTFKNSN
                     LILILKTLRVALAEGVSASFNHLILNLNLWELPQKTTYTEEHVIIGSQMEKRVIKGWV
                     FTMAGLLSINGKKSKKQTESKDKREMNFSSDTYSTGCCYGNRGVQKEFENHRFEELSN
                     KDICKKESDPFGNNILEIKNILKRVITKISSGLLSKELARRGQPKHNAFLNSASRSLN
                     SMHRFLWVALQVARQGNTFSFPTNN"
     gene            6983..13813
                     /locus_tag="HCBLIGGD_00008"
     CDS             6983..13813
                     /locus_tag="HCBLIGGD_00008"
                     /inference="ab initio prediction:Prodigal:002006"
                     /codon_start=1
                     /transl_table=11
                     /product="hypothetical protein"
                     /protein_id="X:HCBLIGGD_00008"
                     /translation="MNLFLKKSITESENRAVAENETFNKQNIQETENRFSFKTQIISL
                     ITILAFHVSFVLPFAIFSFLFSASSSLEAQSVPVLGSTKQFANDELKPYVDAAKASSM
                     DSATFLNSVTNGEQVIEAAWETSVNAEIEAIVGGVTNSDSVNNVNVYKDAVRAQLELQ
                     KQQAKNQWIADANAYIQAELQIFLAVLSQNTSNNVTSSNTNAVNTVNPTVQAVTTTPA
                     SQGTNPAQAAQSYYQGSQLWDSKWQDLLSKQNTWEQNSLNSIQNGILQWNQSITGLEN
                     DKLAYLNGIEQTKAQWLANKQLIQNAQSQMRSALQSTITNIRNQENQLKNSASSDPSL
                     VAVFGDMDGLLDDLQDALNTNASLGTLAETLGNFFQSQISNASAKADYWNIAKWQETY
                     ATQVLEFKKEVGTATLSCSGSSSCNYLSTGSHAVTYNADGNVYGWAATNGGFQSGVLV
                     SSFDPYTTANPMYQWYQQMIDQQIQSCSGNQMLCSSMYGIDLSNPYASIPYSPTYTVN
                     PNNSTGYYSEGHYEAVCHGADVGGTCLGGSGHYALDTTSCSGWAYCGYDRSWVTDQSY
                     STSVSESFSQAQKDQIAKNNNIRNAVLGSYNTAFGLSSQAGNALAGSSVALETKVYLG
                     GTTLNSSNWYGSMGLVEQVQVQTKYKYIDSAMQANQNFWTSMKTQFTNIASTFLSLVN
                     PLKNWEERSQEYEEEYQAKLLELEQTKQSTISNYDNQINQMKAARGAWVTEVYGYQIA
                     GIAGSSDNANSQYRSGQENWSDTISVFQQAELNWYLSAKDTLQQAVTSPNGETQFQTS
                     AITQANQIQTQITNSETNTTQLYNAATGLYQSYQYAASGNLMNQALTNLQNQTNWNQQ
                     GANLSASIADSFGRSESYKTAELNASNRINALAQTIYGNGAYIVDNTELNQIQTQASG
                     YGQNQTNWQNEINGNNGGFNFNGRRANSISTTLEYTNIRNDISVATTLQEEVVDEERG
                     YLKTANEYFEKSEKYQELAEKAKSEAKFDEAALYTGYAVREKGNAITFLKKKYNGIGE
                     EITGEVDNRGLTYTRNSFLSYRDTLLNKNFQNTTQVQKQIQEGKNQVAGIITEGENYN
                     QVQGMIQTAQNLNQQGAENKERVEKLLAQSKELAEKNIGEGLLDGLQEMIASIQSSLP
                     QEVSNNGVSQYIQAQEKELAEKQEKANELLSHMNSLVTNNNDLAALQALLQGSSQGLN
                     LAANSAVSKYLDDYAKKLQKDNEERSSNLQKTLLESLTNGDDYKYLRDAGYGFRVDGD
                     GISAYREVYSGEIEINGSAMKSTSYSPDLEYQYIRIETKFNPGNLSVDMLNPNNTTFS
                     AEMVSSVKGYIDNLQKNVEVMFAQFSDKTKEVKEEYVQNEEIESYQKKLYEASKDNYL
                     AAFQGLPGEFKEAFEGEMGSTKDYHTSSRYSFSAGSFKGQSGDMKKIGKSMYDGASID
                     DTVFAGSRELKGSVSVKGIPVEVSYGMQYLIVTSGFDISKIGFNFNLKGLGTSYVDNQ
                     LSGVSQKYEIYKEDISARIEKQAKANDAEMDKKGFVFNVLNGMSGGQKVTQAVEGEIR
                     SRVTGAIAEATGLPASFVGALVGGSNMKQAMKAYEKSVTTEAISKATGIPSWYLDQKI
                     AEKEANHAMAQSFSYNLGRAVAVGAVLTTGGVLAGVALATNPKLMDSFNKFADHIGKQ
                     AYENKEIIDTAVTVAATVAAPMTGGMSLVALAGYNVVKGATEGGVLGALAGVANVGSA
                     YLSTYTFGIVSYNLSYSYADGFGASVGGGWQVAKGLGVGATLSYNEQSGFGASVGFQA
                     GTSALSFNGGLSYSQRDGVSANAGVGIGLGGKKPTGSLNLGVSYNRQDGLGTSAGISS
                     NNNKITHGMGLNITRSEYGGWGADVSSDNYGPGNLSGGLAYTQRDGFTVSLNVNGTNA
                     FNYNSQSGLSSNTDFMSQYAMNNGLAQGVAEDTDTSEPNSAQQHNNAEQGAQVIEGAG
                     IEVAGRKPESDGETSFEHLSENDQKNLNKEIEHLQSQYDKLQGVELAGLGTSSLPEKA
                     ALTKLTRIGNEVSAYLDFKEGKITKAEFDKKVGEAKSTYANNTQGERDKIPLNTAKDP
                     GKYTDVSKEHLQKLTHLEDSKGVIGRIVKDGDGNMYFRTEAQGKDSKSIPMEPTKITE
                     KPWTVIDSHNQAKDPGAVDLHAPYGSPMTVMKSDDGKFTVWKLDKMSEGGNSLTLRYK
                     LGGVTREMDLRHAQNQFPSYVIDELKAGRKPTFDNGTVVGWTGVTGQHGIGNDGQIKW
                     DPTDHAHAKFRNSNATQWKDWGLKAMGY"
     gene            13835..14371
                     /locus_tag="HCBLIGGD_00009"
     CDS             13835..14371
                     /locus_tag="HCBLIGGD_00009"
                     /inference="ab initio prediction:Prodigal:002006"
                     /codon_start=1
                     /transl_table=11
                     /product="hypothetical protein"
                     /protein_id="X:HCBLIGGD_00009"
                     /translation="MRTRKITSILIFLILVNCVKGKAKENDSTEEALAYLRTLQPQHN
                     QLTKEKMDEIEAIGFENTAITDETLKNILVLRNVSALSLTKTKITEVGLESIKENKID
                     HLDIDSTLITNKAIKVLRDWKHLKILNISYTNIDDGAVEDLLKLNVDLRAAGTKLSEK
                     AIERLRKKMPVETEDYEL"
     gene            complement(14471..15205)
                     /locus_tag="HCBLIGGD_00010"
     CDS             complement(14471..15205)
                     /locus_tag="HCBLIGGD_00010"
                     /inference="ab initio prediction:Prodigal:002006"
                     /codon_start=1
                     /transl_table=11
                     /product="hypothetical protein"
                     /protein_id="X:HCBLIGGD_00010"
                     /translation="MLKNKDWGASRIHSELLILGFDVSLTSVKRIIQRILKWYNPFRG
                     NWNVWLNLISQIKNYTIAMDLCRIQTIYGNTLYALAFIHLGSRKIIHFNITLNPTRLW
                     VLNQIQEAKSIFPEFEILLRDNDVLFSGKKILQGLEDLGIQSLHTPIASPWCNGIMER
                     WFGSLRRECLNHIPIFSLNHAHLVAQEYINYYNLWRPHLSLNKDSPCGRKVTFPSTTS
                     KVIKRKVLGGLHHIYFHSEADFEKCA"
     gene            15959..19942
                     /locus_tag="HCBLIGGD_00011"
     CDS             15959..19942
                     /locus_tag="HCBLIGGD_00011"
                     /inference="ab initio prediction:Prodigal:002006"
                     /codon_start=1
                     /transl_table=11
                     /product="hypothetical protein"
                     /protein_id="X:HCBLIGGD_00011"
                     /translation="MKKKYNGIGEEITGEVDNRGLTYTRNSFLSYRDTLLNKNFQNST
                     QVQKQIQEGKNQVAGIITEGETYNQIQGMIQTAQNLNQQGAENKERVEKLLAQSKELA
                     EKNIGEGLLDGLQEMIASIQSSLPQEVSNNGVSQYIQAQEKELAEKQEKANELLSHMN
                     SLVTNNNDLAALQALLQGSSQGLNLAANSAVSKYLDDYAKKLQKDNEERSSNLQKTLL
                     ESLTNGDDYKYLRDAGYGFRVDGDGISAYREVYSGEIEINGSAMKSTSYSPDLEYQYI
                     RIETKFNPGNLSVDMLNPNNTTFSAEMVSSVKGYIDNLQKNVEVMFAQFSDKTKEVKE
                     EYVQNEEIESYQKKLYEASKDNYLAAFQGLPGEFKEAFEGEMGSTKDYHTSSRYSFSA
                     GSFKGQSGDMKKIGKSMYDGASIDDTVFAGSRELKGSVSVKGIPVEVSYGMQYLIVTS
                     GFDISKIGFNFNLKGLGTSYVDNQLSGVSQKYEIYKEDISARIEKQAKANDAEMDKKG
                     FVFNVLNGMSGGQKVTQAVEGEIRSRVTGAIAEATGLPASFVGALVGGSNMKQAMKAY
                     EKSVTTEAISKATGIPSWYLDQKIAEKEANHAMAQSFSYNLGRAVAVGAVLTTGGVLA
                     GVALATNPKLMDSFNKFADHIGKQAYENKEIIDTAVTVAATVAAPMTGGMSLVALAGY
                     NVVKGATEGGVLGALAGVANVGSAYLSTYTFGIVSYNLSYSYADGFGASVGGGWQVAK
                     GLGVGATLSYNEQSGFGASVGFQAGTSALSFNGGLSYSQRDGISANAGIGVGLGGKKP
                     TGSLNLGVSYNRQDGLGTSAGISSNNNKITHGMGLNITRSEYGGWGADVSSDNYGPGN
                     LSGGLAYTQRDGFTVSLNVNGTNAFNYNSQSGLSSNTDFMSQYAMNNGLAQGVAEDTD
                     TSDPNSAQQHNNAEQGAQVIEGAGVSTTRREGEGGDAVDQRIAQLKKELSEGISLADG
                     NGTMSDAGGGSGEAAAAKELSKKMAELQKLESNKAARSNGELNGPLVNKGIDKILDQV
                     NSFDKSKSGNVEAALKDFAKANGLSESSPEYKKLKELSADIAGGKSKGFNESRIEYYT
                     QNKERIHTEALTSMYGDKIQSIDGTKAILKNGEGVIITNGKYDLQLDNKTNLNFKREE
                     AGLFGTNSLPDYHLRPGAQCFPTTNAVMADQAGVTPRDPSKQLVDDMLFTARGKGILN
                     ENNHTSGGTELQGYPGNKLLNKEYGLTQHMLNEGRSLSFDDKKAAIQAAIRNGNIVSA
                     GGKFNVAGVGDHRNAIVGYDSKGWVVFDPYGNANTKGYNGNGMFAHYEYGKFNLGGNK
                     AYYVTKD"
     gene            19952..20680
                     /locus_tag="HCBLIGGD_00012"
     CDS             19952..20680
                     /locus_tag="HCBLIGGD_00012"
                     /inference="ab initio prediction:Prodigal:002006"
                     /codon_start=1
                     /transl_table=11
                     /product="hypothetical protein"
                     /protein_id="X:HCBLIGGD_00012"
                     /translation="MKNRKRILAILILLGVTMMLQAEGEKTRKDLIPIFKKCYRPDEH
                     KALVASSVLTEKGKSKNYYGPNNIDDQYIDTAWGVSKNQGIGEWIYTYNDARSSGNSY
                     EKLAGKSQKNYFSFLNGLAKDATSFEENGRIKKVRIDVYELEGGETMANLDDPLIYHN
                     YPIENDSFELELKDTPEEQTFERDIFTKIKPQSIAYDRYLLFKLTILETYPGTKSKNV
                     FLTEFLAYSEDVKKEGFKITRERK"
     gene            20902..24474
                     /locus_tag="HCBLIGGD_00013"
     CDS             20902..24474
                     /locus_tag="HCBLIGGD_00013"
                     /inference="ab initio prediction:Prodigal:002006"
                     /codon_start=1
                     /transl_table=11
                     /product="hypothetical protein"
                     /protein_id="X:HCBLIGGD_00013"
                     /translation="MKKKYNGIGEEITGEVDNRGLTYTRNSFLSYRDTLLNKNFQNST
                     QVQKQIQEGKNQVAGIITEGETYNQVQGMIQTAQNLNQQGAENKERVEKLLAQSKELA
                     EKNIGEGLLDGLQEMIASIQSSLPQEVSNNGVSQYIQAQEKELAEKQEKANELLSHMN
                     SLVTNNNDLAALQALLQGSSQGLNLAANSAVSKYLDDYAKKLQKDNEERSSNLQKTLL
                     ESLTNGDDYKYLRDAGYGFRVDGEGITAYREVYSGEIEINGSAMKSTSYSPDLEYQYI
                     RIETKFNPGNLSVDMLNPNNTTFSAEMVSSVKGYIDNLQKNVEVMFAQFSDKTKEVKE
                     EYVQNEEIESYQKKLYEASKENYLAAFQGLPGEFKEMFEGEMGGLKGYHEQGSKYNFG
                     QGSFKGQSGDMKKVGKSMYDGASIDDTVFAGSRELKGSVSVKGIPVEVSYGMQYLIVT
                     SGFDISNLGYNFNLKGLGTSYVDNQLSGVSQKYEIYKEDISARIEKQAKANDAEKESK
                     GFIFTILNGMNGGSGSMGQRFTQAVRSEAQSRITGAVAEATGLPASLVGALVGGSSMK
                     DAVKAYVKDETTNAISKATGLPTWLISNQMEKMNKPKEQWYQSQEFQMVTTVAAVVAA
                     PLTGGASLMVAMAVNAGLGAATGAASGGLKGALVGAVGGAAGAAVRSFTGGAVTVGLS
                     YSAENGFGASVGVGYGPATVSVGVSEKGGATVDLGFTKGGFNAGLSYNSKTGSVSGNA
                     GLEVAKGTSLGISYNEGDGFGASISKSLENGVNGSLSWSQKGGVGGSIGYEVPGDKNK
                     SKDSLANKMQGAGGSLNFSQRDGVSASFNAAGGVNAGNWSQSGGFQANTNFLNDKWKA
                     DFVSKQGAIEELQSQGLSKEQATAILDAQAKADSKAAQERNNQETGKSVLDGAAIEVE
                     NRKRENGGDDNHYYDKDGNMRIRVTDSNGDSYYRAATPEEAHRVQNGNGLTMASDKGV
                     TISNNNDKISLGNMDVKINKGQEGESFFKTKPKGLQGSETDKVFTNMHDPNQKIDKIN
                     WDYSKDNSMHNSKQKGQADLYAKEGTPLSVIHSQDGKFQLLKIENRGEMGGNSALVQF
                     KDTNGETRQIRFNHLQDSFPSYVKDHFATTKKPLELQNGTVFGKVGVTGNAWVGNVIK
                     GKGITGPDSHTHTVFYDTPGVQNTSTKVPDWLKPAIGFQGNIKD"
     gene            24488..25102
                     /locus_tag="HCBLIGGD_00014"
     CDS             24488..25102
                     /locus_tag="HCBLIGGD_00014"
                     /inference="ab initio prediction:Prodigal:002006"
                     /codon_start=1
                     /transl_table=11
                     /product="hypothetical protein"
                     /protein_id="X:HCBLIGGD_00014"
                     /translation="MKKLNKNIILFLCLWNFTLCSEKQKDMSGEFNGNQCSTRDIEIR
                     NYFKVKLGSNFKVDDYLDWEIVSDDEGKLDDKALEYTCCFPKLNTLIVSRSKDITDFG
                     VKKFVECRLKNNNQRMYEINFQATSITNESIKSLSQLSGIGTFYLDENRINNDSISYF
                     AKFKSIGQLSIVATDITEAGAEKLRKMKHIQGVDSEYHVPANQE"
     gene            25218..25352
                     /locus_tag="HCBLIGGD_00015"
     CDS             25218..25352
                     /locus_tag="HCBLIGGD_00015"
                     /inference="ab initio prediction:Prodigal:002006"
                     /codon_start=1
                     /transl_table=11
                     /product="hypothetical protein"
                     /protein_id="X:HCBLIGGD_00015"
                     /translation="MEQRRIARRRGSEMRSLDIQLGISKLEKQQALHEARGMLSPSKT
                     "
     gene            25592..29548
                     /locus_tag="HCBLIGGD_00016"
     CDS             25592..29548
                     /locus_tag="HCBLIGGD_00016"
                     /inference="ab initio prediction:Prodigal:002006"
                     /codon_start=1
                     /transl_table=11
                     /product="hypothetical protein"
                     /protein_id="X:HCBLIGGD_00016"
                     /translation="MIADISVATTLQAEVVDDEITYLKAANEYFEKSEKYQELAEKAK
                     SETKFDEAALYTGYAVREKNNALGYLKKKYYALGEEITGEVDNRGLTYTRNSFLNYRD
                     TLLNKNFQNTTQVQKQIQEGKNQVSGILTEGENYNQIQGMLQSAQNLNQQGAENKERV
                     EKLLAQSKELAEKNIGEGLLDGLQEMIASIQSSLPQEVSNNGVSQYIQAQEKELAEKQ
                     EKADELLSHMNSLVTNNNDLAALQALLQGSSQGLNLAANSAVSKYLDDYAKKLQKDNE
                     ERSSNLQKTLLESLTNGDDYKYLRDAGYGFRVDGEGITAYREVYSGEIEINGSAMKST
                     SYSPDLEYQYIRIDTKFNPGNLSVDMLNPNNTTFSAEMVSGVKGYIDNLQKNVEVMFA
                     QFSDKTKEVKEEYVQNEEIESYQKKLYEASKDNYLAAFQGLPGEFKEMFEGEMGGLKG
                     YHEQGSKYNFGQGSFKGQSGDMKKVGKSMYDGLDIDDSVLAGSRELKGNVTIKGVPVE
                     VSYGMQYLIVTSGFDISKIGFNFNLKGLGTNYVDNQLSGVSQKYSIYTKDIQERIERQ
                     AKANDAEMDKKGFVFNVLNGMSGGQKVTQAVEGEIRSRVTGAIAEATGLPASFVGALV
                     GGSNMKQAMKAYEKSVTTEAISKATGIPSWYLDQKIAEKEANHAMAQSFSYNLGRAVA
                     VGAVLTTGGVLAGVALATNPKLMDSFNKFADHIGKQAYENKEIIDTAVTVAATVAAPM
                     TGGMSLVALAGYNVVKGATEGGVLGALAGVANVGSAYLSTYTFGIVSYNLSYSYADGF
                     GASVGGGWQVAKGLGVGATLSYNEQSGFGASVGFQAGTSALSFNGGLSYSQRDGISAN
                     AGVGIGLGGKKPTGSLNLGVSYNKQDGLGTSAGISSNNNKITHGMGLNITRSEYGGWG
                     ADVSSDNYGPGNLSGGLAYTQRDGFTVSLNVNGTNAFNYNSQSGLSSNTDFMSQYAMN
                     NGLAQGVAEDTDTSEPNSAQQHNNAEQGAQVIEGAGVSTTRREGEDSHGATPHAHDHD
                     DPDSLEPAGGKPTKKTPEQMDRELGLSPGTTKKAIDDLKGSSKVLQTAKETLDPRKNV
                     VVKSNETDVTYQKLKDLETKHGLTGGRLVMNNESGSIYYRSFGEGGNSETYTRNGQVK
                     PGEHIKTDNIAWTGMDMHTDEKQIGQADYYAKRGTELTILNSKDGKFTLEKFASGGDV
                     QGNKAIAHFKDSVTGEARTQTFSHMDNKMPSYVKEFLNSKNQVTLTLPTGTVFGTVGF
                     TGNIYAGHVTSSKPLDMKAHTHMGFGGYQPTETNYSKSTPYWDYSVINFDKWEGKR"
     gene            29545..30144
                     /locus_tag="HCBLIGGD_00017"
     CDS             29545..30144
                     /locus_tag="HCBLIGGD_00017"
                     /inference="ab initio prediction:Prodigal:002006"
                     /codon_start=1
                     /transl_table=11
                     /product="hypothetical protein"
                     /protein_id="X:HCBLIGGD_00017"
                     /translation="MITQKITISILLIGAIFACEAKENQEMKGKTSTQKPVEITLENA
                     NSYFRKLTEKDGGKYDPIVNADAWEGGGYEDTDFDDEGMRFFSLFKNILIFHLERTKV
                     TDNGIKLLIQNQKLKSLNIGSKGITNKSCEYLSQLENLEYLHFSSEASIDDGCIDSII
                     KMKKLKELSLGFVPFTRPGVERLRKARPNLSIDLGDVEY"
     gene            30160..30339
                     /locus_tag="HCBLIGGD_00018"
     CDS             30160..30339
                     /locus_tag="HCBLIGGD_00018"
                     /inference="ab initio prediction:Prodigal:002006"
                     /codon_start=1
                     /transl_table=11
                     /product="hypothetical protein"
                     /protein_id="X:HCBLIGGD_00018"
                     /translation="MSIAKIKMSELQIQMSFRTWILFFVGDPFTPERALEKLQSMEDQ
                     EHAKQIWKKLKRTEY"
     gene            30412..30621
                     /locus_tag="HCBLIGGD_00019"
     CDS             30412..30621
                     /locus_tag="HCBLIGGD_00019"
                     /inference="ab initio prediction:Prodigal:002006"
                     /codon_start=1
                     /transl_table=11
                     /product="hypothetical protein"
                     /protein_id="X:HCBLIGGD_00019"
                     /translation="MEEDTRKKGYVLGEAVRDKRSGQTMYVDAAWDPEVRCVYFDAEK
                     KGLVKVQMYPEDLERIKGLLPYLPK"
     gene            complement(30771..31094)
                     /locus_tag="HCBLIGGD_00020"
     CDS             complement(30771..31094)
                     /locus_tag="HCBLIGGD_00020"
                     /inference="ab initio prediction:Prodigal:002006"
                     /codon_start=1
                     /transl_table=11
                     /product="hypothetical protein"
                     /protein_id="X:HCBLIGGD_00020"
                     /translation="MSFKIEPTPTFERELKRLTKKYPSLKKEIKVLSISLTNNPNQGV
                     AIGQNCYKIRIPIASKGKGKSGGARIISCVFLIDKVVSLLSIYDKSEKENISDKDLEK
                     AIKEF"
     gene            complement(31084..31308)
                     /locus_tag="HCBLIGGD_00021"
     CDS             complement(31084..31308)
                     /locus_tag="HCBLIGGD_00021"
                     /inference="ab initio prediction:Prodigal:002006"
                     /codon_start=1
                     /transl_table=11
                     /product="hypothetical protein"
                     /protein_id="X:HCBLIGGD_00021"
                     /translation="MKVLLDIKDSKAHSLLEILKGLSFVKFKILTEPKEKDPNKEEIL
                     ADIKQGFKEAKLIRAGKLKAKSMEQLLDEL"
     gene            complement(31323..31712)
                     /locus_tag="HCBLIGGD_00022"
     CDS             complement(31323..31712)
                     /locus_tag="HCBLIGGD_00022"
                     /inference="ab initio prediction:Prodigal:002006"
                     /codon_start=1
                     /transl_table=11
                     /product="hypothetical protein"
                     /protein_id="X:HCBLIGGD_00022"
                     /translation="MASKQKKNTKDQFPERLRQLRVMKKMSQEELGQLTDLNYNHIGR
                     YERGDSRPSADKLKALAEALGVTTDYLLDGNSSNVARVNLEDQELLEMFQKVQQLPQE
                     KKESIKDLIEAYLFREKIRQDIILVKK"
     gene            32069..34762
                     /gene="dnaG_1"
                     /locus_tag="HCBLIGGD_00023"
     CDS             32069..34762
                     /gene="dnaG_1"
                     /locus_tag="HCBLIGGD_00023"
                     /EC_number="2.7.7.-"
                     /inference="ab initio prediction:Prodigal:002006"
                     /inference="protein motif:HAMAP:MF_00974"
                     /codon_start=1
                     /transl_table=11
                     /product="DNA primase"
                     /protein_id="X:HCBLIGGD_00023"
                     /translation="MGACKTGGSAIDFVMKREDLGFSEAVEILRKFKLRPERSKPVTL
                     ERVLGRKIPTTEKLSSEERAVVFQVLEYYATTLRQTRSALSYLQTRKIGSEESISKFR
                     IGYSDGNLGKILPSRQSIVGQRTRDVLKEFGIFGETGQEYFQKKIVIPIFTQEKELCG
                     MYGRRVLTSKDPRIPNHRYLPGRHLGIWNEEDAFAKKELVLCESIIDALTFWENGIRN
                     VTCSYGVEGFTEILQERILETGIQKIYIAYDADMAGDKGAASVYQKLKDKGITIFRVL
                     LPLGMDVNEIAVRNEEVQDTLFGLLEESVILTQEELMPQYKEMFSVETNLSTTRPQEP
                     LLTSQELTALVESQPQPEVKITKEEVEVNFPERTYLAKGLFRNYPSLETLKVTLKVIQ
                     GERYHVDTVDLLSYKGRTSYISTASNELKEKEEIIKREIGRLINVLEDALNAREKERN
                     VKTEVELSPEERAQAIQYLEDPELLTNILMDFERCGLVGERVNSLVGYLASITRRTEN
                     PLAIIIQSSSSAGKSTLMDSILDFVPEEEKEKYSAMTGQSLFYMSSTNLKNKVLAISE
                     EEGVERAKYALKILQSEKKISIASAMKDPTTGRTVTEEYSVEGPVVIFLTTTNLEIDE
                     ELENRCLILTVNEGREQTRTILEIQREQETLEGIVKKRDKEKILTLHKNVQRVLRPLV
                     VVNPYAKEMKFPDTKLRMRRDQRKYLTLIKSIALLQQYQREKKIGKDENGERFEYIEV
                     EKEDMELGSILASKILGRTLEELTPQTKEVLFSLYEMVEKESEEQNLSKNAVRFTRRQ
                     ARERLGMSDTRLRVHLRRLEELEYLVVRSRGQGQLVEYELLYDGEGREGEEFTLGLTF
                     LGARETGETDIHPEETVVDDGLFSWKEIFGLERKEEVREVV"
     gene            34759..35142
                     /locus_tag="HCBLIGGD_00024"
     CDS             34759..35142
                     /locus_tag="HCBLIGGD_00024"
                     /inference="ab initio prediction:Prodigal:002006"
                     /codon_start=1
                     /transl_table=11
                     /product="hypothetical protein"
                     /protein_id="X:HCBLIGGD_00024"
                     /translation="MKESEYSEFLVYFCSGNLGKFLLWIRSVCIQCNKARENLHFATG
                     LTQTSPPKSSTSPSKKATSLPLRLGVAWPSPRGRRPPTLAFCRGLDCVLRQNTSLTLK
                     QCILGRKKFSRSLLLLLLLVGFESK"
     gene            35139..36227
                     /gene="xerC_1"
                     /locus_tag="HCBLIGGD_00025"
     CDS             35139..36227
                     /gene="xerC_1"
                     /locus_tag="HCBLIGGD_00025"
                     /inference="ab initio prediction:Prodigal:002006"
                     /inference="protein motif:HAMAP:MF_01808"
                     /codon_start=1
                     /transl_table=11
                     /product="Tyrosine recombinase XerC"
                     /protein_id="X:HCBLIGGD_00025"
                     /translation="MKWQEKLETLRNSPVGSFENYCYGYLEWNRTAKSHDPYTLKNTH
                     ICLMNFFDWCGLREIRYPVEVTLSVLERYRAHVSGLKNKYNGKDLSSARKHKKLSSVK
                     DYFGWLVRKRVLLLNPSLDLELPKYVKRNIPHNVLSVEEAEKILSVPDVTNVFGLRDR
                     AMLEVIYSTGIRRMELGNLYVSDIDFQARTVLVREGKGKKTRLIPISERALGWVRRYL
                     ERSRVVFLKNAKEPYLFLNQRGKKMNPASITLNFTKFRDAAGVAKRQAVHIFRHTTAT
                     GMLDNGADIRHVQEMLGHADLSTTQIYTHVAIRKLKEVYEKTHPSLHTPDSSSLVGAE
                     ERTFQKIEEEVETKAQDKDSNQEESNTS"
     gene            36558..37322
                     /gene="soj_1"
                     /locus_tag="HCBLIGGD_00026"
     CDS             36558..37322
                     /gene="soj_1"
                     /locus_tag="HCBLIGGD_00026"
                     /EC_number="3.6.-.-"
                     /inference="ab initio prediction:Prodigal:002006"
                     /inference="similar to AA sequence:UniProtKB:Q72H90"
                     /codon_start=1
                     /transl_table=11
                     /product="Chromosome-partitioning ATPase Soj"
                     /protein_id="X:HCBLIGGD_00026"
                     /db_xref="COG:COG1192"
                     /translation="MQIVTLANLKGGVSKTTTAINLSIQLSYRKKKVLCMDLDLNNNK
                     TDFFLRGVNEKELEERNVYHALLEQKEIRAYMYETRFPGIDILPATLSLGKITEELGS
                     DPRVFSTFEENLRKLDYDYVIIDTPVYLSLELRFALYVADLVLYPVRPSRWNFQGTKT
                     LLGEIESIFEEIEGKEKRAKTLLVPSIVSKRKQEVERILKLRQKYEVTKTVVWKLSAI
                     ETATEMGKALKENTKGYELFEELTNEVLRNLKGVRK"
     gene            37319..38599
                     /locus_tag="HCBLIGGD_00027"
     CDS             37319..38599
                     /locus_tag="HCBLIGGD_00027"
                     /inference="ab initio prediction:Prodigal:002006"
                     /codon_start=1
                     /transl_table=11
                     /product="hypothetical protein"
                     /protein_id="X:HCBLIGGD_00027"
                     /translation="MKAERNPKESKKETSTKVSLEEKASEWMEMQESSPRPGSTLGKQ
                     YIPKGVTLNPIVKMVSPLSLRPNPNNDFDPLSEEEYKNLKENIAQNGILDALTAKKDG
                     MLVTGENRYKIALELQEHEDESVRRRVESIPVRYYMNELTLEEEYDILEGDNLFRRHL
                     TAEQRKERLKKRILRKYKDELVLDNRGGDRKSESSKTSEETKPESESLISDSGKDLVN
                     NESSLVGSGSEKSNYQGDSLIGHSGKDLANNESSSVGSGSEKSNYEGHSLIGKPVELA
                     KKESSLDGSNSEKSKVQGELLIGHSGKDLAKRVSEKENIPVGTAKKYIAELRKELKTK
                     NPKSLTKKGKNESKSKTLQSKDKVKEFQKKYSKMSSTAKKAEVNRLIGKLIQVRKNRE
                     KLDAQVTAFIKEDSLIVEKLFAVGEKKRVQGLSV"
     gene            38596..38895
                     /locus_tag="HCBLIGGD_00028"
     CDS             38596..38895
                     /locus_tag="HCBLIGGD_00028"
                     /inference="ab initio prediction:Prodigal:002006"
                     /codon_start=1
                     /transl_table=11
                     /product="hypothetical protein"
                     /protein_id="X:HCBLIGGD_00028"
                     /translation="MRESNRTKKTLRLLNPPVSELEREEMLFQERIEIFWKKFQDLSS
                     SEKKEKVKGLLSSFHKYQKRMETLLFQWKNLFEKEQEIKRKLRTIGERTRGIRKF"
     gene            39030..39278
                     /locus_tag="HCBLIGGD_00029"
     CDS             39030..39278
                     /locus_tag="HCBLIGGD_00029"
                     /inference="ab initio prediction:Prodigal:002006"
                     /codon_start=1
                     /transl_table=11
                     /product="hypothetical protein"
                     /protein_id="X:HCBLIGGD_00029"
                     /translation="MMTVSGTIKKGKIVLDEKVKVHDGKVLVTFIEEKESDFLISKNT
                     GLELKKLNLAGMWSDRGITDGSSYSRELRKKLETRNVD"
     gene            39268..39645
                     /locus_tag="HCBLIGGD_00030"
     CDS             39268..39645
                     /locus_tag="HCBLIGGD_00030"
                     /EC_number="3.1.-.-"
                     /inference="ab initio prediction:Prodigal:002006"
                     /inference="similar to AA sequence:UniProtKB:P9WFA7"
                     /codon_start=1
                     /transl_table=11
                     /product="Ribonuclease VapC10"
                     /protein_id="X:HCBLIGGD_00030"
                     /db_xref="COG:COG1487"
                     /translation="MLIDSDVLIDYLRGYEKATTWLHSIEGSLSISGYSYFELIEGCK
                     TGKDLQRLEKFVSAFNVLWLDEKEIQKALSVFKSNKLRHGIGFIDCLIGQTALSYKKN
                     LYTFNVKHYKAFSGIKILKPYLR"
     gene            complement(39597..39815)
                     /locus_tag="HCBLIGGD_00031"
     CDS             complement(39597..39815)
                     /locus_tag="HCBLIGGD_00031"
                     /inference="ab initio prediction:Prodigal:002006"
                     /codon_start=1
                     /transl_table=11
                     /product="hypothetical protein"
                     /protein_id="X:HCBLIGGD_00031"
                     /translation="MNERTLFFHKSFSVSFQYKLTYLALPFETEISLLPAITAKEESF
                     LLNLAKRNNNVTCYLKYGFKILIPENAL"
     gene            39918..40337
                     /locus_tag="HCBLIGGD_00032"
     CDS             39918..40337
                     /locus_tag="HCBLIGGD_00032"
                     /inference="ab initio prediction:Prodigal:002006"
                     /codon_start=1
                     /transl_table=11
                     /product="hypothetical protein"
                     /protein_id="X:HCBLIGGD_00032"
                     /translation="MKSGFRIKDVEKAFFFSCNERAFQITNRFLLFKWEMKNGWTKDR
                     IEVEIKGVKTLRLELPDGLNLNEQALQMTLAVKLYESGQCSLGQAAKVAGVTKRSFIE
                     TMGAFGGSIFSGYTTQDYLSDIRKVRLIQETKCKRKE"
     gene            40334..40642
                     /locus_tag="HCBLIGGD_00033"
     CDS             40334..40642
                     /locus_tag="HCBLIGGD_00033"
                     /inference="ab initio prediction:Prodigal:002006"
                     /codon_start=1
                     /transl_table=11
                     /product="hypothetical protein"
                     /protein_id="X:HCBLIGGD_00033"
                     /translation="MKQLEDVFKRKIRFTEERRKHIEEDHPEMLGQEESIVECLSSPE
                     QVRQSRTDGSVELFYKYFYETLVGDKYLCVVIKNGNDDLFLITAYFTDKVKEGKVLYG
                     "
     gene            40635..40847
                     /locus_tag="HCBLIGGD_00034"
     CDS             40635..40847
                     /locus_tag="HCBLIGGD_00034"
                     /inference="ab initio prediction:Prodigal:002006"
                     /codon_start=1
                     /transl_table=11
                     /product="hypothetical protein"
                     /protein_id="X:HCBLIGGD_00034"
                     /translation="MDREIKIYFDKESDYLEVLFEKKEGFFKETENDVVMEKVDVLGN
                     VIGFSILQVSSFQKEPVSVFLRSGAA"
     gene            complement(41671..42600)
                     /locus_tag="HCBLIGGD_00035"
     CDS             complement(41671..42600)
                     /locus_tag="HCBLIGGD_00035"
                     /inference="ab initio prediction:Prodigal:002006"
                     /codon_start=1
                     /transl_table=11
                     /product="hypothetical protein"
                     /protein_id="X:HCBLIGGD_00035"
                     /translation="MDSIHFYHNPWFWIFLFEKLILYFLWKVNPKHITNLFTILRNQY
                     RKLFKIHTQGRPVIREYWNIYHQIQDMLKNKDWGASRIHSELLILGFDVSLTSVKRII
                     QRILKWYNPFRGNWNVWLNLISQIKNYTIAMDLCRIQTIYGNTLYALAFIHLGSRKII
                     HFNITLNPTRLWVLNQIQEAKSIFPEFEILLRDNDVLFSGKKILQGLEDLGIQSLHTP
                     IASPWCNGIIERWFGSLRRECFNHIPIFSLNHAQVVASEYINYYNLWRPHLALNKDSP
                     CGRKVTFPSTTSKVIKRKVLGGLHHIYFHSEAA"
     gene            43153..46851
                     /locus_tag="HCBLIGGD_00036"
     CDS             43153..46851
                     /locus_tag="HCBLIGGD_00036"
                     /inference="ab initio prediction:Prodigal:002006"
                     /codon_start=1
                     /transl_table=11
                     /product="hypothetical protein"
                     /protein_id="X:HCBLIGGD_00036"
                     /translation="MKKKYNGIGEEITGEVDNRGLTYTRNSFLSYRDTLLNKNFQNST
                     QVQKQIQEGKNQVAGIITEGETYNQVQGMIQTAQNLNQQGAENKERVEKLLAQSKELA
                     EKNIGEGLLDGLQEMIASIQSSLPQEVSNNGVSQYIQAQEKELAEKQEKADELLSHIN
                     SLVTNNNDLAALQALLQGSSQGLNLAANSAVSKYLDDYAKKLQKDNEERSSNLQKTLL
                     ESLTNGDDYKYLRDAGYGFRVDGEGITAYREVYSGEIEINGSAMKSTSYSPDLEYQYI
                     RIETKFNPGNLSVDMLNPNNTTFSAEMVSGVKRYIDNLQKNVEVMFAQFSDKTKEVKE
                     EYVQNEEIESYQKKLYEASKDNYLAAFQGLPGEFKEMFEGEMGGLKGYHEQGSKYNFG
                     QGSFKGQSGDMKKIGKSMYDGLDIDDSVLAGSRELKGSVSVKGIPVEVSYGMQYLIVT
                     SGFEISNLGYNFNLKGLGTNYVDNQLSGANQKYEIYKEDISARIERQAKANDAEKESK
                     GFIFTILNGMNGGSGSMGQRFTQAVKSEAQSRITGAVAEATGLPASLVGALVGGSSMK
                     DAVKAYVKDETTNAISKATGLPTWLISNQMEKMNKPKEQWYQSQEFQMVTTVAAVVAA
                     PLTGGASLMVAMAVNAGLGAATGAASGGLKGALVGAVGGAAGAAVRSFTGGAVTVGLS
                     YSAENGFGASVGVGYGPATVSVGVSEKGGATVDLGFTKGGFNAGLSYNSKTGSVSGNA
                     GLEVAKGTSLGISYNEGDGFGASISKSLENGVNGSLSWSQKGGVGGSIGYEVPGDKNK
                     SKDSLANKMQGAGGSLNFSQRDGVSVAVNASGGVNAGNWSQSGGFQANTNFLNDKWKA
                     DFVSKQNAIEELQSQGLSKEQATAILDAQAKADSKAAQERNNQETGKSVLDGAAIATQ
                     RREGEGHVIGFSDDGPEPAHGGTPGSHGSDQTMTRSGIVDADGRTVLHPKSGVQADGS
                     ILVSTPSKRDGVQADGSIQVNGSKYQYEISDGKGNKFKYGYGAGGESGGIEHLSVNGK
                     AVEDGSTVRLDKKGKLQVVRDIPLNSTVFVNGIDNKPAEALHSLHSVQEKSGREVYLV
                     YNRTDGVVNDLVHSAGGKLGKNVETSQTVLTNYIKAGKIDTLIAHSQGSLISGNALID
                     AQRDKPEHVERINWVNFGSPAGLNSIPNGIRSAVFYENQADGVTAFGHAGRSIAAFNN
                     GYEIRPGRNIGHSLDSYAESIGDYFRKR"
     gene            46871..47476
                     /locus_tag="HCBLIGGD_00037"
     CDS             46871..47476
                     /locus_tag="HCBLIGGD_00037"
                     /inference="ab initio prediction:Prodigal:002006"
                     /codon_start=1
                     /transl_table=11
                     /product="hypothetical protein"
                     /protein_id="X:HCBLIGGD_00037"
                     /translation="MRKYLEFVLIILLITSCDLFKKVDPDFKDYVVDGPTDFPFDPNK
                     LPVIGVTTEEDLKKMYPKPYRIWTYKKPIPKEIMGKKFNMDRIYYYVNLQTEKISGPG
                     KSGYFGKDYLYFYLFIEKGVVAQYLVSHHVRKNWKEDWALGPYDRSVWGLDKKNNESW
                     PGQDEDADCYWLQRRDRLQYFQSDGHRKPCPYWEAAPAWEK"
     gene            47765..49114
                     /locus_tag="HCBLIGGD_00038"
     CDS             47765..49114
                     /locus_tag="HCBLIGGD_00038"
                     /inference="ab initio prediction:Prodigal:002006"
                     /codon_start=1
                     /transl_table=11
                     /product="hypothetical protein"
                     /protein_id="X:HCBLIGGD_00038"
                     /translation="MNGSLSWSQKGGVGGSIGYEVPADKNKPKDPLANKMQGAGGSLN
                     FSQRDGVSASFNTSGGVNAGNWSQSGGFQANTNFLADKWKADFVSKQGAIEELQSKGL
                     SKEQATAILDAQAKADSKAAQQHNNAEQGAQVIEGAGVSTTRREGEDSHGATPHAHDH
                     DDPDSLEPAGGKPTKKTPEQMDRELGLSPGTTKKAIDDLKGSSKVLQTAKETLDPRKN
                     VVVKSNETDVTYQKLKDLETKHGLTGGRLVMNNESGSIYYRSFGEGGNSETYTRNGQV
                     KPGEHIKTDNIAWTGMDMHTDEKQIGQADYYAKRGTELTILNSKDGFFTLEKFKSGGD
                     VQGNMAVAHFKDSVTGEARKHTFSHMDNKMPSYVKEFLNSPSQRTLTLPTGTVFGTVG
                     FTGNIYAGHVTSSKPLDMKAHTHMGFGGYQPTETNYSKSTPYWDYSVINFDKWEGKR"
     gene            49111..49707
                     /locus_tag="HCBLIGGD_00039"
     CDS             49111..49707
                     /locus_tag="HCBLIGGD_00039"
                     /inference="ab initio prediction:Prodigal:002006"
                     /codon_start=1
                     /transl_table=11
                     /product="hypothetical protein"
                     /protein_id="X:HCBLIGGD_00039"
                     /translation="MITQKITISILLIGAIFACEAKENQEMKGKTSTQKPVEITLENA
                     NSYFRNLSEKKGGKYDSMSITDTWGGGFSGTDFDDEGMRFFSLFKNMDGLHIDHTKVT
                     DNGVKLLIQNQKLKELRIGSKGITNKSCEYLAQLENLESLYFSEEVSIDDGCIDSIIK
                     MKKLKELSLGFVPFTRPGVERLRKARPNLSIDLGDVEY"
     gene            49723..49902
                     /locus_tag="HCBLIGGD_00040"
     CDS             49723..49902
                     /locus_tag="HCBLIGGD_00040"
                     /inference="ab initio prediction:Prodigal:002006"
                     /codon_start=1
                     /transl_table=11
                     /product="hypothetical protein"
                     /protein_id="X:HCBLIGGD_00040"
                     /translation="MSIAKIKMSELQIQMSFRTWILFFVGDPFTPERALEKLQSMEDQ
                     EHAKQIWKKLKRTEY"
     gene            49975..50184
                     /locus_tag="HCBLIGGD_00041"
     CDS             49975..50184
                     /locus_tag="HCBLIGGD_00041"
                     /inference="ab initio prediction:Prodigal:002006"
                     /codon_start=1
                     /transl_table=11
                     /product="hypothetical protein"
                     /protein_id="X:HCBLIGGD_00041"
                     /translation="MEEDTRKKGYVLGEAVRDKRSGQTMYVDAAWDPEVRCVYFDAEK
                     KGLVKVQMYPEDLERIKGLLPYLPK"
     gene            complement(50334..50657)
                     /locus_tag="HCBLIGGD_00042"
     CDS             complement(50334..50657)
                     /locus_tag="HCBLIGGD_00042"
                     /inference="ab initio prediction:Prodigal:002006"
                     /codon_start=1
                     /transl_table=11
                     /product="hypothetical protein"
                     /protein_id="X:HCBLIGGD_00042"
                     /translation="MSFKIEPTPTFERELKRLTKKYPSLKKEIKVLSISLTNNPNQGV
                     AIGQNCYKIRIPIASKGKGKSGGARIISCVFLIDKVVSLLSIYDKSEKENISDKDLEK
                     AIKEF"
     gene            complement(50647..50871)
                     /locus_tag="HCBLIGGD_00043"
     CDS             complement(50647..50871)
                     /locus_tag="HCBLIGGD_00043"
                     /inference="ab initio prediction:Prodigal:002006"
                     /codon_start=1
                     /transl_table=11
                     /product="hypothetical protein"
                     /protein_id="X:HCBLIGGD_00043"
                     /translation="MKVLLDIKDSKAHSLLEILKGLSFVKFKILTEPKEKDPNKEEIL
                     ADIKQGFKEAKLIRAGKLKAKSMEQLLDEL"
     gene            complement(50886..51275)
                     /locus_tag="HCBLIGGD_00044"
     CDS             complement(50886..51275)
                     /locus_tag="HCBLIGGD_00044"
                     /inference="ab initio prediction:Prodigal:002006"
                     /codon_start=1
                     /transl_table=11
                     /product="hypothetical protein"
                     /protein_id="X:HCBLIGGD_00044"
                     /translation="MASKQKKNTKDQFPERLRQLRVMKKMSQEELGQLTDLNYNHIGR
                     YERGDSRPSADKLKALAEALGVTTDYLLDGNSSNVARVNLEDQELLEMFQKVQQLPQE
                     KKESIKDLIEAYLFREKIRQDIILVKK"
     gene            51632..54325
                     /gene="dnaG_2"
                     /locus_tag="HCBLIGGD_00045"
     CDS             51632..54325
                     /gene="dnaG_2"
                     /locus_tag="HCBLIGGD_00045"
                     /EC_number="2.7.7.-"
                     /inference="ab initio prediction:Prodigal:002006"
                     /inference="protein motif:HAMAP:MF_00974"
                     /codon_start=1
                     /transl_table=11
                     /product="DNA primase"
                     /protein_id="X:HCBLIGGD_00045"
                     /translation="MGACKTGGSAIDFVMKREDLGFSEAVEILRKFKLRPERSKPVTL
                     ERVLGRKIPTTEKLSSEERAVVFQVLEYYATTLRQTRSALSYLQTRKIGSEESISKFR
                     IGYSDGNLGKILPSRQSIVGQRTRDVLKEFGIFGETGQEYFQKKIVIPIFTQEKELCG
                     MYGRRVLTSKDPRIPNHRYLPGRHLGIWNEEDAFAKKELVLCESIIDALTFWENGIRN
                     VTCSYGVEGFTEIIQERILETGIKKIYIAYDADMAGDKGAASVYQKLKDKGITIFRVL
                     LPLGMDVNEIAVRNEEVQDTLFGLLEESVILTEEELMPQYKEMFSVETNLSTTRPQEP
                     LLTSQELTALVESQPQPEVKITKEEVEVNFPERTYLAKGLFRNYPSLETLKVTLKVIQ
                     GERYHVDTVDLLSYKGRTSYISTASNELKEKEEIIKREIGRLINVLEDALNAREKERN
                     VKTEVELSPEERAQAIQYLEDPELLTNILMDFERCGLVGERVNSLVGYLASITRRTEN
                     PLAIIIQSSSSAGKSTLMDSILDFVPEEEKEKYSAMTGQSLFYMSSTNLKNKVLAISE
                     EEGVERAKYALKILQSEKKISIASAMKDPTTGRTVTEEYSVEGPVVIFLTTTNLEIDE
                     ELENRCLILTVNEGREQTRTILEIQREQETLEGIVKKRDKEKILTLHKNVQRVLRPLV
                     VVNPYAKEMKFPDTKLRMRRDQRKYLTLIKSIALLQQYQREKKIGKDENGERFEYIEV
                     EKEDMELGSILASKILGRTLEELTPQTKEVLFSLYEMVEKESEEQNLSKNAVRFTRRQ
                     ARERLGMSDTRLRVHLRRLEELEYLVVRSRGQGQLVEYELLYDGEGREGEEFTLGLTF
                     LGARETGETDIHPEETVVDDGLFSWKEIFGLERKEEVREVV"
     gene            54322..54705
                     /locus_tag="HCBLIGGD_00046"
     CDS             54322..54705
                     /locus_tag="HCBLIGGD_00046"
                     /inference="ab initio prediction:Prodigal:002006"
                     /codon_start=1
                     /transl_table=11
                     /product="hypothetical protein"
                     /protein_id="X:HCBLIGGD_00046"
                     /translation="MKESEYSEFLVYFCSGNLGKFLLWIRSVCIQCNKARENLHFTTG
                     LTQTSPPKSSTSPSKKATSLPLRLGVAWPSPRGRRPPTLAFCRGLDCVLRQNTSLTLK
                     QCILGRKKFSRSLLLLLLLVGFESK"
     gene            54702..55790
                     /gene="xerC_2"
                     /locus_tag="HCBLIGGD_00047"
     CDS             54702..55790
                     /gene="xerC_2"
                     /locus_tag="HCBLIGGD_00047"
                     /inference="ab initio prediction:Prodigal:002006"
                     /inference="protein motif:HAMAP:MF_01808"
                     /codon_start=1
                     /transl_table=11
                     /product="Tyrosine recombinase XerC"
                     /protein_id="X:HCBLIGGD_00047"
                     /translation="MKWQEKLETLRNSPVGSFENYCYGYLEWNRTAKSHDPYTLKNTH
                     ICLMNFFDWCGLREIRYPVEVTLSVLERYRAHVSGLKNKYNGKDLSSARKHKKLSSVK
                     DYFGWLVRKRVLLLNPSLDLELPKYVKRNIPHNVLSVEEAEKILSVPDVTNVFGLRDR
                     AMLEVIYSTGIRRMELGNLYVSDIDFQARTVLVREGKGKKTRLIPISERALGWVRRYL
                     ERSRVVFLKNAKEPYLFLNQRGKKMNPASITLNFTKFRDAAGVAKRQAVHIFRHTTAT
                     GMLDNGADIRHVQEMLGHADLSTTQIYTHVAIRKLKEVYEKTHPSLHTPDSSSLVGAE
                     ERTFQKIEEEVETKAQDKDSNQEESNTS"
     gene            56128..56892
                     /gene="soj_2"
                     /locus_tag="HCBLIGGD_00048"
     CDS             56128..56892
                     /gene="soj_2"
                     /locus_tag="HCBLIGGD_00048"
                     /EC_number="3.6.-.-"
                     /inference="ab initio prediction:Prodigal:002006"
                     /inference="similar to AA sequence:UniProtKB:Q72H90"
                     /codon_start=1
                     /transl_table=11
                     /product="Chromosome-partitioning ATPase Soj"
                     /protein_id="X:HCBLIGGD_00048"
                     /db_xref="COG:COG1192"
                     /translation="MQIVTLANLKGGVSKTTTAINLSIQLSYRKKKVLCMDLDLNNNK
                     TDFFLRGVNEKELEERNVYHALLEQKEIRAYMYETRFPGIDILPATLSLGKITEELGS
                     DPRVFSTFEENLRKLDYDYVIIDTPVYLSLELRFALYVADLVLYPVRPSRWNFQGTKT
                     LLGEIESIFEEIEGKEKRAKTLLVPSIVSKRKQEVERILKLRQKYEVTKTVVWKLSAI
                     ETATEMGKALKENTKGYELFEELTNEVLRNLKGVRK"
     gene            56889..58052
                     /locus_tag="HCBLIGGD_00049"
     CDS             56889..58052
                     /locus_tag="HCBLIGGD_00049"
                     /inference="ab initio prediction:Prodigal:002006"
                     /codon_start=1
                     /transl_table=11
                     /product="hypothetical protein"
                     /protein_id="X:HCBLIGGD_00049"
                     /translation="MKAERNPKESKKETSTKVSLEEKASEWMEMQESSPRPGSTLGKQ
                     YIPKGVTLNPIVKMVSPLSLRPNPNNDFDPLSEEEYKNLKENIAQNGILDALTAKKDG
                     MLVTGENRYKIALELQEHEDESVRRRVESIPVRYYMNELTLEEEYDILEGDNLFRRHL
                     TAEQRKERLKKRILRKYKDELVLDNRGGDRKSESSKTSEETKPESEFNSEMLSEGFKE
                     TESNYQGDRLIGHSGKDLANNESSLIGSNSEKSKVQGELLIGHSGKDLAKRVSEKENI
                     PVGTAKKYIAELRKELKTQNPKSLTKKGKNESKSKTLQSKDKVKEFQKKYSKMSSTAK
                     KAEVNRLIGKLIQVRKNREKLDAQVTAFIKEDSLIVEKLFAVGEKKRVQGLSV"
     gene            58049..58348
                     /locus_tag="HCBLIGGD_00050"
     CDS             58049..58348
                     /locus_tag="HCBLIGGD_00050"
                     /inference="ab initio prediction:Prodigal:002006"
                     /codon_start=1
                     /transl_table=11
                     /product="hypothetical protein"
                     /protein_id="X:HCBLIGGD_00050"
                     /translation="MRESNRTKKTLRLLNPPVSELEREEMLFQERIEIFWKKFQDLSS
                     SEKKEKVKGLLSSFHKYQKRMETLLFQWKNLFEKEQEIKRKLRTIGERTRGIRKF"
     gene            58483..58731
                     /locus_tag="HCBLIGGD_00051"
     CDS             58483..58731
                     /locus_tag="HCBLIGGD_00051"
                     /inference="ab initio prediction:Prodigal:002006"
                     /codon_start=1
                     /transl_table=11
                     /product="hypothetical protein"
                     /protein_id="X:HCBLIGGD_00051"
                     /translation="MMTVSGTIKKGKIVLDEKVKVHDGKVLVTFIEEKESDFLISKNT
                     GLELKKLNLAGMWSDRGITDGSSYSRELRKKLETRNVD"
     gene            58721..59098
                     /locus_tag="HCBLIGGD_00052"
     CDS             58721..59098
                     /locus_tag="HCBLIGGD_00052"
                     /EC_number="3.1.-.-"
                     /inference="ab initio prediction:Prodigal:002006"
                     /inference="similar to AA sequence:UniProtKB:P9WFA7"
                     /codon_start=1
                     /transl_table=11
                     /product="Ribonuclease VapC10"
                     /protein_id="X:HCBLIGGD_00052"
                     /db_xref="COG:COG1487"
                     /translation="MLIDSDVLIDYLRGYEKATTWLHSIEGSLSISGYSYFELIEGCK
                     TGKDLQRLEKFVSAFNVLWLDEKEIQKALSVFKSNKLRHGIGFIDCLIGQTALSYKKN
                     LYTFNVKHYKAFSGIKILKPYLR"
     gene            complement(59050..59268)
                     /locus_tag="HCBLIGGD_00053"
     CDS             complement(59050..59268)
                     /locus_tag="HCBLIGGD_00053"
                     /inference="ab initio prediction:Prodigal:002006"
                     /codon_start=1
                     /transl_table=11
                     /product="hypothetical protein"
                     /protein_id="X:HCBLIGGD_00053"
                     /translation="MNERTLFFHKSFSVSFQYKLTYLALPFETEISLLPAITAKEESF
                     LLNLAKRNNNVTCYLKYGFKILIPENAL"
     gene            59371..59790
                     /locus_tag="HCBLIGGD_00054"
     CDS             59371..59790
                     /locus_tag="HCBLIGGD_00054"
                     /inference="ab initio prediction:Prodigal:002006"
                     /codon_start=1
                     /transl_table=11
                     /product="hypothetical protein"
                     /protein_id="X:HCBLIGGD_00054"
                     /translation="MKSGFRIKDVEKAFFFSCNERAFQITNRFLLFKWEMKNGWTKDR
                     IEVEIKGVKTLRLELPDGLNLNEQALQMTLAVKLYESGQCSLGQAAKVAGVTKRSFIE
                     TMGAFGGSIFSGYTTQDYLSDIRKVRLIQETKCKRKE"
     gene            59787..60095
                     /locus_tag="HCBLIGGD_00055"
     CDS             59787..60095
                     /locus_tag="HCBLIGGD_00055"
                     /inference="ab initio prediction:Prodigal:002006"
                     /codon_start=1
                     /transl_table=11
                     /product="hypothetical protein"
                     /protein_id="X:HCBLIGGD_00055"
                     /translation="MKQLEDVFKRKIRFTEERRKHIEEDHPEMLGQEESIVECLSSPE
                     QVRQSRTDGSVELFYKYFYETLVGDKYLCVVIKNGNDDLFLITAYFTDKVKEGKVLYG
                     "
     gene            60088..60300
                     /locus_tag="HCBLIGGD_00056"
     CDS             60088..60300
                     /locus_tag="HCBLIGGD_00056"
                     /inference="ab initio prediction:Prodigal:002006"
                     /codon_start=1
                     /transl_table=11
                     /product="hypothetical protein"
                     /protein_id="X:HCBLIGGD_00056"
                     /translation="MDREIKIYFDKESDYLEVLFEKKEGFFKETENDVVMEKVDVLGN
                     VIGFSILQVSSFQKEPVSVFLRSGAA"
     gene            complement(60472..61206)
                     /locus_tag="HCBLIGGD_00057"
     CDS             complement(60472..61206)
                     /locus_tag="HCBLIGGD_00057"
                     /inference="ab initio prediction:Prodigal:002006"
                     /codon_start=1
                     /transl_table=11
                     /product="hypothetical protein"
                     /protein_id="X:HCBLIGGD_00057"
                     /translation="MLKNKDWGASRIHSELLILGFDVSLTSVKRIIQRILKWYNPFRG
                     NWNVWLNLISQIKNYTIAMDLCRIQTIYGNTLYALAFIHLGSRKIIHFNITLNPTRLW
                     VLNQIQEAKSIFPEFEILLRDNDVLFSGKKILQGLEDLGIQSLHTPIASPWCNGIMER
                     WFGSLRRECLNHIPIFSLNHAHLVAQEYINYYNLWRPHLSLNKDSPCGRKVTFPSTTS
                     KVIKRKVLGGLHHIYFHSEADFEKCA"
     gene            61957..65655
                     /locus_tag="HCBLIGGD_00058"
     CDS             61957..65655
                     /locus_tag="HCBLIGGD_00058"
                     /inference="ab initio prediction:Prodigal:002006"
                     /codon_start=1
                     /transl_table=11
                     /product="hypothetical protein"
                     /protein_id="X:HCBLIGGD_00058"
                     /translation="MKKKYNGIGEEITGEVDNRGLTYTRNSFLSYRDTLLNKNFQNST
                     QVQKQIQEGKNQVAGIITEGETYNQVQGMIQTAQNLNQQGAENKERVEKLLAQSKELA
                     EKNIGEGLLDGLQEMIASIQSSLPQEVSNNGVSQYIQAQEKELAEKQEKANELLSHMN
                     SLVTNNNDLAALQALLQGSSQGLNLAANSAVSKYLDDYAKKLQKDNEERSSNLQKTLL
                     ESLTNGDDYKYLRDAGYGFRVDGEGITAYREVYSGEIEINGSAMKSTSYSPDLEYQYI
                     RIETKFNPGNLSVDMLNPNNTTFSAEMVSGVKRYIDNLQKNVEVMFAQFSDKTKEVKE
                     EYVQNEEIESYQKKLYEASKDNYLAAFQGLPGEFKEMFEGEMGGLKGYHEQGSKYNFG
                     QGSFKGQSGDMKKIGKSMYDGLDIDDSVLAGSRELKGSVSVKGIPVEVSYGMQYLIVT
                     SGFEISNLGYNFNLKGLGTNYVDNQLSGANQKYEIYKEDISARIERQAKANDAEKESK
                     GFIFTILNGMNGGSGSMGQRFTQAVKSEAQSRITGAVAEATGLPASLVGALVGGSSMK
                     DAVKAYVKDETTNAISKATGLPTWLISNQMEKMNKPKEQWYQSQEFQMVTTVAAVVAA
                     PLTGGASLMVAMAVNAGLGAATGAASGGLKGALVGAVGGAAGAAVRSFTGGAVTVGLS
                     YSAENGFGASVGVGYGPATVSVGVSEKGGATVDLGFTKGGFNAGLSYNSKTGSVSGNA
                     GLEVAKGTSLGISYNEGDGFGASISKSLENGVNGSLSWSQKGGVGGSIGYEVPGDKNK
                     SKDSLANKMQGAGGSLNFSQRDGVSVAVNASGGVNAGNWSQSGGFQANTNFLNDKWKA
                     DFVSKQNAIEELQSQGLSKEQATAILDAQAKADSKAAQERNNQETGKSVLDGAAIATQ
                     RREGEGHVIGFSDDGPEPAHGGTPGSHGSDQTMTRSGIVDADGRTVLHPKSGVQADGS
                     ILVSTPSKRDGVQADGSIQVNGSKYQYEISDGKGNKFKYGYGAGGESGGIEHLSVNGK
                     AVEDGSTVRLDKKGKLQVVRDIPLNSTVFVNGIDNKPAEALHSLHSVQEKSGREVYLV
                     YNRTDGVVNDLVHSAGGKLGKNVETSQTVLTNYIKAGKIDTLIAHSQGSLISGNALID
                     AQRDKPEHVERINWVNFGSPAGLNSIPNGIRSAVFYENQADGVTAFGHAGRSIAAFNN
                     GYEIRPGRNIGHSLDSYAESIGDYFRKR"
     gene            65675..66274
                     /locus_tag="HCBLIGGD_00059"
     CDS             65675..66274
                     /locus_tag="HCBLIGGD_00059"
                     /inference="ab initio prediction:Prodigal:002006"
                     /codon_start=1
                     /transl_table=11
                     /product="hypothetical protein"
                     /protein_id="X:HCBLIGGD_00059"
                     /translation="MRKYLEFVLIILLITSCDLFKKVDPDFKDYVVDGPTDFPFDPNK
                     LPVIGVTTEEDLKKMYPKPYRIWTYKKPIPKEIMGKKFNMDRIYYYVNLQTEKISGPG
                     KSGYFGKDYLYFYLFIEKGVVAQYIIKHIVKKDGNWKDWVPGPYHQSIPGLSENQLWP
                     GQDEDGNCYWLQRRDRFQHVHSGHRKPCPYWEAAPAWEK"
     gene            complement(66779..67366)
                     /locus_tag="HCBLIGGD_00060"
     CDS             complement(66779..67366)
                     /locus_tag="HCBLIGGD_00060"
                     /inference="ab initio prediction:Prodigal:002006"
                     /codon_start=1
                     /transl_table=11
                     /product="hypothetical protein"
                     /protein_id="X:HCBLIGGD_00060"
                     /translation="MIVSDTFTSYSENFKEIFRVVFFLHVETRQILHFDIHTNPTTNW
                     MKKVLKLVVRKQKQTGKKFHYFLSDNDSLFGKRFTKYLEKIGIKHKKTSFHSPWQNCY
                     AERINSMLHSLRVVQQIKTCRNEFLDFFIPLNKYHLEKKLDEFIHFYNNHRTHLALNK
                     DSPVTSPVLTSSKDKSVKLVSAPVLGGLYYIFCDP"
     gene            68154..68417
                     /locus_tag="HCBLIGGD_00061"
     CDS             68154..68417
                     /locus_tag="HCBLIGGD_00061"
                     /inference="ab initio prediction:Prodigal:002006"
                     /codon_start=1
                     /transl_table=11
                     /product="hypothetical protein"
                     /protein_id="X:HCBLIGGD_00061"
                     /translation="MKKLLWTCAILLFATGCFTIGKVGYMSPASHDDSELSEDVLGEK
                     CDFVVTNILNDMNSALSNKGKLDLSNVGLKFTGSNCAQTRSLK"
     gene            68515..68781
                     /locus_tag="HCBLIGGD_00062"
     CDS             68515..68781
                     /locus_tag="HCBLIGGD_00062"
                     /inference="ab initio prediction:Prodigal:002006"
                     /codon_start=1
                     /transl_table=11
                     /product="hypothetical protein"
                     /protein_id="X:HCBLIGGD_00062"
                     /translation="MTVPSDLEVIGSGSRVTGSDCSFLPTRWYTNSIAEAVRDALKSV
                     PGATGLKEVDVKAQSYQYVFFGCIEVEGTPVREVVAPAKSTKKK"
     gene            69050..69292
                     /locus_tag="HCBLIGGD_00063"
     CDS             69050..69292
                     /locus_tag="HCBLIGGD_00063"
                     /inference="ab initio prediction:Prodigal:002006"
                     /codon_start=1
                     /transl_table=11
                     /product="hypothetical protein"
                     /protein_id="X:HCBLIGGD_00063"
                     /translation="MKKIYVLFILLLLQNCATTLLKNAAPVTTTTKWLFEISEVYSMS
                     QYVLDRRRYYPKDDNETMVVVEVKVTNKDLVNVSSA"
     gene            69433..69738
                     /locus_tag="HCBLIGGD_00064"
     CDS             69433..69738
                     /locus_tag="HCBLIGGD_00064"
                     /inference="ab initio prediction:Prodigal:002006"
                     /codon_start=1
                     /transl_table=11
                     /product="hypothetical protein"
                     /protein_id="X:HCBLIGGD_00064"
                     /translation="MKFASDSPQFSYVELTLVKKEMDFNASVLVAGKMIRKASVVSKR
                     ESIIFVVREFGVTQVEPNQSIKRDMVFVFPEKMKPEKLFVQNVGEINLLEQQNPEPR"
     gene            69689..69820
                     /locus_tag="HCBLIGGD_00065"
     CDS             69689..69820
                     /locus_tag="HCBLIGGD_00065"
                     /inference="ab initio prediction:Prodigal:002006"
                     /codon_start=1
                     /transl_table=11
                     /product="hypothetical protein"
                     /protein_id="X:HCBLIGGD_00065"
                     /translation="MLARLIYSNSRIPSQGKSGASGPKLNELTKQRKKLKCLNYKYR"
     gene            69796..70086
                     /locus_tag="HCBLIGGD_00066"
     CDS             69796..70086
                     /locus_tag="HCBLIGGD_00066"
                     /inference="ab initio prediction:Prodigal:002006"
                     /codon_start=1
                     /transl_table=11
                     /product="hypothetical protein"
                     /protein_id="X:HCBLIGGD_00066"
                     /translation="MSELQIQMSFGTWILFFVGNSFTPERVLEKLQSMEDQEHAKKIW
                     KKLKRDRVLGDDFKRFKLNLKKNKEWKSLEFSKDETRTSKHQNITIYDFSCV"
     gene            70028..70213
                     /locus_tag="HCBLIGGD_00067"
     CDS             70028..70213
                     /locus_tag="HCBLIGGD_00067"
                     /inference="ab initio prediction:Prodigal:002006"
                     /codon_start=1
                     /transl_table=11
                     /product="hypothetical protein"
                     /protein_id="X:HCBLIGGD_00067"
                     /translation="MKQEHQNIKILQYMISPVFSRIKNEDRWFAFSFYGRVSTHNGES
                     DRSGNTAMQHVFNNSDI"
     gene            70595..71278
                     /locus_tag="HCBLIGGD_00068"
     CDS             70595..71278
                     /locus_tag="HCBLIGGD_00068"
                     /inference="ab initio prediction:Prodigal:002006"
                     /codon_start=1
                     /transl_table=11
                     /product="hypothetical protein"
                     /protein_id="X:HCBLIGGD_00068"
                     /translation="MFSKYKIIIYKILKSQKNPFNSFQVASNILLVILFIFSINIFLK
                     NIDYSKDVKLSLLSLNPCYSSYQEYKTCFLNIINPIEHSNNLLERTNFSLNNVNLDKK
                     LLNILGHSSVDIYPWELSEVEKYNLNWKSRPTFQSYISYTPWIDMQNNRFWNSQERPK
                     FILWDTKLGIKSIDDRYLFNDEPISIITILTNYKPVIQEFRHILLKLRNEPILIKHPP
                     THFFVVFYS"
     gene            71345..72196
                     /locus_tag="HCBLIGGD_00069"
     CDS             71345..72196
                     /locus_tag="HCBLIGGD_00069"
                     /inference="ab initio prediction:Prodigal:002006"
                     /codon_start=1
                     /transl_table=11
                     /product="hypothetical protein"
                     /protein_id="X:HCBLIGGD_00069"
                     /translation="MFVGLILKKYIRETERNWKRKFQSKCGEKMEAELEEEIAREQEI
                     LTLCETILEEPDLSEEEMTEVLETILEYEFDELEEELGRVSGRYKGRKIYRKIEIVRT
                     YLKGEANRLIEGFKETDADTLYFLMSNLRWRLDEFPDVSILLSALRYHVRNQEPIDDK
                     KQRKEYIQSYRYTIYQTFGILIDISEALDDANLEVLEQDKDLEKLLVYWQFEILEQFS
                     KIYETRRESPYYKKLGWFKRWALGGYVTRTRDALYMYSSKKAELEKSKSPNEKRGGNT
                     KKRRRKR"
     gene            complement(72296..73066)
                     /gene="tnpA"
                     /locus_tag="HCBLIGGD_00070"
     CDS             complement(72296..73066)
                     /gene="tnpA"
                     /locus_tag="HCBLIGGD_00070"
                     /EC_number="3.1.-.-"
                     /inference="ab initio prediction:Prodigal:002006"
                     /inference="similar to AA sequence:UniProtKB:Q46731"
                     /codon_start=1
                     /transl_table=11
                     /product="Transposase for transposon Tn5"
                     /protein_id="X:HCBLIGGD_00070"
                     /translation="MLSRPVGNEFSHKIVSPDHTIHDVMKNSHVKGTHRIKVRNEKGN
                     LSEVSIKVKYRHIRILPPIGKKKKYPELNLTVIHAQEKGTPKNRKRIDWKLITNLSVK
                     TNLDAIQKLQWYALRWKIEVFHKILKSGCKVKESKLRTAERLVNLISIYCILSWRIFW
                     MTMMNRSTNGAPPDFGLTQTEIQVLDELIKDKSYDQEQNKMLTNYITKIARLGGYLAR
                     SSDPPPGNMVFWRGFSRLTDITLGLVLGKMLVGNCKVR"
     gene            complement(73443..73706)
                     /locus_tag="HCBLIGGD_00071"
     CDS             complement(73443..73706)
                     /locus_tag="HCBLIGGD_00071"
                     /inference="ab initio prediction:Prodigal:002006"
                     /codon_start=1
                     /transl_table=11
                     /product="hypothetical protein"
                     /protein_id="X:HCBLIGGD_00071"
                     /translation="MKERKAWIEEELAGCDFGDIRLHKRFYKFLENSSEGTGSSIPFV
                     SQDWSSTKAAYRFLSNDRVSEKEILGGHFQSIQERCNTEMGRF"
     gene            74451..75014
                     /gene="ycf3"
                     /locus_tag="HCBLIGGD_00072"
     CDS             74451..75014
                     /gene="ycf3"
                     /locus_tag="HCBLIGGD_00072"
                     /inference="ab initio prediction:Prodigal:002006"
                     /inference="protein motif:HAMAP:MF_00439"
                     /codon_start=1
                     /transl_table=11
                     /product="Photosystem I assembly protein Ycf3"
                     /protein_id="X:HCBLIGGD_00072"
                     /translation="MNFKLLVILFVIIFGITTNYFGDSLPKMEQQSKALEFNRQGVTL
                     LNKGDLIQARSFFEKAVKLNPQSPEYVNNVGVTYLNEGKLDQAIVFFAKSAERDPNYV
                     RAFYNLGVAYQNQQNNEKAVQNYLKVVAIDKTFAEVYFNLGIVYARMGNKKQAIDNYQ
                     KFIEVAPAEYEKPKKDAKSKIEELKKG"
     gene            75969..77513
                     /locus_tag="HCBLIGGD_00073"
     CDS             75969..77513
                     /locus_tag="HCBLIGGD_00073"
                     /inference="ab initio prediction:Prodigal:002006"
                     /codon_start=1
                     /transl_table=11
                     /product="hypothetical protein"
                     /protein_id="X:HCBLIGGD_00073"
                     /translation="MCGDVYASDKKTLRVNLETATQIALTNYYLLLSLKNKNAAIKEL
                     ISERWRDLLPTLGVNMTRQKYIIEHSNDYVYNAILVNLDQIVYDGGKKKLDLDIAQLE
                     EILSREDFKITSSKVKLEVEKTFINTLVALAKVALNKKSVERAKEQLRLAKLEAKLGF
                     TTQIQVLSVASRLQEIEFALVKSVNEYLKAKNDLKLVMSLDRQFDLIIEGNLLTDFYL
                     SYPNFKREVLIDNAQNQRSEIVRIKINNRKLSKERELAENAWIPQISVGGSYGRTGVT
                     YPLQNDTWNVNVKVVFPLGGSTNTTTENLGMRYNNQASSGFAGTVNPNFNAATSNNLQ
                     VLDNMSYSRKVMESKIKLGDSIAEKKRLEQSIAIEVEKASDFVKESYDLITIGSGMVY
                     FRYESMRLMNTKIQVGEAKRSDILFAETELVGAQEKLVDAIGKYCTSVYELEWVSGMP
                     PDSLKLFNYKPNHGNTILPLILENRPIPKSKVSENFKVKDIEEYFNSPETDSETDLET
                     YDPLKK"
     gene            77632..81168
                     /locus_tag="HCBLIGGD_00074"
     CDS             77632..81168
                     /locus_tag="HCBLIGGD_00074"
                     /inference="ab initio prediction:Prodigal:002006"
                     /codon_start=1
                     /transl_table=11
                     /product="hypothetical protein"
                     /protein_id="X:HCBLIGGD_00074"
                     /translation="MDNSPASPKVLYSIPSPGQTGVLRDQKIVMTFNKPIDEQSCIGA
                     FSVQPGVTGLFEVNGSSLTFTPNKRWQGGITYLVNLSNRCEDQDGRDLEKPYSISFSV
                     STDVLPPDVISIGGRKNTTGCLNTDPIMDFVNFQNNFYSTTDVCINTPLVLTFTKPMD
                     RGTVESNFLSVPQMVGSFVWSNNNTVLTFTPREALTTGLTYVLTVSQTAQDMSENPLG
                     KNVSVSFTVGTEIVKPQILMQDGFIQNVGGCSPGTLASTLFPAGLFNAVGLCSGIVPG
                     FQSSPIMIDFSEAMNLATTDSNINISPNINGIKTWSTSPNGGCGSTGPCGATSRLTFT
                     PVTPWQHSVTYTVTVSGNATDIAGNPVGQNYSFSFTVGQDFQIPRVIFQDGFLNTGAG
                     CAPGTLASVLDPINGIRDKTGACSGLSPASANTPIFIHFSESVVQSTVENAMSISPNI
                     IGTKTWLTSGNALCGSTGPCGNGSLLVFTPSQDWQNTTYTISIPGSAMDLDGNTLGSS
                     YSFSFTFGIDLLPPRMDFATGPLLSDLAPACGNLGLTPIPNLTTNVCSQTNGTRFRVR
                     FNEPMDQAATTNAFSLTPSVTGLITWPSPTELLFTPSQNLNLFAQYKLTISTAAKDLA
                     GNAMVSEFISFFTTGNGGPVNNTPPTVLNVLSDVATGPGGCDGGMDDSLTPSFVTNVC
                     TDNVGTGQGASFEVIFSKNMDQNLTSQAFSISPNISGLISWTSPTTLRFIATQSLNPN
                     TQYVISIGQNATDSGGIQIQNAYVLYFLTSPLGGFPAVNSIDVFSGTTANCQAGLGIV
                     SNVLAATVNNACTGNPAINPIVVTFSEPMNSSSLRSGFTISPSVTGQFSFPTANQMVF
                     TPDVAFQYGRRYNISLATSITNTSGKGLRNSVNATFVVGALDSNQPAVTGIDFEVDGD
                     GDNCVAPPNDVLNAQNGTLTNNVCTGVPIVIHFNEVMDPVSTQNALSVSPSANFAITF
                     AGNDMTLTPLIALTSRQNYTLTISTSAKDLAGNSLQNSFSLIFRTENNSPQVIAIGRG
                     NQANCNSMAVTTGCWWQAGTPFLPASSYSFTPGLQACPADSTSDNIVIVFNQSMNTVS
                     AVNAVSISAVSQVPNSASSIYKGKWVWSDSDRVLTISMTDVNLVCGFDMLFNTGIGGA
                     NYPLYLIQIDQSATNTNGTALSSQFNFFFESN"
     gene            81181..81912
                     /locus_tag="HCBLIGGD_00075"
     CDS             81181..81912
                     /locus_tag="HCBLIGGD_00075"
                     /inference="ab initio prediction:Prodigal:002006"
                     /codon_start=1
                     /transl_table=11
                     /product="hypothetical protein"
                     /protein_id="X:HCBLIGGD_00075"
                     /translation="MNKIFQSIVFLLFSTILYSCSAISKLFRSSGSYQVYVMKSEENT
                     SLALGKIVSRDARFSPFLMENFKDMLQLQLMAEGYSIKEMPEEKSLRKLISNSESVDS
                     NEKKETVPIATETQAAEGSANVKDLLPENLRHVLDKGTVVGFSNVSKEIQFGDYLSSD
                     EIKSLSERTGIHYFVQGAIGNNDSGNLLEEDFNSLVFLKIYDSNGVLKGGVTYVVNGR
                     TLNDANLLREVCQNISNKIGALLKL"
     gene            81909..82562
                     /locus_tag="HCBLIGGD_00076"
     CDS             81909..82562
                     /locus_tag="HCBLIGGD_00076"
                     /inference="ab initio prediction:Prodigal:002006"
                     /codon_start=1
                     /transl_table=11
                     /product="hypothetical protein"
                     /protein_id="X:HCBLIGGD_00076"
                     /translation="MIHRYSRKKFLIPILVFITASTYSCKKESEELKSLKRDANIAYT
                     KQDLNGALALFSQVLEMDSDSTNTMIMLGKIYYYKKDFEKAEKMFKNAASSEKCNSNA
                     EYWLSKMQSLRGEDRVEVKERLESVIDNIPNRWEVQYTLGTLMESEGKIQEAISLYDQ
                     AQAESAKLSLLYLRLGKIYQKAQRKEMADRYFEKAKFISEENSDMSKMIKSEIDKLR"
     gene            82607..84061
                     /gene="mdtA"
                     /locus_tag="HCBLIGGD_00077"
     CDS             82607..84061
                     /gene="mdtA"
                     /locus_tag="HCBLIGGD_00077"
                     /inference="ab initio prediction:Prodigal:002006"
                     /inference="protein motif:HAMAP:MF_01422"
                     /codon_start=1
                     /transl_table=11
                     /product="Multidrug resistance protein MdtA"
                     /protein_id="X:HCBLIGGD_00077"
                     /translation="MSKTAKMALLIFCLFVLYKVFIQVDPRSSIRDKRKEGKFEFILN
                     LFKKKDKDYVMDSVIVKAIMVHPEKINPSIHSLGTVDFLDKVDIVSKTAGIIVEIKAK
                     EGEKVKKGEVLLQIDTLQLELERKKNQSALQSAFSSLSLSEEKYAKAKENIEVRMLDI
                     EKRRTQAKEAKAELAKMKMTFAGKETLYREGGISKEEIEHAQTSLITAEAKYRMSVKD
                     LEMGMVGFRNEDITSKNMNVPEDPKEKLKLFVDINTRIDKAEVNVARSQVEAAQAALT
                     STEELIRAATIRSPIDGVVAYVNKHVGEYVNPGAVNSPDQAILVLVNIHKVFAKLNIR
                     ESDMTSIRKGMDLEFTADVYPEKKFYGKVGVINPIVDPKTHTIEVKALIKNEDRSLNP
                     GMFIRGSIFTGETKMSLLVPSESLFAKDNDAAWIYVLNDGIALRSKVKTGNQYEDKIE
                     ILEGLNPGSIIAVEKLTQLKDGMKIRPEMENSLK"
     gene            84064..87165
                     /gene="mdtB"
                     /locus_tag="HCBLIGGD_00078"
     CDS             84064..87165
                     /gene="mdtB"
                     /locus_tag="HCBLIGGD_00078"
                     /inference="ab initio prediction:Prodigal:002006"
                     /inference="similar to AA sequence:UniProtKB:A8A1U7"
                     /codon_start=1
                     /transl_table=11
                     /product="Multidrug resistance protein MdtB"
                     /protein_id="X:HCBLIGGD_00078"
                     /translation="MKYLQRIAIDRPVTTAMFYLLLILLGLISLKDLEVNLLPDMEFP
                     RLTVITNFQNAAPEEVENLITKPLTESVGTVKGIEKISSESMEGVSFVTLQFGWGNKI
                     DYSAMEVREKIDLIRGILPEDAGKPIVTKFDPSQSAIQEIVFFPVDKSRTHELRGFIK
                     REIKSYLDRVDGVALAQISGGFKKEILIEVDPSSMYAHQISIKDIQGAVESSNINYPA
                     GHIEEGSKDVLIRTMGEYRDFREIEKTNVSKNDKNIPVRLGNIAQIHEGYKERKGLAK
                     YNGEECVTVSIYKESGKNTVTVSESVRSELERLKEQHKNVIKADIVYEESRFVKQSID
                     NITGELISGGLLAFLSLIFILRNMESPLILLTVLPISVITTFLLMYLKDLTLNVMTLG
                     GLSLGIGMLFDSGNVVLAAIERHVRNGLPVKEASLIGANEVAGSITSAVLTTVIIFLP
                     IVFLKGIIGVVFGEMALTITFSLLVSLAVSLTLIPMLSALRGNKVWSRKFDQWSFFKK
                     VAIWENEIDVRFVKGLTNWLGKPKRFFTGIAICFVVVLILISYVDKEFIPKVDTGEFK
                     IEILNVKGSSLSSTSELVEELETKLLKEKEVKHVISNIGYDEEQILSRSGGEVGTHQA
                     QVRVVLSTDRSEKTKDFIRRFREKIQYSQNIGIHFYPEEDMLSKILSPDSKAVTLEIE
                     GNDLATLAFIGENVRNEISKIQGITDSKSSLESENREFQIRFDEDKMSVYGLSHQYLA
                     GILKTALKGTIATRLRVNDEEFDVRLRYRQSDRKYKENISRIIIRTPSGEAVFLDQAA
                     EIREGKGYASILRIGQSRVNRITANVENVKQSAVISEVEEYIERLKLPVGYKIHFGGE
                     KENIDSSMRELLFAFVLAVVLIYMLLAGQFESLLIPLIMLCTIPLILIGIIPALLITG
                     NSFNISSFTGIILLVGIVVDNAALFYEYVEILEHDQVSLKEAIIGSGQIVLRPIIMNN
                     GTTLLGLLPVALELGEGTEFQSPMAVTVISGLAASVVLSLFLIPIAFYYILKWQRTRK
                     KAI"
     gene            87135..90287
                     /gene="bepG"
                     /locus_tag="HCBLIGGD_00079"
     CDS             87135..90287
                     /gene="bepG"
                     /locus_tag="HCBLIGGD_00079"
                     /inference="ab initio prediction:Prodigal:002006"
                     /inference="similar to AA sequence:UniProtKB:Q8FWV9"
                     /codon_start=1
                     /transl_table=11
                     /product="Efflux pump membrane transporter BepG"
                     /protein_id="X:HCBLIGGD_00079"
                     /translation="MAKNKKKSDLKEYTTVPESGIKLSGLILWVEKHRTGTAMIFLSL
                     ILLGVIAFRFIPISLFPEAPYPGLTVETEYFGVGPEKIEEIITKPIEESVSTLGGIQH
                     LFSVSEEGKSKVHIQFDQNADLEIKSLEIRDKVEQVSYRFPRETQKPVVLQYDPTQKP
                     VFIIVPKSSSLNIMEIREISDREIKKIIEGIPGVSEVVVAGGKPREILISCDAQKMIG
                     FGVDMNLLLSVLQEANHNENPGEVTEGSIQIPVYVKGRMRSLKEIEFLSLRKDEFGKL
                     IRVGDVAKVNFSYREENSAARVNGQNTVSIYVYRAGTANLLAVSEELRKELKKAENTN
                     LNFEILYDQAETVIQAIRNFFFASLIGFILFIIAASLIFQEFKSSCLFAFLLVCQFFI
                     GSIFMYFLKIDYNLVTIVGLILGCGCCLCVFIVNQLFSDYGKNSNSITGEIFTTILLV
                     SGVFLPILFTTKELKSIYGGLGFVLSVNFFISYLISITILPSLRTKFQIDIKIFDVPK
                     ILKTFIYKLDILSYYVHRMKEDIIDKTLSVIDYSRKRPKVFLSVYILFILIGIYFYSI
                     SKHEFINKVEEKQLIGNVEFPSGTSFSRINAITERIEKNLSELYNIKEVNSKVENGKS
                     TIVVKFNESVSNVDEIGKELEEIVGDIKPAFIYFSGSNDEALLKEVTIDVIGDDLNKI
                     DQITRQVSSVAQELLPNVRHVLLRYKPPREEVRVVIDKEKSESLGIRSQDIGRLLRYG
                     IQGGVATKFIEEEREVDVRIRYDSNDRDQFTDLKEYKIDTEKGKSVPLLEIASLTRDT
                     TPVRIYRKNKRRVLSFSLRIADMSLTEILPKLEKLKEIELPKQYRIEFSDSLQKVLEH
                     QKKMNFILSFAGLILFMILASYLESLKGPFLLLSVLPLPLLFVIIIIYWIDLPLTIPV
                     YIGMIIISAFGILETFILRKELSPWKNQGEKFEIGLMPYDLKEKIRTLLSKFFQLWFL
                     IILFYLPSIFSFGTGAAMLKTVSITLILGLIGICFFTPIVFITFYLYTTAITNTITNV
                     YRQSVDWTNLKLIELRRNTR"
     gene            90284..90973
                     /locus_tag="HCBLIGGD_00080"
     CDS             90284..90973
                     /locus_tag="HCBLIGGD_00080"
                     /inference="ab initio prediction:Prodigal:002006"
                     /codon_start=1
                     /transl_table=11
                     /product="hypothetical protein"
                     /protein_id="X:HCBLIGGD_00080"
                     /translation="MTVLSYLKNTLFRPEYYFKVYSLQSNQIQSNYSVKNFFIVLISL
                     TILLTCTRVLQESFFSSVKVTVAQEASAKVEENRKNYGQNQGFVFILLSKIIYVLIWI
                     VIPILLSLIRLPILYFIGEHKTRFKELFITTLATSLPLLLSSFIISVMYDLVLSNYTI
                     GNFETLKLFFLICFIILLVSWIWEGRLCFYAFTGQYDQNNGRAILTWLSPSLLFVNLL
                     AINLVIQIWFR"
     gene            complement(91346..91639)
                     /locus_tag="HCBLIGGD_00081"
     CDS             complement(91346..91639)
                     /locus_tag="HCBLIGGD_00081"
                     /inference="ab initio prediction:Prodigal:002006"
                     /codon_start=1
                     /transl_table=11
                     /product="hypothetical protein"
                     /protein_id="X:HCBLIGGD_00081"
                     /translation="MVQFFLRNKLSILVISLTVLLLGGSYFFLFKETCNGDCKNGFGS
                     KIYWNGKKYIGQWKNNKENGYGVLVAKDQKILYSGKWQEGKEVSKESEIPKKR"
     gene            complement(91649..92068)
                     /locus_tag="HCBLIGGD_00082"
     CDS             complement(91649..92068)
                     /locus_tag="HCBLIGGD_00082"
                     /inference="ab initio prediction:Prodigal:002006"
                     /codon_start=1
                     /transl_table=11
                     /product="hypothetical protein"
                     /protein_id="X:HCBLIGGD_00082"
                     /translation="MEICKNWNVEDFLKTNEQKIPFLIRKHLNECQKCQVDILEYSEL
                     HPIPEYLFGKNFSKQKLLWFGAELANPTDFPITKERKKKISSKMDVLNEEPSVLDLTQ
                     QNRSKFFLFCRRYKKFIFIFGYLALLAPMLQLAFQIF"
     gene            complement(92381..93526)
                     /locus_tag="HCBLIGGD_00083"
     CDS             complement(92381..93526)
                     /locus_tag="HCBLIGGD_00083"
                     /inference="ab initio prediction:Prodigal:002006"
                     /codon_start=1
                     /transl_table=11
                     /product="hypothetical protein"
                     /protein_id="X:HCBLIGGD_00083"
                     /translation="MNTIGIENYKSTLELGIFYFHAAGVSFGFLIGFSKLYSNDFFSK
                     SYGSVLQSAAFFLILNNGILIDQGTLQNENKILLGSYYGLVLYSSLAVFVCFNYLLKS
                     LDNPWIHCKRLLGIIPVTILLSYFIPNLYFISFIDILGFGISIFTFSWSLRKILKSNK
                     SILFFNLPFLSFLISICFVLDFLGTIYDKKDFFLFAEIIPGSVICYTILLERFFPSLF
                     GKVIISIPDTNLFNQIELETIPIPEDKEPQKYKYPPKNMLEGIDLEKVKTKLNRFLDS
                     KGFKEEELRLPDFATELGLSTHQASYYLNQYLNMSFTDFLQFHRINEVKNMIRIKLNY
                     NLLNIALECGFNSASSFHRACVKFTGKSPRDLRQELLSNIETQRNGE"
     gene            complement(93575..93781)
                     /locus_tag="HCBLIGGD_00084"
     CDS             complement(93575..93781)
                     /locus_tag="HCBLIGGD_00084"
                     /inference="ab initio prediction:Prodigal:002006"
                     /codon_start=1
                     /transl_table=11
                     /product="hypothetical protein"
                     /protein_id="X:HCBLIGGD_00084"
                     /translation="MVINYFNIKPLNFTESELDEFSRYIGLPLYNEDKEAILKYNSFR
                     KALAIINKHSFYALNYFPDNPESK"
     gene            94349..94687
                     /locus_tag="HCBLIGGD_00085"
     CDS             94349..94687
                     /locus_tag="HCBLIGGD_00085"
                     /inference="ab initio prediction:Prodigal:002006"
                     /codon_start=1
                     /transl_table=11
                     /product="hypothetical protein"
                     /protein_id="X:HCBLIGGD_00085"
                     /translation="MTQAQFGSAIFISQAHLSRIESDELEVTEQAAFVIEIVFNYKKD
                     WVLNGKEPKMVSAIKFRENLSSKIEEWNHLVRRIEKIPNAKSIIEKYIKLTEKDRIMI
                     DQFVSRLSEM"
     gene            complement(94707..95615)
                     /locus_tag="HCBLIGGD_00086"
     CDS             complement(94707..95615)
                     /locus_tag="HCBLIGGD_00086"
                     /inference="ab initio prediction:Prodigal:002006"
                     /codon_start=1
                     /transl_table=11
                     /product="hypothetical protein"
                     /protein_id="X:HCBLIGGD_00086"
                     /translation="MNIPLLISFVCSLVVILLGIYVFRFGHRKNLKIPRYFFALSLSI
                     SLWSLLSGIRYVIPKEIHAIAPSITLLPAIFVPFLLNQLVMNLIRSDFKQKKLIFFID
                     LAVIVYLFLSCISLNMIEMVDYQTSSYNFLPAYHVLIMYSFGYVGLSIFLILRKVIIA
                     SGSEKVRFTLLALGISISLFTTILFVYILPLLGISKGYFIPIGLIPSSFLWAVAILQY
                     DVFETKAALLFGDKVPFLNRITLDFHLILYNFLDPNEFQSKSVALKAVVTADILYTDM
                     SLVLNTDLELNRRAELLARKYYQYIK"
     gene            complement(95633..96247)
                     /locus_tag="HCBLIGGD_00087"
     CDS             complement(95633..96247)
                     /locus_tag="HCBLIGGD_00087"
                     /inference="ab initio prediction:Prodigal:002006"
                     /codon_start=1
                     /transl_table=11
                     /product="hypothetical protein"
                     /protein_id="X:HCBLIGGD_00087"
                     /translation="MSHITLKNTALQKNILHGLEKPKELERVKSFIKNIFSESGYNKS
                     PYTTFNLDPWSTWFYVTDSEQKILSAMRIVEKKPNNFLPVEMGVIYGSNPQQRYVVLE
                     ENVADWNNVAFLRTVMGGKAATINFKMVVNYCLQKNFSKIYGMYHQKLASIERIYLSA
                     GAELSKRFSKPVFFPEDYFNQELVLLNIIEIDKTSLQKISVNLV"
     gene            96800..96988
                     /locus_tag="HCBLIGGD_00088"
     CDS             96800..96988
                     /locus_tag="HCBLIGGD_00088"
                     /inference="ab initio prediction:Prodigal:002006"
                     /codon_start=1
                     /transl_table=11
                     /product="hypothetical protein"
                     /protein_id="X:HCBLIGGD_00088"
                     /translation="MQKRGKKNPKTKYLYIYPIKAGFPSPAEEYLETVLDITSLVIQN
                     PTFNYKRIENNTIMGLLL"
     gene            97161..97283
                     /locus_tag="HCBLIGGD_00089"
     CDS             97161..97283
                     /locus_tag="HCBLIGGD_00089"
                     /inference="ab initio prediction:Prodigal:002006"
                     /codon_start=1
                     /transl_table=11
                     /product="hypothetical protein"
                     /protein_id="X:HCBLIGGD_00089"
                     /translation="MDDYTNLSPIEALVPVSDELAGTYVQFLRLIRRNVYKTFI"
     gene            complement(98331..99629)
                     /locus_tag="HCBLIGGD_00090"
     CDS             complement(98331..99629)
                     /locus_tag="HCBLIGGD_00090"
                     /inference="ab initio prediction:Prodigal:002006"
                     /codon_start=1
                     /transl_table=11
                     /product="hypothetical protein"
                     /protein_id="X:HCBLIGGD_00090"
                     /translation="MHVSNDQQHPITFDTTRELQRKLYLAAKRSRNRRFHALYDRIHR
                     FDILWRAWEEVKENGGSGGIDNITFEQIEQDGVETFLRTIEEDLKRRKYRPSPVRRVM
                     IPKPDGSQRPLGIPTIRDRVVQQACKIVIEPIFEANFLNSSFGFRPKRSAVQATIEVE
                     ASLVRNWWVIDADIQKYFDTIDHELLMKLVRKRVSDRRVLKMIRQWLMAGVVENGKFQ
                     PTKIGSPQGGVISPLLANIYLHVFDMYWQNKYQHLGRLIRYADDFVIICRYRSDAERA
                     LKSVSNIMERLKLNLHPAKTKLVQMEKEGFDFLGFYFRKSHSEKTGKLVPYFWPSKKA
                     MKSIRSKIRNLTTRRWYRLSLEEIVKNLNPVIRGWRNYFRAGNSTRKFQELDSYVLYR
                     LFHFARKRGGNRGYLRIPDFQEMYLQCGIEHFYLPGGLTR"
     gene            100619..100963
                     /locus_tag="HCBLIGGD_00091"
     CDS             100619..100963
                     /locus_tag="HCBLIGGD_00091"
                     /inference="ab initio prediction:Prodigal:002006"
                     /codon_start=1
                     /transl_table=11
                     /product="hypothetical protein"
                     /protein_id="X:HCBLIGGD_00091"
                     /translation="MVLDGIFGNATASKVLLHVFHYSEVHASAIAKDYDTAVTPIRLQ
                     LERFEKTGILVAKQIGRSRVFTFNPKSPFVKPLKEILSIIYQSLSIEEKEKLFSTRRR
                     PREKGKPVYGRA"
     gene            100950..101492
                     /locus_tag="HCBLIGGD_00092"
     CDS             100950..101492
                     /locus_tag="HCBLIGGD_00092"
                     /inference="ab initio prediction:Prodigal:002006"
                     /codon_start=1
                     /transl_table=11
                     /product="hypothetical protein"
                     /protein_id="X:HCBLIGGD_00092"
                     /translation="MDEPDWKSVNEEELWKYVGWHLAEKGIQSVLVGGAVVSIYSKGA
                     YRSGDIDLVEPIVSRSKEIALVMENIGFRKTRRHYVHPKCKHLYIEFLSGPVSIGEDF
                     KIVPDEKKFKGKILKIFSPTDCIKDRLASYIHFKARECLDQALLVAKNQRFDLRQIKE
                     WCFREGEIGKSAFEEFQALL"
     gene            101662..101976
                     /locus_tag="HCBLIGGD_00093"
     CDS             101662..101976
                     /locus_tag="HCBLIGGD_00093"
                     /inference="ab initio prediction:Prodigal:002006"
                     /codon_start=1
                     /transl_table=11
                     /product="hypothetical protein"
                     /protein_id="X:HCBLIGGD_00093"
                     /translation="MDNLYNAIIVASFSILASIITASLSYYFTKRNQNLSNERRIKEE
                     FYRRFAKSLSDLAFDNKDREALKAFSENMNIILLIGSPSVIKALMNFHSHLQNKTQEK
                     SE"
     gene            102410..103699
                     /locus_tag="HCBLIGGD_00094"
     CDS             102410..103699
                     /locus_tag="HCBLIGGD_00094"
                     /inference="ab initio prediction:Prodigal:002006"
                     /codon_start=1
                     /transl_table=11
                     /product="hypothetical protein"
                     /protein_id="X:HCBLIGGD_00094"
                     /translation="MTDEQNNNAEKSESENNESKIAKQTLEDLETKIAEQIKKVAIID
                     SNTEDLSGAILNLNNVFATEKAKMTEALNANVQEFQKQLKNIKDLSTNGEEIFQKIHG
                     LHEEIGKYYNSIFGYVSVERRYLTGAEENEISINGEKEYFNGKELKEAKFKDGSIKKF
                     FTVEKTNPGVLDQLKSRENEFQTFIKTVAEKHESLSTQNQSQFTALVERNNLRYEDLL
                     NKISSLYQDAIGVGLAGAYNKAKASHRFSLNLWSVILVLSVLGMLAVPVAMEIWVYTE
                     QLVKIESLVGIIKRVFSYLPFISPMVFLSYIATKNMNGYRRMFEEYLYKESTSLTYEA
                     LKREISTFENDKLSSEFATQLLRQNLQAAEDNPSKYLDKIDGDVPTDILKSIMHGRKI
                     NISIGGLFGTKVKMESIDKEVLPNTSLEKSKDDKKSE"
     gene            103871..104668
                     /locus_tag="HCBLIGGD_00095"
     CDS             103871..104668
                     /locus_tag="HCBLIGGD_00095"
                     /inference="ab initio prediction:Prodigal:002006"
                     /codon_start=1
                     /transl_table=11
                     /product="hypothetical protein"
                     /protein_id="X:HCBLIGGD_00095"
                     /translation="MSQDKLRIFKPGQIEMLSKILGDTNFGLTGAEISRFLAQSNIRD
                     TDPGMTKWKRLYNALVTAHNERKSGNHILSFISKALEPARFAGDLYYYHSIINEVNII
                     LSFHGLEFRDDGKFYNIDKTNTLTEAERRASNLKSGIKERNLHPELINYCRKELLSDN
                     YFHATFEATKGVADLIRKKSGINKDGSELVDKVFCGNEPILKINNYTSETEKSEQKGF
                     ANLLKGMFGTFRNPLAHEPKMSWNMSRDDALDLFTLASYILRRIDRT"
     gene            104970..105206
                     /gene="mazE"
                     /locus_tag="HCBLIGGD_00096"
     CDS             104970..105206
                     /gene="mazE"
                     /locus_tag="HCBLIGGD_00096"
                     /inference="ab initio prediction:Prodigal:002006"
                     /inference="similar to AA sequence:UniProtKB:P0AE72"
                     /codon_start=1
                     /transl_table=11
                     /product="Antitoxin MazE"
                     /protein_id="X:HCBLIGGD_00096"
                     /db_xref="COG:COG2336"
                     /translation="MESIIQKWGNSLGIRIPKAMATELELNDGSHVELQYEGDKIVIY
                     PMKKASLEDKLSKITKQNLHSEISTGNSIGNEAW"
     gene            105200..105541
                     /gene="mazF"
                     /locus_tag="HCBLIGGD_00097"
     CDS             105200..105541
                     /gene="mazF"
                     /locus_tag="HCBLIGGD_00097"
                     /EC_number="3.1.27.-"
                     /inference="ab initio prediction:Prodigal:002006"
                     /inference="similar to AA sequence:UniProtKB:P0AE70"
                     /codon_start=1
                     /transl_table=11
                     /product="Endoribonuclease toxin MazF"
                     /protein_id="X:HCBLIGGD_00097"
                     /db_xref="COG:COG2337"
                     /translation="MVKNRNYTPEKGDIVWLNFTPQAGHEQKGRRPALVLSPKEYNSK
                     TGLAIFCPITSKIKGYPFEVLIKSKKIDGVILSDQVKNLDWTIREAEFIESINKVSLK
                     EVLDNIKLLIF"
     gene            complement(105735..105980)
                     /locus_tag="HCBLIGGD_00098"
     CDS             complement(105735..105980)
                     /locus_tag="HCBLIGGD_00098"
                     /inference="ab initio prediction:Prodigal:002006"
                     /codon_start=1
                     /transl_table=11
                     /product="hypothetical protein"
                     /protein_id="X:HCBLIGGD_00098"
                     /translation="MKRFLYILFLFNCSTFGSVSTQTNLNPSHDTGCSEFKGPSWFLC
                     LEKLHATWQKIESSQATVTILSKEREVFTSKKKNLLV"
     gene            complement(105977..106255)
                     /locus_tag="HCBLIGGD_00099"
     CDS             complement(105977..106255)
                     /locus_tag="HCBLIGGD_00099"
                     /inference="ab initio prediction:Prodigal:002006"
                     /codon_start=1
                     /transl_table=11
                     /product="hypothetical protein"
                     /protein_id="X:HCBLIGGD_00099"
                     /translation="MKNYLIRFKNFLTKHKSFLISRILVFVLLLSFFKINNLEIHLSH
                     NEEHFEKVSPADYSKDRSKLVCYASFTPKEIQNTCDFLDSKKKEIKKK"
     gene            106562..106696
                     /locus_tag="HCBLIGGD_00100"
     CDS             106562..106696
                     /locus_tag="HCBLIGGD_00100"
                     /inference="ab initio prediction:Prodigal:002006"
                     /codon_start=1
                     /transl_table=11
                     /product="hypothetical protein"
                     /protein_id="X:HCBLIGGD_00100"
                     /translation="MILMDGQDIMYILDGKIDLPDLLYRKRRHAAETGNIYLKVTEII
                     "
     gene            106924..107169
                     /locus_tag="HCBLIGGD_00101"
     CDS             106924..107169
                     /locus_tag="HCBLIGGD_00101"
                     /inference="ab initio prediction:Prodigal:002006"
                     /codon_start=1
                     /transl_table=11
                     /product="hypothetical protein"
                     /protein_id="X:HCBLIGGD_00101"
                     /translation="MNQTVNISFEKALLKEIDKIAKREHRSRSELIREAARAYIEKKT
                     KWQAIFDFTSKVIDRSVISEKDVFNEIKSVRNKRNAS"
     gene            107169..107573
                     /locus_tag="HCBLIGGD_00102"
     CDS             107169..107573
                     /locus_tag="HCBLIGGD_00102"
                     /inference="ab initio prediction:Prodigal:002006"
                     /codon_start=1
                     /transl_table=11
                     /product="hypothetical protein"
                     /protein_id="X:HCBLIGGD_00102"
                     /translation="MLKVLLDTNIYISAILFKGKPRLVFQDLIDEIFTGYISKEILDE
                     IESTLSKPKFKLDDNFIQVVLSEIRDITILVKNKPIQNYLELRDRNDYHILESAFVAN
                     VNYLITGDKDLLTLQKIKNFSIITPDEYLHLK"
     gene            complement(108145..108498)
                     /locus_tag="HCBLIGGD_00103"
     CDS             complement(108145..108498)
                     /locus_tag="HCBLIGGD_00103"
                     /inference="ab initio prediction:Prodigal:002006"
                     /inference="similar to AA sequence:ISfinder:ISGme3"
                     /codon_start=1
                     /transl_table=11
                     /product="IS5 family transposase ISGme3"
                     /protein_id="X:HCBLIGGD_00103"
                     /db_xref="COG:COG3039"
                     /translation="MGCVKRDIERKVENPNIRLKSLLEISERILTQSKNSKNKIYSIH
                     SPEVECISKGKSYKRYEFGCKVSLVTTSKSNWVVGVQALHDNPYDGHTLKDAINQMEK
                     IVGLRPKEVYVLNHS"
     gene            108572..108793
                     /locus_tag="HCBLIGGD_00104"
     CDS             108572..108793
                     /locus_tag="HCBLIGGD_00104"
                     /inference="ab initio prediction:Prodigal:002006"
                     /codon_start=1
                     /transl_table=11
                     /product="hypothetical protein"
                     /protein_id="X:HCBLIGGD_00104"
                     /translation="MNANLPFRLQRISKLNLTLQKDQAARFCLPSFLTEETGGAGSYN
                     FVLIEYFLLMLLLLKLVAFCDTVLHPLEK"
     gene            complement(109120..109368)
                     /locus_tag="HCBLIGGD_00105"
     CDS             complement(109120..109368)
                     /locus_tag="HCBLIGGD_00105"
                     /inference="ab initio prediction:Prodigal:002006"
                     /inference="similar to AA sequence:ISfinder:ISGme3"
                     /codon_start=1
                     /transl_table=11
                     /product="IS5 family transposase ISGme3"
                     /protein_id="X:HCBLIGGD_00105"
                     /db_xref="COG:COG3039"
                     /translation="MKPEENSKQKNQGELFRNRLDQILDHRHPLYQIAKKIDWEKFEK
                     EFGKYYTEKTGRPGLRIRLLVGLHYLKHAYNVSDEKVI"
     gene            complement(109652..114691)
                     /locus_tag="HCBLIGGD_00106"
     CDS             complement(109652..114691)
                     /locus_tag="HCBLIGGD_00106"
                     /inference="ab initio prediction:Prodigal:002006"
                     /codon_start=1
                     /transl_table=11
                     /product="hypothetical protein"
                     /protein_id="X:HCBLIGGD_00106"
                     /translation="MKDLNIKIVFLTGNPGIGKTTIISELYNSRENLIHLRYYTFKPF
                     SPENDLVPADSGKTCDALSLWGDLLIQLRSYFKGKLAIFSVPIRNDFIESVDELRNEV
                     IRLSIELSKILGKRIVICVDGIDHAARSGQSVGRNYLSTLIPPEQIPEEIIFIISGQS
                     PVAYDQYPSWLSNSHDKVKRIDVPNITKNEISQLVDPKFAGNENWIANEIYQITNGNT
                     LSVLYAIETIKRNKSASEAIVELNNNRLRDGLSSYYEAIWKNTIEKLKKQQPSLPYFL
                     ASIFSLTSSQLNLSHIQILIHEPNNSIYDWQEMLNGLSPLIINQDDHYRVLHNDVKVF
                     FTKLVSESRKDIFSETAYRLLKLYKKDETFQRQRHIDLVRLIKKSGKKNIILEILTPK
                     YIMEAYVARTPKANLEESLQFGLLQAIESNNLENVHAVACCIKTFNQLINSLNSTNEY
                     WNFIDFQQPLLNELRVLNKDNWNIEILSNLLEEIYQLTIEGNSDRAKQIVLSWFRNLK
                     FSGLLKILPTNELYTKDPIYRETKDIISPAFENFLSMIGKIEVRLKDNLFVIDSFEND
                     NLIKAKINSGFFEELTKITQVFEFKYTIRHHYNAFFHNDIDNLLFNLFSTLDWKRIHI
                     FLIYIKSSQISDHHKSLAYLCAKLLNRPKLINKWGLGSKETLFNNLSQYSRNTDSYYS
                     KYAIYCAIAFLLPYIDPGKDNVELRSFMIECISKEDYLDEKTKIAANILFDITITLSR
                     WSREIFDEKKKSNFLFLDQASLNSILDKLLHFQAKNSNAMIASDLAIILLLKLISFCV
                     KLTSEDYVKILNDNFSSHYSEKKSYDSFFILIWYWFLESHNIEKCNNLLEHLIGESGK
                     IWKYSLEEKNEILKILSTISEPQSLYKIKEACMRFQWHKVGFSGHKEYTLFSVHSWLE
                     NLLKCDPTSWKEDGLRLYYLSEKIEKIADNRAAWDIPELLLSNGLRTTPNDFLFVYEL
                     TKSSQRDNDTLIVSAISNYINEEKSLGLEKLKLIWLFCCGYISYRLHEGRKIIHELKI
                     AILRNIDPEGKDALCDFISKTNPIEFRIEELDSIEKVQAVSQYEIEEKTLEQDLIRFL
                     NSSERIPRRLLGILERWKIYDSKQIEINLELIIQMVLNFKDLSNWRYTGNSRIFEILI
                     PFLKEDTYWKILRKIYEDFYESSEYSYYGSLGDSLDEFCLYSSNQNKEKLKSGLQRTL
                     QVHNEWLNGFSSEIDVHDLKKDLIISEIQDQSWLESFLTILLEKLDSGSAFKVESSIR
                     AIMNILLEFSDSLEFLNRKWSHFSVDQKEFLLIIFEAIVILKPESFSILEPILKKEIL
                     SDRLALKLNSYLVYLSSNRIRSIDIPKVTFNPLKELLNFKESSDYHNLIEYQPKDGFI
                     RGRFQLIDSRVRFLEILSGKELLPRISQEMEVLDKKKPNLLCSEKVYSPYRRDIKILS
                     RSEDDRFLRILEHESANGVLEKIPPLILAQGSLSGDDPFNLFLSYRPYENLELWNFEN
                     LDDIKSIQNKAFEILKINSDENNFTLSGEFHFHTKKNNYTFIYGTHFKNSPILAYNKY
                     HPMQFNGRFSFSVEGGPIANPHLFSTIRYVGISRLRDGRNWQLPSPEFMRVFHLKYSQ
                     EDPRILLSNGEKAVWLEKYIGKFNHSSEANHDISHMQRWVIKKKTLMSVLNDNEKLSI
                     NEIFYFESRNE"
     gene            114855..115157
                     /locus_tag="HCBLIGGD_00107"
     CDS             114855..115157
                     /locus_tag="HCBLIGGD_00107"
                     /inference="ab initio prediction:Prodigal:002006"
                     /inference="similar to AA sequence:ISfinder:ISLin2"
                     /codon_start=1
                     /transl_table=11
                     /product="IS3 family transposase ISLin2"
                     /protein_id="X:HCBLIGGD_00107"
                     /translation="MNKKGKYSPEFKEQAVKRTLSGSFTIKEVAEESLGISYFVLRQW
                     RTENLKKSEQQSPPTDKQLKESEELKKLRKENLKLKEEVTILKKFAAMLSREQNPD"
     gene            115157..115348
                     /locus_tag="HCBLIGGD_00108"
     CDS             115157..115348
                     /locus_tag="HCBLIGGD_00108"
                     /inference="ab initio prediction:Prodigal:002006"
                     /inference="similar to AA sequence:ISfinder:ISLin2"
                     /codon_start=1
                     /transl_table=11
                     /product="IS3 family transposase ISLin2"
                     /protein_id="X:HCBLIGGD_00108"
                     /translation="MFMETHRFEYSIQSMANVLEVSRSGYYQFLKRSKNELEKYNPEL
                     VEFIRETWLTSRKNYFLII"
     gene            complement(115451..116362)
                     /gene="rpnD_1"
                     /locus_tag="HCBLIGGD_00109"
     CDS             complement(115451..116362)
                     /gene="rpnD_1"
                     /locus_tag="HCBLIGGD_00109"
                     /EC_number="3.1.21.-"
                     /inference="ab initio prediction:Prodigal:002006"
                     /inference="similar to AA sequence:UniProtKB:B7NGZ6"
                     /codon_start=1
                     /transl_table=11
                     /product="Recombination-promoting nuclease RpnD"
                     /protein_id="X:HCBLIGGD_00109"
                     /translation="MSDMTNPHDRLIRETLQNKEDAISFFKNSLPEKVIELLDLNGLE
                     LTQSSFISENLKEEQTDLLFQIPLKSGKKANIYLLFEHKSYLDDSIFSQLLGYISAIY
                     KSQYRVDKKYSVVIPFVFYHGERTWTLGNSFQNRFVLSKNEEVFKKYIPDFELELFDL
                     SKVDLSRLESITLRVILGVVQKIWEGDTSFLSHLGEIFELLTGLKNESKRVEIFQKLF
                     LYIFNVRELEPTEITSLLSHSKISRDYEDLAMTTAEKLIQKGEMKGKVETKIDIARNM
                     LLDGASLEYVLKITGLTEQELKDYGVA"
     gene            complement(116871..117752)
                     /locus_tag="HCBLIGGD_00110"
     CDS             complement(116871..117752)
                     /locus_tag="HCBLIGGD_00110"
                     /inference="ab initio prediction:Prodigal:002006"
                     /codon_start=1
                     /transl_table=11
                     /product="hypothetical protein"
                     /protein_id="X:HCBLIGGD_00110"
                     /translation="MSKNFFPLTNDLMFKILFVKEPDLLISILNSVLFPDGEHTIRNI
                     KILNPELVGSSPNDKRSYLDIRAQDEDGKIFHVEIQVAHQSSFIKRSLYYLSGLIRDQ
                     LNRGSMYSDLKPVYQINIVDFDLIPSENFHSKFKFREESNPDIILTDDVEIHFLELCK
                     FVKRDVRELRNNLEIWLYVLKHTSELEEEEMRILVDKTPDLSKAFTILEQYSNDPQKR
                     NELEAKLKSDRDYAYDLAARFEAGELQGIEKGIEKGAEKEKLKFARKMFQKGMDVNTI
                     LEITGLSKKDLKDHGML"
     gene            complement(120013..120255)
                     /locus_tag="HCBLIGGD_00111"
     CDS             complement(120013..120255)
                     /locus_tag="HCBLIGGD_00111"
                     /inference="ab initio prediction:Prodigal:002006"
                     /codon_start=1
                     /transl_table=11
                     /product="hypothetical protein"
                     /protein_id="X:HCBLIGGD_00111"
                     /translation="MIVSKKLEIKVRELEEKGYSFIYIEDYVKGFYKGYFESKIKIAR
                     KMLLNGTSLEFVLMVTGFTEQELKDYGVRLDICSKG"
     gene            complement(120252..121166)
                     /gene="rpnD_2"
                     /locus_tag="HCBLIGGD_00112"
     CDS             complement(120252..121166)
                     /gene="rpnD_2"
                     /locus_tag="HCBLIGGD_00112"
                     /EC_number="3.1.21.-"
                     /inference="ab initio prediction:Prodigal:002006"
                     /inference="similar to AA sequence:UniProtKB:B7NGZ6"
                     /codon_start=1
                     /transl_table=11
                     /product="Recombination-promoting nuclease RpnD"
                     /protein_id="X:HCBLIGGD_00112"
                     /translation="MSDMTNPHDRLIRETLQNKEDAISFFKNSLPENVIELLDLNRLE
                     LTQSSFISENLKEEQTDLLFHIPLKSGKKANVYLLFEHKSYLDDSIFSQLLGYISAIY
                     KSQYRVDKKYSVVIPFVFYHGERTWTLGNSFQNRFILSKNEEEVFKKYIPDFELELFD
                     LSKVDLSRLESITLRVILGVVQKIWEGDTSFLSHLGEVFELLTGLKNESKRVEIFQKL
                     FLYIFNVRELEPTEITSLLSHSKINRDYEDLAMTTAEKLIQKGEMKGEMKGLIKTARN
                     MLLDGASLEYVLKITGLTEQELKDHGLL"
     gene            complement(122358..123806)
                     /locus_tag="HCBLIGGD_00113"
     CDS             complement(122358..123806)
                     /locus_tag="HCBLIGGD_00113"
                     /inference="ab initio prediction:Prodigal:002006"
                     /codon_start=1
                     /transl_table=11
                     /product="hypothetical protein"
                     /protein_id="X:HCBLIGGD_00113"
                     /translation="MNDNQRVFRVPKDRNFTIVKNHFIDDPRLSMKATAILLLALRYP
                     DNWRMSVKTMSKFKSDKDSSIASGFKELVTFGYAEFRKGKDPVTGRFNSGWYFFEESQ
                     KPEVQYKIKTTQNKRIENQSELFLKEVKESNRKENKVLDLEQRERPQLENQVVVNSTL
                     PSTKEQKPSIQIFSSQIQNTTREYDQPSQARIEEQKELLEELEIKFKREKNQALDSPQ
                     AETPLLDFPLLENPILENRPLSNTIDQGLSKQVLFKQILNTSREYGPPAKTHIEEQKQ
                     NLYKPKPLSHFHFPESWLIKLQEYYFKEHGSEMGQPDSELKALNKLYELSNGDWNVIE
                     SKIEVLIQLRKQDSQFWYEQSLSPESITKFWSRLFVRKVKPTDKNRMRNEHQNKSIGT
                     EPKYNESSKLTPDKPIEIKDLDPYKCFLGWGKTKLLKSQLEYYEQNSDPLKYEGTKKI
                     LYEKFVNEVYPGLVSDSEVKKTSIENRKGSAA"
     gene            125349..125588
                     /locus_tag="HCBLIGGD_00114"
     CDS             125349..125588
                     /locus_tag="HCBLIGGD_00114"
                     /inference="ab initio prediction:Prodigal:002006"
                     /codon_start=1
                     /transl_table=11
                     /product="hypothetical protein"
                     /protein_id="X:HCBLIGGD_00114"
                     /translation="MDHSSVKKTTIRAIGNSAGATIPKALLEKYNFHEGDTVFLLETE
                     SGILLSPYDPDFEEAMDIYQKGSKKYRNALRELAK"
     gene            125585..125980
                     /locus_tag="HCBLIGGD_00115"
     CDS             125585..125980
                     /locus_tag="HCBLIGGD_00115"
                     /inference="ab initio prediction:Prodigal:002006"
                     /codon_start=1
                     /transl_table=11
                     /product="hypothetical protein"
                     /protein_id="X:HCBLIGGD_00115"
                     /translation="MKKEPKWLNQKIVLTIHLDQLKQHGGSQGIRDQGLLESALDRPK
                     NKWSYRPSSNIFDLAASLCIGIAKNHPFIDGNKRVAFMATYVFLGINGYIIEVSEEEV
                     VSIMLKVASGNINETNLSIWLKDSSNRNS"
     gene            126472..126648
                     /locus_tag="HCBLIGGD_00116"
     CDS             126472..126648
                     /locus_tag="HCBLIGGD_00116"
                     /inference="ab initio prediction:Prodigal:002006"
                     /codon_start=1
                     /transl_table=11
                     /product="hypothetical protein"
                     /protein_id="X:HCBLIGGD_00116"
                     /translation="MKLKDSVHLVEMQKRLKLISKLDSYGVLDSIEKLPEAPSSDQKK
                     IIREFFIFLASKFV"
ORIGIN      
        1 ttttttgata atgcaaatac gttctcagtg ataagaggtg aaacaacact caaagaatcg
       61 ataaggaacg tctatgacgt tgacatactt ccatcttcga tggaattaga agattttcag
      121 tatcatgtag ggaaagacat tgcacttgtc acaaagctaa atactgttat ttcaaaatca
      181 aattacgatt tcgtcataat cgacacccct ggatcaggct cgtatgaact tctttctgcc
      241 ctccttgctg ccaatgctgt aattatccca gtaaatcctt caaagtgggc aattcgaacc
      301 gtaaaaaaaa tctttaaaaa aatcaatgag gctttgaatt ttccaggaac cagaataact
      361 tccgtatata tactaccgac aatttggaat aactcaggcc gaagtgaaca aatattagaa
      421 caactacaac aaataccaaa tttattatac caactacaaa caaaagaaac cggatacgaa
      481 ttagttcctg ccccggcttt actgcctcca attcctcaat caatgacaat tcgcgataga
      541 actgaatttg gggaaccctt aaaagaagga acagaaggtt ggaatgctta cgattcctta
      601 gcagaggtct taatccagaa atcaggtcta tcaattcgtt cagtcaaatg aactattttt
      661 ctgtttagtg gtttataaag taggttttta atggcttcta aatctaaaaa aattttccaa
      721 gtcggggatg ctttcggaaa caataccgat aaaacttcta ctaacttgca caataattcg
      781 caaagtaatg tattattacg cgaactgatg aataatgaaa aacatgaatc taatcaagta
      841 atacaaaata ttccagtcag gaaaattatt agcaaagaga atcctagaaa aaatttcagc
      901 agcgaatctc ttcaagaatt agccgagagc attaaaaaat acggattaat tcaacctatt
      961 tcagttagaa aagttgggag cgaatatcac ctcattgcgg gagaaagaag gcttcgtgct
     1021 acaaagttga acggcgaaga attcatttca tccattgtta aaaatgtcca ccaagtagat
     1081 ccagatttaa ttcccgaata caaattgatt gaaaatattc accgagagga tctcgcagac
     1141 atagaaattg cccttagctt aactgttatt aaatctagat ataaactttc agcttctcag
     1201 cttgcagaaa aatttaacaa atcaatttct tgggtaaaac aaaaactgat gcatgcttcg
     1261 gctattaacg atttagttga agctggaaaa atcaaaaatc ctgatttaat aagcaaagtc
     1321 ccaacttcaa ttctaatgga agttttacct acaataaaag ccaatcataa agaagcatta
     1381 gattggttac ttactaaagt aaaaaatgac tctttgccga ctcaagctga agctaggaaa
     1441 tatgctaaat ccttttcact atccaacagc agtttaaata aaactaaatc ttcagccaac
     1501 ctcaaaactc ttcaagatca gataaacgat attgatagaa aaattgatga attaaaaaag
     1561 aaaaaaaaga aactcaaaga tcaaatggat ttactgacat gattttttta atttcttaac
     1621 aaaaaaagag tacccaaaac agcccgttgt tttaaaatac cagaacaatc ttatccaaga
     1681 tttgtcgtaa tgggcccaag gggaggtgag agtccccaag ggcatccttc cctaaagttc
     1741 caataattta gttatgtccc attttttgct tgacaggcat atagtacctg tatctagtcc
     1801 aaaatatctt agaagacata actaagataa ggccactctc acattcggcc aaaaacgaca
     1861 aatcgaggac ctacgcaaag gctccatgcc taacccttag ttccccgtat ttctaatata
     1921 gagtagggta aaaaaataac ttttaccgtg cgtcacccga agtatgtccg catggtaaaa
     1981 acaagggata ctaaaatgac cgaggtcgta cattacgctt tggtgatagc ccacgctatc
     2041 gaatcattac cactttcaag gactaaaaga caactactgt ctaaaatcac tgacttagac
     2101 attgcaggaa gaaacaaagg attcggtgga tgtattgcaa aaaacaaaac actaggcgaa
     2161 gaagtagggt tagcagaaac gactgtttct aaatatattc gtgaaatgaa acgtgaagga
     2221 tatataaact ctggagaatt tcacggacat tatagaatac taaactctag tctacatgat
     2281 gcggttgtaa aagaacgata tgaatataac ctacaaaaac agataactaa atatactagt
     2341 ctgtctagta caaatatcct agagagccca aatcaaagtg ccgggtctgc tccgtacgaa
     2401 cgtacggggg atagtcttaa taaccaaagt acaaaccaaa caaataacaa aaagaatata
     2461 gaaagttttt ctttttctga aattagttgg tcaaatatct ctgaacattc taaaaacctc
     2521 atattgaaag aatgggggga atacgaccac aacccggaaa aggaaagtgc aaaaatcaag
     2581 tcctggaaaa agttagtacc ggaagatccg gaagttattt tagaaacgct aaggaaatta
     2641 attcagatcc gtaaatcgga aaagtataaa gaggaccgat tttggggaac gattcctgta
     2701 aacatagctt ccacttactc ttacaaggac attataaaaa acacatacaa tttacttaca
     2761 caagtaggaa gtaaaaccct ttcaatcgag gaaaataaag aagaaataag aaacggaagt
     2821 ggaataaaca atcagaccaa aaatgaaaac gaaccaacct gggaaggatt cttggtttgg
     2881 gctgggaaac gactttctaa atcgagcatt caaagtctta aacagttaag agttcaattc
     2941 gaaaatgagg aattgagtat agtagggggt atagacgatt ttctcaaaat aataatcact
     3001 aagtatttta aagaagaaac aaaactcaaa acagaaataa aatttgtaaa agaagcgaaa
     3061 gagaaagaaa aaagtcttaa taactcaatt aagaaaacgg atcagaagag taacgaggaa
     3121 aatcaaacac acataaccga actgaatgaa gaaatatcca taccggttga tcaatcagat
     3181 ttcaaacatt tccgagacta tatgtcggta gataaagtaa ttaatgagtt catgacttac
     3241 tcttcgataa aactagatcg accagaccta gaaatcattc gtaaactaag aatccgttat
     3301 gacttagaga aaatagtaat ctttgattcc ccaccagaga ggttaaaaaa tcacatacgt
     3361 gaatacttct atagccatcc ccaaagggta attgcactac aatttgagga aaacaaattc
     3421 tatgtagcgg cgtagttata tagaattttc ttagaaactg ttagtatata catctattac
     3481 aggtaaaact ttaagaaagg atgaatctgt aggcttaagg ttaaaaagtt gtatataaga
     3541 atgcgtatca taaggatttg ttttggcgta gtatgaatcg gaaccataag gaatttcttt
     3601 agaatctaaa tgccattctt cacagataga gttccaaatt ttttttatgt ccatggtagg
     3661 gcgtttggaa tatgctgata actcaatatt caattaaaag aattgcgtta cgtatgtttt
     3721 gcaaatatat gcaaagctat attattttct cttccacaaa agaaaagtga attaaagatt
     3781 aagagaagaa actaaggtaa agatcaaaat aacaaaatgt gaaaagataa attttagaga
     3841 aaattttatg tatataacta ttgttttttc ttttgtataa ggaaataaaa agcaaaaatg
     3901 tttaaaagag aaacaagggt tatggccgaa atgatgatta catatattat ttctcttcta
     3961 gaggaagaag ctaattcttg acggtaataa tcagattctt tgttgtttgc aagtgaatgt
     4021 atctctaatt tcagttcttg gatagaatca tatgtttctt tgactaaaat aaacatagca
     4081 tagtttttgt catgaatatg agaaaaagga gacgaaacat tttttttaaa agagatgcta
     4141 ctgagaagtt cgatttcttt ttttaagtcc tgattaaaag gccatttcag agaagctttt
     4201 tttaaaagtt caatcgcttg atagaaaact tttctgggtt ttgaagaatc aattaaaacc
     4261 atacagaaaa ctaaattgaa tttgcgaaat gaatggcggt tagacgtttt ttctgtcaaa
     4321 aacaagcgtt actgaagccg gcctactgat ctctataaaa ttgagtaccg ttaatattat
     4381 cacaaaacac tgattctatg caaaatatta ggtactttat tgtatagtca tgagtataag
     4441 atttgttctg caaaccgtct ataattttaa aattgtgatt gcaatattgt aagatgatca
     4501 caaatttcgt ttttgttaca aatgcggaac tatctaaact aatcgacgtt actcgtttct
     4561 acgaaatagg gcaccattca ttttgagtcc atctgttttg aagcgaattt tggacacccg
     4621 gttatatagt tctgagtgga agccgttttg tgacagtttt tacctaaaat gacaatgtta
     4681 gatactacca aacgatataa agcgtgtttg tcgatagcgg tccttttttt gggaactgtg
     4741 atttttacgt ttttgtttgg ttttaaattg ggttcggaga atgaaaagtt tggatttgtt
     4801 ttagaatggt cttttgagtt agaacaaata ttagaatcga gttcacttgg aactttagag
     4861 aagtcgaatg attcattttt agaaaatcgg gaatttggtt ttaaagacaa aaatatacga
     4921 ctaacaaatg ttttactaga ttctgttttt caaaaagata aaaatagaag tttggatcta
     4981 gtaacaaaga tcaataaaaa atcgaaagaa tctgaaaaat caaaaacggg caagtttcat
     5041 ttagaaactt ttttagtaga agtaagttct gtttttacaa atcaaccgga aattaccgaa
     5101 gacagtgtgt tggaatcaac tccggaacta aactctaccg acaacttggg aacagttggc
     5161 gctgcgtggg aagtggatgc ggaacttgct acaattcaaa atattgaaat tgatcatccc
     5221 caaaaaaatt taaacttaga tcgtgtagaa gaaattgggt tacaagttga gagtaaacta
     5281 acaatcaacc caaaaagatc cgctttggat gaactttcaa aactaaactt tttaaaaaga
     5341 aatctaatag aaaaattcaa tacggtatct tttgactttt tgaaccaaaa gtccaattac
     5401 attcaaaata ctgaaaccat aaagacaaaa agttcagatg aatcgtatat tcaagaagta
     5461 gggagttatt tgtcggataa cactcacaaa aaaaatgcgg cgaatgttgt tgtatctccc
     5521 tttaaagaac attcaataat tgtaattgat ttgtctaaaa atgattctcg gaatttagat
     5581 ccaaaattta gttctttgga aaaaataaaa attcaatcga aatcgattga aaaaaatcaa
     5641 caagatacct ttgcgccgac tttcgatttt gagttcactg atagagtgaa aagtaaaact
     5701 ttgatgagcc aacgcgagaa gtttggtttt ctaattcgtg aatctggcac tgaactggga
     5761 atgtccgatg aaactttgtc tggtttttcc ctttgggaat tgggaaatga tacttttgaa
     5821 attcgtattt tagagaatat tcatatagag agatgggctt ggaatcagat ccaagagaag
     5881 ttagaagaat ttaaaaacag tcgtttgcaa aacaacattc cttctcttgc taaagatgta
     5941 aaagaagggc tgctgttttt tcctcgaaga actcaatcta attttaaaaa ccaggatgtt
     6001 atttctgtcc attccggtta tacctggaaa gattcctatt ttctaatatt ggatcatttt
     6061 ttagaaactc ctaaaatcaa tcgtaagtgg atgcgttatt attctatcca tttaaacgga
     6121 ccgccgttcg gaatactaaa aaagagccac tcgtatgaaa aacgtttgga aggagtttga
     6181 aagatgaact ctaaccaatc ttctaaaatc caatttgaca ttgccagcta cgttatcaaa
     6241 aaccaatcaa cgattgttag atcgtgcata ttagaattca gtcattctga atctaatact
     6301 ttcaaaaatt ctaatctaat tctaatactt aaaaccttgc gggtcgcttt ggccgaaggc
     6361 gtttctgcaa gtttcaatca tttaatttta aatctgaatc tgtgggaact accacaaaaa
     6421 acaacttata cagaagaaca cgttatcata ggatcacaaa tggaaaagag agtcatcaag
     6481 ggatgggttt ttacaatggc gggattgttg agtattaacg gaaaaaaatc aaaaaaacag
     6541 actgagtcaa aagataaaag agagatgaac ttttcgagcg atacatatag cacaggttgt
     6601 tgttatggga atagaggcgt tcaaaaagag tttgagaacc atcgttttga agagctttca
     6661 aacaaagaca tatgtaaaaa agaatccgac ccttttggaa ataatatatt agaaataaaa
     6721 aatatactaa aacgtgtaat aacaaaaata agtagcggtc ttttgtcgaa agaattagcc
     6781 cggcgagggc aaccaaagca caacgctttc ctgaactcag cgtctcgctc cctgaactca
     6841 atgcatcgct tcctatgggt cgctctgcag gtcgctcgac aggggaatac tttctctttt
     6901 cccactaaca actaatgaac taatcacccg aagcgagata cagatgcaga atacagaaac
     6961 taaaggaaga ggattgaaga agatgaactt gtttttaaaa aaatcaataa cagagtcaga
     7021 gaatagagct gtggcggaga atgaaacatt caataaacag aatattcaag agacagaaaa
     7081 tcgattttct tttaaaacgc agattataag tttgataacg atccttgcgt ttcatgtttc
     7141 ttttgtattg ccgtttgcga tttttagttt tttgttttcc gccagtagct ctctggaagc
     7201 ccaaagtgtg ccggtacttg gaagcactaa acaatttgca aatgatgaac taaaacctta
     7261 cgtagacgcg gccaaggcca gctctatgga ttctgccacg tttttaaatt cggtaacgaa
     7321 tggagaacag gtaattgaag cggcctggga gacgagtgta aacgcagaga tagaagcaat
     7381 tgtaggagga gttacaaatt cggattctgt gaataacgta aacgtataca aagacgcggt
     7441 aagggctcag ttagaactac aaaaacaaca ggccaaaaac cagtggatag cagatgcaaa
     7501 cgcgtatatc caagcggaac tacaaatctt tttagctgtt ttgtctcaaa acacatccaa
     7561 caacgtaacc tcgtctaaca caaatgctgt gaatacggtt aacccaacgg tgcaagcggt
     7621 gacaacaacc cccgcttctc aagggacaaa ccccgcacaa gcggcacaaa gttattacca
     7681 aggaagccag ctctgggatt ctaagtggca ggatttactg agtaaacaaa acacctggga
     7741 acagaattct ttgaattcga tccaaaacgg gattttgcaa tggaaccagt cgattacagg
     7801 tttagaaaat gataaattag cctatttgaa tggaattgaa cagactaagg ctcaatggct
     7861 ggccaacaaa caactgatcc agaacgctca aagtcagatg agatctgcgt tacaatctac
     7921 gattacgaat atacggaatc aagagaatca attgaaaaac agcgcatcca gcgatcctag
     7981 tttagttgct gtatttggtg acatggatgg attgcttgac gatctacaag acgcattgaa
     8041 tacaaacgct tctttgggga cactggcgga aaccttggga aacttttttc aaagccagat
     8101 ttcaaatgca agtgcgaaag cggactactg gaatattgca aagtggcaag aaacgtatgc
     8161 gactcaagtt ctagagttta aaaaagaagt aggaactgct actttgagct gtagtggaag
     8221 cagttcctgc aactacttgt ctaccggatc ccatgcggtg acatacaacg cagatggaaa
     8281 tgtatatggt tgggctgcca cgaatggagg atttcagagc ggggttttag tgagtagttt
     8341 tgatccatat acgactgcaa atccgatgta tcagtggtat caacaaatga ttgaccaaca
     8401 gatacagagt tgtagcggaa atcagatgct ttgtagcagt atgtacggaa ttgatctaag
     8461 taatccatat gcttcgattc cctattcacc tacgtataca gtaaacccaa acaacagtac
     8521 aggatactac agcgaaggac attacgaggc ggtttgtcat ggtgcagatg taggaggaac
     8581 ttgtcttgga ggaagtgggc actacgcatt agatacaact tcttgtagtg gttgggcata
     8641 ttgcggatat gatagaagtt gggtaaccga ccaaagttat tctacctcgg tatcagaaag
     8701 ctttagccag gcacaaaaag accaaatagc aaaaaacaat aatatacgaa atgcagtatt
     8761 aggaagttac aatacagcgt ttggattgtc ttctcaggct gggaacgcgc ttgcgggatc
     8821 aagcgtagct cttgaaacca aagtatattt aggtgggact actttaaata gttcgaactg
     8881 gtatggatcg atgggacttg ttgaacaagt gcaggttcaa acgaaataca aatacataga
     8941 ctctgcgatg caggcaaacc aaaacttttg gaccagcatg aaaacacagt ttacaaatat
     9001 tgcatctacc tttttgtcct tggtgaatcc tttaaagaac tgggaagaaa gatcgcaaga
     9061 gtatgaagaa gaataccagg cgaaactatt agaactagaa caaacaaaac aaagtacaat
     9121 ttccaactac gacaaccaaa ttaatcagat gaaagcggcc agaggcgctt gggtaactga
     9181 agtttacggt tatcaaatag caggaattgc aggaagttct gataacgcaa atagtcaata
     9241 cagaagcgga caagagaact ggtcggatac aatttctgtt tttcaacaag cagaattgaa
     9301 ttggtatttg tctgccaagg atacgttaca acaagcggta acatctccta acggagaaac
     9361 acagtttcag acgagtgcga ttacacaagc aaaccagatc cagacacaga ttaccaattc
     9421 ggaaacaaac acaacccaac tttacaacgc agcgacagga ctgtatcaat cctatcaata
     9481 cgcggcttct ggaaacttga tgaaccaggc attgacgaac ctgcaaaacc aaacgaactg
     9541 gaaccagcaa ggagcgaacc tttcagcgag tatcgcggat tcttttggaa gaagcgagag
     9601 ttacaaaact gcggagttga atgcaagtaa tcgaatcaat gcacttgcac aaacgatcta
     9661 tggaaatggg gcgtatatag tagacaatac tgaattaaat cagattcaaa ctcaagccag
     9721 tggatacgga cagaatcaaa cgaattggca aaatgaaatt aacggaaata acggaggttt
     9781 taactttaac ggtagaaggg cgaatagtat atccacaaca ttagaatata cgaatatacg
     9841 aaatgatata tctgtggcga ccacgttaca agaagaagta gtagatgaag aaagaggtta
     9901 tttaaaaacc gcaaatgaat attttgagaa gtctgaaaaa taccaagagt tagcagagaa
     9961 agccaaaagc gaagcaaagt ttgacgaggc ggcgctatat accggatatg cggtaagaga
    10021 gaaaggaaac gcgattacct ttttgaaaaa gaaatacaat ggaattggtg aagagataac
    10081 cggggaagta gataaccgag gactgacata tacaagaaat tcttttttga gttacagaga
    10141 tacgttactg aacaaaaatt tccagaatac aacacaggta caaaaacaaa tccaagaagg
    10201 aaagaatcaa gtagcaggga tcataacgga aggagagaac tacaaccaag tccaaggaat
    10261 gattcaaaca gcacagaact tgaaccaaca aggagcagag aacaaagaga gggtggagaa
    10321 gttactcgcc caatccaagg aactagcaga gaagaatatc ggcgaaggac tactcgacgg
    10381 actacaagag atgatagcaa gcatccagag ttctttacct caagaagtca gtaacaatgg
    10441 agtgagtcaa tacatccaag cgcaagaaaa agagttagca gagaaacaag aaaaagcgaa
    10501 tgaactgctg agtcatatga actcgttagt aacaaataac aatgatttgg cggcactaca
    10561 agctctgtta caaggaagta gccaaggatt gaacttagca gcgaatagtg cagtatctaa
    10621 atacttagac gactatgcta agaaactaca aaaagacaac gaagaaagaa gttcgaatct
    10681 acagaagaca cttttagaat ctctgacgaa cggagacgac tacaaatatc tccgagacgc
    10741 aggatacgga tttagagtgg atggagacgg tatcagcgct tacagagaag tctacagtgg
    10801 ggaaatagag atcaatggaa gtgcgatgaa gagcactagt tattcacccg atttagaata
    10861 tcaatatata cgaatagaga caaagtttaa tccaggaaac ctaagcgtgg atatgttaaa
    10921 tccgaacaac acaacgttta gcgcggagat ggtgagtagt gtaaagggat atatagacaa
    10981 tctacaaaag aacgtagagg tgatgtttgc ccagtttagc gacaaaacca aagaggtaaa
    11041 agaagaatac gttcagaatg aggaaataga aagttatcaa aagaaactgt atgaagcaag
    11101 taaagacaac tacttagccg cgttccaggg tttacccgga gaatttaagg aagcttttga
    11161 aggggagatg gggagtacga aggactatca tacgagttcc agatacagct ttagcgcggg
    11221 gagttttaaa ggccaaagcg gggacatgaa aaagatcggc aaatcgatgt atgacggagc
    11281 aagcattgat gacactgtat ttgctggaag tagagagtta aaaggaagtg tgagtgttaa
    11341 agggattccg gtagaagtaa gctacggaat gcagtattta atagtcacat ctggatttga
    11401 tatatctaag atagggttta actttaattt aaagggactt ggaacgagct atgtagacaa
    11461 tcaactgagt ggagtaagtc agaagtatga gatctacaaa gaagacatct ctgcgaggat
    11521 agagaaacaa gcgaaggcga atgacgcgga gatggacaag aagggattcg tctttaacgt
    11581 gttaaacgga atgagcggag gtcaaaaagt aacccaagca gtagaaggag agatccggag
    11641 tagagtaacg ggtgcaatcg cagaagcgac gggactacca gccagttttg taggagcgct
    11701 tgtaggtggt tctaacatga aacaggcgat gaaggcgtat gagaagagtg taacaacaga
    11761 agcgatttct aaagcgactg ggatcccaag ttggtattta gatcaaaaga ttgcggagaa
    11821 agaagcgaat catgcgatgg cacaaagttt ttcctacaat ttaggaaggg cagttgcagt
    11881 tggcgcagtt cttacgaccg gaggcgtatt ggccggcgtt gcgcttgcga cgaatcctaa
    11941 attgatggat tcgtttaata aatttgcgga tcatatcggt aaacaagcgt atgagaataa
    12001 agagataata gatacagcag taactgtagc cgcgacagta gcagctccta tgactggagg
    12061 aatgagttta gtagcgttag ccggttacaa tgttgtgaaa ggagcgacag aaggcggcgt
    12121 tttaggagcg ttagccggtg tagctaacgt aggtagtgcg tatttaagta cctatacgtt
    12181 tggaatcgtg tcttacaatt tgagttattc gtatgcggat ggttttggag cgagcgtagg
    12241 tggtggctgg caagtagcaa aaggtttagg agtaggagct acgttaagct acaatgaaca
    12301 aagtggtttt ggagcgagtg taggtttcca agcgggtaca agcgcactga gttttaacgg
    12361 tggcctaagc tattcccaaa gagacggggt gtcggctaac gcaggagtag gaatcggact
    12421 tggaggtaaa aagcctacgg ggtcattgaa cttaggagtg agttacaacc gacaagacgg
    12481 tttagggacg agcgccggga tttcatctaa caacaacaag ataacgcacg gaatgggttt
    12541 aaacattaca agaagtgaat atgggggttg gggagcggat gtatccagtg acaactacgg
    12601 tccagggaac ttgagtggtg gacttgcata tacacaaaga gacggtttta ctgttagttt
    12661 gaatgtaaac ggtacgaatg cgtttaatta caattcccaa agtgggttat cgtctaacac
    12721 tgatttcatg tcccagtatg caatgaacaa tggtttggcg caaggagttg ctgaagatac
    12781 agatacatcg gaacctaact ctgctcaaca acacaacaac gctgaacaag gtgcacaagt
    12841 aattgagggt gcagggattg aagttgcggg tagaaagcca gaaagcgacg gagaaacctc
    12901 ctttgaacat ttgagtgaga acgatcagaa gaatttgaac aaagaaatcg aacatctaca
    12961 aagccaatat gacaaacttc aaggagtgga attggcagga cttggaacat cgtccttacc
    13021 tgagaaagca gcgttaacca aattaacgag aattggtaat gaagtgtcag cgtatcttga
    13081 tttcaaagaa ggaaagatta caaaagctga atttgacaaa aaggtcggag aagctaagtc
    13141 gacatacgca aataatacgc aaggagaaag ggacaagatt cctttgaata ccgcaaagga
    13201 tcctggcaaa tacacagacg tctctaagga gcacttacaa aaactaactc atttggaaga
    13261 ttccaaagga gtgattggta gaattgtgaa agatggcgac gggaacatgt atttcagaac
    13321 ggaagcacaa ggaaaggatt cgaaatcaat tccgatggaa ccgacgaaga taacggagaa
    13381 accatggaca gtgattgatt cgcacaatca ggctaaagat ccgggtgcgg tggatttgca
    13441 tgctccgtac ggaagcccga tgaccgtaat gaaatccgat gacggaaagt ttaccgtttg
    13501 gaaattagat aaaatgtcag agggtgggaa ttctcttaca ctaaggtaca aattaggtgg
    13561 cgttacacga gagatggatc ttcgtcacgc acagaatcag tttccaagtt atgtaattga
    13621 tgaattgaaa gctggcagaa agccgacttt tgacaacggg actgtcgttg gttggacagg
    13681 ggtcacgggt cagcatggaa ttggaaatga cggccaaatc aaatgggatc caacggatca
    13741 cgcgcatgca aaatttagaa attcaaatgc gacacagtgg aaagattggg gactgaaggc
    13801 gatgggatat tgagaatgga aaaaggagaa aaatatgaga acaagaaaaa taacatctat
    13861 tttaatattt ttaattttgg tgaattgtgt gaaaggaaaa gcaaaagaaa atgattcaac
    13921 agaagaagca ctggcgtatt taaggacgtt acaaccacag cacaatcaat tgactaaaga
    13981 aaaaatggat gaaattgaag caattggttt tgaaaatact gcaatcacag acgaaacatt
    14041 gaaaaatata ttagttttac gcaatgtatc tgctttgagt ttaacaaaaa caaaaattac
    14101 tgaagttggc cttgaatcta ttaaggaaaa taaaattgat catttagata tcgattcaac
    14161 tttgataacg aacaaagcga ttaaggtttt gcgtgactgg aaacatttaa aaattctaaa
    14221 tatttcatat accaacatcg atgatggagc cgtagaggat cttttgaaat tgaacgtaga
    14281 tcttcgagcg gctggcacaa aactttccga gaaggcaatc gaaagacttc gcaaaaaaat
    14341 gccagtagag actgaggatt acgagctgta gacttgcaat gcagaaagca caccaaaggt
    14401 agaaagcttg gtgtcctagt ccaaaaaccg tcgcctgtat agttgtttag gatttgcata
    14461 ctaacatttg ttaagcgcat ttttcaaagt cggcctctga atgaaagtaa atatgatgta
    14521 atcctccaag aacttttcgt ttgataactt tggaggtagt agaaggaaag gtgacttttc
    14581 ttccgcaggg agaatccttg ttaagagaga gatgcggcct ccaaagattg taatagttga
    14641 tgtattcttg tgccacgagg tgcgcatggt ttaaagagaa gataggaatg tgatttaaac
    14701 attctcttct tagagatccg aaccaacgtt ccatgattcc gttgcaccaa ggagaagcga
    14761 tcggggtatg aagagattga atccctaaat cttccaaacc ttgtagaatt tttttaccgg
    14821 agaaaagaac atcgttgtct cgaagaagga tttcaaactc ggggaaaatg gattttgctt
    14881 cttgaatttg atttaaaacc cataaccttg tagggttcaa agtaatattg aaatgaatga
    14941 ttttcctgga accaagatga atgaaagcta aagcgtaaag agtgttaccg taaatagttt
    15001 gaatgcgaca aagatccatt gcaatggtat aatttttgat ttgagagatg agatttaacc
    15061 aaacgttcca atttcctcta aaaggattat accatttaag aattctttga atgattcttt
    15121 taacggaagt caaagagaca tcgaatccca atattagaag ttcggaatga attctggaag
    15181 ctccccaatc tttgtttttc aacatgtctt gaatctgatg atatatattc cagtataacg
    15241 ggtctacctt gagtgtgaat tttgaataat tttctatatt ggtttctcag aattgtgaaa
    15301 agattcgtaa tgtgtttagg atttaccttc cagagaaagt agaggattag cttttcaaag
    15361 agaaaaatcc aaaaccaagg attgtgataa aagtgaatag aatccatctt tgttttttgg
    15421 atgttatcga atagaagttt gtaaggacaa tagaaagaga aatagattta atttcagtat
    15481 ataacgtaaa agatcgtaag ttaggaaaat gcggttgtgt aaaaaaactt gaacctcttc
    15541 ttttttcttg acaaatggtg gtgttaggcg actcttcgat tcatcgaaga gtcggtaagg
    15601 ccttcgaaac ccacctcatt tttttatttt ttcgaaatta aattaaacgt tttccgccaa
    15661 agaaatcctt cattgaacag atgaaagccg tgaccaacaa cgactaaagc tttgaagtta
    15721 cgaagcgaaa gcgatcgaag tgtaaatcct gcgacgcaac atttgtcgtt ctatgatttt
    15781 tttagaatat acgaaaagat tgaaatgttg cgttgcagat tgaagcgaag agcgcggttc
    15841 gcgcaagcga attcgcccta ttgtcctcag ttttcccccc tcctaacccc taactcccta
    15901 attcctaacc actcgaaggg gctatgcggt aagagaaaaa ggaaacgcga ttaccttttt
    15961 gaaaaagaaa tacaatggaa ttggtgaaga gataaccggg gaagtagata accgaggact
    16021 gacatataca agaaattctt ttttgagtta cagagacaca cttttaaaca agaactttca
    16081 gaacagcaca caagtacaaa aacaaatcca agaaggaaag aatcaagtag cagggatcat
    16141 aacggaagga gaaacataca accagatcca aggaatgatt caaacagcac agaatttaaa
    16201 ccaacaagga gcagagaaca aagagagggt ggagaagtta ctcgcccaat ccaaagaatt
    16261 agctgagaag aatatcggcg aaggactact cgacggacta caagagatga ttgcaagcat
    16321 ccagagttct ttacctcaag aagtaagtaa caatggagtg agtcaataca tccaagcgca
    16381 agagaaagag ttagcagaga aacaagaaaa agcgaatgaa ctgctgagtc acatgaactc
    16441 gttagtaaca aataacaacg atttggcggc actacaggct ctgttacaag gaagtagcca
    16501 aggattgaac ttagcagcga atagcgcagt atctaaatac ttagacgact atgctaagaa
    16561 actacaaaaa gacaacgaag aaagaagttc gaatctacag aagacacttt tagaatctct
    16621 gacgaacgga gacgactaca aatatctccg agacgcagga tacggattta gagtggatgg
    16681 agacggtatc agcgcttaca gagaagtcta cagtggggaa atagagatca atggaagtgc
    16741 gatgaagagc actagttatt cacccgattt agaatatcaa tatatacgaa tagagacaaa
    16801 gtttaatcca ggaaacctaa gcgtggatat gttaaatccg aacaacacaa cgtttagcgc
    16861 ggagatggtg agtagtgtaa agggatatat agacaatcta caaaagaacg tagaggtgat
    16921 gtttgcccag tttagcgaca aaaccaaaga ggtaaaagaa gaatacgttc agaatgagga
    16981 aatagaaagt tatcaaaaga aactgtatga agcaagtaaa gacaactact tagccgcgtt
    17041 ccagggttta cccggagaat ttaaggaagc ttttgaaggg gagatgggga gtacgaagga
    17101 ctatcatacg agttccagat acagctttag cgcggggagt tttaaaggcc aaagcgggga
    17161 catgaaaaag atcggcaaat cgatgtatga cggagcaagc attgatgaca ctgtatttgc
    17221 tggaagtaga gagttaaaag gaagtgtgag tgttaaaggg attccggtag aagtaagcta
    17281 cggaatgcag tatttaatag tcacatctgg atttgatata tctaagatag ggtttaactt
    17341 taatttaaag ggacttggaa cgagctatgt agacaatcaa ctgagtggag taagtcagaa
    17401 gtatgagatc tacaaagaag acatctctgc gaggatagag aaacaagcga aggcgaatga
    17461 cgcggagatg gacaagaagg gattcgtctt taacgtgtta aacggaatga gcggaggtca
    17521 aaaagtaacc caagcagtag aaggagagat ccggagtaga gtaacgggtg caatcgcaga
    17581 agcgacggga ctaccagcca gttttgtagg agcgcttgta ggtggttcta acatgaaaca
    17641 ggcgatgaag gcgtatgaga agagtgtaac aacagaagcg atttctaaag cgactgggat
    17701 cccaagttgg tatttagatc aaaagattgc ggagaaagaa gcgaatcatg cgatggcaca
    17761 aagtttttcc tacaatttag gaagggcagt tgcagttggc gcagttctta cgaccggagg
    17821 cgtattggcc ggcgttgcgc ttgcgacgaa tcctaaattg atggattcgt ttaataaatt
    17881 tgcggatcat atcggtaaac aagcgtatga gaataaagag ataatagata cagcagtaac
    17941 tgtagccgcg acagtagcag ctcctatgac tggaggaatg agtttagtag cgttagccgg
    18001 ttacaatgtt gtgaaaggag cgacagaagg cggcgtttta ggagcgttag ccggtgtagc
    18061 taacgtaggt agtgcgtatt taagtaccta tacgtttgga atcgtgtctt acaatttgag
    18121 ttattcgtat gcggatggtt ttggagcgag cgtaggtggt ggctggcaag tagcaaaagg
    18181 tttaggagta ggagctacgt taagctacaa tgaacaaagt ggttttggag cgagtgtagg
    18241 tttccaagcg ggtacaagcg cactgagttt taacggtggc ctaagttatt cccaaagaga
    18301 tggtatatcg gctaacgcag gaatcggagt tggtttagga ggtaaaaagc ctacagggtc
    18361 attgaactta ggagtgagtt acaaccgaca agacggttta gggacgagcg ccgggatttc
    18421 atctaacaac aacaagataa cgcacggaat gggtttaaac attacaagaa gtgaatatgg
    18481 cggttgggga gcagatgtat ccagtgacaa ctacggtcca ggaaacctga gtggtggact
    18541 tgcatataca caaagagacg gttttactgt tagtttgaac gtaaacggta cgaatgcgtt
    18601 taattacaat tcccaaagtg gtctttcgtc taacactgat ttcatgtccc agtatgcaat
    18661 gaacaatggt ttggcgcaag gagttgctga agatacagat acatcggacc ctaactctgc
    18721 tcaacaacac aacaacgctg aacaaggcgc acaagtaatt gagggtgcag gggtttcgac
    18781 aacgaggaga gaaggagaag gcggggacgc agtagatcaa agaatcgctc agttaaagaa
    18841 agaattgagt gaaggaatca gtttagcaga cggaaacgga acgatgagtg acgctggtgg
    18901 aggatctgga gaagcggcag cagcaaaaga gctttctaag aagatggcag agttgcagaa
    18961 actggaatca aacaaagctg cgagaagtaa tggagaacta aacggtccac ttgtaaacaa
    19021 agggatcgac aagatcttag atcaagtgaa cagctttgac aaaagtaaat ctggcaatgt
    19081 agaagcagca ttgaaggact ttgcgaaagc aaacgggctc agtgaaagtt caccggaata
    19141 caagaagttg aaagagttat cagccgatat tgccggaggc aaatcgaaag gattcaatga
    19201 atctcgaatt gaatactaca ctcagaacaa agaaagaatc catacggaag cattgacttc
    19261 gatgtatgga gacaagatcc agtcgattga tggaacgaaa gctatattaa agaacggtga
    19321 aggagtcatt attacgaacg gaaagtatga tcttcaattg gacaacaaga cgaatctaaa
    19381 tttcaaaaga gaggaagccg gtctttttgg aactaatagt ttacctgatt accacctgag
    19441 accgggggcg caatgttttc caacgacgaa cgctgtgatg gctgaccaag cgggtgtgac
    19501 accaagagat ccatcgaaac aattggtgga tgatatgctt tttaccgcga gaggcaaagg
    19561 gatcttgaac gagaacaacc atacaagtgg tggaactgag ttacaagggt atcctggtaa
    19621 caaactactg aacaaagaat acgggcttac ccaacacatg ctgaatgaag gaaggagttt
    19681 gagttttgat gacaagaaag cggcgattca agcagccatt cgaaacggga acattgtatc
    19741 tgcgggcgga aaattcaacg tggccggggt gggggatcac agaaatgcga ttgtaggata
    19801 cgattcgaaa ggttgggtag tgtttgaccc gtatgggaat gcgaatacaa aaggttacaa
    19861 tggaaatgga atgtttgccc attacgaata tggaaagttc aatttgggtg ggaacaaagc
    19921 ctactacgta acgaaggact aaggaagata tatgaagaat cggaaacgaa tattagcaat
    19981 tttgatttta ctaggagtaa cgatgatgtt acaagcagaa ggtgagaaga caagaaagga
    20041 tttgattcct attttcaaga aatgttatcg accagatgaa cataaggctt tagttgcaag
    20101 ttctgttttg actgaaaaag gaaaatcaaa gaactattac ggaccgaata acattgatga
    20161 ccaatatatc gatactgcct ggggagtatc taaaaaccaa ggaattgggg aatggatata
    20221 tacatacaat gatgcgaggt cgagtgggaa ttcgtatgaa aaactcgccg gaaaaagtca
    20281 aaagaactat ttcagttttt tgaatggatt ggcaaaggat gcgacttcgt ttgaagaaaa
    20341 tggaaggatt aagaaggttc gaatcgatgt gtatgaatta gaaggtgggg aaacgatggc
    20401 gaatttagat gatcctctca tatatcacaa ttatccaatt gaaaacgatt cttttgaatt
    20461 ggaactgaaa gatacaccgg aggaacaaac ctttgaaaga gatattttta cgaagataaa
    20521 gccgcaaagt atagcatatg atcgttatct acttttcaaa ctcacaatct tagaaaccta
    20581 cccaggaacc aaaagtaaga atgtgtttct gactgagttc ttggcgtatt cggaagatgt
    20641 taaaaaagaa ggttttaaaa ttactcgaga gaggaagtag agtgcaatca tgaattcact
    20701 agcgtgagcg atcaagacgt ggtcaacaaa ttggattatc gaataaattg aatattctta
    20761 aaatagaata caatttgttg accggagttg cgagcgcgac cttcgcaaac gcgaagggca
    20821 cgcccctaac ccctaactcc ctaattccta accactcgaa ggggctatgc ggtaagagag
    20881 aaaggaaacg cgattacctt tttgaaaaag aaatacaatg gaattggtga agagataacc
    20941 ggggaagtag ataaccgagg actgacatat acaagaaatt cttttttgag ttacagagac
    21001 acacttttaa acaagaactt tcagaacagc acacaagtac aaaaacaaat ccaagaagga
    21061 aagaatcaag tagcagggat cataacggaa ggagaaacat acaaccaagt ccaaggaatg
    21121 attcaaacag cacagaattt aaaccaacaa ggagcagaga acaaagagag agtggaaaaa
    21181 ctcttagcgc aatccaaaga attagcagag aagaatatcg gcgaaggact gctcgacgga
    21241 ctacaagaga tgatagcaag catccaaagt tctttacctc aagaagtaag taacaatgga
    21301 gtgagtcaat acatccaagc gcaagaaaaa gagttagcag agaaacaaga aaaagcgaat
    21361 gaactgctga gtcatatgaa ctcgttagta acaaataaca acgatttggc ggcactacaa
    21421 gctctgttac aaggaagtag ccaaggattg aacttagcag cgaatagcgc agtatctaaa
    21481 tacttagacg actatgctaa gaaactacaa aaagacaacg aagaaagaag ttcgaattta
    21541 cagaagacac ttttagaatc tctgacgaac ggagacgact acaaatatct gagagacgca
    21601 ggatacggat ttagagtaga tggagaaggg attaccgctt acagagaagt ctacagtgga
    21661 gaaatagaga tcaatggaag tgcgatgaaa agcactagtt attcacccga tttagaatat
    21721 caatatatac gaatagagac aaagtttaat ccaggaaacc taagcgtgga tatgttaaat
    21781 ccgaacaata caacgtttag cgcggagatg gtgagtagtg taaagggata tatagacaat
    21841 ctacaaaaga acgtagaggt gatgtttgct cagtttagcg acaaaaccaa agaggtaaaa
    21901 gaagaatacg ttcagaatga ggaaatagaa agttatcaaa agaaactgta tgaagcaagt
    21961 aaggagaact acttagcagc attccaaggt ttacctggag aatttaagga aatgttcgag
    22021 ggggaaatgg gaggcttaaa aggttaccac gaacaaggat ctaaatacaa ctttggacag
    22081 ggaagtttta aaggccaaag cggggatatg aaaaaagtcg gcaaatcgat gtatgacgga
    22141 gcaagcattg atgacactgt atttgcggga agtagagagt taaaaggaag tgtgagtgtt
    22201 aaagggattc cggtagaagt aagttacgga atgcagtatt taatagtcac gtccggattt
    22261 gatatatcga atttaggtta caactttaat ttaaagggcc ttggaacgag ctatgtagac
    22321 aatcaactga gtggagtaag tcagaagtat gagatctaca aagaagacat ctctgcgagg
    22381 atagagaaac aagcgaaggc gaatgacgca gagaaagaga gtaagggctt tatattcacg
    22441 attttgaatg gaatgaacgg tggctctgga agtatgggcc agagatttac acaggcggtt
    22501 agatcggaag cacaaagtcg tataacgggc gcggtagcgg aagcaaccgg attgccagca
    22561 agtcttgtag gagcgcttgt tggcggaagt agtatgaaag acgctgtgaa agcgtatgtc
    22621 aaagacgaga ctacaaacgc gatttcgaaa gctacaggtt taccaacgtg gctgatttcg
    22681 aatcagatgg agaagatgaa caaaccgaag gaacaatggt atcaaagcca agagttccag
    22741 atggtaacaa cggtagctgc tgtagtggca gcgcctttga ccggtggcgc ctctctaatg
    22801 gtcgcgatgg cggttaacgc aggacttgga gcggcgacag gagcggcaag cggtgggtta
    22861 aaaggtgcgt tagtcggcgc cgtaggcgga gcggcgggag cagcggtaag aagttttact
    22921 ggaggagcgg taacagtagg actaagttac tccgcagaga acggctttgg agctagcgtc
    22981 ggagtaggct acggaccagc aacggtgagt gtgggagttt cggagaaagg tggagcaaca
    23041 gtagacttag gatttacgaa aggcggcttt aacgcgggac tgagttacaa cagtaagaca
    23101 ggaagcgtga gtggaaatgc aggattagaa gtagcgaaag gaacaagtct tggaatcagt
    23161 tacaacgaag gcgacggctt tggagctagc attagtaaaa gcttagagaa tggagtgaat
    23221 ggaagtttga gttggagtca gaaaggcgga gtaggaggta gcattggcta cgaagtgccc
    23281 ggagacaaaa acaaatctaa ggattcactt gcgaacaaaa tgcaaggagc cggaggaagt
    23341 ttaaacttta gtcaaagaga tggagtatca gcgtctttca atgcagcggg tggagtgaac
    23401 gcaggaaact ggagtcagtc aggaggtttt caagcgaaca cgaacttctt aaacgacaag
    23461 tggaaggcag actttgtatc gaaacaaggt gcaattgaag aacttcaatc gcaaggtttg
    23521 agtaaggaac aggcgacagc gattctggat gcgcaagcga aagcggattc gaaggctgct
    23581 caggagagaa acaatcagga aaccggaaaa tcggtgttag acggtgccgc gattgaagtt
    23641 gagaatcgta agagagagaa cggtggggat gataatcatt attacgacaa agacggtaat
    23701 atgagaatac gagtaactga ctcgaatgga gattcgtatt acagagcagc tactccggaa
    23761 gaagctcatc gagttcagaa tggaaacggt ctgacgatgg cgagtgacaa gggagtaaca
    23821 atatcaaata ataatgacaa aatcagtctt ggaaatatgg atgtaaaaat taataaaggc
    23881 caggaaggtg aaagtttctt taaaacaaaa ccgaaaggtt tacaaggttc agagacggac
    23941 aaagtgttta cgaatatgca tgatccgaat cagaaaatag ataagataaa ttgggattat
    24001 agcaaagaca attcaatgca caattcgaag caaaaagggc aagcagattt gtatgcaaaa
    24061 gaaggaactc cgttgagtgt aatacattct caagatggaa aatttcaatt gctgaaaatt
    24121 gaaaatcgag gtgaaatggg agggaattct gctttagtac aatttaaaga tacaaatggg
    24181 gagacgcgac aaatacgctt taatcattta caggattctt ttccttctta cgttaaggat
    24241 catttcgcaa caactaaaaa gcctctcgaa ttacagaatg gaactgtgtt tggaaaagtt
    24301 ggagttacag gaaatgcttg ggtagggaat gttattaaag gaaaagggat tacgggtcca
    24361 gattcgcata cgcatactgt attttatgac actcccggtg ttcagaatac tagtacaaaa
    24421 gtccctgatt ggttaaagcc tgcgattgga tttcaaggaa atattaagga ttgagggaat
    24481 taatcttatg aaaaaattaa ataaaaatat catattattc ttatgtttat ggaactttac
    24541 tctttgcagt gaaaaacaaa aagacatgag cggagaattc aatggaaatc aatgttcgac
    24601 aagagatata gaaattcgaa actattttaa agtaaagtta ggatcgaatt ttaaagtaga
    24661 tgattattta gattgggaaa ttgtatcaga tgatgaaggc aagttagatg ataaagcatt
    24721 ggaatatacc tgttgttttc cgaagttgaa tactttaata gtctcccgat ctaaagacat
    24781 tacggacttt ggtgttaaaa aatttgtcga atgtcgtctg aaaaataata atcaaagaat
    24841 gtatgaaata aactttcaag ctacaagtat aactaatgaa tcgattaaga gcctttctca
    24901 attaagtgga atcgggacat tctatttaga tgaaaatcgt attaataacg attcgatttc
    24961 ctatttcgca aagtttaaat ccattggtca acttagtata gtcgcaacag atattacaga
    25021 ggctggtgcc gagaaattga gaaagatgaa acacattcaa ggtgttgatt cagagtatca
    25081 tgtgccagca aatcaagaat aactgggtta tcctgtgcga tgcgaaaacc ctgagtctcg
    25141 caaaaactaa aatgacggat gggatgaaat gaagtgcaga gcagaaaaca caccaaaggt
    25201 gaaacagggt tccggggatg gaacagagga gaatagcccg gagaaggggt agcgaaatgc
    25261 ggagcttgga tatacaatta ggcatttcta aattagaaaa acagcaagct ctgcatgaag
    25321 cgaggggaat gctttcccct tctaaaacct aatccactaa cgcctagcca cttgcaacgc
    25381 aagtaatcga atcaatgcac ttgcacaaac gatctatgga agtggtgcgt atatagtaga
    25441 caatactgaa ttaaatcaga ttcaaactca aatttccacc aacggacaga atcaaacgaa
    25501 ttggcaaaat gaaattaacg gaaataacgg aggttttaac tttaacggta gaagaaccac
    25561 gagccaagca aaagaaattt tgtatacgga catgattgcg gatatatctg tcgctaccac
    25621 gttacaagcc gaagtggtgg acgacgagat tacttattta aaagcagcga acgaatactt
    25681 tgaaaaatct gaaaagtatc aagagttggc agagaaagcc aaaagcgaaa ctaagtttga
    25741 cgaggctgcg ctttacaccg gttatgcggt aagagaaaaa aacaacgctt taggctattt
    25801 aaagaaaaaa tattatgcgt taggtgaaga gataacaggg gaagtagaca accgaggact
    25861 gacatataca agaaattctt ttttaaacta cagagatacg ttactgaaca aaaatttcca
    25921 gaatacaaca caggtacaaa aacaaatcca agaaggaaag aatcaagtat cagggattct
    25981 aacggaagga gagaactaca accagatcca aggaatgctc caaagtgcac agaatttaaa
    26041 ccaacaagga gcagagaaca aagagagagt ggagaagtta ctcgcccaat ccaaagaatt
    26101 agctgagaag aatatcggcg aaggactact cgacggatta caagagatga ttgcaagcat
    26161 ccagagttcc ttacctcaag aagtaagtaa caacggagtg agtcaataca tccaagcgca
    26221 agagaaagag ttagcagaga aacaagaaaa agcggatgaa ctgctgagtc acatgaactc
    26281 gttagtaaca aataacaatg atttggcggc actacaagct ctgttacaag gaagtagcca
    26341 aggattgaac ttagcagcga atagcgcagt atctaaatac ttagacgact atgctaagaa
    26401 actacaaaaa gacaacgaag aaagaagttc gaatttacag aagacacttt tagaatctct
    26461 gacgaacgga gacgactaca aatatctgag agacgcagga tacggattta gagtagatgg
    26521 agaagggatt accgcttaca gagaagtcta cagtggagaa atagagatca atggaagtgc
    26581 gatgaaaagc actagttatt cacccgattt agaatatcaa tatatacgaa tagatacaaa
    26641 gtttaatcca gggaacctaa gcgtggatat gttaaatcca aacaacacaa cgtttagtgc
    26701 ggagatggtg tcaggggtaa agggatatat agacaatcta caaaagaacg tagaggtgat
    26761 gtttgcccag tttagcgaca aaaccaaaga ggtaaaagaa gaatacgttc agaatgagga
    26821 aatagaaagt tatcaaaaga aactgtatga agcaagtaaa gacaactact tagccgcgtt
    26881 ccagggttta cctggagaat ttaaggaaat gttcgagggg gaaatgggag gcttaaaagg
    26941 ttaccacgaa caaggatcta aatacaactt tggacaggga agttttaaag gccaaagcgg
    27001 ggatatgaaa aaagtcggca aatcgatgta tgacggattg gacatagacg acagtgtgtt
    27061 agccggaagt agagaattaa aaggaaacgt aacgatcaaa ggagttccag tagaagtaag
    27121 ttacggaatg cagtatttaa tagtcacatc tggatttgat atatctaaga tagggtttaa
    27181 ctttaattta aagggtcttg gaacaaacta tgtagacaat caactgagtg gagtaagtca
    27241 gaagtattct atatatacca aagatataca agagagaata gagagacaag ccaaagcgaa
    27301 tgacgcggag atggacaaga agggattcgt ctttaacgtg ttaaacggaa tgagcggagg
    27361 tcaaaaagta acccaagcag tagaaggaga gatccggagt agagtaacgg gtgcaatcgc
    27421 agaagcgacg ggactaccag ccagttttgt aggagcgctt gtaggtggtt ctaacatgaa
    27481 acaggcgatg aaggcgtatg agaagagtgt aacaacagaa gcgatttcta aagcgactgg
    27541 gatcccaagt tggtatttag atcaaaagat tgcggagaaa gaagcgaatc atgcgatggc
    27601 acaaagtttt tcctacaatt taggaagggc agttgcagtt ggcgcagttc ttacgaccgg
    27661 aggcgtattg gccggcgttg cgcttgcgac gaatcctaaa ttgatggatt cgtttaataa
    27721 atttgcggat catatcggta aacaagcgta tgagaataaa gagataatag atacagcagt
    27781 aactgtagcc gcgacagtag cagctcctat gactggagga atgagtttag tagcgttagc
    27841 cggttacaat gttgtgaaag gagcgacaga aggcggcgtt ttaggagcgt tagccggtgt
    27901 agctaacgta ggtagtgcgt atttaagtac ctatacgttt ggaatcgtgt cttacaattt
    27961 gagttattcg tatgcggatg gttttggagc gagcgtaggt ggtggctggc aagtagcaaa
    28021 aggtttagga gtaggagcta cgttaagcta caatgaacaa agtggttttg gagcgagtgt
    28081 aggtttccaa gcgggtacaa gcgcactgag ttttaacggt ggcctaagct attcccaaag
    28141 agatggtata tcggctaacg caggagtagg aatcggactt ggaggtaaaa aacctacggg
    28201 gtcattgaac ttaggagtga gttacaacaa acaagacggt ttagggacga gcgccgggat
    28261 ctcatctaac aacaacaaga taacgcacgg aatgggttta aacattacaa gaagtgaata
    28321 tgggggttgg ggagcagatg tatccagtga caactacggt ccaggaaacc tgagtggtgg
    28381 acttgcatat acacaaagag acggttttac tgttagtttg aatgtaaacg gtacgaatgc
    28441 gtttaattac aattcccaaa gtgggttatc gtctaacact gattttatgt cccagtatgc
    28501 aatgaacaat ggtttggcgc aaggagttgc tgaagataca gatacatcgg aacctaactc
    28561 tgctcaacaa cacaacaacg ctgaacaagg cgcacaagta attgagggtg caggggtttc
    28621 gacaacgagg agagaggggg aagattcaca tggggcaaca cctcatgcac acgatcacga
    28681 tgatccagat tcgttagaac ccgcgggagg aaagccaact aaaaagacgc ctgaacaaat
    28741 ggacagggaa ttgggcttat ctcccggaac gactaaaaag gcaattgatg acttgaaagg
    28801 tagttcaaag gtacttcaga ctgcaaaaga aacactcgat ccgagaaaga atgtagtagt
    28861 aaagagtaat gagacagacg taacgtatca gaagttgaaa gaccttgaaa caaaacacgg
    28921 attaacgggt ggaagattgg tcatgaacaa tgaatcgggt tcaatctatt atcgctcttt
    28981 tggagaggga ggaaattctg agacatatac tcgtaacggt caagtaaaac ctggagaaca
    29041 tatcaagact gacaacattg cctggacagg aatggacatg cacacggatg agaaacaaat
    29101 tggccaggcg gactactacg caaaacgagg aacggagctg actattttga atagcaagga
    29161 tggaaaattt actttggaaa aatttgcatc tggaggtgat gtccaaggga ataaggcgat
    29221 tgcccacttc aaagattctg taaccggaga agcaagaaca caaactttca gtcatatgga
    29281 caacaagatg ccttcgtatg ttaaagaatt tttaaattca aaaaatcagg ttacattaac
    29341 gcttcctact ggaactgttt ttggaactgt aggatttacc ggaaacatat atgcgggaca
    29401 cgtaacgagt tcgaaaccat tggatatgaa ggcgcatacg cacatgggtt ttggcggtta
    29461 tcaaccaacg gaaaccaatt acagcaaatc gactccatac tgggattaca gcgtgatcaa
    29521 ctttgacaaa tgggaaggga agagatgata actcaaaaaa ttacaatcag tatattgctc
    29581 atcggagcca tttttgcttg tgaagcaaag gagaatcaag aaatgaaagg aaaaacttct
    29641 actcaaaagc ctgtagaaat tacattagaa aacgcgaatt cgtatttccg taagcttaca
    29701 gaaaaagacg gtggcaaata cgatcctatt gtaaatgctg atgcttggga aggtggagga
    29761 tatgaagata cagattttga tgatgagggg atgcgatttt ttagtttgtt caaaaatatt
    29821 ttaatttttc atttagagcg cacaaaggta accgacaatg gaatcaaatt actgattcaa
    29881 aatcaaaaat taaaaagcct taatattggt tccaaaggga tcactaacaa aagttgtgag
    29941 tacctttccc aacttgaaaa tttagagtat ttgcatttct ctagcgaagc ctctattgac
    30001 gacgggtgta ttgattccat tattaaaatg aaaaaactaa aagaactttc cttaggattt
    30061 gttcccttta ctcgtcctgg agttgagaga ttgaggaaag caagaccaaa tttgagtatt
    30121 gacttaggtg atgtagagta ttgacattta gcttttcacg tgagtatagc aaaaattaaa
    30181 atgtctgaat tacaaataca gatgagtttt agaacttgga ttttgttttt cgtaggcgat
    30241 ccttttacgc ctgagagagc attagaaaaa ctgcaatcga tggaagatca ggaacacgca
    30301 aaacagattt ggaaaaagtt aaagcggaca gagtattagg cgacgacttc aaaggattga
    30361 agttaaactt aaagaaaaaa taaagagtgg aagagtgagt tggtaaaggg aatggaagaa
    30421 gacacaagaa aaaaaggata cgttctaggc gaggcagtaa gagacaagag aagcggtcaa
    30481 acgatgtatg tagacgcggc ttgggacccg gaagtgcgtt gtgtttactt tgatgcagag
    30541 aagaaaggac ttgtaaaggt acagatgtat cctgaagatt tggagaggat taagggatta
    30601 ctaccgtatc taccgaagta aaacgtaaac taaacgagag taagacaaga ttttttggat
    30661 ctaaatttct aaaactttgt cttaaaaaaa tatattagaa atcatgagaa tattcaacag
    30721 atcaaacttg cccggcggag acgtcgggtt ttttgtttgt gggattgata ttaaaattct
    30781 ttaatagctt tttctaaatc tttgtcggat atattttctt tttccgactt gtcgtaaatg
    30841 gagagaagag aaacaacctt gtcgattaga aagacgcaag agataattct tgcgccgcct
    30901 gatttacctt ttcctttgga agcgattgga atccggattt tgtaacagtt ttggccgatg
    30961 gcaacgcctt ggtttggatt gtttgtaaga gaaatggaaa ggacttttat ttcttttttt
    31021 agagaaggat attttttagt aagtcgtttt agttctctct cgaaagtggg agtgggctca
    31081 attttaaagc tcatccaata attgttccat tgatttggct ttgagtttac cggctcggat
    31141 gagtttagct tctttgaaac cttgtttgat gtcagcgaga atttcttctt tgttgggatc
    31201 tttttctttc ggttcggtta agattttaaa cttcacaaaa gagagtccct ttaggatttc
    31261 taagagtgaa tgagctttac tgtctttaat gtcgagaagg actttcatga gtttgattat
    31321 tgttattttt ttacaagaat gatgtcttgt cgaatttttt cacggaaaag gtatgcttcg
    31381 attaggtctt tgatcgattc ctttttttct tgaggaagtt gttgaacttt ttggaacatt
    31441 tctaaaagtt cttggtcttc taaattcacg cgagctacgt tgctcgaatt tccatcgaga
    31501 aggtaatctg tagtaacacc taacgcttct gcaagagcct taagtttatc agcggatggt
    31561 cttgaatctc cccgttcata cctaccgata tgattgtaat ttaagtctgt gagttgtcca
    31621 agttcttctt gagacatttt tttcatgacc cgaagttggc gaagccgttc gggaaattga
    31681 tccttagtat ttttcttctg tttagatgcc attttccttc atttatcgct taaaattcat
    31741 gcctgtcgat caaaagttcc tatttttcga ttgcattcta tgacaagcgc gtcttatttt
    31801 gtcttacaaa tatggcggaa tttactacat atatgtagta aagcccgatt gaaatttttt
    31861 tcacctccaa ggagcgatcc tcatgccaga atacatcccg aaagaagaga tagcgcgatt
    31921 gaaagaggaa acggaccttt tgtctttggt acgaagctac gggatagagc taaagaacca
    31981 cggagtgaac tggcttggcc gctgtccgtt ccacgaggac agaacacctt cttttgtagt
    32041 aacacctgca aagaatttgt ggcactgcat gggagcttgt aagacaggag gaagcgcgat
    32101 cgactttgta atgaaacggg aagacttggg atttagcgaa gcggtggaaa tactacgcaa
    32161 gttcaaactc cgcccagaga gaagtaagcc tgtgacactc gaaagagttt taggaagaaa
    32221 gatcccgacg acagagaagt taagcagtga agaaagagct gttgtctttc aggtattaga
    32281 atattacgca acaactctta gacaaacgag aagcgcactt tcgtatttac aaacgaggaa
    32341 gattggaagc gaggaatcca tatccaagtt tagaatcggc tacagcgacg gaaatttagg
    32401 aaagatatta ccatccagac aaagtattgt aggacaaaga acgagagatg tattgaagga
    32461 atttggaata tttggagaga ccgggcaaga gtatttccaa aagaaaatag tcatcccgat
    32521 ctttacgcaa gagaaagaac tgtgtgggat gtatggaaga agggtattga cgagtaaaga
    32581 cccaagaata cccaatcacc gttacttacc aggaagacat ttaggaattt ggaatgaaga
    32641 agacgcgttt gcaaagaaag agttagtgct ttgcgaatcg atcattgacg cgttgacatt
    32701 ttgggagaat ggaatcagga acgtaacctg cagttacgga gtggaaggct tcacggaaat
    32761 actacaagaa agaatcttag aaacaggaat ccaaaagata tacatagcgt atgacgcaga
    32821 tatggcggga gacaagggag cggcttctgt atatcagaaa ctcaaagaca aagggataac
    32881 aatctttcga gtgttgttac cactcggaat ggatgtaaat gaaatcgctg ttcgaaacga
    32941 agaagtacag gacacacttt ttggcctttt agaagagagc gtgatactta cccaagaaga
    33001 actcatgcct caatacaaag aaatgttttc agtagagacg aacctttcca ccacccgacc
    33061 gcaagaaccg cttttgactt cgcaagaact gaccgcctta gtcgaatcac aaccccaacc
    33121 ggaagtcaaa atcacaaaag aagaagtgga agtaaacttt ccagaaagaa cgtatttagc
    33181 caaagggctc tttcgaaatt acccaagcct agagacattg aaagtgactt taaaggtgat
    33241 tcaaggagaa agataccacg tagatacggt ggatctttta agctacaaag gaaggacgtc
    33301 gtatatatca actgcatcaa atgagttaaa agaaaaagaa gaaataatca agagggaaat
    33361 agggagactg atcaacgtat tagaagatgc gttgaacgca agagagaagg agagaaatgt
    33421 aaagacggaa gtggagctaa gtccggagga aagagcgcaa gcaatacagt atttagaaga
    33481 cccggaacta cttacgaata tcctaatgga ctttgagaga tgcggacttg tgggggaaag
    33541 agtgaattcg cttgtagggt atctagcgag tatcacgaga agaacggaga atccacttgc
    33601 catcatcata caaagttcat cgagtgcggg gaagtcaacc ctgatggatt caattttaga
    33661 cttcgtaccg gaagaagaga aagagaagta ttcagcaatg acgggccaaa gtctcttcta
    33721 tatgtcctcc acaaatctca aaaacaaagt cttagcgatc tcggaagaag agggagtgga
    33781 aagggcaaag tatgcgttaa agatactcca gagtgaaaag aaaatcagca tagcgagtgc
    33841 tatgaaagac ccgacgactg gaaggacagt gacggaagaa tacagtgtag aagggcctgt
    33901 agtaatcttt cttacgacca caaacttaga gattgatgag gagttagaga atcgttgtct
    33961 gatcctaaca gtgaatgaag gaagagaaca gacaagaacg atccttgaga tccaaagaga
    34021 acaagagacc ttagagggaa ttgtaaagaa acgagacaaa gagaaaatct taacactgca
    34081 caagaatgta caaagggtac ttcggccttt agtagtagtg aacccgtatg cgaaggaaat
    34141 gaagtttccg gatacgaaac ttcgtatgag acgggatcag aggaagtatc tcaccctcat
    34201 caaatcgata gccttgttac aacaatacca aagagaaaag aagattggaa aggatgagaa
    34261 cggagagaga tttgaataca tcgaggtaga gaaagaagac atggagcttg gaagtattct
    34321 tgcctctaag atacttggaa ggactctcga agaactcact cctcagacaa aggaagtatt
    34381 gttttcattg tatgagatgg tggagaaaga aagtgaagaa caaaatcttt ccaagaatgc
    34441 agtgagattt acgagacgcc aagcgagaga gagacttgga atgagtgata caagacttcg
    34501 tgtccatttg agacggttag aggaattgga atacttggtg gtacgaagtc gcggtcaagg
    34561 acagttagtg gaatacgagc tattgtatga cggagaggga agggagggag aagagtttac
    34621 attagggctt acttttttag gagcaagaga gacgggagaa acagacatac atcccgaaga
    34681 gacagtagta gacgatggac ttttctcttg gaaagaaata ttcgggcttg aaagaaaaga
    34741 ggaagtgagg gaagttgtat gaaagaatcc gaatattctg agtttcttgt atatttttgt
    34801 tctggaaatt taggaaaatt tctcttgtgg atacgttcag tttgtatcca gtgcaacaag
    34861 gctcgggaaa acctgcattt tgccacaggt ttgacgcaaa cttcgccccc caaaagctca
    34921 acttcgccta gcaaaaaggc cacttcgctc ccccttcgcc tgggggtcgc ctggccttcg
    34981 cctaggggtc gccgcccccc gactctcgca ttctgtaggg gtttagactg tgttttaagg
    35041 caaaacacga gtttaacgct taaacaatgt attctaggga gaaaaaagtt ttcccggagc
    35101 ttgttgctgt tgttgctgct ggttggtttt gaatccaaat gaagtggcaa gagaagttag
    35161 aaaccttgag gaattctcct gttggaagtt tcgagaatta ttgttacggt tatttagaat
    35221 ggaatcgaac agcgaagtca cacgacccat atacattaaa gaatacgcat atatgtttga
    35281 tgaatttttt tgattggtgt ggattgcgag agatccgtta tccggttgag gtaacgttat
    35341 ctgttttaga aagataccgt gcgcatgtat ctgggttaaa gaacaagtat aacgggaaag
    35401 atctatcgag cgcaagaaaa cacaagaaac tctcctcggt gaaagactat tttggttggc
    35461 ttgtaagaaa gcgagttttg cttttaaatc cgagtttaga tttagagcta ccgaagtatg
    35521 taaaaagaaa cataccacac aacgtgttga gtgtagagga agcggaaaag atattgtctg
    35581 tgccggacgt gacgaatgtc tttgggcttc gagacagggc gatgcttgag gtaatctatt
    35641 cgaccggaat ccgtaggatg gaacttggta atctttatgt gagcgatatt gactttcaag
    35701 ccaggacggt tcttgtgaga gaagggaagg gcaagaaaac gagactgatc ccgatcagtg
    35761 agagggcgct tggatgggta aggagatatt tggaaaggtc gcgagttgta tttctgaaaa
    35821 atgcaaaaga gccctatttg ttccttaatc aaagaggtaa gaagatgaat cctgcgagta
    35881 tcaccttgaa ttttacaaaa ttcagagatg cagcgggtgt agcgaagcgt caagcggtgc
    35941 atatcttccg acatacaaca gcaacgggta tgcttgacaa cggagcggac atacgccacg
    36001 tacaagagat gttagggcac gcggatctaa gtacgaccca aatctatacc cacgtagcta
    36061 ttagaaagtt aaaggaagtg tatgagaaaa cacatccgtc cttgcataca ccggattcaa
    36121 gttcattggt aggagcagag gaaagaacat tccaaaagat tgaagaagaa gtagagacga
    36181 aagcacaaga caaagattcc aatcaagaag agagtaacac gagttaattt cacttttgaa
    36241 agtgaaagtt gaaattcttc attagagttc taaagagttt aaaactttca tctaccaaac
    36301 actcaactgg ttagagcata tatatttcta accgataatc caaaaccaaa acaagattca
    36361 aaaaaactaa taaaagttag gaggccgaag gcgtttcaag tggttagtgg tttcgaatcg
    36421 ctagtgagag tgattccaag ttttccttac taaccactaa ccaactagcg actcgaagtt
    36481 agtgggagta gtgaaaattc ttctgaacta accactaacc aactagctta ctaacaactc
    36541 gaagagggag tattaagatg caaatagtaa cacttgcgaa tttaaaaggt ggggtgtcaa
    36601 agacaacgac agcaatcaat ctttcgatac agttgtcata cagaaagaag aaagtgttgt
    36661 gtatggactt ggatctaaac aacaacaaga cggatttttt tctaagagga gtgaatgaaa
    36721 aggaattaga agaaaggaat gtgtatcacg cgttactgga acagaaagag attagagctt
    36781 atatgtatga aacacgattt ccgggaatcg acatattacc ggcaacactt tcattgggga
    36841 agatcacgga ggaattagga agtgacccga gggtgttttc tacgtttgaa gagaatttaa
    36901 gaaaactaga ttatgattat gtaatcattg atactccggt gtatttaagt ttagaactac
    36961 gatttgcgct atatgttgcg gacttggtat tgtatccggt gaggccgtcg agatggaact
    37021 ttcaaggaac caaaacgtta cttggagaaa tagaaagtat cttcgaagag attgagggaa
    37081 aagagaagag ggcgaaaacg ttactcgtcc cttcgattgt gagtaagagg aagcaggaag
    37141 tagagagaat cttaaagtta agacagaaat acgaagtaac taaaacggtg gtatggaagt
    37201 tgtcagcgat tgaaacggcc acagagatgg gtaaggcgtt aaaggagaat accaagggct
    37261 acgagttatt tgaagagtta accaacgaag tattaagaaa cttaaaaggg gttaggaaat
    37321 gaaagcagaa cgcaatccaa aagaatccaa gaaagagaca tccacaaaag tttctttaga
    37381 agagaaggca agtgaatgga tggagatgca agagtcaagt ccccggcccg gatctacatt
    37441 agggaaacag tatataccga agggtgtgac gttaaacccg atcgtgaaga tggtttctcc
    37501 tttgagttta agaccgaatc cgaacaacga ctttgacccc ttgagtgaag aagaatacaa
    37561 gaatcttaaa gagaatattg cacagaatgg aatcttggat gctctaaccg ccaagaaaga
    37621 cgggatgctt gtgactggag agaacagata caaaattgct ttagagttac aagaacacga
    37681 agacgagagt gtaagacgta gagtcgagag tattccagtt cgttattata tgaatgagct
    37741 tacccttgaa gaggaatacg acatcttaga aggagacaat ttatttcgaa gacatctaac
    37801 agcagaacaa agaaaagaac ggttaaagaa aagaatctta cgtaaataca aggacgaact
    37861 tgttttagac aaccgaggtg gggacagaaa aagcgaatcg tctaagacaa gtgaagaaac
    37921 aaaaccagag agtgaatctt tgatcagtga ttccggtaag gacttagtaa acaatgaatc
    37981 ttctcttgtt ggaagtggat ctgaaaaatc aaactatcag ggtgatagtt tgatcggcca
    38041 ttccggtaaa gatttagcaa acaatgaatc ttcttccgtt ggaagtggat ctgagaaatc
    38101 aaactatgag ggtcatagtt tgatcgggaa gccggtagaa ttagcgaaga aagagtcttc
    38161 tcttgatgga agtaattctg aaaaatcaaa agttcagggt gaacttttga tcggtcattc
    38221 cggtaaagat ttagccaaga gggtatctga aaaagagaac atacccgttg gaacggcgaa
    38281 gaaatacata gcagaacttc gcaaagagtt aaaaacgaaa aatcctaagt cattaactaa
    38341 gaaagggaag aatgaatcaa agagtaaaac tttgcaaagc aaggacaagg tcaaagagtt
    38401 tcagaagaag tattctaaga tgagttcgac ggccaagaaa gcggaagtga atcgattgat
    38461 tggcaagttg attcaagtca ggaagaatag agagaagtta gacgctcaag taacggcttt
    38521 tattaaagaa gattccttga ttgtggagaa gctatttgcg gtaggagaaa agaaacgggt
    38581 tcaaggattg tccgtatgag agagagtaac cgaactaaga aaacattaag gttattaaat
    38641 cctccggttt ccgaattaga aagagaagag atgttattcc aagaaagaat cgaaatcttt
    38701 tggaagaaat ttcaagattt gagttcttcg gaaaagaaag agaaagtcaa aggactgctt
    38761 tcaagctttc acaaatacca gaagagaatg gagacacttc tttttcagtg gaagaatctt
    38821 ttcgagaagg agcaagagat caaaagaaag ctcagaacga tcggagaaag aacgagagga
    38881 attcggaagt tttgatttta gtgaaagctc ttctttttag ttggttttta ttatttctga
    38941 aatgtgcgat tttttccctc gcttttcctc aaagtgtaag ttgaaaaagg attggacaaa
    39001 gagaaaatga aacttggaat taaaagaaca tgatgacggt aagcggaacc attaaaaagg
    39061 gcaagattgt attagacgag aaagtaaaag ttcacgacgg aaaggtttta gtaaccttta
    39121 tcgaagaaaa agaaagtgac tttttgattt ccaagaacac gggattagag ttaaagaaat
    39181 tgaatttggc tggaatgtgg tcggatcgtg gaattacgga cggttcttcg tattccagag
    39241 aattaagaaa gaagttagaa actcgtaatg ttgattgatt cggatgtatt gatcgattat
    39301 ttgcgaggtt atgaaaaagc gacgacctgg cttcactcaa tcgaaggctc tctttctatt
    39361 tccggttatt cttattttga attgatcgaa ggttgcaaga ctggaaagga tttgcagaga
    39421 ttagaaaaat tcgtatctgc gtttaacgtg ttatggctgg atgaaaaaga gattcaaaaa
    39481 gcgttatctg tttttaaaag taacaaatta agacatggaa ttggttttat cgattgtttg
    39541 attggacaga ctgcgttgtc ttacaaaaag aatctttata cctttaatgt aaaacactac
    39601 aaagcatttt cgggaatcaa gattttaaaa ccgtatttaa ggtaacaagt aacgttgtta
    39661 tttcgttttg caagatttag aagaaaactt tcttctttag ctgtgatagc cggtaacaaa
    39721 gagatttcgg tttcaaaggg aagagccaag taagttaact tatattgaaa agaaacagag
    39781 aatgatttgt gaaagaataa agtcctttca ttcatttaaa ttagaaatag aaacctgaat
    39841 ttatcttcaa tttcctcaaa aatatcccct taaaactacc ctgaaatttc cttaaatttc
    39901 cttactatcg ttttcgaatg aagagtggtt ttcgtattaa ggatgtagag aaagctttct
    39961 tctttagttg taatgaaagg gctttccaaa tcacgaatag atttctgctc ttcaagtggg
    40021 agatgaaaaa tggttggacg aaagacagaa ttgaagttga aatcaaaggg gtaaagactt
    40081 taagattaga attaccggat ggattgaatt tgaacgagca ggcgttacag atgacactcg
    40141 ccgtaaaact ttatgaatct ggtcagtgtt cgttaggtca ggcggcgaaa gtagcaggag
    40201 tgacaaaacg tagttttatt gaaacaatgg gtgcctttgg aggttccatt ttttcgggct
    40261 atacaacaca agattatttg agtgatattc gaaaggtgcg attgattcaa gaaacaaaat
    40321 gtaaacgtaa agaatgaaac aactggaaga tgtatttaaa agaaagatcc gatttaccga
    40381 agaaagaagg aaacatatag aagaggatca ccctgagatg ttaggacaag aagagagtat
    40441 tgtagagtgt ttatcgtctc ctgaacaagt gagacaatcc cgaacggatg ggagtgtgga
    40501 attattttac aagtattttt acgaaacgtt agtgggtgac aaatatcttt gtgtagtaat
    40561 caagaatgga aatgatgatt tatttttaat cacggcttat ttcaccgaca aggtaaaaga
    40621 aggaaaggta ttatatggat agggagatca agatttattt cgacaaagag tctgactatt
    40681 tggaggttct ctttgaaaag aaagaaggtt tttttaaaga aacggaaaac gatgtagtaa
    40741 tggagaaagt ggatgtatta gggaatgtaa tcgggttttc gattcttcaa gtgagttcct
    40801 tccagaaaga acctgtatcc gtttttcttc ggagtggtgc tgcttaatgc gtgttaagag
    40861 aaggccactt tcctttaaaa catccaaagt taatttttca agttaggata ttctttcgtt
    40921 ttgaaggatg tagaaagaaa ctttcttctt tagctgtgat tgtattgaat tccaaaacac
    40981 gaatgtattg aagttcaaag gaaagagcaa acgaaagaga tcgtatttaa gagaaattcc
    41041 gttaaagtaa atgccagtat ttgaaatctc ggctaaagta atgcacaata acggtttgaa
    41101 tagatttcgg attaatgtgt aaaaagctaa attgaaagag aaaaaaccgg gaaaaaaacc
    41161 ggaagaatgg aattcattaa tcaccttaac ttttaaagga aagaaacaat ttacctttta
    41221 tacattgtgt tccaaacgcg tagcctctaa acttttaaaa acgatctaaa gatgactccg
    41281 acgaaaacgt cggggaggaa ggggaagaga gagtagctaa taaaatttca agtgtttgaa
    41341 atcaagaatt gaagatattc gattttttag aatttttcac aatgaaaaac ccctatttag
    41401 tttagttttc taaagattcc tcttgaaaat gagtttttag gaatttttac gagtttttaa
    41461 aaggatcgaa acttagattt cgttttaagg attcgatttg aaagtatttt caaagaaaaa
    41521 tactaacatt aactagcatt gtatcaaaat ttcactcgaa agggaatttc gtttcacgac
    41581 taaaagagga agtggtgtcc taggtcaaaa accgtcatat gtgaagtatg cggccttgag
    41641 ccagctaacg tatattaagt ggaacccata tcaagcggcc tctgaatgaa agtaaatatg
    41701 atgtaatcct ccaagaactt ttcgtttgat aactttggag gtagtagaag gaaaggtgac
    41761 ttttcttccg cagggagaat ccttgttcaa ggcgagatgc ggcctccaaa gattgtaata
    41821 gttgatgtat tcggaggcaa cgacttgtgc gtggtttaat gaaaaaatgg gaatgtgatt
    41881 gaaacattct cttcttagag atccgaacca acgttctatg atgccgttgc accaaggaga
    41941 agcgatcggg gtatgaagag attgaatccc taaatcttcc aaaccttgta gaattttttt
    42001 accggagaaa agaacatcgt tgtctcgaag aaggatttca aactcgggga aaatggattt
    42061 tgcttcttga atttgattta aaacccataa ccttgtaggg ttcaaagtaa tattgaaatg
    42121 aatgattttc ctggaaccaa gatgaatgaa agctaaagcg taaagagtgt taccgtaaat
    42181 agtttgaatg cgacaaagat ccattgcaat ggtataattt ttgatttgag agatgagatt
    42241 taaccaaacg ttccaatttc ctctaaaagg attataccat ttaagaattc tttgaatgat
    42301 tcttttaacg gaagtcaaag agacatcgaa tcccaatatt agaagttcgg aatgaattct
    42361 ggaagcgccc caatctttgt ttttcaacat gtcttgaatc tgatgatata tattccagta
    42421 ttcacgtata actggtctac cttgagtgtg aattttgaat aattttctat attggtttct
    42481 cagaattgtg aaaagattcg taatgtgttt aggatttacc ttccagagaa agtagaggat
    42541 tagcttttca aagagaaaaa tccaaaacca aggattgtga taaaagtgaa tagaatccat
    42601 ctttgttttt tggatgttat cgaatagaag tttgtaagga caatagaaag agaaatagat
    42661 ttaatttcag tatataacgt aaaagatcgt aagttaggaa aatgcggttg tgtaaaaaaa
    42721 acttgaacct cttctttttt cttgacaaat ggtggtgtta ggcgactctt cgattcatcg
    42781 aagagtcggt aaggccttcg aaacccacct cattttttta ttttttcgaa attaaactaa
    42841 acgttttccg ccaaagaaat ccttcattga acagatgaaa gccgtgacca acaacgacta
    42901 aagctttgaa gttacgaagc gaaagcgatc gaagtgtaaa tcctgcgacg caacatttgt
    42961 cgttctatga tttttttaga atatacgaaa agattgaaat gttgcgttgc agattgaagc
    43021 gaagagcgcg gttcgcgcaa gcgaattcgc cctattgtcc tcagttttcc cccctcctaa
    43081 cccctaactc cctaattcct aaccactcga aggggctatg cggtaagaga gaaaggaaac
    43141 gcgattacct ttttgaaaaa gaaatacaat ggaattggtg aagagataac cggggaagta
    43201 gacaatcgag gactgacata tacaagaaat tcttttttga gttacagaga cacactttta
    43261 aacaagaact ttcagaacag cacacaagta caaaaacaaa tccaagaagg aaagaatcaa
    43321 gtagcaggga tcataacgga aggagaaaca tacaaccaag tccaaggaat gattcaaaca
    43381 gcacagaact tgaaccaaca aggagcagag aacaaagaga gagtggagaa gttactcgcc
    43441 caatccaagg aactagctga gaagaatata ggcgaagggc ttttggacgg actacaagag
    43501 atgatagcaa gcatccagag ttctttacct caagaagtaa gtaataatgg agtgagtcaa
    43561 tacatccaag cgcaagagaa agagttagca gagaaacaag aaaaagcgga tgaactgctg
    43621 agtcacataa actcgttagt aacaaataac aatgatttgg cggcactaca agctctgtta
    43681 caaggaagta gccaaggatt gaacttagca gcaaatagcg cagtatctaa atacttagac
    43741 gactatgcta agaaactaca aaaagacaac gaagaaagaa gttcgaatct acagaagaca
    43801 cttttagaat ctctgacgaa cggagacgac tacaaatacc tccgagacgc gggatacgga
    43861 tttagagtgg atggagaagg gattaccgct tacagagaag tctacagtgg ggaaatagag
    43921 atcaatggaa gtgcgatgaa aagcactagt tattcacccg atttagaata tcaatatata
    43981 cgaatagaga caaagtttaa tccagggaac ctaagcgtgg atatgttaaa tccaaacaac
    44041 acaacgttta gcgcggagat ggtgtcaggg gtaaagagat atatagacaa tctacaaaag
    44101 aacgtagagg tgatgtttgc ccagtttagc gacaaaacca aagaggtaaa agaagaatac
    44161 gttcagaatg aggaaataga aagttatcaa aagaaactgt atgaagcaag taaagacaac
    44221 tacttggccg cgttccaggg tttacctgga gaatttaagg aaatgttcga gggagaaatg
    44281 ggaggcttaa aaggttacca cgaacaagga tctaaataca actttggaca ggggagtttt
    44341 aaaggccaaa gcggagatat gaaaaagatc ggcaaatcga tgtatgacgg attggacata
    44401 gacgacagtg tgttagccgg aagtagagag ttaaaaggaa gtgtgagtgt taaagggatt
    44461 ccggtagaag taagttacgg aatgcagtat ttaatagtca catctggatt tgaaatatcg
    44521 aatttaggtt acaactttaa tttaaagggc cttggaacaa actatgtaga caatcaactg
    44581 agtggagcga accagaagta tgagatctac aaagaagaca tctctgcgag gatagagaga
    44641 caagcgaagg cgaatgacgc agagaaagag agtaagggct ttatattcac gattttgaat
    44701 ggaatgaacg gtggctctgg aagtatgggc cagagattta cacaggctgt gaagtcggaa
    44761 gcacaaagtc gtataacggg agctgtagca gaagcaacgg gattgccagc ctccctcgtc
    44821 ggagccttag tcggcggaag tagtatgaaa gacgctgtga aagcgtatgt gaaagacgag
    44881 acgactaacg cgatttcgaa agccacaggc ttacctacgt ggctgatttc gaaccagatg
    44941 gagaagatga acaaaccgaa ggaacaatgg tatcaaagcc aggagttcca gatggtaaca
    45001 acggtagctg ctgtagtggc agcgcctttg accggtggag cctctctcat ggtcgcgatg
    45061 gcggttaacg caggacttgg agcggctaca ggagcggcaa gcggcggact aaaaggcgcg
    45121 ttagtcggtg ccgtaggcgg agcagctggt gccgcggtaa gaagttttac tggaggagct
    45181 gtaacagtag gactgagtta ctcagcagag aacggctttg gagcttccgt cggagtaggc
    45241 tatggaccag caacggtgag tgtgggagtt tcggagaaag gtggagcaac agtagactta
    45301 ggatttacga aaggcggctt taacgcgggt cttagttaca acagtaagac aggaagtgtg
    45361 agtgggaatg caggattaga agtagcgaaa ggaacaagtc ttggaatcag ttacaacgaa
    45421 ggcgacggct ttggagctag cattagtaaa agtttagaga atggagtgaa tggaagtttg
    45481 agttggagtc agaaaggcgg agtaggaggt agcattggct acgaagtccc cggagacaaa
    45541 aacaaatcta aagattcact tgcgaacaaa atgcaagggg ccggaggaag tttaaacttc
    45601 agtcaaagag acggagtatc ggtagcggtt aacgcgtctg gtggagtgaa cgctggaaac
    45661 tggagtcagt caggaggctt ccaagcaaac actaactttt taaacgacaa gtggaaggcc
    45721 gactttgtat cgaaacaaaa tgcaattgaa gaacttcaat cgcaaggttt gagtaaggag
    45781 caggcgacag cgattttgga tgcgcaagcg aaagcggatt cgaaggctgc tcaggagaga
    45841 aacaatcagg aaaccggaaa atcggtgtta gacggtgccg cgattgcaac acagagacga
    45901 gagggagaag gacatgtaat cggttttagc gatgatggtc cagagcctgc acatggtgga
    45961 actccgggat cgcatggctc tgatcagacg atgactcgat cgggtatagt ggatgccgac
    46021 ggcagaaccg tgttacatcc taaatctggg gttcaagcag acggttctat tttggtaagc
    46081 actccatcca aacgcgacgg agtgcaggct gacggctcga tccaagtgaa cggttccaag
    46141 tatcaatatg agatcagcga tggtaaagga aacaagttca aatatggata cggcgctgga
    46201 ggagaatcag gtgggattga acatttaagt gtaaatggta aagctgtaga agatggatcg
    46261 acggtaaggt tggacaagaa aggtaaactt caagtagtaa gagatatacc gttgaattcg
    46321 accgtgtttg tgaatggaat agacaacaaa cctgctgagg ctttgcatag ccttcattca
    46381 gttcaggaga aaagcggtag ggaagtatat ttggtttata atcgaaccga tggagtggtc
    46441 aacgatcttg tgcatagtgc gggtggtaaa ctgggtaaaa acgtagagac gtctcaaaca
    46501 gtattaacaa attatattaa agcaggaaag atagatacgt tgattgctca tagccaggga
    46561 tctttgattt caggtaatgc tttgattgat gctcaaaggg acaaaccaga gcatgttgaa
    46621 agaatcaact gggtaaactt tggaagtccc gcaggattga atagcattcc aaatggtata
    46681 agatcggcag tattctatga aaatcaagcg gatggagtga ctgcatttgg tcatgcagga
    46741 agaagtattg cagcatttaa taatggttat gaaattcgtc ctggtagaaa tatcggtcat
    46801 agcctggaca gctatgcaga atccattgga gactatttta gaaaacgtta atttggcaaa
    46861 ggaatgaatc atgagaaagt atttagaatt tgttttaatt attctgctaa taacgagttg
    46921 tgatttattc aagaaagtgg atcctgattt taaggactat gtagttgatg gaccgacaga
    46981 ttttccattt gatccgaaca agttacccgt aatcggagtc accacggaag aggatttaaa
    47041 gaaaatgtat cccaaaccgt atcgtatttg gacatacaag aagccgatcc ctaaagaaat
    47101 catgggaaag aaattcaata tggatcgaat ttactattac gtaaaccttc agacggaaaa
    47161 gatatccggt cccggaaaat ccggctattt cggtaaagat tatctctact tttatctctt
    47221 tatcgagaag ggagttgtgg ctcaatatct tgtaagccat catgtaagga aaaattggaa
    47281 ggaggactgg gcgcttggac cgtatgaccg ttctgtttgg ggattagata aaaaaaacaa
    47341 tgaatcctgg ccgggtcaag acgaagatgc agattgttac tggttacaga gacgagatcg
    47401 attacagtat tttcaaagcg acggtcatag aaaaccttgc ccctactggg aggctgctcc
    47461 tgcgtgggaa aagtagttac tatgataatt tcagaatata cggaattctt gaagttcagg
    47521 atgaccgggt ccgggctttt gaaacagagg agatagcccg gcggggtaac tcaacacaac
    47581 gctctctatg ggtcgcgttg tggggtagcg aaatgcggag cttggatata caattaggca
    47641 tttctaaatt agaaaaatag caagctctgc atgaagcgag gggaatgctt tccccttcta
    47701 aaacctaatc cactaacgcc tagccacttg aaacgctagt attagtaaag gttttgataa
    47761 cggagtgaat ggaagtttga gttggagtca gaaaggtgga gtaggaggta gcattggcta
    47821 cgaagtccct gcagacaaaa acaaacctaa ggatccactt gcgaacaaaa tgcaaggagc
    47881 cggaggttca ctgaacttta gtcaaagaga cggagtgtcc gcgtctttca atacgtccgg
    47941 tggtgtgaat gcagggaact ggagtcagtc cggtggtttt caggcgaaca cgaacttctt
    48001 agcggacaag tggaaagcag actttgtatc gaaacaaggt gcaattgaag aacttcaatc
    48061 gaaaggtttg agtaaggaac aggcgacagc gattctggat gcgcaagcga aagcagattc
    48121 gaaggctgct caacaacaca acaacgctga acaaggcgca caagtaattg agggtgcagg
    48181 ggtttcgaca acgaggagag agggggaaga ttcacatggg gcaacacctc atgcacacga
    48241 tcacgatgat ccagattcgt tagaacccgc gggaggaaag ccaactaaaa agacgcctga
    48301 acaaatggac agggaattgg gcttatctcc cggaacgact aaaaaggcaa ttgatgactt
    48361 gaaaggtagt tcaaaggtac ttcagactgc aaaagaaaca ctcgatccga gaaagaatgt
    48421 agtagtaaag agtaatgaga cagacgtaac gtatcagaag ttgaaagacc ttgaaacaaa
    48481 acacggatta acgggtggaa gattggtcat gaacaatgaa tcgggttcaa tctattatcg
    48541 ctcttttgga gagggaggaa attctgagac atatactcgt aacggtcaag taaaacctgg
    48601 agaacatatc aagactgaca acattgcctg gacaggaatg gacatgcaca cggatgagaa
    48661 acaaattggc caggcggact actacgcaaa acgaggaacg gagctgacta ttttgaatag
    48721 caaggatgga ttttttactt tggaaaagtt taagtctgga ggtgatgttc aagggaatat
    48781 ggcagttgcc cattttaaag attctgtaac cggagaagca agaaaacata catttagtca
    48841 tatggataac aaaatgcctt cgtatgttaa agaatttcta aactcgccaa gtcaaaggac
    48901 tttaacgctt cctactggaa ctgtttttgg aactgtagga tttacgggaa acatatatgc
    48961 gggacacgta acgagttcga aaccattgga tatgaaggcg catacgcaca tgggttttgg
    49021 cggttatcaa ccaacggaaa ccaattacag caaatcgact ccatactggg attacagcgt
    49081 gatcaacttt gacaaatggg aagggaagag atgataactc aaaaaattac aatcagtata
    49141 ttgctcatcg gagccatttt tgcttgtgaa gcaaaggaga atcaagaaat gaaaggaaaa
    49201 acttctactc aaaaacctgt agaaattaca ttagaaaacg cgaattcgta tttccgtaac
    49261 ctttcagaaa agaaaggagg caaatacgat tctatgtcaa ttacagatac ttggggtggt
    49321 ggttttagtg gaactgactt tgatgatgag gggatgcgat tttttagttt gttcaaaaat
    49381 atggatgggc tccatatcga tcatactaag gttacagaca atggggttaa gttattgatt
    49441 caaaatcaaa aactaaaaga acttagaatt ggttccaaag ggatcactaa caaaagttgt
    49501 gaatatcttg cccaacttga aaatttagaa tctttgtatt tttcagaaga agtctctatt
    49561 gatgacgggt gtattgattc cattattaaa atgaaaaagc taaaagaact ttccttgggt
    49621 tttgttccct ttactcgtcc tggagttgag agattgagga aagcaagacc aaatttgagt
    49681 attgacttag gtgatgtaga gtattgacat ttagcttttc acgtgagtat agcaaaaatt
    49741 aaaatgtctg aattacaaat acagatgagt tttagaactt ggattttgtt tttcgtaggc
    49801 gatcctttta cgcctgagag agcattagaa aaactgcaat cgatggaaga tcaggaacac
    49861 gcaaaacaga tttggaaaaa gttaaagcgg acagagtatt aggcgacgac ttcaaaggat
    49921 tgaagttaaa cttaaagaaa aaataaagag tggaagagtg agttggtaaa gggaatggaa
    49981 gaagacacaa gaaaaaaagg atacgttcta ggcgaggcag taagagacaa gagaagcggt
    50041 caaacgatgt atgtagacgc ggcttgggac ccggaagtgc gttgtgttta ctttgatgca
    50101 gagaagaaag gacttgtaaa ggtacagatg tatcctgaag atttggagag gattaaggga
    50161 ttactaccgt atctaccgaa gtaaaacgta aactaaacga gagtaagaca agattttttg
    50221 gatctaaatt tctaaaactt tgtcttaaaa aaatatatta gaaatcatga gaatattcaa
    50281 cagatcaaac ttgcccggcg gagacgtcgg gttttttgtt tgtgggattg atattaaaat
    50341 tctttaatag ctttttctaa atctttgtcg gatatatttt ctttttccga cttgtcgtaa
    50401 atggagagaa gagaaacaac cttgtcgatt agaaagacgc aagagataat tcttgcgccg
    50461 cctgatttac cttttccttt ggaagcgatt ggaatccgga ttttgtaaca gttttggccg
    50521 atggcaacgc cttggtttgg attgtttgta agagaaatgg aaaggacttt tatttctttt
    50581 tttagagaag gatatttttt agtaagtcgt tttagttctc tctcgaaagt gggagtgggc
    50641 tcaattttaa agctcatcca ataattgttc cattgatttg gctttgagtt taccggctcg
    50701 gatgagttta gcttctttga aaccttgttt gatgtcagcg agaatttctt ctttgttggg
    50761 atctttttct ttcggttcgg ttaagatttt aaacttcaca aaagagagtc cctttaggat
    50821 ttctaagagt gaatgagctt tactgtcttt aatgtcgaga aggactttca tgagtttgat
    50881 tattgttatt tttttacaag aatgatgtct tgtcgaattt tttcacggaa aaggtatgct
    50941 tcgattaggt ctttgatcga ttcctttttt tcttgaggaa gttgttgaac tttttggaac
    51001 atttctaaaa gttcttggtc ttctaaattc acgcgagcta cgttgctcga atttccatcg
    51061 agaaggtaat ctgtagtaac acctaacgct tctgcaagag ccttaagttt atcagcggat
    51121 ggtcttgaat ctccccgttc atacctaccg atatgattgt aatttaagtc tgtgagttgt
    51181 ccaagttctt cttgagacat ttttttcatg acccgaagtt ggcgaagccg ttcgggaaat
    51241 tgatccttag tatttttctt ctgtttagat gccattttcc ttcatttatc gcttaaaatt
    51301 catgcctgtc gatcaaaagt tcctattttt cgattgcatt ctatgacaag cgcgtcttat
    51361 tttgtcttac aaatatggcg gaatttacta catatatgta gtaaagcccg attgaaattt
    51421 ttttcacctc caaggagcga tcctcatgcc agaatacatc ccgaaagaag agatagcgcg
    51481 attgaaagag gaaacggacc ttttgtcttt ggtacgaagc tacgggatag agctaaagaa
    51541 ccacggagtg aactggcttg gccgctgtcc gttccacgag gacagaacac cttcttttgt
    51601 agtaacacct gcaaagaatt tgtggcactg catgggagct tgtaagacag gaggaagcgc
    51661 gatcgacttt gtaatgaaac gggaagactt gggatttagc gaagcggtgg aaatactacg
    51721 caagttcaaa ctccgcccgg agagaagtaa gcctgtgaca ctcgaaagag ttttaggaag
    51781 aaagatcccg acgacagaga agttaagcag tgaagaaaga gctgttgtct ttcaggtatt
    51841 agaatattac gcaacaactc ttagacaaac gagaagcgca ctttcgtatt tacaaacgag
    51901 gaagattgga agcgaggaat ccatatccaa gtttagaatc ggctacagcg acggaaattt
    51961 aggaaagata ttaccatcca gacaaagtat tgtaggacaa agaacgagag atgtattgaa
    52021 ggaatttgga atatttggag agaccgggca agagtatttc caaaagaaaa tagtcatccc
    52081 gatctttacg caagagaaag aactgtgtgg gatgtatgga agaagggtat tgacgagtaa
    52141 agacccaaga atacccaatc accgttactt accaggaaga catttaggaa tttggaatga
    52201 agaagacgcg tttgcaaaga aagagttagt gctttgcgaa tcgatcattg acgcgttgac
    52261 attttgggag aatggaatta ggaacgtaac ctgcagttac ggagtggaag gcttcacgga
    52321 aataatccaa gaaagaatat tagaaacagg aatcaagaag atatacatag cgtatgacgc
    52381 agatatggcg ggagacaagg gagcggcttc tgtatatcag aaactcaaag acaaagggat
    52441 aacaatcttt cgagtgttgt taccactcgg aatggatgta aatgaaatcg ctgttcgaaa
    52501 cgaagaagta caggacacac tttttggact tttagaagag agcgtgatac tcacagaaga
    52561 agaactcatg cctcaataca aagaaatgtt ttcagtagag acgaaccttt ccaccacccg
    52621 accgcaagaa ccgcttttga cttcgcaaga actgaccgcc ttagtcgaat cacaacccca
    52681 accggaagtc aaaatcacaa aagaagaagt ggaagtaaac tttccagaaa gaacgtattt
    52741 agccaaaggg ctctttcgaa attacccaag cctagagaca ttgaaagtga ctttaaaggt
    52801 gattcaagga gaaagatacc acgtagatac ggtggatctt ttaagctaca aaggaaggac
    52861 gtcgtatata tcaactgcat caaatgagtt aaaagaaaaa gaagaaataa tcaagaggga
    52921 aatagggaga ctgatcaacg tattagaaga tgcgttgaac gcaagagaga aggagagaaa
    52981 tgtaaagacg gaagtggagc taagtccgga ggaaagagcg caagcaatac agtatttaga
    53041 agacccggaa ctacttacga atatcctaat ggactttgag agatgcggac ttgtggggga
    53101 aagagtgaat tcgcttgtag ggtatctagc gagtatcacg agaagaacgg agaatccact
    53161 tgccatcatc atacaaagtt catcgagtgc ggggaagtca accctgatgg attcaatttt
    53221 agacttcgta ccggaagaag agaaagagaa gtattcagca atgacgggcc aaagtctctt
    53281 ctatatgtcc tccacaaatc tcaaaaacaa agtcttagcg atctcggaag aagagggagt
    53341 ggaaagggca aagtatgcgt taaagatact ccagagtgaa aagaaaatca gcatagcgag
    53401 tgctatgaaa gacccgacga ctggaaggac agtgacggaa gaatacagtg tagaagggcc
    53461 tgttgtaatc tttcttacga ccacaaactt agagattgat gaggagttag agaatcgttg
    53521 tctgatccta acagtgaatg aaggaagaga acagacaaga acgatccttg agatccaaag
    53581 agaacaagag accttagagg gaattgtcaa gaaacgagac aaagagaaaa tcttaacact
    53641 gcacaagaat gtacaaaggg tacttcggcc tttagtagta gtgaacccgt atgcgaagga
    53701 aatgaagttt ccggatacga aacttcgtat gagacgggat cagaggaagt atctcaccct
    53761 catcaaatcg atagccttgt tacaacaata ccaaagagaa aagaagattg gaaaggatga
    53821 gaacggagag agatttgaat acatcgaggt agagaaagaa gacatggagc ttggaagtat
    53881 tcttgcctct aagatacttg gaaggactct cgaagaactc actcctcaga caaaggaagt
    53941 attgttttca ttgtatgaga tggtggagaa agaaagtgaa gaacaaaatc tttccaagaa
    54001 tgcagtgaga tttacgagac gccaagcgag agagagactt ggaatgagtg atacaagact
    54061 tcgtgtccat ttgagacggt tagaggaatt ggaatacttg gtggtacgaa gtcgcggtca
    54121 aggacagtta gtggaatacg agctattgta tgacggagag ggaagggagg gagaagagtt
    54181 tacattaggg cttacttttt taggagcaag agagacggga gaaacagaca tacatcccga
    54241 agagacagta gtagacgatg gacttttctc ttggaaagaa atattcgggc ttgaaagaaa
    54301 agaggaagtg agggaagttg tatgaaagaa tccgaatatt ctgagtttct tgtatatttt
    54361 tgttctggaa atttaggaaa atttctcttg tggatacgtt cagtttgtat ccagtgcaac
    54421 aaggctcggg aaaacctgca ttttaccaca ggtttgacgc aaacttcgcc ccccaaaagc
    54481 tcaacttcgc ctagcaaaaa ggccacttcg ctcccccttc gcctgggggt cgcctggcct
    54541 tcgcctaggg gtcgtcgccc cccgactctc gcattctgta ggggtttaga ctgtgtttta
    54601 aggcaaaaca cgagtttaac gcttaaacaa tgtattctag ggagaaaaaa gttttcccgg
    54661 agcttgttgc tgttgttgct gttggttggt tttgaatcca aatgaagtgg caagagaagt
    54721 tagaaacctt gaggaattct cctgttggaa gtttcgagaa ttattgttac ggttatttag
    54781 aatggaatcg aacagcgaag tcacacgacc catatacatt aaagaatacg catatatgtt
    54841 tgatgaattt ttttgattgg tgtggattgc gagagatccg ttatccggtt gaggtaacgt
    54901 tatctgtttt agaaagatac cgtgcgcatg tatctgggtt aaagaacaag tataacggga
    54961 aagatctatc gagcgcaaga aaacacaaga aactctcctc ggtgaaagac tattttggtt
    55021 ggcttgtaag aaagcgagtt ttgcttttaa atccgagttt agatttagag ctaccgaagt
    55081 atgtaaaaag aaacatacca cacaacgtgt tgagtgtaga ggaagcggaa aagatattgt
    55141 ctgtgccgga cgtgacgaat gtctttgggc ttcgagacag ggcgatgctt gaggtaatct
    55201 attcgaccgg aatccgtagg atggaacttg gtaatcttta tgtgagcgat attgactttc
    55261 aagccaggac ggttcttgtg agagaaggga agggcaagaa aacgagactg atcccgatca
    55321 gtgagagggc gcttggatgg gtaaggagat atttggaaag gtcgcgagtt gtatttctga
    55381 aaaatgcaaa agagccctat ttgttcctta atcaaagagg taagaagatg aatcctgcga
    55441 gtatcacctt gaattttaca aaattcagag atgcagcggg tgtagcgaag cgtcaagcgg
    55501 tgcatatctt ccgacataca acagcaacgg gtatgcttga caacggagcg gacatacgcc
    55561 acgtacaaga gatgttaggg cacgcggatc taagtacgac ccaaatctat acccacgtag
    55621 ctattagaaa gttaaaggaa gtgtatgaga aaacacatcc gtccttgcat acaccggatt
    55681 caagttcatt ggtaggagca gaggaaagaa cattccaaaa gattgaagaa gaagtagaga
    55741 cgaaagcaca agacaaagat tccaatcaag aagagagtaa cacgagttaa tttcactttt
    55801 gaaagtgaaa gttgaaattc ttcattagag ttctaaagag tttaaaactt tcatctacca
    55861 aacactcaac tggttagagc atatatattt ctaaccgata atccaaaacc aaaacaagat
    55921 tcaaaaaaac taataaaagt taggaggccg aaggcgtttc aagtggttag tggtttcgaa
    55981 tcgctagtga gagtgattcc aagttttcct tactaaccac taaccaacta gtaactagcg
    56041 actcgaagtt agtgggagta gtgaaaattc ttctgaacta accactaacc aactagctta
    56101 ctaacaactc gaagagggag tattaagatg caaatagtaa cacttgcgaa tttaaaaggt
    56161 ggggtgtcaa agacaacgac agcaatcaat ctttcgatac agttgtcata cagaaagaag
    56221 aaagtgttgt gtatggactt ggatctaaac aacaacaaga cggatttttt tctaagagga
    56281 gtgaatgaaa aggaattaga agaaaggaat gtgtatcacg cgttactgga acagaaagag
    56341 attagagctt atatgtatga aacacgattt ccgggaatcg acatattacc ggcaacactt
    56401 tcattgggga agatcacgga ggaattagga agtgacccga gggtgttttc tacgtttgaa
    56461 gagaatttaa gaaaactaga ttatgattat gtaatcattg atactccggt gtatttaagt
    56521 ttagaactac gatttgcgct atatgttgcg gacttggtat tgtatccggt gaggccgtcg
    56581 agatggaact ttcaaggaac caaaacgtta cttggagaaa tagaaagtat cttcgaagag
    56641 attgagggaa aagagaagag ggcgaaaacg ttactcgtcc cttcgattgt gagtaagagg
    56701 aagcaggaag tagagagaat cttaaagtta agacagaaat acgaagtaac taaaacggtg
    56761 gtatggaagt tgtcagcgat tgaaacggcc acagagatgg gtaaggcgtt aaaggagaat
    56821 accaagggct acgagttatt tgaagagtta accaacgaag tattaagaaa cttaaaaggg
    56881 gttaggaaat gaaagcagaa cgcaatccaa aagaatccaa gaaagagaca tccacaaaag
    56941 tttctttaga agagaaggca agtgaatgga tggagatgca agagtcaagt ccccggcccg
    57001 gatctacatt agggaaacag tatataccga agggtgtgac gttaaacccg atcgtgaaga
    57061 tggtttctcc tttgagttta agaccgaatc cgaacaacga ctttgacccc ttgagtgaag
    57121 aagaatacaa gaatcttaaa gagaatattg cacagaatgg aatcttggat gctctaaccg
    57181 ccaagaaaga cgggatgctt gtgactggag agaacagata caaaattgct ttagagttac
    57241 aagaacacga agacgagagt gtaagacgta gagtcgagag tattccagtt cgttattata
    57301 tgaatgagct tacccttgaa gaggaatacg acatcttaga aggagacaat ttatttcgaa
    57361 gacatctaac agcagaacaa agaaaagaac ggttaaagaa aagaatctta cgtaaataca
    57421 aggacgaact tgttttagac aaccgaggtg gggacagaaa aagcgaatcg tctaagacaa
    57481 gtgaagaaac aaaaccagag agtgaattca attcagaaat gttaagcgaa ggcttcaaag
    57541 aaacggaatc aaactatcag ggtgatcgtt tgatcggcca ttccggtaaa gatttagcaa
    57601 acaatgaatc ttctcttatt ggaagtaatt ctgaaaaatc aaaagttcag ggtgaacttt
    57661 tgatcggtca ttccggtaaa gatttagcca agagggtatc tgaaaaagag aacatacccg
    57721 ttggaacggc gaagaaatac atagcagaac ttcgcaaaga gttaaaaacg caaaatccta
    57781 agtcattaac taagaaaggg aagaatgaat caaagagcaa aactttgcaa agcaaggaca
    57841 aggtcaaaga gtttcagaag aagtattcta agatgagttc gacggccaag aaagcggaag
    57901 tgaatcgatt gattggcaag ttgattcaag tcaggaagaa tagagagaag ttagacgctc
    57961 aagtaacggc ttttattaaa gaagattcct tgattgtgga gaagctattt gcggtaggag
    58021 aaaagaaacg ggttcaagga ttgtccgtat gagagagagt aaccgaacta agaaaacatt
    58081 aaggttatta aatcctccgg tttccgaatt agaaagagaa gagatgttat tccaagaaag
    58141 aatcgaaatc ttttggaaga aatttcaaga tttgagttct tcggaaaaga aagagaaagt
    58201 caaaggactg ctttcaagct ttcacaaata ccagaagaga atggagacac ttctttttca
    58261 gtggaagaat cttttcgaga aggagcaaga gatcaaaaga aagctcagaa cgatcggaga
    58321 aagaacgaga ggaattcgga agttttgatt ttagtgaaag ctcttctttt tagttggttt
    58381 ttattatttc tgaaatgtgc gattttttcc ctcgcttttc ctcaaagtgt aagttgaaaa
    58441 aggattggac aaagagaaaa tgaaacttgg aattaaaaga acatgatgac ggtaagcgga
    58501 accattaaaa agggcaagat tgtattagac gagaaagtaa aagttcacga cggaaaggtt
    58561 ttagtaacct ttatcgaaga aaaagaaagt gactttttga tttccaagaa cacgggatta
    58621 gagttaaaga aattgaattt ggctggaatg tggtcggatc gtggaattac ggacggttct
    58681 tcgtattcca gagaattaag aaagaagtta gaaactcgta atgttgattg attcggatgt
    58741 attgatcgat tatttgcgag gttatgaaaa agcgacgacc tggcttcact caatcgaagg
    58801 ctctctttct atttccggtt attcttattt tgaattgatc gaaggttgca agactggaaa
    58861 ggatttgcag agattagaaa aattcgtatc tgcgtttaac gtgttatggc tggatgaaaa
    58921 agagattcaa aaagcgttat ctgtttttaa aagtaacaaa ttaagacatg gaattggttt
    58981 tatcgattgt ttgattggac agactgcgtt gtcttacaaa aagaatcttt atacctttaa
    59041 tgtaaaacac tacaaagcat tttcgggaat caagatttta aaaccgtatt taaggtaaca
    59101 agtaacgttg ttatttcgtt ttgcaagatt tagaagaaaa ctttcttctt tagctgtgat
    59161 agccggtaac aaagagattt cggtttcaaa gggaagagcc aagtaagtta acttatattg
    59221 aaaagaaaca gagaatgatt tgtgaaagaa taaagtcctt tcattcattt aaattagaaa
    59281 tagaaacctg aatttatctt caatttcctc aaaaatatcc ccttaaaact accctgaaat
    59341 ttccttaaat ttccttacta tcgttttcga atgaagagtg gttttcgtat taaggatgta
    59401 gagaaagctt tcttctttag ttgtaatgaa agggctttcc aaatcacgaa tagatttctg
    59461 ctcttcaagt gggagatgaa aaatggttgg acgaaagaca gaattgaagt tgaaatcaaa
    59521 ggggtaaaga ctttaagatt agaattaccg gatggattga atttgaacga gcaggcgtta
    59581 cagatgacac tcgccgtaaa actttatgaa tctggtcagt gttcgttagg tcaggcggcg
    59641 aaagtagcag gagtgacaaa acgtagtttt attgaaacaa tgggtgcctt tggaggttcc
    59701 attttttcgg gctatacaac acaagattat ttgagtgata ttcgaaaggt gcgattgatt
    59761 caagaaacaa aatgtaaacg taaagaatga aacaactgga agatgtattt aaaagaaaga
    59821 tccgatttac cgaagaaaga aggaaacata tagaagagga tcaccctgag atgttaggac
    59881 aagaagagag tattgtagag tgtttatcgt ctcctgaaca agtgagacaa tcccgaacgg
    59941 atgggagtgt ggaattattt tacaagtatt tttacgaaac gttagtgggt gacaaatatc
    60001 tttgtgtagt aatcaagaat ggaaatgatg atttattttt aatcacggct tatttcaccg
    60061 acaaggtaaa agaaggaaag gtattatatg gatagggaga tcaagattta tttcgacaaa
    60121 gagtctgact atttggaggt tctctttgaa aagaaagaag gtttttttaa agaaacggaa
    60181 aacgatgtag taatggagaa agtggatgta ttagggaatg taatcgggtt ttcgattctt
    60241 caagtgagtt ccttccagaa agaacctgta tccgtttttc ttcggagtgg tgctgcttaa
    60301 tgcgtgttaa gagaaggcca ctttccttta aaacatccaa agttaatttt tcaagttagg
    60361 atattctttc gttttgaagg atgtagaaag aaactttctt ctttagctgt gattgtattg
    60421 aattccaaaa cacgaatgta tagttgttta ggatttgcat actaacattt gttaagcgca
    60481 tttttcaaag tcggcctctg aatgaaagta aatatgatgt aatcctccaa gaacttttcg
    60541 tttgataact ttggaggtag tagaaggaaa ggtgactttt cttccgcagg gagaatcctt
    60601 gttaagagag agatgcggcc tccaaagatt gtaatagttg atgtattctt gtgccacgag
    60661 gtgcgcatgg tttaaagaga agataggaat gtgatttaaa cattctcttc ttagagatcc
    60721 gaaccaacgt tccatgattc cgttgcacca aggagaagcg atcggggtat gaagagattg
    60781 aatccctaaa tcttccaaac cttgtagaat ttttttaccg gagaaaagaa catcgttgtc
    60841 tcgaagaagg atttcaaact cggggaaaat ggattttgct tcttgaattt gatttaaaac
    60901 ccataacctt gtagggttca aagtaatatt gaaatgaatg attttcctgg aaccaagatg
    60961 aatgaaagct aaagcgtaaa gagtgttacc gtaaatagtt tgaatgcgac aaagatccat
    61021 tgcaatggta taatttttga tttgagagat gagatttaac caaacgttcc aatttcctct
    61081 aaaaggatta taccatttaa gaattctttg aatgattctt ttaacggaag tcaaagagac
    61141 atcgaatccc aatattagaa gttcggaatg aattctggaa gctccccaat ctttgttttt
    61201 caacatgtct tgaatctgat gatatatatt ccagtataac gggtctacct tgagtgtgaa
    61261 ttttgaataa ttttctatat tggtttctca gaattgtgaa aagattcgta atgtgtttag
    61321 gatttacctt ccagagaaag tagaggatta gcttttcaaa gagaaaaatc caaaaccaag
    61381 gattgtgata aaagtgaata gaatccatct ttgttttttg gatgttatcg aatagaagtt
    61441 tgtaaggaca atagaaagag aaatagattt aatttcagta tataacgtaa aagatcgtaa
    61501 gttaggaaaa tgcggttgtg taaaaaaact tgaacctctt cttttttctt gacaaatggt
    61561 ggtgttaggc gactcttcga ttcatcgaag agtcggtaag gccttcgaaa cccacctcat
    61621 ttttttattt tttcgaaatt aaactaaacg ttttccgcca aagaaatcct tcattgaaca
    61681 gatgaaagcc gtgaccaaca acgactaaag ctttgaagtt acgaagcgaa agcgatcgaa
    61741 gtgtaaatcc tgcgacgcaa catttgtcgt tctatgattt ttttagaata tacgaaaaga
    61801 ttgaaatgtt gcgttgcaga ttgaagcgaa gagcgcggtt cgcgcaagcg aattcgccca
    61861 ctgtccccag tttccccctc ctaaccccta actccctaat tcctaaccac tcgaaggggc
    61921 tatgcggtaa gagagaaagg aaacgcgatt acctttttga aaaagaaata caatggaatt
    61981 ggtgaagaga taaccgggga agtagataac cgaggactga catatacaag aaattctttt
    62041 ttgagttaca gagacacact tttaaacaag aactttcaga acagcacaca agttcaaaaa
    62101 caaatccaag aaggaaagaa tcaagtagca gggatcataa cggaaggaga aacatacaac
    62161 caagtccaag gaatgattca aacagcacag aacttgaacc aacaaggagc agagaacaaa
    62221 gagagagtgg aaaaactctt agcccaatcc aaggaactag cggagaagaa tatcggcgaa
    62281 ggactgctcg acggactaca agagatgatt gcaagcatcc agagttcttt acctcaagaa
    62341 gtcagtaaca atggagtgag tcaatatatc caagcgcaag agaaagagtt agcagagaaa
    62401 caagaaaaag cgaatgaact gctgagtcac atgaactcgc ttgtaacaaa taacaatgat
    62461 ttggcggcac tacaagctct gttacaagga agtagccaag gattgaactt agcagcgaat
    62521 agcgcagtat ctaaatactt agacgactat gctaagaaac tacaaaaaga caacgaagaa
    62581 agaagttcga atttacagaa gacactttta gaatctctga cgaacggaga cgactacaaa
    62641 tacctccgag acgcaggata cggatttaga gtggatggag aagggattac cgcttacaga
    62701 gaagtctaca gtggagaaat agagatcaat ggaagtgcga tgaaaagcac tagttattca
    62761 cccgatttag aatatcaata tattagaata gagacaaagt ttaatccagg gaacctaagc
    62821 gtggatatgt taaatccaaa caacacaacg tttagcgcgg agatggtgtc aggggtaaag
    62881 agatatatag acaatctaca aaagaacgta gaggtgatgt ttgcccagtt tagcgacaaa
    62941 accaaagagg taaaagaaga atacgttcag aatgaggaaa tagaaagtta tcaaaagaaa
    63001 ctgtatgaag caagtaaaga caactacttg gccgcgttcc agggtttacc tggagaattt
    63061 aaggaaatgt tcgagggaga aatgggaggc ttaaaaggtt accacgaaca aggatctaaa
    63121 tacaactttg gacaggggag ttttaaaggc caaagcggag atatgaaaaa gatcggcaaa
    63181 tcgatgtatg acggattgga catagacgac agtgtgttag ccggaagtag agagttaaaa
    63241 ggaagtgtga gtgttaaagg gattccggta gaagtaagtt acggaatgca gtatttaata
    63301 gtcacatctg gatttgaaat atcgaattta ggttacaact ttaatttaaa gggccttgga
    63361 acaaactatg tagacaatca actgagtgga gcgaaccaga agtatgagat ctacaaagaa
    63421 gacatctctg cgaggataga gagacaagcg aaggcgaatg acgcagagaa agagagtaag
    63481 ggctttatat tcacgatttt gaatggaatg aacggtggct ctggaagtat gggccagaga
    63541 tttacacagg ctgtgaagtc ggaagcacaa agtcgtataa cgggagctgt agcagaagca
    63601 acgggattgc cagcctccct cgtcggagcc ttagtcggcg gaagtagtat gaaagacgct
    63661 gtgaaagcgt atgtgaaaga cgagacgact aacgcgattt cgaaagccac aggcttacct
    63721 acgtggctga tttcgaacca gatggagaag atgaacaaac cgaaggaaca atggtatcaa
    63781 agccaggagt tccagatggt aacaacggta gctgctgtag tggcagcgcc tttgaccggt
    63841 ggagcctctc tcatggtcgc gatggcggtt aacgcaggac ttggagcggc tacaggagcg
    63901 gcaagcggcg gactaaaagg cgcgttagtc ggtgccgtag gcggagcagc tggtgccgcg
    63961 gtaagaagtt ttactggagg agctgtaaca gtaggactga gttactcagc agagaacggc
    64021 tttggagctt ccgtcggagt aggctatgga ccagcaacgg tgagtgtggg agtttcggag
    64081 aaaggtggag caacagtaga cttaggattt acgaaaggcg gctttaacgc gggtcttagt
    64141 tacaacagta agacaggaag tgtgagtggg aatgcaggat tagaagtagc gaaaggaaca
    64201 agtcttggaa tcagttacaa cgaaggcgac ggctttggag ctagcattag taaaagttta
    64261 gagaatggag tgaatggaag tttgagttgg agtcagaaag gcggagtagg aggtagcatt
    64321 ggctacgaag tccccggaga caaaaacaaa tctaaagatt cacttgcgaa caaaatgcaa
    64381 ggggccggag gaagtttaaa cttcagtcaa agagacggag tatcggtagc ggttaacgcg
    64441 tctggtggag tgaacgctgg aaactggagt cagtcaggag gcttccaagc aaacactaac
    64501 tttttaaacg acaagtggaa ggccgacttt gtatcgaaac aaaatgcaat tgaagaactt
    64561 caatcgcaag gtttgagtaa ggagcaggcg acagcgattt tggatgcgca agcgaaagcg
    64621 gattcgaagg ctgctcagga gagaaacaat caggaaaccg gaaaatcggt gttagacggt
    64681 gccgcgattg caacacagag acgagaggga gaaggacatg taatcggttt tagcgatgat
    64741 ggtccagagc ctgcacatgg tggaactccg ggatcgcatg gctctgatca gacgatgact
    64801 cgatcgggta tagtggatgc cgacggcaga accgtgttac atcctaaatc tggggttcaa
    64861 gcagacggtt ctattttggt aagcactcca tccaaacgcg acggagtgca ggctgacggc
    64921 tcgatccaag tgaacggttc caagtatcaa tatgagatca gcgatggtaa aggaaacaag
    64981 ttcaaatatg gatacggcgc tggaggagaa tcaggtggga ttgaacattt aagtgtaaat
    65041 ggtaaagctg tagaagatgg atcgacggta aggttggaca agaaaggtaa acttcaagta
    65101 gtaagagata taccgttgaa ttcgaccgtg tttgtgaatg gaatagacaa caaacctgct
    65161 gaggctttgc atagccttca ttcagttcag gagaaaagcg gtagggaagt atatttggtt
    65221 tataatcgaa ccgatggagt ggtcaacgat cttgtgcata gtgcgggtgg taaactgggt
    65281 aaaaacgtag agacgtctca aacagtatta acaaattata ttaaagcagg aaagatagat
    65341 acgttgattg ctcatagcca gggatctttg atttcaggta atgctttgat tgatgctcaa
    65401 agggacaaac cagagcatgt tgaaagaatc aactgggtaa actttggaag tcccgcagga
    65461 ttgaatagca ttccaaatgg tataagatcg gcagtattct atgaaaatca agcggatgga
    65521 gtgactgcat ttggtcatgc aggaagaagt attgcagcat ttaataatgg ttatgaaatt
    65581 cgtcctggta gaaatatcgg tcatagcctg gacagctatg cagaatccat tggagactat
    65641 tttagaaaac gttaatttgg caaaggaatg aatcatgaga aagtatttag aatttgtttt
    65701 aattattctg ctaataacga gttgtgattt attcaagaaa gtggatcctg attttaagga
    65761 ctatgtagtt gatggaccga cagattttcc atttgatccg aacaagttac ccgtaatcgg
    65821 agtcaccacg gaagaggatt taaagaaaat gtatcccaaa ccgtatcgta tttggacata
    65881 caagaagccg atccctaaag aaatcatggg aaagaaattc aatatggatc gaatttacta
    65941 ttacgtaaac cttcagacgg aaaagatatc cggtcccgga aaatccggct atttcggtaa
    66001 agattatctc tacttttatc tctttatcga gaagggagtt gtggcccagt atatcattaa
    66061 gcatattgta aagaaagatg gtaattggaa ggattgggtg cctggaccat atcatcaatc
    66121 cattccagga ttgagtgaga atcagctttg gccaggtcaa gatgaagatg gcaattgtta
    66181 ttggttacaa cgacgagatc gatttcaaca tgttcacagt ggtcatagaa aaccttgccc
    66241 ctactgggag gctgctcctg cgtgggaaaa gtagttacta tgataatttc agaatatacg
    66301 gaattcttga agttcagaat gaccgtgttc cggggatgga acagaggaga atagcccggc
    66361 ggggtaactc aacacaacgc tctctatggg tcgcgttgtg gggtagcgaa atgcggagct
    66421 tggatataca attaggcatt tctaaattag aaaaacagta agctctgcat gaagcgaggg
    66481 gaatgctttc cccttccaga atcctagcct gagcctcgca aaaactaaaa tgtgagaagt
    66541 taagtccaag ataacagact catgtgataa aatgaaatta tttgagaaga aaagaggcgg
    66601 taaaactgac aaaaaacgga ttcaaaatat agaatataat gaaagaatag agtatttaaa
    66661 gtaacaaaac aaacagaaag acatagataa acctttgcca aataaggtaa cacaaaagaa
    66721 aacaagaaat agctattagg cgattttctt gtaagaagtc gaactcaaat tttgcttcct
    66781 aagggtcgca aaatatataa taaaggccgc cgaggactgg agcggaaacg agcttcacac
    66841 ttttatcctt cgaagatgtt aaaacaggag aagtaacggg tgagtctttg ttcaaagcga
    66901 gatgggttct gtggttgttg tagaaatgaa taaactcatc caatttcttt tccaagtgat
    66961 atttgttgag aggaatgaag aaatccaaaa actcatttct acaagtcttg atctgctgaa
    67021 cgacccttag ggagtgaagc attgagttaa tccgttcagc gtaacagttt tgccaaggag
    67081 aatgaaacga agtttttttg tgtttgatac cgattttttc caagtatttg gtaaaacgtt
    67141 tcccaaagag ggaatcatta tcagaaagaa aataatgaaa cttttttccc gtttgttttt
    67201 gtttacgaac tacgagtttc aaaacttttt tcatccaatt cgtagtcggg tttgtatgaa
    67261 tatcaaagtg aagaatttgt cttgtttcaa catgtaaaaa gaaaacaaca cgaaagattt
    67321 ctttgaaatt ttcagagtaa gaagtaaacg tatcggaaac gatcatcgtc tcagaatgaa
    67381 gagaatagaa ctgtagccta gttacgaatt attggacaca tttttacgca gcatttactt
    67441 caaattgcac aggactcaca acgcgaccca taggaaagcg ttgtgctgag ttcttttcgc
    67501 tccaattcct tcggaatttc cactacaatc gctttcgcat ttgttacatc gaactcacga
    67561 tatattaata atcacaattg aatgggattg tgtatttttt tagagaaggt ggaagatcaa
    67621 atcgtgagcg gtgggcccgc gaagcgggat cggctcgcca ccgattagaa cgtaaacacc
    67681 taacgtgact taattcctta gcagttagag aatgtccgaa actcaccatg tgatttgttg
    67741 ttgacattta aatcacataa tgatgagatt tggtcgataa tatcctaaat ttcgtcagat
    67801 caattaggta tgttaaaacg aggataggtc cgataccttc tctgtgaaag ctaaaaagga
    67861 aagtccggat atccggacct tccaaaaatc tcttagcaag agccgcaaag gaaaagacta
    67921 aaatgttgga acaataaata cagatgagtt ttagttttga tatttgtatg gaatccgaat
    67981 attcctcaaa gagtattaga aaaactgcaa ttgctgtaag aagtaaaacc taaataaaaa
    68041 caaaagagtg aattgagatc gatagaatta aaattgaact aacaaaaaat aaaaaaagaa
    68101 attttaaata gagtgtttct ttcgtaagaa aacgaatgaa aaagaggaaa cgaatgaaga
    68161 aactattgtg gacctgtgca atattactat ttgcaactgg ttgttttacg attggtaaag
    68221 taggctacat gtcgcctgcg tcgcatgacg acagtgaact ttcagaggat gtattaggtg
    68281 aaaaatgcga ctttgttgta acgaacattt tgaacgatat gaatagtgca ttgtcgaata
    68341 aaggtaaatt ggatctttcg aatgtaggct tgaaatttac cggcagcaat tgtgcgcaaa
    68401 cacggagttt aaaataatat gaaaagagcg ttcaagttat taactcagtg tatatttctt
    68461 ttgcttgtat cagtgaattg ttcatacaac tggggacagt ttaagagata ttcagtgaca
    68521 gtgccatcgg atttggaagt gattggaagt ggcagtcgtg taactggaag cgattgcagc
    68581 tttttgccaa ctcgttggta tacgaacagc attgcagaag cggttcgaga tgcattaaaa
    68641 tcggttccag gagccacggg tttgaaagaa gtggatgtta aagcacaatc gtatcaatac
    68701 gtattctttg gatgtattga ggtagaagga actcccgtac gggaagtagt ggcaccagcg
    68761 aaatctacta agaaaaaata gactcaaacc ttgcttggcg tgtgtatttt gtgctcgcca
    68821 agcttttttc agtgtagaag ccacatgtga ggtagaaagc ttagcttagt tttgtttttt
    68881 gtatgaaatc cgaatattcc tcaaagagta ttagaaaaac tgcaattgct gtaagaagta
    68941 aaacctaaat aaaaacaaaa gagtgaatac agtctgtaat tgtaaacaag aagctgactg
    69001 aagagacgtt acaaacaaag ccgggaagtt tggcaagaaa ggaaactaaa tgaagaagat
    69061 atatgtattg ttcatattgc tgctattaca aaattgcgcg acaacattgc tcaagaatgc
    69121 ggcaccagta acaacgacta cgaagtggtt gtttgagatt tcggaagtat attcgatgtc
    69181 tcaatatgtg ttagatcgtc gtcgttacta tcctaaagac gataatgaaa cgatggtggt
    69241 agtagaggta aaggtaacga ataaggattt agttaacgtg agttcggcat aacaaatgcg
    69301 aaagcgatta ttatgctgcg atccatagtg agcagcattg agtttgaaaa attccgaagg
    69361 aattggagcg aaaacgaaca actcagcgtc tcgcttctat ggtcgctcga cgggtcgtga
    69421 gccattttaa ctatgaaatt tgcgagcgat tcgccccaat tttcttacgt cgaactcacg
    69481 ttagttaaga aagaaatgga ttttaacgca agcgtattag ttgccgggaa aatgattcgt
    69541 aaggcctcgg tcgtgtctaa aagagagagt attattttcg tagttagaga atttggtgtc
    69601 acccaggttg aaccaaatca atcgattaag agagatatgg ttttcgtatt tccagagaaa
    69661 atgaaacctg aaaagttatt tgttcagaat gttggcgaga ttaatctact cgaacagcag
    69721 aatcccgagc caaggtaaga gtggagccag cgggcccaaa ttaaacgaac taacaaaaca
    69781 aaggaaaaaa ttaaaatgtc tgaattacaa atacagatga gctttggaac ttggattttg
    69841 ttttttgtag ggaattcgtt tacgcctgag agagtattag agaaattgca atcgatggaa
    69901 gatcaggaac acgcaaaaaa gatttggaaa aaactaaaac gtgacagagt attaggcgac
    69961 gacttcaaga gattcaagtt aaacctaaag aaaaataaag agtggaagag ccttgagttt
    70021 tcgaaagatg aaacaagaac atcaaaacat caaaatatta caatatatga tttctcctgt
    70081 gtttagtaga attaaaaacg aggaccgttg gttcgcattt tctttttacg gaagagtatc
    70141 tacccacaac ggcgaaagcg atcgtagcgg aaatactgca atgcaacatg tatttaacaa
    70201 ttctgatata tgaatatacg aaaagactaa aatgttgcga tgcagattgg agcgtagagc
    70261 gcggtttttc ttcgcggaag cgaagaaaaa ttcgccttca gtcccccgtc gtctgtcctc
    70321 tgaacgcaga gaaacaagaa aaagcggatg aattgctttc tcatatgaac tcgttagtaa
    70381 caaataacaa tgatttggct gcagtgcaga atccacagcc aaggtagaaa gtttactccg
    70441 ggaaaccgga ttgcctgttt gaaaatgtaa aatgacactt tcattggaat atcggatctc
    70501 aaaagaaaca tgtcctaatc caaaaacgtc atttacacaa tatagctgat actgccatat
    70561 agatctttat atccttcatt ttgtaaaagt gagtatgttc agtaaatata agataatcat
    70621 atataaaatt ttaaaatctc aaaaaaaccc atttaattca tttcaagtcg cttcgaatat
    70681 tttattagtt atactattta tttttagtat caacatcttt cttaaaaata ttgattattc
    70741 aaaagacgtt aagttatctt tattatcatt gaatccgtgt tattcgtctt atcaagaata
    70801 taaaacatgt tttctaaata ttattaatcc aatagagcat tcaaataatc ttttagagcg
    70861 aacaaatttt tctttaaaca atgtaaattt ggataaaaag ctcttaaata tacttggcca
    70921 tagtagcgtt gatatatatc cgtgggaact aagtgaagtt gaaaaatata atttaaattg
    70981 gaagtcaagg cctacgttcc aatcttatat ctcttatact ccatggattg acatgcaaaa
    71041 taatagattt tggaattcac aagaaaggcc taaattcatt ctttgggata ctaaattagg
    71101 aattaaaagt attgacgatc gatatttatt taatgatgaa ccaatatcta taatcacgat
    71161 attaacgaat tacaaaccgg ttattcaaga atttcggcat attctcttaa aattaagaaa
    71221 tgagcctata ttaataaagc atcctcctac gcattttttt gtagtatttt attcttagat
    71281 atatattaga aatcatgaga atattcaaca gatcaaactt gcccggcgaa taagccaggt
    71341 ttttttgttt gtgggattga tattaaaaaa atatattaga gaaacagaac gaaattggaa
    71401 gagaaaattc caaagcaaat gcggggaaaa gatggaagcg gaattagaag aggaaatagc
    71461 aagagagcag gaaattttaa ccctgtgtga aacaatcctg gaagaaccag acttgtcgga
    71521 agaggaaatg acggaagtat tagaaacaat tctggaatac gagtttgatg aattagagga
    71581 agagcttggt cgtgtgagtg gccgctacaa gggaagaaaa atataccgca aaatcgagat
    71641 tgtccgaacg tatttgaagg gggaagcgaa tcgattgata gagggattta aagaaacgga
    71701 tgcggatacg ttgtattttt tgatgagcaa tttgagatgg cgtttagatg aatttccgga
    71761 cgtatcgatc ttgctatcgg cattaaggta tcacgtaagg aaccaagaac cgattgatga
    71821 caaaaaacag cgtaaagaat acatccaatc gtatcggtat acgatctacc aaacgtttgg
    71881 aatactgata gatattagtg aagctttgga cgatgcgaac ttagaagtct tggaacaaga
    71941 taaagactta gagaagttgc tggtatattg gcaatttgag atactagagc agttctctaa
    72001 aatatatgaa acccgtcgag aaagtccgta ttacaagaaa ctcggatggt ttaagagatg
    72061 ggctttaggg ggttatgtga ctcgaacgag agatgctttg tatatgtatt cgtccaaaaa
    72121 agcggagttg gaaaaaagta agagcccaaa tgaaaaacgg ggtgggaata ctaaaaagag
    72181 aagacgaaag agatagacgg tatttcaacg atttcagttg tacggaaata tattaaattt
    72241 ctttaatata tttttctaaa tctttgtcgg atatattttc tttttccgta atcgtctaac
    72301 gaaccttaca attacccaca agcatctttc ccaagactaa acccaatgta atatcagtta
    72361 gtcgagaaaa ccctctccaa aagaccatgt ttcccggagg aggatcagaa gatcgagcca
    72421 gatagccacc aagtcttgca attttagtaa tatagttcgt gagcatttta ttttgttcct
    72481 gatcgtaact tttatctttt atgagttcgt ccaatacttg aatctctgtt tgagtcaatc
    72541 caaaatctgg aggagcaccg tttgtcgaac gattcatcat ggtcatccag aatattcgcc
    72601 aagataaaat gcaatagatt gaaatcaagt ttaccaatct ttctgccgtt ctaagttttg
    72661 attctttcac tttgcaaccg gactttaaaa ttttatgaaa gacttcaatc ttccaacgca
    72721 aagcatacca ttgtagcttt tgaatcgcat ccaaattagt cttaaccgac aaattagtta
    72781 tcagtttcca atcaatcctt ttgcgatttt taggtgttcc tttttcttgt gcatgaataa
    72841 cggtaagatt taattcggga tattttttct ttttaccaat tggaggaagg atacgtatat
    72901 gacgatattt aactttgatt gaaacttctg ataggtttcc tttttcattc ctgactttaa
    72961 ttcgatgtgt tccttttacg tgggaatttt tcattacatc atgaatcgta tgatctggcg
    73021 agacgatctt atgagaaaat tcgttcccaa ctggtctgct aagcaaaata gctcataaat
    73081 atcgctttct tgatctccta tatgtacgca attttcagga tgggccagta aaacactgga
    73141 ttgtttgaga ttttctaacc aacgaaagct ttccttttct tcgatcggta ttcttgtagg
    73201 attgattttc ttctttaatg cgttgcaacc tttaaacttt tttctatttc agaatttaat
    73261 cgaggctaat ccaagcggaa gtccgtccgt tgtaattact aagcttgaat gcattagaat
    73321 gccacttgca gtatagtatc tcaagcgacc atctgaatac ttacctgcta tggcaagtcg
    73381 agtgaatcct acttccgttg tttcctttcg cttaaacgaa aattcagtcg tgtcatgcaa
    73441 tattaaaatc ggcccatttc tgtattacat ctttcttgta ttgattgaaa atgacctcct
    73501 agtatttctt tttcactaac acgatcgtta gagagaaaac ggtaggcggc cttggtgctc
    73561 gaccaatcct gacttacaaa agggatacta ctaccagttc cttctgacga gttttcaaga
    73621 aatttataaa atcttttatg aagccgaata tctccgaaat cacaacctgc taattcttct
    73681 tcaatccatg cctttctctc cttcatgaac atccttaaac cccttatatt atcaaagcgc
    73741 attttggatt cggtctttaa tcggtacaag aaattattat ttgtgggtaa tcgtaaggtt
    73801 cgttagacga ttacgtttta tcacaaagca ctgattccat gcaaaataat taggtacttt
    73861 attaacgtga gttcggccta acgcgaaagg gatcgatgaa tgaactaaag caaaacgctt
    73921 tcctgaatgc cgatccttag agaggcattc gctgagtttc ctgggtcgcg ttaactcagc
    73981 aaaacgcttt ttacgaaagc gttttagggt caataaattg aatctaaaga cgattgttgt
    74041 attatgtttc ctgtatgcaa tttattgacc aaagctgaga gcccggtctg gctgccatag
    74101 gcaagccgga ttcgcccaga tctttttgcc tcgaactata ggatttttca ataactctaa
    74161 ttagattatt atgtaaattt taaaaataat atttataaaa tagaatattc taatattatt
    74221 gttatcaaga tttagaacta aatagtagaa tcgggttgta ggattgtttt gatgaaaatt
    74281 ttgtctaatt gttttatgtc cgatttaagg caaaaaatcg ttttataccg aaatttttaa
    74341 gggcaaaaat tttataaaaa ttggaagaat gaaatcactt ttttaaaaat gagttagaaa
    74401 aatatacttt catttgaaat gttggtttaa aggaaagttt aaaaaacgtt atgaatttca
    74461 aattattagt tatacttttt gtgattattt ttgggattac tacaaattat tttggagatt
    74521 ctttaccgaa aatggaacaa caatcgaaag cattagaatt taaccgacaa ggtgtgactt
    74581 tattaaacaa gggggatttg attcaggctc ggtccttttt tgaaaaagcg gttaaattaa
    74641 atcctcaatc tccagaatat gtaaataacg taggcgtaac ttatttaaat gaaggtaaat
    74701 tagatcaagc gatcgttttt tttgcaaaat ccgcagaaag agatccgaat tatgtgagag
    74761 ccttttacaa tttaggtgtc gcttatcaaa atcaacaaaa caatgaaaaa gcggttcaaa
    74821 attatctaaa ggttgtagct atagataaaa cctttgcaga agtatatttc aatttaggta
    74881 ttgtttatgc tcgaatggga aataaaaaac aagcaatcga caattatcaa aagtttattg
    74941 aagtagcgcc tgcagaatac gaaaaaccaa aaaaggatgc aaagtctaaa atcgaagaac
    75001 ttaagaaagg ataaaaaaat actcaaatca agtttaagat ttttgaaatt tatggcatga
    75061 atggattttc aaagatgtat tcatatcaaa ttgatctaaa taaataaccg caaagaaaat
    75121 taccaaaaat actagagtcg ctggaaaatg aatctccatc ttgtttctat tttattgatc
    75181 gccgttatga aatttttaaa caactctaac aatgattctc tcaaaagcag aatttgaaat
    75241 cgtggaaaat agatttttaa cttaggactt gtcccaaaat ctaaaagaat tttacgcggt
    75301 atgatttaga aatttttaat aaaatgcagt agttccacaa attaagtcac atttggcaat
    75361 ttgcgagcat agtgtcgtta aatctttgca gtagtttccc gcattttatg aactcagtgt
    75421 cttagctcga caggttttgg gacagctctt aactaaaaag gaaattgaaa acggtgaaag
    75481 gtagcttttc tataactact ttatttttca gtttcaaatc aaacagctat tgaaaaatta
    75541 tttttatacg ccaatcctta gttctttttc aaaaatcagt tttcgaacct aaaattgaat
    75601 catcttgaaa tcatttctcc actgttttta gacaaaacca catctaataa atttatacct
    75661 aaattaaatt agtattgact gaaaatttgg gctgatagta attaggcaaa agaatttgtg
    75721 atattttcat aataaacaat cacaaatttg ggatttgtgg caaacaagtg accataataa
    75781 attttgcaat aggtagaaga caaaattatt tccttaggag tgtcttaaaa gctcttctat
    75841 gtaagttttc taattttctt ttcgcattaa aaatcaatat aactaaacga gatcattctt
    75901 gtccgaaaaa aaaagtcttt ggtaatttta ggatcttctt tgcgcgtatt atcattttat
    75961 ttttttttat gtgtggtgat gtctacgctt cggataaaaa aactttaaga gttaatttgg
    76021 aaactgcgac tcagattgcc ttaacaaatt attatttgtt attatctctc aaaaataaaa
    76081 acgccgcaat caaggaactt atttcagaac gatggagaga tttgttacct accttaggcg
    76141 ttaatatgac aaggcaaaaa tacattatcg aacattcaaa cgattacgtt tacaatgcga
    76201 ttttggtcaa tttggaccaa atcgtttacg acggtggcaa gaaaaaactc gatcttgata
    76261 ttgctcagct ggaggaaata ctaagtaggg aagattttaa aattacttct tctaaagtta
    76321 agttagaagt tgaaaagacc ttcataaata cgttagtcgc tcttgctaag gtggctttaa
    76381 ataagaaatc ggtggagcgc gctaaagaac aactgagact tgcaaaactg gaggcaaaac
    76441 tcggttttac cacacaaatt caagttttaa gcgtagcctc ccgtctgcaa gaaatcgaat
    76501 tcgcattggt gaaatccgtc aacgagtatc tcaaagctaa aaacgatttg aaattggtca
    76561 tgagtttgga ccgtcaattt gatcttatca ttgaggggaa tttactcaca gacttctacc
    76621 tttcctatcc taattttaaa agggaagtgt tgatcgacaa cgctcaaaac caacgatcgg
    76681 aaatcgtcag aattaaaatt aacaatagaa aattatccaa agaacgcgaa ttagccgaaa
    76741 acgcatggat tcctcagatt tcggtaggcg gttcttacgg aagaaccggt gtaacctatc
    76801 ccttacaaaa cgatacgtgg aatgtaaatg ttaaggttgt tttccctttg ggcggatcca
    76861 cgaatacgac gacagaaaat ttaggtatgc gttataataa ccaagccagt tccggttttg
    76921 ccggtactgt gaatcctaac tttaatgctg caacgtccaa caatctgcaa gttttagata
    76981 acatgagtta ttcaagaaag gtgatggaaa gtaagattaa actgggagat tctatcgctg
    77041 aaaaaaaacg tttagaacaa tctattgcga tcgaagttga aaaggccagc gatttcgtta
    77101 aggaatctta tgatctaatt acgatcggta gtggaatggt ttattttcgt tatgaaagta
    77161 tgcgtttaat gaatactaaa attcaagtcg gagaagcaaa acgatcggac atactttttg
    77221 ccgaaactga acttgttggc gcccaggaaa aactcgtaga tgcaatcgga aaatattgta
    77281 cttccgttta cgaattggaa tgggtttcgg gtatgccgcc cgattctctg aagttgttca
    77341 attataaacc gaatcacgga aatacaattc tacctctgat cttagaaaat agacccattc
    77401 ctaaatcgaa agtaagcgaa aattttaaag ttaaggatat tgaggagtat ttcaattcac
    77461 ctgaaaccga ctctgagaca gacttggaaa catacgatcc tctgaagaag taaaactatg
    77521 aaaaagcata aacaatttaa atattttgtt ttaataatat tcttatgttc aatttgtttt
    77581 ctctctatga attgcagtaa gcttgaaaat aaattcaaga attggattcc tttggacaat
    77641 agtccagctt cgcctaaagt attgtattcc attccgtctc cgggacaaac tggcgtttta
    77701 agggatcaga aaatcgtaat gacgtttaat aagccgatcg acgaacaaag ttgtatcggc
    77761 gctttttcgg ttcaaccggg agttaccgga ctttttgaag ttaatggaag ttctttgacc
    77821 ttcacaccaa ataaaagatg gcaaggtgga attacttatt tagtaaatct ttccaatcga
    77881 tgtgaggatc aagacggtcg cgatttggaa aaaccgtaca gtattagttt ttccgtaagt
    77941 accgacgtac ttcctcccga tgtgatttcg atcggtggaa gaaaaaacac aacaggttgt
    78001 ttgaataccg atccgattat ggattttgta aattttcaaa ataactttta tagtactacc
    78061 gacgtttgta tcaacactcc gcttgtgttg acatttacaa aaccgatgga taggggaacc
    78121 gtagaatcta actttctctc cgttccacaa atggtagggt ccttcgtttg gagtaataat
    78181 aacacagttc ttacttttac tcctagagaa gctcttacaa cgggtcttac ctatgtttta
    78241 actgtttccc aaaccgcaca agatatgtcc gaaaatccat tgggtaaaaa tgtctccgta
    78301 agttttacag taggaacgga aatcgtcaaa cctcaaatcc taatgcagga cggatttatt
    78361 caaaatgtgg gcggctgttc tcctggtact cttgcttcca ctttatttcc ggcagggctt
    78421 tttaatgctg tgggtttatg tagcggtatt gttcctggtt ttcaatcctc tccgattatg
    78481 attgattttt cggaagcgat gaatttagcc acaaccgatt cgaatatcaa catatctcca
    78541 aatatcaacg gaatcaaaac ttggtctaca agtccgaatg gaggttgtgg atctaccggt
    78601 ccttgtggtg cgacaagccg actaacgttt acgcctgtaa caccttggca gcattcggtt
    78661 acttacaccg ttactgtttc tggaaatgca acggacatag cgggaaatcc ggtaggccaa
    78721 aattattctt tctcgtttac ggtgggccag gattttcaaa ttccaagagt gatttttcag
    78781 gatggtttct taaacacggg agcaggttgc gcacccggca cacttgcctc tgtgttagat
    78841 ccgatcaacg gaattcggga taaaaccgga gcttgttcgg gtctttctcc tgcttctgca
    78901 aatactccga tattcataca ttttagcgaa tccgtagtcc agtccacggt cgaaaacgct
    78961 atgagtattt ctccgaatat cataggaact aaaacttggc ttacgagtgg taacgcgtta
    79021 tgcggctcta ctggcccctg cggaaacggc agtcttttag tatttactcc gagccaagat
    79081 tggcagaaca caacttatac aatttcaatt ccaggttccg caatggattt agatggaaat
    79141 acattaggat cttcttattc gttttctttt acgtttggaa ttgatcttct tccgcccaga
    79201 atggattttg caactgggcc gttgttaagc gacttggctc cagcctgtgg gaatttagga
    79261 cttactccga tcccgaatct taccaccaac gtctgtagtc agacgaacgg aaccagattt
    79321 agagttcgat ttaacgagcc gatggatcaa gcggcaacta caaacgcatt ttcgttaact
    79381 ccgtctgtga cgggattaat tacttggcct tctcctaccg agttgttgtt tactccgtct
    79441 cagaatttga atctgttcgc acagtacaaa cttacgatca gcactgcggc taaggacctt
    79501 gcgggtaacg caatggtttc tgagtttatc agttttttta cgactggaaa cggaggcccg
    79561 gtaaacaata ctccgcctac cgtactcaac gtgttatccg acgtcgcgac cggcccggga
    79621 ggttgtgacg gcgggatgga cgattcctta acaccttcct ttgtaacgaa cgtttgcaca
    79681 gataacgtag gaacggggca aggagcgtca ttcgaagtta tattcagtaa aaacatggat
    79741 cagaatttga cgtctcaagc gttctcgatt agtccaaaca tttcaggact tatctcttgg
    79801 acgtctccga ctacacttcg atttatcgca actcaatctc tcaatccgaa cactcagtac
    79861 gtgatttcga tcggccaaaa cgctactgac tcaggtggaa ttcaaattca aaacgcttat
    79921 gttctttatt ttctcacatc accacttgga ggttttcctg ctgtaaactc catagacgtg
    79981 ttttctggca caactgcaaa ttgccaagcg ggcctgggaa tcgtttctaa cgttttagct
    80041 gcgacagtca acaacgcttg taccggaaac cctgcgatta acccgatcgt ggttaccttt
    80101 tccgaaccga tgaattcgtc ttctctccga tccggtttta cgatttctcc ttcggtaacg
    80161 ggacaatttt cttttccgac cgcaaatcag atggttttta ctccggacgt agctttccaa
    80221 tacggaagga gatataacat ttctcttgcg acctcgataa caaacacttc gggcaaaggg
    80281 cttaggaatt ctgtaaacgc tacttttgta gtaggagctt tggattcgaa tcaaccggcg
    80341 gtaaccggga tcgattttga agtggatggg gacggggata attgtgtagc gccgcctaac
    80401 gacgtgttaa acgctcaaaa cggaactctt acgaataacg tgtgcacggg tgttccgatt
    80461 gtaattcatt ttaacgaagt aatggatcca gtttctacac aaaacgcttt atctgtctct
    80521 ccttctgcga attttgcgat cacttttgca gggaacgaca tgactttaac tcctttgatt
    80581 gcgttaacca gtaggcaaaa ttatacttta acaatttcca cttcggcaaa agatttagcg
    80641 ggaaactctc tacaaaattc attttctcta atattcagaa ctgagaataa ttcaccgcaa
    80701 gtaatcgcga tcggaagagg gaaccaagcc aactgtaata gtatggcggt tacaacagga
    80761 tgttggtggc aggcgggaac tccttttctt cctgcttcct cctattcttt cactccaggg
    80821 ttgcaagctt gtcctgcaga ttctacttcg gacaacatcg taatcgtttt taatcaatcg
    80881 atgaataccg taagtgcggt aaacgcagtc agtataagcg ctgtgtctca ggtcccgaat
    80941 agcgcttctt ctatttacaa aggtaagtgg gtatggagtg acagcgatag agttttgacc
    81001 atttcgatga cggacgtcaa tttagtgtgc ggttttgata tgttatttaa tacgggaatc
    81061 ggcggggcaa attatcccct gtatttgatt caaatagatc agtctgccac gaatacaaat
    81121 gggactgctt tatcttcgca gttcaatttt ttcttcgaaa gtaattaaaa gagtatattt
    81181 atgaataaaa ttttccaatc gatcgtattc cttttattct ctacgatttt atatagctgc
    81241 tcggcaattt ccaagttatt ccgttcttcc ggaagttatc aggtatatgt aatgaagtcc
    81301 gaagaaaata cttctttggc tttaggaaaa atcgtcagta gggatgctag attctctccc
    81361 tttcttatgg aaaactttaa ggatatgctt cagctccaat tgatggcgga aggttattcc
    81421 ataaaggaaa tgccagaaga gaaatcctta aggaaattaa tttcgaattc cgaatccgtt
    81481 gactcgaatg aaaaaaaaga aactgtcccg atagcgactg aaacccaagc tgcggaagga
    81541 agtgcaaatg taaaagattt acttccggaa aatctgcggc atgttttgga taagggaaca
    81601 gtagtaggat tttctaatgt atctaaagag atacaatttg gtgattatct ttccagcgac
    81661 gagatcaaat ctttatcgga acgaacgggg atccattatt ttgttcaagg agccatcggt
    81721 aataacgatt ctggaaattt attggaggaa gatttcaatt ctctggtctt tcttaaaatt
    81781 tatgattcga acggagtatt aaaaggtgga gtcacttatg tggtcaacgg acgtacctta
    81841 aacgacgcca atctattaag agaagtttgc caaaatattt ccaacaagat tggtgcctta
    81901 ttaaaactat gatacataga tattctcgta aaaaatttct tattcctatt ttggtattca
    81961 ttaccgcttc aacgtattcc tgtaaaaaag aatctgaaga gttaaagtct ttaaaaagag
    82021 acgcaaatat tgcttacaca aaacaagatc tgaacggagc gcttgccctt ttttcgcagg
    82081 ttttagaaat ggattccgat tcgacgaata caatgattat gttgggtaag atttattatt
    82141 ataaaaaaga ttttgaaaag gcggagaaga tgttcaaaaa cgctgcgagt agtgaaaaat
    82201 gtaattcaaa cgcagaatac tggctttcaa aaatgcaaag tttacgcggc gaggatcggg
    82261 tggaagtgaa agaacgttta gaatccgtca tagacaatat cccaaatcga tgggaagtac
    82321 agtacacatt gggaacattg atggaatcgg aagggaaaat tcaggaagcg atttccttgt
    82381 atgatcaagc acaagcggag tctgctaaac tatctctttt atatctgcgt ttgggaaaga
    82441 tatatcaaaa agcacaaaga aaagaaatgg cggatcgtta ttttgaaaag gctaaattca
    82501 tatccgaaga aaattctgat atgtccaaaa tgatcaagtc cgaaatagat aagttacgtt
    82561 aaactatatg tctgcttcca aattacagat ttttaggaat gtcttaatgt caaaaacggc
    82621 taaaatggcg ttattgattt tttgtttatt cgtactttat aaagttttta tacaagtgga
    82681 tccaaggtct tccattcggg ataaaagaaa agaaggcaaa tttgaattta tccttaattt
    82741 attcaaaaaa aaagacaaag attacgttat ggactcggta attgtaaaag cgattatggt
    82801 tcatccggaa aagataaatc cgtcaattca ctctttagga accgttgatt ttttggataa
    82861 ggtggatata gtttctaaaa ccgcaggtat catcgtagaa attaaagcca aagaagggga
    82921 gaaagttaaa aaaggggaag tgttgcttca gattgatact cttcagctgg agttagaaag
    82981 aaaaaaaaat cagtccgctt tacaaagcgc gttttcttca cttagcctta gcgaggaaaa
    83041 atatgcaaaa gcaaaagaga atattgaagt cagaatgctg gatatagaaa aaagaaggac
    83101 acaagccaaa gaagccaaag ctgaattagc taaaatgaaa atgacctttg ccggtaagga
    83161 aaccctttac agagaaggtg gtatcagcaa ggaagaaata gaacacgctc aaacttcgct
    83221 gatcacggca gaagcgaaat atcgtatgag cgtaaaggat ttggaaatgg ggatggtagg
    83281 ttttagaaac gaagatatta cttcgaaaaa tatgaatgtc cccgaagatc ccaaggaaaa
    83341 attaaagtta ttcgttgata ttaatactcg tatcgacaag gcggaagtga atgtagcacg
    83401 ttctcaagta gaagccgcac aggcagctct aacgtccacg gaggagttaa ttcgtgccgc
    83461 tacaatccgg tctccgattg acggagttgt agcctacgtg aacaaacacg ttggggaata
    83521 cgtaaatccg ggagcggtaa atagtccaga tcaggcgatt ttagttcttg taaacattca
    83581 taaagtattc gcaaaattga atattcgaga atctgatatg acatcgatcc gtaagggtat
    83641 ggatcttgaa tttacagcag acgtatatcc cgaaaagaag ttttacggaa aagtgggagt
    83701 tatcaaccca atcgtagatc ctaaaaccca cactatagaa gtaaaagcct taatcaaaaa
    83761 cgaggaccga tcgttaaatc caggaatgtt tataaggggt tccattttta cgggagagac
    83821 aaaaatgtct cttctggttc catcggaatc cttattcgct aaagataacg acgcagcatg
    83881 gatttatgta ctcaatgatg ggatcgcatt aagatccaaa gtaaaaactg gaaatcaata
    83941 cgaagataag attgaaatac tcgaaggttt aaatcctgga agtatcatag ccgtggaaaa
    84001 acttacccaa ctcaaggacg gtatgaaaat tcgtccagag atggaaaaca gtcttaaata
    84061 aaagtgaaat accttcagcg aatagcaatt gataggccgg ttacgacggc tatgttttac
    84121 ctgcttttga ttctgctcgg tttaatctct ctaaaagatc tagaagtgaa tctgcttccg
    84181 gatatggaat ttccccgcct aacggtgatt acaaattttc aaaacgcggc gcccgaagaa
    84241 gtagaaaatc tgattacaaa acctttaacc gaatctgtcg gaacagtgaa aggaattgaa
    84301 aaaatttctt ccgaatcgat ggaaggagtt tcttttgtta ctctacaatt tggttgggga
    84361 aacaaaatcg attactctgc aatggaagtg cgggaaaaaa tagatctaat tcgagggatt
    84421 cttcccgaag acgctggcaa accaatcgtc acaaaattcg atccgagcca atccgcaatt
    84481 caagagatcg ttttttttcc cgtggataaa tctagaacac acgaactaag gggatttatt
    84541 aaaagagaaa tcaaaagtta tttggatcgt gtggacggag tcgcgctcgc acagatttca
    84601 ggagggttta aaaaagaaat tctcatcgaa gtagatcctt cttctatgta tgcccatcaa
    84661 atatccatca aagacataca aggtgcagta gaaagttcta atataaatta tcctgcgggt
    84721 catattgaag aaggttctaa agacgtattg atacgaacga tgggtgaata tcgggatttt
    84781 cgtgaaattg aaaagaccaa cgtatctaaa aacgataaga acattccggt tcgtttggga
    84841 aacatcgccc agattcatga agggtataag gaaaggaagg ggcttgcaaa atacaatggg
    84901 gaagaatgtg taaccgtatc gatctataag gaatccggaa aaaacaccgt aactgtatcc
    84961 gaatccgtcc gctccgaatt ggaacgactc aaggaacaac ataaaaatgt aatcaaggcg
    85021 gatattgtgt acgaagaatc cagattcgta aaacaatcca tagataacat caccggagaa
    85081 ttgatatccg gaggtttgct tgcttttctt tctcttatat tcatacttcg taatatggaa
    85141 agtccgctta tacttttgac ggtacttccc atttcggtta tcactacgtt tttactgatg
    85201 tatctcaaag atcttactct caacgttatg acgttgggag gtttgtcctt gggaatcggg
    85261 atgttgttcg actcgggcaa cgtagtctta gctgcgatcg aaagacacgt tagaaacgga
    85321 cttccagtaa aagaggcttc cttgatagga gccaatgaag tggcaggatc gatcacttcc
    85381 gcagttttga ccacggtgat tatattttta ccgatcgttt ttttaaaagg aatcatcgga
    85441 gttgtattcg gagaaatggc attaacgatc accttttcgt tgttagttag tttagccgta
    85501 tctcttacac tcataccgat gttgtcggcg cttcgaggaa ataaggtatg gtctcgaaaa
    85561 tttgatcagt ggtctttctt taaaaaggta gcgatttggg aaaacgaaat agacgttcgt
    85621 tttgtaaaag ggttaacaaa ctggcttgga aaaccgaaac gtttttttac gggaatcgcg
    85681 atctgttttg tggtagttct aattttaatt tcatacgtgg ataaagagtt cataccaaaa
    85741 gtagatactg gagaatttaa aatagaaata ctcaacgtaa aaggttcttc gctttcttct
    85801 acatccgaac tcgtcgaaga attagaaacg aaattactca aagaaaagga agtaaaacac
    85861 gtcatttcaa atatcggtta cgatgaagaa caaattttat ctcgttccgg aggggaagtc
    85921 ggaactcatc aagctcaagt aagagttgta ctttctacgg atcgatcgga aaaaacaaaa
    85981 gacttcattc gtagatttag agagaaaatt caatactctc agaacatagg gattcatttt
    86041 tatccggaag aagatatgct ttcaaaaata ctttctcctg attctaaagc ggtcactttg
    86101 gagatagaag gaaatgatct ggccactttg gcttttatag gcgaaaacgt aagaaatgaa
    86161 atttctaaaa ttcaaggtat tacggattcc aaaagtagcc tagaatcaga gaaccgagag
    86221 tttcagattc gatttgacga agacaaaatg tccgtctatg gattatcaca ccaatatctt
    86281 gctggaattt taaaaacggc gcttaaagga acgatagcga caaggttgag agtcaacgac
    86341 gaggaatttg acgttagact tcgttataga caatccgatc gaaaatacaa agaaaatatt
    86401 tccagaatta taattcgtac accgtcgggg gaagcggtct ttcttgatca agctgcggaa
    86461 attcgagaag ggaaaggata cgcttcgatt cttagaatag gtcaaagtcg agtgaatagg
    86521 attacggcta acgttgaaaa tgtaaaacaa tccgccgtaa tttcagaagt tgaagagtat
    86581 atagaacgat taaaattacc cgtcggatat aaaattcatt tcggaggaga aaaggaaaat
    86641 atagactctt ccatgcggga attgttattc gctttcgtac tggccgtcgt tttaatttac
    86701 atgctgcttg cgggacagtt cgaatcgctt ttaattccat taattatgtt atgtacaatt
    86761 cctttgattc taatcggaat cataccggcg ttattaataa cgggtaatag ttttaatatc
    86821 agttccttta ccggaattat acttcttgtg ggaattgtcg tggataacgc cgctttattc
    86881 tacgaatacg tagaaatttt agaacacgac caagtttcgc ttaaggaggc aattatcgga
    86941 agcggacaaa ttgtactccg tccaattatt atgaacaatg gaaccactct tttaggttta
    87001 cttccggtcg cgttagaatt gggagaagga actgaattcc aatcacctat ggcggtaacc
    87061 gtaatcagtg gactagccgc ttccgttgtg ctttctcttt ttctaatccc aatcgcattt
    87121 tattatattc taaaatggca aagaacaaga aaaaaagcga tctaaaggaa tatacgaccg
    87181 ttcccgagtc tggaataaaa ctatccggtc tgattctttg ggtggaaaaa catagaacgg
    87241 gaacggcaat gatttttcta agtctgatac ttttaggagt cattgcattt cgttttatac
    87301 ccatatccct gtttccagaa gcgccttatc ctggtcttac agtggaaacg gagtatttcg
    87361 gcgttggtcc tgaaaaaatc gaagaaatca tcacaaagcc gattgaagaa tccgtatcta
    87421 cgttaggcgg aattcaacat ctattttccg tatccgagga gggaaaatca aaagtacata
    87481 ttcaatttga tcagaatgcc gatttggaaa ttaaatcatt ggaaataaga gataaggtag
    87541 agcaagtctc ttatagattt cctagagaaa cacaaaaacc ggtcgtactt caatacgacc
    87601 caactcaaaa accggtattc atcatcgttc ctaaaagttc ttcattgaac attatggaga
    87661 tacgagaaat atccgatcgt gaaatcaaaa agatcataga gggaattccc ggcgttagcg
    87721 aagtcgtagt agccggagga aaaccgaggg aaattttaat ttcatgcgat gcgcagaaaa
    87781 tgatcggatt cggcgtggat atgaacttac ttttatccgt gttacaggag gcgaatcata
    87841 acgagaatcc cggagaagtt acggaagggt ccattcaaat tccagtatat gttaaaggca
    87901 gaatgcggag tttaaaggaa atagaattct tatctttgcg aaaagatgaa ttcggaaaac
    87961 taatccgagt gggcgacgtg gcaaaagtga acttttctta cagagaggaa aattctgcgg
    88021 cgagagtgaa cggacaaaat acggtaagca tatacgttta tcgagcggga acggctaacc
    88081 ttttggcggt ctctgaagaa cttagaaaag agctcaaaaa agcagaaaat acaaatttga
    88141 actttgaaat tttatatgac caagcggaaa cggtcataca ggctatcaga aacttctttt
    88201 ttgcctcgtt aattgggttt atacttttta ttattgcagc ttccttaata ttccaagaat
    88261 ttaaatcttc ttgtttattt gcgttcttgt tggtttgtca gttttttatc ggatcgattt
    88321 ttatgtattt cctaaaaatc gattataatc ttgttacgat cgtaggatta attttaggtt
    88381 gtggatgttg cctatgcgtt tttatagtta atcaactatt ttccgattat ggaaaaaact
    88441 caaattcgat tacaggggag atattcacta cgatattatt ggtatccggc gtatttcttc
    88501 cgattttatt tactacaaaa gaactgaaaa gtatttacgg cggtttaggt tttgtcttat
    88561 ctgtaaattt ttttatcagc tatttgattt caattacgat attaccgagt cttagaacca
    88621 aatttcaaat cgacattaaa atttttgacg ttccaaaaat cttaaaaact ttcatctata
    88681 aattggacat actatcatat tacgttcata gaatgaaaga ggatataatc gataaaactt
    88741 tgtcggttat tgattattct agaaaaagac caaaagtatt tttgtccgtt tatattttat
    88801 ttatcctaat cggtatttat ttttattcta tttccaaaca cgagtttatc aacaaagtag
    88861 aggaaaaaca actaatagga aacgtagagt ttccctctgg aaccagtttt tcaagaatta
    88921 acgcaatcac ggaacggatt gaaaaaaatc tatcagaatt atataatatt aaggaagtca
    88981 attcaaaagt ggaaaacggt aagtctacaa tcgtagtgaa gtttaacgaa agcgtatcga
    89041 atgtggatga aatcggaaaa gaattagaag aaatcgtagg agacatcaaa cccgctttta
    89101 tatatttttc gggaagcaac gacgaagctt tattaaagga agtaacgatt gacgtaatcg
    89161 gagacgatct aaataaaatc gatcaaatta caagacaagt ttcttccgta gcacaagaat
    89221 tgctccctaa cgttagacac gttttattga gatataaacc gcctagagag gaagttcggg
    89281 tcgttataga caaggaaaaa agtgaatcct tgggaatccg ttcccaagat ataggtcgat
    89341 tgttacgtta cggaattcaa ggtggagtcg ctacaaaatt tatagaagaa gaaagggaag
    89401 tagacgttag aattcgatat gattcgaatg atcgggatca atttacagat ctgaaggaat
    89461 ataaaattga tacagaaaaa ggtaaatcag tgcctttgtt ggaaattgca tctctaacca
    89521 gagacactac acccgtcagg atttatagaa aaaataaaag gagggtttta tcgtttagtc
    89581 ttagaattgc agatatgagt ttaaccgaaa ttctacctaa actcgaaaaa ctaaaagaaa
    89641 tcgaacttcc caaacaatac aggatagaat tcagcgatag cctgcaaaag gtattagaac
    89701 atcaaaaaaa aatgaacttc attttgagtt ttgcaggatt gattttattt atgattcttg
    89761 catcttactt ggaatcctta aaagggccgt ttttattatt atccgtatta cctttgccgt
    89821 tgttgttcgt tatcataatc atttattgga tcgatttacc tttgaccatt ccagtttata
    89881 tcggcatgat tatcatcagt gcattcggaa ttttagaaac ttttatactt aggaaagaac
    89941 tttctccttg gaaaaaccag ggagaaaaat ttgaaatcgg tttgatgcca tatgatttaa
    90001 aggaaaaaat aagaacctta ctatcgaagt tttttcaact ttggttttta atcattctat
    90061 tttatttacc atccattttc agttttggaa ccggtgctgc gatgcttaaa accgtttcta
    90121 ttacattgat tcttgggttg attggaattt gtttttttac tccaatcgta tttatcacgt
    90181 tttacttata tactaccgcg atcacaaata caattacaaa cgtgtatcgg caaagcgtag
    90241 actggacaaa cttaaaactt atcgaactca ggagaaacac aagatgacgg tattgagtta
    90301 tttaaagaat acattgttta ggccggaata ttattttaag gtttattcgt tacaatcgaa
    90361 tcaaattcaa tcgaactact cggttaagaa cttttttatt gtattgatta gtcttacaat
    90421 attactcacg tgcacgaggg ttttacagga atcgtttttt tcttcggtta aagttacggt
    90481 ggctcaagaa gcttcggcaa aagtggaaga aaatcgaaaa aattacggac aaaatcaagg
    90541 tttcgttttt atcttacttt ccaaaataat ctacgttttg atttggattg taattccaat
    90601 cttactttcg ttaatccgac ttccaattct ttattttatt ggagaacata aaaccagatt
    90661 caaagaactt ttcattacaa ctcttgcaac ctctcttccg cttctattat ctagttttat
    90721 aatttcggtt atgtatgatt tagtcttatc aaattatacg attggaaatt tcgaaacatt
    90781 aaaattattc tttttgattt gttttataat tttactagta tcttggattt gggaaggtag
    90841 attgtgtttt tatgctttta cgggacagta tgatcaaaat aacggaagag ctattttaac
    90901 ttggttatcc ccaagtttat tgtttgtaaa tctacttgcg atcaatcttg taattcaaat
    90961 ttggtttcgt taatatagtt gtggaacttt ggaaacaacc aattttgaaa gaaagaatga
    91021 ttacgaatct ctataaaatt gagtacctaa tgtctattat aaagcgctat tttacgtaag
    91081 ttcgattaga atccaataca aaagtgatta ttagatttgt taaaaaattc tattatgttg
    91141 tgccacgaca ttgagttttt tatcagtcca gattttttct atgaattcac atgagtaaaa
    91201 tgtaaactag tattttatta tgtagtttta agtaagaaat ctatagaatt tttaaatcca
    91261 ttggacttaa gattgatttg aattctttcg aaaacagttt atatgattta ccttaaaaaa
    91321 atcaaaatat aatcattcaa acttgttatc ttttttttgg tatttccgac tcttttgaaa
    91381 cttcttttcc ttcctgccac ttaccgctat aaagaatttt ctgatcttta gcaaccagaa
    91441 ctccgtaccc gttctctttg ttatttttcc attgacctat gtattttttt ccgttccaat
    91501 aaatcttaga accaaatccg tttttacaat cgccgttaca agtttcttta aaaaggaaaa
    91561 agtaacttcc tcctaacagt agaaccgtaa gcgaaattac taaaatcgaa agtttatttc
    91621 tcaaaaaaaa ctgaaccata cacgccctct aaaaaatctg aaatgcaagt tgtagcattg
    91681 gcgctaacaa cgcaagataa ccaaatataa aaatgaattt tttataacga cgacaaaata
    91741 aaaaaaattt agaacgattt tgttgagtta agtctaagac cgaaggttct tcatttaaga
    91801 catccatttt agaagaaatt tttttcttcc tttcttttgt gattggaaaa tcagttggat
    91861 tggccaactc cgctccgaac catagaagtt tttgtttgga aaaatttttt ccaaacaaat
    91921 attctggtat aggatgtaac tcggagtatt cgagtatatc tacttgacat ttttggcatt
    91981 catttaaatg tttcctaatt aaaaacggga ttttttgttc gtttgttttt aaaaagtcct
    92041 caacattcca atttttgcat atttccatat tcagcctacc taatatttct caatttgata
    92101 ttaagttatc tcaaaaatac tttacttttg ccgaaaatat aactcggaca ttctaagata
    92161 tttttgaaat cgaaattcta atttgtgatc attttattag agtacatcac aaattagtta
    92221 aaataaatca attacccgat tttacgtcca ttatattttt gtaaaaataa tctccttttt
    92281 gagtttattt tcaatttgag tcttgtttct tttcatttcc tcaaaatctc aattttcagg
    92341 gacgactaat tatgagtaaa aaaactatta tgttttctac tcattcgcca tttctttggg
    92401 tttcaatatt tgaaagaagt tcctgtctaa gatctcgagg ggatttacca gtaaatttaa
    92461 cacaagccct gtgaaacgaa gaagcagaat taaaaccaca ttcaagagca atatttaaaa
    92521 gattataatt taattttata cgtatcatat ttttcacttc gttgattctg tgaaattgta
    92581 gaaaatcagt aaaactcata ttcaaatatt gatttagata gtaagaagcc tgatgagtag
    92641 aaagacctaa ttcagtggca aaatcaggaa gtcttagttc ttcttcttta aaacctttag
    92701 aatctaaaaa acgatttaac ttagttttaa ctttttctaa atcgattcct tctaacatat
    92761 ttttaggagg atatttatat ttttgtggtt ctttgtcctc tgggattgga atggtttcta
    92821 attcaatttg attgaataag ttagtatccg gaatcgaaat aataacctta ccaaataaag
    92881 aagggaaaaa acgttctaag agaattgtat aacaaatgac agaaccagga atgatttctg
    92941 caaagagaaa gaaatccttc ttatcatata tcgtacctaa aaaatccaaa acaaaacaaa
    93001 tagagattaa gaaagataaa aagggtaggt tgaaaaataa aatcgatttg ttagatttta
    93061 gaatctttct taaagaccag gaaaaagtaa aaatagaaat tccaaatccc aaaatgtcta
    93121 tgaaagatat aaagtaaaga ttgggaatga aataagaaag taaaatcgta actggaatga
    93181 ttcctaaaag tcttttgcaa tgaatccaag gattatctaa agattttaat aaatagttga
    93241 aacaaacaaa tacagccaaa ctggaataaa gaaccaaacc atagtaagag cctaataaaa
    93301 tcttattttc gttttgtaag gttccttgat cgataagtat accgttattt aaaattagaa
    93361 aaaacgcggc agattgtaaa acggaaccgt aggatttact aaaaaaatca ttagaataaa
    93421 gttttgaaaa ccctattaaa aatccaaaag aaacaccggc cgcatgaaaa taaaaaatac
    93481 ctaattctaa agtacttttg taattctcaa ttccgattgt attcataaca attctataaa
    93541 aaaatttgat ttaattttgt tttaaacgaa tctcctattt actttcagga ttatctggaa
    93601 agtaattgag ggcatagaag ctatgtttat ttatgattgc taaagccttt cgaaagctgt
    93661 tgtatttcag aatagcttct ttgtcttcgt tatagagggg taagcctatg tatcttgaga
    93721 attcgtctaa ctcggattct gtgaagttta agggttttat attaaaataa ttgatgacca
    93781 taaatttact ccttactttg gttttttgaa atgtctttac ctaaattgaa aaaaacgtta
    93841 ttagggcaac ttaagtaatt tggttaggtt tagttgtcct gaataagatc tgtgagaagt
    93901 aaatctaaag tatttattaa atgctaaatt atggcattcc tcgcctaaga aaaataaagt
    93961 ttgaagtttg aaaaaagagg gaatagtttt taatttggta aatgagtccg aataaatggt
    94021 tttccagaaa agattagatt tcctcttaat taggactggg aaaatattat cttttaaaat
    94081 aaatttgtcc tggttaaaaa aatgtttaaa attgttaatc gcgtacatga cttgactgat
    94141 tacctcgtaa ttattcaaaa tcttttttcg aaaagaacag ttttatgaat aaaatcaaat
    94201 attctgttcg catatttata ttaaatattt tataccgtaa gtataaaatg caagaaaaaa
    94261 atattcttat ataatataat tctatggaat taagaacccc aggacaaaga gtaaaatata
    94321 tatccgaact gaaggattag gcgagaaatt gacacaagca cagttcggtt cagcaatatt
    94381 tatttctcaa gcgcatttga gtaggattga atctgatgaa cttgaagtca ctgaacaagc
    94441 agcattcgtt attgaaatag tttttaatta taaaaaagat tgggtcttaa atggcaaaga
    94501 gcccaaaatg gttagtgcaa ttaaattccg agaaaatctt tcttcaaaaa tagaagaatg
    94561 gaatcattta gttaggagaa ttgaaaaaat tccaaatgca aaatcaatta tcgaaaaata
    94621 tataaagcta acagaaaaag atagaataat gattgatcag tttgtttcaa gactttcaga
    94681 gatgtaaaat tctccttaag taaggattat ttaatatact gatagtattt tctcgctaat
    94741 aattcagctc ttctattcaa ttcaaggtca gtatttagta ctaaactcat atcagtgtaa
    94801 agtatatctg cagtaacaac tgcttttaga gcaacagatt tactttggaa ttcatttgga
    94861 tctagaaaat tatatagaat caaatgaaaa tcaagtgtga ttcggtttaa gaatggtact
    94921 ttatctccaa aaagtaaagc tgcttttgtt tcaaatacat cgtactgaag aatagcaaca
    94981 gcccataaaa atgaggacgg gatcaaacct atgggaataa aataaccttt agaaattccc
    95041 agaagaggta aaatatatac aaataagatt gtagtgaata aactaatact aattcctaat
    95101 gcaagtaatg tgaacctcac cttttcagaa cctgatgcta taataacttt tcttaaaatt
    95161 aaaaaaatag aaagtcctac gtatccaaat gaatacataa ttaaaacatg atatgctggt
    95221 aaaaaattat aagaagatgt ctgataatct accatttcaa tcatattcaa tgaaatgcag
    95281 gaaagaaaaa gataaactat tacagctaaa tcgataaaaa aaataagttt tttttgttta
    95341 aagtcagatc gtattagatt cataactagc tgatttaaaa ggaaaggtac gaaaatagcc
    95401 ggtaataatg taatgcttgg agcaattgca tggatttctt ttggaataac ataacgtatt
    95461 ccagaaagta gtgaccataa gctaattgaa agagacagag caaaaaaata ccttggtatt
    95521 tttaaatttt tccgatgacc aaatcgaaaa acgtaaattc ctaaaagtat cactactaag
    95581 gaacatacaa aactaattaa tagtgggata ttcattgcga ttttctctaa aattacacta
    95641 aattaacact aattttttgt aaacttgttt tatcgatttc gataatgttt aaaagtacta
    95701 attcctgatt aaaataatct tctggaaaaa aaactggttt ggagaaacgc tttgacaatt
    95761 ccgctcctgc tgacaaataa attctttcaa ttgaagctaa tttttgatga tacattccat
    95821 atattttcga aaaattcttt tgtaagcagt aattgacaac cattttaaaa ttgattgttg
    95881 cagctttacc acccatgaca gtgcgtaaaa acgctacgtt attccaatca gcaacattct
    95941 cttctaaaac aacatatctt tgttgtggat tagagccgta aataacaccc atctcaacag
    96001 gaaggaaatt atttggtttt ttttctacaa ttctcattgc tgatagaatt ttttgttctg
    96061 aatcggtaac atagaaccaa gtggaccatg gatctaagtt aaaagttgta taaggcgatt
    96121 tgttataacc gctttctgaa aatatatttt tgataaaact tttaacgcgt tcgagttctt
    96181 taggtttttc taacccatga agtatatttt tttgaagagc agtgtttttt aaggtaatat
    96241 gtgacataat atatatattt tgccattctt agattgaatt tcaatgaaat attctataaa
    96301 agtttttact tttcttaaga attttaatat aggttttaat gaaagtagct cagtattctt
    96361 agggaaagct gagtttggta gtaagactgt gggaaaacta aattaacgtg agttcgacgt
    96421 aaaaaattca tttttctgaa aaattattaa aatctaaact ttgcaaattt tttcttaaaa
    96481 tgtggaaact tacctaggat tacaatttta cgaataaatt ctggaattgt agaaattcat
    96541 actttcaata aatcttagca cattccatac gaattttata gcgaaaattg tcttattatc
    96601 tcctcgtcta ccattgctca cagttattag aaactaatta gatcaaagga taattttaaa
    96661 ctttgtatat gttatctcga cctttataaa ggtattttaa taaaattaat aaaaacaaac
    96721 gcaaaagcat ttagaactta gtaaataaaa aatttcctta caaattgact aacgtagaaa
    96781 acgggtttag atttgtagga tgcaaaaacg gggaaagaaa aacccaaaaa caaagtattt
    96841 gtatatatac ccgatcaaag ccggatttcc atcaccagca gaagagtatt tagaaacggt
    96901 attagatata acgtctctcg taatacaaaa tccaaccttt aactataaac gtatagaaaa
    96961 taatacaatt atgggtttac ttttatgaac ggatagcttg tcccaagcta attcaattcg
    97021 ctaccgtgtt tgtataagtt tacttaacat aaagggaata agattttgaa aagggtcctg
    97081 catgatttta cagaactccg gttaaattcg aagagacatt aagattgaat tttctaaatc
    97141 gcaaatagag agtaaaaata atggatgatt atacgaatct atcaccgatt gaagcacttg
    97201 taccagtttc cgatgaactt gcgggaactt acgttcagtt tcttcgattg atcagacgaa
    97261 atgtatataa gacttttatt taattttatc aatggactta gggtttcaat cattcatttt
    97321 actttaaaat tcaaaaaaga aatactcaga gatccctttt tcgaatatta tgaaattaaa
    97381 attttatatt ctgatggtag cgaaatcccc gtaaagttaa gaaagaatta ggaattatta
    97441 gtactgaatt tcgtattctt aacccaaagg aagtacatgg cttctgttaa aaatcgctaa
    97501 actcccaaaa ctattattgg atcaaataga tgataggttt gaacttttag aaagtatccc
    97561 aagtgaagaa aaattctttt atttctctaa agtggattta cttaacgaaa aagaaaggtt
    97621 gctcaaaaga cttgaagaat taatagaaaa aactctataa aaactgtgaa tgacgaaaga
    97681 acaaataggt taaaaaattt aacgttttac ccaaaataag gatctaaacc tttttttaga
    97741 attcctagaa atgtccaaaa attatgatca atataaaaaa ttgtatgttt actattgtat
    97801 atgtaaaaat tataatattc ctaaattaaa atagtacaaa atgaacaact aaactaagga
    97861 tatatataaa taaacccaat aaaatggctc aaatagccgt ttcggacgaa attaagacaa
    97921 tttttaggtg tttaaattat acctgaaatt tccttaaatt tcctgaatat caaaataatc
    97981 gaggtagtat aagggtttaa aatgacaaat gaataatata taagacaatc aatcgaacaa
    98041 atagcaaata gttgaaataa attaataaca gagttttatc aactttgaga catataaaag
    98101 cgactaaaca atctatttgc aaaaaagtag aattgaaaat attaaaatta attataatac
    98161 gagatatatt aaaaaatgaa caaatgttct tttttttgga gcagggtcag gagatggcgc
    98221 ctggactcac atgttaagag tctggtttcc atctcctgcc acatcaaacc gtacgtgcag
    98281 ttttcccgca tacggctttc cgacagtctt cttcctttgg cattcaagta ctatctcgtt
    98341 aaaccaccgg ggagataaaa gtgttcaatt ccgcattgca aatacatttc ttgaaaatcg
    98401 ggtattctaa gataacctcg atttcctcca cgtttgcgcg cgaaatggaa aagacgatat
    98461 aacacgtaac tatctaattc ttggaactta cgggttgaat ttccagcccg aaagtaattt
    98521 ctccaaccac gaatcacagg attaagattc ttaacaattt cctccaatga tagtctatac
    98581 catctacgag tcgttaggtt acgaatctta gatcgaatac tcttcatagc tttcttagaa
    98641 ggccaaaaat agggaacgag tttacctgtc ttttcagagt ggctctttcg aaaatagaac
    98701 ccaagaaagt cgaagccttc tttctccatt tgcactaact ttgttttagc tggatgcaaa
    98761 ttgagtttaa ggcgttccat gatattgcta acagatttca gcgctctttc tgcatctgaa
    98821 cgataccgac agataattac gaaatcatct gcatatcgaa tcaaacgacc taagtgttga
    98881 tatttgtttt gccaatacat atcgaagacg tgaagataga tatttgcaag taggggactt
    98941 attacccctc cttgcggaga accaattttg gttggttgga acttcccgtt ctcaactaca
    99001 cccgccatta accactgccg aatcatcttt aatacgcgac ggtcgctgac tcgtttacgt
    99061 acaagtttca ttagtagctc atgatcaatt gtgtcgaaat acttttggat gtccgcatcg
    99121 attacccacc aattacgaac taaagaagct tccacctcta tagtcgcttg cacggcactt
    99181 cgtttaggac gaaatccaaa tgaactattt agaaagttag cctcaaagat tggttcaata
    99241 actatcttac aggcctgctg tactactcgg tcccgaattg taggaattcc gagcggcctt
    99301 tggctcccat ccggtttagg aatcattacc ctacgtaccg gagagggtcg atactttctt
    99361 cttttcagat cttcttcgat tgtgcgaagg aatgtttcaa caccatcttg ttctatttgc
    99421 tcgaacgtga tgttatcaat ccctccgcta ccaccatttt cttttacttc ctcccatgct
    99481 cgccacagta tatcgaagcg gtggattcga tcatagagcg catggaatct tcgattcctg
    99541 cttctcttgg ccgcaaggta tagctttcgc tggagttctc gtgttgtatc aaatgttatt
    99601 ggatgttgtt ggtcattgct gacatgcatc ttcacttacc tccatgctat agcttaactg
    99661 aagtagaggt cctttcctag attaggttgt gttgtcctaa tcatcaaagg taatatgacc
    99721 tcatccgact tcctatcaga cttcttttca gatttcgtcc tatgaactta taccaaaaat
    99781 tacatcggtt gtgggaccaa tgatctgata ggatctctca cgttccgtcg ttcactttca
    99841 caacattccg attcccttac gccgaggagt tcttcgaagc tgcatttcca gaatcttcgc
    99901 ttcttctatt gtcttcgcct cactacgaca gactcgactc tcctttgtcc ggtatttcta
    99961 ccgctaatct aacaacgctg cagaattcac tttatgttac ggactgctgt ttcgcacctc
   100021 cattcaaatg gactaatatt ctcccttaga catctccggt tacccagaga catccgagaa
   100081 tagctaccgg gctctctggc gtttacccgg atcggacttt caccgacaag ctgaacgaca
   100141 gctttctggt aaagaggatc gcccacgtga acaacccctc ttccccagtt tcatcgtgac
   100201 gggacatagt gtacattatc ggaagttact catacaattg tgcagtttta aaatcttgca
   100261 ttcaaatcaa ctttaaattt atctaatata taattgaaaa ttgatcgaca atattcgtag
   100321 aagaaagatt atttatttga ttccccactt ttgaggagtt atatagtaag taagaacttt
   100381 gattctcatt tggggtttat aataaaaata tagcttttct ttgtttcaat gtcatcgcgt
   100441 ggcgaaccaa gaataaaaac ttaacatctt tgacttcctt taggaatttt caaaaacaca
   100501 cggtttctgg agtcttatac tttgagagga gttttttgat ttcagagttg actaaaatat
   100561 ggtcaatgtt ggctaaaaag tagttgataa taaaaggtta atataacaca atttaagaat
   100621 ggttcttgac ggtatttttg gaaatgcaac agcttcgaaa gttttgttgc atgtctttca
   100681 ttatagcgaa gtacacgctt cggcaattgc caaagattac gatacggccg taactccaat
   100741 tcgacttcaa ttagagcgat ttgagaaaac aggaatactt gtcgccaaac agattggtcg
   100801 ttctcgcgtt tttacattta atccaaaatc cccttttgta aaaccgttga aggaaatttt
   100861 gtcgattatc tatcaatcat tgagcatcga agaaaaggaa aaactgttct ctacaagaag
   100921 acgaccgcga gaaaaaggaa agcctgtata tggacgagcc tgattggaag tcggttaatg
   100981 aagaagaatt gtggaagtat gtaggatggc atctcgcaga gaaaggaata caatctgttt
   101041 tagttggagg agcagttgta tcaatttatt ccaaaggagc ctatcgttca ggagatatag
   101101 acttagtaga gccaattgtt tctagatcga aagaaatcgc gttagttatg gaaaacatcg
   101161 gatttcgaaa aacaaggcgt cattatgttc atcccaaatg taaacatcta tatatcgagt
   101221 tcttatcggg tcccgtttcg attggagagg atttcaaaat tgtaccagat gaaaaaaaat
   101281 tcaagggaaa gatcttaaaa atattttctc ctaccgattg tataaaggat cgactcgctt
   101341 catatattca ttttaaagcg cgcgaatgtt tagatcaggc tttgttggtg gcaaaaaatc
   101401 aaagattcga tttaagacaa ataaaagaat ggtgttttag agaaggtgaa atcggaaagt
   101461 ctgcatttga agaatttcaa gcattgcttt aaaaatatta ggaatatcaa aatgaattat
   101521 tgaaagatat tataaaagca gaacagcgtt ataaagaaat gcgagatgat gctccatctg
   101581 atttaaaatc tccgatcaat acaattctaa aacatttaag cttagcgaaa acggagatta
   101641 ttgaatcgga aggaaaattt aatggataat ctttataatg cgatcattgt cgcatctttt
   101701 agtattcttg catctataat taccgcatcc ttatcgtatt attttacaaa gcgaaatcaa
   101761 aatctaagta acgagaggag aataaaggaa gaattttatc gaagattcgc aaagtcgctg
   101821 tctgatttag catttgataa caaggatcga gaagctttga aagctttctc agaaaatatg
   101881 aatatcatct tattaattgg gtctccgagt gtcattaaag cattaatgaa ttttcatagc
   101941 catttacaaa ataaaacaca agaaaaaagc gaatagttaa aaatgcaaaa tattttatta
   102001 tgacaattat ttgaagctct tcgacttgat ctttttcgca ataaaaagat taataaagac
   102061 tttcctgata tttatttagt aaagtgaaat ttattcgttt ttgtgtcata acagatgctt
   102121 catgttatgt ttctttttgt aaaggatgta tgggtacgct tataaacaaa tgttcatttt
   102181 ttggatataa agaggattat gggaagaacc tattgctcca taattaaaag tactcaagac
   102241 tgtttttgag aatcatcatc ggtctcgttg aactacgctc caattctatt ttctgagctt
   102301 ttgggattga tagattccag cgttttatga tattcgtata ttcggttatt tataggtgtt
   102361 tatacgaagt tcgatgattt acagttagac gcaatcaagg aaatttataa tgacagatga
   102421 acaaaacaat aatgcagaga aaagcgaaag cgaaaataat gagtcgaaaa tcgctaaaca
   102481 aactttagaa gaccttgaaa caaaaatagc agaacagatc aaaaaagtag cgattattga
   102541 ctcgaatact gaagacttat caggagcgat tttaaattta aataatgttt tcgctactga
   102601 gaaagcaaaa atgactgaag cactgaatgc aaacgttcaa gagtttcaaa agcaattaaa
   102661 gaatataaaa gatttatcaa cgaatggtga agaaatcttt caaaaaattc atggtctcca
   102721 cgaagaaata ggaaaatatt acaattcgat ttttggttac gtgtctgtag aaaggagata
   102781 cttgactgga gcggaagaaa acgaaatctc aattaacgga gaaaaagaat actttaatgg
   102841 gaaagagctt aaggaagcaa aatttaaaga tggaagtatc aagaaattct ttacagtaga
   102901 aaaaacaaat cctggcgttc tggaccaatt aaaaagtcgt gaaaatgaat ttcaaacttt
   102961 catcaaaact gtagctgaaa aacacgaaag cttatctaca cagaatcaaa gccaatttac
   103021 ggctcttgta gagagaaata atttgcgata tgaagactta cttaataaaa tttcttcact
   103081 ataccaagat gctataggtg tcggattagc tggggcctat aataaagcaa aagcatccca
   103141 tagattttcg ttaaatttat ggagtgtaat tttagtgtta agtgtactag gcatgttggc
   103201 tgtaccagtg gcaatggaaa tatgggtata tactgagcaa ctggtaaaaa tcgaatcatt
   103261 ggtcggtatt ataaagagag tattctcata tttgccgttc atctcgccga tggtttttct
   103321 ttcatacata gccacaaaaa atatgaacgg ctatcgtagg atgttcgaag aatatttgta
   103381 taaagaaagt acttccttaa catatgaagc tcttaaaagg gaaatatcaa catttgaaaa
   103441 tgataaatta agttccgaat ttgccactca actattgagg caaaatttac aggcggcaga
   103501 agataatcca agcaagtatc ttgataaaat agatggagat gtgccaactg atattttaaa
   103561 aagcataatg catggcagaa agattaacat tagcattggc gggctatttg gtaccaaagt
   103621 aaaaatggaa agcattgata aagaagtcct accaaatact tcattagaga aaagtaaaga
   103681 tgataaaaag tcggaataga cttgactgcg tctaactgcg gtttctcgct gcgctacgac
   103741 attcgcggtt cccgctcagt ctcgcttggc cttcggcaca tttgcttgtc attcggtttg
   103801 caaaacgttc gctaaggctc attcaaacgt cgcgaagcct ctttcgttat gtgtaatcag
   103861 caaaaattgt atgtcacaag ataagctaag aatcttcaaa ccgggtcaaa tagagatgct
   103921 ttccaaaatt ttgggggaca caaatttcgg tctgactgga gccgaaatta gccgtttttt
   103981 agcacagagt aatattagag atacagatcc agggatgact aaatggaaaa gactttataa
   104041 tgcccttgtc actgcgcata acgaaaggaa atccggaaat catattcttt catttataag
   104101 caaggctctt gagcctgctc gatttgctgg agatttgtac tattaccatt ctattatcaa
   104161 tgaagttaat attatccttt cctttcatgg attagagttt agagatgatg gcaaatttta
   104221 caatatcgat aaaacaaata cgttaaccga agctgagaga agggctagta atttaaaatc
   104281 tggtataaaa gaaaggaact tacatccaga gttaattaac tactgtagaa aagaattact
   104341 ctctgataac tattttcatg caactttcga ggcaacaaaa ggagttgcgg atttaattag
   104401 aaagaaaagt ggaatcaata aagacggttc ggaattagtt gataaagttt tttgcgggaa
   104461 tgagccaatc ttaaaaatta ataattatac ttccgaaact gagaaatcag aacagaaagg
   104521 ttttgcaaat ttacttaaag gaatgtttgg aacttttaga aatcccttag ctcatgagcc
   104581 taagatgtcc tggaatatgt ctagagacga tgctttagat ctatttactc ttgcttcata
   104641 tatacttagg cgaattgatc gaacataaga atatgccgac tacgtataac ttcggcttcg
   104701 cacatttgct ttgtcacttc gggtcgcggg tgttcgctaa ggctcactcg aacctcctgc
   104761 caattctttc gcatgcttag gcatgcttca gaaccgcaaa cgtcgagaag cctattacgt
   104821 tagttgcaat agcccaaaaa ttgaaagtaa tacgaggact tattgcatta tttttaatta
   104881 aagaaattaa tttttaaatt atcaaatatc attcaaaaaa aattgctgac aggttttcaa
   104941 aagtatatac aatgtatata taggaattta tggaatcaat tattcaaaaa tggggtaata
   105001 gcttaggaat tagaattcca aaagcaatgg caacggaatt agagttaaat gatggaagcc
   105061 atgttgaatt acaatatgaa ggagataaga ttgtaatata tccaatgaaa aaagcttcat
   105121 tggaagataa actttctaaa attacgaaac aaaatcttca ctctgaaata tctactggta
   105181 attctatagg caatgaagct tggtaaagaa tagaaactat actcctgaaa aaggagatat
   105241 tgtgtggctg aactttactc ctcaagcagg tcatgaacag aaaggtcgta gacctgcact
   105301 tgttttatcg cctaaggaat ataattcaaa aacagggtta gcaatatttt gtccaattac
   105361 cagtaaaatt aaaggttatc cattcgaagt gttgattaaa tcaaaaaaaa tcgatggtgt
   105421 aattctttct gatcaagtaa aaaacttaga ttggactatc cgtgaagcag aatttattga
   105481 atcaataaat aaagtttctt taaaagaagt tttagataat attaaactat taatattcta
   105541 ataaacgggc tactgcaact aacttcgtct cctcctcact ttctggcctt cgacacattc
   105601 aaaacccaat ttaaaaagaa atcccaatta gaagcctgat acagacagaa attaaaatcg
   105661 tagaaagagt aacttttaac ctctgaaaaa atataggaga gtaaatgact tcttcgaatt
   105721 cacgacaaaa gaactcagac caacagattc ttttttttag acgtaaatac ttccctttct
   105781 tttgaaagaa tggtaactgt cgcttgggag gattctatct tttgccaagt tgcgtgaagt
   105841 ttttctaaac ataaaaacca agaaggtcct ttgaattcgg aacaacccgt atcatgagat
   105901 ggatttagat tcgtttgtgt agaaacgcta ccaaatgtag aacagttaaa tagaaataga
   105961 atataaagaa aacgtttcat ttctttttaa tttccttttt tttagaatct aaaaaatcac
   106021 aggtgttttg aatttccttg ggtgtaaaac tcgcataaca gactagttta gaacggtctt
   106081 tagaataatc tgctggagat actttttcaa agtgttcctc gttatgagaa agatgaattt
   106141 caaggttatt gattttaaaa aaggaaagaa gaagaacgaa aactaatatt cttgaaatca
   106201 ggaaggattt gtgtttagtg agaaagtttt taaaacgaat tagataattt ttcaatgatg
   106261 taacctcata aaattttaat ttaaaagatt acgtttagat gttagattaa aaatggatta
   106321 agagcttcca cctcctcgcg ctttagaaat aaaatcaccc aaagacctta aaatctcacc
   106381 cgatttaaac caggacatga gaacaatacc cgaggttaaa aaaagaccgt gtacacttac
   106441 tcctccaaac ccttccgaaa ttttctgatc cggaaagttc aaagcaactt taggacttta
   106501 tatatctttc aacggttata gcaatgaaag tcttcaaact gaatcaccaa gtgtaaaggc
   106561 gatgattctg atggatgggc aagatataat gtatatatta gatggaaaaa tagatttacc
   106621 agatttactt tatagaaaga gaagacatgc agctgaaact ggaaatatct atttaaaagt
   106681 aacggaaatt atataaaatt acggtatata actgtgattt cttgcttcgt tcggaattgt
   106741 taatgcgatc ttcactacgg ccttggcaca tttgctttga aactcaactt gcaagacgtt
   106801 cgctaagcct cggtcgttag atgcaattgc ggaggaacac cacatccgtg tggggttaga
   106861 gaaagagcag gattaagaaa atgctgttga cagtcataca atctttgtat ataataatgg
   106921 attatgaatc agactgttaa tatttccttt gaaaaggcac ttttaaaaga aattgataaa
   106981 attgcaaaaa gagaacatag atctcgatca gaattgattc gtgaagctgc gcgagcatat
   107041 attgagaaaa aaactaaatg gcaagctatc tttgatttca cttcaaaagt tattgatcga
   107101 agcgttattt ccgaaaagga cgtttttaat gaaattaaat ccgtcagaaa caaaagaaac
   107161 gcttcttaat gttgaaagta ttattagata cgaatatcta catttccgct attcttttta
   107221 aaggaaaacc gagactcgtt ttccaagatt taatcgatga gatttttaca ggatatattt
   107281 cgaaagaaat attagatgaa atcgagtcta ctctttctaa accaaaattt aagttagatg
   107341 ataatttcat tcaggttgta ttatccgaaa ttagagatat tacaatactt gtaaaaaaca
   107401 aacctattca gaattatttg gagttaagag accggaatga ttatcacatc ttagaatctg
   107461 catttgtagc caatgtgaac tacttaataa ctggagataa agatttattg actctccaga
   107521 aaattaagaa ttttagcata atcaccccgg atgaatattt gcatcttaaa taacgtgagt
   107581 tcgacgtaag aaaattgggg cgaataataa actcaatgca acgactcagt gaacgttgtg
   107641 ttgagtttca aacgctttcg taaaaagcgt ttcattgagt tcctttcgct ccaattcctt
   107701 cggaattttt caaactcaat gctgctctct aaggatcgca gcataataat cgctttcgca
   107761 tttgttatgc cgaactcacg ttaaatagtc gtccctgaaa aattgagatt ttgaggaaat
   107821 gaaaagaaac aatactcaaa ttgaaaataa aaacgatgaa tagataagat tttcgaaata
   107881 acaaaaaaaa gctcgaatga gcttagagaa attaaaccca gcagcggata agatcgcctt
   107941 ctttaccttt gagaaaattt cgaaccatat tgtgatcgtg tttcagatga gaaataaccg
   108001 gttcaatggc agatcttcga ttcatcccca acgagtcatt ttctttctgc ttttattgga
   108061 aagatgaact tgaacatcct ccggatgatg atctttacct ttgtatcccg tcgaacgatc
   108121 catggagagt gagacgcttt agtttcaaga atggttgagc acataaactt ctttaggtcg
   108181 aagaccgaca atcttttcca tctggttgat ggcatctttc aaagtatgac cgtcatacgg
   108241 gttgtcatgt aaggcttgaa ccccaacaac ccaattggat ttactcgtag taactaaact
   108301 tactttacaa ccaaactcat acctcttata agatttacct ttagaaatac attccacttc
   108361 cggagaatga atactataga ttttattttt gctgttttta ctttgtgtta agattcgttc
   108421 agagatttct aaaagagatt taagtcgtat attaggattt tctacttttc tctctatatc
   108481 ccgttttaca cagcccaaat acgtttttag gcgttttgtt tccttgtgag cgcgtttact
   108541 ttgtttcgca tgaaaataac gtccttgttt aatgaatgct aatttacctt ttcgtttaca
   108601 gcgtatctca aaacttaatc ttactttaca aaaagatcaa gctgcaaggt tctgccttcc
   108661 cagttttctt accgaagaaa ctggtggggc aggttcttat aactttgtct taattgaata
   108721 ttttcttttg atgcttcttt tactaaaact tgtcgcattt tgtgatacag ttttgcatcc
   108781 gttggaaaag tgatcgcttt ttcctgcacg gtcgtatcta cattcactct tctaaactct
   108841 ggttctttga tctggccttc tcgttggcct aataagatcg tctcttctaa aaatttctct
   108901 actccttcag aaccaatccg ttttcgccac tttactaaac tcgttggatc acaagggaat
   108961 catgtttcaa gtggttagtt ggttaggaat tagtggttag taaattcaca gagttagaga
   109021 gattttactt tgtttaaacc gaaatcgctc tattacgaaa atataactaa catctaagac
   109081 taaaacctag gcacttgaaa tgttgccaat acggattttc taaataacct tctcatcaga
   109141 cacgttatac gcgtgtttca aatagtgaag cccaactaac aaacggattc gtaagccagg
   109201 gcggccggtt ttctctgtgt agtattttcc gaattctttc tcaaactttt cccagtctat
   109261 cttcttcgca atttgataca aagggtgcct atgatccaga atctggtcta atctgttgcg
   109321 aaatagttca ccttgattct tttgttttga gttttcttct ggtttcattt tcaccggctt
   109381 ttacgtggtt tctggattct ttacggtgat tttgtttttg acatttccct attgcaaacc
   109441 attttatttg cgttattcgc cattctgact ctttttcagg gacgactaga gagtcggata
   109501 attttcgaga gatgtttgtt cctttaaaaa gtatgttgct tcatatattt aatgaaggaa
   109561 aaagtctgac aagtttaggg tagcggatac ttctatgttt tagaagattt tgattcttta
   109621 tttttatgaa aaatttaaaa atggattatt cttactcgtt gcggctttcg aaataaaaaa
   109681 tttcgttgat agataatttt tcattatcat tcaatactga cattaaagtt ttctttttta
   109741 ttacccagcg ttgcatatga gaaatatcat ggtttgcttc ggagctatga ttgaatttgc
   109801 caatgtattt ctctaaccaa accgcttttt ctccgtttga taatagtatt ctcggatctt
   109861 cttgagaata cttcagatga aaaaccctca taaattctgg cgatggtagc tgccaatttc
   109921 ttccatcacg taaacgactt attccgacgt atcgaatggt tgagaaaaga tgtggatttg
   109981 cgattggccc cccctcaact gaaaaagaaa atctcccgtt aaattgcatt ggatgatatt
   110041 tgttatatgc taaaataggg ctattcttga agtgagttcc atatatgaaa gtgtaattat
   110101 ttttctttgt atgaaaatgg aattccccgc ttaacgtaaa attattttca tcagaattaa
   110161 tttttaatat ttcgaatgct ttattttgaa ttgatttaat gtcatcaaga ttttcgaaat
   110221 tccacaattc taaattttca taaggtctat aagatagaaa aagattaaat ggatcatcgc
   110281 cgcttaagct cccttgagct aagattaatg gggggatttt ttccaataca ccatttgccg
   110341 attcatgctc taagattctt aaaaatcgat catcttctga tcttgaaaga attttaatat
   110401 ctctccgata tggtgaatat actttttcag agcagagtaa attcggtttt tttttgtcta
   110461 aaacttccat ttcttgagaa attcgtggaa gcagttcttt cccacttaat atttctagaa
   110521 acctaactct actatcaata agctgaaatc gtccccttat aaatccatct tttggttgat
   110581 attcaattaa attgtgatag tcacttgatt ctttaaagtt taataattct tttaaaggat
   110641 tgaatgtgac ttttggaata tcaatcgatc ttattctatt cgaagaaagg tatacaaggt
   110701 aggaatttaa tttgagtgcc agcctgtcag aaagaatttc cttttttagt attggttcca
   110761 gaatcgaaaa tgattctggc tttaatataa cgatggcttc aaaaataatt agtaaaaatt
   110821 ctttttgatc aacagaaaag tgagaccact tacggttaag aaattccaga gaatctgaaa
   110881 attctaacaa aatattcata atcgctctta ttgaggattc aactttaaac gctgacccag
   110941 agtccaattt ttcaagtaag attgtcaaaa aggactcaag ccaactttgg tcttggattt
   111001 cagaaataat taggtccttt tttaaatcat gaacatcgat ttcagaggag aaaccattca
   111061 gccattcatt atgtacttgt aatgttcgtt gtagtccgga tttgagtttt tctttatttt
   111121 ggttgcttga gtaaagacaa aattcatcta aactatcccc gagagatcca tagtacgaat
   111181 attcactgct ctcatagaaa tcttcgtata tttttcttag tatcttccaa tatgtgtctt
   111241 cttttaagaa aggaattaat atttcaaaga ttcttgaatt tcctgtgtaa cgccaatttg
   111301 atagatcctt aaaattcaga accatttgaa tgattaattc taaatttatt tcaatctgct
   111361 tagagtcgta tattttccaa cgctcaagaa taccaaggag tcttcttggt attcgttccg
   111421 aagaatttaa aaaccgaatt aaatcttgtt caagtgtttt ttcttctatt tcatattgcg
   111481 atactgcttg tactttttct atagaatcta attcttcaat tctaaattca ataggattgg
   111541 ttttgctaat aaaatcacat aaagcgtctt ttccctcggg gtctatattt cttaaaatag
   111601 caatttttaa ttcgtgtata atctttcgac cctcatgcaa tctataagaa atgtatccac
   111661 agcaaaatag ccatatcagt ttcaattttt ctaaacctag agatttttct tcatttatat
   111721 aatttgaaat tgcagaaaca atgagggtgt cattatctct ttgagagctt ttagttagct
   111781 catagacaaa tagaaaatca ttcggggttg ttcttaatcc attcgataat aaaagttcag
   111841 gaatgtccca tgctgctcga ttgtcggcta tcttttcgat tttttcagat agataatata
   111901 atctcaagcc atcttctttc cacgatgtag gatcacactt taatagattt tctaaccaag
   111961 aatgtacgct aaataaggta tattctttgt gtccagagaa accaacttta tgccattgaa
   112021 atcgcataca tgcttctttg attttatata aagattgcgg ctcggaaatc gttgatagaa
   112081 ttttaagaat ttcgtttttc tcttccagag aatatttcca gatttttcct gattcgccga
   112141 ttaaatgttc caaaagatta ttgcatttct ctatattatg agattcaaga aaccaatacc
   112201 aaataagaat aaaaaaagaa tcgtaacttt ttttttctga ataatgggat gaaaaattat
   112261 catttaatat tttgacataa tcttcgctag taagtttaac gcaaaaggag atgagcttta
   112321 ataaaagaat gatagctaga tctgaggcaa tcattgcatt gctgtttttt gcttgaaaat
   112381 gtaataattt atctaaaatc gaattgaggg atgcttgatc taaaaacaaa aaattagatt
   112441 ttttcttttc atcaaatatt tctcgagacc aacgacttaa ggtaattgtt atatcaaaaa
   112501 gaatatttgc ggcaattttg gttttttcgt ctaaataatc ttctttagaa atgcactcaa
   112561 tcataaagga tcttaattca acattgtcct ttccaggatc aatataaggt aagagaaatg
   112621 cgatagcaca gtatattgca tatttagaat aataagaatc ggtattccta gagtattgac
   112681 ttaaattatt gaaaagagtt tcttttgaac caagccccca tttgtttatt aatttgggcc
   112741 tattgagtag cttagcacat aaatacgcca aacttttatg atgatcgcta atttgtgaag
   112801 actttatata tataagaaaa atatgaatac gtttccagtc taaggtggaa aataaattga
   112861 ataataggtt gtcgatgtcg ttatgaaaaa aagcattata atgatgtcgg atggtatact
   112921 taaattcaaa gacctgagta attttagtta gctcttcgaa aaaaccggag tttatttttg
   112981 cttttatgag attgtcgttt tcaaaagaat caataacgaa taagttatct tttaacctga
   113041 cttcaatttt gcctatcatt gaaaggaaat tttcaaaagc agggcttatt atatctttag
   113101 tttctctgta aataggatct tttgtataca attcatttgt tgggagtatt tttaatagcc
   113161 cagaaaactt caggtttctg aaccatgata acactatctg cttagcccga tcactatttc
   113221 cttcaatggt tagttggtat atttcttcga gaagattact taaaatttct atattccagt
   113281 tatctttatt gagtaccctt agttcattga gcaatggttg ttgaaaatct ataaaattcc
   113341 aatattcatt cgttgaattt agagaattga ttaattgatt aaaagtctta atgcaacatg
   113401 ctacagcgtg aacgttctcc aaattattcg attctattgc ctggagtagg ccaaattgta
   113461 gagactcttc taaatttgct ttaggtgttc ttgcaacata agcttccatt atatattttg
   113521 gagttagaat ctctaaaatt atattttttt tacctgactt ttttattagt cggactaaat
   113581 caatatgcct ttgtctttga aaggtttcat cttttttata gagtttgagt aatctatagg
   113641 ccgtctcaga gaaaatatcc tttcgggatt cggaaactaa ctttgtaaag aaaactttta
   113701 catcattatg taggacacga taatgatcat cttgattaat tattaaagga gataatccat
   113761 ttagcatttc ttgccagtcg taaatagaat tattcggttc atgaattaaa atttgaatat
   113821 gactcaaatt tagttgactc gatgttaaag aaaagattga agctaagaaa taaggaagtg
   113881 agggctgttg cttcttgagt ttctcaattg tatttttcca aatcgcttca tagtatgagc
   113941 ttaatccatc tcttaagcga ttattattta attctacaat agcttcgctt gcgctcttgt
   114001 ttcttttgat tgtttcaata gcatataata cactcaaggt atttccgttc gtgatttgat
   114061 aaatttcatt tgcaatccaa ttttcgttac ctgcgaactt tgggtctact aattgagaaa
   114121 tttcgttttt agtaatgttc ggaacgtcaa ttcttttaac tttatcatga gaattgctta
   114181 accaagatgg atattgatca tatgcaacag gagattgacc agaaattata aaaatgattt
   114241 cttcgggaat ttgctcagga gggattaatg tactaagata atttcttccg actgattgcc
   114301 cggatctcgc cgcatgatca attccatcaa cacaaatcac tattcgcttc ccgagtattt
   114361 tggaaagttc aatggacagt cgaatcactt cgtttcttaa ttcatctaca gattcaatga
   114421 aatcatttcg aattggaact gaaaaaatag ctaattttcc cttgaaataa gaacgtagct
   114481 gaattaataa atctccccaa aggcttagtg cgtcacatgt ttttcccgag tccgcaggca
   114541 ctaaatcatt ttcaggtgag aatggcttga acgtatagta tcgaagatga attaaattct
   114601 cgcgtgaatt ataaagctca ctaatgatcg tagtttttcc aatacctgga tttccagtta
   114661 gaaaaacgat ttttatattt aagtctttca agcattcttt aagctgatct acagtgttat
   114721 ttcgcgaagt aaaaaaagga actttgactt ctaactcgtg attcccaatc gattcgtttg
   114781 aatcctttga taatatttga cctagttacg taaaaacgga caccttttac tcagcgaatg
   114841 aggtaaaggt gaatatgaat aagaaaggaa aatactctcc ggagtttaaa gaacaagcag
   114901 tcaagcgaac actttcgggc tcttttacga taaaagaagt agcagaggag tcacttggaa
   114961 tcagctattt tgtgttacga caatggagaa cggaaaactt gaagaagtcg gaacaacaaa
   115021 gtccaccaac agacaaacaa ttaaaagaaa gtgaagagtt aaagaaactt cgaaaggaaa
   115081 atctgaaact gaaagaggaa gttactatcc taaaaaagtt tgcagccatg ctttcccgcg
   115141 aacaaaatcc cgattgatgt tcatggaaac tcatcgattt gagtattcga ttcaaagcat
   115201 ggctaacgtc ttagaagtgt ctcgttcagg atactatcaa tttctaaaac gaagcaaaaa
   115261 cgaattagaa aaatataatc ctgaacttgt tgagttcatt cgggaaacgt ggctaacaag
   115321 tcgcaagaat tactttttga tcatatagag gtttattata atagacacag atctcattcg
   115381 tcattagact ttgtgagtcc tgtgcaattt gaagtaaatg ctgcgtaaaa atatgtccaa
   115441 taattcgtaa ctaggctact ccatagtctt tcaattcttg ctcggtaagt ccggtaatct
   115501 ttaatacata ttctaaacta gcgccatcta atagcatatt tctggcaata tcaattttag
   115561 tttcaacttt acctttcatt tcaccctttt gaattaactt ttcggctgtt gtcatggcta
   115621 aatcctcgta atctctacta atcttagaat gactgagtaa acttgtaatt tcagtcggtt
   115681 caagttctct tacattaaat atatacaaaa acagtttttg gaaaatttca acccttttcg
   115741 attcgttttt tagacctgtt aagagttcaa atatttctcc taaatgactt aaaaaagaag
   115801 tatcaccttc ccatattttt tggactactc ctaaaatcac tcttagggtg atactttcca
   115861 atcggcttag atccactttc gacaaatcaa ataattctaa ttcaaaatct ggaatgtatt
   115921 tcttaaatac ttcttcattt ttagagagta cgaacctgtt ttgaaaacta tttcctaaag
   115981 tccaagtcct ttcaccgtga tagaatacaa acggaattac gactgagtat tttttatcca
   116041 ccctatattg agatttgtag attgcggata tatatcctaa tagttggcta aagatggaat
   116101 cgtctaaata acttttgtgt tcgaatagaa gatagatgtt tgcttttttc ccagatttca
   116161 gtgggatctg aaagagtaga tcggtctgtt cttcttttaa gttttctgaa ataaaactag
   116221 attgtgttag ttctaatccg tttaagtcta aaagttcgat tactttttca ggtaaactat
   116281 ttttaaagaa ggaaatcgca tcttctttgt tttgtagagt ttcccggatt aaacggtcat
   116341 gagggtttgt catatcagac atggtatttt aaaaattgaa tattacttct atttgtaaag
   116401 attcattttc tatttttact gagtagttct ttgattcaat ccaaggtgac cgctttattt
   116461 aactgtttgg atttgagtgc tttattaacg tcttctttga ctccactaaa taccttgaaa
   116521 aagaacaccc tacttcattt aaaaacaatc ctaagtttgt taggtgagga aattgtagga
   116581 aaagtgaggg aagaatacga gattctaaat ccaactaaaa cttgtgattt ggtataatca
   116641 agttcagacg aatctgaaaa acggcctaaa aagtacgaca aaactatgtt tcatagacca
   116701 gtaaaaaatg gatagaataa tcaatcgttt ttacctttgt aaattacaga agtattttat
   116761 atatctttaa aattcgattt aaaattcgtg aattggatca caagattact gacaacggcc
   116821 ttcgtattca ctctgagtga agaatgtccg atcgttctta actgtacagg ctatagcatc
   116881 ccgtggtctt ttagatcctt tttactcaaa ccagtgattt ctaagatcgt attcacatcc
   116941 atacctttct gaaacatctt acgagcgaat tttaactttt ctttctctgc acccttttca
   117001 atccctttct caatcccttg tagttcgccc gcttcaaaac gggccgccaa gtcatatgca
   117061 tagtcgcggt ctgattttaa ctttgcttct aactcattgc gtttctgtgg atcgtttgaa
   117121 tactgttcta agattgtaaa tgccttactt aaatctggag tcttatctac taaaattctc
   117181 atttcttctt cctccaactc ggacgtatgt tttaacacat acaaccagat ctctaaatta
   117241 ttccttaatt cccttacgtc tcttttgaca aacttacaca actctaaaaa atgaatctct
   117301 acgtcgtctg ttaagatgat gtcgggatta gactcttctc taaatttaaa cttactatga
   117361 aaattctccg aaggaattaa gtcgaagtca actatattta tctgatacac tggcttcaaa
   117421 tcggaataca tagaacctcg gttcaactga tcccgaatta gtcctgaaag ataatacaaa
   117481 cttctcttta taaaagaact ttgatgagct acttggattt ctacatgaaa tatttttccg
   117541 tcttcatctt gagcacgtat atctaaataa gaacgtttgt cattcggaga agagcctaca
   117601 agttccggat tcagtatttt gatatttcgg atcgtatgtt ctccatccgg aaataacaca
   117661 ctgtttaata ttgaaatcag tagatccggt tctttgacga ataaaatctt aaacatcaaa
   117721 tcattggtta aaggaaaaaa gtttttagac atacgtttgg ttcttttctt ttactttcaa
   117781 ctggaaagat attttgcggg aactactttt tgtaattcgg tcttttattt gcttccttta
   117841 caaatttatc tttgtaaggt ttctattttt ttagctttgt ttcaaatctt aaaaaagaaa
   117901 ggaatctctt tttttaaaaa ctataaacac atacaaccaa atctatggtt ctaatcatct
   117961 cattgaattt agctaaattt aaaccccgaa tttttccctc caatttcctc cattttcctc
   118021 acctttaatt tcaaacgatt cagaccacaa caaaacaaac tactatcttt tgatttaaag
   118081 agttttggtt tttgtgaaac aaagactttc atttagatgg gtgtttctaa atgaaacaat
   118141 taggttttaa ctgtccttat tattggaaat tatttatttc tattaacact tccaacatca
   118201 gaccttacaa acctcaagtt ttaaggattt taggggtcga aatttgacct gaaatttcct
   118261 taaatttcct gaatatcgaa tttctttaaa aaatggattc agctttttga atattcttag
   118321 aaatcaccta ctcttttaaa aaagatgact tttttcaaat tgtcctgttt tggctcgttt
   118381 tttcctgagt agatattctt aaaaaaatac gattacagcc ttcttacaac aaacatattc
   118441 ccttgaataa gggacctgtt ctttaaaacg aatcgaataa acatcttact gactgagatt
   118501 tctattttgt caaacggtca cagaagtggg agaatttctg tgaagactca ttctaagttt
   118561 ttatactaaa gtaaattgat tctgttcaaa taaaaaaact tgaatttctc tggaaaatag
   118621 ttttaagaac tttagacaaa acctgatcat tcactaaaaa cggaggggtt taaaaactat
   118681 tgaacagttc gtaatcgttt caatgggaat tagtatttag aacgttcttt agcttattac
   118741 tcatccctat aaaattgagt accgttaatt ttatcataaa acactgattc catacaaaat
   118801 attaggtact ttattatata gttatgagta gaagggccct taaagattat tgttatgagt
   118861 tgttcgattt tgaaacttta ggttaaaaat acttactttt taaactactt ctctactacg
   118921 attcaaaatg attggtatct ttctcacttc ctaaagaata tacagttcta aaattctatt
   118981 tgaggcaaag tcagttttga tttttttaag tccgagtctc tgaaagattc gaaacaagaa
   119041 aactttcatt agagtcctac gcccttttgg aagtttggcc taccctactc taaaaaactt
   119101 cacacagatc tttgtttgta atgttaatcc ttttttaatt ttattttctt tccctttttc
   119161 tttctttggc atctgtttga gttctttcaa aataacttgg aattgtttct gaactttcta
   119221 attgattgta ccaagcaaat caatacattc tattttaacc cccagtttct ttaagaaatt
   119281 ctattcaaac cattgaactc ccttccattc tcctaaaaca gttctgtttt gatattcaag
   119341 acgaaaaaaa ttctgataac gcaaatacct taccgagaaa agaaactcag ataatcagaa
   119401 atgaaatatc ggaaaataag agaagtttat cctaatcttg taatcttgat tttatgaaac
   119461 aggggtttta catgtgaaaa accctgtaaa accctacttc caagttttta aaaaagtaaa
   119521 atatcggaaa caatacaagc cgaaagaacg actgtcactt ttctgctcat tacaaaaaga
   119581 attcagaacg aaaaactcca taaagaatca aatcattttt gaaccgatgt attttatctc
   119641 cagaaaatct gattcaaaga tagtacatta ttgtgccgaa attcgtagat ataagagact
   119701 tccgttttct cttctacttg aactttaaag tatttcgaga cctggaaatc caaatgaaat
   119761 atagctaaag aacaaagttt ccttctatac tttgaaaaag aataccttac tactttattt
   119821 aaaaacaacc ttacatttgt taggtgagga aattgtagga aaagtgaggg aagaatacga
   119881 gattctaaat tcagctaaaa cttgtgattt ggcgtaatca gttcagacga atctgaacaa
   119941 cggcctaaaa aagtaggaca gaaactatgt tttatagacc aggaatgaaa ttgatagaat
   120001 cttcaatcgt ttctaccctt ttgaacaaat gtctaaacgc actccatagt ctttcaactc
   120061 ttgttctgta aatccggtaa ccattaatac aaattctaaa ctagtgccat tcaagagcat
   120121 ttttctggct attttgattt tagattcgaa ataaccttta taaaaacctt taacatagtc
   120181 ttcgatatat atgaaactat agcctttttc ttctagttct cgaactttaa tttccaactt
   120241 tttggataca atcataaaag accgtggtct tttaactctt gctcggtaag tccggtaatc
   120301 tttaatacat attctaaact agcgccatct aatagcatat ttctggcagt tttgattaat
   120361 cctttcattt cacctttcat ttcacccttt tgaattaatt tttcggctgt tgtcatggct
   120421 aaatcctcgt aatctctatt aatcttagaa tgactgagta aactagtaat ttcagtcggt
   120481 tcaagttctc ttacattaaa tatatacaaa aacagttttt ggaaaatttc aacccttttc
   120541 gattcgtttt ttagacctgt taagagttca aaaacttctc ctaaatgact taaaaaagaa
   120601 gtatcacctt cccatatttt ttggactact cctaaaatca ctcttagggt gatactttcc
   120661 aatcggctta gatccacttt cgacaaatca aataattcta attcaaaatc tggaatgtat
   120721 ttcttaaata cttcctcctc gtttttagag agtataaacc tgttttgaaa actatttcct
   120781 aaagtccaag tcctttcacc gtgatagaat acaaacggaa ttacgactga gtatttttta
   120841 tccaccctat attgagattt gtagattgca gatatgtatc ctaacagttg gctaaagata
   120901 gaatcgtcta aataactttt gtgttcgaat aatagataga cgtttgcttt tttcccagat
   120961 ttcagcggga tgtgaaagag taaatcggtt tgttcttctt ttaagttttc tgaaataaaa
   121021 ctagattgtg ttagttctaa acgatttaag tctaatagtt cgattacatt ttccggtaaa
   121081 ctatttttaa aaaaggaaat cgcatcctct ttgttttgta gagtttcccg gattaaacgg
   121141 tcgtgtgggt ttgtcatatc agacatcgta ttttaaaaat tgaatattac ttctatttgt
   121201 aaagattcat tttctatttt tactgagtag ttctttgatt caatccaagg tgactgattc
   121261 tttaacgtga gcagggcgta acgcgaaagg gatcgatgaa tgaactaaag caaaacgctt
   121321 cctaagggtc gcgttaactc agcaaaacgc tttttacgaa agcgttttag ggtcaataaa
   121381 ttgaatctaa agacgattgt tgtattatgt ttcctgtatg caatttattg accagagctg
   121441 agagcccggc cggctgcctg tggcaagccg gattcgcccc ggttttctta tgtcgaactc
   121501 acgttattta acgtcttctt tgactccact aaatacctta aaaacgaatg cctactactc
   121561 tatatttaaa aacaatccta agtttgttag gtgaggaaat tgtaggaaaa tggagggaaa
   121621 aatactctat tctaaatcca gataaatctt gtgattcaac ctataaagtt cagacgaatc
   121681 cggtaacggc ctaaatctga aacatatagc gaaacgaaac ttagatgaac agaaatgaaa
   121741 tatcggaaaa taagagaagt ttatcctaat cttgtaatct tgatttttat gaaacagggg
   121801 ttttgcatgt gaaaaaccct gtaaaacccc acttccgagt ttttaaaaaa gtaaaatatc
   121861 ggaaacaata caagacaaaa agtaaacgaa gaactccatt aagaaccaaa tcatttttga
   121921 accgatgtat tttatctcca gaaaatctga ttcaaagata gtacattatt gtgctgaaat
   121981 ccacagatat aagagacttc cgttttctct tctccttgaa ctttaaagta tttcgagacc
   122041 tgggaaatcc aaataaatat agctaaagaa caaagttcct ttctatacct tgaatcatat
   122101 atttccaatt cgtgaattag atcacaagat aaaacaaaaa cgtcatttac tcagaatagc
   122161 tgatactacc ccatttcata atttcattgc atatattgaa ctgttcttta tccgtccaac
   122221 attcgaatcg attcacatac atgagtctct tacaaaaaaa agatatgatc cttttaatag
   122281 ttcgttgaga gtttactctt gttctttttt aaacaaaatc ggctctagta caatttggtt
   122341 gattcaatta aaaaagctca tgctgcactc ccctttctat tctcaattga agtctttttg
   122401 acctctgagt cacttacaag acccggatac acttcgttta caaatttttc atacagtatc
   122461 tttttagttc cttcgtattt gagaggatct gaattttgtt cgtagtattc taattgagat
   122521 ttaagcaact tagtcttacc ccaacctaaa aaacatttgt agggatctaa gtcctttatc
   122581 tcgatcggtt tgtccggtgt taacttacta ctctcgttat atttgggttc agttcctatt
   122641 gatttattct gatgttcatt tcgcattcta ttcttgtcag taggttttac ctttcttaca
   122701 aataacctag accaaaactt agtaatcgat tcaggactta aagactgttc ataccaaaac
   122761 tgggaatctt gttttctcag ttgaatgagt acttctattt tactttcgat aacgttccaa
   122821 tctccgttgg atagttcata cagtttgttg agtgctttta gctctgagtc tggttgtccc
   122881 atttcacttc catgttcttt gaaatagtat tcttggagtt taataagcca agactcagga
   122941 aaatgaaaat gtgataacgg tttaggttta tataaatttt gtttttgttc ttctatgtgc
   123001 gtttttgcag gcgggccgta ctctctagaa gtatttagta tttgtttaaa gagtacttgt
   123061 tttgatagtc cttggtctat agtatttgat agtgggcgat tttccagaat tggattttcc
   123121 aagagtggga aatccagtag tggcgtttct gcttggggtg aatcaagagc ctgatttttt
   123181 tctctcttaa attttatttc taattcttct aagagttcct tttgttcttc tatacgtgct
   123241 tgtgagggct gatcatactc tctagttgta ttttgtattt gtgaagagaa tatttgtatc
   123301 gaaggttttt gttctttagt actgggtaga gttgaattta ccacaacttg attttcaagc
   123361 tgtggtcttt ctcgttgttc taaatctaaa actttatttt cttttctgtt cgattctttg
   123421 acttctttta aaaagagttc actttgattt tctattctct tattttgagt tgtttttatt
   123481 ttgtattgaa cttccggctt ttgagactct tcaaaaaaat accatcccga attaaatcta
   123541 ccagttacgg gatcttttcc ttttcgaaat tctgcatatc caaaggtaac tagttcttta
   123601 aacccagatg caatacttga atctttgtca cttttgaatt tagacatcgt ttttacagac
   123661 attctccagt tgtctggata acgtagggcc aaaagtagga tcgctgtggc tttcatactt
   123721 agtcgcggat catcaataaa atgatttttt acgatggtaa agtttctgtc ttttgggacc
   123781 cgaaacactc tttgattgtc attcatatac tattctcttg ttacagtgtt gtgaggtgag
   123841 tctggatagt tctgaaaaag taagtgggaa aacattacat cgatccaaag tatccggatt
   123901 cggattcact ttggcacaaa aacggttatc ggaagtttta tttctaaaaa aatttatcta
   123961 agggtaaatt ttggaattca atctttgcgt tgggttgaac gtaaatttga tctaaaaaag
   124021 ggcgaaaaat tgttcgatct acattttaga ttttttctaa actctgtttt ccagctcggt
   124081 aatttcctgt cctgggaatt ctgatttagg taggagtctt ttacagagta gtgagtttaa
   124141 aaatacacac tatcgttaag aaaagtcttt tagttactca tattagggaa ttggaatttc
   124201 tattttatcg ggaaaaatat atatctactt tttgttttga tcatacaaag aaaaatagag
   124261 tttttaattt tatttaaaat gtagtaaaac ccatttttaa ataaaaaata ataatttaaa
   124321 actatttctt atcttgattc taagacctga gtatttcttt tcttttattc caaaaagggt
   124381 cccattttta ttatttagag gtttgaaaat aggaattaaa tctatggtca ttttagaaaa
   124441 atacagaatt tttctaattt tgaatctaat tcaaaattgt ttagagagtt ttagaacgat
   124501 caccttgaat gtgtaatcaa aagtgagatg ttttagtttg ttcaaaaatg cggggacttg
   124561 tacaaagatt gaaaggcctg tcgtttacaa tacgatgcaa aatgtaggac taccacgtct
   124621 taactttgaa aaaactcatc gcgccatttc cttgtatttg aataataaat caaaacggat
   124681 tcatttttcg caaaggattt cgatcttatc agcttttggt tatttgttcg aaaccttaat
   124741 tttatacagt tgtttgtccg attcaatctt cccttttaaa ctcagagtta gataacagag
   124801 taaccaattc aataatatga attcgatgta agaagataaa ggcaaaaccg gcgttgcagg
   124861 accgcgcttt cagctttgat caacaaattg agaattcgaa taaaaataaa atcttttcct
   124921 gattccaatt tgttatagaa cgcgatttgt cgaacgaccc gcaaaactca gtgatgcctc
   124981 tctaagaatc agcattcagg gagtagactc tttagtttga aagaacgttc tattgaattt
   125041 ccacacctaa ttgttttcac attgaattat gccgaacctg agttaaccaa cgctttacca
   125101 taacatttaa gagtactact cataactata taataaagta cccaatattt tgcatggaat
   125161 cagtgttttg cgataaaatt aacggtactc aattttatag agatcagtaa cattacaggg
   125221 atgagtaaga gtctttacaa aaccaaatat catgatttct aaaatacatt ctttttttaa
   125281 gtgcattttt aaatctaatt tcaaataaaa atacttgcta ttcatatagt tattactatt
   125341 attataacat ggatcactca tcagtaaaaa agacaaccat tcgggcaata ggaaactccg
   125401 ccggggctac cattcctaaa gctctattag agaagtataa ttttcatgaa ggcgacaccg
   125461 tatttctctt agaaaccgag tcaggtatcc ttttatctcc ctatgatccc gactttgaag
   125521 aagccatgga tatttaccaa aaaggttcta aaaaatacag gaatgcgtta agagaattgg
   125581 ctaaatgaaa aaagagccaa aatggttaaa tcagaaaatc gttttgacaa ttcatttaga
   125641 tcaactgaaa caacatggcg gctctcaagg aattcgggat caagggcttc ttgaatcggc
   125701 tcttgatcga ccgaagaaca aatggtccta ccgtccctcc tccaatatct ttgatttagc
   125761 cgcttcttta tgtataggga tagcgaagaa tcaccctttt attgatggca ataaacgtgt
   125821 cgctttcatg gcgacttacg tatttcttgg aatcaatggt tacatcatag aggtttcgga
   125881 agaggaagtt gtttctatca tgctaaaagt tgctagtggg aatataaacg aaacaaactt
   125941 atcaatctgg ttaaaagata gttcgaaccg caacagttag acaaagactg aaaagcctgt
   126001 cgtttacaat gcgatgtaaa atgtagaagc taccacgtct ttatttgagc ttctaaaatt
   126061 tatcttgaga tagtcttttc ccctaccctt ctatttttga agggtaaaaa cttttggttt
   126121 tctaatttca ttcttatttt cagccccagt tttagggtat ttttgttttt taaatatttc
   126181 cagtcctctt tacagggtta ggtgaaaatt cttaaattgt agctgactga gacatgaatt
   126241 atgattccct gtctcctatg gagactattt atgtctacaa tttttgacag actttccgct
   126301 attgacgacg acctaaaact cagtcacagc aagatggccc tggaattagg cgtcaatcgt
   126361 tccacttatt acaaatacaa aaatggaact cttacaatcc cgaaatctat tttgatcatt
   126421 ttgaggctta aaggttatga tgaacattgg attctttccg gaaaaggcca tatgaaactc
   126481 aaagattccg ttcatttagt agaaatgcag aaaaggctaa aactcatttc taagctcgac
   126541 tcttacggtg tgttagattc tatcgaaaaa ttacctgaag ctccttcttc tgatcaaaag
   126601 aaaatcattc gagagttctt tattttctta gcttctaagt ttgtgtaagg aagttttggc
   126661 gtggtacgga gagattcact gtcttaaatg tttactccgt gaaattttac tcaaaatata
   126721 tttaaacaaa ccaccaatcc agtgatcgtt cagttgactg aacgatttac aaagcttaaa
   126781 ctaaattatg taacatatat aaaattcgct tttcatgatt cgaatttctt ttaaaaccga
   126841 ttttatgagc cataaacctt atgtgtttgt tttcgcgaat gtcaagggag gagtctcaaa
   126901 aaccaccagt gctacgcata gctctatggc attggccaga agaggccgca cacttgcgat
   126961 cgaccatgac ccccaaggcg atctttccaa cgcatttctt cccaacgaac ctttagaa
//
