# Supplementary material for: Horizontal transfer of the rfb cluster in Leptospira is a genetic determinant of serovar identity
Source: Life Sci Alliance. 2022 Dec 9;6(2):e202201480. doi: 10.26508/lsa.202201480 (PMC9736851; doi:10.26508/lsa.202201480)
Supplement: Supplementary file 8 [file LSA-2022-01480_Supplemental_Data_2.zip › Supp_Data_1-plasmid_sequences/Linterrogans_D64_p2.gbk]

LOCUS       DNHEGKGB_1             51223 bp    DNA     linear       21-JAN-2022
DEFINITION  Genus species strain strain.
ACCESSION   
VERSION
KEYWORDS    .
SOURCE      Genus species
  ORGANISM  Genus species
            Unclassified.
COMMENT     Annotated using prokka 1.14.0 from
            https://github.com/tseemann/prokka.
FEATURES             Location/Qualifiers
     source          1..51223
                     /organism="Genus species"
                     /mol_type="genomic DNA"
                     /strain="strain"
     gene            382..618
                     /gene="mazE"
                     /locus_tag="DNHEGKGB_00001"
     CDS             382..618
                     /gene="mazE"
                     /locus_tag="DNHEGKGB_00001"
                     /inference="ab initio prediction:Prodigal:2.6"
                     /inference="similar to AA sequence:UniProtKB:P0AE72"
                     /codon_start=1
                     /transl_table=11
                     /product="Antitoxin MazE"
                     /protein_id="X:DNHEGKGB_00001"
                     /db_xref="COG:COG2336"
                     /translation="MESIIQKWGNSLGIRIPKAMATELELNDGSHVELQYEGDKIVIY
                     PMKKASLEDKLSKITKQNLHSEISTGNSIGNEAW"
     gene            612..956
                     /gene="mazF"
                     /locus_tag="DNHEGKGB_00002"
     CDS             612..956
                     /gene="mazF"
                     /locus_tag="DNHEGKGB_00002"
                     /EC_number="3.1.27.-"
                     /inference="ab initio prediction:Prodigal:2.6"
                     /inference="similar to AA sequence:UniProtKB:P0AE70"
                     /codon_start=1
                     /transl_table=11
                     /product="Endoribonuclease toxin MazF"
                     /protein_id="X:DNHEGKGB_00002"
                     /db_xref="COG:COG2337"
                     /translation="MVKNRIYTPEKGDIVWLNFTPQAGHEQKGRRPALVLSPKEYNSK
                     TGLAIFCPITSKIKGYPFEVLIKSKKIDGVILSDQVKNLDWTIREAEFIESINKVSLK
                     EVLDNIKLLILT"
     gene            complement(979..1827)
                     /locus_tag="DNHEGKGB_00003"
     CDS             complement(979..1827)
                     /locus_tag="DNHEGKGB_00003"
                     /inference="ab initio prediction:Prodigal:2.6"
                     /inference="similar to AA sequence:ISfinder:IS1500A"
                     /codon_start=1
                     /transl_table=11
                     /product="IS3 family transposase IS1500A"
                     /protein_id="X:DNHEGKGB_00003"
                     /translation="MFMETHRFEYSIQSMANVLGVSRSGFYQFLKRSKNELEKYNPEL
                     VEFIRETWLTSRKNYGLVRLLREVKKVYSIYGARTVRKVMKLCEIQGKQEKRFRIATT
                     DSNHGNRVAPDLVQRNFKPNQKNRIWVSDITFLRSSFGWIYLCVILDLYSRKVVGWSI
                     SNSNDSKLVCTALSKAIECRNPPKGLVFHSDRGSNYCSYETRRYLLNNKLRRSNSRKG
                     NCWDNAVAESFFGSLKREMEYNYFYKIQEAEELLFDHIEVYYNRHRSHSSLDFVSPVQ
                     FEVNAA"
     gene            complement(1827..2126)
                     /locus_tag="DNHEGKGB_00004"
     CDS             complement(1827..2126)
                     /locus_tag="DNHEGKGB_00004"
                     /inference="ab initio prediction:Prodigal:2.6"
                     /inference="similar to AA sequence:ISfinder:ISLin2"
                     /codon_start=1
                     /transl_table=11
                     /product="IS3 family transposase ISLin2"
                     /protein_id="X:DNHEGKGB_00004"
                     /translation="MNKKGKYSPEFKEQAVKRTLSGSFTIKEVAGSLGISYFVLRQWR
                     GEYLKKSEDQLPLTDKQLKESEELKKLRKENLKLKEEVTILKKFAAMLSREQNPD"
     gene            complement(2256..4100)
                     /locus_tag="DNHEGKGB_00005"
     CDS             complement(2256..4100)
                     /locus_tag="DNHEGKGB_00005"
                     /inference="ab initio prediction:Prodigal:2.6"
                     /codon_start=1
                     /transl_table=11
                     /product="hypothetical protein"
                     /protein_id="X:DNHEGKGB_00005"
                     /translation="MTSPGIGDPYWYEWTVGLKSIVEMLNPDNEIQSVTFQANHISGW
                     DDIVVRHHSGKKIYYQIKHTYTNDTFTYGDLIASTPSKDSLLKQLSIGWQKIEDKASS
                     DFIIYSNRKMGIQNSNSKKDEKTILRPALNIFWEYLKTEVMKSEKIEDIQIKEEYADT
                     FNIEFLPNLKDLSSSEIISFLKQLEIKVNQPNLKDLEAEILKNLGSIFHVSQSKAANL
                     LSALDHSLRIWTTSIRIKEEVTIEEVYRILSKDSNEPIGNHELEVRVPFFSSRNNVID
                     QLKESLEDLNIKIIFLTGNPGIGKTTVISELYNSRENLIHLRYYTFKPFSPENDLVPA
                     DSGRTCDARSLWGDLLIQLRSYFKGKLAVFSVPIRNDFIESVDELRSEVIRLSIELSR
                     ILGKRIVICVDGIDHAARSGQSVGRNYLNTLLPPDQIPKEIIFIISGQSPVAYDQYPS
                     WLRDSHNKVKNINVPNITKDEISQLIDPRFSGNEDWLANEIYQITNGNTLSVIYAIET
                     IKRSKDANEAIAKLNINCLKDGLSSYYEAIWKNTIEKFKNQQPSLPHFLSSIFSLTSS
                     QLKLEHFQTLIHESNNSIYDWRVILDGLSPLVINNNDSYCVLHNEVVT"
     gene            4313..5776
                     /locus_tag="DNHEGKGB_00006"
     CDS             4313..5776
                     /locus_tag="DNHEGKGB_00006"
                     /inference="ab initio prediction:Prodigal:2.6"
                     /codon_start=1
                     /transl_table=11
                     /product="hypothetical protein"
                     /protein_id="X:DNHEGKGB_00006"
                     /translation="MLDYIHSHPFPSSELTVLRALNLPESIFEFKIWRDDSLNIQCKF
                     GYRIDNRHEANVIISKIYNLSEGEKIKVIAQSEKKSFFILIKDISIKSFDWNGNVLVI
                     YGDIYDLLFRNKFCKEIDNYTYWYLNGSDELTYNQILLTHQECLLHLNFGEGKEYKIR
                     IPPQQNLSLNHTYIKFYHNDVLILIGCTSPTTESQYRFTWIRYYSQTPPTGKITEAVA
                     SLYSFLSGCEILPLGNVSFNIDFIPMRSYHLSSCRTVVDNVVFANQFPPIPISYRRIG
                     QLKEKVENLLSHLLANYLEKSGDMHLKLAIWYINQSLHLPLDIQLQPMSTAFDILKKG
                     WFKSKNSISQGFNITEKEFQGILGEEFKTISERLEKNPKGKKIIGRILKANTKGDSEK
                     TFTFLEELGLEIDLVEREVLEERNRAVHGTTKPKNYSKLAYRTMAYRTLLNRIILRIL
                     NYQGDYIDYSWDCGAQVKYTTWPLSIPMQGRKNDKKV"
     gene            6000..6164
                     /locus_tag="DNHEGKGB_00007"
     CDS             6000..6164
                     /locus_tag="DNHEGKGB_00007"
                     /inference="ab initio prediction:Prodigal:2.6"
                     /codon_start=1
                     /transl_table=11
                     /product="hypothetical protein"
                     /protein_id="X:DNHEGKGB_00007"
                     /translation="MYRFRSVDNLLTLHHELKNDEIYFSDIASLNDPIIERYRIVQLN
                     LLSNLLIVCV"
     gene            6180..7091
                     /locus_tag="DNHEGKGB_00008"
     CDS             6180..7091
                     /locus_tag="DNHEGKGB_00008"
                     /inference="ab initio prediction:Prodigal:2.6"
                     /codon_start=1
                     /transl_table=11
                     /product="hypothetical protein"
                     /protein_id="X:DNHEGKGB_00008"
                     /translation="MKIIKAFLLAMRVGKIFDFTHNDLKKISKAPYTYLEDFLIKFES
                     ILEPNLENGELKLNIKEEMIRMLENMPYERINRIVSIERRSSKIHFGTKKKLKVVCGL
                     IQTACRQDSASSLEIIDQAVKDYERSCMQVFTSVEQIQKLEKDTKEEIARGAMSLIAE
                     LAEPAYRNYLITISRLYALASNANYAMLSGSLGNIEREIRNQLPDNYHILFSKNISPI
                     RNAKAHSSWKFDAKSGMIILCGQDSKKEIAYSPLDLKAIAEDMIFNAIHLIPLALNLI
                     MLDQLSLNPGLIQEVVFRMLEELKKNT"
     gene            7188..7625
                     /locus_tag="DNHEGKGB_00009"
     CDS             7188..7625
                     /locus_tag="DNHEGKGB_00009"
                     /inference="ab initio prediction:Prodigal:2.6"
                     /codon_start=1
                     /transl_table=11
                     /product="hypothetical protein"
                     /protein_id="X:DNHEGKGB_00009"
                     /translation="MTTEQRLSLILILKNTLSACETSLKSDAYYDKDDRYQFTVTILL
                     LRIYEQAYAILTLLQAGLDSSIPPIVRIILETSIDLICLGKDPKFLNVLLKEYVKQER
                     KALRICKENPNHLLNQMYTEDVIRFANLDRLSSLIPEDTNLVT"
     gene            7667..7966
                     /locus_tag="DNHEGKGB_00010"
     CDS             7667..7966
                     /locus_tag="DNHEGKGB_00010"
                     /inference="ab initio prediction:Prodigal:2.6"
                     /inference="similar to AA sequence:ISfinder:ISLin2"
                     /codon_start=1
                     /transl_table=11
                     /product="IS3 family transposase ISLin2"
                     /protein_id="X:DNHEGKGB_00010"
                     /translation="MNKKGKYSPEFKEQAVKRTLSGSFTIKEVAGSLGISYFVLRQWR
                     GEYLKKSEDQLPLTDKQLKESEELKKLRKENLKLKEEVTILKKFAAMLSREQNPD"
     gene            7966..8814
                     /locus_tag="DNHEGKGB_00011"
     CDS             7966..8814
                     /locus_tag="DNHEGKGB_00011"
                     /inference="ab initio prediction:Prodigal:2.6"
                     /inference="similar to AA sequence:ISfinder:IS1500A"
                     /codon_start=1
                     /transl_table=11
                     /product="IS3 family transposase IS1500A"
                     /protein_id="X:DNHEGKGB_00011"
                     /translation="MFMETHRFEYSIQSMANVLGVSRSGFYQFLKRSKNELEKYNPEL
                     VEFIRETWLTSRKNYGLVRLLREVKKVYSIYGARTVRKVMKLCEIQGKQEKRFRIATT
                     DSNHGNRVAPDLVQRNFKPNQKNRIWVSDITFLRSSFGWIYLCVILDLYSRKVVGWSI
                     SNSNDSKLVCTALSKAIECRNPPKGLVFHSDRGSNYCSYETRRYLLNNKLRRSNSRKG
                     NCWDNAVAESFFGSLKREMEYNYFYKIQEAEELLFDHIEVYYNRHRSHSSLDFVSPVQ
                     FEVNAA"
     gene            complement(8760..9524)
                     /locus_tag="DNHEGKGB_00012"
     CDS             complement(8760..9524)
                     /locus_tag="DNHEGKGB_00012"
                     /inference="ab initio prediction:Prodigal:2.6"
                     /codon_start=1
                     /transl_table=11
                     /product="hypothetical protein"
                     /protein_id="X:DNHEGKGB_00012"
                     /translation="MEEQGYVTAPNGLYLRANSDTNSDKLMLIPKDEFFTILAKSDIS
                     ETIENTKAPWWKVKYLNQTGWIFSGFAKILDQSFYDKRNSLYKGDPIIKEEFYNELRS
                     YFNKTGKNHCQLNFISEDFLSGDGDDVFYEVYSIEINTVIDAIAILSKYNSFSVRVTD
                     IKRNSEEIQIYYLMSSNNANRDKVSVMKWFLNSKRKEFNWGKKKTGSNNWDDFNYRAY
                     EEKSYVCNSNLVTNYWTHFYAAFTSNCTGLTKSNDE"
     gene            complement(9721..9996)
                     /locus_tag="DNHEGKGB_00013"
     CDS             complement(9721..9996)
                     /locus_tag="DNHEGKGB_00013"
                     /inference="ab initio prediction:Prodigal:2.6"
                     /codon_start=1
                     /transl_table=11
                     /product="hypothetical protein"
                     /protein_id="X:DNHEGKGB_00013"
                     /translation="MLNINQPKDGELIGRFSMFPPEGVKPEYGADYGMSGLIEGNSGF
                     SKGYKYVHVIGLWKKGVGFAYIFILFNDLQKSIPFPMDLFYCIAFQN"
     gene            complement(10144..10389)
                     /locus_tag="DNHEGKGB_00014"
     CDS             complement(10144..10389)
                     /locus_tag="DNHEGKGB_00014"
                     /inference="ab initio prediction:Prodigal:2.6"
                     /codon_start=1
                     /transl_table=11
                     /product="hypothetical protein"
                     /protein_id="X:DNHEGKGB_00014"
                     /translation="MLLVNVSKNNKSQRRQTPFALKILGKSSMRVFVRLSLYIMVILV
                     LVLTDLNAKDSQYAEFESAFSSVSVYFKNKPLYKPVN"
     gene            complement(10361..11185)
                     /locus_tag="DNHEGKGB_00015"
     CDS             complement(10361..11185)
                     /locus_tag="DNHEGKGB_00015"
                     /inference="ab initio prediction:Prodigal:2.6"
                     /codon_start=1
                     /transl_table=11
                     /product="hypothetical protein"
                     /protein_id="X:DNHEGKGB_00015"
                     /translation="MKTFLFKVISIFVFVSTVASIIDCKKVEKQETEKPGLAVRDQPS
                     LGAKKISEISFDTTIQILNCAERIEEILGLSGPWCEIKFLDQKGWVFSPFLKSEYSRE
                     LAFKISYGKAIRELPLPEPAPISDRLVLYRMSVQGHDIGIIQFVLDEKSEKGKMNSCR
                     YWSGPPNTEESSRRYCDSSDASYKRNKNELSIDGKQYKWDGRFKGFISLDDNYDWKEI
                     FAQAFDGKPHPEGDYNSWTLEESNCRFFEGDPYGGAEASFLCEKLGFDASCQCFEK"
     gene            complement(11294..12163)
                     /locus_tag="DNHEGKGB_00016"
     CDS             complement(11294..12163)
                     /locus_tag="DNHEGKGB_00016"
                     /inference="ab initio prediction:Prodigal:2.6"
                     /codon_start=1
                     /transl_table=11
                     /product="hypothetical protein"
                     /protein_id="X:DNHEGKGB_00016"
                     /translation="MKKIIFSLLFLISAALLATEPISFVYFRNLFPLEEDISPESDIT
                     TDGRYPKFDTLVTISGEITPASKTDKAIIASLGGDFPYQASFKNRNEIQTVYLTEAQV
                     SQLKKINKKGQLLEARLIYIGILKNKKRLFFLDKIATSNIPSDKSSCFADSLMGIKLG
                     SNLSSATKSIEKQYGRPFDTVMRGEQKGNVFVIDQKTKTALYIYDGGEEFRDKVYSLQ
                     LSTYGDSRKELFNGLLFGDTADQVKEKLNIPFQIHPGGNPDDDIEILYYELSKCSFET
                     KEGKIYSVFITEE"
     gene            complement(12952..13308)
                     /locus_tag="DNHEGKGB_00017"
     CDS             complement(12952..13308)
                     /locus_tag="DNHEGKGB_00017"
                     /inference="ab initio prediction:Prodigal:2.6"
                     /codon_start=1
                     /transl_table=11
                     /product="hypothetical protein"
                     /protein_id="X:DNHEGKGB_00017"
                     /translation="MKDIIEYKGFLGSVHFNANDEVFFGKIEGIEDLVSFEGESVKEL
                     KKAFQESVNDYLVLCKKAKKSPEKSFKGSFNVRIPTELHRRVYRKSLREGISLNQLVQ
                     RALEKEITDLKTSHFS"
     gene            complement(13305..13565)
                     /locus_tag="DNHEGKGB_00018"
     CDS             complement(13305..13565)
                     /locus_tag="DNHEGKGB_00018"
                     /inference="ab initio prediction:Prodigal:2.6"
                     /codon_start=1
                     /transl_table=11
                     /product="hypothetical protein"
                     /protein_id="X:DNHEGKGB_00018"
                     /translation="MSKVEKLVERFKSRPRDFSYDELRKLLSAFGYNENNSGKSSGSR
                     VAWIHSETKHIMRLHKPHPKNILKSYQINQILDELKSEGYIK"
     gene            complement(14331..15224)
                     /locus_tag="DNHEGKGB_00019"
     CDS             complement(14331..15224)
                     /locus_tag="DNHEGKGB_00019"
                     /inference="ab initio prediction:Prodigal:2.6"
                     /codon_start=1
                     /transl_table=11
                     /product="hypothetical protein"
                     /protein_id="X:DNHEGKGB_00019"
                     /translation="MSKNFFPLTNDLMFKILFVKEPDLLISILNSVLFPDGEHTIRNI
                     KILNPELVGSSPNDKRSYLDIRAQDEDGKIFHVEIQVAHQSSFVKRSLYYLSGLIRDQ
                     LNRGSMYSDLKPVYQINIVDFDLIPSENFHSKFKFREESNPDIILTDDVEIHFLELCK
                     FVKRDVRELRNNLEIWLYVLKHTSELEEEEMRILVDKTPDLSKAFTILEQYSNDPQKR
                     NELEAKLKSDRDYAYDLAARFEAGELQGIQKGIKKGIEKGAEKEKLKSARKMLEEGMA
                     LDVILRITGLSKKDLKDHGML"
     gene            complement(17464..18357)
                     /gene="rpnD"
                     /locus_tag="DNHEGKGB_00020"
     CDS             complement(17464..18357)
                     /gene="rpnD"
                     /locus_tag="DNHEGKGB_00020"
                     /EC_number="3.1.21.-"
                     /inference="ab initio prediction:Prodigal:2.6"
                     /inference="similar to AA sequence:UniProtKB:B7NGZ6"
                     /codon_start=1
                     /transl_table=11
                     /product="Recombination-promoting nuclease RpnD"
                     /protein_id="X:DNHEGKGB_00020"
                     /translation="MTNPHDRLIRETLQDKEDAISFFKNSLPEKVIELLDLNRLELTQ
                     SSFISENLKEEQTDLLFQIPLKSGKKANVYLLFEHKSYLDEAVFSQLLGYISAIYKSQ
                     YRIDKRYSVVIPFVFYHGERTWTLGNSFQDRFILSKNEEEVFKKYIPDFELELFDLSK
                     VDLSRLESITLRVILGVVQKIWEGDSSFLGYLGEVFELLTGLKNESKRVEIFQKLFLY
                     IFNVRELEPTEITSLLSHSRFNREYEDLAMTTAEKLIKKGKVEGKIETAKNMLLDGAS
                     LEYVLKITGLTEQELKDYGVI"
     gene            complement(18583..20016)
                     /locus_tag="DNHEGKGB_00021"
     CDS             complement(18583..20016)
                     /locus_tag="DNHEGKGB_00021"
                     /inference="ab initio prediction:Prodigal:2.6"
                     /codon_start=1
                     /transl_table=11
                     /product="hypothetical protein"
                     /protein_id="X:DNHEGKGB_00021"
                     /translation="MNDTPRVFRVQKDRNFTIVKNNFIDDARLSMKATAILLLALRYP
                     DHWRMSVKTMSKFKSDKDSSIASGFKELVTFGYAEFRKGKDPVTGRFNSGWYFFEESQ
                     KPEVQYKVKPTENKRIENQRELFLKEVKESNRKGNKVLDLEQPETPQLENQVVVNSIL
                     PSTKEQKPSRQVFSSQIQNTTREYDQPPQARIEEQKELLEELEIKFKREKNQALGSPQ
                     AEKPQLDFQGGENQPLSSTIYQGLSKQVLFKQILNTSREYGPPAKTHLEEQKQNLYKP
                     KTLSRFQFPDSWLIKFQDYYFKEHGSEMGQPDSELKALNSLYEISKGDWNVIESKIQT
                     LIQLRKQDSRFWYEQSLSPESIAKFWSRLFERKVKPTEKNTKRNEQQNKSIRTESKCN
                     ESKTIQKTPIEEINNLDPYKCFLGWGKSKLLKSQLEYYEQNSDPFKYEGTKKILFEKF
                     VNEVYPVLVSNSEVKKTTIENRKGSAA"
     gene            20568..20756
                     /locus_tag="DNHEGKGB_00022"
     CDS             20568..20756
                     /locus_tag="DNHEGKGB_00022"
                     /inference="ab initio prediction:Prodigal:2.6"
                     /codon_start=1
                     /transl_table=11
                     /product="hypothetical protein"
                     /protein_id="X:DNHEGKGB_00022"
                     /translation="MLVPRPEYELSKLRKRSFIFYYLGLENRNKIYGHFGKLQKFSKF
                     ESNSKMVLESFKTITLNV"
     gene            21039..21416
                     /locus_tag="DNHEGKGB_00023"
     CDS             21039..21416
                     /locus_tag="DNHEGKGB_00023"
                     /inference="ab initio prediction:Prodigal:2.6"
                     /codon_start=1
                     /transl_table=11
                     /product="hypothetical protein"
                     /protein_id="X:DNHEGKGB_00023"
                     /translation="MSTLFERLSAIDDDLKLSHSKMAAELGIDRSTYYKYKNGTLAIP
                     KSILIILRLKGYNDLWVLSGKGQMKLKDSAQLVEMQKRLKLISKLDSYGVLDSIEKLP
                     ETPSSVQKKIIQEFFVFLASKFV"
     gene            21531..21830
                     /locus_tag="DNHEGKGB_00024"
     CDS             21531..21830
                     /locus_tag="DNHEGKGB_00024"
                     /inference="ab initio prediction:Prodigal:2.6"
                     /inference="similar to AA sequence:ISfinder:ISLin2"
                     /codon_start=1
                     /transl_table=11
                     /product="IS3 family transposase ISLin2"
                     /protein_id="X:DNHEGKGB_00024"
                     /translation="MNKKGKYSPEFKEQAVKRTLSGSFTIKEVAGSLGISYFVLRQWR
                     GEYLKKSEDQLPLTDKQLKESEELKKLRKENLKLKEEVTILKKFAAMLSREQNPD"
     gene            21830..22678
                     /locus_tag="DNHEGKGB_00025"
     CDS             21830..22678
                     /locus_tag="DNHEGKGB_00025"
                     /inference="ab initio prediction:Prodigal:2.6"
                     /inference="similar to AA sequence:ISfinder:IS1500A"
                     /codon_start=1
                     /transl_table=11
                     /product="IS3 family transposase IS1500A"
                     /protein_id="X:DNHEGKGB_00025"
                     /translation="MFMETHRFEYSIQSMANVLGVSRSGFYQFLKRSKNELEKYNPEL
                     VEFIRETWLTSRKNYGLVRLLREVKKVYSIYGARTVRKVMKLCEIQGKQEKRFRIATT
                     DSNHGNRVAPDLVQRNFKPNQKNRIWVSDITFLRSSFGWIYLCVILDLYSRKVVGWSI
                     SNSNDSKLVCTALSKAIECRNPPKGLVFHSDRGSNYCSYETRRYLLNNKLRRSNSRKG
                     NCWDNAVAESFFGSLKREMEYNYFYKIQEAEELLFDHIEVYYNRHRSHSSLDFVSPVQ
                     FEVNAA"
     gene            23067..23819
                     /locus_tag="DNHEGKGB_00026"
     CDS             23067..23819
                     /locus_tag="DNHEGKGB_00026"
                     /inference="ab initio prediction:Prodigal:2.6"
                     /inference="protein motif:HAMAP:MF_02040"
                     /codon_start=1
                     /transl_table=11
                     /product="Iron-sulfur cluster carrier protein"
                     /protein_id="X:DNHEGKGB_00026"
                     /translation="MKIIPICSGKGGVGKTTTTIYLAQTLVYLGKKVLVVDYDFNRSL
                     SKFMFTHFQKNEADAITKNSYKMLFDDDSYERYIIKSTSGLDFIPAIERLKKVDIDFY
                     DDLNLKYRFEKLLRSLNYEFVLLDLHNVVNVVLIAALHSADHVISPIEYGSWSIDGTD
                     DILKVFKDIKSTIKKKIKFTVVPSRVSNSKLDELVEVCEHNGLNVSAFANINDNAVHT
                     ASNLGEFLNPKKHKAFERFLILANEVSNGRKK"
     gene            23803..24432
                     /locus_tag="DNHEGKGB_00027"
     CDS             23803..24432
                     /locus_tag="DNHEGKGB_00027"
                     /inference="ab initio prediction:Prodigal:2.6"
                     /codon_start=1
                     /transl_table=11
                     /product="hypothetical protein"
                     /protein_id="X:DNHEGKGB_00027"
                     /translation="MAEKNKLTKKELLKQSLKKSQTKETYNITLPNETKSIDPTINQL
                     KDLYESVIMAHKRTVRNSIDFGEYLHEVKQKIGHGNFIPYIEKNKAYLGFDRRTASTY
                     LRIYSYRELVKGCKNMAEAVRLIKTQETGLPQPEQRVEIEINPKQTAYKYSKGKKLYT
                     IFKKSGKSKKGFNKMHLDFIRQFIEEELHRENERYNNKVSDLKSDLKHL"
     gene            24902..26344
                     /locus_tag="DNHEGKGB_00028"
     CDS             24902..26344
                     /locus_tag="DNHEGKGB_00028"
                     /inference="ab initio prediction:Prodigal:2.6"
                     /codon_start=1
                     /transl_table=11
                     /product="hypothetical protein"
                     /protein_id="X:DNHEGKGB_00028"
                     /translation="MTEVVHYALVIAHAIESLPLPRAKRQLLSKITELDISGRINGLG
                     GCTAKNKTLGKAVKLAETTVSKYIREMIREGYLNAKIFHGNYRILNSSLHDAVVLERN
                     QYNLLKAQDKNSNPPSISGLGRGIEEYGVSPYKRTGFCSSNQSTNQTNNKKKVQTSSL
                     SKITWENIFEHSKNLILKEWGEYDHNPEKENAKIKSWKKVEPENPEAILETLRKLIHI
                     RRSEEYKADRFWGTIPLNLASTYSYKDIIKNTYNLLTQVGSKGPLVTENKKEVKTESK
                     VIDAFKNEPTWEGFLVWAKERLSKTSYENLKELKIKFENERLYIIGEINDSLKMIVSK
                     YFNEEVKLKTEIKFVKEEELQEKEQNFNSSKKSDQKSNQENQTQPNQESSMPVDQSEN
                     QDIKTFSDYISVDKVIHEFMSHSSLKLNRPDLEEIRKLRISYDLEKIVIYDPLPERLK
                     NHIRNYFYSHPQRVIALQFEEGKNKFHVAA"
     gene            complement(26361..26456)
                     /locus_tag="DNHEGKGB_00029"
     CDS             complement(26361..26456)
                     /locus_tag="DNHEGKGB_00029"
                     /inference="ab initio prediction:Prodigal:2.6"
                     /codon_start=1
                     /transl_table=11
                     /product="hypothetical protein"
                     /protein_id="X:DNHEGKGB_00029"
                     /translation="MANNANKLLILLDTDPLNSIQDLKSELNLPF"
     gene            complement(26542..27432)
                     /gene="cysL"
                     /locus_tag="DNHEGKGB_00030"
     CDS             complement(26542..27432)
                     /gene="cysL"
                     /locus_tag="DNHEGKGB_00030"
                     /inference="ab initio prediction:Prodigal:2.6"
                     /inference="similar to AA sequence:UniProtKB:P39647"
                     /codon_start=1
                     /transl_table=11
                     /product="HTH-type transcriptional regulator CysL"
                     /protein_id="X:DNHEGKGB_00030"
                     /db_xref="COG:COG0583"
                     /translation="MEFRQIRYFLEIKDAGTFQKAAGKLGLTQPAISRQIFLLEKELE
                     ISLFERGPRQIRLTYEGEVFLGYALRMKELWEELKSGMKEPGKELSGEFSISAGGTVS
                     AWILPEILKKIRKDHPDLVLSVKEGDFLETKEAILLNEVDLGILTGPVNEPGLVSREF
                     LSDRIVPVASKTHKIFQKKKQILKDIQEESFVFFHPASAIRKAVEKKIRLFGKKFRPK
                     IGMELRSVESVIKSIEADLGIGFLSEYSLSPKLRVIPIPELFVERKFYLCHKKSIRPG
                     LSKLAEALVREMKSRLDSYQ"
     gene            27482..28942
                     /gene="leuC"
                     /locus_tag="DNHEGKGB_00031"
     CDS             27482..28942
                     /gene="leuC"
                     /locus_tag="DNHEGKGB_00031"
                     /EC_number="4.2.1.33"
                     /inference="ab initio prediction:Prodigal:2.6"
                     /inference="similar to AA sequence:UniProtKB:P0A6A6"
                     /codon_start=1
                     /transl_table=11
                     /product="3-isopropylmalate dehydratase large subunit"
                     /protein_id="X:DNHEGKGB_00031"
                     /db_xref="COG:COG0065"
                     /translation="MHYRILSAILFLSGENMAGKTLYDKIWESRVVVRDGEEDIIYVD
                     RHFLHEVTSPQAFTALKEKGRSVRRKDKTLAIMDHNVSTRNRDWNGAGEISKKQMELF
                     SKNCTEFEVDLLDINHPDQGVVHVVGPEMGLTLPGTVVVCGDSHTSTHGAFGAFALGI
                     GTSEIEHVLATQTIRLKKSKNLLVKITGELSSDVTAKDLALFLILKIGTDGGQGYVIE
                     YSGETIQKMSMEARMTLCNLCIEAGARAGLIAPDQITFDYLAGRDYSPRGDEFNRKVE
                     YWKTLKSDEDAFFDKTIVLDASEVLPMVTWGTNPGQVVPVLSRVPDPDSFLDPEVKTA
                     ARRALEYMGLNPGESMQSVKIDKVFIGSCTNARIEDIRRAALFAKGRRVSSNVTAIVV
                     PGSGRVKRQAEQEGLDKILTEAGFEWRLPGCSMCLGMNDDYLLPGERCASTSNRNFEG
                     RQGRGGRTHLVSPESAVVAAILGRFGTIQELQKEIV"
     gene            28939..29532
                     /gene="leuD1"
                     /locus_tag="DNHEGKGB_00032"
     CDS             28939..29532
                     /gene="leuD1"
                     /locus_tag="DNHEGKGB_00032"
                     /EC_number="4.2.1.33"
                     /inference="ab initio prediction:Prodigal:2.6"
                     /inference="similar to AA sequence:UniProtKB:P04787"
                     /codon_start=1
                     /transl_table=11
                     /product="3-isopropylmalate dehydratase small subunit 1"
                     /protein_id="X:DNHEGKGB_00032"
                     /db_xref="COG:COG0066"
                     /translation="MSRAWTKHKGIAVPLYRKDIDTDQILPKQFMKKTERTGFGVHLF
                     HNWRYTDEAGRIPDSNFVLNQPRYKGASVLIAGENFGCGSSREHAPWSLADYGFKVVV
                     APSFADIFFGNCAKNGIVLVRLSFEEVEEIIQYVSENTGAEISVDLGMLILGLGNKKY
                     NFNLLESFANRIRNGWDDIDLTKKHIQKIELFESVLQ"
     gene            complement(29750..30319)
                     /locus_tag="DNHEGKGB_00033"
     CDS             complement(29750..30319)
                     /locus_tag="DNHEGKGB_00033"
                     /inference="ab initio prediction:Prodigal:2.6"
                     /codon_start=1
                     /transl_table=11
                     /product="hypothetical protein"
                     /protein_id="X:DNHEGKGB_00033"
                     /translation="MTKDSFPDEMSGGHENAKMFIEEKRYIEAEKLAISLLTNNPSDV
                     TAEYILTSAWVGLGREEAKQGNLDKAIELLQKARQKWPFDQDLKKEIELLGNISSRKN
                     IPSNSSQNRKTNGSQTVILLDSELFRSIDDLKSELHSTIVSLKDTHSYNKEQESFSKK
                     EILFLGLILIFTLVSFCNLYFTFLLWKRK"
     gene            complement(30383..31753)
                     /locus_tag="DNHEGKGB_00034"
     CDS             complement(30383..31753)
                     /locus_tag="DNHEGKGB_00034"
                     /inference="ab initio prediction:Prodigal:2.6"
                     /codon_start=1
                     /transl_table=11
                     /product="hypothetical protein"
                     /protein_id="X:DNHEGKGB_00034"
                     /translation="MILVFNILIFLLTFIFSNCLNSPLSNIQNAQNEKVTLAFVSQIG
                     ARSATITWECSHSLPGSILYGKSGLESVVTSLENSKIHSMTLPNLESNTDYLAFVFCS
                     STTDKLQSIPLTFKTWISDFPNRTRGLWVIGGMGADASPVREIDFFDPVTSTWYPSAT
                     SIPTPRVFANIVSHKNKIYIIGGMEKQGINYVTSKKTEVYDPYLDQWTTLSDMPVANQ
                     GGVIASIGEEIFIISGTTTNDMTTGTILNTVSRLAPGIGQNGLWQNYLSLTAIFSRVD
                     MSGCGLNGNIFFTGGRFTNDGTPQATSDSFSPSINSTSAAGEPSITIARHGAGSTCVK
                     PLNSDPYPTDPEWIAVIGGSTGTSTLQPITSITTSNRTDFYQNGTVAFAIGPILPVAV
                     YFPGVEASYETRKLFVFGGASALNIPTDSVYSIGLQNPIASNWSLDSLKMPRARYAHK
                     VIRIDR"
     gene            complement(31750..32634)
                     /locus_tag="DNHEGKGB_00035"
     CDS             complement(31750..32634)
                     /locus_tag="DNHEGKGB_00035"
                     /inference="ab initio prediction:Prodigal:2.6"
                     /codon_start=1
                     /transl_table=11
                     /product="hypothetical protein"
                     /protein_id="X:DNHEGKGB_00035"
                     /translation="MTKKLIRYILFFACIGTFESGLFASELLFKSGEAFLIEEVNESA
                     DVVNVRWKGRQFRIPKSEIQRIDYSKKGPESSYNYSEFRLTDGSSIRGIIVETKKDKL
                     VFRTELGFVEIEKSKIQNLNENSLEKESPNLPDKYLSGRSGENLLYVGGSILLQATTG
                     PSHKTNPGVGGAGLFIEKGFINHPLWFFGFLSEYSVAPGAQGSISFWNQSLYVGKQFG
                     ASAPYFLFGGGVTSVQWKNDSRFLNGTDPELLGELGWAWEFNNGSRLRLGIRSQCTLE
                     SGDSFCRSGIRISWGILL"
     gene            32938..39843
                     /locus_tag="DNHEGKGB_00036"
     CDS             32938..39843
                     /locus_tag="DNHEGKGB_00036"
                     /inference="ab initio prediction:Prodigal:2.6"
                     /codon_start=1
                     /transl_table=11
                     /product="hypothetical protein"
                     /protein_id="X:DNHEGKGB_00036"
                     /translation="MKRYVGFFFLSVSFLFLFNFSLLSGIQNVFSSVASAIAGGIPQK
                     LPTLQAGPDGSANTQIEIELPPGKVVPSLSLSYNSNGGNTIVGIGWSLNGLPTVSRNP
                     SLGINYNGSDSYVSSLAGELIDVSGNKTIYHSKKESYIKFEPQGTCGDGPCAWMATEK
                     DGRRFIFGGSIDSRIPALGRTAGSIREWALSREEDSHGNGYDVNYTPVDVSSGDYYPN
                     TITYNDRTIRFNFENRNDKIPNYSLGTMERIQKRLDTIEIRVGGNVLRTYDLDYSYGP
                     VTGRSIFRKLKQNGSNTFGSENFADLDFNYTNHSGSFSPGHLDYQNLSSVSNMNVFIP
                     NIAVDAMNFILNGALPYHPSALDSNIDASLQYVVKVPVPDRNACNIGFASCLCAILPY
                     CWGGNQHFLEYLAGNCWSFLGWGGLGSCEVGVDSALTAWLPMDLNGDGIVDFATLNGN
                     EANGSIHLVGHIQKIGQSAITFNGPNIPIHYNTFYQVVDLNGDGKTDFVYEDNGRLWG
                     IYSTGGNFTSPVLFGNISLDPSNRDMHVFSPYEYRFHYGPNNTTPLASDRAAKDFFGD
                     VNGDGLSDFIHNNGGSFSIYINRETYFDNPVVIGGGGGFSLNSMIDFTGDGKADYVQL
                     VATYDNSTLTALQSQKAALDILMAQYQAEHARAKAVVDQLPTPITNATIDDAEFENLL
                     AYLNTNGYGTVAVLFEMDGKDYNYDPSVVADLQTTLESIVSARLNFVGQQSYAINNQI
                     ASIYAQGTLGQATYALQVRTFNLGNGTSQNVVYPLFNYVYPDKSTLSDVNGDGMLDFV
                     SFVGTQSIVCIFMGNGFSNPIATNLNAGNGKNLVDFNFGEVNGDGISDLVLFNKENHT
                     IETYLSRGDGSFYYSPGFSFGGFSTQEYTESNGIERSDTYQISLQDMNLDGISDVSIA
                     FLSLDKTWGRIYYRYNNPRNSGEDQLLNVSNGAGQTSQVQYQLKNNHSGALQTGTGNY
                     PDVPSMTPGFLVTQTRQDLSNGIVHTTNYSYTNERYIQGTRTISRSLGFASIRETDVN
                     TNFYKITDYFQNDYRLAGVPQSTRNYNASNNLTGSMTQSGFSFPNPFGTEIAVVGVVT
                     TNDYRNGTLVETSIQNFTYDSYGFTTSVIESLGSHTITNTSQVSNDVAGWRMGRVTRS
                     RKNVDGTWVTDTQLGYTGDNLTSQTQFPASASPLTTTFGYDSFGNVVSVTEPSGGVSF
                     LTYDPVFNHFPVTKTNALGHVTTTNYDFATGLETSSTDPNGAITLTSYDGYGRKASVT
                     YPGEGTANETYTYSNTGEYNLTNLNNNEFVTKSIRDNVSGNVSTTRIFTDPLGNTIRS
                     EGNTALSGINSIEDSYFDYTRGVLIQKSNEYYTSLTPQFTTYQYNDPDGELTTILEPS
                     VNGTIQTSITKTGFTETRTTAFPDGQTKTEVVTKNELGQVIFKTVNGRTISTNYSPFG
                     GISSVTDVGGLTTTFTYNSLGRRVSTQDPNSGTISYSYDSLGRLYSQTDARGKTITFT
                     YDLLGRPLTQTTNGPEAPIQFTYDDASVPFSRGRLTKVTDESGRTEFLFNQKGNEIQK
                     TKYVDDITAIFKTDYDSLNRPITETLPDGTKLHNFYSSNGTLSSITMDTADGTSTGHT
                     VVSYQGPYLDSNGVPSLRRTSGNGVTMEIGFEPLDKRPLSVVSKKPDGSVIGNTELTY
                     DSKGYITKIEDKLNSNRTQNFTLDNLGRVTQATGKYGTQNYTFSANGNLIQKGAYTLG
                     YTDASHSNAVTTATSPSTGMMNYGYDASGNMVSRNGDTLRYNSYGKLIEITPYATSSS
                     IRNVYDYQGNRVKSVSDITLFSTYTLDDNYEIVREPGKPERHTLYVKGLQGDLVAQWT
                     REDATLRISGNESEESRFVLGDIFSSMIKPFCKDITGDCSNYWENRFESEFIGIFGYS
                     KFFQSGVPTGLYKAFYFLLLLAVIYLVYPYFLKENLLLQNLGWKGVTTPALILSLFVV
                     TSLPGCGVLPGTGGKEGDPPWILAMGANVAPGVPSIQNSGVGMTGGGSVGGMPVTGMF
                     FFHPDHLGSITMITDGAGNPASGPEPGVSYVSYEPYGSIIRNDSYGPDIFRYKFTGQI
                     EDKETGLYYYKARYYEPTLGRFLQADSVVMPTNVNGMNRYMYVDGNPVSYRDPSGHIS
                     GPDMMHMLNRIVGHAMGKDFNSKGLDKKLSTGGISKGVNRFVHNATFIPKGKYYINGT
                     KLWDSTIGRYGAADWVKNNALSPKQELRGSAKHAALRKLRMIFEIFGYMDISTAEEKI
                     ASAQTEDERNDALIERQNAIELFLQRWLIGAPYFAPGLASSGLHKKLVSAGIW"
     gene            39861..40067
                     /locus_tag="DNHEGKGB_00037"
     CDS             39861..40067
                     /locus_tag="DNHEGKGB_00037"
                     /inference="ab initio prediction:Prodigal:2.6"
                     /codon_start=1
                     /transl_table=11
                     /product="hypothetical protein"
                     /protein_id="X:DNHEGKGB_00037"
                     /translation="MYYISLLYILSCNFNTKDPLGLDDYFERCGISLTIFLDNCVNEN
                     SKKSKSINPDLCPFILDDVGKHCM"
     gene            40225..40536
                     /locus_tag="DNHEGKGB_00038"
     CDS             40225..40536
                     /locus_tag="DNHEGKGB_00038"
                     /inference="ab initio prediction:Prodigal:2.6"
                     /codon_start=1
                     /transl_table=11
                     /product="hypothetical protein"
                     /protein_id="X:DNHEGKGB_00038"
                     /translation="MALNKFDKILGKTFFVVFVLLLNGCFNINLPPGNITNCQLILVL
                     IAEDLDAWARHTPTEEQLNKTNNLIAYYASHCDGTESKKHKRKKKNDPIYNLSGKKDE
                     Y"
     gene            40794..41954
                     /locus_tag="DNHEGKGB_00039"
     CDS             40794..41954
                     /locus_tag="DNHEGKGB_00039"
                     /inference="ab initio prediction:Prodigal:2.6"
                     /codon_start=1
                     /transl_table=11
                     /product="hypothetical protein"
                     /protein_id="X:DNHEGKGB_00039"
                     /translation="MLPGTGGKNGDPPWVLALGVNLNPGVPSIQNPGVGMTGGGSVGG
                     MPVTGMYFYHPNHLGSIQMITDGAGNPASGPEPGVSYVSYEPYGSIIRNDSYGPDIFR
                     YKFTGQVEDKESGLYYYKSRFYEPTLGRFLQADTVIDPESVNGQNRYMYVEGNPVNYK
                     DSSGHSLDMMFYAALYQYAQLPNSPKKEQDSLMLLALHNQQIRNTSGPGCPASGKNNM
                     VWGNFQGNGRCGGTLPKDVEFGMSFILSATQFFGLDGGQALALAYYFLYKPNSALTIV
                     DRSGIAHDELHRWSTSKGAIHANEQWIKKSWGNFYSIHEQRAAYKREYDALPKSYDRY
                     GNTGKSILAGVNYNGRKEEYEIKNIEFDSVIYNRSDSLFKYGLLHRDSTRYV"
     gene            41917..42213
                     /locus_tag="DNHEGKGB_00040"
     CDS             41917..42213
                     /locus_tag="DNHEGKGB_00040"
                     /inference="ab initio prediction:Prodigal:2.6"
                     /codon_start=1
                     /transl_table=11
                     /product="hypothetical protein"
                     /protein_id="X:DNHEGKGB_00040"
                     /translation="MGCYIGTQRDTCRYNLHASNKSTGCNFIGIGLQSVNNTADVNVA
                     RAREGVTNYLILECLDYYERLKECDKEENKYIPSIYGFNIKKFSNKKSSVIAFR"
     gene            complement(42524..43456)
                     /gene="sspH2"
                     /locus_tag="DNHEGKGB_00041"
     CDS             complement(42524..43456)
                     /gene="sspH2"
                     /locus_tag="DNHEGKGB_00041"
                     /EC_number="2.3.2.27"
                     /inference="ab initio prediction:Prodigal:2.6"
                     /inference="similar to AA sequence:UniProtKB:D0ZPH9"
                     /codon_start=1
                     /transl_table=11
                     /product="E3 ubiquitin-protein ligase SspH2"
                     /protein_id="X:DNHEGKGB_00041"
                     /translation="MNFRTTLTYLQRIIISLLFLIHLFCEIQACEEPGIYQDLTKALQ
                     NPLDVLALNLSEQKLKALPKKIGQLKNLQELNLDANQLTTIPKEIEQLKNLQVLNFGS
                     NQITTLSQEIGQLQNLKVLFLNNNQLTTLPKEIEQLKNLQTLNLWNNQLITLPKEIAQ
                     LKNLQELYLSENQLMTLPKEIGQLENLQKLYLNANQLTTLPNEIGQLQNLQVLFLSYN
                     QFKTIPVEFGQLKNLKMLSLDANQLTALPKEIGKLKNLKMLNLDANQLITIPKEIGQL
                     QNLQTLYLRNNQFSIEEKERIRKLLPRCCQIYFE"
     gene            complement(43638..44834)
                     /locus_tag="DNHEGKGB_00042"
     CDS             complement(43638..44834)
                     /locus_tag="DNHEGKGB_00042"
                     /inference="ab initio prediction:Prodigal:2.6"
                     /codon_start=1
                     /transl_table=11
                     /product="hypothetical protein"
                     /protein_id="X:DNHEGKGB_00042"
                     /translation="MSKFLSIFDIYTVGILDYENFLKLGIIYFHAFGVVIGFLLGFSK
                     LYSSDGFSKSYGSILQSAAFFLILNNGILIDQGILRYDSRILFGSYYGLVLYSSLAVI
                     VCFNYLFESLDNPWIYCKRLLGIIPITILFSYFIPVYYFISFIDILGIVISIFTFVWS
                     LKKVLNTKKSILYFNLPFLSLLISICFVFDFIGTIYDKKNLLFFAEFIPGSVICYSIL
                     LERFFPSLFGKVIVSIPTNLVKEIELETIPIPEVKEAETYKYQSKELLVGIDLEKVNT
                     KLNHFIDIKGFKEEEIRLPDFAAALGLTVHRASKYLNVYLNTSFTDFLNYHRMIEVII
                     YMEKKTDFNLLNIALECGFNSASSFHRACVKFTGKSPKELKSYIQSNEGSSLSILKKP
                     KIQSHS"
     gene            complement(44854..45081)
                     /locus_tag="DNHEGKGB_00043"
     CDS             complement(44854..45081)
                     /locus_tag="DNHEGKGB_00043"
                     /inference="ab initio prediction:Prodigal:2.6"
                     /codon_start=1
                     /transl_table=11
                     /product="hypothetical protein"
                     /protein_id="X:DNHEGKGB_00043"
                     /translation="MVINYFKIKPLDITESELDEYEKYIGIPLQKEDREAILKSTGFR
                     KAIAIKNKLRLNSFNHSFSDDLKSNEEFLKR"
     gene            45386..45787
                     /locus_tag="DNHEGKGB_00044"
     CDS             45386..45787
                     /locus_tag="DNHEGKGB_00044"
                     /inference="ab initio prediction:Prodigal:2.6"
                     /codon_start=1
                     /transl_table=11
                     /product="hypothetical protein"
                     /protein_id="X:DNHEGKGB_00044"
                     /translation="MKSPGLRIKYIRTEGLGKKLNQEEFASSIYISQSQLSKLENEEN
                     DVTEQTAFIIQIIHGYSMSWILKGKGPMNYFGTEIKEENLDLKFEAMNHIYRNILHYP
                     KSKLTIEAYFKLKDNHRSAIDQIVIGLLPDK"
     gene            complement(45807..46709)
                     /locus_tag="DNHEGKGB_00045"
     CDS             complement(45807..46709)
                     /locus_tag="DNHEGKGB_00045"
                     /inference="ab initio prediction:Prodigal:2.6"
                     /codon_start=1
                     /transl_table=11
                     /product="hypothetical protein"
                     /protein_id="X:DNHEGKGB_00045"
                     /translation="MIISNLLCFVTSISVLTLGIYIFILPDRKKVQKHFLYLSGCFSV
                     WILFFVIRQNVNYEYRHYAFDWMLIPTIFFPIFLDRIISLISNPEHKIPKWKIGILFL
                     VVIYFLWAAFTCSFSILIDHKDFKYIPTIHYHILIIYQTSFASFSIFKLAKHIFKYTG
                     PQRVRFTLMAFGIINILSFAIIFLYILPLLGIFYGPMSSIGALISVILWAIAILQYNA
                     FEIKYAMFARKPVPMLNRISLSFFLLLFKILDPTEFRKSNFLYKRFLSIRILYTDIQL
                     REKTDLDFFQRAEAVARRYERFIN"
     gene            complement(46730..47347)
                     /locus_tag="DNHEGKGB_00046"
     CDS             complement(46730..47347)
                     /locus_tag="DNHEGKGB_00046"
                     /inference="ab initio prediction:Prodigal:2.6"
                     /codon_start=1
                     /transl_table=11
                     /product="hypothetical protein"
                     /protein_id="X:DNHEGKGB_00046"
                     /translation="MIGISTKHQKLKSRTDGFNAHFWDNTHEKEILELIKKFSINIYK
                     DAGYSEYETVNLDDWSKWFYVTYDGEIQAACRLVEKTKDNLIPLEIVERFPSRSHYNI
                     INENVADWNSVSFNQTILGAQAFKIAATELAQYCLNQKFSVVYGLINPTWKGLQRVYF
                     DNGATFSKEYSDMVYYPGCLLNGKLAFFKIIEIKENSLQNIASKM"
     gene            47866..48093
                     /locus_tag="DNHEGKGB_00047"
     CDS             47866..48093
                     /locus_tag="DNHEGKGB_00047"
                     /inference="ab initio prediction:Prodigal:2.6"
                     /codon_start=1
                     /transl_table=11
                     /product="hypothetical protein"
                     /protein_id="X:DNHEGKGB_00047"
                     /translation="MIDRKIELLADRGIYKKIGQNTLDEICQRMEAGFREGKYLESVL
                     TAVEKFTALLQKYFPSGNENPNELSDKPEVI"
     gene            complement(48575..49627)
                     /locus_tag="DNHEGKGB_00048"
     CDS             complement(48575..49627)
                     /locus_tag="DNHEGKGB_00048"
                     /inference="ab initio prediction:Prodigal:2.6"
                     /codon_start=1
                     /transl_table=11
                     /product="hypothetical protein"
                     /protein_id="X:DNHEGKGB_00048"
                     /translation="MKQVFKISLAAFLLLLFVSCNEVEKSNDPVSLLLSAVSDPSNLS
                     QKNNSHDSSRFSIQIPAYVDSKGGNDSNPGTPSLPFRSITKALSKSYKIIYVAPGSYS
                     ESETFPLIIPDNTVLIGDEAGKGLVGGTGSVYGGTGSTPRLGETVIINFSGTDSAPLT
                     SRTIVLGNNSTIAGFKIENFDSKLINTRCAVCLEDKMGTIIRNNSISTYQSDRNGSGI
                     YISGNGGNHSIILNHFTRNAYSINEVSQTYRSKVEYNLFQQVRFAVVVRVGNLDLGGG
                     GLSAGKNTFRCYNFTSQILTEELTGVNVFARNNIWGHIPIQQTTNINDMYKDIVNLNN
                     AVILTDQAVKDTVNCL"
     gene            50586..50798
                     /locus_tag="DNHEGKGB_00049"
     CDS             50586..50798
                     /locus_tag="DNHEGKGB_00049"
                     /inference="ab initio prediction:Prodigal:2.6"
                     /codon_start=1
                     /transl_table=11
                     /product="hypothetical protein"
                     /protein_id="X:DNHEGKGB_00049"
                     /translation="METIIELRYRRNQKELKYLIYPNPGGNCSAIDENDDGSFDIILN
                     HQVIDTVIETEVIDFERINIQVNEIR"
ORIGIN      
        1 cgtggctcca gaggaattct attatacgtc tgtgattaaa gattaagctt ttctccaccg
       61 gcgcataact tcgtctcctc gctgcgttcg agatcgctaa cgcgactctc actccgggtt
      121 tcaccacatt tgctttgtta ctcggtttgt gagacgcgcc taagggcgct caaacctcgt
      181 gccaattctt tcgcgcgctc caaaaccgca aacgtcgaga agcctattac gttagttgca
      241 atagcccaaa aatcgaaagt aatacgagga cttattgcat tatttttaat taaagaaatt
      301 aatttttaaa ttatcaaata tcattcaaaa aaaattgctg acaggtttcc aaaagtatat
      361 acaatgtata tataggaatt tatggaatca attattcaaa aatggggtaa tagcttagga
      421 attagaattc caaaagcaat ggcaacggaa ttagagttaa atgatggaag ccatgttgaa
      481 ttacaatatg aaggagataa gattgtaata tatccaatga aaaaagcttc attggaagat
      541 aaactttcta aaattacgaa acaaaatctt cactctgaaa tatctactgg taattctata
      601 ggcaatgaag cttggtaaag aatagaatct atactcctga aaaaggagat atagtgtggc
      661 tgaactttac tcctcaagca ggtcatgaac agaaaggtcg tagacctgca cttgttttat
      721 cgcctaagga atataattca aagacagggt tagcaatatt ttgtccaatt accagtaaaa
      781 ttaaaggtta tccattcgaa gtgttgatta aatcaaaaaa aatcgatggt gtaattcttt
      841 ctgatcaagt aaaaaactta gattggacta tccgtgaagc agaatttatt gaatcaataa
      901 ataaagtttc tttaaaagaa gttttagata atattaaatt attaatatta acctagttac
      961 gaattattgg acacattttt acgcagcatt tacttcaaat tgcacaggac tcacaaagtc
     1021 taatgacgaa tgagatctgt gtctattata ataaacttct atatgatcaa aaagtaattc
     1081 ttcggcttct tgaattttat aaaagtaatt gtattccatt tctcttttca gagaaccaaa
     1141 gaaggactca gcgactgcgt tgtcccaaca atttcccttt ctactattac tccttctgag
     1201 tttattattt aacagatacc ttcgagtttc gtacgaacaa taattggatc ctcgatccga
     1261 atgaaaaact aaacccttag gaggatttct acattcgatt gctttggaaa gagcggtgca
     1321 cactaactta gaatcattag aatttgaaat cgaccaaccc actacttttc gagaataaag
     1381 atccagtatt acacaaagat aaatccaccc gaaagaggat cttaaaaaag taatatctga
     1441 aacccagatc cgattcttct gattcggttt gaaattccgt tgaactaagt ccggagcaac
     1501 ccgattccca tgattagaat ctgttgtggc aatccgaaaa cgtttctcct gttttccttg
     1561 aatttcacaa agtttcatca cttttcgaac cgttcttgct ccgtaaattg aatacacttt
     1621 cttcacttcc cgaagcaacc gaactaagcc gtaattctta cggcttgtta gccacgtttc
     1681 ccgaatgaac tcgacaagtt caggattata tttttctaat tcgtttttac tccgttttag
     1741 aaattgatag aatcctgaac gagacactcc taaaacgtta gccatgcttt gaatcgaata
     1801 ctcaaatcga tgagtttcca tgaacatcaa tcgggatttt gttcgcggga aagcatggcg
     1861 gcaaactttt ttaggatagt aacttcctct ttcagtttca gattttcctt ccgaagcttt
     1921 ttcagttctt cactttcttt taactgttta tccgtaagtg gaagctgatc ttctgatttt
     1981 ttcaagtatt ctcccctcca ttgtcgtaac acaaaatagc tgattccaag tgaccctgct
     2041 acttctttta tcgtaaacga accagaaagt gttcgcttga ctgcttgttc tttaaactcc
     2101 ggagagtatt ttcctttctt attcatattc acctttacct cattcgctga gtaaaaggtg
     2161 tccgttttta cgtaactagg ttagtttcat tctacattag gttatatcag ccctgaagaa
     2221 tttgagacaa atattgctta aatggctgtc cacttttatg tgactacttc attatgtaag
     2281 acgcaatagc tatcattatt attgataact aaaggtgata gcccatctaa gattacccgc
     2341 caatcgtaaa tagaattatt cgattcatga attaaagtct gaaagtgttc caactttaat
     2401 tgacttgatg ttaaagaaaa gattgaagat aaaaaatgag gaagcgaggg ttgctgattc
     2461 ttgaactttt caatagtgtt tttccatatc gcttcataat atgaacttaa tccgtctttt
     2521 agacaattaa tattcaattt tgcaatagct tcgtttgcat ccttgcttct tttgatcgtt
     2581 tcaatagcat atattacact caacgtattc ccgttcgtga tttgataaat ttcatttgca
     2641 agccaatctt cgttacctga aaatcttgga tctattaatt gggaaatttc atctttcgtt
     2701 atgttcggaa cattaatatt tttaacttta ttatgagagt cgcgtagcca agaaggatat
     2761 tgatcatatg caacagggga ctgaccagaa attataaaaa tgatttcttt aggaatttga
     2821 tcaggaggaa gtaatgtgtt aagataattt cttccgactg attgcccaga tctcgctgcg
     2881 tgatcaattc catcaacgca aatcactatt cgtttcccga gtattctgga aagttcaata
     2941 gaaagtcgga ttacttcgct tcttaattca tctacagatt caatgaaatc gtttcgaatt
     3001 ggtactgaaa aaacagccaa tttcccttta aaatacgaac gtagctggat taataagtct
     3061 ccccaaagac ttcgtgcatc acatgttctc cccgagtcag caggtactaa atcattctca
     3121 ggtgagaacg gcttgaatgt atagtaacga agatggatta agttctcacg tgaattgtaa
     3181 agctcactaa ttactgtagt ttttccgata cctggatttc cagttagaaa gataattttt
     3241 atatttaagt cttctaaaga ttctttaagc tgatctatga cattatttcg cgaagaaaaa
     3301 aaaggaactc ggacttctaa ctcgtgattg ccaattggtt cgtttgaatc ctttgataga
     3361 attctataaa cttcttctat cgtaacttct tctttaattc gtatactagt tgtccagatg
     3421 cgtaatgaat gatcaagcgc gctaagtaaa ttagctgctt ttgattgtga cacatgaaaa
     3481 atagaaccga gatttttaag aatttcagcc tctaaatctt ttagatttgg ttgattgact
     3541 ttaatttcta attgcttaag gaaggatatt atttccgagc tacttaggtc tttcaagttc
     3601 ggaagaaatt ctatattgaa ggtatcggca tattcttcct tgatctgaat gtcttctatt
     3661 ttctcgcttt tcataacttc tgtctttaaa tattcccaga agatattcaa tgctggtcta
     3721 agaattgttt tttcatcttt tttgctattt gaattttgaa ttcccatttt acggtttgag
     3781 taaattataa aatcacttga tgctttatct tctattttct gccagccaat gcttaattgt
     3841 tttaaaagag aatctttcga tggggtactt gcaattaggt cgccgtaagt gaatgtgtca
     3901 tttgtatacg tatgctttat ttgatagtaa attttttttc ctgaatgatg gcggacaaca
     3961 atatcatccc atcctgatat gtgattagcc tgaaaagtaa ctgattgaat ctcattatct
     4021 ggatttaaca tttcaactat ggatttcaag cccacagtcc attcatacca atatggatcg
     4081 ccaattccag gagaagtcat tatctattct gtattactat caaataatta attatttttg
     4141 attgcgcaaa aatatatgat tatatcaatt tatcattata tttaatatta tgggtgtcta
     4201 ttataaaatt ctgtcccgca aaggaaaagt agcgaatatt tttccagagg tgcttgcggt
     4261 aacctattga gcgaccgatc gttgaaaatt aatatgtaat aaatatttat agatgctgga
     4321 ttatatacac tctcatcctt ttccaagttc ggaattgact gttttaagag ccttgaatct
     4381 tcctgaaagt atatttgaat ttaaaatatg gagggatgat tctttaaata ttcaatgtaa
     4441 atttggctat cgaatcgaca ataggcatga agctaatgta atcatttcga aaatctataa
     4501 tttatctgaa ggagaaaaga ttaaggttat agcgcaaagc gagaaaaaga gcttctttat
     4561 tttgattaaa gatattagta tcaagagttt tgattggaat ggtaatgtcc ttgtcatata
     4621 tggagatata tatgacttat tgtttcgaaa taaattctgc aaagaaatag ataattatac
     4681 gtattggtat ctcaatggat ctgatgaatt aacctataat caaattctgt tgactcatca
     4741 agaatgtttg ttacatttaa attttggcga aggtaaggaa tacaaaatta gaattcctcc
     4801 tcaacagaat ttatcattaa atcacacata tataaagttt tatcataatg atgttcttat
     4861 tttaattggc tgcacaagtc caacaactga aagccagtat cgatttactt ggattcgata
     4921 ttattcgcaa acacccccga ctggaaaaat cactgaagca gttgcgagtt tatattcttt
     4981 tctgtcaggt tgtgagatat tgccacttgg aaatgttagc tttaatatag atttcattcc
     5041 aatgagatct tatcatttat catcgtgtcg caccgttgta gataatgttg tttttgctaa
     5101 tcaatttcct ccgataccaa tatcatatag gagaattggc caattgaaag agaaggttga
     5161 gaatcttctg tcacatctat tggcgaatta tttagaaaag agtggggata tgcatttgaa
     5221 attagctatt tggtatataa atcaatcgtt acacttgccg cttgatattc aactccagcc
     5281 tatgtctaca gcgtttgata tcttaaaaaa gggttggttt aagtccaaaa actctatatc
     5341 tcaaggcttt aatattactg aaaaagagtt tcaaggaatc ttgggtgaag agtttaaaac
     5401 tattagtgag cggttagaga agaatcctaa aggtaaaaaa ataataggta gaatattgaa
     5461 agcaaataca aaaggagatt cagaaaaaac gtttaccttt ttagaagagc ttggacttga
     5521 aattgactta gttgagcgag aagtcttgga agaacgtaat cgagctgtac atgggacgac
     5581 caaacctaag aattattcta agttagcata tagaacaatg gcctatcgta cgttattgaa
     5641 taggattata ctaagaattc ttaattatca aggagattat atagattact cttgggattg
     5701 tggcgcccaa gttaaatata caacttggcc attgagtatt ccaatgcaag gaaggaaaaa
     5761 tgataaaaag gtgtgataac ccattaaatt tttagcttag ttgaaaagaa tatagtatat
     5821 taaatcaaaa gacagttaat cttagtttta ttctcactgc acaaaattgt ggagaagacg
     5881 cagttgaaga ccaaaatttt agaattgccc ttatggaatt aaataatgtt gattcagaaa
     5941 ataaatacat ttaattgcat tgaatttaag aactgtaagc gaattaagaa aaaattaaaa
     6001 tgtatagatt tagaagtgta gataatttac ttacattgca tcatgagctt aaaaatgatg
     6061 aaatctactt ctccgatatc gcctctttaa atgatccgat aatagaaaga tatcgaattg
     6121 tgcagttgaa tctgttgagc aaccttttaa tcgtatgtgt ttaaatcatt ttcaagtata
     6181 tgaagataat taaagctttt cttcttgcaa tgagagtcgg aaagatattc gattttactc
     6241 ataatgattt aaaaaaaata tctaaagccc cgtatactta tttagaagac ttccttatta
     6301 aatttgaatc aatattggag ccgaatcttg aaaatggaga gttgaaacta aatataaaag
     6361 aagaaatgat tcgaatgttg gagaatatgc catatgagcg gattaatcgg attgtctcta
     6421 ttgagaggag aagttccaaa atacattttg gaacaaagaa aaagcttaag gttgtttgtg
     6481 gtttaataca gactgcttgt cgacaagact ctgcctcgtc actcgaaatt atcgatcaag
     6541 cagttaaaga ctatgaaaga agttgcatgc aagtatttac ttctgtagag cagattcaga
     6601 aacttgaaaa agatacaaaa gaagaaattg cacgcggggc aatgtcactt attgctgaac
     6661 ttgctgagcc tgcttacagg aactatttaa taacaatttc aagactatat gctttggcta
     6721 gtaatgcaaa ttatgctatg ctctctggct cattaggaaa tattgaaagg gagattagaa
     6781 atcaattgcc ggacaactat catatattat tttctaaaaa tattagcccg attagaaatg
     6841 caaaggctca tagcagttgg aaatttgatg ctaaaagtgg aatgattatt ctttgtggac
     6901 aagacagtaa aaaggaaatt gcatattcac ctcttgatct aaaggcaatc gcagaagata
     6961 tgatttttaa tgcaattcat ttgattcctt tggctcttaa tttaataatg ctggatcagc
     7021 tttcattgaa tccaggttta attcaggaag tcgttttcag aatgttggaa gaattaaaga
     7081 aaaatactta gaataagttt ctgagggatc attgaggtta tgaattgtac atttcttaat
     7141 tactaatatt ttcggaaaag aagattctct ccaattgaca aattaaaatg actactgaac
     7201 aaagattgag tctaatattg atcttgaaaa atactctttc agcttgcgaa acttcgctta
     7261 agagtgatgc atattatgat aaggacgatc gatatcaatt tacggtaacg atcttgctac
     7321 ttcgaattta tgagcaagcg tatgcgattt taacgctctt gcaagctggg ttagattctt
     7381 ctattcctcc aattgttcga ataattttgg aaacaagcat cgatttaatc tgtcttggaa
     7441 aggatccaaa gtttttaaat gtacttttaa aggagtatgt taagcaagag cgtaaagcat
     7501 tgaggatttg taaagaaaat cctaatcact tactaaatca aatgtacact gaagacgtga
     7561 ttagatttgc aaacttagat cggctgtctt cactcattcc cgaagatact aacctagtta
     7621 cgtaaaaacg gacacctttt actcagcgaa tgaggtaaag gtgaatatga ataagaaagg
     7681 aaaatactct ccggagttta aagaacaagc agtcaagcga acactttctg gttcgtttac
     7741 gataaaagaa gtagcagggt cacttggaat cagctatttt gtgttacgac aatggagggg
     7801 agaatacttg aaaaaatcag aagatcagct tccacttacg gataaacagt taaaagaaag
     7861 tgaagaactg aaaaagcttc ggaaggaaaa tctgaaactg aaagaggaag ttactatcct
     7921 aaaaaagttt gccgccatgc tttcccgcga acaaaatccc gattgatgtt catggaaact
     7981 catcgatttg agtattcgat tcaaagcatg gctaacgttt taggagtgtc tcgttcagga
     8041 ttctatcaat ttctaaaacg gagtaaaaac gaattagaaa aatataatcc tgaacttgtc
     8101 gagttcattc gggaaacgtg gctaacaagt cgtaagaatt acggcttagt tcggttgctt
     8161 cgggaagtga agaaagtgta ttcaatttac ggagcaagaa cggttcgaaa agtgatgaaa
     8221 ctttgtgaaa ttcaaggaaa acaggagaaa cgttttcgga ttgccacaac agattctaat
     8281 catgggaatc gggttgctcc ggacttagtt caacggaatt tcaaaccgaa tcagaagaat
     8341 cggatctggg tttcagatat tactttttta agatcctctt tcgggtggat ttatctttgt
     8401 gtaatactgg atctttattc tcgaaaagta gtgggttggt cgatttcaaa ttctaatgat
     8461 tctaagttag tgtgcaccgc tctttccaaa gcaatcgaat gtagaaatcc tcctaagggt
     8521 ttagtttttc attcggatcg aggatccaat tattgttcgt acgaaactcg aaggtatctg
     8581 ttaaataata aactcagaag gagtaatagt agaaagggaa attgttggga caacgcagtc
     8641 gctgagtcct tctttggttc tctgaaaaga gaaatggaat ataattactt ttataaaatt
     8701 caagaagccg aagaattact ttttgatcat atagaagttt attataatag acacagatct
     8761 cattcgtcat tagactttgt gagtcctgtg caatttgaag taaatgctgc gtaaaaatgt
     8821 gtccaataat tcgtaactag gttagaatta caaacgtaac ttttttcctc ataagctcta
     8881 taattgaaat catcccaatt attagaacca gttttctttt tgccccaatt gaattctttt
     8941 cttttgctat tcagaaacca cttcatcaca gaaactttat ctctatttgc attgttactg
     9001 ctcatcaagt agtaaatttg aatttcttca gagtttcttt ttatatctgt aactcttacg
     9061 ctaaaactat tatacttact caatatagcg attgcatcta tgacagtatt gatttcaatt
     9121 gagtagactt cgtaaaaaac atcgtccccg tctccactca agaaatcttc cgaaataaaa
     9181 tttaattggc aatgattctt cccagtctta ttgaaataag accgtaattc attatagaat
     9241 tcttctttaa taatgggatc acctttatat aatgagttgc gtttgtcata aaaactttga
     9301 tcaagaattt tagcaaagcc actaaatatc catcccgtct ggtttaaata tttaactttc
     9361 caccatgggg ctttcgtatt ttctattgtt tcggaaatat cacttttagc aaggatcgta
     9421 aagaactcgt ctttgggaat aagcattagt ttgtcagaat tagtatcaga attcgctctt
     9481 agatataatc cattgggtgc agttacgtat ccttgctcct ccattggaat tttacaattt
     9541 agcgaaaaaa taaatatgaa agcgcaactt aaaatttttc tgtaactcat ttttaattcc
     9601 tatattatta tttcatgcat aggacgatgc ggccattgca ttctctattc ttcagtagat
     9661 tctttgctac aaggataatt aaaatcctta cccgggtaag gtgtactaat ttttcctgct
     9721 tcaattctga aaagctatgc aatagaataa atccatcggg aatggaatcg atttttgaag
     9781 atcattaaat aaaatgaata tgtatgcaaa gccgactcct tttttccaga gtccaattac
     9841 atgcacgtat ttataaccct ttgagaagcc tgagttacct tcaattagac ctgacatgcc
     9901 gtaatcagct ccgtattcgg gtttaacacc ttcaggtgga aacatgctaa atcttcctat
     9961 caattctcca tctttcggct ggttaatatt tagcatcaca acctctgtcg aagtgcgaaa
    10021 taaatactca ttttgctttt catcggaata tgttgttgaa ttaggaaata atgaaatcct
    10081 aatttcccca tcgtaacctt ctttacgaaa agcatattgg taatttacgt cttcctgctt
    10141 tattcaattt actggtttat ataaaggttt attcttgaaa tagacagaga ctgatgaaaa
    10201 tgccgattcg aattcggcat attgactgtc ttttgcattt aaatcagtta agactaaaac
    10261 caagataacc attatatata aacttaatct aacaaacact ctcatgctac tcttccctaa
    10321 tatttttaaa gcgaatggcg tctgacgacg ttggcttttg ttatttttcg aaacattgac
    10381 aagaagcatc gaacccaagc ttttcacata agaaacttgc ttctgcaccc ccgtacggat
    10441 ctccttcaaa aaatcgacaa ttactctcct ctaatgtcca agaattataa tctccttcag
    10501 gatgcggttt tccatcaaaa gcttgagcaa atatttcttt ccaatcgtaa ttgtcatcta
    10561 aggaaatgaa tcctttaaac ctgccgtccc acttgtattg ctttccatct attgataatt
    10621 catttttatt tcttttgtag cttgcatccg aactatcaca atatcttcga ctagattcct
    10681 cagtgttggg tggacccgac cagtaacgac aagaattcat tttccccttc tctgactttt
    10741 catctagaac aaactgaatt attccaatat catgtccttg aaccgacatt cgatacaaaa
    10801 cgagtctatc ggatataggc gcaggttctg gcagtgggag ctcacgtatc gcctttccgt
    10861 aagaaatttt gaacgctaat tctcttgaat attctgattt taaaaaaggt gaaaataccc
    10921 atcctttttg atctaagaat ttgatctcac accacggacc ggataaacct aaaatttctt
    10981 caatacgttc agcacagttc agtatttgaa ttgttgtatc aaatgaaatt tcggaaattt
    11041 tcttggcccc taatgacggt tggtctcgta cggctaaacc aggcttttca gtttcttgtt
    11101 tctcaacttt tttacaatct ataatggaag ctactgtact tacgaaaacg aaaatactga
    11161 taactttaaa taaaaatgtt ttcaccgatt tatcctattt attttttcaa tgtgtattaa
    11221 agccgtgctg tctcaggaat tacgaatgat aagcaaaacg aaaaacagct acgcgatgtg
    11281 tgccacttct taatcactct tcagtaataa acactgaata tattttccct tctttagtct
    11341 caaacgagca cttcgaaagt tcgtaataaa gaatctcaat atcatcgtct ggatttccgc
    11401 caggatgaat ttgaaaaggg atatttagtt tttccttaac ttgatcagct gtatcaccga
    11461 ataagagtcc attaaataac tcctttcttg aatctccata cgtacttaat tgcaacgagt
    11521 ataccttatc tcgaaactct tctccgccat cgtaaatata aagagctgtt ttggtcttct
    11581 ggtcgataac gaacacattt cctttttgtt caccacgcat tacagtatcg aatggccttc
    11641 catattgctt ttctattgat ttagttgctg atgataaatt agatcctaat tttatcccca
    11701 taagagaatc tgcaaagcag ctacttttgt cagaaggaat attggatgta gcaattttat
    11761 ctaaaaagaa gagtcgcttt ttatttttta aaataccgat ataaattaac cgggcttcaa
    11821 gcaattgccc ttttttgttt atctttttta actggctaac ctgtgcttcc gtcaaataaa
    11881 ctgtttgaat ttcgtttcta tttttaaagg aagcttgata tggaaaatcg cctcctaaag
    11941 atgctatgat cgctttatcc gtttttgagg ctggggtaat ttctcctgaa atagtaacta
    12001 acgtatcaaa ctttggatat ctgccatcgg tagttatatc tgattccgga ctaatatctt
    12061 cttcgagagg aaatagattt ctgaaataaa caaacgaaat tggttcagtc gcgagtaagg
    12121 cagccgatat caaaaatagt aagctaaaga ttattttttt catttctctc ctatagaatc
    12181 cagatggcat ccaataatac tatacgttat tcacccattt caaaacaaag aaattgttca
    12241 actgcacctt tcgccccaac tctactataa ttccgtaata tactcactgc ttttcagcag
    12301 acatctcctt gacaacaacg cctttctatg tatacaaaag aactctctgg aagcctacag
    12361 tgattcttgc tttaaatcaa aaaatagttt cgaactccaa gttttctacc cttcccgtag
    12421 aaaccacagt aactaacgtg ttttgatcgg actgaagtag tcacataaaa gtggacagcc
    12481 atttaagcaa tatttgtctc aaattcttca gggctgatat aacctaatgt aatacacttc
    12541 gataaaatcg aatagaagat gctccgcttc ttcaatgtta tagaataaag ttgttgaaaa
    12601 attccacagt gagaatttgc aaaattgctt caattatcca tttcaatcca gcagaaacgg
    12661 atcaaagatt aatttttcaa caactttaat aaattaataa caaccatgct ttctcccaac
    12721 caattcatac ggaagttcca aaaaaatcaa atgatcgata tttaaaccag gttattggtt
    12781 taacggatag cttttgggat tattggacat gaaatccaat ttcaaagttt tccatttccc
    12841 tttcaatcga tattccgttt ccgaaagtta aagaaactaa tttcgaaatg gaatttactc
    12901 aacttcgatc cctatagcac cggagattcg aaacaaagca aaaagacgat gttagctgaa
    12961 gtgtgatgtc ttaagatcag taatttcttt ttctaaagct ctctgaacta attgattcaa
    13021 agagatccct tctctcaaag attttctata aacacgtcta tgaagttctg ttggtatacg
    13081 aacattaaat gaacctttaa aggatttctc tggacttttt ttagcttttt tacataaaac
    13141 taaataatca ttcactgatt cttgaaatgc cttcttcaat tctttaaccg attcaccttc
    13201 aaaggaaact aaatcttcaa ttccttctat ttttccaaaa aatacttcat cattcgcatt
    13261 aaaatgaaca gagcctaaaa agcctttata ctcgataata tccttcattt tatataaccc
    13321 tccgatttta attcgtctaa aatttgattt atctgatacg acttcaaaat atttttagga
    13381 tggggtttgt gaagtctcat gatatgttta gtttctgaat gaatccaagc aactcttgag
    13441 cctgaagact tgccagaatt attttcatta tatccaaagg ctgagagtaa ctttcttagt
    13501 tcatcataag aaaaatctct tggtctactt ttaaatcttt ctactaactt ttcaaccttt
    13561 gacacgattc tattttatca taagtcctca gaattgcaac taatatttag ttacatttca
    13621 attttgaaag caaaattttc tgttatgatt atcaatatta agatattata aagtagtagt
    13681 ttaaaaagtc aaaactacta ctttttggcc gaattttaag ggtcaaattt gacctgaaat
    13741 ttcctgaata tcaaaaatat cgagacaagt ataaagggtt aaaaaagaca gaaaaattta
    13801 ttcaagacaa tcaatagagg aaatcgtaaa taatctttac catattttga aaattaattc
    13861 aaagatagta cactattgtg ccgaaatccg tagataaaaa gactttcgtt ttctcttttt
    13921 ctcgaacttt aaaatatttc gaaacttgaa aatccaaatc attatagcta aagaacaaag
    13981 tttctttcta cttcctgaaa gtaaatgccc tacttactta agtttgttaa gtaaggaaag
    14041 aatatgaggt tcaaaattca gctacaactt gcgattcgga gtaataaagt tcagacaaat
    14101 ctggtaacgg cttgaaaaag tatgaaagaa ataatgtttt atagacctgc aagaaattta
    14161 taggatattc aaacgttttt acccttgtga ataaaaaacc taaatgcaga agtattttat
    14221 atatctttaa tattctattt acaattcgtg aattaggtca caagatacga taacgccttc
    14281 gtattcaaaa ctgagtgagg aatgtccgat cttgttttta actttacagg ttatagcatc
    14341 ccgtggtctt ttagatcctt tttactcaaa ccagtgattc gaaggattac atctaaagcc
    14401 ataccttctt ccaacatctt acgagcggat tttaactttt ctttctctgc acccttttca
    14461 atccctttct tgataccctt ctgaatccct tgtagttcac ccgcttcaaa acgagctgcc
    14521 aagtcatacg catagtcgcg gtctgatttt aactttgctt ctaactcatt gcgtttctga
    14581 ggatcatttg aatactgttc taaaattgta aatgccttac ttaaatctgg agttttatct
    14641 actaaaattc tcatttcttc ttcctccaac tcagacgtat gttttaacac atacaaccag
    14701 atttctaaat tattccttaa ttcccttacg tctcttttga caaacttgca caactctaaa
    14761 aaatgaatct ctacgtcgtc tgttaaaatg atgtcaggat tagactcttc tctaaattta
    14821 aacttactat gaaaattctc cgaaggaatt aaatcaaagt caactatatt tatctgatac
    14881 actggcttca aatcggaata catagaacct cggttcaact gatcccgaat tagtcctgaa
    14941 agataataca aacttctctt cacgaaagag ctctgatgag ctacttgaat ttctacatga
    15001 aatatttttc cgtcctcatc ttgagcacgt atatctaaat aagaacgttt gtcattcgga
    15061 gaagagccta caagttccgg attcagtatt ttaatgtttc gaatcgtatg ttctccatcc
    15121 ggaaataaca cactgtttaa tattgaaatc agtagatccg gttctttgac aaacaagatc
    15181 ttaaacatca aatcattggt taatggaaaa aagtttttag acatcggctt ggttcttttc
    15241 ttttactttc aactggaaag atattttgag gaaactactt tttgtaattc ggtcttttat
    15301 ctactccctt acaaatttat ttctagaaga tctttgtttt ttagctttgt tttaaatctt
    15361 agaagagaaa ggaatctctt tttttaaaac tataaacaca tacaaccaaa tctatggttc
    15421 ttaatcatcc cttgaagata gtaagtctta agcaattaaa tacagttttt actcccgaat
    15481 ttttccctcc attttcctcc aatttcctct ctcacaattt tgcctactct ttaaactatt
    15541 aagactacaa caaaacaaac tactatcttt tgatttaaag agttttggtt tttataaaac
    15601 aaggactttt atttaggtga atgttcctaa aggaaacaat ttggttttga ctatcccttt
    15661 atcatggaaa ttatttattt cattttaaca taccctaccc taccaacatc gaacgaccta
    15721 cttactcttg aaagagcatc gaaaatattt caacttagct tctaactctt tgtgtttctg
    15781 ggaatcattt gaatattgtt ttaagattat aaatgtttta cctaaatcta aaatttgatc
    15841 ccagagattc cactttctct tttcaagatc caaaacaaag aaaattcact tccaaacctc
    15901 aaattttcag gattttaggg ggtcgaaatt tgacctgaaa tttccttaaa tttcctgaaa
    15961 tcgaatttct ttaaaaaatg gattcaaagc tatagaaagg acatgctact ttttgaatat
    16021 tcttagaaat tacctacttt cttaaaaaat atcacttttt tcaaattgtc ctgttttggc
    16081 tcgttttttc ctggatagag cattcttaag aaaagtcaga ttttactgtc ttcctacaac
    16141 aaacatattc ctttgataaa agggcctgtt tttttgatat gaatcgaata aacatcttac
    16201 tgactaagat ttttattttg ccaaagggtc atagaaatga gagaatttct gtggagactc
    16261 attctaagtt tttatactaa agtaaattga ttctgttcaa ataaaaaaac ttgaatcaaa
    16321 acctgatcat tcactaaaaa cggagggatt ttaaaactat tgaacagttc gtaatcgttt
    16381 caatgggact tcgtatttag aacgttcttt agtttattag aagggtctta gtattatcgt
    16441 tatgagttgt ttgattttgg aactttaaat aaaaaatact gactttttat aaacctactt
    16501 ccctactacg attcaagaaa gtttgtatct tttttgtttc ctaaagaata tacagttcta
    16561 agatttttta agtcctagtc tcgaatctat ttgaactcca ctttatactt acgtcctttt
    16621 ggaagtttga ctaccctact ctaataactt cgtacggatc tttctttgta attttaattc
    16681 tatcctcttt cacttggcat ttgtctgagt tttttcaaat aactttggaa ttatttctgg
    16741 actttctaat tgattgtact aaggccaatc gatactttcc attctaacca gcgaactttt
    16801 ttccattctc ctaaaacagt tctgttttga tattcaagac gaaaaaatcc cgagaaaaga
    16861 aactcagata atcaaaaatg aaatatcgga aaataagaga agtatatcct gatcttgaaa
    16921 tcttgatttt tatgaaacag gggttttgca tgtgaaaaac cctgtaaaac cccacttccg
    16981 agttttttaa aaaagtaaaa tatcggaaac aatataaggc cgaaaaaacg actctctctt
    17041 ttctgctcat tacaaaaaga attcagaacg aaaaactcca taaagatcca aatctttttt
    17101 gaaccggata tattttgtcc ccaaacaatc tggtttaaag ataatacatt attgtgccga
    17161 aattcgtaga tataaatgac ttttattttc tatttaaagt ttcaaaacgt ttttagatct
    17221 cgaattccaa ataatcacag ctaaggaaaa acgttctttc tacattctta aaaacgaatg
    17281 ccctacttca tttaaaaaca atcctaagtt ttgttagatt gaggaaattc gagggaagaa
    17341 tacgggattc taaatccagc taaaacttgt gatttggcat aataaagttc gcaagaatct
    17401 gagaaacgga cttcgtattc aatactgagt gaggagtgtc caatctgttc ttaactttac
    17461 aggttatatc actccatagt ctttcaattc ttgttcggta agtccggtaa tctttaatac
    17521 atattctaaa ctagcgccat ccaataacat atttttggca gtttcgattt taccttcaac
    17581 tttacccttt tttattaatt tctcagctgt tgtcatggct aaatcctcgt attccctatt
    17641 aaacctagaa tgactgagta aacttgtaat ttcagtcggt tcaagttctc ttacattaaa
    17701 tatatacaaa aacagttttt ggaaaatttc aacccttttc gattcgtttt ttagacctgt
    17761 taagagttca aatacttctc ctaaataacc taaaaatgaa ctatcccctt cccatatttt
    17821 ttgaaccact cctaaaatta ctcttagggt gatactttcc aatcggctta gatccacttt
    17881 cgacagatca aataattcta attcaaaatc tggaatgtat tttttaaata cttcctcttc
    17941 gtttttggaa agtataaatc tatcttgaaa actatttcct aaagtccaag tcctttcacc
    18001 gtgatagaat acaaatggaa tcaccactga atatctttta tcgatcctat actgagattt
    18061 gtagattgcg gatatatatc ctaatagttg actaaagact gcttcatcca aataactttt
    18121 atgttcaaat aatagataca cgtttgcttt tttaccggat ttcagtggga tctgaaagag
    18181 tagatcggtt tgttcttctt ttaagttttc tgaaataaaa ctagattgag tcagttctaa
    18241 acggtttaag tctaaaagtt cgattacttt ttcgggtaaa ctatttttaa aaaaggaaat
    18301 cgcatcctct ttgtcctgta aggtttcccg gattaaacgg tcgtgtgggt ttgtcatatc
    18361 agacatggta tttttaataa tggagattac ttttatttgt aaagattcat tttctttttt
    18421 atgaattagt tctttgtccg tctcacattt gaatcgattc agcctccctt ctctcttaca
    18481 aaaaaagtat ccgatctttt taaaggtctt tgagaatcaa gtcttgttct tttttaaaca
    18541 aaatcggctt tattacattt tggttggttg agttaaagaa gctcatgcag cactcccctt
    18601 tctattttca attgtagtct tttttacctc tgagttactt acaagaaccg gatacacttc
    18661 gtttacaaat ttttcaaaga gtatcttttt agttccttcg tatttgaaag gatctgagtt
    18721 ttgttcgtaa tattctaatt gagatttaag caacttactc ttaccccaac ctaaaaaaca
    18781 tttataggga tctaaattgt ttatctcttc tatgggtgtt ttttggatcg tcttactctc
    18841 gttacatttg gattcagttc gtattgattt attttgttgt tcatttcgtt ttgtattctt
    18901 ttcagtaggt tttacttttc tttcaaataa cctagaccaa aacttagcaa tcgattcagg
    18961 acttaaagac tgttcatacc aaaacctgga atcttgtttt ctcagttgga tcagtgtttg
    19021 tattttactt tcgataacat tccaatctcc tttggatatt tcatatagtg agtttaatgc
    19081 ttttagttct gagtctggtt gccccatttc acttccgtgt tctttgaaat aatagtcttg
    19141 gaattttata agccaagaat caggaaattg aaatcgtgat aacgttttag gtttatataa
    19201 gttttgtttt tgttcttcca ggtgcgtttt tgcaggcggg ccgtactctc tagaagtatt
    19261 tagtatttgt ttaaagagta cttgttttga tagtccttgg tatatagtac ttgatagggg
    19321 ttgattttcc ccaccttgaa aatcaagttg tggcttttct gcttggggtg aaccaagagc
    19381 ctgatttttt tctctcttaa attttatttc taattcttct aagagttcct tttgttcttc
    19441 tatgcgtgct tgtgggggct ggtcatattc tctagttgta ttttgtattt gtgaagagaa
    19501 tacttgtctc gatggttttt gttctttagt actaggtaga attgaattta ccacaacttg
    19561 attttcaagc tgtggtgttt ctggttgttc taaatctaaa actttatttc cttttctgtt
    19621 cgattctttg acttctttta aaaaaagttc tctttgattt tctattctct tattttctgt
    19681 tggttttact ttgtattgaa cttccggctt ttgagactct tcaaaaaaat accatcccga
    19741 attaaatcta ccagttactg gatcttttcc ttttcgaaat tctgcatagc caaaggtaac
    19801 tagttcttta aacccagatg caatacttga atctttgtcg cttttgaatt tagacatcgt
    19861 ttttaccgac attcgccagt ggtctggata acggagggca agaagtagaa tggctgtcgc
    19921 tttcatactt aaacgagcat catcgataaa gttatttttt acgattgtaa agtttcggtc
    19981 tttttgtacc cgaaagactc ttggagtatc attcatatat ggttctcttg ttacagtgtt
    20041 gtgaggtgag tctggatgtt tctaaaaagt tggcgggaga aacggtatat cgtttccaaa
    20101 gtcatttctt tttgtttttt aatcctactc gatccgtttt cactttggca caaaaacgaa
    20161 tatcggaagt ttgatttcta aaaaaattca atcttaaggt aaattttggg attcaatctt
    20221 tgcgttgggt ttaacttgaa tttgatctaa aaaaagggcg aaaaattgtt cggtctacat
    20281 tttagatttt ttctaaaatc tgttttccaa ctcgggaatt ccctgtcttg ggtttcctag
    20341 tttaggaagg agtgttttac aaagttgtga gtttaataaa atacccacaa tcgttcagaa
    20401 aaatcttgtg gttactcatg ttagagaatt ggaatttcca ttttatcggg aaaaaatata
    20461 tctacttttt gtttcgattc aataaagaaa aatggagttt ttaattttat ttaaaacaca
    20521 ttaaaaccca tttttaaata aaatataata atttaaaact aattcttatg ttagttccaa
    20581 gacctgagta tgaactctct aaattacgaa aaaggagctt cattttttac tatctggggc
    20641 ttgaaaacag aaataaaatt tatggtcatt ttggaaagtt acagaaattt tctaaatttg
    20701 aatctaattc gaaaatggtt ttagagagtt tcaaaacgat caccttgaat gtgtaatcaa
    20761 aagtgagatg ttttagtttg ttcaaaaatg tgagaaacta cgttttattt ggaattcaaa
    20821 gtttatcttg agataactct atccttgtcc cctacccttc tattttaaat cgtaataact
    20881 tttggaatct ccaatttcat tcttattctc atcccagttt aagacgtttt ttgtttttta
    20941 aacaatccca gtcctcttta cagggttagg cgaaaattct taaattgtag ctgacagaga
    21001 cttattttat atttcactat ctcctatgga gactatttat gtctacactt tttgaaagac
    21061 tttccgctat tgacgacgac ctaaaactga gtcacagcaa gatggctgcg gaattgggca
    21121 tcgatcgttc cacttattac aaatacaaaa atggcactct tgctatccct aaatctattt
    21181 taatcatttt aaggcttaaa ggttacaacg atctttgggt tctttctgga aaaggtcaaa
    21241 tgaaactcaa agattctgct caattagtcg aaatgcaaaa aagactaaaa ctcatttcta
    21301 agctcgactc ttacggtgtg ttagattcta tcgaaaaatt accagaaacc ccttcctctg
    21361 ttcaaaagaa aattattcaa gagttcttcg ttttcttggc ttctaagttt gtgtaacagg
    21421 gagttttttg atatggaatg agatttcggc gtaagaaaat agtaacaaaa atttaaccta
    21481 gttacgtaaa aacggacacc ttttactcag cgaataaggt aaaggtgaat atgaataaga
    21541 aaggaaaata ctctccggag tttaaagaac aagcagtcaa gcgaacactt tcgggttcgt
    21601 ttacgataaa agaagtagca gggtcacttg gaatcagcta ttttgtgtta cgacaatgga
    21661 ggggagaata cttgaaaaaa tcagaagatc agcttccact tacggataaa cagttaaaag
    21721 aaagtgaaga actgaaaaag cttcggaagg aaaatctgaa actgaaagag gaagttacta
    21781 tcctaaaaaa gtttgccgcc atgctttccc gcgaacaaaa tcccgattga tgttcatgga
    21841 aactcatcga tttgagtatt cgattcaaag catggctaac gttttaggag tgtctcgttc
    21901 aggattctat caatttctaa aacggagtaa aaacgaatta gaaaaatata atcccgaact
    21961 tgtcgagttc attcgggaaa cgtggctaac aagccgtaag aattacggct tagttcggtt
    22021 gcttcgggaa gtgaagaaag tgtattcaat ttacggagca agaacggttc gaaaagtgat
    22081 gaaactttgt gaaattcaag gaaaacagga gaaacgtttt cggattgcca caacagattc
    22141 taatcatggg aatcgggttg ctccggactt agttcaacgg aatttcaaac cgaatcagaa
    22201 gaatcggatc tgggtttcag atattacttt tttaagatcc tctttcgggt ggatttatct
    22261 ttgtgtaata ctggatcttt attctcgaaa agtagtgggt tggtcgattt caaattctaa
    22321 tgattctaag ttagtgtgca ccgctctttc caaagcaatc gaatgtagaa atcctcctaa
    22381 gggtttagtt tttcattcgg atcgaggatc caattattgt tcgtacgaaa ctcgaaggta
    22441 tctgttaaat aataaactca gaaggagtaa tagtagaaag ggaaattgtt gggacaacgc
    22501 agtcgctgag tccttctttg gttctctgaa aagagaaatg gaatacaatt acttttataa
    22561 aattcaagaa gccgaagaat tactttttga tcatatagaa gtttattata atagacacag
    22621 atctcattcg tcattagact ttgtgagtcc tgtgcaattt gaagtaaatg ctgcgtaaaa
    22681 atgtgtctaa taattcgtca ctaggttaat taagaattgt ttatacaaat tgagcctaac
    22741 tcagaatttt agcctttttg aagactatca tgtcatttaa ctttatggat ttgtagatca
    22801 ttttcaataa agctatttca caatttcata caatcatcaa acaatatttt ctgattctac
    22861 agatcttctt aaacacaatt aaagagaaac ctaactaatt agtgaaaata tgagaattta
    22921 caatgcataa gtatcattta atttttaatc aggttttcaa atgggaaatt tgtttctcat
    22981 ttgaaaatag ctaattttac tttatttttt tacacttttt ttcattttgc gctttctcaa
    23041 attttctact ttttgttttt taaattatga aaataatacc gatctgctca gggaaaggcg
    23101 gagttggaaa gaccacaaca acgatttatt tagcacaaac attagtgtat ttaggcaaaa
    23161 aagttctagt agtcgactac gatttcaatc ggagtcttag taaatttatg tttactcatt
    23221 ttcaaaaaaa tgaggcggac gcaatcacca aaaattccta taaaatgttg ttcgatgatg
    23281 atagttacga aagatatatc ataaaatcca catccggatt agattttatt cctgctattg
    23341 aaaggcttaa aaaagtagac atcgattttt atgatgatct caatcttaaa tatcgctttg
    23401 aaaaactcct aagatctctc aattatgaat ttgttttatt ggaccttcat aacgtagtaa
    23461 atgtagtttt aattgccgca ttacattctg cagatcatgt gatttctcca attgagtatg
    23521 gctcttggag tatagacgga actgacgaca tcctaaaagt ttttaaagat attaaatcta
    23581 cgataaagaa aaaaatcaaa tttactgtag taccctcaag agtttctaat agtaaattag
    23641 atgaacttgt tgaagtctgt gaacataacg gtttaaacgt cagcgctttt gccaacataa
    23701 atgacaatgc agttcataca gcttcgaatc ttggagaatt tttaaaccct aaaaagcata
    23761 aagcatttga acgtttttta atcttagcta acgaggtttc aaatggccga aaaaaataaa
    23821 ctcactaaaa aagaactact taaacaatct ctcaaaaaat ctcaaacaaa agaaacttat
    23881 aatataacat taccaaatga aactaaatcc attgatccaa cgataaacca attaaaggat
    23941 ttatatgaat cagttatcat ggcccacaaa agaactgtta gaaactctat tgattttggt
    24001 gaatatttgc atgaagttaa acaaaaaata ggacacggaa attttattcc ttacattgaa
    24061 aaaaacaaag cctacttggg ctttgacaga cgaactgcga gtacatatct aagaatatac
    24121 tcttacagag aattagtcaa aggctgcaag aatatggccg aagctgtaag attaataaaa
    24181 acacaagaaa ccggtttacc ccagccagaa caacgcgtcg aaatagaaat caatcccaaa
    24241 caaacagctt ataaatattc taaagggaag aagctttata ctatttttaa gaaaagcggc
    24301 aaaagcaaaa aaggattcaa taagatgcat ctagatttta tcagacaatt catcgaagag
    24361 gaattacaca gggaaaacga aagatataac aacaaagtat ccgatcttaa aagcgatctc
    24421 aaacatctat aattcaaatg ggaaatcgtt tcccatttga attattatta aatcaagatt
    24481 caaatgagaa tttcatatat taaaattttc tcttccaaag caaaaaaaac ttgtactcaa
    24541 attcgtatga agtaagatta cattgaatca aagcttaccg cgattcgaga tcaaaagacc
    24601 tgtggatatg ttgcagttga agcaggtcag tctttatatt ttattccaaa ataataaatt
    24661 atgtcgcatt ttttgcttga catttgtctg gtacatgttt ctagtccaaa atatcttagg
    24721 cgacataact aagataaagg ccgctgcaac acaggccaaa atagatctcg aatcgaggac
    24781 ctaccgaaag gctccaagcc tgacccttag ttccccgtat ttttaaaaga gtagggtaaa
    24841 aactaacctt taccatgcgt cacccgaagt atgtccgtat ggtaaaataa gggatactaa
    24901 aatgaccgag gtcgtacatt acgctttggt gatagctcat gctatcgaat cactaccact
    24961 tcccagggcc aaaagacagc tactgtctaa aatcacagaa cttgatattt cgggaagaat
    25021 taatggactt ggtggatgta ccgccaaaaa caaaactctt ggaaaagcag taaaattagc
    25081 agaaacaaca gtttctaaat atattcgcga aatgataaga gagggttacc ttaatgcaaa
    25141 aatattccat ggtaactata ggatactaaa ctctagtcta catgatgcag ttgtgttaga
    25201 aagaaatcaa tataatcttt taaaagccca agataaaaat tctaatccac ctagtattag
    25261 cggcctaggt aggggcatcg aagagtacgg ggtatccccg tacaaacgta cggggttttg
    25321 ttctagtaac caaagtacaa accaaacaaa taacaaaaag aaagtacaaa cttcttctct
    25381 ttctaaaatt acctgggaga atatttttga acattctaaa aacctcatac tgaaagagtg
    25441 gggggaatat gaccacaacc cggaaaagga aaatgctaaa atcaaatcct ggaaaaaggt
    25501 cgaaccggaa aacccagaag cgattttaga aacgctaagg aaactaattc atattcggag
    25561 atcagaggaa tataaagcag accgtttttg gggaacaatc cctctaaatc tagcctccac
    25621 ttactcttac aaagacatta taaaaaacac atataaccta cttacacaag taggaagtaa
    25681 aggcccttta gtcacggaaa ataaaaaaga agtaaaaacc gaaagtaaag taattgatgc
    25741 gttcaaaaat gaacctacct gggaaggatt cttagtttgg gccaaggaaa gactttctaa
    25801 aaccagctat gaaaatctta aagaacttaa aatcaaattc gaaaatgaaa ggttatatat
    25861 aataggggaa ataaacgatt cactcaaaat gattgtttct aaatacttca atgaagaagt
    25921 aaaacttaaa acagaaataa aattcgtaaa agaagaagaa ttgcaagaga aagaacagaa
    25981 ttttaactca agtaaaaaat cagatcagaa aagtaatcag gaaaatcaaa cccaaccgaa
    26041 tcaagaatca tccatgccgg ttgatcaatc agaaaatcaa gatattaaaa ctttctctga
    26101 ctatatatcg gttgataaag taattcatga gttcatgagc cattcttctc tgaaactaaa
    26161 tcgacctgac ttagaagaga tacgtaaact aagaatcagt tacgatttag agaaaattgt
    26221 aatctatgac ccacttccag aaagattgaa aaatcacata cgtaattact tttatagcca
    26281 tccccaaagg gttatcgctc tacaattcga ggaaggtaag aataaattcc atgttgcggc
    26341 gtagtttcaa taatacaaaa tcaaaagggt agatttaatt ctgattttag gtcttgtatg
    26401 gaattcaaag ggtcggtatc taaaaggatt aatagtttat ttgcattgtt cgccatttga
    26461 tcattttttt agaagcgact attgaatata tctcagttat cggcataaga attttttaat
    26521 aactctgata catcaaagtc tttattgata agaatcaagt cgacttttca tttcacgaac
    26581 caaggcttcc gcgagttttg ataaacccgg gcgaattgat ttcttgtgac aaagataaaa
    26641 ttttctttct acaaacaatt ccggaatcgg aatcactctg agttttggac tgagactgta
    26701 ttccgataaa aatccgattc ctaaatcggc ttcaatactc ttgattacgg attcgacgct
    26761 tcgaagttcc attccgattt tcggacgaaa tttttttcca aacaagcgga tctttttttc
    26821 gaccgccttt cgaattgccg aagcgggatg aaagaataca aaggattctt cctggatatc
    26881 cttcaggatt tgttttttct tttgaaaaat tttatgcgtt tttgaagcga ccggaacaat
    26941 tctgtctgaa agaaattctc tagaaacgag tccgggttca tttacggggc cggtgagaat
    27001 tcccaaatcg acttcgttta acaaaattgc ttcttttgtt tccaaaaaat ccccttcttt
    27061 tacggaaaga accaaatccg gatggtcttt tcgtatcttt tttaatatct ctgggagaat
    27121 ccaagctgat acggttcctc ccgcggaaat tgaaaattct cccgaaagtt ctttgcccgg
    27181 ttctttcatt ccggatttta actcttccca aagttctttc atcctcaatg cataacctaa
    27241 gaatacttct ccttcatacg tgaggcgtat ttgtctcggc cctctttcaa aaagggaaat
    27301 ttctaattcc ttttctaata gaaaaatctg acgagaaatt gcgggttgtg tcaggcctaa
    27361 tttccctgca gctttttgaa acgttcctgc atccttgatt tcgaggaagt atctaatttg
    27421 tctaaattcc atgattctta atctataact tttagttata ctgtcaatta atcctattta
    27481 tttgcattat aggattcttt ctgctatctt gtttttatcg ggagaaaaca tggccggtaa
    27541 aacattatat gataaaattt gggagtccag agtcgttgtt cgtgacggag aagaggatat
    27601 tatctatgtg gataggcatt ttcttcacga agttacttct cctcaggcat ttacggcttt
    27661 gaaggaaaag gggagatcgg ttcgtagaaa ggacaaaact cttgcaatca tggatcataa
    27721 cgtttccaca agaaacaggg attggaacgg agccggagaa atttctaaaa aacaaatgga
    27781 gcttttttcc aaaaattgca cggagttcga ggtggatctt ttggatataa atcatccgga
    27841 tcaaggagtg gttcacgttg tcggcccgga aatgggacta acgttacctg gaaccgtggt
    27901 ggtctgcgga gattctcata cctctacaca cggggcgttc ggtgcttttg ctttgggaat
    27961 tgggacgagc gagatcgaac acgtcttagc tacacagacc attcgtctta aaaaatcaaa
    28021 aaatcttttg gtaaagatca cgggagaatt gtcttcggac gtaactgcaa aagatctggc
    28081 cttgtttttg atcctgaaaa tcggaactga cggcggtcaa ggttatgtga tcgaatactc
    28141 gggagagacg atccaaaaaa tgtctatgga agcgaggatg actctttgta atctctgtat
    28201 cgaggctgga gcaagggcag gtttgatcgc gcccgatcaa attacgtttg attatcttgc
    28261 tggaagagat tacagtccgc gaggagatga gtttaacaga aaagtagaat attggaaaac
    28321 tctaaagtcc gatgaagacg ctttttttga taagacgatc gttttggatg caagtgaggt
    28381 tttgccgatg gttacttggg gaacaaatcc aggacaggtg gttccggttc tctctcgagt
    28441 tccagatcca gattcttttt tagatccaga agtaaaaacg gcggcaagaa gggctctgga
    28501 atatatggga ttgaatcccg gtgagagcat gcagtctgta aaaatagata aggtgtttat
    28561 cggttcttgc actaatgctc gtatcgaaga tatacgaagg gcggctctct ttgcaaaagg
    28621 aagaagagtg tcgtctaatg tgactgcgat tgtggttccc ggttccggaa gagtcaaacg
    28681 gcaggctgaa caagaggggt tggacaaaat tctcaccgaa gccggatttg aatggagatt
    28741 acccggatgt tcgatgtgtc ttggcatgaa cgacgactat ttacttccag gagaaagatg
    28801 cgcttccact tccaatcgta attttgaagg aaggcaagga agaggtggaa gaacccattt
    28861 ggtaagtcca gaaagcgcgg ttgtcgccgc aattttggga agatttggaa caattcaaga
    28921 attacaaaag gaaatagtat gagtcgggca tggacaaaac acaaagggat tgcggttcct
    28981 ctttatagaa aagatataga tacggatcaa attctcccga aacaatttat gaaaaagacg
    29041 gagcgcacgg gatttggagt tcatcttttt cataattgga ggtatacgga tgaagcgggt
    29101 aggatacctg attcaaattt tgttttgaat caacctcgtt acaagggtgc ttctgttttg
    29161 attgcaggtg agaatttcgg atgtggttcg agcagagaac acgctccttg gagtttagcg
    29221 gattacggtt ttaaagttgt ggtcgctcct tcttttgcgg atattttctt tggaaactgt
    29281 gcaaagaatg gaattgtttt ggttcgtctt tcttttgaag aagtggaaga aattatacaa
    29341 tacgtatctg aaaatacagg agctgaaatt tcggttgatt tgggtatgtt aatcctcggt
    29401 ttaggaaaca aaaagtataa ttttaatttg ctcgaatctt ttgcgaatcg tattcgaaac
    29461 ggttgggatg atattgatct aactaagaaa cacattcaaa aaattgaatt atttgagtct
    29521 gttcttcagt gaaggttttg gtttgtttta cggagtcgtc ttttattttt atatagactt
    29581 tttgtgatgt aaaaggtgag aatagaaggc aaatactcct tccgagtttt aggaacaggc
    29641 ggtaaatcgg acgttaagcg gtttgtctac gatagaagag ataacagaac tttgacaaaa
    29701 tactaatagg tcaaaagatt ttttataaaa agagtaattt agtataaaac tatttcctct
    29761 tccacaaaag aaaagtgaaa taaagattac aaaaagaaac caacgtaaag atcaaaatca
    29821 aacccagaaa gagtatttct tttttagaaa aggattcttg ttctttgttg taggaatgag
    29881 tatctttgag actaacaatt gtagaatgga gttccgactt taggtcatcg atggaacgaa
    29941 ataattccga atctaaaagg atgacggttt gtgagccgtt tgttttacga ttttgagaag
    30001 agttggatgg aatatttttt ctagaagaaa tatttcccag taattcaatt tcttttttta
    30061 agtcctgatc aaagggccat ttttgacgtg ctttttgtaa aagttcgatt gctttatcaa
    30121 ggtttccttg tttagcttct tccctgccta aaccaaccca agcagaagta agaatatatt
    30181 cagcggttac atcagaagga ttgttagtaa gtaaagaaat ggccaacttt tccgcttcta
    30241 tgtatctttt ttcttcgata aacattttag cgttttcgtg acctcccgac atttcgtctg
    30301 gaaaagaatc tttagtcaaa aggatcaaca ttagaagaat agaatataca aagatttgaa
    30361 agatagattt catatagttt ttttacctgt cgatacgaat tactttgtga gcataacgag
    30421 cccgaggcat tttaagagaa tctaaagacc aattactggc aattgggttt tgaagaccga
    30481 tagaataaac agaatctgtg ggaatgttca gtgcagaagc accaccaaaa acgaataact
    30541 ttctagtttc gtaagaagct tctacccctg gaaaataaac ggcaacgggt aaaataggac
    30601 caatcgcaaa agcaaccgta ccattttgat agaagtcggt acgattggat gtagtaatgg
    30661 atgtaatcgg ttggagtgta cttgttccgg tagatcctcc gatgaccgca atccattctg
    30721 gatcagtagg atagggatca gagtttaaag gttttacaca agtagaaccg gctccgtgtc
    30781 ttgcgattgt gatagaaggt tcaccggcgg cggaagtgga attgatcgaa ggagaaaaag
    30841 aatccgaagt tgcctgaggt gttccatcat tcgtaaatct tccacctgta aaaaagatat
    30901 taccgtttaa tccacaaccg gacatgtcta ctcttgaaaa gatagcggtt aaagaaagat
    30961 aattttgcca aaggccattt tgtccgattc caggagccaa acgagaaacc gtatttaaaa
    31021 tagtacctgt agtcatatcg tttgtggtcg taccggaaat gataaatatt tcttctccga
    31081 tagatgcgat gactcctcct tgattggcta ccggcatatc cgaaagtgta gtccactgat
    31141 ctaaatacgg atcatatact tccgtctttt tagaagttac gtaattgatt ccttgttttt
    31201 ccattccacc gatgatatag attttatttt tgtgagagac tatgtttgca aaaactctag
    31261 gggtaggaat tgaagttgcg gaaggatacc aagtagaagt aaccggatca aaaaaatcaa
    31321 tttctctgac tggggatgca tccgcaccca tcccgcctat aacccaaaga ccacgggttc
    31381 tatttggaaa atcactgatc caagttttaa aagtaagtgg aatactttgt agtttgtccg
    31441 tggtactaga acaaaaaaca aaggctaaat agtccgtatt ggattctaaa ttgggaagtg
    31501 tcatggaatg aattttagaa ttttctaaac tagtcacaac cgattccaaa cctgactttc
    31561 catacaaaat ggaaccggga agagaatgag aacattccca agtgattgtt gccgaacggg
    31621 ctccgatctg ggaaacaaaa gccaaggtta ctttttcatt ttgtgcgttt tggatattag
    31681 acaaaggaga attgagacaa ttggaaaaga taaaagtaag aaggaatatc aaaatattaa
    31741 aaactaaaat cataacaaaa tcccccaaga gatacgaatc ccggatctac aaaaagaatc
    31801 tccagattct aatgtacact gagaacgaat tccaagacgc aaacgagagc cgttgttaaa
    31861 ttcccaggcc caacccaatt cacctaaaag ttccggatcg gttccgttca aaaaacgaga
    31921 atcgtttttc cattgaacgg aagttactcc ccctccaaac aaaaagtaag gagcagaagc
    31981 cccaaattgt tttcctacat ataaagattg attccaaaaa gaaatagaac cttgtgcgcc
    32041 tggagccact gagtattcag aaagaaaacc gaaaaaccat aaaggatgat tgataaaacc
    32101 tttttcgata aaaagaccag caccacctac acccggattc gttttgtgag aaggtccagt
    32161 tgttgcttgt aaaagaatac ttccacctac atagagtaga ttttcaccgg atctacccga
    32221 aagatatttg tcaggtaagt ttggactttc tttttctaaa gagttttcgt ttaaattttg
    32281 aattttagat ttttctattt ctacaaatcc taattcggtt cgaaaaacta atttgtcttt
    32341 tttagtttct acaataattc cacgaataga actaccatcc gttaaacgga attcggaata
    32401 attgtaagaa gactctggcc cttttttaga ataatcaatt ctttgaatct ccgattttgg
    32461 aattctaaac tgtctacctt tccaccggac gttcactacg tccgcacttt cgtttacttc
    32521 ttcgattaaa aaagcttctc ctgatttaaa aagaagttcg gaagcaaata aaccagattc
    32581 aaaggttcca atacatgcaa aaaatagaat ataacgtatt agtttttttg tcatattata
    32641 atctcttgaa aaattatgat ccagaagttt gaagtatgtt aatcttgtaa atagataaat
    32701 attttttgca aatttgaaga aaatgaaaag tttttcatat tatcgcgacc tagcataatt
    32761 taacaggtag gttataaaat aataacttta tatttcctag aaaagtgaaa aaagtcttcc
    32821 tagaaaccgc tagttactat atttgtggca caatatcaca aattaaagaa tttgttaggc
    32881 gaaaaacaac taacaaagaa ttacgatttg tgaataaaag aaccgggaaa tctttatatg
    32941 aaacgttatg tcggattttt tttcttaagt gtatcgtttt tgtttttatt caattttagt
    33001 ttgttatcag gaattcagaa tgtatttagt tctgtagctt ccgcaattgc aggagggatt
    33061 ccccaaaaac ttcctacttt acaagcgggt ccggatggat ctgccaatac acaaatcgaa
    33121 atagaactac cacccggcaa agtagttcct agtctatctc ttagttacaa ttcaaatgga
    33181 ggaaatacga ttgtaggaat aggctggagt ctaaacggac ttcctaccgt ttccagaaat
    33241 ccttctttgg gaattaatta caacggaagt gattcgtatg tatctagttt ggcgggtgag
    33301 ctgattgacg tctccggaaa taaaacgatc tatcattcta aaaaggaatc gtatataaaa
    33361 tttgaaccac agggaacttg tggggacggt ccttgtgctt ggatggcaac ggagaaagac
    33421 ggtagaagat ttatttttgg tggaagtata gactcaagga ttccagccct aggaagaacc
    33481 gccggttcta ttcgagaatg ggcactctcc agagaagaag attcacacgg aaacggatac
    33541 gacgttaatt acactccggt tgatgtaagt agcggagatt attatccaaa tacgattacg
    33601 tataacgaca gaacgatccg gtttaatttc gaaaatagaa acgacaaaat tccaaattac
    33661 tcacttggaa cgatggaaag aattcaaaaa agactcgata caatcgaaat tagagtaggt
    33721 ggaaatgtac tcagaaccta cgatttagat tatagttatg gtcctgtaac gggtagaagt
    33781 atattcagaa agttgaaaca aaatggaagt aacacttttg gaagtgaaaa ctttgcggat
    33841 ttagatttta actataccaa tcattcaggg agtttttcac ccggacatct tgactatcaa
    33901 aacttatcga gtgtctctaa catgaatgta ttcataccaa atatagcggt ggatgcgatg
    33961 aattttattt taaacggtgc cttgccgtat cacccatccg ccttagattc taatatagac
    34021 gcatccttac agtatgtagt taaggttccg gtcccggaca gaaacgcttg taatataggg
    34081 tttgcgtctt gtttgtgtgc aatccttcca tattgttggg gaggcaatca acatttctta
    34141 gagtatttag cgggaaactg ttggagtttt ttaggttggg gtggactagg atcttgcgaa
    34201 gtgggtgtgg actccgctct caccgcttgg ttgccgatgg atctaaacgg ggatgggatt
    34261 gtagactttg cgacgttaaa cggaaacgaa gcgaacggat cgattcattt ggtaggacat
    34321 atccaaaaaa taggacagag tgccataaca ttcaatggtc ctaatattcc aattcactac
    34381 aatacttttt accaggttgt ggacttgaat ggagatggta aaacggattt tgtatatgag
    34441 gataacggta ggctttgggg gatttattct acgggtggaa attttacgtc tcctgtattg
    34501 tttgggaata tcagtctaga tccttcaaac agggacatgc acgtatttag tccgtatgaa
    34561 tacagatttc attacggacc caataacaca acaccactcg ccagtgacag agcggccaaa
    34621 gatttttttg gggacgtaaa cggagatggt ctttccgatt ttattcacaa caacggtgga
    34681 agtttttcga tctatatcaa ccgagaaacc tactttgaca atccagttgt aatcggagga
    34741 ggagggggct tttctctcaa ttcgatgatt gattttacgg gagacggtaa ggctgactac
    34801 gttcaacttg tggctaccta cgacaattcc actttaaccg ctttgcaatc tcaaaaagca
    34861 gcgttagaca tcctgatggc tcagtatcaa gcagaacacg caagggccaa agcggttgtg
    34921 gatcaattgc ctactcccat aacaaacgcg acgattgatg acgctgagtt cgaaaatcta
    34981 ttggcgtatt taaataccaa tggctatgga acggttgcgg ttttgtttga aatggacgga
    35041 aaagattata actatgatcc ttcggtagtc gccgatttac agacgacatt agaaagcata
    35101 gttagtgcga ggttaaactt tgtaggtcaa cagagttatg caatcaataa ccagatagcc
    35161 tcaatctatg cacaaggtac gctcggacag gctacgtatg ctttacaggt aagaacattc
    35221 aatttaggga atggtacttc tcaaaacgta gtctatccac tttttaacta cgtataccct
    35281 gataaaagta cactttcgga cgtaaacgga gacggtatgt tagactttgt ttcttttgta
    35341 ggaactcaaa gtatcgtttg tatctttatg ggaaacgggt tttcaaatcc gatcgctacc
    35401 aatctaaacg ccggaaatgg taaaaatcta gtggatttta actttggcga agtcaatgga
    35461 gacggaattt ctgatttagt attatttaat aaagaaaatc atactataga gacgtatctt
    35521 tccagagggg acggtagttt ttattatagt cctggtttta gttttggtgg attttccact
    35581 caagaatata ccgaatccaa tggaatcgaa agatctgata cgtatcaaat ctcactccaa
    35641 gacatgaatt tagatgggat tagtgatgta agtatcgcgt ttctttcttt agataaaacc
    35701 tggggaagaa tttactatcg ttataataat cctaggaatt cgggagaaga ccagcttttg
    35761 aatgtttcca acggtgccgg tcaaacctct caagttcagt atcaacttaa aaataatcat
    35821 tcaggtgctc tacaaacagg aaccggaaac tatccggatg tacctagtat gacccccggt
    35881 tttttagtca ctcagacaag acaggactta tccaacggaa ttgtccatac aactaattat
    35941 agttatacga atgaaagata tatccaagga actcgtacta tttctagaag tttagggttt
    36001 gcttccataa gggaaacgga tgtaaatacg aacttttaca aaatcacaga ttattttcaa
    36061 aatgactatc gtctagccgg agtaccacaa tctactagaa attacaacgc atccaataac
    36121 ctaacgggtt ctatgactca gtccggtttt agttttccaa atcctttcgg gaccgaaatt
    36181 gccgttgtgg gggttgtgac caccaacgat tacagaaatg gaacattagt agaaacatcg
    36241 attcaaaatt ttacgtatga ttcttacggt tttacaacga gtgtaatcga gagtttaggt
    36301 tcccatacga ttacaaatac ttctcaagtt tctaacgatg tggctggttg gagaatggga
    36361 agggttacaa gatccagaaa aaatgtagac ggcacttggg ttacagacac acaacttgga
    36421 tatacgggag acaatttaac ttctcagact cagtttcccg caagtgcttc tcctctgact
    36481 acaacatttg gttatgattc ttttgggaat gtagtttcgg ttacggaacc ttccggagga
    36541 gtttcttttc ttacgtatga tccggtattc aatcattttc cggtgacaaa aacaaacgca
    36601 ctgggacatg tcacgacgac taactatgat tttgcgactg gattagaaac ttcttccaca
    36661 gatcccaatg gtgcgattac attgacgagt tacgacggtt atggaagaaa agcaagcgta
    36721 acgtatccag gggaagggac tgcaaacgaa acgtatacct attccaatac gggggaatac
    36781 aatttaacaa atttaaataa caatgagttt gtgacaaaaa gtatccgaga caacgtaagc
    36841 gggaatgtaa gtacaactcg tatctttacc gaccctttgg gaaatacgat tcgaagtgaa
    36901 ggaaatacgg cactgagtgg gatcaattcg attgaagaca gctactttga ctataccaga
    36961 ggggttttga ttcaaaaatc caacgaatac tatactagcc tcactccaca gtttacgacc
    37021 tatcaataca atgatccgga tggtgaattg accacaatct tagaaccgag tgtaaatggt
    37081 acgattcaaa cgagtattac aaaaactgga tttacggaaa caaggacgac agccttccca
    37141 gacggccaaa ctaaaacaga agtagtcacg aaaaacgaac tgggtcaagt gatttttaaa
    37201 acggtaaacg gtaggacgat ttcaaccaac tattctccgt ttggtggtat ttcttctgtg
    37261 acggatgtgg gcggtcttac gaccacattt acttacaatt ctttaggaag aagggtttct
    37321 actcaagacc cgaattctgg aactatttct tattcgtatg attctttagg acgtttgtat
    37381 tctcaaacgg atgctagggg caaaacaatc acttttacct acgatttact cggaagacct
    37441 ttgactcaaa ctacaaacgg tccagaagca ccgattcaat ttacgtatga cgatgcaagt
    37501 gttccctttt ctaggggaag gttaaccaaa gttacggatg agtccggaag aaccgagttc
    37561 ctttttaatc aaaaaggaaa cgaaatccaa aagacaaaat atgtggatga tataacggct
    37621 atttttaaaa ccgattatga ttctttaaat cgaccgatta cggaaactct accagacgga
    37681 actaagttac acaatttcta ttcgtctaac ggaactttgt cgagtatcac catggacacg
    37741 gcggacggaa caagcaccgg tcacacagta gtcagctatc aaggtcctta tttagattcc
    37801 aatggggttc cgagtttaag aagaacttcc ggcaatgggg ttactatgga aattggtttt
    37861 gaaccactcg acaaaagacc tttgagtgtc gtttctaaaa aaccggatgg aagtgtcatc
    37921 gggaataccg aacttacgta tgattctaag ggatatatta caaaaattga agacaaatta
    37981 aactcgaaca gaacccaaaa ctttactttg gacaatttag gaagggtgac gcaagctacg
    38041 ggtaaatatg ggactcaaaa ctatactttt tccgccaatg gaaacttgat tcaaaaaggt
    38101 gcatatactt taggttacac agatgcaagt cactctaacg cggtgacaac ggccacaagt
    38161 ccaagcacgg gtatgatgaa ttacggatac gacgccagtg ggaatatggt ttctcgtaac
    38221 ggggatactt tacgctacaa tagttatggt aagttgattg agattactcc ttatgctacg
    38281 agtagttcga tccgaaacgt atacgactat caaggaaacc gtgtaaagtc cgtatcagac
    38341 attactttat tttcaaccta tactttagat gataactatg aaattgtaag agagcccggt
    38401 aaaccggaaa gacatacttt gtatgttaaa ggtttgcaag gggaccttgt ggcccagtgg
    38461 acaagagaag acgcgacgtt acggatttct ggaaacgaat cggaagaaag tcgttttgtt
    38521 cttggagata tttttagttc tatgatcaaa ccattttgta aggacattac gggggattgt
    38581 agtaactatt gggagaacag attcgaatct gagtttattg gtatatttgg atattctaaa
    38641 ttctttcagt ctggggttcc gaccggtctt tacaaggcgt tttatttctt gctattatta
    38701 gcagttattt atttagtata tccttatttc ctaaaggaga atctactttt acaaaatctt
    38761 ggttggaaag gggttacaac cccggccttg atattgtctt tatttgtagt tacttcttta
    38821 cccggttgtg gagtgttacc cggaaccggt ggaaaggaag gtgatccgcc ttggatatta
    38881 gcaatgggtg caaatgtagc tccaggagtt cctagtattc aaaattcggg agtgggaatg
    38941 acgggtggtg gaagtgtagg aggaatgccc gtaaccggaa tgttcttctt tcatcctgat
    39001 catttaggtt cgattacgat gataacggac ggtgcaggaa atccagcgag tgggccagaa
    39061 ccaggagtga gttacgtttc ttatgaaccg tatggttcta tcatacgaaa cgattcttat
    39121 ggtccagata tattccgtta caagtttacg ggacagattg aagacaaaga aacaggtctt
    39181 tactactaca aagcgagata ttatgaacct acgttaggtc gtttcttgca ggcggattcg
    39241 gttgtaatgc cgactaacgt aaatggtatg aatcgttata tgtatgtaga tggaaatcct
    39301 gttagctatc gtgatccaag tggacacatt tccggccctg atatgatgca catgttaaat
    39361 cgtatcgttg gtcatgctat ggggaaggat tttaattcta aaggtttgga caagaaattg
    39421 agtacgggtg ggatttctaa gggagtaaat cgttttgttc ataacgctac ttttattccg
    39481 aagggtaagt attatataaa tggtacgaaa ctctgggatt ctacaattgg aagatatggg
    39541 gcagcagatt gggtgaaaaa taatgcgtta tcaccaaaac aagagttaag agggagtgcc
    39601 aaacatgcag ctttgcgaaa attaagaatg atttttgaaa tttttgggta tatggatata
    39661 tcaactgcag aagaaaaaat agcatcagct cagactgaag acgaacgtaa cgatgcatta
    39721 atagaacgtc aaaatgctat agagttattt ttacaaagat ggttaatcgg tgcgccatac
    39781 tttgcacctg gtcttgcatc gagtggacta cataagaagt tagtgagtgc aggtatatgg
    39841 taaaaaatat atataaaatt atgtattata tttcgttatt atacattcta agttgtaatt
    39901 ttaatactaa agatccatta ggtctagatg attattttga aagatgtgga atttcgctca
    39961 caatattttt agataattgt gtaaatgaaa attctaagaa atcaaaatcg attaatccag
    40021 atctatgtcc tttcatattg gatgacgtag gaaaacattg tatgtaatta cggaagcatt
    40081 aacttattta tgtgtacctt gtcgaccaac tccagaagat caagcaaaag ctttgtcttt
    40141 cctaaaagac tgtcttccag agcgagcaag ttttcgtgat aaaggtcagg gaaattatta
    40201 aacatataat aaaagtaata ttcgatggca ttaaataagt ttgataaaat tctaggaaaa
    40261 acattttttg tagtgtttgt cttattgtta aatggttgtt tcaatatcaa cctaccacct
    40321 ggaaatatta caaattgtca gcttatactt gtccttatag cggaggattt agatgcatgg
    40381 gctcgacata ctccaacaga agaacaatta aataaaacga ataacttaat tgcctattac
    40441 gcatctcatt gtgatggaac tgaatcgaag aaacataaga gaaagaagaa gaacgatcca
    40501 atctacaatc tttcaggtaa aaaagatgag tattgaaccg tattcgcgtg agtcgatcga
    40561 agcgtaaata ctgcaatgca ccataaatag aatgcgaaag ttggaatata cgaaaagttt
    40621 aacatggtgc tttgcagatt gaagcgaaga gcgcgacccg gcactaagaa taaggaagag
    40681 ttttgccggg gcacgccctt gacatctaat ccctatctac tagctacccg aagcgtcaca
    40741 accccagccc tgaattgtct ttatttgtag ttacttcttt acccggttgt ggagtgttac
    40801 ccggaaccgg tggtaaaaac ggagatcctc catgggttct tgcacttgga gtcaacttaa
    40861 atccaggagt tcctagtatt caaaatccag gggtaggtat gacgggtggt ggaagtgtag
    40921 ggggaatgcc cgtaactgga atgtattttt atcatcccaa tcatttagga tcgattcaga
    40981 tgataacgga tggagctgga aatcctgcaa gtggaccaga accaggagtg agttacgttt
    41041 cttatgaacc ctatggttct atcatacgaa acgattctta tggtccagat atattccgtt
    41101 acaagtttac gggtcaagtg gaagacaaag agagtggtct ttactactac aaatctcgtt
    41161 tttacgaacc aacgttaggt aggttcttac aagcggatac agtgattgat ccagaatcag
    41221 tcaacggtca aaatcgttat atgtatgtgg aaggaaatcc tgtgaactac aaggattcgt
    41281 cgggtcatag tttggatatg atgttttatg ctgcattgta tcaatacgca cagttaccta
    41341 atagccctaa aaaagaacaa gatagtttaa tgttacttgc tttacacaat cagcagattc
    41401 gaaatacttc cggccctggt tgtccagcga gtggaaagaa caatatggtt tgggggaatt
    41461 ttcaaggaaa tggtcgttgt ggggggactt tgccgaagga tgttgaattt ggaatgtcgt
    41521 ttatcttatc tgctactcaa ttttttggat tagatggagg tcaggctcta gctttagcat
    41581 actatttcct ctacaaaccg aattcggctt tgacgatagt agatcgttct ggaattgcac
    41641 atgatgaact tcatagatgg tcaacgagta agggtgcaat ccatgctaat gagcagtgga
    41701 ttaagaagtc ctggggaaat ttttattcta tccatgaaca gagggcagca tacaaacgag
    41761 agtatgacgc acttccgaaa agttatgatc gatacggtaa taccgggaaa tcaatcctag
    41821 cgggtgtgaa ttataacggg agaaaggaag aatatgaaat taagaatatt gaatttgatt
    41881 cagttattta taatcgttct gacagtttat ttaaatatgg gctgttacat cgggactcaa
    41941 cgagatacgt gtagatacaa cttacatgca agtaataaat caactggttg taattttatc
    42001 ggtataggct tacagtcagt taataatact gctgatgtca atgttgcgcg agcaagagag
    42061 ggagttacta attatctaat cttagaatgt ctggattact acgaacgact taaagagtgc
    42121 gataaggaag agaataaata cattccgagt atatatggtt tcaatataaa aaagttttca
    42181 aataaaaaaa gtagtgtaat agcatttaga taatgatcga ttggatttaa ctttcctatt
    42241 tcttttctgt attttctatt ttgaaagttt gctcgataac ttatggaaac cgaataagtg
    42301 gaagttataa cggagaaagg aagaatattg aatataacca tttggaatct atttgttttt
    42361 ttgatgcaag ccctgatagc tgtgaattcg ggttagcagc tttacttttc acccagaaag
    42421 ataacgaatc tatttctgag tttgaaaata gaaaaaacac gtttttcaat tttaatttga
    42481 tcaattgtta tcaatattat gaaaaacttc agaaaaagaa atcttattca aagtaaattt
    42541 ggcagcacct tggaagaagc tttcgaatcc tttctttttc ttcgattgag aattggttgt
    42601 ttcttaaata caaagtttgc aagttctgta attgtccaat ttccttagga attgttatga
    42661 gttggttagc atctaaattc aacattttta aattcttcaa ttttccgatt tctttaggaa
    42721 gtgctgtgag ttggttagca tctaaactca acatttttaa attctttagt tgtccgaatt
    42781 ccacaggaat tgttttaaat tggttataac tcaaaaacaa cacttgtaaa ttctgtaatt
    42841 gcccaatttc gttaggaaga gttgtaagtt ggttagcatt taaatacaat ttttgcaaat
    42901 tttccagttg tccgatttct ttaggaagag tcatgagttg attctcactc aaatacaact
    42961 cttgtaaatt cttcaattgt gcaatttcct taggaagagt tataagttgg ttattccata
    43021 aatttaacgt ttgcaagttc ttcagttgtt cgatttcttt cggaagagta gtgagttggt
    43081 tattattcaa aaacaacact ttcaaattct gtagttgtcc aatttcttgt gaaagagttg
    43141 taatttggtt agaaccaaaa ttcaaaactt gcaagttctt caattgctcg atttccttag
    43201 gaattgttgt gagttggtta gcatctaaat tcaactcttg caagttcttc aattgtccaa
    43261 ttttcttagg aagagccttg agtttttgtt cactcaaatt caaagctaga acatccaaag
    43321 gattttggag ggcttttgtt aaatcttgat aaattcctgg ttcttcgcat gcttgaatct
    43381 cgcaaaaaag atgaatgaga aataaaagac taattattat tctttgtaag taagtcaaag
    43441 ttgtgcgaaa gttcatagag gttatccgga ttgggattga attaaattga aagacaagtt
    43501 tctaaataaa aataaaatgt cattcaattt aaacgttctt ttttaaattt ctgttcgttt
    43561 aaagttaaaa ttgattccgg attatttaat aagattgaat ttaaaattct aatagtctag
    43621 ttcttttctt aaacacttta agaatgagat tgtatttttg gtttttttag aatcgaaagg
    43681 cttgaacctt cgtttgattg gatataagat ttaagttctt tgggggattt acctgtaaat
    43741 ttaacacaag ccctatgaaa cgaagaagca gaattgaaac cacattcaag ggcaatattg
    43801 agtaaattaa aatctgtttt tttctccata taaataatta cttcaatcat tctatgataa
    43861 tttaaaaaat cagtaaaact tgtattcaaa tatacattta gatacttgga agctcgatga
    43921 actgtaagac ctaaagctgc tgcaaaatcg ggaagtctaa tttcttcttc tttaaaccct
    43981 ttaatatcaa taaaatgatt cagtttagta ttaacttttt ctaaatcgat ccctactaac
    44041 aattctttag actggtattt atatgtctct gcttctttga cctctgggat aggaatggtt
    44101 tctaattcaa tttctttgac taaattagtt ggaatcgaaa caataacctt accaaataaa
    44161 gaaggaaaaa aacgttctaa aagaatcgaa taacaaatga ctgatcctgg aatgaattct
    44221 gcaaagaata agagattctt cttatcataa atcgtaccta tgaaatcaaa aacgaaacaa
    44281 atagaaatta gaagagaaag aaaggggagg ttaaaatata aaatagattt tttagtattt
    44341 aaaacctttt tcaaagacca aacaaaagta aaaatagaaa tcacaattcc taaaatgtcg
    44401 atgaaagata taaagtaata aacaggaatg aaataagaaa ataaaatcgt aattggaatg
    44461 atccctaaaa gtcttttaca ataaatccaa ggattatcta aagattcgaa taaatagttg
    44521 aaacagacta ttacagctaa actagaataa agaactaggc cataataaga accgaataaa
    44581 attctactat cgtaacgtaa aattccttga tcgatcaaaa taccattatt taaaatcaga
    44641 aaaaacgcgg cggattgtaa aatagaaccg taagatttac taaaaccatc gcttgaataa
    44701 agtttcgaga accctaataa aaatccaatg acaaccccaa aagcatgaaa atagataatt
    44761 cccaatttta aaaaattctc ataatctaaa attccgactg tataaatatc aaatatggaa
    44821 aggaacttgg acatgatctt gtttttaaaa aatttatctt tttagaaact cttcattact
    44881 ttttaaatca tccgaaaagg aatgattgaa agagttgagt cttaatttat ttttgatagc
    44941 tatcgcctta cgaaacccgg tggattttaa aattgcttct ctgtcttctt tttgtaaagg
    45001 tatacctatg tatttttcgt attcgtctaa ctcggattct gtgatgtcta agggttttat
    45061 tttaaaataa ttgattacca tgatttaccc cttattttgg ttttgatgaa aattataaga
    45121 actgactttg attaaactta tagtatgcag gtttaaaaat gtgtgttttg atatatctaa
    45181 ctcagaataa agtagatagg ttattttttt cagaagagtc ataattggcc ttttaaaatc
    45241 attttttgtt cattggattt atgaaaatcg tcgatatttg tttcaaagta gttgccaatg
    45301 tcaaaaattc cttttgaata ttgcaaaact ataaatatga caaacgatta aatttcaatc
    45361 aaaattattc taaaatcata aaaaaatgaa atcaccagga ttaagaatta aatatatccg
    45421 cactgaaggg ctcggaaaaa agttaaatca agaagaattt gcatcttcga tttatatatc
    45481 tcagtcacaa ttaagtaaac ttgagaacga agaaaatgat gtcactgaac aaaccgcatt
    45541 cataatacag attattcacg gttatagtat gagttggatc ttaaaaggta aagggccgat
    45601 gaattatttc ggaacagaaa ttaaagaaga gaatttagat ctaaagtttg aagccatgaa
    45661 tcatatttat cgaaatattt tacattatcc aaaatcaaaa cttacgattg aggcatattt
    45721 taaattaaag gataatcatc gttcggcgat agatcaaatt gtgataggac ttttgccgga
    45781 taaatgaaat aaaaaaaata taatatttaa tttataaaac gttcatatct tctagcaact
    45841 gcttcagctc gctggaaaaa atccaaatct gttttttctc taagttgtat atccgtatat
    45901 aaaatcctaa tagaaagaaa ccttttatat agaaaattac tttttctaaa ttctgttggg
    45961 tctagaattt taaagagaag taagaaaaaa cttaatgaaa ttctgttgag cataggtaca
    46021 ggttttcggg cgaacattgc atacttaatt tcaaaagcgt tatattgtaa aattgctata
    46081 gcccatagta taacggatat taatgctcca attgaagaca ttggcccgta aaaaatacct
    46141 aatagtggaa gtatatatag aaagattata gcgaacgata aaatatttat gattccgaaa
    46201 gccattaatg taaaacgtac tctttgaggg ccggtatatt taaaaatatg ttttgctaat
    46261 ttaaaaatac taaaactagc aaaagaagtt tgataaataa ttaaaatatg ataatggatt
    46321 gtagggatat atttaaagtc tttatgatct ataagaatac taaaggaaca agtaaacgca
    46381 gcccataaaa aataaattac aactaaaaaa agaattccta ttttccattt cggtatttta
    46441 tgttcagggt tggaaattaa agatataatt ctatctaaga aaatggggaa aaaaattgta
    46501 gggattaaca tccaatcaaa agcataatga cggtattcat agtttacatt ttgtcgtatt
    46561 acaaaaaata aaatccaaac tgagaaacat ccagataagt ataaaaaatg tttttgaact
    46621 tttttacgat ctggaagtat aaaaatataa attcctaaag ttaaaactga aattgatgta
    46681 acaaaacaaa gaagatttga aataatcatg tctaattata gacaaagtac tacatttttg
    46741 acgcgatatt ttgtaaagaa ttttctttga tttcaataat tttaaaaaaa gccagtttgc
    46801 catttaataa acatccaggg taataaacca tgtctgagta ttctttagaa aaagttgcac
    46861 cattatcaaa atatacacgt tgtaaacctt tccaggttgg attaatcaaa ccataaacta
    46921 cactaaattt ttgatttaaa caatattgag ctaattcagt agctgcaatt ttaaaagctt
    46981 gggcgcctaa tatcgtttga ttaaagctaa ctgaattcca atcggctaca ttttcattta
    47041 taatattata atgagaccta gacggaaatc tttctacgat ttctaatggt attaaattgt
    47101 cttttgtctt ttctacaagt cggcatgcag cttgaatttc gccatcataa gtaacgtaaa
    47161 accatttaga ccagtcgtct aaattcacag tttcatattc tgaataacca gcatctttgt
    47221 agatatttat gctaaatttt tttatgagtt ctaagatttc tttttcatga gtattgtccc
    47281 aaaaatgagc attaaatccg tctgttcttg attttaattt ttggtgtttt gttgaaatgc
    47341 caatcataac ataattatgt cacattataa caaaatttca ataatttaat ccatttttaa
    47401 tttctttatt ataactctgg aatttttaaa tttcgtatat gttgcctcga ctttaaaagt
    47461 agtattttag taaaataaga aaaactaaca caaggctttg gtattttagt aaataacgga
    47521 tttaaatttg taggatgaaa ataggggaaa gataaatcct aaaaaaaacc aaaacaaagt
    47581 attcatatac attacctatt tgtccttttt ctatttttca cagagtaaac ccaagcccta
    47641 tcgttttaaa aaatatttta gcacagaaga tttagaaaaa atagaatccg cagtttccaa
    47701 atcggaaatt ctccataaag gtgaaatcaa agtgatttta gaaagtggtc tttcggtttt
    47761 cagaataatc gaaggactta ctacaaaaca aagagccgaa gaattatttt cacaaaaaaa
    47821 atttgggaca cggaagaaaa tacaggaatt ttaatatata ttcaattgat agatcgtaag
    47881 atcgaactat tagcagatcg aggaatttat aaaaaaatag gacagaatac gttagacgaa
    47941 atttgtcaac gaatggaagc cggattccga gagggaaagt atctggagag cgttcttacc
    48001 gccgtggaaa aattcaccgc gcttcttcaa aaatatttcc cttccggaaa cgaaaatcca
    48061 aacgaattat cagacaaacc agaagtaatt taaacaatga ttcaaattca tacaaacaat
    48121 cctctctttg aaccagtgcg tcaattctgc ctttcccttc cttttttaac cgaagatatt
    48181 aaatgggaaa aagatcagtc ttttccgttc ataacaaaat attctgcgtc actatgaccg
    48241 aagaaccgtt tactctttcc tttaaatgta gcccgtagga cacagaactt ttagttcaaa
    48301 aaaaaggaat tgagtcataa cttgtgtagt taatgcagtt gatcaaaaat attaatatat
    48361 ataaatcaaa atcagaaaat gattccagtt ctcaaaaatg aacaaatatt tatttttcag
    48421 aacaggaaga gcatattata actatcactg gaggccagcc cttattcaaa aacaatccta
    48481 tttgcaaagt agacattata aacataaaat acgatcggct tctaaaataa aacgaaaacg
    48541 atcgtatcat atcaataata actatttcaa ttaattataa acaattaacg gtatctttta
    48601 cagcctgatc cgtgagtata acagcattat ttaagttcac aatatcttta tacatatcat
    48661 ttatatttgt tgtttgttgg attgggatat gaccccaaat attatttctg gcaaacacat
    48721 taacacctgt aagctcctcg gttaagattt gcgaagtaaa attatagcat ctgaatgtat
    48781 ttttgcctgc gctcaatcct ccgcctccta aatccaaatt ccccactctt acgactacag
    48841 caaatcttac ttgttgaaaa agattatatt ccactttact tctatatgtt tgagatactt
    48901 cattaattga gtaagcattt ctagtaaaat gattaaggat aatcgaatga tttcccccat
    48961 ttccactgat ataaattccg cttccatttc ggtcagattg ataagtgctg atagagttat
    49021 tacgaattat tgttcccatt ttatcttcta agcaaactgc acaacgtgtg ttaataagtt
    49081 tagagtcaaa gttttcaatt ttaaaacctg caattgtact attgttgcct aaaactatag
    49141 tcctacttgt cagaggtgca gaatctgtac cactgaaatt aataattaca gtttctccca
    49201 atcttggagt agaaccagtg cctccataca cgcttccagt tccacctact aaacccttac
    49261 cggcttcgtc accaatcaat actgtgttat caggaataat taaaggaaag gtttcagatt
    49321 cgctatagct accaggagca acataaatta ttttatagga tttagataaa gcttttgtaa
    49381 tagatctaaa aggcaacgaa ggggttccag gatttgaatc attgcctcct ttcgaatcca
    49441 catacgctgg tatttggatc gaaaatcgtg aagagtcatg agaattattt ttttgactta
    49501 ggttcgatgg atcagaaacg gcggaaagta gtaaggagac agggtcatta cttttttcaa
    49561 cttcattaca acttacaaat agcagcaata aaaaggctgc taacgagatt ttaaaaactt
    49621 gtttcataaa ttttttcctt gtttttatag tatcaatacc tctaaaaaac aatcatagta
    49681 acaacttttt ccaaaaatat taagttttta tcatatctaa tgttatttta gcatataaat
    49741 agctatttta tactatcaaa ataacttcca cattcttgat aacattttta taaacgccgt
    49801 ttcactcatt aagtttctta aagggttttt ctcaaacaat gaatcacgat ttatatactt
    49861 ggatcgaaaa atctctgcca attcattgaa tgcgggttac atatttgcgt ttctttttgt
    49921 aaagcttgta ttgagtacga agtgtaaagg atgtatggac actctcatga acaaatgttc
    49981 accaatgagt cataagatgc attatcggaa gttgattgtt gtatcattta aaaaaatata
    50041 cttgaagcac taaatgttta ctcaactaaa gacctacatg aaactgtttt taagaatcat
    50101 ctatcggtct tgttgaactg cactacaact ctattttcta agcttatttg ggattgatag
    50161 attccagggt tttatgatat tcgtatattc tgttattatt aggtgtttat acgaaattcg
    50221 atgatttgca gttatgcgac atgctaaaaa ttataggggt taagtgatgc caattacaat
    50281 ataaagtgta catgatttac gaaattattt caaaggggta gtaacgcgtt ctaagcacca
    50341 tgcccctaaa gttgatcaaa ttatttactc attggtcgga catgtcattt taaaaccggg
    50401 tttcaccaca cttgctttgt cactcggttc gcggaacggc gctaaggcgc ctcgaacctc
    50461 gtgccaattc ttccgcgcgc taagcgcgct ccagaagcgc aaacgtcgag gagactcttt
    50521 cgttatgcgc cagtggaaga atatatacta atcacaataa tattttatca aaaagaaaga
    50581 aaaacatgga aacgataatt gagttaagat atagaaggaa ccaaaaggaa ctgaaatatt
    50641 tgatatatcc gaatcccgga gggaattgtt cagcaattga tgaaaatgat gatggaagtt
    50701 tcgacattat cttaaatcat caagttattg atacagttat agaaactgaa gtaattgact
    50761 ttgaaagaat taatattcag gttaatgaaa ttagatgaat gtatcgtaaa tatattttta
    50821 cctttgggag ggtatattcg gtttaaatgg aaataaaaga tattttgcta attctattgc
    50881 cgataatttc cggattaata gggtcatatt gtacgtatta ctttactctt cgtgcaaagc
    50941 gcatctcgga aattctaaaa tataaagaag aaaagtatgc gaatttgact gttttgttac
    51001 aaggctttgt aggaaacact acttctttag atttgaaacg aaaatttttt gaagaacagt
    51061 atcgatcctg gttgtacgca tctgatgatg tgattcggag tattaataga atgattgcac
    51121 taatcattga gcacaaaggt caagatgtgc ctaaggtact tggtaaaaaa gcagtcggtg
    51181 aagtcattct atcaatgcga aaggatttaa ttggaaaaac gag
//
