# Supplementary material for: Horizontal transfer of the rfb cluster in Leptospira is a genetic determinant of serovar identity
Source: Life Sci Alliance. 2022 Dec 9;6(2):e202201480. doi: 10.26508/lsa.202201480 (PMC9736851; doi:10.26508/lsa.202201480)
Supplement: Supplementary file 8 [file LSA-2022-01480_Supplemental_Data_2.zip › Supp_Data_1-plasmid_sequences/Linterrogans_611_p2.gbk]

LOCUS       PAGCANLC_1             66534 bp    DNA     linear       21-JAN-2022
DEFINITION  Genus species strain strain.
ACCESSION   
VERSION
KEYWORDS    .
SOURCE      Genus species
  ORGANISM  Genus species
            Unclassified.
COMMENT     Annotated using prokka 1.14.0 from
            https://github.com/tseemann/prokka.
FEATURES             Location/Qualifiers
     source          1..66534
                     /organism="Genus species"
                     /mol_type="genomic DNA"
                     /strain="strain"
     gene            1..894
                     /gene="rpnD_1"
                     /locus_tag="PAGCANLC_00001"
     CDS             1..894
                     /gene="rpnD_1"
                     /locus_tag="PAGCANLC_00001"
                     /EC_number="3.1.21.-"
                     /inference="ab initio prediction:Prodigal:2.6"
                     /inference="similar to AA sequence:UniProtKB:B7NGZ6"
                     /codon_start=1
                     /transl_table=11
                     /product="Recombination-promoting nuclease RpnD"
                     /protein_id="X:PAGCANLC_00001"
                     /translation="MTNPHDRLIRETLQDKEDAISFFKNSLPEKVIELLDLNGLELTQ
                     SSFISENLKEEQTDLLFQIPLKSGKKANIYLLFEHKSYLDEAVFSQLLGYISAIYKSQ
                     YRTDKRYSVVIPFVFYHGERTWTLGNSFQDRFILSKNEEEVFKKYIPDFELELFDLSK
                     VDLNRLESITLRVILGVVQKIWEGDSSFLGYLGEVFELLTGLKNESKRVEIFQKLFLY
                     IYNLREFKPTEITSLLSHSRYNREYEDLIMTTAEKLRKEGKVEGKIEDAKNMLLNGAS
                     LEFVLKVTGFTEQELKDHGVI"
     gene            3238..4107
                     /locus_tag="PAGCANLC_00002"
     CDS             3238..4107
                     /locus_tag="PAGCANLC_00002"
                     /inference="ab initio prediction:Prodigal:2.6"
                     /codon_start=1
                     /transl_table=11
                     /product="hypothetical protein"
                     /protein_id="X:PAGCANLC_00002"
                     /translation="MSKNFFPLTNDLMFKILFVKEPDLLISILNSVLFPDGEHTIRNI
                     KILNPELVGSSPNDKRSYLDIRAQDEDGKIFHVEIQVAHQSSFVKRSLYYLSGLIRDQ
                     LNRGSMYSDLKPVYQINIVDFDLIPSENFHSKFKFREESNPDIILTDDVEIHFLELCK
                     FVKRDVRELRNNLEIWLYVLKHTSELEEEEMRILVDKTPDLSKAFTILEQYSNDPQKR
                     NELEAKLKSDRDYAYDLAARFEAGELQGIEKGAEKEKLKSARKMLQKGMDVDMILEIT
                     GLSKKDLKDHGML"
     gene            4615..5517
                     /gene="rpnD_2"
                     /locus_tag="PAGCANLC_00003"
     CDS             4615..5517
                     /gene="rpnD_2"
                     /locus_tag="PAGCANLC_00003"
                     /EC_number="3.1.21.-"
                     /inference="ab initio prediction:Prodigal:2.6"
                     /inference="similar to AA sequence:UniProtKB:B7NGZ6"
                     /codon_start=1
                     /transl_table=11
                     /product="Recombination-promoting nuclease RpnD"
                     /protein_id="X:PAGCANLC_00003"
                     /translation="MSDMTNPHDRLIRETLRDKEDAISFFKNSLPEKVIELLDLNGLE
                     LTQSSFISENLKEEQTDLLFQIPLKSGKKANIYLLFEHKSYLDEAVFSQLLGYISAIY
                     KSQYRTDKRYSVVIPFVFYHGERTWTLGNSFQDRFILSKNEEEVFKKYIPDFELELFD
                     LSKVDLNRLESITLRVILGVVQKIWEGDASFLGYLGEVFELLTGLKNESKRVEIFQKL
                     FLYIFNVREIKPTEITSLLSHSRYNREYEDLIMTTAEKLRKEGKIEGKIETARNMLLK
                     GASLEFVLSVTGLTEQELKDHGLL"
     gene            complement(5943..6683)
                     /locus_tag="PAGCANLC_00004"
     CDS             complement(5943..6683)
                     /locus_tag="PAGCANLC_00004"
                     /inference="ab initio prediction:Prodigal:2.6"
                     /codon_start=1
                     /transl_table=11
                     /product="hypothetical protein"
                     /protein_id="X:PAGCANLC_00004"
                     /translation="MIFINCKYAFEERGYVIANSGLSFRQSPKADSLRLNIIPRDEFF
                     LILDKEGPEDTIEGTTKRWWKVNYNDQIGWIFSGFAAIYDPSFYDVKKSLYKGDLSIK
                     VEFYNELKTFFSKKEEDHCQLNFISNDFPSGDGDETFDEVYTIEINTKIDSMVVLSRY
                     DSFSVRITNLEHYKDEIVISYVNSDQRVGNSISTIAWVLDKDKKTFFNREQLGKGTWW
                     TNLIYRPNNEKSYICNSHLKSWLYPFLQ"
     gene            6967..7743
                     /locus_tag="PAGCANLC_00005"
     CDS             6967..7743
                     /locus_tag="PAGCANLC_00005"
                     /inference="ab initio prediction:Prodigal:2.6"
                     /codon_start=1
                     /transl_table=11
                     /product="hypothetical protein"
                     /protein_id="X:PAGCANLC_00005"
                     /translation="MTRIIFSVFYIIILILGCCKKYSNSVIDFNWPVTDLEKNLILVS
                     IDQWDSPNGINVKFLSENSISYHEESEPIHYGKGVYSVKNGILNLQFKETYGEESFEY
                     EFNCTFGYEENDYLPQQYIECSRSILSEKPVRIYNQRSIKPVGTLISIENEKILTMGN
                     KLGKVNFDSFFRSKPELNSKEIPFSNLAPEECLEDISKFPKQVRLPKGFKIRVIGKTE
                     KISKIENWNSPWYYVETNINCYGDIHKMNGWIYAQFVDLE"
     gene            7750..8628
                     /locus_tag="PAGCANLC_00006"
     CDS             7750..8628
                     /locus_tag="PAGCANLC_00006"
                     /inference="ab initio prediction:Prodigal:2.6"
                     /codon_start=1
                     /transl_table=11
                     /product="hypothetical protein"
                     /protein_id="X:PAGCANLC_00006"
                     /translation="MRFRFEIFILVPLIFNCATTKVQPKIESLKGYFSVDADGGLRLR
                     ENPTIQSKVILTIPEGRIINVIEEIGETETNDNKEGKWVKAKYGNITGYVFNPFLLKV
                     KKDLQYLKENSIKLAKNKSHTKIFETLIENKLPEPYDQNKDRRPNKQFEEFLTENYAE
                     RNGYSVITISPRRESCSGYLHSYCYNFIIKNGKVISTDMNGESYGEFVSISKKAAFFN
                     ISGGEGDECGGGGESYTVAFVFKTETTLVERSGWSETCPNECPCSKPKKFNKTVYEYF
                     NGKGTPTDSELRGIFK"
     gene            8873..9637
                     /locus_tag="PAGCANLC_00007"
     CDS             8873..9637
                     /locus_tag="PAGCANLC_00007"
                     /inference="ab initio prediction:Prodigal:2.6"
                     /codon_start=1
                     /transl_table=11
                     /product="hypothetical protein"
                     /protein_id="X:PAGCANLC_00007"
                     /translation="MKLQTSIICGLLTISLYSQEYDRKECKMDSNKNLKAYIEKGKIP
                     SLDIGMAKALRNAKDTDGYEIGFTGNWSTSILAPNVTLPKLPKEQNFDNEKLFVKYDN
                     MTCKYSPYYAMDGDPSTAWSEGVDGDGVGEILLTFVDVRKKVKIWTGYGRTEEIFRNN
                     NRPKDVTLYIFEALKTSDGTISITLKDLVLRGQIELTLKDENGYQEIVLPKVKLTGSK
                     GTVGNPEARFTVLGIKINSVYKGEKYEDTLISEVSN"
     gene            9736..10533
                     /locus_tag="PAGCANLC_00008"
     CDS             9736..10533
                     /locus_tag="PAGCANLC_00008"
                     /inference="ab initio prediction:Prodigal:2.6"
                     /codon_start=1
                     /transl_table=11
                     /product="hypothetical protein"
                     /protein_id="X:PAGCANLC_00008"
                     /translation="MFFKKLKLQFLIILSMTFSITVSGESNYGKIPSSIYEQQEILIS
                     IKQWENVAGASMKFSKNGTVSFVQDFEPPISGEGIYSLVDGKIKVSFKKAEDNRLKGA
                     EYICSFEFKEHDYLPMQYISCREPKNKKYVMNLFNPESHHLSGYKFLLEGQKMELTDR
                     KLSKVNFDSFFREKPDVNSKSIPFTNLSSEECMQDILTDLGSKADVTKQIRLPKGFHV
                     EVIARSEESVQIDKWNNHWYFVVSSLGCYGNITTKYGWIFGQFLDMK"
     gene            10852..11829
                     /locus_tag="PAGCANLC_00009"
     CDS             10852..11829
                     /locus_tag="PAGCANLC_00009"
                     /inference="ab initio prediction:Prodigal:2.6"
                     /codon_start=1
                     /transl_table=11
                     /product="hypothetical protein"
                     /protein_id="X:PAGCANLC_00009"
                     /translation="MNYEFDVIDFLVRHFRQNILFNKIRSQMNIILIFLSAILLFTCN
                     KVESNKYLTNKYALTKRENKNQMAKALEFEKAGLAFYKNKKDADAISAYEKALEVYAN
                     GSIYFNYGNSLWNMGNLDLAIRSYEIAELLNYERKDLLYYNLACAYSKKEMEIKAFEY
                     LDKAVNNGYKNFHRILTDDDLQYLRVDINWPSRKYLVDASKQFFLTEIKNLKQPISLH
                     IATDGITFCPNGKFREVTAAGIGEVVLGTWRYDSSVNKVFMHSHSKSCIKPEDSSIDP
                     EGNICKPGYKICKDGSSEFECEEVDSEYELNWEDLIDRGGPPSRYTSCN"
     gene            11865..12743
                     /locus_tag="PAGCANLC_00010"
     CDS             11865..12743
                     /locus_tag="PAGCANLC_00010"
                     /inference="ab initio prediction:Prodigal:2.6"
                     /codon_start=1
                     /transl_table=11
                     /product="hypothetical protein"
                     /protein_id="X:PAGCANLC_00010"
                     /translation="MFVVEGSFGHVPWRRFFFCQAARVKNILMKKVIFVILFLILIKC
                     NGDLKKTEIKAIIPSSNELRRILEEPKYWENDYSYISFKNGKAELIFWGDPPLRGNAK
                     FIINENKISLNVTDLSYKESTFPDKKFTCEYKFGDHDYLPEKTIECCFEKKNCKKPIV
                     HYDMDSHKPKGRLINLHDYSIESDGYEKYQTTKDVYFRSKPIIDKSNVIRYDKLVSED
                     CINPVGADISPEEYIRIPKESYVLLIGHTLTKEVISGKEGNWYYVRLSPPCSGGYPTT
                     SVEGWVFGEYIEKLKK"
     gene            12876..13139
                     /locus_tag="PAGCANLC_00011"
     CDS             12876..13139
                     /locus_tag="PAGCANLC_00011"
                     /inference="ab initio prediction:Prodigal:2.6"
                     /inference="similar to AA sequence:ISfinder:IS1222"
                     /codon_start=1
                     /transl_table=11
                     /product="IS3 family transposase IS1222"
                     /protein_id="X:PAGCANLC_00011"
                     /translation="MKKRFSEDQIHKILKESESGVSTPEICRKYGISGNTFYRWRSKY
                     GGLELSDLKRMKVLEEENSKLKKLFAEQALELEAIKMLLEKKW"
     gene            13490..13948
                     /locus_tag="PAGCANLC_00012"
     CDS             13490..13948
                     /locus_tag="PAGCANLC_00012"
                     /inference="ab initio prediction:Prodigal:2.6"
                     /inference="similar to AA sequence:ISfinder:ISDet2"
                     /codon_start=1
                     /transl_table=11
                     /product="IS3 family transposase ISDet2"
                     /protein_id="X:PAGCANLC_00012"
                     /translation="MDFMSDSLYSGRRFRILNIIDDFGRFAVAAKVEFSITSERLVRI
                     LNEVSKVLSLPKQIVVDNGPEFTSKTFLGWAFEKGVDIHFITPGKPTENAFIESFNGK
                     MRNECLNENWFKDIEEAKRLIEDWRIFYNSERPHSSLGGLTPEEYLRRSA"
     gene            complement(14247..14915)
                     /locus_tag="PAGCANLC_00013"
     CDS             complement(14247..14915)
                     /locus_tag="PAGCANLC_00013"
                     /inference="ab initio prediction:Prodigal:2.6"
                     /codon_start=1
                     /transl_table=11
                     /product="hypothetical protein"
                     /protein_id="X:PAGCANLC_00013"
                     /translation="MYFSNSINIFSQKRDYDRSKLPTNKDKLDIVELYQILPFEAFHK
                     HDIPLEHKELILSRKANFDEMSIEQTWGNHTINKANGFLSIGKPGMMGSNYKVEFAVW
                     RKTNKSSIVGINSTYGFQRNSQLSFYEFKSNEWLDVTNQIFPGLQQSEFYKLNLNGLE
                     QESLQKIKEILYYCELPEKGFTITCNLYGDYLEHLGDSQIYDILFDWKNEKFEKRLEK
                     NTYL"
     gene            15569..15697
                     /locus_tag="PAGCANLC_00014"
     CDS             15569..15697
                     /locus_tag="PAGCANLC_00014"
                     /inference="ab initio prediction:Prodigal:2.6"
                     /codon_start=1
                     /transl_table=11
                     /product="hypothetical protein"
                     /protein_id="X:PAGCANLC_00014"
                     /translation="MVKLWIIVWIKESAYVKKSINSNFDLSALVALFNNLDFKRVK"
     gene            15694..16533
                     /locus_tag="PAGCANLC_00015"
     CDS             15694..16533
                     /locus_tag="PAGCANLC_00015"
                     /inference="ab initio prediction:Prodigal:2.6"
                     /codon_start=1
                     /transl_table=11
                     /product="hypothetical protein"
                     /protein_id="X:PAGCANLC_00015"
                     /translation="MNCLRYLYLEIDNVHQTEKLLNKIGNVLFSISVLLIVASLSSCR
                     QEQIKLKPVISIDNVVKENQFSNSSGMHSLYLKFNDNGSYEFSYDSEGWTWFNKGTYF
                     LKNNSIELKSNFCTSEEYKGQVCSATFHNGKCSIEPTPLNIEYEYSLVCLSNHKFRIF
                     SSDSKPSNIVTFDIKQFLLLPGNERFYRDHKIITMGNIIGEVTEPVVLRDGPGINFPK
                     LDYIVNVYDGPYLKSLQKGKKVIIHGRILKKEKVKNWENYWLLISIDDTNKVWAFGQF
                     FAY"
     gene            16589..16891
                     /locus_tag="PAGCANLC_00016"
     CDS             16589..16891
                     /locus_tag="PAGCANLC_00016"
                     /inference="ab initio prediction:Prodigal:2.6"
                     /codon_start=1
                     /transl_table=11
                     /product="hypothetical protein"
                     /protein_id="X:PAGCANLC_00016"
                     /translation="MLSYLVFLLSYFLSTPVNIIFHEFGHAISALIFTKSMVHIDLCD
                     GVTGKLIDFTIGRLRLTFSWQNLFYHSGLTIHAPVKSLTASRIIILSGVVLSLNKA"
     gene            complement(16908..17717)
                     /locus_tag="PAGCANLC_00017"
     CDS             complement(16908..17717)
                     /locus_tag="PAGCANLC_00017"
                     /inference="ab initio prediction:Prodigal:2.6"
                     /codon_start=1
                     /transl_table=11
                     /product="hypothetical protein"
                     /protein_id="X:PAGCANLC_00017"
                     /translation="MKQIILLFVSLSLNCSIKDNVVSYAIVRGDAVNVRSDSNLASKK
                     IRIVKKGELLTLIKRSEHKESIEGFNNYWYKYKSEAGEEGWVYGSFLTLYQNIHPNAE
                     LFINKFKSTVSNLFPLVKKSSNKYTRYGGNYNDYEITISVEDGILILNELEKYDLHEQ
                     KVTSIYILKDDRLFQIYRGLYPSFNYIESSCFITINRSGVQTYDMDKILNENFVSLQG
                     APFEQISELKIENYFFEYETLTGYILQKSKTNKLIEKKYKLTNCKLSNLAQ"
     gene            complement(17843..18160)
                     /locus_tag="PAGCANLC_00018"
     CDS             complement(17843..18160)
                     /locus_tag="PAGCANLC_00018"
                     /inference="ab initio prediction:Prodigal:2.6"
                     /codon_start=1
                     /transl_table=11
                     /product="hypothetical protein"
                     /protein_id="X:PAGCANLC_00018"
                     /translation="MKGDYIGTYGTDNSTYGKLELREENIGILTLNFCHNIAFPQIRW
                     EKNAGLLYIKLYKEDEQCCPEIKNKILPFRINKVDQLEYIGEMIYACSLGGSGRLLTK
                     KKD"
     gene            complement(18276..18461)
                     /locus_tag="PAGCANLC_00019"
     CDS             complement(18276..18461)
                     /locus_tag="PAGCANLC_00019"
                     /inference="ab initio prediction:Prodigal:2.6"
                     /codon_start=1
                     /transl_table=11
                     /product="hypothetical protein"
                     /protein_id="X:PAGCANLC_00019"
                     /translation="MRVMLIPILIIISLIGCDKAEYRYVATGNGLILRDSPQQNAAKI
                     VLIPFNSKIKIQSKLTN"
     gene            complement(18648..19511)
                     /locus_tag="PAGCANLC_00020"
     CDS             complement(18648..19511)
                     /locus_tag="PAGCANLC_00020"
                     /inference="ab initio prediction:Prodigal:2.6"
                     /codon_start=1
                     /transl_table=11
                     /product="hypothetical protein"
                     /protein_id="X:PAGCANLC_00020"
                     /translation="MLYNGKRKGVLLLSIFVTFILSCKKVEKNIGENVIFENGTNVQI
                     NLKPGLAVRIEPSTTSKKILEIPFNESAQIISCKKNNEILLNLSGSWCQIKFLDKEGW
                     VFAPLLRLEKSNELPFRVFYGKAIRELPPEKPAPLSSKLVLYQVSIQGHDIGTIQFAL
                     DEKMGKGKKNSCRYWSGPPHTEESSQRHCDSSTILYKRNGNELSIDGKQYKWDGRFEG
                     FISLDDNHDWKEIFAQAFEGKPHPEGEYNSWTLEESNCRFYEGDPYGGAEASFLCEKL
                     GYDDSCQCFEK"
     gene            complement(19737..20234)
                     /locus_tag="PAGCANLC_00021"
     CDS             complement(19737..20234)
                     /locus_tag="PAGCANLC_00021"
                     /inference="ab initio prediction:Prodigal:2.6"
                     /codon_start=1
                     /transl_table=11
                     /product="hypothetical protein"
                     /protein_id="X:PAGCANLC_00021"
                     /translation="MASEYVGFEFKDGQFARRGYSKTQTTINKSNQVLAAPKLKIARK
                     HYNKALKYFQSKEIQDAENSIKEAICALEATLNNLFSPNVASNFSKEVLKLVGGDENQ
                     APRPLIDAMIKIYGYRNSASGVAHAPAEGLKVTFKEAELVLNLIGDYITYFYDLLYTD
                     DEIPF"
     gene            complement(20697..21326)
                     /locus_tag="PAGCANLC_00022"
     CDS             complement(20697..21326)
                     /locus_tag="PAGCANLC_00022"
                     /inference="ab initio prediction:Prodigal:2.6"
                     /codon_start=1
                     /transl_table=11
                     /product="hypothetical protein"
                     /protein_id="X:PAGCANLC_00022"
                     /translation="MATHRLTSSPRSVQDRYAIITSLVSILLGWLLKIFSDSVSNRHV
                     ERKHINRLIFLFYKLNSFIEYFLINYEIFKISKELKDSIKRLASSNSEIPYENVLKEM
                     RDTIKVLAEIDPVFACDLEAYITSMEHILELAKSENHLSHFKDDKDIFAVILTFRNQQ
                     TELLESLSKLRNYIRNIRKKKDILEASIRNESVINLMRKSVEDKNSNPM"
     gene            complement(21351..22175)
                     /locus_tag="PAGCANLC_00023"
     CDS             complement(21351..22175)
                     /locus_tag="PAGCANLC_00023"
                     /inference="ab initio prediction:Prodigal:2.6"
                     /codon_start=1
                     /transl_table=11
                     /product="hypothetical protein"
                     /protein_id="X:PAGCANLC_00023"
                     /translation="MIYRWSLLNHDKKILKKVKTEWNALLKNKKLTEHDYHKFLSEHA
                     GIILSPNDFSYMVLSKIKLADDYEVDFVTIEDKRSNGMRYNLIEIESPHSPPFTKAGK
                     PSARLTTALQQIDDWRFWIKENREQFKRLFPNETYKVFKGHLNYSFTIYIGNRENSEP
                     FLEKRNELASERNVTIRSFDSLGDYIDFNRFSDLAPDYAAEMTEFSYEIRNQLASPFF
                     KATNHSMWKIFLKQRKGNAHIFTWNASTIVNLREYNKLYYDFINKKISKTVSYLSS"
     gene            23739..24305
                     /locus_tag="PAGCANLC_00024"
     CDS             23739..24305
                     /locus_tag="PAGCANLC_00024"
                     /inference="ab initio prediction:Prodigal:2.6"
                     /codon_start=1
                     /transl_table=11
                     /product="hypothetical protein"
                     /protein_id="X:PAGCANLC_00024"
                     /translation="MLEFTKIDMTLFGIILGCFLTFLSQYILSKRQIKVKFIEKIVEN
                     KIKAYDELYYLLKILKSIDINRIDDSLNQEEALVRYPIVLKDFNTFLVYCNEVTSTYN
                     KYSHLFSIDLIRLFNFLQDYLINLEIIIKKYNPEQIIEIGINIKKDFIDLSSEFDKIM
                     YKFYNNDIYKLKINIDINKWHKFKKYET"
     gene            24490..25131
                     /locus_tag="PAGCANLC_00025"
     CDS             24490..25131
                     /locus_tag="PAGCANLC_00025"
                     /inference="ab initio prediction:Prodigal:2.6"
                     /codon_start=1
                     /transl_table=11
                     /product="hypothetical protein"
                     /protein_id="X:PAGCANLC_00025"
                     /translation="MCELIYFPSYDFEIITYSELFELIKYIFLSFTGVVGSIVAWKGL
                     NTWQRQISGQHKYETAMKLLRCLIQVRTDIKSIRSPVNYINEIYEAFKEIEGRIPINS
                     DELYKKDYLRIVKGKRLNKALDDLYAALIDVEIVFDSLVILEVDKIFEFITKLNKAIE
                     LIEYFKGEAHLGTNFPSNINTDVLYSNGPNDPYGQEIEQIILNVKNLLKKFVS"
     gene            25423..26277
                     /locus_tag="PAGCANLC_00026"
     CDS             25423..26277
                     /locus_tag="PAGCANLC_00026"
                     /inference="ab initio prediction:Prodigal:2.6"
                     /codon_start=1
                     /transl_table=11
                     /product="hypothetical protein"
                     /protein_id="X:PAGCANLC_00026"
                     /translation="MIEDLVKSFKASMYDRISDPLISSFFLSLCTWNWKPIFILLKSK
                     LPVEIRILYVHSLYFSNCCDYLFAIVPAIVFSLIYTFGYPYIKVFVIKFNSMITQKIR
                     NIKEPYENDIKLTIEQSQKLRMKFEAEIEELKLSMNTDENIQLELISELLIYYSKANN
                     LDLSDVNILVASKKTIVGTWVSSLDEKKAIPTTQWINGVYGLVIKMISNKYCLIQRKG
                     IVNGILKNLNPNSLYYLKPPMADGGMTSEPPKNESIILGKAKSDTSFEINIENYKPSF
                     IASASSLK"
     gene            26451..27620
                     /locus_tag="PAGCANLC_00027"
     CDS             26451..27620
                     /locus_tag="PAGCANLC_00027"
                     /inference="ab initio prediction:Prodigal:2.6"
                     /codon_start=1
                     /transl_table=11
                     /product="hypothetical protein"
                     /protein_id="X:PAGCANLC_00027"
                     /translation="MKIYFLDILNFLKNNKDGIEILISIFHNLGIFILFLLGGFLSYL
                     AIFREIKFARIKELHKQQNEIINKVQEESYKSIVLFESKMIGKDAKILINIKVILKCK
                     SILSNLFELSTKVNSGIANQIHLLHTFLNHCIEILKVNKNIKSWELVDEFHLYKYLIH
                     YLTNISIVTSKVEKVLNIWDLIRPNVKNKTFSFWLFFLTHSKRPYKSKNFEKGVNFSY
                     LSPYILSNVINTLYYPNYLFPFSLFSIINLQNYIARALYREFIYFPLEFEIERNSFNN
                     QKMKFMLFKIEKKFRLSSRKKIVKFLYYKEITYEQIDSKIFFNSIKKKKDFYFLKDKF
                     HPFTYKVHESKIEFSKLYGETNIVTIEVVGYFTLYTYFFKNTISILINLLKKKDR"
     gene            complement(27999..28688)
                     /locus_tag="PAGCANLC_00028"
     CDS             complement(27999..28688)
                     /locus_tag="PAGCANLC_00028"
                     /inference="ab initio prediction:Prodigal:2.6"
                     /codon_start=1
                     /transl_table=11
                     /product="hypothetical protein"
                     /protein_id="X:PAGCANLC_00028"
                     /translation="MEKLTSKNIHSAGFKYGFNVTADLMKGYVKGVETLTSKLTNNYN
                     DYRVRTPDFDDSLQSEIELEYERLEENEWNLDNLFNIHFPNLQRRSALITLFSIFECE
                     LNEYCNFLQETLSLNLGYQDINGRGIDRSIKYIEKVIEVDISSLQPIRDEIKTIQFIR
                     NFIVHQGGELIFNSNERAVNDVLKFIEQKRPLLSTEDGVTIKAGYLMYVITLMEEYFS
                     KLERIIQKEKF"
     gene            complement(28866..29564)
                     /locus_tag="PAGCANLC_00029"
     CDS             complement(28866..29564)
                     /locus_tag="PAGCANLC_00029"
                     /inference="ab initio prediction:Prodigal:2.6"
                     /codon_start=1
                     /transl_table=11
                     /product="hypothetical protein"
                     /protein_id="X:PAGCANLC_00029"
                     /translation="MEKPWTQGSKELLNHAAEHLENKSDFDRRIAFISIDNAVEIIIK
                     SYLSAPKRGKASKKRPSRKELKETENSFPGLLDLLEQYDSDKLTGISLEDIEWYHRLR
                     NELYHSGNGITVELSKVETYFEIASTLFESLFEEKLVLSKQIVYATHVGLFLEKWTQF
                     EHKFRSKLPEREREDTAYDWKRGYLDKKGTSARIAYDEVSFFRNNLVHGLFKPSETEI
                     TEMLKKIDYLDSVI"
     gene            complement(29740..30357)
                     /locus_tag="PAGCANLC_00030"
     CDS             complement(29740..30357)
                     /locus_tag="PAGCANLC_00030"
                     /inference="ab initio prediction:Prodigal:2.6"
                     /codon_start=1
                     /transl_table=11
                     /product="hypothetical protein"
                     /protein_id="X:PAGCANLC_00030"
                     /translation="MNQFLTKIFEIYNQSKSMINLAWNWEGIRNIYEREPELFENIFK
                     RSSTNRYNFQKDLLINSLWIASNVTDSYLKRPNCYYCGLMFQRTDYFNGTVHIDHFNP
                     ISKTGIHSAGNIIPTCKDCNLLKSSLSDDELLTIFRTPEKFFSAKYLKSTETKKEKLK
                     DFSALFFQRSAGGEEYRKAFNLTIYDQRKHQDDMKVNYRMKWRND"
     gene            complement(30491..31588)
                     /locus_tag="PAGCANLC_00031"
     CDS             complement(30491..31588)
                     /locus_tag="PAGCANLC_00031"
                     /inference="ab initio prediction:Prodigal:2.6"
                     /codon_start=1
                     /transl_table=11
                     /product="hypothetical protein"
                     /protein_id="X:PAGCANLC_00031"
                     /translation="MKLTDISIIVLPVSGTLLGLVYAAFIYWLQGGFSRFSFNNEIFE
                     DVLVSDVKVLLDLLVGAGSISLILLFGYPNLATPAYWIFSILFFQDILLAASSYGYLS
                     TVFSKKYIPEKYGIFRRFLRKIKNSGPLRWLQSSVLLISVIIFPYIYGDSSFLEISNK
                     SFEYYLFSANIIAFLQIKSLLVEAYAMRKKMNERLQDKDYELILQNKETDLNWSLEKK
                     KLEQGILNYVFQSINIVPDYEVENLKTIVWDSLTLRKPVLISYPQIAASGSIHVNIII
                     PFFESDSEYRKYIFLTSRRIFKNIEVSKSDIKHITLSYFNKKSGGGTEHLSMIRSSLS
                     NIKLISSLNLTDEEYIAKLNGTFFAEKIAKF"
     gene            complement(31942..32418)
                     /locus_tag="PAGCANLC_00032"
     CDS             complement(31942..32418)
                     /locus_tag="PAGCANLC_00032"
                     /inference="ab initio prediction:Prodigal:2.6"
                     /codon_start=1
                     /transl_table=11
                     /product="hypothetical protein"
                     /protein_id="X:PAGCANLC_00032"
                     /translation="MKIIPYEEYSLKSNLTVEEAISKLKANTEPNKLFGSGTKIFHGN
                     INNDTFDICRIISYRNSFLPKIKGNIRSEANSIIIDIKMHLHSSVIVFMFIWLSGALL
                     EFIVSTITLMSNLSDFPQELLISLGMLAFGIGLFTIPFWIEVKKAKQELEKILAMK"
     gene            33360..33977
                     /locus_tag="PAGCANLC_00033"
     CDS             33360..33977
                     /locus_tag="PAGCANLC_00033"
                     /inference="ab initio prediction:Prodigal:2.6"
                     /codon_start=1
                     /transl_table=11
                     /product="hypothetical protein"
                     /protein_id="X:PAGCANLC_00033"
                     /translation="MINISEKNILINSKTKGFQVHFWDNSQNKEILELVKGFCKKIYK
                     EAGYSDYETVDLDNWSKWFYVTYDGEIQATSRIVEKTKENLIPLEIVNRYPSEEHYLI
                     QNHKVADWNSVCFKETIIGFRAFKIAAKSLAEYCLLHKFNMVYGMINPTWKGLHRVYF
                     DYGALYSIIYSDFVYYPGCFLNNELALFKVIEIKEKALQKIATNV"
     gene            33998..34906
                     /locus_tag="PAGCANLC_00034"
     CDS             33998..34906
                     /locus_tag="PAGCANLC_00034"
                     /inference="ab initio prediction:Prodigal:2.6"
                     /codon_start=1
                     /transl_table=11
                     /product="hypothetical protein"
                     /protein_id="X:PAGCANLC_00034"
                     /translation="MNFSNLLCVLVAIFILFLGIYTYFLPDRKKIQTYFLYFTICFSI
                     WLFSFVGRQFVSFDFRHIVLDWMLIPAIFFPILLDKIISLISDPEQKESKWKIGILFL
                     IVTYFLWAAITCSYSINVDRSNFNYTSTIHYHIFISYQIVYVGFSILKLVKFIYKKSG
                     AQRVRLTLMCIGVITMLSFALIFIYILPLNGMFYGSLSSIGALIHFIFWTIAILQYNA
                     FDTKYSIFVQESVPLLNKISINLFLFLFKILDPIEFRKSDFLFKRFFYSRVLYAEMQL
                     REKTDLDFFQRAEVLARRYDRCKINF"
     gene            complement(35363..35764)
                     /locus_tag="PAGCANLC_00035"
     CDS             complement(35363..35764)
                     /locus_tag="PAGCANLC_00035"
                     /inference="ab initio prediction:Prodigal:2.6"
                     /codon_start=1
                     /transl_table=11
                     /product="hypothetical protein"
                     /protein_id="X:PAGCANLC_00035"
                     /translation="MKSPGLRIKYIRTEGLGRKYNQDEFASTIYLSQSQLSKIENEEN
                     DVTEQTAYIIQNVHGYNMNWIINGKGPMNYFGEEKKEGKLNLRFEEINHIYRNVLRYP
                     KSKETIEAYFKIKDIHRLAIDQIILGLLSDN"
     gene            35914..36138
                     /locus_tag="PAGCANLC_00036"
     CDS             35914..36138
                     /locus_tag="PAGCANLC_00036"
                     /inference="ab initio prediction:Prodigal:2.6"
                     /codon_start=1
                     /transl_table=11
                     /product="hypothetical protein"
                     /protein_id="X:PAGCANLC_00036"
                     /translation="MINYFNIKPLDITESELDEYEKYIGIPLQKEDREAILKSTGFRK
                     ALAIINKHSFNALNHSFSDDLKSNEEFPIR"
     gene            36158..37357
                     /locus_tag="PAGCANLC_00037"
     CDS             36158..37357
                     /locus_tag="PAGCANLC_00037"
                     /inference="ab initio prediction:Prodigal:2.6"
                     /codon_start=1
                     /transl_table=11
                     /product="hypothetical protein"
                     /protein_id="X:PAGCANLC_00037"
                     /translation="MSKFLSIFDIYTVGILDYENFLKLGIIYFHAFGVVIGFLLGFSK
                     LYSSDGFSKSYGSVLQSAAFFLILNNGILIDQGILRYDSRILFGSYYGLVLYSSLAVI
                     VCFNYLFESLDNPWIYCKRLLAIIPITILFSYFIPVYYFISFIDILGIVISIFTFIWS
                     LRKVLNTKKSILYFNLPFLSLLISICFVFDFFGTIFDKKDFLFFAELIPGSVICYSIF
                     LERFFPSLFGKVIVSIPDTNLVKEIELETIPTPEAKEIKKYKYPHRDLLEGIELEKVN
                     TKLNHFIDSKGFIDEELRLPDFAADLGLTTHQASYYLNQYLNMSYTEFLQFHRINEVK
                     NMIRIKLNYNLLTIALECGFNSASSFHRACIKFTGKSPRELKIYIQSNEDSSLTILKK
                     PKIQSHS"
     gene            complement(37531..38154)
                     /locus_tag="PAGCANLC_00038"
     CDS             complement(37531..38154)
                     /locus_tag="PAGCANLC_00038"
                     /inference="ab initio prediction:Prodigal:2.6"
                     /codon_start=1
                     /transl_table=11
                     /product="hypothetical protein"
                     /protein_id="X:PAGCANLC_00038"
                     /translation="MKEIYNVKKIAYGLFALFQLANCSGNVYYWRHITHKIPDLSESY
                     IRVKMPKQFYYGKITYINNTYHARLFLEDKNNRFKPSILINPNRGLNILEQWYGTGQF
                     ELVTGCVYKIPIPDGDNLFEFYIGIPKILPASLIKNILVPKGHSLILQFEVKETEISY
                     VHLWDQAFTKPKDIVPIVEKKPKLEIIASVEPNPDPDEDKLCEIPKD"
     gene            complement(38138..38467)
                     /locus_tag="PAGCANLC_00039"
     CDS             complement(38138..38467)
                     /locus_tag="PAGCANLC_00039"
                     /inference="ab initio prediction:Prodigal:2.6"
                     /codon_start=1
                     /transl_table=11
                     /product="hypothetical protein"
                     /protein_id="X:PAGCANLC_00039"
                     /translation="MGLLCDCWATCSDGGVCAAIYGIGATAGSAAYGPSNPYATSLLS
                     NEIPLLGINFRLAGKIYTLGSGLNFLKNGDLLSAGIAIVDFNSPVPIGTPIKIGQAVG
                     KTCEGNL"
     gene            complement(38659..39339)
                     /locus_tag="PAGCANLC_00040"
     CDS             complement(38659..39339)
                     /locus_tag="PAGCANLC_00040"
                     /inference="ab initio prediction:Prodigal:2.6"
                     /codon_start=1
                     /transl_table=11
                     /product="hypothetical protein"
                     /protein_id="X:PAGCANLC_00040"
                     /translation="MGKLKVFNRRFVFVFLILSISLVFFSCAGYSYEGYYPVPITTSE
                     NTYIRFRFENKRSEEEKQLLNDKDRYWKFFSYGFHVWIWTKDRVFKNLKEYRTINPEM
                     SYWQRYYKPGTLYYRVGVNSLRFVEGCEYKMPIPVGKTKYKFSFGVNDPDRAAALVKT
                     IDVPPNHSIRVVFDIGGPPQDDDEEDENVIRSRDFKKKRVPIRISVEPNPEPDEDKIC
                     ELPKHPRD"
     gene            complement(39327..39767)
                     /locus_tag="PAGCANLC_00041"
     CDS             complement(39327..39767)
                     /locus_tag="PAGCANLC_00041"
                     /inference="ab initio prediction:Prodigal:2.6"
                     /codon_start=1
                     /transl_table=11
                     /product="hypothetical protein"
                     /protein_id="X:PAGCANLC_00041"
                     /translation="MQGYLAGGVSKSSFNNIHWDEKSARLGGCYGAAITFGGLLASGP
                     VMGAVGLASIVAETAFGNFANQAWGALNDTTGFGVPGTSVLNFMSYELTLYSLATGDY
                     KGAGIDVIGYAAQAFGTKSPVGFAIKTGLKVGGEVEKGCKGWVN"
     gene            complement(39854..40468)
                     /locus_tag="PAGCANLC_00042"
     CDS             complement(39854..40468)
                     /locus_tag="PAGCANLC_00042"
                     /inference="ab initio prediction:Prodigal:2.6"
                     /codon_start=1
                     /transl_table=11
                     /product="hypothetical protein"
                     /protein_id="X:PAGCANLC_00042"
                     /translation="MKQKLQFRATIKIMILAFFTFGHLGCIGLGSRIPPYKPITNTDR
                     SYVKFNFKVSDKEISNSNFALMIYWYNKELIFYEPFLLNPHSAYWVEKYHLKDTGVRV
                     GKLYEGCDYRMPAPLGKRRYEFLFVYFHNNSPKQTVKLEKVIDLPPNHSIRLNVVPAK
                     LPYPNPKDWTQKIENNNAPEVEIIAIVEPNPEPDEDKPCEIPKD"
     gene            complement(40465..40878)
                     /locus_tag="PAGCANLC_00043"
     CDS             complement(40465..40878)
                     /locus_tag="PAGCANLC_00043"
                     /inference="ab initio prediction:Prodigal:2.6"
                     /codon_start=1
                     /transl_table=11
                     /product="hypothetical protein"
                     /protein_id="X:PAGCANLC_00043"
                     /translation="MQAYATGGYSKSSFNNIHWDEKSARKWACYATAGQLAAMAYYGY
                     LEVNAVLGVAASKGNAVAGAWVNFNEVPVVGPFSGLDIATSHLLAYDIATGDWKGASA
                     SVTGYAIKAAIGKSVPIGLLISGGEYVGKTCEGPL"
     gene            complement(40920..41471)
                     /locus_tag="PAGCANLC_00044"
     CDS             complement(40920..41471)
                     /locus_tag="PAGCANLC_00044"
                     /inference="ab initio prediction:Prodigal:2.6"
                     /codon_start=1
                     /transl_table=11
                     /product="hypothetical protein"
                     /protein_id="X:PAGCANLC_00044"
                     /translation="MRMRIVLIMLILNIIDCSYYIPYKFMRLPIDQSNNSFLIFKYNG
                     IQENRKTNRYILNPVLRYGETYLSPAYNLNPENDFWQIFYSNPTDLPYSMRISGTSQY
                     VYYTEGCEYYIPIPTGEYYIDINFRRVGQAGFVRQKVKIIDQQSLYLNFTEIPDDLHK
                     IMLNLHLRETKPKGSIEKCIYKD"
     gene            complement(41468..41980)
                     /locus_tag="PAGCANLC_00045"
     CDS             complement(41468..41980)
                     /locus_tag="PAGCANLC_00045"
                     /inference="ab initio prediction:Prodigal:2.6"
                     /codon_start=1
                     /transl_table=11
                     /product="hypothetical protein"
                     /protein_id="X:PAGCANLC_00045"
                     /translation="MLGGAIAGTGLALAGLTAASFIVGCTALAVATVAGFAATGAALG
                     SILSPYALQGYLAGGVSKSSFNNIHWDEKSARLGGCYGAAITFGGLLASGPYMGYAGL
                     VEIYAIVPKIVQYASYISTAYSLIKGDWKSVGADIASYALNAVFEKEIPIGLGIKYAE
                     GVSKFCKENQ"
     gene            complement(42070..42750)
                     /locus_tag="PAGCANLC_00046"
     CDS             complement(42070..42750)
                     /locus_tag="PAGCANLC_00046"
                     /inference="ab initio prediction:Prodigal:2.6"
                     /codon_start=1
                     /transl_table=11
                     /product="hypothetical protein"
                     /protein_id="X:PAGCANLC_00046"
                     /translation="MGKLKVFKKRFVFVFLILSISLVFFSCAGYYYEGYYPVPITTSE
                     NTYIRFRFENKRSEEEKQLLNDKDRYWKFFSYGFHVWIWTKDRVFKNLKEYRTINPEM
                     SYWQRYYKPGTLYYRVGVDSLTFVEGCEYKMPIPVGKTKYKFSFGVNDPDRVAELVKT
                     IDVPPNHSIRVVFDIGGPPQDDDEEDENVIRSRDFKKKRVPIRISVEPNPEPDEDKIC
                     ELPKHPRD"
     gene            complement(42738..49973)
                     /locus_tag="PAGCANLC_00047"
     CDS             complement(42738..49973)
                     /locus_tag="PAGCANLC_00047"
                     /inference="ab initio prediction:Prodigal:2.6"
                     /codon_start=1
                     /transl_table=11
                     /product="hypothetical protein"
                     /protein_id="X:PAGCANLC_00047"
                     /translation="MKRYVGFFFLSVSFLFLFNFSLLSGIRKFFSLSLPSEESVIPQT
                     MPKLNVDSFGKTSFSYPIIVPPGAGDVVPKLTIRYYSSPLDGGILGKSFSLEGIPIVQ
                     VNSSYGWSESNTRFISTMGGEFISDSNGFYYSKTQTSLKITRLLDGAWKIEEKNGTEY
                     HFGTTTDSKIYAQSPDTGKVITWGLKSVRDPFGNGYDISYDSEGLLNGLLLPSSIVYV
                     HGNGRISFRYTNETSGFISVLFNSNVRQKHSKYLSNIDVYAKDQNGSESRSESYSFDY
                     SYDDTSRLLKTIRRANYEPLTLTYTNRSEDSLSSPWINRSLADGFSLTFRTIQEGLQS
                     AYDTGVTACLCTANAGCMATAGPWAIAICGWATQNIWDVHVNGVETSFAGALDVNGDT
                     IPEYVRVLGPKNDQRFYITDLSTSGDVLNSTLPIDSSPLGSPLNLTSTGRIFPGDFNG
                     DGKSDFLIFEKSGVPIRIYWGPNFSDSYANVTSFVPPTQDKRGKHFVADMNGDGLSDF
                     VQANASLGLEVYLSNGNTLNYSQTLSFSDYGLEFQLFADLDKNGIPDFIRMEGLPGSR
                     RLIVTFLSCNTNVLSVSGPDAILNESGTSFGESGNRFFADTNGDGYLDFITMSSGTYI
                     HQYHFNGKIFQTDNIWQYINNVSLLDDIGNPFLPGTYGYANYDINHDGRMDRVTRSGE
                     TGYLVEFRRGNGSYSSPILVMPNQDTYVDINEDDEIDRLRIGYFFFIVQIQVWFGPDD
                     SYAWTDIDNNQMAIPTPTPDESASLSSMGYNNWKNKKEFTDLNRDGRADLVYYQNGQI
                     NVRLARLNSSGWVYYPLFSDYSWNSGGLLQSLDFNGDGVTELVGVSSNPQNYSDWTPS
                     PNPVLPSILIRQVPFRSNTTLEILRFEPKVPDGLIQNIYQGTESDYHQVTKIEYDLKK
                     NHLNSQPAGQRINPNAITPVKPNVYPFLAPEPVIKSVSSYGWDGSNEYLIAKTDYTFS
                     TPRFFRGGLRKSSLLGYETVSSFDSLTGTNTVRMFGYSDPDLAGLETSLTISKSGNVI
                     HSSTQNYSKTILLNGTVWVRPVSTTESIYRSGILFQSVNTTFLYDTNYNPTGKTSVID
                     GVSFSDVTVYDPLSFSLKPLSNTSYKDGQMTARKEFIYNGNFLSFVREKIDTNVFSES
                     QFLNFDGYGNPTQIMDIRGNILNIEYDTMVHKFPIRVTNSFGHVSQKTYDLTRGLELT
                     NTDSNGNIMENKYDLFGRIVAVKIPGSLDWTKTIEYTNTGSITNARAKTSYNSDENTV
                     SWSEEIVNLKDDVTIKRGSLVNGLVLTEATYKDKAGKILRKIEPHLEGQETLGIKDYE
                     YDGNHDLIRVTSNEGTETTILYNGYTTTTVTRSGSEIISTLIEVKNGLGQTLSKTSNG
                     KTIQYGYTLKGDVSRILDPENGQTLISYDFSGKQTSVSNTNSGTIQYQYDTSGNLIEE
                     RYANGSRVSLTYDVLGRVLSKTATSSNGNQIHNYEYDLPSSSNGIGRLSRVTDELGTT
                     EFSYDVRGNQTVLKKTIPQEDNLVLLLEKRYNLQNKVTDVIYPEGTKINHKYSESGYL
                     NGITLTPNDGSTSEHPLVSYRGPLIEGNRVKIIKELGNGVWTDIYVDKITKRALETVT
                     KSGVNVYENVAYSYDSKGNLSQIEDKMNSSRTQNFTYDELNRLTQASGKYGTENYVYT
                     DTGKILQKGDKTFSYTDPAHTNAVTHVTSPGYIGDFGYDASGNMISRNGATLSYDGFQ
                     KMRRMDTIEQGTIEYEYDFTGTRIIKSRQIDGSKVVSLGGLYEISYQAGTAPQHTLYF
                     KGGGGELIGQWTTQTAILRTNPSTALIPFSSEWKIEMNGKLNGIYYKSLTLLGLVRNF
                     LRTNPLGVISGILILLILGICFVLLHSGDVIEGIQLKFLTPLTMVSMLMFVTNCNGLL
                     QGGGGDDPPWLFAPLVLPAGTPSFNTTPTQSGNSGIPLGGSPVNGFVFFNTDHLGSVT
                     VVMDGYGNRLGGGEWGGVSHVSYKPYGEVQRNDSQGPDIFRYKYTGQEEDRDTGLYYY
                     KARYYDSMIGRFTQSDSILDTSRAMSMDLYMYTEGNPINHTDPSGHSIGVGTIAAVTF
                     PTFVLPTIGAAAAVASVVAVFAVTTALSVIAISGAAASIGMMTMAAGAGLGVAALNMV
                     GSTTLLTAGAGVATVGAVGSMSLTSGIEVIGLSGLGAGAAASTALMLGGAIAGTGLAL
                     AGVALAGLTAASFIVGCTALAVATVAGFAATGAVYTAIGLGALAIGVTLGVGGVLFAS
                     AAAAVGAALGSILSPYSLQGYLAGGVSKSSFNNIHWDEKSARLGGCYGAAITFGGLLA
                     SGPVMGGMGLISAMGWASSDSVVYQTYKAFAKTPQFGVPGTTVLDLMSYELTLYSLAT
                     GNYKGAGIDAIGYAAKPFDKGFPVGFAIKTGLKVGGEVEKGCKGWVN"
     gene            50440..51324
                     /locus_tag="PAGCANLC_00048"
     CDS             50440..51324
                     /locus_tag="PAGCANLC_00048"
                     /inference="ab initio prediction:Prodigal:2.6"
                     /codon_start=1
                     /transl_table=11
                     /product="hypothetical protein"
                     /protein_id="X:PAGCANLC_00048"
                     /translation="MTKELIHYILFFACIGTFKSGLFASELLFKSGEAFLIEEVNESA
                     DVVNVRWKGRQFRIPKSEIQRIDYSKKGPESSYNYSEFRLTDGSQVRGIIVETKKDKL
                     VFRTELGFVEIEKSKIQNLNENSLEKESPNLPDKYLSGRSGENLLYVGGSILLQTTTG
                     PSHKTNPGTIGAGLFIEKGFINHPLWFFGFLSEYSVAPGAQGSISFWNQSLYVGKQLG
                     ASAPYFLFGGGVTSVQWKNDSRFLNGTDPELLGELGWAWEFNNGSRLRLGIRSQCTLE
                     SGDSFCRSGIRISWGILL"
     gene            51321..52811
                     /locus_tag="PAGCANLC_00049"
     CDS             51321..52811
                     /locus_tag="PAGCANLC_00049"
                     /inference="ab initio prediction:Prodigal:2.6"
                     /codon_start=1
                     /transl_table=11
                     /product="hypothetical protein"
                     /protein_id="X:PAGCANLC_00049"
                     /translation="MNKFQIFRIWKSYENFIRIKIILRKQNWFRSKIESDSILKRRNI
                     FFLILYLSIFPLSNCLNSPLSNIHDAQNEKVTLAFVSQIGPRSATITWECSHSLPGSI
                     LYGKSGLGSVVTSLENSKVHSMTLPNLESNTDYLAFVFCSNSTDKLQSIPLTFKTWIS
                     DFPNRTRGLWVIGGMGADASPVREIDFFDPVTSTWYPSATSIPTPRVFANVVSHKNKI
                     YVIGGMEKQGINYVTSKKTEVYDPYLDQWTTLSDMPVANQGGVIASVGEEIFIISGTT
                     TNDMTTGTILNTVSRLAPGIGQNGLWQNYLSLTAIFSRVDMSGCGLNGNIFFTGGRFT
                     NDGTPQATSDSFSPSINSTSAAGEPSITIARHGAGSTCVKPLNSDPYPTDPEWIAVIG
                     GSTGTSTLQPITSITTSNRTDFYQNGTVAFAIGPILPVAVYFPGVEASYETRKLFVFG
                     GASALNIPTDSVYSIGLQNPIASNWSLDSLKMPRARYAHKVIRIDR"
     gene            52862..53443
                     /locus_tag="PAGCANLC_00050"
     CDS             52862..53443
                     /locus_tag="PAGCANLC_00050"
                     /inference="ab initio prediction:Prodigal:2.6"
                     /codon_start=1
                     /transl_table=11
                     /product="hypothetical protein"
                     /protein_id="X:PAGCANLC_00050"
                     /translation="MLILLTKDSFPDEMSGGHENAKMFIEEKRYIEAEKLAISLLTNN
                     PSDVTAEYILTSAWVGLGREEAKKGNLDKAIELLQKARQKWPFDQDLKKEIELLGNIS
                     SKKNVSSNSSQNRKPSNSQSIILLDSELFRSIDDLKSELHSTIVSLKDTHSYNKKQES
                     FSKKEILFLGLILIFTLVSSLNLYFTFLLWKRK"
     gene            complement(53624..55063)
                     /locus_tag="PAGCANLC_00051"
     CDS             complement(53624..55063)
                     /locus_tag="PAGCANLC_00051"
                     /inference="ab initio prediction:Prodigal:2.6"
                     /codon_start=1
                     /transl_table=11
                     /product="hypothetical protein"
                     /protein_id="X:PAGCANLC_00051"
                     /translation="MTEVVHYALVIAHAIESLPLSRAKRQLLSKITDLDIAGRINGFG
                     GCIAKNKTLGEEVGLAETTVSKYIREMRREGYIISGEFHGHYRILNSSLHDTVVKERY
                     EYNLQKQITKYTSLSSTNILESTNQSTGSAPYKRTGDCISNQSTNQTNNKKKVQTSSL
                     SKITWENILEHSKNLILKEWGGYDHNPERENAKIKSWKKLVPENPGVVLETLKKLIHI
                     RRSEEYKADRFWGTIPVNITSTYSYKDIIKNTYNLLTQVGSKGPLVTENKKEVKTESK
                     VIDPFKNEPTWEGFLVWAKERLSKTSYENLKELKIKFENEGLYIIGEINDSLKMIVSK
                     YFNEEAKLKTEIKFVKEEELQEKEQNFNSNKKLDPSNQENQTQPNQESSISVDQSENQ
                     DIKTFSDYISVDKVIHEFMSHSSLKLNRPDLEEIRKLRISYDLEKIVIYDPLPERLKN
                     HIRDYFYSHPQRMIALQFEEGKNKFHVAA"
     gene            complement(55438..56142)
                     /locus_tag="PAGCANLC_00052"
     CDS             complement(55438..56142)
                     /locus_tag="PAGCANLC_00052"
                     /inference="ab initio prediction:Prodigal:2.6"
                     /codon_start=1
                     /transl_table=11
                     /product="hypothetical protein"
                     /protein_id="X:PAGCANLC_00052"
                     /translation="MSAKTKASTQPLRKIGNQTYLLSKMKLSPELLEVQHLMPISTVD
                     YNNLLNSISKDGIKDAIRGYFDSNRIFNIFSGANRHRAGLESGKLDGPIEVYEGGTWN
                     ERVEFCLDENLARRHFTTGQKRALIEFKLKLNPAYSDREIASTLSVDHKTVGATRKRL
                     ESTGEIPQLRSRIGSDGKRRTKQENLLLNNNGLSIKKQISILKGELKTLYSQRKNLNS
                     EIQAKEARLSILQKKA"
     gene            complement(56139..56882)
                     /locus_tag="PAGCANLC_00053"
     CDS             complement(56139..56882)
                     /locus_tag="PAGCANLC_00053"
                     /inference="ab initio prediction:Prodigal:2.6"
                     /codon_start=1
                     /transl_table=11
                     /product="hypothetical protein"
                     /protein_id="X:PAGCANLC_00053"
                     /translation="MEVIAVVNQKGGSGKSSTSTIIAKSIADTGKKVLIVDTDPQGGI
                     TSLLLPKPSAEEKRKGIYDILVGEEPEFNVNVVLTNHSNIGDRLYIIPADHRFDLIYS
                     TISPFALKQCLEDFASKNFDVVIIDTPPTVQGITRSAILFANKIIIPCEISQQAHGPT
                     EYTINEVLNLDKTPNIVYIGWQEPDPKGEGLDDRNGRLFKKTFDKFVIGNLPKNKTNI
                     SFASEDKKITDNLRNVLLSNAVSIVGKAS"
     gene            complement(57438..57815)
                     /locus_tag="PAGCANLC_00054"
     CDS             complement(57438..57815)
                     /locus_tag="PAGCANLC_00054"
                     /inference="ab initio prediction:Prodigal:2.6"
                     /codon_start=1
                     /transl_table=11
                     /product="hypothetical protein"
                     /protein_id="X:PAGCANLC_00054"
                     /translation="MSTPFERLSAIDDDLKLSHSRMAVELGVNRSTYYKYKNGTLAIP
                     KSILIILRLKVYDDHWVLSGKGQMKLKDSAQLVEMQKRLKLISKLDSYGVLDSIEKLP
                     ETPSSVQKKIIQEFFIFLASKFV"
     gene            complement(58023..58265)
                     /locus_tag="PAGCANLC_00055"
     CDS             complement(58023..58265)
                     /locus_tag="PAGCANLC_00055"
                     /inference="ab initio prediction:Prodigal:2.6"
                     /codon_start=1
                     /transl_table=11
                     /product="hypothetical protein"
                     /protein_id="X:PAGCANLC_00055"
                     /translation="MNSLNYEKGASFFTIWRFENRNKIYGHFGKLQKFSKFESNSKMV
                     LESFKTITLNMQSKLRCFSLFKNVGNYVLFGIQSLS"
     gene            complement(58341..58649)
                     /locus_tag="PAGCANLC_00056"
     CDS             complement(58341..58649)
                     /locus_tag="PAGCANLC_00056"
                     /inference="ab initio prediction:Prodigal:2.6"
                     /codon_start=1
                     /transl_table=11
                     /product="hypothetical protein"
                     /protein_id="X:PAGCANLC_00056"
                     /translation="MGFNLCVLVLLEFDLKKGEKLFGLHFRFFLKSVFQLGNSRLGFP
                     SLGRSVLQSSEFNKIPTIVQKNLVVTHVRELEFPFYRGKNISTFCFDSIKKNRVFNFI
                     "
     gene            58997..59164
                     /locus_tag="PAGCANLC_00057"
     CDS             58997..59164
                     /locus_tag="PAGCANLC_00057"
                     /inference="ab initio prediction:Prodigal:2.6"
                     /codon_start=1
                     /transl_table=11
                     /product="hypothetical protein"
                     /protein_id="X:PAGCANLC_00057"
                     /translation="MAKFKSDKDSSIASGFKELVTFGYAEFRKGKDPVTGRFNSGWYF
                     FEESQKPEVSV"
     gene            59130..59588
                     /locus_tag="PAGCANLC_00058"
     CDS             59130..59588
                     /locus_tag="PAGCANLC_00058"
                     /inference="ab initio prediction:Prodigal:2.6"
                     /codon_start=1
                     /transl_table=11
                     /product="hypothetical protein"
                     /protein_id="X:PAGCANLC_00058"
                     /translation="MKSLKSRKFPFEVKPTENKRIENQRELFLKEVKESNRKGNPVLD
                     FPQPANPGQENQPLSSTIYQGLSKQILSNQILNTSREYHQPAQTHVKEQKELLVEVET
                     KKEENPRIDLPQLTNPLLEKPLPANPSQEINPYQVLYTKDYQNKYSLNKY"
     gene            60627..61397
                     /locus_tag="PAGCANLC_00059"
     CDS             60627..61397
                     /locus_tag="PAGCANLC_00059"
                     /inference="ab initio prediction:Prodigal:2.6"
                     /codon_start=1
                     /transl_table=11
                     /product="hypothetical protein"
                     /protein_id="X:PAGCANLC_00059"
                     /translation="MLIQNISISTFCRLSLLLIFSSYFIQNCRKPKPIGNGYVLLGGL
                     CVHKEPTYRSECFDSLRRGTSIQILEYKIKDKEEKNNLLWYRVQVGSIDGFISVDEEI
                     SNGSFVSIFPIESKVQYVDASVLRVRSMPSLLGQVIETIPKGTAVSVVGSTPYKMKIE
                     DKYDGWAEVITPSGKVGFSYSGFLNTKTEIYAETDLEPLNGILILSSNQSPTFWSNPG
                     VELGQLDGCKSDRPGKYLNVEGVKLVNKEKYFLVKRKN"
     gene            61563..61808
                     /locus_tag="PAGCANLC_00060"
     CDS             61563..61808
                     /locus_tag="PAGCANLC_00060"
                     /inference="ab initio prediction:Prodigal:2.6"
                     /codon_start=1
                     /transl_table=11
                     /product="hypothetical protein"
                     /protein_id="X:PAGCANLC_00060"
                     /translation="MDLSTLVVNDLGNSGKKGEALFEISYEAIDDDFNQKWKIHKLYA
                     KNKEGYFELMDNLGRESHSEEKAIAKTLITMESENGS"
     gene            62356..63225
                     /locus_tag="PAGCANLC_00061"
     CDS             62356..63225
                     /locus_tag="PAGCANLC_00061"
                     /inference="ab initio prediction:Prodigal:2.6"
                     /codon_start=1
                     /transl_table=11
                     /product="hypothetical protein"
                     /protein_id="X:PAGCANLC_00061"
                     /translation="MSWCLNCHSPLLSKGENEKDHRKRILKEEGVSCIVCHVREEKIL
                     VAKKPEFNSLVHEYLETPILKSSEFCASCHQFNFPANKSLTEAMHKEFKYSNLPMQNT
                     YNEWKQSIWDDKKNCQSCHLFPKTKRSHSFPGGHDLNYLSDAFNVQLQRISQREFVLI
                     VSLNKTGHAFPTGDLFRALRIHVLNDKDQLIKEWTLKKTYTLSLDKSPESSPKSLIND
                     FVFQPQADKKKPSAQQFHFTLTKESTFLKYRLYIDYLNGFSHAFGKIPLENSILLFKK
                     GMLEVVPVEADQG"
     gene            complement(64380..65270)
                     /locus_tag="PAGCANLC_00062"
     CDS             complement(64380..65270)
                     /locus_tag="PAGCANLC_00062"
                     /inference="ab initio prediction:Prodigal:2.6"
                     /codon_start=1
                     /transl_table=11
                     /product="hypothetical protein"
                     /protein_id="X:PAGCANLC_00062"
                     /translation="MNNPFIEKPSPLEEDSMIKLAQKGDQKAIEEIIKKHQPWIYNIV
                     IRMVYDPEEALDITQEILIKVIQKLSTFKGKSKLSTWIYRIAVNYILRMKKSQVESMS
                     SSFSSYGKDLDSIKNKSLPKEETQGVERKLLIEEAKISCMTGMLLCLNRDQRIIFILG
                     EIFSVSDMVGSKIMNISRTNFRKKLSRARKDLYNFMNEKCGLVNKINPCRCSRKTKGF
                     IELGVVNPKNLKFSNTSLKTIQKIAPRKSEEYDTYVETKYATLYRKHKFFIPPNQENN
                     LRLMFQDPKFTEIFNLSTKS"
     gene            complement(65588..65938)
                     /locus_tag="PAGCANLC_00063"
     CDS             complement(65588..65938)
                     /locus_tag="PAGCANLC_00063"
                     /inference="ab initio prediction:Prodigal:2.6"
                     /codon_start=1
                     /transl_table=11
                     /product="hypothetical protein"
                     /protein_id="X:PAGCANLC_00063"
                     /translation="MIKNKNDEVSTEWIIEWAPFTLLDDKNESLLLKTSEDLQKNFLS
                     KQEGFIKRELLKSSNNRWVDLVYWKNKETAEKAMKNAASSSICSQYFSLMVEADHNNP
                     SEGVSIFAIAEIYH"
ORIGIN      
        1 atgacaaacc cacacgaccg tttaatccgg gaaaccttac aggacaaaga agatgcgatt
       61 tcctttttta aaaatagttt acccgaaaaa gtaatcgaac ttttggatct aaacggatta
      121 gaacttactc aatctagttt tatttcagaa aacttaaaag aagaacaaac cgatctactc
      181 tttcagattc cactgaaatc cgggaaaaaa gcaaacatct atcttctatt tgaacataaa
      241 agttatttgg atgaagcagt ctttagccaa ctattaggat atatatccgc aatttacaag
      301 tctcaatata ggacggataa aagatattca gtggtgattc cgtttgtgtt ctatcacggt
      361 gaaaggactt ggactttagg aaatagtttt caagataggt ttatactctc taaaaacgaa
      421 gaggaagtat ttaaaaaata cattccagat tttgaattag aattatttga tctgtctaaa
      481 gtggatctaa atcgattgga aagtatcacc ctaagagtga ttttaggagt ggttcaaaaa
      541 atatgggaag gggatagttc atttttaggt tatttaggag aagtatttga actcttaaca
      601 ggtctaaaaa acgaatcgaa aagggttgaa attttccaaa aactgttttt gtatatatac
      661 aacttacgag aatttaaacc gactgaaatt acaagtttac tcagtcattc aaggtataat
      721 agggaatacg aggatttgat tatgacaaca gctgagaaat taagaaaaga aggtaaagtt
      781 gaaggtaaaa tcgaagatgc caaaaatatg ttattaaatg gtgccagttt agaatttgta
      841 ttaaaggtta ccggatttac agaacaagag ttaaaagacc atggagtcat ataacctgta
      901 aagttaagaa cagatcggac attcactcag tattgaatac gaagtccgtt tctcagattc
      961 ttgcgaactt tattatgcca aatcacaagt tttagctgga tttagaatcc cgtattcttc
     1021 cctcactttc cctcactttt cctcgaattt cctcacaaca aacttaggat tgtttttaaa
     1081 tgaagtaggg cattcgtttt caagaatgta gaaagaactt ctttccttag atgtgattat
     1141 ttggaattcg agatctagaa acgttttgaa actttaagta gaaaacaaaa gtcttttata
     1201 tctacgaatt tcggcacaat aatgtactat ctttgaacca gattttttgg agacgaaata
     1261 tatccggttc aaaaatgatt tggatcttta tggagttttt cgttttgaat tctttttgta
     1321 atgagcagaa aagagacagt cgtttttttg gccttatatt gtttccgata ttttactttt
     1381 ttaaaaaact cggaagtggg gttttacagg gtttttcaca tgcaaaaccc ctgtttcata
     1441 aaaatcaaaa ttacaagatc aggatatact tctcttattt tccgatattt catttttgat
     1501 tatctgagtt tcttttctca gaagggtatt tacgttatca ggattttttc gtcttgaata
     1561 tcaaaacaga actgttttag gagaatggaa aaaagttcac tggttaaaat ggaaagtatc
     1621 gattggcctt agtacaatca attagaaagt ccagaaacaa ttccaaagtt atttgaaaga
     1681 actcaaacaa atgccaagtg aaagaggata gaattaaaat tacaaataaa gatccgtacg
     1741 aagttattag agtagggtag tcaaacttcc aaaaggacgt aagtataaaa tggagttcaa
     1801 atagattcga gactaggact taaaaaatct tagaactgta tattctttag gaaacaaaaa
     1861 agatacaaat ttttttgaat cgtagtaggg aagtaggttt ataaaaagtc agtatttttt
     1921 atttaaagtt ccaaaatcaa acaactcata acgataatac ttaaagggcc ttcaataaac
     1981 taaagaatgt tctaaatacg aagtcccatt aaaacgatta cgaactgttc aatagtttta
     2041 aaatccctcc gtttttagtg aatgatcagg ttttgattca agttttttta tttgaacaga
     2101 atcaatttac tttagtataa aaacttagaa tgagtctcca cagaaattct ctcacttcta
     2161 tgaccctttg gcaaaataaa aatcttagtc agtaagatgt ttattcgatt catatcaaaa
     2221 aaacaggccc ttttatcaaa ggaatatatt tgttgtagga agactgtaga atctgacttt
     2281 tcttaagaat ctctatccag gaaaaaacga gccaaaacag gacaatttga aaaaagtgat
     2341 attttttaag aaagtaggta atttctaaga atattcaaaa agtagcatgt tctttctata
     2401 actttgaatc cattttttag agaaattcga tttcaggaaa tttaaggaaa tttcaggtca
     2461 aatttcgacc ccctaaaatc ctgaaaattt gaggtttgga agtgaatttt ctttgttttg
     2521 gatcttgaaa agagaaagtg gaatctctgg gatcaaattt tagatttagg taaaacattt
     2581 ataatcttaa aacaatattc aaatgattcc cagaaacaca aagagttaga agctaagttg
     2641 aaatattttc gatgctcttt caaaagtagg taaaggaacc agtttgtata aaaatcttat
     2701 cgatgaaaac tcaaagtaac acgattatct aaactgtttt agtcaatagg aattcaggta
     2761 gggtagggca tgttaaaatg aaataaataa tttccatgat ataaagacag tcaaaaccaa
     2821 attgtttcct ttaggaacat tgacctaaat aaaagtcctt gttttataaa aaccaaaact
     2881 ctttaaatca aaagatagta gtttgttttg ttgtagtctt aatagtttga agagtaggca
     2941 aaattgtgag agaggaaatt ggaggaaaat ggagggaaaa attcgggagt aaaaactgta
     3001 tttaattgct taagacttac tatcttcaag ggatgattaa gaaccataga tttggttgta
     3061 tgtgtttata gttttaaaaa aagagattcc tttctcttct aagatttgaa acaaagctaa
     3121 aaaaacagaa accttacaaa gataaatttg taagggagaa gataaaagac cgaattacaa
     3181 aaagtagttt cctcaaaata tctttccagt tgaaagtaaa agaaaagaac caagccgatg
     3241 tctaaaaact tttttccatt aaccaatgat ttgatgttta agatcttgtt tgtcaaagaa
     3301 ccggatctac tgatttcaat attaaacagt gtgttatttc cggatgggga acatacgatt
     3361 cgaaacatta aaatactgaa tccggagctt gtaggatcgt ctccgaatga taaacgttcg
     3421 tatttagata tacgtgctca agatgaggat ggaaaaatat ttcatgtaga aatccaagta
     3481 gctcatcaga gctctttcgt gaagagaagt ttgtattatc tttcaggact aattcgggat
     3541 cagttgaacc gaggttctat gtattccgat ttgaagccag tgtatcagat aaatatagtt
     3601 gactttgatt taattccttc ggagaatttt catagtaagt ttaaatttag agaagagtct
     3661 aatcctgaca tcattttaac agacgacgta gagattcatt ttttagagtt gtgcaagttt
     3721 gtcaaaagag acgtaaggga attaaggaat aatttagaaa tctggttgta tgtgttaaaa
     3781 catacgtccg agttggagga agaagaaatg agaattttag tagataaaac tccagattta
     3841 agtaaggcat ttacaatctt agaacagtat tcaaatgatc ctcagaaacg caatgagtta
     3901 gaagcaaagt taaaatcaga ccgcgactat gcgtatgact tggcggctcg ttttgaagcg
     3961 ggtgaactac aagggataga aaagggtgca gagaaagaaa agttaaaatc cgctcgtaag
     4021 atgcttcaga aaggtatgga tgttgatatg atcttagaaa tcactggttt gagtaaaaag
     4081 gatctaaaag accacgggat gctataacct gtaaagttga gaatagatta ctcacttcgt
     4141 tttgaatacg gaggcgttgt cgtatcttgt ggcccaattc acgaattgta aatggaatat
     4201 taaagatata taaaatactt ctgtattcag gtatttattc ataaggataa aaatgcttga
     4261 gtatcctatc gattttttgc aggtctatag aacatagttt ctgtactact ttttcaggcc
     4321 gttactggat tcgtctaaac ttgattacat caaatcgcaa gttctatctg gattgagaac
     4381 tcgtattctt ttccctcact tttcctcgaa tttcctcacc taacaaactt aggtagtagg
     4441 gcattcgttt tcaaaatatt tagtggagtc aaagaagacg ttcataaagc actcaaatcc
     4501 aaacagttaa aaaaagcggt cgccttggat gctaaggatt taatcaaaga actaattcat
     4561 aaaaaagaaa atgaatcttt acaaatagaa gtaatctcca ttatttaaaa taccatgtca
     4621 gatatgacaa acccacacga ccgtttaatc cgggaaacct tacgggacaa agaggacgcg
     4681 atttcctttt ttaaaaatag tttacccgaa aaagtaatcg aacttttgga tctaaacgga
     4741 ttagaactta cacaatctag ttttatttca gaaaacttaa aagaagaaca aaccgatcta
     4801 ctttttcaga ttccactgaa atccgggaaa aaagcaaaca tctatcttct atttgaacat
     4861 aaaagttatt tggatgaagc agtttttagt caactcttag gatatatatc cgcgatctac
     4921 aaatctcaat ataggacgga taaaagatat tcagtcgtaa ttccatttgt attctatcac
     4981 ggtgaaagga cttggacttt aggaaatagt tttcaagata ggtttatact ttccaaaaac
     5041 gaagaggaag tatttaaaaa atacatacca gattttgaat tagaattatt tgatctgtcg
     5101 aaagtagatc taaaccgatt ggaaagtatt accctaagag tcattttagg agtggttcaa
     5161 aaaatatggg aaggggatgc ttcattttta ggttatttag gagaagtatt tgaactctta
     5221 acaggtctaa aaaacgaatc gaaaagggtt gaaattttcc aaaaactgtt tttgtatata
     5281 tttaatgtaa gagagattaa accaactgaa attacaagtt tactcagtca ttcaaggtat
     5341 aatagggaat acgaggattt gattatgaca acagccgaaa agttaagaaa agaaggtaaa
     5401 atcgagggta aaatcgaaac agccagaaat atgctattga aaggtgctag cttagaattt
     5461 gttttaagtg taactggact taccgagcaa gagttaaaag accatggtct tttatgattc
     5521 aattcacgaa ttgtaaatgg aaaattaaag atgtataaaa cacttctgta tttaagtatt
     5581 tatttgtaat agtcaaaata agatctgaca ctccgttgat gttgattagg aaaactgtaa
     5641 tttgtcgaga tacttattct tagtaattcc ttcgtgttaa ggaaagtctg catctgagtt
     5701 ttcccataca atacttgcct tgatgtacga atcgatccgc tgatccaaat ccttagtctc
     5761 tgctaacatc aaaagaccaa ccttgttttt gattatcttt tgtgctgttg tcatctgttt
     5821 ctacttattt attttcagga gtgtaagacc aacttttaat tattacactt gacatgagtc
     5881 ctgttcggca agaggaataa caacgtgaaa tatgtcgaag gctacagtta gatgctgtga
     5941 atttattgga gaaacggata tagccaagat tttaaatgtg agttgcaaat ataacttttt
     6001 tcattattag gtcgataaat aagattggtc caccatgttc ctttaccaag ttgttctcga
     6061 ttaaagaatg ttttcttatc tttatctaag acccacgcta ttgttgatat agaattaccg
     6121 acgcgttgat cactatttac atacgagatt acaatttcat ctttataatg ttctaaattg
     6181 gttattctta cgctaaaaga atcatatcta cttaaaacaa ccattgaatc gatttttgta
     6241 ttaatttcaa ttgtataaac ctcatcaaat gtctcatcgc catcaccact tggaaaatca
     6301 ttcgatatga aattcaattg gcagtgatcc tcctcctttt ttgaaaagaa tgttttcaac
     6361 tcattataaa attcaacttt tatactaaga tctcctttat atagtgattt cttcacatca
     6421 taaaagcttg gatcataaat ggcggcaaaa ccgctaaata tccaacctat ttgatcgtta
     6481 taatttactt tccaccaacg ctttgtagtt ccttcaatcg tatcctctgg accttcctta
     6541 tcaagaatta agaaaaattc gtctctggga ataatattaa gtcgaagaga atcagctttt
     6601 ggagattgtc taaacgaaag tccgctatta gcaattacgt atcctcgttc ttcgaaagca
     6661 tacttacaat ttatgaagat cataattaag aatagtgagg tgattatatt tacaaatttc
     6721 atacgacctt agtgcctaac cctataatct ttctgcactc tgaaatagaa cgaaaacgag
     6781 cggtatgaga aataacggta aatgctacga atcatatagg ttaatggtta attactttgg
     6841 tataaaatta aatacaacca ttatttgtga ttgataaaaa tactttttat caattattaa
     6901 acttgaaata agactgaata cctcgatgct aaaattctaa tcatttaaca tcagttggac
     6961 tcaaagatga ccagaataat tttttccgta ttttacatta tcattttaat cttaggatgt
     7021 tgtaagaaat attccaattc tgtaatagac tttaattggc ccgttacaga tttggaaaag
     7081 aatctaatac tagtaagtat agatcaatgg gatagcccga atggaattaa tgtaaaattt
     7141 ctctctgaaa atagtatttc ttatcatgaa gaatccgaac ctattcatta tggaaaaggg
     7201 gtttattccg ttaaaaatgg aatactcaat cttcaattta aagaaaccta tggagaagaa
     7261 agttttgaat atgaatttaa ttgtacattt ggatatgaag aaaacgacta tttaccacag
     7321 caatacatcg aatgttcccg gtcgattcta tctgaaaaac cggtaaggat ttataatcaa
     7381 agatcgatta aacctgtagg aaccctaatt tctattgaaa atgaaaaaat tctgacgatg
     7441 ggaaataaac ttggaaaagt taattttgat tctttttttc gttcaaagcc ggagcttaat
     7501 tctaaagaaa ttccttttag taatcttgct cccgaagaat gtttagaaga catatcaaaa
     7561 tttcctaaac aagttcgatt gccaaaaggg tttaaaatca gagtcattgg aaagactgag
     7621 aaaattagta aaattgaaaa ttggaacagt ccttggtatt acgttgaaac gaacataaat
     7681 tgttatggcg atatacataa aatgaatgga tggatatacg cgcaatttgt ggatttagaa
     7741 tgaggtttta tgcgttttag atttgaaatt tttatattgg tacccttaat ttttaactgc
     7801 gcgacaacta aggtccaacc aaagattgaa tcgttaaaag gttatttttc tgtggatgcc
     7861 gatggtggtt taagattacg tgaaaatcca acaattcaat ctaaagtaat tttaacgatt
     7921 ccggaaggta gaattattaa tgtcatagaa gaaatcggag aaaccgaaac aaatgacaat
     7981 aaagaaggga aatgggtaaa ggctaaatat ggaaacataa caggttatgt attcaatcca
     8041 tttcttttga aagtaaaaaa agatcttcaa tatttaaaag aaaattctat taaactcgca
     8101 aagaataaaa gtcacacgaa aatttttgaa acgttaatag agaacaaatt gccggaacct
     8161 tacgatcaaa ataaagatag aagaccaaat aaacaatttg aagaatttct gactgaaaat
     8221 tatgccgaaa gaaatggtta ttccgtaata accatttctc cacgtcgaga atcctgttcc
     8281 ggttatctac attcttattg ttataatttc attataaaaa acggtaaggt aatcagtacc
     8341 gatatgaatg gtgaatctta cggagaattt gtttctattt caaagaaagc agctttcttt
     8401 aacatttcag gtggagaagg tgacgaatgt ggcggtggag gggaaagtta taccgttgct
     8461 tttgttttta aaacggaaac gacgctggta gaaagatctg ggtggagcga aacctgtcct
     8521 aacgagtgcc catgttcgaa acctaaaaaa tttaataaaa cagtttatga atatttcaat
     8581 ggtaaaggta cacctacaga ttcagaatta cgagggattt ttaagtgata tttaaaagtt
     8641 gattacgtgt aatagttaga acttaatctt atgcccctta aaactaacaa gctaaaagaa
     8701 aaaagctcgt tggtaaaaga tatagatgag taaggatctg ctattgaata gattatttct
     8761 catctgaaac acgatcatag tatgattcgc aactttctca aagggaaaga aggatacagc
     8821 gtcggtaagc ttgctctatc gttattagaa attattttga tatggagaat aaatgaaatt
     8881 acaaacatcg ataatatgtg gcttactcac aataagttta tattcacagg aatatgatcg
     8941 aaaagaatgt aagatggatt ctaacaagaa tctcaaagct tacattgaaa agggcaaaat
     9001 cccatctctt gatattggta tggctaaggc attgagaaat gcgaaagata ctgacggtta
     9061 tgaaattgga tttaccggta attggtcgac atctatttta gccccaaatg ttactttgcc
     9121 aaagcttccg aaagaacaga attttgataa cgaaaagtta ttcgtaaagt atgataatat
     9181 gacatgcaaa tattctccct attatgcaat ggacggagat ccttctacag catggtctga
     9241 aggagtagac ggagacggag taggcgaaat acttttaaca tttgtagatg ttaggaagaa
     9301 agtcaaaata tggactggct atggtcggac tgaagaaatt tttagaaata acaatcgtcc
     9361 gaaggacgtt acgttatata tctttgaagc attaaaaaca agtgacggaa caattagtat
     9421 tacgcttaaa gatcttgttt tacgtggtca aatagaatta actttgaaag atgaaaatgg
     9481 gtatcaagaa attgtattac caaaagttaa attaacaggt agcaaaggaa ctgtcggaaa
     9541 cccagaggct cggtttaccg ttttgggaat caaaataaac tctgtatata agggtgaaaa
     9601 atacgaagat acattaattt ccgaggttag taattgacca ccacataact gcgatttcgc
     9661 gttacgattt ataatacaaa tgttgagaag cctagtttgt tatacgaaac gactaaataa
     9721 attataggaa aaacaatgtt ttttaaaaaa ctcaaattgc aatttctcat aattctctct
     9781 atgacttttt caattactgt cagtggagag agtaattatg gtaaaattcc ctcatccatt
     9841 tacgaacaac aagagatttt gattagcata aaacaatggg aaaatgttgc tggtgcctct
     9901 atgaaattta gtaaaaatgg aactgtttca tttgtccagg attttgaacc gccgatttcg
     9961 ggcgaaggaa tctattcatt agtagatgga aagatcaaag ttagctttaa aaaagcggaa
    10021 gataatagat tgaaaggtgc ggaatatatc tgttcattcg aattcaaaga acatgattat
    10081 cttccaatgc aatatatatc ttgcagagag ccaaaaaata aaaaatatgt gatgaatctt
    10141 tttaatcccg aatcccatca tttgtccggt tacaagtttc ttttagaagg ccaaaaaatg
    10201 gaattaacag atagaaaact atctaaagtt aatttcgatt ccttctttcg tgaaaagccg
    10261 gacgttaatt caaaatctat accattcact aatttatcct ctgaagaatg tatgcaagat
    10321 attcttactg atttaggttc aaaagctgac gtcacaaaac aaattagatt accaaaaggc
    10381 tttcatgttg aagttattgc gagaagtgaa gaatcagtgc aaatcgataa atggaataat
    10441 cattggtatt tcgttgtaag tagtttagga tgttatggga atataactac aaaatatgga
    10501 tggatatttg gtcaatttct tgatatgaag tagttttgtt tatcgcagca aaaatgaaat
    10561 tgttaaagga aaataggaag aatttatatt ttggttcacc atatccgtat gcggaacttt
    10621 taatgagttt gaatatcttt tgttggtggg gattttctca tcaacttacg gattagtatg
    10681 ctaattcaag tgtagcatta aattacttca aaaatatgca gtatccttta tcgaacgtaa
    10741 agaaaatagt tgagacccaa ttttcaaaaa ataagaatga tcctaatata ttaagttatt
    10801 tgtcgtttct ccaatcaaat cttaaagtca tgttgttcat tgttagtaaa aatgaattat
    10861 gaattcgacg tcattgattt tctcgttagg cattttcgcc aaaatatttt atttaacaaa
    10921 attagaagtc aaatgaatat aatacttatc tttctttctg cgattttatt gttcacttgt
    10981 aataaagttg aaagcaataa atatttaacg aataaatatg ctctgactaa aagagaaaac
    11041 aagaatcaga tggcaaaggc gcttgaattt gaaaaggctg gtttggcctt ctataagaat
    11101 aaaaaagatg ctgatgctat atctgcgtat gaaaaagctc tcgaagttta tgcaaatggt
    11161 agcatttatt ttaattacgg taacagtctt tggaatatgg gcaatttaga tttggcaatt
    11221 cgatcctatg agattgctga actgttgaat tacgaaagaa aagacctttt atactacaat
    11281 ttagcatgtg cttattcaaa aaaagaaatg gaaattaaag cattcgaata tttagataag
    11341 gcagtcaata atggatacaa gaattttcat cgtatattaa ctgatgatga ccttcaatat
    11401 ttgcgagttg atataaattg gccgagtaga aaatatttgg ttgatgcaag taaacaattt
    11461 tttttaaccg aaattaaaaa tttaaagcag ccaatttcac ttcatattgc aacggatggc
    11521 attacatttt gtcctaacgg aaagtttagg gaagttactg ctgccggaat aggtgaagtt
    11581 gttttaggaa cttggagata cgattcaagt gttaataaag tttttatgca ttctcatagc
    11641 aaaagttgta tcaaaccgga agattcaagt atcgatccag aaggaaatat atgtaagccg
    11701 ggatataaaa tttgtaaaga cggatcaagt gaatttgaat gtgaggaagt tgattcagaa
    11761 tatgagttaa attgggaaga tttaatcgat cgaggtggtc ctccatcgag atacacttct
    11821 tgtaattaac aaatttcgaa atctggcaaa gacatctcct cgatttgttt gttgttgagg
    11881 gttcctttgg gcatgtaccg tggagaaggt tttttttttg tcaggcagca agggttaaaa
    11941 acatacttat gaaaaaagtt atttttgtta tattatttct aattttaata aaatgtaatg
    12001 gtgatttgaa gaaaacagaa ataaaagcaa taattccatc ctccaatgaa ttaaggagaa
    12061 tattagaaga accgaaatat tgggagaatg attatagtta tatcagtttt aagaatggta
    12121 aggcggaact cattttttgg ggagacccac cattgcgtgg taacgctaag tttattatta
    12181 atgagaataa aattagctta aatgtaacgg acttaagtta taaagagtca acgtttccgg
    12241 ataagaaatt tacctgtgag tataaatttg gggatcacga ttatttacca gagaaaacaa
    12301 tagaatgctg ttttgaaaaa aagaactgta aaaagccaat cgtccactat gatatggatt
    12361 ctcataaacc gaaagggcgt ttaatcaatc ttcatgatta ctctattgaa tcggacggct
    12421 atgaaaaata ccaaactacg aaggatgtat attttagatc aaagccgatc atcgacaaga
    12481 gtaacgttat tcgttatgat aaactcgtct ctgaagattg cataaatcct gttggagcgg
    12541 acatttctcc tgaagagtat attcgtattc ctaaagagtc ctatgtactt ttaataggcc
    12601 acactttgac aaaggaagtt atttctggca aagaggggaa ttggtattac gtaagattat
    12661 ctcctccttg ttcgggcgga tatccaacaa caagcgtaga gggctgggtt tttggtgaat
    12721 atattgaaaa attgaaaaag taaattctcg tcgcctaacc taactgcaat taagtttttc
    12781 aattccgaat tagacaatat tgacctagcc cccgaattta gaaccactta gaatgtttga
    12841 aatcctcgaa aagaatgaaa attttggagg aaaacatgaa gaaacgtttt agcgaagatc
    12901 aaatccataa gattttaaaa gaatcggagt caggagtctc gacaccggaa atttgtcgga
    12961 agtatggaat cagcggaaat actttttacc gttggcgttc taaatacggc ggcctcgaac
    13021 tgagtgacct aaagaggatg aaagttttgg aggaagagaa tagtaagcta aaaaaacttt
    13081 tcgcagagca agccttggaa cttgaagcaa tcaagatgtt acttgaaaaa aagtggtgag
    13141 ccacgatcag aaacaagagg cgattctgtt aatcaaaacg caacttggag aacgaagatc
    13201 ttgtcgtctc ttgcaaatct ccagaaccgg ctttcgtcat cgttccagac ttcaagacaa
    13261 aaacagggaa ttaaaggatc gaattctttt tttggcgtat aaacacaaaa gggccggtta
    13321 ccgacagatc cataatttca ttaggaaaga ggagtgtgta aatcataaac gaatctatcg
    13381 tctgtattct gaattgggtt taaaataccg aataaaacca aaacgaaaga gactatcact
    13441 acctacggtt ccaaagattg ttcctaagaa atcggaggaa cgatggtcaa tggatttcat
    13501 gtcggattca ctctactcgg gaagaagatt cagaattttg aatatcattg atgactttgg
    13561 acgattcgcc gtggcagcga aagtggaatt ctcaatcact tcagaacgat tagtaagaat
    13621 tttgaatgaa gtttcaaaag ttcttagttt accaaaacag atcgttgtgg acaacggtcc
    13681 tgaattcaca tcgaaaactt ttttaggatg ggctttcgaa aaaggagtcg atattcattt
    13741 tattacaccg ggtaagccaa ccgaaaatgc cttcatcgag agctttaacg gaaaaatgcg
    13801 aaacgaatgc ttaaatgaaa actggtttaa agatattgaa gaagccaagc gccttatcga
    13861 agactggagg atcttctaca attcagaaag accacatagt tcactcggag gtctgactcc
    13921 ggaggaatat ttaagacgat ctgcttaaga gaattttaca cattgtattg gcactaaaaa
    13981 cgggggcatg tcaaatatga cgattgaatg ctgttatttt ctttcaatat aggatataga
    14041 tagttggctt atcaatcgtc ggatctttaa aaagggattt ttgagacatt ggcgaatata
    14101 gaatttcgaa ccgataaagt atctatattt cgatgcttct taaattatga tctttgaagt
    14161 atgtaatatt cttctaattt tggcttacag attacgattg cctatagaat ttatttggat
    14221 tcaatccatt ttgaattaaa gtaatcttat aaatatgtat ttttctctaa acgcttttca
    14281 aatttttcat tcttccaatc gaatagaata tcgtaaattt gactatctcc caaatgttct
    14341 aaataatcac cgtaaagatt acaagtaatg gtgaatcctt tttccggtag ttcacaataa
    14401 taaagaattt cttttatttt ttgtagagat tcttgctcca acccgtttag attgagtttg
    14461 taaaactcac tttgttgaag tcctgggaaa atttgattcg ttacatcgag ccattcattc
    14521 gatttaaatt cataaaagct tagttgggaa tttctttgga atccatatgt tgaattaatt
    14581 ccaacgatgc tgcttttgtt cgttttgcgc catacggcaa attcaacttt ataattactg
    14641 cccatcatgc ctggtttacc tatagaaaga aaaccatttg ctttattgat agtgtgattt
    14701 ccccatgttt gctctatact catttcgtca aaatttgctt tacgacttaa aattagttct
    14761 ttatgttcta acgggatatc gtgtttatga aatgcctcaa agggaaggat ttgataaagt
    14821 tcaacaatat ctaatttatc cttatttgtt ggaagtttcg aacgatcata atctcttttt
    14881 tgcgaaaaaa tattaatgct attagagaaa tacaaaaagt ttttttaaac ataataattc
    14941 ccaattgaat atgtgatttt cattagagag caattgcaag atatatcaaa taaagagatt
    15001 tatcaatgaa tttgtttaca attctttttt ctactctata tgtatttatc ttttcgtaaa
    15061 ataactttag aattctgacg atttcgatca aaataatgaa agaaatatag cccttacgtt
    15121 aggagtttca ttcagtacat cagcatctaa ttgaaaccgc tttgcgtgaa gttggtctac
    15181 tttttataat tatctacgat tccccatcag taactcaatg ttctgttatt ttatcagatt
    15241 caactttatt atttgatctt ttgtatggct ggcttattta gaataaggcg aaaaaaattc
    15301 agtgaaggct gtagagtttc caatttttca aagtggatgc tgggaattgt tataattgcc
    15361 gtcttatctt tgattcttta tctataatat tcatttttcg tgtatccagc attttatctt
    15421 tttttagatt cactaactac ttccattagt ttatctatta acaatttaaa gacttgaagg
    15481 gtggaattac tggcttatcg tggatatagt cggaatcttt ctgtattagc agaagggttt
    15541 atctcaatac aataatctat taacggtaat ggtgaagtta tggattattg tttggataaa
    15601 agagtcagca tatgttaaaa aatcgattaa ttcaaatttt gatctaagtg cattagtagc
    15661 gctttttaat aatttggatt ttaagagggt gaaatgaatt gtttgagata tttgtattta
    15721 gaaatagata acgttcatca aacagaaaag cttttaaata agattggcaa tgtattattt
    15781 agcataagtg ttttattgat tgtagcaagt ttatcttcct gccgacaaga gcaaattaaa
    15841 ttaaaacctg taatttcaat tgataatgtc gtaaaagaaa atcaattctc caatagttct
    15901 gggatgcatt cactttattt aaagttcaat gataatggct cctatgaatt tagctatgat
    15961 tcagaaggct ggacttggtt caacaaaggt acttattttt taaagaacaa ttctattgaa
    16021 ttgaaatcta atttttgcac ttcagaagaa tataaaggcc aagtttgctc agcaaccttc
    16081 cacaacggaa aatgctctat cgaaccgact cctttgaata ttgaatatga atactctttg
    16141 gtatgtctat ctaatcataa atttaggatt tttagttcgg actcaaagcc gtcaaatatc
    16201 gttacctttg atataaaaca atttctactt ctacctggga atgaacgatt ttatagagat
    16261 cataaaatca ttacaatggg aaatatcatt ggtgaagtga ctgaaccggt tgtcctacga
    16321 gatgggccgg gaattaattt tccaaagctc gattatattg taaacgtata tgatggtcca
    16381 tatttaaaga gtcttcaaaa gggtaagaaa gtaataattc acggtcgaat tttaaaaaag
    16441 gaaaaggtga aaaattggga aaattactgg ttattaatta gtattgatga tacaaataaa
    16501 gtttgggctt ttggacaatt ctttgcttat tgaaattagt gactctaatt tgtaggtgaa
    16561 tttatctcta cagtcttgag tataaaacat gctatcatat ttagtatttc ttttatctta
    16621 ttttttatct actccagtaa acattatatt tcatgaattt ggtcatgcca tttctgcatt
    16681 aatatttacg aagtctatgg tacatataga tttatgtgat ggggttacag gcaaattaat
    16741 tgattttaca ataggtaggc ttcgtcttac attcagttgg caaaatttgt tttatcattc
    16801 aggtcttacg attcacgccc ctgttaaatc cttgaccgct tcaagaataa taattttgtc
    16861 aggtgtagta ttgtcactaa acaaagcctg aaagccacca tttttgctta ctgagctaaa
    16921 ttcgatagtt tgcagttggt tagtttatat tttttttcaa tcaatttatt tgttttactt
    16981 ttctgtagta tataccccgt taaagtttca tattcaaaaa aatagttttc aatcttcaac
    17041 tccgaaattt gctcaaatgg agctccttga agggaaacaa aattttcatt aagaattttg
    17101 tccatatcat aagtttgcac accagaacgg ttgatagtaa taaaacagct agattcaata
    17161 tagttaaagc ttggatataa acctcggtaa atttgaaata gcctgtcatc ttttaatata
    17221 taaatggaag taactttttg ctcatgtaaa tcgtattttt ctaattcatt taaaattaaa
    17281 attccatctt caacagagat cgtaatttca taatcattat aattaccacc atatcgtgta
    17341 tatttattgg aagatttttt taccagagga aataaattag aaaccgtaga tttaaattta
    17401 ttgataaata attctgcatt aggatgtata ttctgataca aagtcagaaa ggacccatag
    17461 acccaacctt cttctcctgc ttcactttta tatttatacc aataattgtt gaacccttcg
    17521 atcgactctt tatgttcgct tcgtttgatt aatgttaaaa gttctccctt cttaacaatt
    17581 cgaatttttt tagaagcgag atttgagtca ctcctcacat taaccgcatc tccacgaact
    17641 attgcataag aaactacatt gtcttttatc gaacaattca atgaaagcga aacgaacaat
    17701 agaataattt gtttcaatag tttttaatcc ttatacacaa ttgtaaaaat ggcgtataac
    17761 gaaaaagtct tctcgcggct cacaaaccga gtgacaaagt tagtcgaagg tttacataat
    17821 tgtattgcat gacaaatatg gtttaatctt ttttcttcgt tagtaaccga ccagagccgc
    17881 ctaaactaca agcatatatc atttcgccta tatattccaa ttgatctact ttattaatgc
    17941 gaaacggtaa aattttattt ttgatctctg ggcaacattg ttcatcttct ttatataatt
    18001 tgatatataa aagccctgca tttttttccc atctaatttg tgggaaagca atattatgac
    18061 aaaaatttaa tgtcaaaatg ccgatatttt cttctctgag ttctaacttt ccgtaggtgc
    18121 tgttatccgt tccataagta ccaatgtaat cgcctttcat atctaggttc tccggaattg
    18181 agatctcaga tagatatggc gaaaaaacga aacctaagta atctttgaat tcagctttta
    18241 cccattgtcc ttctatgtga tctataactg tcgagttagt tagttagttt actttggatt
    18301 ttaatctttg aattaaaagg tattaaaaca attttagcgg cattttgttg gggagaatca
    18361 cgcaggatca atccgtttcc agtcgcaaca tagcgatatt cagctttatc gcaacctatt
    18421 aaactaataa ttattaatat tggaattaac attactctca taaaatttcg cctaacgaag
    18481 taggcatccc gacatctcga acccgaagcg gcgcaaacga attttactta aatttattct
    18541 aatacacaaa aagtcaagcg agtgatgtgt cgaaggccga agtggaagtt tgcaaagcaa
    18601 aactcgaacg aagcgaggag acgaagtagg cgacactggt cattttctta tttttcgaaa
    18661 cattgacatg aatcatcata tccaagtttt tcgcatagga aactcgcttc tgcacctccg
    18721 tatgggtctc cttcatagaa gcgacaatta ctttcctcta gtgtccaaga attatattct
    18781 ccttcaggat gcggtttacc ttcgaaagct tgagcaaata tttctttcca gtcatgattg
    18841 tcgtctaagg aaatgaatcc ctcgaatcta ccgtcccatt tgtattgttt tccatctatt
    18901 gataattcat ttccgtttct tttgtagagt atagttgaac tatcacaatg tctttgacta
    18961 gattcctcag tgtgtggtgg tcctgaccag tagcgacagg agttcttttt tccctttccc
    19021 atcttttcat ctagggcaaa ttgaatcgtt ccaatatcgt gtccctggat tgatacttgg
    19081 tacaaaacaa gtttacttga caatggtgct ggtttctcag gcggtaattc ccttattgct
    19141 ttaccgtaaa ataccctgaa tggtagctca ttagattttt ctaaacgaag caatggcgca
    19201 aatacccatc cctctttatc taaaaatttt atttggcacc aagacccaga aagatttaaa
    19261 agtatttcgt tatttttttt acaactaatg atttgtgcag attcattaaa agggatttct
    19321 aatatctttt tgctcgttgt agaaggttca attcgaaccg ccaagcccgg ctttaaattt
    19381 atttgaacat ttgttccatt ttcgaaaatt acattctctc ctatattttt ttctactttt
    19441 ttgcagctta atataaaagt tacgaatatt gaaagaagca atacgccttt tctttttcca
    19501 ttgtatagca ttctttgatc ttaattctaa atctagtatt ttgacaagtt aatttgacta
    19561 gtatcgacta acgaacaagg cttgctctgc aaggcgagta acagaaacaa aatgtgccga
    19621 aagccaagca agagttgcgt aagcaatccc gaagtgctta cgcgcgaaga gattggtatg
    19681 aggtttagta agggtcgcat tagcgatctc gaacggagcg aggagatgaa gtgcacttag
    19741 aacggaattt catcatctgt atataataaa tcataaaaat aagttatata atcaccaatc
    19801 agattcaaaa ctagttcggc ttctttaaaa gtgactttta acccctcagc aggagcatga
    19861 gcaacaccag aagctgaatt tcgataccca tagatcttaa tcattgcatc tattaaaggc
    19921 ctcggtgctt gattttcatc ccctccaaca agttttaata cttctttaga aaaatttgat
    19981 gctacattcg gagaaaagag gttatttaaa gttgcttcaa gagcacatat agcttctttt
    20041 atagagtttt ctgcgtcttg aatttcctta gactgaaaat actttaaagc tttattataa
    20101 tgctttcttg ctattttcaa tttcggtgca gcaagtacct ggttagattt attaatagtg
    20161 gtctgtgttt ttgagtatcc tctcctagca aactgtccat ctttaaattc aaagccaaca
    20221 tactcgcttg ccaaaagggc gtttatttcg tcggtaaaat atctttgatt ttcttctttg
    20281 gtgtatttaa tagtttctgc gccaccataa taaacacaat attcttcgat attattagaa
    20341 aaataaattt cgcaaaattc ataaacaacg taccattcac aattaattaa aagagcgtta
    20401 aattgctctc gatagctatt tgaatctgga agttaaagaa tttgtttatt cgctttgtgt
    20461 aaacactgag agattttttc ccactcggtc ttactatttt ctttatcctt tctctgaagc
    20521 aattcagtaa taatatgaac aagtccattt cgagcaggta aagggaactg atcatagatg
    20581 agggctttct ggttaataga gaatctattt ataaaagaat ttctattcat agtgattcgg
    20641 ctagcgaagt tagacgcagt gtgatgtaac tacagctaaa aaacaataat ttaagttcac
    20701 attgggtttg aatttttatc ttcaacgctt tttctcatca aatttataac tgattcatta
    20761 cgtatactgg cttcaagaat gtcttttttc tttcttatat ttcgaatata atttcgaagt
    20821 tttgaaagac tttcaagaag ctcagtttgt tgatttctaa aagttagaat aactgcgaat
    20881 atatccttat catccttgaa atgactcaaa tggttttcac ttttagcgag ttctaaaata
    20941 tgttccattg acgtgatata tgcctctagg tcgcaagcaa aaaccggatc aatctcagct
    21001 aagactttta tagtgtctcg catttccttt aaaacatttt catacggaat ttcactattt
    21061 gatgaagcta atctttttat agaatctttt aattcttttg atattttaaa aatctcataa
    21121 ttgattagaa aatattctat aaaactattt agtttataga ataaaaaaat aagcctgttt
    21181 atatgttttc tttctacatg tcgattcgaa acactatcag agaaaatttt gagtagccaa
    21241 cctaagagaa tactgactaa tgaagttatt atcgcatagc gatcctgaac ggagcgagga
    21301 gacgaagtta ggcgatgtgt agccaaatta atcgaatatc atctctttat tcatgaactg
    21361 agatatgaca ccgtttttga tattttttta tttataaaat cataatagag cttattatat
    21421 tctctgagat ttacaattgt tgatgcgttc catgtaaaaa tatgcgcatt gccttttctt
    21481 tgttttaaaa atattttcca cattgaatga ttagtagctt tgaaaaatgg tgatgccagt
    21541 tgatttctta tctcatagga aaattctgtc atttcagcag catagtcagg agctaaatca
    21601 ctaaatctat taaaatcaat gtagtctccg agactgtcaa aggatcttat agttacgttt
    21661 ctttcagagg ccaattcatt tcttttttcc aagaaaggtt cagaattttc tcgatttcca
    21721 atatagatag tgaatgagta atttaaatga cctttaaaca ctttgtatgt ttcgttcgga
    21781 aacaaccttt tgaactgttc tctgttttct ttgatccaaa atctccaatc atctatttgc
    21841 tgaagcgcag ttgttaatct agcagaaggt ttgcctgctt ttgtaaatgg tggagaatgc
    21901 ggtgattcta tttctattaa gttatagcgc ataccattac tgcgcttatc ctcaattgtt
    21961 acaaaatcca cttcgtaatc atctgcaagt ttaatcttcg ataacaccat gtagctgaaa
    22021 tcattcggag ataagataat tcccgcatgt tcgctgagaa atttgtgata atcatgctca
    22081 gttaactttt tattctttaa aagcgcattc cattcagttt ttactttttt aagaatcttt
    22141 ttatcgtgat taagaagaga ccatctatat atcataaaca ttactctggc aaaaggaaag
    22201 ttgctacatt tcgcctaact atttttttac gaacgtcgta taaacaccta aaaataatga
    22261 atatacgaat atcataaaac cctggaatct atcaatccca aaagctcaga aaatagaatt
    22321 ggagtgcagt tctacgagac cgatgatagt tctcaaaaac agtttcaagt atatttttaa
    22381 acgaggaaat aagtaacttc cgataatcgt ctctatggaa ttccctcgaa aaacggacat
    22441 ggttatgcag taattttttt tctgaactcg atcggactca ggtcgtctaa agccgaatgc
    22501 attctctttc tgttgtaata tctttcgata tagtcaaaca gaaaatattg tgcctctctt
    22561 attgtagttt ggtatcctat ctatttttta ctggtctata aaatatagtt tttgttatac
    22621 tttttcaagc cgttaccgga ttctttcgaa ctttattacg ccgaatcaca agttttagct
    22681 ggatttagaa tcttgtattc ttccctcact tttcctcaac ctaacaaact tagaattatt
    22741 tttaaatgaa gtagtaggca ttcgttttta agggtataga aagtaacttt gttctttagc
    22801 tataattatt tggatttccg ggtctcgaaa tgttttaaag ttcaaggaaa gagaagaaaa
    22861 cgggagtctt tttatctacg gatttcggca caatagtgta ctatctttga attaatttcc
    22921 aaaatatggt agagattgtt tacgatttcc tctattgatt gtcttgaata aacgtctctg
    22981 tcttctttaa cccttcatac ctgtctcgat atttttgata ttcaggaaat ttcaggtcaa
    23041 atttgacccc ttaaattcgg ccaaaaagta gtagttttga ctttttaaac tactacttta
    23101 taatatcata atattaatct tactaatgac acagcaatcg gaaattagaa agcgatccgg
    23161 gcttgcaaga atagtttcaa tcaagaccac gttttactcc aaggtttaat cacctggagt
    23221 agtgaaattt attctttaga gtggctatac ccttcgaatc aaattttggt gaagtttatt
    23281 caggttgaat ccggtatttt tattttttac taaaaggaat cagttcttga ggttctttta
    23341 ggtaaaaagg ttcgatccta aaggcttgta tctacaggta tcggaatatg gacgtctcga
    23401 taattcagga tttaccaatc taaaaactgt gtctcctctg gaggtaaatt tagaatggat
    23461 aaaagaaagt attaataaat tagaatacta ctctacaaaa tttaaaggag ttcaatcttt
    23521 aaatacgggt ctatattcca aatcagattt aaattttaag gacttctgta tttttgtaaa
    23581 acctactgtt aatttacggg ctacatctga gtattactgt attagtttta ttgcaaaact
    23641 aaaataattt aaataaattt aataatattg attgtagaac acctttagta tattagcttt
    23701 aagttagaaa ttataaatgg atatattata tagttattat gttagaattt acaaaaatag
    23761 atatgacact atttggtata atattaggat gttttttaac ctttttatct caatacatac
    23821 tttcaaaacg tcaaataaaa gtaaaattta ttgaaaaaat agttgaaaat aaaataaaag
    23881 cttatgatga attatattat cttttaaaaa ttctaaaatc tatagatata aataggatag
    23941 atgattcctt aaatcaagaa gaagccttag ttagataccc tatagtatta aaagatttta
    24001 atactttttt agtatattgt aatgaagtta cctcaactta taataaatat agccatttat
    24061 tttctattga tctaattaga ctttttaatt ttttacaaga ctatcttata aatttagaaa
    24121 taattattaa aaaatataac cccgaacaaa ttatcgaaat aggtattaac ataaaaaaag
    24181 attttattga tctatcttct gaattcgata aaatcatgta taaattttat aataatgata
    24241 tatacaaatt aaaaattaat attgatatta acaaatggca taaatttaaa aaatatgaaa
    24301 cttaaaaaaa cattattata taagtattat attttaaata aatctttata atctttaatt
    24361 tttataaata ataagaacac gtatcctaat tgtgtgaagt gtatcttaat acttcagcgt
    24421 ctaatcattt tctatatcca aaaaacatta taaagtttaa aattacatta ttgatctaag
    24481 gtgactttta tgtgtgaact aatttatttt ccaagctacg attttgaaat tattacatat
    24541 tcggagttat ttgaattaat aaaatatatt tttttaagtt ttacaggcgt tgtaggttct
    24601 attgttgctt ggaaaggtct aaatacttgg caacggcaaa tttcaggaca acataaatat
    24661 gaaactgcta tgaagttatt aaggtgtctg atacaagttc gcacagatat taaatcgatt
    24721 cgtagtcctg tcaattatat caatgagatt tatgaagctt tcaaagagat tgaaggacga
    24781 attcctatta attctgatga actatataaa aaagattatt taagaatcgt taaagggaaa
    24841 agactaaata aagcattaga tgatctttat gcagctttaa tagatgtaga gatagtgttt
    24901 gactcattag taattttaga agtagataaa atttttgaat ttataacaaa attaaataag
    24961 gcaattgaat taatagaata tttcaaaggc gaagcccatc ttgggacaaa ttttccaagc
    25021 aatatcaaca cagatgtcct atattctaat gggccgaatg atccatatgg gcaagagata
    25081 gaacaaataa ttttaaatgt taaaaattta ttaaaaaagt ttgtatccta aagaaattat
    25141 accgtcaaat taaatccatt ttctattctt gtattaaata atacactgga atactttttg
    25201 ttgaaaagtg ctttttatta aaaagcatta cttttgttcc gaaacaaaca ttcaatttta
    25261 agacacccaa aaatatcaga ataagtcata tattgcagcc atagttatat gtataatttg
    25321 aattgatata ataccatagt tttatgatat acatattttc agttatttta caatgtttat
    25381 ataaaaactt ttgattatta gttaaacaaa atggattaaa ttatgattga agatttagta
    25441 aaatctttta aggcgtccat gtatgatcgc atatcggacc cattaataag cagcttcttt
    25501 ttatcattat gtacctggaa ttggaagcca atctttatac tgttaaaaag caaattacct
    25561 gttgagataa gaatattata tgttcatagc ttatatttct ctaattgctg tgactatttg
    25621 tttgctattg ttccagcaat agtatttagt ttaatatata cgtttggata cccatatatt
    25681 aaagtgtttg taataaagtt taattctatg ataacacaaa agattagaaa cattaaagaa
    25741 ccttatgaaa atgatattaa attaactatc gaacaatctc aaaaattgag aatgaaattt
    25801 gaagcagaga tagaagaact taaattatcc atgaatacag atgaaaatat acaacttgaa
    25861 ttaatttccg aattacttat ttattattca aaagcaaata acttggatct tagtgacgtt
    25921 aatattttag tcgcaagcaa aaagacaatt gtcggaactt gggtctcctc tctggatgaa
    25981 aaaaaggcta ttcctacaac acaatggatt aatggtgttt atggtttagt aattaaaatg
    26041 atttctaata aatattgtct cattcaacga aaagggatag ttaatggaat tttgaaaaat
    26101 ttgaatccca atagcttata ttatttaaaa ccgccaatgg ctgatggtgg tatgacatca
    26161 gaaccaccaa aaaatgaatc aataatactc ggaaaagcta agtctgatac tagttttgaa
    26221 atcaatatag aaaattataa accatctttt attgcatctg catcttcttt aaaatagttt
    26281 ttgaataaaa taatggatta aacagttttt gttttaaaac ctatttctga attatattct
    26341 gatatttatg aaataggtat gtatagtcat aattcgtttg aagttaaaac gtcgatagaa
    26401 cttttcctta tttgcaattt cgagtaacat aaaaataaaa ctataaaact atgaaaatat
    26461 attttttaga catattaaat ttcttaaaaa ataataaaga tgggatagaa atattaattt
    26521 cgatatttca taatttagga atatttatac tttttctgct cggaggattt ctttcatact
    26581 tagctatatt tagagaaata aaattcgcca gaataaaaga attacacaaa caacaaaatg
    26641 agattataaa taaagtccaa gaggaatcct acaagtcaat agtattgttt gaatccaaaa
    26701 tgatcggaaa ggacgctaaa atattaatta acattaaagt aattttaaaa tgtaaatcta
    26761 ttcttagtaa cttatttgaa ttaagtacta aagtcaactc tggtatagct aatcaaatac
    26821 atttacttca tactttttta aatcattgta tagaaattct aaaggtaaat aaaaatatta
    26881 aatcttggga attagtggat gaatttcatt tgtataaata cttaattcac tatttaacta
    26941 atatttcaat tgtaactagt aaagtggaaa aagtattaaa tatttgggat ttgattagac
    27001 caaacgttaa aaataagact tttagctttt ggttattttt ccttactcat tccaaaagac
    27061 cttataaaag taaaaatttt gaaaagggag ttaatttttc ctatttatct ccatatattt
    27121 tatccaatgt tataaatact ctttattatc caaattatct atttccattt tccttatttt
    27181 caataatcaa cttacaaaat tatattgctc gtgcacttta tagagaattc atatattttc
    27241 ctttagaatt tgaaatagag agaaactcat ttaacaatca aaaaatgaag ttcatgttgt
    27301 tcaaaattga aaaaaagttt cgcctttctt caagaaaaaa aatagtaaaa tttctttatt
    27361 ataaagagat tacttatgaa caaattgata gtaaaatctt tttcaattca ataaaaaaga
    27421 aaaaagattt ttatttttta aaagataaat ttcatccttt tacttataaa gttcatgaga
    27481 gtaaaataga attttctaaa ctatacggag aaactaatat tgtcacgatt gaggtggttg
    27541 ggtactttac tctttatact tactttttta aaaacaccat ttctattctt ataaatctct
    27601 taaagaaaaa agacagatag tttaaaataa ttttaatcaa aaaagaactt aaactatcca
    27661 atctttttta tacttcatgc tcaataatag ccttacaaaa tgcttctttg tataattgca
    27721 atctttgttc gagctggtaa tcgcgaagag cattataaaa agatttatgt gaaaccatga
    27781 agcaatttgc aatatctcga gcacaaacgc tcgaaagaaa atagtaacca tattgtttac
    27841 ttactttgaa ggaaaacaga tctatcaatt cattcctttc ccggttttgg gaaaagggac
    27901 aatataaatt ctatttctcg gtctaagagg gctttgtctt tcatattttt gcatatgtcg
    27961 gcgaacgaag ttaggcgccg tgttttgtag aattatttct aaaacttttc cttttgaata
    28021 attcgctcta attttgaaaa atattcttcc atcaaggtga taacatacat taaataaccg
    28081 gctttaattg taacaccatc ttcagttgag agcaatggtc ttttttgttc aataaatttt
    28141 aatacatcgt taactgctct ttcgttagaa ttgaatatta attcacctcc ttgatgtaca
    28201 ataaagtttc tgataaattg gatcgttttt atttcatctc gaattggttg caatgatgaa
    28261 atatcaactt caataacttt ttctatatat ttgatggatc tatcaatacc ccttccattt
    28321 atatcttggt aacctaaatt taatgaaagt gtctcttgta aaaaattgca atattcattt
    28381 agttcgcatt caaatatgga aaacaaagta attaaagcgg atcgacgttg aagatttgga
    28441 aaatggatat tgaatagatt atctagattc cactcattct cttcaagtct ttcatattca
    28501 agttcaattt ctgattgaag cgaatcgtca aaatctggag ttctcactct ataatcattg
    28561 tagttattag ttagctttga agtcagcgtc tcaacgcctt taacgtagcc tttcattaga
    28621 tccgcagtga cattaaaacc gtatttaaat ccagcagaat gaatattttt cgaagtcaat
    28681 ttttccatat agtttatgct aagaatttat ataaaacatg gcgtctaacg aaataggctt
    28741 ctcgacgttt gagcgaactt tagtgagcgt cttgcaaacc gagtgacaaa gcaaatgtgc
    28801 cgaaggccaa gcaagagtcg cggagcgatc tcgaaacacc gcgagaagcc gcagtaacca
    28861 aacgtttata taactgaatc caaataatct atctttttta gcatttcagt aatttcagtt
    28921 tcagatggtt taaataatcc atgtaccaaa ttatttctaa aaaaggaaac ctcatcatag
    28981 gcgatgcgag cactagttcc ttttttatct aaatatcctc ttttccaatc gtaagcggta
    29041 tcttccctct ctctttcagg taatttggac ctaaacttat gctcgaattg agtccatttt
    29101 tccagaaaca atcctacatg agtagcgtac acaatttgct ttgataatac caatttttct
    29161 tcaaagagac tttcaaataa cgtagaggct atttcaaaat aagtttcaac tttagacaat
    29221 tcaacagtta tgccatttcc agaatggtat aactcatttc ttaatctatg ataccattca
    29281 atatcttcta agctaattcc cgtcaattta tcggaatcat attgttccaa taaatctaat
    29341 aaccccggaa atgaattttc agtttctttt agttctttcc ttgagggtcg ctttttagac
    29401 gcttttcctc ttttcggtgc acttaaatag cttttaataa ttatctcaac ggcattgtct
    29461 attgagataa aagcaatcct tctatcgaag tcacttttgt tttcaagatg ctctgcagca
    29521 tggtttaaaa gttctttcga accctgagtc caaggttttt ccataatagt tcaatttctt
    29581 ggttatttgc ctaacgaaat aggcttcccg acgttcgcgg ttctggagcg cgtcttaacg
    29641 cgcgaaagaa ttggcacaag gcttgagcga ccttagtcgc atctcgcaag ctgagtgaca
    29701 aagcgaatgt gcggaaacga agttaggcga cgttttgaat taatcgtttc gccatttcat
    29761 acgataattg actttcatat catcttgatg ttttctctga tcataaattg taaggttaaa
    29821 agctttgcga tattcctccc ctccagccga tcgttggaaa aataaagctg aaaaatcttt
    29881 taacttttcc tttttagttt cagtagactt gagatatttt gcagaaaaga atttctctgg
    29941 agttcgaaaa attgttaaaa gctcatcgtc tgatagactt gatttaagca aattgcaatc
    30001 tttacaagta ggaattatat ttcctgcaga gtgtatccct gtcttgctga ttggattaaa
    30061 atgatcaatg tgaacagtac cattgaaata atctgttcgt tgaaacatta atccacagta
    30121 ataacaattg ggacgcttca gatagctatc tgtaacgttt gaggcaatcc ataggctatt
    30181 aatcaaaaga tctttttgaa aattgtatcg atttgtactc gatcttttaa agatattctc
    30241 gaacaattcc ggttctcttt cgtatatgtt ccttattcct tcccaattcc aagcaaggtt
    30301 aatcatagat tttgattgat tgtaaatttc gaaaatttta gttaaaaatt gattcatatt
    30361 ctcatactct cctttttcag aaaacagtta agattttttt agaaattttt cataatgtcg
    30421 cataacgaaa taggcttctc gacgtttgcg gtcccggagc gccgcgagaa gtcgcagtgg
    30481 caatcatcac ttaaaatttt gcaattttct ccgcaaaaaa tgttccatta agctttgcaa
    30541 tatattcttc atctgtcaaa ttcaaagaag aaattaactt tatattactc aacgatgacc
    30601 taatcataga caaatgctca gtgcctcctc cagatttttt attaaaatat gaaagtgtaa
    30661 tatgttttat atcacttttt gaaacttcaa tatttttaaa tattcttcga gaggtcagga
    30721 aaatatattt ccgatattct gagtcacttt caaaaaatgg tataataata ttaacatgaa
    30781 tacttccgct cgcagcaatt tgtgggtatg aaattagaac cggctttcgt aatgtcaaag
    30841 aatcccacac tatagttttc aaattttcaa cttcatagtc cggaactata ttgatgcttt
    30901 gaaaaacata gtttaatatt ccctgttcta attttttctt ctctaaactc cagtttaaat
    30961 cggtttcttt attttgcaaa attagctcat agtctttatc ctgcaatctt tcattcatct
    31021 tctttctcat agcgtacgct tctactagta gcgattttat ttgaagaaac gctatgatat
    31081 tagcagaaaa taaatagtat tcgaaagatt tattcgaaat ttccagaaaa gaggaatctc
    31141 catagatgta cggaaatata attacagaaa ttagaagtac gcttgattgt aaccatctta
    31201 acggccctga atttttaatt tttcgtaaga accgtctaaa aattccatat ttttctggga
    31261 tatatttttt agagaaaacg gtactaagat atccataact tgaagcagct aacagaatat
    31321 cttgaaaaaa caaaatagaa aaaatccaat aggcgggcgt agctagatta ggatatccga
    31381 aaaggagtat taagctaatg ctaccagctc caactaatag atctagcaag accttgacat
    31441 cagagaccag aacatcttca aatatttcgt tattaaagct aaatctagaa aaaccgcctt
    31501 gcaaccaata tataaatgca gcatagacta aacctaaaag agtacctgag acgggtaata
    31561 ctattattga gatgtcagta agtttcatta ttaaaatttt tccaattacg tctaactatt
    31621 aatttacaaa tgccgtataa acacctaaaa ataatagaat atacgaatat cataaaaccc
    31681 tggtaatcca tcaatccaaa taagcttaga aagtagagtt gtagtacagc tttacaagac
    31741 cgatggatga ttttttaaaa cagtttggag agattcttct gtgatgcaac aggtaacttc
    31801 cgataatgta tcttatgact cattggtgaa catttgttca tgagagtgtc catacatcct
    31861 ttacacttcg tactcaatac aagctttaca aatagaaacg taaatatgta acctgcgttc
    31921 aaagcgaagc ttagcgattt gttatttcat agccaatatt ttttcaagtt cttgttttgc
    31981 cttcttaact tcaatccaaa atgggattgt aaacagtcca ataccaaaag caagcatgcc
    32041 aagagaaata agaagttctt ggggaaaatc acttaaatta ctcataagtg tgatggttga
    32101 aactataaac tctaatagtg cacctgaaag ccaaataaac ataaaaacaa ttacggatga
    32161 atgtaagtgc atctttatat caattataat tgaatttgct tcagatctaa tattaccttt
    32221 aattttcggt agaaatgaat ttcgatatga aattattcta catatatcaa atgtatcgtt
    32281 atttatattt ccatgaaata ttttagttcc acttccaaat agcttatttg gttctgtatt
    32341 agcctttaat tttgagatag cttcttccac tgtgagattg gatttaaggc tatattcttc
    32401 atacggaatt attttcatct ttcgctctga tagtacagaa tctaacttct aattcacatt
    32461 tttcatataa actactgtta agatattact gtcgaattct attataattc tgtctattcc
    32521 ctttataaaa tatcaatata ccattaatca ctaatatatt tctgatcaat aacgattagg
    32581 ctaccatctc agccaacgca agaaaattaa ttggtaaaac ggtcatttca gaaaacagaa
    32641 acacaatgcc ttttttgtat tgcgtatccg ggaattttac aaatgaacat atctgttttt
    32701 tagtaatatt ctgatttttt taaccgatag ttaatgtatt aaaagtcttt tcaaccggga
    32761 cttttaactc cttgggtaaa ttttttaata ttcatttcag cctcattcaa ctggggctat
    32821 tttttcctgc aaaaaatcta cagaccaata tttattttta aaaagatagc tcttattcta
    32881 gtatcaattt ggcttataca gactattttc aaattttata atataaggat ttatttcttt
    32941 atccggataa gacttgaaca ttatctcatg tctttggttt aagtgatcaa tccttttgta
    33001 caattaatga aaggtatatc taatacagtt tctagatatt cttcggcgag agattgaaaa
    33061 ccggctttaa tagataatgt atatgaatac tttgttttgg ggatcttttt aggatttatc
    33121 tttcccctat ttttcatcct acaaatttaa acccgttatt tacgttagtc aaattgtgag
    33181 aaaatttttt atttactaaa atagccgtag ctttgtgttc tcttttttta attttatcaa
    33241 aatacaactt ttaaagtcga agtaacatat attttactag atgactctaa gttataatat
    33301 aggggtcaaa aaatgaaata aagcattgaa attttgttat aatgtgacat aattatgtta
    33361 tgattaatat ttctgaaaaa aatattctta taaattcaaa aacaaaagga tttcaggttc
    33421 atttttggga caattcacaa aacaaggaaa tattagaatt agtaaaagga ttctgtaaaa
    33481 aaatctataa agaagctgga tattctgatt atgaaacagt ggatttagat aattggtcta
    33541 agtggtttta cgttacatat gatggagaaa ttcaagcaac cagcagaata gtagaaaaaa
    33601 cgaaagaaaa tttaatacct ttagaaatcg tcaataggta tccttcggaa gaacattatt
    33661 taattcaaaa tcataaagtt gcagattgga attctgtttg ttttaaagaa acaattatag
    33721 gatttcgagc cttcaagata gcagcaaaat cattagctga gtattgctta ctccataaat
    33781 ttaatatggt atatggaatg attaacccaa cctggaaggg actccatcgt gtttatttcg
    33841 actatggagc cttatattca attatatatt cagattttgt atattatcca ggttgttttc
    33901 taaataatga actagcactt tttaaagtca tcgaaatcaa agaaaaagct ttacaaaaaa
    33961 tcgcgacaaa tgtgtagtac ttttgccata attagacatg aatttttcaa acttactctg
    34021 tgttttagtt gccatattca ttttattttt aggaatatat acttactttc ttccagatcg
    34081 taaaaagata caaacctact ttttatactt cactatttgc ttttcaattt ggcttttttc
    34141 ttttgtaggt cgtcaatttg tcagttttga ctttcgacat attgttttgg attggatgtt
    34201 aatccctgca attttctttc ctattctctt agataaaatc atatctttaa tttccgaccc
    34261 tgaacaaaaa gaatcgaaat ggaaaatcgg aattcttttt ttaatagtaa cttatttttt
    34321 atgggctgcg ataacttgtt catatagtat caatgtagac agaagtaact ttaattatac
    34381 ttcaacgatc cattatcata tttttattag ttatcaaatc gtttatgttg gatttagtat
    34441 cttaaaattg gttaaattta tctataaaaa atcaggtgct caaagagtac gtttaacatt
    34501 aatgtgtatt ggcgttatta caatgttatc ttttgcattg atttttattt acatacttcc
    34561 cttaaatgga atgttttatg gttcattatc atcaataggg gctttaatac attttatatt
    34621 ttggacaatt gcaatcttac agtataatgc ttttgatact aaatattcaa tttttgttca
    34681 agaatctgtt cctttactta acaaaatttc tataaatctt tttttgttcc tttttaaaat
    34741 tttagatcct attgagttta gaaaaagtga ctttttgttt aaaaggtttt tttattcaag
    34801 agttttatat gcagaaatgc aacttagaga gaaaacagat ttagattttt tccaacgtgc
    34861 agaagttctt gctagaagat acgatcgatg taaaataaat ttttagtttc tgtataattt
    34921 agaagtgaaa tcccaaggaa caaaaactat aaaaaacgaa aagtttgaaa ctttttaatt
    34981 ctaaaaaaag caacttctat caaaaattct tttttccaca tttccagagt aaattcctta
    35041 cctatttctt aactttcttt aaaatattat tttgctaata gtgttttcaa taaatcattt
    35101 tcaaaacttc gtaaacaaga ctcgtttatc gatataagga atataaaata ggttttatct
    35161 tacccagtaa ggtcgatttt ctacctttgt aaaattatat ttacccttct ttaaaaaaaa
    35221 tagatacgta attcaataaa agaagcgaaa atggttttaa gttataattc tgataagctg
    35281 aataatgttt ggtggcattt tagaattctt taagtttttt ctttaaatag aatttattaa
    35341 aaactctaat tttcttaaaa tttcagttat cagataaaag accaagaata atttgatcta
    35401 ttgctaaacg atgaatatct ttaattttaa aatatgcctc aattgtttct tttgattttg
    35461 gataacgtaa aacatttcga tatatatggt taatctcttc aaacctaaga tttagtttac
    35521 cttctttttt ctcttctcca aaataattca tcggtccttt tccgtttatt atccaattca
    35581 tattataacc atgaacgttt tgaataatat atgcagtttg ttcagtaacg tcgttttctt
    35641 cattttcaat tttactgagt tgtgactgag aaagataaat tgtagatgca aattcatctt
    35701 gattatactt tcttccgagt ccttcagtac ggatatattt aattcttagt ccaggtgatt
    35761 tcattttttt aattcattat gaataatttt agttgatttt ttatttttta atcatatctc
    35821 tgactattca ggattcttta cgaatattca gaatttgaag tcatttgtat aagtatcgac
    35881 aatttttaat aaacttaaga aaaaaattta tttatgatca attattttaa tataaaaccc
    35941 ttagacataa cagagtccga gttagatgaa tacgaaaaat acataggtat acctttacaa
    36001 aaagaagaca gagaagcaat tttaaaatcc accggttttc gaaaggcttt agcaatcata
    36061 aataaacaca gctttaatgc tctaaatcat tccttttcgg atgatttaaa aagtaatgaa
    36121 gagtttccaa taagataaat tttttaaaat caagatcatg tctaagttcc tttccatttt
    36181 tgatatatat acagtcggaa ttttagatta tgagaatttt ttaaaattgg gaattatcta
    36241 ttttcatgct tttggggttg tcattggatt tttattaggg ttctcgaaac tttattcaag
    36301 cgatggtttt agtaaatctt acgggtccgt tttacaatcc gccgcgtttt ttctgatttt
    36361 aaataatggc attttgatcg atcaaggaat tttacgttac gatagtagaa ttttattcgg
    36421 ttcttattat ggcttagttc tttattctag tttggctgta atagtctgtt tcaactattt
    36481 atttgaatct ttagataatc cttggattta ttgtaaaaga cttttagcga tcattccaat
    36541 tacgatttta ttttcttatt tcattcctgt ttattacttt atatctttca tcgacatttt
    36601 aggaattgtg atttctattt ttacttttat ctggtctttg agaaaggttt taaatactaa
    36661 aaaatctatt ttatatttta acctcccctt tctttctctt ctaatttcta tttgttttgt
    36721 ttttgatttc tttggtacga ttttcgataa gaaggatttc ttattctttg cggaattaat
    36781 tccgggatca gtcatttgtt attcgatttt tttagaacgt ttttttcctt ctttatttgg
    36841 taaggttatt gtttcgattc cagatactaa tttagtcaaa gaaattgaat tagaaaccat
    36901 tcctacccca gaggccaaag aaataaaaaa atataaatac ccacatagag acttattaga
    36961 agggattgaa ttagaaaaag ttaatactaa actgaatcat tttatagatt caaaaggttt
    37021 tatagacgaa gaattgagac ttcctgattt tgcggctgat ttaggtctca ctactcatca
    37081 ggcttcctac tatctaaatc aatatttgaa tatgagctat actgaatttc tccaattcca
    37141 cagaatcaac gaagtgaaaa atatgatacg tataaaatta aattataatc ttttaactat
    37201 tgcactggaa tgtggtttta attccgcttc ttcgtttcac agagcttgta ttaagtttac
    37261 aggtaaatct cctcgagaac ttaaaattta tattcaatca aacgaagatt caagtcttac
    37321 tattctaaaa aaaccaaaaa tacaatcgca ttcttaattt atatatcact cactttcgaa
    37381 aacctattct acttttttta ctatattatt ccattatctc aatttcttga cttcacttcg
    37441 atcgaaacac gcaattttta caccaatcgc ggtataagct acacctgtgg ccgcaatcgc
    37501 accacttaat atctatcagt ttatcttttt ctaatccttt ggaatctcgc acagtttgtc
    37561 ttcatctgga tctgggttcg gctctacgct tgcaataatt tctaacttag gttttttttc
    37621 aacgatagga acaatatctt taggctttgt aaaagcttga tcccaaagat gaacatatga
    37681 tatttccgtt tccttaactt cgaattggag tattaaagaa tgacccttgg gaactaaaat
    37741 gttcttaatt aaagatgccg gaagtatttt tggaatacca atatagaatt caaataaatt
    37801 atccccatca ggaattggaa ttttgtaaac gcagcctgta acgagttcaa actgtccagt
    37861 tccataccat tgttcaagaa tatttaatcc tcgatttgga ttaataagta tacttggctt
    37921 gaatctatta ttcttatcct caaggaataa tcgtgcatgg tatgtgttat taatataagt
    37981 tatttttcca tagtaaaatt gttttggcat ttttacccga atataacttt cacttaagtc
    38041 cggaatttta tgagtgatat gcctccagta ataaacatta ccgctacaat tagctaattg
    38101 aaacaaagca aataatccat atgcaatttt tttcacgtta taaatttcct tcacatgttt
    38161 tcccgacagc ttgaccaatc ttaattggtg ttccgatagg aactgggcta ttaaagtcaa
    38221 caatagctat accagcagat agcaaatcgc cattctttaa gaaattcaat ccactaccta
    38281 atgtataaat cttacctgct aatctaaaat taattcctag taaaggaatt tcattactta
    38341 ataaactagt tgcatatggg tttgatggac cataagctgc actacctgca gttgctccaa
    38401 tcccataaat agcagcacat accccgccat cgctgcaagt tgcccagcag tcgcataaca
    38461 agcccattta cgagcactct tctcatccca atgtatatta ttaaaactag atttagaata
    38521 accgcccgcc gcatacgctt gcattgtata aggacttaaa attgttccac ctacaaagat
    38581 cgccgctgct cccgctccta accccgatag gccaatcact tcaatacccg accttatcgt
    38641 tgtttcttgg aactcacttt aatctctcgg atgtttcggt aactcacaaa tcttgtcttc
    38701 gtccggttct gggttcggtt ctacgctaat tctaatcggg actctctttt ttttaaagtc
    38761 ccgacttcta attacgttct catcttcttc atcatcgtct tgcggaggtc cgccaatatc
    38821 aaaaacaact cgaatcgaat ggtttggagg tacgtctatt gttttgacaa gagctgctgc
    38881 acgatcagga tcatttacgc cgaaggaaaa tttgtatttg gttttaccaa ctggaatcgg
    38941 cattttgtat tcgcaacctt ccacaaatct tagagagttt actccaacac gataatagag
    39001 tgttcccggt ttgtaatatc tctgccaata actcatttca ggattgatcg tgcgatattc
    39061 ttttaaattc ttaaaaaccc tatctttcgt ccaaatccaa acatgaaagc catacgaaaa
    39121 aaacttccaa tatctgtctt tgtcattcaa aagctgtttc tcttcttcac ttcttttgtt
    39181 ttcaaatcga aatcgaatat acgtattctc tgatgttgtt atgggaacag gataataacc
    39241 ctcataggaa tatcccgcgc aagagaagaa tactaatgaa atcgataaaa tgagaaaaac
    39301 gaatacaaat ctcctattaa aaactttcaa tttacccatc ctttgcatcc tttttcaacc
    39361 tcgcccccca cctttaaccc ggttttaatt gcaaagccta caggactttt tgtaccaaaa
    39421 gcttgagctg catacccaat tacgtcaatc cccgctcctt tgtaatcacc tgtagcaagt
    39481 gaatataacg taagttcata actcataaaa tttaaaacag acgttcctgg gactccaaag
    39541 cctgtcgtat cattaagcgc tccccatgcc tggttcgcaa aattaccaaa cgccgtttcc
    39601 gctactatcg acgctaaccc tactgcaccc ataacaggac ctgaggccaa caacccacca
    39661 aaggttattg cggcaccgta acaacctccc agcctagcgc ttttctcatc ccaatgaata
    39721 ttattgaaac tagatttaga tactccaccg gcaagataac cttgcaaagc gtaaggagac
    39781 aaaatcgaac cgagtgccgc acctgtgacc gcaagacccg caatcgcacc acctaatatc
    39841 agtttatctt tttctaatcc tttgggatct cgcagggttt gtcttcgtcc ggttctgggt
    39901 tcggttctac gattgcgatg atttcgactt caggagcatt attattttct attttctgag
    39961 tccaatcttt gggatttgga tacggtaact tagcaggaac aacatttaaa cgtatcgaat
    40021 gattcggtgg aagatctatc accttttcta attttacagt ttgcttaggt gaattattat
    40081 gaaaatatac aaataaaaat tcatatcttc gtttacccaa tggagctggc attcgataat
    40141 cgcaaccttc atacaatttt ccaacccgaa cacctgtatc ctttaaatga tatttttcaa
    40201 cccaatatgc agaatgagga tttaataaaa aaggttcata aaaaatcagc tctttgttgt
    40261 accagtaaat cattaatgca aaattcgaat tagatatttc tttatccgaa actttaaaat
    40321 taaacttaac gtaggatcga tctgtattag ttattggttt ataaggtgga attctagatc
    40381 ccaaaccaat acaacctagg tgtccaaacg taaaaaaggc taaaatcata attttgattg
    40441 tagctcgaaa ctgaagtttt tgtttcataa tggcccctcg caagtctttc ctacatattc
    40501 accaccgctt ataagtaatc caataggcac cgatttaccg atggctgctt taattgcata
    40561 acctgttacg gatgcacttg cccccttcca atctcctgtt gcaatatcat aagctaacaa
    40621 atgcgatgtt gctatatcca aaccactaaa tggaccaacc acgggcactt cattaaaatt
    40681 tacccaagct ccagcgactg catttccttt agatgcagct acaccaagta cagcattcac
    40741 ttcaagataa ccataatacg ccatcgctgc aagttgccca gcagttgcat aacaagccca
    40801 tttacgagca ctcttctcat cccaatgtat attattaaaa ctggatttag aataaccgcc
    40861 cgtcgcatat gcttgcattg tataaggact tagggtcact tctcagtaaa tatccaaagt
    40921 taatctttat aaatacattt ttctattgaa cccttgggct ttgtttcacg taaatgcaaa
    40981 ttgagcatta tcttatgtaa atcatcaggg atttccgtaa aattcaaata caaggattgt
    41041 tgatctataa ttttaacctt ttgacgaacg aagccagctt gtccaactct tcgaaagttg
    41101 atatcaatat agtattcacc cgttggtatg ggaatataat attcgcaacc ttctgtatag
    41161 tatacatatt ggcttgttcc actgattctc attgaataag gaagatcggt tggattacta
    41221 taaaatattt gccaaaaatc attttccgga ttcaaattat atgctggtga tagataagtt
    41281 tcaccgtatc gtaatacagg attaagaata taacgatttg tttttctatt ttcctgaatg
    41341 ccattatatt taaatattaa aaatgaatta tttgattggt cgataggcaa tctcataaat
    41401 ttataaggaa tataatagga gcaatctatg atatttaaga ttaacataat caagactatt
    41461 ctcattctca ttgattttcc ttgcaaaatt tactcacacc ttcagcgtat tttattccta
    41521 atccgatggg tatttctttt tcgaatacag catttaatgc ataagaagct atatctgcac
    41581 cgacgctctt ccaatctcct ttgattaaac tataagccgt acttatatat gaagcatact
    41641 gaacaatttt aggaacaata gcatagattt caactaatcc agcatatccc atataaggac
    41701 cagaggccaa caacccacca aaggttattg cggcaccgta acaacctccc agcctagcgc
    41761 ttttctcgtc ccaatgaata ttattgaaac tagacttaga tactccaccg gcaagataac
    41821 cttgcaaagc gtaaggggac aaaatcgaac cgagtgccgc acctgtggcc gcaaaaccag
    41881 caacggtcgc aacggccaaa gcagtacaac caacgataaa agaagccgct gtcaatcccg
    41941 ctaacgcaag acccgtcccc gcaatcgcac cacctaacat cagtgcggtg gaggccgctg
    42001 ctccgctcct aaccccgata ggccaatcac ttcaataccc gaccttatcg ttgtttcttg
    42061 gaactcactt taatctctcg gatgtttcgg taactcacaa atcttgtctt cgtccggttc
    42121 tgggttcggt tctacgctaa ttctaatcgg gactctcttt tttttaaagt cccgacttct
    42181 aattacgttc tcatcttctt catcatcgtc ttgcggaggt ccgccaatat caaaaacaac
    42241 tcgaatcgaa tggtttggag gtacatctat tgttttgaca agttcggcta cacgatcagg
    42301 atcatttacg ccgaaggaaa atttgtattt ggttttacca actggaatcg gcattttgta
    42361 ttcgcaacct tctacaaaag taagggaatc aactccaaca cgataataga gtgttcccgg
    42421 tttgtaatat ctctgccaat aactcatttc aggattgatc gttcgatatt cttttaaatt
    42481 cttaaaaacc ctatctttcg tccaaatcca aacatgaaag ccatacgaaa aaaacttcca
    42541 atatctgtct ttgtcattca aaagctgttt ctcttcttca cttcttttgt tttcaaatcg
    42601 aaatcgaata tacgtattct ctgatgttgt tatgggaaca ggataataac cctcataata
    42661 atatcccgca caagagaaga atactaatga aatcgataaa attagaaaaa caaatacaaa
    42721 tctcttttta aaaactttca atttacccat cctttgcatc ctttttcaac ctcgcccccc
    42781 acctttaacc cggttttaat tgcaaagcct acaggaaatc ctttgtcaaa cggtttcgcc
    42841 gcgtatccga tcgcatcaat ccctgctcct ttgtagttac ctgtagcaag tgaatataac
    42901 gtaagttcgt agctcatcaa atctaaaaca gtcgtgcctg gaactccaaa ttgtggggtt
    42961 ttagcaaacg ctttatatgt ttgataaaca accgaatccg agcttgccca acccattgca
    43021 ctgataagtc ccattcctcc cataacagga cctgaggcca acaacccacc aaaggttatt
    43081 gcggcaccgt aacaacctcc cagcctagcg ctcttctcgt cccaatgaat attattgaaa
    43141 ctagatttag atactccacc ggcaagataa ccttgcaaag agtaaggaga caaaatcgaa
    43201 ccgagtgccg cgcctaccgc cgctgctgca ctcgcaaaca agactccccc cactcctaat
    43261 gtaacaccaa ttgcaagcgc gcccaaacca atcgcggtat aaactgcacc tgtggccgca
    43321 aaaccagcaa cggtcgcaac ggccaaagca gtacaaccaa cgataaaaga agccgctgtc
    43381 aatcccgcca aagccacacc cgctaacgca agacccgtcc ccgcaatcgc accacctaac
    43441 atcagtgcgg tggaggccgc tgctcccgct cctaaccccg ataggccaat cacttcaata
    43501 cccgatgtta aagacatact acctacagct cctaccgtcg caacacctgc acccgccgtt
    43561 agtaacgtcg tacttcctac catattcaaa gctgctactc caagacccgc tcccgcagcc
    43621 atcgtcatca ttccaatgga agccgcagcg ccacttatcg caatgacaga taacgcggtt
    43681 gtaaccgcaa aaaccgctac tacggaagcc accgccgcag ccgctccaat ggtgggaagc
    43741 acaaacgtcg gaaacgttac agcggcgatc gtacctacac ctattgaatg accacttggg
    43801 tctgtgtgat tgatcggatt gccttccgta tacatataca agtccatcga catcgctcta
    43861 ctcgtatcta agatactgtc tgattgggta aatcttccga tcattgaatc gtaatatctg
    43921 gctttgtaat aataaagccc cgtgtctctg tcttcttctt ggcctgtgta tttgtatcta
    43981 aatatatccg gcccttgaga atcgtttctt tgcacttctc cgtatggttt gtaactcaca
    44041 tgagaaactc cgccccactc ccctccacca agtctgttac catagccatc cataaccact
    44101 gtaaccgatc ctaaatgatc tgtattaaaa aatacgaatc cgtttactgg actacctccc
    44161 aaaggaattc ccgagttccc gctttgggta ggtgttgtgt taaaagacgg agtccccgca
    44221 ggtagtacaa gaggtgcaaa caaccaaggt gggtcgtccc ctcctccgcc ttgtaaaagt
    44281 ccgttacagt ttgttacaaa catcaacatc gataccattg tcaaaggggt taaaaatttc
    44341 agttgaatcc cttcaatcac atcaccactg tgtaacaata caaaacaaat ccctaatatt
    44401 agtaaaatca aaattcccga tatgacaccc aatggattgg ttcgtagaaa attacgaact
    44461 aatcccaaca aagtcaagct tttgtaatat attccattca gctttccatt catttcaatc
    44521 ttccattctg aagaaaatgg aatcaaagcc gtacttggat ttgttcttaa aatcgccgtt
    44581 tgtgtcgtcc attgaccgat cagttcccca ccaccacctt taaaatacaa cgtatgttga
    44641 ggagcagttc cagcttgata tgaaatctca tacaatccgc caagagagac cactttgctt
    44701 ccgtctattt gtctgctttt gataattcgg gttccagtaa aatcatattc gtattcgatc
    44761 gttccttgtt cgatcgtatc cattctacgc atcttttgaa atccgtcata gctaagagtt
    44821 gcaccgttac gagaaatcat attcccgctt gcgtcgtatc caaaatctcc gatatatcca
    44881 ggacttgtca catgggtaac cgcgttagta tgtgcaggat cggtatagct aaaagttttg
    44941 tctccttttt ggagaatttt acccgtatct gtgtaaacgt agttctcggt accgtatttg
    45001 ccgcttgcct gtgttaaacg attgagttcg tcataagtaa agttttgagt cctgctacta
    45061 ttcatcttgt cttcaatttg agaaagatta cctttagaat cataagaata ggccacattt
    45121 tcatatacgt tcacccctga ttttgtaacc gtttctaaag ctcttttcgt aatcttgtca
    45181 acgtagatgt ccgtccagac cccgtttcct aattccttaa taattttgac acgattcccc
    45241 tcgatcagcg gtccacgata cgagactaag ggatgttccg atgttgatcc gtcatttgga
    45301 gttaaagtaa ttccgtttaa atatcccgat tctgaatact tatgattgat tttagtccct
    45361 tccggataga ttacatcggt tactttattt tgtagattgt atcttttttc caaaagaagt
    45421 actaaattgt cttcttgagg aatcgttttt ttaagaaccg tttggttccc tctaacatcg
    45481 taagaaaatt ctgtcgtccc taattcatcc gttacccttg acaatcttcc gattccatta
    45541 ctcgaacttg gtaaatcata ttcataatta tgaatctgat ttccatttga agacgtagcc
    45601 gtcttactta ataccctacc taagacatcg tatgtcaaac taaccctgga accgtttgcg
    45661 tatctttcct cgattaaatt cccagatgta tcatactggt attggatcgt tccgctgttt
    45721 gtgttgctaa ctgaagtttg ttttccggaa aaatcgtagg aaattaaagt ctgtccgttt
    45781 tcagggtcta aaatcctgga tacgtctcct ttaagagtat atccatattg aatcgtttta
    45841 ccgtttgacg ttttactcag tgtttgccct aatccgtttt tcacctcaat taatgtagaa
    45901 attatctccg agccggatct tgtgacggtt gtagtcgtat acccgttata caaaattgta
    45961 gtttcggttc cttcgttact tgttacccgt atcaaatcat gatttccatc atactcgtaa
    46021 tctttgattc caagggtttc ttgaccttcg aggtgtggtt ctatttttct taaaatctta
    46081 cccgccttgt ctttgtaagt cgcttcggtt agtactaatc cgtttacaag acttccccgt
    46141 ttgatcgtta cgtcgtcttt taggttcaca atttcttccg accaagatac cgtattttca
    46201 tccgagttgt atgaggtttt tgccctcgca tttgttatac taccggtatt tgtatattcg
    46261 atcgtttttg tccaatccaa agaaccggga atttttacgg ccacaattct accgaacaaa
    46321 tcgtatttgt tttccataat atttccgttt gagtccgtat ttgttaactc aagaccacgg
    46381 gtcaaatcgt atgttttttg cgaaacgtga ccgaaagaat ttgtaactcg tatcggaaac
    46441 ttgtgaacca ttgtatcata ttcaatattc agaatatttc ctcgaatatc cattatttga
    46501 gtcggatttc cgtaaccatc gaagttaaga aattgggatt ccgaaaagac gttcgtatcg
    46561 attttctccc gaacaaaaga aagaaaattt ccgttataaa taaattcttt ccgagcagtc
    46621 atttgaccgt ctttgtaact tgtattcgac aaaggtttta atgaaaaaga aagtgggtca
    46681 taaacggtaa cgtctgaaaa actaaccccg tctataacgg aagtttttcc ggttggattg
    46741 taattcgtat catataaaaa agtggtattc accgattgaa aaagaattcc ggaacgatag
    46801 atcgattccg ttgtagaaac aggacggacc caaacggttc cgtttaataa aatcgtttta
    46861 gaatagtttt gagtactaga atgaatcacg ttcccggact tactgatagt caatgacgtc
    46921 tcaagccccg ccaaatcggg atcagaatat ccaaacatac gcactgtatt tgttccagtt
    46981 aaggaatcaa aagaagaaac cgtttcgtaa ccaagtagag aggattttct taaacctcct
    47041 ctaaaaaaac gaggagtact aaacgtataa tccgtttttg caattaaata ctcgttcgag
    47101 ccgtcccaac cataagacga aacggacttt attactggtt cgggtgctaa aaaaggataa
    47161 acgtttggtt ttaccggcgt tatcgcattt ggattgattc tttgcccagc tggctgggag
    47221 tttaaatggt ttttctttaa atcatattca atttttgtaa cttgatggta atccgattcg
    47281 gttccttgat agatattttg gataagacca tccggaactt tcggttcaaa acgtaatatc
    47341 tctaaagttg tatttgatct aaaaggaacc tgtctgataa gtatcgaagg taaaacagga
    47401 ttgggacttg gtgtccaatc tgaataattt tgaggattag aactcactcc cacaagttct
    47461 gtaactccgt ctccgttaaa atctaaactt tgtaaaagtc cgccagagtt ccaagaataa
    47521 tctgaaaata aaggataata aacccatcca gaagaattga gtcttgctag tcttacgttg
    47581 atctgaccgt tttgataata aaccaaatcg gctctaccgt ctctgtttaa atccgtaaac
    47641 tctttcttgt ttttccaatt gttatacccc atactagaaa gggacgcact ttcatccggt
    47701 gttggagtag gaatcgccat ttgattgtta tcaatatcgg tccaggcgta actgtcgtcc
    47761 ggaccaaacc aaacctgaat ttgtacgata aagaaaaaat agcctatacg caatctatcg
    47821 atttcatcgt cttcgtttat gtctacgtat gtgtcttgat tcggcattac taaaatagga
    47881 gaagaataag atccatttcc ccttcgaaac tctacaagat aaccagtttc cccgcttctg
    47941 gttactcggt ccattctccc atcatgatta atatcatagt tcgcataacc atatgttccg
    48001 ggtaaaaacg gatttccaat atcgtctaac aacgatacgt tgttgatata ctgccatata
    48061 ttatccgttt gaaaaatttt tccgttaaaa tgatattgat gtatataagt tccagaactc
    48121 atcgtgataa aatctaaata accgtctccg tttgtatccg caaaaaatcg gtttccggat
    48181 tccccaaagc ttgtcccact ctcatttaaa atcgcgtctg ggcccgatac ggaaagcaca
    48241 tttgtattac aagataaaaa cgttacaatc agtcttctcg atccaggaag tccttccatt
    48301 ctgataaaat caggaattcc atttttgtct aagtccgcaa atagttgaaa ttccaatcca
    48361 tagtccgaaa aagaaagtgt ttgagaatag tttaatgtat ttccgtttga tagatatact
    48421 tcgagtccca gactcgcatt cgcctgaaca aagtcagata gtccgtctcc attcatatca
    48481 gctacaaaat gttttcccct tttatcctgt gtcggtggta caaaggaagt aacgtttgca
    48541 tacgaatcag aaaaattcgg tccccaataa attcgtatcg gcactccaga cttttcgaat
    48601 attagaaaat cagatttccc atccccgtta aaatctccag ggaaaattct acccgtactt
    48661 gttagattta gaggacttcc aagaggagaa gaatcgatcg gtaacgtcga gttcaaaacg
    48721 tcaccactcg tgcttaaatc cgttatgtaa aatctctggt cgtttttagg tccgagaact
    48781 cgaacatatt caggtatcgt atctccgttg acatctaacg cacctgcaaa cgaggtctcc
    48841 actccattta catgaacgtc ccaaatattc tgagtcgccc aaccacaaat tgcaatcgcc
    48901 caaggacctg cagtagccat acatccggca ttggcagtac aaagacaagc cgtcacacca
    48961 gtatcatacg cactttgtag accttcttgg atcgttctaa aggttaggct aaaaccgtcc
    49021 gcaagagaac gattgatcca aggagaggac aaagaatctt ccgaacgatt tgtatatgtt
    49081 aacgttaagg gttcatagtt ggctcttcga atcgttttta acaatcggga agtatcgtca
    49141 taactataat caaaagaata tgattctgat ctcgactccg atccgttttg atccttcgca
    49201 tatacgtcta tattagaaag atatttagaa tgtttttgtc ttacattcga attaaataaa
    49261 acagatataa aacctgaagt ttcgtttgta tatcgaaaag agattcgtcc gtttccatgc
    49321 acatatacaa tcgaagaagg caataatagt ccatttaaaa gtccttctga atcatacgat
    49381 atatcatatc cgttcccaaa tgggtctctt acgcttttta atccccatgt gattactttc
    49441 ccggtatctg gagactgtgc ataaatttta gaatccgttg tggtcccgaa atgatattcg
    49501 gttccgttct tttcttcgat cttccaagca ccatctagta atcttgtaat tttaagagaa
    49561 gtttgagttt tggaataata gaatccgttt gaatccgaaa taaattctcc tcccattgta
    49621 gaaatgaatc ttgtattact ttcagaccaa ccataagaag aattcacctg cacgatgggg
    49681 attccttcca gtgaaaaact ttttcccaat atcccaccat ccaaaggtga agagtagtaa
    49741 cgaatggtta atttaggaac gacatcgccc gcaccgggtg gaacaataat tggatacgaa
    49801 aacgaagttt tcccaaaaga atccacattc agttttggca tcgtctgagg aatgacagat
    49861 tcttccgacg gaagcgataa agagaaaaat tttcgaattc ctgataataa actaaaattg
    49921 aataaaaaca aaaacgatac acttaagaaa aaaaatccga cataacgttt catataaaga
    49981 tttcccggtt tttattatta acgtgaacac gatttaaaaa agtttttaag cgaatcgctc
    50041 atggacccgc gcttttcgct ctaaaatccc ttcggaattt ttcaaactca atgctacttt
    50101 ctatagatcg tagcataata atcgccttag cattttgtta tgccaaactc acattattat
    50161 caataaatcg taatcctttg ttagttgttt ttcgcctaac aaattcttta atttgtgata
    50221 ccaggccaca aatatagtaa ctagcggttt ctaggaagac ttttttcact tttctaggaa
    50281 atataaagtt attatgttat aacctaccta ttaacttatc aaaaaatttt tataatatga
    50341 aaaactttta attccgtcaa atttgcaaaa aatatttatc tatttacaag attagcatac
    50401 ttcaaacttc tggatcataa tttttcaaga gattataata tgacaaaaga actaatacat
    50461 tatattctat tttttgcatg tattggaacc tttaaatctg gtttatttgc ttccgaactt
    50521 ctttttaaat caggagaagc ttttttaatc gaagaggtaa acgaaagtgc ggacgtagtg
    50581 aacgtcagat ggaaaggtag acagtttaga attccaaaat cagagattca aagaattgat
    50641 tattctaaaa aaggaccaga gtcttcttac aattattctg aattccgttt aacggatggt
    50701 agtcaagttc gtggaattat tgtagaaact aaaaaagaca aattagtttt tcgaaccgaa
    50761 ttaggatttg tagaaataga aaaatctaaa attcaaaatt taaacgaaaa ctctttagaa
    50821 aaagaaagtc caaacctacc tgacaaatat ctttcgggta gatccggtga aaatctactc
    50881 tatgtaggtg gaagtattct tttacaaact acaaccggac cttctcacaa aacgaatcca
    50941 ggaactattg gtgctggtct ttttatcgaa aaaggtttta tcaatcatcc tttatggttt
    51001 ttcggttttc tttctgaata ctcagtggct ccaggtgcac aaggttctat ttctttttgg
    51061 aatcaatcct tatatgtggg aaaacaattg ggggcttccg ctccttactt tttgtttgga
    51121 gggggagtaa cttccgttca atggaaaaac gattctcgtt ttttgaacgg aaccgatccg
    51181 gaacttttag gtgaattggg ttgggcttgg gaatttaaca acggttctcg tttgcgtctt
    51241 ggaattcgtt ctcagtgtac attagaatct ggagattctt tttgtagatc cgggattcgt
    51301 atctcttggg ggattttgtt atgaacaaat ttcaaatatt tagaatatgg aaatcttatg
    51361 aaaatttcat tagaataaaa atcatcctta gaaaacaaaa ctggtttcga tcaaaaatag
    51421 agtctgattc gattttaaaa agaagaaata tattttttct aatactctat ttatcaatct
    51481 ttccactttc caactgtctc aattctcctt tgtctaatat tcacgatgcg caaaatgaaa
    51541 aagtaacctt ggcctttgtt tcccaaattg ggccccgttc ggcaacaatc acttgggaat
    51601 gttctcattc tcttcccggt tccattttgt atggaaagtc aggtttggga tcggttgtga
    51661 ctagtttaga aaattctaaa gttcattcca tgacacttcc caatttagaa tccaatacgg
    51721 attatttagc ctttgttttt tgttctaata gtacagacaa actacaaagt attccactta
    51781 cttttaaaac ctggatcagt gattttccaa acaggacccg tggtctttgg gttataggcg
    51841 ggatgggtgc agatgcatcc ccagtcagag aaattgattt ttttgatccg gttacttcta
    51901 cttggtatcc ttccgcaact tcaattccta cccctagagt ttttgcaaac gtagtctctc
    51961 acaaaaataa aatctatgtc atcggtggta tggaaaaaca aggaatcaat tacgtaactt
    52021 ctaaaaagac ggaagtatat gatccgtatt tagatcagtg gactacactt tcagatatgc
    52081 cggtagccaa tcaaggagga gtcattgctt ctgtgggaga agaaattttt atcatttccg
    52141 gtacgaccac aaacgatatg actacaggta ctattttaaa tacggtttct cgtttggctc
    52201 ctggaatcgg acaaaatggc ctttggcaaa attatctttc tttaaccgct atcttttcac
    52261 gagtggatat gtccggttgt ggattaaacg gtaatatctt ttttacaggt ggaagattta
    52321 cgaatgacgg aacacctcag gcaacttcgg attctttttc tccttcgatc aattccactt
    52381 ccgccgccgg tgaaccttct atcacaatcg caagacacgg agccggttct acttgtgtaa
    52441 aacctttaaa ctctgatccc taccctactg atccagaatg gatcgcggtt atcggaggat
    52501 caacgggaac aagtacactc caaccgatta catccattac tacatccaat cgtaccgact
    52561 tctatcaaaa tggtacggtt gcttttgcga ttggtcctat tttacccgtt gccgtttatt
    52621 ttccaggggt agaagcttct tacgaaacta gaaagttatt cgtttttggt ggtgcttctg
    52681 cactgaacat tcctaccgat tctgtttatt ctatcggtct tcaaaaccca attgccagta
    52741 attggtcttt agattctctt aaaatgcctc gggctcgtta tgctcacaaa gtaattcgta
    52801 tcgacaggta aaaaactata tgaaatccat ttttcaaatc tttatatatt ctattcttct
    52861 aatgttgatc cttttgacta aagattcttt tccagacgaa atgtcgggag gtcacgaaaa
    52921 cgctaaaatg tttatcgaag aaaaaagata catagaagcg gaaaagttag ccatttcttt
    52981 acttactaac aatccttctg atgtaaccgc tgaatatatt cttacttctg cttgggttgg
    53041 tttaggtagg gaagaagcta aaaaaggaaa ccttgataaa gcaatcgaac ttttacaaaa
    53101 agcacgtcaa aaatggccct ttgaccagga cttaaaaaaa gaaattgaat tactgggaaa
    53161 tatttcttct aaaaaaaatg tttcatccaa ctcttctcaa aatcgtaaac cttctaattc
    53221 tcaatcaatc atccttttag attcggaatt atttcgttcc atcgatgatc taaagtcgga
    53281 actccattct acaattgtta gtctcaaaga tactcattcc tacaacaaaa aacaagaatc
    53341 cttttctaaa aaagaaattc tttttctggg tttgattttg atctttacgt tggtttcttc
    53401 tcttaatctt tatttcactt ttcttttgtg gaagaggaaa taataatatg tatacatata
    53461 tatggtaaac atgagttacg tcattctttt aattgaatat tgagttatca ccagccctac
    53521 ccttttggaa tttgttcgta caatcgtggt ttgttgtagt ttccacattt aagaagtcga
    53581 tctatgatgt ttaagatttc atttttttag aatcatgaga tttttacgcc gcaacatgga
    53641 atttattttt accttcctca aattgtagag caatcatcct ttggggatgg ctataaaagt
    53701 aatcacgtat gtgatttttc aatctttctg gaagtgggtc atagattaca attttctcta
    53761 aatcgtaact gattcttagt ttacgtatct cttctaagtc aggtcgattt agtttcagag
    53821 aagaatggct catgaactca tgaattactt tatcaaccga tatatagtca gagaaagttt
    53881 taatatcttg attttctgat tgatcaactg atatggaaga ttcttgattc ggttgggttt
    53941 gattttcctg attacttgga tccaattttt tatttgagtt aaaattctgt tctttctctt
    54001 gcaattcttc ttcttttaca aattttattt ctgttttaag ttttgcttct tcattgaagt
    54061 atttagatac aatcattttg agtgaatcgt ttatttcccc tattatatat aacccttcat
    54121 tttcgaattt gattttaagt tctttaagat tttcatagct ggttttagaa agtctttcct
    54181 ttgcccaaac taaaaatcct tcccaggtag gttcattttt gaacggatca attactttac
    54241 tttcggtttt tacttctttt ttattttccg tgactaaagg gcctttactt cccacttgtg
    54301 taagtaggtt atatgtgttt tttataatgt ctttataaga gtaggtagag gttatgttta
    54361 cagggattgt tccccaaaaa cggtctgctt tatattcttc tgatctccga atatgaatta
    54421 gcttcttcaa agtttctaaa acgactcccg ggttttccgg tactaacttt ttccaggatt
    54481 tgattttagc attttccctt tccgggttgt ggtcatatcc cccccactct ttcagtatga
    54541 ggtttttaga atgttcaaga atattctccc aagtaatttt agaaagagaa gaagtttgta
    54601 ctttcttttt gttatttgtt tggtttgtac tttggttact aatacagtcc cccgtacgtt
    54661 tgtacggagc agacccggta ctttggtttg tgctctctag gatatttgta ctagacagac
    54721 tagtatattt tgttatctgt ttttgtaggt tatattcata acgttctttt acaactgtat
    54781 cgtgaagact agagtttagt attctataat gtccgtggaa ttctccactg attatatatc
    54841 cttctcgtct catttctcgg atatatttag aaactgtagt ttccgctagt cctacttctt
    54901 cgccaagagt tttatttttg gcaatgcacc ccccaaatcc gttgattctt cctgcaatat
    54961 ctaagtcagt aattttagac agtagctgtc ttttggccct ggaaagtggt agtgattcga
    55021 tagcatgagc tatcaccaaa gcgtaatgta cgacctcggt cattttagta tcccttattt
    55081 taccatacgg acatacttcg ggtgacgcat ggtaaaggtt agtttttacc ctactctgtt
    55141 aaaaatacgg ggaactaagg gtcaggcatg gagccttttc ggtaggtcct cgaattcttg
    55201 tgtaaatcag accaattgtg agagcggcct tacttagtta tgtcttctaa gatgttttgg
    55261 actagataca ggtactatat gcctgtcaag ctaaaaatgg gacataacta aattatgtgg
    55321 atttagttgc ttgtggaact ctcacattcc acaagcttgt ttattacaca agaatcaaag
    55381 atccttgcag tagaagataa taaatcttat ttcgagtaca agaatttttt tatcatttta
    55441 tgcttttttt tgaagtatag acaatcttgc ttcctttgct tggatttctg aatttaagtt
    55501 ttttcgttga gaatataaag tttttagttc accttttagt atcgaaattt gttttttaat
    55561 tgaaagtcca ttgttattca ggagaaggtt ttcttgtttg gttcttctct tgccatctga
    55621 tcctatgcgg ctcctcaact ggggaatttc cccagttgac tctaaccgct ttcttgtggc
    55681 cccaacggtt ttatggtcaa ctgaaagcgt ggaagctatt tctctatctg aatatgctgg
    55741 atttaatttt aatttgaatt caatcaatgc acgcttttga ccagttgtga aatgccttcg
    55801 ggcaaggttt tcgtctaagc aaaattcaac ccgttcattc caagttccgc cttcatatac
    55861 ttctattggg ccatccagtt tcccgctttc taatccggct ctatgcctgt ttgctcctga
    55921 aaaaatatta aatatgcgat tcgagtcaaa gtaacctctt attgcatctt taatcccatc
    55981 tttggaaata gaatttaata agttattata atcaactgtt gaaatcggca tcaaatgctg
    56041 gacttccaga agctcaggag agagtttcat tttggaaaga agataagttt gatttcctat
    56101 ctttcttagt ggttgagtgc ttgcctttgt ttttgcgctc atgaagcttt gcctactata
    56161 gaaactgcgt ttgacaataa tacatttcgt aaattgtcag taatcttttt atcttcagaa
    56221 gcaaatgaga tgttagtttt atttttcgga agatttccta taacaaattt gtcaaaagtc
    56281 ttcttaaaaa gtcgcccgtt tcgatcatct aatccttcgc ctttgggatc aggttcttgc
    56341 cagcctatat atacaatatt gggtgtttta tctagattta agacctcgtt gattgtgtat
    56401 tcggttgggc cgtgtgcttg ttgtgagatt tcacaaggaa tgattatttt atttgcgaac
    56461 aatatagcag atctggttat gccttggact gttggcggag tgtcgattat aacaacatca
    56521 aagttttttg aagcaaaatc ttctagacat tgttttaatg caaatgggga aatggttgag
    56581 tagattagat cgaagcgatg atcggctgga ataatataaa gacggtcgcc tatgttcgaa
    56641 tgatttgtta aaacaacatt aacattgaat tccggttctt ctccaacaag tatgtcgtag
    56701 attccttttc ttttctcctc tgctgaaggt ttcggtaaaa gcaatgatgt aattccacct
    56761 tgcgggtcag tatctactat gaggactttc ttcccagtgt cagcaatact ttttgcgatg
    56821 atagttgaag ttgaagattt tccgcttccg cctttttgat taactactgc aattacttcc
    56881 ataagaattg agatttccgg aagagtaaat attgggaagc ttatttttta attatgtcag
    56941 atttcttatt aaaattccct tattttaatc acttttacca actggggaat ttccccagtt
    57001 ggtaaaagtt cattttttag atttctactt catgctaatt gaattggtat taaaagtatc
    57061 tcaagaaaca aaaagtttta tattttaagg ctcataaaag attatggtgc tcgaaagaaa
    57121 ttattaaaac ttctgaatac taattggtaa tcgaaagaag gaaaataata atgatgagtg
    57181 aataggccca tatataattt ggtttctctg aataggaaac cacgaaaatc aaattgtctt
    57241 ggtctatttt tcttatttct taaaaattcc tcggtgctct ttgataaggt tgtcaacaga
    57301 ttgattcttt aaatgtaaaa gttactacga atcacgattt tacgaacaag ttctaaaatt
    57361 gtaaaaatgt gtacttttag aaaattattt cttattttct tacgccgaaa tctcgttcca
    57421 tatcaaaaaa ctccctgtta cacaaactta gaagccaaga aaatgaagaa ctcttgaata
    57481 attttctttt gaacagagga aggggtttct ggtaattttt cgatagaatc taacacaccg
    57541 taagagtcga gcttagaaat gagttttagt cttttttgca tttcgactaa ttgagcagaa
    57601 tctttgagtt tcatttgacc ttttccagaa agaacccaat gatcgtcata aaccttaagc
    57661 cttaaaatga ttaaaataga tttagggata gcaagagtgc catttttgta tttgtaataa
    57721 gtagaacgat tgacacccaa ttccacggcc atcctgctgt gactcagttt taggtcgtcg
    57781 tcaatagcgg aaagtctttc aaaaggtgta gacacaagta gtctccatag gagacagaga
    57841 aatgtaaaat aagtctctgt cagctacaat ttaagaattt tcgcctaacc ctgtaaagag
    57901 gactggaatt atttaaaaaa caaaaaacgt cctaaactgg gatgagaata agaatgaaat
    57961 tggagattcc aaaagttatt acgatttaaa atagaagggt aggggacaag gatagagtta
    58021 tctcaagata aactttgaat cccaaataaa acgtagtttc ccacattctt gaataaacta
    58081 aaacatctca gttttgattg catattcaag gtgatcgttt tgaaactctc taaaaccatt
    58141 ttcgaattag attcaaattt agaaaatttc tgtaactttc caaaatgacc ataaatttta
    58201 tttctgtttt caaacctcca aatagtaaaa aatgaagctc ctttttcgta atttagagag
    58261 ttcatactca ggtcttggaa tcaacataag aattagtttt aaattattat attttattta
    58321 aaaatgggtt ttagtgtatt ttaaataaaa ttaaaaactc tatttttctt tattgaatcg
    58381 aaacaaaaag tagatatatt ttttccccga taaaatggaa attccaattc tctaacatga
    58441 gtaaccacaa gatttttctg aacgattgtg ggtattttat taaactcact actctgtaaa
    58501 acactccttc ctaaactagg aaacccaaga cgggaattac cgagttggaa aacagatttt
    58561 agaaaaaatc taaaatgtag accgaacaat ttttcgccct tttttagatc aaattcaagt
    58621 aaaactaaaa cgcaaagatt gaatcccaaa atttacctta agattgaatt ttttagaaat
    58681 caaacttccg atattcgttt ttgtgccaaa gtgaaaacgg atcgagtagg attaaaaaac
    58741 aaaaaagaaa tgactttgga aacatatacc gtttctcccg ccaacttttt agaaacatcc
    58801 agactcactt cacaacactg taacaagaga accatatatg aatgatactc cagagtcttt
    58861 cgggtaaaaa aagaccgaaa ctttacatcg taaaaaataa ctttatcgat gatgctcgtt
    58921 taagtatgaa agcgacagca atcctacttc ttgccctccg ttatccagac cacttggcga
    58981 atgtcggtaa aaaacgatgg ctaagttcaa aagtgacaaa gattcaagta ttgcatctgg
    59041 gtttaaagaa ctagttacct ttggctatgc agaatttcga aaaggaaaag atccagtaac
    59101 tggtagattt aattcgggat ggtatttttt tgaagagtct caaaagccgg aagtttccgt
    59161 ttgaagtaaa accaacagaa aataagagaa tagaaaatca aagagaactt tttttaaaag
    59221 aagtcaaaga gtcgaacaga aaaggaaatc cggtcttgga ttttccacaa ccggcaaatc
    59281 caggtcagga aaatcaaccc ctatcaagta ctatatacca aggactatca aaacaaatac
    59341 tttctaatca aatattaaat acttctagag agtaccacca gcccgcacaa acgcacgtaa
    59401 aagaacaaaa agaactttta gtagaagtag aaacgaaaaa agaagaaaat cctagaatcg
    59461 atttaccaca actgactaat ccactcttgg aaaaaccact accggcaaat ccaagtcagg
    59521 aaatcaaccc ctatcaagta ctatatacca aggactatca aaacaagtac tctttaaaca
    59581 aatactaaat acttctagag agtacggccc gcctgcaaaa acgcacctgg aagaacaaaa
    59641 acaaaattta aacaaaccta aaccgttatc acgatttcaa tttcctgatt cttggcttac
    59701 aaaattccaa gactattatt tcagagaaca tggaagtgaa atggggcaac cagactcaga
    59761 actaaaagca ttaaactcac tgtatgaaat atccaaagga gattggaact tgatcgaagt
    59821 aagatacaaa cactcatcca actgagaaaa caagattcca ggttttggta tgagcagtct
    59881 ttgagtcctg aatcgattgc taagttttgg tctaggttat ttgaaagaaa agtaaaacct
    59941 actgaaaaga atacaaaacg aaatgaacca cagaataaat caataggagc tgaatccaaa
    60001 tataacgaga gtaaaacgat ccaaaaaaca cccatagaag agataacaac ttagatccgt
    60061 ataaatgttt tttaggttgg ggtaagagta agttgcttaa atctcaatta gaatattacg
    60121 aacaaaaact cagatccttt caaatacgaa ggaactaaaa agatactctt tgaaaaattt
    60181 gtaaacgaag tgtatccggg tcttgtaagt aactcagagg taaaaaagac tacaattgaa
    60241 aatagaaagg ggagtgctgc atgagcttct ttaactcaac caaccaaaat gtaataaagc
    60301 cgattttgtt taaaaaagaa caagacttga ttctcaaaga cctttaaaaa gatcggatac
    60361 tttttctgta agagagaagg gaggggaact catgtatgta aatcgattcg tagaataatg
    60421 agcgaaccta tccaggcaag tattgttttg gtaaaactcc attccagact ttccttggca
    60481 cgaaagaatt agctaagaat aagtatctct acaacttaca gttttcataa tgaactttaa
    60541 atgagtatca gatcttattt tggctattac acttaatttt cttttttgat tgcctgtaag
    60601 agttcatagc aaaagttata caacaaatgc ttatacaaaa tatttccatt tcaactttct
    60661 gccgcttatc tcttttactt attttttctt cttattttat tcaaaattgc agaaaaccga
    60721 agccgattgg aaacggttac gtattattag gaggactttg cgtccataaa gaaccgacat
    60781 atagaagtga gtgtttcgat agcttacgac gtggtacatc gatacagatt ttggaatata
    60841 aaatcaaaga caaagaagaa aagaataatt tactttggta tcgtgtccaa gttggaagta
    60901 tcgacggatt tatatcagtc gacgaagaga ttagcaacgg tagttttgtt tctatttttc
    60961 cgatcgaatc aaaagtgcaa tacgtagatg cttccgtctt aagagttcgt tctatgccct
    61021 ctttacttgg tcaagtcatt gaaactattc caaaaggaac ggcagtttct gtggttggaa
    61081 gtacacctta taagatgaaa atagaggata aatacgacgg ttgggccgaa gtaatcactc
    61141 cttccggtaa ggtaggtttt agttattccg gttttttaaa tacaaagacc gaaatttatg
    61201 cagaaacgga tttagaaccc ctcaacggaa ttttaatact ttcatcaaat caatcaccta
    61261 ccttttggtc caatcccgga gtagaactcg gtcaacttga tggttgtaag tcagatcgcc
    61321 ccggtaaata tctgaacgtg gaaggagtca aattggtaaa taaggaaaaa tacttcttag
    61381 taaaaagaaa aaattaaatt tacggttata attctttaga atatgaggga tgtatcaacg
    61441 gatgggttct agattatgta ggagacttcg tcgaaaactt ctacgactgg tccgcgaaac
    61501 aatatggaga ctctttcgat cctaaattag ttcaaattct ccatgagaat actgagccgc
    61561 taatggattt aagtacgtta gtagttaacg atcttggaaa ttccgggaaa aaaggcgaag
    61621 ctttattcga aatatcttac gaagcgatcg acgatgactt taatcaaaaa tggaagattc
    61681 ataaactata tgcaaagaat aaagagggtt atttcgagct tatggacaac ttgggtagag
    61741 aaagccatag cgaagagaaa gccatagcga agactttgat aacgatggaa tcggagaatg
    61801 gatcgtaaaa acaagcctac gatcaggcga acgaactact tactactcgc gatcaggaaa
    61861 tacgtttaaa ccctttttag aaatcgaaga ctctgaatac aatccttgcg gaatcaaaat
    61921 taatgattct actgatattg gtgcttatag ggaatctatg gatttaccaa gcccgcaatg
    61981 ctcagttgat attacaaaaa cgatttttac ttttacgatt caaaataaga agattggata
    62041 taaattttcg aaaggcgaat tggtcgcgtt gaaaaagtaa ttttgagaat tatcattcta
    62101 ttatctttaa tcctactatt tcattgtagc gaggacaaaa cgctcgcaaa gatcttccga
    62161 ttttcaaatg gaatacatcc cgtctatttc gatcaacaaa gcgatcttgc aaaaaatttg
    62221 aaagataaca caactttcaa aggtagcgaa tcatgtaagt cttgccataa gattattttc
    62281 gagaactggc agaaatcaat gcatcgacaa tcttttacaa attcgtttta tcaggaaagt
    62341 cacgcaaagg aaccaatgtc ctggtgttta aattgtcatt cccctctact ttcaaaaggt
    62401 gaaaacgaaa aagatcaccg caaacggatt ttaaaagagg aaggagtatc ttgcatcgtt
    62461 tgtcacgtac gggaagaaaa aatccttgtg gcaaaaaaac ctgaatttaa ttcgttagtc
    62521 catgaatact tggaaacacc tattttgaaa tcaagtgagt tttgtgcgag ttgtcatcag
    62581 tttaactttc ccgcaaataa atctttaacc gaagcgatgc ataaagaatt caaatattct
    62641 aatttaccaa tgcaaaatac ttataatgaa tggaagcagt ccatatggga tgataaaaaa
    62701 aattgtcaat catgtcatct ctttcccaaa acaaaacgat cgcattcctt tccaggaggt
    62761 catgacctca attatctttc cgatgctttc aacgttcaac tccaaagaat cagccaacga
    62821 gagtttgtct taatcgtatc tctaaataag acgggacatg cattccctac aggggatctg
    62881 tttcgagcgt taagaattca tgtattaaac gataaagatc aattaattaa ggaatggaca
    62941 ttaaaaaaaa cgtatacatt gtctttggat aagagcccag aatcttcacc gaaatcttta
    63001 ataaacgact ttgttttcca acctcaagcc gataaaaaaa agccgtcggc ccaacaattc
    63061 cattttaccc ttacaaaaga atcgactttt cttaaatata gattgtatat cgattacctc
    63121 aatggattct cgcacgcttt cggtaagatt cctcttgaaa attcaattct tctttttaag
    63181 aaaggcatgt tagaagttgt tccagtcgaa gcagatcagg gatagtttat cttattccat
    63241 atctggtttc acgaatattt aaaccttttt aatcacaatt gctaagtata aaaagctcga
    63301 acgagctatt gaaattcgat gccgcggcgg ataagatcgt attgatccga tctctttctt
    63361 tggctttgag aaagttgcag accattttat gattgtattt cagattagaa agatcgattc
    63421 aatagttgct cttctattca tccacatctt ttcctagatt tacttgttgg taactaagat
    63481 gtaatagtta acgtttactc gatttgtttt caagaatagg ttctttttca agggagtagg
    63541 tttgttgtag gaagacagta aaatctgact tttcttaaga actctatcca ggaaaaaacg
    63601 agccaaaaca ggacaatttg aaaaaagtga tattttttaa gaaagtaggt aatttctaag
    63661 aatattcaaa aagtagcatg ttctttctat agctttgaat ccatttttta aagaaattcg
    63721 atttcaggaa atttaaggaa atttcaggtc aaatttcgac cccctaaaat cctgaaaatt
    63781 tgaggtttgg aagtggattt tctttgtttt ggatcatgaa aatagaaagg ggaatctttg
    63841 ggatcaaatt ttagatttaa gtaaaacatt tataatctta aaacaatatt caaatgattc
    63901 ccagaaacac aaagagttag aagctaagtt gaaatatttt cgatgctctt tcaagagtaa
    63961 gtaggtcgtt cgatgttggt agggtagggc atgttgaaat gaaataaata atttccatga
    64021 taaaaggaca gtcaaaaccg aattgtttcc tttagaaaca tgcacctaaa taaaagtcct
    64081 tgtttcataa aaaccaaaac tctttaaatc aaaagatagt agtttgtttt gttgtagtct
    64141 taatagtttg aagagtaggc aaaattgtga gggaggaaat tggaggaaaa tggagggaaa
    64201 aattcgggat ttcaaattta attatatcca atgggatatt agatccatag attttttgta
    64261 tgtgttttta gagtttgtac ttccctccaa ttattggata ggatcgtgca agagtaaaag
    64321 aatacaaaag catgacacaa tatgacaaga gttcaagaag aacgcagttg aactacggat
    64381 tagctttttg ttgaaagatt aaatatttct gtaaacttgg gatcttgaaa cattagacgc
    64441 agattatttt cctgatttgg gggaatgaag aacttatgtt tacgataaag tgtagcatat
    64501 ttcgtttcca cataagtatc atattcttca gattttcgag gagcaatttt ttgaatcgtc
    64561 tttaaagacg tatttgaaaa tttcaaattc ttaggattta caactcccaa ttcaataaaa
    64621 ccttttgttt tacgggaaca acgacaggga tttattttat ttaccagtcc acatttttca
    64681 ttcataaaat tataaagatc tttacgggct ctggataatt tttttctaaa atttgtcctg
    64741 gaaatgttca taatttttga tccgaccata tcgcttacag aaaaaatttc tccaagtata
    64801 aaaataattc tttgatctcg atttaaacat aacaacatcc cggtcataca acttatcttt
    64861 gcctcttcaa taagaagttt tctttctaca ccttgggttt cttcttttgg taggcttttg
    64921 ttctttatag aatctaaatc tttaccataa ctagaaaagg aagaggacat actctcgact
    64981 tggcttttct tcatgcgtaa aatgtagtta actgcaatcc tataaatcca agtactaagt
    65041 ttacttttac ctttaaaagt agataacttt tgaatgactt ttatgagaat ttcttgtgta
    65101 atatctaaag cttcttcagg atcataaacc atacgtatta caatattata aatccaaggc
    65161 tgatgttttt tgataatttc ttcgattgct ttttgatctc ctttttgtgc aagttttatc
    65221 atggaatctt cttcaagagg ggatggtttt tctataaaag gattgttcat atttttttcc
    65281 attacaacat gtttactact cagaatgaat atttagaatt atatctctaa aataaggatt
    65341 cgtttcaaaa ttattatgta agaatcagta atgattcctt ttgaatgagt agtgaatttt
    65401 attgttcgaa tttaaaaact gtccaaaatc tcgaaaatcc ataaacgaac tcagatagaa
    65461 ctaatcacaa acgtcctaac gaaaagtaaa tgtagttcta tgctttcaat ttgtttccga
    65521 gttttggatc gtttctataa atttattgcc gtaaaagtgt aatcatttaa aatcttaaaa
    65581 taaatttcta atgatagatt tctgcaatag caaaaatgga aacaccttca cttggattat
    65641 tatgatcagc ttctaccatc aaactaaaat actgagaaca aatggaactt gaagccgcat
    65701 ttttcatagc cttttccgct gtttccttat ttttccaata aactaaatct acccatcggt
    65761 tattagaact ttttaataat tcacgtttta taaatccttc ttgtttcgat aaaaaattct
    65821 tttgtaaatc ttcggaagtt tttaaaagta aactttcgtt tttatcgtct aacagagtaa
    65881 aaggtgccca ttctataatc cattccgttg atacttcatc atttttattt ttaatcattt
    65941 tattcttaac tccaaaataa gattatcaat tccaaaagtc taacgttgta aaatttctcc
    66001 tcaaactcaa ttaggtgatc aaatctattt tacgtttgaa aatgagaatg gtattaaatt
    66061 tgacactcgt tagattttct ggtaatattt tagatgcttt aaaaaagcaa ctgtgacagt
    66121 tgaaaattga atttaagaaa aaaaggaaaa taaatttatc ttatctggat taatcatacc
    66181 cagtatatcg ggtatttaag aatttcatct aagttcggag tatcttctct gccctacttt
    66241 ttcaggccgt taccggattc gtctgaactt ttattacgcc aaatcacaag ttttagttgg
    66301 atgtagaatc tcgtattttt ccctcacttt tcctcgaatt tcctcatcta acaaacttag
    66361 gattgttttt aaataaagta gtagggtatt tgttttcaag gtatttagca cagttaaaga
    66421 ggatgtaaaa aaaaagcggt cgccttggat tgaatcaaag aactaattca taaaaaggaa
    66481 aatgaatctt tacaaataga agtaatctcc attatttaaa ataccatgtc tgat
//
