# Supplementary material for: Horizontal transfer of the rfb cluster in Leptospira is a genetic determinant of serovar identity
Source: Life Sci Alliance. 2022 Dec 9;6(2):e202201480. doi: 10.26508/lsa.202201480 (PMC9736851; doi:10.26508/lsa.202201480)
Supplement: Supplementary file 8 [file LSA-2022-01480_Supplemental_Data_2.zip › Supp_Data_1-plasmid_sequences/Linterrogans_1548_p3.gbk]

LOCUS       PHEDGCFB_1             51265 bp    DNA     linear       21-JAN-2022
DEFINITION  Genus species strain strain.
ACCESSION   
VERSION
KEYWORDS    .
SOURCE      Genus species
  ORGANISM  Genus species
            Unclassified.
COMMENT     Annotated using prokka 1.14.0 from
            https://github.com/tseemann/prokka.
FEATURES             Location/Qualifiers
     source          1..51265
                     /organism="Genus species"
                     /mol_type="genomic DNA"
                     /strain="strain"
     gene            7..849
                     /locus_tag="PHEDGCFB_00001"
     CDS             7..849
                     /locus_tag="PHEDGCFB_00001"
                     /inference="ab initio prediction:Prodigal:2.6"
                     /inference="similar to AA sequence:ISfinder:IS1500B"
                     /codon_start=1
                     /transl_table=11
                     /product="IS3 family transposase IS1500B"
                     /protein_id="X:PHEDGCFB_00001"
                     /translation="METHRFEYSIQSMANVLGVSRSGFYQFLKRSKNELEKYNPELVE
                     FIRETWLTSRKNYGLVRLLREVKKVYSIYGARTVRKVMKLCEIQGKQEKRFRIATTDS
                     NHGNRVAPNLVQRNFKPNQKNRIWVSDITFLRSSFGWIYLCVILDLYSRKVVGWSISN
                     SNDSKLVCTALSKAIECRNPPKGLVFHSDRGSNYCSYETRRYLLNNKLRRSNSRKGNC
                     WDNAVAESFFGSLKREMEYNYFYKIQEAEELLFDHIEVYYNRHRSHSSLDFVSPVQFE
                     VNAA"
     gene            complement(795..1559)
                     /locus_tag="PHEDGCFB_00002"
     CDS             complement(795..1559)
                     /locus_tag="PHEDGCFB_00002"
                     /inference="ab initio prediction:Prodigal:2.6"
                     /codon_start=1
                     /transl_table=11
                     /product="hypothetical protein"
                     /protein_id="X:PHEDGCFB_00002"
                     /translation="MEEQGYVTAPNGLYLRANSDTNSDKLMLIPKDEFFTILAKSDIS
                     ETIENTKAPWWKVKYLNQTGWIFSGFAKILDQSFYDKRNSLYKGDPIIKEEFYNELRS
                     YFNKTGKNHCQLNFISEDFLSGDGDDVFYEVYSIEINTVIDAIAILSKYNSFSVRVTD
                     IKRNSEEIQIYYLMSSNNANRDKVSVMKWFLNSKRKEFNWGKKKTGSNNWDDFNYRAY
                     EEKSYVCNSNLVTNYWTHFYAAFTSNCTGLTKSNDE"
     gene            complement(1756..2031)
                     /locus_tag="PHEDGCFB_00003"
     CDS             complement(1756..2031)
                     /locus_tag="PHEDGCFB_00003"
                     /inference="ab initio prediction:Prodigal:2.6"
                     /codon_start=1
                     /transl_table=11
                     /product="hypothetical protein"
                     /protein_id="X:PHEDGCFB_00003"
                     /translation="MLNINQPKDGELIGRFSMFPPEGVKPEYGADYGMSGLIEGNSGF
                     SKGYKYVHVIGLWKKGVGFAYIFILFNDLQKSIPFPMDLFYCIAFQN"
     gene            complement(2179..2424)
                     /locus_tag="PHEDGCFB_00004"
     CDS             complement(2179..2424)
                     /locus_tag="PHEDGCFB_00004"
                     /inference="ab initio prediction:Prodigal:2.6"
                     /codon_start=1
                     /transl_table=11
                     /product="hypothetical protein"
                     /protein_id="X:PHEDGCFB_00004"
                     /translation="MLLVNVSKNNKSQRRQTPFALKILGKSSMRVFVRLSLYIMVILV
                     LVLTDLNAKDSQYAEFESAFSSVSVYFKNKPLYKPVN"
     gene            complement(2396..3262)
                     /locus_tag="PHEDGCFB_00005"
     CDS             complement(2396..3262)
                     /locus_tag="PHEDGCFB_00005"
                     /inference="ab initio prediction:Prodigal:2.6"
                     /codon_start=1
                     /transl_table=11
                     /product="hypothetical protein"
                     /protein_id="X:PHEDGCFB_00005"
                     /translation="MKTFLFKVISIFVFVSTVASIIDCKKVEKQETEKRSFQSGDIVK
                     VNVKPGLAVRDQPSLGAKKISEISFDTTIQILNCAERIEEILGLSGPWCEIKFLDQKG
                     WVFSPFLKSEYSRELAFKISYGKAIRELPLPEPAPISDRLVLYRMSVQGHDIGIIQFV
                     LDEKSEKGKMNSCRYWSGPPNTEESSRRYCDSSDASYKRNKNELSIDGKQYKWDGRFK
                     GFISLDDNYDWKEIFAQAFDGKPHPEGDYNSWTLEESNCRFFEGDPYGGAEASFLCEK
                     LGFDASCQCFEK"
     gene            complement(3371..4240)
                     /locus_tag="PHEDGCFB_00006"
     CDS             complement(3371..4240)
                     /locus_tag="PHEDGCFB_00006"
                     /inference="ab initio prediction:Prodigal:2.6"
                     /codon_start=1
                     /transl_table=11
                     /product="hypothetical protein"
                     /protein_id="X:PHEDGCFB_00006"
                     /translation="MKKIIFSLLFLISAALLATEPISFVYFRNLFPLEEDISPESDIT
                     TDGRYPKFDTLVTISGEITPASKTDKAIIASLGGDFPYQASFKNRNEIQTVYLTEAQV
                     SQLKKINKKGQLLEARLIYIGILKNKKRLFFLDKIATSNIPSDKSSCFADSLMGIKLG
                     SNLSSATKSIEKQYGRPFDTVMRGEQKGNVFVIDQKTKTALYIYDGGEEFRDKVYSLQ
                     LSTYGDSRKELFNGLLFGDTADQVKEKLNIPFQIHPGGNPDDDIEILYYELSKCSFET
                     KEGKIYSVFITEE"
     gene            complement(5029..5385)
                     /locus_tag="PHEDGCFB_00007"
     CDS             complement(5029..5385)
                     /locus_tag="PHEDGCFB_00007"
                     /inference="ab initio prediction:Prodigal:2.6"
                     /codon_start=1
                     /transl_table=11
                     /product="hypothetical protein"
                     /protein_id="X:PHEDGCFB_00007"
                     /translation="MKDIIEYKGFLGSVHFNANDEVFFGKIEGIEDLVSFEGESVKEL
                     KKAFQESVNDYLVLCKKAKKSPEKSFKGSFNVRIPTELHRRVYRKSLREGISLNQLVQ
                     RALEKEITDLKTSHFS"
     gene            complement(5382..5642)
                     /locus_tag="PHEDGCFB_00008"
     CDS             complement(5382..5642)
                     /locus_tag="PHEDGCFB_00008"
                     /inference="ab initio prediction:Prodigal:2.6"
                     /codon_start=1
                     /transl_table=11
                     /product="hypothetical protein"
                     /protein_id="X:PHEDGCFB_00008"
                     /translation="MSKVEKLVERFKSRPRDFSYDELRKLLSAFGYNENNSGKSSGSR
                     VAWIHSETKHIMRLHKPHPKNILKSYQINQILDELKSEGYIK"
     gene            complement(6408..7301)
                     /locus_tag="PHEDGCFB_00009"
     CDS             complement(6408..7301)
                     /locus_tag="PHEDGCFB_00009"
                     /inference="ab initio prediction:Prodigal:2.6"
                     /codon_start=1
                     /transl_table=11
                     /product="hypothetical protein"
                     /protein_id="X:PHEDGCFB_00009"
                     /translation="MSKNFFPLTNDLMFKILFVKEPDLLISILNSVLFPDGEHTIRNI
                     KILNPELVGSSPNDKRSYLDIRAQDEDGKIFHVEIQVAHQSSFVKRSLYYLSGLIRDQ
                     LNRGSMYSDLKPVYQINIVDFDLIPSENFHSKFKFREESNPDIILTDDVEIHFLELCK
                     FVKRDVRELRNNLEIWLYVLKHTSELEEEEMRILVDKTPDLSKAFTILEQYSNDPQKR
                     NELEAKLKSDRDYAYDLAARFEAGELQGIQKGIKKGIEKGAEKEKLKSARKMLEEGMA
                     LDVILRITGLSKKDLKDHGML"
     gene            complement(9541..10434)
                     /gene="rpnD"
                     /locus_tag="PHEDGCFB_00010"
     CDS             complement(9541..10434)
                     /gene="rpnD"
                     /locus_tag="PHEDGCFB_00010"
                     /EC_number="3.1.21.-"
                     /inference="ab initio prediction:Prodigal:2.6"
                     /inference="similar to AA sequence:UniProtKB:B7NGZ6"
                     /codon_start=1
                     /transl_table=11
                     /product="Recombination-promoting nuclease RpnD"
                     /protein_id="X:PHEDGCFB_00010"
                     /translation="MTNPHDRLIRETLQDKEDAISFFKNSLPEKVIELLDLNRLELTQ
                     SSFISENLKEEQTDLLFQIPLKSGKKANVYLLFEHKSYLDEAVFSQLLGYISAIYKSQ
                     YRIDKRYSVVIPFVFYHGERTWTLGNSFQDRFILSKNEEEVFKKYIPDFELELFDLSK
                     VDLSRLESITLRVILGVVQKIWEGDSSFLGYLGEVFELLTGLKNESKRVEIFQKLFLY
                     IFNVRELEPTEITSLLSHSRFNREYEDLAMTTAEKLIKKGKVEGKIETAKNMLLDGAS
                     LEYVLKITGLTEQELKDYGVI"
     gene            complement(10660..12093)
                     /locus_tag="PHEDGCFB_00011"
     CDS             complement(10660..12093)
                     /locus_tag="PHEDGCFB_00011"
                     /inference="ab initio prediction:Prodigal:2.6"
                     /codon_start=1
                     /transl_table=11
                     /product="hypothetical protein"
                     /protein_id="X:PHEDGCFB_00011"
                     /translation="MNDTPRVFRVQKDRNFTIVKNNFIDDARLSMKATAILLLALRYP
                     DHWRMSVKTMSKFKSDKDSSIASGFKELVTFGYAEFRKGKDPVTGRFNSGWYFFEESQ
                     KPEVQYKVKPTENKRIENQRELFLKEVKESNRKGNKVLDLEQPETPQLENQVVVNSIL
                     PSTKEQKPSRQVFSSQIQNTTREYDQPPQARIEEQKELLEELEIKFKREKNQALGSPQ
                     AEKPQLDFQGGENQPLSSTIYQGLSKQVLFKQILNTSREYGPPAKTHLEEQKQNLYKP
                     KTLSRFQFPDSWLIKFQDYYFKEHGSEMGQPDSELKALNSLYEISKGDWNVIESKIQT
                     LIQLRKQDSRFWYEQSLSPESIAKFWSRLFERKVKPTEKNTKRNEQQNKSIRTESKCN
                     ESKTIQKTPIEEINNLDPYKCFLGWGKSKLLKSQLEYYEQNSDPFKYEGTKKILFEKF
                     VNEVYPVLVSNSEVKKTTIENRKGSAA"
     gene            12645..12833
                     /locus_tag="PHEDGCFB_00012"
     CDS             12645..12833
                     /locus_tag="PHEDGCFB_00012"
                     /inference="ab initio prediction:Prodigal:2.6"
                     /codon_start=1
                     /transl_table=11
                     /product="hypothetical protein"
                     /protein_id="X:PHEDGCFB_00012"
                     /translation="MLVPRPEYELSKLRKRSFIFYYLGLENRNKIYGHFGKLQKFSKF
                     ESNSKMVLESFKTITLNV"
     gene            13116..13493
                     /locus_tag="PHEDGCFB_00013"
     CDS             13116..13493
                     /locus_tag="PHEDGCFB_00013"
                     /inference="ab initio prediction:Prodigal:2.6"
                     /codon_start=1
                     /transl_table=11
                     /product="hypothetical protein"
                     /protein_id="X:PHEDGCFB_00013"
                     /translation="MSTLFERLSAIDDDLKLSHSKMAAELGIDRSTYYKYKNGTLAIP
                     KSILIILRLKGYNDLWVLSGKGQMKLKDSAQLVEMQKRLKLISKLDSYGVLDSIEKLP
                     ETPSSVQKKIIQEFFVFLASKFV"
     gene            13608..13907
                     /locus_tag="PHEDGCFB_00014"
     CDS             13608..13907
                     /locus_tag="PHEDGCFB_00014"
                     /inference="ab initio prediction:Prodigal:2.6"
                     /inference="similar to AA sequence:ISfinder:ISLin2"
                     /codon_start=1
                     /transl_table=11
                     /product="IS3 family transposase ISLin2"
                     /protein_id="X:PHEDGCFB_00014"
                     /translation="MNKKGKYSPEFKEQAVKRTLSGSFTIKEVAGSLGISYFVLRQWR
                     GEYLKKSEDQLPLTDKQLKESEELKKLRKENLKLKEEVTILKKFAAMLSREQNPD"
     gene            13907..14755
                     /locus_tag="PHEDGCFB_00015"
     CDS             13907..14755
                     /locus_tag="PHEDGCFB_00015"
                     /inference="ab initio prediction:Prodigal:2.6"
                     /inference="similar to AA sequence:ISfinder:IS1500A"
                     /codon_start=1
                     /transl_table=11
                     /product="IS3 family transposase IS1500A"
                     /protein_id="X:PHEDGCFB_00015"
                     /translation="MFMETHRFEYSIQSMANVLGVSRSGFYQFLKRSKNELEKYNPEL
                     VEFIRETWLTSRKNYGLVRLLREVKKVYSIYGARTVRKVMKLCEIQGKQEKRFRIATT
                     DSNHGNRVAPDLVQRNFKPNQKNRIWVSDITFLRSSFGWIYLCVILDLYSRKVVGWSI
                     SNSNDSKLVCTALSKAIEYRNPPKGLVFHSDRGSNYCSYETRRYLLNNKLRRSNSRKG
                     NCWDNAVAESFFGSLKREMEYNYFYKIQEAEELLFDHIEVYYNRHRSHSSLDFVSPVQ
                     FEVNAA"
     gene            15144..15896
                     /locus_tag="PHEDGCFB_00016"
     CDS             15144..15896
                     /locus_tag="PHEDGCFB_00016"
                     /inference="ab initio prediction:Prodigal:2.6"
                     /inference="protein motif:HAMAP:MF_02040"
                     /codon_start=1
                     /transl_table=11
                     /product="Iron-sulfur cluster carrier protein"
                     /protein_id="X:PHEDGCFB_00016"
                     /translation="MKIIPICSGKGGVGKTTTTIYLAQTLVYLGKKVLVVDYDFNRSL
                     SKFMFTHFQKNEADAITKNSYKMLFDDDSYERYIIKSTSGLDFIPAIERLKKVDIDFY
                     DDLNLKYRFEKLLRSLNYEFVLLDLHNVVNVVLIAALHSADHVISPIEYGSWSIDGTD
                     DILKVFKDIKSTIKKKIKFTVVPSRVSNSKLDELVEVCEHNGLNVSAFANINDNAVHT
                     ASNLGEFLNPKKHKAFERFLILANEVSNGRKK"
     gene            15880..16509
                     /locus_tag="PHEDGCFB_00017"
     CDS             15880..16509
                     /locus_tag="PHEDGCFB_00017"
                     /inference="ab initio prediction:Prodigal:2.6"
                     /codon_start=1
                     /transl_table=11
                     /product="hypothetical protein"
                     /protein_id="X:PHEDGCFB_00017"
                     /translation="MAEKNKLTKKELLKQSLKKSQTKETYNITLPNETKSIDPTINQL
                     KDLYESVIMAHKRTVRNSIDFGEYLHEVKQKIGHGNFIPYIEKNKAYLGFDRRTASTY
                     LRIYSYRELVKGCKNMAEAVRLIKTQETGLPQPEQRVEIEINPKQTAYKYSKGKKLYT
                     IFKKSGKSKKGFNKMHLDFIRQFIEEELHRENERYNNKVSDLKSDLKHL"
     gene            16979..18421
                     /locus_tag="PHEDGCFB_00018"
     CDS             16979..18421
                     /locus_tag="PHEDGCFB_00018"
                     /inference="ab initio prediction:Prodigal:2.6"
                     /codon_start=1
                     /transl_table=11
                     /product="hypothetical protein"
                     /protein_id="X:PHEDGCFB_00018"
                     /translation="MTEVVHYALVIAHAIESLPLPRAKRQLLSKITELDISGRINGLG
                     GCTAKNKTLGKAVKLAETTVSKYIREMIREGYLNAKIFHGNYRILNSSLHDAVVLERN
                     QYNLLKAQDKNSNPPSISGLGRGIEEYGVSPYKRTGFCSSNQSTNQTNNKKKVQTSSL
                     SKITWENIFEHSKNLILKEWGEYDHNPEKENAKIKSWKKVEPENPEAILETLRKLIHI
                     RRSEEYKADRFWGTIPLNLASTYSYKDIIKNTYNLLTQVGSKGPLVTENKKEVKTESK
                     VIDAFKNEPTWEGFLVWAKERLSKTSYENLKELKIKFENERLYIIGEINDSLKMIVSK
                     YFNEEVKLKTEIKFVKEEELQEKEQNFNSSKKSDQKSNQENQTQPNQESSMPVDQSEN
                     QDIKTFSDYISVDKVIHEFMSHSSLKLNRPDLEEIRKLRISYDLEKIVIYDPLPERLK
                     NHIRNYFYSHPQRVIALQFEEGKNKFHVAA"
     gene            complement(18438..18533)
                     /locus_tag="PHEDGCFB_00019"
     CDS             complement(18438..18533)
                     /locus_tag="PHEDGCFB_00019"
                     /inference="ab initio prediction:Prodigal:2.6"
                     /codon_start=1
                     /transl_table=11
                     /product="hypothetical protein"
                     /protein_id="X:PHEDGCFB_00019"
                     /translation="MANNANKLLILLDTDPLNSIQDLKSELNLPF"
     gene            complement(18619..19509)
                     /gene="cysL"
                     /locus_tag="PHEDGCFB_00020"
     CDS             complement(18619..19509)
                     /gene="cysL"
                     /locus_tag="PHEDGCFB_00020"
                     /inference="ab initio prediction:Prodigal:2.6"
                     /inference="similar to AA sequence:UniProtKB:P39647"
                     /codon_start=1
                     /transl_table=11
                     /product="HTH-type transcriptional regulator CysL"
                     /protein_id="X:PHEDGCFB_00020"
                     /db_xref="COG:COG0583"
                     /translation="MEFRQIRYFLEIKDAGTFQKAAGKLGLTQPAISRQIFLLEKELE
                     ISLFERGPRQIRLTYEGEVFLGYALRMKELWEELKSGMKEPGKELSGEFSISAGGTVS
                     AWILPEILKKIRKDHPDLVLSVKEGDFLETKEAILLNEVDLGILTGPVNEPGLVSREF
                     LSDRIVPVASKTHKIFQKKKQILKDIQEESFVFFHPASAIRKAVEKKIRLFGKKFRPK
                     IGMELRSVESVIKSIEADLGIGFLSEYSLSPKLRVIPIPELFVERKFYLCHKKSIRPG
                     LSKLAEALVREMKSRLDSYQ"
     gene            19559..21019
                     /gene="leuC"
                     /locus_tag="PHEDGCFB_00021"
     CDS             19559..21019
                     /gene="leuC"
                     /locus_tag="PHEDGCFB_00021"
                     /EC_number="4.2.1.33"
                     /inference="ab initio prediction:Prodigal:2.6"
                     /inference="similar to AA sequence:UniProtKB:P0A6A6"
                     /codon_start=1
                     /transl_table=11
                     /product="3-isopropylmalate dehydratase large subunit"
                     /protein_id="X:PHEDGCFB_00021"
                     /db_xref="COG:COG0065"
                     /translation="MHYRILSAILFLSGENMAGKTLYDKIWESRVVVRDGEEDIIYVD
                     RHFLHEVTSPQAFTALKEKGRSVRRKDKTLAIMDHNVSTRNRDWNGAGEISKKQMELF
                     SKNCTEFEVDLLDINHPDQGVVHVVGPEMGLTLPGTVVVCGDSHTSTHGAFGAFALGI
                     GTSEIEHVLATQTIRLKKSKNLLVKITGELSSDVTAKDLALFLILKIGTDGGQGYVIE
                     YSGETIQKMSMEARMTLCNLCIEAGARAGLIAPDQITFDYLAGRDYSPRGDEFNRKVE
                     YWKTLKSDEDAFFDKTIVLDASEVLPMVTWGTNPGQVVPVLSRVPDPDSFLDPEVKTA
                     ARRALEYMGLNPGESMQSVKIDKVFIGSCTNARIEDIRRAALFAKGRRVSSNVTAIVV
                     PGSGRVKRQAEQEGLDKILTEAGFEWRLPGCSMCLGMNDDYLLPGERCASTSNRNFEG
                     RQGRGGRTHLVSPESAVVAAILGRFGTIQELQKEIV"
     gene            21016..21609
                     /gene="leuD1"
                     /locus_tag="PHEDGCFB_00022"
     CDS             21016..21609
                     /gene="leuD1"
                     /locus_tag="PHEDGCFB_00022"
                     /EC_number="4.2.1.33"
                     /inference="ab initio prediction:Prodigal:2.6"
                     /inference="similar to AA sequence:UniProtKB:P04787"
                     /codon_start=1
                     /transl_table=11
                     /product="3-isopropylmalate dehydratase small subunit 1"
                     /protein_id="X:PHEDGCFB_00022"
                     /db_xref="COG:COG0066"
                     /translation="MSRAWTKHKGIAVPLYRKDIDTDQILPKQFMKKTERTGFGVHLF
                     HNWRYTDEAGRIPDSNFVLNQPRYKGASVLIAGENFGCGSSREHAPWSLADYGFKVVV
                     APSFADIFFGNCAKNGIVLVRLSFEEVEEIIQYVSENTGAEISVDLGMLILGLGNKKY
                     NFNLLESFANRIRNGWDDIDLTKKHIQKIELFESVLQ"
     gene            complement(21827..22396)
                     /locus_tag="PHEDGCFB_00023"
     CDS             complement(21827..22396)
                     /locus_tag="PHEDGCFB_00023"
                     /inference="ab initio prediction:Prodigal:2.6"
                     /codon_start=1
                     /transl_table=11
                     /product="hypothetical protein"
                     /protein_id="X:PHEDGCFB_00023"
                     /translation="MTKDSFPDEMSGGHENAKMFIEEKRYIEAEKLAISLLTNNPSDV
                     TAEYILTSAWVGLGREEAKQGNLDKAIELLQKARQKWPFDQDLKKEIELLGNISSRKN
                     IPSNSSQNRKTNGSQTVILLDSELFRSIDDLKSELHSTIVSLKDTHSYNKEQESFSKK
                     EILFLGLILIFTLVSFCNLYFTFLLWKRK"
     gene            complement(22460..23830)
                     /locus_tag="PHEDGCFB_00024"
     CDS             complement(22460..23830)
                     /locus_tag="PHEDGCFB_00024"
                     /inference="ab initio prediction:Prodigal:2.6"
                     /codon_start=1
                     /transl_table=11
                     /product="hypothetical protein"
                     /protein_id="X:PHEDGCFB_00024"
                     /translation="MILVFNILIFLLTFIFSNCLNSPLSNIQNAQNEKVTLAFVSQIG
                     ARSATITWECSHSLPGSILYGKSGLESVVTSLENSKIHSMTLPNLESNTDYLAFVFCS
                     STTDKLQSIPLTFKTWISDFPNRTRGLWVIGGMGADASPVREIDFFDPVTSTWYPSAT
                     SIPTPRVFANIVSHKNKIYIIGGMEKQGINYVTSKKTEVYDPYLDQWTTLSDMPVANQ
                     GGVIASIGEEIFIISGTTTNDMTTGTILNTVSRLAPGIGQNGLWQNYLSLTAIFSRVD
                     MSGCGLNGNIFFTGGRFTNDGTPQATSDSFSPSINSTSAAGEPSITIARHGAGSTCVK
                     PLNSDPYPTDPEWIAVIGGSTGTSTLQPITSITTSNRTDFYQNGTVAFAIGPILPVAV
                     YFPGVEASYETRKLFVFGGASALNIPTDSVYSIGLQNPIASNWSLDSLKMPRARYAHK
                     VIRIDR"
     gene            complement(23827..24711)
                     /locus_tag="PHEDGCFB_00025"
     CDS             complement(23827..24711)
                     /locus_tag="PHEDGCFB_00025"
                     /inference="ab initio prediction:Prodigal:2.6"
                     /codon_start=1
                     /transl_table=11
                     /product="hypothetical protein"
                     /protein_id="X:PHEDGCFB_00025"
                     /translation="MTKKLIRYILFFACIGTFESGLFASELLFKSGEAFLIEEVNESA
                     DVVNVRWKGRQFRIPKSEIQRIDYSKKGPESSYNYSEFRLTDGSSIRGIIVETKKDKL
                     VFRTELGFVEIEKSKIQNLNENSLEKESPNLPDKYLSGRSGENLLYVGGSILLQATTG
                     PSHKTNPGVGGAGLFIEKGFINHPLWFFGFLSEYSVAPGAQGSISFWNQSLYVGKQFG
                     ASAPYFLFGGGVTSVQWKNDSRFLNGTDPELLGELGWAWEFNNGSRLRLGIRSQCTLE
                     SGDSFCRSGIRISWGILL"
     gene            25015..31920
                     /locus_tag="PHEDGCFB_00026"
     CDS             25015..31920
                     /locus_tag="PHEDGCFB_00026"
                     /inference="ab initio prediction:Prodigal:2.6"
                     /codon_start=1
                     /transl_table=11
                     /product="hypothetical protein"
                     /protein_id="X:PHEDGCFB_00026"
                     /translation="MKRYVGFFFLSVSFLFLFNFSLLSGIQNVFSSVASAIAGGIPQK
                     LPTLQAGPDGSANTQIEIELPPGKVVPSLSLSYNSNGGNTIVGIGWSLNGLPTVSRNP
                     SLGINYNGSDSYVSSLAGELIDVSGNKTIYHSKKESYIKFEPQGTCGDGPCAWMATEK
                     DGRRFIFGGSIDSRIPALGRTAGSIREWALSREEDSHGNGYDVNYTPVDVSSGDYYPN
                     TITYNDRTIRFNFENRNDKIPNYSLGTMERIQKRLDTIEIRVGGNVLRTYDLDYSYGP
                     VTGRSIFRKLKQNGSNTFGSENFADLDFNYTNHSGSFSPGHLDYQNLSSVSNMNVFIP
                     NIAVDAMNFILNGALPYHPSALDSNIDASLQYVVKVPVPDRNACNIGFASCLCAILPY
                     CWGGNQHFLEYLAGNCWSFLGWGGLGSCEVGVDSALTAWLPMDLNGDGIVDFATLNGN
                     EANGSIHLVGHIQKIGQSAITFNGPNIPIHYNTFYQVVDLNGDGKTDFVYEDNGRLWG
                     IYSTGGNFTSPVLFGNISLDPSNRDMHVFSPYEYRFHYGPNNTTPLASDRAAKDFFGD
                     VNGDGLSDFIHNNGGSFSIYINRETYFDNPVVIGGGGGFSLNSMIDFTGDGKADYVQL
                     VATYDNSTLTALQSQKAALDILMAQYQAEHARAKAVVDQLPTPITNATIDDAEFENLL
                     AYLNTNGYGTVAVLFEMDGKDYNYDPSVVADLQTTLESIVSARLNFVGQQSYAINNQI
                     ASIYAQGTLGQATYALQVRTFNLGNGTSQNVVYPLFNYVYPDKSTLSDVNGDGMLDFV
                     SFVGTQSIVCIFMGNGFSNPIATNLNAGNGKNLVDFNFGEVNGDGISDLVLFNKENHT
                     IETYLSRGDGSFYYSPGFSFGGFSTQEYTESNGIERSDTYQISLQDMNLDGISDVSIA
                     FLSLDKTWGRIYYRYNNPRNSGEDQLLNVSNGAGQTSQVQYQLKNNHSGALQTGTGNY
                     PDVPSMTPGFLVTQTRQDLSNGIVHTTNYSYTNERYIQGTRTISRSLGFASIRETDVN
                     TNFYKITDYFQNDYRLAGVPQSTRNYNASNNLTGSMTQSGFSFPNPFGTEIAVVGVVT
                     TNDYRNGTLVETSIQNFTYDSYGFTTSVIESLGSHTITNTSQVSNDVAGWRMGRVTRS
                     RKNVDGTWVTDTQLGYTGDNLTSQTQFPASASPLTTTFGYDSFGNVVSVTEPSGGVSF
                     LTYDPVFNHFPVTKTNALGHVTTTNYDFATGLETSSTDPNGAITLTSYDGYGRKASVT
                     YPGEGTANETYTYSNTGEYNLTNLNNNEFVTKSIRDNVSGNVSTTRIFTDPLGNTIRS
                     EGNTALSGINSIEDSYFDYTRGVLIQKSNEYYTSLTPQFTTYQYNDPDGELTTILEPS
                     VNGTIQTSITKTGFTETRTTAFPDGQTKTEVVTKNELGQVIFKTVNGRTISTNYSPFG
                     GISSVTDVGGLTTTFTYNSLGRRVSTQDPNSGTISYSYDSLGRLYSQTDARGKTITFT
                     YDLLGRPLTQTTNGPEAPIQFTYDDASVPFSRGRLTKVTDESGRTEFLFNQKGNEIQK
                     TKYVDDITAIFKTDYDSLNRPITETLPDGTKLHNFYSSNGTLSSITMDTADGTSTGHT
                     VVSYQGPYLDSNGVPSLRRTSGNGVTMEIGFEPLDKRPLSVVSKKPDGSVIGNTELTY
                     DSKGYITKIEDKLNSNRTQNFTLDNLGRVTQATGKYGTQNYTFSANGNLIQKGAYTLG
                     YTDASHSNAVTTATSPSTGMMNYGYDASGNMVSRNGDTLRYNSYGKLIEITPYATSSS
                     IRNVYDYQGNRVKSVSDITLFSTYTLDDNYEIVREPGKPERHTLYVKGLQGDLVAQWT
                     REDATLRISGNESEESRFVLGDIFSSMIKPFCKDITGDCSNYWENRFESEFIGIFGYS
                     KFFQSGVPTGLYKAFYFLLLLAVIYLVYPYFLKENLLLQNLGWKGVTTPALILSLFVV
                     TSLPGCGVLPGTGGKEGDPPWILAMGANVAPGVPSIQNSGVGMTGGGSVGGMPVTGMF
                     FFHPDHLGSITMITDGAGNPASGPEPGVSYVSYEPYGSIIRNDSYGPDIFRYKFTGQI
                     EDKETGLYYYKARYYEPTLGRFLQADSVVMPTNVNGMNRYMYVDGNPVSYRDPSGHIS
                     GPDMMHMLNRIVGHAMGKDFNSKGLDKKLSTGGISKGVNRFVHNATFIPKGKYYINGT
                     KLWDSTIGRYGAADWVKNNALSPKQELRGSAKHAALRKLRMIFEIFGYMDISTAEEKI
                     ASAQTEDERNDALIERQNAIELFLQRWLIGAPYFAPGLASSGLHKKLVSAGIW"
     gene            31938..32144
                     /locus_tag="PHEDGCFB_00027"
     CDS             31938..32144
                     /locus_tag="PHEDGCFB_00027"
                     /inference="ab initio prediction:Prodigal:2.6"
                     /codon_start=1
                     /transl_table=11
                     /product="hypothetical protein"
                     /protein_id="X:PHEDGCFB_00027"
                     /translation="MYYISLLYILSCNFNTKDPLGLDDYFERCGISLTIFLDNCVNEN
                     SKKSKSINPDLCPFILDDVGKHCM"
     gene            32302..32613
                     /locus_tag="PHEDGCFB_00028"
     CDS             32302..32613
                     /locus_tag="PHEDGCFB_00028"
                     /inference="ab initio prediction:Prodigal:2.6"
                     /codon_start=1
                     /transl_table=11
                     /product="hypothetical protein"
                     /protein_id="X:PHEDGCFB_00028"
                     /translation="MALNKFDKILGKTFFVVFVLLLNGCFNINLPPGNITNCQLILVL
                     IAEDLDAWARHTPTEEQLNKTNNLIAYYASHCDGTESKKHKRKKKNDPIYNLSGKKDE
                     Y"
     gene            32871..34031
                     /locus_tag="PHEDGCFB_00029"
     CDS             32871..34031
                     /locus_tag="PHEDGCFB_00029"
                     /inference="ab initio prediction:Prodigal:2.6"
                     /codon_start=1
                     /transl_table=11
                     /product="hypothetical protein"
                     /protein_id="X:PHEDGCFB_00029"
                     /translation="MLPGTGGKNGDPPWVLALGVNLNPGVPSIQNPGVGMTGGGSVGG
                     MPVTGMYFYHPNHLGSIQMITDGAGNPASGPEPGVSYVSYEPYGSIIRNDSYGPDIFR
                     YKFTGQVEDKESGLYYYKSRFYEPTLGRFLQADTVIDPESVNGQNRYMYVEGNPVNYK
                     DSSGHSLDMMFYAALYQYAQLPNSPKKEQDSLMLLALHNQQIRNTSGPGCPASGKNNM
                     VWGNFQGNGRCGGTLPKDVEFGMSFILSATQFFGLDGGQALALAYYFLYKPNSALTIV
                     DRSGIAHDELHRWSTSKGAIHANEQWIKKSWGNFYSIHEQRAAYKREYDALPKSYDRY
                     GNTGKSILAGVNYNGRKEEYEIKNIEFDSVIYNRSDSLFKYGLLHRDSTRYV"
     gene            33994..34290
                     /locus_tag="PHEDGCFB_00030"
     CDS             33994..34290
                     /locus_tag="PHEDGCFB_00030"
                     /inference="ab initio prediction:Prodigal:2.6"
                     /codon_start=1
                     /transl_table=11
                     /product="hypothetical protein"
                     /protein_id="X:PHEDGCFB_00030"
                     /translation="MGCYIGTQRDTCRYNLHASNKSTGCNFIGIGLQSVNNTADVNVA
                     RAREGVTNYLILECLDYYERLKECDKEENKYIPSIYGFNIKKFSNKKSSVIAFR"
     gene            complement(34601..35533)
                     /gene="sspH2"
                     /locus_tag="PHEDGCFB_00031"
     CDS             complement(34601..35533)
                     /gene="sspH2"
                     /locus_tag="PHEDGCFB_00031"
                     /EC_number="2.3.2.27"
                     /inference="ab initio prediction:Prodigal:2.6"
                     /inference="similar to AA sequence:UniProtKB:D0ZPH9"
                     /codon_start=1
                     /transl_table=11
                     /product="E3 ubiquitin-protein ligase SspH2"
                     /protein_id="X:PHEDGCFB_00031"
                     /translation="MNFRTTLTYLQRIIISLLFLIHLFCEIQACEEPGIYQDLTKALQ
                     NPLDVLALNLSEQKLKALPKKIGQLKNLQELNLDANQLTTIPKEIEQLKNLQVLNFGS
                     NQITTLSQEIGQLQNLKVLFLNNNQLTTLPKEIEQLKNLQTLNLWNNQLITLPKEIAQ
                     LKNLQELYLSENQLMTLPKEIGQLENLQKLYLNANQLTTLPNEIGQLQNLQVLFLSYN
                     QFKTIPVEFGQLKNLKMLSLDANQLTALPKEIGKLKNLKMLNLDANQLITIPKEIGQL
                     QNLQTLYLRNNQFSIEEKERIRKLLPRCCQIYFE"
     gene            complement(35715..36911)
                     /locus_tag="PHEDGCFB_00032"
     CDS             complement(35715..36911)
                     /locus_tag="PHEDGCFB_00032"
                     /inference="ab initio prediction:Prodigal:2.6"
                     /codon_start=1
                     /transl_table=11
                     /product="hypothetical protein"
                     /protein_id="X:PHEDGCFB_00032"
                     /translation="MSKFLSIFDIYTVGILDYENFLKLGIIYFHAFGVVIGFLLGFSK
                     LYSSDGFSKSYGSILQSAAFFLILNNGILIDQGILRYDSRILFGSYYGLVLYSSLAVI
                     VCFNYLFESLDNPWIYCKRLLGIIPITILFSYFIPVYYFISFIDILGIVISIFTFVWS
                     LKKVLNTKKSILYFNLPFLSLLISICFVFDFIGTIYDKKNLLFFAEFIPGSVICYSIL
                     LERFFPSLFGKVIVSIPTNLVKEIELETIPIPEVKEAETYKYQSKELLVGIDLEKVNT
                     KLNHFIDIKGFKEEEIRLPDFAAALGLTVHRASKYLNVYLNTSFTDFLNYHRMIEVII
                     YMEKKTDFNLLNIALECGFNSASSFHRACVKFTGKSPKELKSYIQSNEGSSLSILKKP
                     KIQSHS"
     gene            complement(36931..37158)
                     /locus_tag="PHEDGCFB_00033"
     CDS             complement(36931..37158)
                     /locus_tag="PHEDGCFB_00033"
                     /inference="ab initio prediction:Prodigal:2.6"
                     /codon_start=1
                     /transl_table=11
                     /product="hypothetical protein"
                     /protein_id="X:PHEDGCFB_00033"
                     /translation="MVINYFKIKPLDITESELDEYEKYIGIPLQKEDREAILKSTGFR
                     KAIAIKNKLRLNSFNHSFSDDLKSNEEFLKR"
     gene            37463..37864
                     /locus_tag="PHEDGCFB_00034"
     CDS             37463..37864
                     /locus_tag="PHEDGCFB_00034"
                     /inference="ab initio prediction:Prodigal:2.6"
                     /codon_start=1
                     /transl_table=11
                     /product="hypothetical protein"
                     /protein_id="X:PHEDGCFB_00034"
                     /translation="MKSPGLRIKYIRTEGLGKKLNQEEFASSIYISQSQLSKLENEEN
                     DVTEQTAFIIQIIHGYSMSWILKGKGPMNYFGTEIKEENLDLKFEAMNHIYRNILHYP
                     KSKLTIEAYFKLKDNHRSAIDQIVIGLLPDK"
     gene            complement(37884..38786)
                     /locus_tag="PHEDGCFB_00035"
     CDS             complement(37884..38786)
                     /locus_tag="PHEDGCFB_00035"
                     /inference="ab initio prediction:Prodigal:2.6"
                     /codon_start=1
                     /transl_table=11
                     /product="hypothetical protein"
                     /protein_id="X:PHEDGCFB_00035"
                     /translation="MIISNLLCFVTSISVLTLGIYIFILPDRKKVQKHFLYLSGCFSV
                     WILFFVIRQNVNYEYRHYAFDWMLIPTIFFPIFLDRIISLISNPEHKIPKWKIGILFL
                     VVIYFLWAAFTCSFSILIDHKDFKYIPTIHYHILIIYQTSFASFSIFKLAKHIFKYTG
                     PQRVRFTLMAFGIINILSFAIIFLYILPLLGIFYGPMSSIGALISVILWAIAILQYNA
                     FEIKYAMFARKPVPMLNRISLSFFLLLFKILDPTEFRKSNFLYKRFLSIRILYTDIQL
                     REKTDLDFFQRAEAVARRYERFIN"
     gene            complement(38807..39424)
                     /locus_tag="PHEDGCFB_00036"
     CDS             complement(38807..39424)
                     /locus_tag="PHEDGCFB_00036"
                     /inference="ab initio prediction:Prodigal:2.6"
                     /codon_start=1
                     /transl_table=11
                     /product="hypothetical protein"
                     /protein_id="X:PHEDGCFB_00036"
                     /translation="MIGISTKHQKLKSRTDGFNAHFWDNTHEKEILELIKKFSINIYK
                     DAGYSEYETVNLDDWSKWFYVTYDGEIQAACRLVEKTKDNLIPLEIVERFPSRSHYNI
                     INENVADWNSVSFNQTILGAQAFKIAATELAQYCLNQKFSVVYGLINPTWKGLQRVYF
                     DNGATFSKEYSDMVYYPGCLLNGKLAFFKIIEIKENSLQNIASKM"
     gene            39943..40170
                     /locus_tag="PHEDGCFB_00037"
     CDS             39943..40170
                     /locus_tag="PHEDGCFB_00037"
                     /inference="ab initio prediction:Prodigal:2.6"
                     /codon_start=1
                     /transl_table=11
                     /product="hypothetical protein"
                     /protein_id="X:PHEDGCFB_00037"
                     /translation="MIDRKIELLADRGIYKKIGQNTLDEICQRMEAGFREGKYLESVL
                     TAVEKFTALLQKYFPSGNENPNELSDKPEVI"
     gene            complement(40652..41704)
                     /locus_tag="PHEDGCFB_00038"
     CDS             complement(40652..41704)
                     /locus_tag="PHEDGCFB_00038"
                     /inference="ab initio prediction:Prodigal:2.6"
                     /codon_start=1
                     /transl_table=11
                     /product="hypothetical protein"
                     /protein_id="X:PHEDGCFB_00038"
                     /translation="MKQVFKISLAAFLLLLFVSCNEVEKSNDPVSLLLSAVSDPSNLS
                     QKNNSHDSSRFSIQIPAYVDSKGGNDSNPGTPSLPFRSITKALSKSYKIIYVAPGSYS
                     ESETFPLIIPDNTVLIGDEAGKGLVGGTGSVYGGTGSTPRLGETVIINFSGTDSAPLT
                     SRTIVLGNNSTIAGFKIENFDSKLINTRCAVCLEDKMGTIIRNNSISTYQSDRNGSGI
                     YISGNGGNHSIILNHFTRNAYSINEVSQTYRSKVEYNLFQQVRFAVVVRVGNLDLGGG
                     GLSAGKNTFRCYNFTSQILTEELTGVNVFARNNIWGHIPIQQTTNINDMYKDIVNLNN
                     AVILTDQAVKDTVNCL"
     gene            42663..42875
                     /locus_tag="PHEDGCFB_00039"
     CDS             42663..42875
                     /locus_tag="PHEDGCFB_00039"
                     /inference="ab initio prediction:Prodigal:2.6"
                     /codon_start=1
                     /transl_table=11
                     /product="hypothetical protein"
                     /protein_id="X:PHEDGCFB_00039"
                     /translation="METIIELRYRRNQKELKYLIYPNPGGNCSAIDENDDGSFDIILN
                     HQVIDTVIETEVIDFERINIQVNEIR"
     gene            42924..43346
                     /locus_tag="PHEDGCFB_00040"
     CDS             42924..43346
                     /locus_tag="PHEDGCFB_00040"
                     /inference="ab initio prediction:Prodigal:2.6"
                     /codon_start=1
                     /transl_table=11
                     /product="hypothetical protein"
                     /protein_id="X:PHEDGCFB_00040"
                     /translation="MEIKDILLILLPIISGLIGSYCTYYFTLRAKRISEILKYKEEKY
                     ANLTVLLQGFVGNTTSLDLKRKFFEEQYRSWLYASDDVIRSINRMIALIIEHKGQDVP
                     KVLGKKAVGEVILSMRKDLIGKTSVAPEEFYYTSVIKD"
     gene            43682..43918
                     /gene="mazE"
                     /locus_tag="PHEDGCFB_00041"
     CDS             43682..43918
                     /gene="mazE"
                     /locus_tag="PHEDGCFB_00041"
                     /inference="ab initio prediction:Prodigal:2.6"
                     /inference="similar to AA sequence:UniProtKB:P0AE72"
                     /codon_start=1
                     /transl_table=11
                     /product="Antitoxin MazE"
                     /protein_id="X:PHEDGCFB_00041"
                     /db_xref="COG:COG2336"
                     /translation="MESIIQKWGNSLGIRIPKAMATELELNDGSHVELQYEGDKIVIY
                     PMKKASLEDKLSKITKQNLHSEISTGNSIGNEAW"
     gene            43912..44256
                     /gene="mazF"
                     /locus_tag="PHEDGCFB_00042"
     CDS             43912..44256
                     /gene="mazF"
                     /locus_tag="PHEDGCFB_00042"
                     /EC_number="3.1.27.-"
                     /inference="ab initio prediction:Prodigal:2.6"
                     /inference="similar to AA sequence:UniProtKB:P0AE70"
                     /codon_start=1
                     /transl_table=11
                     /product="Endoribonuclease toxin MazF"
                     /protein_id="X:PHEDGCFB_00042"
                     /db_xref="COG:COG2337"
                     /translation="MVKNRIYTPEKGDIVWLNFTPQAGHEQKGRRPALVLSPKEYNSK
                     TGLAIFCPITSKIKGYPFEVLIKSKKIDGVILSDQVKNLDWTIREAEFIESINKVSLK
                     EVLDNIKLLILT"
     gene            complement(44279..45127)
                     /locus_tag="PHEDGCFB_00043"
     CDS             complement(44279..45127)
                     /locus_tag="PHEDGCFB_00043"
                     /inference="ab initio prediction:Prodigal:2.6"
                     /inference="similar to AA sequence:ISfinder:IS1500B"
                     /codon_start=1
                     /transl_table=11
                     /product="IS3 family transposase IS1500B"
                     /protein_id="X:PHEDGCFB_00043"
                     /translation="MFMETHRFEYSIQSMANVLGVSRSGFYQFLKRSKNELEKYNPEL
                     VEFIRETWLTSRKNYGLVRLLREVKKVYSIYGARTVRKVMKLCEIQGKQEKRFRIATT
                     DSNHGNRVAPNLVQRNFKPNQKNRIWVSDITFLRSSFGWIYLCVILDLYSRKVVGWSI
                     SNSNDSKLVCTALSKAIECRNPPKGLVFHSDRGSNYCSYETRRYLLNNKLRRSNSRKG
                     NCWDNAVAESFFGSLKREMEYNYFYKIQEAEELLFDHIEVYYNRHRSHSSLDFVSPVQ
                     FEVNAA"
     gene            complement(45127..45426)
                     /locus_tag="PHEDGCFB_00044"
     CDS             complement(45127..45426)
                     /locus_tag="PHEDGCFB_00044"
                     /inference="ab initio prediction:Prodigal:2.6"
                     /inference="similar to AA sequence:ISfinder:ISLin2"
                     /codon_start=1
                     /transl_table=11
                     /product="IS3 family transposase ISLin2"
                     /protein_id="X:PHEDGCFB_00044"
                     /translation="MNKKGKYSPEFKEQAVKRTLSGSFTIKEVAGSLGISYFVLRQWR
                     GEYLKKSEDQLPLTDKQLKESEELKKLRKENLKLKEEVTILKKFAAMLSREQNPD"
     gene            complement(45556..47400)
                     /locus_tag="PHEDGCFB_00045"
     CDS             complement(45556..47400)
                     /locus_tag="PHEDGCFB_00045"
                     /inference="ab initio prediction:Prodigal:2.6"
                     /codon_start=1
                     /transl_table=11
                     /product="hypothetical protein"
                     /protein_id="X:PHEDGCFB_00045"
                     /translation="MTSPGIGDPYWYEWTVGLKSIVEMLNPDNEIQSVTFQANHISGW
                     DDIVVRHHSGKKIYYQIKHTYTNDTFTYGDLIASTPSKDSLLKQLSIGWQKIEDKASS
                     DFIIYSNRKMGIQNSNSKKDEKTILRPALNIFWEYLKTEVMKSEKIEDIQIKEEYADT
                     FNIEFLPNLKDLSSSEIISFLKQLEIKVNQPNLKDLEAEILKNLGSIFHVSQSKAANL
                     LSALDHSLRIWTTSIRIKEEVTIEEVYRILSKDSNEPIGNHELEVRVPFFSSRNNVID
                     QLKESLEDLNIKIIFLTGNPGIGKTTVISELYNSRENLIHLRYYTFKPFSPENDLVPA
                     DSGRTCDARSLWGDLLIQLRSYFKGKLAVFSVPIRNDFIESVDELRSEVIRLSIELSR
                     ILGKRIVICVDGIDHAARSGQSVGRNYLNTLLPPDQIPKEIIFIISGQSPVAYDQYPS
                     WLRDSHNKVKNINVPNITKDEISQLIDPRFSGNEDWLANEIYQITNGNTLSVIYAIET
                     IKRSKDANEAIAKLNINCLKDGLSSYYEAIWKNTIEKFKNQQPSLPHFLSSIFSLTSS
                     QLKLEHFQTLIHESNNSIYDWRVILDGLSPLVINNNDSYCVLHNEVVT"
     gene            47613..49076
                     /locus_tag="PHEDGCFB_00046"
     CDS             47613..49076
                     /locus_tag="PHEDGCFB_00046"
                     /inference="ab initio prediction:Prodigal:2.6"
                     /codon_start=1
                     /transl_table=11
                     /product="hypothetical protein"
                     /protein_id="X:PHEDGCFB_00046"
                     /translation="MLDYIHSHPFPSSELTVLRALNLPESIFEFKIWRDDSLNIQCKF
                     GYRIDNRHEANVIISKIYNLSEGEKIKVIAQSEKKSFFILIKDISIKSFDWNGNVLVI
                     YGDIYDLLFRNKFCKEIDNYTYWYLNGSDELTYNQILLTHQECLLHLNFGEGKEYKIR
                     IPPQQNLSLNHTYIKFYHNDVLILIGCTSPTTESQYRFTWIRYYSQTPPTGKITEAVA
                     SLYSFLSGCEILPLGNVSFNIDFIPMRSYHLSSCRTVVDNVVFANQFPPIPISYRRIG
                     QLKEKVENLLSHLLANYLEKSGDMHLKLAIWYINQSLHLPLDIQLQPMSTAFDILKKG
                     WFKSKNSISQGFNITEKEFQGILGEEFKTISERLEKNPKGKKIIGRILKANTKGDSEK
                     TFTFLEELGLEIDLVEREVLEERNRAVHGTTKPKNYSKLAYRTMAYRTLLNRIILRIL
                     NYQGDYIDYSWDCGAQVKYTTWPLSIPMQGRKNDKKV"
     gene            49300..49464
                     /locus_tag="PHEDGCFB_00047"
     CDS             49300..49464
                     /locus_tag="PHEDGCFB_00047"
                     /inference="ab initio prediction:Prodigal:2.6"
                     /codon_start=1
                     /transl_table=11
                     /product="hypothetical protein"
                     /protein_id="X:PHEDGCFB_00047"
                     /translation="MYRFRSVDNLLTLHHELKNDEIYFSDIASLNDPIIERYRIVQLN
                     LLSNLLIVCV"
     gene            49480..50391
                     /locus_tag="PHEDGCFB_00048"
     CDS             49480..50391
                     /locus_tag="PHEDGCFB_00048"
                     /inference="ab initio prediction:Prodigal:2.6"
                     /codon_start=1
                     /transl_table=11
                     /product="hypothetical protein"
                     /protein_id="X:PHEDGCFB_00048"
                     /translation="MKIIKAFLLAMRVGKIFDFTHNDLKKISKAPYTYLEDFLIKFES
                     ILEPNLENGELKLNIKEEMIRMLENMPYERINRIVSIERRSSKIHFGTKKKLKVVCGL
                     IQTACRQDSASSLEIIDQAVKDYERSCMQVFTSVEQIQKLEKDTKEEIARGAMSLIAE
                     LAEPAYRNYLITISRLYALASNANYAMLSGSLGNIEREIRNQLPDNYHILFSKNISPI
                     RNAKAHSSWKFDAKSGMIILCGQDSKKEIAYSPLDLKAIAEDMIFNAIHLIPLALNLI
                     MLDQLSLNPGLIQEVVFRMLEELKKNT"
     gene            50488..50925
                     /locus_tag="PHEDGCFB_00049"
     CDS             50488..50925
                     /locus_tag="PHEDGCFB_00049"
                     /inference="ab initio prediction:Prodigal:2.6"
                     /codon_start=1
                     /transl_table=11
                     /product="hypothetical protein"
                     /protein_id="X:PHEDGCFB_00049"
                     /translation="MTTEQRLSLILILKNTLSACETSLKSDAYYDKDDRYQFTVTILL
                     LRIYEQAYAILTLLQAGLDSSIPPIVRIILETSIDLICLGKDPKFLNVLLKEYVKQER
                     KALRICKENPNHLLNQMYTEDVIRFANLDRLSSLIPEDTNLVT"
ORIGIN      
        1 atgttcatgg aaactcatcg atttgagtat tcgattcaaa gcatggctaa cgttttagga
       61 gtgtctcgtt caggattcta tcaatttcta aaacggagta aaaacgaatt agaaaaatat
      121 aatcctgaac ttgtcgagtt cattcgggaa acgtggctaa caagtcgtaa gaattacggc
      181 ttagttcggt tgcttcggga agtgaagaaa gtgtattcaa tttacggagc aagaacggtt
      241 cgaaaagtga tgaaactttg tgaaattcaa ggaaaacagg agaaacgttt tcggattgcc
      301 acaacagatt ctaatcatgg gaatcgggtt gctccgaact tagttcaacg gaatttcaaa
      361 ccgaatcaga agaatcggat ctgggtttca gatattactt ttttaagatc ctctttcggg
      421 tggatttatc tttgtgtaat actggatctt tattctcgaa aagtagtggg ttggtcgatt
      481 tcaaattcta atgattctaa attagtgtgc accgctcttt ccaaagcaat cgaatgtaga
      541 aatcctccta agggtttagt ttttcattcg gatcgaggat ccaattattg ttcgtacgaa
      601 actcgaaggt atctgttaaa taataaactc agaaggagta atagtagaaa gggaaattgt
      661 tgggacaacg cagtcgctga gtccttcttt ggttctctga aaagagaaat ggaatataat
      721 tacttttata aaattcaaga agccgaagaa ttactttttg atcatataga agtttattat
      781 aatagacaca gatctcattc gtcattagac tttgtgagtc ctgtgcaatt tgaagtaaat
      841 gctgcgtaaa aatgtgtcca ataattcgta actaggttag aattacaaac gtaacttttt
      901 tcctcataag ctctataatt gaaatcatcc caattattag aaccagtttt ctttttgccc
      961 caattgaatt cttttctttt gctattcaga aaccacttca tcacagaaac tttatctcta
     1021 tttgcattgt tactgctcat caagtagtaa atttgaattt cttcagagtt tctttttata
     1081 tctgtaactc ttacgctaaa actattatac ttactcaata tagcgattgc atctatgaca
     1141 gtattgattt caattgagta gacttcgtaa aaaacatcgt ccccgtctcc actcaagaaa
     1201 tcttccgaaa taaaatttaa ttggcaatga ttcttcccag tcttattgaa ataagaccgt
     1261 aattcattat agaattcttc tttaataatg ggatcacctt tatataatga gttgcgtttg
     1321 tcataaaaac tttgatcaag aattttagca aagccactaa atatccatcc cgtctggttt
     1381 aaatatttaa ctttccacca tggggctttc gtattttcta ttgtttcgga aatatcactt
     1441 ttagcaagga tcgtaaagaa ctcgtctttg ggaataagca ttagtttgtc agaattagta
     1501 tcagaattcg ctcttagata taatccattg ggtgcagtta cgtatccttg ctcctccatt
     1561 ggaattttac aatttagcga aaaaataaat atgaaagcgc aacttaaaat ttttctgtaa
     1621 ctcattttta attcctatat tattatttca tgcataggac gatgcggcca ttgcattctc
     1681 tattcttcag tagattcttt gctacaagga taattaaaat ccttacccgg gtaaggtgta
     1741 ctaatttttc ctgcttcaat tctgaaaagc tatgcaatag aataaatcca tcgggaatgg
     1801 aatcgatttt tgaagatcat taaataaaat gaatatgtat gcaaagccga ctcctttttt
     1861 ccagagtcca attacatgca cgtatttata accctttgag aagcctgagt taccttcaat
     1921 tagacctgac atgccgtaat cagctccgta ttcgggttta acaccttcag gtggaaacat
     1981 gctaaatctt cctatcaatt ctccatcttt cggctggtta atatttagca tcacaacctc
     2041 tgtcgaagtg cgaaataaat actcattttg cttttcatcg gaatatgttg ttgaattagg
     2101 aaataatgaa atcctaattt ccccatcgta accttcttta cgaaaagcat attggtaatt
     2161 tacgtcttcc tgctttattc aatttactgg tttatataaa ggtttattct tgaaatagac
     2221 agagactgat gaaaatgccg attcgaattc ggcatattga ctgtcttttg catttaaatc
     2281 agttaagact aaaaccaaga taaccattat atataaactt aatctaacaa acactctcat
     2341 gctactcttc cctaatattt ttaaagcgaa tggcgtctga cgacgttggc ttttgttatt
     2401 tttcgaaaca ttgacaagaa gcatcgaacc caagcttttc acataagaaa cttgcttctg
     2461 cacccccgta cggatctcct tcaaaaaatc gacaattact ctcctctaat gtccaagaat
     2521 tataatctcc ttcaggatgc ggttttccat caaaagcttg agcaaatatt tctttccaat
     2581 cgtaattgtc atctaaggaa atgaatcctt taaacctgcc gtcccacttg tattgctttc
     2641 catctattga taattcattt ttatttcttt tgtagcttgc atccgaacta tcacaatatc
     2701 ttcgactaga ttcctcagtg ttgggtggac ccgaccagta acgacaagaa ttcattttcc
     2761 ccttctctga cttttcatct agaacaaact gaattattcc aatatcatgt ccttgaaccg
     2821 acattcgata caaaacgagt ctatcggata taggcgcagg ttctggcagt gggagctcac
     2881 gtatcgcctt tccgtaagaa attttgaacg ctaattctct tgaatattct gattttaaaa
     2941 aaggtgaaaa tacccatcct ttttgatcta agaatttgat ctcacaccac ggaccggata
     3001 aacctaaaat ttcttcaata cgttcagcac agttcagtat ttgaattgtt gtatcaaatg
     3061 aaatttcgga aattttcttg gcccctaatg acggttggtc tcgtacggct aaaccaggct
     3121 ttacattcac tttgactata tcgccacttt gaaaacttcg cttttcagtt tcttgtttct
     3181 caactttttt acaatctata atggaagcta ctgtacttac gaaaacgaaa atactgataa
     3241 ctttaaataa aaatgttttc accgatttat cctatttatt ttttcaatgt gtattaaagc
     3301 cgtgctgtct caggaattac gaatgataag caaaacgaaa aacagctacg cgatgtgtgc
     3361 cacttcttaa tcactcttca gtaataaaca ctgaatatat tttcccttct ttagtctcaa
     3421 acgagcactt cgaaagttcg taataaagaa tctcaatatc atcgtctgga tttccgccag
     3481 gatgaatttg aaaagggata tttagttttt ccttaacttg atcagctgta tcaccgaata
     3541 agagtccatt aaataactcc tttcttgaat ctccatacgt acttaattgc aacgagtata
     3601 ccttatctcg aaactcttct ccgccatcgt aaatataaag agctgttttg gtcttctggt
     3661 cgataacgaa cacatttcct ttttgttcac cacgcattac agtatcgaat ggccttccat
     3721 attgcttttc tattgattta gttgctgatg ataaattaga tcctaatttt atccccataa
     3781 gagaatctgc aaagcagcta cttttgtcag aaggaatatt ggatgtagca attttatcta
     3841 aaaagaagag tcgcttttta ttttttaaaa taccgatata aattaaccgg gcttcaagca
     3901 attgcccttt tttgtttatc ttttttaact ggctaacctg tgcttccgtc aaataaactg
     3961 tttgaatttc gtttctattt ttaaaggaag cttgatatgg aaaatcgcct cctaaagatg
     4021 ctatgatcgc tttatccgtt tttgaggctg gggtaatttc tcctgaaata gtaactaacg
     4081 tatcaaactt tggatatctg ccatcggtag ttatatctga ttccggacta atatcttctt
     4141 cgagaggaaa tagatttctg aaataaacaa acgaaattgg ttcagtcgcg agtaaggcag
     4201 ccgatatcaa aaatagtaag ctaaagatta tttttttcat ttctctccta tagaatccag
     4261 atggcatcca ataatactat acgttattca cccatttcaa aacaaagaaa ttgttcaact
     4321 gcacctttcg ccccaactct actataattc cgtaatatac tcactgcttt tcagcagaca
     4381 tctccttgac aacaacgcct ttctatgtat acaaaagaac tctctggaag cctacagtga
     4441 ttcttgcttt aaatcaaaaa atagtttcga actccaagtt ttctaccctt cccgtagaaa
     4501 ccacagtaac taacgtgttt tgatcggact gaagtagtca cataaaagtg gacagccatt
     4561 taagcaatat ttgtctcaaa ttcttcaggg ctgatataac ctaatgtaat acacttcgat
     4621 aaaatcgaat agaagatgct ccgcttcttc aatgttatag aataaagttg ttgaaaaatt
     4681 ccacagtgag aatttgcaaa attgcttcaa ttatccattt caatccagca gaaacggatc
     4741 aaagattaat ttttcaacaa ctttaataaa ttaataacaa ccatgctttc tcccaaccaa
     4801 ttcatacgga agttccaaaa aaatcaaatg atcgatattt aaaccaggtt attggtttaa
     4861 cggatagctt ttgggattat tggacatgaa atccaatttc aaagttttcc atttcccttt
     4921 caatcgatat tccgtttccg aaagttaaag aaactaattt cgaaatggaa tttactcaac
     4981 ttcgatccct atagcaccgg agattcgaaa caaagcaaaa agacgatgtt agctgaagtg
     5041 tgatgtctta agatcagtaa tttctttttc taaagctctc tgaactaatt gattcaaaga
     5101 gatcccttct ctcaaagatt ttctataaac acgtctatga agttctgttg gtatacgaac
     5161 attaaatgaa cctttaaagg atttctctgg acttttttta gcttttttac ataaaactaa
     5221 ataatcattc actgattctt gaaatgcctt cttcaattct ttaaccgatt caccttcaaa
     5281 ggaaactaaa tcttcaattc cttctatttt tccaaaaaat acttcatcat tcgcattaaa
     5341 atgaacagag cctaaaaagc ctttatactc gataatatcc ttcattttat ataaccctcc
     5401 gattttaatt cgtctaaaat ttgatttatc tgatacgact tcaaaatatt tttaggatgg
     5461 ggtttgtgaa gtctcatgat atgtttagtt tctgaatgaa tccaagcaac tcttgagcct
     5521 gaagacttgc cagaattatt ttcattatat ccaaaggctg agagtaactt tcttagttca
     5581 tcataagaaa aatctcttgg tctactttta aatctttcta ctaacttttc aacctttgac
     5641 acgattctat tttatcataa gtcctcagaa ttgcaactaa tatttagtta catttcaatt
     5701 ttgaaagcaa aattttctgt tatgattatc aatattaaga tattataaag tagtagttta
     5761 aaaagtcaaa actactactt tttggccgaa ttttaagggt caaatttgac ctgaaatttc
     5821 ctgaatatca aaaatatcga gacaagtata aagggttaaa aaagacagaa aaatttattc
     5881 aagacaatca atagaggaaa tcgtaaataa tctttaccat attttgaaaa ttaattcaaa
     5941 gatagtacac tattgtgccg aaatccgtag ataaaaagac tttcgttttc tctttttctc
     6001 gaactttaaa atatttcgaa acttgaaaat ccaaatcatt atagctaaag aacaaagttt
     6061 ctttctactt cctgaaagta aatgccctac ttacttaagt ttgttaagta aggaaagaat
     6121 atgaggttca aaattcagct acaacttgcg attcggagta ataaagttca gacaaatctg
     6181 gtaacggctt gaaaaagtat gaaagaaata atgttttata gacctgcaag aaatttatag
     6241 gatattcaaa cgtttttacc cttgtgaata aaaaacctaa atgcagaagt attttatata
     6301 tctttaatat tctatttaca attcgtgaat taggtcacaa gatacgataa cgccttcgta
     6361 ttcaaaactg agtgaggaat gtccgatctt gtttttaact ttacaggtta tagcatcccg
     6421 tggtctttta gatccttttt actcaaacca gtgattcgaa ggattacatc taaagccata
     6481 ccttcttcca acatcttacg agcggatttt aacttttctt tctctgcacc cttttcaatc
     6541 cctttcttga tacccttctg aatcccttgt agttcacccg cttcaaaacg agctgccaag
     6601 tcatacgcat agtcgcggtc tgattttaac tttgcttcta actcattgcg tttctgagga
     6661 tcatttgaat actgttctaa aattgtaaat gccttactta aatctggagt tttatctact
     6721 aaaattctca tttcttcttc ctccaactca gacgtatgtt ttaacacata caaccagatt
     6781 tctaaattat tccttaattc ccttacgtct cttttgacaa acttgcacaa ctctaaaaaa
     6841 tgaatctcta cgtcgtctgt taaaatgatg tcaggattag actcttctct aaatttaaac
     6901 ttactatgaa aattctccga aggaattaaa tcaaagtcaa ctatatttat ctgatacact
     6961 ggcttcaaat cggaatacat agaacctcgg ttcaactgat cccgaattag tcctgaaaga
     7021 taatacaaac ttctcttcac gaaagagctc tgatgagcta cttgaatttc tacatgaaat
     7081 atttttccgt cctcatcttg agcacgtata tctaaataag aacgtttgtc attcggagaa
     7141 gagcctacaa gttccggatt cagtatttta atgtttcgaa tcgtatgttc tccatccgga
     7201 aataacacac tgtttaatat tgaaatcagt agatccggtt ctttgacaaa caagatctta
     7261 aacatcaaat cattggttaa tggaaaaaag tttttagaca tcggcttggt tcttttcttt
     7321 tactttcaac tggaaagata ttttgaggaa actacttttt gtaattcggt cttttatcta
     7381 ctcccttaca aatttatttc tagaagatct ttgtttttta gctttgtttt aaatcttaga
     7441 agagaaagga atctcttttt ttaaaactat aaacacatac aaccaaatct atggttctta
     7501 atcatccctt gaagatagta agtcttaagc aattaaatac agtttttact cccgaatttt
     7561 tccctccatt ttcctccaat ttcctctctc acaattttgc ctactcttta aactattaag
     7621 actacaacaa aacaaactac tatcttttga tttaaagagt tttggttttt ataaaacaag
     7681 gacttttatt taggtgaatg ttcctaaagg aaacaatttg gttttgacta tccctttatc
     7741 atggaaatta tttatttcat tttaacatac cctaccctac caacatcgaa cgacctactt
     7801 actcttgaaa gagcatcgaa aatatttcaa cttagcttct aactctttgt gtttctggga
     7861 atcatttgaa tattgtttta agattataaa tgttttacct aaatctaaaa tttgatccca
     7921 gagattccac tttctctttt caagatccaa aacaaagaaa attcacttcc aaacctcaaa
     7981 ttttcaggat tttagggggt cgaaatttga cctgaaattt ccttaaattt cctgaaatcg
     8041 aatttcttta aaaaatggat tcaaagctat agaaaggaca tgctactttt tgaatattct
     8101 tagaaattac ctactttctt aaaaaatatc acttttttca aattgtcctg ttttggctcg
     8161 ttttttcctg gatagagcat tcttaagaaa agtcagattt tactgtcttc ctacaacaaa
     8221 catattcctt tgataaaagg gcctgttttt ttgatatgaa tcgaataaac atcttactga
     8281 ctaagatttt tattttgcca aagggtcata gaaatgagag aatttctgtg gagactcatt
     8341 ctaagttttt atactaaagt aaattgattc tgttcaaata aaaaaacttg aatcaaaacc
     8401 tgatcattca ctaaaaacgg agggatttta aaactattga acagttcgta atcgtttcaa
     8461 tgggacttcg tatttagaac gttctttagt ttattagaag ggtcttagta ttatcgttat
     8521 gagttgtttg attttggaac tttaaataaa aaatactgac tttttataaa cctacttccc
     8581 tactacgatt caagaaagtt tgtatctttt ttgtttccta aagaatatac agttctaaga
     8641 ttttttaagt cctagtctcg aatctatttg aactccactt tatacttacg tccttttgga
     8701 agtttgacta ccctactcta ataacttcgt acggatcttt ctttgtaatt ttaattctat
     8761 cctctttcac ttggcatttg tctgagtttt ttcaaataac tttggaatta tttctggact
     8821 ttctaattga ttgtactaag gccaatcgat actttccatt ctaaccagcg aacttttttc
     8881 cattctccta aaacagttct gttttgatat tcaagacgaa aaaatcccga gaaaagaaac
     8941 tcagataatc aaaaatgaaa tatcggaaaa taagagaagt atatcctgat cttgaaatct
     9001 tgatttttat gaaacagggg ttttgcatgt gaaaaaccct gtaaaacccc acttccgagt
     9061 tttttaaaaa agtaaaatat cggaaacaat ataaggccga aaaaacgact ctctcttttc
     9121 tgctcattac aaaaagaatt cagaacgaaa aactccataa agatccaaat cttttttgaa
     9181 ccggatatat tttgtcccca aacaatctgg tttaaagata atacattatt gtgccgaaat
     9241 tcgtagatat aaatgacttt tattttctat ttaaagtttc aaaacgtttt tagatctcga
     9301 attccaaata atcacagcta aggaaaaacg ttctttctac attcttaaaa acgaatgccc
     9361 tacttcattt aaaaacaatc ctaagttttg ttagattgag gaaattcgag ggaagaatac
     9421 gggattctaa atccagctaa aacttgtgat ttggcataat aaagttcgca agaatctgag
     9481 aaacggactt cgtattcaat actgagtgag gagtgtccaa tctgttctta actttacagg
     9541 ttatatcact ccatagtctt tcaattcttg ttcggtaagt ccggtaatct ttaatacata
     9601 ttctaaacta gcgccatcca ataacatatt tttggcagtt tcgattttac cttcaacttt
     9661 accctttttt attaatttct cagctgttgt catggctaaa tcctcgtatt ccctattaaa
     9721 cctagaatga ctgagtaaac ttgtaatttc agtcggttca agttctctta cattaaatat
     9781 atacaaaaac agtttttgga aaatttcaac ccttttcgat tcgtttttta gacctgttaa
     9841 gagttcaaat acttctccta aataacctaa aaatgaacta tccccttccc atattttttg
     9901 aaccactcct aaaattactc ttagggtgat actttccaat cggcttagat ccactttcga
     9961 cagatcaaat aattctaatt caaaatctgg aatgtatttt ttaaatactt cctcttcgtt
    10021 tttggaaagt ataaatctat cttgaaaact atttcctaaa gtccaagtcc tttcaccgtg
    10081 atagaataca aatggaatca ccactgaata tcttttatcg atcctatact gagatttgta
    10141 gattgcggat atatatccta atagttgact aaagactgct tcatccaaat aacttttatg
    10201 ttcaaataat agatacacgt ttgctttttt accggatttc agtgggatct gaaagagtag
    10261 atcggtttgt tcttctttta agttttctga aataaaacta gattgagtca gttctaaacg
    10321 gtttaagtct aaaagttcga ttactttttc gggtaaacta tttttaaaaa aggaaatcgc
    10381 atcctctttg tcctgtaagg tttcccggat taaacggtcg tgtgggtttg tcatatcaga
    10441 catggtattt ttaataatgg agattacttt tatttgtaaa gattcatttt cttttttatg
    10501 aattagttct ttgtccgtct cacatttgaa tcgattcagc ctcccttctc tcttacaaaa
    10561 aaagtatccg atctttttaa aggtctttga gaatcaagtc ttgttctttt ttaaacaaaa
    10621 tcggctttat tacattttgg ttggttgagt taaagaagct catgcagcac tcccctttct
    10681 attttcaatt gtagtctttt ttacctctga gttacttaca agaaccggat acacttcgtt
    10741 tacaaatttt tcaaagagta tctttttagt tccttcgtat ttgaaaggat ctgagttttg
    10801 ttcgtaatat tctaattgag atttaagcaa cttactctta ccccaaccta aaaaacattt
    10861 atagggatct aaattgttta tctcttctat gggtgttttt tggatcgtct tactctcgtt
    10921 acatttggat tcagttcgta ttgatttatt ttgttgttca tttcgttttg tattcttttc
    10981 agtaggtttt acttttcttt caaataacct agaccaaaac ttagcaatcg attcaggact
    11041 taaagactgt tcataccaaa acctggaatc ttgttttctc agttggatca gtgtttgtat
    11101 tttactttcg ataacattcc aatctccttt ggatatttca tatagtgagt ttaatgcttt
    11161 tagttctgag tctggttgcc ccatttcact tccgtgttct ttgaaataat agtcttggaa
    11221 ttttataagc caagaatcag gaaattgaaa tcgtgataac gttttaggtt tatataagtt
    11281 ttgtttttgt tcttccaggt gcgtttttgc aggcgggccg tactctctag aagtatttag
    11341 tatttgttta aagagtactt gttttgatag tccttggtat atagtacttg ataggggttg
    11401 attttcccca ccttgaaaat caagttgtgg cttttctgct tggggtgaac caagagcctg
    11461 atttttttct ctcttaaatt ttatttctaa ttcttctaag agttcctttt gttcttctat
    11521 gcgtgcttgt gggggctggt catattctct agttgtattt tgtatttgtg aagagaatac
    11581 ttgtctcgat ggtttttgtt ctttagtact aggtagaatt gaatttacca caacttgatt
    11641 ttcaagctgt ggtgtttctg gttgttctaa atctaaaact ttatttcctt ttctgttcga
    11701 ttctttgact tcttttaaaa aaagttctct ttgattttct attctcttat tttctgttgg
    11761 ttttactttg tattgaactt ccggcttttg agactcttca aaaaaatacc atcccgaatt
    11821 aaatctacca gttactggat cttttccttt tcgaaattct gcatagccaa aggtaactag
    11881 ttctttaaac ccagatgcaa tacttgaatc tttgtcgctt ttgaatttag acatcgtttt
    11941 taccgacatt cgccagtggt ctggataacg gagggcaaga agtagaatgg ctgtcgcttt
    12001 catacttaaa cgagcatcat cgataaagtt attttttacg attgtaaagt ttcggtcttt
    12061 ttgtacccga aagactcttg gagtatcatt catatatggt tctcttgtta cagtgttgtg
    12121 aggtgagtct ggatgtttct aaaaagttgg cgggagaaac ggtatatcgt ttccaaagtc
    12181 atttcttttt gttttttaat cctactcgat ccgttttcac tttggcacaa aaacgaatat
    12241 cggaagtttg atttctaaaa aaattcaatc ttaaggtaaa ttttgggatt caatctttgc
    12301 gttgggttta acttgaattt gatctaaaaa aagggcgaaa aattgttcgg tctacatttt
    12361 agattttttc taaaatctgt tttccaactc gggaattccc tgtcttgggt ttcctagttt
    12421 aggaaggagt gttttacaaa gttgtgagtt taataaaata cccacaatcg ttcagaaaaa
    12481 tcttgtggtt actcatgtta gagaattgga atttccattt tatcgggaaa aaatatatct
    12541 actttttgtt tcgattcaat aaagaaaaat ggagttttta attttattta aaacacatta
    12601 aaacccattt ttaaataaaa tataataatt taaaactaat tcttatgtta gttccaagac
    12661 ctgagtatga actctctaaa ttacgaaaaa ggagcttcat tttttactat ctggggcttg
    12721 aaaacagaaa taaaatttat ggtcattttg gaaagttaca gaaattttct aaatttgaat
    12781 ctaattcgaa aatggtttta gagagtttca aaacgatcac cttgaatgtg taatcaaaag
    12841 tgagatgttt tagtttgttc aaaaatgtga gaaactacgt tttatttgga attcaaagtt
    12901 tatcttgaga taactctatc cttgtcccct acccttctat tttaaatcgt aataactttt
    12961 ggaatctcca atttcattct tattctcatc ccagtttaag acgttttttg ttttttaaac
    13021 aatcccagtc ctctttacag ggttaggcga aaattcttaa attgtagctg acagagactt
    13081 attttatatt tcactatctc ctatggagac tatttatgtc tacacttttt gaaagacttt
    13141 ccgctattga cgacgaccta aaactgagtc acagcaagat ggctgcggaa ttgggcatcg
    13201 atcgttccac ttattacaaa tacaaaaatg gcactcttgc tatccctaaa tctattttaa
    13261 tcattttaag gcttaaaggt tacaacgatc tttgggttct ttctggaaaa ggtcaaatga
    13321 aactcaaaga ttctgctcaa ttagtcgaaa tgcaaaaaag actaaaactc atttctaagc
    13381 tcgactctta cggtgtgtta gattctatcg aaaaattacc agaaacccct tcctctgttc
    13441 aaaagaaaat tattcaagag ttcttcgttt tcttggcttc taagtttgtg taacagggag
    13501 ttttttgata tggaatgaga tttcggcgta agaaaatagt aacaaaaatt taacctagtt
    13561 acgtaaaaac ggacaccttt tactcagcga ataaggtaaa ggtgaatatg aataagaaag
    13621 gaaaatactc tccggagttt aaagaacaag cagtcaagcg aacactttcg ggttcgttta
    13681 cgataaaaga agtagcaggg tcacttggaa tcagctattt tgtgttacga caatggaggg
    13741 gagaatactt gaaaaaatca gaagatcagc ttccacttac ggataaacag ttaaaagaaa
    13801 gtgaagaact gaaaaagctt cggaaggaaa atctgaaact gaaagaggaa gttactatcc
    13861 taaaaaagtt tgccgccatg ctttcccgcg aacaaaatcc cgattgatgt tcatggaaac
    13921 tcatcgattt gagtattcga ttcaaagcat ggctaacgtt ttaggagtgt ctcgttcagg
    13981 attctatcaa tttctaaaac ggagtaaaaa cgaattagaa aaatataatc ccgaacttgt
    14041 cgagttcatt cgggaaacgt ggctaacaag ccgtaagaat tacggcttag ttcggttgct
    14101 tcgggaagtg aagaaagtgt attcaattta cggagcaaga acggttcgaa aagtgatgaa
    14161 actttgtgaa attcaaggaa aacaggagaa acgttttcgg attgccacaa cagattctaa
    14221 tcatgggaat cgggttgctc cggacttagt tcaacggaat ttcaaaccga atcagaagaa
    14281 tcggatctgg gtttcagata ttactttttt aagatcctct ttcgggtgga tttatctttg
    14341 tgtaatactg gatctttatt ctcgaaaagt agtgggttgg tcgatttcaa attctaatga
    14401 ttctaagtta gtgtgcaccg ctctttccaa agcaatcgaa tatagaaatc ctcctaaggg
    14461 tttagttttt cattcggatc gaggatccaa ttattgttcg tacgaaactc gaaggtatct
    14521 gttaaataat aaactcagaa ggagtaatag tagaaaggga aattgttggg acaacgcagt
    14581 cgctgagtcc ttctttggtt ctctgaaaag agaaatggaa tacaattact tttataaaat
    14641 tcaagaagcc gaagaattac tttttgatca tatagaagtt tattataata gacacagatc
    14701 tcattcgtca ttagactttg tgagtcctgt gcaatttgaa gtaaatgctg cgtaaaaatg
    14761 tgtctaataa ttcgtcacta ggttaattaa gaattgttta tacaaattga gcctaactca
    14821 gaattttagc ctttttgaag actatcatgt catttaactt tatggatttg tagatcattt
    14881 tcaataaagc tatttcacaa tttcatacaa tcatcaaaca atattttctg attctacaga
    14941 tcttcttaaa cacaattaaa gagaaaccta actaattagt gaaaatatga gaatttacaa
    15001 tgcataagta tcatttaatt tttaatcagg ttttcaaatg ggaaatttgt ttctcatttg
    15061 aaaatagcta attttacttt atttttttac actttttttc attttgcgct ttctcaaatt
    15121 ttctactttt tgttttttaa attatgaaaa taataccgat ctgctcaggg aaaggcggag
    15181 ttggaaagac cacaacaacg atttatttag cacaaacatt agtgtattta ggcaaaaaag
    15241 ttctagtagt cgactacgat ttcaatcgga gtcttagtaa atttatgttt actcattttc
    15301 aaaaaaatga ggcggacgca atcaccaaaa attcctataa aatgttgttc gatgatgata
    15361 gttacgaaag atatatcata aaatccacat ccggattaga ttttattcct gctattgaaa
    15421 ggcttaaaaa agtagacatc gatttttatg atgatctcaa tcttaaatat cgctttgaaa
    15481 aactcctaag atctctcaat tatgaatttg ttttattgga ccttcataac gtagtaaatg
    15541 tagttttaat tgccgcatta cattctgcag atcatgtgat ttctccaatt gagtatggct
    15601 cttggagtat agacggaact gacgacatcc taaaagtttt taaagatatt aaatctacga
    15661 taaagaaaaa aatcaaattt actgtagtac cctcaagagt ttctaatagt aaattagatg
    15721 aacttgttga agtctgtgaa cataacggtt taaacgtcag cgcttttgcc aacataaatg
    15781 acaatgcagt tcatacagct tcgaatcttg gagaattttt aaaccctaaa aagcataaag
    15841 catttgaacg ttttttaatc ttagctaacg aggtttcaaa tggccgaaaa aaataaactc
    15901 actaaaaaag aactacttaa acaatctctc aaaaaatctc aaacaaaaga aacttataat
    15961 ataacattac caaatgaaac taaatccatt gatccaacga taaaccaatt aaaggattta
    16021 tatgaatcag ttatcatggc ccacaaaaga actgttagaa actctattga ttttggtgaa
    16081 tatttgcatg aagttaaaca aaaaatagga cacggaaatt ttattcctta cattgaaaaa
    16141 aacaaagcct acttgggctt tgacagacga actgcgagta catatctaag aatatactct
    16201 tacagagaat tagtcaaagg ctgcaagaat atggccgaag ctgtaagatt aataaaaaca
    16261 caagaaaccg gtttacccca gccagaacaa cgcgtcgaaa tagaaatcaa tcccaaacaa
    16321 acagcttata aatattctaa agggaagaag ctttatacta tttttaagaa aagcggcaaa
    16381 agcaaaaaag gattcaataa gatgcatcta gattttatca gacaattcat cgaagaggaa
    16441 ttacacaggg aaaacgaaag atataacaac aaagtatccg atcttaaaag cgatctcaaa
    16501 catctataat tcaaatggga aatcgtttcc catttgaatt attattaaat caagattcaa
    16561 atgagaattt catatattaa aattttctct tccaaagcaa aaaaaacttg tactcaaatt
    16621 cgtatgaagt aagattacat tgaatcaaag cttaccgcga ttcgagatca aaagacctgt
    16681 ggatatgttg cagttgaagc aggtcagtct ttatatttta ttccaaaata ataaattatg
    16741 tcgcattttt tgcttgacat ttgtctggta catgtttcta gtccaaaata tcttaggcga
    16801 cataactaag ataaaggccg ctgcaacaca ggccaaaata gatctcgaat cgaggaccta
    16861 ccgaaaggct ccaagcctga cccttagttc cccgtatttt taaaagagta gggtaaaaac
    16921 taacctttac catgcgtcac ccgaagtatg tccgtatggt aaaataaggg atactaaaat
    16981 gaccgaggtc gtacattacg ctttggtgat agctcatgct atcgaatcac taccacttcc
    17041 cagggccaaa agacagctac tgtctaaaat cacagaactt gatatttcgg gaagaattaa
    17101 tggacttggt ggatgtaccg ccaaaaacaa aactcttgga aaagcagtaa aattagcaga
    17161 aacaacagtt tctaaatata ttcgcgaaat gataagagag ggttacctta atgcaaaaat
    17221 attccatggt aactatagga tactaaactc tagtctacat gatgcagttg tgttagaaag
    17281 aaatcaatat aatcttttaa aagcccaaga taaaaattct aatccaccta gtattagcgg
    17341 cctaggtagg ggcatcgaag agtacggggt atccccgtac aaacgtacgg ggttttgttc
    17401 tagtaaccaa agtacaaacc aaacaaataa caaaaagaaa gtacaaactt cttctctttc
    17461 taaaattacc tgggagaata tttttgaaca ttctaaaaac ctcatactga aagagtgggg
    17521 ggaatatgac cacaacccgg aaaaggaaaa tgctaaaatc aaatcctgga aaaaggtcga
    17581 accggaaaac ccagaagcga ttttagaaac gctaaggaaa ctaattcata ttcggagatc
    17641 agaggaatat aaagcagacc gtttttgggg aacaatccct ctaaatctag cctccactta
    17701 ctcttacaaa gacattataa aaaacacata taacctactt acacaagtag gaagtaaagg
    17761 ccctttagtc acggaaaata aaaaagaagt aaaaaccgaa agtaaagtaa ttgatgcgtt
    17821 caaaaatgaa cctacctggg aaggattctt agtttgggcc aaggaaagac tttctaaaac
    17881 cagctatgaa aatcttaaag aacttaaaat caaattcgaa aatgaaaggt tatatataat
    17941 aggggaaata aacgattcac tcaaaatgat tgtttctaaa tacttcaatg aagaagtaaa
    18001 acttaaaaca gaaataaaat tcgtaaaaga agaagaattg caagagaaag aacagaattt
    18061 taactcaagt aaaaaatcag atcagaaaag taatcaggaa aatcaaaccc aaccgaatca
    18121 agaatcatcc atgccggttg atcaatcaga aaatcaagat attaaaactt tctctgacta
    18181 tatatcggtt gataaagtaa ttcatgagtt catgagccat tcttctctga aactaaatcg
    18241 acctgactta gaagagatac gtaaactaag aatcagttac gatttagaga aaattgtaat
    18301 ctatgaccca cttccagaaa gattgaaaaa tcacatacgt aattactttt atagccatcc
    18361 ccaaagggtt atcgctctac aattcgagga aggtaagaat aaattccatg ttgcggcgta
    18421 gtttcaataa tacaaaatca aaagggtaga tttaattctg attttaggtc ttgtatggaa
    18481 ttcaaagggt cggtatctaa aaggattaat agtttatttg cattgttcgc catttgatca
    18541 tttttttaga agcgactatt gaatatatct cagttatcgg cataagaatt ttttaataac
    18601 tctgatacat caaagtcttt attgataaga atcaagtcga cttttcattt cacgaaccaa
    18661 ggcttccgcg agttttgata aacccgggcg aattgatttc ttgtgacaaa gataaaattt
    18721 tctttctaca aacaattccg gaatcggaat cactctgagt tttggactga gactgtattc
    18781 cgataaaaat ccgattccta aatcggcttc aatactcttg attacggatt cgacgcttcg
    18841 aagttccatt ccgattttcg gacgaaattt ttttccaaac aagcggatct ttttttcgac
    18901 cgcctttcga attgccgaag cgggatgaaa gaatacaaag gattcttcct ggatatcctt
    18961 caggatttgt tttttctttt gaaaaatttt atgcgttttt gaagcgaccg gaacaattct
    19021 gtctgaaaga aattctctag aaacgagtcc gggttcattt acggggccgg tgagaattcc
    19081 caaatcgact tcgtttaaca aaattgcttc ttttgtttcc aaaaaatccc cttcttttac
    19141 ggaaagaacc aaatccggat ggtcttttcg tatctttttt aatatctctg ggagaatcca
    19201 agctgatacg gttcctcccg cggaaattga aaattctccc gaaagttctt tgcccggttc
    19261 tttcattccg gattttaact cttcccaaag ttctttcatc ctcaatgcat aacctaagaa
    19321 tacttctcct tcatacgtga ggcgtatttg tctcggccct ctttcaaaaa gggaaatttc
    19381 taattccttt tctaatagaa aaatctgacg agaaattgcg ggttgtgtca ggcctaattt
    19441 ccctgcagct ttttgaaacg ttcctgcatc cttgatttcg aggaagtatc taatttgtct
    19501 aaattccatg attcttaatc tataactttt agttatactg tcaattaatc ctatttattt
    19561 gcattatagg attctttctg ctatcttgtt tttatcggga gaaaacatgg ccggtaaaac
    19621 attatatgat aaaatttggg agtccagagt cgttgttcgt gacggagaag aggatattat
    19681 ctatgtggat aggcattttc ttcacgaagt tacttctcct caggcattta cggctttgaa
    19741 ggaaaagggg agatcggttc gtagaaagga caaaactctt gcaatcatgg atcataacgt
    19801 ttccacaaga aacagggatt ggaacggagc cggagaaatt tctaaaaaac aaatggagct
    19861 tttttccaaa aattgcacgg agttcgaggt ggatcttttg gatataaatc atccggatca
    19921 aggagtggtt cacgttgtcg gcccggaaat gggactaacg ttacctggaa ccgtggtggt
    19981 ctgcggagat tctcatacct ctacacacgg ggcgttcggt gcttttgctt tgggaattgg
    20041 gacgagcgag atcgaacacg tcttagctac acagaccatt cgtcttaaaa aatcaaaaaa
    20101 tcttttggta aagatcacgg gagaattgtc ttcggacgta actgcaaaag atctggcctt
    20161 gtttttgatc ctgaaaatcg gaactgacgg cggtcaaggt tatgtgatcg aatactcggg
    20221 agagacgatc caaaaaatgt ctatggaagc gaggatgact ctttgtaatc tctgtatcga
    20281 ggctggagca agggcaggtt tgatcgcgcc cgatcaaatt acgtttgatt atcttgctgg
    20341 aagagattac agtccgcgag gagatgagtt taacagaaaa gtagaatatt ggaaaactct
    20401 aaagtccgat gaagacgctt tttttgataa gacgatcgtt ttggatgcaa gtgaggtttt
    20461 gccgatggtt acttggggaa caaatccagg acaggtggtt ccggttctct ctcgagttcc
    20521 agatccagat tcttttttag atccagaagt aaaaacggcg gcaagaaggg ctctggaata
    20581 tatgggattg aatcccggtg agagcatgca gtctgtaaaa atagataagg tgtttatcgg
    20641 ttcttgcact aatgctcgta tcgaagatat acgaagggcg gctctctttg caaaaggaag
    20701 aagagtgtcg tctaatgtga ctgcgattgt ggttcccggt tccggaagag tcaaacggca
    20761 ggctgaacaa gaggggttgg acaaaattct caccgaagcc ggatttgaat ggagattacc
    20821 cggatgttcg atgtgtcttg gcatgaacga cgactattta cttccaggag aaagatgcgc
    20881 ttccacttcc aatcgtaatt ttgaaggaag gcaaggaaga ggtggaagaa cccatttggt
    20941 aagtccagaa agcgcggttg tcgccgcaat tttgggaaga tttggaacaa ttcaagaatt
    21001 acaaaaggaa atagtatgag tcgggcatgg acaaaacaca aagggattgc ggttcctctt
    21061 tatagaaaag atatagatac ggatcaaatt ctcccgaaac aatttatgaa aaagacggag
    21121 cgcacgggat ttggagttca tctttttcat aattggaggt atacggatga agcgggtagg
    21181 atacctgatt caaattttgt tttgaatcaa cctcgttaca agggtgcttc tgttttgatt
    21241 gcaggtgaga atttcggatg tggttcgagc agagaacacg ctccttggag tttagcggat
    21301 tacggtttta aagttgtggt cgctccttct tttgcggata ttttctttgg aaactgtgca
    21361 aagaatggaa ttgttttggt tcgtctttct tttgaagaag tggaagaaat tatacaatac
    21421 gtatctgaaa atacaggagc tgaaatttcg gttgatttgg gtatgttaat cctcggttta
    21481 ggaaacaaaa agtataattt taatttgctc gaatcttttg cgaatcgtat tcgaaacggt
    21541 tgggatgata ttgatctaac taagaaacac attcaaaaaa ttgaattatt tgagtctgtt
    21601 cttcagtgaa ggttttggtt tgttttacgg agtcgtcttt tatttttata tagacttttt
    21661 gtgatgtaaa aggtgagaat agaaggcaaa tactccttcc gagttttagg aacaggcggt
    21721 aaatcggacg ttaagcggtt tgtctacgat agaagagata acagaacttt gacaaaatac
    21781 taataggtca aaagattttt tataaaaaga gtaatttagt ataaaactat ttcctcttcc
    21841 acaaaagaaa agtgaaataa agattacaaa aagaaaccaa cgtaaagatc aaaatcaaac
    21901 ccagaaagag tatttctttt ttagaaaagg attcttgttc tttgttgtag gaatgagtat
    21961 ctttgagact aacaattgta gaatggagtt ccgactttag gtcatcgatg gaacgaaata
    22021 attccgaatc taaaaggatg acggtttgtg agccgtttgt tttacgattt tgagaagagt
    22081 tggatggaat attttttcta gaagaaatat ttcccagtaa ttcaatttct ttttttaagt
    22141 cctgatcaaa gggccatttt tgacgtgctt tttgtaaaag ttcgattgct ttatcaaggt
    22201 ttccttgttt agcttcttcc ctgcctaaac caacccaagc agaagtaaga atatattcag
    22261 cggttacatc agaaggattg ttagtaagta aagaaatggc caacttttcc gcttctatgt
    22321 atcttttttc ttcgataaac attttagcgt tttcgtgacc tcccgacatt tcgtctggaa
    22381 aagaatcttt agtcaaaagg atcaacatta gaagaataga atatacaaag atttgaaaga
    22441 tagatttcat atagtttttt tacctgtcga tacgaattac tttgtgagca taacgagccc
    22501 gaggcatttt aagagaatct aaagaccaat tactggcaat tgggttttga agaccgatag
    22561 aataaacaga atctgtggga atgttcagtg cagaagcacc accaaaaacg aataactttc
    22621 tagtttcgta agaagcttct acccctggaa aataaacggc aacgggtaaa ataggaccaa
    22681 tcgcaaaagc aaccgtacca ttttgataga agtcggtacg attggatgta gtaatggatg
    22741 taatcggttg gagtgtactt gttccggtag atcctccgat gaccgcaatc cattctggat
    22801 cagtaggata gggatcagag tttaaaggtt ttacacaagt agaaccggct ccgtgtcttg
    22861 cgattgtgat agaaggttca ccggcggcgg aagtggaatt gatcgaagga gaaaaagaat
    22921 ccgaagttgc ctgaggtgtt ccatcattcg taaatcttcc acctgtaaaa aagatattac
    22981 cgtttaatcc acaaccggac atgtctactc ttgaaaagat agcggttaaa gaaagataat
    23041 tttgccaaag gccattttgt ccgattccag gagccaaacg agaaaccgta tttaaaatag
    23101 tacctgtagt catatcgttt gtggtcgtac cggaaatgat aaatatttct tctccgatag
    23161 atgcgatgac tcctccttga ttggctaccg gcatatccga aagtgtagtc cactgatcta
    23221 aatacggatc atatacttcc gtctttttag aagttacgta attgattcct tgtttttcca
    23281 ttccaccgat gatatagatt ttatttttgt gagagactat gtttgcaaaa actctagggg
    23341 taggaattga agttgcggaa ggataccaag tagaagtaac cggatcaaaa aaatcaattt
    23401 ctctgactgg ggatgcatcc gcacccatcc cgcctataac ccaaagacca cgggttctat
    23461 ttggaaaatc actgatccaa gttttaaaag taagtggaat actttgtagt ttgtccgtgg
    23521 tactagaaca aaaaacaaag gctaaatagt ccgtattgga ttctaaattg ggaagtgtca
    23581 tggaatgaat tttagaattt tctaaactag tcacaaccga ttccaaacct gactttccat
    23641 acaaaatgga accgggaaga gaatgagaac attcccaagt gattgttgcc gaacgggctc
    23701 cgatctggga aacaaaagcc aaggttactt tttcattttg tgcgttttgg atattagaca
    23761 aaggagaatt gagacaattg gaaaagataa aagtaagaag gaatatcaaa atattaaaaa
    23821 ctaaaatcat aacaaaatcc cccaagagat acgaatcccg gatctacaaa aagaatctcc
    23881 agattctaat gtacactgag aacgaattcc aagacgcaaa cgagagccgt tgttaaattc
    23941 ccaggcccaa cccaattcac ctaaaagttc cggatcggtt ccgttcaaaa aacgagaatc
    24001 gtttttccat tgaacggaag ttactccccc tccaaacaaa aagtaaggag cagaagcccc
    24061 aaattgtttt cctacatata aagattgatt ccaaaaagaa atagaacctt gtgcgcctgg
    24121 agccactgag tattcagaaa gaaaaccgaa aaaccataaa ggatgattga taaaaccttt
    24181 ttcgataaaa agaccagcac cacctacacc cggattcgtt ttgtgagaag gtccagttgt
    24241 tgcttgtaaa agaatacttc cacctacata gagtagattt tcaccggatc tacccgaaag
    24301 atatttgtca ggtaagtttg gactttcttt ttctaaagag ttttcgttta aattttgaat
    24361 tttagatttt tctatttcta caaatcctaa ttcggttcga aaaactaatt tgtctttttt
    24421 agtttctaca ataattccac gaatagaact accatccgtt aaacggaatt cggaataatt
    24481 gtaagaagac tctggccctt ttttagaata atcaattctt tgaatctccg attttggaat
    24541 tctaaactgt ctacctttcc accggacgtt cactacgtcc gcactttcgt ttacttcttc
    24601 gattaaaaaa gcttctcctg atttaaaaag aagttcggaa gcaaataaac cagattcaaa
    24661 ggttccaata catgcaaaaa atagaatata acgtattagt ttttttgtca tattataatc
    24721 tcttgaaaaa ttatgatcca gaagtttgaa gtatgttaat cttgtaaata gataaatatt
    24781 ttttgcaaat ttgaagaaaa tgaaaagttt ttcatattat cgcgacctag cataatttaa
    24841 caggtaggtt ataaaataat aactttatat ttcctagaaa agtgaaaaaa gtcttcctag
    24901 aaaccgctag ttactatatt tgtggcacaa tatcacaaat taaagaattt gttaggcgaa
    24961 aaacaactaa caaagaatta cgatttgtga ataaaagaac cgggaaatct ttatatgaaa
    25021 cgttatgtcg gatttttttt cttaagtgta tcgtttttgt ttttattcaa ttttagtttg
    25081 ttatcaggaa ttcagaatgt atttagttct gtagcttccg caattgcagg agggattccc
    25141 caaaaacttc ctactttaca agcgggtccg gatggatctg ccaatacaca aatcgaaata
    25201 gaactaccac ccggcaaagt agttcctagt ctatctctta gttacaattc aaatggagga
    25261 aatacgattg taggaatagg ctggagtcta aacggacttc ctaccgtttc cagaaatcct
    25321 tctttgggaa ttaattacaa cggaagtgat tcgtatgtat ctagtttggc gggtgagctg
    25381 attgacgtct ccggaaataa aacgatctat cattctaaaa aggaatcgta tataaaattt
    25441 gaaccacagg gaacttgtgg ggacggtcct tgtgcttgga tggcaacgga gaaagacggt
    25501 agaagattta tttttggtgg aagtatagac tcaaggattc cagccctagg aagaaccgcc
    25561 ggttctattc gagaatgggc actctccaga gaagaagatt cacacggaaa cggatacgac
    25621 gttaattaca ctccggttga tgtaagtagc ggagattatt atccaaatac gattacgtat
    25681 aacgacagaa cgatccggtt taatttcgaa aatagaaacg acaaaattcc aaattactca
    25741 cttggaacga tggaaagaat tcaaaaaaga ctcgatacaa tcgaaattag agtaggtgga
    25801 aatgtactca gaacctacga tttagattat agttatggtc ctgtaacggg tagaagtata
    25861 ttcagaaagt tgaaacaaaa tggaagtaac acttttggaa gtgaaaactt tgcggattta
    25921 gattttaact ataccaatca ttcagggagt ttttcacccg gacatcttga ctatcaaaac
    25981 ttatcgagtg tctctaacat gaatgtattc ataccaaata tagcggtgga tgcgatgaat
    26041 tttattttaa acggtgcctt gccgtatcac ccatccgcct tagattctaa tatagacgca
    26101 tccttacagt atgtagttaa ggttccggtc ccggacagaa acgcttgtaa tatagggttt
    26161 gcgtcttgtt tgtgtgcaat ccttccatat tgttggggag gcaatcaaca tttcttagag
    26221 tatttagcgg gaaactgttg gagtttttta ggttggggtg gactaggatc ttgcgaagtg
    26281 ggtgtggact ccgctctcac cgcttggttg ccgatggatc taaacgggga tgggattgta
    26341 gactttgcga cgttaaacgg aaacgaagcg aacggatcga ttcatttggt aggacatatc
    26401 caaaaaatag gacagagtgc cataacattc aatggtccta atattccaat tcactacaat
    26461 actttttacc aggttgtgga cttgaatgga gatggtaaaa cggattttgt atatgaggat
    26521 aacggtaggc tttgggggat ttattctacg ggtggaaatt ttacgtctcc tgtattgttt
    26581 gggaatatca gtctagatcc ttcaaacagg gacatgcacg tatttagtcc gtatgaatac
    26641 agatttcatt acggacccaa taacacaaca ccactcgcca gtgacagagc ggccaaagat
    26701 ttttttgggg acgtaaacgg agatggtctt tccgatttta ttcacaacaa cggtggaagt
    26761 ttttcgatct atatcaaccg agaaacctac tttgacaatc cagttgtaat cggaggagga
    26821 gggggctttt ctctcaattc gatgattgat tttacgggag acggtaaggc tgactacgtt
    26881 caacttgtgg ctacctacga caattccact ttaaccgctt tgcaatctca aaaagcagcg
    26941 ttagacatcc tgatggctca gtatcaagca gaacacgcaa gggccaaagc ggttgtggat
    27001 caattgccta ctcccataac aaacgcgacg attgatgacg ctgagttcga aaatctattg
    27061 gcgtatttaa ataccaatgg ctatggaacg gttgcggttt tgtttgaaat ggacggaaaa
    27121 gattataact atgatccttc ggtagtcgcc gatttacaga cgacattaga aagcatagtt
    27181 agtgcgaggt taaactttgt aggtcaacag agttatgcaa tcaataacca gatagcctca
    27241 atctatgcac aaggtacgct cggacaggct acgtatgctt tacaggtaag aacattcaat
    27301 ttagggaatg gtacttctca aaacgtagtc tatccacttt ttaactacgt ataccctgat
    27361 aaaagtacac tttcggacgt aaacggagac ggtatgttag actttgtttc ttttgtagga
    27421 actcaaagta tcgtttgtat ctttatggga aacgggtttt caaatccgat cgctaccaat
    27481 ctaaacgccg gaaatggtaa aaatctagtg gattttaact ttggcgaagt caatggagac
    27541 ggaatttctg atttagtatt atttaataaa gaaaatcata ctatagagac gtatctttcc
    27601 agaggggacg gtagttttta ttatagtcct ggttttagtt ttggtggatt ttccactcaa
    27661 gaatataccg aatccaatgg aatcgaaaga tctgatacgt atcaaatctc actccaagac
    27721 atgaatttag atgggattag tgatgtaagt atcgcgtttc tttctttaga taaaacctgg
    27781 ggaagaattt actatcgtta taataatcct aggaattcgg gagaagacca gcttttgaat
    27841 gtttccaacg gtgccggtca aacctctcaa gttcagtatc aacttaaaaa taatcattca
    27901 ggtgctctac aaacaggaac cggaaactat ccggatgtac ctagtatgac ccccggtttt
    27961 ttagtcactc agacaagaca ggacttatcc aacggaattg tccatacaac taattatagt
    28021 tatacgaatg aaagatatat ccaaggaact cgtactattt ctagaagttt agggtttgct
    28081 tccataaggg aaacggatgt aaatacgaac ttttacaaaa tcacagatta ttttcaaaat
    28141 gactatcgtc tagccggagt accacaatct actagaaatt acaacgcatc caataaccta
    28201 acgggttcta tgactcagtc cggttttagt tttccaaatc ctttcgggac cgaaattgcc
    28261 gttgtggggg ttgtgaccac caacgattac agaaatggaa cattagtaga aacatcgatt
    28321 caaaatttta cgtatgattc ttacggtttt acaacgagtg taatcgagag tttaggttcc
    28381 catacgatta caaatacttc tcaagtttct aacgatgtgg ctggttggag aatgggaagg
    28441 gttacaagat ccagaaaaaa tgtagacggc acttgggtta cagacacaca acttggatat
    28501 acgggagaca atttaacttc tcagactcag tttcccgcaa gtgcttctcc tctgactaca
    28561 acatttggtt atgattcttt tgggaatgta gtttcggtta cggaaccttc cggaggagtt
    28621 tcttttctta cgtatgatcc ggtattcaat cattttccgg tgacaaaaac aaacgcactg
    28681 ggacatgtca cgacgactaa ctatgatttt gcgactggat tagaaacttc ttccacagat
    28741 cccaatggtg cgattacatt gacgagttac gacggttatg gaagaaaagc aagcgtaacg
    28801 tatccagggg aagggactgc aaacgaaacg tatacctatt ccaatacggg ggaatacaat
    28861 ttaacaaatt taaataacaa tgagtttgtg acaaaaagta tccgagacaa cgtaagcggg
    28921 aatgtaagta caactcgtat ctttaccgac cctttgggaa atacgattcg aagtgaagga
    28981 aatacggcac tgagtgggat caattcgatt gaagacagct actttgacta taccagaggg
    29041 gttttgattc aaaaatccaa cgaatactat actagcctca ctccacagtt tacgacctat
    29101 caatacaatg atccggatgg tgaattgacc acaatcttag aaccgagtgt aaatggtacg
    29161 attcaaacga gtattacaaa aactggattt acggaaacaa ggacgacagc cttcccagac
    29221 ggccaaacta aaacagaagt agtcacgaaa aacgaactgg gtcaagtgat ttttaaaacg
    29281 gtaaacggta ggacgatttc aaccaactat tctccgtttg gtggtatttc ttctgtgacg
    29341 gatgtgggcg gtcttacgac cacatttact tacaattctt taggaagaag ggtttctact
    29401 caagacccga attctggaac tatttcttat tcgtatgatt ctttaggacg tttgtattct
    29461 caaacggatg ctaggggcaa aacaatcact tttacctacg atttactcgg aagacctttg
    29521 actcaaacta caaacggtcc agaagcaccg attcaattta cgtatgacga tgcaagtgtt
    29581 cccttttcta ggggaaggtt aaccaaagtt acggatgagt ccggaagaac cgagttcctt
    29641 tttaatcaaa aaggaaacga aatccaaaag acaaaatatg tggatgatat aacggctatt
    29701 tttaaaaccg attatgattc tttaaatcga ccgattacgg aaactctacc agacggaact
    29761 aagttacaca atttctattc gtctaacgga actttgtcga gtatcaccat ggacacggcg
    29821 gacggaacaa gcaccggtca cacagtagtc agctatcaag gtccttattt agattccaat
    29881 ggggttccga gtttaagaag aacttccggc aatggggtta ctatggaaat tggttttgaa
    29941 ccactcgaca aaagaccttt gagtgtcgtt tctaaaaaac cggatggaag tgtcatcggg
    30001 aataccgaac ttacgtatga ttctaaggga tatattacaa aaattgaaga caaattaaac
    30061 tcgaacagaa cccaaaactt tactttggac aatttaggaa gggtgacgca agctacgggt
    30121 aaatatggga ctcaaaacta tactttttcc gccaatggaa acttgattca aaaaggtgca
    30181 tatactttag gttacacaga tgcaagtcac tctaacgcgg tgacaacggc cacaagtcca
    30241 agcacgggta tgatgaatta cggatacgac gccagtggga atatggtttc tcgtaacggg
    30301 gatactttac gctacaatag ttatggtaag ttgattgaga ttactcctta tgctacgagt
    30361 agttcgatcc gaaacgtata cgactatcaa ggaaaccgtg taaagtccgt atcagacatt
    30421 actttatttt caacctatac tttagatgat aactatgaaa ttgtaagaga gcccggtaaa
    30481 ccggaaagac atactttgta tgttaaaggt ttgcaagggg accttgtggc ccagtggaca
    30541 agagaagacg cgacgttacg gatttctgga aacgaatcgg aagaaagtcg ttttgttctt
    30601 ggagatattt ttagttctat gatcaaacca ttttgtaagg acattacggg ggattgtagt
    30661 aactattggg agaacagatt cgaatctgag tttattggta tatttggata ttctaaattc
    30721 tttcagtctg gggttccgac cggtctttac aaggcgtttt atttcttgct attattagca
    30781 gttatttatt tagtatatcc ttatttccta aaggagaatc tacttttaca aaatcttggt
    30841 tggaaagggg ttacaacccc ggccttgata ttgtctttat ttgtagttac ttctttaccc
    30901 ggttgtggag tgttacccgg aaccggtgga aaggaaggtg atccgccttg gatattagca
    30961 atgggtgcaa atgtagctcc aggagttcct agtattcaaa attcgggagt gggaatgacg
    31021 ggtggtggaa gtgtaggagg aatgcccgta accggaatgt tcttctttca tcctgatcat
    31081 ttaggttcga ttacgatgat aacggacggt gcaggaaatc cagcgagtgg gccagaacca
    31141 ggagtgagtt acgtttctta tgaaccgtat ggttctatca tacgaaacga ttcttatggt
    31201 ccagatatat tccgttacaa gtttacggga cagattgaag acaaagaaac aggtctttac
    31261 tactacaaag cgagatatta tgaacctacg ttaggtcgtt tcttgcaggc ggattcggtt
    31321 gtaatgccga ctaacgtaaa tggtatgaat cgttatatgt atgtagatgg aaatcctgtt
    31381 agctatcgtg atccaagtgg acacatttcc ggccctgata tgatgcacat gttaaatcgt
    31441 atcgttggtc atgctatggg gaaggatttt aattctaaag gtttggacaa gaaattgagt
    31501 acgggtggga tttctaaggg agtaaatcgt tttgttcata acgctacttt tattccgaag
    31561 ggtaagtatt atataaatgg tacgaaactc tgggattcta caattggaag atatggggca
    31621 gcagattggg tgaaaaataa tgcgttatca ccaaaacaag agttaagagg gagtgccaaa
    31681 catgcagctt tgcgaaaatt aagaatgatt tttgaaattt ttgggtatat ggatatatca
    31741 actgcagaag aaaaaatagc atcagctcag actgaagacg aacgtaacga tgcattaata
    31801 gaacgtcaaa atgctataga gttattttta caaagatggt taatcggtgc gccatacttt
    31861 gcacctggtc ttgcatcgag tggactacat aagaagttag tgagtgcagg tatatggtaa
    31921 aaaatatata taaaattatg tattatattt cgttattata cattctaagt tgtaatttta
    31981 atactaaaga tccattaggt ctagatgatt attttgaaag atgtggaatt tcgctcacaa
    32041 tatttttaga taattgtgta aatgaaaatt ctaagaaatc aaaatcgatt aatccagatc
    32101 tatgtccttt catattggat gacgtaggaa aacattgtat gtaattacgg aagcattaac
    32161 ttatttatgt gtaccttgtc gaccaactcc agaagatcaa gcaaaagctt tgtctttcct
    32221 aaaagactgt cttccagagc gagcaagttt tcgtgataaa ggtcagggaa attattaaac
    32281 atataataaa agtaatattc gatggcatta aataagtttg ataaaattct aggaaaaaca
    32341 ttttttgtag tgtttgtctt attgttaaat ggttgtttca atatcaacct accacctgga
    32401 aatattacaa attgtcagct tatacttgtc cttatagcgg aggatttaga tgcatgggct
    32461 cgacatactc caacagaaga acaattaaat aaaacgaata acttaattgc ctattacgca
    32521 tctcattgtg atggaactga atcgaagaaa cataagagaa agaagaagaa cgatccaatc
    32581 tacaatcttt caggtaaaaa agatgagtat tgaaccgtat tcgcgtgagt cgatcgaagc
    32641 gtaaatactg caatgcacca taaatagaat gcgaaagttg gaatatacga aaagtttaac
    32701 atggtgcttt gcagattgaa gcgaagagcg cgacccggca ctaagaataa ggaagagttt
    32761 tgccggggca cgcccttgac atctaatccc tatctactag ctacccgaag cgtcacaacc
    32821 ccagccctga attgtcttta tttgtagtta cttctttacc cggttgtgga gtgttacccg
    32881 gaaccggtgg taaaaacgga gatcctccat gggttcttgc acttggagtc aacttaaatc
    32941 caggagttcc tagtattcaa aatccagggg taggtatgac gggtggtgga agtgtagggg
    33001 gaatgcccgt aactggaatg tatttttatc atcccaatca tttaggatcg attcagatga
    33061 taacggatgg agctggaaat cctgcaagtg gaccagaacc aggagtgagt tacgtttctt
    33121 atgaacccta tggttctatc atacgaaacg attcttatgg tccagatata ttccgttaca
    33181 agtttacggg tcaagtggaa gacaaagaga gtggtcttta ctactacaaa tctcgttttt
    33241 acgaaccaac gttaggtagg ttcttacaag cggatacagt gattgatcca gaatcagtca
    33301 acggtcaaaa tcgttatatg tatgtggaag gaaatcctgt gaactacaag gattcgtcgg
    33361 gtcatagttt ggatatgatg ttttatgctg cattgtatca atacgcacag ttacctaata
    33421 gccctaaaaa agaacaagat agtttaatgt tacttgcttt acacaatcag cagattcgaa
    33481 atacttccgg ccctggttgt ccagcgagtg gaaagaacaa tatggtttgg gggaattttc
    33541 aaggaaatgg tcgttgtggg gggactttgc cgaaggatgt tgaatttgga atgtcgttta
    33601 tcttatctgc tactcaattt tttggattag atggaggtca ggctctagct ttagcatact
    33661 atttcctcta caaaccgaat tcggctttga cgatagtaga tcgttctgga attgcacatg
    33721 atgaacttca tagatggtca acgagtaagg gtgcaatcca tgctaatgag cagtggatta
    33781 agaagtcctg gggaaatttt tattctatcc atgaacagag ggcagcatac aaacgagagt
    33841 atgacgcact tccgaaaagt tatgatcgat acggtaatac cgggaaatca atcctagcgg
    33901 gtgtgaatta taacgggaga aaggaagaat atgaaattaa gaatattgaa tttgattcag
    33961 ttatttataa tcgttctgac agtttattta aatatgggct gttacatcgg gactcaacga
    34021 gatacgtgta gatacaactt acatgcaagt aataaatcaa ctggttgtaa ttttatcggt
    34081 ataggcttac agtcagttaa taatactgct gatgtcaatg ttgcgcgagc aagagaggga
    34141 gttactaatt atctaatctt agaatgtctg gattactacg aacgacttaa agagtgcgat
    34201 aaggaagaga ataaatacat tccgagtata tatggtttca atataaaaaa gttttcaaat
    34261 aaaaaaagta gtgtaatagc atttagataa tgatcgattg gatttaactt tcctatttct
    34321 tttctgtatt ttctattttg aaagtttgct cgataactta tggaaaccga ataagtggaa
    34381 gttataacgg agaaaggaag aatattgaat ataaccattt ggaatctatt tgtttttttg
    34441 atgcaagccc tgatagctgt gaattcgggt tagcagcttt acttttcacc cagaaagata
    34501 acgaatctat ttctgagttt gaaaatagaa aaaacacgtt tttcaatttt aatttgatca
    34561 attgttatca atattatgaa aaacttcaga aaaagaaatc ttattcaaag taaatttggc
    34621 agcaccttgg aagaagcttt cgaatccttt ctttttcttc gattgagaat tggttgtttc
    34681 ttaaatacaa agtttgcaag ttctgtaatt gtccaatttc cttaggaatt gttatgagtt
    34741 ggttagcatc taaattcaac atttttaaat tcttcaattt tccgatttct ttaggaagtg
    34801 ctgtgagttg gttagcatct aaactcaaca tttttaaatt ctttagttgt ccgaattcca
    34861 caggaattgt tttaaattgg ttataactca aaaacaacac ttgtaaattc tgtaattgcc
    34921 caatttcgtt aggaagagtt gtaagttggt tagcatttaa atacaatttt tgcaaatttt
    34981 ccagttgtcc gatttcttta ggaagagtca tgagttgatt ctcactcaaa tacaactctt
    35041 gtaaattctt caattgtgca atttccttag gaagagttat aagttggtta ttccataaat
    35101 ttaacgtttg caagttcttc agttgttcga tttctttcgg aagagtagtg agttggttat
    35161 tattcaaaaa caacactttc aaattctgta gttgtccaat ttcttgtgaa agagttgtaa
    35221 tttggttaga accaaaattc aaaacttgca agttcttcaa ttgctcgatt tccttaggaa
    35281 ttgttgtgag ttggttagca tctaaattca actcttgcaa gttcttcaat tgtccaattt
    35341 tcttaggaag agccttgagt ttttgttcac tcaaattcaa agctagaaca tccaaaggat
    35401 tttggagggc ttttgttaaa tcttgataaa ttcctggttc ttcgcatgct tgaatctcgc
    35461 aaaaaagatg aatgagaaat aaaagactaa ttattattct ttgtaagtaa gtcaaagttg
    35521 tgcgaaagtt catagaggtt atccggattg ggattgaatt aaattgaaag acaagtttct
    35581 aaataaaaat aaaatgtcat tcaatttaaa cgttcttttt taaatttctg ttcgtttaaa
    35641 gttaaaattg attccggatt atttaataag attgaattta aaattctaat agtctagttc
    35701 ttttcttaaa cactttaaga atgagattgt atttttggtt tttttagaat cgaaaggctt
    35761 gaaccttcgt ttgattggat ataagattta agttctttgg gggatttacc tgtaaattta
    35821 acacaagccc tatgaaacga agaagcagaa ttgaaaccac attcaagggc aatattgagt
    35881 aaattaaaat ctgttttttt ctccatataa ataattactt caatcattct atgataattt
    35941 aaaaaatcag taaaacttgt attcaaatat acatttagat acttggaagc tcgatgaact
    36001 gtaagaccta aagctgctgc aaaatcggga agtctaattt cttcttcttt aaacccttta
    36061 atatcaataa aatgattcag tttagtatta actttttcta aatcgatccc tactaacaat
    36121 tctttagact ggtatttata tgtctctgct tctttgacct ctgggatagg aatggtttct
    36181 aattcaattt ctttgactaa attagttgga atcgaaacaa taaccttacc aaataaagaa
    36241 ggaaaaaaac gttctaaaag aatcgaataa caaatgactg atcctggaat gaattctgca
    36301 aagaataaga gattcttctt atcataaatc gtacctatga aatcaaaaac gaaacaaata
    36361 gaaattagaa gagaaagaaa ggggaggtta aaatataaaa tagatttttt agtatttaaa
    36421 acctttttca aagaccaaac aaaagtaaaa atagaaatca caattcctaa aatgtcgatg
    36481 aaagatataa agtaataaac aggaatgaaa taagaaaata aaatcgtaat tggaatgatc
    36541 cctaaaagtc ttttacaata aatccaagga ttatctaaag attcgaataa atagttgaaa
    36601 cagactatta cagctaaact agaataaaga actaggccat aataagaacc gaataaaatt
    36661 ctactatcgt aacgtaaaat tccttgatcg atcaaaatac cattatttaa aatcagaaaa
    36721 aacgcggcgg attgtaaaat agaaccgtaa gatttactaa aaccatcgct tgaataaagt
    36781 ttcgagaacc ctaataaaaa tccaatgaca accccaaaag catgaaaata gataattccc
    36841 aattttaaaa aattctcata atctaaaatt ccgactgtat aaatatcaaa tatggaaagg
    36901 aacttggaca tgatcttgtt tttaaaaaat ttatcttttt agaaactctt cattactttt
    36961 taaatcatcc gaaaaggaat gattgaaaga gttgagtctt aatttatttt tgatagctat
    37021 cgccttacga aacccggtgg attttaaaat tgcttctctg tcttcttttt gtaaaggtat
    37081 acctatgtat ttttcgtatt cgtctaactc ggattctgtg atgtctaagg gttttatttt
    37141 aaaataattg attaccatga tttacccctt attttggttt tgatgaaaat tataagaact
    37201 gactttgatt aaacttatag tatgcaggtt taaaaatgtg tgttttgata tatctaactc
    37261 agaataaagt agataggtta tttttttcag aagagtcata attggccttt taaaatcatt
    37321 ttttgttcat tggatttatg aaaatcgtcg atatttgttt caaagtagtt gccaatgtca
    37381 aaaattcctt ttgaatattg caaaactata aatatgacaa acgattaaat ttcaatcaaa
    37441 attattctaa aatcataaaa aaatgaaatc accaggatta agaattaaat atatccgcac
    37501 tgaagggctc ggaaaaaagt taaatcaaga agaatttgca tcttcgattt atatatctca
    37561 gtcacaatta agtaaacttg agaacgaaga aaatgatgtc actgaacaaa ccgcattcat
    37621 aatacagatt attcacggtt atagtatgag ttggatctta aaaggtaaag ggccgatgaa
    37681 ttatttcgga acagaaatta aagaagagaa tttagatcta aagtttgaag ccatgaatca
    37741 tatttatcga aatattttac attatccaaa atcaaaactt acgattgagg catattttaa
    37801 attaaaggat aatcatcgtt cggcgataga tcaaattgtg ataggacttt tgccggataa
    37861 atgaaataaa aaaaatataa tatttaattt ataaaacgtt catatcttct agcaactgct
    37921 tcagctcgct ggaaaaaatc caaatctgtt ttttctctaa gttgtatatc cgtatataaa
    37981 atcctaatag aaagaaacct tttatataga aaattacttt ttctaaattc tgttgggtct
    38041 agaattttaa agagaagtaa gaaaaaactt aatgaaattc tgttgagcat aggtacaggt
    38101 tttcgggcga acattgcata cttaatttca aaagcgttat attgtaaaat tgctatagcc
    38161 catagtataa cggatattaa tgctccaatt gaagacattg gcccgtaaaa aatacctaat
    38221 agtggaagta tatatagaaa gattatagcg aacgataaaa tatttatgat tccgaaagcc
    38281 attaatgtaa aacgtactct ttgagggccg gtatatttaa aaatatgttt tgctaattta
    38341 aaaatactaa aactagcaaa agaagtttga taaataatta aaatatgata atggattgta
    38401 gggatatatt taaagtcttt atgatctata agaatactaa aggaacaagt aaacgcagcc
    38461 cataaaaaat aaattacaac taaaaaaaga attcctattt tccatttcgg tattttatgt
    38521 tcagggttgg aaattaaaga tataattcta tctaagaaaa tggggaaaaa aattgtaggg
    38581 attaacatcc aatcaaaagc ataatgacgg tattcatagt ttacattttg tcgtattaca
    38641 aaaaataaaa tccaaactga gaaacatcca gataagtata aaaaatgttt ttgaactttt
    38701 ttacgatctg gaagtataaa aatataaatt cctaaagtta aaactgaaat tgatgtaaca
    38761 aaacaaagaa gatttgaaat aatcatgtct aattatagac aaagtactac atttttgacg
    38821 cgatattttg taaagaattt tctttgattt caataatttt aaaaaaagcc agtttgccat
    38881 ttaataaaca tccagggtaa taaaccatgt ctgagtattc tttagaaaaa gttgcaccat
    38941 tatcaaaata tacacgttgt aaacctttcc aggttggatt aatcaaacca taaactacac
    39001 taaatttttg atttaaacaa tattgagcta attcagtagc tgcaatttta aaagcttggg
    39061 cgcctaatat cgtttgatta aagctaactg aattccaatc ggctacattt tcatttataa
    39121 tattataatg agacctagac ggaaatcttt ctacgatttc taatggtatt aaattgtctt
    39181 ttgtcttttc tacaagtcgg catgcagctt gaatttcgcc atcataagta acgtaaaacc
    39241 atttagacca gtcgtctaaa ttcacagttt catattctga ataaccagca tctttgtaga
    39301 tatttatgct aaattttttt atgagttcta agatttcttt ttcatgagta ttgtcccaaa
    39361 aatgagcatt aaatccgtct gttcttgatt ttaatttttg gtgttttgtt gaaatgccaa
    39421 tcataacata attatgtcac attataacaa aatttcaata atttaatcca tttttaattt
    39481 ctttattata actctggaat ttttaaattt cgtatatgtt gcctcgactt taaaagtagt
    39541 attttagtaa aataagaaaa actaacacaa ggctttggta ttttagtaaa taacggattt
    39601 aaatttgtag gatgaaaata ggggaaagat aaatcctaaa aaaaaccaaa acaaagtatt
    39661 catatacatt acctatttgt cctttttcta tttttcacag agtaaaccca agccctatcg
    39721 ttttaaaaaa tattttagca cagaagattt agaaaaaata gaatccgcag tttccaaatc
    39781 ggaaattctc cataaaggtg aaatcaaagt gattttagaa agtggtcttt cggttttcag
    39841 aataatcgaa ggacttacta caaaacaaag agccgaagaa ttattttcac aaaaaaaatt
    39901 tgggacacgg aagaaaatac aggaatttta atatatattc aattgataga tcgtaagatc
    39961 gaactattag cagatcgagg aatttataaa aaaataggac agaatacgtt agacgaaatt
    40021 tgtcaacgaa tggaagccgg attccgagag ggaaagtatc tggagagcgt tcttaccgcc
    40081 gtggaaaaat tcaccgcgct tcttcaaaaa tatttccctt ccggaaacga aaatccaaac
    40141 gaattatcag acaaaccaga agtaatttaa acaatgattc aaattcatac aaacaatcct
    40201 ctctttgaac cagtgcgtca attctgcctt tcccttcctt ttttaaccga agatattaaa
    40261 tgggaaaaag atcagtcttt tccgttcata acaaaatatt ctgcgtcact atgaccgaag
    40321 aaccgtttac tctttccttt aaatgtagcc cgtaggacac agaactttta gttcaaaaaa
    40381 aaggaattga gtcataactt gtgtagttaa tgcagttgat caaaaatatt aatatatata
    40441 aatcaaaatc agaaaatgat tccagttctc aaaaatgaac aaatatttat ttttcagaac
    40501 aggaagagca tattataact atcactggag gccagccctt attcaaaaac aatcctattt
    40561 gcaaagtaga cattataaac ataaaatacg atcggcttct aaaataaaac gaaaacgatc
    40621 gtatcatatc aataataact atttcaatta attataaaca attaacggta tcttttacag
    40681 cctgatccgt gagtataaca gcattattta agttcacaat atctttatac atatcattta
    40741 tatttgttgt ttgttggatt gggatatgac cccaaatatt atttctggca aacacattaa
    40801 cacctgtaag ctcctcggtt aagatttgcg aagtaaaatt atagcatctg aatgtatttt
    40861 tgcctgcgct caatcctccg cctcctaaat ccaaattccc cactcttacg actacagcaa
    40921 atcttacttg ttgaaaaaga ttatattcca ctttacttct atatgtttga gatacttcat
    40981 taattgagta agcatttcta gtaaaatgat taaggataat cgaatgattt cccccatttc
    41041 cactgatata aattccgctt ccatttcggt cagattgata agtgctgata gagttattac
    41101 gaattattgt tcccatttta tcttctaagc aaactgcaca acgtgtgtta ataagtttag
    41161 agtcaaagtt ttcaatttta aaacctgcaa ttgtactatt gttgcctaaa actatagtcc
    41221 tacttgtcag aggtgcagaa tctgtaccac tgaaattaat aattacagtt tctcccaatc
    41281 ttggagtaga accagtgcct ccatacacgc ttccagttcc acctactaaa cccttaccgg
    41341 cttcgtcacc aatcaatact gtgttatcag gaataattaa aggaaaggtt tcagattcgc
    41401 tatagctacc aggagcaaca taaattattt tataggattt agataaagct tttgtaatag
    41461 atctaaaagg caacgaaggg gttccaggat ttgaatcatt gcctcctttc gaatccacat
    41521 acgctggtat ttggatcgaa aatcgtgaag agtcatgaga attatttttt tgacttaggt
    41581 tcgatggatc agaaacggcg gaaagtagta aggagacagg gtcattactt ttttcaactt
    41641 cattacaact tacaaatagc agcaataaaa aggctgctaa cgagatttta aaaacttgtt
    41701 tcataaattt tttccttgtt tttatagtat caatacctct aaaaaacaat catagtaaca
    41761 actttttcca aaaatattaa gtttttatca tatctaatgt tattttagca tataaatagc
    41821 tattttatac tatcaaaata acttccacat tcttgataac atttttataa acgccgtttc
    41881 actcattaag tttcttaaag ggtttttctc aaacaatgaa tcacgattta tatacttgga
    41941 tcgaaaaatc tctgccaatt cattgaatgc gggttacata tttgcgtttc tttttgtaaa
    42001 gcttgtattg agtacgaagt gtaaaggatg tatggacact ctcatgaaca aatgttcacc
    42061 aatgagtcat aagatgcatt atcggaagtt gattgttgta tcatttaaaa aaatatactt
    42121 gaagcactaa atgtttactc aactaaagac ctacatgaaa ctgtttttaa gaatcatcta
    42181 tcggtcttgt tgaactgcac tacaactcta ttttctaagc ttatttggga ttgatagatt
    42241 ccagggtttt atgatattcg tatattctgt tattattagg tgtttatacg aaattcgatg
    42301 atttgcagtt atgcgacatg ctaaaaatta taggggttaa gtgatgccaa ttacaatata
    42361 aagtgtacat gatttacgaa attatttcaa aggggtagta acgcgttcta agcaccatgc
    42421 ccctaaagtt gatcaaatta tttactcatt ggtcggacat gtcattttaa aaccgggttt
    42481 caccacactt gctttgtcac tcggttcgcg gaacggcgct aaggcgcctc gaacctcgtg
    42541 ccaattcttc cgcgcgctaa gcgcgctcca gaagcgcaaa cgtcgaggag actctttcgt
    42601 tatgcgccag tggaagaata tatactaatc acaataatat tttatcaaaa agaaagaaaa
    42661 acatggaaac gataattgag ttaagatata gaaggaacca aaaggaactg aaatatttga
    42721 tatatccgaa tcccggaggg aattgttcag caattgatga aaatgatgat ggaagtttcg
    42781 acattatctt aaatcatcaa gttattgata cagttataga aactgaagta attgactttg
    42841 aaagaattaa tattcaggtt aatgaaatta gatgaatgta tcgtaaatat atttttacct
    42901 ttgggagggt atattcggtt taaatggaaa taaaagatat tttgctaatt ctattgccga
    42961 taatttccgg attaataggg tcatattgta cgtattactt tactcttcgt gcaaagcgca
    43021 tctcggaaat tctaaaatat aaagaagaaa agtatgcgaa tttgactgtt ttgttacaag
    43081 gctttgtagg aaacactact tctttagatt tgaaacgaaa attttttgaa gaacagtatc
    43141 gatcctggtt gtacgcatct gatgatgtga ttcggagtat taatagaatg attgcactaa
    43201 tcattgagca caaaggtcaa gatgtgccta aggtacttgg taaaaaagca gtcggtgaag
    43261 tcattctatc aatgcgaaag gatttaattg gaaaaacgag cgtggctcca gaggaattct
    43321 attatacgtc tgtgattaaa gattaagctt ttctccaccg gcgcataact tcgtctcctc
    43381 gctgcgttcg agatcgctaa cgcgactctc actccgggtt tcaccacatt tgctttgtta
    43441 ctcggtttgt gagacgcgcc taagggcgct caaacctcgt gccaattctt tcgcgcgctc
    43501 caaaaccgca aacgtcgaga agcctattac gttagttgca atagcccaaa aatcgaaagt
    43561 aatacgagga cttattgcat tatttttaat taaagaaatt aatttttaaa ttatcaaata
    43621 tcattcaaaa aaaattgctg acaggtttcc aaaagtatat acaatgtata tataggaatt
    43681 tatggaatca attattcaaa aatggggtaa tagcttagga attagaattc caaaagcaat
    43741 ggcaacggaa ttagagttaa atgatggaag ccatgttgaa ttacaatatg aaggagataa
    43801 gattgtaata tatccaatga aaaaagcttc attggaagat aaactttcta aaattacgaa
    43861 acaaaatctt cactctgaaa tatctactgg taattctata ggcaatgaag cttggtaaag
    43921 aatagaatct atactcctga aaaaggagat atagtgtggc tgaactttac tcctcaagca
    43981 ggtcatgaac agaaaggtcg tagacctgca cttgttttat cgcctaagga atataattca
    44041 aagacagggt tagcaatatt ttgtccaatt accagtaaaa ttaaaggtta tccattcgaa
    44101 gtgttgatta aatcaaaaaa aatcgatggt gtaattcttt ctgatcaagt aaaaaactta
    44161 gattggacta tccgtgaagc agaatttatt gaatcaataa ataaagtttc tttaaaagaa
    44221 gttttagata atattaaatt attaatatta acctagttac gaattattgg acacattttt
    44281 acgcagcatt tacttcaaat tgcacaggac tcacaaagtc taatgacgaa tgagatctgt
    44341 gtctattata ataaacttct atatgatcaa aaagtaattc ttcggcttct tgaattttat
    44401 aaaagtaatt gtattccatt tctcttttca gagaaccaaa gaaggactca gcgactgcgt
    44461 tgtcccaaca atttcccttt ctactattac tccttctgag tttattattt aacagatacc
    44521 ttcgagtttc gtacgaacaa taattggatc ctcgatccga atgaaaaact aaacccttag
    44581 gaggatttct acattcgatt gctttggaaa gagcggtgca cactaattta gaatcattag
    44641 aatttgaaat cgaccaaccc actacttttc gagaataaag atccagtatt acacaaagat
    44701 aaatccaccc gaaagaggat cttaaaaaag taatatctga aacccagatc cgattcttct
    44761 gattcggttt gaaattccgt tgaactaagt tcggagcaac ccgattccca tgattagaat
    44821 ctgttgtggc aatccgaaaa cgtttctcct gttttccttg aatttcacaa agtttcatca
    44881 cttttcgaac cgttcttgct ccgtaaattg aatacacttt cttcacttcc cgaagcaacc
    44941 gaactaagcc gtaattctta cggcttgtta gccacgtttc ccgaatgaac tcgacaagtt
    45001 caggattata tttttctaat tcgtttttac tccgttttag aaattgatag aatcctgaac
    45061 gagacactcc taaaacgtta gccatgcttt gaatcgaata ctcaaatcga tgagtttcca
    45121 tgaacatcaa tcgggatttt gttcgcggga aagcatggcg gcaaactttt ttaggatagt
    45181 aacttcctct ttcagtttca gattttcctt ccgaagcttt ttcagttctt cactttcttt
    45241 taactgttta tccgtaagtg gaagctgatc ttctgatttt ttcaagtatt ctcccctcca
    45301 ttgtcgtaac acaaaatagc tgattccaag tgaccctgct acttctttta tcgtaaacga
    45361 accagaaagt gttcgcttga ctgcttgttc tttaaactcc ggagagtatt ttcctttctt
    45421 attcatattc acctttacct cattcgctga gtaaaaggtg tccgttttta cgtaactagg
    45481 ttagtttcat tctacattag gttatatcag ccctgaagaa tttgagacaa atattgctta
    45541 aatggctgtc cacttttatg tgactacttc attatgtaag acgcaatagc tatcattatt
    45601 attgataact aaaggtgata gcccatctaa gattacccgc caatcgtaaa tagaattatt
    45661 cgattcatga attaaagtct gaaagtgttc caactttaat tgacttgatg ttaaagaaaa
    45721 gattgaagat aaaaaatgag gaagcgaggg ttgctgattc ttgaactttt caatagtgtt
    45781 tttccatatc gcttcataat atgaacttaa tccgtctttt agacaattaa tattcaattt
    45841 tgcaatagct tcgtttgcat ccttgcttct tttgatcgtt tcaatagcat atattacact
    45901 caacgtattc ccgttcgtga tttgataaat ttcatttgca agccaatctt cgttacctga
    45961 aaatcttgga tctattaatt gggaaatttc atctttcgtt atgttcggaa cattaatatt
    46021 tttaacttta ttatgagagt cgcgtagcca agaaggatat tgatcatatg caacagggga
    46081 ctgaccagaa attataaaaa tgatttcttt aggaatttga tcaggaggaa gtaatgtgtt
    46141 aagataattt cttccgactg attgcccaga tctcgctgcg tgatcaattc catcaacgca
    46201 aatcactatt cgtttcccga gtattctgga aagttcaata gaaagtcgga ttacttcgct
    46261 tcttaattca tctacagatt caatgaaatc gtttcgaatt ggtactgaaa aaacagccaa
    46321 tttcccttta aaatacgaac gtagctggat taataagtct ccccaaagac ttcgtgcatc
    46381 acatgttctc cccgagtcag caggtactaa atcattctca ggtgagaacg gcttgaatgt
    46441 atagtaacga agatggatta agttctcacg tgaattgtaa agctcactaa ttactgtagt
    46501 ttttccgata cctggatttc cagttagaaa gataattttt atatttaagt cttctaaaga
    46561 ttctttaagc tgatctatga cattatttcg cgaagaaaaa aaaggaactc ggacttctaa
    46621 ctcgtgattg ccaattggtt cgtttgaatc ctttgataga attctataaa cttcttctat
    46681 cgtaacttct tctttaattc gtatactagt tgtccagatg cgtaatgaat gatcaagcgc
    46741 gctaagtaaa ttagctgctt ttgattgtga cacatgaaaa atagaaccga gatttttaag
    46801 aatttcagcc tctaaatctt ttagatttgg ttgattgact ttaatttcta attgcttaag
    46861 gaaggatatt atttccgagc tacttaggtc tttcaagttc ggaagaaatt ctatattgaa
    46921 ggtatcggca tattcttcct tgatctgaat gtcttctatt ttctcgcttt tcataacttc
    46981 tgtctttaaa tattcccaga agatattcaa tgctggtcta agaattgttt tttcatcttt
    47041 tttgctattt gaattttgaa ttcccatttt acggtttgag taaattataa aatcacttga
    47101 tgctttatct tctattttct gccagccaat gcttaattgt tttaaaagag aatctttcga
    47161 tggggtactt gcaattaggt cgccgtaagt gaatgtgtca tttgtatacg tatgctttat
    47221 ttgatagtaa attttttttc ctgaatgatg gcggacaaca atatcatccc atcctgatat
    47281 gtgattagcc tgaaaagtaa ctgattgaat ctcattatct ggatttaaca tttcaactat
    47341 ggatttcaag cccacagtcc attcatacca atatggatcg ccaattccag gagaagtcat
    47401 tatctattct gtattactat caaataatta attatttttg attgcgcaaa aatatatgat
    47461 tatatcaatt tatcattata tttaatatta tgggtgtcta ttataaaatt ctgtcccgca
    47521 aaggaaaagt agcgaatatt tttccagagg tgcttgcggt aacctattga gcgaccgatc
    47581 gttgaaaatt aatatgtaat aaatatttat agatgctgga ttatatacac tctcatcctt
    47641 ttccaagttc ggaattgact gttttaagag ccttgaatct tcctgaaagt atatttgaat
    47701 ttaaaatatg gagggatgat tctttaaata ttcaatgtaa atttggctat cgaatcgaca
    47761 ataggcatga agctaatgta atcatttcga aaatctataa tttatctgaa ggagaaaaga
    47821 ttaaggttat agcgcaaagc gagaaaaaga gcttctttat tttgattaaa gatattagta
    47881 tcaagagttt tgattggaat ggtaatgtcc ttgtcatata tggagatata tatgacttat
    47941 tgtttcgaaa taaattctgc aaagaaatag ataattatac gtattggtat ctcaatggat
    48001 ctgatgaatt aacctataat caaattctgt tgactcatca agaatgtttg ttacatttaa
    48061 attttggcga aggtaaggaa tacaaaatta gaattcctcc tcaacagaat ttatcattaa
    48121 atcacacata tataaagttt tatcataatg atgttcttat tttaattggc tgcacaagtc
    48181 caacaactga aagccagtat cgatttactt ggattcgata ttattcgcaa acacccccga
    48241 ctggaaaaat cactgaagca gttgcgagtt tatattcttt tctgtcaggt tgtgagatat
    48301 tgccacttgg aaatgttagc tttaatatag atttcattcc aatgagatct tatcatttat
    48361 catcgtgtcg caccgttgta gataatgttg tttttgctaa tcaatttcct ccgataccaa
    48421 tatcatatag gagaattggc caattgaaag agaaggttga gaatcttctg tcacatctat
    48481 tggcgaatta tttagaaaag agtggggata tgcatttgaa attagctatt tggtatataa
    48541 atcaatcgtt acacttgccg cttgatattc aactccagcc tatgtctaca gcgtttgata
    48601 tcttaaaaaa gggttggttt aagtccaaaa actctatatc tcaaggcttt aatattactg
    48661 aaaaagagtt tcaaggaatc ttgggtgaag agtttaaaac tattagtgag cggttagaga
    48721 agaatcctaa aggtaaaaaa ataataggta gaatattgaa agcaaataca aaaggagatt
    48781 cagaaaaaac gtttaccttt ttagaagagc ttggacttga aattgactta gttgagcgag
    48841 aagtcttgga agaacgtaat cgagctgtac atgggacgac caaacctaag aattattcta
    48901 agttagcata tagaacaatg gcctatcgta cgttattgaa taggattata ctaagaattc
    48961 ttaattatca aggagattat atagattact cttgggattg tggcgcccaa gttaaatata
    49021 caacttggcc attgagtatt ccaatgcaag gaaggaaaaa tgataaaaag gtgtgataac
    49081 ccattaaatt tttagcttag ttgaaaagaa tatagtatat taaatcaaaa gacagttaat
    49141 cttagtttta ttctcactgc acaaaattgt ggagaagacg cagttgaaga ccaaaatttt
    49201 agaattgccc ttatggaatt aaataatgtt gattcagaaa ataaatacat ttaattgcat
    49261 tgaatttaag aactgtaagc gaattaagaa aaaattaaaa tgtatagatt tagaagtgta
    49321 gataatttac ttacattgca tcatgagctt aaaaatgatg aaatctactt ctccgatatc
    49381 gcctctttaa atgatccgat aatagaaaga tatcgaattg tgcagttgaa tctgttgagc
    49441 aaccttttaa tcgtatgtgt ttaaatcatt ttcaagtata tgaagataat taaagctttt
    49501 cttcttgcaa tgagagtcgg aaagatattc gattttactc ataatgattt aaaaaaaata
    49561 tctaaagccc cgtatactta tttagaagac ttccttatta aatttgaatc aatattggag
    49621 ccgaatcttg aaaatggaga gttgaaacta aatataaaag aagaaatgat tcgaatgttg
    49681 gagaatatgc catatgagcg gattaatcgg attgtctcta ttgagaggag aagttccaaa
    49741 atacattttg gaacaaagaa aaagcttaag gttgtttgtg gtttaataca gactgcttgt
    49801 cgacaagact ctgcctcgtc actcgaaatt atcgatcaag cagttaaaga ctatgaaaga
    49861 agttgcatgc aagtatttac ttctgtagag cagattcaga aacttgaaaa agatacaaaa
    49921 gaagaaattg cacgcggggc aatgtcactt attgctgaac ttgctgagcc tgcttacagg
    49981 aactatttaa taacaatttc aagactatat gctttggcta gtaatgcaaa ttatgctatg
    50041 ctctctggct cattaggaaa tattgaaagg gagattagaa atcaattgcc ggacaactat
    50101 catatattat tttctaaaaa tattagcccg attagaaatg caaaggctca tagcagttgg
    50161 aaatttgatg ctaaaagtgg aatgattatt ctttgtggac aagacagtaa aaaggaaatt
    50221 gcatattcac ctcttgatct aaaggcaatc gcagaagata tgatttttaa tgcaattcat
    50281 ttgattcctt tggctcttaa tttaataatg ctggatcagc tttcattgaa tccaggttta
    50341 attcaggaag tcgttttcag aatgttggaa gaattaaaga aaaatactta gaataagttt
    50401 ctgagggatc attgaggtta tgaattgtac atttcttaat tactaatatt ttcggaaaag
    50461 aagattctct ccaattgaca aattaaaatg actactgaac aaagattgag tctaatattg
    50521 atcttgaaaa atactctttc agcttgcgaa acttcgctta agagtgatgc atattatgat
    50581 aaggacgatc gatatcaatt tacggtaacg atcttgctac ttcgaattta tgagcaagcg
    50641 tatgcgattt taacgctctt gcaagctggg ttagattctt ctattcctcc aattgttcga
    50701 ataattttgg aaacaagcat cgatttaatc tgtcttggaa aggatccaaa gtttttaaat
    50761 gtacttttaa aggagtatgt taagcaagag cgtaaagcat tgaggatttg taaagaaaat
    50821 cctaatcact tactaaatca aatgtacact gaagacgtga ttagatttgc aaacttagat
    50881 cggctgtctt cactcattcc cgaagatact aacctagtta cgtaaaaacg gacacctttt
    50941 actcagcgaa tgaggtaaag gtgaatatga ataagaaagg aaaatactct ccggagttta
    51001 aagaacaagc agtcaagcga acactttcgg gttcgtttac gataaaagaa gtagcagggt
    51061 cacttggaat cagctatttt gtgttacgac aatggagggg agaatacttg aaaaaatcag
    51121 aagatcagct tccacttacg gataaacagt taaaagaaag tgaagaactg aaaaagcttc
    51181 ggaaggaaaa tctgaaactg aaagaggaag ttactatcct aaaaaagttt gccgccatgc
    51241 tttcccgcga acaaaatccc gattg
//
