# Supplementary material for: Horizontal transfer of the rfb cluster in Leptospira is a genetic determinant of serovar identity
Source: Life Sci Alliance. 2022 Dec 9;6(2):e202201480. doi: 10.26508/lsa.202201480 (PMC9736851; doi:10.26508/lsa.202201480)
Supplement: Supplementary file 8 [file LSA-2022-01480_Supplemental_Data_2.zip › Supp_Data_1-plasmid_sequences/Lnoguchii_IP1804061_p2.gbk]

LOCUS       FLELAHKB_1            100275 bp    DNA     linear       21-JAN-2022
DEFINITION  Genus species strain strain.
ACCESSION   
VERSION
KEYWORDS    .
SOURCE      Genus species
  ORGANISM  Genus species
            Unclassified.
COMMENT     Annotated using prokka 1.14.6 from
            https://github.com/tseemann/prokka.
FEATURES             Location/Qualifiers
     source          1..100275
                     /organism="Genus species"
                     /mol_type="genomic DNA"
                     /strain="strain"
     gene            100..846
                     /gene="soj"
                     /locus_tag="FLELAHKB_00001"
     CDS             100..846
                     /gene="soj"
                     /locus_tag="FLELAHKB_00001"
                     /EC_number="3.6.-.-"
                     /inference="ab initio prediction:Prodigal:002006"
                     /inference="similar to AA sequence:UniProtKB:P37522"
                     /codon_start=1
                     /transl_table=11
                     /product="Sporulation initiation inhibitor protein Soj"
                     /protein_id="X:FLELAHKB_00001"
                     /db_xref="COG:COG1192"
                     /translation="MKIISIASLKGGIGKTTITTGLAQALHSLRFRVLTMDFDENNNL
                     TDITLRGNPEIDLVAKRNIYSALACENGIQDIQSVIWKAKHGFDIVPAIKKIRDLDTL
                     AKEDPSLGIRFAQEIRSLYYDYILIDLHPSINPSMFLSFYSSDMVLFPLEDDVHNAQA
                     IVDIKEVVENVSRKKRSEILFRIVLNNMTESKTKEYFEAVRDLGAASMNSVILKNSHI
                     KDCKDLARPLREDTKAFDWFLNLAKEIKEL"
     gene            843..1427
                     /locus_tag="FLELAHKB_00002"
     CDS             843..1427
                     /locus_tag="FLELAHKB_00002"
                     /inference="ab initio prediction:Prodigal:002006"
                     /codon_start=1
                     /transl_table=11
                     /product="hypothetical protein"
                     /protein_id="X:FLELAHKB_00002"
                     /translation="MNKKEEKRNALRISRPGGNSNLLLVQNDEDLEVQEIIDLHKGVE
                     SLLSRGVESIIRIGERLAKKKQELKHGEFQKWVEINFIVDHKNPKYFSMRTARRYIQA
                     YTNQDRIANADSIRTAYKILSESTKEEIEINPLNEEENPEVLFKKFESGIKLSKSEKS
                     IVNKYLIQRKEKLFFEVKRKAAKIDEYLKKLGYK"
     gene            1854..3308
                     /locus_tag="FLELAHKB_00003"
     CDS             1854..3308
                     /locus_tag="FLELAHKB_00003"
                     /inference="ab initio prediction:Prodigal:002006"
                     /codon_start=1
                     /transl_table=11
                     /product="hypothetical protein"
                     /protein_id="X:FLELAHKB_00003"
                     /translation="MTEVVHYALVIAHAIESLPLSRTKRQLLSKITDLDIAGRNNGFG
                     GCIAKNKTLGEEVGLAETTVSKYIREMKREGYINSGEFHGHYRILNSSLHDAVVKERY
                     EYNLQKQITKYTGLSSTNILERSNQSTGSAPYERTGDSLNNQSTNQTNNKKNIESFSF
                     SEITWSNISEHSKNLILKEWGEYDHNPQKENVKIKSWKNLIPENPEVVLETLKKLIQI
                     RKSEKYKEDGFWGTIPVNIASSYSYKDIIKNTYNLLTQVGSKTLSIKENKEEIKNGSR
                     INDQTKNENEPTWEGFLVWAKERLSKSSIQSLKQLRVQFENEELSIVGGIDDFLKIII
                     TKYFKEEAKLKTEVKFVKEEEMQENEKSIHNSIKKTDQKSNEENQTHITELNEEISIP
                     VDQSANQDFKHFRDYMSVDKVIHEFMSHSTQTLDRPDLEIIRNLKIRYDLEKIVIFDS
                     PPEKLKNHIRDYFYSHPQRVIALQFEENKFYVAA"
     gene            3563..4972
                     /locus_tag="FLELAHKB_00004"
     CDS             3563..4972
                     /locus_tag="FLELAHKB_00004"
                     /inference="ab initio prediction:Prodigal:002006"
                     /codon_start=1
                     /transl_table=11
                     /product="hypothetical protein"
                     /protein_id="X:FLELAHKB_00004"
                     /translation="MSRIQNIETNLTSINDASFQELCDKLIYSKYKNPSAFARIGSVI
                     GKQKTKKGTPDSFLLMPDGEYIFTETTTNISDKDKLLKDIIACFDYRKTNISPDKVKE
                     INLFFNFNIDQAYIEKLKSIAKSFNPITEIKFWSLDLLTYELSMNHHDLVSDYLGLSY
                     DTGQIVSIEKFISEYNRSSHGIATPLDNEFIQRRQEMDELKRKIAEKDFIIVTGAAGV
                     GKTKLVLESIREFIQENKTYKSYCISYKYVSILNDLYQYVRDGDDCILFADDANRIEH
                     FNQLVAYYQSNQFGKLKILITVRDYAYSDLYLNCPEELTEFIKLKKLSGNQLINIVKG
                     EPFGITNPNYQDVIINISDGNPRLAVMLSRLAVEKQDIAVLSDVSNLFETYFNTFIKD
                     QKELANSINIKSLGVISFFNAINIREKERLLGILKTFDIPYEDFLEAVQKLNSFEIVE
                     INYDYVKISEQNLSTFFFI"
     gene            5095..7296
                     /locus_tag="FLELAHKB_00005"
     CDS             5095..7296
                     /locus_tag="FLELAHKB_00005"
                     /inference="ab initio prediction:Prodigal:002006"
                     /codon_start=1
                     /transl_table=11
                     /product="hypothetical protein"
                     /protein_id="X:FLELAHKB_00005"
                     /translation="MDVVRPDLKKHFDTIYDDSEKSYKFLSVFWLYLRSETLEYLYNE
                     INTYSEHESINTKRMILEKKSTLSDKDQTLELLGKFYVGCPELKDAIELSFEYIEKCP
                     FLTHKLISKFKELINFEAKDQHNNFRRQKILLKILIDKIEKGSCSCLQVFYGIAKLFL
                     KFKFQYVNGYRDQTIHFCTYTIPLSNKIKDIRKMIWDSLNLHFLENQNECFQVLKDYS
                     EVGGEITKEIIEYDLLFIFNIIDNHLKNEFFEHCLYVQKLIRWLQRHNIQSSKFERYR
                     NDFVNPMYNLFTKIDIYGYGYKEDYEFDDYGEFLRLKELEIRSSYIFKDQADMDSFHS
                     MFADIVNVRKPETIHLESLDFILEENFKRNFNIGFKFLELLAKRNDRLWFIPTRSLKQ
                     ILVIEENVCLVWELIESISFRSKPLWKISFFTEINSVLIKNEHIDMILEIFREIENLK
                     FMSLDWVERYLNLDYELYDKILTIITERNREPNVKIGLQIDYFEKTFKILSKNKPLIQ
                     EAYLQQVKIDSHFDYNKNGLFRIIEMNPVFLKDYFDYFYFSDDISIEFTETKADWGFI
                     WGIQEIEPVLSEIFIRIARKKVFSGFSSHFLNNFFRNLKEDKKVRANEFLFELLKTNY
                     KNVKIVNLIVNIVRYSIREIFDNILLLYISLNQDPEFFAKIWWRGNGGEYNGDDISGE
                     IEANDWKKILSIIERSEYNINLIPVKKVIKEKIYSCLKFAESEKTNLFLDK"
     gene            complement(7898..8362)
                     /locus_tag="FLELAHKB_00006"
     CDS             complement(7898..8362)
                     /locus_tag="FLELAHKB_00006"
                     /inference="ab initio prediction:Prodigal:002006"
                     /codon_start=1
                     /transl_table=11
                     /product="hypothetical protein"
                     /protein_id="X:FLELAHKB_00006"
                     /translation="MTTNCLKFGKVFIIFCLILFGLANCAMGSLTITGRSYPPLSETE
                     PIDVIMRAVPDYQVEQIGIVEVRCGQLNHCIEYVKEKAREQGADVIILADSGIVTSVQ
                     YMPGTQAGNTSTPGQISSSSGQIQTWEIARKILIPRNDTKGKKSKKSVSEET"
     gene            complement(9176..11176)
                     /locus_tag="FLELAHKB_00007"
     CDS             complement(9176..11176)
                     /locus_tag="FLELAHKB_00007"
                     /inference="ab initio prediction:Prodigal:002006"
                     /codon_start=1
                     /transl_table=11
                     /product="hypothetical protein"
                     /protein_id="X:FLELAHKB_00007"
                     /translation="MNSFNQANGPTNPVKPTESPNLVVKINSSLISEGNTVTIPSAVI
                     NTHGTSLNIEIFNSGTADLEIDSVFLSNGDTNQFSMNTSTFVKKIKPSANSSFSIALA
                     PTTDGNKAAFLFISSNDQKNKNFNFSLQGTAQLTPAPSIVITMGQDILQSGNSIDVGG
                     LSACSSGKDYSFKIKNYGTADLNLTGAPIVQISGTNANLFSISQLPVTTLTPESETDF
                     KIRFTPSGTGTKNAGFLIQNNDSSNSGFAFSLTALETNPEINLSFNSNTVASGNNQYV
                     GYTRINSGNFNLSFKIENTGSGNLILSGSPPITLGGDTNNYGILQPSNSIISSTATFF
                     NLINRFSSVGLKTSTISIPNDDCDENPYTVMFSGIGFSDTKVADTSSWSARREHVLLN
                     YNNTLWILGGTSSGVTKDVYSSNDGLTWSTKTLNAAWGKRTNFSGEVFNGKMWVLGGS
                     EDTGSSVYVGRNDVWNSTDGITWTQVTTNGGWTARTFFATATFNNKIWIFGGKSSNGP
                     MLNDVWYSSDGITWTQATANAGWEPRDAHKVLVYNNKLWLIGGFGGTTIGKYQDVWSS
                     PDGVTWSKVTSNANFSTSGLSSHNAVVFNNKMWVINGFNNTAVQNYIFQSSDGIQWER
                     IAPLWTPRDTSASTVFNGKIWMVGGFDYNANRMNDIWTFWDQ"
     gene            complement(11435..11656)
                     /locus_tag="FLELAHKB_00008"
     CDS             complement(11435..11656)
                     /locus_tag="FLELAHKB_00008"
                     /inference="ab initio prediction:Prodigal:002006"
                     /codon_start=1
                     /transl_table=11
                     /product="hypothetical protein"
                     /protein_id="X:FLELAHKB_00008"
                     /translation="MAYSIGLLKISIIQINKIASIDHFHKTKTNGNGNGNGNGNSFFK
                     NSNIVDSFQVINQQVEMCETKRFIPFFYF"
     gene            12361..16821
                     /locus_tag="FLELAHKB_00009"
     CDS             12361..16821
                     /locus_tag="FLELAHKB_00009"
                     /inference="ab initio prediction:Prodigal:002006"
                     /codon_start=1
                     /transl_table=11
                     /product="hypothetical protein"
                     /protein_id="X:FLELAHKB_00009"
                     /translation="MLKVRSRTYLSIFHIIIFLTISFVTACSWLEKDKNTMENVDLAG
                     AIWLAAEPVKTQVNNEGVPVKPGNNGSGGSGTTPVTPVDAIFNLPPGRLVNSNALMGT
                     IDPTGTNIVNDFDGDGILNQNETLTNVWIADYPQIETTIAPPVTLKIQILKNSSNQSD
                     QIVSEINSNDFEASKNEGSEKIHQNELNERTVQFQDSFSTETELGQSHERSMSAGMTA
                     GFGMGLVSTGMNYSNSSRDSWNAKNATSATTTKWADRPFKNNIDRDAWNLKSDSSTNK
                     ARKYRSDKSTKVNETSTVEPNAGVVRAALYIKNLSVNMPVKISNILCSLMFETPGGEL
                     VPMSSFRLRNDDYSLFEVEVYGGSDFGPYVVELTNLNTSEVEKAIAAGYTPKIMIVDY
                     TMTHVADSNYKSSLLSFTGNNLKIIEENAKGRTALVKVYGPGVREMYRVTAFDTPNVS
                     NPCNTKAADVFSPGISLKKALERISCSGDNITFKDYVIDLSESAPTLAESRVYLKGIQ
                     SFGGISTNIPCADETSTGSDGVSRTACVQKPYSQWTEPEKMNSGVWAIYSKGKFYSPT
                     DYWTDSGSVRRFDPWRGAVAAPVLKGVDSIIWAGDSYDLVYISFKDFIKVEQKFGTNP
                     LETGNGYPLNTKWDLKTLGNHPYYPDTNSLYLGEVGFGERVELKIKLDKTKYLSPNFG
                     TAVDTGPYQYFTNFNYNPQVSSDRYNINQAADFEISLGFGGNRTDWFHVIKDLSSSDP
                     YKLKNCGTTLDFISQTYTLCVQLPTLSTTVDPAISLVKLYIRPSLNSAYRKTIWPLHF
                     SQVRKLKGEAGVPIVKGTSLVKVANSYGSVNVGDNFFIQGDSTNYKVVQVLPVAQDGS
                     FDVQLDRLIQIDAPKTTSMYVPGTLTSPDVRLSMDTGFTTDWNNFVNSSFNSTSFDQI
                     QYKPFVSSGNVSCSSIPFHPGSCLGFTPELNSLNWMGIYNEGVALWNSWADGGDFSNF
                     LYSGLVRLTAPSGKSYRLESTNTDFTISADVNAPDLAYAAVANHGDVALTVWRQGTTL
                     IGRYNQISTGQAIGNPFNINSTASTGNYIVKAKNGKAVIVWDNGYNIYAIVKDLSTLA
                     SVGSEVLVVTRVQRDIQSYGSPYFIYSFDVIFGNDRATIVWNDYNASAIITADNTGGM
                     SGDLYCAQVLYNGCYWTVTKSFLAYARSLRLDTGAFFGGSFSVVNYTGTYQYNPYGIP
                     DFSPKFQLELAIDANSSNQMVVASNLRTRGIDENVIQSSVFDLVTTTKIGSTQTLLST
                     SSRLVDSLQVGVTTGRGMILWKRSDGVIFGRGIDTSNSNLLGTSNIETESGSIDSLKL
                     TSFGDRGLLTYRKNGKDVLLRILDLQAGQFLYPNALSLAQMNVDSRNLFFTGSILSGN
                     KILTTWDQINGTRRTIWGRVSDISTFTVDGPKEFQISTTNEGVQYRGTAVADNGFGLV
                     TWLSQDKTQQRIRGYKVDLANPGSLKYGLNNFFVSPLIERDYTIRAKIKY"
     gene            17067..17312
                     /locus_tag="FLELAHKB_00010"
     CDS             17067..17312
                     /locus_tag="FLELAHKB_00010"
                     /inference="ab initio prediction:Prodigal:002006"
                     /codon_start=1
                     /transl_table=11
                     /product="hypothetical protein"
                     /protein_id="X:FLELAHKB_00010"
                     /translation="MSFFWVGGEVVGKLDRFFSTTKSYFLQVKSMIPVGTLSKKSPRI
                     YPFQRFSESRMTVLKRQKENSSPNDLGFIVFERFCFK"
     gene            17425..25044
                     /locus_tag="FLELAHKB_00011"
     CDS             17425..25044
                     /locus_tag="FLELAHKB_00011"
                     /inference="ab initio prediction:Prodigal:002006"
                     /codon_start=1
                     /transl_table=11
                     /product="hypothetical protein"
                     /protein_id="X:FLELAHKB_00011"
                     /translation="MNVEETNRNTEKEQNAYTKETSLQKKRIFFDSLEIFWELNRTHT
                     FKYINILLFSCFLFTTTTCGILPGKKGKSNNWWWALLGIPNGASFPSSGSGVGGGPGS
                     GNGSPGSAPAPEGSDLFSISTNYSQAIDDPETKAEPIAGASFVAPPEMSHYGNVSLTY
                     PVHTLPGRAGVEPKLSITYSSTGGDGWLGVGWSLGLGNITRTPEYGALYYDARDSFTW
                     NGTRLVKVSGNTTNENGIYRAEITSEDFLIFKLSQIESGGVWEVLDTSGTKTIYGESN
                     GDRIYNPAIPSQTYSWYLSKTEDKNGNYLQASYDNSEYSKNRNLYLKEIRYTGNTKNG
                     TSARQYVRFVTKQRDDFYVSNTPGFLMKMDRILERIEVGWDGGGKVYEYIPEYETSPD
                     SGRPRIKNIQSSKNTTKPEFFYQTSSRLLTWQNVINQTSSEIEEDPNSTQYFEGDYNG
                     DGISDILFFNPKSGNWKAAEGRKEGGYNFKLYANRYQGYDSLEKIRFFKGNVSGDYNG
                     DGRSDIAFYLPSTRDFVVAEHDGRVFQFQSYGRLMNSVPDIFRMEWFSGDYDGNGLSD
                     SVLFDEPTGQWTLMLNKGGSFEFLRFSKKFQNVFRNDYLPDSNLDSSNTNDLTKPGKD
                     RDKVNLLVGDYNGDGRTDISLYDSRSGKWFVGENHRNPNKNDSVYFQMQWKLYKVFTA
                     PEQSLFGHDRFSGDFNGDGFSDFLLFDRSNGEWTLGETGNGTINFKIWSRTPQFKTVT
                     RWLQGDFNGDGRTDIGFYSANDGKFWIGESTQNGFRYKIYSDMSYGPDPDRIMKTPLP
                     KDEVKIESGKTSFNVSNNTKTILLSYKYDGNLNYGKGELVFGGCFTSNDCSSTPELLI
                     FNRKENVWNLKQGNSFASRVNTSFNPEGTGITSLFGGKPDRYSNNLKDEVLFYKKQGT
                     TNQFFVLKNTNGTTFDLLNLATLSDTDVSKFDPNNSGYALDYFENNTSQSVLILDDQT
                     SGGNARFVLSGLGGTKILTPNGDLTPTDLNDLFQAGTNENRQRRKEFSFFSGKFTTTQ
                     AQLVIVDRRTTTHKWYLGTISGTQIQFKRLTGEFALPITTSDYNLASPAGIQYALTNT
                     GEIVFGKTLDNGTSFTKVKINSTNIQKNVYNAGVVGFSDRFDSGGNPIVVSGGEDKLY
                     DLSQSKVVSLPNNVLVKNLDRPDLIAQVYVFQWIQGDYNGDGLTDIGIFHLKEPTWYF
                     ALSTGSVPDVIEKVKNGIGGIYDFEYSNSTKFDNTGEDDIPDLPTSYRVCTRVSLDDG
                     FSNSITKNYEYKNGFAFSSFINGKKETDYFGFSEFTIHEAYGERTTHKYHTTQYSDFL
                     MNRALAGAEKETKIIGNDNNDYGTILTTSEVRQIQYGVGVSGYLSVPTKIEKFLSGAR
                     TTTQSSDIVLNGTKISRKTESVTDHFSDSVHGVTTTTNITDFETDDTTNQRRATRQTS
                     LAGSSHEITSLLSYDTRGNLTKRVSSYTGTGLAPVGTHTTEFEYDNFGNKTVEKDTSG
                     SPVRGNSYKYDDELNQFVTQETKFGGSVVLTTTHQIGYGVAFGVPTLTTDPNGNKTFF
                     EYDGFGRLIRTSSDTDAGTATTANYSYDASFPLSAKTTFPTGTGDPDFSSRTYADGMG
                     RNIYTVKSASNGNFAITGRLVYDGTGKVIRKGQSNWASSGEIDRFVLHLEERNPTSFE
                     YDPIGRIKKTIEPTALGETSPTTITTTYNSAFETTETHSSGTSKRTVKNARSQVLYVE
                     DFASDGSAAKIGFCYDIAGNRIKKSDLNDSNAMSCPNALAGVPAKDTSGRNQTYWSYD
                     SFGKLRAESDPDLGVSSYNYNSFGDLTSSTNAKGVTTTLSYDGLGRILTKNIPEGNIV
                     YTYDSFSGSENSVGRLVRIEDSNQNKTFSYDKLGRVKKETRVILATSSGNPLPSETGG
                     PYITETRYDLLGRVTRIDYPEHPISHGRMRACYEYGSAGYISGISVQVNTNGIFPGFC
                     NKDIVENISYNEFGQTANLTLGNGITTSYSYDVKGRMVRLNSSGDVGGSNKVLQDAVY
                     SFNPNNNITNIANNTTDFNTQYDYGYDGLGRLTSANGSYLGIADGNLSRRFQQSFEYA
                     KNGNLSSKRFHDPGSGNITDEWSYQYTNHQVTNIDSSRSGADALTLQYDANGNLTRQR
                     DNVKDLTKRISVDSQDRITQIQDGNNAILGSYWYDESGFRIRRSALEEKNSQFTNVEI
                     LYPSKFFGLEFIESENVITSVNNVYLNGVRIAALNEAGALAYYLTDQVDSVSTVLDDE
                     GNTLSQMQYLPYGETFVQRGDLNFSPKYNSQELDRESGFYFFNARYYDPGIARFTSAD
                     TIIDGEFDTQGWNRFSYVKGNPIGAKDPSGHLGVPEFTSKPIEVAASKSGQVASKAAP
                     SILGKVAGAVGFLFATSDLDAPGKDYPSKGTPPRNTSVTPEDAKKMRKQGLDPLNEKD
                     ISGSKSSGVSNKGNNTGNGGAGGGTKTGNTDSKPSLKAHKDALKQVHEKTGKLPKGEP
                     GSFGSPQAGNSKKGYRLDPPHPDTAKPGSAEEGYHFNYWDYSAGKRGNGGIKDAIPIK
                     N"
     gene            25047..25508
                     /locus_tag="FLELAHKB_00012"
     CDS             25047..25508
                     /locus_tag="FLELAHKB_00012"
                     /inference="ab initio prediction:Prodigal:002006"
                     /codon_start=1
                     /transl_table=11
                     /product="hypothetical protein"
                     /protein_id="X:FLELAHKB_00012"
                     /translation="MDKIKIDNFILENKNIEFPFWRALSNTECSNIKKEIIKKLRLPS
                     SVSGLDLMKTINQRGKLKTWLDVDANSFENERIVLINNLPLTNNPLIYINWYRMDHID
                     QMHLKDFINYYEYIWYPSAEDIHIIDSNISWIFSISHSGAIQLVELEPRKN"
     gene            25587..28241
                     /locus_tag="FLELAHKB_00013"
     CDS             25587..28241
                     /locus_tag="FLELAHKB_00013"
                     /inference="ab initio prediction:Prodigal:002006"
                     /codon_start=1
                     /transl_table=11
                     /product="hypothetical protein"
                     /protein_id="X:FLELAHKB_00013"
                     /translation="MKIAVVFCISIFAFNLLTGAESPISEKLDRSSNIEYSKTLKYKT
                     TFLRKPPYLLIPNHSPLETYVEDFASDGSAAKIGFCYDIAGNRIKKSDLNDSNAMSCP
                     NTLTGVPTKDVSGRNQTYWSYDALGKLRAESDPDLGVSSYNYNSFGDLTSSTNAKGVT
                     TTLTYDAVGRILTKNIPEGNIVYTYDSFSGSENSVGRLVRIEDSNQNKTFSYDKLGRV
                     KKEIRTILATSSGNPLPSETGGPYITETRYDLLGRVTRIDYPEHPISHGRMRACYEYG
                     SAGYISGISVQVNTNGILPGYCNKDIVENISYNEFGQTSSLRLGNGITTSYGYDVKGR
                     MIRLNSSGNVGGNAKTLQDAVYSFNPNNNITNIANTTSDFNTQFVYGYDGLGRLISAN
                     GSYLGIADGNLSRRFQQSFEYAKNGNLSSKRIHDPASGNITDEWSYQYTNHQVTNIDS
                     SRTGADALTLQYDANGNLTRQRDNVKDLTKRISVDSQDRITQIQDGNNAILGSYWYDE
                     SGFRIRRSALEPKNNQFTNVEILYPSKFFGLEFIESENVITSVNNVYLNGVRIAALNE
                     AGALAYYLTDQVDSVSTVLDDEGNTLSQMQYLPYGETFVQRGDLNFSPKYNSQELDRE
                     SGFYFFNARYYDPGIGRFTSADTIIDGEFDTQGWNRFSYVKGNPIGAKDPSGHLAQLI
                     PIAVRVGQGLAAAGMALCSSGTINCGDMIPSKADKPRDTSVSPNDAKQMEKAGLDPLN
                     TKKGSQNNIGDGGKSGVSNKGNNTGNGSGKSDIGSTRSSNKLAPYKDNPGDKIKASGV
                     GHHTSFKRDKDGNIYKYETYGKTKTGHFDPRKRFDGGQENGLPGKDHRNKITEKDIST
                     PHVQGKNISGGVRDPRSNELPNNPRFQK"
     gene            28238..28858
                     /locus_tag="FLELAHKB_00014"
     CDS             28238..28858
                     /locus_tag="FLELAHKB_00014"
                     /inference="ab initio prediction:Prodigal:002006"
                     /codon_start=1
                     /transl_table=11
                     /product="hypothetical protein"
                     /protein_id="X:FLELAHKB_00014"
                     /translation="MKREDIFDWLIQWYSKQCNGNWERENQINIYTVSNPGWTFKVGL
                     KSTKLENHEMRSGLIETEETDWYLYYIKDSVYDAGGDTFKLPILIDIFRSIWENKEIA
                     QSSHQSNTMFSWLIEWYQSQCDGDWEHEYGIAINTNGDRGWKIKIEVNFTELDGVEVA
                     HTLNQKGDDDWYSFSLKDGKFLAEGDSKKLPIILEKFKEIWMTYVG"
     gene            29017..32169
                     /locus_tag="FLELAHKB_00015"
     CDS             29017..32169
                     /locus_tag="FLELAHKB_00015"
                     /inference="ab initio prediction:Prodigal:002006"
                     /codon_start=1
                     /transl_table=11
                     /product="hypothetical protein"
                     /protein_id="X:FLELAHKB_00015"
                     /translation="MRLRVILCITFLSFNLLTGAESPVSEKQERSSNVEYNETLKYKT
                     TFLRKPPYLLITSQLIPSHSKSEYDNFGRLIRTSSDTDVGTATTANYSYDASFPLSAK
                     TTFPTGTGDPDFASRTYTDGMGRNIYTVKSASNGGYVLTGRLVYDGTGKVIRKGQSNW
                     ASSGEIDRFVLHLEERNPTSFEYDPIGRIKKTIEPTALGETSPTTITTTYNSAFETTE
                     THSSGTSKRTVKNASGEVLYIEDFASDGSAAKIGFCYDIAGNRIKKSDLNDSNAMSCP
                     NALAGVPAKDTSGRNQTYWSYDSFGKLRAESDPDLGVSSYNYNSFGDLTSSTNAKGVT
                     TTLSYDGLGRILTKNIPEGNIVYTYDSFSGSENSVGRLVRIEDSNQNKTFSYDKLGRV
                     KKEIRTILATSSGNPLPTETGGPYITETRYDLLGRVTRIDYPEHPISHGRMRACYEYG
                     SAGYISGISVQVNTNGILPGYCNKDIVENISYNEFGQTSSLTLGNGITTSYSYDVKGR
                     MVRLNSSGNVGGSNKVLQDAVYSFNPNNNITNIANTTSDFNTQYVYDYDGLGRLTSAN
                     GSYLGIAEGNLSRRFQQSFEYSKNGNLSSKRIHDPLSGNITDEWSYQYTNHQVTNIDS
                     SRSGADALTLQYDANGNLTRQRDNVKDLTKRISVDSQDRITQIQDGNNAILGSYWYDE
                     SGFRIRRSALEEKNSVFSNVEILYPSKFFGLEFIESENVITSVNNVYLNGVRIAALNE
                     AGALAYYLTDQVDSVSTVLDDEGNTLSQMQYLPYGETFVQRGDLNFSPKYNSQELDRE
                     SGFYFFNARYYDPGIARFTSADTIIDGEFDTQGWNRFSYVKGNPIGAKDPSGHLAAPI
                     VAGGVVLYALTQGTQGLGDKGESNAKFYERVYDELSSVKNILKPGKNVSNGLPKGSGK
                     SNPIDQSGKANSSVGNGKNSVSNNGSKSSGSGNKDGSKSDLGNSSTKTTTNTKPSLKA
                     HKEALKEVHDKVGKLPKGEPGKFGSPQAGNSKKGYRLDPGHPNAKSGSGEEGPHINYW
                     DYSGGKREQGAIKGAVPIKE"
     gene            32172..32615
                     /locus_tag="FLELAHKB_00016"
     CDS             32172..32615
                     /locus_tag="FLELAHKB_00016"
                     /inference="ab initio prediction:Prodigal:002006"
                     /codon_start=1
                     /transl_table=11
                     /product="hypothetical protein"
                     /protein_id="X:FLELAHKB_00016"
                     /translation="MDKVKIDNFTLANPNMHFPYWREISISESIKIKKTIISKLNLPS
                     IITDLDLIKYIDMKGISKGLLDLDDYESIRRTLIHNLPPTDNPLVYINWYRMDKIDQM
                     YLKEVITNFDDIWYPSADDIDIIDISISWIFSISHFGEIKLIELP"
     gene            32673..33146
                     /locus_tag="FLELAHKB_00017"
     CDS             32673..33146
                     /locus_tag="FLELAHKB_00017"
                     /inference="ab initio prediction:Prodigal:002006"
                     /codon_start=1
                     /transl_table=11
                     /product="hypothetical protein"
                     /protein_id="X:FLELAHKB_00017"
                     /translation="MNLENYTKKIGKKVIQEIKSDSFFKLKCFQKFVYLIDELGFDSV
                     KAINHGKESELIFFKTKENTNIEVRITYEMGTLPICVISPKNKPKFKIEINTFDYPIH
                     NEIHNIILKDFSSSKDYIHEIGKVWEQNFSKISLEVDLCLEKIAHAVKLSLAKIK"
     gene            33260..36427
                     /locus_tag="FLELAHKB_00018"
     CDS             33260..36427
                     /locus_tag="FLELAHKB_00018"
                     /inference="ab initio prediction:Prodigal:002006"
                     /codon_start=1
                     /transl_table=11
                     /product="hypothetical protein"
                     /protein_id="X:FLELAHKB_00018"
                     /translation="MGLKLIFWLTFLSFNLLTGAESPVSEKQERSSNVEYNETLKYKT
                     TFLRKPPYILITSQLIPSHSKSEYDGFGRLIRTSSDTDVGTATTANYSYDASFPLSAK
                     TTFPTGTGDPDFASRTYTDGMGRNIYTVKSASNGNFAITGRLVYDGTGKVIRKGQSNW
                     ASSGEIDRFVLHLEERNPTSFEYDPIGRIKKTIEPTALGETSPTTITTTYNSAFETTE
                     THSSGTSKRTVKNARSQVLYVEDFASDGSAAKIGFCYDIAGNRIKKSDLNDGSLMSCP
                     SSSAGVPAKDVSGRNQTYWSYDSFGKLRAESDPDLGVSSYNYNSFGDLTSSTNAKGVT
                     TTLTYDAVGRILTKNIPEGNIVYTYDSFSGSENSVGRLVRIEDSNQNKTFSYDKLGRV
                     KKEIRTILATSSGNPLPTETGGPYITETRYDLLGRVTRIDYPEHPISHGRMRACYEYG
                     SAGYISGISVQVNTNGILPGYCNKDIVENISYNEFGQTSSLRLGNGITTSYGYDVKGR
                     MIRLNSSGNVGGNTKVLQDAVYSFNPNNNITNVANTTTDFNTQYDYGYDGLGRLTSAN
                     GSYLGIADGNLSRRFQQSFEYSKNGNLSSKRIHDPASGNITDVWSYVYSNHQVTNIDS
                     SRSGADALTLQYDANGNLTRQRDNVKDLTKRIQVDSQDRITQIQDGNNAILGSYWYDE
                     SGFRIRKSSLEPKNNVFSNVEILYPSKFFGLEFIESENVITSVNNVYLNGVRIAALNE
                     AGALAYYLTDQVDSVSTVLDDEGNTLSQMQYLPYGETFVQRGDLNFSPKFNSQELDRE
                     SGFYFFNARYYDPGIARFTSADTLIPDEYNSQAWNRFAYVYNNPIGAKDPTGHAPQDY
                     DAGFKDSSKGIVKGTVDSVKSALSAPTPVNAVVNSAVATAKGAKELYDNRKEVYASAK
                     DFAGKLTSKDDKVRDYAAGQAAAHTMSAVLGGMAGKALGSKLPKPKTDLPGGGASSAT
                     NSVKLNKSLASEAQMNSKGTAIFKSDKLKQADNLSKQYGGKSDDWAKMTSKSYTAKDG
                     TKFETHWYENTSTGQRVEPKTKLSK"
     gene            36435..36809
                     /locus_tag="FLELAHKB_00019"
     CDS             36435..36809
                     /locus_tag="FLELAHKB_00019"
                     /inference="ab initio prediction:Prodigal:002006"
                     /codon_start=1
                     /transl_table=11
                     /product="hypothetical protein"
                     /protein_id="X:FLELAHKB_00019"
                     /translation="MKVKCIKLKTEKTYQIKYIPDWMNENMKVDDTYTVFGLNFNLDM
                     LFVCIFFDERHLVEVPMELFEVIDNTVSSEWKAKLWENGRFTLWPEMFYEEAFSENFS
                     DWQTDERERFSLLKERMEKEMS"
     gene            36889..38250
                     /locus_tag="FLELAHKB_00020"
     CDS             36889..38250
                     /locus_tag="FLELAHKB_00020"
                     /inference="ab initio prediction:Prodigal:002006"
                     /codon_start=1
                     /transl_table=11
                     /product="hypothetical protein"
                     /protein_id="X:FLELAHKB_00020"
                     /translation="MKIAVVFCISIFAFNLLTGAESPVSEKLERSSNVEYNKTLKYKT
                     TFLRKPPYLLIPNHSPLETYDESGFRIRRSALEEKNNQFTNVEILYPSKFFGLEFIES
                     ENVITSVNNVYLNGVRIAALNEAGALAYYLTDQVDSVSTVLDDEGNTLSQMQYLPYGE
                     TFVQRGDLNFSPKYNSQELDRESGFYFFNARYYDPGIARFTSADTIIDGEFDTQGWNR
                     FSYVKGNPIGAKDPSGHEANAGIGIMMNSQCKGNAGCNSAGLNAVSEGAKKAVVGTAV
                     VGATAATGYAAAAEVGSAALPSAIYLSSRLGSSNITNSLLNRLPQSQSAVANSVNATK
                     EGLKNASGVGNNLGNSCQCTPVNSGNFRPNRLLPNTKNGVPLPDTNLPHTQIGYQTGR
                     KGDYTQAREWNYNDKGKLEAKRLIDFTDHGRPANHTNPHQHKFLPNPTGGTAKHGPAE
                     PLN"
     gene            38256..38663
                     /locus_tag="FLELAHKB_00021"
     CDS             38256..38663
                     /locus_tag="FLELAHKB_00021"
                     /inference="ab initio prediction:Prodigal:002006"
                     /codon_start=1
                     /transl_table=11
                     /product="hypothetical protein"
                     /protein_id="X:FLELAHKB_00021"
                     /translation="MKSLEFPAFRQDGSKIMLSEILAQIPQNNWIWSIWEFDGIGEPP
                     FGLSVMEFSRVALSEGVLMTWQEVKSFANSLLDIHFCLLIATIQEKQITIKDVQEENF
                     ENYEMVVYAFDSTKWQVWSPNKNILNLIGTNVT"
     gene            complement(38835..39389)
                     /locus_tag="FLELAHKB_00022"
     CDS             complement(38835..39389)
                     /locus_tag="FLELAHKB_00022"
                     /inference="ab initio prediction:Prodigal:002006"
                     /codon_start=1
                     /transl_table=11
                     /product="hypothetical protein"
                     /protein_id="X:FLELAHKB_00022"
                     /translation="MSVSKMQKIKNFIGKSHFVSLGTARNFLTIAEILPFFFKSSLKI
                     PSFPAPLIETKNSRNILQNIDLQRVEFKLNEFLAQKNYIDEELRLPDFAAAIGLSTHQ
                     ASYYLNQYLNMSFTEFLQFHRINEVKNMMRIKLNYNLLNIAFECGFNSASSFHRACVK
                     FTGKSPRDLRQELLSNIETQRNGE"
     gene            39505..39897
                     /locus_tag="FLELAHKB_00023"
     CDS             39505..39897
                     /locus_tag="FLELAHKB_00023"
                     /inference="ab initio prediction:Prodigal:002006"
                     /codon_start=1
                     /transl_table=11
                     /product="hypothetical protein"
                     /protein_id="X:FLELAHKB_00023"
                     /translation="MKIDQEVAKRFETALEYLKEHQGKSQNHIAKSMDVASSTLSRIA
                     NGKLPLLNKMAVTFEHYTGISSTWLLSGEGSMLVEEKVLKTFSEEEFRFFVKIKKDSE
                     LFELVQMVSGMKKDNYEVIKSLITKLKK"
     gene            40105..40734
                     /locus_tag="FLELAHKB_00024"
     CDS             40105..40734
                     /locus_tag="FLELAHKB_00024"
                     /inference="ab initio prediction:Prodigal:002006"
                     /codon_start=1
                     /transl_table=11
                     /product="hypothetical protein"
                     /protein_id="X:FLELAHKB_00024"
                     /translation="MNINYDMSIELSESPVKFISGNESGRELNRIKDFVNKVYDSAGY
                     SKTPWRGFNYDEWSTWFYYEQGNEILAVMRIVEKKPWNLIPLELAIIVDEEKKHPYRR
                     YAVIEEKVADWNSVAFVSTYEGWRAAKKTFRAVAKFCIDQDYSIVYGMYPLALKSIGL
                     FYKKSGAVDSHRYFDRVFYPGFSLKGKPCILNVIELEKETLQKIASKTS"
     gene            40751..41656
                     /locus_tag="FLELAHKB_00025"
     CDS             40751..41656
                     /locus_tag="FLELAHKB_00025"
                     /inference="ab initio prediction:Prodigal:002006"
                     /codon_start=1
                     /transl_table=11
                     /product="hypothetical protein"
                     /protein_id="X:FLELAHKB_00025"
                     /translation="MFEDNLLTIGIGLFILYFGVYVYRIFPRKKIQIYFLLLCVTLSL
                     WMGGLGFRSYFPLTYREIFLNWILFPVIYIPFFLDLVVCSLIRKRFKFNFYRVISVFV
                     ILPTFSVISLLGAFVKLNDPIRYFYSPYLNYHLFIFYIIVSVAQNTFSLGRVMVRRSG
                     DERIRSFLMLTGLLIALSVSIIFVYILPLSGLFKASYSALGLLPFTVLWAVAILHYDA
                     FKIRELVMNGNSLPLLNRIFSIVVLSLYRLMDRNGYKLKLILSKANVTLNIVDKHYEI
                     AVRYPSLEKMERAEIVANIYRNRIR"
     gene            42095..45997
                     /locus_tag="FLELAHKB_00026"
     CDS             42095..45997
                     /locus_tag="FLELAHKB_00026"
                     /inference="ab initio prediction:Prodigal:002006"
                     /codon_start=1
                     /transl_table=11
                     /product="hypothetical protein"
                     /protein_id="X:FLELAHKB_00026"
                     /translation="MVLRVTLCIAFLSFNLLTGAESPVSEKQERSSNVEYNKTLKYKT
                     TFLRKPPYLLITSQLIPSHSKREYKNGFAFSSFINGKKETDYFGFSEFTVHEAYGERT
                     THKYHTTPYSDFLMNRALAGAEKETKIIGNDNNDYGTILTTSEVRQIQNAPGVVSYLP
                     QTTKIEKFLSGARTTTEVLDVVISGTKISRKSESTTDHFSDSVHGVTTTTSITDFETD
                     DTTNQRRATRQTSLAASSHEITSLLSYDTRGNLTKRVSSYTGTGLAPVGTHTTEFEYD
                     NFGNKTVEKDTSGSPVRGNSYKYDDELNQFVTQETKFGGSVVLTTTHQIGYGVAFGVP
                     TLTTDPNGNKTFFEYDNFGRLIRTSSDTDAGTATTANYSYDSSFPLSAKTTFPTGTGD
                     PDFTSRTYTDGMGRNIYTVKSASNGNFAITGRLVYDGTGKVIRKGQSNWASSGEIDRF
                     VLHLEERNPTSFEYDPIGRIKKTIEPTALGETSPTTITTTYSSAFETTETHSSGTSKR
                     IVKDAKGEILYVEDFASDGSAAKIGFCYDIAGNRIKKSDLNDSNAMSCPNTLVGVPTK
                     DTSGRNQTYWSYDSFGKLRAESDPDLGVSSYNYNSFGDLTSSTNAKGVTTTLTYDAVG
                     RILTKNIPEGNIVYTYDSFSGSENSVGRLVRIEDSNQNKTFSYDKLGRVKKEIRTILA
                     TSSGNPLPTETGGPYITETRYDLLGRVTRIDYPEHPISHGRMRACYEYGSAGYISGIS
                     VQVNTNGIFPGFCNKDIVENISYNEFGQTANLTLGNGITTSYSYDVKGRMVRLNSSGD
                     VGGSNKVLQDAVYSFNPNNNITNIANNTTDFNTQYDYGYDGLGRLTSANGSYLGIADG
                     NLSRRFQQSFEYAKNGNLSSKRFHDPGSGNITDEWSYQYTNHQVTNIDSSRSGADALT
                     LQYDANGNLTRQRDNVKDLTKRISVDSQDRITQIQDGNNAILGSYWYDESGFRIRRSA
                     LEEKNSQFTNVEILYPSKFFGLEFIESENVITSVNNVYLNGVRIAALNEAGALAYYLT
                     DQVDSVSTVLDDEGNTLSQMQYLPYGETFVQRGDLNFSPKFNSQELDRESGFYFFNAR
                     YYDPGIARFTSADTLIPDEYNSQAWNRFAYVYNNPIGAKDPTGHAPQKSCGPEYCGGG
                     FGGGGDGFSHWANRSKNSDAGQGPSSGGVRGSSGNSGSSSRIGSTKGSNNASNANRAT
                     GVKANSDIKSRTPVGKSSSGQNINAYGEKLGPSGKPMRHSQQHSTQKSAKDAAQRDGN
                     KRQPVKHVKPENGQNDHYHSVDRKGEPVSNGVHHEFFK"
     gene            46087..46482
                     /locus_tag="FLELAHKB_00027"
     CDS             46087..46482
                     /locus_tag="FLELAHKB_00027"
                     /inference="ab initio prediction:Prodigal:002006"
                     /codon_start=1
                     /transl_table=11
                     /product="hypothetical protein"
                     /protein_id="X:FLELAHKB_00027"
                     /translation="MKYQEDYDIQMQIAEAFMKKDKILRFLEVLKKSDRSQVRKFIGK
                     ENYIDWSKIITVPFEKELDIFNTYKIKHSSTVYILSRSIEFNEKHFNLRDAIYEIIGR
                     EITSIISILPGKLALYESESQFSGFLIRK"
     gene            47048..48034
                     /locus_tag="FLELAHKB_00028"
     CDS             47048..48034
                     /locus_tag="FLELAHKB_00028"
                     /inference="ab initio prediction:Prodigal:002006"
                     /codon_start=1
                     /transl_table=11
                     /product="hypothetical protein"
                     /protein_id="X:FLELAHKB_00028"
                     /translation="MITSVNNVYLNGVRIAALNEAGALAYYLTDQVDSVSTVLDDEGN
                     TLSLMQYLPYGETFVQRGDLNFSPKYNSQELDRESGFYFYNARYYDPGIGRFTSADTI
                     IDGEFDTQGWNRFSYVKGNPIGAKDPSGHEANAGIGIMMNSQCKGNAGCNSAGLNAVS
                     EGAKKAVVGTAALPSAIYLSSRLGSSNITNSLLNRLPQSQNAVANSVNATKEASKYGK
                     IVPTSDLAMIEDKGLPKRGWPTIGKLEDLKKVNLNNPKEISSTLYNKELQKNPYYTDR
                     FKGGATLLELTIPKNTTIRAAGITNKGPNGIPQYRVNGEIPKGNIDYDGKTK"
     gene            48031..48792
                     /locus_tag="FLELAHKB_00029"
     CDS             48031..48792
                     /locus_tag="FLELAHKB_00029"
                     /inference="ab initio prediction:Prodigal:002006"
                     /codon_start=1
                     /transl_table=11
                     /product="hypothetical protein"
                     /protein_id="X:FLELAHKB_00029"
                     /translation="MNLANFEKTILEIRKLAKKYTRDKSKKQFDEELFEGQFFNYIKE
                     KEINLATLYQVAYHFIKSNDDFDKDMAIFIISFPGIPQKLISNFLEENLTSMNEEQTS
                     SGMFLINKYQLKDLYYPLVNHLKLNLFFNSESFKKRLTYSGILFDKEEGYKEFQEALE
                     KDLLDENKDYESALKYTGNVLSSLLFNKNYEKIQTIFQRYSNQKTKDFLEQQTFIAAK
                     RWNAGFKERFMIKKAIIAACIKNFFKPNKAKPRKN"
     gene            48823..50172
                     /locus_tag="FLELAHKB_00030"
     CDS             48823..50172
                     /locus_tag="FLELAHKB_00030"
                     /inference="ab initio prediction:Prodigal:002006"
                     /codon_start=1
                     /transl_table=11
                     /product="hypothetical protein"
                     /protein_id="X:FLELAHKB_00030"
                     /translation="MRLKLIFWLMFLSFNLLTGAESPVSEKQERSSNVEYNETLKYKA
                     IFLRKPPYLLIPNHSPLETYDESGFRIRRSALEEKNSQFTNVEILYPSKFFGLEFIES
                     ENVITSVNNVYLNGVRIAALNEAGALAYYLTDQVDSVSTVLDDEGNTLSLMQYLPYGE
                     TFVQRGDLNFSPKFNSQELDRESGFYFYNARYYDPGIGRFTSADTIIDGEFDTQGWNR
                     FSYVKGNPIGAKDPTGHAPQDYDAGFKDSSKGIVKGTVDSVKSALSAPTPVNAAVNSA
                     VATGKGVYDLAKDYKGTYNSAKDFAGKLTSKDDKVRDYAAGQAAAHTMSAVLGGMAGK
                     ALGSKLPKPKTDLPSGGKVDYSSIKNPPGVGPGKDFTLSQKEAALKLNREANGGVVKS
                     DLSGTTLNKPMKSQRGVTPDPKEWQFDHIKPKSCGGDNCSSNLQILSRQENRLKSNK"
     gene            50178..50783
                     /locus_tag="FLELAHKB_00031"
     CDS             50178..50783
                     /locus_tag="FLELAHKB_00031"
                     /inference="ab initio prediction:Prodigal:002006"
                     /codon_start=1
                     /transl_table=11
                     /product="hypothetical protein"
                     /protein_id="X:FLELAHKB_00031"
                     /translation="MMDNVIFQINDLPSIEEIRKKAQALALLDAILIPDWEFRYFSFN
                     NNWDGNKTEALASMRDGSGEEYFILFSCNGAIGKVLTKNKVQNSVQLLEAVPESFSSF
                     KNEPAFSLLNITFLFWRKTKDKIWNSIPNNLNAYPLLKFLTESSSFYHSWVEDYCEKE
                     IDFNSIDKIFNSLKITPDLLFVLNQNLTIEDLHDDLNEILD"
     gene            complement(50879..51646)
                     /locus_tag="FLELAHKB_00032"
     CDS             complement(50879..51646)
                     /locus_tag="FLELAHKB_00032"
                     /inference="ab initio prediction:Prodigal:002006"
                     /codon_start=1
                     /transl_table=11
                     /product="hypothetical protein"
                     /protein_id="X:FLELAHKB_00032"
                     /translation="MVINYYKIVSLIDILGFAVSVFTFVWSCKNILINKNPIVFFNLP
                     FISFLISISFAFDLTGIILDKKDFFFISKLISGSMICYALILERFFPSLFSKVTVSNS
                     NLVNQIELETIPIPEDKEPQKYKYPPRDLLEGIDLEKVKTKLNRFLDSKGFIDEEIRL
                     PDFASGLGLSTHQASYYLNQYLNMSFTEFLQFHRINEVKNMMRIKLNYNLLNIAFECG
                     FNSASSFHRACVKFTGKSPRDLRQELLSNIETQRKVE"
     gene            51893..52279
                     /locus_tag="FLELAHKB_00033"
     CDS             51893..52279
                     /locus_tag="FLELAHKB_00033"
                     /inference="ab initio prediction:Prodigal:002006"
                     /codon_start=1
                     /transl_table=11
                     /product="hypothetical protein"
                     /protein_id="X:FLELAHKB_00033"
                     /translation="MDKDKITRLKIILKHLKETKGLNQGQVASMIGLTSGAITKMLKN
                     ERAITIKTILLFEHVHDISSEWFTSGQGEMILKKKGESRLTGSNQELFQKILKRKGMV
                     KLLESLLNLTDSQLSAVKNIIDNFKN"
     gene            complement(52282..53214)
                     /locus_tag="FLELAHKB_00034"
     CDS             complement(52282..53214)
                     /locus_tag="FLELAHKB_00034"
                     /inference="ab initio prediction:Prodigal:002006"
                     /codon_start=1
                     /transl_table=11
                     /product="hypothetical protein"
                     /protein_id="X:FLELAHKB_00034"
                     /translation="MSLNSSSEIILLNSVTAFSVFALGLYVLYPNSKRKIQKYFGILC
                     LLLGAWFQSFILREIVPSWSYNWLINWALIPSIPIPYYLFKITSSYDQHEPKVKKPRK
                     TFHFLNFLLICFFSLHAFFLQTLRVSFNHNENFAFESSYIYKLLLIYSLCMVILSLVN
                     LAFNVMRKKGRAKTNAVLLFLGLIPPIISVLVFIYIRPTLYGVFSGGYTAIGFLMGTF
                     IWSIAIMNCDAFQLRQFLTDPKERVLTKITKPAFNFLYSIVDKKAWMSEVFSKNIHFM
                     KLVLIKDTELKEDYDYSFMKRSSILARMFGNYIK"
     gene            complement(53222..53890)
                     /locus_tag="FLELAHKB_00035"
     CDS             complement(53222..53890)
                     /locus_tag="FLELAHKB_00035"
                     /inference="ab initio prediction:Prodigal:002006"
                     /codon_start=1
                     /transl_table=11
                     /product="hypothetical protein"
                     /protein_id="X:FLELAHKB_00035"
                     /translation="MGHSFITMTKAANNLTVLKSKLYSIKDSYSCFVLEARNPENFHT
                     LQTLKDFVFTINQKAGNFYPRKDDGLDLDSTWFFVTFENEIFSCMRIVVKTSQNQIPL
                     EKGFILNSSYQQYKVTSNNVADWNSVAFLPSLQGAKAAKFNFACVSKYCLEQNFNLIY
                     GMFNDERKGIGRIYLEAGAKISKQFPKKIFFKDFLTYGELATFTIIEIEKNSLQKLSE
                     ILRS"
     gene            complement(54168..54482)
                     /locus_tag="FLELAHKB_00036"
     CDS             complement(54168..54482)
                     /locus_tag="FLELAHKB_00036"
                     /inference="ab initio prediction:Prodigal:002006"
                     /codon_start=1
                     /transl_table=11
                     /product="hypothetical protein"
                     /protein_id="X:FLELAHKB_00036"
                     /translation="MTPLRSLPRRSIESRGAEFPPRRSIESRGAEFPPRRSVESRGAE
                     FPPRRSVESRGAEFPPRRSVESRGAEFPPRRFSYSRVVSLHISFLLSNLFYSKKIVFK
                     EQ"
     gene            54487..58497
                     /locus_tag="FLELAHKB_00037"
     CDS             54487..58497
                     /locus_tag="FLELAHKB_00037"
                     /inference="ab initio prediction:Prodigal:002006"
                     /codon_start=1
                     /transl_table=11
                     /product="hypothetical protein"
                     /protein_id="X:FLELAHKB_00037"
                     /translation="MGLKVIFWLTFLSFNLLTGAESPVSEKQERSSNVEYNKTLKYKT
                     TFLRKPPYLLITSQLIPSHSKSEYKNGFAFSGFLNGKKESDYFGFSEFTVHEAYGERT
                     THKYHTTQYSDFLMNRALAGAEKETRIVGNDNNDYGIIQTTHDVKQIQYGVGVSGYLS
                     VPTKIEKFLSGQRTTTQSSDIIINGTKISRKSESTTDHFSDSVHGVTTTTSITDFETD
                     DTTNQRRATRSVANSGSSHEITSLLSYDSRGNQIKRVSSYTGTGLSPVGTHTTEFEYD
                     NFGNKTVEKDTSGSPVRGNSYKYDDELNQFVTQETKFGGSVVLTTTHQIGYGVAFGVP
                     TLTTDPNGNKTFFEYDNFGRLIRTSSDTDVGTATTANYSYDSSFPLSAKTTFPTGTGD
                     PDFASRTYTDGMGRNIYTVKSASNGNFAITGRLVYDGTGKVIRKGQSNWASSGEIDRF
                     VLHLEERNPTSFEYDPIGRIKKTIEPTALGETSPTTITTTYNSAFETTETHSSGTSKR
                     TVKNASGEVLYVEDFASDGSAAKIGFCYDIAGNRIKKSDLNDSNAMSCPNALAGVPAK
                     DTSGRNQTYWSYDSFGKLRAESDPDLGVNSYNYNSFGDLTSSTNAKGVTTTLTYDAVG
                     RILTKNIPEGNIVYTYDSFSGSENSVGRLVRIEDSNQNKTFSYDKLGRVKKEIRTILA
                     TSSGNPLPTETGGPYITETRYDLLGRVTRIDYPEHPISHGRMRACYEYGSAGYISGIS
                     VQVNTNGILPGFCNKDIVENISYNEFGQTSSLRLGNGITTSYGYDVKGRMVRLNSSGD
                     VGGSNKVLQDAVYSFNPNNNITNIANNTTDFNTQYDYGYDGLGRLTSANGSYLGIADG
                     NLSRRFQQSFEYSKNGNLSSKRIHDPASGNITDEWSYQYTNHQVTNIDSSRSGADALT
                     LQYDANGNLTRQRDNVKDLTKRIQVDYQDRITQIQDGNNAILGSYWYDESGFRIRRSA
                     LEEKNSVFSNVEILYPSKFFGLEFIESENVITSVNNVYLNGVRIAALNEAGALAYYLT
                     DQVDSVSTVLDDEGNTLSQMQYLPYGETFVQRGDLNFSPKYNSQELDRESGFFFFNAR
                     YYDPGIGRFTSADTLIPDEYNSQAWNRFAYVYNNPIGAKDPTGHAPQDYDAGFKDSSK
                     GIVKGTVDSVKSALSAPTPVNAAVNSAVATGKGAKELYDNRKEVYASAKDFAGKLTSK
                     DDKVRDYAAGQAKAYTMSAVLGGAATKALGSRLPKSNVGELSPNIAQQKNIDRFKDKV
                     PANSKDNINLHKLPNGGIAVQATSPGKTPGWKAVYEKQIDVNGKTQQYTKTTYQPNGS
                     IEHVKDKINGTAIYGR"
     gene            58487..58864
                     /locus_tag="FLELAHKB_00038"
     CDS             58487..58864
                     /locus_tag="FLELAHKB_00038"
                     /inference="ab initio prediction:Prodigal:002006"
                     /codon_start=1
                     /transl_table=11
                     /product="hypothetical protein"
                     /protein_id="X:FLELAHKB_00038"
                     /translation="MDDERYLIILKLINFDGSIKELKNLLKPLAWDYEESCPELNYRH
                     ICKVIQRYLNDELTKYDIEEWANLVEGREDITFELSKKSLLQDVIHELANPKLTTNLS
                     IKRGEEIIDLLNLIEPESDSHKN"
     gene            58995..59189
                     /locus_tag="FLELAHKB_00039"
     CDS             58995..59189
                     /locus_tag="FLELAHKB_00039"
                     /inference="ab initio prediction:Prodigal:002006"
                     /codon_start=1
                     /transl_table=11
                     /product="hypothetical protein"
                     /protein_id="X:FLELAHKB_00039"
                     /translation="MDAWSSYCNENKVLSLAKTKMWEVKSKITDSCDKMKLFEKKGGG
                     KTDKKRIQNIEYNERIEYLK"
     gene            59219..59704
                     /locus_tag="FLELAHKB_00040"
     CDS             59219..59704
                     /locus_tag="FLELAHKB_00040"
                     /inference="ab initio prediction:Prodigal:002006"
                     /codon_start=1
                     /transl_table=11
                     /product="hypothetical protein"
                     /protein_id="X:FLELAHKB_00040"
                     /translation="MPNKADKPRDTSVSPNDAKQMEKAGLDPLNTKKGSQNNIGDGGN
                     AGVSNKGNNTGNKKADFIVSPDGAVMHNSPGKVKDSLSKAGFTTKERDPNKKESGTIF
                     NIPEKKMDVRIMDGGPNHPPRVVTTRENKNMSVNPNTGENFRGNMKGDEQKSRNHMYF
                     Q"
     gene            59720..60187
                     /locus_tag="FLELAHKB_00041"
     CDS             59720..60187
                     /locus_tag="FLELAHKB_00041"
                     /inference="ab initio prediction:Prodigal:002006"
                     /codon_start=1
                     /transl_table=11
                     /product="hypothetical protein"
                     /protein_id="X:FLELAHKB_00041"
                     /translation="MKNEIIQSVLMKLLYGAQLDCIKIYKIFLEIGFNQIGKKELPTT
                     IWFATNNSLYVNTNITSIDRTADYYEKRAAVIKDLFYLIGEKVSCVTVSEKGELSIVI
                     GDKTLFLFREEDEFEEVWEIMDNSTSNFADHEWYITLLDDGDFELKCPEPRKN"
     gene            60298..62202
                     /locus_tag="FLELAHKB_00042"
     CDS             60298..62202
                     /locus_tag="FLELAHKB_00042"
                     /inference="ab initio prediction:Prodigal:002006"
                     /codon_start=1
                     /transl_table=11
                     /product="hypothetical protein"
                     /protein_id="X:FLELAHKB_00042"
                     /translation="MGLKVIFWLTFLSFNLLTGAESPVSEKQERSGNVEYNETLKYKT
                     TFLRKPPYLLITSQLIPSHSKSEFGQTANLTLGNGITTSYGYDVKGRMVRLNSSGNVG
                     GNAKTLQDVLYSFNPNNNITNIANNTTDFNTQYDYGYDGLGRLTSANGSYLGIADGNL
                     SRRFQQSFEYSKNGNLSSKRIHDPASGNITDEWSYQYTNHQVTNIDSSRTGADALTLQ
                     YDANGNLTRQRDNVKDLTKRISVDSQDRITQIQDGNNAILGSYWYDESGFRIRRSALE
                     PKNSQFTNVEILYPSKFFGLEFIESENVITSVNNVYLNGVRIAALNEAGALAYYLTDQ
                     VDSVSTVLDDEGNTLSQLQYLPYGETFVQRGDLNFSPKYNSQELDRESGFYFFNARYY
                     DPGIARFTSADTIIDGEFDTQGWNRFSYVKGNPIGAKDPSGHDTVIFLWGPKNSLDVG
                     HAGVAVEEYDKNGKSKGTYQYKGLWPEKGYQKTDDTRTTRKELVANMAIAKDNKSLKE
                     FTEREGRSADAIYKIKSNNTQDQRTTKVLDNFIKKNEGYNAETRNCTTFCAIGASSAL
                     GKKLDTKETILPNNKGELTLKVQGQGGRTSISFDSPTKLNESIRNSKNVETIKDPGDR
                     MQPILQALRK"
     gene            62208..62720
                     /locus_tag="FLELAHKB_00043"
     CDS             62208..62720
                     /locus_tag="FLELAHKB_00043"
                     /inference="ab initio prediction:Prodigal:002006"
                     /codon_start=1
                     /transl_table=11
                     /product="hypothetical protein"
                     /protein_id="X:FLELAHKB_00043"
                     /translation="MKNVYLRFIFLIFTFNISLARHIYSEELPHERFELSPIFNPLFI
                     TMTFLKFISESNTTEAEKIIDRNKIILDLKSRNTDLIKSFTKTELDDLFDLCLLGNKI
                     FKVAYPIHIFENLNISLDYKNNSVEVKILIHKKTLTFLLSRIQGKESWEIVGGNYFDS
                     ICIIPEPHKN"
     gene            62792..65434
                     /locus_tag="FLELAHKB_00044"
     CDS             62792..65434
                     /locus_tag="FLELAHKB_00044"
                     /inference="ab initio prediction:Prodigal:002006"
                     /codon_start=1
                     /transl_table=11
                     /product="hypothetical protein"
                     /protein_id="X:FLELAHKB_00044"
                     /translation="MGLKVIFCIAFLSFNLLTGAESPVSEKQERSSNVEYNETLKYKT
                     TFLRKPPYLLIPNHSPLETYVEDFASDGSAAKIGFCYDIAGNRIKKSDLNDGSLMSCP
                     SSSAGVPAKDVSGRNQTYWSYDSFGKLRAESDPDLGVSSYNYNSFGDLTSSTNAKGVT
                     TTLSYDGLGRILTKNIPEGNIVYTYDSFSGSENALGRLVRIEDSNQNKTFSYDKLGRV
                     KKEIRTILATSSGNPLPTETGGPYITETRYDFLGRVTRIDYPEHPISHGRMRACYEYG
                     SAGYISGISVQVNTNGIFPGFCNKDIVEDISYNEFGQTSSLTLGNGITTSYGYDVKGR
                     MVRLNSFGDVGGSNKVLQDAVYSFNPNNNITNIANNTTDFNTQYDYGYDGLGRLISAN
                     GSYLGIADGNLSRRFQQSFEYSKNGNLSSKRFHDPVSGNITDEWSYQYTNHQVTNIDS
                     SRSGADALTLQYDANGNLTRQRDNVKDLTKRISIDSQDRITQIQDGNNAILGSYWYDE
                     SGFRIRRSALEPKNSQFTNVEILYPSKFFGLEFIESENVITSVNNVYLNGVRIAALNE
                     AGALAYYLTDQVDSVSTVLDDEGNTLSQMQYLPYGETFVQRGDLNFSPKFNSQELDRE
                     SGFYFFNARYYDPGIARFTSADTIIDGELDTQGWNRFSYVKGNPIGAKDPSGHDTVVD
                     TLAGVNHVLNKLGDSSYKAGTASKDGSFIGNSVGLLHDSAGLTYKTAAALVPKNRKEL
                     EEAAVTGYGSQLAKATAKGMAKVGIEGAEKVIKNGKAIVIGEGMTAVKTAAKNLQSQG
                     VDAKWYQAWGKNFPKGREMTPKEMGAALGRNEKWLNSKMKEGYNIYDIGRNPIREIPS
                     PFYTREKSLILEKNYPTTQIPRPK"
     gene            65431..65916
                     /locus_tag="FLELAHKB_00045"
     CDS             65431..65916
                     /locus_tag="FLELAHKB_00045"
                     /inference="ab initio prediction:Prodigal:002006"
                     /codon_start=1
                     /transl_table=11
                     /product="hypothetical protein"
                     /protein_id="X:FLELAHKB_00045"
                     /translation="MKRPSFDVLIKKYFKFLELDYKFHFVKSKKESWGYEILYLNETT
                     GVKIVYEYREAYIFIFLYRLIDGKLIEDPGEIVQNTKLNSFSLGDIVNIRNPSALLKA
                     TYEYPENSKYFNKEKGWEMYVSDFAENLKNYANDVLNGNFEIFVKVDPIVKERAKRRF
                     M"
     gene            65991..67373
                     /locus_tag="FLELAHKB_00046"
     CDS             65991..67373
                     /locus_tag="FLELAHKB_00046"
                     /inference="ab initio prediction:Prodigal:002006"
                     /codon_start=1
                     /transl_table=11
                     /product="hypothetical protein"
                     /protein_id="X:FLELAHKB_00046"
                     /translation="MVLRVILCVALVSYNLLTGAESPVSEKLERSSNVEYNKTLKYKT
                     TFLRKPPYLLIPNHSPLETYDESGFRIRRSALEPKNNVFSNVEILYPSKFFGLEFIES
                     ENVITSVNNVYLNGVRIAALNEAGALAYYLTDQVDSVSTVLDDEGNTLSLMQYLPYGE
                     TFVQRGDLNFSPKYNSQELDRESGFYFFNARYYDPGIARFTSADTLIPDEYNSQAWNR
                     FAYVYNNPIGAKDPTGHAPQDYDAGFKDSSKGIVKGTVDSVKSALSAPTPVDAAVNSA
                     VATGKGAKELYDNRKEVYASAKDFAGKLTSKDDKVRDYAAGQAAAHTMSAVLGGMAGK
                     ALGSRLPKPNVNVPSGGKAIATNRPDFIVSPNGTAFPVPKGATGPTPVINPNGKITGS
                     AYTGGKGGANGQVSTMRIMDPTPAKGNAPSYPNGYIKYENSSSPRPQGVDPYTGKTLS
                     NIQSHFPLGK"
     gene            67376..67699
                     /locus_tag="FLELAHKB_00047"
     CDS             67376..67699
                     /locus_tag="FLELAHKB_00047"
                     /inference="ab initio prediction:Prodigal:002006"
                     /codon_start=1
                     /transl_table=11
                     /product="hypothetical protein"
                     /protein_id="X:FLELAHKB_00047"
                     /translation="MNLGMKKIKSLCGLKVVGITLEIGDAGIEFFGGATLNIYNQFNL
                     FGISFEEEEKIIGKKFESIIEEQKTIILNFESGISLHICMDDKCYTGPEAIVLQIPGE
                     TIIVW"
     gene            67937..69256
                     /locus_tag="FLELAHKB_00048"
     CDS             67937..69256
                     /locus_tag="FLELAHKB_00048"
                     /inference="ab initio prediction:Prodigal:002006"
                     /codon_start=1
                     /transl_table=11
                     /product="hypothetical protein"
                     /protein_id="X:FLELAHKB_00048"
                     /translation="MRLRVILCITFLAYNLLTGAESPVSEKQERSSNVEYNKTLKYKT
                     TFLRKPPYLLIPSHSPLETYDESGFRIRKSSLEPKNNVFSNVEILYPSKFFGLEFIES
                     ENVITSVNNVYLNGVRIAALNEAGALAYYLTDQVDSVSTVLDDEGNTLSQMQYLPYGE
                     TFVQRGDLNFSPKFNSQELDRESGFYFYNARYYDPGIGRFTSADTLIPDEYNSQAWNR
                     FAYVYNNPIGAKDPTGHAPQDYDAGFKDSSKGIVKGTVDSVKSALSAPTPVNAAVNSA
                     VATGKGVYDLAKDYKGTYNSAKDFAGKLTSKDDKVRDYAAGQAAAHTMSAVLGGMAGK
                     ALGSKLPKPKTDLPGGGASSATNSVKLNKSLASEAQMNSKGTAIFKSDKLKQADNLSK
                     QYGGKSDDWAKMTSKSYTAKDGTKFETHWYENTSTGQRVEPKTKLSK"
     gene            69264..69638
                     /locus_tag="FLELAHKB_00049"
     CDS             69264..69638
                     /locus_tag="FLELAHKB_00049"
                     /inference="ab initio prediction:Prodigal:002006"
                     /codon_start=1
                     /transl_table=11
                     /product="hypothetical protein"
                     /protein_id="X:FLELAHKB_00049"
                     /translation="MKVKCIKLKTEKTYQIKYIPDWMNENMKVDDTYTVFGLNFNLDM
                     LFVCIFFDERHLVEVPMELFEVIDNTVSSEWKAKLWENGRFTLWPEMFYEEAFSENFS
                     DWQTDERERFSLLKERMEKEMS"
     gene            69718..71007
                     /locus_tag="FLELAHKB_00050"
     CDS             69718..71007
                     /locus_tag="FLELAHKB_00050"
                     /inference="ab initio prediction:Prodigal:002006"
                     /codon_start=1
                     /transl_table=11
                     /product="hypothetical protein"
                     /protein_id="X:FLELAHKB_00050"
                     /translation="MKIAVVFCISIFAFNLLTGAESPVSEKLERSSNVEYNKTLKHKT
                     TFLRKPPYLLIPNHSPLETYDESGFRIRRSALEPKNSQFTNVEILYPSKFFGLEFIES
                     ENVITSVNNVYLNGVRIAALNEAGALAYYLTDQVDSVSTVLDDEGNTLSLMQYLPYGE
                     TFVQRGDLNFSPKFNSQELDRESGFYFYNARYYDPGIARFTSADTIIDGEFDTQGWNR
                     FSYVKGNPIGAKDPTGHLAAPIVAGGVVLYALTQGTQGLGDKGESNAKFYERVYDELS
                     SVKNILKPGKNVSNGLPKGSGKSNPIDQNGKANSSVGNGKNSVSNNGSGKANEELTSR
                     AARREAMRKEGIPTSQQPKSQSKNASGREYQYEVPKNGGGKQTKSVQQQTMDRSHPNE
                     KHWEAGKVKTDKNTGEINYNNYGRPKLVSEKSKVNYE"
     gene            71000..71473
                     /locus_tag="FLELAHKB_00051"
     CDS             71000..71473
                     /locus_tag="FLELAHKB_00051"
                     /inference="ab initio prediction:Prodigal:002006"
                     /codon_start=1
                     /transl_table=11
                     /product="hypothetical protein"
                     /protein_id="X:FLELAHKB_00051"
                     /translation="MNEENLKKFRYKLSMPKYIAEISQLTNNPFDKTNLLTLNQTESI
                     RRSPSKIKVMRKFEIPFEEKNSERFSRFLNNLYSKNQLSIYIWTELSNDCGVYRIPSI
                     LDFNYRFVFEVNTDGLIQLLSENLDDELIFDFTEDNNERLLEIELSGANWIKVEY"
     gene            complement(71652..72797)
                     /locus_tag="FLELAHKB_00052"
     CDS             complement(71652..72797)
                     /locus_tag="FLELAHKB_00052"
                     /inference="ab initio prediction:Prodigal:002006"
                     /codon_start=1
                     /transl_table=11
                     /product="hypothetical protein"
                     /protein_id="X:FLELAHKB_00052"
                     /translation="MNTIGIENYKSILELGIFYFHAAGVIFGVVLGFSKLFSNDGFSK
                     SYGSVLQSAAFFLILNNGILIDQGTLQNENKILLGSYYGLVLYSSLAVLVCFNYILDS
                     LDNPWIHCKRLLGIIPVVILLSYFIPELYFISFIDILGFGISIFTFIWSLRKILKSNK
                     SILFFNLPFLSFLISICFVLDFLGTIFNKKDFFLLTEIIPGSVICYTILLEHFFPALF
                     GKIIITIPDTNLFNQIELETIPIPEDKEPPKYKYPPRDLLEGIDLEKVKTKLNRFLDS
                     KGFIDEEIRLPDFASGLGLSTHQASYYLNQYLNMSFTEFLQFHRINEVKNMMRIKLNY
                     NLLNIAFECGFNSASSFHRACVKFTGKSSRDLRQELLSTEPKEKANE"
     gene            complement(72846..73052)
                     /locus_tag="FLELAHKB_00053"
     CDS             complement(72846..73052)
                     /locus_tag="FLELAHKB_00053"
                     /inference="ab initio prediction:Prodigal:002006"
                     /codon_start=1
                     /transl_table=11
                     /product="hypothetical protein"
                     /protein_id="X:FLELAHKB_00053"
                     /translation="MVINYFNIKPLNFTESELDEFSRYIGLPLYNEDKEAILKYNGFR
                     KALAIINKHSFYALNYFPDNPESK"
     gene            73354..73755
                     /locus_tag="FLELAHKB_00054"
     CDS             73354..73755
                     /locus_tag="FLELAHKB_00054"
                     /inference="ab initio prediction:Prodigal:002006"
                     /codon_start=1
                     /transl_table=11
                     /product="hypothetical protein"
                     /protein_id="X:FLELAHKB_00054"
                     /translation="MKSPGLRIKYIRTEGLGKKLNQEEFASSIYISQSQLSKIENEEN
                     DVTEQTAFIIQIIHGYSMSWILKGKGPMNYFGTEIKEENLDLKFEAMNHIYRNILRYP
                     KSKLTIEAYFKLKDNHRSAIDQIVVGLLSDN"
     gene            complement(73775..74677)
                     /locus_tag="FLELAHKB_00055"
     CDS             complement(73775..74677)
                     /locus_tag="FLELAHKB_00055"
                     /inference="ab initio prediction:Prodigal:002006"
                     /codon_start=1
                     /transl_table=11
                     /product="hypothetical protein"
                     /protein_id="X:FLELAHKB_00055"
                     /translation="MNISNFLCFVTSVSVLTLGIYTYILPDRKKVQKNFLYLSGCFSI
                     WILFFVIRQSINYEYRHYAFDWMLIPTIFFPILLDRIISLISDPEQKESKWKIGILSF
                     LVIYFLWAAFTCSFSILIDHNDFKYIPTIHYHILICYQISFASFSIMKLIKHIFKFTG
                     AQRVRFTLMAIGIINILLFAIIFLYILPLLGIFYAAMSSIGALISVTLWAIAILQYNA
                     FEIKYAIFARKPVPILNRISLSFFLLLFKILDPTEYRKNNFLYKRFLSIRILYTDIQL
                     REKTDLDFFQRAEAVARRYERFIN"
     gene            complement(74698..75315)
                     /locus_tag="FLELAHKB_00056"
     CDS             complement(74698..75315)
                     /locus_tag="FLELAHKB_00056"
                     /inference="ab initio prediction:Prodigal:002006"
                     /codon_start=1
                     /transl_table=11
                     /product="hypothetical protein"
                     /protein_id="X:FLELAHKB_00056"
                     /translation="MIGISTERQKLKSRTDGFHFHFWDNTHEKAFLEPIKRFCKNIYK
                     DAGYSDYETVDLDYWSKWFYVTYESEIQAACRLVEKTKDNLIPLEIVERFPTGSHYNI
                     KNINVADWNSVSFNQTILGAQAFKIAATELAQYCLNQKFNVVYGLINPTWKGLQRVYF
                     DNGATLSEEYSDLVYYPGCLLNGKQALFKIIEIKENSLQNITSKM"
     gene            75709..76623
                     /locus_tag="FLELAHKB_00057"
     CDS             75709..76623
                     /locus_tag="FLELAHKB_00057"
                     /inference="ab initio prediction:Prodigal:002006"
                     /codon_start=1
                     /transl_table=11
                     /product="hypothetical protein"
                     /protein_id="X:FLELAHKB_00057"
                     /translation="MNGNSEVLEANREIGRILQTVERKTPEPERLTGNWMKSISKELE
                     KHLKRGFSERNLFYARKFYEIYGNSKIDVRLSWSHYRILSSIANANLREKLMKEAIEG
                     NWSRDDLSYRVRDIGELRKAPTLRWRRPEGVLWNYKIKDISKDKGTLLIDLGFYCYYE
                     LSSLHLNQYKIGDIIQIEKQNGIWNLSDSKLDSELYFYFGEIERVIDGDTILIKFELG
                     FNVIARQRIRLHNVWSAELGSSEGEDNFESLKKRLPLKTKVIVRSRSKDVYGRFVGEV
                     LYSKKKIQHPEDIFRIGIYLNQELAEIS"
     gene            76930..77844
                     /gene="rpnD_1"
                     /locus_tag="FLELAHKB_00058"
     CDS             76930..77844
                     /gene="rpnD_1"
                     /locus_tag="FLELAHKB_00058"
                     /EC_number="3.1.21.-"
                     /inference="ab initio prediction:Prodigal:002006"
                     /inference="similar to AA sequence:UniProtKB:B7NGZ6"
                     /codon_start=1
                     /transl_table=11
                     /product="Recombination-promoting nuclease RpnD"
                     /protein_id="X:FLELAHKB_00058"
                     /translation="MTEVNNPHDRLIRETLQDKIEAISFFRRTLPPEVVELLDLEKLE
                     LSESSFVSEELKSEQTDLLFRIPLRSGNQASIYILFEHKSYLDNAIYIQLLGYLAEIY
                     RSQQRNSEKLSVVIPFVFYHGEKEWKLGENFLHQFKITKEETIHLRHFIPDFKIDLFD
                     LSGMEIQEKLESITLQVIFGVVQRIREGEEKFQKSLPIFFSLLLEIAEEPKRVALLNK
                     LLLYIYNVRDSKPSVLKQMLHLSRLERYEELAMTTAEKLIQEGKIEGKIEGKIEDARK
                     MFAKGIDLNTVLEITDLTEKDLRDNGLI"
     gene            78724..79080
                     /gene="ltrA"
                     /locus_tag="FLELAHKB_00059"
     CDS             78724..79080
                     /gene="ltrA"
                     /locus_tag="FLELAHKB_00059"
                     /inference="ab initio prediction:Prodigal:002006"
                     /inference="similar to AA sequence:UniProtKB:P0A3U1"
                     /codon_start=1
                     /transl_table=11
                     /product="Group II intron-encoded protein LtrA"
                     /protein_id="X:FLELAHKB_00059"
                     /db_xref="COG:COG3344"
                     /translation="MTSGSYFPPSVRQVEIPKKSGGIRRLEVPTVSDRIAQMVVKMHL
                     EPMIDPIFHIDSYGYRPRKSAKDAVAITRKRCWKYDWVVEFDIKGAFNNIDHDLLMRA
                     LRKHTKLKWILMYVER"
     gene            79067..79222
                     /locus_tag="FLELAHKB_00060"
     CDS             79067..79222
                     /locus_tag="FLELAHKB_00060"
                     /inference="ab initio prediction:Prodigal:002006"
                     /codon_start=1
                     /transl_table=11
                     /product="hypothetical protein"
                     /protein_id="X:FLELAHKB_00060"
                     /translation="MLKDSYRHHSKDQEARSKGRGVISPLLMNLFMHYAFDDERISEL
                     SFCAIRR"
     gene            79167..79787
                     /locus_tag="FLELAHKB_00061"
     CDS             79167..79787
                     /locus_tag="FLELAHKB_00061"
                     /inference="ab initio prediction:Prodigal:002006"
                     /codon_start=1
                     /transl_table=11
                     /product="hypothetical protein"
                     /protein_id="X:FLELAHKB_00061"
                     /translation="MLLMMREYPNCPFARYADDAVIHCRSEKEAQEIMTKLAKRLESC
                     MLLMHPDKSKIVYCRDGNRTQDYLNIQFTFLGFTFRPRSARDKHGRVFTSFLPTVSKD
                     AQVRMRQKIREWNLQLMTPKTIKDISRLYNPVLRGWLNYYGAFYKTEMRRVFEHFDRK
                     VALWARRKYKKLRRLKRKSIYWLGKIARRESWLFTHWQIIGKPAAG"
     gene            80810..81154
                     /locus_tag="FLELAHKB_00062"
     CDS             80810..81154
                     /locus_tag="FLELAHKB_00062"
                     /inference="ab initio prediction:Prodigal:002006"
                     /codon_start=1
                     /transl_table=11
                     /product="hypothetical protein"
                     /protein_id="X:FLELAHKB_00062"
                     /translation="MVLDGIFGNATASKVLLHVFHYSEVHASAIAKDYDTAVTPIRLQ
                     LERFEKTGILVAKQIGRSRVFTFNPKSPFVKPLKEILSIIYQSLSIEEKEKLFSTRRR
                     PREKGKPVYGRA"
     gene            81141..81683
                     /locus_tag="FLELAHKB_00063"
     CDS             81141..81683
                     /locus_tag="FLELAHKB_00063"
                     /inference="ab initio prediction:Prodigal:002006"
                     /codon_start=1
                     /transl_table=11
                     /product="hypothetical protein"
                     /protein_id="X:FLELAHKB_00063"
                     /translation="MDEPDWKSVNEEELWKYVGWHLAEKGIQSVLVGGAVVSIYSKGA
                     YRSGDIDLVEPIVSRSKEIALVMKNIGFRKTRRHYVHPKCKHLYIEFLSGPVSIGEDF
                     KIVPDEKKFKGKILKIFSPTDCIKDRLASYIHFKARECLDQALLVAKNQRFDLRQIKE
                     WCFREGEIGKSAFEEFQALL"
     gene            complement(82601..82858)
                     /locus_tag="FLELAHKB_00064"
     CDS             complement(82601..82858)
                     /locus_tag="FLELAHKB_00064"
                     /inference="ab initio prediction:Prodigal:002006"
                     /codon_start=1
                     /transl_table=11
                     /product="hypothetical protein"
                     /protein_id="X:FLELAHKB_00064"
                     /translation="MLIYLFVYSVSQNLILLYKKIKLQGSVPHLTNLGLSLNEVVGFS
                     YRRNWWWAGSYNFVLIEYFLLMLLLLKLVAFCDTVLHPLEK"
     gene            83657..83917
                     /locus_tag="FLELAHKB_00065"
     CDS             83657..83917
                     /locus_tag="FLELAHKB_00065"
                     /inference="ab initio prediction:Prodigal:002006"
                     /codon_start=1
                     /transl_table=11
                     /product="hypothetical protein"
                     /protein_id="X:FLELAHKB_00065"
                     /translation="MNRRSAIEPVISHLKHDHNMIRNFLKGKEGDRINSILSAAGFYF
                     SKLIRAFFCSFFNRIFPFRFYFQFESCFFSFPQNLNFSGTTS"
     gene            83942..84127
                     /locus_tag="FLELAHKB_00066"
     CDS             83942..84127
                     /locus_tag="FLELAHKB_00066"
                     /inference="ab initio prediction:Prodigal:002006"
                     /codon_start=1
                     /transl_table=11
                     /product="hypothetical protein"
                     /protein_id="X:FLELAHKB_00066"
                     /translation="MKNNALLLHLKTILSLLGEEIVGKAREEYEILNPTKTCDLVYQV
                     QTNLNNGLKKHDRNYVL"
     gene            complement(84297..85178)
                     /locus_tag="FLELAHKB_00067"
     CDS             complement(84297..85178)
                     /locus_tag="FLELAHKB_00067"
                     /inference="ab initio prediction:Prodigal:002006"
                     /codon_start=1
                     /transl_table=11
                     /product="hypothetical protein"
                     /protein_id="X:FLELAHKB_00067"
                     /translation="MSKNFFPLTNDLMFKILFVKEPDLLISILNSVLFPDGEHTIRNI
                     KILNPELVGSSPNDKRSYLDIRAQDEDGKIFHVEIQVAHQSSFIKRSLYYLSGLIRDQ
                     LNRGSMYSDLKPVYQINIVDFDLIPSENFHSKFKFREESNPDIILTDDVEIHFLELSK
                     FVKRDVRELRNNLEIWLYVLKHTSELEEEEMRILVDKTPDLSKAFTILEQYSNDPQKR
                     NELEAKLKSDRDYAYDLAARFEAGELQGIEKGIEKGAEKEKLKFARKMFQKGMDVNTI
                     LEITGLSKKDLKDHGMI"
     gene            complement(87846..88772)
                     /gene="rpnA"
                     /locus_tag="FLELAHKB_00068"
     CDS             complement(87846..88772)
                     /gene="rpnA"
                     /locus_tag="FLELAHKB_00068"
                     /EC_number="3.1.21.-"
                     /inference="ab initio prediction:Prodigal:002006"
                     /inference="similar to AA sequence:UniProtKB:P31667"
                     /codon_start=1
                     /transl_table=11
                     /product="Recombination-promoting nuclease RpnA"
                     /protein_id="X:FLELAHKB_00068"
                     /db_xref="COG:COG5464"
                     /translation="MSDMTNPHDRLIRETLQNKEDAISFFKNSLPEKVIELLDLNRLE
                     LTQSSFISENLKEEQTDLLFQIPLKSGKKANIYLLFEHKSYLDDSIFSQLLGYISAIY
                     KSQYRVDKKYSVVIPFVFYHGERSWTLGNSFQNRFILSKNEEEVFKKYIPDFELELFD
                     LSKVDLSKLESITLRVILGVVQKIWEGDTSFLNHLGEVFELLTGLKNESKRVEIFQKL
                     FLYIFNVRELEPTEITSLLSHSKISRDYEDLAMTTAEKLRKEGEIKGEIKGKIKGKIE
                     DAKIMFKEGFELNVVLRITGLTEQELKDHGVI"
     gene            complement(89406..90263)
                     /locus_tag="FLELAHKB_00069"
     CDS             complement(89406..90263)
                     /locus_tag="FLELAHKB_00069"
                     /inference="ab initio prediction:Prodigal:002006"
                     /codon_start=1
                     /transl_table=11
                     /product="hypothetical protein"
                     /protein_id="X:FLELAHKB_00069"
                     /translation="MSKNFFPLTNDLMFKILFVKEPDLLISILNSVLFPDGEHTIRNI
                     KILNPELVGSSPNDKRSYLDIRAQDEDGKIFHVEIQVAHQSSFIKRSLYYLSGLIRDQ
                     LNRGSMYSDLKPVYQINIVDFDLIPSENFHSKFKFREESNPDIILTDDVEIHFLELCK
                     FVKRDVRELRNNLEIWLYVLKHTSELEEEEMRILVDKTPDLSKAFTILEQYSNDPQKR
                     NELEAKLKSDRDYAYDLAARFEAGELQGIGKEKLESARKMLQKGMDVNTILEITGLSK
                     KDLKDHGII"
     gene            92799..92969
                     /locus_tag="FLELAHKB_00070"
     CDS             92799..92969
                     /locus_tag="FLELAHKB_00070"
                     /inference="ab initio prediction:Prodigal:002006"
                     /codon_start=1
                     /transl_table=11
                     /product="hypothetical protein"
                     /protein_id="X:FLELAHKB_00070"
                     /translation="MFYRPGMKLIRYSNVFYLYKQIPKCRSILYVFIFQFPIRELNNK
                     ITDNPSYSILSS"
     gene            complement(92997..93923)
                     /gene="rpnD_2"
                     /locus_tag="FLELAHKB_00071"
     CDS             complement(92997..93923)
                     /gene="rpnD_2"
                     /locus_tag="FLELAHKB_00071"
                     /EC_number="3.1.21.-"
                     /inference="ab initio prediction:Prodigal:002006"
                     /inference="similar to AA sequence:UniProtKB:B7NGZ6"
                     /codon_start=1
                     /transl_table=11
                     /product="Recombination-promoting nuclease RpnD"
                     /protein_id="X:FLELAHKB_00071"
                     /translation="MSDMTNPHDRLIRETLQNKEDAISFFKNSLPEAVIELLDLNGLE
                     LTQSSFISENLKEEQTDLLFQIPLKSGKKANVYLLFEHKSYLDDSIFSQLLGYISAIY
                     KSQYRVDKKYSVVIPFVFYHGERSWTLGNSFQNRFILSKNEEEVFKKYIPDFELELFD
                     LSKVDLSKLESITLRVILGVVQKIWEGDTSFLNHLGEVFELLTGLKNESKRVEIFQKL
                     FLYIFNVRELEPTEITSLLSHSKISRDYEDLIMTTAEKLRKEGEIKGEIRGEIKTKIE
                     IARNMLLDGSSLEYVLKITGLTEQELKDYGVI"
     gene            94624..94935
                     /locus_tag="FLELAHKB_00072"
     CDS             94624..94935
                     /locus_tag="FLELAHKB_00072"
                     /inference="ab initio prediction:Prodigal:002006"
                     /codon_start=1
                     /transl_table=11
                     /product="hypothetical protein"
                     /protein_id="X:FLELAHKB_00072"
                     /translation="MNHIFPIRELGHKIKQKRHLLRIADTTPFHNFIAYIELFFIRPT
                     FESIHIHESLTKKRYDPFNSSLRVYSCSFLNKIGSSTIWLIQLKKLMLHSPFYSQLKS
                     F"
     gene            complement(94892..96346)
                     /locus_tag="FLELAHKB_00073"
     CDS             complement(94892..96346)
                     /locus_tag="FLELAHKB_00073"
                     /inference="ab initio prediction:Prodigal:002006"
                     /codon_start=1
                     /transl_table=11
                     /product="hypothetical protein"
                     /protein_id="X:FLELAHKB_00073"
                     /translation="MTIKECFVVQKDRNFTIVKNHFIDDPRLSMKATAILLLVLRYPD
                     NWRMSVKTLSKFKSDKESSISSGFKELVTFGYAEFRKGKDPVTGRFNSGWYFFEESQK
                     PEVQYKIKTTQNKRIENQSEHFLKEVKESNRKENKVLDLEQRETPQLENQVVVNSTLP
                     STKEQKPSIQIFSSQIQNTTREYDQLSQARIEEQKELLEELEIKFKREKNQALDSPQA
                     EKPLLDFPLLENPILENRPLSNTIDQGLSKQVLFKQILNTSREYGPPAKTHIEEQKQN
                     LYKPKPLSHFHFPESWLIKLQEYYFKEHGSEMGQPDSELKALNKLYELSNGDWNVIES
                     KIEVLIQLRKQDSQFWYEQSLSPESITKFWSRLFVRKVKPTDKNRMRNEHQNKSIGTE
                     KRTEPKYNESKSIPDKPIEIKDLDPYKCFLGWGKSKLFKQQLEYYEQNSDPLKYEGTK
                     KILYEKFVNEVYPGLVSDSEVKKTSIENRKGSAA"
     gene            97894..98133
                     /locus_tag="FLELAHKB_00074"
     CDS             97894..98133
                     /locus_tag="FLELAHKB_00074"
                     /inference="ab initio prediction:Prodigal:002006"
                     /codon_start=1
                     /transl_table=11
                     /product="hypothetical protein"
                     /protein_id="X:FLELAHKB_00074"
                     /translation="MDHSSVKKTTIRAIGNSAGATIPKALLEKYNFHEGDTVFLLETE
                     SGILLSPYDPDFEEAMDIYQKGSKKYRNALRELAK"
     gene            98130..98525
                     /locus_tag="FLELAHKB_00075"
     CDS             98130..98525
                     /locus_tag="FLELAHKB_00075"
                     /inference="ab initio prediction:Prodigal:002006"
                     /codon_start=1
                     /transl_table=11
                     /product="hypothetical protein"
                     /protein_id="X:FLELAHKB_00075"
                     /translation="MKKEPKWLNQKIVLTIHLDQLKQHGGSQGIRDQGLLESALDRPK
                     NKWSYRPSSNIFDLAASLCIGIAKNHPFIDGNKRVAFMATYVFLGINGYIIEVSEEEV
                     VSIMLKVASGNINETNLSIWLKDNSNCNS"
     gene            99495..99872
                     /locus_tag="FLELAHKB_00076"
     CDS             99495..99872
                     /locus_tag="FLELAHKB_00076"
                     /inference="ab initio prediction:Prodigal:002006"
                     /codon_start=1
                     /transl_table=11
                     /product="hypothetical protein"
                     /protein_id="X:FLELAHKB_00076"
                     /translation="MSTIFDRLSAIDDDLKLSHSKMALELGVNRSTYYKYKNGTLTIP
                     KSILIILRLKGYNEHWILSGKGHMKLKDSVHLVEMQKRLKLISKLDSYGVLDSIEKLP
                     EAPSSDQKKIIREFFIFLASKFV"
ORIGIN      
        1 aaattcagct acgaaatatg tctctttttc tctactttga ctcacacgag ataaaattcg
       61 ctttcttaaa attacgcttt tagaaagttt ttacgataga tgaaaataat ttcaatcgcc
      121 tcattaaaag gtggaatcgg taaaacgaca atcactactg gattggcgca agcacttcat
      181 tcacttaggt ttcgcgtcct aacaatggat tttgacgaga ataataactt aactgatata
      241 acacttcgcg gaaacccaga aatagatctt gttgcaaaac gcaatattta ctccgcactc
      301 gcttgtgaaa atggaatcca agatattcaa agtgtgattt ggaaagcaaa acacggattt
      361 gatattgttc cagcaataaa aaaaattcga gaccttgata ctctagcgaa ggaagatcca
      421 agcttaggga tccgatttgc acaggaaatt cgctcattat actacgacta catattaatt
      481 gatctccatc cctctataaa tccttctatg tttctctcct tctattcttc tgacatggtt
      541 ctatttccgt tagaagacga tgttcataat gcccaagcta tcgttgacat taaagaagta
      601 gtcgaaaatg tttctcgtaa aaaacgctca gaaattctct ttcgcattgt tctaaacaat
      661 atgacggaat cgaaaactaa agaatatttt gaagccgttc gtgatcttgg tgcggcctca
      721 atgaattcag ttattcttaa aaattcacat ataaaagatt gcaaggatct tgcccgtcct
      781 cttcgcgagg atacaaaagc cttcgattgg tttctcaatt tggcaaagga aattaaagaa
      841 ctatgaacaa aaaagaagaa aaaagaaacg cccttcgaat aagtagacct ggaggaaatt
      901 caaatctttt attagtccag aacgatgaag atctcgaagt gcaagaaatc attgacctgc
      961 acaaaggagt tgaaagtctt ttgtcgcgcg gagttgaatc aataattcgc atcggagaac
     1021 gtttagcaaa aaaaaaacaa gaactcaaac atggcgaatt ccaaaaatgg gtggaaatta
     1081 actttatagt cgatcataaa aatccgaaat atttttctat gcgaaccgca agaagatata
     1141 tacaagccta tacaaatcaa gatcgcattg ctaacgccga ttccataaga acggcttata
     1201 aaattttaag cgaatcgaca aaagaagaaa ttgagataaa tcctttaaac gaagaagaaa
     1261 atcccgaggt tttatttaaa aaatttgaat ccggaattaa actctccaaa tcggaaaaat
     1321 ctatcgtgaa taaatatttg attcaacgaa aagaaaaact atttttcgaa gtaaaacgta
     1381 aagctgcaaa aattgacgaa tatctaaaaa aacttgggta taagtaaaac ggtcacatgt
     1441 ggccgttttg aaaagtattt aaaaaataaa ataaatcaaa aaaagagtac ccaaaactct
     1501 acgccagatt taatgtaccg tatagatctc atccgagatt ctttgcaaaa agcccaaggg
     1561 gaggttagag cccccaaggg catccttccc taaagttcca ataatttagt tatgtcccat
     1621 tttttgcttg acaggtatat agtacctgta tctagtccaa aatatcttag aagacataat
     1681 aagacaaggc cgctctaact tattggccta aggcaaagaa tcgaggacct accgcaaagg
     1741 ctccatgcct gatctttagt tccccgtatt tctaatatag agtagggtaa aaaataactt
     1801 ttaccgtgcg tcacccgaag tatgtccgca tggtgaaaac aagggatact aaaatgaccg
     1861 aggtcgtaca ttacgctttg gtgatagctc atgctatcga atcgttaccg ctttcaagga
     1921 ctaaaagaca actactgtct aaaatcactg atttagatat tgcaggaaga aacaacggat
     1981 ttggtggatg tatcgcaaaa aacaaaacac taggcgaaga agtagggtta gcagaaacga
     2041 ctgtttctaa atatattcgt gaaatgaaac gtgaaggata tataaactct ggagaattcc
     2101 acggacatta tagaatacta aactctagtc tacatgatgc ggttgtaaaa gaacgatatg
     2161 aatataacct acaaaaacag ataactaaat atactggtct gtctagtaca aatatcctag
     2221 agagatcaaa tcaaagtacc ggatctgctc cgtacgaacg tacgggggat agtcttaata
     2281 accaaagtac aaaccaaaca aataacaaaa agaatataga aagtttttct ttttctgaaa
     2341 ttacctggtc aaatatctct gaacattcta aaaacctcat actgaaagaa tggggggaat
     2401 atgaccacaa tccacaaaag gaaaatgtta aaatcaagtc ttggaaaaat ttaataccgg
     2461 aaaacccaga agtagtttta gaaacgctaa aaaaactaat tcagatccga aaatcggaaa
     2521 agtataaaga agacggtttt tggggaacga ttcctgtaaa catagcctcc agctactctt
     2581 acaaagacat tataaaaaac acatataacc tacttacaca agtaggaagt aaaacccttt
     2641 caatcaagga aaataaagaa gaaataaaaa acggaagtag aataaacgat cagaccaaaa
     2701 atgaaaacga accaacctgg gaaggattct tagtttgggc aaaggaaaga ctttctaaat
     2761 cgagcattca aagtcttaaa cagttaagag ttcaattcga aaatgaggaa ttgagtatag
     2821 tagggggtat agacgatttt ctcaaaataa taatcactaa gtattttaaa gaagaagcaa
     2881 aactcaaaac agaagtaaaa tttgtaaaag aagaagaaat gcaagagaac gaaaagagta
     2941 ttcataactc aattaagaaa acggatcaga agagtaacga ggaaaatcaa acacacataa
     3001 ccgaactgaa tgaagaaata tccataccag ttgatcaatc agcaaaccaa gatttcaaac
     3061 atttccgaga ctatatgtcg gtagataaag taatccatga gttcatgagc cattctacac
     3121 aaacactaga tcgaccagac ttagaaatca ttcgtaatct aaagatccgt tatgatctgg
     3181 agaaaatagt aatctttgat tctccaccag agaagttaaa aaatcacata cgtgattatt
     3241 tttatagtca tccccaaagg gttatcgcac tacagtttga ggaaaacaaa ttctatgtag
     3301 cggcataatt tcatattaca aaacaaaaag ggtaggtgtc tgtattgata cgttaaaaat
     3361 gtatttctta ggcttatgat attttgagta aattgccagc taaaatttat tatttcttaa
     3421 aatatgaaaa ttcgatattc atattcaaaa atcattaaaa acttacagac tgaaaaagaa
     3481 attatatttg aaatgaaaca attgataatt aaattcttct aaaacacaat gattataaaa
     3541 tttcataata agttaataaa gcatgagcag aatccagaat attgagacta atttaacttc
     3601 tataaatgat gcctcatttc aggaactttg tgacaaatta atctactcta aatacaagaa
     3661 tccgtcggca tttgcaagaa taggaagtgt tatcgggaaa cagaaaacta aaaagggaac
     3721 tccagattct tttcttttaa tgccagatgg agagtatatt ttcacagaaa ccactacaaa
     3781 tatttctgat aaagataaac tcttaaaaga tatcattgcg tgttttgact ataggaaaac
     3841 caatataagt ccagataaag ttaaagaaat taatttattt tttaatttta acatagatca
     3901 agcctatata gaaaaactga agagtattgc taaatctttt aatccaataa ctgaaataaa
     3961 attttggtct cttgatttat tgacctacga attatcaatg aatcatcatg atctcgtttc
     4021 ggattattta ggactttcat atgacacagg gcaaattgtt tcgatcgaaa aatttatttc
     4081 agaatataat cgatcatctc acggtattgc aactccttta gataatgaat ttattcaacg
     4141 aagacaagaa atggatgagt tgaaaagaaa aatagcagaa aaagatttca ttatagtaac
     4201 tggggctgcc ggagttggaa aaacaaaatt agtattagaa tctatccgtg aatttataca
     4261 agaaaacaaa acatacaaat catactgcat atcatataaa tatgtttcaa ttttgaacga
     4321 tctttatcag tatgtaaggg acggagatga ctgcatcttg tttgcagatg atgcaaatag
     4381 aatagaacat tttaatcagc tcgtcgcata ttatcaatct aatcaatttg gtaagctcaa
     4441 aattcttata acagtgcgtg attatgcata ttcagattta tatttaaact gtccggaaga
     4501 attaacggaa ttcattaaat tgaaaaagct atcaggtaat caattaatca atattgtgaa
     4561 gggggagcct ttcggaataa caaatccaaa ttatcaagat gttataatta atatctcgga
     4621 tggaaatcct aggctggcgg tcatgctttc tcgtttagca gttgaaaagc aagacatagc
     4681 tgttttgtct gatgtttcaa atttatttga aacgtatttt aatacattta ttaaagatca
     4741 gaaagagtta gcaaactcga ttaatataaa atcacttggg gtgatatctt tctttaacgc
     4801 tattaacatt agagaaaaag aaaggcttct tggaattctt aaaacttttg atattcccta
     4861 cgaagatttt ttggaagcag ttcaaaaatt gaatagtttc gaaatagttg agataaacta
     4921 cgactatgta aagatttctg aacaaaattt atctacattc ttttttattt agcatttatc
     4981 aaaaataagc agctctcttt ctatactctt ttgactcatt actatcctga ctatatgaat
     5041 aggttttcag attgtattat cccggcaaat gatactttcg gatcggagaa agtgatggat
     5101 gtcgttcggc ccgatttgaa aaagcatttt gatacaatct atgatgatag cgaaaagtct
     5161 tataaatttt tatcagtatt ttggctctat ttacgaagtg aaactttgga atatttatat
     5221 aatgaaatta atacatattc tgagcatgaa agtattaaca ctaaaagaat gatattagaa
     5281 aaaaaatcaa cactatctga caaggaccag acattggaat tgcttggaaa gttttatgtt
     5341 ggatgccctg aattgaaaga tgcgatcgaa ttatcattcg aatatataga aaaatgtcct
     5401 tttctcacgc ataagcttat ctctaaattc aaagaattaa ttaattttga agcaaaagat
     5461 caacacaata actttcgaag acagaagata ctgttaaaaa ttttaattga taaaatagaa
     5521 aaaggcagtt gttcgtgttt acaggtattc tatggaattg ctaaattatt tctaaaattt
     5581 aaatttcaat atgtaaatgg ttatagggat caaactattc atttttgtac ttatacaatt
     5641 cctttatcga ataaaattaa agacattcga aaaatgattt gggattcttt aaatcttcat
     5701 tttttagaga atcaaaatga gtgttttcaa gtattaaaag attattcgga ggttggcgga
     5761 gaaataacaa aggagattat tgagtacgat ctattattta tttttaatat aatagataat
     5821 catttaaaga atgagttttt tgaacattgc ctttatgttc agaaactaat tagatggttg
     5881 caaaggcata atattcagtc ttcaaaattt gaacgttatc ggaacgattt tgtaaatcca
     5941 atgtataact tgttcactaa gattgatata tatggctatg ggtataagga agattatgaa
     6001 tttgatgatt atggcgaatt tttaagactc aaagaattag aaattagatc ttcgtatatt
     6061 tttaaagatc aagcagatat ggatagtttt cattcaatgt ttgcagatat agtaaatgtt
     6121 cgtaagccgg aaacaattca tttggaatct ttagacttca tacttgagga aaactttaaa
     6181 agaaatttta atatcggatt taagttttta gaacttctag cgaaaagaaa tgataggtta
     6241 tggtttattc caactaggtc tttaaaacaa attttagtca ttgaagagaa tgtttgttta
     6301 gtatgggagt taattgaaag tatttcattt agaagtaaac ctttgtggaa gatatctttc
     6361 tttacggaaa taaatagcgt tttaattaaa aatgaacata tcgatatgat tctcgaaatt
     6421 ttcagagaaa ttgaaaattt aaagttcatg tccttggatt gggttgagag atatcttaac
     6481 ttagattatg agctttatga taaaatactt acaataataa cggaacggaa ccgagagccg
     6541 aatgttaaga tcggtttaca gattgattat tttgagaaaa ctttcaagat tctaagtaag
     6601 aacaagccgt taattcaaga agcgtatttg cagcaggtta agattgatag ccatttcgac
     6661 tataacaaga acggattatt ccgaattata gaaatgaatc cagttttttt aaaagactat
     6721 ttcgattact tttatttttc agatgatatt agtattgaat ttactgaaac aaaggctgac
     6781 tggggtttta tttgggggat tcaggaaata gagccagtac tttcagagat tttcattcgt
     6841 attgctagaa aaaaagtatt ttcaggtttt tctagtcact ttctgaataa tttttttaga
     6901 aatttaaaag aagacaaaaa agttagagcg aatgagtttc ttttcgagtt attgaaaacg
     6961 aattataaga atgttaagat tgttaatctt attgtcaaca ttgtaaggta ttctataaga
     7021 gaaatttttg ataatattct attattgtat atttctttaa atcaggaccc agaatttttt
     7081 gcaaaaatct ggtggagagg gaacggagga gagtataacg gtgacgacat ttcgggagaa
     7141 atcgaggcaa atgattggaa gaagatatta tcaatcattg aaagatcaga atataatata
     7201 aatctaattc cagtaaaaaa agttattaaa gagaaaatat attcatgttt aaagtttgct
     7261 gaaagtgaaa agactaattt atttttagat aaatgacgaa ttagaatttt tatattagtg
     7321 aattttaatg gatggaactt aatcttgcac tcctaagaaa gaataattaa aaataaggtt
     7381 agacttttaa agtaggtgat tttatattga atgtcaaagc cgtgttcctt atagcttttt
     7441 taacttaaaa cgctcttaat ttttacgatt gttagaaggt ggtgaataac ttcctagcac
     7501 tagaaaaaac ttgaattttc ctcttctcac tgatccaaaa agttcaaacg ttgtttaatc
     7561 aattcgtata atgatcgaac ccacctaaca ttcaaatctt tccattaaaa acagtggatg
     7621 ccgaagtatc tcttggtgtc catagaggtg ttattttttt cccgttggaa tgaaaaatat
     7681 attctaataa tttaatgtaa attccaattt atctaattct tgtaaatttg ctttctaata
     7741 aaagttaggc gctatcaata caaaagtgat tgagaataga aaacccagaa cctgctccct
     7801 agatgccaat cgttagagag gcatttaggg agtttaacgg atcgttcaac agaccgtatc
     7861 ttagtacagt ctgtatgttt ttaaacttaa ctttcgatta tgtttcttcc gaaacgctct
     7921 tcttgctctt ctttccttta gtatcattac gagggatcag aatttttcta gcaatttccc
     7981 aggtttgaat ttgaccgcta ctacttgaaa tctgaccggg agtagaagta tttcccgctt
     8041 gggtaccagg catatactgt acagaagtta caataccaga atcggctagt atgataacgt
     8101 cagctccttg ttctcttgct ttttctttaa cgtattcgat acaatgattc agttgtccac
     8161 agcgaacttc tacaatacca atctgttcta cttgataatc cgggaccgct ctcataatca
     8221 catcgatagg ttctgtttca gaaaggggcg gataacttct tccggtaatc gtaagactac
     8281 ccattgcaca atttgctaaa ccgaagagga ttaaacaaaa tataataaac acttttccaa
     8341 acttaagaca gttagttgtc atttaaaaaa ctgattctcc tttatgagtt tggatcattt
     8401 tttaaaaggc tcttgtaagt caaattattt ttaatttaat tgcagaattg tgaatatagg
     8461 ttttttagaa attttaaccg aacacgagtt tggcgtaact aatgcgaaga aggttagaac
     8521 ggaaatttta aaggaattgg attttgaaaa ttcaacgaat tgttcattac gtgtttacaa
     8581 actcaacaaa acgacaattg tataatgaaa ataaatgcta aacgacaaat gattccctga
     8641 ttcaaagaag acgttcggtt gttgaagact ctaaaattgt ctatcgaggg cattgtatct
     8701 tgtgtctttt ccggaaatat cgaaaaactt tgtccaatgt ctatttccct tattatcaaa
     8761 ttaaaaaaga atcagtttat tttttcgtga gtcaggtaaa agtttcaaaa agtaaagatc
     8821 tataaagtag gttttattcg gtttaaattt atagtagaga aattgaactc ttaataaatc
     8881 aataatgggt atttagcaat caagttggaa atagatcaat ttaataacag aattgtaaaa
     8941 ccaacgatag atgtaaaccg agtcccagct gaattagcga attctaaact atactgcgga
     9001 atggaataat ttccggtaag tcgacgtgta cataacaacg aattgattta aataattcgt
     9061 tgttatgtaa tatagtttgg acttcatctc ataatttctt tgtttttgga actgtcttat
     9121 tcttgtattg ccctacaata cgttggtttt tgtagggctc atctatgaca tcttgtcact
     9181 gatcccaaaa agtccagatg tcgttcattc ggtttgcatt ataatcaaaa ccgcctacca
     9241 tccaaatctt tccattgaag acagtggatg ctgaagtatc tcttggtgtc catagcggcg
     9301 ctattctttc ccattggata ccgtcggaag attgaaaaat atagttttga acagcggtgt
     9361 tattaaatcc gttgattacc cacatcttgt tgttaaaaac gaccgcattg tgtgatgaga
     9421 gacctgaggt agagaaatta gcatttgaag taacttttga ccatgtgact ccatctgggc
     9481 tagaccaaac atcttgatat ttgccaatgg ttgtacctcc gaaacctccg atcagccaga
     9541 gtttattatt ataaacaaga actttatgcg cgtctcttgg ctcccatcct gcatttgcag
     9601 ttgcctgtgt ccaggtgatt ccatcgctac tataccatac gtcgtttaac atgggtccat
     9661 tcgaagattt acctccgaaa atccaaattt tattattaaa agtggcagta gcaaagaatg
     9721 tcctagcggt ccaacctcca tttgtagtta cttgtgtcca tgtaatccca tctgtgctat
     9781 tccaaacatc gttacgaccg acgtaaaccg aggatccagt atcttctgat cctcctaaga
     9841 cccacatttt tccgttgaaa acttctccag aaaaattagt tctcttgccc caagctgcat
     9901 ttaaagtttt tgtagaccat gttaaaccgt cgttagatga gtaaacgtct tttgttactc
     9961 ccgatgaagt tcctcctaat atccaaagag tgttattata gtttaacaat acgtgttctc
    10021 ttcgtgcaga ccaagaagaa gtatctgcaa ctttcgtatc agagaatccg attccagaaa
    10081 acattactgt ataaggattt tcatcgcaat cgtcgtttgg aatcgagatc gttgaagttt
    10141 tcaggccgac actagaaaat ctattaatga gattgaaaaa ggtagccgtt gaactgatga
    10201 ttgagtttga aggttgaaga atgccatagt tgttggtatc tccacctaac gtgatgggag
    10261 gagacccgct tagaattaga tttcctgaac cggtattttc aattttaaag gaaaggttaa
    10321 aatttcctga attgatacga gtatacccca catattgatt gttgccagat gcaaccgtat
    10381 ttgaattgaa cgaaagattg atttccggat tggtttctaa tgccgtaaga ctgaacgcaa
    10441 atccactatt ggagctatca ttattttgta ttaagaatcc tgcattctta gtgcctgtgc
    10501 cagaaggtgt aaaacgtatt ttaaaatctg tctccgattc cggagttaga gttgtgactg
    10561 gtaattgaga gatgctgaaa agattcgcat tggttcctga aatttgtacg ataggtgcac
    10621 cggttaaatt caaatccgcc gttccataat ttttaatctt aaaagaataa tcttttccgg
    10681 aagaacaagc actgagaccg ccgacatcaa tcgaattgcc ggattgaaga atgtcttgac
    10741 ccatagtaat cacaatggaa ggagctggag tcaattgtgc cgttccttgt aatgagaaat
    10801 taaaattttt gtttttctga tcattacttg aaataaatag aaaggctgct ttgtttccat
    10861 cagtagtcgg tgcgagagca attgagaaag aagaatttgc tgaaggtttg atttttttaa
    10921 caaatgtaga agtattcata gagaattgat ttgtatcacc atttgataaa aagacggaat
    10981 cgatttctag atccgcagta ccactattga aaatttctat gtttaaggac gttccatgtg
    11041 tattgatgac tgcactggga atcgttaccg tatttccttc tgagattaaa gatgaattga
    11101 ttttaacgac aagatttggg gactccgtag gtttcactgg atttgtcggt ccgttagctt
    11161 gattgaaaga attcaaagtg aataaaccga gaagattgct agaatcacct gagctttgag
    11221 ctttacatgt aattaaaaat aagaatatta aaaataaaag tttcgaatga atttgtaatg
    11281 ttttggattg tttcacggag ccagaattat ttttgatcgc cttgagtcaa gggaatcaaa
    11341 attccgattt tagttttgtt tgacttagaa ttgtatcaca tttattcctg taaaaacata
    11401 gcctaacgcg ctttatattg accgtattta ttgattaaaa gtagaaaaaa gggataaaac
    11461 gttttgtttc gcacatttct acctgttgat ttatcacttg aaatgaatca acaatattag
    11521 agtttttgaa aaatgaattt ccatttccat ttccatttcc atttccattt gtttttgttt
    11581 tgtggaagtg gtcgattgaa gcaattttgt taatctgaat tatggaaatt ttcaacaacc
    11641 ctattgaata agccaactac aagttctttg gttatcctac aacatgaata gcttttctca
    11701 agtaaacgac gtattcatat aacatagagt acgataaatt tttttcaatc aacagtccta
    11761 gtttcacaaa acataaacat tactcagaac tacataatag agtcttaata tttgcattca
    11821 aataggcttt tgcgataaaa atacatatcc tcacaattat tttgatatac aaatcaaaag
    11881 aataccacaa atcatttctt tcaataaaca gatgtttggt ggtttttcga tttgtgatct
    11941 tagtttccaa aaaatcttaa ccaacctaca aaacattgca tataggccgc attcttagtt
    12001 ataacatgaa tttaaataag aatcaaagac gtgaaaatga aattcgtttt tgtgcaactt
    12061 aaaataaaaa gaatatagta tcataacaaa cgtttggcgg aaatcgctaa cgtttatttg
    12121 aatatactta aaaatttgat acattttcgg taatagtatc acaaaaaatt ggaatttttt
    12181 gaaatgctgt agccacgata agactcattt ttttcatagt cgaaatgaaa cttttgaaaa
    12241 aacgacgtaa tacactctaa caaagtaaaa caaagacata acggacgtaa gatggacaac
    12301 aagcggaatg tgtgtcttgt aaaagacggt tgatcaaaag tgaaaacaaa gaggtgaaaa
    12361 atgttgaaag ttcgtagtag aacgtatcta agtatatttc atattataat attcttaacc
    12421 atatcttttg taaccgcctg tagttggtta gaaaaagata agaacacaat ggaaaacgtg
    12481 gatctggcgg gagcgatttg gttggccgca gaacctgtaa aaacccaggt aaacaacgaa
    12541 ggagtaccgg taaaaccggg gaacaacgga tcgggtggaa gtggaacaac accagtcaca
    12601 cccgtggatg caatttttaa tctaccacct ggaagattag taaattcgaa tgctttgatg
    12661 ggaacgatcg atccgactgg aacgaacata gtaaacgact ttgacggaga cgggatttta
    12721 aatcagaacg aaacgctgac taacgtatgg atagcggact atccacagat cgaaacaacg
    12781 attgcacccc ccgtaacatt aaagatacag atcttaaaaa attcttcgaa ccaaagcgat
    12841 cagatcgtaa gtgaaatcaa ctcaaacgac tttgaggctt ctaaaaacga aggatctgaa
    12901 aaaatacacc agaacgagtt gaatgaaaga actgtacagt ttcaagattc attcagtaca
    12961 gaaacggaac taggacagtc tcacgaaaga agtatgtctg cgggaatgac cgccggtttt
    13021 ggaatgggac ttgtatctac gggaatgaac tacagtaaca gtagtcgaga cagttggaat
    13081 gcaaaaaatg ccacctctgc gactacaacc aaatgggcgg atagaccttt taaaaacaat
    13141 atagatcgag acgcttggaa tttaaaatcg gattcatcta caaacaaagc cagaaagtat
    13201 cgatctgata aatctacaaa ggtaaacgaa acgtctacgg tagaaccaaa cgcgggagta
    13261 gtcagagccg ctttgtatat taaaaattta tcagtcaaca tgcctgtaaa aatatcaaac
    13321 atactttgtt ctttgatgtt tgaaacaccg ggtggggaac tggttcctat gtcttccttt
    13381 agactgagaa acgacgacta cagtctgttc gaagtagaag tatatggagg atcggacttt
    13441 ggaccttacg tagtagaatt aacaaatttg aatacatcgg aagtagaaaa agcgatcgca
    13501 gccgggtata cacctaagat catgatcgtg gactatacca tgactcacgt agcggattct
    13561 aattacaaat cgtctctact tagttttacc ggaaacaatc taaaaatcat agaagagaac
    13621 gcaaaaggaa gaaccgcact cgtaaaagta tacggaccag gagtcagaga aatgtatcga
    13681 gttacagcat tcgatactcc taatgtatcg aatccttgta acacaaaagc agcggacgtg
    13741 ttctctccgg ggatcagttt aaaaaaagct ttggaaagaa tttcttgttc tggagacaat
    13801 attacgttta aggattatgt aatagacctg tctgaatcgg ctccaacact tgcagagtcc
    13861 agggtctact taaaaggaat ccaatctttt ggaggaatta gtacaaacat accttgtgcc
    13921 gatgagacga gcactggatc ggatggagtg agtagaacgg cttgtgttca aaaaccgtat
    13981 agccaatgga cagaaccaga aaagatgaac tcaggagtct gggcgattta ttccaagggt
    14041 aaattttatt ctcctacgga ctactggacc gactctggaa gtgttcgaag atttgatcct
    14101 tggagaggag ctgttgcggc gcccgtatta aagggtgtgg attctatcat ctgggcggga
    14161 gatagctacg acttagttta tatttctttt aaggacttta tcaaagtaga acaaaagttt
    14221 ggaaccaatc ctttagaaac aggaaacggt tatccactca atacaaaatg ggatttaaaa
    14281 actctcggaa atcatcctta ttatccggat acaaattcgc tttatttagg tgaggtaggt
    14341 tttggagaaa gggtagaatt aaaaatcaaa ttagacaaaa cgaaatatct ttcgcctaac
    14401 tttggaactg cggtggacac aggtccgtat cagtatttta caaacttcaa ttacaatcct
    14461 caagtttctt cggatcgtta caatatcaac caagcggccg attttgaaat cagtcttggg
    14521 tttggtggaa acaggacgga ttggtttcat gttatcaagg acttgagttc gagtgatcct
    14581 tacaaactaa aaaactgtgg aactacactg gactttatca gccagacgta tacactttgt
    14641 gtacaacttc ctacgctcag tacgactgta gatcctgcga ttagtttagt aaaattgtat
    14701 attcgacctt ctttaaatag cgcgtatcgt aaaacgatct ggcctttaca cttttctcag
    14761 gttcgtaagt taaaaggaga agcgggggtt ccgatcgtaa aaggtacaag ccttgtgaag
    14821 gtggcgaatt cttacggttc tgtaaacgta ggggacaact tttttatcca aggggattct
    14881 acaaactaca aagtggttca ggttttacct gtggcacagg acggttcttt tgacgttcag
    14941 ttagatcgtc tgatccaaat agacgctccc aaaacaactt ctatgtatgt tcctggaact
    15001 ctcacttctc cggatgtcag gctttccatg gatacagggt ttacaaccga ctggaacaac
    15061 tttgtgaact cttcttttaa ctctacctct tttgatcaga ttcaatacaa accgtttgtt
    15121 tcgagtggta acgttagttg ttcttcgatt ccatttcatc ccggttcttg tttgggtttt
    15181 actccagagt taaactctct caactggatg gggatctaca acgaaggtgt ggctctttgg
    15241 aattcttggg cggatggtgg agactttagc aatttcttgt attctggtct ggttcgtttg
    15301 actgctccga gtggtaagtc gtatcgttta gagagtacaa acactgattt tacaatcagt
    15361 gccgatgtaa acgctccgga tttggcctat gccgccgttg ccaatcatgg agacgttgct
    15421 ttgactgttt ggagacaagg gacgactctc attggaagat acaatcagat cagtacaggt
    15481 caagcgatcg gaaatccgtt taacatcaat tctacggctt ctactggaaa ttatatcgtc
    15541 aaagcaaaga atggaaaagc ggtcattgta tgggataacg gatacaatat ttatgcaatt
    15601 gtcaaagatt tgagtacact ggcttcagtt ggaagtgagg tcttggttgt aactcgggtg
    15661 caacgagata ttcaatctta tggatcgcca tactttattt attccttcga tgttatattt
    15721 ggaaatgata gagctacgat tgtgtggaac gattataacg catcagctat cataaccgca
    15781 gacaatacag ggggaatgag cggagactta tactgtgcac aagttcttta taacggctgc
    15841 tattggacgg taacaaaaag tttcttagcg tatgcaagaa gtttgagact agacactggg
    15901 gcgttttttg gaggatcatt ttctgtagtg aattatacgg gaacttatca gtacaaccct
    15961 tatggtattc ccgatttttc gcctaaattt caattagaac ttgctataga tgctaattct
    16021 tccaatcaaa tggtagtagc ttccaatcta agaactagag gtatagatga aaatgtaatc
    16081 caaagttcag tatttgactt ggttacgaca actaaaatag gttccacgca aactctgttg
    16141 agcacatctt caagacttgt cgattcctta caagtaggag ttactacggg aagaggaatg
    16201 atactttgga aaagaagcga cggagtgatt tttggaagag ggattgatac ttccaattcc
    16261 aatttattag gaacttcgaa tattgaaacc gagtccggaa gtatagattc tctcaagctt
    16321 acctcttttg gagatcgtgg acttctgaca tatagaaaga acggtaaaga tgttctttta
    16381 aggatcttag atctgcaagc gggacaattt ttgtatccga atgctttgtc tttggctcag
    16441 atgaatgtgg attcgagaaa tctctttttt accggttcca ttttatcagg aaataagatt
    16501 ctaaccactt gggatcaaat caacggaacc agacgtacta tctggggaag ggtcagtgac
    16561 atatccacat ttacagtaga tggcccaaaa gaatttcaga tcagtactac caacgaaggg
    16621 gttcaataca ggggaactgc tgttgcagat aacggttttg gacttgtgac ttggctttct
    16681 caagacaaaa cacaacaaag aatacgaggt tataaagtag accttgctaa tccaggctcg
    16741 ttgaaatacg gactgaataa cttctttgtg tctcctttga tcgaaaggga ttataccatc
    16801 cgagctaaga tcaaatacta gtagataggt tttaggagtt agtggttagg gccttccggc
    16861 tttgcggaag tgaattcttt ctgctcgctc ctaactcttc gcaactggat ttgcattaga
    16921 aaaataaaac agcctttggt gtttttagaa atggaaagga tgaaagtgaa attatataaa
    16981 tatcaaatct tcaatttgtc ggaattacta caatcttttg taatactcgg ccccaccctg
    17041 tggagcgact cgtagggagt gacacattga gtttcttttg ggtggggggt gaggtggtgg
    17101 gaaaactcga tagatttttc tctaccacaa aatcatactt tttgcaagta aaaagtatga
    17161 ttcctgtcgg aacactttca aaaaagtctc cgagaatata cccatttcaa agattttcgg
    17221 aaagtagaat gacagtgtta aaacgccaaa aggaaaattc gtctccaaac gatctaggtt
    17281 ttatcgtttt tgaacgattt tgttttaaat aacaaacaag tatattagaa aaataaaatg
    17341 tactaaagtt gaaagataaa caaagacaaa agcgaaatta agaaaaaaga ttcgataaaa
    17401 aaacgaaaag aaaaagcaaa caagatgaac gtagaagaaa caaacagaaa tacagagaaa
    17461 gaacaaaacg cgtatacaaa agagacttct ttgcaaaaga aaaggatctt ttttgattct
    17521 ttagaaatat tctgggaact aaaccgcact catacattca aatatatcaa tatactacta
    17581 ttctcttgtt ttttgtttac tacgacaacg tgcggaatct tacctggaaa aaaaggaaag
    17641 tccaacaact ggtggtgggc attgctcgga atcccaaacg gagcgagttt tccctcgtct
    17701 ggaagtgggg taggtggcgg ccctggatct gggaatggat cccctggaag tgcacccgca
    17761 ccggaaggaa gcgacctttt ttccatctcg actaactata gccaggcgat agacgaccca
    17821 gaaacaaaag cggaaccaat tgcaggagct tcttttgtcg cacccccgga aatgagtcac
    17881 tatggaaacg taagcctaac gtatccggtc catacactac ccggacgcgc gggagtagaa
    17941 ccaaaactca gcataacgta ttcttctaca ggaggagacg gatggcttgg ggtgggatgg
    18001 agcctaggac ttggaaatat aacaagaacc ccagagtatg gggctttgta ttacgatgca
    18061 agagacagtt ttacttggaa tggaactagg cttgttaagg taagcggaaa tacaacaaac
    18121 gaaaacggaa tctaccgagc agaaattaca agtgaggact ttctaatatt caaactatct
    18181 caaatagaaa gcggaggggt ctgggaagta ttggatacat ctggaactaa aaccatctac
    18241 ggagaaagta acggggatag gatctacaat cctgcgatcc cgagccagac atacagctgg
    18301 tatctttcta aaacagaaga caaaaacgga aactatctac aggccagtta tgacaattca
    18361 gaatattcca aaaatagaaa cttgtattta aaagaaatac gatatacagg aaatacaaaa
    18421 aacggcacat ccgcccgcca atacgtaagg tttgtaacaa aacaaagaga cgatttttac
    18481 gtttctaaca cacccgggtt cctcatgaaa atggacagga ttttggaaag aatcgaagta
    18541 ggatgggacg gtggaggaaa ggtatatgag tatattccag aatacgaaac ttctccggat
    18601 tcgggaagac ctagaattaa aaacatacaa tccagtaaaa atacaacaaa accagaattt
    18661 ttttatcaaa cttccagcag actacttacc tggcaaaacg taatcaatca aacctcatcc
    18721 gaaatagaag aagatccaaa ctccacacag tattttgaag gagactataa cggagatggg
    18781 atttcagaca ttctcttttt taatccgaag tcaggaaact ggaaggcggc cgaaggaaga
    18841 aaagaaggag gatataactt taaactgtat gcaaatcgct accaaggata cgactcttta
    18901 gagaagatcc gattttttaa aggaaacgta agtggagact acaacggaga cggaagaagt
    18961 gacatcgcat tttatctccc ttctacaaga gactttgtag tagcagaaca cgacggaaga
    19021 gtatttcaat ttcaaagtta cggaagactg atgaattctg tcccagacat ctttcggatg
    19081 gaatggtttt ccggagacta cgacggaaac ggactgagtg acagtgtgct atttgacgag
    19141 cctacaggtc agtggacttt gatgctcaac aaagggggaa gttttgaatt tttgcgattt
    19201 agtaaaaagt ttcaaaacgt attcagaaac gattatttac cagattctaa tttagacagt
    19261 tcgaatacaa atgatttaac aaaacctgga aaagatagag acaaggtaaa cttactcgta
    19321 ggagactata acggggacgg aagaacggac atttctttgt atgactctag atccggaaag
    19381 tggtttgtag gtgaaaatca tcgtaatcca aataaaaacg attccgttta ttttcaaatg
    19441 cagtggaaac tctacaaagt gtttacagca cccgaacagt cgttatttgg acacgaccgg
    19501 tttagcgggg attttaacgg agacggtttt tcggactttc tactatttga tcgtagtaat
    19561 ggcgaatgga cgttaggcga aaccggaaat ggcacaatca actttaaaat ttggtctaga
    19621 acccctcagt tcaagacagt aactcgttgg cttcaaggtg attttaacgg agacggtaga
    19681 acagacatcg ggttttactc tgcaaacgac ggcaaattct ggatcgggga atctacacaa
    19741 aacggattta gatacaaaat ctacagcgac atgagctatg gacccgatcc cgacagaatt
    19801 atgaaaactc ctcttccaaa ggacgaggta aaaatagaat cgggtaaaac tagttttaat
    19861 gtatctaaca acacaaagac gattttactt tcttacaaat atgatggaaa tctaaactac
    19921 ggtaaaggag aacttgtatt tggaggttgt tttacttcca acgactgcag ttctactccc
    19981 gaacttttga tctttaaccg aaaggaaaac gtttggaatt tgaaacaagg caactcgttt
    20041 gcctcacgag taaacacttc ttttaacccg gaaggaacag ggattacttc tctttttggt
    20101 ggaaaaccgg acaggtactc aaacaattta aaagacgaag tcctatttta caaaaaacag
    20161 ggaactacca atcagttttt tgttctgaaa aacacaaacg gaactacatt cgatcttttg
    20221 aatttagcta cgttgagtga tacggacgtt tctaagtttg atccaaataa cagcggttac
    20281 gcgcttgact attttgaaaa caatacttct cagtcggttc tcatattaga tgatcaaacc
    20341 tcgggtggaa acgcaagatt tgtactttcg ggactcggtg gtacaaaaat tcttactccg
    20401 aatggagatt tgactccgac cgacttaaac gatctttttc aagcgggaac aaacgaaaac
    20461 cgacagagaa gaaaagaatt tagttttttt tcggggaaat ttaccacaac ccaagcacaa
    20521 cttgtaatcg tagacagaag gaccaccaca cacaaatggt atttaggtac gatttcgggt
    20581 actcagattc agtttaaacg tttaacgggt gagtttgcac ttccgattac aacctcggac
    20641 tacaacttgg caagtcccgc gggaatacaa tacgcactta caaacacggg cgagatcgtt
    20701 tttggtaaaa ccttagacaa cgggacttcg tttaccaaag ttaaaatcaa ttctacgaat
    20761 attcaaaaaa acgtatataa cgcgggtgtt gttggttttt cggaccgttt tgactcgggc
    20821 gggaatccga ttgtagtttc tggcggagaa gacaagttgt atgatctgtc acagagtaaa
    20881 gttgtttctt tacctaacaa cgttttggtg aagaatctgg atcgaccgga cttaatcgca
    20941 caggtctacg tttttcagtg gatccaagga gactacaacg gagacggtct gactgacatc
    21001 ggaatctttc atttaaaaga accaacttgg tactttgcac tttctacagg aagtgtacca
    21061 gacgtgatcg agaaagtcaa aaacggaatt gggggtattt atgattttga atattccaat
    21121 tctactaagt ttgacaatac gggggaagac gatattccgg acctacccac aagttacaga
    21181 gtttgtacca gggtttctct ggatgacggt ttttcgaata gcatcactaa gaactacgaa
    21241 tacaaaaacg gatttgcatt ctcttcgttt atcaacggca aaaaagaaac ggattacttt
    21301 ggattcagtg aatttaccat tcacgaagcg tatggagaaa gaacaactca caaataccat
    21361 acaacacagt attctgattt tctaatgaac cgtgccttgg ctggagcaga gaaagaaacg
    21421 aagatcatcg ggaatgacaa caatgactat ggaacgattt tgactacgtc ggaggtacga
    21481 cagatccaat acggggtagg tgtttctggg tatttatctg ttcctacaaa gatagagaag
    21541 tttttaagtg gagcaagaac gactacacaa agttccgaca ttgttttgaa tggaaccaaa
    21601 atcagtcgga agacggagag cgttaccgat cattttagtg attctgtgca cggtgttact
    21661 accacaacga acatcaccga ttttgaaaca gatgatacta ccaatcagag aagagcgact
    21721 cgtcaaacaa gtctcgcggg gagttcccac gagattacgt cacttctttc ttacgacaca
    21781 agaggaaatc ttacaaaacg agtgagttcc tacacaggaa ccgggcttgc acctgtggga
    21841 actcatacaa ccgaatttga atatgacaat tttggaaaca aaacggttga aaaggataca
    21901 agtggaagtc ctgtacgtgg gaactcttac aaatacgacg atgaactgaa tcagtttgta
    21961 acgcaggaaa caaaattcgg agggagtgtc gtacttacga ccactcatca gatcggatac
    22021 ggggtagcgt ttggagttcc aaccttaact acggatccaa atggaaacaa aacatttttt
    22081 gaatatgatg gttttggaag actgatccga actagttccg acacggatgc gggaactgct
    22141 acaactgcaa attacagcta tgacgcgagt tttcccttaa gcgcaaagac aacgtttccg
    22201 actggaacgg gagatcctga tttttcgtcg cgcacatatg ccgacggaat gggtcggaac
    22261 atatatacgg taaaaagtgc gtctaacggt aattttgcga ttacgggaag acttgtgtat
    22321 gatggaaccg ggaaggtgat tcgtaaagga caaagtaact gggcgagttc cggagagata
    22381 gaccggtttg ttctgcattt agaagagaga aatccaacaa gttttgaata cgatccgatt
    22441 ggaaggatta agaaaacaat tgaaccgacg gcgttaggcg aaacgtctcc tacgacaatt
    22501 acaactacct acaattctgc gtttgaaacg acagaaactc attcaagcgg aacgagtaaa
    22561 cgaactgtga agaatgcaag atcccaagta ttgtatgtag aagattttgc aagtgatgga
    22621 agtgcagcga agatcggttt ttgttacgac attgctggga acagaatcaa gaagagtgat
    22681 ctaaacgatt ctaacgcaat gagttgtccg aatgcacttg cgggagttcc cgcaaaagat
    22741 acgagtggaa gaaaccaaac gtattggagt tacgactcat ttggaaagtt acgagcagaa
    22801 agtgatcctg atttaggtgt gagttcctac aactacaact cgtttggtga tctgacttca
    22861 agcacaaacg cgaaaggtgt tacgaccact ttaagctacg acggtctggg tagaatcctg
    22921 actaaaaata tcccggaagg gaatattgta tatacgtatg attctttttc ggggagtgag
    22981 aattctgtcg gaagactcgt acgaatcgag gattcgaatc aaaacaaaac ctttagttac
    23041 gacaagttag gtcgtgttaa aaaagaaacg agagtgattt tagcaacctc ttccggaaat
    23101 cctcttccaa gtgagaccgg gggaccgtat attacagaaa ctagatatga tctcttaggt
    23161 cgtgtaactc gtatcgacta tccagaacat ccgatttctc acggaagaat gagggcttgt
    23221 tacgaatatg gttctgccgg ttatatctct gggatttctg ttcaagtgaa tacaaacgga
    23281 atctttcctg gcttttgtaa caaggacatc gtagagaaca tttcctacaa cgagttcgga
    23341 caaacggcaa accttacact tgggaacgga attacaacct cttacagcta tgacgtaaag
    23401 gggagaatgg ttcgtctgaa ctcttctggg gatgtaggtg gtagtaacaa ggttttacaa
    23461 gatgctgttt attctttcaa tccgaacaac aacattacaa atattgcaaa caacacgact
    23521 gacttcaata ctcaatatga ctatggttat gacggtctgg gtcgtcttac ctcggctaat
    23581 ggaagctact tagggattgc ggatgggaat ctttcgagaa ggtttcagca gtcttttgaa
    23641 tatgcaaaga atggaaactt atcttctaaa cggtttcatg atcctggaag tggtaacatc
    23701 acggacgagt ggagttacca atacacgaat catcaagtta cgaacattga ttccagtcgt
    23761 tccggtgcag atgctcttac tttacaatac gatgcgaatg gtaacttaac gcgtcaaagg
    23821 gacaatgtta aggacttaac gaaacggatc agtgtcgatt ctcaagatcg tattactcag
    23881 atccaagatg ggaacaatgc gatccttggt agttactggt atgacgagag tggttttaga
    23941 atccgcagat ctgcgttaga agaaaagaac agccagttta caaatgtaga aatcctttat
    24001 cctagtaagt tctttggttt agagtttatt gagtctgaga acgtgattac aagcgtgaat
    24061 aacgtttact taaacggtgt tcgtatcgct gcgttaaatg aggctggtgc tcttgcgtat
    24121 tatctgactg atcaagtgga ctccgtatca accgtgttag acgacgaggg gaatactctg
    24181 tctcagatgc aataccttcc ttacggtgag acgtttgttc aacgtggaga tttgaacttt
    24241 tctccgaaat acaactcgca ggagctggat cgggaatcgg gtttttactt tttcaatgct
    24301 cgttactatg atcccgggat tgcgaggttt acgagtgcgg atacgatcat tgatggggag
    24361 tttgatactc aaggttggaa ccgtttctca tatgtaaagg gaaatccgat cggggcgaaa
    24421 gatccaagtg ggcatttggg tgttcctgaa tttacttcaa aaccgattga agtagctgcg
    24481 agtaaatcag gtcaagttgc aagcaaggct gctccatcaa ttttaggaaa agttgccggt
    24541 gcagttggat ttttatttgc aaccagtgat ttagatgcac caggaaagga ttatccatca
    24601 aaaggaactc ctccacggaa tacttctgtt acgcctgaag acgctaaaaa aatgcgtaag
    24661 caaggtttag atcctcttaa cgaaaaagat attagtggtt ctaaaagtag tggtgttagt
    24721 aataaaggga ataataccgg gaatggcgga gctggaggcg gtaccaagac agggaatact
    24781 gattcaaagc cttcattgaa agcacataaa gatgccctaa aacaagttca tgaaaaaaca
    24841 gggaaattac ctaaaggcga accaggaagt tttggtagcc ctcaagcagg caatagtaaa
    24901 aaagggtata gattggatcc ccctcaccca gatactgcta agcctggttc agcagaagaa
    24961 ggttatcatt ttaattattg ggattattca gcaggaaaac gtgggaatgg gggaataaag
    25021 gacgccattc caattaagaa ttagatatgg ataaaataaa aattgataat tttattttag
    25081 aaaataaaaa tatagaattt ccattttgga gagcgctgtc aaatactgag tgcagtaata
    25141 ttaaaaagga aattattaaa aaattacgtc tcccatcatc ggttagtggt cttgatctca
    25201 tgaaaactat taatcagaga ggcaaattaa agacttggtt agatgtagac gcaaatagtt
    25261 ttgaaaatga aagaattgta ttaataaata atttaccact aacaaacaat ccactaattt
    25321 atatcaactg gtatagaatg gatcatatcg atcaaatgca tcttaaagat tttataaact
    25381 attatgaata catttggtat ccatctgccg aagacattca tattattgat tcaaatatct
    25441 catggatttt ttcaatttcc cattcaggag caatacaact agttgagctt gagcctcgca
    25501 aaaactaaag aaaaagcaga atgcttctca aaccacagca aaacatactt tcacaaagcg
    25561 gcagggatgg aggcggagtc aataaattga aaattgctgt agtattttgt ataagtattt
    25621 ttgcattcaa tttattgact ggagctgaga gcccgatttc ggagaaacta gaccgaagta
    25681 gtaatattga atacagtaaa actctaaaat acaaaacgac ctttctccga aagccgccct
    25741 atttactaat tcctaatcac tcgccacttg aaacgtatgt agaagatttt gcaagtgatg
    25801 gaagtgcagc gaagatcggt ttttgttacg acattgctgg gaacagaatc aagaagagtg
    25861 atctaaacga ttctaacgca atgagttgtc cgaatacact tacgggagtt cctacaaaag
    25921 acgtttctgg aaggaaccaa acgtattgga gttacgacgc gttaggaaag ttacgtgctg
    25981 aaagtgatcc tgatttaggt gtgagttcct acaactacaa ctcgtttggt gatctgactt
    26041 caagcacgaa cgcgaaaggt gttacgacca ctttaacgta cgacgcagtc ggaagaatct
    26101 taactaaaaa tatcccagaa gggaatattg tatatacgta tgattctttt tcggggagtg
    26161 agaattctgt cggaagactg gtacgaatcg aggattcgaa tcaaaacaaa acctttagtt
    26221 acgacaagtt aggtcgtgtc aaaaaagaaa ttcgcacgat tcttgcaacc tcttccggaa
    26281 atcctcttcc aagtgagacc gggggaccgt atattacaga aactagatac gatctcttag
    26341 gtcgcgtgac tcgtattgac tatccagaac atccgatttc tcacggaaga atgagggcct
    26401 gctacgaata tggttctgcc ggttatatct ctgggatttc tgttcaagtc aacacaaacg
    26461 gaattttacc tggatattgt aacaaagata tagttgaaaa catttcctac aacgagtttg
    26521 gtcagacttc tagccttaga cttgggaacg gaattacaac cagttatggc tacgacgtca
    26581 aggggagaat gatccgactc aattcttccg ggaatgtagg cggaaatgca aaaacactcc
    26641 aagacgcggt gtattctttc aatccgaaca acaacattac aaatattgca aatactactt
    26701 ccgactttaa cactcagttt gtttatggtt acgatggtct gggtcgtctt atatctgcta
    26761 acggaagcta tttagggatt gcggatggga atctttcgag aagatttcag cagtcttttg
    26821 aatatgcaaa gaatggaaac ttatcttcta aaagaattca tgatcctgcg agtggtaaca
    26881 tcacggacga atggagttac caatacacga atcatcaagt tacgaacatt gattcgagta
    26941 ggacgggtgc ggatgctctt actttgcaat acgatgcgaa tggtaactta accagacaaa
    27001 gggacaatgt taaggactta acgaaacgga tcagtgtcga ttctcaagat cgtattactc
    27061 agattcaaga tggtaacaat gcaattctgg gtagttactg gtacgacgag agtggtttta
    27121 gaattagaag gtccgcgtta gaaccgaaaa acaaccagtt tacaaatgta gaaatccttt
    27181 atcctagtaa gttctttggt ttggagttta tcgaatctga aaacgtgatt acaagcgtga
    27241 ataacgttta cttaaacggt gttcgtattg ctgcgttaaa cgaggctggc gctcttgcgt
    27301 attatctgac tgatcaagtg gactccgtat caaccgtgtt agacgacgag ggaaatactc
    27361 tgtctcagat gcaatacctt ccttacggtg agacgtttgt tcaacgtgga gatttgaact
    27421 tttctcctaa atacaactcg caggaactgg atcgtgagtc tgggttttac tttttcaatg
    27481 ctcgttacta tgatcccggg attggaaggt ttacgagtgc ggatacgatc attgacggtg
    27541 agtttgatac tcaaggttgg aaccgtttct cgtatgttaa ggggaacccg attggcgcga
    27601 aagatccaag tgggcatttg gctcagctaa ttccaattgc tgtaagagtt ggacaaggtt
    27661 tagcagccgc aggaatggct ctttgttctt ccggaacaat taactgtgga gatatgattc
    27721 caagtaaggc tgacaagcct agagacactt ccgtttctcc aaatgatgcg aaacagatgg
    27781 agaaggccgg tcttgatccg ttaaatacaa aaaaaggatc tcaaaataac attggtgatg
    27841 gcggtaaatc aggtgttagt aataaaggaa ataataccgg gaatggttcc ggtaaatccg
    27901 atattgggtc gactcgatcg tcaaataaac ttgcacctta caaagataat ccaggtgata
    27961 aaataaaagc atcgggcgtt ggacatcata cgagtttcaa gagggacaaa gatggaaata
    28021 tttacaaata tgaaacgtat gggaaaacga aaacaggtca ctttgatcct agaaaacgtt
    28081 ttgatggcgg tcaagagaac ggtctccctg gaaaggacca tagaaataaa ataacagaga
    28141 aagatatttc aactccacat gtccaaggga agaatatttc tggtggtgtc cgagatccta
    28201 gatcgaatga actgccgaat aatccgaggt ttcaaaaatg aaacgagaag atatctttga
    28261 ttggctcatt caatggtatt ctaagcaatg taatggaaat tgggaacggg agaatcaaat
    28321 caatatatat actgttagta atccaggctg gacattcaaa gttggtttaa aatccacaaa
    28381 attagaaaat catgaaatgc gttctggttt aattgaaacg gaagaaacag attggtatct
    28441 ctattatatc aaagactcag tttacgatgc aggtggagat acctttaaac ttccgatttt
    28501 aattgatata tttcgatcca tctgggagaa caaagaaatt gctcagtcct ctcatcaatc
    28561 caatactatg tttagttggt taatagaatg gtatcaatca caatgtgatg gagattggga
    28621 acatgaatac ggaatcgcaa ttaatacgaa tggcgatcgg ggctggaaga taaaaatcga
    28681 agttaatttc actgagttag acggcgttga agtagctcat actttaaatc agaaaggaga
    28741 cgacgactgg tattcttttt cactgaaaga tggaaaattc ttggcggaag gagattcaaa
    28801 gaagttacca attatcctgg agaaatttaa ggaaatttgg atgacatatg ttggctgagc
    28861 ctcgcaaaaa ctaaaatggg aactgacgag aagagcgacg atgaaacata gacccacgag
    28921 cggaggaaac tcagcgccgc actaacatgc gggaataact cagcgccacg gctctctacg
    28981 gatcgccgcg gcagggatcg aagcggagtc aataaattga gattgagagt aatactttgc
    29041 ataacgtttc tttctttcaa tttattgact ggagccgaga gcccggtttc ggagaaacaa
    29101 gagagaagta gtaatgttga atacaatgaa actttaaaat acaaaacgac ctttctccga
    29161 aagccgccct atttactaat cactagccaa ctaattccta gccactcgaa gagcgaatat
    29221 gacaactttg gaagactgat ccgaactagc tccgacacgg atgtaggaac tgctacgacc
    29281 gcaaattaca gctatgacgc gagttttcca ctgagtgcca agacaacgtt tccgactgga
    29341 acgggagatc ctgattttgc cagtaggacc tacactgacg gaatgggtcg gaacatatat
    29401 acggtaaaaa gtgcgtctaa cggaggttat gttcttacgg gtagacttgt gtatgatgga
    29461 accgggaagg tgattcgtaa aggacaaagt aactgggcga gttccggaga gatagaccgg
    29521 tttgttctgc atttagaaga aagaaatcca acaagttttg aatacgatcc gattggaagg
    29581 atcaaaaaaa caattgaacc gacggcgtta ggcgaaacct ctcctacgac aattacaact
    29641 acctacaatt ctgcgtttga aacgacagaa actcattcaa gcggaacgag caaacgaacc
    29701 gtcaagaatg cgagtgggga agtattgtat atcgaagatt ttgcaagtga tggaagtgca
    29761 gcgaagatcg gtttttgtta cgacattgct gggaacagaa tcaagaagag tgatctaaac
    29821 gattctaacg caatgagttg tccgaatgca cttgcgggag ttcccgcaaa agatacgagt
    29881 ggaagaaacc aaacgtattg gagttacgac tcatttggaa agttacgagc ggaaagtgat
    29941 cctgatttag gtgtgagttc ctacaactac aactcgtttg gtgatctgac ttcaagcacg
    30001 aacgcgaaag gtgttacgac cactttaagc tacgacggtc tgggtagaat cctgactaaa
    30061 aatatcccgg aagggaatat tgtatatacg tatgattctt tttcggggag tgagaattct
    30121 gtcggaagac tggtacgaat cgaggattcg aatcaaaaca aaacctttag ttacgacaag
    30181 ttaggaagag ttaaaaaaga aattcgcaca attcttgcaa cctcttccgg aaatcctctc
    30241 ccgacagaaa ccgggggacc gtacattaca gaaactagat atgatctctt aggtcgtgtg
    30301 actcgtatcg actatccaga acatccgatt tctcacggaa gaatgagagc ctgctacgaa
    30361 tacggttctg ccggttatat ctctgggatt tctgttcaag tgaatacaaa cggaatttta
    30421 cctggatatt gtaacaaaga catagttgaa aacatttcct acaacgaatt cggtcagacg
    30481 tctagcctta cacttggaaa cgggattaca acctcttaca gctacgatgt aaaagggaga
    30541 atggtaagac tcaattcttc cgggaatgta ggtggtagca acaaggtttt acaagatgct
    30601 gtttattctt tcaatccgaa taacaacatt acaaacattg caaatactac ttccgacttt
    30661 aacacgcagt atgtttacga ctacgatggt ctgggtcgcc ttacaagcgc taacggaagt
    30721 tatttaggga ttgcagaagg aaatctttcg agaaggtttc agcagtcttt tgaatattct
    30781 aaaaatggaa acttatcttc taaaagaatt catgatcctc tgagtggtaa catcacagac
    30841 gaatggagtt accaatacac gaatcatcaa gttacgaaca ttgattcgag ccgttccggt
    30901 gcggatgctc ttactttgca atacgatgcg aatggtaact taaccagaca aagggacaat
    30961 gttaaggatc tgaccaagcg gatcagtgtt gattctcaag atcgtattac tcagattcaa
    31021 gatggtaaca atgcgattct gggtagttac tggtacgacg agagtggttt tcggattcga
    31081 aggtccgcgt tagaagaaaa gaacagtgtt ttttctaacg tagagatttt gtatccgagt
    31141 aagttctttg gtttagagtt tattgagtct gagaacgtga ttacaagcgt gaataacgtt
    31201 tacttgaacg gtgttcgtat tgctgcgtta aacgaagctg gtgctcttgc gtattatctg
    31261 actgatcaag tggattccgt atcaaccgtg ttagacgatg aggggaatac tctgtctcag
    31321 atgcagtatc ttccttacgg tgagacgttt gttcaacgtg gagatttgaa tttttctccg
    31381 aaatacaatt cgcaggagct ggatcgtgag tctgggtttt actttttcaa tgctcgttat
    31441 tatgatcccg ggattgcgag gtttacgagt gcggatacga tcattgacgg tgaatttgat
    31501 actcaaggtt ggaatcggtt ttcgtatgtg aagggaaatc cgattggggc gaaagatcca
    31561 agtgggcatt tggcggcacc tattgttgca ggtggtgttg ttctttatgc tttaactcaa
    31621 ggtactcaag gtcttggtga caaaggtgaa agtaatgcga aattttatga acgtgtttat
    31681 gatgaattaa gttccgtaaa aaatattctt aaacctggta aaaatgtttc taatggtttg
    31741 ccgaaaggta gcggtaaatc taatcctatc gatcaaagtg gtaaagctaa ttcttctgtt
    31801 ggaaatggta agaatagtgt ttctaacaat ggttctaaaa gtagcggcag tggtaataaa
    31861 gacggatcga aatcagactt aggaaatagc agcactaaaa ctacgaccaa tacaaaacct
    31921 tcattaaaag cgcataaaga agcattaaaa gaggttcatg ataaagtagg gaaattacct
    31981 aagggcgaac ctggaaaatt tggcagccct caagccggta attctaaaaa aggttataga
    32041 ttagacccag gccacccgaa tgctaaatct ggctccggtg aggaaggtcc tcatattaat
    32101 tattgggact attcaggtgg taagcgagag caaggtgcaa ttaagggtgc tgttccaata
    32161 aaagaataac catggacaaa gtaaaaattg acaatttcac tttagcaaac ccgaatatgc
    32221 actttccata ttggagagaa atatccattt ctgaaagtat caaaatcaaa aaaacaatta
    32281 tttcaaaatt aaatcttcca tcgattatta cggatcttga tcttataaag tatatcgata
    32341 tgaaaggaat atcaaaaggt ttattagact tagatgatta cgaaagtata aggaggacac
    32401 taatacataa tctaccacca actgacaatc ctttagttta cattaattgg tatagaatgg
    32461 ataaaataga tcaaatgtat cttaaagagg taattacaaa tttcgacgat atttggtacc
    32521 cgtcggccga cgatatagat attattgata tatctatatc ttggattttt tcgatctcac
    32581 atttcggaga aattaaatta atcgaattac cctgagcctc gcaaaaacta aacttaacgg
    32641 acagaatctc ctacaacaaa gataccaaga ccatgaattt agaaaactat acaaaaaaaa
    32701 taggaaagaa agtaattcaa gaaatcaaat cggattcttt cttcaaattg aaatgttttc
    32761 agaaatttgt ttatttaata gatgaacttg gatttgacag tgtaaaagct ataaatcatg
    32821 gaaaagaatc agagttaatt ttttttaaaa caaaagagaa tactaatata gaagtaagaa
    32881 ttacttatga aatgggaact ctaccaattt gtgttatttc cccaaaaaac aaacctaaat
    32941 ttaaaataga aataaacaca tttgactatc caattcataa tgaaattcat aatataattt
    33001 taaaggattt ttcatcatca aaagattaca ttcatgaaat tggaaaggtc tgggaacaaa
    33061 atttctcaaa aatttcttta gaagttgatt tatgcctaga gaaaatagcg catgcagtta
    33121 agttgagcct cgcaaaaatt aaataaaaac gaaaaatgct gctcaaacca cagaaacgca
    33181 ctatttcaca agcggaggaa actcagcgcc acggctctct atggatcgcc gcggcaggga
    33241 tcgaagcgga gtcaataaat tgggactgaa gttgatattt tggttaacgt ttctttcttt
    33301 caatttattg actggagccg agagcccggt ttcggagaaa caagagcgaa gtagtaatgt
    33361 tgaatacaat gaaactttaa aatacaaaac gacctttctc cgaaagccgc cctatatact
    33421 aatcactagc caactaattc ctagccactc gaagagcgaa tatgatggtt ttggaagact
    33481 gatccgaact agctccgaca cggatgtagg aactgctaca actgcaaatt acagctacga
    33541 cgcgagtttt cccttaagcg caaagacaac gtttccgact ggaacgggag atccagattt
    33601 tgccagtagg acctacactg acggaatggg tcggaacata tatacggtaa aaagtgcgtc
    33661 taacggtaat tttgcgatta cgggaagact tgtgtatgac ggaaccggga aggtgattcg
    33721 taaaggacaa agtaactggg cgagttctgg agagatagac cggtttgttc tgcatttaga
    33781 agagagaaat ccaaccagtt ttgaatacga tccgattgga aggattaaga aaacaattga
    33841 accgacagcg ttaggcgaaa cttctcctac gacaattaca actacctaca attctgcgtt
    33901 tgaaacgaca gaaactcatt caagcggaac gagcaaacga accgtcaaga atgcaagatc
    33961 ccaagttttg tatgtagaag attttgcaag tgatggaagt gcagcgaaga ttggattttg
    34021 ttacgacatc gcggggaaca gaatcaagaa gagtgactta aacgacggaa gtttgatgag
    34081 ttgtcctagt tccagtgcgg gagttcccgc aaaagacgtt tctggaagaa accaaacgta
    34141 ttggagttac gactcatttg ggaaattgag agctgaaagt gatcctgatt taggtgtgag
    34201 ttcctacaac tacaactcgt ttggtgatct gacttcaagc acgaatgcga aaggtgttac
    34261 gactacttta acgtacgacg cagtcggaag aattctgact aaaaatatcc cagaagggaa
    34321 tattgtatat acgtatgatt ctttttcggg gagtgagaat tctgtcggaa gactggtacg
    34381 aatcgaggat tcgaatcaaa acaaaacctt tagttacgac aaattaggtc gtgttaaaaa
    34441 agaaattcgc acgattcttg caacctcttc cggaaatcct ctcccgacag aaaccggggg
    34501 accgtacatt acagaaacta gatatgattt actcggtcgt gtgactcgta ttgactatcc
    34561 agaacatccg atttctcacg gaagaatgag agcctgctac gaatacggtt ctgccggtta
    34621 tatctctggg atttctgttc aagtaaatac aaacggaatt ttacctggat attgtaacaa
    34681 agatatagtt gaaaacattt cctacaacga gtttggtcag acttctagcc ttagacttgg
    34741 gaatggaatt acaaccagtt atggctacga cgtcaagggg agaatgatcc gactcaattc
    34801 ttccgggaat gtaggcggaa acacaaaggt tctccaagac gcggtttatt ctttcaatcc
    34861 gaacaacaac attacgaatg ttgcaaatac tacaaccgac tttaatactc aatatgacta
    34921 tggttatgac ggtctgggtc gtcttacctc ggctaacgga agctacttag ggattgcgga
    34981 tgggaatctt tcgagaaggt ttcagcaatc ttttgaatat tctaaaaatg gaaacttatc
    35041 ttctaaaaga attcatgatc ctgcgagtgg taacatcacg gatgtttgga gttatgttta
    35101 ttctaatcat caagttacga acattgattc gagccgttcc ggtgcggatg ctcttacttt
    35161 gcaatacgat gcgaatggta acttaacgcg tcaaagggac aatgttaagg acttaacgaa
    35221 acggattcaa gttgattctc aagacaggat tactcagatt caagatggta acaatgcgat
    35281 tctgggtagt tactggtacg atgagagtgg ttttagaatt cgaaaaagtt ctttagaacc
    35341 gaagaacaat gttttttcta acgttgagat tttgtatcct agcaagttct ttggtttgga
    35401 atttattgag tccgagaacg tgattacaag cgtgaataac gtttacttaa acggtgttcg
    35461 tattgctgcg ttaaatgagg ctggtgctct tgcgtattat ctgactgatc aagtggattc
    35521 cgtatcaacc gtgttagacg atgaggggaa tactctgtct cagatgcaat accttcctta
    35581 cggtgaaacg tttgtgcaac gtggagattt gaatttttct cctaaattca attcgcagga
    35641 gctggatcgg gaatcgggtt tttacttttt caatgctcgt tactatgatc ccgggattgc
    35701 gaggtttacg agtgcggata ctttaattcc agatgaatac aattcacaag cctggaatcg
    35761 ttttgcctat gtttacaaca atccgattgg ggcgaaagat ccgacggggc atgctcctca
    35821 agattacgat gctggtttta aagactcttc gaaaggaatt gttaagggca ctgtggattc
    35881 tgttaagtct gctctttctg ctccaactcc tgttaacgct gttgtcaatt ctgctgttgc
    35941 tacggctaaa ggcgcaaaag aactttatga taaccgaaag gaagtttacg caagtgctaa
    36001 agattttgct ggtaaattaa cgagcaaaga cgacaaagtt cgtgattacg ccgctggtca
    36061 agctgctgct catactatga gtgccgttct tgggggtatg gctgggaaag ctcttggctc
    36121 taagttgcca aaaccgaaga cagatttgcc gggtggtggg gcgagctctg cgactaattc
    36181 ggttaaactg aataaaagcc tagcaagcga agctcagatg aatagtaaag gaacggctat
    36241 ttttaaatct gataaattga aacaagctga caatttatca aaacaatatg gcggaaaaag
    36301 cgacgattgg gcgaagatga caagcaagtc ttacactgcg aaagacggca caaaatttga
    36361 aacccattgg tatgagaata cttctaccgg tcaaagagta gaaccgaaaa ctaaattatc
    36421 taagtagcaa tattatgaaa gtaaaatgta ttaaactcaa aactgaaaaa acatatcaaa
    36481 tcaaatacat tcctgattgg atgaacgaaa atatgaaagt cgatgataca tatactgttt
    36541 ttggtttaaa ctttaattta gatatgctct ttgtttgtat tttctttgat gaacgtcatt
    36601 tagtcgaagt ccccatggag ttatttgaag ttatagataa tacggtgagt agtgaatgga
    36661 aagcaaaact ttgggaaaac ggcagattta ccctttggcc tgaaatgttt tatgaagaag
    36721 ccttttctga aaacttctca gattggcaaa cagatgaaag agaaagattt agccttttaa
    36781 aagaaagaat ggaaaaagaa atgtcttagc tgagagctga acctttcctt caagtaacga
    36841 aaaaacaacg acccacaaca cggcagggat ggaggcggag tcaataaatt gaaaattgct
    36901 gtagtatttt gtataagtat ttttgcattc aatttattga ctggagccga gagcccggtt
    36961 tcggagaagc tcgaacgaag tagtaatgtt gaatacaata aaactttaaa atacaaaacg
    37021 acctttctcc gaaagccgcc ctatttacta attcctaacc actcgccact tgaaacgtac
    37081 gacgagagtg gttttagaat ccgcagatct gcgttagaag aaaagaacaa tcagtttaca
    37141 aatgtagaaa tcctttatcc gagtaagttc tttggtttgg agtttatcga atctgagaac
    37201 gtgattacaa gcgtgaataa cgtttactta aacggtgttc gtattgctgc gttaaacgag
    37261 gctggcgctc ttgcttacta cctgactgat caagtagact ccgtatcaac cgtgttagac
    37321 gatgagggga atactctttc tcagatgcaa taccttcctt acggtgagac gtttgttcaa
    37381 cgtggagatt tgaacttttc tcctaaatac aactcgcagg agttggatcg tgagtctggt
    37441 ttttactttt tcaatgctcg ttactatgat cccgggattg ctcgttttac cagtgcggat
    37501 acgatcattg atggggaatt tgatactcaa ggttggaacc ggttttcgta tgttaagggg
    37561 aacccgattg gcgcgaaaga tccaagtggg catgaagcga atgctggtat tgggatcatg
    37621 atgaattccc aatgcaaagg aaatgcaggt tgtaattccg ctggtttaaa tgctgtttca
    37681 gaaggtgcta aaaaggctgt cgttggcacc gccgttgtcg gtgctactgc cgcaactggt
    37741 tatgctgctg cggctgaagt tggttccgct gctctgccat ctgctattta tttaagtagt
    37801 agactaggta gttctaatat tacaaattct ttattaaata ggctccctca gtcccaaagt
    37861 gcagttgcaa attctgtaaa tgctacgaaa gaaggtttga aaaatgcaag tggcgtcggg
    37921 aataatctgg gaaatagttg tcagtgcacc ccggtcaata gcggcaattt tcgacccaac
    37981 agattacttc ccaataccaa aaatggagtt cctttacctg acacgaactt accacataca
    38041 caaataggat atcaaacagg tagaaaagga gattatacac aagcaagaga atggaattac
    38101 aacgacaaag gaaaacttga agcaaaacga ttaattgatt ttactgatca tggtcgacca
    38161 gctaaccata ccaatcctca tcaacataaa tttttaccaa atccaactgg tggcacagcg
    38221 aaacatggtc ctgcggagcc tttaaattaa ttatgatgaa atcattagaa ttccctgcat
    38281 ttcgacaaga tggttcgaaa attatgttat cagaaatttt ggctcaaata ccacaaaaca
    38341 attggatctg gtcaatttgg gaattcgatg gaataggaga acctccattc ggtttatctg
    38401 tgatggagtt cagccgagtt gcattgtcgg aaggagtttt aatgacctgg caagaagtaa
    38461 aatcattcgc gaattcactt ttggatatac atttctgttt acttatagca acaatccaag
    38521 aaaaacaaat aacgattaaa gatgttcagg aagaaaattt cgaaaattat gagatggttg
    38581 tatatgcttt tgatagcaca aaatggcaag tttggagtcc taataaaaat atattaaatc
    38641 tcataggaac caatgtaact tgagccccgc aaaaactaaa aacgaattct aaaactagaa
    38701 tataaagaaa ataaagttta atgacctaaa aatctttgaa aacgatttgc ttttattagg
    38761 atagatctga aaaaacaaaa gaaaataatt tgatctacat tacttctaca ttaaaaaact
    38821 attaagtttt ctactcattc gccatttctt tgggtttcaa tatttgaaag aagttcttgt
    38881 ctgagatccc gaggggattt accagtaaat ttaacacaag ccctgtgaaa cgaagaagca
    38941 gaattgaaac cacattcaaa agcaatgttt aaaagattat aatttaattt tatacgcatc
    39001 atatttttca cttcgttgat tctgtgaaat tgtagaaact cagtaaagct catattcaaa
    39061 tattgattta gataataaga agcctgatgg gtagaaagcc ctattgcagc cgcaaaatca
    39121 ggaagtctca attcttcgtc tatatagttt ttctgtgcta aaaactcgtt taacttgaat
    39181 tcaactctct gtagatcaat gttttgaagg atatttctag aatttttggt ttcgattaat
    39241 ggagcgggga agctgggaat cttcaatgaa gacttaaaaa agaatggtag aatttcggct
    39301 attgtcaaaa aatttcgagc ggtacccaaa gacacaaaat gagattttcc gatgaagttc
    39361 ttaatttttt gcattttgga aactgacatt tatataccta tacaataaat ttaaaatttg
    39421 agtttggtca tattatatga tgcgtagagc aacatgtcaa ataaaaaaaa ttgcgcaaag
    39481 caatagtaaa aactttagaa aaaaatgaaa atagatcaag aagtggcaaa aagatttgaa
    39541 actgctctgg aatatcttaa agagcaccaa ggaaaatctc aaaatcatat agcgaagtcg
    39601 atggatgtcg cttcgagcac tctatcaaga attgctaatg gtaagttacc tcttttgaat
    39661 aaaatggctg ttacatttga acattatacg ggtatttctt cgacttggct tttatctggc
    39721 gaaggaagta tgctcgtaga agaaaaagtt ttaaaaacat tcagtgaaga agagttccgc
    39781 ttttttgtaa agattaagaa agactctgaa ttgtttgaac ttgttcaaat ggtgtccgga
    39841 atgaaaaaag ataattatga agtaatcaaa agtttaatca ctaaacttaa gaaatagatt
    39901 aatattaaca gttacgaata taaaagagaa ctttaaaaaa aaagaaggtc aatttctttc
    39961 cagaaaaatg aattatagat tcgaagaatt aaaactactt tagaaaaaat gaaattactt
    40021 tcattttgtt atgaaattta aaaatagaat attatgaatt ctgagtaaaa tatataaaac
    40081 aaagacttga ttttatttat agaaatgaac attaattatg acatgtctat tgagttatca
    40141 gaaagtcctg taaagtttat ttcaggtaac gaatcaggga gagaactaaa tagaattaag
    40201 gatttcgtaa ataaagttta cgatagcgcg ggttatagta aaaccccttg gcgtggtttt
    40261 aattatgatg aatggtctac ttggttttat tacgaacaag gtaatgaaat tttagctgtt
    40321 atgcgaattg ttgaaaaaaa accttggaac ttaataccat tagagcttgc gataattgta
    40381 gatgaagaaa aaaaacatcc ttatcgtaga tatgcagtca tcgaagagaa agttgccgat
    40441 tggaattcgg tagcttttgt ttcaacatat gaaggttggc gtgcagcaaa aaaaacattt
    40501 agggcagttg caaagttttg tatcgatcaa gattattcaa tcgtttacgg tatgtatcct
    40561 ttagcgctca aaagtatagg tttgttttat aaaaagtctg gtgctgttga ttcgcatcgg
    40621 tatttcgata gagttttcta tccaggtttc tctttaaaag gtaaaccatg tattttgaat
    40681 gtgattgaat tagaaaaaga gactttacag aaaattgcgt caaaaacatc gtaaccgtgg
    40741 caaaactgcg atgttcgaag ataatttact tacaatagga ataggtcttt ttatacttta
    40801 ctttggggtt tacgtttatc gtatttttcc gagaaagaaa attcaaattt atttcttact
    40861 tctttgcgtt acactttctt tgtggatggg cgggcttggt tttagaagtt attttccatt
    40921 aacttaccgc gaaatatttt taaactggat tttgtttcct gtaatatata ttcctttttt
    40981 tctagatctt gttgtttgct cgttaataag gaaaaggttt aagttcaatt tttatcgagt
    41041 tatttcggtc tttgtgattt tgcctacttt ttcggttatt tctcttcttg gcgcctttgt
    41101 taaattaaac gatcctatac gttatttcta ttcaccgtac cttaattatc atttattcat
    41161 tttttatatt attgtttcgg tagcccaaaa tacttttagt cttggtcgcg ttatggttcg
    41221 taggagtggg gatgaaagaa tacgatcttt tttaatgtta acaggtcttt taattgcatt
    41281 gtctgtttct atcatattcg tttatattct accgcttagc ggactgttca aagcttcata
    41341 ttctgcattg ggattattgc ctttcacagt tctttgggct gttgctattt tacattatga
    41401 tgcctttaag attcgagaac ttgtaatgaa tggaaattct ttacctcttt taaacaggat
    41461 attttctatt gtagttctct cgttatacag gttgatggat cgaaacggat acaagttaaa
    41521 actcattttg tcaaaagcga acgttactct aaatatagtt gataaacact atgaaattgc
    41581 agttcggtat ccatctcttg aaaaaatgga acgcgctgaa atcgtcgcaa atatatacag
    41641 aaatcgaata cgctgatttc ttttaaccct tgaaatttct ataaaattac gtacggatac
    41701 ttagaaataa tgtttctgaa taaaacgatt ttttaataga atcatagaat tagaatatac
    41761 aaaaaactaa aaatgtttgc gatatatttc aattgtattc tactttactt aaagaagctg
    41821 aaatttcgga gttttttcga gaatcaagct ccaccgcacc gccggtgcga agcaatatga
    41881 tctattgttc tttgaaaacg atttactttg agtaaaagag atttgaaaga agaaaagaaa
    41941 tatgaagact tacaacgcgg gaataactca atgccacggc tctcgaactc agcaaaacgc
    42001 tttttacgaa agcgttttag atcgccgcgg gaataactca gcgccacggc tctctacgga
    42061 tcgccgcggc agggatcgaa gcggagtcaa taaattggta ttaagggtaa cactttgtat
    42121 tgcgtttctt tctttcaatt tattgactgg agccgagagc ccggtttcgg agaaacaaga
    42181 gagaagtagt aatgttgaat acaataaaac tctaaaatac aaaacgacct ttctccgaaa
    42241 gccgccctat ttactaatca ctagccaact aattcctagc cactcgaagc gcgaatacaa
    42301 aaacggtttt gcattctctt cgtttatcaa cggcaaaaaa gaaacggatt actttggatt
    42361 cagtgaattt accgttcacg aagcgtatgg agaaagaaca actcacaaat accatacaac
    42421 accatattct gattttctaa tgaaccgtgc cttggctgga gcggagaaag aaacgaagat
    42481 catcgggaat gacaacaatg actatggaac gattttgact acgtcggagg tacgacagat
    42541 ccagaatgca ccgggagttg tgagttacct tccccaaact acaaagatag agaagttttt
    42601 aagtggagca agaactacga cagaagtttt agacgtagtg atcagtggaa ctaaaatcag
    42661 tcgtaagagt gaaagcacga ccgatcattt tagtgattct gtgcacggtg ttactaccac
    42721 aacttccatc actgattttg aaacagatga tactacgaat caaagaagag caactcgtca
    42781 aacaagtctc gcggcgagtt cccacgagat tacgtctctt ctttcttacg acacaagagg
    42841 aaatcttaca aaacgagtga gttcctacac aggaaccggg cttgcacctg tgggaactca
    42901 tacaaccgaa tttgaatatg acaattttgg aaacaaaacg gttgaaaagg atacaagtgg
    42961 aagtcctgta cgtgggaact cttacaaata cgacgatgaa ctgaatcagt ttgtaacgca
    43021 ggaaacaaaa ttcggaggga gtgtcgtact tacgaccact catcagatcg gatacggggt
    43081 agcgtttgga gttccaacct taactacgga tccaaatgga aacaaaacat tttttgaata
    43141 tgataacttt ggaagactga tccgaactag ttccgacaca gatgcgggaa ctgctacaac
    43201 tgcaaattac agctatgatt cctccttccc actttctgca aagacaacgt ttccgacggg
    43261 gacgggagat cctgatttta ccagtaggac ctacactgac ggaatgggtc ggaacatata
    43321 tacggtaaaa agtgcgtcta acggtaattt tgcgattacg ggaagacttg tgtatgatgg
    43381 aaccgggaag gtgattcgta aaggacaaag taactgggcg agttccggag agatagaccg
    43441 gtttgttctg catttagaag aaagaaatcc aaccagtttt gaatacgatc cgattggaag
    43501 gattaagaaa acaattgaac cgacggcgtt aggcgaaacc tctcctacaa ccattacaac
    43561 tacctacagc tctgcgtttg aaacgacaga aactcattca agcggaacga gtaaacgaat
    43621 cgtgaaggac gctaaaggag aaatccttta cgtagaagat tttgcaagtg atggaagtgc
    43681 agcaaagatc ggattttgtt acgacatagc ggggaacaga atcaagaaga gtgatctaaa
    43741 cgattctaac gcaatgagtt gtccgaatac actcgtggga gttcctacaa aagatacgag
    43801 tggaaggaac caaacgtatt ggagttacga ctcatttggg aagctccgtg cggaaagtga
    43861 tcctgattta ggtgtgagtt cctacaacta caactcgttt ggtgatctga cttcaagcac
    43921 gaatgcgaaa ggtgttacga ccactttaac ctacgacgca gtcggaagaa tcctgacgaa
    43981 gaatatccca gaagggaata ttgtatatac atatgattct ttttcgggga gtgagaattc
    44041 tgtcggaaga ctggtacgaa tcgaggattc gaatcaaaac aaaaccttta gttacgacaa
    44101 gttaggtcgt gtcaaaaaag aaattcgcac gattcttgca acttcttccg gaaatcctct
    44161 tccgacagaa accgggggac cgtacattac agaaactaga tacgatctct taggtcgtgt
    44221 aactcgcatc gactatccag aacatccgat ttctcacgga agaatgaggg cttgttacga
    44281 atatggttct gccggttata tctctgggat ttctgttcaa gtgaatacaa acggaatctt
    44341 tcctggcttt tgtaacaagg acatcgtaga gaacatttcc tacaacgagt tcggacaaac
    44401 ggcaaacctt acacttggga acggaattac aacctcttac agctatgacg taaaggggag
    44461 aatggttcgt ctgaactctt ctggggatgt aggtggtagt aacaaggttt tacaagatgc
    44521 tgtttattct ttcaatccga acaacaacat tacaaatatt gcaaacaaca cgactgactt
    44581 caatactcaa tatgactatg gttatgacgg tctgggtcgt cttacctcgg ctaatggaag
    44641 ctacttaggg attgcggatg ggaatctttc gagaaggttt cagcagtctt ttgaatatgc
    44701 aaagaatgga aacttatctt ctaaacggtt tcatgatcct ggaagtggta acatcacgga
    44761 cgagtggagt taccaataca cgaatcatca agttacgaac attgattcca gtcgttccgg
    44821 tgcagatgct cttactttac aatacgatgc gaatggtaac ttaacgcgtc aaagggacaa
    44881 tgttaaggac ttaacgaaac ggatcagtgt cgattctcaa gacaggatta ctcagattca
    44941 agatgggaac aatgcgatcc ttggtagtta ctggtatgac gagagtggtt ttagaatccg
    45001 cagatctgcg ttagaagaaa agaacagcca gtttacaaat gtagaaatcc tttatcctag
    45061 taagttcttt ggtttagagt ttattgagtc tgagaacgtg attacaagcg tgaataacgt
    45121 ttacttaaac ggtgttcgta tcgctgcgtt aaatgaggct ggtgctcttg cgtattatct
    45181 gactgatcaa gtggactccg tatcaaccgt gttagacgac gaggggaata ctctgtctca
    45241 gatgcaatac cttccttacg gtgagacgtt tgttcaacgt ggagatttga acttttctcc
    45301 taaattcaat tcgcaggagt tggatcgtga atcgggtttt tactttttca atgctcgtta
    45361 ctatgatccc gggattgcga ggtttaccag tgcggatact ttaattccag atgaatacaa
    45421 ttctcaggct tggaatcgtt ttgcttatgt ttacaacaat ccgattgggg cgaaagatcc
    45481 gacggggcat gctcctcaaa aatcatgtgg acctgaatac tgcggtgggg gatttggtgg
    45541 aggaggcgat ggcttttcac attgggcaaa tcgttcaaaa aattctgatg caggtcaagg
    45601 tccttcttct ggtggagtcc gaggttcatc aggaaatagt gggtcctctt ctcgcatagg
    45661 gagtaccaaa ggatcaaata acgcttcaaa tgcgaataga gcaactgggg ttaaggccaa
    45721 ctcggatata aaaagcagaa ctccagttgg taaatcttca tctggtcaaa atataaatgc
    45781 gtatggagaa aagttaggac caagtggtaa gcctatgaga catagccaac aacattcaac
    45841 acagaaaagt gcaaaagatg cagcgcaacg agatggaaat aaaagacaac cagtgaagca
    45901 tgtaaagcca gaaaatggtc aaaacgatca ttatcattct gtagatcgta aaggcgagcc
    45961 agtatcaaat ggagttcatc atgaattttt taaataaata attatttaaa aagccggata
    46021 attaaattta actattacta gtttatgaat tttcattaca gattttcttt ttaaaaataa
    46081 cattctatga aatatcaaga agactatgac attcaaatgc aaattgctga agcattcatg
    46141 aaaaaagata aaatactccg ttttttagaa gttttaaaga aaagtgatcg atcacaggtt
    46201 agaaaattta ttggaaagga aaactatata gattggtcaa agattatcac cgttcctttc
    46261 gaaaaagaat tagatatttt taatacttat aagataaaac attcatctac tgtatacatt
    46321 ttatctagat caatagaatt taacgaaaaa cattttaact taagggatgc aatatatgaa
    46381 attataggaa gagaaataac ttctataata tccattcttc ctggcaaact tgcattatac
    46441 gagtctgaaa gtcagttttc tggcttttta attagaaaat gatcctgagt ttcccaaaaa
    46501 ttaaaaaaag catataaaat agtataatgg atagaaaaaa ctaaaaacga attctaaaac
    46561 tagaatataa cgaaaataac atttaataat ctaaagatct ttgaaaacga tttactttga
    46621 gtaagagaga tttgaaagaa ggaaagaaat ataaagacct ccagcgcgtt agggatggat
    46681 gcgtggtcaa gttattgtaa tgagaacaaa gtatagtatt tctaaaaaat aactcaataa
    46741 cttgaccgaa gcggagagcc cgttccgagc gtaagcgaag gaaacgctcc aatacgatgc
    46801 aaacggtaac ttaaccagac aaagggacaa tgttaaggat ttaaccaagc ggatcagtgt
    46861 cgattctcaa gatcgtatta ctcagattca agatggtaac aatgcaattc ttggtagtta
    46921 ctggtacgat gagagtggtt ttagaattag aaggtccgcg ttagaaccga aaaacaatca
    46981 gtttacaaat gtagaaatcc tttatcctag caagttcttt ggtttagagt ttattgagtc
    47041 tgagaatgtg attacaagcg tgaataacgt ttacttaaac ggtgttcgta tcgctgcgtt
    47101 aaacgaggct ggtgctcttg cgtattatct gactgatcaa gtggattccg tatcaaccgt
    47161 gttagacgat gaggggaata ctctgtctct gatgcagtat cttccttacg gtgagacgtt
    47221 tgttcaacgt ggagatttga acttttctcc taaatacaac tcgcaggagc tggatcgtga
    47281 gtctgggttt tacttttaca atgcgcgtta ctatgatccc gggattggaa ggtttacgag
    47341 tgcggatacg atcattgacg gtgagtttga tactcaaggt tggaaccggt tctcgtatgt
    47401 gaaaggaaat ccgatcgggg cgaaagatcc aagcgggcat gaagcgaatg ctggtattgg
    47461 aatcatgatg aattctcaat gcaaaggaaa tgcaggttgt aattccgctg gtttaaatgc
    47521 tgtttcagaa ggtgctaaaa aggctgtcgt tggcaccgct gctctgccat ctgctattta
    47581 tttaagtagt agactaggta gttctaatat tacaaattct ttattaaata ggctccctca
    47641 atcccagaat gcagttgcaa attctgtaaa tgctacgaaa gaagcgtcta aatatggtaa
    47701 gattgttccg acgagcgact tggctatgat cgaagataaa ggacttccaa aaagaggatg
    47761 gcctacaatt gggaagctgg aagatctaaa aaaagtgaat ttgaataatc ctaaagaaat
    47821 ttcttctact ttgtataaca aggaacttca aaaaaatcca tattatacgg atcgattcaa
    47881 aggtggggct accttattag aattaacgat tccgaaaaac acaactatta gagccgctgg
    47941 tattactaat aaaggcccaa atggtattcc tcaataccga gttaacgggg aaattcctaa
    48001 aggaaatata gattacgatg ggaaaacaaa atgaatcttg ctaattttga aaaaacaatt
    48061 ttggaaattc gaaaattagc aaaaaaatat actcgagata aatctaaaaa gcaatttgat
    48121 gaagaactgt ttgaaggcca gttttttaac tatattaaag aaaaagaaat aaacctagct
    48181 acattatatc aagttgctta tcattttatt aaatcaaatg atgatttcga taaagacatg
    48241 gcgatcttta ttataagctt ccctggtatc cctcaaaaat taatttccaa ttttttagaa
    48301 gaaaatttaa catcgatgaa cgaagaacaa actagttcag gaatgttttt aatcaataaa
    48361 tatcaattaa aagatttata ttatccactt gttaatcacc tcaagctcaa tttatttttc
    48421 aattctgaaa gtttcaaaaa acgtttaaca tatagtggca ttctttttga taaagaagaa
    48481 ggctataaag aatttcaaga agctttagaa aaagatttat tagatgaaaa taaagattat
    48541 gaaagtgctt taaaatatac aggaaatgtc ttatcatcac ttttatttaa caaaaattac
    48601 gaaaaaattc aaactatttt ccaacgttat agcaatcaaa aaacaaaaga ttttttagaa
    48661 caacagactt tcattgcagc aaaacgatgg aatgcaggct ttaaagagcg attcatgatt
    48721 aaaaaggcaa ttattgcagc ttgcatcaaa aatttcttta aaccaaacaa ggctaaacct
    48781 cgcaaaaact aaagcggcag ggatcgaagc ggagtcaata aattgagact gaagttgata
    48841 ttttggttaa tgttcctttc tttcaattta ttgactggag ccgagagccc ggtttcggag
    48901 aaacaagaga gaagtagtaa tgttgaatac aatgaaactt taaaatacaa agcgatcttt
    48961 ctccgaaagc cgccctattt actaattcct aaccactcgc cacttgaaac gtacgacgag
    49021 agtggttttc ggattagaag gtccgcgtta gaagaaaaga acagtcagtt tacaaacgtt
    49081 gagattttgt atcctagtaa gttctttggt ttagagttta ttgagtctga gaacgtgatt
    49141 acaagcgtga ataacgttta cttaaacggt gttcgtattg ctgcgttaaa cgaggctggt
    49201 gctcttgctt attatctgac tgatcaagtg gattccgtat caaccgtgtt agacgacgag
    49261 gggaatactc tttctctgat gcagtatctt ccttacggtg agacgtttgt tcaacgtgga
    49321 gatttgaatt tttctcctaa gtttaattcg caggagttgg atcgtgagtc tgggttttac
    49381 ttttacaatg ctcgttacta tgatcccggg attggaaggt ttacaagtgc ggatacgatc
    49441 attgacggtg agtttgatac tcaaggttgg aaccggtttt cgtatgtgaa ggggaacccg
    49501 attggggcga aagatccgac tgggcatgct cctcaagatt acgatgctgg ttttaaagac
    49561 tcttcgaaag gaattgttaa gggcactgtg gattctgtta agtctgctct ttctgctcca
    49621 actcctgtta acgctgctgt gaactccgcc gttgctacag gtaaaggtgt ttacgatctt
    49681 gcaaaagatt acaaagggac ttacaacagt gctaaagatt ttgctggtaa attaacgagc
    49741 aaagacgaca aagttcgtga ttacgccgct ggtcaagctg ctgctcatac tatgagcgcc
    49801 gttcttgggg gtatggctgg gaaagctctt ggctctaagt tgccaaaacc gaagacagat
    49861 ttgccaagtg gtgggaaggt agattattcg agtattaaaa atccaccagg tgttggtcca
    49921 ggaaaagatt ttactttaag tcaaaaagag gcagctttaa aattaaatag agaagcaaat
    49981 ggaggtgtcg taaagtctga tttaagcgga actactttga ataaacctat gaagagccaa
    50041 agaggtgtta ctccagatcc taaggaatgg caatttgatc atatcaagcc aaaaagttgt
    50101 ggaggagaca attgtagctc aaatcttcaa attttatcaa gacaagaaaa caggctaaaa
    50161 tccaataagt agaaaatatg atggataatg taattttcca aattaatgat ttaccttcta
    50221 ttgaagagat cagaaaaaag gcgcaagctt tagcgttgtt agatgcaatc ttaataccag
    50281 attgggaatt taggtatttt tcatttaaca ataattggga cggaaataaa acagaagctt
    50341 tggcatctat gcgcgacgga tcaggagaag agtattttat tcttttttct tgtaatggcg
    50401 ccataggaaa ggtattaact aaaaataaag ttcaaaactc agtccaatta ttagaagcgg
    50461 ttccggagtc tttttcaagt tttaaaaatg aacctgcatt tagtttatta aatattacgt
    50521 ttttattttg gagaaaaaca aaagataaaa tttggaattc aattccaaat aaccttaatg
    50581 cttatccttt acttaaattc ttaactgaat caagtagttt ttaccattct tgggtagaag
    50641 attattgcga aaaagagatt gattttaatt caattgataa aatttttaat tcactcaaaa
    50701 ttacaccaga tttactattc gtgttaaatc aaaacttaac tatagaagat ttacatgatg
    50761 acctaaatga aatattggat tgaacctagt aaaccctaat aattgaagca taacaagaag
    50821 aaaagaaaat aacttgattg gtattacttc tacattaaaa aactatcatg ttttctactc
    50881 attcaacttt tctttgggtt tcaatatttg aaagaagttc ctgtctaaga tccctagggg
    50941 atttgccagt aaatttaaca caagccctgt gaaacgaaga agcagaattg aaaccacatt
    51001 caaaagcaat gtttaaaaga ttataattta attttatacg catcatattt ttcacttcgt
    51061 tgattctgtg aaattgtaga aactcagtaa agctcatatt caaatattga tttagataat
    51121 aagaagcctg atgggtagaa agccctaaac cagaagcaaa atcaggtaag cgaatctctt
    51181 cgtctataaa acctttagaa tctaaaaaac gatttaactt agttttaact ttttctaaat
    51241 cgatcccttc taacaaatct ctaggaggat atttatattt ttgtggttct ttgtcctctg
    51301 gaattggaat ggtttctaat tcaatttgat tgactaagtt agaattcgat acagtaacct
    51361 tgctgaataa agaaggaaaa aaacgttcta aaataagtgc ataacaaatc attgatccgg
    51421 aaatcaattt tgagataaaa aagaaatcct tcttatctag aattatcccc gtaagatcaa
    51481 aagcaaagct gatagaaatt aaaaaggaaa taaacggaag attgaaaaaa acaatcggat
    51541 ttttattgat taaaatattt ttacaagacc aaacaaaagt aaataccgaa accgcaaaac
    51601 ctaagatgtc tattagggat acgattttat aataattgat taccatgaat tatctcgatt
    51661 tgggcgcgaa tcaatgattg ttcgatgatg ggttaataaa atagaaatta tcttcgttaa
    51721 acgagcctta attgacccgg acaataatac gtttacgtta atttcttgct ctttctgggg
    51781 attcattgct aaatcctata atacagattt gataaaatga catttatact ataagttgac
    51841 ttagtcaaat tgtcaaatga aaaaatttga ctaagtacaa atataattta ctatggataa
    51901 agataaaata actcgtttga aaataatttt aaagcatctc aaagagacta aaggcctcaa
    51961 tcaaggtcaa gttgcgtcta tgattggact tacttcgggt gcaattacca agatgctaaa
    52021 aaatgaaaga gcgattacaa taaagacaat acttttgttt gaacacgttc atgatatttc
    52081 ttccgaatgg tttacgtctg gtcaaggtga gatgatttta aagaaaaaag gtgagagtcg
    52141 gttgactggt tcaaatcagg aattgtttca aaaaatttta aaacgaaaag ggatggtaaa
    52201 attgttagag agtttattga atcttacgga tagtcaactt tctgcggtca aaaatatcat
    52261 agataatttt aagaattaaa attacttaat gtagtttccg aacattctag ctaatatcga
    52321 acttcttttc ataaaagaat aatcatagtc ttcttttaat tccgtatctt taatcaaaac
    52381 tagtttcatg aaatgaatgt tttttgaaaa aacttcggac atccaagctt ttttgtccac
    52441 aattgaatat aaaaagttaa acgccggttt cgtaattttt gttaaaactc tttctttagg
    52501 atcagtcaaa aattgtctaa gttgaaaggc gtcacaattc ataattgcaa ttgaccagat
    52561 aaaagttccc attaagaatc ctattgctgt atatccgcct gaaaatactc catagagtgt
    52621 aggtcgaata tagataaaaa ccagaactga aatgatcggt ggaatcaaac ctaaaaacaa
    52681 aagaactgca tttgttttag ctcttccttt ttttcgcatt acattgaaag ctaagtttac
    52741 taaagataaa attaccatac aaagagaata aattagtaaa agcttataaa tatagctact
    52801 ttcaaaagcg aaattttcat tatggttaaa agaaacacgc aaggtttgta gaaaaaatgc
    52861 gtgaagagag aaaaaacaga tgagtaaaaa attcagaaaa tgaaaagttt ttctcggttt
    52921 cttgactttt ggttcgtgtt gatcataaga agacgtaatc ttaaataaat aataaggaat
    52981 gggaatagaa ggaatcaatg cccaattgat caaccagtta taagaccaag aaggaactat
    53041 ctctctcaat ataaaagatt gaaaccatgc gcctaacaac aaacacaaga taccaaaata
    53101 tttctgaatt tttcgctttg aatttggata taaaacatag agtcctaagg caaaaacaga
    53161 aaaagctgtt acagaattaa gaagaatgat ttcactggat gaatttaaag acatagaatt
    53221 gtcacgatcg taggatttca gacaattttt gcaaactgtt tttttcgatt tctataatcg
    53281 taaacgttgc tagttctcca tacgttagaa agtctttgaa aaaaatcttt tttggaaact
    53341 gtttagaaat ttttgctcct gcttctaaat aaattcgccc aatacctttt ctttcatcat
    53401 taaacattcc atatattaaa ttaaaatttt gttctaaaca atacttggat acacaagcaa
    53461 aattgaattt tgcagctttt gcaccttgga gacttggtaa aaaagcgact gaattccaat
    53521 ccgctacatt gttcgatgtg actttgtatt gttgatatga agaattgaga ataaaacctt
    53581 tttctaaagg gatttgattt tgggaggtct ttacaacgat tctcatacaa gaaaaaattt
    53641 cgttttcaaa agtaacaaaa aaccaagttg aatctaaatc taatccatca tcttttctag
    53701 gataaaagtt tccggctttt tggttgattg tgaacacgaa atctttaagt gtttgtaatg
    53761 tatgaaagtt ttcgggattt cgggcttcta atacaaaaca tgaatatgaa tcttttattg
    53821 aatagagttt tgattttaat acagttagat tatttgcagc tttagtcata gtaatgaaac
    53881 tatgtcccat aaattgacaa aattgcaact tttaattttc tcaaaaggtt ttgattttac
    53941 gagataatgg gcggctgaag catttatgct gcgattgtag ggaacaatgt tgagtttaat
    54001 tttgtataat gtctttattt taatagaatc atagaattag aatatacaaa aaactaaaaa
    54061 tgtttgcgat atatttcaat tgtattctac tttacttaaa gaggctgaaa tatcgagttt
    54121 tttcgagaat caagctcgac tgcaccgccg gtgcgaagcg atatgatcta ttgttctttg
    54181 aaaacaattt tctttgagta aaagagattt gaaagaagaa aagaaatatg aagacttaca
    54241 acgcgggaat aactaaagcg ccgcggagga aactcagcgc cacggctctc tacggatcgc
    54301 cgcggaggaa actcagcgcc acggctctct acggatcgcc gcggaggaaa ctcagcgcca
    54361 cggctctcta cggatcgccg cggaggaaac tcagcgccac ggctctctat ggatcgccgc
    54421 ggaggaaact cagcgccacg gctctctatg gatcgccgcg gcagggatcg aagcggagtc
    54481 aataaattgg gactgaaggt gatattttgg ttaacgttcc tttctttcaa tttattgact
    54541 ggagccgaga gcccggtttc ggagaaacaa gagcgaagta gtaatgttga atacaataaa
    54601 actctaaaat acaaaacgac ctttctccga aagccgccct atttactaat cactagccaa
    54661 ctaattccta gccactcgaa gagcgaatac aaaaacggtt ttgcattttc tggattttta
    54721 aacggtaaaa aagaatccga ctattttggt ttttctgaat ttaccgttca cgaagcgtat
    54781 ggagaaagaa caactcacaa ataccataca acacagtatt ctgattttct aatgaaccgt
    54841 gccctggctg gagcggagaa agaaacccgt attgtaggga atgacaacaa tgactatgga
    54901 atcatccaaa caacacacga tgtaaaacag atccaatacg gggtaggtgt ttctgggtat
    54961 ttatctgttc ctacaaagat agagaagttt ttaagtggtc aaagaacgac tacacaaagt
    55021 tccgacatca taatcaacgg aacgaagatt agtcgcaaga gtgaaagcac caccgatcat
    55081 tttagtgatt ctgtgcacgg tgttactacc acaacttcca tcaccgattt tgaaacagat
    55141 gatactacga atcagagaag agcgactcgt tctgttgcca acagtggtag ttcccacgag
    55201 attacgtcac ttctttctta cgacagtcgc ggaaatcaaa tcaaacgagt gagttcctac
    55261 acaggaaccg ggctttctcc tgtgggaact catacaaccg aatttgaata tgataatttt
    55321 ggaaacaaaa cggttgaaaa ggatacaagt ggaagtcctg tacgtgggaa ctcttacaaa
    55381 tacgacgatg aactgaatca gtttgtaacc caagagacaa aattcggagg gagtgtcgta
    55441 cttacgacca ctcatcagat cggatacggg gtagcgtttg gagttccaac cttaaccaca
    55501 gatccaaatg gaaacaaaac attttttgaa tatgataact ttggaagact gatccgaact
    55561 agttccgaca cggatgtggg aactgctaca actgcaaatt acagctatga ttcctccttc
    55621 ccactttctg caaagacaac gtttccgacg ggaacgggag atcctgattt tgccagtagg
    55681 acctacactg acggaatggg tcggaacata tatacggtaa aaagtgcgtc taacggtaat
    55741 tttgcgatta cgggaagact tgtgtatgat ggaaccggga aggtgattcg taaaggacaa
    55801 agtaactggg cgagttctgg agagatagac cggtttgttc tgcatttaga agagagaaat
    55861 ccaaccagtt ttgaatacga tccgattgga aggattaaaa aaacaattga accgacagcg
    55921 ttaggcgaaa cgtctcctac gacaattaca actacctaca attctgcgtt tgaaacgaca
    55981 gaaactcatt caagcggaac gagcaaacga accgtcaaga atgcgagtgg ggaagtattg
    56041 tatgtagaag attttgcaag tgatggaagt gcagcgaaga tcggattttg ttacgacata
    56101 gcggggaaca gaatcaagaa gagtgattta aacgattcta acgcaatgag ttgtccgaat
    56161 gcacttgcgg gagttcccgc aaaagatacg agtggaagaa accaaacgta ttggagttac
    56221 gactcatttg ggaagctccg tgcggaaagt gatcctgatt taggtgtgaa ttcctacaac
    56281 tacaactcgt ttggtgatct gacttcaagc acgaatgcga aaggtgttac gaccacttta
    56341 acgtacgacg cagtcggaag aatcctgacg aagaatatcc cagaagggaa tattgtatat
    56401 acatatgatt ctttttcggg tagtgagaat tctgtcggaa gactggtacg aatcgaggat
    56461 tcgaatcaaa acaaaacctt tagttacgac aaattaggtc gtgttaaaaa agaaattcgc
    56521 acaattcttg caacctcttc cggaaatcct cttccgacag aaaccggggg accgtacatt
    56581 acagaaacta gatacgatct cttaggtcgc gtgactcgta ttgactatcc agaacatccg
    56641 atttctcacg gaaggatgag ggcttgttac gaatatggtt ctgccggtta tatctctggg
    56701 atttctgttc aagtcaacac gaatggaatt cttcctggtt tttgtaacaa agatatagtt
    56761 gaaaatattt cctacaacga attcggtcag acgtctagcc ttagacttgg aaacggaatt
    56821 acaaccagtt atggctacga cgtcaagggg agaatggttc gtctgaactc ttctggggat
    56881 gtaggtggta gtaacaaggt tttacaagat gctgtttatt ctttcaatcc gaacaacaac
    56941 attacaaaca ttgcaaacaa cacgactgac tttaatactc aatatgacta tggttatgac
    57001 ggtctgggtc gccttacaag cgctaacgga agctatttag ggattgcaga tgggaatctt
    57061 tcgagaaggt ttcagcagtc ttttgaatat tctaaaaatg gaaacttatc ttccaaaaga
    57121 attcatgatc ctgcgagtgg taacatcacg gacgaatgga gttaccaata cacgaatcat
    57181 caagttacga acattgattc gagccgttcc ggtgcggatg ctcttacttt acaatacgat
    57241 gcaaacggga acttaacgcg tcaaagggac aatgttaagg acttaacgaa acggattcaa
    57301 gtcgattatc aagatcgtat tactcagatt caagatggta acaatgcaat tctgggtagt
    57361 tactggtatg acgagagtgg ttttagaatc cgcagatctg cattagaaga aaagaacagt
    57421 gttttttcta acgttgagat attgtatcct agcaagttct ttggtttaga gtttattgag
    57481 tctgagaacg tgattacaag cgtgaataac gtttacttga acggtgttcg tattgctgct
    57541 ctgaatgaag cgggtgctct tgcgtattat ctgactgatc aagtggactc cgtatcaacc
    57601 gtgttagacg atgaggggaa tactctgtct cagatgcagt atcttcctta cggtgagacg
    57661 tttgttcaac gtggagattt gaacttttct cctaaataca actcgcagga actggatcgt
    57721 gagtctggtt ttttcttttt caatgctcgt tactatgatc cggggattgg aaggtttacg
    57781 agtgcggata ctttaattcc agatgaatac aattctcagg cttggaatcg ttttgcctat
    57841 gtttacaaca atccgattgg ggcgaaagat ccgacggggc atgctcctca agattacgat
    57901 gctggtttta aagactcttc gaaaggaatt gttaagggca ctgtggattc tgttaagtct
    57961 gctctttctg ctccgactcc tgttaacgct gctgtgaatt ctgccgttgc tacaggtaaa
    58021 ggcgcaaaag aactttatga taaccgaaag gaagtttacg caagtgctaa agattttgct
    58081 ggtaaattaa cgagcaaaga cgacaaagtt cgtgattacg ctgctggtca agctaaagct
    58141 tacactatga gcgcggttct tgggggtgct gcgacgaaag ctcttggctc caggttgccg
    58201 aaatcgaatg ttggagaatt atctccaaat attgctcaac agaaaaacat tgataggttt
    58261 aaagataaag ttcctgcaaa ttcaaaggat aatatcaatt tacataaatt acctaatgga
    58321 ggtatcgctg ttcaagccac atccccaggg aaaacacctg gatggaaggc ggtatatgag
    58381 aagcaaattg atgtaaatgg caaaacgcaa caatatacaa aaactacata tcagccaaac
    58441 ggatcaatag aacacgtcaa agataaaatt aacggtactg cgatatatgg acgatgaaag
    58501 atatttaata attcttaaat taataaattt tgatggttca attaaagaac taaaaaactt
    58561 attaaaacct ttagcttggg attatgaaga atcatgtcct gaattaaatt acagacatat
    58621 ttgcaaagta attcaaagat atttaaatga cgaattaaca aaatacgata tagaagaatg
    58681 ggccaatctt gttgaaggaa gagaagatat aacgtttgaa ttgtcaaaaa agtctttgtt
    58741 acaagatgtt attcacgaac tggcgaatcc aaaactaacg acaaatttat ctataaaaag
    58801 aggggaggag ataatagatt tattgaattt aattgagcct gagtcggact ctcacaaaaa
    58861 ttaaaattgc attctaaaac tagaatataa cgaaaataaa gtttaataat ctaaagatct
    58921 ttgaaaacga tttactttga gtaagagaga tttgaaagaa ggaaagaaat ataaagacct
    58981 ccagcgcgtt agggatggat gcgtggtcaa gttattgtaa tgagaacaaa gtattgagcc
    59041 tcgcaaaaac taaaatgtgg gaagttaagt ccaagataac agactcatgt gataaaatga
    59101 aattatttga gaagaaagga ggcggtaaaa ctgacaaaaa acggattcaa aatatagaat
    59161 ataatgaaag aatagagtat ttaaagtaac aaaacaaaca ggaaggcata gtaacccttt
    59221 gccaaataag gctgacaagc ctagagacac ttccgtttct ccaaatgatg cgaaacagat
    59281 ggagaaggcc ggtcttgatc cgttaaatac aaaaaaagga tctcaaaata acattggcga
    59341 tggcggcaat gcgggtgtta gtaataaagg gaataatact gggaataaaa aggctgattt
    59401 tattgtttct ccggatggtg cagtaatgca taattctcca ggtaaggtta aagattcttt
    59461 aagtaaggct ggatttacta caaaagaaag agatccaaac aaaaaagaaa gtggaacaat
    59521 tttcaatatt cctgagaaaa aaatggatgt tcgaattatg gatggtgggc ctaatcatcc
    59581 tccaagagtc gtgacaacac gggaaaataa aaacatgtca gtcaatccca atacagggga
    59641 aaattttcgt ggaaacatga aaggcgatga acaaaaatca agaaaccata tgtattttca
    59701 ataatataca ggttccagca tgaaaaatga aattattcaa tcggtattaa tgaaattact
    59761 ctatggagcc cagcttgatt gtatcaaaat ttacaaaata tttttagaga taggatttaa
    59821 tcaaattggt aaaaaagaac ttccgaccac tatttggttc gcaacgaata attcactata
    59881 tgtaaatacg aatattactt caattgatcg tacagctgat tattatgaga aaagagcagc
    59941 cgtaataaaa gatttgttct atttaatagg ggaaaaagtg tcttgtgtta cggtttcgga
    60001 aaaaggtgaa ctctcaattg ttataggtga caaaacttta tttctatttc gggaagaaga
    60061 cgaatttgaa gaagtttggg agattatgga taactcgaca agcaactttg cggatcatga
    60121 atggtatatt actttgcttg atgacggcga ttttgagtta aaatgtcctg agcctcgcaa
    60181 aaactaaaat gggacatcac tcgaacaaca gcaaaacatt tctctacgag cggaggaaac
    60241 tcaatgccac ggctctctat ggatcgccgc ggcagggatc gaagcggagt caataaattg
    60301 ggactgaagg tgatattttg gttaacgttt ctttctttca atttattgac tggagccgag
    60361 agcccggttt cggagaaaca agagagaagt ggcaatgttg aatacaatga aactttaaaa
    60421 tacaaaacga cctttctccg aaagccgccc tatttactaa tcactagcca actaattcct
    60481 agccactcga agagcgagtt tggtcagacg gcaaacctca cacttggaaa cggaattaca
    60541 accagttatg gctacgacgt caaggggaga atggtaagac tcaattcttc cgggaatgta
    60601 ggcggaaatg caaaaacact ccaagacgtc ttatattctt tcaatccgaa taacaacatt
    60661 acgaatattg caaacaacac gacagacttc aatactcaat atgactatgg ttatgacggt
    60721 ctgggtcgcc ttacatctgc taacggaagc tacttaggga ttgcggatgg gaatctttcg
    60781 agaaggtttc aacagtcttt tgaatattct aaaaatggaa atttatcttc taaaagaatt
    60841 catgatcctg cgagtggtaa catcacggac gaatggagtt accaatacac gaatcatcaa
    60901 gttacgaaca ttgattcgag taggacgggt gcggatgctc ttactttaca atacgatgcg
    60961 aatgggaact taaccagaca aagggacaat gttaaggatc tgaccaagcg gatcagtgtc
    61021 gattctcaag atcgtattac tcagattcaa gatggtaaca atgcaattct gggtagttac
    61081 tggtatgatg agagtggttt tagaattaga aggtccgcgt tagaaccgaa aaacagccag
    61141 tttacaaatg tagaaatatt gtatcctagt aagttctttg gtttagagtt tatcgagtct
    61201 gagaatgtga ttacaagcgt gaataacgtt tacttaaacg gtgttcgtat tgctgcgtta
    61261 aacgaggctg gtgctcttgc gtattatctg actgatcaag tggactccgt atcaaccgtg
    61321 ttagacgacg aggggaatac tctgtctcag ttgcagtacc ttccttacgg tgaaaccttt
    61381 gttcaacgtg gtgatttgaa cttttctccg aaatacaatt cgcaggagct ggatcgtgag
    61441 tctgggtttt actttttcaa tgctcgttac tatgatccgg ggattgcgag gtttacgagt
    61501 gcggatacga tcattgacgg tgaatttgat actcaaggtt ggaaccgttt ctcgtatgtg
    61561 aaaggaaatc cgatcggggc gaaagatcca agtgggcatg atactgtcat tttcttatgg
    61621 ggacctaaaa atagtttaga tgttggtcat gcaggtgttg cagtcgaaga atatgataaa
    61681 aatggtaaaa gtaaaggaac ttaccaatat aaaggtttat ggccagaaaa aggttatcag
    61741 aaaacagatg atacaagaac cacaagaaaa gaattagttg ctaatatggc aatcgctaaa
    61801 gataacaaat ctctcaaaga atttactgag agagaaggac gctcagccga tgcaatttat
    61861 aagatcaaaa gcaataatac tcaagatcaa agaactacga aagtattgga taattttatt
    61921 aagaaaaacg aaggttataa tgccgaaacg agaaattgca caacgttttg tgcaatagga
    61981 gcaagtagtg cattggggaa aaagctggat acaaaagaaa caattttacc taataataaa
    62041 ggtgaattaa ctcttaaagt tcaaggtcaa ggtggcagaa catctatttc cttcgatagc
    62101 ccaaccaagt taaatgaatc aatcagaaat tcaaaaaatg ttgaaactat taaagatcct
    62161 ggtgatagaa tgcaacctat cctacaggca ttaaggaagt aaaataaatg aaaaacgttt
    62221 atcttagatt tatattttta atctttactt ttaatatctc tctggcacgc catatttatt
    62281 cagaagaatt gcctcatgaa aggtttgaac tttctcccat ttttaatcca ctatttatta
    62341 caatgacttt cttgaaattt attagtgaaa gtaatactac tgaagcagaa aagataatcg
    62401 atagaaacaa aattatcttg gatttaaaat cacgtaatac tgatttaatt aaaagtttca
    62461 caaaaactga acttgatgat ttattcgatt tatgcttatt gggaaataaa atatttaaag
    62521 tagcttatcc aattcatata tttgaaaatt taaatatttc tttggattat aaaaacaata
    62581 gtgtcgaagt taaaatacta attcataaga aaacattgac ctttctttta tcgagaattc
    62641 aaggtaagga atcatgggaa atcgttgggg gcaattattt tgattctatt tgtataatac
    62701 ctgaacctca caaaaactaa aatgggacat cactcaaaca acggcaaaac ttttctctac
    62761 atgcggcagg gatcgaagcg gagtcaataa attgggactg aaggtgatat tttgtatcgc
    62821 gttcctttct ttcaatttat tgactggagc cgagagcccg gtttcggaga aacaagagag
    62881 aagtagtaat gttgaataca atgaaacttt aaaatacaaa acgacctttc tccgaaagcc
    62941 gccctattta ctaattccta atcactcgcc acttgaaacg tatgtagaag attttgcaag
    63001 tgatggaagc gcagcgaaga ttggattttg ttacgacatc gcggggaacc gaatcaagaa
    63061 gagtgactta aacgacggaa gtttgatgag ttgtcctagt tccagtgcgg gagttcccgc
    63121 aaaagacgtt tctggaagaa accaaacgta ttggagttac gactcatttg gaaagttacg
    63181 tgcggaaagt gatcctgatt taggtgtgag ttcctacaac tacaactcgt ttggtgattt
    63241 aacatcaagc acgaacgcga aaggtgttac gaccacttta agctacgacg gtctgggtag
    63301 aatcctgacg aagaatatcc cggaagggaa tattgtatat acgtatgatt ctttttcggg
    63361 tagtgagaat gcgctcggaa gactcgtacg aatcgaggat tcgaatcaaa acaaaacctt
    63421 tagttacgac aagttaggtc gtgttaaaaa agaaattcgc acgattcttg caacctcttc
    63481 cggaaatcct ctcccgacag aaaccggggg accgtatatt acagaaacta gatacgattt
    63541 cttaggtcgc gtaactcgta ttgactatcc agaacatccg atttctcacg gaagaatgag
    63601 agcttgttac gaatacggta gcgcggggta tatctctggg atttctgttc aagtcaatac
    63661 aaacggaatc tttcctggct tttgtaacaa ggacatagtt gaggacattt cctacaacga
    63721 gtttggtcag acgtctagcc ttacacttgg aaacggaatt acaacctctt acggctatga
    63781 cgtcaagggg agaatggttc gtctgaattc ttttggggat gtgggtggta gcaacaaggt
    63841 tttacaagat gctgtttatt ctttcaatcc gaacaacaat attacaaaca ttgcaaacaa
    63901 cacgaccgac tttaatactc aatatgacta cggttatgac ggtctgggtc gtcttatctc
    63961 tgctaacgga agctatttag ggattgcgga tgggaatctt tcgagaagat ttcagcagtc
    64021 ttttgaatat tctaaaaatg gaaacttatc ttctaaacgg tttcatgatc ctgtgagtgg
    64081 taacatcacg gacgaatgga gttaccaata tacgaatcat caagttacga acattgattc
    64141 cagtcgttcc ggtgcggatg ctcttacttt gcaatacgat gcgaatggta acttaacgcg
    64201 tcaaagggac aatgttaagg atctgaccaa gcggatcagt attgattctc aagacaggat
    64261 tactcagatc caagatggga acaatgcaat tctgggtagt tactggtatg acgagagtgg
    64321 ttttagaatc cgcagatctg ctctggaacc gaaaaacagc cagtttacaa atgtagaaat
    64381 cctttatcct agcaagttct ttggtttaga gtttattgag tctgagaacg tgattacaag
    64441 cgtgaataac gtttacttaa acggtgttcg tattgctgcg ttaaacgagg ctggtgctct
    64501 tgcgtattac ctaactgatc aagtggattc cgtatcaacc gtgttagacg acgaggggaa
    64561 tactctttct cagatgcagt atcttcctta cggtgagact tttgttcaac gtggagattt
    64621 gaatttttct cctaaattca attcgcagga gttggatcgt gaatcgggtt tttacttttt
    64681 caatgctcgt tactatgatc cggggattgc taggtttaca agtgcggata cgatcattga
    64741 cggtgagttg gatacgcaag gttggaaccg tttctcatat gtaaagggaa atccgatcgg
    64801 ggcgaaagat ccaagtgggc atgatactgt tgtagatact ttagctggtg taaaccatgt
    64861 gttgaacaag cttggtgact cttcttacaa agctggaact gcttcaaaag atggaagttt
    64921 tatcggaaat tcagtcggtt tacttcatga ttccgcaggt ttaacttaca aaactgcagc
    64981 tgcattagtt cctaaaaatc gtaaagaatt agaggaagca gccgttaccg gttacggttc
    65041 acaacttgca aaagcaactg cgaaaggaat ggccaaagtt ggtatagaag gcgccgaaaa
    65101 agttataaaa aatggaaaag caatcgtaat aggcgaagga atgactgcag taaaaaccgc
    65161 tgctaaaaat ttacagagcc aaggtgttga tgcaaaatgg tatcaagctt ggggcaagaa
    65221 ttttcctaaa ggaagagaaa tgacgccgaa ggaaatgggg gcagctcttg ggcgtaatga
    65281 gaagtggttg aactctaaga tgaaagaagg atataatatt tatgatattg gacgcaatcc
    65341 tattcgagaa attccgagtc ccttttatac tcgtgaaaaa agtttaattc tggaaaaaaa
    65401 ttatccaaca actcaaatac caaggccaaa atgaaaagac caagttttga tgttttgatt
    65461 aaaaagtatt ttaagtttct tgaattagat tacaaatttc actttgttaa atctaaaaag
    65521 gaaagctggg gttatgaaat tttgtatctc aatgagacaa cgggagtcaa aattgtttat
    65581 gaatatagag aggcgtatat ttttatattc ctgtatagac ttattgatgg aaaattaata
    65641 gaagatccag gagaaatcgt ccaaaatact aagttaaata gttttagctt gggagatatc
    65701 gtaaacataa gaaacccttc tgcattactc aaagccacct acgaatatcc agaaaattct
    65761 aaatacttta ataaagaaaa aggatgggag atgtatgttt cagattttgc ggaaaattta
    65821 aaaaattatg caaacgatgt tttaaatggt aattttgaaa ttttcgtaaa ggtcgatcca
    65881 atcgtcaagg aacgagcaaa acgaagattt atgtgagccg agcaaaaatt aaactaacag
    65941 caaaacaacg taggcctcgc cgcggcaggg atcgaagcgg agtcaataaa ttggtattaa
    66001 gggtaatact ttgtgtcgcg ttggtttcat acaatttatt gactggagcc gagagcccgg
    66061 tttcggagaa gctcgaacga agtagtaatg ttgaatacaa taaaacttta aaatacaaaa
    66121 cgacctttct ccgaaagccg ccctatttac taattcctaa ccactcgcca cttgaaacgt
    66181 acgatgagag tggttttaga attcgcagat ctgcattaga accgaagaac aatgtttttt
    66241 ctaacgttga gattttgtat cctagcaagt tctttggttt ggagtttatc gaatctgaga
    66301 atgtgattac aagcgtgaat aacgtttact taaacggtgt tcgtatcgct gctctgaatg
    66361 aagctggtgc tcttgcatat tacctgactg atcaagtgga ttccgtatca accgtgttag
    66421 acgacgaggg gaatactctg tctctgatgc agtatcttcc ttacggtgag acttttgttc
    66481 aacgtggaga tttgaatttt tctcctaaat acaattctca ggagctggat cgggaatcgg
    66541 gtttttactt tttcaatgct cgttactatg atcccgggat tgcgaggttt acgagtgcgg
    66601 atactttaat tccagatgaa tacaattcac aagcctggaa tcgttttgcc tatgtttaca
    66661 acaatccgat tggggcgaaa gatcctacag ggcatgctcc tcaagattac gatgctggtt
    66721 ttaaagactc ttcgaaagga attgttaagg gcactgtgga ttctgttaag tctgctcttt
    66781 ctgctccgac tcctgtcgat gctgctgtga attctgccgt tgctaccggt aaaggcgcaa
    66841 aagaacttta tgataaccga aaggaagttt acgcaagtgc taaagatttt gctggtaaat
    66901 taacgagcaa agacgacaaa gttcgtgatt acgccgctgg tcaagctgct gctcatacta
    66961 tgagcgccgt tcttggtggt atggctggga aagctcttgg ctccaggttg ccaaaaccga
    67021 atgtcaatgt accgagtggt gggaaggcga ttgcaaccaa taggccggat tttattgttt
    67081 ctccaaatgg aactgcattt cctgttccca aaggtgcgac aggaccaaca ccagtaatta
    67141 atccaaatgg taaaattaca ggttcagcat atacaggagg aaaaggtggc gcgaatgggc
    67201 aagtaagtac catgagaata atggatccaa cgccagctaa aggcaatgct cctagttatc
    67261 cgaatggata tattaaatat gaaaattctt cttctccaag acctcaagga gtagaccctt
    67321 atacaggcaa aacattatca aatattcaaa gtcacttccc tctaggaaaa tagaaatgaa
    67381 cttaggaatg aagaaaatta aatcactttg tggattaaaa gtagttggta ttacccttga
    67441 aattggagat gcggggatag aatttttcgg aggagcaact ttaaatatct ataatcaatt
    67501 taatttattt ggaatctctt ttgaagaaga agaaaaaata ataggaaaaa aatttgaatc
    67561 tataatcgag gaacaaaaga caattattct taattttgag tctggtatat ccttacatat
    67621 ttgcatggat gataaatgtt acactggtcc tgaggcgatt gtcctacaaa ttcctggaga
    67681 aacaataata gtttggtgac ctcgcaaaaa ctaaaatcgc attcttaaac tagaatataa
    67741 cgaaaataaa atctagagac ctaaagatct ttgaaaacga tttactttga gtaaaagaga
    67801 tttgaaaaaa gaaaagaaat atgaagactt acaacgcggg aataactcaa tgccacagct
    67861 cccgaactaa gcaaaacggc tccctaaggg tcgcgtttta ggtcgccgcg gcagggatcg
    67921 aagcggagtc aataaattga gattgagagt aatactttgt ataacgtttc tcgcatacaa
    67981 tttattgact ggagccgaga gcccggtttc ggagaaacaa gagcgaagta gtaatgttga
    68041 atacaataaa actctaaaat acaaaacgac ctttctccga aagccgccct atttactaat
    68101 tcctagccac tcgccacttg aaacgtacga cgagagtggt tttcggatca ggaaatcttc
    68161 tttagaaccg aagaataatg ttttttctaa cgttgagata ttgtatccga gtaagttctt
    68221 tggtttggag tttatcgagt ctgagaacgt gattacaagc gtgaataacg tttacttaaa
    68281 cggtgttcgt atcgctgcgt taaatgaggc tggtgctctt gcttattatc tgactgatca
    68341 agtggattcc gtatcaaccg tgttagacga tgagggaaat actctttctc agatgcagta
    68401 tcttccttac ggtgagacgt ttgttcaacg tggagatttg aatttttctc ctaagtttaa
    68461 ttcgcaggag ttggatcgtg agtctgggtt ttacttttac aatgctcgtt actatgaccc
    68521 cgggattgga aggtttacga gtgcggatac tttaattcca gatgaataca attctcaggc
    68581 ttggaatcgt tttgcctatg tttacaacaa tccgattggg gcaaaagatc cgacagggca
    68641 tgctcctcaa gattacgatg ctggttttaa agactcttcg aaaggaattg ttaagggcac
    68701 tgtggattct gttaagtctg ctctttctgc tccaactcct gttaacgctg ctgtgaattc
    68761 tgccgttgct acaggtaaag gtgtttacga tcttgcaaaa gattacaaag ggacttacaa
    68821 cagtgctaaa gattttgctg gtaaattaac gagcaaagac gacaaagttc gtgattacgc
    68881 cgctggtcaa gctgctgctc atactatgag cgccgttctt gggggtatgg ctgggaaagc
    68941 tcttggctct aagttgccaa aaccgaagac agatttgccg ggtggtgggg cgagctctgc
    69001 gactaattcg gttaaactga ataaaagcct agcaagcgaa gctcagatga atagtaaagg
    69061 aacggctatt tttaaatctg ataaattgaa acaagctgac aatttatcaa aacaatatgg
    69121 cggaaaaagc gacgattggg cgaagatgac aagcaagtct tacactgcga aagacggcac
    69181 aaaatttgaa acccattggt atgagaatac ttctaccggt caaagagtag aaccgaaaac
    69241 taaattatct aagtagcaat attatgaaag taaaatgtat taaactcaaa actgaaaaaa
    69301 catatcaaat caaatacatt cctgattgga tgaacgaaaa tatgaaagtc gatgatacat
    69361 atactgtttt tggtttaaac tttaatttag atatgctctt tgtttgtatt ttctttgatg
    69421 aacgtcattt agtcgaagtc cccatggagt tatttgaagt tatagataat acggtgagta
    69481 gtgaatggaa agcaaaactt tgggaaaacg gcagatttac cctttggcct gaaatgtttt
    69541 atgaagaagc cttttctgaa aacttctcag attggcaaac agatgaaaga gaaagattta
    69601 gccttttaaa agaaagaatg gaaaaagaaa tgtcttagct gagagctgaa cctttccttc
    69661 aagtaacgaa aaaacaacga cccacaacac ggcagggatg gaggcggagt caataaattg
    69721 aaaattgctg tagtattttg tataagtatt tttgcattca atttattgac tggagctgag
    69781 agcccggttt cggagaaact ggaacgaagt agtaatgttg aatacaataa aactctaaaa
    69841 cacaaaacga cctttctccg aaagccgccc tatttactaa ttcctaatca ctcgccactt
    69901 gaaacgtatg atgagagtgg ttttagaatt agaaggtccg cgttagaacc gaaaaacagc
    69961 cagtttacaa atgtagagat attgtatccg agtaagttct ttggtttaga gtttattgag
    70021 tctgagaacg tgattacaag cgtgaataac gtttacttaa acggggttcg tatcgctgcg
    70081 ttaaacgagg ctggtgctct tgcttattat ctgactgatc aagtggactc cgtatcaacc
    70141 gtgttagacg acgaggggaa tactctatct ctgatgcagt atcttcctta cggtgagacg
    70201 tttgttcaac gtggagattt gaatttttct cctaagttta attctcagga gttggatcgt
    70261 gagtctgggt tttactttta caatgcgagg tactatgatc ccgggattgc gaggtttacc
    70321 agtgcggata cgatcattga tggggaattt gatactcaag gttggaaccg gttttcgtat
    70381 gttaagggga atccgattgg ggcgaaagat ccgacggggc atttggcggc acctattgtt
    70441 gcaggtggtg ttgttcttta tgctttaact caaggtactc aaggtcttgg tgacaaaggt
    70501 gaaagtaatg cgaaatttta tgaacgtgtt tatgatgaat taagttccgt aaaaaatatt
    70561 cttaaacctg gtaaaaatgt ttctaatggt ttgccgaaag gtagcggtaa atctaatcct
    70621 atcgatcaaa atggtaaagc taattcttct gttggaaatg gtaagaatag tgtttctaac
    70681 aatggttctg gaaaagctaa cgaagaatta acaagtcggg ctgcacgtcg tgaagcaatg
    70741 cgaaaggagg gcatcccaac aagccaacaa ccaaaatctc aatctaaaaa tgcatctggt
    70801 cgagaatatc aatatgaagt tccaaaaaat ggtggtggca aacagacaaa atctgtccaa
    70861 caacaaacaa tggacagaag tcatcctaac gaaaaacatt gggaggccgg aaaagttaag
    70921 accgataaga acaccggaga aataaattac aataattacg gtcgaccaaa gttagttagt
    70981 gaaaaatcta aagtaaatta tgaatgaaga aaacttaaaa aaattcagat acaaattatc
    71041 aatgcctaaa tatatagctg agatttctca gctaaccaac aatccttttg ataaaactaa
    71101 tttgcttaca ttaaatcaaa cagaaagcat tcgacgttct ccatcaaaaa taaaagtaat
    71161 gaggaaattt gagatacctt ttgaagaaaa aaatagtgaa aggtttagta gatttttaaa
    71221 taatctttat tcaaaaaatc aactttctat ttatatttgg actgaattaa gcaatgactg
    71281 tggtgtttat agaatacctt ccattttgga ttttaattat cgttttgtgt ttgaagtcaa
    71341 tactgatggg ttaattcaat tactatcgga aaatttagat gacgaattaa tttttgactt
    71401 cacagaagat aataatgaac gtttattaga gattgagctt tctggagcaa attggattaa
    71461 agttgaatat taaatcataa tcatgaggcc tttcgaatct aaaaaatgaa tgaaagaata
    71521 ataatataaa gaaaataaca tttaatgacc taaaaatctt tgaaaacgat ttgcttttat
    71581 taggatagat ctgaaaaata actcaataat ttgatctgca ttacttctgc attaaaaaac
    71641 tattatgttt cctactcatt cgccttttct ttgggttcag tagaaagaag ttcttgtcta
    71701 agatcccgag aggatttacc agtaaattta acacaagccc tgtgaaacga agaagcagaa
    71761 ttaaaaccac attcaaaagc aatatttaaa agattataat ttaattttat acgcatcata
    71821 tttttcactt cgttgattct gtgaaattgt agaaactcag taaaactcat attcaaatat
    71881 tgatttagat agtaagaagc ctgatgggta gaaagaccta aaccagaagc aaaatcaggt
    71941 aagcgaatct cttcgtctat aaaaccttta gaatctaaaa aacgatttaa cttagtttta
    72001 actttttcta aatcgatccc ttctaacaaa tctctaggag gatatttata ttttgggggt
    72061 tctttgtcct ctgggattgg aatggtttct aattcaattt gattgaataa gttagtatct
    72121 ggaatcgtaa taataatctt accaaataaa gcaggaaaaa aatgttctaa gagaatcgta
    72181 taacaaataa cagaacccgg aattatttct gttaagagaa agaaatcctt tttattaaaa
    72241 atcgtaccta aaaaatccaa aacaaaacaa atagagatta agaaagataa aaagggtagg
    72301 ttgaaaaata aaatcgattt gttggatttt agaatctttc ttaaagacca gataaaagta
    72361 aaaatagaaa ttccaaatcc caaaatgtca atgaaggata taaagtaaag ttcgggaatg
    72421 aaataagaaa gtaaaattac aactggaatg atccctaaaa gtcttttgca atgaatccaa
    72481 ggattatcta aagaatctaa tatatagttg aaacagacta aaacagccaa actggaatag
    72541 agaaccaaac catagtaaga gcctaataaa atcttatttt cgttttgtaa ggttccttga
    72601 tcgataagta taccgttatt taaaattaga aaaaacgcgg cggattgtaa aacggaaccg
    72661 taggatttac taaaaccatc atttgaaaaa agtttagaaa accctaatac aaccccaaaa
    72721 attacaccag cagcatgaaa ataaaaaata cctaactcta aaatactttt gtaattctca
    72781 attccgattg tattcataac aattctataa aaaaatttga tttaattttg ttttaaacga
    72841 atctcctatt tactttcagg attatccgga aagtaattga gggcatagaa gctatgttta
    72901 tttatgattg ctaaagcctt tcgaaaaccg ttgtatttta gaatagcttc tttgtcttcg
    72961 ttatagaggg gtaagcctat gtatcttgag aattcgtcta actcggattc tgtgaagttt
    73021 aagggtttta tattaaaata attgatgacc ataaatttac tccttacttt ggttttgatg
    73081 aaaattataa gaactgactt tgattgaact tataataagc aggtttaaaa atgtgtgttt
    73141 tgatatatct aacgcagaat aatacacata ggtaaatttt cagaagtgtc ataatgagtc
    73201 ctttaaaatc attttttatt cataagtttt atgaaaatcg tcgataatag tttcaaagtg
    73261 gctatcaatg tccaaaattc tttatgaata ttttagaacc ataaatatga taaaagaata
    73321 aaattcaatc aaaaatattc taaaacagaa aaaatgaaat caccaggatt aagaattaaa
    73381 tatatccgaa ctgaaggtct cggaaaaaag ttaaatcaag aagagtttgc atcttcaatt
    73441 tatatttctc agtcgcaact tagtaaaatt gagaatgaag aaaacgatgt cactgaacaa
    73501 actgcattca ttatacaaat tattcacggt tatagtatga gttggatctt aaaaggtaaa
    73561 gggccgatga actatttcgg aacagaaatt aaagaagaaa atttagatct aaagtttgaa
    73621 gctatgaatc atatttatcg aaatatttta cgttatccaa aatcaaaact tacgattgag
    73681 gcatatttta aattaaaaga taatcatcgt tcggcgatag atcaaattgt agtaggactt
    73741 ttgtcggata attgaaataa aaaaaatata atatttaatt tataaaacgt tcatatcttc
    73801 tagcaacagc ttcagctcgt tggaaaaaat ccaaatctgt tttttctcta agttgtatat
    73861 ccgtatatag aatcctaata gaaagaaacc ttttatatag aaaattgttt tttctatatt
    73921 ctgtagggtc taaaatttta aaaagaagta agaaaaaact taatgaaatt ctgttaagta
    73981 taggtacagg ttttcgggcg aatattgcat atttaatttc aaaagcatta tattgtaaaa
    74041 ttgcaatagc ccaaagtgta acggatatta aagcacctat cgaagacata gccgcgtaaa
    74101 aaatacctaa taatggaaga atgtagagaa agataatagc aaacaataaa atattaatga
    74161 tcccaattgc cattaatgta aaacgtactc tttgagcgcc agtaaatttg aaaatatgtt
    74221 ttattaattt catgatgcta aaactagcaa aagaaatttg ataacaaatt aaaatatgat
    74281 aatggatagt aggaatgtat ttaaagtcat tatgatctat aagaatacta aatgaacaag
    74341 taaatgcagc ccataaaaaa taaattacta aaaaagaaag aattccgatt ttccatttcg
    74401 attctttttg ttcagggtcg gaaattaaag atatgattct atccaaaaga atgggaaaga
    74461 aaattgtagg aattaacatc caatcaaaag cataatgacg atattcgtag tttatacttt
    74521 gtcgtattac gaaaaataaa atccaaattg aaaaacatcc agataagtat aagaaatttt
    74581 tttggacttt tttacggtct ggaagtatgt aggtatagat tcctaaagtt aacaccgaaa
    74641 ccgatgtaac aaaacaaaga aaatttgaaa tattcatgtc taaaattaga caaagtacta
    74701 catttttgac gtgatatttt gtaaagaatt ttctttgatt tcaataattt taaaaagagc
    74761 ttgttttcca ttgagtaaac atcctgggta ataaaccaag tccgaatatt cttctgaaag
    74821 tgttgcccca ttatcaaaat atacgcgttg tagacctttc caagttggat taatcaaacc
    74881 ataaactaca ttaaattttt gatttaaaca atattgggct aattctgtag ctgcgatttt
    74941 aaaagcttgt gcacctaaaa ttgtttggtt gaaactaact gaattccaat cagctacgtt
    75001 aatattcttg atattatagt gacttccagt agggaatctt tcgacaattt ctaaaggtat
    75061 taaattgtct tttgtctttt ctactagtcg acatgcagct tgaatttcgc tttcataagt
    75121 tacgtagaac catttcgacc agtaatctaa atctactgtt tcataatcag aataaccggc
    75181 atctttgtag atatttttgc aaaatctttt tattggttct aaaaacgctt tttcatgtgt
    75241 attatcccaa aaatgaaaat gaaaaccatc tgttcttgat tttaattttt gtcgttctgt
    75301 cgaaatgcca atcataaaaa aaatatgtca cattataacc aaatttcaat aaaattatct
    75361 ttatttcgac ctttaagtta taacttaggt tgtgataatt tgtatatgtt gccgctgcct
    75421 taaatgtgta agtttcacta aaaatttaga aacgtagaac aatgtccaga gtagtttagt
    75481 aaataaaaaa tttcctcaga atataacgcc gacaaaaccg tcttagaatc gctgataaaa
    75541 aaggataacg ttgtttattt aaaactaaca agacgaaaaa aagaggaaag aagtaaaatt
    75601 ctaatttagt ataattgaat acagagtaaa cccttgaacc gtaacgaatt gaatgaggtt
    75661 atatctaaga tattgaaagc atacgagacg atgaggcttc aaagttcatt gaatggaaac
    75721 tcggaagtat tggaagctaa tcgagagatt ggaaggattt tgcaaacggt agaacgaaaa
    75781 accccagaac cagaaagatt aactggtaat tggatgaaat caatttcaaa ggagttagaa
    75841 aaacatctca agagaggttt ttcggaacgt aatctttttt atgcacgcaa gttctatgaa
    75901 atttacggaa atagtaaaat tgatgttagg ttaagttgga gtcattatcg tattttgtcg
    75961 tctattgcaa atgcaaatct ccgcgagaaa ctaatgaaag aagcgatcga gggaaactgg
    76021 agccgagatg atttgtcgta tcgagttcga gacattggag aattaagaaa ggctcctact
    76081 ttgagatgga gacgtcccga aggtgttctt tggaattaca aaattaaaga tatatctaag
    76141 gacaaaggga cgttgttgat cgatttaggt ttttattgtt attacgaatt gtcaagtttg
    76201 catcttaatc aatacaagat tggtgacatc atacaaatcg aaaagcaaaa tggaatttgg
    76261 aatttatccg attcaaaatt ggattcggaa ctctactttt actttggaga aatagaacgt
    76321 gttattgatg gtgatacgat cttaatcaaa tttgaattag gttttaacgt aatagcgaga
    76381 caaagaatcc gtttgcataa tgtttggtct gctgaattgg gttcttctga aggtgaagac
    76441 aattttgagt ctttgaagaa gagattgcct ttaaagacta aggtgatcgt tagaagcaga
    76501 tctaaagatg tctatggaag atttgttgga gaagttttat attcaaaaaa gaaaattcag
    76561 catcctgaag atatttttag gatagggatc tatttaaatc aggaattagc cgagatcagt
    76621 tgaaagtaat ggaatgttgt gattgaatac aaaaaactaa aaaagcagag aaaacgcaaa
    76681 atcagaacga tttcgagaac aaaacaaaag atgaagaaat gaaatctgag tgaaacaaat
    76741 aaaaatctcg taaaacaaaa gttaggttct acttaaaaag aaactgagaa atacaatgat
    76801 ttttgaatga accgatctat gactttaaag ttttattacc gttttttcaa tttcttgacc
    76861 aacatagtta agacacatgc tctctaaaga gaattgacaa ccactgccga ggagattgaa
    76921 taggaacgca tgactgaagt caataaccca cacgatcgac tgatccggga gacgttacag
    76981 gacaagattg aagctatttc tttttttaga agaacacttc cgccagaagt agtagagtta
    77041 cttgacttgg aaaagttgga actatcggaa tccagtttcg tatccgaaga gctcaaatca
    77101 gaacagactg atttgttgtt tcgaattccc ttgaggtcag gaaatcaagc cagcatatat
    77161 attctattcg aacacaaaag ttacttagac aacgcaatct atattcaact cttaggatac
    77221 cttgccgaaa tctatcgcag tcaacaaaga aactctgaaa agttatcagt cgtaattcca
    77281 ttcgtattct accacggaga aaaagaatgg aaactcggag aaaatttttt acatcaattc
    77341 aaaattacga aagaggaaac catacacctc cgccacttca tacctgattt caagattgac
    77401 ttgtttgatt tgtcaggaat ggaaatacaa gaaaaactgg agagtatcac gcttcaggta
    77461 atctttggag tagtgcaaag aattcgagaa ggagaagaga agtttcaaaa gtctcttccc
    77521 atattttttt cactgctcct tgagattgca gaggagccaa aaagagttgc cctcttaaac
    77581 aaactgttgt tgtatatata taatgtaaga gattcaaaac cgtccgtctt gaagcaaatg
    77641 cttcatttat cgagactgga aagatacgag gagttggcca tgaccacagc ggaaaaattg
    77701 attcaagagg gaaagattga aggtaagatt gaaggtaaga ttgaagatgc ccgcaagatg
    77761 tttgcaaaag gaatcgatct aaatacggtt ctggaaatta ccgatttaac cgagaaagat
    77821 ctccgtgaca acggtttgat ctgaacttta caaatatgaa atttagaaag agagaaatct
    77881 tgtaaaacaa gacgtcgatc ctacttaaaa agaaactgag aaatacaatg atctttgaat
    77941 gaaccgatct atggctttaa agttttatta ccgttctttc aattttttga ccaccatgtt
    78001 aagacgttac tgtttacaat atgcgaagaa agagatgtaa tttttttgtt ttttcgagaa
    78061 tcaagctcca ccgcaccgcc ggtggtgtgt cacgaagctg atgtaagtca gcataactat
    78121 attgaagatg aaggtaggcc cttcgaaatc gttgttcagg caaagatttc aaaccactga
    78181 ttgctgcttt gttaaagaga caaggtggta agcgaatcag caaaaaaaaa gtatgtatca
    78241 acatattagg taaatgttaa gaagaagaac gcaagtgaac tgctgatgaa gtatcgaaag
    78301 tgcagattag atgttgtcaa aattggagaa gcgccgcgat tccaagagta gctcacaaag
    78361 aacctgatta ttgtgtgagc ggcaaccggt atagaggcag cttgaactta acataggctt
    78421 cagtatggaa cgtgagaacc tgttgctttg atgaaaaggg aaatcaacaa atggaagaaa
    78481 ccataagaga aaataccgat acagagcgaa ggggttccgt tatccggtct cagagtttgg
    78541 acaactttga aagagggatg aaccaaacga ctgaaacaaa gcgatttgga atatccaaat
    78601 ccatagtgtg ggaagcgtat aagaggatca aagccaatca agggagcggc tgggatcgac
    78661 ggagaaacca tagagttgtt cgacaagaat cgcagtaaga atctgtacaa aatttgaaat
    78721 cgaatgacat ctggaagtta cttcccgcct tcggtacgtc aagttgagat accgaagaaa
    78781 tcgggaggaa ttcgtcgttt agaagttcct acagtctcgg atcgaatcgc tcagatggtc
    78841 gttaagatgc atttggagcc gatgattgat ccgatatttc acattgattc ttatggctat
    78901 cgaccgagaa aatctgctaa agatgccgta gcgataacca gaaagagatg ttggaaatat
    78961 gactgggtag tagagttcga tatcaaagga gcctttaata atatcgatca tgatcttctt
    79021 atgcgagcat taagaaaaca tacaaaacta aagtggattt taatgtatgt tgaaagatag
    79081 ctacaggcac cattcgaaag atcaagaggc aagaagtaaa ggaagagggg ttattagtcc
    79141 attattaatg aacctattta tgcactatgc ttttgatgat gagagaatat ccgaattgtc
    79201 cttttgcgcg atacgccgat gatgcagtga tacattgcag atcagagaag gaagcgcaag
    79261 agatcatgac aaaacttgcc aagagattgg agagttgcat gctcctgatg catccggata
    79321 aatccaaaat cgtatattgt agagatggta atagaactca agattatttg aacatacaat
    79381 ttacattttt aggatttacg tttcgcccaa gatctgctag ggataaacat ggaagagtgt
    79441 ttaccagctt tttacctacg gtgagtaagg atgcacaggt tcgaatgcgt cagaaaattc
    79501 gcgaatggaa tctccaattg atgactccta aaacgataaa agacatttcc agattataca
    79561 atcctgtctt aagaggctgg ctgaattatt acggagcttt ctacaaaaca gagatgcgaa
    79621 gagtcttcga gcatttcgat agaaaggttg cgctctgggc tcgtagaaaa tacaagaagc
    79681 tcaggcgtct caaacgtaag agtatatact ggttaggaaa aatcgcgagg agagagtctt
    79741 ggcttttcac acattggcag atcattggta aaccagcagc tggataatgg gagccgtatg
    79801 agtcgagagg ctcacgtacg gttctgcaag aggcttacgg tgaaaccccg tttgcctact
    79861 tacccgaagc gatatgatct attgttcttt gaaatactgt ttcgaccaga tctaaagaat
    79921 aaacctgtcg tagtgctaag caataaagtc caaaaattat gatcaatatt aataattgta
    79981 tgtttactat tgtttatgta aaaattataa tattcctaaa ttaaaatagt acaaaatgaa
    80041 aaacctaaac taaggatata tataaataaa cccaataaaa tggctcaaat agccgtttcg
    80101 aacgaaatta agtcaatttt taggggttta aattttacct gaaatttcct taaatttcct
    80161 gaatatcaaa ataatcgagg tagtataagg gtttaaaatg acaaatgaat aatatataag
    80221 acaatcaatc gaacaaatag caaacagttg aaataaatta ataacagagt tttatcaact
    80281 ttgagacata taaaagcgac taaacaatct atttgcaaaa aagtagaatt gaagatatta
    80341 aaattaatat aatacgagat atattaaaaa atgaacaaat gttctttttt ttggacataa
    80401 agaggattat cggaagtagc ttatacaatt gtgcagtttt aaaattttgc attcaaatca
    80461 actttagatt tatctaatat agaattgaag attgatcgac aatattcgta gaagaaagat
    80521 tatttatttg attccctact tttgaggagt tatatagtaa gtaagaactt tgattctcat
    80581 ttggggttta taataaaaat atagcttttc tttgtttcaa tgtcatcgcg tgacgaaccg
    80641 agaatgaaaa cttaacatct ttgacttcct ttaggagttt tcaaaaaaac acggtttccg
    80701 gagtcttata ctttgagagg cgttttttga tttcagagtt gactaaaata tggtcaatgt
    80761 tggctaaaaa gtagttgata ataaaaaact aatataacac aatttaagaa tggttcttga
    80821 cggtattttt ggaaatgcaa cagcttcgaa agttttgttg catgtctttc attatagcga
    80881 agtacacgct tcggcaattg ccaaagacta cgatacggcc gtaactccaa ttcgacttca
    80941 attagagcga tttgagaaaa caggaatact tgtcgccaaa cagattggtc gttctcgcgt
    81001 ttttacattt aatccaaaat ccccttttgt aaaaccgttg aaggaaattt tgtcgattat
    81061 ctatcaatca ttgagcatcg aagaaaagga aaaactgttc tctacaagac gacgaccgcg
    81121 agaaaaagga aagcctgtat atggacgagc ctgattggaa gtcggttaat gaagaagaat
    81181 tgtggaagta tgtaggatgg catctcgcag agaaaggaat acaatctgtt ttagttggag
    81241 gagcagttgt atcaatttat tccaaaggag cttatcgttc aggagatata gacttagtag
    81301 agccgattgt ttctagatcg aaagaaatcg cgttagttat gaaaaacatc ggatttcgaa
    81361 aaacaaggcg tcattatgtt catcccaaat gtaaacatct atatatcgag ttcttatcgg
    81421 gtcccgtttc gattggagag gatttcaaaa ttgtaccaga tgaaaaaaaa ttcaagggaa
    81481 agatcttaaa aatattttct cctaccgatt gtataaagga tcgactcgct tcatatattc
    81541 attttaaagc gcgcgaatgt ttagatcagg ctttgttggt ggcaaaaaat caaagattcg
    81601 atttaagaca aataaaagaa tggtgtttta gagaaggtga aatcggaaag tctgcatttg
    81661 aagaatttca agcattgctt taaaaatatt aggaatatca aaacgaatta ttgaaagata
    81721 ttataaaagc agaacagcgt tataaagaaa tgcgagatga tgctccatct gatttaaaat
    81781 ctccgatcaa tacaattcta aaacatttaa gtttagcgaa aacggagatt attgaatcgg
    81841 aaggaaaatt taatggataa tctttataat gcgatcattg tcgcatcttt tagtattctt
    81901 gcatctataa atagtcgtcc ctgaaaaaga gtcagaatgg caaataacgc aaataaaatg
    81961 gtttgcaata gggaaatgtc aaaaacaaaa tcaccgtaaa gaatccagaa accacgtaaa
    82021 agccggtgaa aatgaaacca gaagaaaact caaaacaaaa gaatcaaggt gaactatttc
    82081 gcaacagatt agaccagatc atagacaccc gttgtatcaa attgcgaaga agatagactg
    82141 ggaaaagttt gagaaagaat ttggaaagta ttacacagag aagatgggaa gacccggctt
    82201 acgaatccgt ttgttagttg gacttcacta cttgaaacac gcgtataacg tgtctgatga
    82261 gaaggttatt tagaaaatcc gtattggcaa catttcaagt gcctaggttt tagtgcttag
    82321 atgttagtta tattttcgta atagagtgat ttcggtttaa acaaagtaaa atttttctaa
    82381 ctctgtgaat ttactaacca ctaattccta accaactaac cacttgaaac atgattccct
    82441 tgtgatccaa cgagtttagt aaagtggcga aaacggattg gttcggatgg agtagagaaa
    82501 tttttagaag agacgatctt attaggccaa cgagaaggcc agatcaaaga accagagttt
    82561 agaagagtga atgtagatac gaccgtgcag gaaaaagcga tcacttttcc aacggatgca
    82621 aaactgtatc acaaaatgcg acaagtttta gtaaaagaag catcaaaaga aaatattcaa
    82681 ttaagacaaa gttataagaa cctgcccacc accagtttct tcggtaagaa aaacctacta
    82741 cttcatttaa agacaatcct aagtttgtta ggtgagggac agaaccttgc agcttaatct
    82801 ttttgtaaag taagattaag ttttgagata cgctgtaaac gaaaaggtaa attagcattc
    82861 attaaacaag gacgttattt tcatgcgaaa caaagtaaac gcgctcacaa ggaaacaaaa
    82921 cgcttaaaaa cgtatttggg ctgtgtaaaa cgggatatag agcgaaaagt agaaaatcct
    82981 aatataacgt gagttcggcc taacgcgaaa gggatcgatg cggggtcaat aaattgaatc
    83041 taaagacgat tgttgtatta tgtttcctgt atgcaattta ttgaccagag ctgagagccc
    83101 ggccggctgc ctgtggcaag ccggattcgc cccggttttc ttatgtcgaa ctctcgttaa
    83161 tatacgactt aaatctcttt tagaaatctc tgaacgaatc ttaacacaaa gtaaaaacag
    83221 caaaaataaa atctacagta ttcattctcc ggaagtggaa tgtatttcta aaggtaaatc
    83281 tcataagaga tatgagtttg gttgtaaagt gagtttagtt accacgagta aatctaattg
    83341 ggttgttggg gttcaagcct tacatgacaa cccgtatgac ggtcatactt tgaaagatgc
    83401 catcaatcag atggaaaaga ttgtcggtct tcgtcctaag gaagtttatg tgctcaacca
    83461 ttcttgaaac taaagcgtct cactctccat gaatcgttcg aagtaactca gcgtctcgct
    83521 cccaatgggt cgttcgacgt aactcagcgt ctcgcttcta ttggcgctcg acgggataca
    83581 aaggtaaaga tcatcatcct gaggatgttc aagttcatct ttccaataaa agcagaaaga
    83641 aaatgtctcg ttggggatga atcgaagatc tgctattgaa ccggttattt ctcatctgaa
    83701 acacgatcac aatatgattc gaaattttct caaaggtaaa gaaggcgatc gtatcaattc
    83761 gatcttatcc gctgctgggt tttatttctc taagctcatt cgagcttttt tttgttcctt
    83821 ttttaatcgt atctttcctt ttcgttttta ttttcaattt gagtcttgtt tcttttcatt
    83881 tcctcaaaat ctcaattttt cagggacgac tagttaaaaa gacgttcgtt ttcaattctc
    83941 cttgaaaaat aacgccctac tacttcattt aaaaacaatc ctaagtttgt taggtgagga
    84001 aattgtagga aaagcgaggg aagaatacga gattctaaat ccaactaaaa cttgtgattt
    84061 ggtatatcaa gttcagacaa atctgaacaa cggcctaaaa aaacatgaca gaaactatgt
    84121 tttatagacc aggaatgaaa ttgataagat actctaacgt tttttaccat tataaacaaa
    84181 tacctaaatg cagaagtatt ttatacatct ttaatattct atttccaatt catgaattgg
    84241 atcacaagaa ttcaatactt actaattgaa tgtccgatcg ttcttaactg tacaggctat
    84301 atcataccgt ggtcttttag atccttttta ctcaaaccag tgatttctaa gatcgtattc
    84361 acatccatac ctttctgaaa catcttacga gcgaatttta acttttcttt ctctgcaccc
    84421 ttttcaatcc ctttctcaat cccttgtagt tcacccgctt caaaacgagc tgccaagtca
    84481 tacgcatagt cccggtctga ttttaacttt gcttctaact cattgcgttt ctgtggatcg
    84541 tttgaatact gttctaagat tgtaaatgcc ttacttaaat ctggagtctt atctactaaa
    84601 attctcattt cttcttcctc caactcggac gtatgtttta acacatacaa ccagatctct
    84661 aaattattcc ttaattccct tacgtctctt ttgacaaact tagacaactc taaaaaatga
    84721 atttctacgt cgtctgttaa aatgatgtcg ggattagact cttctctaaa tttaaactta
    84781 ctatgaaaat tctccgaagg aattaagtcg aagtcaacta tatttatctg atacaccggc
    84841 ttcaaatcgg aatacataga acctcggttt aactggtccc gaattagtcc tgaaagataa
    84901 tacaaacttc tctttataaa agaactttga tgagctactt ggatttctac atgaaatatt
    84961 tttccgtcct catcttgagc acgtatatct aaataagaac gtttatcatt cggagaagag
    85021 cctacaagtt ccggattcag tattttgata tttcggattg tatgttctcc atccggaaat
    85081 aacacactgt ttaatattga aatcagtaga tccggttctt tgacaaacaa gatcttaaac
    85141 atcaaatcat tggttaatgg aaaaaagttt ttagacattg gcttggttct tttgttttac
    85201 tttcaactgg aaagatattt tgaggaaact actttttgta attcggtctt ttatttgctt
    85261 cctttacaaa tttatttctg gaatatctct gttcttttag ctttgtttca aatcttaaaa
    85321 gagaaaggaa tctctttttt taaaaactat aaacacatac aaccagatct atggttctta
    85381 atcatccctt aaatttagct aaatttgaaa cctcgaattt ttccctccat tttcctctct
    85441 tacaattttg cctgctcttc aagttattaa gactacaaca ataacaaact actatatttt
    85501 gatttaaaga gttttcgttt ttatgaaaca aaaactttca tttagttggc tgttcctgaa
    85561 ggaaacaatt cgattttgac tgtccttata tcatggaaat tatttattcc tttttttatt
    85621 ttaacacgcc tacactattt gaattcctat tgactaaaac attttagatg atcgtgccac
    85681 ttcaagtttt catcaataag atttttacac aaactgtttc ctctacctgc tcttgaaaga
    85741 gagtcgaaaa tattttaact tcacttctaa ctcattgagg atcacttgaa tataaatgtt
    85801 ttacttaaat ctaaaatttg atcctaaaga ttcctttctt ttttaagatc caaaacaaag
    85861 aaaacccact tacaaacctc aagttttcag gattttaggg gattgaaatt tccttaaatt
    85921 tcctgaatat cgaatttctt taaaaaatgg attcaacttt ttgaatattc ttagaaatca
    85981 cctactttct taaaaaatat gacttttttc aaattgtcct gttttggctc gttttttcct
    86041 gaattgagat tcttaagaaa agtcagattc tactgtcttc ctacaacaaa catattcctt
    86101 tgacaaaggg gcctgttttt tgatatgaat cgagtaaaca tcttactgac tgagatttct
    86161 attttgtcaa acggccacag aagtgggaga atttctatga agactcattc taagttttta
    86221 tactaaagta aattgattct gttcaaataa aaaaacttca atcaaaacct gatcatgaac
    86281 taaaaacgga ggagtttaaa aactattgaa ctattcgtta tccttttact gagaattagt
    86341 atttagaaag ttctttagtt tattagaagg gtcttagtat taccgttatg agttgtttgg
    86401 ttttagaact ttaggtaaaa aatattgact ttttataaac ctacttctct actacgattc
    86461 aaaaaggttt gtatctttct agtttcctaa agaatataca gttctaaaat tctatttaac
    86521 gtgagttcga cgtaagaaaa ttggggcgaa tcgctcgcaa attttatagt taaaatggct
    86581 cacgaccgcg cttttcgctc caattccttc ggaatttccg ctacaatcgc tttcgcattt
    86641 gttatgccga actcacgtta tttaaggcaa agtcagtttt gattttttta agtccgaacc
    86701 tctaaaagat tcgaatctat gtgtatttca ttagagtcct acaccctttt tggaagtttg
    86761 acctacccta ctctaaaaaa cttcacacag atctttgttt gtaatgttta tcctttttta
    86821 attctatctt ctttcccttt ttctttcttt ggcatttatt tgagttcttt caaattactt
    86881 tggaattgtt tctggacttt ctaattgctt ataccaagca aatcaataca ttctatttta
    86941 accctcaatt tctttaagaa attctattca aaccattgaa ctcccttcca ttctcctaaa
    87001 acagtccggt ttagatattc aagacgaaaa aaattctgaa acatacagcg aaaagaaact
    87061 tagataaaca gaaatgaaat atcggaaaat aagagaagtt tatcctgagc ttgtaatctt
    87121 gatttttatg aaacaggggt tttgcatgtg aaaaaccctg taaaaaccca cttccaagtt
    87181 tttaaaaaag taaaatatcg gaaacaatac aagacgaaaa aacgactgtc acttttctgc
    87241 tcattacaaa aagaattcag aacgaagaac tccattaaga gccaaatcat ttttgaaccg
    87301 atgtatttta tctccagaaa atctaattca aagatagtac attattgtgc cgaaatccac
    87361 agatataaaa gactttcgtc ttctctttcc ttgaacttta aagtatttcg aaacctggaa
    87421 atccaaatga aatatagcta aagaacaaag tttccttcta tacccttgga aaagaatgcc
    87481 tactactcca tttaaaaaca atcctaagtt tgttaggtga ggaaattcga ggaaaagtga
    87541 gggaagaata ctctattcta aatccagcta aaatttgtga tttggtataa tcaagttcag
    87601 acgaatctga acaacggcct aaaaaaacat gacagaaact atgtttcata aaccagaatg
    87661 gaatcgatag gataccctaa cgttttttac cattataaac aaatacctaa atgcagaact
    87721 attttatata tctttaatat tccatttcca attcgtgaat aaggaaaaaa ttgaatcaca
    87781 agattcctga caacccttcg tattcaatac tgagtgaatg tccgatctgt tcttaacttt
    87841 acaagtcata tcactccgtg gtcttttaac tcttgctcgg taagtccggt aatccgaaga
    87901 actacattta attcgaatcc ttctttaaac attattttgg catcttcgat tttaccttta
    87961 attttacctt taatttcacc tttaatttca ccttcttttc ttaacttttc ggctgttgtc
    88021 atggctaaat cctcgtaatc tctactaatc ttagaatgac tgagtaaact tgtaatttca
    88081 gtcggttcaa gttctcttac attaaatata tacaaaaaca gtttttgaaa aatttcaacc
    88141 cttttcgatt cgttttttag acctgttaaa agttcaaata cttctcctaa atgatttaaa
    88201 aatgaagtat ccccttccca tattttttga accactccta aaatgactct tagggtgata
    88261 ctttctaatt tacttagatc cactttcgac aaatcaaata attctaattc aaaatctgga
    88321 atgtattttt taaatacttc ctcttcgttt ttagagagta taaacctgtt ttgaaaacta
    88381 tttcctaaag tccaagatct ttcaccgtga tagaatacaa aaggtattac gactgagtat
    88441 tttttatcca ccctatactg agatttgtag attgcggata tatatcctaa cagttggcta
    88501 aagatagaat cgtctaaata acttttgtgt tcgaataata gatagatgtt tgcttttttc
    88561 cctgatttca gagggatctg aaagagtaga tcggtctgtt cttcttttaa gttttcagag
    88621 atgaaactag attgtgttag ttctaaacgg tttaagtcta atagttcgat tactttttca
    88681 ggtaaactat ttttaaagaa ggaaatcgca tcttctttgt tttgtaaagt ttctcggatc
    88741 aaacgatcgt gagggtttgt catatcagac atggtatttt aaattttgaa tattacttct
    88801 atttgtaaag attcattttc tatttctatg aattagttct ttgattcaat ccaaggcgac
    88861 tgattcttta actgtttgga tttgagtgct ttattaacgt cttctttgac tccactaaat
    88921 accttgaaaa cgaataccct actccaatta aaaacaatcc taagtttgct gtggggaaat
    88981 tcgaggaaaa gtgagggaag aatacgagat tctaaatcca gctaaacctc gtgatttggt
    89041 ataatcaagt tcagacgaat ctgaacaacg gcctaaaaaa gtataataga gttgttgaaa
    89101 aattctatgt ccagtttaac aaaattgctt caattgaccg tttctatcaa agataaactg
    89161 atggagaatt aatttttcaa caactctaat aaaaactatg tttcatagac aaggaatgaa
    89221 attgatagaa tcttcaatcg tttttaccat tataaacaaa taccctaatc agaagtattt
    89281 tatatatctt taatattcca tttccaattt gtgaataagg aaaaaattaa atcaaaagat
    89341 tactgacaat ccttcgtatt caatactgag taattgaatg tccgatctgt tcttaactgt
    89401 acaggctata ttatcccgtg gtcttttaga tcctttttac tcaaaccagt gatttctaag
    89461 atcgtattca catccatacc tttctgaagc atcttacgag cggattctag tttttccttt
    89521 ccaatccctt gtagttcacc cgcttcaaaa cgggccgcca agtcatatgc atagtcgcgg
    89581 tctgatttta actttgcttc taactcattg cgtttctgtg gatcgtttga atactgttct
    89641 aagattgtaa atgccttact taaatctgga gtcttatcta ctaaaattct catttcttct
    89701 tcctccaact cggacgtatg ttttaacaca tataaccaga tctctaaatt attccttaat
    89761 tcccttacgt ctcttttgac aaacttacac aactctaaaa aatgaatctc tacgtcgtct
    89821 gttaaaatga tgtcgggatt agactcttct ctaaatttaa acttactatg aaaattctcc
    89881 gaaggaatta agtcgaagtc aactatattt atctgataca ctggcttcaa atcggaatac
    89941 atagaacctc ggttcaactg atcccgaatt agtcctgaaa gataatacaa acttctcttt
    90001 ataaaagaac tttgatgagc tacttggatt tctacatgaa atatttttcc gtcttcatct
    90061 tgagcacgta tatctaaata agaacgtttg tcattcggag acgatcctac aagttccgga
    90121 ttcagtattt taatgtttcg gatcgtatgt tctccatccg gaaataacac actgtttaat
    90181 attgaaatca gtagatccgg ttctttgacg aacaagatct taaacatcaa atcattggtt
    90241 aaaggaaaaa agtttttaga catacgtttg gttcttttgt tttatttttg actagaaaga
    90301 tatttggcgg gaactacttt tttatttcgg tcttttattt gcttccttta aaaatttatc
    90361 tttgtaaggt ttctattttt ttagctttgt ttcaaatctt aaaagagaaa ggaatctttt
    90421 tttaaaacta taaacacata caaccagatc tatggttctt aatcatccca ttgaatttag
    90481 ctaaatttaa accccgaatt tttccctcca atttcctcca ttttcctcac ctttaatttc
    90541 aaacgattca gaccacaaca aaacaaacta ctatcttttg atttaaagag ttttggtttt
    90601 tgtgaaacaa agactttcat ttagatgggt gtttctaaat gaaacaatta ggttttaact
    90661 gtccttatta ttggaaatta tttatttctt tttttatttt aacacgccta ccctatttga
    90721 atttcctatt gactaaaaca ttttagatga tcgtgccact tcaagttttc atcaataaga
    90781 tttttacaca aactgtttcc tctacctgct cttgaaagag agtcgaaaat attttaactt
    90841 cacttctaac tcattgagga tcacttgaat ataaatgttt tacttaacgt gagttcggta
    90901 taacaaatgc gaaagcgatt attatgctgc gatccatagt gagcagcatt gagtttgaaa
    90961 aattccgaag gaattggagc gaaaacgaac aactcagcgt ctcgcttcta tggtcgctcg
    91021 acgggtcgtg agccatttta actatgaaat ttgcgagctg cgacgacgac ccatagggag
    91081 ttcgttgcat tgagtttatt attcgcccca attttcttac gtcgaactca cgttacttaa
    91141 atctaaaatt tgatcctaaa aattcctttt ctcttttcaa gatccaaaac aaagaaatcc
    91201 gcttctaaac ctcaggattt taggaggtcg aaatttttcc tgaataccga atttctttaa
    91261 aaaatggatt caactttttg aatattctta gaaatcacct actttcttaa aaaatatgac
    91321 ttttttcaaa ttgtcctgtt ttggctcgtt ttttcctgaa ttgagattct taagaaaagt
    91381 cagattctac tgtcttccta caacaaacat attcctttga caaaggggcc tgttttttga
    91441 tatgaatcga gtaaacatct tactgactga gatttctatt ttgtcaaacg gccacagaag
    91501 tgggagaatt tctatgaaga ctcattctaa gtttttatac taaagtaaat tgattctgtt
    91561 caaataaaaa aacttcaatc aaaacctgat catgaactaa aaacggagga gtttaaaaac
    91621 tattgaacta ttcgttatcc ttttactgag aattagtatt tagaaagttc tttagtttat
    91681 tagaagggtc ttagtattac cgttatgagt tgtttggttt tagaacttta ggtaaaaaat
    91741 attgactttt tataaaccta cttctctact acgattcaaa aaggtttgta tctttctagt
    91801 ttcctaaaga atatacagtt ctaaaattct atttaaggca aagtcagttt tgattttttt
    91861 aagtccgaac ctctaaaaga ttcgaaataa gaaaactttc attagagtcc tacacccttt
    91921 tggaagtttg acctacccta ctctaaaaaa cttcgacaga tttttgtttg taattttaat
    91981 ccttttttaa ttctatcttc tttctctttt tctttctttg gcatttattt aagttctttc
    92041 aaattacttt ggaattgttt ctggactttc taattgctta taccaagcaa atcaatacat
    92101 tctattttaa ccctcaattt ctttaagaaa ttctattcaa accattgaac tcctttccat
    92161 tctcctaaaa cagtccggtt tagatattca agacgaaaaa aattctgaaa catataacga
    92221 aaagaaactt agataaacag aaatgaaata tcggaaaata agagaagttt atcctaatct
    92281 tgtaatcttg attttatgaa acaggggttt tgcatgtgaa aaaccctgta aaaccccact
    92341 tccaagtttt taaaaaagta aaatatcgga aacaatataa gccgaaagaa caactgtcac
    92401 ttttctgctc attacaaaaa gaattcagaa cgaaaaactc cataaagaat caaatcattt
    92461 ttgaaccgat gtattttatc tccagaaaat ctaattcaaa gatagtacat tattgtgccg
    92521 aaatccacag atataaaaga ctttcgtctt ctcttctact tgaactttaa aacatttcga
    92581 gatcttggaa atccaaatca ttttagctaa agaacaaagt ttccctttat accttgaaaa
    92641 agaatgcctt actacttcat ttaaaaacaa ccttacgttt gttaggtgag gaaaatggag
    92701 ggaagaatac gagattctaa attcagataa aatttgtgat ttggcgtaat cagttcagac
    92761 aaatctgaaa aacggcctaa aaaagtagga cagaaactat gttttataga ccaggaatga
    92821 aattgataag atactctaac gttttttacc tttataaaca aatacctaaa tgcagaagta
    92881 ttttatatgt ttttatattc caatttccaa ttcgtgaatt aaataacaaa attactgaca
    92941 atccttcgta ttcaatactg agtagttgaa tgttcgatcg ttcttaactg tacaggttat
    93001 atcactccat agtctttcaa ttcttgctcg gtaagtccgg taatctttaa tacatattct
    93061 aaactagaac catctaatag catatttctg gcaatttcaa ttttagtttt aatttcacct
    93121 ctgatttcac ctttaatttc accttctttt cttaactttt cggctgttgt cataatcaaa
    93181 tcctcgtaat ctctactaat cttagaatga ctgagtaaac ttgtaatttc agtcggttca
    93241 agttctctta cattaaatat atacaaaaac agtttttgaa aaatttcaac ccttttcgat
    93301 tcgtttttta gacctgttaa aagttcaaat acttctccta aatgatttaa aaatgaagta
    93361 tccccttccc atattttttg aaccactcct aaaatgactc ttagggtgat actttctaat
    93421 ttacttagat ccactttcga caaatcaaat aattctaatt caaaatctgg aatgtatttt
    93481 ttaaatactt cctcttcgtt tttagagagt ataaacctgt tttgaaaact atttcctaaa
    93541 gtccaagatc tttcaccgtg atagaataca aaaggtatta cgactgagta ttttttatcc
    93601 accctatact gagatttgta gattgcggat atatatccta atagttggct aaagatggaa
    93661 tcgtctaaat aacttttgtg ttcaaataat agatagacgt ttgctttttt acctgatttt
    93721 agcgggatct gaaagagtaa atcggtttgt tcttctttta aattttctga gatgaaacta
    93781 gattgtgtta gttctaatcc gtttaagtct aaaagttcga ttacagcttc gggtaaacta
    93841 tttttaaaaa aggaaatcgc atcctctttg ttctgtaagg tctcccggat taaacgatca
    93901 tgagggtttg tcatatcaga catcgtattt taaattatgg atataacttc tatttgtaaa
    93961 gattcatttt ctatttttac tgagtagttc tttgattcaa tccaaggcga ctgattcttt
    94021 aactgtttgg atttgagtgc tttattaacg tcttctttga ctccaccaaa taccttgaaa
    94081 acgaataccc tactccaatt aaaaacaatc ctaagtttgt taggtgagga aattgtagga
    94141 aaatggaggg aaaaatactc tattctaaat ccagttaaaa cttgtgattt ggtataatca
    94201 agttcagaca aatttgagaa acggcctaaa tctgaaacat atagcgaaaa gaaactcaga
    94261 taatcagaaa tgaaatatcg gaaaataaga gaagtttatc ctaattttgt aatcttgatt
    94321 tttatgaaac aggggttttg catgtgaaaa accctgtaaa aacccacttc caagttttta
    94381 aaaaagtaaa atatcggaaa caatacaaga caaaaagtaa acgaaaaact ccataaagaa
    94441 tcaaatcatt tttgaaccga tgtattttat ctccagaaaa tctgattcaa agatagtaca
    94501 ttattgtgcc gaaattcgta gataaaaaag actttcgtct tctctttcct tgaactttaa
    94561 agaatttcga gacctggaaa tccaaatagt tatagctaaa gaacaaagtt tctttctata
    94621 tccttgaatc atatatttcc aattcgtgaa ttaggtcaca agataaaaca aaaacgtcat
    94681 ttactcagaa tagctgatac taccccattt cataatttca ttgcatatat tgaactgttc
    94741 tttatccgtc caacattcga atcgattcac atacatgagt ctcttacaaa aaaaagatat
    94801 gatcctttta atagttcgtt gagagtttac tcttgttctt ttttaaacaa aatcggctct
    94861 agtacaattt ggttgattca attaaaaaag ctcatgctgc actccccttt ctattctcaa
    94921 ttgaagtctt tttgacctct gagtcactta caagacccgg atacacttcg tttacaaatt
    94981 tttcatacag tatcttttta gttccttcgt atttgagagg atctgagttt tgttcgtaat
    95041 attctaattg ttgtttaaac aacttactct taccccaacc taaaaaacat ttgtagggat
    95101 ctaagtcctt tatctcgatt ggtttgtctg gtattgactt actctcgtta tatttgggtt
    95161 cagttcgttt ttcagttcct attgatttat tctgatgttc atttcgcatt ctattcttgt
    95221 cagtaggttt tacctttctt acaaataacc tagaccaaaa cttagtaatc gattcaggac
    95281 ttaaagactg ttcataccaa aactgggaat cttgttttct cagttgaatg agtacttcta
    95341 ttttactttc gataacgttc caatctccgt tggatagttc atacagtttg ttgagtgctt
    95401 ttagctctga gtctggttgt cccatttcac ttccatgttc tttgaaatag tattcttgga
    95461 gtttaataag ccaagactca ggaaaatgaa aatgtgataa cggtttaggt ttatataaat
    95521 tttgtttttg ttcttctatg tgcgtttttg caggcgggcc gtactctcta gaagtattta
    95581 gtatttgttt aaagagtact tgttttgata gtccttggtc tatagtattt gatagtgggc
    95641 gattttccag aattggattt tccaagagtg ggaaatccag tagtggcttt tctgcttggg
    95701 gtgaatcaag agcctgattt ttttctctct taaattttat ttctaattct tctaagagtt
    95761 ccttttgttc ttctatacgt gcttgtgaga gctgatcata ctctctagtt gtattttgta
    95821 tttgtgaaga gaatatttgt atcgatggtt tttgttcttt agtactgggt agagttgaat
    95881 ttaccacaac ttgattttca agctgtgggg tttctcgttg ttctaaatct aaaactttat
    95941 tttcttttct gttcgattct ttgacttctt ttaaaaaatg ctcactttga ttttctatcc
    96001 tcttattttg agttgttttt attttgtatt gaacttccgg cttttgagac tcttcaaaaa
    96061 aataccatcc cgaattaaat ctaccagtta cgggatcttt tccttttcga aattctgcat
    96121 atccaaaagt aactagttct ttaaaaccgg atgagatact tgattctttg tcgcttttga
    96181 atttagataa cgtttttacc gacattctcc agttgtctgg ataacgtagg accaaaagta
    96241 ggatcgctgt tgctttcata cttagtcgcg gatcatcgat aaaatgattt tttacgatcg
    96301 taaagtttct gtctttttgg acaacgaaac actctttgat tgtcattcat atactattct
    96361 cttgttacag tgttgtgagg tgagtctgga tagttctgaa aaagtaagtg ggaaaacatt
    96421 acatcgatcc aaagtatccg gattcggttt cactttggca caaaaacggt tatcggaagt
    96481 tttattgcta aaaaaattta tctaagggta aattttggga ttcaatcttt gggttaggtt
    96541 ttacttgaat ttgatctaaa aaagggcgaa aaattgttca gcctacattt tagatttttt
    96601 ctaaactctg ttttccaaat cggcaatttc ctgtcctggg aattctgatt taggtaggag
    96661 tcttttacag agtagttgag tttaaaaata cacactatcg ttaagaaaag tcttttagtt
    96721 actcatgtta agaaattgga atttctattt tatcgggaaa aatatatatc tactttttgc
    96781 tttgatcata caaagaaaaa tagagttttt aattttattt aaaatccagt aaaacccctt
    96841 tttaaattaa aaataataat ttaaaactat ttcttatctt ggttcaaaga cccgaatatt
    96901 tcttttcttt tattccaaaa agggtcccat tttttgctat ctggaggttt gaaaatagaa
    96961 attaaatcta tggtcatttt ggatggattc tgaatttttc ttaatttgaa tctaactcaa
    97021 aaacggttta gaattttttg aacgatcacc ttgaatgtgt aattaaaagt gagatgtttt
    97081 cgtttgttca aaaaaatgga aactcaggca aagattgaaa agcatgccgt ttacaatgcg
    97141 atgtaatttg taggactacc acgttttaac tttgaaaaaa ctcatcgcgc catttccttg
    97201 tatttgaata ataaatcaaa acggattcat ttttcgtaaa ggattttgat cttatcagct
    97261 tttggttatt tgttcgaaac cttaatttta tacagttgtt tgtacgattc aaacttccct
    97321 tttttactca gagttagata acagagtaac caattcaata atatgaatgc gatgtaagaa
    97381 gataaaggca aatccgacgt tgcaggaccg cgctttcagc ttgatcaaca aattgagaat
    97441 tcgaataaaa ataaaatctt ttcctgattc caatttgtta tagaacgcga tttgtcgaac
    97501 gacccgcaaa actcagtgat gcctctctaa gaatcagcat tcagggagta gactctttag
    97561 tttgaaagaa cgttctattg aatttccaca cctaattgtt ttcacattga attatgccga
    97621 acctgagtta accaacgctt taccataaca tttaagagta ctactcataa ctatataata
    97681 aagtacccaa tattttgcat ggaatcagtg ttttgcgata aaattaacgg tactcaattt
    97741 tatagagatc agtaacatta cagggatgag taagagtctt tacaaaacca aatatcatga
    97801 tttctaaaat acattctttt tttaagtgca tttttaaatc taatttcaaa taaaaatact
    97861 tgctattcat atagttatta ctattattat aacatggatc actcatcagt aaaaaagaca
    97921 accattcggg caataggcaa ctccgccggg gctaccattc ctaaagctct attagagaag
    97981 tataattttc atgaaggcga caccgtattt ctcttagaaa ccgagtcagg tatcctttta
    98041 tctccctatg atcccgactt tgaagaagcc atggatattt accaaaaagg ttctaaaaaa
    98101 tacaggaatg cgttaagaga attggctaaa tgaaaaaaga gccaaaatgg ttaaatcaga
    98161 aaatcgtttt gacaattcat ttagatcaac tgaaacaaca tggcggctct caaggaattc
    98221 gggatcaagg gcttcttgaa tcggctcttg atcgaccgaa gaacaaatgg tcctaccgtc
    98281 cctcctctaa tatctttgat ttagctgctt ctttatgtat agggatagcg aagaatcacc
    98341 cttttattga tggcaataaa cgtgtcgctt tcatggcgac ttacgtattt cttggaatca
    98401 atggttacat catagaggtt tcggaagagg aagttgtttc tatcatgcta aaagttgcta
    98461 gtgggaatat aaacgaaaca aacttatcaa tctggttaaa agataattcg aattgcaaca
    98521 gttagacaaa ggttgaatat gaacatcaaa aagaaattca tctttagaaa actctaattc
    98581 ttcaaagaca aataagatga ttcaatatga aaattaatgt ttataacccc tctatcattt
    98641 cccattaaaa ataataattt aacgtgagtt cgacgtaaga aaattggggc gaataataaa
    98701 ctcaatgcaa cgactctcta cgggtcgtcg tcgcagttcg caaattttat agttaaaatg
    98761 gctcacgacc tgtcgaacga cccatgggga gtgagacgct gagtttactt cgagcggcca
    98821 tagaagcgag acgctgagtt gttcgttttc gctccaattc cttcggaatt tttcaaactt
    98881 aggtgctgct cactatggat cgcagcataa taatcgcttt cgcatttgtt atgccgaact
    98941 cacgttaaaa ataataattt aaaactattt cttatcttga ttccaagacc tgagtatttc
    99001 ttttctttta ttccaaaaag ggtcccattt tttgctatct ggaggtttga aaataggaat
    99061 taaatctatg atcattttgg atggattctg aatttttctt aattggaatc taactcaaaa
    99121 acggtttaga attttttgaa cgatcacctt gaatgtgtaa ttaaaagtga gatgttttcg
    99181 tttgttcaaa aaaatggaaa ctcatgcaaa gactgaaaag cctgtcgttt acaatgcggt
    99241 gtaatttgtg gaattaccac gtctttattt ggggttctaa aatttatctt gagataacct
    99301 tgtcccctac ccttctattt ttgaagggta aaaacttttg gttttctaat ttcattctta
    99361 tttttatcca tagttttagg gtatttttgt tttttaaata tttccagtcc tctttacagg
    99421 gttaggtgaa aattcttaaa ttgtagctga ccgagacatg aattatgata ctccgtctcc
    99481 tatggagact atttatgtct acaatttttg acagactttc cgctattgac gacgacctaa
    99541 aactcagcca cagcaagatg gcattggaat taggtgtcaa tcgttccact tattacaaat
    99601 acaaaaatgg aactcttaca atccctaagt ctattttgat cattttgagg cttaaaggtt
    99661 ataatgaaca ttggattctt tccggaaaag gtcatatgaa actcaaagat tccgttcatt
    99721 tagtagaaat gcagaaaagg ctaaaactca tttctaagct cgactcttac ggtgtgttag
    99781 attctatcga aaaattacct gaagcacctt cttctgatca aaagaaaatc attcgagagt
    99841 tctttatttt tttggcttct aagtttgtgt aaggaagttt tggcgtggca ccgtgagatt
    99901 cagcgtctta aatgtttact ccgtcaaatc cgttcaaaaa tttcaatgat ggattcttct
    99961 gcctgatcaa cagccacttg taatttttga tttcaagatt cgcgtgaata ttagaaatga
   100021 ccgagtgttg ccttgagtag tcgaaagaat tcctgtcatt atcaataatc ttcccgttac
   100081 ttaatttata catccgatga agttttatat tttttttatt tattaaggat ggagcaaaat
   100141 accagaacca ccgtaatatt tcagtttagc tctactcccc cttcctctaa tgcgttttcg
   100201 tattttgacg acggcgtaca ctaatctacg ctcattgtca attttttgga aacgaaagtt
   100261 ttaatttttt ccagc
//
