# Supplementary material for: Horizontal transfer of the rfb cluster in Leptospira is a genetic determinant of serovar identity
Source: Life Sci Alliance. 2022 Dec 9;6(2):e202201480. doi: 10.26508/lsa.202201480 (PMC9736851; doi:10.26508/lsa.202201480)
Supplement: Supplementary file 8 [file LSA-2022-01480_Supplemental_Data_2.zip › Supp_Data_1-plasmid_sequences/Lnoguchii_IP1804061_p3.gbk]

LOCUS       JGGOOEAP_1             51374 bp    DNA     linear       21-JAN-2022
DEFINITION  Genus species strain strain.
ACCESSION   
VERSION
KEYWORDS    .
SOURCE      Genus species
  ORGANISM  Genus species
            Unclassified.
COMMENT     Annotated using prokka 1.14.6 from
            https://github.com/tseemann/prokka.
FEATURES             Location/Qualifiers
     source          1..51374
                     /organism="Genus species"
                     /mol_type="genomic DNA"
                     /strain="strain"
     gene            100..852
                     /locus_tag="JGGOOEAP_00001"
     CDS             100..852
                     /locus_tag="JGGOOEAP_00001"
                     /inference="ab initio prediction:Prodigal:002006"
                     /inference="protein motif:HAMAP:MF_02040"
                     /codon_start=1
                     /transl_table=11
                     /product="Iron-sulfur cluster carrier protein"
                     /protein_id="X:JGGOOEAP_00001"
                     /translation="MKIIPICSGKGGVGKTTTTIYLAQTLVHLGKKVLVIDYDFNRSL
                     SKFMFTHFQKNEEEAISKNSYKMLFDEDSYERYIVKSVTGLDFIPAIERLKKVDIDFY
                     DDLNLKYRFEKLLRSLNYEFVLLDLHNVVNVVLIAALYSADHVISPMEYGSWSMDGTD
                     DMLKVFKEIKSTAKKKIKFTVVPSRVSNSKIDELVEVCEHNGLKVSAFANINDNSIHT
                     ASNLGEFLNPKKHKAFERFLILANEVSNGRKK"
     gene            836..1465
                     /locus_tag="JGGOOEAP_00002"
     CDS             836..1465
                     /locus_tag="JGGOOEAP_00002"
                     /inference="ab initio prediction:Prodigal:002006"
                     /codon_start=1
                     /transl_table=11
                     /product="hypothetical protein"
                     /protein_id="X:JGGOOEAP_00002"
                     /translation="MAEKNKLTKKELLKQSLKKSQTKESNNIILSNETKSIDPTINQL
                     KDLYESVIMAHKRTVRNSIDFGEYLFEVKEKIGHGNFIPYIEKNKAYLGFDRRTASTY
                     LRIYYYRELVKGCKNMAEAVRLIKTQENGLPQPEQRVEIEINPKQTTYKYSKGKKLYA
                     IFKQSGKSKKGFNKIHLDFIRQFIEEELQKENERYNNKVSDLKSDLKHL"
     gene            1920..3365
                     /locus_tag="JGGOOEAP_00003"
     CDS             1920..3365
                     /locus_tag="JGGOOEAP_00003"
                     /inference="ab initio prediction:Prodigal:002006"
                     /codon_start=1
                     /transl_table=11
                     /product="hypothetical protein"
                     /protein_id="X:JGGOOEAP_00003"
                     /translation="MTEVVHYALVIAHAIESLPLSRTKRQLLSKITDLDIAGRNNGFG
                     GCIAKNKTLGEEVGLAETTVSKYIREMKREGYINSGEFHGHYRILNSSLHDAVVKERY
                     EYNLQKQITKYTGLSSTNILESPNQSTGSAPYERTGDSLNNQSTNQTNNKKNIESFSF
                     SEITWSNISEHSKNLILKEWGEYDHNPEKENAKIRFWKKIEPENPEAILETLRKLIQI
                     RKSEKYKEDGFWGTIPVNIASSYSYKDIIKNTYNLLTQVGSKTLSIEENKEEIRNGSK
                     INDQTKNENEPTWEGFLVWAGKRLSKSSIQSLKQLRVQFENEELSIVGGIDDFLKIII
                     TKYFKEEAKLKTEVKFVKEEEMQENEKSIHNSIKKSDQKSNEENQTHITELNEEISIP
                     VDQSDFKHFRDYMSVDKVIHEFMSHSTLTLDRKDLEIIRNLKIRYDLEKIVIFDSPPE
                     KLKNHIRDYFYSHPQRVIALQFEENKFYVAA"
     gene            complement(3768..4343)
                     /locus_tag="JGGOOEAP_00004"
     CDS             complement(3768..4343)
                     /locus_tag="JGGOOEAP_00004"
                     /inference="ab initio prediction:Prodigal:002006"
                     /codon_start=1
                     /transl_table=11
                     /product="hypothetical protein"
                     /protein_id="X:JGGOOEAP_00004"
                     /translation="MFSFEIFSEDQTFSGGHEDAKKLLEEKRYLEAEKLAISLLTNNP
                     SDVNAEYILTSAWVGLGREEIKKGNVDKAIELLKKASLKWPFDQELKKEIELLSSISF
                     KKNVSSPSSHIHDKNYAMFILVKETYDSIQELKLEIHSLANNKESDYYRQELASSSRR
                     EIIYVIIISAITLVSLLNIFAFYFLIQKKKQ"
     gene            complement(4750..6240)
                     /locus_tag="JGGOOEAP_00005"
     CDS             complement(4750..6240)
                     /locus_tag="JGGOOEAP_00005"
                     /inference="ab initio prediction:Prodigal:002006"
                     /codon_start=1
                     /transl_table=11
                     /product="hypothetical protein"
                     /protein_id="X:JGGOOEAP_00005"
                     /translation="MNKFQKFRIWEFYKNFIRTKIILRKQNRPQSKIVSDFILKRRNI
                     FFLILYLSIFLFCNCLNSPLSNIHNAQNEKVNFTFVSQIGPRSATVSWECSTSLPGSI
                     LYGKSGFESVVTSLENSKIHSMTLPNLESNTDYLAFVFCSSDVKNLQSIPLTFKTWIS
                     DFPNRTRGLWVVGGIGADSFPVKEIDFFDPVTSTWFPSATSVPTPRVFANVVSHKNKI
                     YVIGGMEKQGANYVASKKTEVYDPYLDQWTTLSDMPVANQGGVIASMGEEIFIISGTT
                     TNDMTTGTILNTVSRFAPGIGQNGLWQSYLSLTAIFSRVDMSGCGLNGNIFFTGGRFT
                     NDGTPQATSDSFSPSINSTSAAGEPAITIARHGAGSTCIKPLNSDLYPTDPEWIAVIG
                     GSTGTSTLQPITSITTSNRTDFFQNGTAAFAIGPILPVSVYFPGVEASYETRKLFVFG
                     GASALNIPTDSVYSIGLQNPIASNWSLDPLKMPRARYAHKVIRIDR"
     gene            complement(6237..7112)
                     /locus_tag="JGGOOEAP_00006"
     CDS             complement(6237..7112)
                     /locus_tag="JGGOOEAP_00006"
                     /inference="ab initio prediction:Prodigal:002006"
                     /codon_start=1
                     /transl_table=11
                     /product="hypothetical protein"
                     /protein_id="X:JGGOOEAP_00006"
                     /translation="MKAKLICYILFFACICHGLYASELLLKSGEAFLVEEINESADVI
                     SVRWKGRQFRIPKSEIQRIDYNKKGPESSYHYSEFRLNDGSSIRGIIVETKKDKLVFR
                     TELGFVEIEKSKIQNLNENFLDNDSPNLPDKYLSGRSGENLLYVGGSLLFQTTTGPSH
                     KTNPGVAGAGLFIEKGFINHPLWFFGFLSEYSVAPGAQGSINLWNQSLYIGKQFGVSA
                     PYFLFGGGVTSVQWKNDSRSFNGTDPEILGEFGWAFEFGNGSRLRLGIRSQCIVESGD
                     SFCRSGVRFSWGILL"
     gene            7417..14322
                     /locus_tag="JGGOOEAP_00007"
     CDS             7417..14322
                     /locus_tag="JGGOOEAP_00007"
                     /inference="ab initio prediction:Prodigal:002006"
                     /codon_start=1
                     /transl_table=11
                     /product="hypothetical protein"
                     /protein_id="X:JGGOOEAP_00007"
                     /translation="MKRYVGFLFLSVSLLFVFNFSLLSGIQNVFSSVSSAIAGGIPQK
                     LPLLQAGPDGSANTEIEIELPPGKVVPNLSLSYNSNGGNTIVGMGWSLNGLPTVSRNP
                     SYGIGYNGKDSYVSSLAGELIDVSGNKTIYHSKKESYLRFEPQGTCGDGPCTWIATDK
                     DGKRYIFGGSIDSRIAALGRTAGSIREWALSREEDSHANGYDVNYTPIDVNNGDYYPS
                     TITYNDRTIRFNFENRNDRIPNYSLGTLERIQKRLDRIEILVSGNIFRTYDLDYSYGT
                     VTGRSIFRKLKRSGSNTFGSENFADLDFTYTNHSGGFSPGNITYQDLTNRASMNVFVP
                     NIVVDAMNFILNGNLPYHPSALDANIDASLQYVVKVPVPDRGACNIGFASCLCAAIPV
                     CWGGNPHFLEYLAGNCWSFMGWGGPGACDFGVDSALTAWLPMDLNGDGIADFATLNGN
                     EADGSIHLVGHIQKIGQPASSFNGPNIPIHYNTFYQVVDLNGDGKTDFVYEDGGRLWG
                     VYSTGGNFSSPVLFGNVSLNSANRDMHVFSPYEYKFRYGPNNTTPLAGDRSAKDFFGD
                     VNGDELVDFVHDNGGSFSIYLNRETYFDNPIVIGGGGDFYLNSMIDFTGDGKADYVQL
                     VQTYDNSTLTTLQAQKSALDTLMAQYQTEHARVKAVVDQMPTPTTHATIDDVEFENLL
                     AYLTANGYEPLSDSFETDGKDYAYTPATVAALQTILENIVSARMNFVGQQSYAINNQI
                     AAIYAQGNLGQATYALQVRTFNLTNGTSQNVAYPLFNSVNPDKSTLADVNGDGVLDFV
                     SFVGTQSIVCIFTGNGFSNPIATNLNAGNGKNLLDFNFGEVNGDGISDLVLFNKENHT
                     IETYLSRSDGTFSYSPGFSFGVFSTQEYTDPNGIERSDTYQISLQDMNLDGISDVSIA
                     FLSLDKTWGRIFYRYNNPRNSGEDQLLSVTNGAGQNSQVQYQLKNNHPGALQPGTANY
                     PDGPSLNPGFLVTQTRQDLSNGIVQTTNYGYTNERHIQGTRNISRSLGFSNIRETDVN
                     TNFYKITDYFQNDYRLAGVVQNQRSYNSSNNLTGSTTHSGFSFPNPFGTEIVLPGVVT
                     NNDYKNGTLVETSIQNFSYDSYGFTTSVVESLGSHTITNTSQVSNDVAGWRMGRVVRS
                     RKNVDGIWIEDVSLGYTGDKLTSKTMFPASASPITTTFTYDSFGNIISINDPANATST
                     ISYDVVLNLFPVTKTNALGHVTTTNYDFATGLETSSTDPNGAVTLTSYDPYGRKASVT
                     YPGEGSPNEIYSYSNTGEYDLTNLNNNEFATKSIRDNVSGSVNVSKIFTDPLGNTIRS
                     ETNTALSGINSIEESFFDYTKGVLIRKSNEYYTSLSPQYTTFQYNDPDGELTTILEPS
                     ASGVIQTSITKTGFTETKTSTFPDGQTKTEIITKNELGQVISKTENGRTILTNYSPFG
                     AISSITDVGGLTTSFVYDSFGRRISVQDPNSGMISYSYDSVGRISSQTDARGKTITFT
                     YDVLSRPLTQTTNGPEAPVQFVYDDPNVPFSRGHLTHVTDGSGRTEFRFDLKGNPIQK
                     TKYVDDITAIFKRDYDSLNRPMTETLPDGTKLHNFYSSNGTLSSITMDTADGTSSGHT
                     VVSYQGPYLNANGVPSLRRTSGNGVTMEIGFEPLDKKPLSVVSKKPDGTVIGNTELTY
                     DSKGNITKIEDKLNPARTQNFTLDNLGRITQATGKYGTQNYTFSANGNLIQKGAYTLG
                     YTDGTHANAVTTATSPNTGTLNYGYDASGNMVSRNGDTLRYDSFGKLIEITPYATSSS
                     IANVYDFQGNRVKSVSGITLISTYTLGENYEIVREPGKPERHTLYVRGLEGDLVAQWT
                     REDATLRISDAGVNGNGSLNSQSSDFSIGWFVGRIVGTTAKSEESRLSLFVGTLTNPF
                     CKDVTGDCGSYYRNRIQSEFIGIFGYSKFFQVGMPTPFYKAFYFLLLLAVIYLVYPYF
                     LKENEVLVRLGWKGVGTPALILSLFVVTSLPGCGVLPGTGGKDGDPPWVLALGANIAP
                     GVPSIQNPGVGMTGGGSVGGVPVNGMFFFHPDHLGSITMITDGAGNPASGPEPGTSFV
                     SYEPYGSIIRNDSYGPDIFRYKFTGQVEDKETGLYYYKSRFYEPTLGRFIQADSVLMP
                     TNVNGMNRYMYVDGNPVNYRDVSGHVSGSGLMHMVNRIIGHAMGKDFNSKGLDKRLST
                     NGISKGVNRFVHNATFVSRKRMFDLTNPGRFFYPNLRAVIKPMAVKKGTKKLRSNILE
                     LYYVRKFVLESEGTQMSNEEEEIAKIFYLLAPSITYSNVNSPLFAFLSHKFHL"
     gene            14338..14634
                     /locus_tag="JGGOOEAP_00008"
     CDS             14338..14634
                     /locus_tag="JGGOOEAP_00008"
                     /inference="ab initio prediction:Prodigal:002006"
                     /codon_start=1
                     /transl_table=11
                     /product="hypothetical protein"
                     /protein_id="X:JGGOOEAP_00008"
                     /translation="MKKLITRTMLMLSIFLLDYCTHTPIFNSHLTNCSLYLMELIILY
                     NPNRKVPLTTDEQFVADTLLAYYLGHCNGQNSKKHERRRNSDPIYRLMDKNDNY"
     gene            14952..17999
                     /locus_tag="JGGOOEAP_00009"
     CDS             14952..17999
                     /locus_tag="JGGOOEAP_00009"
                     /inference="ab initio prediction:Prodigal:002006"
                     /codon_start=1
                     /transl_table=11
                     /product="hypothetical protein"
                     /protein_id="X:JGGOOEAP_00009"
                     /translation="MTKSVRDNVRGNTSTTRIFTDPLGNTIRSETNTALSGINSIEES
                     FFDYTKGVLIRKSNEYYTNISPQYTTFQYNDPDGELTTILEPSASGVIQTSITKTGFT
                     ETKTSTFPDGQTKTETITKNELGQVISKTENGRTILTNYSPFGAISSITDVGGLTTSF
                     VYDSFGRRISVQDPNSGMISYSYDSVGRISSQTDARGKTITFTYDLLGRPLTQTTNGP
                     EAPVQFTYDDPNVPFSRGHLTHVTDGSGRTEFRFDLKGNPIQKTKYVDDITAIFKRDY
                     DSLNRPMTETLPDGTKLHNFYSSNGTLSSITMDTADGTSSGHTVVSYQGPYLNANGVP
                     SLRRTSGNGVTMEIGFEPLDKKPLSVVSKKPDGTVIWNTELTYDSKGNITKIEDKLNP
                     ARTQDFTLDNLGRITQATGKYGTQNYTFSANGNLIQKGAYTLGYTDGTHANAVTTATS
                     PNTGTLNYGYDASGNMVSRNGDTLRYDSFGKLIEITPYATSSSIRNVYDFQGNRVKSV
                     SGITLISTYTLGENYEIVREPGKPEKHTLYVKGLEGDLVAQWTREDATLRISDAGVNG
                     NGSLNSQSSDFSIGWFVGRVVGTTAKSDGSEESRLSFFVGTLTNPFCKEVTGDCGTYY
                     RNRLQSEFIGIFGYSKFFQVGIPTPFYRAIYFLLLLAVIYLVYPYFLKENEVLVRLGW
                     KGVTTPALILSLFVVTSLPGCGVLPGTGGKDGDPPWVLALGANVAPGVPSIQNQGVGM
                     TGGGSVGGVPVTGMFFFHPDHLGSITMITDGAGNPASGPEPGTSFVSYEPYGSIIRND
                     SYGPDIFRYKFTGQIEDKETGLYYYKSRFYEPILGRFIQADSVLMPTNVNGMNRYMYV
                     DGNPVNYRDVSGHVSGSGLMHMVNRIIGHAMGKDFNSKGLDKRLSTGGISKGVNRFVH
                     NATFVSRKRMFDLTNPGRFFYPNMRHIIPKEKKKEGISNLRTNISKIYLTRLLVLNYD
                     NQIMNKEENDLFLLFYIAAPAIVDSQFNAQTLALFGTKFHLPF"
     gene            18012..18317
                     /locus_tag="JGGOOEAP_00010"
     CDS             18012..18317
                     /locus_tag="JGGOOEAP_00010"
                     /inference="ab initio prediction:Prodigal:002006"
                     /codon_start=1
                     /transl_table=11
                     /product="hypothetical protein"
                     /protein_id="X:JGGOOEAP_00010"
                     /translation="MNNFKKTLVILNISCLAILVNCLDNGLYPPSTSKCQTTLEFLSL
                     ESYLMSTHSSVPEEQVQLTNGLLAYYASHCDGTESKKHKRKKKNDPIYNLSGKEDKY"
     gene            18403..19527
                     /locus_tag="JGGOOEAP_00011"
     CDS             18403..19527
                     /locus_tag="JGGOOEAP_00011"
                     /inference="ab initio prediction:Prodigal:002006"
                     /codon_start=1
                     /transl_table=11
                     /product="hypothetical protein"
                     /protein_id="X:JGGOOEAP_00011"
                     /translation="MVHCRLKRRARPGAKKREEFRRDTPLTSNPYLLATRSVGTPALI
                     LSLFVVTSLPGCGVLPGTGGKDGDPPWVLALGANVAPGVPSIQNQGVGMTGGGSVGGV
                     PVTGMFFFHPDHLGSITMITDGAGNPASGPEPGTSFVSYEPYGSIIRNDSYGPDIFRY
                     KFTGQVEDKETGLYYYKSRFYEPILGRFLQADSVLMPTNVNGMNRYMYVDGNPVNYRD
                     VSGHVSGSGLMHMVNRIVGHAMGKDFNSKGLDKRLSTNGISKGVNRFVHNATFVPKGR
                     FYMNGTKLWDSTIGNKGIYGWTVHNALYPGQLFRGNATDKALGKLRTFFAIQSLSRIS
                     SAKTEKEREEAQNDLIFLWFIAAPTLAPGAGNMGLHKMFW"
     gene            19588..19830
                     /locus_tag="JGGOOEAP_00012"
     CDS             19588..19830
                     /locus_tag="JGGOOEAP_00012"
                     /inference="ab initio prediction:Prodigal:002006"
                     /codon_start=1
                     /transl_table=11
                     /product="hypothetical protein"
                     /protein_id="X:JGGOOEAP_00012"
                     /translation="MKFIKFLIMIFILSCQLNLNDPLNNEKFDDSLDKYGRCLIGIID
                     YGDKCNDRIENQANHENGYCGLLSLEMSKDCSELIF"
     gene            20200..23364
                     /locus_tag="JGGOOEAP_00013"
     CDS             20200..23364
                     /locus_tag="JGGOOEAP_00013"
                     /inference="ab initio prediction:Prodigal:002006"
                     /codon_start=1
                     /transl_table=11
                     /product="hypothetical protein"
                     /protein_id="X:JGGOOEAP_00013"
                     /translation="MNVSKIFTDPLGNTIRSETNTALSGINSIEESFFDYTKGVLIRK
                     SNEYYTSLSPQYTTFQYNDPDGELTTILEPSASGVIQTSITKTGFTETKTSTFPDGQT
                     KTEIITKNELGQVISKTENGRTILTNYSPFGAISSITDVGGLTTSFVYDSFGRRISVQ
                     DPNSGMISYSYDSVGRISSQTDARGKTITFTYDVLSRPLTQTTNGPEAPVQFVYDDPN
                     VPFSRGHLTHVTDGSGRTEFRFDLKGNPIQKTKYVDDITAIFKRDYDSLNRPMTETLP
                     DGTKLHNFYSSNGTLSSITMDTADGTSSGHTVVSYQGPYLNANGVPSLRRTSGNGVTM
                     EIGFEPLDKKPLSVVSKKPDGTVIGNTELTYDSKGNITKIEDKLNPARTQDFTLDNLG
                     RITQATGKYGTQNYTFSANGNLIQKGAYTLGYTDGTHANAVTTATSPNTGTLNYGYDA
                     SGNMVSRNGDTLRYDSFGKLIEITPYATSSSIRNVYDFQGNRVKSVSDITLISTYTLG
                     ENYEIVREPGKPEKHTLYVKGLEGDLVAQWTREDATLRISDAGVNGNGSLNSQSSDFS
                     IGWFVGRVVGTTAKSDGSEESRLSFFVGTLTNPFCKEVTGDCGTYYRNRIQSEFIGIF
                     GYSKFFQVGMPTPLYKAFYFLLLLAVIYLVYPYFLKGNEVLVRLGWKGVGTPALILSL
                     FVVTSLPGCGVLPGTGGKDGDPPWVLALGANVAPGVPSIQNPGVGMTGGGSVGGVPVT
                     GMFFFHPDHLGSITMITDGAGNPASGPEPGTSFVSYEPYGSIIRNDSYGPDIFRYKFT
                     GQIEDKETGLYYYKSRFYEPTLGRFIQADSVLMPTNVNGMNRYMYVDGNPVNYRDVSG
                     HVSGSGLMHMVNRIIGHAMGKDFNSKGLDKRLSTNGISKGVNRFVKRGFSVSQKVGTK
                     KGWEAATLAYYQTEGDLVSMVDAYFKGIKAAKQDKKAKEMIGIANGVLIAGIIVMSFG
                     AAAPLAGIISKAAGELFLSSGAVGALMGGSAGSVLKEKGDLTIKDFLYTCGIEGTSGV
                     NSRSNWDGSITVDSKNCYPVPSGE"
     gene            23366..23944
                     /locus_tag="JGGOOEAP_00014"
     CDS             23366..23944
                     /locus_tag="JGGOOEAP_00014"
                     /inference="ab initio prediction:Prodigal:002006"
                     /codon_start=1
                     /transl_table=11
                     /product="hypothetical protein"
                     /protein_id="X:JGGOOEAP_00014"
                     /translation="MNFKIYLLILLFFNFCSRYTIKGPIFENEIIDYNCNENKKRFYI
                     NEVYINEMAYSESLREYISDQLKTSINNILLRDCYKNNSSEYQNGIPIKITVNKFEFI
                     ERKRYLYYIYAIFPIIDFVLNNSMEYSYAVDLTIEYKTAKEKREYVNTFNFCEKRVAG
                     IFELNKPKEENVFRTFRVNVTKFILRSIIGES"
     gene            23941..24501
                     /locus_tag="JGGOOEAP_00015"
     CDS             23941..24501
                     /locus_tag="JGGOOEAP_00015"
                     /inference="ab initio prediction:Prodigal:002006"
                     /codon_start=1
                     /transl_table=11
                     /product="hypothetical protein"
                     /protein_id="X:JGGOOEAP_00015"
                     /translation="MKEFIYILLSLLVFQNCVWTNLNTERINLSEKNTNKTVSIKIDF
                     DYNNRDSINLDLEHHKLSSMYIQSIRDLKIFDRVTYSDVKADYIINIKTTSILNSTGM
                     LFYFLSAISLGIIPLYYNESMELNVELINSRTKNKSNISFPLDIKFISNIYTTSHYRS
                     FDREEISKVVVKKIIFEGIQSKVIDI"
     gene            24784..25635
                     /locus_tag="JGGOOEAP_00016"
     CDS             24784..25635
                     /locus_tag="JGGOOEAP_00016"
                     /inference="ab initio prediction:Prodigal:002006"
                     /codon_start=1
                     /transl_table=11
                     /product="hypothetical protein"
                     /protein_id="X:JGGOOEAP_00016"
                     /translation="MKNITKLLLLGFGLQIALNCKQTDNTNEETLLFLLTAQVAQNCS
                     TPELKGENIPLKFTPYTSRINQYMGSLGFLSNFEFGRRIEMDMKESLPVQYTIHFYNA
                     NSPCDVPQDYSKSLSSYNLFSPRINKKTVYATPLSGNLMALASSYGSSNTSPTDITLS
                     IESSSVCKNPTTADSTLKTLSFNYKTPSSLTAIKIDSYIQNQQIVFTSNVTNIGSGGL
                     QIVVVPGTDACYPSTYKTISFNQNTQNQNQVNWISSTASGPLVILVQYFSETQNTAPN
                     DIKVQVQ"
     gene            25648..25965
                     /locus_tag="JGGOOEAP_00017"
     CDS             25648..25965
                     /locus_tag="JGGOOEAP_00017"
                     /inference="ab initio prediction:Prodigal:002006"
                     /codon_start=1
                     /transl_table=11
                     /product="hypothetical protein"
                     /protein_id="X:JGGOOEAP_00017"
                     /translation="MIDLKVKEIIKKILLLIFIFFNFCIADSERINCREELDRINFER
                     DMLLTLLLSEGGKDKVTPEQYAFNRSLYLLNYYVLYNDSFEKEQKCEGDFFLKLFSPE
                     TRI"
     gene            complement(26025..27224)
                     /locus_tag="JGGOOEAP_00018"
     CDS             complement(26025..27224)
                     /locus_tag="JGGOOEAP_00018"
                     /inference="ab initio prediction:Prodigal:002006"
                     /codon_start=1
                     /transl_table=11
                     /product="hypothetical protein"
                     /protein_id="X:JGGOOEAP_00018"
                     /translation="MSKFHSIFVMNTIGILDYENFLKLGAIYFHAAGVIFGFLIGFSK
                     LYSSDGFSKSYGSVLQSAAFFLILNNGILIDQGTLRNDSRMLFGSYYGLVLYSSLAVF
                     VCFNYLLESLDNPWIYCKRLLGIIPVVILLSYFIPELYFISFIDVLGFGISIFTFSWS
                     LRSVLKSNKSILFFNLPFLSFLISICFVLDFLGTVFNKKDFFLLTEIIPGSVICYTIV
                     LERFFPSLFGKVIISIQDVSLVNQIEIETIPIPEDKEPQKYKYPPRDLLEGIDLEKVK
                     TKLNRFLDSKGFIDEELRLPDFASGLGLSTHQASYYLNQYLNMSFTEFLQFHRINEVK
                     NMMRIKLNYNLLNIAFECGFNSASSFHRACVKFTGKSPRDLKSYIQSNKDPSLTILQK
                     PKLKSFS"
     gene            complement(27265..27471)
                     /locus_tag="JGGOOEAP_00019"
     CDS             complement(27265..27471)
                     /locus_tag="JGGOOEAP_00019"
                     /inference="ab initio prediction:Prodigal:002006"
                     /codon_start=1
                     /transl_table=11
                     /product="hypothetical protein"
                     /protein_id="X:JGGOOEAP_00019"
                     /translation="MVINYFNIKPLDFTESELDEFSRYIGLPLYNEDKEAILKYNSFR
                     KALAIRKRLKFNSLENVSSSDLLN"
     gene            complement(27569..28027)
                     /locus_tag="JGGOOEAP_00020"
     CDS             complement(27569..28027)
                     /locus_tag="JGGOOEAP_00020"
                     /inference="ab initio prediction:Prodigal:002006"
                     /codon_start=1
                     /transl_table=11
                     /product="hypothetical protein"
                     /protein_id="X:JGGOOEAP_00020"
                     /translation="MLDFRTFIRTKKNKTLVLILYGVVRNFLTIAEILPFFFNSSFWF
                     PSTQNKREHSKNLLQNIDLNQIRLNEFLDEDLRLSDFAIYTELSTHQALHYLNRKLNI
                     SFKDFLNFNRLEEAKRIIHLKGKQTNLLESVFNLITSFYKSYSLIFVYDN"
     gene            28151..28555
                     /locus_tag="JGGOOEAP_00021"
     CDS             28151..28555
                     /locus_tag="JGGOOEAP_00021"
                     /inference="ab initio prediction:Prodigal:002006"
                     /codon_start=1
                     /transl_table=11
                     /product="hypothetical protein"
                     /protein_id="X:JGGOOEAP_00021"
                     /translation="MKSEKHPKIEEEVLKRLNVALDFLLETEGLSQRSIALRMKIHHT
                     NLYRVAAGKRPLTSTFAVNFEHHTNISSVWLTTGEGDMIKANVEIFSDEEIRFFYMIK
                     KNPKLYELVKLLTKVKKDSYELLKGLILKLIK"
     gene            28631..29242
                     /locus_tag="JGGOOEAP_00022"
     CDS             28631..29242
                     /locus_tag="JGGOOEAP_00022"
                     /inference="ab initio prediction:Prodigal:002006"
                     /codon_start=1
                     /transl_table=11
                     /product="hypothetical protein"
                     /protein_id="X:JGGOOEAP_00022"
                     /translation="MSTLISENSVKMISGIGSGRELARIKDFLRRSFDNAGYSDTPWR
                     AFNYDEWSTWFYFEKNNEILSVMRIVEKKPHNIIPLENAVIYNEDEKIPHRRYAVIEE
                     KVADWNSLAFVHTYDGWRAARETFKAVAKFCVQKQFSIIYGMYPRALKSIGLFYKKFG
                     AHLSHRFYEDVYYPGLYLKGELCICSVVEIEKNTLQLIASKSS"
     gene            29276..30166
                     /locus_tag="JGGOOEAP_00023"
     CDS             29276..30166
                     /locus_tag="JGGOOEAP_00023"
                     /inference="ab initio prediction:Prodigal:002006"
                     /codon_start=1
                     /transl_table=11
                     /product="hypothetical protein"
                     /protein_id="X:JGGOOEAP_00023"
                     /translation="MITSITGFFILYLGIYVYRIQPRAKIQKHFLFLCVMLCSWMVGY
                     GMRLLIPNEYREIYSNWILLPIPFIPLFLEMVVYSIAKIEYSMNTYQTIMIFVLLPAF
                     SIISFCGGYARINDMSGYSFSPLFNYHLLTAFVFISVMKISFDLSFNIIRKRGDERIR
                     SFLMFSGILIALLFAIIFCYILPLNHIFLGAYSAFGLLIFAILWSVAILHYDAFEIRE
                     LVIEGAPTPILSRIFSFCVLGLYRIMDGQGYHLKLIASKALVTMNIADKHFDLAVRYP
                     TLERSKRAELVASIYNRRIR"
     gene            31001..31651
                     /locus_tag="JGGOOEAP_00024"
     CDS             31001..31651
                     /locus_tag="JGGOOEAP_00024"
                     /inference="ab initio prediction:Prodigal:002006"
                     /codon_start=1
                     /transl_table=11
                     /product="hypothetical protein"
                     /protein_id="X:JGGOOEAP_00024"
                     /translation="MINESYYWKKELYKIYRRIAILIASKEKKEESYYIIEKGIFLAS
                     YIIRKLREGRKFPKEIFERRIPLTRFNRKEDSNIELFNNHRFDELYNLENSYKHEVNY
                     EYLVNQIIHSFSFSILVDEFGSLNGFLINSDRSKNSTLYLVLIEQFLFLILLISEGDL
                     TSALYERQKIVDSQLNLIGKREIELISGNYEYPAEVNLDFIVQDTMRGQIYKRKRA"
     gene            32148..32855
                     /locus_tag="JGGOOEAP_00025"
     CDS             32148..32855
                     /locus_tag="JGGOOEAP_00025"
                     /inference="ab initio prediction:Prodigal:002006"
                     /codon_start=1
                     /transl_table=11
                     /product="hypothetical protein"
                     /protein_id="X:JGGOOEAP_00025"
                     /translation="MSLSNIPLPKVTFRPDLDINEFFSRCATIAKNKDWVVESSKDYI
                     KIFINPDQVHLIFYLDYDSKKKRLLIDIISKWKSISIEYDEYVSKIKASFNKLSKEYK
                     KVYKKQLRLHINIPVFDTSKVNYQEIAYARECFSIAVNLLTIGKGEIRKRLYDVYISI
                     HRVPLNSLPEPLRSQFKLVIDSLTLRPKRLDTDSKVKATLDKMRKSTGSNIANQVLKI
                     KLAIDELYNICLNQNRK"
     gene            33412..34080
                     /locus_tag="JGGOOEAP_00026"
     CDS             33412..34080
                     /locus_tag="JGGOOEAP_00026"
                     /inference="ab initio prediction:Prodigal:002006"
                     /codon_start=1
                     /transl_table=11
                     /product="hypothetical protein"
                     /protein_id="X:JGGOOEAP_00026"
                     /translation="MLLVQSEIGQLQIDQYPGVCPYCHHAIAPKFFSAALSGDALAES
                     TFLDVAYKCTHIKCFRLFISVYRKSILNGDREFRIKKSYPISFKNPVIPNEIKEISNN
                     FEKIYTEAFAAESMNLDEIAGVGFRKALEFLIKDYCIYKNESKSDEIKTLLLVKVIDQ
                     YIDDMNIKSCAKRAAWLGNDETHYIRKWEDRDINDLKTLITLTINWIVNNIMTEKYLR
                     EMSN"
     gene            34197..35360
                     /locus_tag="JGGOOEAP_00027"
     CDS             34197..35360
                     /locus_tag="JGGOOEAP_00027"
                     /inference="ab initio prediction:Prodigal:002006"
                     /codon_start=1
                     /transl_table=11
                     /product="hypothetical protein"
                     /protein_id="X:JGGOOEAP_00027"
                     /translation="MKKNIFVVLLIANSVFGESINLNKADPVNLLNDRVSKIEENQKK
                     EEFLLKNIEHADQIIQRHSTIFTAIGTYSTIVGIFIGIMGILSAIVTYLFGILPARES
                     VNNLEMKLDEFLKREKSKTIESLITDLNSNDSLKQNKSASKLSINLDYNYTTHNIRDL
                     LDVLKNQSSNYIRSIIENILSLHPSKKTEDYFIEVLKTEKQINSIYFPIRYFIISDTW
                     DKNFSYVKNFILKSENIYSSYLNILSNIINLNYIKAINLLKDEELLSKIEKNQRKLII
                     DFLLKNSRIDIQLIEESFANTIIEKENDIPIQPKQNFDQIKKDHEEKISEIIMNLGLV
                     VDELGKVFNQKGENIPVILTAFTALGPAKVAKTVEIDGVAIAIENIPKKNNFA"
     gene            complement(35463..36305)
                     /locus_tag="JGGOOEAP_00028"
     CDS             complement(35463..36305)
                     /locus_tag="JGGOOEAP_00028"
                     /inference="ab initio prediction:Prodigal:002006"
                     /inference="similar to AA sequence:ISfinder:IS1500A"
                     /codon_start=1
                     /transl_table=11
                     /product="IS3 family transposase IS1500A"
                     /protein_id="X:JGGOOEAP_00028"
                     /translation="METYRFEFPIRSMANVLGVSRSGYYQFLKRSKNELEKYNPELVK
                     FIRETWLTNRKNYGLVRLLREVKKVYSIYGARTVRKVMKLCEIRGKQEKRFRIATTDS
                     NHGNRVAPDLVRRNFKANKKNRIWVSDITFLRSSFGWIYLCVILDLYSRKVVGWSISN
                     SNDSKLVCTALSKAIECRNPPKGLIFHSDRGSNYCSYETRKYLLVNKIRRSNSRRGNC
                     WDNAVAESFFGSLKREIEYNYFYKIQEAEELLFDHIEVYYNRQRSHSSLDFVSPVQFE
                     VNAA"
     gene            37085..37546
                     /locus_tag="JGGOOEAP_00029"
     CDS             37085..37546
                     /locus_tag="JGGOOEAP_00029"
                     /inference="ab initio prediction:Prodigal:002006"
                     /codon_start=1
                     /transl_table=11
                     /product="hypothetical protein"
                     /protein_id="X:JGGOOEAP_00029"
                     /translation="MKQLTFKLIIPLTVISFAAFTKWWYTLPVDAPGTMLRGFPLAYS
                     CPGWHTSLSLQIFLTEFTIDLLTYFLFWFVLIFCINRYLTKVKTFKLVTIALWTISGL
                     TISFGTLMASNEDNLFYIKRPFDMKVLETGYEFIWQNTERPDYYKYFPKDK"
     gene            37579..37701
                     /locus_tag="JGGOOEAP_00030"
     CDS             37579..37701
                     /locus_tag="JGGOOEAP_00030"
                     /inference="ab initio prediction:Prodigal:002006"
                     /codon_start=1
                     /transl_table=11
                     /product="hypothetical protein"
                     /protein_id="X:JGGOOEAP_00030"
                     /translation="MAGNLLHYAEFCNVYLLKNNFQRKYEDKITDNPSYSILSN"
     gene            complement(37729..38631)
                     /gene="rpnD"
                     /locus_tag="JGGOOEAP_00031"
     CDS             complement(37729..38631)
                     /gene="rpnD"
                     /locus_tag="JGGOOEAP_00031"
                     /EC_number="3.1.21.-"
                     /inference="ab initio prediction:Prodigal:002006"
                     /inference="similar to AA sequence:UniProtKB:B7NGZ6"
                     /codon_start=1
                     /transl_table=11
                     /product="Recombination-promoting nuclease RpnD"
                     /protein_id="X:JGGOOEAP_00031"
                     /translation="MSDMTNPHDRLIRETLQDKEDAISFFKNSLPEKVIELLDLNRLE
                     LTQSSFISENLKEEQTDLLFQIPLKSGKKANVYLLFEHKSYLDDSIFSQLLGYISAIY
                     KSQYKVDKKYSVVIPFVFYHGERSWTLGNSFQNRFILSKNEEEVFKKYIPDFELELFD
                     LSKVDLSKLESITLRVILGVVQKIWEGDTSFLSHLGEVFELLTGLKNESKRVEIFQKL
                     FLYIFNVRELEPTEITSLLSHSKISRDYEDLIMTTAEKLRKEGEIKGLIKTARNMLLK
                     GASLEFILSVTGLTEQELKDHGVI"
     gene            39284..39574
                     /locus_tag="JGGOOEAP_00032"
     CDS             39284..39574
                     /locus_tag="JGGOOEAP_00032"
                     /inference="ab initio prediction:Prodigal:002006"
                     /codon_start=1
                     /transl_table=11
                     /product="hypothetical protein"
                     /protein_id="X:JGGOOEAP_00032"
                     /translation="MRFEWDIEKERINIQKHGLSFGEASLVFADPRTIYISDPDHSIG
                     EVREIALGMIRNITIAVVIFVDRSQNDEEIIRIISARPASNSEKAQYYSTDI"
     gene            39579..39779
                     /locus_tag="JGGOOEAP_00033"
     CDS             39579..39779
                     /locus_tag="JGGOOEAP_00033"
                     /inference="ab initio prediction:Prodigal:002006"
                     /codon_start=1
                     /transl_table=11
                     /product="hypothetical protein"
                     /protein_id="X:JGGOOEAP_00033"
                     /translation="MRKEYDFSKGKRGVYSRDLKDLHFPVYLDPQLEEYYKKIALKKN
                     KDLSTIINTILQKEMELHDSLI"
     gene            complement(40085..40297)
                     /locus_tag="JGGOOEAP_00034"
     CDS             complement(40085..40297)
                     /locus_tag="JGGOOEAP_00034"
                     /inference="ab initio prediction:Prodigal:002006"
                     /codon_start=1
                     /transl_table=11
                     /product="hypothetical protein"
                     /protein_id="X:JGGOOEAP_00034"
                     /translation="MECISKGKSYKRYEFGCKVSLVTTSKSNWVVGVQALHDNPYDGH
                     TLKDAINQMEKIVGIRPKEVYVLNHS"
     gene            complement(40408..41301)
                     /locus_tag="JGGOOEAP_00035"
     CDS             complement(40408..41301)
                     /locus_tag="JGGOOEAP_00035"
                     /inference="ab initio prediction:Prodigal:002006"
                     /inference="similar to AA sequence:ISfinder:IS195"
                     /codon_start=1
                     /transl_table=11
                     /product="IS982 family transposase IS195"
                     /protein_id="X:JGGOOEAP_00035"
                     /translation="MDLTEIFCAIDDYCTQQKINWNVKILSPVVRKRNRKFQLSLSEV
                     ATIVVYFHLSHYREFKNYYLIEIKKNLKSEFPKAVSYNRFVELMPNALCVIASFLSNT
                     CMGKCSGISFIDSTILKVCDNRRIHSHKVFKDTAQRGKSSTGWFYGFKLHLIINDRGE
                     ILSFMVTPGNVDDRNSKVIFPLVKNIYDKLFGDRGYISQSLFVSLYEKGIQLITKLKK
                     NMKNKLMPLVDKILLRKRAIIESVNDELKNICQIQHTRHRSFCNWAVNLLSGLVAFSF
                     FPKKPSLNLRSKDNLQLLISP"
     gene            complement(41579..41923)
                     /locus_tag="JGGOOEAP_00036"
     CDS             complement(41579..41923)
                     /locus_tag="JGGOOEAP_00036"
                     /inference="ab initio prediction:Prodigal:002006"
                     /codon_start=1
                     /transl_table=11
                     /product="hypothetical protein"
                     /protein_id="X:JGGOOEAP_00036"
                     /translation="MKHDFPCDPTSLVKWRKRIGSEGVEKFLEETILLGQRKGQIKEP
                     EFRRVNVDTTVQEKAITFPTDAKLYHKMRQALVKETSKENIQLRQSYKNLPTSFFGKK
                     TGRAEPCSLIFL"
     gene            complement(42476..45052)
                     /gene="apaH"
                     /locus_tag="JGGOOEAP_00037"
     CDS             complement(42476..45052)
                     /gene="apaH"
                     /locus_tag="JGGOOEAP_00037"
                     /EC_number="3.6.1.41"
                     /inference="ab initio prediction:Prodigal:002006"
                     /inference="protein motif:HAMAP:MF_00199"
                     /codon_start=1
                     /transl_table=11
                     /product="Bis(5'-nucleosyl)-tetraphosphatase, symmetrical"
                     /protein_id="X:JGGOOEAP_00037"
                     /translation="MGINVPELSLVVLIGASGSGKSSFAKKHFKKSEILSSDECRALV
                     SDDENNQAATNDAFDVLYYIARKRLKNGLLTVIDATNVQRESRKGLIELSREYHCLPV
                     AIVLDIPDRICEERNRNRSDRNFGNHVIRQQKQQLKSSIKGLREEGFRQIYILKSVEE
                     VDSVAAIVREKLYNDKKDISGPFDIIGDIHGCFEELQELLIKLGYSILKGKDDEKDYG
                     FHVVAPTNRKVIFLGDLVDRGPDSPSVLRLVMSMVHAGVAYCVPGNHDLKLQKFLIGK
                     KVQLKHGLEVTVEQLKNESDSFKKNVEKFLYSLISHYVFDSGKLVVAHAGLKEEMQGR
                     GSGAVRSFCLYGETTGEIDEFGLPVRLNWAKEYRGKAKVVYGHTPVPEAEWLNKTIDI
                     DTGCVFGGKLTALRYPEEELVSIKAKKVYCEPVKPLHSVENLNGFSAQQENDDLLNIE
                     DVIGKRIIQTKLKSNIIIREENSIAALEVMSRFAVNPKWLIYLPPTMSPCETSRLPEY
                     LEHPEEALSYYQKRGIEKVVCEEKHMGSRAILVICKDEDSVLKRFGIKNEGIGICYTR
                     TGRNFFNDEVTETQFITRVNLCLTKIDFWTTFNTDWVCLDAELMPWSAKAFALLKDQY
                     AAVGSAATGAFPQVEEALKQTIERDILGITELHERYSKKQTAISKYVAAYQNYCWPIQ
                     SIDDYKLAPFHILATEGQVHIDKSHEWHMEKISEICEGDKGLFLLTPYQVVDLNNKSS
                     FDKAIKWWVELTQKGGEGIVIKPYDFIGFGKEGLLQPAVKCRGSEYLRIIYGPEYDLP
                     ENIERLKKRGLSRKQSLALREFALGVEGLERFVKKEPLRRVHESVFGVLALESEEVDP
                     RL"
     gene            complement(45042..46442)
                     /gene="COQ3"
                     /locus_tag="JGGOOEAP_00038"
     CDS             complement(45042..46442)
                     /gene="COQ3"
                     /locus_tag="JGGOOEAP_00038"
                     /EC_number="2.1.1.222"
                     /inference="ab initio prediction:Prodigal:002006"
                     /inference="protein motif:HAMAP:MF_00472"
                     /codon_start=1
                     /transl_table=11
                     /product="Ubiquinone biosynthesis O-methyltransferase,
                     mitochondrial"
                     /protein_id="X:JGGOOEAP_00038"
                     /translation="MILKITTTHKPATDLGYLLHKHPDKLQSIDLSVGKAHLFYSEKS
                     EERTTICILLDIDPIEMVRGSKNLGSDNFTLGNYVNDRSYVASSFLSAALVKAFSTAM
                     NGKCKEKPELVEEKIPFEILISSIPAPKGGEILIRKFFEPLGYEVELSRLALDKKFPE
                     WGESRYYNLKLKNIVTTKNLLSHLYVLIPALDNNKHYFINEDEVEKLLQKGEGWLKSH
                     PEKEQIIQRYLINLNSLSRKALQRLSEGEESDRTDDDLVEMSEQKKVKESFHEKRLKY
                     VTDKLIESGAERILDLGCGEGKLIKHLIKQKQFSEIVGIDVSYSELLKAKERLKFDEM
                     PPKQKERIKLFQGSLTYKDNRLEGYDAAAVVEVIEHLDLNRLEAFEKVLFQFAKPRTV
                     VLTTPNKEYNVVWENVKEKMRHDDHRFEWTRDEFKDWSSMIGSKYNYKVELLPVGEEA
                     ESFGAPSQMVIFTYGN"
     gene            complement(48201..49649)
                     /locus_tag="JGGOOEAP_00039"
     CDS             complement(48201..49649)
                     /locus_tag="JGGOOEAP_00039"
                     /inference="ab initio prediction:Prodigal:002006"
                     /codon_start=1
                     /transl_table=11
                     /product="hypothetical protein"
                     /protein_id="X:JGGOOEAP_00039"
                     /translation="MNDNQRVFRVPKDRNFTIVKNHFIDDPRLSMKATAILLLALRYP
                     DNWRMSVKTMSKFKSDKDSSIASGFKELVTFGYAEFRKGKDPVTGRFNSGWYFFEESQ
                     KPEVQYKIKTTQNKRIENQSELFLKEVKESNRKENKVLDLEQRERPQLENQVVVNSTL
                     PSTKEQKPSIQIFSSQIQNTTREYDQPSQARIEEQKELLEELEIKFKREKNQALDSPQ
                     AETPLLDFPLLENPILENRPLSNTIDQGLSKQVLFKQILNTSREYGPPAKTHIEEQKQ
                     NLYKPKPLSHFHFPESWLIKLQEYYFKEHGSEMGQPDSELKALNKLYELSNGDWNVIE
                     SKIEVLIQLRKQDSQFWYEQSLSPESITKFWSRLFVRKVKPTDKNRMRNEHQNKSIGT
                     EPKYNESSKLTPDKPIEIKDLDPYKCFLGWGKTKLLKSQLEYYEQNSDPLKYEGTKKI
                     LYEKFVNEVYPGLVSDSEVKKTSIENRKGSAA"
     gene            50697..51074
                     /locus_tag="JGGOOEAP_00040"
     CDS             50697..51074
                     /locus_tag="JGGOOEAP_00040"
                     /inference="ab initio prediction:Prodigal:002006"
                     /codon_start=1
                     /transl_table=11
                     /product="hypothetical protein"
                     /protein_id="X:JGGOOEAP_00040"
                     /translation="MSTIFDRLSAIDDDLKLSHSKMALELGVNRSTYYKYKNGTLTIP
                     KSILIILRLKGYDEHWILSGKGQMKLKDSVHLVEMQKRLKLISKLDSYGVLDSIEKLP
                     EAPSSDQKKIIREFFIFLAAKFV"
ORIGIN      
        1 tttttgtacg ctaatatcga gaattaggta tctttctttt ttttaaactt tttttcattt
       61 tgcgctttct caaattttct acgttttgtt ttttaaatta tgaaaataat accgatctgc
      121 tcagggaaag gcggagttgg aaaaactaca acaacgattt acttagcgca aacattagtg
      181 cacttaggca aaaaagttct agtaatcgac tatgatttca atcgtagtct tagtaaattt
      241 atgtttactc attttcaaaa aaatgaggaa gaagcaatct ccaaaaattc ctataaaatg
      301 ctgttcgatg aggacagcta cgaaaggtat atcgtaaaat ctgtaactgg tttagatttt
      361 attcccgcca tagaaaggct taaaaaagta gacattgatt tttatgatga cctcaatctt
      421 aaataccgtt ttgaaaaact tctaagatcg ctcaattatg aatttgtttt attggacctt
      481 cacaacgtag taaatgtagt tttaattgcc gcattatatt ctgcagacca tgtgatctcg
      541 ccaatggaat acggctcttg gagtatggac ggaaccgatg atatgttaaa agttttcaaa
      601 gaaattaaat ccacggcaaa gaaaaaaatc aaatttactg tagtgccctc cagagtttct
      661 aatagcaaaa tagacgaact tgttgaagtc tgtgaacaca atggtttaaa ggtcagtgct
      721 tttgctaata taaatgacaa ttcaattcac acagcttcga atcttggaga atttttaaac
      781 cctaaaaagc ataaagcttt tgaacgtttt ttaatcttag ctaacgaggt ttcaaatggc
      841 cgaaaaaaat aaacttacca aaaaagaact gctaaaacag tccctcaaaa aatctcaaac
      901 aaaagaatct aataatataa tattatcaaa tgaaactaaa tctattgatc caacgataaa
      961 tcaattaaaa gatttatatg aatcagttat catggcccac aaaaggactg tcagaaattc
     1021 aattgatttt ggtgaatatc tttttgaagt taaagaaaaa ataggacacg gaaattttat
     1081 tccttatatt gaaaaaaaca aagcctactt gggctttgac agacgaactg caagtaccta
     1141 tttaaggata tactattaca gagaattagt taaaggctgc aaaaatatgg cggaggccgt
     1201 aaggttaata aaaacgcaag aaaatggctt acctcagcca gaacagcgtg ttgaaataga
     1261 aataaaccct aaacaaacga cttataaata ttctaaaggg aaaaaacttt atgccatttt
     1321 taaacaaagc ggtaaaagca aaaaaggatt caataagatt catctagatt ttattagaca
     1381 atttatcgaa gaggaattac aaaaagaaaa cgaaagatac aacaacaaag tatctgatct
     1441 caagagcgat cttaaacatt tataattcaa atgagaaatt cgtttcccat ttgaattacc
     1501 ataaattcaa aatttaaacg cgattttaaa atttttcttt ccaaaataaa aattacttgt
     1561 actcgatttc gcttaaagtt aatcttgcat agaattcgtt caccacgatt cgagaaatcg
     1621 cccgcgggga ggtgagatcc cccaagggca tccttcccta aagttccaat aatttagtta
     1681 tgtcccattt tttgcttgac aggtatatag tacctgtatc tagtccaaaa tatcttagga
     1741 gacataacta agataaggcc gatctcactt taggccaaaa ttctcgaatc gaggacctac
     1801 cgcaaaggct ccatgcctga tctttagttc cccgtatttc taatagagta gggtaaaaaa
     1861 taacttttac cgtgcgtcac ccgaagtatg tccgcatggt gaaaacaagg gatactaaaa
     1921 tgaccgaggt cgtacattac gctttggtga tagctcatgc tatcgaatcg ttaccacttt
     1981 caaggactaa aagacaacta ctgtccaaaa tcactgacct agatattgca ggaagaaata
     2041 acggatttgg tggatgtatt gcaaaaaaca aaacactagg cgaagaagta gggttagcag
     2101 aaacgactgt ctctaaatat attcgtgaaa tgaaacgtga aggatatata aactctggag
     2161 aatttcacgg acattataga atactaaact ctagtctaca cgatgcggtt gtaaaagaac
     2221 gatatgaata taacctacaa aaacagataa ctaaatatac tggtctgtct agtacaaata
     2281 tcctagagag cccaaatcaa agtaccgggt ctgctccgta cgaacgtacg ggggatagtc
     2341 ttaataacca aagtacaaac caaacaaata acaaaaagaa tatagaaagt ttttcttttt
     2401 ctgaaattac ctggtcaaat atctctgaac attctaaaaa cctcatattg aaagagtggg
     2461 gggaatatga ccacaatcca gagaaggaaa atgctaaaat tagattttgg aaaaagatcg
     2521 aaccggaaaa cccagaagct attttagaaa cgctaaggaa attaattcag atccgtaaat
     2581 cggaaaagta taaagaagac ggtttttggg gaacgattcc tgtaaacata gcttccagtt
     2641 actcttacaa agacattata aaaaacacat ataacctact tacacaagta ggaagtaaaa
     2701 ccctttcaat cgaggaaaat aaagaagaaa taagaaacgg aagtaaaata aacgatcaga
     2761 ccaaaaatga aaacgaacca acctgggaag gattcttagt ttgggctggg aaacgacttt
     2821 ctaaatcgag cattcaaagt cttaaacagt taagagttca attcgaaaat gaggaattga
     2881 gtatagtagg gggtatagac gattttctca aaataataat cactaagtat tttaaagaag
     2941 aagcaaaact caaaacagaa gtaaaatttg taaaagaaga agaaatgcaa gagaacgaaa
     3001 agagtattca taactcaatt aagaaatcgg atcagaagag taacgaggaa aatcaaacac
     3061 acataaccga actgaatgaa gaaatatcta taccggttga tcaatcagat ttcaaacatt
     3121 tccgagacta tatgtcggta gataaagtaa tccatgagtt catgagccat tctacactaa
     3181 cactagatcg aaaagactta gaaatcattc gtaatctaaa gatccgttat gatctggaga
     3241 aaatagtaat ctttgattcc ccaccagaga agttaaaaaa tcacatacgt gattactttt
     3301 atagccatcc ccaaagggtt atcgcactac aatttgagga aaacaaattc tatgtagcgg
     3361 cgtagttata tagaattttc ttagaaactg ttagtatata catctattac aggtaaaact
     3421 ttaagaaagg atgaatctgt agacttaagg ttaaaaagtt gtatataaga atgcgtatca
     3481 taaggaattt ctttagaatc taaattccat tcttcacaga tagaattcca aatttgtatt
     3541 cttaattttt tttatgtcca tgggtatact acggaaggtc gtttgtagtt tgaataatta
     3601 aagtcaaaaa atatcgatac ttgagccata gcaaaattta gtaaaaacga ttattttctc
     3661 cttccacaaa agaaaagtga attaaagatt aagagaagaa actaaggtaa agaccaaaat
     3721 aacaaaatgt gaaaagatta attttagaga aaattttatg tatataacta ttgttttttc
     3781 ttttgtataa ggaaataaaa agcaaaaatg tttaaaagag aaacaagggt tatggccgaa
     3841 atgatgatta catatattat ttctcttcta gaggaagaag ctaattcttg acggtaataa
     3901 tcagattctt tgttgtttgc aagtgaatgt atctctaatt tcagttcttg gatagaatca
     3961 tatgtttctt tgactaaaat aaacatagca tagtttttgt catgaatatg agaagaagga
     4021 gacgaaacat tctttttaaa cgagatgcta ctgaggagtt cgatttcttt tttcaattcc
     4081 tgatcaaaag gccatttgag agaggctttt tttaaaagtt cgattgcttt atcaacgttt
     4141 ccttttttga tttcctccct gcctaaacca acccaagcag aagttagaat atattcagca
     4201 tttacatccg atggattgtt tgtaagtaat gaaatggcta acttttcggc ctctaaatac
     4261 cgtttctctt ctaaaagttt tttagcgtct tcatgacctc cggaaaaagt ttggtcctcg
     4321 gaaaaaatct caaaagaaaa catgaataga agaattgaaa tcaatcccaa aataaaccga
     4381 agaatgttcc caatagaata aaagcgtttc ataattcaaa acaaccaacc tcgtaaaata
     4441 caacttgaaa tttcaaaaaa gcgagcgttc gtaaccggat gttgaaattt cgcataacgt
     4501 cctctaatcc ctgcttcgag tgtttaggga ttaggctgat atttcaagcc taaccacttg
     4561 aaaagtagga tctccctctt ttacaaaaaa acatcccttg caaaaccctg cttcgagtgt
     4621 ttagggatta gtttgttaga ggttagttat attttcgtaa tacagaggct ttgctttaaa
     4681 caaagtaaaa cttctctaac tctgtgaatt tactaaccac taatccacta acaactaacc
     4741 acttgaaacc tacctgtcga tacgaatcac tttgtgagca taacgggccc ttggcatttt
     4801 taaaggatct aaggaccaat tactggcaat cgggttttgt agaccgatag aataaacgga
     4861 atcggtggga atattgagtg cagaagcacc cccaaaaacg aataactttc tagtttcgta
     4921 agaagcttct acgcctggaa aataaacaga aacgggtaaa ataggaccga tcgcaaaagc
     4981 agcagtacca ttttgaaaga agtctgttct gttcgatgta gtaatagacg tgatcggttg
     5041 gagtgtgctc gttcccgtag aaccaccgat gactgcaatc cattcggggt cagtaggata
     5101 tagatctgaa tttaaaggtt ttatacaagt agaaccagca ccgtgacgag cgattgtaat
     5161 tgcaggttcc cccgcggcgg aagtggaatt gatcgaagga gaaaaagaat ccgaagttgc
     5221 ttgtggcgtc ccgtcgtttg taaatcttcc tcctgtaaaa aatatatttc cattgagacc
     5281 acagccggac atgtctacgc gagaaaagat agcagtcaaa gaaagataac tttgccaaag
     5341 accattttga ccaattccag gagcaaatct agaaaccgta tttaaaatag tacctgtagt
     5401 catatcgtta gttgtcgtgc cggaaatgat aaaaatttct tctcccatag atgcaatcac
     5461 tccaccttga ttggcgactg gcatatctga aagtgtagtc cactgatcta aatacggatc
     5521 atatacttct gtctttttag aagctacata gttggctccc tgtttttcca tcccgccgat
     5581 gacatagatt ttatttttgt gggaaactac gtttgcaaaa actctagggg tgggaaccga
     5641 agttgcagaa ggaaaccaag tagaagtaac aggatcaaaa aaatcaattt ctttgactgg
     5701 aaaagaatcc gcaccgattc cacctacaac ccaaagacca cgagttctat ttggaaaatc
     5761 gctgatccag gtcttgaatg taagaggaat actttgcaga tttttaacgt ccgaagaaca
     5821 aaaaacaaag gctaaatagt cggtattgga ttctaagtta ggaagagtca tagaatgtat
     5881 tttagagttt tctaaactag tcacaaccga ttcaaaacca gacttcccat acaaaataga
     5941 accgggtaaa gaagtagaac actcccaact gacagttgcc gaccggggac caatttgaga
     6001 aacaaaagta aaatttactt tttcattttg tgcgttgtga atgttggaca aaggagaatt
     6061 cagacagtta caaaagagaa agattgataa atagagtatt agaaaaaata tatttcttct
     6121 ttttaaaatg aaatcagaaa cgatttttga ttgaggccgg ttttgttttc taagtataat
     6181 ttttgttcta atgaaatttt tataaaattc ccatattcta aatttttgaa acttgttcat
     6241 aacaaaatcc cccaagagaa acgaaccccg gatctacaaa aagaatctcc ggattctaca
     6301 atacactgag aacgaattcc tagtctgagc ctcgaaccgt ttccaaattc aaaagcccaa
     6361 ccaaattcac ctaaaatttc tggatcggtt ccattgaacg aacgagaatc gtttttccac
     6421 tgaacagaag taacaccacc accgaataaa aagtagggag cagagacacc gaattgtttg
     6481 ccgatataga gagattgatt ccaaagattg atagagcctt gtgcacctgg agccacggag
     6541 tattcagaga gaaaaccaaa aaaccaaagc ggatgattga taaaaccctt ttcgataaaa
     6601 agaccggcac cagctacacc cggatttgtt ttgtgagaag gtcctgtagt agtttgaaat
     6661 aaaagactac cacctacata gagtagattt tccccagatc taccggaaag gtatttgtct
     6721 ggtaagttcg gagaatcatt atctaaaaag ttttcattta aattttgaat tttagatttt
     6781 tcgatttcaa caaatccaag ttcggttcta aaaactaatt tgtctttttt agtttcaaca
     6841 ataatccctc ggatcgagga accgtcgttt aaacggaatt cggaataatg atacgaagac
     6901 tcaggccctt ttttattgta atcaatcctt tgaatctcag actttgggat tctaaactgc
     6961 ctacctttcc aacgaacact gattacatcc gcgctttcgt tgatttcttc gacgaggaag
     7021 gcttctcctg attttaaaag aagttcggaa gcatataacc cgtgacaaat acatgcaaaa
     7081 aatagaatat aacatattaa tttagctttc atataataaa ctcttgaaaa atcaagatcc
     7141 agaagtttaa attatgttat tcttgtaaat agataaatat tttttgcaaa tttgagagaa
     7201 ttgaaagttt ttcatattat aaaaattttt ggataattta acaggtagat tataatatga
     7261 gaaactttta atctcctaga aaagtgaaaa aagtcttcct agctttccct agtttaggta
     7321 tttgtggcac aatatcacaa attaaacact ttgttaggtg ataaacgact aacaaagttt
     7381 tacgatttgt gaagtaaaag agataggaaa tctaaaatga aacgttatgt cggattttta
     7441 tttttaagtg tgtcattatt gtttgtattc aattttagtt tgttatcagg aattcagaat
     7501 gtatttagtt ccgtatcttc tgcaattgca ggaggaattc cccaaaaact ccccctttta
     7561 caagcgggtc cggacggatc agctaatacg gaaattgaaa tcgaactacc tcccggcaaa
     7621 gtagtaccta atctatctct tagttacaat tccaacggag gaaatacgat tgtaggaatg
     7681 ggttggagtc taaacggact tccgaccgtt tcgagaaatc cttcgtatgg aattgggtat
     7741 aacggaaaag attcgtatgt ttctagtttg gcgggagaac tgatcgatgt tagtggaaat
     7801 aaaaccatct atcattctaa aaaagaatcg tatctgcggt ttgaaccaca ggggacttgt
     7861 ggggacggtc cttgtacttg gattgcaacc gacaaggatg gtaaacgata tatctttgga
     7921 gggagtatcg attctagaat tgcggcccta ggaagaaccg caggatcgat tcgggaatgg
     7981 gcgctctcca gagaagaaga ttcacacgca aacggttacg acgtaaatta tacacccatc
     8041 gacgtaaata acggtgacta ttatccatct acgatcacat acaacgacag aacgattcgt
     8101 tttaattttg aaaatagaaa cgacagaatt ccaaactatt ctttaggaac cttagaaaga
     8161 atccaaaaga gactagatag aatcgaaata ttagtaagtg gtaatatatt tagaacctac
     8221 gatttagact actcttacgg aactgtgacc ggtagaagta tattcagaaa attgaaacga
     8281 tctgggagta atacttttgg ttctgaaaac tttgcagatc tagattttac atatacaaat
     8341 cattccggag gttttagccc tgggaatata acctaccaag atttgaccaa tcgggctagt
     8401 atgaatgtat tcgtacctaa cattgttgtg gatgcgatga attttatttt aaacggaaat
     8461 ctaccgtatc atccatccgc tttggatgcg aacatagacg cttcacttca atatgtagtg
     8521 aaagtacctg taccggacag aggagcctgt aatattgggt ttgcctcctg tttgtgcgcg
     8581 gccatcccgg tttgttgggg aggcaatcca cattttttag aataccttgc tggaaattgc
     8641 tggagcttta tgggttgggg cgggccaggt gcttgtgatt ttggagtaga ttctgctttg
     8701 acagcctggt taccaatgga cttaaacggg gacgggattg ctgactttgc gacgttaaac
     8761 ggaaatgaag cggatggatc gattcatttg gtaggacata tccaaaaaat tggacagcca
     8821 gcgagttcat tcaatggtcc gaatattcca attcactaca atactttcta ccaagttgta
     8881 gatttgaatg gagacggtaa gactgatttt gtatatgagg acggagggag gctctgggga
     8941 gtttattcta cgggtggaaa ttttagttct cctgtattat ttggaaatgt aagtttaaat
     9001 tctgcaaata gagacatgca cgtatttagt ccgtatgaat acaaatttcg atatgggccc
     9061 aataacacta caccacttgc gggagacaga tcagccaaag atttttttgg ggatgtgaac
     9121 ggggatgagt tagtagattt tgttcacgac aacggaggaa gtttttcgat ctatctcaac
     9181 agagaaacct attttgacaa tccgattgta attggaggag gaggggactt ttatctcaat
     9241 tcgatgattg attttacggg ggacggtaag gctgactatg tacagcttgt tcaaacctat
     9301 gacaattcta ctctaactac gttacaagct caaaaatcag cgttagacac attgatggca
     9361 cagtatcaaa cagaacacgc aagagtcaaa gcggtagtgg atcaaatgcc tacacctact
     9421 acacacgcaa cgatcgacga tgttgaattt gagaatcttt tagcgtattt aaccgcaaac
     9481 ggatacgaac ccttgtccga ttcttttgaa acggacggaa aagactacgc ctatacccct
     9541 gcgacggttg cggctttaca aaccatttta gagaatatag tcagtgcaag aatgaacttt
     9601 gtaggtcaac agagttatgc gatcaataac cagatagccg caatctatgc acaaggaaac
     9661 ctaggacagg ctacgtatgc gcttcaagta aggacattca atttaactaa tggaacgtca
     9721 caaaatgtag cctatcctct ttttaattct gtcaatcctg ataaaagcac acttgcggac
     9781 gtaaacgggg acggtgtttt agattttgtt tcttttgtag gaactcaaag tatcgtttgt
     9841 atttttactg gaaacggatt ttcaaatccg attgcgacca atctaaacgc agggaatggt
     9901 aaaaatcttt tagactttaa ctttggagaa gtcaacggag acggaatttc tgatttagta
     9961 ttgtttaata aagaaaatca tacaatcgaa acgtatcttt cgagaagtga cggaacgttt
    10021 agttacagtc ctggttttag ttttggagtt ttttccactc aagaatatac agatccaaat
    10081 ggaatcgaaa gatcggatac atatcaaatt tcactccaag atatgaacct agacgggatt
    10141 agtgacgtaa gtattgcgtt tctatcttta gacaaaacct ggggtagaat attctatcgt
    10201 tacaataacc ccagaaattc gggagaggat caactactga gtgttacaaa cggtgcgggt
    10261 caaaactctc aagtgcagta tcagttaaaa aacaatcatc cgggggcttt acagccaggg
    10321 accgcaaact atccggacgg gcctagtctg aatcctggtt ttttagtcac tcagacaaga
    10381 caggatctgt ccaacgggat cgttcaaaca actaactacg gttatacgaa tgaaagacat
    10441 atccaaggaa ctcgtaacat ttctaggagt ttaggttttt cgaatattcg ggaaacggac
    10501 gtaaatacaa acttttacaa aatcacggat tattttcaaa acgactatcg tttggccggt
    10561 gtggtgcaaa atcaaaggag ttacaactct tcgaataacc taaccggttc tactacccat
    10621 tctggtttta gttttccaaa cccttttgga acggagattg tattgccggg ggttgtaacg
    10681 aacaacgact acaaaaacgg aacgttagtc gaaacttcga ttcaaaattt tagttatgat
    10741 tcttacggtt ttacgacgag tgtagtagaa agtttaggtt cccatacaat tacaaatact
    10801 tctcaagttt ctaacgacgt agctggttgg aggatgggaa gggtagtgag gtctagaaaa
    10861 aacgtagacg gcatttggat agaggacgtt tcccttggat atactggaga caaattgact
    10921 tctaaaacaa tgtttcctgc gagtgcttct cctattacaa ctacgtttac atatgattct
    10981 ttcgggaata taatttcaat caacgatcca gctaacgcaa cgagtacgat ttcgtatgac
    11041 gtggttttga acctatttcc ggtgacaaaa acaaacgcgc tgggacacgt gacaactacg
    11101 aactatgatt ttgcgacagg tcttgaaaca tcttccacag atccaaatgg cgcggttaca
    11161 ttgacaagct atgaccctta tggtcgaaaa gcaagcgtaa cgtatccggg ggaggggagt
    11221 ccaaacgaaa tctactccta ttccaataca ggggaatatg atctaacgaa tttgaacaac
    11281 aatgagtttg cgactaaaag tatccgagac aacgtaagcg gaagtgtgaa cgtttctaaa
    11341 atatttaccg atcctttggg aaatacgatt cgaagtgaaa caaacacggc actgagtgga
    11401 atcaattcga tcgaggaaag tttctttgac tacacaaagg gtgttttgat tcgaaaatcc
    11461 aacgaatact atactagtct ttctccgcaa tacactacgt ttcaatacaa tgatcctgac
    11521 ggagaattga ctacaatttt agaaccgagt gcgagcggtg tgattcaaac tagtattaca
    11581 aaaacaggat ttacggaaac taaaacttcc acgtttccag acggccaaac caaaacagaa
    11641 ataatcacta aaaacgaact ggggcaagtg atcagtaaaa ccgaaaacgg taggacgatt
    11701 ttaaccaact attctccgtt tggtgctatt tcttcgatta cagatgtggg tggtcttact
    11761 accagttttg tttatgattc attcggtaga aggatttctg ttcaagatcc aaattctgga
    11821 atgatttcgt attcgtatga ttctgtcgga agaatttcaa gtcagacaga cgccagggga
    11881 aagacgatta cttttaccta cgatgtgttg agcagaccct taactcaaac tacaaacgga
    11941 ccggaggcac cggttcaatt tgtgtatgac gatcctaatg ttccattttc tagaggtcac
    12001 ctaacgcatg ttacagacgg aagtggaaga acggagtttc gatttgatct aaaaggaaat
    12061 ccgatccaaa agacaaaata tgtggatgat ataactgcaa tttttaaaag agactatgat
    12121 tctttaaacc gtccgatgac tgaaactcta ccggatggaa cgaaactaca caacttctat
    12181 tcgtctaacg ggactttgtc gagtatcaca atggatacgg cggacgggac gagttcgggc
    12241 cacactgtag ttagttacca aggtccttac ttaaatgcaa atggagttcc gtctctaaga
    12301 aggacttccg gtaacggtgt tacgatggaa attggttttg aaccactcga caaaaaacct
    12361 ctgagtgtgg tttctaaaaa accggatggg acagtcatcg gaaatacgga actgacctat
    12421 gattcaaaag ggaatattac aaaaatagaa gacaagttaa atcctgctcg tacgcaaaac
    12481 tttactttag acaacttagg gagaatcaca caagccaccg gtaaatacgg gacacaaaac
    12541 tatacttttt ctgccaatgg aaacttaatt caaaaaggtg catatacttt aggttacaca
    12601 gatggaactc acgcaaatgc tgtgacaact gccacaagcc cgaacacagg gacattaaac
    12661 tacggatacg atgccagtgg gaatatggtt tcacgtaacg gagacacttt acgttacgat
    12721 tcgtttggaa agttgattga aattacaccg tatgcaacga gtagttcgat cgccaatgtt
    12781 tatgattttc aaggaaacag agtgaagtca gtttctggca ttactttgat ttctacatat
    12841 acgttaggag agaactatga gattgtaaga gaacctggta aaccggaaag acatactttg
    12901 tatgtgagag gtttggaagg ggacttggtt gcacagtgga ccagagaaga cgctacgtta
    12961 aggatttcag acgcgggagt aaacggcaac ggaagtctga attctcagtc aagtgatttt
    13021 tcgattggtt ggtttgtcgg tagaattgtg ggaactactg caaaaagtga agaatcgaga
    13081 ctttctctat ttgtgggaac tcttacaaat ccattttgta aggacgtgac tggtgattgc
    13141 ggtagttact acagaaatcg aatacaatct gagtttattg gaatatttgg atattctaaa
    13201 ttctttcagg ttggaatgcc gaccccgttt tacaaagcgt tttatttctt gctattatta
    13261 gcagttattt atttagtata tccttatttc ctaaaggaga atgaagttct tgtcagactc
    13321 ggttggaaag gggtaggaac tccggccctg attttatctt tgtttgtagt tacatctttg
    13381 cccggttgtg gagtgttacc cggaaccgga ggtaaagatg gtgacccacc ttgggttctt
    13441 gcacttggtg caaacatagc cccaggagtt cctagtattc aaaatccggg agtaggaatg
    13501 acaggcggtg gaagtgtagg aggagttcct gtaaacggaa tgtttttctt tcatccagat
    13561 catttaggat cgattacgat gattacagat ggagcgggaa acccagcttc gggaccagag
    13621 ccaggaacaa gttttgtttc ttacgaacca tatggttcga ttattcgaaa cgattcttat
    13681 ggtcctgata tttttcgtta caagtttacg ggacaagtgg aagacaaaga gactggtctt
    13741 tattactaca aatcacgttt ttacgaacct actttaggtc gttttattca agcggattct
    13801 gttttaatgc cgactaacgt gaatggtatg aatcgttata tgtatgtaga tggtaatcct
    13861 gtgaactatc gtgacgttag tggtcatgtg agtggttctg gtctcatgca catggtgaat
    13921 cggattatcg gtcatgcgat ggggaaagat tttaattcta agggtttgga caagagattg
    13981 agtacgaatg ggatttccaa gggagtaaat cgttttgtgc ataacgcgac ctttgtaagt
    14041 aggaagagaa tgtttgatct cactaatcct ggtagattct tttatccgaa tttgcgagca
    14101 gtaatcaaac ctatggcggt aaagaagggc actaaaaaat tacgaagtaa catattagaa
    14161 ttatattatg ttagaaaatt tgttttagaa agcgaaggga cgcaaatgtc taacgaagaa
    14221 gaagaaattg caaagatatt ctatttgtta gccccaagta ttacttattc caatgtaaac
    14281 agtcctctct ttgcattttt gtcccataaa tttcatttat agtattaagg aataataatg
    14341 aaaaaattaa ttactagaac tatgttgatg ttaagtatat ttttattaga ttattgtacg
    14401 catacgccaa tttttaattc gcacttaaca aattgctcat tatatttaat ggaattaatt
    14461 attttatata acccaaatcg aaaagttcca ttaacaacag atgaacagtt tgtagcagac
    14521 actttgttag cttattattt gggccattgt aatggacaaa attccaaaaa acatgaaagg
    14581 cgtagaaact ctgatcctat ttatagacta atggataaaa atgataatta ttaaaaaaag
    14641 aatccgctcg cgtgagcgat cgaagcgtgg tcaagaaatt ggaataagtg agaaattata
    14701 ttctaaaaat agaatataat ttcttgaccg aagctgagag cgcggcccgg cacatattaa
    14761 aagaagaata ttgccgggac acgcctgctt tgagtcgcga gtggttagat gttagcggcg
    14821 atttactaac ccctaaccac taattcctcg ccacttggaa aacttatccg ggggagggga
    14881 gtccaaacga aatctactcc tattccaata caggggaata tgatctaacg aatttgaata
    14941 acaatgaatt tgtgactaaa agtgttcgag acaatgtacg tggtaataca agcacaactc
    15001 gtatttttac cgatcctttg ggaaatacga ttcgaagtga aacaaacacg gcactgagtg
    15061 gaatcaattc gatcgaggaa agtttctttg actatactaa gggtgttttg attcgaaaat
    15121 ccaacgaata ctatactaac atctctccac aatacactac gtttcaatac aatgatcctg
    15181 acggagaatt gactacaatt ttagaaccga gtgcgagcgg tgtgattcaa actagtatta
    15241 caaaaacagg atttacggaa actaaaactt ccacgtttcc agacggccaa accaaaacag
    15301 aaacaattac taaaaacgaa ctggggcaag tgatcagtaa aaccgaaaac ggtaggacga
    15361 ttttaaccaa ctattctccg tttggtgcta tttcttcgat tacagatgtg ggtggtctta
    15421 ctaccagttt tgtttatgat tcattcggta gaaggatttc tgttcaagat ccaaattctg
    15481 gaatgatttc gtattcgtat gattctgtcg gaagaatttc aagtcagaca gacgccaggg
    15541 gaaagacgat tacttttaca tatgatttac tcggaagacc cttaactcaa actacaaacg
    15601 gaccggaggc accggttcaa tttacgtatg acgatcctaa tgttccattt tctagaggtc
    15661 acctaacgca tgttacggac ggaagtggaa ggaccgagtt tcggtttgat ctaaaaggga
    15721 atccgattca aaagacaaag tatgtggatg atataactgc aatttttaaa agggactatg
    15781 attctttaaa ccgtccgatg actgaaactc taccggatgg aacgaaacta cacaacttct
    15841 attcgtctaa cggtactttg tcgagtatca caatggatac ggcggacggg acgagttcgg
    15901 gccacactgt agttagttac caaggccctt acttaaatgc aaatggggtt ccgtctctaa
    15961 gaaggacttc cggtaacggt gttacgatgg aaattggttt tgaaccactc gacaaaaaac
    16021 ctctgagtgt ggtttctaaa aaaccggatg ggacagtcat ctggaatacg gaactgacct
    16081 atgattcaaa agggaatatt acaaaaatag aagacaagtt aaatcctgct cgtacgcaag
    16141 attttacttt agacaactta gggagaatca cacaagccac cggtaaatac ggaacacaga
    16201 attatacttt ttcagcaaac gggaacttaa ttcaaaaagg tgcatatact ttaggttaca
    16261 cagatggaac gcacgcaaat gctgtgacaa ctgccacaag cccgaacaca gggacattaa
    16321 actacggata cgatgcaagc gggaatatgg tttcgagaaa cggagacact ttacgttacg
    16381 attcgtttgg caagttaatt gaaatcacac cctatgctac aagtagttcg attcgaaacg
    16441 tttatgattt tcaaggaaac agagtgaagt cagtttctgg cattactttg atttctacat
    16501 atacgttagg agagaactat gagattgtaa gagaaccggg taaaccggaa aaacatactt
    16561 tgtatgttaa aggtttggaa ggggacttgg ttgcacagtg gacaagagaa gacgctacgt
    16621 taaggatttc agacgcggga gtaaatggca acggaagtct gaattctcag tcaagtgatt
    16681 tttcgattgg ttggtttgtc ggtagagttg tgggaactac tgcaaaaagt gacggttctg
    16741 aagaatcgag actttctttt tttgtgggaa ctcttacaaa tccgttttgc aaggaagtga
    16801 ctggggattg tggaacatac tacagaaatc gtctacaatc tgagtttatt ggaatatttg
    16861 gatattctaa attctttcag gttggaatac cgaccccgtt ttacagagcg atttatttct
    16921 tgctattatt agcagttatt tatttagtat atccttattt cctaaaggag aatgaagttc
    16981 ttgtcagact cggttggaaa ggggtcacaa ctccagccct gattttgtct ttatttgtag
    17041 ttacatcttt gcccggttgt ggagtgttac ccggaaccgg tggtaaagat ggagatccgc
    17101 cttgggttct cgcacttgga gcaaacgtag ctccaggagt tcctagtatt caaaaccaag
    17161 gagtaggaat gaccggcggt ggatcagtag gaggagttcc agtaactgga atgtttttct
    17221 ttcatccgga tcatttagga tcgattacga tgatcacgga cggagcggga aacccagctt
    17281 caggaccaga accaggaaca agttttgtgt cgtatgaacc atatggttcg attatacgaa
    17341 acgattctta tggccctgat attttccgtt acaagtttac gggacagatt gaagacaaag
    17401 agactggtct ttattactac aaatcacgtt tttacgaacc gattttaggt aggtttattc
    17461 aagcggattc tgttttaatg ccgactaacg tgaatggtat gaatcgttac atgtatgtag
    17521 atggtaatcc tgtgaactat cgtgacgtta gtggtcatgt gagtggttct ggtctcatgc
    17581 acatggtgaa tcgtattatc ggtcatgcga tggggaagga ttttaattct aagggtttgg
    17641 acaagagatt gagtacgggt gggatttcca agggagtaaa tcgttttgtg cataacgcga
    17701 cctttgtaag taggaagaga atgtttgatc tcactaatcc tggtagattc ttttatccga
    17761 atatgaggca tataattccg aaagaaaaga aaaaagaagg aataagtaac ttaagaacta
    17821 atatttctaa aatatattta actcgtttgc ttgttttgaa ttatgataat caaataatga
    17881 ataaggaaga aaatgatttg ttccttcttt tctacattgc ggctccggct attgttgata
    17941 gtcaatttaa tgctcaaaca ttggctttgt ttggtacgaa atttcatctg ccattttaag
    18001 gacatattga aatgaataat tttaagaaaa cattagttat tttgaatata tcttgtttag
    18061 caattttggt taattgttta gataacggtt tatacccccc ttcgacgtct aaatgccaga
    18121 cgacccttga atttttatcg ttggagtctt acttaatgtc aacgcattcg tctgttccag
    18181 aggaacaagt gcaattaaca aatggactac ttgcctatta cgcatctcat tgtgatggaa
    18241 ctgaatcgaa gaaacataaa agaaaaaaga aaaacgaccc tatttacaat ctttcaggta
    18301 aagaagataa gtattgaagc acggtgcgtg agcgatcgaa gcgtaaatac tgcaatgcac
    18361 cataaataaa attcgaaagt atgaatatac taaaattata acatggtgca ttgcagattg
    18421 aagcgaagag cgcgacccgg cgctaaaaag agagaagaat ttcgccggga cacgcccctg
    18481 acatctaatc cctatctact agccactcga agcgtcggaa ctccagccct gattttatct
    18541 ttgtttgtag ttacatcttt gcccggttgt ggagtgttac ccggaaccgg aggtaaagat
    18601 ggagatccgc cttgggttct cgcacttgga gcaaacgtag ctccaggagt tcctagtatt
    18661 caaaaccaag gagtaggaat gaccggcggt ggatcagtag gaggagttcc agtaactgga
    18721 atgtttttct ttcatccgga tcatttagga tcgattacga tgatcacgga cggagcggga
    18781 aacccagcaa gtggaccaga gccaggaaca agttttgtgt cgtatgaacc gtatggttcg
    18841 attattcgaa acgattctta tggccctgac atttttagat acaagtttac gggacaagtg
    18901 gaagacaaag agactggtct ttattactac aaatcacgtt tttacgaacc gattttaggt
    18961 aggtttttgc aagcggattc tgttttaatg ccgactaacg tgaatggtat gaatcgttat
    19021 atgtatgtag atggtaatcc tgtgaactat cgtgacgtta gtggtcatgt gagtggttct
    19081 ggtttgatgc acatggtgaa ccggatcgtt ggtcatgcga tggggaaaga ttttaattct
    19141 aagggtttgg acaagagatt gagtacgaat gggatttcca agggagtgaa ccgttttgtg
    19201 cataacgcga cctttgttcc gaagggtagg ttttatatga atggaacaaa actctgggat
    19261 tcgacgattg gaaataaggg aatatatggt tggaccgtgc ataacgcgtt gtatcctggg
    19321 caattatttc gtggaaatgc aacggataaa gctttaggta agttgagaac attcttcgca
    19381 atacagtcgt tatcaagaat atcatccgct aaaactgaaa aagagcgcga agaagcacag
    19441 aatgatctta tttttctttg gtttattgca gctcctactt tagctcccgg agctggaaat
    19501 atgggtttgc ataagatgtt ttggtgataa tgtgatattt tttttgaacg aaaagcttat
    19561 gacaatattt aaaaacggta tataaacatg aaatttataa agttcttaat tatgatattt
    19621 attttgtcct gtcaattgaa tttgaatgat ccattgaata atgaaaaatt tgatgattct
    19681 ctcgataaat atgggcgatg cttaataggg ataattgatt atggtgataa atgtaatgat
    19741 agaattgaaa atcaagcaaa tcatgaaaat ggttattgcg gtcttttgtc tttagaaatg
    19801 tcgaaagatt gctctgaatt aattttttaa tgtacgacat tagttttata taattttccc
    19861 cgcgtgagcg atcgaagcgt ggtcaagaaa ttagaataag cgagaattaa tataataaaa
    19921 atagaataca atttcttgac cggagctgag agcgcggccc ggcacatatt aaaagaagaa
    19981 tattgccggg acacgcctgc tttgagtcgc gagtggttag atgttagcgg cgattcacta
    20041 acccctaacc actaattcct cgccacttgg aaaacttatc ctggagaggg gagtccaaac
    20101 gaaatctact cctattccaa tacgggggaa tacgatctga cgaatttgaa caacaatgag
    20161 tttgcgacta aaagtatccg agacaacgta agcggaagtg tgaacgtttc taaaatattt
    20221 accgatcctt tgggaaatac gattcgaagt gaaacaaaca cggcactgag tgggatcaat
    20281 tcgatcgagg aaagtttctt tgattacaca aaaggtgtct tgattcgaaa atccaacgaa
    20341 tactatacta gtctttctcc gcaatacact acgtttcaat acaatgatcc tgacggagaa
    20401 ttgactacaa ttttagaacc gagtgcgagc ggtgtgattc aaactagtat tacaaaaaca
    20461 ggatttacgg aaactaaaac ttccacgttt ccagacggcc aaaccaaaac agaaataatc
    20521 actaaaaacg aactggggca agtgatcagt aaaaccgaaa acggtaggac gattttaacc
    20581 aactattctc cgtttggtgc tatttcttcg attacagatg tgggtggtct tactaccagt
    20641 tttgtttatg attcattcgg tagaaggatt tctgttcaag atccaaattc tggaatgatt
    20701 tcgtattcgt atgattctgt cggaagaatt tcaagtcaga cagacgccag gggaaagacg
    20761 attactttta cctacgatgt gttgagcaga cccttaactc aaactacaaa cggaccggag
    20821 gcaccggttc aatttgtgta tgacgatcct aatgttccat tttctagagg tcacctaacg
    20881 catgttacag acggaagtgg aagaacggag tttcgatttg atctaaaagg aaatccgatc
    20941 caaaagacaa aatatgtgga tgatataact gcaattttta aaagagacta tgattcttta
    21001 aaccgtccga tgactgaaac tctaccggat ggaacgaaac tacacaactt ctattcgtct
    21061 aacgggactt tgtcgagtat cacaatggat acggcggacg ggacgagttc gggccacact
    21121 gtagttagtt accaaggtcc ttacttaaat gcaaatggag ttccgtctct aagaaggact
    21181 tccggtaacg gtgttacgat ggaaattggt tttgaaccac tcgacaaaaa acctctgagt
    21241 gtggtttcta aaaaaccgga tgggacagtc atcggaaata cggaactgac ctatgattca
    21301 aaagggaata ttacaaaaat agaagacaag ttaaatcctg ctcgtacgca agattttact
    21361 ttagacaact tagggagaat cacacaagcc accggtaaat acggaacaca gaattatact
    21421 ttttcagcaa acgggaactt aattcaaaaa ggtgcatata ctttaggtta cacagatgga
    21481 acgcacgcaa atgctgtgac aactgccaca agcccgaaca cagggacatt aaactacgga
    21541 tacgatgcaa gcgggaatat ggtttcgaga aacggagaca ctttacgtta cgattcgttt
    21601 ggcaagttaa ttgaaatcac accctatgct acaagtagtt cgattcgaaa cgtttatgat
    21661 tttcaaggaa acagagtgaa gtcagtttca gacattactt tgatttctac atatacgtta
    21721 ggagagaact atgagattgt aagagaaccg ggtaaaccgg aaaaacatac tttgtatgtt
    21781 aaaggtttgg aaggggactt ggttgcacag tggacaagag aagacgctac gttaaggatt
    21841 tcagacgcgg gagtaaatgg caacggaagt ctgaattctc agtcaagtga tttttcgatt
    21901 ggttggtttg tcggtagagt tgtgggaact actgcaaaaa gtgacggttc tgaagaatcg
    21961 agactttctt tttttgtggg aactcttaca aatccgtttt gcaaggaagt gactggggat
    22021 tgtggaacat actacagaaa tcgaatacaa tctgagttta ttggaatatt tggatattct
    22081 aaattctttc aggttggaat gccgacccca ctttacaaag cgttttattt cttgctatta
    22141 ttagcagtta tttatttagt atatccttat ttcctaaagg gaaatgaagt tcttgtcaga
    22201 cttggttgga aaggggtagg aactccggcc ctgattttat ctttgtttgt agttacatct
    22261 ttgcccggtt gtggagtgtt gcccggaacc ggaggtaaag atggagatcc gccttgggtt
    22321 ctcgcacttg gagcaaacgt agctccagga gttcctagta ttcaaaaccc gggagtggga
    22381 atgacaggtg gaggatcagt cggaggagtt cctgtaactg gaatgttttt ctttcatccg
    22441 gatcatttag gatcgattac gatgatcaca gatggagcgg gaaacccagc aagtggacca
    22501 gaaccaggaa caagttttgt gtcgtatgaa ccatatggtt ctattatacg aaacgattct
    22561 tatggtcctg atatttttcg ttacaagttt acgggacaga ttgaagacaa agagactggt
    22621 ctttattact acaaatcacg tttttacgaa cctactttag gtcgttttat tcaagcggat
    22681 tctgttttaa tgccgactaa cgtgaatggt atgaatcgtt atatgtatgt agatggtaat
    22741 cctgtgaact atcgtgacgt tagtggtcat gtgagtggtt ctggtctcat gcacatggtg
    22801 aatcggatta tcggtcatgc gatggggaaa gattttaatt ctaagggttt ggacaagaga
    22861 ttgagtacga atgggatttc caagggagta aatcgttttg ttaagagggg atttagtgta
    22921 tcgcaaaaag ttggtactaa gaaaggatgg gaagcagcaa ctttagcata ttatcaaact
    22981 gaaggtgatt tagtttcaat ggtagatgct tatttcaaag gaataaaggc cgcaaaacaa
    23041 gataaaaaag ctaaagaaat gatcggtatt gctaatggtg tattgattgc aggtatcata
    23101 gtcatgtcct ttggtgcagc cgctccatta gcgggtataa tttcaaaagc agcaggagaa
    23161 ttatttctaa gttcaggtgc tgtaggggca ttgatgggag gatctgcagg tagtgtttta
    23221 aaggaaaaag gagatttaac tataaaagac tttttatata cttgtgggat tgaaggaact
    23281 tctggagtaa atagccgtag caattgggat ggttctataa cagttgattc aaaaaattgt
    23341 tacccagttc catcaggaga ataatttgaa ttttaaaata tatttactaa tattactatt
    23401 ctttaatttt tgttcgagat atacaattaa aggtccaata tttgaaaatg aaatcattga
    23461 ttataactgt aatgagaata aaaaaaggtt ttatataaat gaagtatata taaatgaaat
    23521 ggcttattcg gaatctctaa gagaatatat ttctgatcaa ttaaaaacat ctatcaataa
    23581 tatcttgtta agagactgtt ataaaaacaa tagtagcgaa taccaaaatg gaattcctat
    23641 aaaaattacc gtaaataaat ttgaatttat tgaaagaaaa aggtatttat attatatata
    23701 tgctatattc ccgattatag attttgtatt aaataattct atggaataca gttatgctgt
    23761 tgacctaact atagaatata aaacagcgaa ggaaaaaagg gaatatgtaa atacttttaa
    23821 cttttgtgaa aaacgagtag ctggaatttt tgagcttaat aaaccaaaag aagaaaatgt
    23881 gtttaggaca tttagagtga atgttactaa atttatttta agatcaatta taggagaatc
    23941 atgaaagaat tcatatacat tcttttgtcc ttattggtat ttcaaaattg tgtttggaca
    24001 aatttaaata cagaacgaat taatctgtca gaaaagaaca caaacaagac tgtatctata
    24061 aaaatcgatt ttgattataa taatagggat tcaataaatt tggatcttga acaccataaa
    24121 ctttcttcaa tgtatattca atcaattcgt gatcttaaaa tatttgatcg agtgacttat
    24181 tcagatgtaa aagctgatta tataattaat ataaaaacga catcaatatt gaattctacg
    24241 ggtatgttat tttactttct cagtgctata tctttaggta ttataccttt gtattataat
    24301 gagtcaatgg aattgaatgt agagttaata aattccagaa caaaaaataa aagtaatatt
    24361 agctttcctt tagatataaa gtttatttct aatatctata ctacgagtca ttatcgttca
    24421 tttgatcgag aagaaatctc aaaggtagtt gtaaaaaaaa ttatttttga gggtatacaa
    24481 tctaaagtca ttgatatata agaatagaaa taaaataatt tattctaaaa ttggttttga
    24541 tatttagttt gttttgaata gtctttattc aaataaatag tatttctgtt tcacaaaaaa
    24601 atactaaaac aaataaaata ccttctcaaa atagtaatca aaatttagag atcaataatc
    24661 taaaagaatg tgccataata acgatatatg tattatcgat catcaagaag taacgtatta
    24721 agagcacata caacaaaata aaaatagagt tcagttccct tttaaaaaaa cacagggata
    24781 aaaatgaaaa acataacaaa attactatta ttagggttcg gccttcaaat cgctttaaat
    24841 tgtaaacaaa cagataatac aaacgaagaa acactgttat ttctactaac ggcacaagta
    24901 gcccaaaatt gttcgactcc tgaattgaaa ggggaaaata taccactgaa atttacaccc
    24961 tataccagta gaatcaatca atacatggga agcctaggat ttttgagtaa ttttgaattt
    25021 ggaagaagaa ttgaaatgga tatgaaagaa tctctacctg tacaatatac tatccatttt
    25081 tataacgcca atagtccctg tgacgtacct caagattata gtaaatcttt aagttcatat
    25141 aatttatttt caccaagaat caataaaaag actgtatatg caacaccgtt gtccggaaat
    25201 ctaatggcat tagcttcttc gtatggatca agcaatacaa gtccaacgga tataacactg
    25261 agtatagagt caagttcagt gtgtaagaac ccaacaacag cagactcaac acttaagact
    25321 ttatcgttta attacaaaac acctagttcg ttaacagcta tcaagataga ttcctatata
    25381 caaaatcaac aaatagtatt tacatccaat gtaacgaata tagggtcggg cggtttacaa
    25441 attgtagtag tgcccggaac agatgcttgt tatccaagca cgtataaaac aatcagtttt
    25501 aatcagaaca cacagaatca aaatcaagta aattggattt catcaactgc atcgggtcca
    25561 cttgtgattt tagtacaata cttttcggaa actcagaaca cagcaccgaa tgatataaaa
    25621 gtacaagtcc agtaggatcg ttcaaacttg atagatctta aggttaaaga aattataaaa
    25681 aagattctat tattgatttt catatttttc aatttttgta ttgcagattc cgaaagaatc
    25741 aattgtagag aagaattaga tagaattaat ttcgaaaggg atatgttatt aactttgtta
    25801 ctttcggaag gagggaaaga taaagtaact ccggaacaat atgctttcaa tcggtctttg
    25861 tatcttttaa attattatgt actgtataac gattctttcg aaaaagaaca aaaatgtgaa
    25921 ggagatttct ttttaaaatt attttctcct gaaacaagga tctaaaatca aaatgagtta
    25981 gagaataatc caaccctctt ttatcaagga acaatttaaa agatttaaga aaacgatttt
    26041 aatttaggtt tttgaagaat agtaagactt ggatctttgt ttgattgaat ataagattta
    26101 agatcgcgag gagatttgcc agtgaattta acacaagccc tgtgaaagga agaggcagaa
    26161 ttaaaaccac attcaaaagc aatgtttaaa agattataat ttaattttat acgcatcata
    26221 tttttcactt cgttgattct atgaaattgt agaaactcag taaaactcat attcaaatat
    26281 tgatttagat aataagaagc ctgatgagta gaaagaccta aaccagaagc aaaatcagga
    26341 agtcttagtt cttcgtctat aaaaccttta gaatctaaaa aacgatttaa cttagtttta
    26401 actttttcta aatcgattcc ttctaacaaa tctctaggag gatatttata tttttgtggt
    26461 tctttgtcct ctgggattgg aatggtttca atttcaattt gattgactaa gctaacatcc
    26521 tgaatcgaaa taataacctt accaaacaaa gaaggaaaaa aacgttctaa gacaatcgta
    26581 taacaaataa cagaacctgg aattatttct gttaaaagaa agaaatcctt tttattaaaa
    26641 accgttccta agaaatccaa aacaaaacaa atagaaatta aaaacgataa aaaggggagg
    26701 ttgaaaaata aaatcgattt gttagatttt aaaacacttc ttaaagacca ggaaaatgta
    26761 aaaatagaaa ttccaaatcc aagaacgtcg ataaaagaaa taaagtaaag ttcgggaatg
    26821 aaataagaaa gtaaaattac aactggaatg atccctaaaa gtcttttaca atagatccag
    26881 ggattatcta aagattctaa taaatagttg aaacaaacaa atacagccaa actggaataa
    26941 agaaccaaac catagtaaga accgaataac attctactat cgtttcgcaa agttccttga
    27001 tcgatcagaa taccgttatt taaaattaga aaaaacgcag cagattgtaa aacggaaccg
    27061 taggatttac taaaaccatc actcgaataa agttttgaaa accctattaa aaatccaaaa
    27121 attacaccag cagcatgaaa atagatagct cccaatttta aaaaattctc ataatctaaa
    27181 attccgattg tgttcataac aaatattgaa tggaacttgg acatgatatt gattttaaaa
    27241 gtattctctt tttagatttt attcttagtt taataaatcg ctggaagaga cgttttctaa
    27301 tgaattgaat tttaatcttt ttctgattgc taaagccttt cgaaagctgt tgtattttag
    27361 aatagcttct ttgtcttcgt tataaagggg taagcctatg tatcttgaga attcgtctaa
    27421 ttcggattct gtgaagtcta agggttttat attaaaataa ttgatgacca taaatttacc
    27481 ccttatttag gttttgatga aaaatatgat taattaagtc gcttattcga tttatacttt
    27541 tcgattgtat caatcccact ttcaaaattt agttatcata aacaaaaatc agagaatagg
    27601 atttatagaa ggaagtgatc aaattaaaga cggattctaa caagttggtc tgttttcctt
    27661 tgaggtgaat tattcttttg gcttcttcta acctgttaaa attcagaaaa tccttaaaac
    27721 taatatttag tttgcgattc aagtagtgca acgcttgatg agtgctgagt tcggtgtata
    27781 tggcaaagtc tgacaatcgt aaatcttcgt ccaaaaattc attcaatcga atttgattaa
    27841 gatcaatatt ttgcaggaga tttttcgagt gttccctttt gttttgagtg gaaggaaacc
    27901 aaaaagaaga gttaaaaaag aatggcagaa tttcagctat tgtcaaaaaa tttcgaacga
    27961 ctccataaag aatgagtaca agggttttat tttttttggt acgaatgaac gttctaaaat
    28021 ctagcattta tagggcctat actgcttata ttgaattcga gatcggtcaa cttatactgt
    28081 gccactggca acaagtcaat taaaaaatgt gccataggca caaataagaa aattataatt
    28141 ttgctattct atgaaatctg aaaagcatcc gaaaatcgaa gaagaagttt tgaagcggtt
    28201 aaatgttgct ttggatttct tattggaaac tgaagggcta agtcaaagga gtattgcact
    28261 ccggatgaaa attcatcata caaaccttta tagagtcgct gctgggaaaa ggccgttgac
    28321 ttcaacattt gcagttaatt ttgaacacca tacgaatatt tcttctgtct ggctgacaac
    28381 gggtgaagga gatatgatta aggcaaacgt cgaaattttc agcgacgagg aaattcgatt
    28441 cttttatatg ataaagaaga atccgaaatt gtatgagttg gttaaacttc tgacgaaagt
    28501 caaaaaagat agctacgaat tgttaaaagg tttgatcctc aagcttatta agtagtttga
    28561 atataaaata ttgtgttcta aaattagtac aactacttga ttttttaaaa ataagagaca
    28621 taataaagtt atgtctacat tgatttcaga aaactcggtt aaaatgattt caggaattgg
    28681 ttcaggtagg gagcttgctc ggatcaaaga ttttttgcgt cggtcatttg acaacgcagg
    28741 atatagtgac acgccttggc gggcattcaa ttatgatgaa tggtccactt ggttttattt
    28801 tgaaaagaat aatgaaattc tgtctgtaat gcgtatagtt gaaaagaagc cgcataacat
    28861 aattccctta gaaaatgcag tgatttacaa tgaagacgaa aagattcctc atagacgtta
    28921 cgcggttatt gaagagaaag tggccgattg gaattcttta gcttttgttc atacttacga
    28981 tggttggcga gcggcaagag aaacatttaa agctgtagct aagttttgtg ttcaaaagca
    29041 attttcaata atctatggaa tgtatcctcg tgcgcttaaa agtataggtt tgttttataa
    29101 aaaatttgga gcgcatcttt ctcatcgatt ctatgaagat gtttattacc ccggattgta
    29161 tctaaagggc gaactatgta tatgctctgt cgtagaaatt gaaaaaaaca ctttacaact
    29221 gattgcgtca aaatcatcgt aagcgcgtgt caaaatatcg ctttagagaa tttgaatgat
    29281 aacatctatt acaggtttct ttatactata ccttggaatt tacgtgtacc gcattcaacc
    29341 tagagcgaaa atacaaaagc atttcttatt tttatgtgta atgctttgca gttggatggt
    29401 tggatacggt atgcgattgt tgattccaaa tgaatatcga gaaatatatt cgaactggat
    29461 cttattgccg attccattta ttcccttatt tcttgaaatg gtagtttatt ctattgctaa
    29521 aattgaatat tcgatgaata cttatcaaac gattatgatc tttgtgctgc ttccggcatt
    29581 ttcgatcatc tctttttgtg gaggttatgc ccggataaat gatatgtctg gctattcgtt
    29641 ttcccctctt tttaactacc atttgctgac ggcctttgtc tttatttcag taatgaagat
    29701 ttcctttgat ctaagtttca atataattag aaagagaggt gatgaaagaa tccgttcttt
    29761 cttgatgttc tctggaattt taatcgctct tctgtttgct atcatttttt gttacattct
    29821 tcctttgaat catattttct tgggtgctta ttccgctttt ggacttttga tatttgccat
    29881 tctttggtca gttgcgattt tgcattacga cgcgttcgaa attagggaat tggtcattga
    29941 aggtgctccg actccgattt taagtcgaat cttttcattt tgcgtattag gcttatatcg
    30001 tattatggat ggacaaggtt atcatttgaa acttattgct tcgaaagctc ttgtcacaat
    30061 gaatattgcg gacaaacact ttgatttagc ggtaaggtat cccacattgg aacgttcgaa
    30121 gagagcggaa cttgtagcga gtatttacaa tagacgaatt cgataatcac aatttttaga
    30181 tctctcaaat tccaaagtat aaaaatatat ttaactctct gttctccgat actggaattc
    30241 ccgacattct aacgaataaa aaaaactcta taaaaactgt gaattacgaa agaacaaata
    30301 ggttaaaaaa tttaacgttt tacccaaaat aagaatctaa accttttttt agaattccaa
    30361 gaaatgtcca aaaattatga tcaatataaa aaattgtatg tttactattg tatatgtaaa
    30421 aattataata ttcctaaatt aaaatagtac aaaataaaaa acctaaacta aggatatata
    30481 taaataaacc caataaaatg gctcaaatag ccgtttcgga cgaaattaag acaattttta
    30541 ggggtttaaa ttatacctga aatttcctta aatttcctga atatcaaaaa aaatcgaagt
    30601 agtatagggt ttaaaatgac aaatgaataa tatataagac aatcaatcga acaaatagca
    30661 aatagttgaa ataaattaat aacagagttt tatcaacttt gagacatata aaagcgacta
    30721 aacaatctat ttgcaaaaaa gtagaattga aaatattaaa attaatataa tacgagatat
    30781 attaaaaaat gaacaaatat tcattttttg gacataaaga ggattatggg aagaacctat
    30841 tgctccataa ttaaaagtac tcaagactgt ttttgagaat catcatcggt ctcgttgaac
    30901 tacgctccaa ttctattttc tgagcttttg ggattgatag attccagcgt tttatgatat
    30961 tcgtatattc ggttatttat aggtgtttat acgacaattc atgattaacg aaagctacta
    31021 ttggaaaaag gaactttata aaatatatag acgtattgcc atattaatcg cttctaaaga
    31081 aaaaaaagag gaatcatatt atataattga aaaagggatt tttcttgcat cgtacataat
    31141 ccgaaagctt agagagggaa gaaagtttcc gaaagaaatt tttgaaagaa gaataccctt
    31201 aacccgattc aatcgaaaag aggattcaaa tattgaattg tttaataatc atcgatttga
    31261 tgaactttat aatcttgaaa attcttataa acacgaagtt aactatgaat atttggttaa
    31321 tcaaattatc cacagtttta gtttcagcat attagttgat gaatttggtt ccctgaatgg
    31381 atttttaata aattctgata gatcaaaaaa ctctactcta tatttagttt taatagagca
    31441 atttttattt cttattttgc tgatttcaga aggtgattta acatctgctc tatatgaaag
    31501 acagaaaatt gtcgattctc agcttaactt gattggtaaa agagagatag aattaatatc
    31561 tggtaattat gaatatcctg ccgaagtaaa tctagatttc attgttcaag acacaatgcg
    31621 cggacagatt tataaacgta aaagagctta gtaaataaaa aaacggtgta taacatcgaa
    31681 acttacgcac cccactaact cagactctca caatctggat tgtcgtttca tttataaaac
    31741 taacgcaaaa catcgaaaca cttggcccta ttttgagaag ttgtctttaa aattttttga
    31801 tttgaatttc aatgcttgga ttattactta gtcgaattgg ttcaaatact tacttattgg
    31861 ttttaatttc ttttttgatc aaaattggaa catgactaaa agaaacatat cagttagaaa
    31921 tataatctac aaataaaaag tgaattgata ataagttcga acttttgaaa gtaaaatcat
    31981 aaatttcaca taacaccaat ctgtataaaa ttaagaggaa tatacaatta tggaaagtga
    32041 tttatgaatt ttttatgtta tacatatgtt cttgtggccg caacagaaga taactattac
    32101 attaaacgct atttttgtaa tcgaataaat aggattaaca atatagaatg agtttatcaa
    32161 acataccact cccgaaagtt acttttcgac cagatttaga tattaatgaa ttcttcagca
    32221 gatgtgctac aattgcaaaa aataaagatt gggttgttga atcttcaaaa gactacataa
    32281 aaattttcat taatcctgat caagttcatc taatatttta tttagattat gattccaaaa
    32341 aaaagagatt attaattgat attatttcaa aatggaaaag catttcaata gaatatgatg
    32401 aatatgtttc taagattaaa gcttcattca ataaattatc taaggaatac aagaaagttt
    32461 ataaaaaaca attaagatta catataaata ttcctgtttt tgatacttct aaagtaaatt
    32521 accaggaaat tgcttatgct agagaatgtt tttcaatagc tgttaattta ctaacaattg
    32581 gaaaaggaga aattcgtaaa agattatatg atgtatatat tagtattcat agagtccccc
    32641 taaatagtct cccagaacct ttacgaagtc aatttaaatt ggttattgat agtcttactt
    32701 tacgaccaaa gagattggat acagatagta aagtaaaagc gacacttgat aaaatgagaa
    32761 aatcgactgg atcaaatata gcaaatcaag tattgaaaat aaaattagct atagacgaat
    32821 tatataatat ttgtcttaat caaaatagaa aataaaactt aaaaaaagtg aaaatttttt
    32881 cttataaata ctctcaaaat atattagagt ttatgaaaaa ttaattcgcc ttctgtttca
    32941 tggaaacggt ccattgatcg gcgaacgggt tggatttgaa gaagtctcag agcgtttgtg
    33001 taagatctat ttgcgaacgt agttctgggt atgttagatt tatttacagg aaaagtattg
    33061 aaatacgaaa cgcctgtgta caactacaac gaataaagtg tcacccatgt ctccgatcta
    33121 gagtgttacc gatgtgccag aacttacaaa gaaacaaaat tgattatgag ttgtaataat
    33181 gattatcgga agttcactgt tgcatcacag taaattcatt tttaaattta aaaagcatca
    33241 ctcatcggtc tcgttgaact acgctccaat tctattttct gagcttttgg gattgataga
    33301 ttccagcgtt ttatgatatt cgtatattct gttattttta ggtggttata cgaaattcgg
    33361 aaatttacag ttatgcgtaa tgcttaaaaa ttaattttaa aaggtaaaac aatgttatta
    33421 gtccaatccg aaatcggcca attgcagatt gatcaatatc cgggcgtttg tccgtattgt
    33481 catcatgcaa ttgcaccaaa gttcttcagt gctgctttaa gcggcgatgc actggctgaa
    33541 agcacttttc tcgatgtagc ttataagtgt acacatatca aatgttttag actatttatc
    33601 agcgtatata gaaaaagtat tctaaatgga gatagagagt ttagaattaa aaaatcatat
    33661 ccgatctcat tcaaaaatcc tgttatacca aatgagatta aggagatttc aaataatttt
    33721 gaaaaaatct atactgaggc gtttgcagcc gagtccatga atttagacga aatcgctggt
    33781 gtaggcttta gaaaagctct ggaatttctt attaaagatt attgtattta taagaatgag
    33841 tcaaagtctg atgaaattaa gacgctcttg ttggttaaag tgatagatca gtatattgac
    33901 gatatgaata ttaaatcttg tgctaaaagg gcggcttggt taggaaatga tgaaacacat
    33961 tatattagaa aatgggaaga tcgggacatt aatgatctga agaccttgat aaccttgacg
    34021 atcaattgga ttgtaaataa tattatgaca gaaaaatatt taagagaaat gtcaaattaa
    34081 gaaaaggtat ttcttttatt aagcactacg cataactgcg gtttctcgca gcgcttcggg
    34141 aacgcaaacg tcgagaaacc tgcgtcgtta ggcgaaaatg ttaaaaggaa attaatatga
    34201 aaaagaatat attcgtagta ttgctaattg ctaattctgt ttttggtgaa tccataaatt
    34261 taaataaagc tgatcctgta aatttattga atgatcgagt ctcgaaaata gaagaaaatc
    34321 aaaagaagga agaattttta ttaaaaaata ttgagcatgc tgatcaaata attcagaggc
    34381 acagtaccat tttcacagct atcgggacat actctacaat tgtaggtata ttcatcggta
    34441 ttatgggtat actttcagca atagtaactt acctttttgg aattctacct gcccgcgaat
    34501 ctgtaaacaa tttagaaatg aaattagacg aatttttaaa gagagaaaaa agtaaaacta
    34561 tagaaagctt aattacagac ttaaactcta atgattctct aaaacaaaat aagtcagcct
    34621 caaaattatc tattaactta gactacaatt acactacgca taatattcga gatctactag
    34681 atgtattaaa gaatcaaagt tcaaattata ttcgttctat tatcgaaaat atattatcac
    34741 ttcatcctag taaaaagaca gaagattatt ttattgaagt tctaaaaacc gagaaacaaa
    34801 ttaactcaat atatttccca atccgatatt ttatcatctc tgacacatgg gataaaaact
    34861 tctcttatgt gaaaaacttt attctaaaat ctgaaaatat atatagctct tacttgaata
    34921 ttttatcgaa tataattaat ctaaattata ttaaagcaat caaccttcta aaagatgagg
    34981 aactcttaag taaaattgaa aaaaatcaac gaaaattaat aatagatttt ttattaaaaa
    35041 attcacgaat agacattcag ctcatcgaag aatcatttgc caatacgata atagaaaaag
    35101 aaaatgatat acccattcaa ccgaaacaaa atttcgatca aatcaaaaag gatcatgaag
    35161 aaaaaattag tgaaatcatt atgaatttag gattagtagt agacgaactg ggaaaagttt
    35221 tcaatcaaaa aggtgagaat attcctgtta ttcttactgc atttactgca cttggcccag
    35281 ctaaagtggc taagactgtt gaaattgacg gagtggcgat tgctattgaa aatattccca
    35341 agaaaaacaa ctttgcctaa cttcggcttc tcgctccgtt cgtcactcac ggttcccgct
    35401 cggactcact acggcacatt gctttgtcgc tttagcctag ttacgaatta ttggacacat
    35461 ttttacgcag catttacttc aaattgcaca ggactcacaa agtctaatga cgaatgagac
    35521 ctctgtctat tataataaac ctctatatga tcaaaaagta attcttccgc ttcttgaatt
    35581 ttataaaagt aattatattc tatttctctt ttcagagaac caaagaagga ctcggcgacc
    35641 gcgttgtccc aacaatttcc ccttctacta ttgctcctgc gaattttgtt gacgagcaaa
    35701 tatttccgag tttcatacga acaataattg gatcctcggt cagaatgaaa aatcaaaccc
    35761 ttaggaggat ttctacattc gattgctttg gaaagagcgg tgcacactaa cttagaatca
    35821 ttagaatttg aaatcgacca acctactact tttcgagaat aaagatctaa tattacacaa
    35881 agataaatcc acccgaaaga ggatcttaaa aaagtaatat ctgaaaccca gattcgattc
    35941 ttcttattcg ctttgaaatt ccgcctgact aagtctggag caacccgatt cccatgatta
    36001 gaatctgttg tggcaatccg aaagcgcttc tcctgttttc cacgaatttc acaaagtttc
    36061 atcacttttc gaaccgttct tgctccgtaa attgaataca ctttcttcac ttcccgaagc
    36121 aaccgaacca aaccgtaatt tttgcgattt gttaaccacg tttccctaat gaacttgaca
    36181 agttcaggat tatatttttc taattcgttt ttgcttcgtt tcagaaattg atagtatcct
    36241 gaacgagata ctcctaagac gttagccatg cttcgaatcg gaaactcaaa tcgataagtt
    36301 tccatgaaca tcaatcggga ttttgttctc tcgaaagcat ggctgcaaac ttttttagga
    36361 taactttctc ttccttgagt ttctgatttt ccttccgtag ttttttcagt tcttcgatct
    36421 cttttaactg cttatccgtt ggtggatttt gttgttccga cttcttttat cgtaaacaaa
    36481 cctgaaagcg ttcgctttac tgcttgttct ttaaactccg gagagtattt tcctttttta
    36541 ttcattttca cctttacctc atttgctgag aaaaaggtgt ccgtttttac gtaattaggt
    36601 taataatgcg atcctttcac tccggcttcg cacatttgct ttgtcactcg gtttgcaaga
    36661 cattcgctaa ggctcactca aacgtcgagg agactctttc gttaggcgac agttttaaaa
    36721 tttaactatg aaaaatgaag aaaaattcaa taagattgag attaaatgcg gtatcctatt
    36781 tatacgactg aatagtaatt actatatttt cctctttcaa aaatacaaaa atcttatttg
    36841 gtaatatcat gcttactgga aaacaatggt tagcgtttag taataataga aatcttaaat
    36901 ataaaggatt taatcttgaa tggacaaacg tcacttaaca cgagataacc gctgcactcg
    36961 gtctcgacac atcctcttcc ggcatctgaa tttgcaaaag caagtccgcc gccgttaggt
    37021 gacaacgttt atagaataat agttatgcgt cattttagac agaccagaat atacggacat
    37081 agtcatgaag caattgacat ttaaactcat aattccgttg acggtaattt cctttgcggc
    37141 attcacaaag tggtggtata ctttacctgt tgatgctcct ggcacaatgt taagaggatt
    37201 tccattagct tattcctgtc caggttggca cacttcgcta tcactacaaa tatttttgac
    37261 agaatttaca attgacctcc tgacttattt tttgttttgg ttcgttctta tcttctgtat
    37321 taatcgctat ctgacaaagg tgaaaacatt caagcttgta acaatcgctt tgtggactat
    37381 aagcggactt actatttcct tcggaacatt aatggcgagc aatgaggata atcttttcta
    37441 tatcaaacga ccattcgaca tgaaggtttt agaaacagga tatgaattta tttggcagaa
    37501 tacagagaga ccagattatt ataaatattt cccaaaagat aaatgaaaaa aacgaacgca
    37561 taacaagggc ttagcgaaat ggcaggtaac ctgttacatt atgcggaatt ttgcaatgtt
    37621 tatcttttaa aaaataactt tcagagaaaa tatgaagaca aaattactga caacccttcg
    37681 tattcaatac tgagtaattg aatgtttaat cgtccttaac tgtacaggtt atatcactcc
    37741 gtggtctttc aattcttgtt cggtaagtcc agtgacactt aaaataaatt ctaaactagc
    37801 ccccttcaat agcatatttc tggcagtttt gattaatcct ttaatttcac cttcttttct
    37861 taacttttcg gctgttgtca taatcaaatc ctcgtaatct ctactaatct tagaatgact
    37921 gagtaaactt gtaatttcag tcggttcaag ttctcttaca ttaaatatat acaaaaacag
    37981 tttttggaaa atttcaaccc ttttcgattc gttttttaga cctgttaaaa gttcaaatac
    38041 ttctcctaaa tgacttaaaa atgaggtatc cccttcccat attttttgga ctactcctaa
    38101 aatgactctt agggtgatac tttctaattt acttagatcc acttttgaca aatcaaataa
    38161 ttctaattca aaatctggaa tgtatttctt aaatacttcc tcttcgtttt tggagagtat
    38221 aaacctgttt tgaaaactat ttcctaaagt ccaagatctt tcaccgtgat agaatacaaa
    38281 tggaatcacg actgagtatt ttttatccac cttatactga gatttgtaga ttgcggatat
    38341 atatcctaat agttgactaa agatagaatc gtctaaataa cttttgtgtt caaataatag
    38401 atagacgttt gcttttttac ctgatttcag tgggatctga aagagtagat cggtctgttc
    38461 ttcttttaag ttttcagaga tgaaactaga ttgtgttagt tctaaacggt ttaagtctaa
    38521 aagttcgatt actttttcag gtaaactatt tttaaagaag gaaatcgcat cctctttgtc
    38581 ctgtaaggtt tcccgaatta aacggtcatg agggtttgtc atatcagaca tggtatttta
    38641 aaaattgaat ataatttcta tttgtaaaga ttcattttct tttttatgaa ttagttcttt
    38701 gattcaatcc aaggtgaccc ctcttttttt aacgtgagca gggcgtaacg cgaaagggat
    38761 cgatgaatga actaaagcaa aacgctctcc tgaactcaat gcatcgctcc ctaagggtcg
    38821 ctctgcaggg tcgcgttaac tcagcaaaac gctttttacg aaagcgtttt agggtcaata
    38881 aattgaatct aaagacgatt gttgtattat gtttcctgta tgcaattgat tgaccagagc
    38941 tgagagcccg gccggctgcc tgtggcaagc cggattcgcc ccggttttct tatgtcgaac
    39001 tcacgttagt tacatcttct ttaactctgc taaatacctt gaatacgaat gccctacttc
    39061 attcaaaaac aatccttacg tttgttaggt gaggaaattc gtcctgttgc ctcacataag
    39121 attctactcc aaactgtttt tgagaatcac gaattattcg attctaccac tctctaataa
    39181 aattaaatac cacgaacctt tataaaaaac ctttcaaaca aatcaattat gacaactaaa
    39241 ataaaatctt tacatatatg tagtatgttt gtaaactatt taagtgcgtt ttgaatggga
    39301 tattgaaaaa gaaaggataa atattcagaa acacggcctc tcatttggag aagcttcatt
    39361 ggtttttgca gacccaagaa ctatttatat ttctgatcct gatcattcca ttggtgaagt
    39421 tagagaaatt gcacttggaa tgattagaaa tattactatt gcagttgtaa tttttgttga
    39481 tagatcgcaa aatgatgaag aaataataag gattatatca gcgagaccag cttcaaattc
    39541 agaaaaagct caatactact caactgatat ttaaagatat gagaaaagaa tatgattttt
    39601 caaaagggaa acgcggtgtt tattcgcgag acttaaagga ccttcacttt cctgtatatc
    39661 ttgatcctca attggaagag tattataaga aaattgcgct caaaaagaac aaagatctta
    39721 gcacgattat taatacgatt ttacaaaaag aaatggaatt acacgattcc ttaatttaat
    39781 tacatgtaat tttagtaagc tcgaatgagc ttagagaaat taaacccagc agcggatacg
    39841 atcgccttct ttacctttga gaaaatttcg gaccatattg tgatcgtatt tcagatgaga
    39901 aataaccggt tcaatggcag atcttcgatt catccccaac gagtcatttt ctttctgctt
    39961 ttattggaaa gatgaacttg aacatcctca ggatgatgat ctttaccttt gtatcccgtc
    40021 gagcgccaat agaagcgaga cgctgagtta cttcgagcga ccctagatgc gagacgcttt
    40081 agtttcaaga atggttgagc acataaactt ctttaggtcg aataccgaca atcttttcca
    40141 tctgattgat ggcatctttc aaagtatgac cgtcatacgg gttgtcatgt aaggcttgaa
    40201 ccccaacaac ccaattagat ttactcgtag taactaaact tactttacaa ccaaactcat
    40261 atctcttata agatttacct ttagaaatac attccacttc tggagaatga atactgtaga
    40321 ttttattttt gctgttttta ctttgtgtta agattcgttc agagatttct aaaagggatt
    40381 taagtcgtat actaacgtga gttcggtcta aggagagatt aaaagttgta aattgtcttt
    40441 agatctcaaa ttcaaagaag gtttttttgg aaagaatgaa aatgcaacta aaccacttaa
    40501 aagattaacg gcccaattgc aaaaactccg atgtctagta tgttgaattt ggcagatatt
    40561 tttaagttca tcattaacgg attcaatgat agctcttttt cttagaagaa ttttatcaac
    40621 caagggcatt aatttattct tcatattctt ttttaatttt gtaatgagtt gaattccctt
    40681 ttcataaaga cttacaaaaa gagattggct aatgtaacct ctatctccga aaagtttatc
    40741 gtaaatattt ttaacaagtg ggaaaatcac tttcgaattt ctatcatcca catttccagg
    40801 agtaaccata aatgataata tttcacctcg atcatttatg attaaatgca atttaaagcc
    40861 gtaaaaccag cctgtgcttg atttccctcg ttgtgcggta tctttaaata ctttatgaga
    40921 atggattctt ctgttgtcgc atactttgag aattgtagaa tcaatgaacg atattccgga
    40981 acattttccc atacaagtgt tggatagaaa cgaagctatg acgcataacg cgttaggcat
    41041 cagttcaaca aaacgattgt aacttactgc ttttggaaat tcggatttca gattcttttt
    41101 tatttctatc agataataat ttttaaattc tctataatga gaaagatgga aataaaccac
    41161 gattgttgct acctcgctca ggcttagctg aaattttcgg tttctcttgc gaactactgg
    41221 actcaatatt ttcacgttcc agtttatttt ttgttgtgta caataatcgt ctattgcgca
    41281 aaatatctct gtcagatcca tattataccc ttttcttgct aaaaatttgg ttcaatatgg
    41341 atctggcgct tctgagtaca agatctttct ctttttttcc accttacgcc gaactcaagt
    41401 tatattagga ttttctactt ttcgctctat atcccgtttt acacagccta aatacgtttt
    41461 taggcgtttt gtttctttat gagcgcgttt actttgtttc gcatgaaaat aacgtccttg
    41521 tttaatgaat gctaatttac cttttcgttt acagcgtatc tcaaaactta atcttacttt
    41581 acaaaaagat caagctgcaa ggttctgccc tcccagtttt cttaccgaag aaacttgtgg
    41641 gcaggttctt ataactttgt cttaattgaa tattttcttt ggacgtttct tttactaaag
    41701 cttgtctcat tttgtgatac agtttcgcat ccgttggaaa agtgattgct ttctcctgca
    41761 cggtcgtatc tacattcact cttctaaact ctggttcttt gatctggcct tttcgttggc
    41821 ctaataagat cgtctcttct aaaaatttct ctactccttc agaaccaatc cgttttcgcc
    41881 actttactaa actcgttgga tcacaaggga aatcatgttt caagtggcta gggttttagt
    41941 acttagatgt tagttatatt ttcgtaatag agcgatttcg gtttaaacaa agcaaaatct
    42001 ctctaactct gtgaatttac taaccactaa ttcctaacca actagccact tgaaatgttg
    42061 ccaatacgga ttttctaaat aaccttctca tcagacacgt tatacgcgtg tttcaaatag
    42121 tgaagtccaa ctaacaaacg gattcgtaag ccggggcggc cggttttctc tgtgtagtat
    42181 tttccgaatt ctttctcaaa cttttcccag tctatcttct tcgcaatttg atacaaaggg
    42241 tgtctatgat ctggtctaaa ctgttgcgaa atagttcacc ttgattcttt tgttttgagt
    42301 tttcttctgg tttcattttc accggctttt aagtggttta tagattcttt acggtgattt
    42361 tgtttttgac tcgatccatc tggatagcgt tttatttgcg ttattcgcct ttctgactct
    42421 ttttcaggga cgactttgat atatgaaaaa ttattttttt cttaaaaatt tactcttaaa
    42481 gccgtggatc aacttcttca ctttctaaag ccaaaactcc gaatacgctt tcgtgaactc
    42541 tcctgagagg ttcctttttg acaaatctct caaggccttc cacacctaac gcaaactccc
    42601 tcagtgcaag agattgtttt cttgaaagtc ctcttttttt caaacgttct atattctctg
    42661 gaagatcgta ttctggaccg taaataattc taagatattc gctccctcta cattttactg
    42721 ccggttgcaa aagtccttcc tttccaaatc caatgaaatc ataaggttta ataacgattc
    42781 cttctccacc tttttgagtt aattccaccc accatttgat agctttgtca aaacttgatt
    42841 tattatttaa atcaacaact tggtaaggag tgagtaaaaa aagcccttta tctccttcac
    42901 agatttcgga tatcttttcc atatgccact catgggattt atcaatgtga acttgccctt
    42961 ccgttgctaa gatatgaaag ggagctaatt tataatcatc aatagattga attggccagc
    43021 aatagttttg ataagcggcc acatattttg aaattgcagt ctgttttttc gaataccttt
    43081 catgcaattc agtgatcccc aagatatcgc gctctatcgt ttgttttaaa gcttcctcta
    43141 cttgcgggaa agcgccagtt gcggccgagc cgaccgccgc atattggtcc ttcaagagtg
    43201 cgaaagcctt cgcagaccaa ggcatcaatt cagcgtccaa acaaacccaa tctgtattaa
    43261 aggtggtcca aaaatcgatc ttcgttaaac acagatttac tctagtgata aattgtgttt
    43321 ccgtgacttc gtcattgaaa aaattcctac ctgttctcgt ataacagatt ccaattcctt
    43381 cattctttat accgaatcgt tttaatacac tatcctcatc tttacatatt actaatattg
    43441 ctctagagcc catatgcttt tcttcacata caactttctc aatccctctt ttctgataat
    43501 aacttaatgc ttcttcggga tgttccaaat actctggtag tctgcttgtt tcgcaggggg
    43561 acattgttgg aggaagatat attagccatt taggattgac tgcaaaacga ctcattactt
    43621 ccaatgcggc gatagaattt tcttctcgaa ttattatatt actttttaat tttgtttgaa
    43681 taattcgttt tcctattaca tcttctatat ttaataaatc gtcgttctcc tgttgtgcac
    43741 taaacccatt taagttttca accgaatgca atggtttaac aggttcacaa tataccttct
    43801 tcgcttttat cgaaaccaat tcctcttccg gataacgtag agctgttaac tttccaccaa
    43861 aaacacagcc tgtatcaata tctatagttt tattaagcca ttcagcctcc ggtacaggtg
    43921 tatgaccgta gacaactttc gcctttccgc gatattcctt tgcccagttt aagcgaacgg
    43981 gtagtccaaa ttcatcgatt tcgcctgttg tttcaccata taagcaaaac gatcttactg
    44041 ctcctgaacc acgcccttgc atttcttcct taagccctgc gtgagcaacc actaacttac
    44101 cactatcaaa tacgtaatga ctgattaagc tatataagaa tttctcaaca ttctttttaa
    44161 aactatctga ttcatttttt aactgctcta ccgttacttc aagtccgtgt ttaagctgaa
    44221 cctttttacc gataagaaat ttctgaagtt tcaaatcatg atttccagga acacaataag
    44281 caactcccgc atgaaccata ctcattacca aacgtaatac acttggagaa tcaggacctc
    44341 ggtccactaa atctcctaga aaaattactt ttctattcgt tggagctaca acgtggaagc
    44401 cataatcttt ttcgtcatcc ttacctttta gaatcgaata tcccaattta atgagtaatt
    44461 cctgtaattc ttcaaaacac ccgtgaatat ctccgattat atcaaacgga cccgaaatat
    44521 ctttcttatc attatataat ttttctctta cgattgcagc aacagagtca acctcttcca
    44581 ctgatttaag aatatatatc tgccgaaagc cttcttctct caagccctta atcgaacttt
    44641 ttagttgttg tttttgttgg cgaataacat gattcccaaa atttctatca ctccgatttc
    44701 gatttctctc ttcgcaaatt ctatccggaa tatctaaaac aattgcaaca ggtaggcaat
    44761 ggtattccct acttaattct attaatcctt ttcgagactc tctctgtaca tttgttgcat
    44821 cgattacagt aagtaatccg ttttttaaac gttttcttgc aatataatat aaaacatcaa
    44881 acgcatcgtt cgtcgctgct tggttatttt cgtcatccga tactaaggcg cgacattcat
    44941 ccgaagaaag tatttctgat tttttaaaat gcttctttgc gaaagaactt ttcccagacc
    45001 ctgatgcccc gattaataca accaacgata attctggtac attaattccc atatgtaaat
    45061 attaccattt gagatggcgc tccaaaactt tccgcttcct ctccaactgg cagaagttct
    45121 actttataat tatattttga tccaatcata gaagaccaat ctttgaattc atctcttgtc
    45181 cattcaaatc gatgatcatc gtgcctcatc ttttctttta cattttccca aactacattg
    45241 tattctttat ttggtgtcgt taaaaccacg gttcttggtt ttgcaaactg aaacaagacc
    45301 ttctcaaaag cttctaatct attcaagtca aggtgctcaa tcacctcaac tacggcagcg
    45361 gcatcataac cttccagtcg attgtcttta taagttaaag atccttggaa taattttatt
    45421 cgttcttttt gcttaggagg catctcatca aatttcaagc gttcttttgc cttcaacaat
    45481 tctgaataag agacatcaat tccgacaatt tctgaaaatt gtttttgttt aattaaatgt
    45541 tttattaatt tcccttctcc gcaacctaag tctaaaattc tttccgcacc tgattctatt
    45601 aatttatctg taacgtattt taatcttttt tcatgaaaag attctttgac ctttttttgt
    45661 tcactcattt caacgaggtc gtcatctgtt ctatcagatt cttcaccttc gcttaatctc
    45721 tgcagtgcct ttctcgaaag tgaatttaaa ttaatcagat atctttggat gatttgttct
    45781 ttttcaggat gacttttgag ccacccttcg cccttttgaa gtaatttttc aacctcatct
    45841 tcattaatga aataatgctt attgttatca agtgcgggaa ttagaacgta aagatgcgag
    45901 agaagattct tagtagtaac tatattcttc agcttcaaat tataatacct gctctctccc
    45961 cattccggaa acttcttatc aagtgcaagt cttgataatt cgacctcata acctaaaggc
    46021 tcaaaaaatt ttcttattaa aatttcccca cctttaggag ccggaattga agatatcaat
    46081 atctcgaaag gaattttctc ttctactagt tccggctttt ccttacactt tccattcatt
    46141 gcggttgaaa aagccttcac taatgcagca ctcaaaaatg aagaagctac gtaggaacga
    46201 tcattcacgt aatttccaag agtaaagttg tcactgccca aattttttga gccgcgaacc
    46261 atttcaatag gatctatatc aagaagaata caaattgtag ttcgctcttc acttttttcg
    46321 gaatagaata aatgagcttt tccaacggac aaatcgatag attgcaattt atcaggatgt
    46381 ttatgcagta aataacctaa atccgtggct ggtttatgcg tggttgtaat cttaagaatc
    46441 atattttttt agaataaatc tcaatttgtc ttccacaaac tcaagaatta aatttcagaa
    46501 gttctgtcag cattgtgcgt atctcatctg aatttgttca taaatcttat agtcattaca
    46561 taatcagagt tgtctattaa aacctactta tacctattat caatggattt ataaatgtcc
    46621 tatgaaatca gatttaggtc atctagatat cccggaagaa attttagaaa gaagtctttt
    46681 aattaacgtg agttcggcat aacaaatgcg aaagcgattg tagcggaaat tccgaaggaa
    46741 ttggagcgaa aagcgcggtc gtgagccatt ttaactatga aatttgcgag cgattcgccc
    46801 caattttctt acgtcgaact cacgttaatt aaatagtcgt ccctgaaaaa gtgtcaggat
    46861 agcaaataac gcgctatcca gatggatcga gtcaaaaaca aaatcaccgt aaaatatcca
    46921 gaaagcacgt aaaagccggt gcaaatgaaa ccagaaagaa agctcaaaac aaaagaatca
    46981 aggtgactat ttcgcaacag gttagaccag atcctggatc atagacatcc gttgtatcaa
    47041 atagccaaga agatagactg ggaaaagttt gtatcggagt tttcccaaaa taaaacttgc
    47101 cttaatgcgt tcgttcgtag ttatacgaat agatccactg atccaaatct ttttgcaaat
    47161 cttcgatcga gttgtatgcc ttttttctga aagcaactgc ttcgaaagtt aaaaaaacta
    47221 atctagaaat ggaatttact aaaagtgcaa ccaattcaca tcgcaccgtc tccgttcgta
    47281 ttgatctaat aatattagta tattataaat aagtagttta tgaagtaaaa acagactcaa
    47341 ttactactct ttggtcggtt ttaagggatt taaatttgac ctgaaatttc ctgaatatca
    47401 aaaacatcca gacaggtata aagggttaga aaatgacaga gaaatttatt caaaacaatc
    47461 aataaaggaa atcgtaaaca atctatacca tattttggaa atagattcaa agattgtaca
    47521 ttattgtgcc gaaattctta gtcaaaaaga cgtttgcttt ccattctcct tgaaaacgaa
    47581 taccctactc caattaaaaa caatcctaag tttgctgtga ggaaattcga ggaaaagcga
    47641 ggaagaaata caagattcta aatccaacta aaacttgtga ttcagcgtaa tcaagttcaa
    47701 acaaatctga acaacggcct aaaaaagtat aacaaaaact atgctttgat aaaccagaat
    47761 gaaatcgata gaatcttcaa tcgtttttac cattagagtt gttgaaaaat tctatagtcc
    47821 agattaacaa actccttcaa tcgactgttt tcataaaaga aataaatgga gaattaattt
    47881 ttcaacaact ctattgtaaa tgaattcaga attacccttt ataccttgaa tcatatattt
    47941 ctaattcata aattggatat tagatcacaa gataaaacaa aaacgtcatt tactcagaat
    48001 agctgatact accccatttc ataatttcat tgcatatatt gaactgttct ttatccgtcc
    48061 aacattcgaa tcgattcaca tacatgagtc tcttacaaaa aaaagatatg atccttttaa
    48121 tagttcgttg agagtttact cttgttcttt tttaaacaaa atcggctcta gtacaatttg
    48181 gttgattcaa ttaaaaaagc tcatgctgca ctcccctttc tattctcaat tgaagtcttt
    48241 ttgacctctg agtcacttac aagacccgga tacacttcgt ttacaaattt ttcatacagt
    48301 atctttttag ttccttcgta tttgagagga tctgaatttt gttcgtagta ttctaattga
    48361 gatttaagca acttagtctt accccaacct aaaaaacatt tgtagggatc taagtccttt
    48421 atctcgatcg gtttgtccgg tgttaactta ctactctcgt tatatttggg ttcagttcct
    48481 attgatttat tctgatgttc atttcgcatt ctattcttgt cagtaggttt tacctttctt
    48541 acaaataacc tagaccaaaa cttagtaatc gattcaggac ttaaagactg ttcataccaa
    48601 aactgggaat cttgttttct cagttgaatg agtacttcta ttttactttc gataacgttc
    48661 caatctccgt tggatagttc atacagtttg ttgagtgctt ttagctctga gtctggttgt
    48721 cccatttcac ttccatgttc tttgaaatag tattcttgga gtttaataag ccaagactca
    48781 ggaaaatgaa aatgtgataa cggtttaggt ttatataaat tttgtttttg ttcttctatg
    48841 tgcgtttttg caggcgggcc gtactctcta gaagtattta gtatttgttt aaagagtact
    48901 tgttttgata gtccttggtc tatagtattt gatagtgggc gattttccag aattggattt
    48961 tccaagagtg ggaaatccag tagtggcgtt tctgcttggg gtgaatcaag agcctgattt
    49021 ttttctctct taaattttat ttctaattct tctaagagtt ccttttgttc ttctatacgt
    49081 gcttgtgagg gctgatcata ctctctagtt gtattttgta tttgtgaaga gaatatttgt
    49141 atcgaaggtt tttgttcttt agtactgggt agagttgaat ttaccacaac ttgattttca
    49201 agctgtggtc tttctcgttg ttctaaatct aaaactttat tttcttttct gttcgattct
    49261 ttgacttctt ttaaaaagag ttcactttga ttttctattc tcttattttg agttgttttt
    49321 attttgtatt gaacttccgg cttttgagac tcttcaaaaa aataccatcc cgaattaaat
    49381 ctaccagtta cgggatcttt tccttttcga aattctgcat atccaaaggt aactagttct
    49441 ttaaacccag atgcaatact tgaatctttg tcacttttga atttagacat cgtttttaca
    49501 gacattctcc agttgtctgg ataacgtagg gccaaaagta ggatcgctgt ggctttcata
    49561 cttagtcgcg gatcatcaat aaaatgattt tttacgatgg taaagtttct gtcttttggg
    49621 acccgaaaca ctctttgatt gtcattcata tactattctc ttgttacagt gttgtgaggt
    49681 gagtctggat agttctgaaa aagtaagtgg gaaaacatta catcgatcca aagtatccgg
    49741 attcggattc actttggcac aaaaacggtt atcggaagtt ttatttctaa aaaaatttat
    49801 ctaagggtaa attttggaat tcaatctttg cgttgggttg aacgtaaatt tgatctaaaa
    49861 aagggcgaaa aattgttcag cctacatttt agattttttc taaactctgt tttccaactc
    49921 ggtaatttcc tgtcctgggg attctgattt tggaaggagt cttttacaga gtagttgagt
    49981 ttaaaaatac acactatcgt taagaaaagt cttttagtta ctcatgttaa gaaattggaa
    50041 tttctatttt atcgggaaaa atatatatct actttttgct ttgatcatac aaagaaaaat
    50101 agagttttta attttattta aaatccagta aaaccccttt ttaaattaaa aataataatt
    50161 taaaaccatt tcttatcttg attccaagac ctgagtattt cttttctttt attccaaaaa
    50221 gtggtttcat tttttactat ttggaggttt gaaaatagaa attaaattta tggtcatttt
    50281 aaaaaaatac agaaattttc taattttgaa tctaattcga aaattgttta gagagtttta
    50341 gaacgatcac cttgaatgtg taattaaaag tgagatgttt tagtttgttc aaaaatgtgg
    50401 aaactcatgc aaagactgaa aagcatgccg tttacaatgc gatgcaaaat gtaggactac
    50461 cacgttttat ttggggttct aaaatttatc ttgagataac cttgtcccct acccttctat
    50521 ttttgaaggg taaaaacttt tggttttcta atttcattct tatttttatc catagtttta
    50581 gggtattttt gttttttaaa tatttccagt cctctttaca gggttaggtg aaaattctta
    50641 aattgtagct gactgagaca tagattatga taccctgtct cctatggaga ctatttatgt
    50701 ctacaatttt tgacagactt tccgctattg acgacgacct aaaactcagt cacagcaaga
    50761 tggctttgga attaggtgtc aatcgttcca cttattacaa atacaaaaat ggaactctta
    50821 caatcccgaa atctattttg atcattttga ggcttaaagg ttatgatgaa cattggattc
    50881 tttccggaaa aggccaaatg aaactcaaag attccgttca tttagtagaa atgcagaaaa
    50941 ggctaaaact catttctaag ctcgactctt acggtgtgtt agattctatc gaaaaattac
    51001 ctgaagctcc ttcttctgat caaaagaaaa tcattcgaga gttctttatt tttttggctg
    51061 ctaagtttgt gtaaggaagt tttggcgtgg tataggacgc ataaaaatag tagcaaaaat
    51121 aaaggtgcac tattataaat tgagcctaac tcagaatttt ttaaataagt tgactcatca
    51181 aattatattc atggatttga gcagcatttt ctgattctat atattcctcc taagcacaat
    51241 aaaagaaaaa cctaacttat acgattggta aaataagagg atttacaatg cttaagtatc
    51301 atttaatttt ttaatcagat tttcaaatgg gaaacgaatt tcccatttga agtcagctaa
    51361 tttcacttta tatt
//
