# Supplementary material for: Horizontal transfer of the rfb cluster in Leptospira is a genetic determinant of serovar identity
Source: Life Sci Alliance. 2022 Dec 9;6(2):e202201480. doi: 10.26508/lsa.202201480 (PMC9736851; doi:10.26508/lsa.202201480)
Supplement: Supplementary file 8 [file LSA-2022-01480_Supplemental_Data_2.zip › Supp_Data_1-plasmid_sequences/Linterrogans_1548_p2.gbk]

LOCUS       BOEICNNM_1             80435 bp    DNA     linear       21-JAN-2022
DEFINITION  Genus species strain strain.
ACCESSION   
VERSION
KEYWORDS    .
SOURCE      Genus species
  ORGANISM  Genus species
            Unclassified.
COMMENT     Annotated using prokka 1.14.0 from
            https://github.com/tseemann/prokka.
FEATURES             Location/Qualifiers
     source          1..80435
                     /organism="Genus species"
                     /mol_type="genomic DNA"
                     /strain="strain"
     gene            1..882
                     /gene="noc"
                     /locus_tag="BOEICNNM_00001"
     CDS             1..882
                     /gene="noc"
                     /locus_tag="BOEICNNM_00001"
                     /inference="ab initio prediction:Prodigal:2.6"
                     /inference="protein motif:HAMAP:MF_02015"
                     /codon_start=1
                     /transl_table=11
                     /product="Nucleoid occlusion protein"
                     /protein_id="X:BOEICNNM_00001"
                     /translation="MKKLGFNAKNLISTENQTPKKKDSYFQGSLTNLLGSNEITEILI
                     DSITSIDNPRTNFNFSSIKELAASIEAHGLLQPITVRKKGEKYDLIAGERRLRAYQFL
                     KRKTIPAIIKNVEQINPENLTEIKLIENIQREDLSDLEIALTLSTLKERKKTTNEELA
                     IKINKTEGWVKAKIAHITTLETLMKKGSLTNLNLFQEVPTSVWVELSSSVKENPKAVE
                     NWLNSHFSKKEIPKQAEARIFAKGLKNGKLKKNKNSKTESLEYLQKQEEELAEKIKKL
                     QKKRKNILAKIAFIENS"
     gene            1298..2443
                     /locus_tag="BOEICNNM_00002"
     CDS             1298..2443
                     /locus_tag="BOEICNNM_00002"
                     /inference="ab initio prediction:Prodigal:2.6"
                     /codon_start=1
                     /transl_table=11
                     /product="hypothetical protein"
                     /protein_id="X:BOEICNNM_00002"
                     /translation="MEGIYLRTPKAFTKERRIKRNQLGTAILVFGSMWSFSGKGNICF
                     ASIGLGPDDEENPKIGKATICSRSGLSKNTVVKYKKLLAQLGWIQVRREGGTKNDTIH
                     LFETPQTILEKVIPNNNDSNAEKIGSLVFNENALGIKNPNCMNEDSCSVPKGVGFTVQ
                     NSSKHNINKINNTKHENFQIETKRINSIWTEFLVWAGKRLSKTSYENLKELKIKFENE
                     RLYIIGEINDSLKMIVSKYFNEEAKLKTEIKFVKEELQEKEQNFNSSKKSDQKSNQEN
                     QTQPNQESSMPVDQSENQDIKTFRDYISVDKVIHEFINHSSLKLNRPELEEIRKLRIS
                     YDLEKIVIYDPLPERLKNHIRDYFYSHPQRVIALQFEEGKNKFHVAA"
     gene            complement(2832..3218)
                     /locus_tag="BOEICNNM_00003"
     CDS             complement(2832..3218)
                     /locus_tag="BOEICNNM_00003"
                     /inference="ab initio prediction:Prodigal:2.6"
                     /codon_start=1
                     /transl_table=11
                     /product="hypothetical protein"
                     /protein_id="X:BOEICNNM_00003"
                     /translation="MGSLTITGRSYPPLAETEPIDVIMRAVPDYQVEQIGIVEVRCGQ
                     LNHCIEYVKEKAREQGADVIILADSGIVTSIQYMPGTRAGNTSTPGQISSSSGQIQTW
                     EIARKILIPHNETKGNKKKKNVSEEI"
     gene            3927..4364
                     /locus_tag="BOEICNNM_00004"
     CDS             3927..4364
                     /locus_tag="BOEICNNM_00004"
                     /inference="ab initio prediction:Prodigal:2.6"
                     /codon_start=1
                     /transl_table=11
                     /product="hypothetical protein"
                     /protein_id="X:BOEICNNM_00004"
                     /translation="MILFGCKSITQSTIPFSEKKLKKEESTIYFYRVPADFAAALDIK
                     VNFKDPKKEYSLLESGDAIANLRMGAFCPVKLVPGKHTFGLWHRSQNTKVNTEFEFEI
                     KSQQYLAIKLEIDQSNNRIVKPTIDVNRAPAELANSKLDCGME"
     gene            complement(4499..6619)
                     /locus_tag="BOEICNNM_00005"
     CDS             complement(4499..6619)
                     /locus_tag="BOEICNNM_00005"
                     /inference="ab initio prediction:Prodigal:2.6"
                     /codon_start=1
                     /transl_table=11
                     /product="hypothetical protein"
                     /protein_id="X:BOEICNNM_00005"
                     /translation="MKQSKTLQIHSKLFFLTFLFLITCKAPSSGDSSNLLGLFALNSF
                     NQANGPTNPVKPTESPNLVVKINSSLISEGNTVTIPSAVINTHGTSLNIEVFNSGTTD
                     LEINSVFLSNGDTSQFSMNTSTFVKKIKPSANSSFSIALAPTTDGNKAVFLFISSNDQ
                     KNKNFNFSLQGTAQLTPAPSIMVTMGQDILQSGNSIDIGGLSTCSSGKDYSFKIKNYG
                     TADLNLTGAPIIQISGTNANLFSISQLPTTILTPESETDFKIRFTPSGTGAKNAGFLI
                     QNNDSSNSGFAFNLTALETNPEINLSFNSNTVASGNNQYVGYTRINSGNFNLSFKIEN
                     TGSGNLILSGSPSITLGGDTNNYGILQPSNSIISSTATFFNLIKRFSSVGLKTSTISI
                     PNDDCDENPYTIMFSGIGFSDTKVADTSSWSARRDHVLLNYNNTLWILGGSSSGVTKD
                     VYSSNDGLTWSTKTLNAAWGKRTNFSGEVFNGKMWVLGGSEDTGSSVYVGRNDVWNST
                     DGITWTQVTTNGGWAARTFFATATFNNKIWIFGGRSSNGPMLNDVWYSNDGITWTQAT
                     ANAGWEPRDAHKVLVYNNKLWLIGGFGGTAIGKYQDVWSSPDGVTWSRVTSNANFSAS
                     GLSSHNAVVFNNKMWVINGFSNTAVQNYIFQSSDGIQWEKITPLWTPRDTSASTVFNG
                     KIWMLGGFDYNANRLNDIWTFWDQ"
     gene            7338..11816
                     /locus_tag="BOEICNNM_00006"
     CDS             7338..11816
                     /locus_tag="BOEICNNM_00006"
                     /inference="ab initio prediction:Prodigal:2.6"
                     /codon_start=1
                     /transl_table=11
                     /product="hypothetical protein"
                     /protein_id="X:BOEICNNM_00006"
                     /translation="MINVLRKIHLSIFHIIIFLTIPFLATCSLFEKDRNTMENVDLAG
                     AIWLAAEPVKTQVNNEGVPVKPGNSGAGGAGSTPVTPVDAIFNLPPGRTVNANALMGT
                     IDPTGTNIVNDFDGDGILNQNETLTNVWIADYPQIETTIAPPVTLKIQILKNSSNQSD
                     QIVSEINSNDFEASKNEGSEKIHQNELNERTVQFQDSFSTETEMGQSHEKSMSAGMTA
                     GFGMGLVSTGMNYSNSSRDSWNAKNATSATTTKWADRPFKNNIDRDAWNLKSDSSTNK
                     ARKYRSDKSTKVNETSTVEPNAGVVRAALYIKNLSVNMPVKISNILCSLMFETPGGEL
                     VPMSSFRLRNDDYSLFEVEVYGGSDFGPYVVELTNLNTAEVEKAIAAGYTPKIMIVDY
                     TMTHVADSNYKSSLLSFTGNNLKIIEENAKGRTALVKVYGPGVREMYRVTAFDTPNVS
                     NPCNTKTADVFSPGISLKKALERISCSGDNITFKDYVIDLSESAPKLGESRVYLKGIQ
                     SFGGVSTNIPCEDETSTGSDGVSRTACVQKPYSQWTESEKMNSGVWAIYSKGKFYSPT
                     EYWTDSGSVRRFDPWRGVVAAPILKGVDSIIWAGDSYDLVYISFKDFIKVEQKFGTNP
                     LETGNGYPLNTKWDLKTLGNHPYYPDTNSLYLGEVGFGERVELKIKLDKTKYLSPNFG
                     TAVDTGPYQYFTNFTYNPQVSSDRYNINQAADFEISLGFGGNRTDWFHVVKDLSSSDP
                     YKLKNCGTTLDFISQTYTLCVQLPTLSTTVDPAISLVKLYIRPALSSAYRKTIWPLHF
                     SQVRKLKGEAGVPIVKGTSLVKVANSYGSVNVGDNFFIQGDSTNYKVVQVLPVAQDGS
                     FDVQLDRLIQIDAPKTTSMYVPGTLTSPDVRLSMDTGFTTDWNNFVNSSFNSTSFDQI
                     QYKPFVSSGNVSCSSIPFHPGSCLGFTPELNSLNWMGIYNEGVALWNSWADGGDFSNF
                     LYSGLVRLTAPSGKSYRLESTNTDFPISADVNAPSLDHPSVVNYGDVALTVWKQGTTL
                     IGRYNQISTGQALGNPFNINSAASTGSYIVKAKNGKAVIVWESGYNIYAIVKDLSTLA
                     SVGSEVLVVTRFAPPSGSSSLGINFSFAIDVAIGSDKAAIVWNEFSMSSVLSTDYSIP
                     FGWDINFYCGMNYSSCYYLETRTYRNYTRVIRLDTGAFLAATTPVASYSDTRSVPISF
                     YLFFYFPFYQMDFAADANSNNQVVIASHLKKLGSEDHTVYGSVYDMTTGTKIGSDQTL
                     ISESTRPVDTLQVAAATGRGMVLWRRNDGMILGRGIDTSNSNLLGTSNIEVESGVVDS
                     LKLTSFGSKGLLTYRKNNGKDIFLKVLDLQAGQLLYPNGLLLSQGQTNADNRNISFSG
                     SILSGNKILTTWDLVLGTRRTIWGRVSDISTFTVDGPKEFQISTTNEGVQYRGTAVVD
                     NGFGLVTWLSQDKTQQRIRGYKVDLANPGSLKYGLNNFFVSPLIERDYTIRAKIKY"
     gene            12165..12338
                     /locus_tag="BOEICNNM_00007"
     CDS             12165..12338
                     /locus_tag="BOEICNNM_00007"
                     /inference="ab initio prediction:Prodigal:2.6"
                     /codon_start=1
                     /transl_table=11
                     /product="hypothetical protein"
                     /protein_id="X:BOEICNNM_00007"
                     /translation="MISVGTFSKKSPTACPFQRFLESSMTGLKRRKKNSSSNDRGFIV
                     FERLFFKQQAIIL"
     gene            12426..20105
                     /locus_tag="BOEICNNM_00008"
     CDS             12426..20105
                     /locus_tag="BOEICNNM_00008"
                     /inference="ab initio prediction:Prodigal:2.6"
                     /codon_start=1
                     /transl_table=11
                     /product="hypothetical protein"
                     /protein_id="X:BOEICNNM_00008"
                     /translation="MNEERTNRKTEKKQNALTKKTTPQKKGGSFSFHSLEIFLKPYCT
                     HTFKYINILLFFCFLFTTATCGILPGKKGKSNNWWWALLGIPNGASFPSSGSGVGGSP
                     GSGNGSPGSAPAPEGSDLFSISTNYAQAIDDPETKAEPVAGASFVAPPEPNHYGNISL
                     TYPIQTPAGRAGVEPKLSLSYSSTGGDGWLGIGWSLGLGSITRTPEYGALYYDTRDSF
                     SWNGTRLVKVSGNNTNENGLYRAEITSEDFLIFKLTQIESGGVWEVLDSNGAKTIYGE
                     SLESRIYNPALPNQTYSWYLTKTEDKNGNYLQANYDNSEYSKNRNLYLKEIRYTGNSK
                     SGLSAKQYVRFVTKQREDFYVSNTPGFLMKMDRILERIEVGWDGGGKLYEYIPEYEIS
                     TDSGRPRIKNIQSSKNTTKPEFFYQTSSRLLTWQNIVNQTSSELEDNPEATQYFEGDF
                     NGDGISDLLFFNPKSGNWKAAEGRKEGGYNFKLYANRYQGYGNDEKIKFFKGNVSGDY
                     NADGRSDIAFYLPETRDFVVAEHDGRVLQFKSYGRLMNSVPDIFRMEWFPGDYDGNGL
                     SDSVLFDEPTGQWTLMLNKGGSFEFLRFSKKFQNVFRNDYTPDSNLDSSNTNDLTKPG
                     KDHDKVNFLVGDYNGDGRTDISLYDSRSGKWFVGENHRNPNKNDSVYFQMQWKLYKVF
                     TAPEQSLFGHDRFSGDFNGDGFSDFLIFDRSNGEWTLGETGDGTINFKIWSRTPQFKT
                     VTRWLQGDFNGDGRTDIGFYSASDGKFWIGEATQSGFRYKIYSDLSYGPDPDRILKTP
                     LPKDEVKIESGKTSLSVSSNTKTILLSYKYDGNLNFGKGELVFGGCFTQDDCSSSPEL
                     LIFDRKANVWDLKRGNNFTERVNTSLNPEASGITTLLGGKPDRYTNNLKDEVLFYKKQ
                     GTTNQFFSFKNTNGTTFDILNLATFTDTDVSKFDPNNSGYAVDHFENNTSQSVLILDD
                     QTSSGNARFVLSGLGGTKVLTPSGDLTPTDLNDFFQAGTNENRQRRKEFSFFSGKFTT
                     TQAQLVIVDRRTTTHKWYLGTISSNAIQFKRLTGEFVLPITTTDYNSKNPAGIVYALT
                     NTGEIVFGKNLDNGTSFTKVKINSTNIQKNVYNAGMIGFSDQFDNGGNPIVVSGGEDK
                     IYDLTQSRIVSLPSTVVVKNLDRPDLIAQVYVFRWIQGDYNGDGLTDIGIFHLKEPTW
                     YFALSTGSIPDIIERVKNGIGGIYDFEYSNSTKFDNTGEDDIPDLPTNYRVCTKVTLD
                     DGFSNVITKDFEYKNGFAFSTFLNGKKESDYFGFSEFTVHEAYGEKTIHLYHTTPYAD
                     YMMNRALSGAEKETRIVGNDNNDYGTIQTTHDVKPIVSAPGVTSYLPVTTKIEKYLSG
                     QRTTTQTYDVVINGTKISRKTESTTDHFSDTVHGVTTTTSITDFETDDTTNQRRATRS
                     VGLSGSSHEITSLLSYDTRGNLIKRASSYTGSGLSPVGTHTTEYEYDNHGNQTTERDT
                     SSSPARGNSYVYDNELQQFVTQETKWGGSITLTTTHQMGYGSAFGVPTTTTDPNGNKS
                     YFEYDNFGRLTKTSSDTDVGTLTTASYSYDSSFPLSAKTTFVTGTGDPDFVSRTYTDG
                     MGRNIYTVKSASNGNFAITGRLVYDTTGKLVRKGQSSWASSGEIDRFVLHLEEKNPTS
                     FEYDPIGRIKKTILPLAQGETSPVVVTTAYNSTFETTETHSSGTSKRTVKNASGEVLY
                     VEDFSSDGTGAKIGFCYDIAGNRTKKSDLNDSSLMSCPSSSAGVPTKDVSGRNQTYWS
                     YDAFGKLKAQSDPDLGVSYYNYNNFGDLTSTTNAKGVTTTFTYDGVGRILTKNIPEGN
                     IEYTYDSFSGSENALGRLVRIEDSSQNKTFSYDKLGRVKKETRVILATTEGNPLPSET
                     AGPYITETRYDLLGRVTRIDYPEHPISHGRMRACYNYGTAGYISGISVQVNTNGILPG
                     YCNKDIVENITYNEFGQTSSLTLGNGITTSYGYDVKGRMVRLNSSGDVGGSNKVLQDV
                     LYAFNPNNNITNVANTTTDFNTQYVYDYDGLGRLTSANGSYIEPFNSNFTQRFQQSFV
                     YAKNGNLSSKRFHDPLSGNISDVWSYQYTNHQVTNIDSSRTGADALTMSYDANGNLTR
                     QRDNVKDLTKRISIDSQDRITQIQDGNNAILGSYWYDESGFRIRKSSLEPKNNVFSNV
                     EILYPSKFFGLEFIESENVISSVNNVYLNGVRIAALNEAGALAYYLTDQVDSVSTVLD
                     DEGNTLSQMQYLPYGDTFVQRGDLNFSPKFNSQELDRESGFYFYNARFYDPGIARFTS
                     ADTLIDGELDTQGWNRFSYVKGNPIGAKDPTGHEAIVDTLAGVNHVLNKLGDSSYKAG
                     TASKDGSFVGNSVGLLHDSAGLVYKTAASLVPKNRKELEEAAVTGYGSQLAKTTAKGL
                     AKVGDDIGKIPLGFKNSNQYKKAMSELDNIMKSKNISDYNIGVRGSSVTGQSFKTGKP
                     FNAKSDIDVFVESADLTKGSKTSKNIPGFVHPETINGKNPEIGSWSERWGKILNRDIS
                     VGGFEKGKVPNQPTIFYGNNK"
     gene            20102..20512
                     /locus_tag="BOEICNNM_00009"
     CDS             20102..20512
                     /locus_tag="BOEICNNM_00009"
                     /inference="ab initio prediction:Prodigal:2.6"
                     /codon_start=1
                     /transl_table=11
                     /product="hypothetical protein"
                     /protein_id="X:BOEICNNM_00009"
                     /translation="MITQIYFRFDLPENVFELDAFVQLIQNELLGFDHEIRESSNYFA
                     GFYHKFKTKENIINVANADDTCFHDYHYVVTFNKDENSLQDKVIKLAETWVLKGWTVS
                     IPDGPLIEDLTRTCYLNEDGKIIWKEHRVEPPKD"
     gene            complement(20650..21801)
                     /locus_tag="BOEICNNM_00010"
     CDS             complement(20650..21801)
                     /locus_tag="BOEICNNM_00010"
                     /inference="ab initio prediction:Prodigal:2.6"
                     /codon_start=1
                     /transl_table=11
                     /product="hypothetical protein"
                     /protein_id="X:BOEICNNM_00010"
                     /translation="MFDINTNVGILDYKQLLKLGLFYFHAFGVAIGIFIGYSKLFSKN
                     EFNKSFGAVLNSASFFLILNGGVLFDGGTLKSENKILFSTYYGLVLYSCIAVSVCFYH
                     ILGNLDNPWIYCKRLLGIIPVTILFSFLIPNLYFISFIDTLGFAISIFTFIWSLNRIL
                     KANKSILYFNLPFLSFLISICFVFDFLGTIFDKKNFLFFAEFIPGSVICYTILLERSF
                     PYLFDKITVTVLDANKENEIDLETIPEVKELQKNKYPSRDLLEGINLEKVKIKLNHFL
                     DSKGFIDEELRLPDFASGLGLSTHQASYYLNQYLNMSFTDFLQFHRINEVKNMMRIKL
                     NYNLLNIAFECGFNSASSFHRACVKYTGKSPRDLRQELLSNTEIQRKVE"
     gene            complement(21837..22016)
                     /locus_tag="BOEICNNM_00011"
     CDS             complement(21837..22016)
                     /locus_tag="BOEICNNM_00011"
                     /inference="ab initio prediction:Prodigal:2.6"
                     /codon_start=1
                     /transl_table=11
                     /product="hypothetical protein"
                     /protein_id="X:BOEICNNM_00011"
                     /translation="MVINYFKIKPLDITESELDEYEYLGKSLSTEDKETILKHTDFRK
                     VLAILKKLKLTNKSE"
     gene            22329..22718
                     /locus_tag="BOEICNNM_00012"
     CDS             22329..22718
                     /locus_tag="BOEICNNM_00012"
                     /inference="ab initio prediction:Prodigal:2.6"
                     /codon_start=1
                     /transl_table=11
                     /product="hypothetical protein"
                     /protein_id="X:BOEICNNM_00012"
                     /translation="MNYKDVLKKLMERRAWNQEDLAKAGEVKQPTVSRYLSGHTIPTL
                     TFITNLYKNAKVDPIIFVRDYELDPIHLESGNSRDEKQNLAEETAVFIRFLKNTPDAL
                     EIFWKLHKMDKSGRKSMSVLADKILEE"
     gene            complement(22681..23619)
                     /locus_tag="BOEICNNM_00013"
     CDS             complement(22681..23619)
                     /locus_tag="BOEICNNM_00013"
                     /inference="ab initio prediction:Prodigal:2.6"
                     /codon_start=1
                     /transl_table=11
                     /product="hypothetical protein"
                     /protein_id="X:BOEICNNM_00013"
                     /translation="MLSGVYFLEAISALLFASVCNLCLGFYVIFVTRLKRFLDFGVLC
                     ILFGIWSALFAIPFFEETKTIFWTRTLTLPMIIAPLLLVRFIYSYVFDKEFPIVGNLI
                     ILIVYVIPIYTFSYSDLYITSAWIQNAKLHFTAGIFYDYFVIGGVLSIISSIIVLVLG
                     FKKRRGLNRVRFVYIATGILFWLVSIGTFTLILRYLGLPEYNFIAPIGCTLATAIWSI
                     GIIKINLFEISELEILEKENSLIAHANILILKKVDPTSYKKALYRYKKNIIQMIIQDY
                     TYLQVHSDLTVDEIYNYLTENEGGLIPPKSYLLKRS"
     gene            complement(23624..24265)
                     /locus_tag="BOEICNNM_00014"
     CDS             complement(23624..24265)
                     /locus_tag="BOEICNNM_00014"
                     /inference="ab initio prediction:Prodigal:2.6"
                     /codon_start=1
                     /transl_table=11
                     /product="hypothetical protein"
                     /protein_id="X:BOEICNNM_00014"
                     /translation="MTRATNTLCNPEEILEIRDGIQYIGCTYDSNPDLIEHSREFIQS
                     QYSKLGYVGYNPEFDRQFDLNGFSQYYIALNENEEIIATSRIVSRGPFGLPIEYSYRE
                     DTGERTIIEDGNIAEMNSFAATKMSAGSKVLSLSTDFILNRNFTSTYGLFDIERSAIG
                     KLYNRIGAVESPLHPYLIYFPDYGKKTQRSISPTLWKIQVSNKTKIIAIKCHS"
     gene            24506..25498
                     /locus_tag="BOEICNNM_00015"
     CDS             24506..25498
                     /locus_tag="BOEICNNM_00015"
                     /inference="ab initio prediction:Prodigal:2.6"
                     /codon_start=1
                     /transl_table=11
                     /product="hypothetical protein"
                     /protein_id="X:BOEICNNM_00015"
                     /translation="MNRSELNKVITKILKAYEEMRLQNTLNGNSEVLETNREIGRILQ
                     TVERKATEPERSTGSWMKSISKELQKHLKRGFSERNLFYARKFYEIYGNRKIDVRLSW
                     SHYRILSSITDANLREKLMKESIEGNWNRDDLSYRVRDIGELRKAPTLRWRRPEGVLW
                     NYKIKDISKDKGTLLIDLGFYCYYELPSSRFRGKFKVGDIIQIEKQNGIWNLSESKLD
                     SELYFYFGEIERVIDGDTILVKFELGFNVITRQRIRLHNVWSAELGSSEGEDNFESLK
                     KKLPLKTKVIVRSRSKDVYGRYVGEVLYSKKKIQHPVDIFTIGIYLNQELAAIS"
     gene            25687..29163
                     /locus_tag="BOEICNNM_00016"
     CDS             25687..29163
                     /locus_tag="BOEICNNM_00016"
                     /inference="ab initio prediction:Prodigal:2.6"
                     /codon_start=1
                     /transl_table=11
                     /product="hypothetical protein"
                     /protein_id="X:BOEICNNM_00016"
                     /translation="MKEEKKYLDLQCGRDGGGVNKLGLKIILCITFLSFNLLTGAESP
                     VSEKQKQINNVEYNETLKYKRIFLRKPPYPLIPSHSQLEYDNHGNQTTERDTSSSPAR
                     GNSYVYDNELQQFVTQETKWGGSITLTTTHQIGYGSAFGVPTTTTDPNGNKSYFEYDN
                     FGRLTKTSSDTDVGTLTTASYSYDSSFPLSAKTTFVTGTGDPDFVSRTYTDGMGRNIY
                     TVKSASNGNFAITGRLVYDGTGKLVRKGQSSWASSGEIDRFVIHLEEKNPTSFEYDPI
                     GRIKKTILPLAQGETSPVVVTTAYNSAFETTETHSSGTSKRTVKNASGEVLYVEDFAS
                     DGTGAKIGFCYDIAGNRTKKSDLNDGSLMSCPSSSAGVPTKDVSGRNQTYWSYDAFGK
                     LKAQSDPDLGVSSYNYNTFGDLTSTTNAKGVTTTLTYDGVGRILTKNIPEGNIEYTYD
                     SFSGSENSVGRLVRIEDSNQNKTFSYDKLGRVKKETRVILATTEGNPLPSETAGPYIT
                     ETRYDLLGRVTRIDYPEHPISHGRMRACYEYGTAGYISGISVQVNTNGIFPGFCNKDI
                     VENITYNEFGQTSSLTLGNGITTSYGYDVKGRMVRLNSSGDVNGSNKVLQDAVYSFNP
                     NNNITNVANTTTDFNTQYVYGYDGLGRLTSANGSYIEPFNSNFTQRFQQSFVYAKNGN
                     LSSKRFHDPLSGSVQDVWSYQYTNHQVTNIDSSKSGNDTLVMQYDANGNLTRQRDNVK
                     DLTKRISIDSQDRITQIQDGNNAILGSYWYDESGFRIRKSSLEPKNNVFSNVEILYPS
                     KFFGLEFIESENVISSVNNVYLNGVRIAALNEAGALAYYLTDQVDSVSTVLDDEGNTL
                     SQMQYLPYGETFVQRGDLNFSPKFNSQELDRESGFYFYNARFYDPGIARFTSADTVID
                     GELDTQGWNRFSYVKGNPIGAKDPTGHLVAGDPLYPGKLLNANPYANAESKEYQGKVS
                     EKAGPKGTEKAAKEYLNGLKDGYSSGKDRTSFGILDVITGGTVKGQKSANEKDKFKNS
                     QSEFYKEGYGKGKTRGAVEGATESALDWLPLFGMAKGTSGGSRAGKSFTPKGKQEIDN
                     ANAAKYGGVNKCENCGVAVTPGQRNEKGVSPPWNQRERDHIIPKSKGGDGSPSNGQIL
                     CRACNNEKSDKL"
     gene            29160..29591
                     /locus_tag="BOEICNNM_00017"
     CDS             29160..29591
                     /locus_tag="BOEICNNM_00017"
                     /inference="ab initio prediction:Prodigal:2.6"
                     /codon_start=1
                     /transl_table=11
                     /product="hypothetical protein"
                     /protein_id="X:BOEICNNM_00017"
                     /translation="MTEHRKLRFNFENSGGSLETESIWVIANEEGYIIDNIPFYVKEI
                     AIGDLVSATQDSNGHLWFSQLLKPSGHSTIQIWFSDISTLSEIRSKLSQLGCSSEISE
                     IPQLIAVDIPPNVDYSIVQGFLEEGEKNGLFEYQEACLGFL"
     gene            29729..30166
                     /locus_tag="BOEICNNM_00018"
     CDS             29729..30166
                     /locus_tag="BOEICNNM_00018"
                     /inference="ab initio prediction:Prodigal:2.6"
                     /codon_start=1
                     /transl_table=11
                     /product="hypothetical protein"
                     /protein_id="X:BOEICNNM_00018"
                     /translation="MKKNNFTFADFIAANQNKKLGQFDYLHAIFTLSELPADLIKSFS
                     QLFWPNYKLVDGFIFLEETFDQVHYEKYFAEKKNMKEIQFWINLIEITGIFPNLIESQ
                     AQEIAKIIELMWNTKIQIEFNHSTSKARWLHDPDTNEVFLTID"
     gene            30413..30760
                     /locus_tag="BOEICNNM_00019"
     CDS             30413..30760
                     /locus_tag="BOEICNNM_00019"
                     /inference="ab initio prediction:Prodigal:2.6"
                     /codon_start=1
                     /transl_table=11
                     /product="hypothetical protein"
                     /protein_id="X:BOEICNNM_00019"
                     /translation="MSAVLGAATKALGSRLPKPNVNVLSPNFAQQKNIDRFKDKIPAN
                     SKDNINLHKLPNGGIAAQATSQGKTPGWKAVYEKQIDINGKTQQYTKTTYQPNGSIEH
                     VKDKINGTTIYGR"
     gene            30750..31094
                     /locus_tag="BOEICNNM_00020"
     CDS             30750..31094
                     /locus_tag="BOEICNNM_00020"
                     /inference="ab initio prediction:Prodigal:2.6"
                     /codon_start=1
                     /transl_table=11
                     /product="hypothetical protein"
                     /protein_id="X:BOEICNNM_00020"
                     /translation="MDDERHLIILKLINFDASIRELKDLLRSFVWDYEGSCAELNCEH
                     ICKVIRRYLNSDLTKHDIEEWANLIEAREDITFELSKKSLLQNVIHELANPKLSTELS
                     IKKGEEIIDLLC"
     gene            31248..31499
                     /locus_tag="BOEICNNM_00021"
     CDS             31248..31499
                     /locus_tag="BOEICNNM_00021"
                     /inference="ab initio prediction:Prodigal:2.6"
                     /codon_start=1
                     /transl_table=11
                     /product="hypothetical protein"
                     /protein_id="X:BOEICNNM_00021"
                     /translation="MKVRSDIAKNKTPTKYQNSFERTATHEFGHLAGLEHPKDSKIES
                     ETIMHQSTTSDNLTVKQSQIKLMADKFKSGSLNQGLNVK"
     gene            31496..31864
                     /locus_tag="BOEICNNM_00022"
     CDS             31496..31864
                     /locus_tag="BOEICNNM_00022"
                     /inference="ab initio prediction:Prodigal:2.6"
                     /codon_start=1
                     /transl_table=11
                     /product="hypothetical protein"
                     /protein_id="X:BOEICNNM_00022"
                     /translation="MNQFIISCFILITLSSCSRIDGPKANLVFSFQEGYNGQDISLFV
                     NRNKIFENKNLVTDPTLGLAGTTVIENISGQQETELFINGKSVSRFDIFIDSDTFIGY
                     NLYSGADFTIIISKKPFVYE"
     gene            32121..32537
                     /locus_tag="BOEICNNM_00023"
     CDS             32121..32537
                     /locus_tag="BOEICNNM_00023"
                     /inference="ab initio prediction:Prodigal:2.6"
                     /codon_start=1
                     /transl_table=11
                     /product="hypothetical protein"
                     /protein_id="X:BOEICNNM_00023"
                     /translation="MSAVLGGAASKALGSRLPKPNVNVPGSSGNVIATNRPDFIVSPN
                     GTAFPVPKGVTGPTPVINPNGKITGSAFTGGKGGANGQVSTMRIMDPTPAKGNAPGYP
                     NGYIKYENSASPRPQGVDPYTGKTLSNTQSHFPLGK"
     gene            32540..32863
                     /locus_tag="BOEICNNM_00024"
     CDS             32540..32863
                     /locus_tag="BOEICNNM_00024"
                     /inference="ab initio prediction:Prodigal:2.6"
                     /codon_start=1
                     /transl_table=11
                     /product="hypothetical protein"
                     /protein_id="X:BOEICNNM_00024"
                     /translation="MNLGIKKIKSLCGLKVVGITLEIGDAGIEFSGGATLNIYNQFNL
                     FGISFEEEKKIIGKKFESIFEEQKTIVLNFESGISLHVCMADECYTGPEALVLQIPGE
                     TIIVW"
     gene            complement(33008..34174)
                     /locus_tag="BOEICNNM_00025"
     CDS             complement(33008..34174)
                     /locus_tag="BOEICNNM_00025"
                     /inference="ab initio prediction:Prodigal:2.6"
                     /codon_start=1
                     /transl_table=11
                     /product="hypothetical protein"
                     /protein_id="X:BOEICNNM_00025"
                     /translation="MSKFLSIFDIYTIGILDYGNFLKLGIIYFHSFGVVIGFLLGFSK
                     FFSSDGFNKSYGSVLQSTAFFLILNGGILFDEGSLRSESKITFGFYYGLVLYSSLAVL
                     VCFNYLFESFDNPWIYCKRLLWLIPFVIPLSYLIPDFYFISFIDILGFAISISTFIWS
                     LNRILKANKSILYFNLPFLSFLISTCFVFDFFGTIFDKKNFLFFAEFIPGLVICYTIL
                     LERFFPSLFSKVTVTVLDANIVNQIELETIPEVKETQKNKYPSRDLLEGINLEKVKTK
                     LNHFLDSKGFIDEELRLPDFASGLGLSTHQASYYLNQYLNMSFTDFLQFHRINEVKNM
                     MRIKLNYNLLNIAFECGFNSASSFHRACVKYTGKSPRDLRQELLSNTEIQRKVE"
     gene            complement(34193..34420)
                     /locus_tag="BOEICNNM_00026"
     CDS             complement(34193..34420)
                     /locus_tag="BOEICNNM_00026"
                     /inference="ab initio prediction:Prodigal:2.6"
                     /codon_start=1
                     /transl_table=11
                     /product="hypothetical protein"
                     /protein_id="X:BOEICNNM_00026"
                     /translation="MVINYFKIKPLDITESELDEYEKYIGIPLQKEDREAILKSTGFR
                     KAIAIKNKLRLNYLNHYFSDDLESNEEFPIK"
     gene            34677..35057
                     /locus_tag="BOEICNNM_00027"
     CDS             34677..35057
                     /locus_tag="BOEICNNM_00027"
                     /inference="ab initio prediction:Prodigal:2.6"
                     /codon_start=1
                     /transl_table=11
                     /product="hypothetical protein"
                     /protein_id="X:BOEICNNM_00027"
                     /translation="MEKFERLQKACNTLKINRKGLADILRIHPSNASRLLGGETEFTW
                     TYAELFQLKTNVSANWIMEGKGDFWSEESGNDKEKLIVRTILKIPGLSEIMEKFVKLH
                     QEDQNAIIEIINRFYYLSMSKFKK"
     gene            complement(35064..35963)
                     /locus_tag="BOEICNNM_00028"
     CDS             complement(35064..35963)
                     /locus_tag="BOEICNNM_00028"
                     /inference="ab initio prediction:Prodigal:2.6"
                     /codon_start=1
                     /transl_table=11
                     /product="hypothetical protein"
                     /protein_id="X:BOEICNNM_00028"
                     /translation="MSVFFILFTSSLILGLGYYVKKIRNPLIEVRQNFYYLCISVGLW
                     TLFSGCRQFIPYNIRLYAPNWILISAIFAPYFLSKIVNKLVNEDYITSYIRKTIEICL
                     LSYLIFSAFSFRLIKIIDINTLKHEPQLAYHILLIYSVLWLLECIYKLVKCLIKSEGM
                     IRVRLSLMLFGITSAFLIIIPLVWILPFFKIYLGSYASIGTIICIIFWGIAILHYDAF
                     QTRQEIFSGVYVPLLNRITLNPILKLYSILDPEEFEMRRLNANSILAKEVIDTAYQWF
                     FKANIPLQATARKIAIKYDKYLK"
     gene            complement(35988..36608)
                     /locus_tag="BOEICNNM_00029"
     CDS             complement(35988..36608)
                     /locus_tag="BOEICNNM_00029"
                     /inference="ab initio prediction:Prodigal:2.6"
                     /codon_start=1
                     /transl_table=11
                     /product="hypothetical protein"
                     /protein_id="X:BOEICNNM_00029"
                     /translation="MSLVIQKTKPINKFHVMRLSGLENQEELNHVKKFASKIFNNFGY
                     TKSLYTAVDMDAWSTWFYVREGSEILAAMRIVEKKPNNLIPLELGIIKDTEPYQRYAV
                     IGDNIADWNSVSFVLSIKGSWAALATFQAAAQYCIDKNFDMVYGFYHKNVSSIVKLYT
                     SIGAVTSKKYTKEVYFPECYYNNEPVYLTPIEIPKVALQKIRTRLW"
     gene            37887..38363
                     /locus_tag="BOEICNNM_00030"
     CDS             37887..38363
                     /locus_tag="BOEICNNM_00030"
                     /inference="ab initio prediction:Prodigal:2.6"
                     /codon_start=1
                     /transl_table=11
                     /product="hypothetical protein"
                     /protein_id="X:BOEICNNM_00030"
                     /translation="MKIIPYEEYSLKSNLTVEEAISKLKANTEPNKLFGSGTKIFHGN
                     INNDTFDICRIISYRNSFLPKIKGNIRSEANSIIIDIKMHLHPSVIVFMFIWLSGALL
                     KFIVSTITLMSNLSDFPQELLISLGMLAFGIGLFTIPFWIEVKKAKQELEKILAMK"
     gene            complement(38597..39535)
                     /gene="rpnD_1"
                     /locus_tag="BOEICNNM_00031"
     CDS             complement(38597..39535)
                     /gene="rpnD_1"
                     /locus_tag="BOEICNNM_00031"
                     /EC_number="3.1.21.-"
                     /inference="ab initio prediction:Prodigal:2.6"
                     /inference="similar to AA sequence:UniProtKB:B7NGZ6"
                     /codon_start=1
                     /transl_table=11
                     /product="Recombination-promoting nuclease RpnD"
                     /protein_id="X:BOEICNNM_00031"
                     /translation="MAEVNNPHDRLIRETFQDKKEAATFFKNTLPIEVVKLLDLENLE
                     LSESSFVSEELKQEQTDLLFQIPLRSGNKSNVYLLFEHKSYLENTIYIQLLGYMTEIY
                     RNQQRNGEKLSVVIPFVFYHGEKEWKLGNRFLDQFVLTSQETGILKDFIPDFKIDLFD
                     LKKVELKEKLESITFQVTLGIVQRIREGDLDFLSHLPGLFSLLLEIEEESKRVAILRK
                     LLLYIYWVRDLKPSEFKVIFQRSKLEKYEELTVTTAEKLISEGVKQGIEKGIEKGIEK
                     EKLKTADKMLGKGMDLKTVLEITGLTEKTLKEHKIL"
     gene            complement(39807..40118)
                     /locus_tag="BOEICNNM_00032"
     CDS             complement(39807..40118)
                     /locus_tag="BOEICNNM_00032"
                     /inference="ab initio prediction:Prodigal:2.6"
                     /codon_start=1
                     /transl_table=11
                     /product="hypothetical protein"
                     /protein_id="X:BOEICNNM_00032"
                     /translation="MNFRITLIHLQKITIGLLFLMNLSCEIQTEKVEPKTYMDLTEAI
                     QNPLDVRVLDLSRQKLTTLPKEIGQLKNLKRLELDNNQLSSEEKERIRKLLPKCKIYF
                     E"
     gene            40570..41502
                     /locus_tag="BOEICNNM_00033"
     CDS             40570..41502
                     /locus_tag="BOEICNNM_00033"
                     /inference="ab initio prediction:Prodigal:2.6"
                     /codon_start=1
                     /transl_table=11
                     /product="hypothetical protein"
                     /protein_id="X:BOEICNNM_00033"
                     /translation="MYVYRKNLISFSINASKFILCFLILISLISSCEKKDDSREVDLL
                     LALTAVQPPDQASSYDRDVQIITRTTQGFPINCDVDYTDDDLDYYVEMLKTEIARYPR
                     GYWIKAGAESVTLCRNLKVLGSGVAGTAGFTGSILLNVKDRIASYDSIIFDYATDTWI
                     NYLDTDYGYISDPRGTIHHELTHAVDHHVPGFIAFFDPEWGNLNYPGFQYGNSYDPKN
                     PPAEIVKNMNPVPGFVSYYATERNIEDRAEIGRVIMARPSTYNRLVQVCRNDPIVAAK
                     VRKTVSEWKQFWPFPGAENTEWKIRMTQAERDCN"
     gene            41551..41934
                     /locus_tag="BOEICNNM_00034"
     CDS             41551..41934
                     /locus_tag="BOEICNNM_00034"
                     /inference="ab initio prediction:Prodigal:2.6"
                     /codon_start=1
                     /transl_table=11
                     /product="hypothetical protein"
                     /protein_id="X:BOEICNNM_00034"
                     /translation="MPPRSSLEEQQKAFDEFQYEYNYVRPHKALKNTFPKSYYKESLR
                     TFPSVLPEAYYPTNVVVTPANDLGNIYFAGHRIFLSSALADESVGLEDISDRHVRIIF
                     YKAALGVIDTFTGKVLQYKNPIPIH"
     gene            42249..43256
                     /locus_tag="BOEICNNM_00035"
     CDS             42249..43256
                     /locus_tag="BOEICNNM_00035"
                     /inference="ab initio prediction:Prodigal:2.6"
                     /codon_start=1
                     /transl_table=11
                     /product="hypothetical protein"
                     /protein_id="X:BOEICNNM_00035"
                     /translation="MITKNTKKGTILIYSPRFLNQEVIKVYFFSITENFEKEQIGIQD
                     YLKKIASGEFGAMQVDYHRIIICSNEEDTNLFTDLNEFKKFKLKNKIPQSFIFESNLE
                     SVRAYNKVSFILQRWAYHFLEKRQSDYYTWYNKSKIFDYSENKMEDSKLFEYAKKYAP
                     FKAIFSYYVLRLFCYFKAWILRFPIIITVFIKDSFLLSLESYKVFKEKESKYNWHKMI
                     SLETIFTKNKNEIERERKALEIEYQNSKKIYLESNKTLLTLIVSVLAVIVSFVIFKID
                     NQSDKRTAYDYNQEMGNYFRLIGEKDKKIYELILKNEQHLMKIHDLEVELTVLKKKLA
                     N"
     gene            43414..44190
                     /locus_tag="BOEICNNM_00036"
     CDS             43414..44190
                     /locus_tag="BOEICNNM_00036"
                     /inference="ab initio prediction:Prodigal:2.6"
                     /codon_start=1
                     /transl_table=11
                     /product="hypothetical protein"
                     /protein_id="X:BOEICNNM_00036"
                     /translation="MFDQLVKSTQEFLKERISSPLLISFAIAWCASNWDLLYVLLFED
                     KTIGLIDRIIYARINHGSINFNIFEPFLFSISFTVIYPFVSLSTVALWSWVDNRKKKI
                     INQIYNKRELTLEESLVLRENIERLKEDYGKSLTKKDREIQDYKDEVNRLKESLNNSE
                     SSYVNNTDEIRLRFEITDLAKRLLKKFPNNKKEIDTIFNMVSGANTLSGLSSVEAEIL
                     TFLTVNGIVELLDHTKLIYKYSELGKKVVSVIVDDEIDLT"
     gene            44601..45521
                     /locus_tag="BOEICNNM_00037"
     CDS             44601..45521
                     /locus_tag="BOEICNNM_00037"
                     /inference="ab initio prediction:Prodigal:2.6"
                     /codon_start=1
                     /transl_table=11
                     /product="hypothetical protein"
                     /protein_id="X:BOEICNNM_00037"
                     /translation="MEKLQNNKIEDIIRQVLESQKLIYKSQQPLIHYTNGLGLNGILH
                     SKTLRANHVSNLNDLSEILRSYHILVSILENISTNDPNLLLLIEKLKIQLNEKINSKI
                     YPEIYIVSFSIKDDDLFLWRSYSTFNDAYALAFNKAFLAAYAINDGAVLLQCVYDEQI
                     QFSILEQVTQLFFNNINLSISENLQIYLDDYFRLIHVFVPYIKNSHFSQEEEIRLVLR
                     NPKNLYQENRIKLGLNKGFFHKYVNIKMYRDEVDTEFEHSLREIIIGPNSRSQIENNQ
                     FKNTLNKLINENVGILLRGIRDTKYNTLKF"
     gene            46161..46361
                     /locus_tag="BOEICNNM_00038"
     CDS             46161..46361
                     /locus_tag="BOEICNNM_00038"
                     /inference="ab initio prediction:Prodigal:2.6"
                     /codon_start=1
                     /transl_table=11
                     /product="hypothetical protein"
                     /protein_id="X:BOEICNNM_00038"
                     /translation="MREEYDFSKGKRGVYSRDLKDLHFPVYLDPQLEEYYKKIALKKN
                     KDLSTIINTILQKEMELHNSLI"
     gene            46875..47336
                     /locus_tag="BOEICNNM_00039"
     CDS             46875..47336
                     /locus_tag="BOEICNNM_00039"
                     /inference="ab initio prediction:Prodigal:2.6"
                     /codon_start=1
                     /transl_table=11
                     /product="hypothetical protein"
                     /protein_id="X:BOEICNNM_00039"
                     /translation="MKQLTFKLIIPLTVISFAAFTKWWYTLPVDAPGTMFRGFPLAYS
                     CPGWHTSLSLQIFLTEFTIDLLTYFLFWFVLIFCINRYLTKVKTFKLVTIALWTISGL
                     TISFGTLMASNEDNLFYIKRPFDMKVLETGYEFIWQNTKRPDYYKYFPKDK"
     gene            47507..48055
                     /locus_tag="BOEICNNM_00040"
     CDS             47507..48055
                     /locus_tag="BOEICNNM_00040"
                     /inference="ab initio prediction:Prodigal:2.6"
                     /codon_start=1
                     /transl_table=11
                     /product="hypothetical protein"
                     /protein_id="X:BOEICNNM_00040"
                     /translation="MKTESKKNQWGFESPQIKEYPNSLVSKYISFIKPDCNVISWKRV
                     NSGEEVNYCISELEMVDGKPVMGYPTRFSSSIEYTGNSRNISDEALKIITDLDNISMY
                     RTWITNFEKEIEVVEKNKKYWLPVHNKVFAFLNEDRPVKLNKETDQLEIVHKPAVLGF
                     RYLGCCYTDKQSIVLVVSVLKQ"
     gene            complement(48722..49615)
                     /gene="rpnD_2"
                     /locus_tag="BOEICNNM_00041"
     CDS             complement(48722..49615)
                     /gene="rpnD_2"
                     /locus_tag="BOEICNNM_00041"
                     /EC_number="3.1.21.-"
                     /inference="ab initio prediction:Prodigal:2.6"
                     /inference="similar to AA sequence:UniProtKB:B7NGZ6"
                     /codon_start=1
                     /transl_table=11
                     /product="Recombination-promoting nuclease RpnD"
                     /protein_id="X:BOEICNNM_00041"
                     /translation="MTNPHDRLIRETLQDKEDAISFFKNSLPEKVIELLDLNRLELTQ
                     SSFISENLKEEQTDLLFQIPLKSGKKANVYLLFEHKSYLDEAVFSQLLGYISAIYKSQ
                     FKTDKRYSVVIPFVFYHGERSWTLGNSFQDRFILSKNEEEVFKKYIPDFELELFDLSK
                     VDLNRLESITLRVILGVVQKIWEGDASFLGYLGGVFELLTGLKNESKRVEIFQKLFLY
                     IFNVRELKPTEITNLLSHSRYNREYEDLAMTTAEKLKKEGEIKGKIETARNMLLNGAS
                     LEFVLKVTGFTEQELKDHGVI"
     gene            complement(49978..50340)
                     /locus_tag="BOEICNNM_00042"
     CDS             complement(49978..50340)
                     /locus_tag="BOEICNNM_00042"
                     /inference="ab initio prediction:Prodigal:2.6"
                     /inference="similar to AA sequence:ISfinder:ISGdi10"
                     /codon_start=1
                     /transl_table=11
                     /product="IS481 family transposase ISGdi10"
                     /protein_id="X:BOEICNNM_00042"
                     /translation="MSYSRDSFYRFQELYEKGGELALQDLSRRKPNPKNRIEPEKEEA
                     VKKMAIDFPAYGQQRASNELDHSRPATVRSVWVRHDLETFQKRLKALEAFMAQGDSPV
                     LTESQVLVGFRISYFSLT"
     gene            50742..51389
                     /locus_tag="BOEICNNM_00043"
     CDS             50742..51389
                     /locus_tag="BOEICNNM_00043"
                     /inference="ab initio prediction:Prodigal:2.6"
                     /codon_start=1
                     /transl_table=11
                     /product="hypothetical protein"
                     /protein_id="X:BOEICNNM_00043"
                     /translation="MRKLHILLLLPIIYSILFVLQIISEYLNHILLGYLLPTAFIISI
                     VLLFIFLLKHKIGIYHVLLLPCFFSMFYFTGHWYFGRAPFGIGSGGFFFFLHWLTKYP
                     NFGLINYEVALGMICIFLSHFLPLLFTFIVLSLKHLKSIFLFIILAFDLIMYIPVLLK
                     FDYPNINVLISFPYQFSLFVFFSIFFRISSILMMLIISIYYKRILNNNTTSFGNI"
     gene            51641..52180
                     /locus_tag="BOEICNNM_00044"
     CDS             51641..52180
                     /locus_tag="BOEICNNM_00044"
                     /inference="ab initio prediction:Prodigal:2.6"
                     /codon_start=1
                     /transl_table=11
                     /product="hypothetical protein"
                     /protein_id="X:BOEICNNM_00044"
                     /translation="MIQIVFSNLHWLPQDDQADDLCAHGTVNVCIDNETISDVPNKEW
                     TLSCAGLYLLRSLEHDYHPGDYGSQLIPCCSFDFIPQENWQFPVLMLGCSNGIEWHIK
                     HERNAVTHTTLNGNSSTLALHEWISLVLTLTNQVEEFYRLSGPKKTTSKELEEGYSRF
                     WSEWKARTERAKRRARDFA"
     gene            52263..52673
                     /locus_tag="BOEICNNM_00045"
     CDS             52263..52673
                     /locus_tag="BOEICNNM_00045"
                     /inference="ab initio prediction:Prodigal:2.6"
                     /codon_start=1
                     /transl_table=11
                     /product="hypothetical protein"
                     /protein_id="X:BOEICNNM_00045"
                     /translation="MEKAVPIKTPIGYFKNHRDGIILTNIQWSNSKIIFSCNITDNAI
                     LDATTKEKEYEFKLIFDGVISLFHAELDTYYQIEKDFQKPKATKSIFEEINNSDYIAK
                     LPIRSDWGEVKHYCLSTYDDIFNILAKSYTFELL"
     gene            53490..53963
                     /locus_tag="BOEICNNM_00046"
     CDS             53490..53963
                     /locus_tag="BOEICNNM_00046"
                     /inference="ab initio prediction:Prodigal:2.6"
                     /codon_start=1
                     /transl_table=11
                     /product="hypothetical protein"
                     /protein_id="X:BOEICNNM_00046"
                     /translation="MKYWRMQLHPDDQSLATDYTVKCLANNYVGLDFPSGSYDLSEYD
                     IDKLEAFPNNIRAFAKQITYNDYILIFHHNIPFALITEIGNYNYLKEVIPEMGIWFRH
                     FRRFKKISYFNDVYKQGKDEHYKITMANTISEASEDTKTVELIKDWIGRLSNNGT"
     gene            54071..54331
                     /locus_tag="BOEICNNM_00047"
     CDS             54071..54331
                     /locus_tag="BOEICNNM_00047"
                     /inference="ab initio prediction:Prodigal:2.6"
                     /codon_start=1
                     /transl_table=11
                     /product="hypothetical protein"
                     /protein_id="X:BOEICNNM_00047"
                     /translation="MINLRLPPELERKLNSFAKSEGKSRSEIVKDSILEYIKNHGKTK
                     TPFELGEDLFGKHTSDVSDLAQNRKKYLHQSVKGKNAKRSSN"
     gene            54309..54725
                     /locus_tag="BOEICNNM_00048"
     CDS             54309..54725
                     /locus_tag="BOEICNNM_00048"
                     /inference="ab initio prediction:Prodigal:2.6"
                     /codon_start=1
                     /transl_table=11
                     /product="hypothetical protein"
                     /protein_id="X:BOEICNNM_00048"
                     /translation="MQNVALIDSGPIVALFNTNDKFHKSTYKFIKSYKGSLFSSWPVV
                     TEVVYLLSFSIDAQSDFLEWIERGSIQILDIQLEDLRYIKTRMKKYSDLSMDLADASL
                     MCIAERQGIERIISIDSDFSIYKTLKGKFLQNLLKV"
     gene            54900..55316
                     /locus_tag="BOEICNNM_00049"
     CDS             54900..55316
                     /locus_tag="BOEICNNM_00049"
                     /inference="ab initio prediction:Prodigal:2.6"
                     /codon_start=1
                     /transl_table=11
                     /product="hypothetical protein"
                     /protein_id="X:BOEICNNM_00049"
                     /translation="MKNPDHTPYSETRGFKPDFRVKYRFLTEKEGGRKTIPYQAYRSD
                     FAYENFKPNNGDIYMIWPEFLDSSGKVIRDRNNSVEISGQAYMWILVPEMRKFHRERI
                     QIGTKGFAMEGNRKTAEYEVIEIIGLLENPDSDAKR"
     gene            55544..55882
                     /locus_tag="BOEICNNM_00050"
     CDS             55544..55882
                     /locus_tag="BOEICNNM_00050"
                     /inference="ab initio prediction:Prodigal:2.6"
                     /codon_start=1
                     /transl_table=11
                     /product="hypothetical protein"
                     /protein_id="X:BOEICNNM_00050"
                     /translation="MSRFWTWLDVITRFCIAVTSIGSAVTGWTLLKDSIFKEAFIIFS
                     AIAAVFTLIGSVFDIRSKLKDWGGGYNSFRDLRHEFQTLRSFIKIKKEKDQTEYTSNP
                     FFRKKSSTAG"
     gene            56420..56968
                     /locus_tag="BOEICNNM_00051"
     CDS             56420..56968
                     /locus_tag="BOEICNNM_00051"
                     /inference="ab initio prediction:Prodigal:2.6"
                     /codon_start=1
                     /transl_table=11
                     /product="hypothetical protein"
                     /protein_id="X:BOEICNNM_00051"
                     /translation="MFDKLVKINCYSKSRILKKVAGNLLEKLYCCEINCTEIDRRVLF
                     AHHARGSTIVASKICENVVIYQNVTIGSNLRYNKITNEWENVGNPIIARNVIVSDGAK
                     ILGPVIIGENSVVAAGAIITKDIPPDSVAYGVNQFRPKDKNYDLVFNLNMINFERIIE
                     ANNKLIKKFNENKNQYKIKNNL"
     gene            57439..57855
                     /locus_tag="BOEICNNM_00052"
     CDS             57439..57855
                     /locus_tag="BOEICNNM_00052"
                     /inference="ab initio prediction:Prodigal:2.6"
                     /codon_start=1
                     /transl_table=11
                     /product="hypothetical protein"
                     /protein_id="X:BOEICNNM_00052"
                     /translation="MPVKRILNSSAEVNKSFFNLITYLFRKFPAIAYLFAISAVYFSL
                     IAITSESGALVIYSLWAAIFSILVYIKTGKFSETTFTFFLGLVTVFALDWKEEKSSLF
                     AKILFPTLFLYFVIGFIKVFRKERNYFKTGSYFYRS"
     gene            57986..58297
                     /locus_tag="BOEICNNM_00053"
     CDS             57986..58297
                     /locus_tag="BOEICNNM_00053"
                     /inference="ab initio prediction:Prodigal:2.6"
                     /codon_start=1
                     /transl_table=11
                     /product="hypothetical protein"
                     /protein_id="X:BOEICNNM_00053"
                     /translation="MPRAIEIVEILKTTYMISLEKSIDHYWAIYNIVKSVDHSNITDY
                     DLEEIIGIVVTIPISPENYANCIISNRTRAIQKNLSIRELNRLIIEHVEKGYDIKDFD
                     L"
     gene            58505..59431
                     /locus_tag="BOEICNNM_00054"
     CDS             58505..59431
                     /locus_tag="BOEICNNM_00054"
                     /inference="ab initio prediction:Prodigal:2.6"
                     /codon_start=1
                     /transl_table=11
                     /product="hypothetical protein"
                     /protein_id="X:BOEICNNM_00054"
                     /translation="MSLRYFIDTNIFGKLIKDKNYFEIFSLETKRYNDFPNLFSIYFT
                     PFSILEYLGIKVKNPNIKYSSNLKKETIDAEIIKIVNESYLYYMSQVEIRREYILQVA
                     ESAASFVDEKNFYFGSFCDYIVNHTTLKKDLVLHLTANYIYNFRFPSNLRRFISAQLS
                     YDLFRNNMLPYSVSKFRLIESDWDTQWSRFNNESEGRLSPYDKALRLKANGDNVDCDI
                     IHHAVMGFEDNRKTYPVYIFTADSPGIVVPRISVYKGLVRFVDYWIHKTNAFDAKYFI
                     KNSEGIIVFIDQKGKVIGKKNVTEIPTFGKAP"
     gene            complement(59701..60768)
                     /locus_tag="BOEICNNM_00055"
     CDS             complement(59701..60768)
                     /locus_tag="BOEICNNM_00055"
                     /inference="ab initio prediction:Prodigal:2.6"
                     /codon_start=1
                     /transl_table=11
                     /product="hypothetical protein"
                     /protein_id="X:BOEICNNM_00055"
                     /translation="MLYYVSHESGNVKESFPHNVGILFLKRLADQLNIDKSFYPRSKD
                     EDTIYFELQKEIPLPFYILRAENIDKYYRIAAVLSQNNERFFGILDTSNPNEIKIIGK
                     TDFPSSGDQLNMKVSGSKVILFNDRTGLFNPLVWIDISDLTSPKVGGVIDEKGIEAVA
                     AIYQNRVVYKTKTDQLIEQNLLTGEKKTFQSLIRVRELMIDESVIVVQNPNEVQVLDR
                     QYNLISQGKAGSPFPQNVLFSELKLIVSVPLADPLEVFSFSAPKIQKQKFPSLEGHFC
                     RLPYFVSGNSIWFLTTTHARDDEEIRYNLVRLDMDSKESKATNHILKENLNYDECAIE
                     ILSDEIRIYLRERILIYRLEK"
     gene            complement(60746..61240)
                     /locus_tag="BOEICNNM_00056"
     CDS             complement(60746..61240)
                     /locus_tag="BOEICNNM_00056"
                     /inference="ab initio prediction:Prodigal:2.6"
                     /codon_start=1
                     /transl_table=11
                     /product="hypothetical protein"
                     /protein_id="X:BOEICNNM_00056"
                     /translation="MKMDPDYLEIWKQITNATDLSKVLVQHFSYLVDNPEYDRLLGAV
                     MQKASSCRIEKDSLQILFSNDLLLSASAPFSIKESTTWPESFKKLISVHELLEVGDAN
                     ESHMARDLVLGDHGSFSDEYIDDEEFEEAESPMIDDQSIGLVDLSSGRKKRTERANAL
                     LRFS"
     gene            complement(62293..63162)
                     /locus_tag="BOEICNNM_00057"
     CDS             complement(62293..63162)
                     /locus_tag="BOEICNNM_00057"
                     /inference="ab initio prediction:Prodigal:2.6"
                     /codon_start=1
                     /transl_table=11
                     /product="hypothetical protein"
                     /protein_id="X:BOEICNNM_00057"
                     /translation="MSKNFFPLTNDLMFKILFVKEPDLLISILNSVLFPDGEHTIRNI
                     KILNPELVGSSPNDKRSYLDIRAQDEDGKIFHVEIQVAHQSSFVKRSLYYLSGLIRDQ
                     LNRGSMYSDLKPVYQINIVDFDLIPSENFHSKFKFREESNPDIILTDDVEIHFLELCK
                     FVKRDVRELRNNLEIWLYVLKHTSELEEEEMRILVDKTPDLSKAFTILEQYSNDPQKR
                     NELEAKLKSDRDYAYDLAARFEAGELQGIEKGAEKEKLKSARKMLQKGMDVDMILEIT
                     GLSKKDLKDHGML"
     gene            complement(64776..64997)
                     /locus_tag="BOEICNNM_00058"
     CDS             complement(64776..64997)
                     /locus_tag="BOEICNNM_00058"
                     /inference="ab initio prediction:Prodigal:2.6"
                     /codon_start=1
                     /transl_table=11
                     /product="hypothetical protein"
                     /protein_id="X:BOEICNNM_00058"
                     /translation="MIISKKLEIQVRELEKKGYSFIYIEDYVKGFYKGYFESKIKIAR
                     NMFKEGFELNVVLRITGLTEQELKGYGVI"
     gene            complement(64994..65899)
                     /gene="rpnD_3"
                     /locus_tag="BOEICNNM_00059"
     CDS             complement(64994..65899)
                     /gene="rpnD_3"
                     /locus_tag="BOEICNNM_00059"
                     /EC_number="3.1.21.-"
                     /inference="ab initio prediction:Prodigal:2.6"
                     /inference="similar to AA sequence:UniProtKB:B7NGZ6"
                     /codon_start=1
                     /transl_table=11
                     /product="Recombination-promoting nuclease RpnD"
                     /protein_id="X:BOEICNNM_00059"
                     /translation="MTNPHDRLIRETLQDKEDAISFFKNSLPEKVIELLDLNRLELTQ
                     SSFISENLKEEQTDLLFQIPLKSGKKANVYLLFEHKSYLDEAVFSQLLGYISAIYKSQ
                     FKTDKRYSVVIPFVFYHGERTWTLGNSFQDRFILSKNEEEVFKKYIPDFELELFDLSK
                     VDLNRLESITLRVILGVVQKIWEGDSSFLGYLGEVFELLTGLKNESKRVEIFQKLFLY
                     IFNVREIEPTEITSLLSHSRYNREYEDLAMTTAEKLIQKGEMKGKVETKIDIARSMLL
                     DGASLEYVLKITRLTEQELKDHGLL"
     gene            66657..67673
                     /locus_tag="BOEICNNM_00060"
     CDS             66657..67673
                     /locus_tag="BOEICNNM_00060"
                     /inference="ab initio prediction:Prodigal:2.6"
                     /codon_start=1
                     /transl_table=11
                     /product="hypothetical protein"
                     /protein_id="X:BOEICNNM_00060"
                     /translation="MTKIISFESVLKKIPENKKPHLLLGNGFSISWNVNKFSYQSLLD
                     KADFKGFKSNIKEVFQNLDTYDFEHVIKVLRDASKVVKYYNNKNLVDDLIYDANKLKE
                     TLAQTIANNHPEYPSEIDRASYEHCKKFLSYFKHIYTLNYDLLLYWTIMQDEITPTFT
                     CDDGFRNPDSGRESYVTWDIGNTNSQNIFYLHGALHLFDSGYELKKFTWVNTGIRLIE
                     QIRDALSKDIFPVVVTEGKWEDKKARIDHSGYLNRGLRSFANLTDPLIIFGHSLTDSD
                     NHILKLMEKGKFKQLFISIYGNHKNKNNQRLINRAEKIRNSRNSKHPLELNFFNAETA
                     NVWG"
     gene            68438..68725
                     /locus_tag="BOEICNNM_00061"
     CDS             68438..68725
                     /locus_tag="BOEICNNM_00061"
                     /inference="ab initio prediction:Prodigal:2.6"
                     /codon_start=1
                     /transl_table=11
                     /product="hypothetical protein"
                     /protein_id="X:BOEICNNM_00061"
                     /translation="MDLLSYTGKVNLIFDEYGGKNSKFQNEFFEYLRSNADGFPIGTI
                     SQMEMLSSINEPLIQLADIIAGLIKNKVKNKFDFTRYVIDRAVKIKYFPPL"
     gene            69189..69488
                     /locus_tag="BOEICNNM_00062"
     CDS             69189..69488
                     /locus_tag="BOEICNNM_00062"
                     /inference="ab initio prediction:Prodigal:2.6"
                     /codon_start=1
                     /transl_table=11
                     /product="hypothetical protein"
                     /protein_id="X:BOEICNNM_00062"
                     /translation="MKSIGIKDLKNNLSSYLEFVKKGETIIIYDRNNPIAEIKKILKT
                     DNRTDLYIKEATENNSLIPAKKFKEIKFPKVKSLKGISRTEISNTWKTIYNEERE"
     gene            69530..69937
                     /locus_tag="BOEICNNM_00063"
     CDS             69530..69937
                     /locus_tag="BOEICNNM_00063"
                     /inference="ab initio prediction:Prodigal:2.6"
                     /codon_start=1
                     /transl_table=11
                     /product="hypothetical protein"
                     /protein_id="X:BOEICNNM_00063"
                     /translation="MYSENHFEKYLEIFNSQQKKFSSILLEIETARSLNLFYNIKKKD
                     LGKVWLNESEGTLNDFLSQINLKNVDSDIRLEIKKYKNILELKSLDATHLATATYIRK
                     MISEDLTICTLDDKFRSVSKKFEFNLLPKSMNK"
     gene            70227..70550
                     /locus_tag="BOEICNNM_00064"
     CDS             70227..70550
                     /locus_tag="BOEICNNM_00064"
                     /inference="ab initio prediction:Prodigal:2.6"
                     /codon_start=1
                     /transl_table=11
                     /product="hypothetical protein"
                     /protein_id="X:BOEICNNM_00064"
                     /translation="MELTASRVLLHVYHYNEIHSSAIANDYGKTVTPIRLQLERFEKA
                     GILVAKNVGRSRVFAFNQKSPFVKPIKEILSIFYNSLIIEEKENIFSTRRRPREKGRP
                     VYGRT"
     gene            71029..71331
                     /locus_tag="BOEICNNM_00065"
     CDS             71029..71331
                     /locus_tag="BOEICNNM_00065"
                     /inference="ab initio prediction:Prodigal:2.6"
                     /codon_start=1
                     /transl_table=11
                     /product="hypothetical protein"
                     /protein_id="X:BOEICNNM_00065"
                     /translation="MIAVDSLDKTIIQESLQSHKRELDSLGVQAIHILGSVARKDANP
                     KSDIDFLITFKSGMKNFDNYINLTFLLEVKVDLLTSDSFSGSLKQSVEKESILIEV"
     gene            71920..72366
                     /locus_tag="BOEICNNM_00066"
     CDS             71920..72366
                     /locus_tag="BOEICNNM_00066"
                     /inference="ab initio prediction:Prodigal:2.6"
                     /codon_start=1
                     /transl_table=11
                     /product="hypothetical protein"
                     /protein_id="X:BOEICNNM_00066"
                     /translation="MESLQIRKIDSIFDIENAYPAFLELRPHLTDKKVFVQMVLQQIS
                     EGYCIHAICLDKETIACIGFRFFHMLAWGKILYIDDLITKRDFHGHGYGDKLLKHVIQ
                     IAKEENCDQVHLDTGYLRHAAHFVYLRNAFELNCHHLALNLRSKPN"
     gene            72651..72800
                     /locus_tag="BOEICNNM_00067"
     CDS             72651..72800
                     /locus_tag="BOEICNNM_00067"
                     /inference="ab initio prediction:Prodigal:2.6"
                     /codon_start=1
                     /transl_table=11
                     /product="hypothetical protein"
                     /protein_id="X:BOEICNNM_00067"
                     /translation="MHSKRFIYIRKKELENIFSKQSLKSIWKNIVKEQLRPFDIHDLF
                     YRRAN"
     gene            73095..73616
                     /locus_tag="BOEICNNM_00068"
     CDS             73095..73616
                     /locus_tag="BOEICNNM_00068"
                     /inference="ab initio prediction:Prodigal:2.6"
                     /codon_start=1
                     /transl_table=11
                     /product="hypothetical protein"
                     /protein_id="X:BOEICNNM_00068"
                     /translation="MNNEKFLEVNSISEKVDDLFDTLDQSGKLDFIKVALQKFSENLQ
                     EQYSITFNLTLDIFDATREQAIKISEVGISCNGGEQPYFVRAGDTFNRYLAKGNIVEI
                     PHSYCPVCWAEWDFKRKNQSCSKCDSIFGTDIKLLIDSNHCPQCSDGSISLEEPYCNQ
                     CEFYADPDIVVWG"
     gene            73657..73926
                     /locus_tag="BOEICNNM_00069"
     CDS             73657..73926
                     /locus_tag="BOEICNNM_00069"
                     /inference="ab initio prediction:Prodigal:2.6"
                     /codon_start=1
                     /transl_table=11
                     /product="hypothetical protein"
                     /protein_id="X:BOEICNNM_00069"
                     /translation="MSMKRSDKFKMKKIKKKISKRISPKKSIQKKKSFSKQSSTKNDL
                     DQIVKFVSLKRLKPNIKNDFDLLSKEEYQNLKQNMIANGILDPLT"
     gene            complement(74458..75093)
                     /locus_tag="BOEICNNM_00070"
     CDS             complement(74458..75093)
                     /locus_tag="BOEICNNM_00070"
                     /inference="ab initio prediction:Prodigal:2.6"
                     /codon_start=1
                     /transl_table=11
                     /product="hypothetical protein"
                     /protein_id="X:BOEICNNM_00070"
                     /translation="MDEAVFSQLLGYISAIYKSQFKTDKRYSVVIPFVFYHGERTWTL
                     GNSFQDRFILSKEEEEVFKKYIPDFELELFDLSKVDLSRLESITLRVILGVVQKIWEG
                     DSSFLGYLGEVFELLTGLKNESKRVEIFQKLFLYIFNVRELKPTEITNLLSHSRYNRE
                     YEDLAMTTAEKLRKEGKIEDAKKMFKEGFKLDVVLRITGLTEQELKDHGLL"
     gene            complement(75446..76879)
                     /locus_tag="BOEICNNM_00071"
     CDS             complement(75446..76879)
                     /locus_tag="BOEICNNM_00071"
                     /inference="ab initio prediction:Prodigal:2.6"
                     /codon_start=1
                     /transl_table=11
                     /product="hypothetical protein"
                     /protein_id="X:BOEICNNM_00071"
                     /translation="MNDTPRVFRVQKDRNFTIVKNNFIDDARLSMKATAILLLALRYP
                     DHWRMSVKTMSKFKSDKDSSIASGFKELVTFGYAEFRKGKDPVTGRFNSGWYFFEESQ
                     KPEVQYKVKPTENKRIENQRELFLKEVKESNRKGNKVLDLEQPETPQLENQVVVNSIL
                     PSTKEQKPSRQVFSSQIQNTTREYDQPPQARIEEQKELLEELEIKFKREKNQALGSPQ
                     AEKPQLDFQGGENQPLSSTIYQGLSKQVLFKQILNTSREYGPPAKTHLEEQKQNLYKP
                     KTLSRFQFPDSWLIKFQDYYFKEHGSEMGQPDSELKALNSLYEISKGDWNVIESKIQT
                     LIQLRKQDSRFWYEQSLSPESIAKFWSRLFERKVKPTEKNTKRNEQQNKSIRTESKCN
                     ESKTIQKTPIEEINNLDPYKCFLGWGKSKLLKSQLEYYEQNSDPFKYEGTKKILFEKF
                     VNEVYPVLVSNSEVKKTTIENRKGSAA"
     gene            77526..77831
                     /locus_tag="BOEICNNM_00072"
     CDS             77526..77831
                     /locus_tag="BOEICNNM_00072"
                     /inference="ab initio prediction:Prodigal:2.6"
                     /codon_start=1
                     /transl_table=11
                     /product="hypothetical protein"
                     /protein_id="X:BOEICNNM_00072"
                     /translation="MVILESYRNFLNLNPIRKWLEFFEERHLLSFLVATGHVYNKLKL
                     NTKYRITFLLYNLLTIAENTIRQSQNSSKLSYVEFTLLMCKRLIWVFYTIVPNNLLL"
     gene            77892..78224
                     /locus_tag="BOEICNNM_00073"
     CDS             77892..78224
                     /locus_tag="BOEICNNM_00073"
                     /inference="ab initio prediction:Prodigal:2.6"
                     /codon_start=1
                     /transl_table=11
                     /product="hypothetical protein"
                     /protein_id="X:BOEICNNM_00073"
                     /translation="MNFKVHFFENFLNLILNKNACNTSSYYYYYNMDNSSVKKTIIRA
                     IGNSAGATIPKALLEKYNFHEGDTVFLLETESGILLSPYDPDFEEAMDIYQKGSKKYR
                     NALRELAK"
     gene            78221..78619
                     /locus_tag="BOEICNNM_00074"
     CDS             78221..78619
                     /locus_tag="BOEICNNM_00074"
                     /inference="ab initio prediction:Prodigal:2.6"
                     /codon_start=1
                     /transl_table=11
                     /product="hypothetical protein"
                     /protein_id="X:BOEICNNM_00074"
                     /translation="MKKEPRWLNQKIVLTIHLDQVKQHGGSQGIRDQGLLESALDRPK
                     NKWSYRPSSNIFDLAASLCIGIAKNHPFIDGNKRVAFMATYVFLGINGYSIEVPEEEV
                     VSIMLKVASGNINETNLSIWLKDNSNRNLR"
     gene            79247..79561
                     /locus_tag="BOEICNNM_00075"
     CDS             79247..79561
                     /locus_tag="BOEICNNM_00075"
                     /inference="ab initio prediction:Prodigal:2.6"
                     /codon_start=1
                     /transl_table=11
                     /product="hypothetical protein"
                     /protein_id="X:BOEICNNM_00075"
                     /translation="MAVELGVDRSTYYKYKNGTLAIPKSILIILRLKGYDDHWVLSGK
                     GQMKLKDSAQLVEMQKRLKLISKLDSYGVLDSIEKLPETPSSVQKKIIQEFFVFLASK
                     FV"
     gene            complement(79919..80047)
                     /locus_tag="BOEICNNM_00076"
     CDS             complement(79919..80047)
                     /locus_tag="BOEICNNM_00076"
                     /inference="ab initio prediction:Prodigal:2.6"
                     /codon_start=1
                     /transl_table=11
                     /product="hypothetical protein"
                     /protein_id="X:BOEICNNM_00076"
                     /translation="MPLILSLVFELRKNPLQFGKLVLIDPQHLEEYLFRVMTEQIP"
ORIGIN      
        1 atgaaaaaac taggattcaa tgcaaaaaac ttaatttcta cagaaaatca aacgcctaaa
       61 aaaaaagatt catacttcca aggttcgttg acgaaccttc tcggttccaa tgaaattacg
      121 gaaattctta tcgactccat aacttccata gacaacccga gaacgaattt taacttttca
      181 agtattaaag aattggcagc ttctatagaa gcacatggat tattacaacc aattacagtc
      241 agaaaaaagg gtgaaaaata tgatttaatt gcaggtgaaa gacgacttcg agcatatcaa
      301 tttctaaaaa gaaaaacgat acctgcaata attaaaaatg tagaacaaat aaatccagag
      361 aatcttacag aaataaaatt aatagagaat atccaaagag aagatttatc agatttagaa
      421 atagccttaa cgctctcaac attaaaagaa cgaaaaaaaa caacaaatga agaactagca
      481 attaaaataa acaaaacaga aggctgggtt aaagcgaaaa ttgcccacat aacaacactt
      541 gaaacactta tgaaaaaagg ttcgttaacg aaccttaatc tttttcaaga agtcccgact
      601 tcagtatggg tggagctatc ttcttcagta aaagagaatc ctaaggcagt tgaaaattgg
      661 ttaaattcac attttagtaa aaaagaaatc ccaaaacaag cggaagcaag aatatttgct
      721 aaaggtttaa aaaacggaaa attaaaaaag aataaaaatt ctaaaacgga aagtcttgaa
      781 tacttacaaa aacaggaaga agaacttgcc gagaaaatta aaaagttaca aaaaaaacga
      841 aaaaacatct tagcaaaaat agcttttatt gaaaattcat aatcattaat ttgatatttt
      901 tttggattta attaaaaaaa gagtacccaa aattacacag aaattatagt gtactagtac
      961 gatctaagaa gaaatcctct tctcggttca agatcaaagc ctgcggggag gtcagagacc
     1021 ccaaaggcaa ccttccttaa aatcctaata atttagttat gtcccatttt ttgcttgaca
     1081 tttgtctggt acatgtttct agtccaaaat atcttaggag acataactaa gaacagcctt
     1141 ctctgactta atggctgaat aaatcttgaa tcgaggacct accaaaaagg ccatgcctga
     1201 cttttagttc cccgataatt ttagagtagg gtaagttcaa ctctgtgccg tacgtagccc
     1261 aaaatatgtc cgtaccgcac tcaggagaat atatatcgtg gaaggtatct atctacggac
     1321 gccgaaggcg tttactaagg aaagaagaat taaaagaaac caattaggaa ctgcaatttt
     1381 agtattcggt tctatgtgga gttttagcgg aaaagggaat atatgttttg cttctattgg
     1441 actaggtcca gatgatgaag agaatcccaa aatcgggaaa gcaacaattt gttctaggtc
     1501 cgggttatct aaaaacacag ttgtaaaata taaaaagtta ttagcccaat taggttggat
     1561 tcaagttaga agggaagggg ggactaaaaa tgatacgatt catctttttg aaacacctca
     1621 gacaatcctt gagaaagtga ttcccaataa taacgattca aatgctgaaa agataggaag
     1681 tttagtcttt aacgagaatg ctttgggaat caagaatccc aattgcatga atgaagattc
     1741 atgtagcgta cccaagggag tggggtttac tgtacagaat tctagtaaac ataatataaa
     1801 caaaataaat aataccaaac atgaaaactt tcagattgaa actaaaagaa ttaattctat
     1861 ttggacagaa ttcttggttt gggctggcaa acgactttct aaaactagct atgaaaatct
     1921 taaagaactt aaaatcaaat tcgaaaatga aaggttatat ataatagggg aaataaacga
     1981 ttcactcaaa atgattgttt ctaaatactt caatgaagaa gcaaaactta aaacagaaat
     2041 aaaatttgta aaagaagaat tgcaagagaa agaacagaat tttaactcaa gtaaaaaatc
     2101 agatcagaaa agtaatcagg aaaatcaaac ccaaccgaat caagaatcat ccatgccggt
     2161 tgatcaatca gaaaatcaag atattaaaac tttccgtgac tatatatcgg tagataaagt
     2221 aatccatgag ttcataaacc attcttctct gaaactaaat cgacctgagt tagaagaaat
     2281 acgtaaacta agaattagtt acgatttaga gaaaattgta atctatgacc cacttccaga
     2341 aagattgaaa aatcacatac gtgattactt ttatagccat ccccaaaggg ttatcgctct
     2401 acaatttgaa gaaggtaaaa ataaattcca tgttgcggcg taatacaaaa ccaaaaaggg
     2461 cggtgaactt gtcttgaaag ttaaaatgag gcccttaatt taacttgaat ttggtataag
     2521 ggatcatggt ttatttttct aaaaaaagtt gtgattttga ttcctaaaat ttaggaactc
     2581 ctgcaaaaca cgattttacg aacaaattct aaaattgcag gaactgatat ttttagaaaa
     2641 ttctttccca ttttcttagg tcgagttcac gttattttat ggttgagtag aactatattc
     2701 gtaatcctta atgtttcgaa cttaaactta cacttttcag agttccactc cctgaatgcc
     2761 tctgtcggca ttgggagttt acgggttatt cgactattac actctgcaag ttttcaaatt
     2821 taacttagga ttcaaatttc ctcggaaacg tttttcttct ttttatttcc tttagtttca
     2881 ttatgaggaa tcagaatttt tctagcaatt tcccaggttt gaatttgacc gctgctactt
     2941 gagatttggc cgggagtaga agtatttccc gctctggttc caggcatata ctgtatggaa
     3001 gttacaatac cagaatcagc tagtatgatt acgtcggctc cttgttctct tgctttttct
     3061 ttaacatatt cgatacaatg atttagttgt ccacaacgaa cttctacgat tccaatttgt
     3121 tctacttgat aatctgggac cgctctcata atcacatcaa taggttctgt ttcggcaaga
     3181 ggtggataac ttcttccagt gattgtaaga cttcccattg cacaatttgt taaaccgaat
     3241 acggttaaat aaattataat aaatattttt ccaaacttaa gacggtgagt tgtcatttaa
     3301 aaagtggatt ctcctttatg aatttggatc gttttttaaa aagctgttat aggtcaaatc
     3361 aattttataa tttaattgca aaattaggaa tatagatttt ttgtttttta gaaattttaa
     3421 ctgaacatac atttggctta aagaacctat gattctaaaa aaaattgaaa tctgaaaata
     3481 tagatcgatt tctcaaatgt gggaactaca acaaaccacg atttacgaac aaattctgaa
     3541 aatatctacc gaggacattg gatcatgtat cttttccaga aataccggtt aactttgtcc
     3601 aatgtctatt tccgctgttt taaattgagt tagaaaaaaa tcagtttata cctttagttt
     3661 atttttttgt caatcaggta aagatttcaa aaagtaaaga tggaaaaatc tgtaaagtag
     3721 gttttattcg gtttaggttt atagtagaga aattgaattc ttaataaatc aataatgggt
     3781 attgagcaat aaataatatt cgtgtttaga aaattcttat caaatgattg actcaaggtt
     3841 gtggagttta aatgtatctt atacgttagg aggtttacta cttgaaaaag ttgattacgt
     3901 tattcttgtt ttcggttacg tgtagtttga ttctatttgg ctgtaagtcg atcactcaaa
     3961 gtacaatacc attttcagag aaaaaattaa aaaaggaaga gagtacgatt tacttttacc
     4021 gtgttccagc agattttgca gcagcattgg atattaaggt taattttaaa gatcctaaaa
     4081 aagaatattc tttgttagag tccggcgatg caattgctaa tttacgcatg ggtgcgtttt
     4141 gtccggttaa gttagttcct ggtaagcata cgtttggttt atggcatcgt agtcaaaata
     4201 caaaagtaaa tacagaattt gaatttgaaa taaagtctca acagtattta gcaatcaagt
     4261 tagaaattga tcaatctaac aacagaatcg taaaaccaac gatagatgta aaccgagccc
     4321 cagccgaatt agcgaattct aaactagact gcggaatgga ataatttctg gtaagtcaac
     4381 ttgtgtataa caacgaatta tttaaatcaa ttcgttgtta tgtaatatag tttggacttc
     4441 atttcataat ttttttattt ttgaaactgt cttgtacttg cccagctatg acattttctc
     4501 actgatccca aaaggtccag atgtcgttca gtcgatttgc attataatcg aacccaccta
     4561 acatccaaat ctttccattg aagacagtgg atgctgaagt atctcttggt gtccatagcg
     4621 gcgttatttt ttcccattgg ataccatcag aagattgaaa aatatagttt tgaacagcgg
     4681 tattactaaa tccgttgatt acccacatct tgttattaaa aacgacagca ttgtgtgagg
     4741 agagacctga ggctgagaaa ttagcatttg aagtaactct tgaccatgta actccatctg
     4801 gactagacca aacatcttga tatttaccaa tggctgtgcc tccgaaacct ccgatcagcc
     4861 agagtttatt attataaaca agaactttat gtgcatctct tggttcccat cctgcatttg
     4921 cagttgcctg tgtccaagtg attccatcgt tactatacca tacgtcgttt aacatgggtc
     4981 cattcgaaga tcgacctccg aaaatccaaa ttttattatt aaaagtggca gtagcaaaga
     5041 atgttctcgc agcccaacct ccattcgtag ttacttgtgt ccatgtaata ccatccgtgc
     5101 tattccaaac atcgttacgg ccgacgtaaa cggaggatcc agtatcttct gatcctccta
     5161 agacccacat ctttccgttg aaaacttctc cggaaaaatt agttctttta ccccaagctg
     5221 catttaaagt ttttgtagac catgttaaac cgtcgttaga tgagtaaacg tcttttgtta
     5281 ctcccgatga acttccacct aatatccaaa gagtattatt atagtttaac aatacgtgat
     5341 ctcttcgtgc agaccaagaa gaagtatctg caactttcgt atcggagaat ccgattccag
     5401 aaaacattat tgtataagga ttttcatcgc aatcgtcgtt tggaatcgag atcgttgaag
     5461 ttttcagacc gacactagag aatcttttaa tgagattgaa aaaggtagcc gttgaactga
     5521 taatcgagtt tgaaggttga agaatgccat agttgttggt gtctccacct aacgtgatgg
     5581 aaggagatcc gcttagaatt agatttcctg aacctgtgtt ttcaatttta aaggaaaggt
     5641 taaaatttcc tgaattgatg cgagtatacc ctacgtattg attattgcca gatgcaaccg
     5701 tatttgaatt gaaggaaaga ttgatttcag gattggtttc taatgccgta agattgaacg
     5761 cgaatccact attggagcta tcattatttt gtattaagaa tcctgcattc ttcgcaccag
     5821 tgccggatgg ggtaaaacgt attttaaaat ccgtctccga ttccggggtt agaattgtgg
     5881 tcggtagttg agagatactg aaaaggttcg cattggttcc agaaatttgt atgataggtg
     5941 caccggttaa attcaaatct gccgttccat aatttttaat tttaaatgaa taatcttttc
     6001 cagaggaaca agtactgagg ccgccgatgt caattgaatt gccggactga agaatgtctt
     6061 gacccatagt aaccataatg gaaggagctg gagtcaattg tgccgttcct tgcaatgaga
     6121 aattaaaatt tttgtttttc tgatcattac tagaaataaa tagaaagact gctttgttac
     6181 catcggtagt cggtgcaaga gcaatcgaga aagaagaatt tgcggaaggt ttgatttttt
     6241 taacaaatgt agaagtattc atagagaatt gacttgtgtc accatttgat aagaagacgg
     6301 aattgatttc taaatccgta gtgccactat tgaaaacttc tatgtttaag gacgttccat
     6361 gggtattgat gactgcacta ggaatcgtta ctgtattgcc ttctgagatt aaagatgaat
     6421 ttattttgac aacaagattt ggtgactctg taggtttcac tgggtttgtc ggtccatttg
     6481 cttgattgaa agaattcaaa gcgaataagc caagaaggtt gctagaatcg cctgaactgg
     6541 gagctttaca tgtaattaaa aataagaatg ttagaaaaaa aagtttcgaa tgaatttgta
     6601 atgttttaga ctgcttcacg gagccagaat tatttttgat ttccttgagt caagggaatc
     6661 aaagaaagat atgtgaatag tctttaattt ataagtgatt tctttttcac ttttgttttc
     6721 atatgttctt aaaaatatct caatttaagt tttgtatggc tcaattttat atcacattta
     6781 ttcttacaaa aacatagcct aacacgtttt atattgccgt cttttcgaga aaaggcccta
     6841 ttttttcgtc aatataatgt gtatagctct tctcagataa acgatgtatt cctcatctat
     6901 agaatattaa actcacagtt tcagtgttca aaaccaaaaa aattaaacaa agaccaaacg
     6961 aaacaaaaat aaacgcattc ttagttataa catgaattta aataagaatt aaagacgtga
     7021 aaaacatatt cgattttgtg caacttaaaa acaaaaaaac tttagtatcc ataacgaacg
     7081 tttggcgatt actcgaatag aatcaaaaaa tatgatatat ttttggtaag agtatcacaa
     7141 aaaaaccatt tttttcgaaa tgctgtagcc acaatagacc tcattttttt catagtcgaa
     7201 aagaaacttt tgaaaaacga cgttatcaac tttaacaaaa caaaatgaag gcataacaaa
     7261 cgtaagatga acaaagaacg aatgtatggc tgatgaaaga cgtaatagat caaaagtgaa
     7321 aataaagagg tgaaaaaatg ataaacgttc taaggaaaat acatctaagt atattccata
     7381 ttataatatt cttaaccata ccatttcttg caacgtgtag tttgtttgag aaagaccgta
     7441 acacgatgga aaacgtggat ctagcaggag cgatttggtt ggccgcagaa cctgtaaaaa
     7501 ctcaggtaaa caacgaagga gtaccggtaa aaccaggaaa ctctggagct ggaggagcgg
     7561 gttccacacc agtaacaccc gtagacgcaa ttttcaacct acctccaggt aggaccgtaa
     7621 atgcaaatgc tttgatggga acgatcgatc ccacgggaac gaatatagta aacgactttg
     7681 acggagacgg gatcttaaat cagaacgaaa cgctgactaa cgtatggata gcagactatc
     7741 cacagataga aactacaatc gcacctcctg tcactttaaa gatacagatc ttaaaaaatt
     7801 caagtaacca aagtgatcag atcgtaagtg agatcaactc aaacgacttt gaagcctcta
     7861 aaaacgaagg atctgaaaag atacaccaga acgagttaaa tgaaagaacc gtacagtttc
     7921 aagattcatt tagtacggaa acagaaatgg gacagtctca tgaaaaaagt atgtccgcgg
     7981 gaatgaccgc cggttttgga atgggacttg tatccactgg gatgaactat agcaacagta
     8041 gtcgagacag ttggaacgca aaaaatgcta catccgcaac tacaaccaaa tgggcggata
     8101 gaccttttaa aaacaatata gatagagacg cttggaattt aaaatcggat tcatccacaa
     8161 acaaagccag aaagtatcga tccgataaat ccacaaaggt caatgaaacg tctacggtag
     8221 aaccaaacgc gggagtggtc agagccgctt tgtatatcaa aaatttgtca gtcaacatgc
     8281 cggtcaaaat atcaaacata ctttgttctt tgatgtttga aacacctgga ggagaactgg
     8341 ttcccatgtc ttcttttaga ctgagaaacg acgactatag tctttttgaa gtggaagtat
     8401 atggaggatc tgattttgga ccatatgtag tagaattaac aaatttgaat acagcggaag
     8461 tagaaaaagc aatcgcggct ggatatacac ccaagatcat gatcgtggac tataccatga
     8521 ctcacgtagc ggattctaat tacaaatcat ctctactcag ttttaccgga aacaatctaa
     8581 agatcataga agaaaacgca aaaggaagaa ccgcgctggt aaaagtgtat ggaccaggag
     8641 tcagagaaat gtatcgtgtg accgcatttg atacaccgaa cgtatccaat ccgtgtaaca
     8701 caaaaacggc ggacgtattt tctcccggga tcagtttaaa aaaagcttta gaaagaattt
     8761 cttgttccgg ggacaatatt acatttaagg attatgtaat agatttgtct gaatcggctc
     8821 ctaagttagg agagtccaga gtttacttaa aaggaatcca atcgtttgga ggtgtgagta
     8881 ccaacattcc ttgtgaggat gaaactagta ccggatcgga tggtgtgagt agaaccgctt
     8941 gtgttcaaaa accatatagc caatggacag aatcagaaaa aatgaattct ggagtttggg
     9001 cgatttattc caaaggaaaa ttttattctc caaccgaata ctggaccgac tctggaagtg
     9061 ttcgtagatt tgatccttgg aggggtgtag ttgcggctcc aattttaaaa ggtgtggatt
     9121 ctatcatctg ggcgggtgat agctacgact tagtttacat ttcttttaag gactttatca
     9181 aagtagaaca aaagtttgga accaatcctt tagaaaccgg aaacggttat cctctcaata
     9241 caaaatggga tcttaaaact ctcggaaatc atccttatta tccggataca aattcacttt
     9301 atttgggtga agtaggtttt ggagaaaggg tagaactaaa aattaagttg gacaagacga
     9361 aatacctttc gcctaacttt ggtactgcgg tggacacggg tccgtatcag tattttacaa
     9421 actttactta caatcctcaa gtttcttcgg atcgttacaa tatcaatcaa gcggccgatt
     9481 ttgagattag tcttggattt ggcggaaacc ggacggattg gtttcatgta gttaaggact
     9541 tgagttcaag tgatccttac aaactaaaaa actgtggaac gactctggac tttatcagtc
     9601 agacgtatac actttgtgtt caacttccta ctttgagcac gacagtagat cctgcgatta
     9661 gtttagtaaa attgtatatt cgacctgctt taagtagcgc gtatcgtaaa acgatctggc
     9721 ctttacactt ttctcaggtt cgtaaattaa aaggagaagc gggggttccg attgtaaaag
     9781 gtacaagtct tgtgaaggtg gcgaactctt acggttctgt aaacgtaggt gacaactttt
     9841 ttatccaagg agattctaca aactacaaag tagttcaggt tttaccggtt gcacaggacg
     9901 gttcttttga cgttcagttg gatcgtctga ttcaaataga cgctccaaaa acaacttcta
     9961 tgtatgtgcc tggaactttg acttctccgg atgtcaggct ttccatggat acagggttta
    10021 caaccgactg gaacaacttt gtgaattctt cttttaactc tacctctttt gatcagattc
    10081 aatacaaacc ctttgtttcg agcgggaacg tgagttgttc ttcgattcca tttcatcccg
    10141 gttcttgttt gggttttact ccagagttaa actctcttaa ctggatggga atctacaacg
    10201 aaggtgtggc tctttggaat tcctgggcgg acggtggaga ctttagcaat ttcttgtatt
    10261 ctggtttagt ccgtttgacg gctccgagtg gtaagtcgta tcgtctggaa agtacaaaca
    10321 cagatttccc gattagcgcg gatgtgaatg ctccgagttt agatcatcca tctgtagtga
    10381 actatggaga cgttgcgttg actgtttgga aacaaggcac gactctgatt ggaagataca
    10441 atcagattag tacaggtcag gcgctcggaa atccgtttaa catcaattcg gcggcttcta
    10501 ctggaagtta tatcgtcaaa gcaaagaatg ggaaagcagt gattgtatgg gagagtggat
    10561 acaatatcta tgcaattgtc aaagatttga gtacactggc ttcagtagga agtgaggttt
    10621 tggttgtaac tcgatttgcc ccgccttctg gttcttccag tctaggaatt aatttttctt
    10681 ttgctataga cgttgcaatt ggaagtgaca aggcggcaat tgtttggaac gagttttcaa
    10741 tgtcatcggt actttctaca gattattcaa ttccatttgg ttgggacatt aatttctatt
    10801 gtggaatgaa ctacagtagc tgctattatt tggagaccag aacgtatcga aactatacta
    10861 gagtgattcg tttagataca ggagcttttt tagcggcgac aactcctgtg gcgagttatt
    10921 cggatactag atctgtaccc attagctttt atctcttttt ttactttcca ttctatcaaa
    10981 tggattttgc agcagatgca aatagtaaca atcaggttgt aattgcttct catttgaaaa
    11041 aattaggttc cgaagatcac acagtttacg gttccgtata tgatatgact acaggaacta
    11101 aaatcggctc cgatcaaact ttaatcagcg aatccacaag acccgtagat actctacaag
    11161 tagcagctgc tacgggaaga ggaatggtgc tttggagaag aaacgacgga atgattttag
    11221 gaagaggaat cgatacttcg aattctaatt tattaggaac ttcgaatatt gaagtggaat
    11281 ctggagttgt agattctctc aagcttactt cttttggaag caaaggactt ctgacatata
    11341 gaaagaataa tggtaaggac atctttttaa aagttttaga tctacaagca ggacagttgt
    11401 tgtatccgaa tggattgtta ttgtctcagg ggcagacgaa cgcagataac agaaacatta
    11461 gtttttcagg ttctatctta tcaggaaata agattcttac cacctgggat ctagtgctcg
    11521 gaacaaggcg tactatctgg ggaagggtca gcgacatatc cacatttaca gtagatggtc
    11581 caaaagagtt tcagatcagt actaccaacg aaggagttca atacaggggg accgctgttg
    11641 tagacaacgg atttggactt gtgacttggc tttctcaaga caaaacacaa caaagaatac
    11701 gaggttacaa agtggatctt gccaatccag gctcgttgaa atacggactg aataactttt
    11761 ttgtgtctcc tttgatcgaa agggattata ccatccgagc taaaatcaaa tactagtaga
    11821 taggttttag gagtgagtga ataggccttc cgaaggaagg ctttgcggaa gtgaattctt
    11881 tctgtctatc cacttgctcc taactcttca caactggatt tgcattagaa aaataaaacc
    11941 gcccttggtg tttttagaaa tggaaaggat gaaagtgaaa ttatataaat atcaaatttt
    12001 caatttgtcg gaattactac aatcttttgt aatactcggc cccgccctgt ggagcgactc
    12061 gtagggagtg acacattgag tttctttggg tggggggtga ggtggtggga aaactcggta
    12121 gattattctc taccacaaaa ttatactttt tgcaagtaaa gagtatgatt tctgtcggaa
    12181 cattttcaaa aaaatctccg acagcatgcc catttcaaag atttttggaa agtagtatga
    12241 cgggattaaa acgccgaaag aaaaattcgt cttcaaacga tcgagggttt attgtttttg
    12301 aacgattatt ttttaaacaa caagcgatta tattataaaa ataatatatg ctaaagttaa
    12361 aaaataaaaa aaaacgaaat taagaagaaa gatttaacaa aaaacgaaaa gaaaaagcaa
    12421 acaagatgaa cgaagaaaga acaaacagaa agacagagaa aaaacagaac gcgcttacaa
    12481 aaaagactac gccgcaaaag aaaggaggaa gtttctcttt ccattcttta gaaatattct
    12541 taaaaccata ttgcactcat acattcaaat atatcaatat actactgttc ttttgttttt
    12601 tgtttactac agctacgtgt ggaattttgc caggaaaaaa aggaaagtcc aataactggt
    12661 ggtgggcttt actcggaatc cccaacggag cgagttttcc ctcgtctgga agtggggtag
    12721 gtggtagtcc tggttctgga aacggatccc ctggatcagc acccgcaccg gaaggaagtg
    12781 atctattctc catatcgact aactacgcgc aagcgataga cgatcccgaa acaaaagcag
    12841 aaccggtcgc tggagcttct tttgtagcac ccccggaacc aaatcactac ggaaatatca
    12901 gcctaacata tcccatccaa acacctgcgg gaagagcggg agtagaacct aaactcagtc
    12961 tttcgtattc ttctacagga ggagatggat ggttaggaat aggatggagt ctagggcttg
    13021 gaagtataac aagaacccca gaatacggag ccctctacta cgacacaaga gacagtttta
    13081 gctggaacgg aacaagactt gtcaaagtga gcggaaacaa tacaaacgaa aacggactct
    13141 accgagcaga aattacaagt gaagacttcc taatattcaa acttactcaa atagaaagtg
    13201 ggggagtctg ggaagtgttg gattcaaacg gagctaaaac catctacgga gaaagtttag
    13261 aaagtaggat ctacaatcct gcgcttccaa accaaacgta tagctggtat ttgacaaaaa
    13321 cagaagacaa aaacggaaac tatctacagg caaattacga taattcggaa tattcaaaaa
    13381 atagaaatct ctatttaaaa gaaatcagat atacagggaa ctctaaaagt gggctatccg
    13441 ccaaacaata cgtaaggttt gttacaaaac aaagagaaga tttttacgtt tctaatacac
    13501 ctggtttcct catgaaaatg gacagaatcc ttgaaagaat cgaagtaggt tgggacgggg
    13561 gaggaaaatt gtatgagtat ataccggaat acgaaatttc tacggattcg ggaagaccta
    13621 gaattaaaaa tatacaatcg agtaaaaata caaccaaacc agagtttttt tatcaaactt
    13681 ccagcagact acttacctgg cagaatatag tcaatcaaac ctccagtgag ttagaagaca
    13741 atccagaagc gacccaatac tttgaaggag actttaacgg ggatgggatt tctgatttac
    13801 tcttttttaa tccgaagtca gggaattgga aggccgccga aggaagaaaa gaaggcgggt
    13861 ataacttcaa actgtatgca aaccgttatc aaggatacgg aaatgacgaa aagataaaat
    13921 tcttcaaagg aaacgtaagt ggagactaca acgcagacgg aagaagtgat attgcattct
    13981 atttacccga aaccagagac tttgtagtag cagaacacga cggaagggtt ttgcagttta
    14041 aaagttacgg aagactgatg aattccgttc ccgatatttt tagaatggaa tggtttccag
    14101 gagactatga cggaaatgga ttaagtgaca gtgttctttt tgacgaacct acgggtcagt
    14161 ggactttgat gctcaataaa gggggaagtt ttgagttttt aaggtttagt aaaaaatttc
    14221 aaaacgtatt cagaaatgat tatacaccgg attctaattt agatagttcg aatacaaatg
    14281 atttgacaaa accgggaaag gatcacgaca aagtaaactt tcttgtagga gactacaacg
    14341 gagacggaag aacggacatt tctttgtatg actctagatc gggaaagtgg tttgtgggtg
    14401 aaaatcatcg taatccaaac aaaaatgatt ccgtttactt ccaaatgcag tggaaactct
    14461 acaaagtctt tacagcaccc gaacagtcgt tatttggaca cgaccggttt agtggtgatt
    14521 ttaacggaga tggtttttca gattttctca tatttgatcg aagtaatgga gaatggacat
    14581 taggcgaaac aggggatgga acgatcaact ttaagatttg gtctagaact cctcagttta
    14641 aaaccgtaac tcgttggctc caaggtgatt ttaacgggga cggaagaaca gacatagggt
    14701 tttactctgc aagtgacgga aagttttgga tcggagaagc gacacaaagc ggatttagat
    14761 acaaaatcta tagcgatcta agctatggac ctgatccgga ccgtatcctc aaaactcctc
    14821 ttcctaaaga cgaggtaaaa atagaatcgg gtaaaacgag tttaagtgta tcgagcaaca
    14881 ctaagacgat tttactttct tacaaatatg acggaaatct aaactttgga aaaggagaac
    14941 ttgtatttgg gggatgtttt actcaggatg attgttcttc ttctcctgaa cttttgatct
    15001 ttgacagaaa ggcaaacgta tgggatctaa aacggggaaa taattttaca gaaagagtca
    15061 atacttcttt gaacccggaa gcttctggga ttaccaccct tttgggtgga aaaccggacc
    15121 gttatacaaa caatttaaaa gacgaagtcc tattttacaa aaaacaggga actaccaatc
    15181 agttttttag ttttaaaaat acaaacggaa ctacattcga tattttgaat ttagctacct
    15241 ttacggatac ggacgtatct aagtttgatc caaataacag tggttatgcg gtagatcatt
    15301 ttgaaaacaa tacttctcag tcggttctca tcttagatga tcagacttcc agtggaaacg
    15361 cacgatttgt tctgagtggt ctaggtggaa ccaaagtttt aactcccagt ggggatctta
    15421 ccccgaccga cttaaatgat ttttttcaag cggggacaaa cgagaatcgc cagagaagaa
    15481 aagaatttag ttttttttca ggcaagttta ccacaacaca agcacaactt gtaatcgtag
    15541 atagaagaac taccacacac aaatggtatt taggaacgat ttcttctaac gccatccagt
    15601 ttaaacgttt aacgggggag tttgtacttc cgattactac cacggactac aattcaaaaa
    15661 acccggcggg gatcgtatat gctcttacga atacgggcga gatcgtgttt gggaaaaatt
    15721 tagacaacgg aacttcgttt accaaagtta aaatcaattc tacgaatatt caaaaaaacg
    15781 tatataatgc gggtatgatc ggttttagtg accagtttga caacggcgga aacccgattg
    15841 tggtctcggg tggggaagac aaaatttatg atcttacaca gagtaggatc gtttctcttc
    15901 cgagcaccgt tgtcgtgaag aatttagaca gacctgactt aatcgcgcaa gtctatgtat
    15961 ttcgttggat ccaaggagac tataacgggg atgggctgac agacattgga atctttcact
    16021 taaaagaacc tacctggtat tttgcacttt cgactggaag tattcccgat atcatcgaaa
    16081 gggtcaaaaa cggaattgga ggtatttatg attttgaata ttccaattct acgaagtttg
    16141 acaatacagg ggaagacgat attccagacc tgcctacaaa ctatcgtgtc tgcacaaaag
    16201 ttacgttaga cgatggtttt tccaacgtca tcacaaaaga ttttgaatac aaaaacggtt
    16261 ttgctttttc tacattttta aatggcaaaa aagaatctga ctattttggg tttagtgagt
    16321 ttaccgttca cgaagcctac ggagaaaaaa cgatccatct gtatcataca acaccttacg
    16381 ccgattatat gatgaaccgc gcgctttccg gagcagaaaa agaaacccgt atcgtaggaa
    16441 atgacaataa cgactacgga accatccaga caacacacga tgtaaaacca attgtcagtg
    16501 caccgggtgt gaccagttac cttcctgtta cgaccaaaat cgaaaagtat ttaagcggtc
    16561 aaagaactac gacacaaacc tacgacgtgg tgatcaacgg aacgaagatc agtcggaaga
    16621 ccgagtccac cacggatcat tttagtgata ctgtgcacgg tgttacgacc acaacttcca
    16681 tcaccgattt tgaaaccgat gatactacca accaaagaag ggcgactcga agtgtgggtt
    16741 tgagtggtag ttcccacgag attacgtccc tactttcgta tgacacaaga ggaaatctaa
    16801 tcaaacgtgc gagttcctat actggaagtg ggctttctcc tgtgggaact catacaactg
    16861 agtatgaata tgacaatcac gggaatcaga caactgaaag agacacaagt tctagtcctg
    16921 cgcgtgggaa ctcttacgtg tatgacaatg agcttcaaca gtttgtaacc caagagacaa
    16981 aatggggggg aagtattaca ctaacaacca cacatcaaat gggatatgga agcgcgtttg
    17041 gagttccgac cacaaccacg gatccaaatg gaaacaaaag ctattttgaa tatgacaatt
    17101 ttggaagact gacaaaaacg agttctgaca cggatgtggg aactctcaca accgctagtt
    17161 acagctatga ttccagtttt ccactgagtg caaagacaac gtttgtgacg ggaacgggag
    17221 atccagactt tgtgtcccgt acctacacag acggaatggg tcgtaacatc tacacggtaa
    17281 aaagtgcgtc taacggtaat tttgcgatta cgggaagact tgtgtatgac acaaccggaa
    17341 aactcgtccg taaaggacaa agtagctggg cgagttccgg agaaatcgac cggtttgtat
    17401 tgcacttaga agaaaaaaat ccgacttctt ttgaatacga tccgattgga agaatcaaaa
    17461 aaacgattct accacttgcc caaggggaaa cttctcctgt ggtcgtaact acagcctaca
    17521 actctacatt tgaaacgaca gaaactcaca gttccggaac gagtaaacgc actgtcaaaa
    17581 atgcgagtgg ggaagtattg tatgtagaag acttttccag tgacgggaca ggggccaaga
    17641 tcggattttg ttacgacatt gcggggaacc gaacaaagaa aagtgattta aatgactcaa
    17701 gtttgatgag ttgtcctagt tccagtgcgg gagtacccac aaaagacgtt tctggaagaa
    17761 accagaccta ttggagttac gacgcatttg gaaagttaaa agcccaaagt gatcctgatc
    17821 tgggcgtgag ttactacaac tacaacaatt tcggggattt aacttcgacc acaaacgcaa
    17881 aaggggtgac taccactttc acgtatgacg gtgtcggtag aatcctgact aaaaatatcc
    17941 cagaagggaa tattgaatat acgtatgatt ctttttcggg gagtgagaac gcgttaggaa
    18001 gactggtacg aattgaagac tccagccaaa acaaaacctt tagttacgac aaattaggtc
    18061 gtgttaaaaa agaaacgaga gtcattttag cgactacaga aggaaatcct cttccttctg
    18121 aaaccgccgg accgtatatt acagaaacta gatatgatct tttaggtcgt gtgactcgta
    18181 tcgactatcc agaacatccg atttctcacg gaagaatgcg tgcttgttac aactacggaa
    18241 ccgccgggta tatctctggg atttctgttc aagtcaatac aaacggtatt ttacccggat
    18301 attgtaacaa ggacattgta gaaaacatta cctacaatga atttggtcag acgtcgagtc
    18361 ttacgcttgg aaacgggatt acaaccagtt acggatatga cgtaaagggg agaatggtaa
    18421 gactgaattc ttctggggat gtgggtggaa gtaacaaggt tttacaagac gtcttatatg
    18481 catttaatcc gaacaacaac attaccaatg ttgcaaatac aaccactgac ttcaatactc
    18541 aatacgttta tgactacgat ggtctgggtc gtcttacatc ggctaacgga tcgtatattg
    18601 aaccttttaa ttccaacttt acacagagat ttcagcagtc ttttgtttat gcaaagaatg
    18661 ggaacttatc ttctaagaga tttcatgatc ctctgagtgg aaacatttca gacgtttgga
    18721 gttatcaata cacaaaccac caagtgacga atattgattc gagtcgtacg ggtgcggatg
    18781 ctcttacgat gtcgtatgat gccaatggta acttaactcg tcaaagggac aacgttaaag
    18841 atcttactaa acggatcagc atcgattctc aagatcggat tactcagatc caagacggta
    18901 acaatgcgat cttgggtagt tactggtatg acgagagtgg ttttcggatc cgaaagtctt
    18961 ctttagaacc gaagaacaat gttttttcta acgttgagat tttgtatccg agcaagttct
    19021 ttggtcttga gtttatcgaa tctgaaaacg tgatctcttc ggttaacaat gtttacttga
    19081 atggggttcg tattgctgcg ttaaacgagg cgggcgctct tgcttattac ctaactgatc
    19141 aggtagattc cgtctcaacc gtgttagacg atgagggaaa cactctttct cagatgcagt
    19201 atcttcctta tggtgatacg tttgtgcaac ggggggattt gaacttttct cctaagttta
    19261 attcgcaaga attagacaga gagtctgggt tttatttcta caatgcaaga ttttatgacc
    19321 cggggattgc tcgtttcacc agtgcggata ctttaattga cggggaattg gatacccagg
    19381 gttggaatcg tttctcgtat gtgaagggga atccgattgg agcgaaggat ccgactgggc
    19441 atgaagcaat agtagatact ttagctggtg taaaccatgt attgaacaaa cttggtgatt
    19501 cttcttacaa agccggaact gcttcaaaag atggaagttt tgttggaaat tcagtcggtt
    19561 tacttcatga ttctgcaggt ttagtttaca aaaccgctgc ttctttagtt cctaaaaatc
    19621 gcaaagaatt agaggaagcg gccgttactg gttatggttc gcaactcgca aaaacaactg
    19681 ctaaaggttt agctaaagtt ggcgacgata ttggaaaaat tccgttagga tttaaaaatt
    19741 caaatcaata taagaaagca atgtcagaat tagataatat tatgaaatcg aaaaatattt
    19801 ctgactataa cataggtgtt agaggtagct cagttaccgg gcaaagtttc aaaactggaa
    19861 agcctttcaa tgccaaaagt gatattgacg tattcgttga aagtgcagat ttgactaaag
    19921 gttctaaaac atctaaaaat atacctggct ttgttcatcc tgaaacaata aacggtaaaa
    19981 atccggaaat tggctcttgg tcagaaagat ggggaaaaat tcttaataga gacatatcag
    20041 ttggaggttt tgaaaaaggc aaggttccaa atcaaccaac gatattttat ggaaataata
    20101 aatgattacg caaatatact ttcgtttcga tttaccggaa aatgtatttg aattagatgc
    20161 atttgtgcag ttaattcaaa atgaattatt aggttttgat catgaaatta gagaaagtag
    20221 taattacttt gcaggttttt atcacaaatt caaaactaaa gaaaatataa taaatgtggc
    20281 aaatgcagat gatacatgtt ttcatgatta ccattatgta gtcaccttca acaaggatga
    20341 aaatagcctt caagataaag tcattaaatt agcagagact tgggttctta aaggttggac
    20401 tgtttcaatt cccgatggac ctttaattga agatttaaca aggacttgtt atttaaacga
    20461 agatgggaaa attatatgga aagaacatcg agttgaacct cctaaagact aaaatgggat
    20521 ctgacaaaaa caatagtgga acatagattc ctgagcctcg aaaagcctaa gaatcggagc
    20581 ataacaagaa gaaaagaaaa aactctgatc tgtattgctg ctatattaaa aaactattaa
    20641 gttttctact cattcaactt ttctctgaat ttcagtattt gaaagaagtt cttgtctaag
    20701 atctctggga gatttacccg tatatttaac acaagctctg tgaaaggaag aagcagaatt
    20761 aaaaccacat tcaaaagcaa tatttaaaag attataattt aatttgatac gcatcatatt
    20821 tttaacttcg ttgattctgt ggaattgcag aaaatcggta aaactcatgt tcaaatattg
    20881 atttaaatag taagaagctt gatgagtaga aagacctaag ccggaagcaa aatcaggaag
    20941 tctgagttct tcgtctataa agcctttaga atctaaaaaa tgattcaatt taattttaac
    21001 tttttctaaa ttgatcccct ctaacaaatc tcttgatgga tatttgtttt tctggagttc
    21061 tttgacctct ggaatggttt ctaaatctat ttcattctct ttgttagcat ccaagaccgt
    21121 aacagtaatc ttatcaaata aataaggaaa agaacgttct aaaagaatcg tataacaaat
    21181 gactgatccg ggaatgaatt ctgcaaagaa taagaaattt ttcttatcga agattgtacc
    21241 aagaaaatca aaaacaaaac aaatagagat taagaaagat agaaagggta ggttgaaata
    21301 taaaatagat ttgttagctt ttaaaatcct attcaaagac cagataaagg taaaaataga
    21361 aatcgcaaat cctaaagtgt ctatgaaaga aataaagtaa agattgggaa ttaaaaaaga
    21421 aaataaaatc gtaacaggaa tgatccctaa aagtcttttg caataaatcc aaggattatc
    21481 taagtttcct aagatatgat aaaaacaaac tgaaactgca atacaggagt agagaactaa
    21541 accataatag gtgctgaata agattttatt ttcagatttt aacgttcctc catcaaaaag
    21601 aactcctccg tttaaaatca gaaagaatga ggctgaattt aatacagcac caaatgattt
    21661 attaaattcg tttttagaaa aaagctttga atatccgatg aaaattccga tggctacacc
    21721 aaaagcatga aaatagaaaa gccctaactt tagaagttgt ttataatcta aaattccgac
    21781 attagtgtta atatcaaaca tagtaaaatc ttgtgtagaa tcgtttttaa aaatatttat
    21841 tcggatttat ttgttagttt taattttttt aaaattgcta aaacttttct aaaatccgtg
    21901 tgttttagga ttgtttcctt gtcttcggtg cttaatgatt ttccgagata ttcatattcg
    21961 tctaactcgg attctgtgat gtctaaaggt tttattttaa aataattgat taccatgatt
    22021 attcctattt tgttttcagg tgttcaatgg aagttccaaa ttaagagcct tttggtttgt
    22081 gaaaatgggg cattttttat ctgaaaactt ttatatactt tgaaaaaata cgagattgta
    22141 actatgggtt ttggtataag aaatctgttt ttggccaatt ttgaaccgat ttctatttta
    22201 cttttcagtt gcataattcc tactttcaaa ttttagttat cattgtatca atatggagta
    22261 atagttttat agaatgttaa tatacataag tgtatattta aagcaaaaaa tatgcaagct
    22321 caatttttat gaattataaa gatgttttga aaaaactcat ggaaaggcgc gcttggaatc
    22381 aggaagatct ggctaaagcg ggtgaggtca aacaaccgac tgtaagtcgt tatttgagtg
    22441 gtcatacgat tccgacgttg acttttatta caaatcttta taaaaatgca aaggttgatc
    22501 ctataatttt tgtccgtgat tacgagttag atccgattca tttagaatcg ggaaattcgc
    22561 gtgatgagaa acaaaactta gctgaggaaa ccgccgtgtt tattcgtttt ctaaaaaaca
    22621 caccagatgc tttagaaata ttttggaaat tgcataaaat ggataaatct gggcggaaat
    22681 ctatgagcgt tttagcagat aagattttgg aggaataagt cccccttcat tttctgttaa
    22741 ataattataa atttcatcta ctgttaaatc tgaatgtact tgaagatatg tgtaatcttg
    22801 aataatcatt tgaattatat tctttttgta gcgatataaa gcttttttat aagaagtcgg
    22861 atctactttt tttaatatga gaatatttgc atgtgctata agagaatttt ctttttctag
    22921 aatttcaagt tcagagattt caaaaagatt aattttaata ataccgattg accaaattgc
    22981 agttgctaat gtacaaccta taggagctat gaaattgtac tctggtagac caagatatcg
    23041 aagaatcaat gtaaacgttc cgatagacac caaccaaaat aatattccag tagcgatata
    23101 aacaaatcga actcggttta accctctcct ttttttgaag cctaaaacga gaactattat
    23161 cgaagaaata atgctaagaa ccccaccaat aacgaaataa tcgtaaaata ttccggctgt
    23221 aaaatgtagt tttgcgtttt gaatccatgc gcttgtaatg taaagatctg aatagctaaa
    23281 ggtataaatc ggaataacat aaactattaa tatgattagg ttaccgacta taggaaattc
    23341 tttatcgaaa acataagaat aaatgaatcg aactagtaat aaaggggcga tgatcatagg
    23401 gagtgttaaa gttcgcgtcc aaaaaattgt tttcgtttct tcgaaaaacg ggattgcaaa
    23461 aagtgcactc catattccaa aaaggataca aagaactccg aaatccaaga accgtttaag
    23521 tcgggtaacg aatataacgt aaaatcctaa acaaaggtta catactgacg caaaaagtaa
    23581 ggctgaaatc gcttccaaaa aatacacccc tgaaagcata gggtcacgaa tgacatttta
    23641 ttgcaataat tttagtctta tttgacactt gtattttcca taaagttgga ctaatgctcc
    23701 tttgagtttt ctttccataa tccggaaaat aaattaaata tggatgtaaa ggggattcaa
    23761 cagctccaat ccggttgtag agttttccaa ttgcacttcg ttctatatcg aataatccgt
    23821 aagtggatgt aaaatttcga ttaagtataa aatcagtact caaagacaaa acctttgagc
    23881 cggcactcat cttagttgca gcaaatgaat tcatttcagc tatatttcca tcttcgatga
    23941 ttgttcgttc tccggtatcc tcccgataag aatattcaat tggaagacca aatgggcccc
    24001 gggaaacgat tcttgaagtt gctataattt cttcattttc gttcagagcg atataatact
    24061 gactaaatcc gtttaaatca aactgcctat caaattccgg gttatatcct acataaccta
    24121 acttggaata ttgtgactga atgaactctc gtgaatgttc aatgaggtcc ggatttgaat
    24181 cgtaagtaca tccaatatac tgaataccgt ctcgtatttc taaaatttcc tcagggttac
    24241 agagagtgtt tgtagcacgt gtcataatat tataattaac gtgaacttga tggagtaaga
    24301 ttagaaaaat attctggaaa attgttaatt attggtaaaa tcgtagcagt aagcgtatta
    24361 tagaatactt ttagaattac aataacagta ttcgctttac atttctgccg aaaaaattga
    24421 cgaacttatc taaaacaaat aagacgaaga aaaagaagaa cgaattaaaa tactaattaa
    24481 gtataattga atacagagta aacccttgaa ccgcagcgaa ttgaataagg ttataactaa
    24541 gatattgaaa gcatacgaag agatgaggct tcaaaataca ttgaatggca attcggaagt
    24601 attggaaacc aatcgagaga ttggaaggat tttgcaaacg gtagaacgaa aagccacaga
    24661 accagaaagg tcaacgggta gttggatgaa atcaatttca aaggagttac aaaaacatct
    24721 caagagaggt ttttcggaac gtaatctttt ttatgcacga aagttctatg aaatttacgg
    24781 aaatagaaaa atcgatgtaa ggttaagctg gagccattat cgtattttgt catctattac
    24841 ggatgcaaat ttgcgagaga aactaatgaa agagtcgatc gaaggaaatt ggaaccggga
    24901 tgatttgtcg tatcgagttc gagacattgg agaattaaga aaggctccta ccttgagatg
    24961 gagacgtcct gaaggtgtcc tttggaatta caaaattaaa gatatatcaa aggacaaagg
    25021 gacgttgttg atcgatttag gtttttattg ttattacgaa ttgccaagtt cgcgttttag
    25081 aggaaaattc aaagttggcg atattataca aatcgaaaaa caaaatggaa tttggaattt
    25141 gtccgaatca aaattggatt cggaactcta cttttacttt ggtgaaatag aacgggtgat
    25201 tgatggagat acgatcttag tcaaatttga attaggtttt aacgtaatca ccagacaaag
    25261 aatccgtttg cataatgttt ggtctgcgga attgggttct tctgagggtg aggataattt
    25321 tgagtctttg aaaaagaaat tacctctaaa gactaaagtg atcgttagaa gcagatctaa
    25381 agatgtctat ggaagatacg ttggagaggt tttatattca aaaaagaaaa tccaacaccc
    25441 tgtagatatt tttacgattg gtatttattt aaatcaagaa ttagctgcga tcagttgaaa
    25501 gtaatgggat gttgtgattg aatataaaga tctaaaaatg tttgcgatat atttcaattg
    25561 tattatattt aaccgaagaa gctgaaattt cggagttttt tcgagaacta aactcgaccg
    25621 caccgccggt gcgaagcgat atgattgatt gttccttgaa aacgattttc tttgagtaga
    25681 agagatttga aagaagaaaa gaaatattta gacttacaat gcggcaggga tggaggcgga
    25741 gtcaataaat tgggactgaa gataatactt tgtatcacgt ttctttcttt caatttattg
    25801 actggagccg agagcccggt ttctgagaaa caaaaacaaa tcaataatgt tgaatacaat
    25861 gaaactttaa aatacaaaag gatctttctc cgaaagccgc cctatccact aattcctagt
    25921 cactcgcaac tagaatatga caatcacggg aatcagacaa ctgaaaggga cacaagttct
    25981 agtcctgcgc gtgggaactc ttacgtgtat gacaatgagc ttcaacagtt tgtaacccaa
    26041 gagacaaaat gggggggaag tattacacta acaaccacac atcaaatcgg atatggaagc
    26101 gcgtttggag ttccgaccac aaccacggat ccaaatggaa acaaaagcta ttttgaatat
    26161 gacaattttg gaagactgac aaaaacgagt tctgatacgg atgtgggaac tctcacaacc
    26221 gctagttaca gctatgattc tagttttcca ctgagtgcaa agacaacgtt tgtgacggga
    26281 acgggagatc cagactttgt gtcccgtacc tacacagacg gaatgggtcg taacatctac
    26341 acggtcaaat cagcgtctaa cggtaatttt gcgattacgg gaagacttgt gtatgatgga
    26401 accggaaaac tcgtccgaaa aggacaaagt agctgggcga gttccggaga aatagaccgg
    26461 tttgtaatcc acttagaaga aaaaaatccg acttcttttg aatacgatcc gattggaaga
    26521 atcaaaaaaa cgattctacc acttgcccaa ggggaaactt ctcctgtggt cgtaactaca
    26581 gcctacaaca gtgcgtttga aacgacagaa actcacagtt ctggaacaag caagcgcact
    26641 gtcaaaaatg cgagtggaga agtattgtat gtagaagact ttgccagtga cggaacaggg
    26701 gccaagatcg gattttgtta cgacattgcg gggaaccgaa caaagaagtc cgatctcaac
    26761 gacggcagtt tgatgagttg tcctagttcc agtgcgggag tacccacaaa agacgtttcc
    26821 ggaagaaacc agacctactg gagttacgac gcatttggaa agttaaaagc ccaaagtgat
    26881 cctgatctgg gcgtgagttc ctacaactac aacacatttg gggatttaac ttcgaccaca
    26941 aacgcaaaag gggtgactac cactttgacg tatgacggtg tcggtagaat cctgactaaa
    27001 aatatcccag aagggaatat tgaatatacg tatgattctt tttcggggag tgagaattct
    27061 gtaggaagac tcgtacggat tgaagattcg aaccaaaaca aaacctttag ttacgacaaa
    27121 ttaggtcgtg ttaaaaaaga aaccagagtg attttagcga ctacagaagg aaatcctctt
    27181 ccttctgaaa ccgccggacc gtatattaca gaaactagat atgatctttt aggtcgtgtg
    27241 actcgtatcg actatccgga acatccgatt tctcacggaa gaatgcgtgc ttgttacgaa
    27301 tacggaaccg ccgggtatat ctctgggatt tctgttcaag tcaatacaaa cggaattttt
    27361 cccggttttt gtaacaagga catcgttgaa aacattacct acaacgagtt tggtcagacg
    27421 tcgagtctta cgcttggaaa cgggattaca accagttacg gatatgacgt aaaggggaga
    27481 atggttcgtc tcaattcttc cggagatgta aatggtagca acaaggtttt acaagacgca
    27541 gtctattcgt ttaatccgaa caacaacatt accaatgttg caaatacaac caccgacttc
    27601 aatactcaat acgtttatgg ctacgatggc ctgggtcgtc ttacatcggc taacggatcg
    27661 tatattgaac cttttaattc caactttaca cagagatttc agcagtcttt tgtttatgcg
    27721 aagaatggga atttatcttc taagagattt cacgatcctc tgagtggttc tgttcaagac
    27781 gtttggagtt atcaatacac aaaccaccaa gtgacgaata ttgattcttc taaatcgggg
    27841 aacgatacac ttgtcatgca atatgacgcc aatgggaact taactcgtca aagagacaac
    27901 gttaaagatc ttaccaaacg gatcagtatt gattctcaag atcggattac tcagattcag
    27961 gatgggaaca atgcgatctt gggtagttac tggtatgacg agagtggttt tcggatccga
    28021 aagtcttctt tagaaccgaa gaacaatgtt ttttctaacg ttgagatttt atatccgagc
    28081 aagttctttg gccttgagtt tatcgaatcc gaaaacgtga tctcttcggt taacaacgtt
    28141 tacttgaatg gggttcgtat tgctgcgtta aacgaggcgg gcgctcttgc gtattattta
    28201 accgatcaag tggattccgt ctctaccgtg ttagacgatg aagggaacac tctttctcag
    28261 atgcaatatc ttccgtatgg ggaaactttt gtgcaacggg gggacttgaa tttttctcct
    28321 aagtttaatt cgcaggagtt agacagagag tctgggtttt atttctacaa tgcgagattt
    28381 tatgatccgg ggattgctcg tttcacgagt gcggatacag ttattgacgg ggaattggac
    28441 acgcaaggtt ggaaccgttt ctcgtatgta aaagggaatc cgattggggc gaaagatccg
    28501 acggggcatt tggttgctgg tgatccactt tatcctggta aacttctaaa tgcaaatcca
    28561 tatgcaaatg ctgaatctaa agaatatcaa gggaaagttt cagagaaggc aggaccaaaa
    28621 ggaactgaaa aagcagcaaa agaatattta aatggtttga aagatggtta tagttctgga
    28681 aaagacagaa cttcattcgg tattcttgat gtaattaccg gtggtacagt aaaaggccaa
    28741 aaatcagcaa atgaaaaaga caagtttaaa aattctcaat ctgaatttta caaagaaggt
    28801 tatggtaagg gtaaaactag aggtgctgtt gaaggagcta ctgagtctgc tttggattgg
    28861 ttacctctat ttgggatggc taaaggaact tcaggtggat caagggctgg aaaatctttt
    28921 acccccaaag gtaagcaaga aattgataat gcgaatgcag caaaatatgg aggagttaat
    28981 aaatgtgaaa attgtggtgt tgcggttact ccgggacaaa gaaacgaaaa aggagtatca
    29041 ccgccatgga atcaacggga aagagatcac atcattccca aaagtaaagg tggggatggt
    29101 tctccatcaa atgggcaaat tttatgtagg gcgtgtaata acgaaaagag tgataaatta
    29161 tgactgaaca tagaaagtta agatttaatt ttgaaaattc aggtggaagt ttagaaactg
    29221 aaagcatttg ggttattgcc aacgaagaag gttatataat agataatata cctttttatg
    29281 ttaaagaaat agcaatcggt gacttagtct cagctactca agattctaat ggacaccttt
    29341 ggttttctca attgctaaag ccaagtggac atagcactat tcaaatatgg ttttcggaca
    29401 ttagcacttt aagtgaaata cgtagtaagc taagtcaatt gggttgttcg tcggaaatca
    29461 gtgaaatacc tcaactcata gctgtggaca tcccacccaa cgtagactat agtattgttc
    29521 aaggtttttt agaagaaggt gagaagaatg gccttttcga ataccaagaa gcatgtttag
    29581 gatttttata aatattgaaa tgaagctgag tttgccaaac taaaatgcat ttgaactcaa
    29641 acaacaaagg tgcatgcaga aaaatttagt gctgcacttt tctgagattg atcagccagt
    29701 cgaatcgtgg gaatctccga aataatctat gaaaaagaac aattttacct ttgctgattt
    29761 tatagctgca aatcaaaata aaaaactagg acaattcgat tatttgcatg caattttcac
    29821 actatcggaa ttaccagcag atttgatcaa aagcttttca caattatttt ggccaaatta
    29881 taagcttgta gacggattca tatttttaga ggaaactttt gatcaagtcc actacgagaa
    29941 atattttgca gaaaaaaaaa atatgaagga aatacaattt tggatcaatt taattgagat
    30001 tacagggatt tttcctaatc taatcgaaag ccaagctcaa gaaatcgcga agataataga
    30061 attgatgtgg aatacgaaga ttcaaattga gtttaatcat tcaacaagta aagctagatg
    30121 gctgcatgat cctgatacaa atgaagtttt tcttacgata gattaagctg agtctcgcaa
    30181 aaactaacat aacggaagaa tgaaataaca taaaagtata atatctgctc tttctgctcc
    30241 gactccagta aacgctgttg tcaattctgc ggttgctacg gctaaaggcg ccaaagaact
    30301 ttatgataac tgaaaggaag tttacgcaag tgctaaagat tttgctggta aattaacgag
    30361 caaagacgac aaagttcgtg attacgccgt tggtcaagct aaagcttata ctatgagcgc
    30421 ggttcttggt gctgcgacga aagctcttgg gtcgaggctg ccgaaaccga atgttaatgt
    30481 gctatctcca aattttgctc aacagaagaa tattgataga tttaaagata aaattcctgc
    30541 aaattcgaag gataatatca atttacataa actacccaat ggaggcatag ccgcccaagc
    30601 cacttctcaa ggtaagacgc ctggatggaa ggctgtttac gagaaacaaa ttgatataaa
    30661 tggtaaaacg caacaatata ctaaaactac atatcagcca aatggctcaa tagagcacgt
    30721 caaagataaa ataaatggaa ctacgattta tggacgatga aagacaccta ataattctta
    30781 aactaattaa ttttgatgct tcaattagag aacttaaaga cttgctaaga tcgtttgtat
    30841 gggattatga aggatcgtgc gctgaattaa attgtgaaca catttgtaaa gtaattcgac
    30901 gatatttaaa tagtgattta acaaaacatg atatagaaga atgggcgaat cttattgagg
    30961 caagagagga tataactttt gaattatcaa aaaagtcttt actacaaaac gttatccatg
    31021 aattggcgaa tccaaaatta tcaacagagt tatctataaa aaaaggcgag gagataatag
    31081 atttattgtg ttgagctgat gcggaattca tagcaaaggt agaaagcttg agcctcgcaa
    31141 aaactaaaat gtgggaagtt aagtccaaga taacagactc atgtgataaa atgaaattat
    31201 ttgagaagaa aagaggtgag cctcgcaaaa attaaaaaag caaagaaatg aaagttaggt
    31261 ctgatatagc taaaaataaa actcctacaa aatatcaaaa tagctttgaa agaactgcaa
    31321 cacatgaatt cggacacctt gcaggcttag agcatcctaa agattctaaa attgaatcgg
    31381 aaacaataat gcatcaaagt acaactagcg acaatttaac tgttaagcaa tctcaaatta
    31441 aattgatggc cgacaagttt aaatcaggtt ctttaaatca aggattgaat gtaaaatgaa
    31501 tcaattcata atatcgtgtt ttatattaat tacattatct tcatgttcta gaatcgatgg
    31561 accaaaagct aatcttgttt tttcttttca ggaagggtat aatggacagg atatttcttt
    31621 gtttgttaat cgaaataaaa tttttgaaaa taaaaattta gtaactgatc caacattagg
    31681 cttagctgga acaaccgtaa ttgagaatat ttccggacaa caagaaactg aattatttat
    31741 aaatggaaaa tctgtttcaa gatttgatat attcatagat tctgatactt ttataggata
    31801 taatctttat agtggagccg attttacgat cattatatct aaaaaaccat ttgtttatga
    31861 ataaaattga actggctgaa cctcgcaaaa actaaaaaag cagaggaatg aaataacata
    31921 aaagtataaa gtctgctctt tctgctccga ctccagtaaa cgctgttgtc aattctgcgg
    31981 ttgccactgg taaaggggcc aaagaacttt atgataaccg aaaggaagtt tacgcaagtg
    32041 ctaaagattt tgctggtaaa ttaacgagca aagacgacaa agttcgtgat tacgccgttg
    32101 ggcaagctaa agcttacact atgagtgcgg ttcttggcgg tgctgcctcc aaggctcttg
    32161 ggtcgaggct gcctaagccg aatgttaatg tgccgggttc gtcgggtaat gtaattgcaa
    32221 ccaacaggcc ggattttatt gtttcgccaa atggaactgc atttcctgtt cccaaaggtg
    32281 tgacagggcc aacaccagta attaatccaa atggtaaaat tacaggttca gcatttactg
    32341 gaggaaaagg tggcgcgaat ggacaagtaa gtacaatgag aatcatggat ccaacgccag
    32401 ctaaaggcaa tgctcctggt tatccaaatg gatatattaa atatgaaaat tctgcttctc
    32461 caagacctca aggagtagac ccttatactg gcaaaacttt atcaaatact caaagtcact
    32521 tccccctagg aaaataaaaa tgaacttagg aataaagaaa attaaatcac tttgtggatt
    32581 aaaagtagtt ggtattacac ttgaaattgg agatgcaggg attgaatttt ccggaggagc
    32641 aactttaaat atctataatc aatttaattt atttggaatt tcttttgaag aagaaaaaaa
    32701 aataatagga aaaaaatttg aatctatatt cgaggaacaa aaaacgatag ttcttaattt
    32761 tgaatctggt atttccttac atgtttgtat ggctgatgaa tgttacactg gccctgaggc
    32821 gctcgtccta caaattcctg gagaaacaat aatagtttgg taacttgagt cttgcaaaaa
    32881 ataaaatcgc attctaaaac tagaatataa tataaaaata tttaatgatc taaaaatctt
    32941 tgaaaaaaca aaagaaaata atttgatctg tattactagt atattaaaaa actatcatac
    33001 cttctactca ttcaactttt ctttgaattt cagtatttga aagaagttct tgtctaagat
    33061 ctctgggaga tttaccagta tatttaacac aagctctgtg aaacgaagaa gcggaattaa
    33121 aaccacattc aaaagcaata tttaaaagat tataatttaa tttaatacgc atcatgtttt
    33181 tgacttcgtt gattctgtgg aattgcagaa aatcagtaaa actcatattc aaatattgat
    33241 ttaaatagta agaagcttga tgagtggaaa gacctaagcc agaagcaaaa tcaggaagtc
    33301 tcaattcttc gtctataaac cctttagaat ctaaaaaatg atttagcttg gttttaactt
    33361 tttctaaatt gatcccctct aacaaatctc tagacggata tttatttttc tgggtttctt
    33421 tgacctctgg aatagtttct aattcaattt gattgactat gttagcatcc aagaccgtaa
    33481 cagtaacttt actgaataag gaaggaaaaa aacgttctaa aagaatcgta taacaaatga
    33541 ctaatccggg aatgaattct gcaaagaata agaaattttt tttatcgaaa atcgtaccaa
    33601 aaaaatcaaa aacgaaacaa gtagagataa ggaaagatag aaagggtagg ttgaaatata
    33661 aaatagattt gttagctttt aaaatcctat tcaaagacca gataaaagta gaaattgaaa
    33721 tcgcaaatcc tagaatgtct atgaaagaaa taaagtaaaa atcaggaatt aagtaagaga
    33781 gtgggattac aaaaggaatc aaccatagta gtcttttaca ataaatccaa ggattatcaa
    33841 aagattcgaa tagatagttg aaacagacta aaacagctaa actagaatag agtaccagac
    33901 cataataaaa gccgaatgtg attttacttt cacttcggag ggacccttca tcaaaaagta
    33961 ttcctccatt taaaatcaga aaaaacgcgg tggattgtaa aacagagcca tatgatttgt
    34021 taaaaccatc actcgaaaaa aatttcgaaa accctaataa aaatccaatg acaacaccaa
    34081 aagaatgaaa atagataatt cccaatttta aaaaattccc ataatctaaa attccgattg
    34141 tatatatatc aaatatggaa aggaatttgg acatgatatt ggttataaaa atttatttta
    34201 ttggaaactc ttcgttactt tctaaatcat ccgaaaagta gtgattaagg tagttgagtc
    34261 ttaatttatt tttgatagct atcgccttac ggaaaccggt ggattttaaa attgcttctc
    34321 tgtcttcttt ttgtaaaggt atacctatgt atttttcgta ttcgtctaac tcggattctg
    34381 tgatgtctaa gggttttatt ttaaaataat tgattaccat agatttaccc cttattttgg
    34441 ctttttgaaa tggcaaccag tagaacgaaa aacttaatgt tttttgctta cgttctttaa
    34501 gggagtattt aaagaattac catctatttt tgaattcaaa aggacatgag atttagcttg
    34561 attgaatcct tcttagtaga gtagtttgct ctaattgaaa tcaaatataa cgaataaatg
    34621 actaaagcaa tttgcacgta tgtcaattaa aaaatgcaat tcgcactata aaaaatatgg
    34681 aaaaattcga aagattacaa aaagcatgta acaccttaaa aattaacaga aaaggtttag
    34741 ccgatatttt aaggattcat ccatcgaatg cctccagatt attaggtggt gaaacagaat
    34801 ttacttggac gtatgcagaa ctttttcagt tgaaaacaaa tgtctctgct aattggatca
    34861 tggaaggcaa aggagatttt tggtcagaag aatctggtaa cgacaaagaa aaattaatag
    34921 tacgaacaat cttaaaaatt cctggtttat ctgaaataat ggagaaattt gtaaaattac
    34981 atcaagaaga tcagaatgct attatagaaa ttattaatcg attctattat ttatctatgt
    35041 caaagtttaa aaaataaaaa aagctacttt aaatatttat catatttgat agcaattttt
    35101 cttgcagttg cttgtaatgg tatgtttgct ttaaaaaacc attgataagc tgtgtctatt
    35161 acttcttttg caagaatcga gtttgcattt agtcttctca tctcaaattc ctcgggatct
    35221 aaaatagaat ataattttag tattggattt aaagtaattc tatttagtaa aggaacgtac
    35281 actccagaaa agatttcttg tctagtttga aaagcatcat agtgaagaat cgctattccc
    35341 cagaaaatta tacaaattat agtgccaatt gaagcataag atcctaaata tattttaaag
    35401 aaaggtaaaa tccaaactaa aggtatgata attaagaatg cagaagtaat tccgaataac
    35461 attagagaca atcgaacgcg aatcattcct tctgatttaa ttaaacattt tacaagttta
    35521 taaatacatt ctaatagcca aagtacagaa tatattaata aaatgtgata tgctaattga
    35581 ggctcatgtt ttaaggtatt aatgtctata atttttatta atctaaaact aaaggcagaa
    35641 aagattaaat atgaaagtaa acaaatttct attgtttttc gaatataaga agtaatatag
    35701 tcttcattaa caagtttatt gacaatttta gacaaaaaat aaggagcgaa gatggctgaa
    35761 attaaaatcc aattgggtgc ataaagacga atattataag gaataaattg tctgcatcct
    35821 gaaaataatg tccataaccc aacggaaata cataaataat aaaaattctg tcttacttca
    35881 attagaggat ttcttatttt cttaacataa tacccaagac ctaatatcaa tgatgaagta
    35941 aaaagaataa aaaatactga catatttgtg acacgaacgg tttcaagtca ccataatcgt
    36001 gttcttattt tttgtaaagc tactttaggg atttcgatag gtgtaagata aacaggttca
    36061 ttgttataat aacattccgg aaaatagact tcttttgtat actttttgga agtaactgcc
    36121 cctatagaag tgtaaagttt aacaatggaa cttacatttt tgtgataaaa tccgtagacc
    36181 atatcaaaat ttttatcaat acaatactgt gctgctgctt gaaaagttgc taatgctgcc
    36241 catgatcctt ttatcgataa aacaaaactt acggaattcc aatcagcaat attatcgcct
    36301 attacagcat atctttgata tggttctgta tccttgataa ttccaagttc caaaggaatg
    36361 agattattag gttttttttc tacaattctc attgcagcta atatttcaga accttcacgt
    36421 acataaaacc aagtagacca agcatccatg tccacagcgg tatataatga ttttgtatat
    36481 ccgaagttat taaaaatttt actggcaaat tttttaacgt gatttagttc ttcttgattt
    36541 tctagtcctg ataagcgcat tacgtgaaat ttattaatag gttttgtttt ttgaataaca
    36601 agtgacataa ttataaatat gtcacattat aacaaaattt caatgattta ttccattttt
    36661 gactctatat aactctggaa cctttaaata tcgtatttta ataaaatgaa aaaaattaac
    36721 acaaaacttt tagcatttag taaataaaaa atttcttcaa aaattgacta atgtaaataa
    36781 cgcgtttgaa tttgaagaat gaaaaatagg ggaaagcaga aaattttaaa aagaccttaa
    36841 aacaaagatc acctattaaa gccggatttc aatctcccac cgaagaatat ttagaaactg
    36901 tattaaacat atttttcatt aataaaagaa ttaatcgata gggtcttact acccggacgc
    36961 atcaaaataa taccaagtta ttaacggccc aatttacgaa aaaatagtga tacttaacaa
    37021 ataccgcaaa ttcgggatta cagcatttta aaacaggatc aaaatattca aatttttgaa
    37081 acaatctaac ccaaatattc tatacatgcg tccgagtagt aaaccaaaga catcgaataa
    37141 tgttcaagtc ttatctggat aaggaaataa atgcttatat tataaaactg gaaagtggtt
    37201 tgtataagcc aaatcgatat aaatactatt attcggactt agaacaagag ctattgtttt
    37261 agcaaatgaa tagagttgtt gaaaaattcc atagtgacat taacaaaaca gcttcaattg
    37321 ccggtttcca taaaatagaa acagatggag aattaatttt tcaacaattc taatattaaa
    37381 aaaacaaaac ataaaaatat aaatccaata cgtaaaagaa taaatcaaag aaagttagaa
    37441 tcccaaaatc agaaattgtc tgtagactat atgctgtaaa aaatagcccc agttgaatga
    37501 ggcctgaaat gaatattaaa aaatttaccc aaggagttaa aagtcccggt tgaaaagact
    37561 tttaatacat taactatcgg ttaaaaaaat cagaatatta ctaaaaaaca gatatgttca
    37621 tttgtaaaac tcccggatac gcaatacaaa aaaggcattg tgtttctgtt ttctgaaatg
    37681 accgttttac caattaattt tcttgcgttg gctgagatgg tagcctaatc gttattggat
    37741 cagaaatata ttagtgatta atggtatatt gatattttat aaagggaata gacagaatta
    37801 taatggaatt cgacagtaat atcttaacag tagtttatat gaaaaatgtg aattagaagt
    37861 tagattctgt actatcagag cgaaagatga aaataattcc gtatgaagaa tatagcctta
    37921 aatccaatct cacagtggaa gaagctatct caaaattaaa ggctaataca gaaccaaata
    37981 agctatttgg aagtggaact aaaatatttc atggaaatat aaataacgat acatttgata
    38041 tatgtagaat aatttcatat cgaaattcat ttctaccgaa aattaaaggt aatattagat
    38101 ctgaagcaaa ttcaattata attgatataa agatgcactt acatccatcc gtaattgttt
    38161 ttatgtttat ttggctttca ggtgcactat taaagtttat agtttcaacc atcacactta
    38221 tgagtaattt aagtgatttt ccccaagaac ttcttatttc tcttggcatg cttgcttttg
    38281 gtattggact gtttacaatc ccattttgga ttgaagttaa gaaggcaaaa caagaacttg
    38341 aaaaaatatt ggctatgaaa taataaatcg ctaagcttcg ctttgaacgc gggttacatg
    38401 tttacgtttc tatttgtaaa gcttgtattg agtacgaagt gtaaaggatg tatggatacg
    38461 ctcataacca aatgttcatt tttgagatat agggcgcatt atcggaagtt gtatgttgca
    38521 tcacagaaga atctactatt aaaatgaatg gaagaatata aggagtaaaa ttgaaactgc
    38581 tccttaaaaa tcgatattaa aggattttat gctctttcag agttttttcg gttagccctg
    38641 taatctctaa aactgttttt agatccattc ctttcccaag catcttatcg gcggttttca
    38701 gtttctcttt ctcaattcct ttctcaattc ccttttcgat tccttgcttc acaccttctg
    38761 aaatcagttt ttccgcagta gtcacagtca actcctcata tttttctaat ttcgatcttt
    38821 gaaaaattac tttgaactcc gaaggtttca aatctcggac ccaatagata tacaataaca
    38881 atttccgtaa gattgcaacc cttttcgatt cttcctcaat ttccaagagt agagaaaata
    38941 aacctggtaa gtgagataaa aaatccaaat ctccttccct tattctttgc actataccta
    39001 aggtaacttg aaaggttata ctttctagct tctctttcaa ttctactttt ttcagatcga
    39061 ataagtctat tttaaaatcg gggataaagt cttttagaat tcccgtttct tgacttgtta
    39121 gaacgaattg atccaaaaat cgattcccca atttccattc tttttccccg tgataaaaaa
    39181 cgaatggaat tactacggaa agtttttctc cgtttctttg ttgatttcga tagatttcgg
    39241 tcatgtatcc gagtaattgg atatagatcg tgttttctaa ataacttttg tgttcgaaga
    39301 gtaaatatac attagattta ttaccggacc tgagtggaat ttgaaataat agatcggtct
    39361 gttcttgttt taattcttcc gagacgaaac tagattcgga tagttctaag ttctctaagt
    39421 cgagtaattt tactacttcg atcggtaatg tgtttttgaa aaaagttgct gcttcttttt
    39481 tatcttggaa tgtttctcga atcaatcgat catgaggatt attcacttcg gccatctgtt
    39541 atcttttgaa ttttatttca ttaagtcaat tttatttaga actgatctaa aacttcaaaa
    39601 aagagtttcg cttgtaagaa aaaataaggt ttgttccgag ttcatgatat ttacgaaaaa
    39661 atcctattgt atcacataaa aatcactcca agtttaaaaa gatatagtaa caagaagttg
    39721 aatttatgtt cgtcatttga aatcttaaag agaatctaac tctctttgat ttaaatcagg
    39781 acctcctatc ccttgataaa gaaatcttat tcaaaataaa ttttgcactt cggaagaagc
    39841 tttctaatcc tttctttttc ttcggatgag agttggttat tatccaattc caaccgtttt
    39901 aaattcttca gttgtccaat ttccttagga agtgttgtga gtttttgacg actcaaatcc
    39961 aaaactcgaa catccaaagg attttggatc gcttctgtta aatccatata agtttttggt
    40021 tctacttttt ccgtttgaat ctcgcaagaa agattcatga gaaacagaag gcctattgtt
    40081 attttttgta agtgaatcaa cgttatgcgg aagttcataa aggttatccg gattgaaatt
    40141 tatttaattg aaagataagt ttctaaataa aaagtcattt aatttaaacg ttcttttata
    40201 aatttctgtt tgtttaaagt taaaattgat tccggatttt ctttttaacg tgagttcggc
    40261 ataacaaatg cgaaagcaat tatcatgctg cgatccacag agagcagcat tgagtttatt
    40321 attcgcccca attttcttac gtcgaactca cgttatttaa attttctgag tacattgaaa
    40381 tatatgacgc gatcaagata gaagtttaaa aattagattt catattataa tataataagc
    40441 attaatacaa agaccgggtt atactctcga ttaactcaaa agtgaaaaag cccaaaactt
    40501 tcaatttttt cttatgctaa ttttaatctt gaaacaacac tatgataact tgggaccttc
    40561 taaatttcta tgtacgtata cagaaaaaat cttatttcct tttccattaa tgcatcaaag
    40621 ttcatcctct gttttttaat tctaatttca ttgatttctt cctgtgagaa aaaggacgac
    40681 tctcgggagg tagaccttct actcgcatta acggcggtac aacctccgga tcaagcgtcg
    40741 agttacgatc gggacgtaca aatcattacc cgtaccacgc aaggatttcc aattaattgt
    40801 gatgtggact ataccgatga tgatctcgat tattacgtgg aaatgttaaa aacggaaata
    40861 gccaggtatc caaggggtta ctggatcaaa gcaggcgcgg aaagtgttac actttgtaga
    40921 aatttaaagg ttttgggtag cggcgttgct ggaacggctg gctttactgg ttccatatta
    40981 ttgaatgtaa aggatcgaat tgcatcttac gactctatca tatttgacta tgccactgac
    41041 acctggataa attaccttga tactgattat ggttatattt cggatcctcg gggtacaatc
    41101 caccatgaac tgacacacgc agttgatcat cacgtcccag gttttatcgc gtttttcgat
    41161 ccagaatggg gcaatttgaa ttatcccgga tttcaatacg gaaatagcta cgatccaaaa
    41221 aatcctcctg ccgagattgt taaaaatatg aacccagttc ccggtttcgt atcatattac
    41281 gcgacagaga gaaatataga agaccgagct gaaattggaa gggtaattat ggcacgtcct
    41341 agtacttaca accgattggt tcaagtttgc cgaaacgatc caatcgtagc ggcaaaagta
    41401 cgtaaaacgg tttccgaatg gaaacaattt tggccatttc caggtgcgga aaataccgag
    41461 tggaaaatta gaatgactca agctgaacgg gattgcaatt gaggctatac ttcgaacaaa
    41521 gtaaattgaa cattaaaaca agaaacggct ttgcctccgc gttcttcttt ggaggaacag
    41581 caaaaggctt ttgatgaatt ccaatatgag tacaattacg ttagacctca taaagcttta
    41641 aagaatacgt ttccaaaatc gtattacaaa gaatctctga ggacatttcc gtccgttctt
    41701 cctgaagcat actatccgac aaatgtagtg gttactccag cgaatgattt aggtaatatt
    41761 tattttgctg gccatcgcat ctttctttct tccgctcttg ctgatgagtc agttggtctt
    41821 gaggatatat cggatcgaca tgtaagaatt atattttata aagcggctct cggggtaatt
    41881 gataccttca ctggaaaagt gttgcaatat aagaacccta taccaattca ttgaacgtga
    41941 gttacatgat tccgtttcat ttttgtaaag catgtattga gtatgaagtg taaaggatgt
    42001 atggacactc tcatgaacaa atgttcacca atgagtcata agatgcatta tcggaagttg
    42061 attgttgcac tacagaagaa tctaattcaa actgtttttg agaatcatca attagtcttg
    42121 taatacaact ttattttcta agcttttggg attgatagat tccagggttt tatgatattc
    42181 gtatattctg ttatttttag gtatttatac gacgttcgtg aattaatagt taggcgtaat
    42241 tggattaaat gataactaaa aatacaaaaa aaggcactat acttatatat tcaccaagat
    42301 ttctcaatca ggaggtgata aaagtgtatt tttttagtat taccgaaaac tttgaaaaag
    42361 aacagatcgg aattcaagac tatttaaaga aaatagcttc tggtgaattt ggagctatgc
    42421 aagtcgatta tcatcgtata attatttgtt caaatgaaga agatactaat ctcttcacag
    42481 acttgaatga gttcaaaaag ttcaaactca aaaataaaat accacagtca tttatttttg
    42541 aatcaaatct tgaatcagtg cgtgcataca ataaggtttc atttatactt cagaggtggg
    42601 catatcattt tctggaaaaa agacaaagcg actattatac ttggtacaat aaaagtaaaa
    42661 tattcgatta cagtgaaaat aaaatggaag atagtaaact attcgaatat gcgaaaaaat
    42721 atgctccttt taaggcaata ttttcgtatt acgtactgag attattctgc tattttaaag
    42781 cttggatttt aagatttcca attatcataa cagtatttat taaagattcg tttcttcttt
    42841 ctttggaatc ctataaagtc ttcaaggaaa aagaatccaa atataattgg cacaaaatga
    42901 tttcattaga aactatattt acaaagaata aaaatgaaat tgaaagagag cgtaaggcat
    42961 tagaaataga atatcaaaat agtaaaaaaa tctatttaga gtcaaataaa acattactta
    43021 cgttaattgt ctctgttttg gctgtgattg tttcatttgt aattttcaaa attgacaatc
    43081 aatctgacaa acgtacagca tacgattata accaagaaat gggaaattac tttagattaa
    43141 ttggggaaaa agataagaag atatatgagt taattttaaa gaatgagcaa cacttaatga
    43201 aaattcatga tttggaagta gagttaaccg ttcttaagaa aaaattagcg aattgatcca
    43261 acttcaccta actgtggctt cccgctgcgc tcaggatcgc taaggcgcct caagcctcgc
    43321 tccaattctt ccgcgtgctt aggcacgctc cagaaccgcg aaagccttgt tcgttaggcg
    43381 aaacgctcat ttgattctct acaaaaatat atcatgtttg atcaactagt aaaaagcacg
    43441 caagaattct taaaagaaag aatttcaagt ccacttctaa tatcttttgc aattgcgtgg
    43501 tgcgcttcga attgggacct cttatacgtt ctactatttg aagataaaac aataggttta
    43561 atagatcgaa ttatatatgc tcgcattaat catggtagta ttaacttcaa tatatttgaa
    43621 ccttttctat tttccatatc ttttacggtg atatatcctt ttgtttcatt atcaaccgtt
    43681 gcattatggt cctgggttga taatcgaaag aaaaaaatta ttaatcaaat atataataag
    43741 agggagctga cattagagga atctcttgtt ttaagagaaa atattgaaag attaaaagaa
    43801 gactatggga agtcattaac gaaaaaagat cgtgaaattc aagattataa agatgaagtt
    43861 aatagactta aggaatcttt gaataattca gaatcttcgt atgtgaataa tacggatgaa
    43921 atacgattaa gatttgaaat tactgatttg gctaagaggc tattgaagaa attcccaaac
    43981 aacaagaaag aaatagatac aatatttaat atggtttcgg gagcaaatac cttgagtggc
    44041 ttatcttcgg tcgaagcaga aatattaact tttttaactg ttaatgggat tgttgaactt
    44101 ttagatcata caaagctaat ttataaatat agtgaactgg gtaaaaaagt tgtttcggtc
    44161 attgttgatg acgaaatcga tttgacttag agtgcttcgt ctcctcgctg cattcgagtt
    44221 ttgctccgca agctctcact ccggctctgc acattctatt tcataaagcg gctcttaggg
    44281 gtaatcgata cattcactga aaagtgttgc aatataagag ccctatgcca attcattgaa
    44341 cgcgggttac atatttacgt ttctttttat aaagtatgta tgagtacgtt taagaacaaa
    44401 tgtggattat cggaagcacc tgctgtatca cagaagaatc tactccaaac tgtttttaag
    44461 aatcatctat cggtctcgtt gaacttcact cggctctatt ttctaagctt ttgggattga
    44521 tagattacta gggttttatg atattcgtat attctgttat ttttaggtgt tttatgcgaa
    44581 tgtaagaagt ctgaataaaa atggaaaaac tacaaaataa taaaatagag gatataatcc
    44641 gccaagtctt agaatcgcaa aaattaattt ataaaagcca gcaacctttg attcattata
    44701 caaatggatt aggtttaaat ggaatactac attcaaaaac tttgagagca aatcatgttt
    44761 ctaatctaaa tgatttaagc gaaatattgc gatcatatca tatcttagta agtatattag
    44821 aaaatatttc aactaatgat ccaaatttat tactcttaat tgagaaatta aaaattcaat
    44881 tgaatgaaaa aataaattca aaaatttatc cagaaattta tattgttagt ttctctatta
    44941 aagatgatga ccttttttta tggcgaagtt attctacttt taatgacgca tatgctctag
    45001 cttttaataa agcatttttg gccgcttatg caataaatga tggtgcagta ttattgcaat
    45061 gtgtatacga tgaacaaata caattttcaa tattagagca agtaactcag ttatttttta
    45121 ataatattaa tttatcgatt tctgagaacc tccaaatcta tttagatgat tatttcagat
    45181 taatacatgt gttcgttcca tatataaaaa attcacattt tagtcaagaa gaggaaatta
    45241 gattagtttt aagaaaccct aaaaatttat atcaagaaaa tagaattaaa ctaggattaa
    45301 ataagggatt ttttcataaa tacgtgaata ttaaaatgta tagggatgaa gtagatacag
    45361 aatttgaaca ttccctccga gaaattatta ttggtccaaa ttcaagatct cagattgaaa
    45421 ataatcaatt taaaaatact ttaaataaac taattaatga aaacgttgga attctcttaa
    45481 gaggaataag agacactaaa tataacactt taaagtttta aaaattcgga caggaactaa
    45541 ttttgacttt taactgcaga gtaacaaatt tgtctttcga tttatgaagc actacattat
    45601 ttattcttat ttgggtatag gatacattat cgaagtttcc tgcatagtga ttggatttac
    45661 gggttaagtt tgggttgatg gaataacttg tttttatgat gttcgtatat tcgattgctt
    45721 aaggatttta tacgacgtgc gtagattaat agttaagcga cagtggcgaa cttaaatctt
    45781 aatacataag tctttcgata aaagcaaatg aggggaataa ttaaagattt tacagacatt
    45841 tagtatattg cttatgctac gaaagtgcgc tttgaatggg atcttgaaaa agaaaggata
    45901 aatattcaaa aacatggtct ttcatttgga gaagcatcat tagtttttgc tgacccgagg
    45961 acgatttaca tttctgatcc agacccattc tattggtgaa gttagagaaa ttgcacttgg
    46021 gacaatcgaa aatattacta ttgcggtcgt aatttttgtt gatcgatcac gaaatgatga
    46081 agaaataata aggattgtat cggcgagacc agctacaaat tcggaaaagg ctcaatacta
    46141 ctcagctgat atttaaatat atgagagaag aatacgattt ttcaaaaggt aagcgtggtg
    46201 tttactcacg ggatttaaag gatcttcatt ttccagtata tcttgatccg caattagaag
    46261 aatactataa gaaaatagct ctcaaaaaaa ataaagatct tagtacaatt attaatacga
    46321 tcttacaaaa agaaatggaa ttacataatt ctttaatcta attaacgcca ccatcactta
    46381 acttcgtctt ctcgctccgt tcaggatcgc taatgggatc ttttcattcc ggcttcgcac
    46441 atttgttttg tcactcggtt tgcaagcgtt cgctcaaacg tcgagtagac tctttcgtta
    46501 ggtgacagtt ttaaaattta actatgaaaa atgaagaaaa attcaataag attgagatta
    46561 aatgcggtat tctatttata cgactgaata attactatat tttcctcttt caaaaataca
    46621 aaaatcttat ttggtaatat catgcttact ggaaaacaat ggttagcgtt taataataga
    46681 aatcttaaat ataaaggatt taatcttgaa tggacaaacg tcacttaaca cgagataacc
    46741 gctgcactcg gtctcgacac atcctcttcc ggcatctgaa tttgcaaaag caagtccgcc
    46801 gccgtcaggt gacaacgttt atagaataat agttatgcgt cattttagac agaccagaat
    46861 atacggacat agtcatgaag caattgacat ttaaactcat aattccgttg acggtaattt
    46921 cctttgcggc attcacaaag tggtggtata ctttacctgt tgatgctcct ggcacaatgt
    46981 ttagaggatt tccattagct tattcctgtc caggttggca cacttcgcta tcactacaaa
    47041 tatttttgac agaatttaca attgacctcc tgacttattt tttgttttgg ttcgttctta
    47101 tcttctgtat taatcgctat ctgacaaagg tgaaaacatt caagcttgta acaatcgctt
    47161 tgtggactat aagcggactt actatttcct tcggaacatt aatggcgagc aatgaggata
    47221 atcttttcta tatcaaacga ccattcgaca tgaaggtttt agaaacagga tatgaattta
    47281 tttggcagaa tacaaagaga ccagattatt ataaatattt cccaaaagat aaatgaaaaa
    47341 aaacgaacgc ataacaaggg cttatgcgaa atggcaggta acctgttacg ttatgcggaa
    47401 ttttgcaatg tttatctttt aaaaaataac tttcagagaa aatacgaaga caaaatcatt
    47461 taaactcatt ttagcgtttt ctttaatttt agtttctact attcaattga aaactgaatc
    47521 aaagaagaat cagtggggat ttgaaagccc tcagattaaa gaatatccta actcgctcgt
    47581 tagtaaatat atttcattta ttaaacctga ctgcaatgta atttcttgga aaagggtaaa
    47641 ttcaggggaa gaggttaatt actgtattag tgaacttgaa atggtcgatg ggaaacctgt
    47701 tatggggtat ccaacaagat tttcatcttc aattgaatat actggcaata gtcgtaatat
    47761 ctcagatgaa gcattaaaaa taattactga tttagacaat attagtatgt atcgaacctg
    47821 gataaccaac tttgaaaaag aaatcgaagt agtggagaaa aacaaaaagt attggcttcc
    47881 agttcataat aaggtttttg cttttttgaa tgaagatcgt cccgtaaaac taaataagga
    47941 aactgaccaa cttgaaattg ttcacaaacc tgcggtttta ggattccgat atttaggttg
    48001 ttgctataca gataagcaaa gtattgtatt agtagtatca gttttaaaac aatagagttt
    48061 ataatgcaaa cgatagcata attgcggctt gcagaatggc gctaaggcgt ctcaatactt
    48121 atgccaattc tttcgcgtac ttaggcacgc tccagaaccg cgagctattc aagacaatca
    48181 atagaggaaa cgctaccata tttgggaaat taattcaaag atatacacta ttgtgccgaa
    48241 atctgtatat aaaaagactc ctgttttctc tttccttgaa ctttaaaata tttcgaaact
    48301 tgaaaatcca aatcattata gcaaaagaac aaattttctt tctataccct tgaaaacgaa
    48361 tacctacttc atttaaaaac aatccttagt ttgttaggtt gaggaaattc gaggaaaagt
    48421 gagggaagaa tccgagattc taaatccagc taaagagtat gattcaccat aataaagttc
    48481 agataaatcc ggtaacgact tgaaaaagta tgaaagaaac tatgtttata gacctgcaag
    48541 aaatttatag aatacccaaa cgtttttacc cttgtgaata aatacttaag tgcataagtg
    48601 ttttatatat ctctaatatt ccatttacaa ttcgtgaatt gggtcaaaag attgctgaca
    48661 acgaccttcg tatcaatact tactgagtaa ggaatgtccg atctgttctt aactttacag
    48721 gctatatcac tccgtggtct tttaactctt gttctgtaaa tccggtaacc tttaatacaa
    48781 attctaaact ggcaccattc aataacatat ttctggcagt ttcgatttta cctttaattt
    48841 caccttcttt ttttaacttt tcagctgttg tcatggctaa atcctcgtat tccctattat
    48901 accttgaatg actgagtaag tttgtaattt cagtcggctt aagttctctt acattaaata
    48961 tatacaaaaa cagtttttgg aaaatttcaa cccttttcga ttcgtttttt agacctgtta
    49021 agagttcaaa tactcctcct aaataaccta aaaatgaagc atccccttcc catatttttt
    49081 gaaccactcc taaaatgact cttagggtga tactttccaa tcggtttaga tccactttcg
    49141 acagatcaaa taattctaat tcaaaatctg gaatgtattt cttaaatact tcctcttcgt
    49201 ttttggaaag tataaatcta tcttgaaaac tatttcctaa agtccaactc ctttcaccgt
    49261 gatagaacac aaacggaatc accactgaat atcttttatc cgtcttaaac tgagacttgt
    49321 agattgcgga tatatatcct aagagttgac taaagactgc ttcatccaaa taacttttgt
    49381 gttcaaataa tagatacacg tttgcttttt taccggattt cagtgggatc tgaaaaagta
    49441 aatcggtttg ttcttctttt aagttttctg aaataaaact agattgagtc agttctaaac
    49501 ggtttaagtc taaaagttcg attacttttt cgggtaaact atttttaaaa aaggaaatcg
    49561 catcctcttt gtcctgtaag gtttcccgga ttaaacggtc gtgtgggttt gtcatatcag
    49621 acatggtatt tttaataatg gagattactt ctatttgtaa agattcattt tcttttttat
    49681 gaattagttc tttgatttac tacccagacg catgagaata gtaccaagtt attaacggcc
    49741 gaatttacaa aaaaatagtg gtacttaaaa aataacgcaa attcgggatt tactgcattt
    49801 taaagcagga ccaaatattc aaatttttga aacaatctaa cccaagtatt ctattcatgt
    49861 gtccgagtag taattcttcg tatccaagac gactgtttct ttttacatct tctttaactc
    49921 cactaaatat cttgaaaacg aatgccctac tactatattt aaaaacaatc ttaagtgtta
    49981 ggtgagggaa aaatacgaga ttctaaatcc aactaaaact tgtgattcgg ttaatacggg
    50041 agaatctcct tgggccatga acgcttctaa tgctttcagt cttttttgaa aggtttccaa
    50101 atcgtgacga acccatacac ttcttaccgt agcagggcga ctatgatcca attcattcga
    50161 tgctctttgt tgaccgtaag ccggaaagtc gatcgccatc ttctttactg cctcttcttt
    50221 ttcgggttcg atacgattct taggattcgg tttacgtctg cttagatcct ggagagcgag
    50281 ttcgcctcct ttctcgtata actcttgaaa acgatagaag ctatctctgg aatagctcat
    50341 cacgttgcat acctttgaga cgttcactaa ggtctctgct aacttcaaaa gtccaacctc
    50401 gttcttgatt attttttgtc ttgttgttat tcttttctcc ttattttaag gagttgtatt
    50461 acacctaaac ttaagttagc tgtagaaatt ttagagcata tacttgatgc aatatattta
    50521 attccgaaaa aggcgactaa ctatcggctc tgacgcagcg cttcgagatt tgcttcgcaa
    50581 actctcactt ggccttcggc acatcgctcg ctcacttgac tttttgtgta ttagagtaaa
    50641 tttaagtaaa agtcgttcgc ggcttttaga gccgcgtccg tgacgtcgga aagcttagga
    50701 cgttgggcgc aatgttattc tgtcagtttt cataggatct tatgagaaaa ttacatatac
    50761 ttcttttatt gccaataatc tattcaatcc tttttgttct ccaaataatc tctgaatatt
    50821 taaatcatat tcttcttggc tatctattac ccacagcatt tattatatca atcgttcttc
    50881 tttttatatt cttgctaaaa cataaaattg gtatttatca tgttttactt cttccatgtt
    50941 ttttttccat gttttacttt acaggccatt ggtattttgg aagagcccca tttggaatcg
    51001 gttcaggagg ttttttcttt tttctgcatt ggctaacaaa atatcctaat ttcggtttaa
    51061 taaattatga agtagcactt ggaatgatat gtatttttct aagccatttt ctgcctttat
    51121 tattcacatt tatcgtcctt tctcttaaac atttgaaatc gatcttcctt tttattattt
    51181 tagcttttga tttaattatg tatatccctg tccttctaaa atttgattat ccaaatataa
    51241 atgtattgat tagctttcct tatcaatttt cattatttgt attttttagc atattcttta
    51301 gaatatcttc aatactaatg atgcttataa tttcaattta ttataaacgt attttaaata
    51361 acaacactac ttcatttgga aatatttgaa tatcagtatt gaaaaataga atttaacaaa
    51421 atatattgaa gtagtcacat aaaagtagac agccttttaa cggttaaaag cagttgatca
    51481 aaaatatgaa taagtataaa tcaaaattag gtaatgatta tcggaagtta aatagagtta
    51541 ggttctaact ctatttttta aacttatttg gattgatgga ttatcagggt tttatgatat
    51601 tcgtagatta atagttactc aaaatccgcg cctttttctg atgatccaaa tcgttttttc
    51661 caacctccac tggctccccc aggacgacca agccgacgat ctctgtgccc atggtaccgt
    51721 gaacgtttgt attgacaacg agaccatttc cgacgttccg aataaggaat ggacattgag
    51781 ttgtgccggg ctctaccttc tgcgatcgct cgaacatgac tatcatccgg gcgattacgg
    51841 gagtcagttg atcccgtgtt gtagctttga tttcattcct caagaaaatt ggcagtttcc
    51901 cgttttgatg ctcggatgct ccaacggaat cgaatggcac attaaacacg aaaggaacgc
    51961 agtaacccac actactttaa atggtaattc ctcaacgctc gcattacatg agtggatttc
    52021 cctcgtcctg actctgacaa accaagtcga agaattctat cgactgtcag ggccaaagaa
    52081 aacaacatcc aaagagctcg aggaagggta ttcccgtttc tggtcagaat ggaaagcgcg
    52141 aacagaaaga gccaagcgaa gagcgcgtga cttcgcataa ctacggttat cgtgcttggg
    52201 cgcaagtcgg gtaatctatt ccgttatgcg acattttcgt aaaaaaatat agaagtgaaa
    52261 aaatggaaaa agctgttcct ataaaaactc caatcggtta ttttaaaaat catcgagacg
    52321 gaattatctt aacaaatatt caatggagta actcaaaaat tatattctct tgcaatataa
    52381 ctgacaatgc catattggat gccacaacta aagaaaaaga atatgaattt aaactaattt
    52441 tcgatggtgt tatttcgtta tttcatgcag aattagatac ttactatcaa attgaaaaag
    52501 atttccaaaa acccaaagcc actaaaagta tttttgaaga aataaataat tcagattata
    52561 ttgccaaatt acctataaga tctgattggg gcgaagtaaa gcactattgt ttgtcaacgt
    52621 atgatgatat ttttaacatc ttagcaaaat cgtatacatt tgaattgtta tagactactt
    52681 ctgtctaaca tattcgtata gttgtctgca ttattaatgc actatgatct tgagtatttc
    52741 gcgcttttga taaagaaccg attactcaac tgtgagccct tgataccatc gcccaaaaaa
    52801 tacatgtata gtacgagtaa cggtctaaaa aagtaggaca gaaactatgt tttataaacc
    52861 agtaaaaaat ggataagata ccaaactaca ataagagagg cacaatattt tctgtttgac
    52921 tatatcgaaa gatattacaa cagaaagaga atgcattcgg ctttagacga cctgagtcct
    52981 gtcgagttca gaaaaaaatt actgcataac caggtccgtt tttttggggg aactctatag
    53041 tgcgtataat cgtaagcatc tgttgcgtta cagaagaatc tattacaaac tgtttttgag
    53101 aactatctat cggtctcgtt gaactacgtt ccaattctat tttctgagct tttaggattg
    53161 atagattcca gggttttata atatttgtat attttgttat ttttatgtgt ttatactacg
    53221 ttcgtgaatt aatagttaag cgttattgtt ataaatactc aaaataaatt ttttattcat
    53281 aaaaccgaat gatgaatttt tgagtcttta taggaatact tatgttgatt tcttaatttt
    53341 tgataaacta aataagaaaa ctgtatcttt gtagataagt tttcgcaaga tttattattt
    53401 aaattcttac gaagaaattg caaatctatg actaatggac tattaatagt aaaaaattaa
    53461 taatgctact gaataattag gagataaaaa tgaaatattg gagaatgcaa cttcaccccg
    53521 acgatcagtc tttagctaca gactatacag tgaaatgctt agcaaataat tacgttggtt
    53581 tagattttcc ttcggggagc tatgatttat cagaatatga tattgataaa ttagaagctt
    53641 ttccaaataa cattagagca tttgcaaagc agattacgta taatgattat attttaattt
    53701 ttcatcacaa tattccattt gctctaatta cagaaattgg aaattataac tatctaaaag
    53761 aagttattcc tgaaatgggt atctggttta gacattttcg tagatttaag aaaattagtt
    53821 atttcaatga tgtttataaa caaggtaagg atgaacatta caaaattact atggccaata
    53881 caatctccga agcatctgag gatacgaaga cagttgagct gattaaagat tggattggta
    53941 gattaagtaa caatggcacc taactgcgat ttctcgctcc gttcgttatt cgcaaatcgc
    54001 tctgagataa aagtattttt aatttaataa gtttcttaac cgtaatacta atttgtgata
    54061 catgtagatt atgataaatt tacgtttgcc accggaatta gaaagaaaat taaattcttt
    54121 tgccaaatct gaaggcaaaa gtcgttcgga aatagttaaa gattctatct tagaatacat
    54181 taaaaatcat ggaaaaacga aaacgccatt tgaattagga gaagatttat ttgggaaaca
    54241 tacctctgac gtttcagatt tagctcaaaa tcgaaagaaa tatcttcatc aatcagttaa
    54301 aggcaagaat gcaaaacgta gctctaattg attccggtcc aattgttgct ctatttaata
    54361 cgaatgataa attccacaaa tctacttaca aatttattaa atcatataaa ggttcgttat
    54421 tctcatcctg gccagtagtt actgaagttg tctatttact ttcattttca atagatgctc
    54481 aatctgactt cttggaatgg attgagcggg ggagtataca aattttagat atacaattgg
    54541 aagatcttcg atatataaaa actcgaatga aaaagtattc cgacttatca atggatttag
    54601 ctgatgcttc tctaatgtgc attgcagaaa ggcaaggaat tgagcggatt atcagtattg
    54661 attctgattt ttctatatat aaaacattga aaggaaagtt cttacaaaac ttgttaaaag
    54721 tataaacgcg acccgacgtc taacttcgtc ttctcgctcc ggtcttcgac acttgctttg
    54781 tcattcggtt tgcaaaacgt tcgctaagac tcactcaaac gtcgagaagc ctatttcgtt
    54841 ggctgaaatt gcctcataat atattttaca tacaactttt tccgaaataa gccagaagaa
    54901 tgaagaaccc tgaccataca ccttattcag aaaccagagg atttaaacca gattttagag
    54961 ttaaataccg ttttctaaca gaaaaagaag gcggcagaaa aaccattcct taccaagcct
    55021 acagatctga ttttgcctat gaaaacttta agccgaacaa tggcgacata tatatgattt
    55081 ggcctgaatt tctggattcg agcggcaagg taataagaga tcgaaacaac tctgtcgaaa
    55141 ttagcggaca agcatacatg tggattctag ttccagaaat gcgaaagttt catcgagaaa
    55201 gaattcaaat cgggacgaaa ggtttcgcaa tggaagggaa cagaaagact gcagaatacg
    55261 aggttataga aatcattggt cttcttgaaa atccagatag tgatgcaaag cgttaacgca
    55321 aatcggcttt acagtttgaa taaatgacat aagcgtcgag aaacttcagc gtaaaatcca
    55381 acgttatgcg acagagaaaa atatcctaat taggttatat gaaatatttt ctatataaaa
    55441 caaaagttta agacaaatga atgataaaaa gatattaaaa ctatggaatg agatttttta
    55501 caacttatta tgatgcttat taattgaaat attgagcagt attatgagtc gattttggac
    55561 gtggttggat gttattacta gattctgtat tgctgtaact tcaataggat cggctgtaac
    55621 aggttggact ttattaaagg attcaatttt taaagaagcg tttattatat tttcagcaat
    55681 tgcagcagta tttacactaa ttggatcagt ctttgacata aggtcaaaat taaaagattg
    55741 gggtggtggt tataatagct ttcgtgacct ccggcatgaa tttcaaacac taagatcatt
    55801 tattaaaatt aaaaaggaga aagatcagac agaatacact tcaaaccctt tctttagaaa
    55861 aaaatcgagt actgcaggtt gatcgtagca gatagccaaa aataaatttc cattaagggt
    55921 ataaaaacga tgaggacgag ctaatggatg ttctacagac gctcctcttt caacaagtag
    55981 tgaaacaatt tccatctctc cacattcaat cgcaaagagg tttcgccgtt tcgatctgct
    56041 gcgtttagat caatagcttt acaatttcat aaatggatct tcgtgatcaa cataaatcaa
    56101 agacgtcatt cctacttgac cttttgtatt cggattcgct ccttgtttta gaaggaaaga
    56161 aatcattttc atatttcctc cctgaaccgc ccacattaac gcagttcttt ccgacttcac
    56221 ctttaatttc caaattcact cctccctccc tgttttaaca ataaggctgc aagctccaaa
    56281 ttgtcctgtt taaccgccaa aatcaaagga gtattgtttc acataaaatt attccaaagt
    56341 ataattagtt ttatggaata gtgatgatta attgttataa gaaaatatct gtggatgaca
    56401 ttaagggaat tttataaata tgtttgataa gttagtaaaa ataaattgtt attctaaaag
    56461 tagaatacta aagaaagtgg ccggtaattt actggaaaag ctatactgct gcgaaattaa
    56521 ttgcactgaa atagatagac gcgtattatt tgctcatcat gcaaggggaa gtacaattgt
    56581 tgcttcaaaa atttgtgaaa acgttgtaat ttatcaaaat gtaacaattg gatctaattt
    56641 aagatataac aaaattacta atgaatggga aaatgttggt aatccgatta ttgctagaaa
    56701 tgttatagtt tctgatggag ctaaaatttt aggaccagta atcattggtg aaaattctgt
    56761 tgtagcagcc ggagcgataa ttacaaaaga tatacctcct gatagcgtag cttacggagt
    56821 gaatcaattt cgacccaaag ataaaaacta tgatttagta tttaatttaa atatgataaa
    56881 ctttgaaaga attatagaag ctaataataa attgattaaa aaatttaacg aaaataagaa
    56941 ccaatacaaa ataaaaaaca acctgtaact gaagttgtaa tagccaaaat aaaatcttat
    57001 gaagaagcgg tcgcacttaa agaagctata atacacttta ttgcaatata aaacaagcgg
    57061 tgggaatata tggacgttgg tctttctcga cttcagcgag tttctgaaat tagaaaatct
    57121 atctaagaaa aaattaagac acccttaatc agaaactctt ttacaaacat agagagtttt
    57181 cctttagata taaaaaatgt attagaaaaa taaacaaatg acgattatgg gaagctgagt
    57241 gttacatcac agtagaatct actccaaact gtttttgaga atcatcaatt agtcttgtaa
    57301 aactgtacta caactttatt ttctaagctt tttggattga tagattccag ggttttatta
    57361 tattcgtata ttttgttatt tttaggtgct tatacgacat tcgtaaaaaa atagttatgc
    57421 gccataagta taattatcat gccagtaaaa cgaatattaa atagttcagc ggaagtgaat
    57481 aagtcgttct ttaatcttat cacttacctt tttagaaaat ttccagcaat tgcttacttg
    57541 tttgcaataa gtgcggttta ctttagttta atagcaatta cttcggaatc aggggcttta
    57601 gtgatttatt cactttgggc agcgattttt tctatacttg tatatattaa aacaggaaaa
    57661 tttagcgaaa caacattcac tttctttttg ggtttagtta ctgtatttgc tctagattgg
    57721 aaggaagaaa agtcgagttt gttcgcaaaa atacttttcc cgacgctctt tttatatttt
    57781 gtaataggat tcattaaggt tttccggaaa gaacgaaact attttaagac aggcagctat
    57841 ttttatagat cataaaagag tagatgagtt atacaaaaaa ttagattcta ttgtagatca
    57901 ttctactcct tttcatcaac ttctacctct tgaacgtagt gaaattgtaa gatttctagt
    57961 ttttcataaa ttcaactttg aagatatgcc aagggccatt gaaattgtgg aaatattaaa
    58021 aactacttat atgatcagtt tagaaaaatc tatagatcat tattgggcca tatataatat
    58081 cgtaaaaagc gtagatcata gtaatattac ggattacgac ttagaggaaa tcattggaat
    58141 tgtagtaaca attccaattt ctccggaaaa ctatgcaaac tgtattattt cgaaccgaac
    58201 tagagcaatt caaaagaatt tatcaattcg tgagttgaat agacttatta ttgaacatgt
    58261 cgaaaaagga tatgatatta aagattttga tctttaataa tacttacggc gcctaacttc
    58321 gtcttctcgc ttcgagattg ctccgcaact ctcgcttggc cttggcacat ttgttttgaa
    58381 actcaacttg caagacgttc gctaaggctc actcaaacct tcgtgccaat ccttccgcgc
    58441 gtttagcgag ctccagaccg caaacgtcga aaagcccatt tagtttggca acaggcagaa
    58501 agatttgtcc ttaagatact ttatcgatac taatattttc ggaaaactta ttaaagataa
    58561 gaattatttt gaaatttttt cccttgaaac aaaacgctat aatgattttc ctaatttgtt
    58621 ttccatctat tttacaccat tttcgattct tgaatatctc ggtataaaag taaaaaatcc
    58681 aaatattaag tatagttcga atctcaagaa ggaaacaatt gatgctgaga ttattaaaat
    58741 agtaaatgaa agttatctat actacatgtc tcaagtcgaa attagaagag aatatattct
    58801 ccaggttgcg gagagtgctg catcttttgt tgatgagaaa aacttttatt tcggttcgtt
    58861 ttgtgattac attgttaatc atactactct aaaaaaagat ttagtactcc acttaacggc
    58921 gaattatatt tataatttca gatttccaag taatttacga agatttattt ctgcccaatt
    58981 atcctatgat cttttcagaa ataatatgct tccttattca gttagtaaat tccgtttaat
    59041 tgaaagtgac tgggatactc aatggtcccg atttaataat gaatctgaag gtaggctttc
    59101 cccctatgac aaagcgcttc gactgaaggc aaatggggat aatgttgatt gtgatattat
    59161 tcatcacgct gtaatgggct ttgaagataa tcgaaaaact tatcctgtgt atatatttac
    59221 cgctgattca ccgggaatcg tagttcctcg aatatccgtt tacaaaggat tagttaggtt
    59281 tgttgactac tggattcata aaactaacgc attcgatgca aaatacttta taaaaaactc
    59341 tgagggaata atagtcttta ttgaccaaaa aggaaaggtt attggaaaaa agaatgttac
    59401 tgaaatcccg acctttggca aggctcctta aaaaccttct gcccatcgcc taacttcgtt
    59461 agttccttcg attgaagagt aagcgactaa tgaagcacag gctctctgaa ttgaggtaac
    59521 tccttccaag caagcgtcct cggctgcatt tcccaagatt taaaaagatc tctcaaaaac
    59581 gagtaaggat cgagaccgag tattttagtc gtccctgaaa aagattttcc gaaaacttct
    59641 atatttcaga atttatccga cttgtcgtct ttggtaagtg agatggtatt tcatatgttt
    59701 tcatttctct aaacgataga taagaattct ttctcttaga taaattctga tttcatccga
    59761 aagaatttcg atcgcgcatt catcgtaatt caaattttct ttaagaatgt ggttcgtagc
    59821 cttgctttcc tttgaatcca tatccaggcg aaccagattg tatcgaattt cttcatcatc
    59881 gcgagcatgc gtggttgtaa gaaaccaaat tgaatttccc gaaacaaaat aaggcaatct
    59941 gcaaaaatga ccttcgaggg aaggaaattt ttgtttttgg atctttgggg ccgaaaagct
    60001 gaaaacttct aaaggatcgg ccaaaggtac ggatacgatc aatttgagtt cggaaaaaag
    60061 aacgttttga ggaaacggag aacctgcctt accttgactg atcaaattgt attgacggtc
    60121 caaaacttga acctcgtttg gattttgaac gacgattacg ctttcatcga tcataagttc
    60181 tctaacgcgg atgagagatt ggaacgtttt cttctcaccg gttaaaagat tctgttcgat
    60241 caattgatcc gtttttgttt tatagaccac tcgattttga tagatcgcgg cgaccgcttc
    60301 gattcctttt tcatcaatga cgccgccgac tttcggagaa gttagatcgc ttatgtcgat
    60361 ccatacaagc gggttaaaaa ggcccgtcct atcattgaag agaattactt tcgatcccga
    60421 aactttcatg ttcaattggt ctcctgaact tggaaaatcg gtcttgccga tgatcttgat
    60481 ctcattcgga ttggaagtat ctaaaattcc aaaaaatctt tcattgtttt ggctaagaac
    60541 ggccgctatt ctataatatt tatcgatatt ttcagctcgc aaaatataga aaggaagagg
    60601 gatttccttt tgtagttcga aataaatcgt atcttcatct ttcgacctag gatagaagga
    60661 tttgtctata ttcaattggt ccgcaagtcg ctttaaaaag agaataccta cgttatgcgg
    60721 aaagctttct ttcacgtttc cgctttcatg agaaacgtaa taaagcattg gctcgttctg
    60781 ttcgtttttt tcttccggat gatagatcca ccaatccgat tgattgatcg tctatcattg
    60841 gactttccgc ttcttcaaat tcttcgtcgt ctatgtactc atcagaaaaa gaaccgtgat
    60901 ctcctaaaac aagatccctt gccatatgag actcgtttgc gtctccgact tctaacaatt
    60961 catgtacgga aattaatttt ttaaaacttt caggccacgt cgtagattct ttgattgaaa
    61021 aaggagcgct tgcgctcagc agcaaatcat ttgaaaacaa gatttggaga gaatcttttt
    61081 caatcctaca agatgaagct ttttgcatca cagctcctaa caatcgatcg tattcaggat
    61141 tgtctacgag atatgaaaag tgttgaacga gcactttgga gagatcggtt gcatttgtta
    61201 tctgtttcca aatttcaaga taatcaggat ccattttcac tagtagttct cttattcaaa
    61261 atatattcag aatttagaaa atattcgttt ttctaaattt ctgtttggtc ataattctct
    61321 gttggaatca gtaaacaatc ccttataaat gcggaaacaa agtaaatctg gaattttttc
    61381 agaatcgatt acaacagata aataaacggg atttgtttcg ttaatatttt gttttgtcgt
    61441 cgttttcttg cgatcaagaa catcttcagt ttgtctttct tacgattaca aaataaaaag
    61501 aagctctctg aatatgcatt cttctttatt ccgccttcca cgatgatcga aagtctattg
    61561 atcgactttc ttaaatctgt ggtcccaggt cgcaaataca cttttctgtt atcaggattt
    61621 aactccattg acctaaactc agttgtagat tgatttgaag acacgctttg ccagaagaat
    61681 ttatttttag aatcaacaat tcagaagaag agctaatgtt tatatcagaa acaggaactt
    61741 ctacaaagcc gtctttgtcc tgattcttaa atcgtctctc ccaatggtag cgaaacgttg
    61801 tatttttgat cctttttctt tgcaatactg aggctgaggg aagtccgctt ttgggaaatt
    61861 tatattcgtt tttttcatca accttagttt atcagttttt tacattagcg ataggtggag
    61921 ttcattgagt gcttacaaaa cgaatgccct acttcattta aaaataattc taagtttgtt
    61981 aggttgaggg aaagtgaggg gagaatacgg gattctcaat ccagctaaaa cttgtgatcc
    62041 ggcgtactca agtttaggca aatccgaaca acggcctaaa atagtatgat aaaactatgt
    62101 tttgtttgat agaccagtaa aaaatggata gaatacccaa gcatttttat ccttatgaat
    62161 aaatgcctga atacagaagt attttatata tctctaatat tctattttac aattcgtgaa
    62221 ttggatcaca agatactgac aacggccttc gtattcaata ctgagtgagt aatctgttct
    62281 taactttaca ggttatagca tcccgtggtc ttttagatcc tttttactca aaccagtgat
    62341 ttctaagatc atatcaacat ccataccttt ctgaagcatc ttacgagcgg attttaactt
    62401 ttctttctct gcaccctttt caatcccttg tagttcaccc gcttcaaaac gagcagccaa
    62461 gtcatacgca tagtcgcggt ctgattttaa cttcgcttct aactcattgc gtttttgagg
    62521 atcatttgaa tactgttcta aaattgtaaa tgccttactt aaatctggag ttttatctac
    62581 taagattctc atttcttctt cctctaactc agacgtatgc tttaacacat acagccagat
    62641 ctctaaatta tttcttaatt cccttacgtc tcttttgaca aacttacaca actctaaaaa
    62701 atgaatctct acgtcgtctg ttaaaatgat gtcgggatta gactcttctc taaatttaaa
    62761 cttactatga aaattctccg aaggaattaa gtcaaagtca actatattta tctgatacac
    62821 tggcttcaaa tcggaataca tagaacctcg gttcaactga tcccgaatta gtcctgaaag
    62881 ataatacaaa cttctcttca cgaaagaact ttggtgagct acttggattt ctacatgaaa
    62941 tatttttccg tcctcatctt gagcacgtat atctaaataa gaacgtttgt cattcggaga
    63001 agagcctaca agttccggat tcagtatttt aatgtttcgg attgtatgtt ctccatccgg
    63061 aaataacaca ctgtttaata ttgaaatcag tagatccggt tctttaacaa acaagatctt
    63121 aaacatcaaa tcattggtta aaggaaaaaa gtttttagac atcggcttgg ttcttttctt
    63181 ttactttcaa ctggaaagat attttgagga aactactttt tttagttcgg ttttttatct
    63241 tctcccttac aaatttattt ctagaagatc tctgtttttt agctttgttt caaaacttaa
    63301 aagagaaagg aatcttttac aaaaaatcta tggatctaat attccattga atatagctaa
    63361 atttgaaatc ccgaattctt ccctccattt tcctccaatt tcctctctca caattttgcc
    63421 tactcttcaa actattaaga ccacaacaaa acaaagtact atcttttgat ttaaagagtt
    63481 ttggttttta tgaaacaagg acttttattt aggtgaatgt tcctaaagga aacaatttgg
    63541 tttgactgtc tttatatcat ggaaattatt tatttcattt taacatgccc taccctacca
    63601 acatcaaacg acctacttac tcttgaaaga acatcgaaaa tatttcaact tagcttctaa
    63661 ctctttgtgt ttctgggaat catttgaata ttgttttaag attataaatg ttttacttaa
    63721 atctaaaatt tgatcccaga gattccactt tctcttttca agatccaaaa caaagaaaat
    63781 tcacttccaa acctcaaatt ttcaggattt taggggtcga aatttgacct gaaatttcct
    63841 taaatttcct gaaatcgaat ttctttaaaa aatggattca aagctataga aagaacatgc
    63901 tactttttga atatttttag aaattaccta ctttcttaaa aaatatgact tttttcaaat
    63961 tgtcctgttt tggctcgttt tttcctggat agagattctt aagaaaagtc agattctaca
    64021 gtcttccaat aacaaaccta ctcccttaaa acgaatcgag tcaacatcct actaattctg
    64081 attcctaaga aaagaaactt agatgaacaa aaatgaaata tcggaaaata agagaagtat
    64141 atcctgatct tgtaatcttg atttttatga aacaggggtt ttgcatgtga aaaaccctgt
    64201 aaaaccccac ttttaagttt tttaaaaaag taaaatatcg gaaacaatat aaggccaaaa
    64261 aaacgactct cttttttcta ctcattacaa aaagaattca aaacgaaaaa ctccataaag
    64321 atccaaatca tttttgaacc gatatatttc gtctccaaaa aatctggttt aaagatagta
    64381 cattattgtg ccgaaatttg tagatataaa tgacttttgt tttctactta aagtttcaaa
    64441 acgtttctag atccagaaac ccaaataatc acatctaaag aaaaacgttc tttctacatt
    64501 cttgaaaacg aatgccctac ttcatttaag aacaatccta agttttgtta gattgaggaa
    64561 attcgaggaa aagtgaggga tgaatacggg attctaaatc caactaaaac ttgtgattca
    64621 acctataaag ttcagacaaa tccggtaacg gcctaaaaaa gtaggacaaa aactatgttt
    64681 tgtttgatag actatcagaa attgataaga ttgctgacaa cccttcgtat tcaatactga
    64741 gtgaggagtg tccgatctgt tcttaacttt acaggttata tgactccata gcctttcaat
    64801 tcttgttctg taagcccggt tatccgaagg actacgttta attcgaatcc ttctttgaac
    64861 atatttctgg caattttgat tttagattcg aaataacctt tataaaaacc tttaacgtaa
    64921 tcttcgatat atatgaaact atagcctttt ttttctagtt ctcgaacttg aatttccaac
    64981 tttttggata taatcataaa agaccgtggt cttttaactc ttgctcggta agtctggtaa
    65041 tctttaatac atattctaaa ctggcgccat ctaatagcat gcttctggca atatcaattt
    65101 tagtttcaac tttacctttc atttcaccct tttgaattaa cttttcggct gttgtcatgg
    65161 ctaaatcctc gtattcccta ttataccttg aatgactgag taaacttgta atttcagtcg
    65221 gttcaatctc tcttacatta aatatataca aaaacagttt ttggaaaatt tcaacccttt
    65281 tcgattcgtt ttttagacct gttaagagtt caaatacttc tcctaaataa cctaaaaatg
    65341 aactatctcc ttcccatatt ttttgaacca ctcctaaaat cactcttagg gtgatacttt
    65401 ccaatcggtt tagatccact ttcgacaaat caaatagttc taattcaaaa tctggtatgt
    65461 atttcttaaa tacttcctct tcgtttttgg aaagtataaa tctatcttga aaactatttc
    65521 ctaaagtcca agtcctttca ccgtgataga acacaaacgg aatcaccact gaatatcttt
    65581 tatccgtctt aaactgagat ttgtagattg cggatatata tcctaagagt tggctaaaga
    65641 ctgcttcatc caaataactt ttgtgttcaa ataatagata gacgtttgct tttttaccgg
    65701 atttcagtgg aatctgaaag agtagatcgg tttgttcttc ttttaagttt tctgaaataa
    65761 aactagattg agtcagttct aaacggttta agtctaaaag ttcgattact ttttcgggta
    65821 aactattttt aaaaaaggaa atcgcatctt ctttatcctg tagagtttcc cgaattaaac
    65881 ggtcgtgtgg gtttgtcata tcagacatgg tatttttaat aatggagatt acttttattt
    65941 gtaaagattc attttctttt ttatgaatta gttctttgat tcaatccagt agcgcgaccg
    66001 cttcttttta actgtttgga tttgagtgct ttatgaacgt cttctttaac tttgctatat
    66061 ccttaaaaaa aaatacccta ctactccact gaaaaacaaa acctaagttt gttaggtgag
    66121 gaaattcgag gaaaagtgag ggaagaatac gagattctaa atccagataa aatttgtgat
    66181 ttggtataat caagttcaga cgaatctgaa caacggccta aaaaagtatg aaagaaataa
    66241 tgttttatag accagtaaaa aatagatagg ataccaaact acaataagag aggcacaata
    66301 ttttctgttt gactatatcg aaagatatta caacagaaag agaatacatt cggctttaga
    66361 cgacctgagt tcgatcgagt tcagaaaaaa aatactgtat aaccatgtcc gttttttcga
    66421 gggaactcca tagtgacgat tatcggaagt cgcctgttgc atcacataag aatctactcc
    66481 aaactgttta aaaaaaatta tccattggtt tcgttaaacg gcgctacaac tctattgtct
    66541 aagcttattt ggattgatgg attaccatgt tttatgatat tcgtatattc agttattttt
    66601 aggtgtttat acggcatttg tgaattaata gttagtcgac ataatggaaa tcatttatga
    66661 ctaaaataat atcttttgaa tcagttttga agaagattcc cgaaaataag aaacctcatc
    66721 tgctccttgg gaatgggttt agtatttctt ggaatgtgaa taaattttca tatcaatcgc
    66781 ttttagataa agctgacttt aaaggcttta aatcaaatat taaagaagta tttcaaaatt
    66841 tagacacgta cgattttgag catgttatta aggttttaag agatgcatca aaggtggtga
    66901 aatactataa taataaaaat ctcgtcgatg atctaatcta tgatgcaaat aagttaaagg
    66961 aaactttagc acaaacaatt gcaaacaacc atcctgagta tccctctgaa attgacagag
    67021 cttcatatga acattgcaaa aagtttctat cgtatttcaa gcatatctat actttgaatt
    67081 atgacttact attatattgg actattatgc aagacgaaat tactcccaca tttacttgtg
    67141 atgatggatt cagaaatcca gattcaggta gagagtctta cgtaacatgg gatattggga
    67201 atacaaattc gcaaaatata ttttatttgc atggggcttt acatcttttt gattcaggat
    67261 atgagttaaa aaaatttacg tgggtaaata ctggcattcg cttgattgag caaataagag
    67321 acgcactgtc caaagatatt tttccagtag ttgtgacaga aggtaaatgg gaagataaaa
    67381 aagctagaat tgatcacagt ggatatttga atagaggatt aagaagtttt gctaatctga
    67441 cagatccttt aatcatattc ggccactctc taactgatag cgataaccat atacttaagc
    67501 tgatggagaa aggaaaattt aaacaacttt ttatctcaat ttatggaaat cataaaaaca
    67561 aaaataatca acgtttaata aatcgagccg agaaaatccg caattcaagg aactcaaagc
    67621 atcctctcga attaaatttt tttaacgcag aaactgcaaa tgtatggggt taggccatta
    67681 cgtcgaggag actctttcgt taggcgcaaa tcctaaaatt tataagaaaa aaaagcttaa
    67741 ttgaaagagc cttaaactgg gaacccgatg aagctgaaga tacagaagat agaagtatat
    67801 ttattcaata tatggtaact cattgtgtgg ggattaagaa ctcgaagaaa atcgaaagtt
    67861 taatagaaga gattcctttt cgagaaactt acagtagaaa ttcatttcaa cacaaattgt
    67921 tatacctttc aaaaaagaag gggagttttt tattggatct tccagtcttg gaattttctt
    67981 tgtaaacgat cctgatgatg ctgaacattc tacccaattt tacgtaaaca ggattcggca
    68041 agaacaaagg aaggtaatta gcaggaatca actctttaaa gaaattgcgc taaaagaaca
    68101 agaagtatcc gtttattttg atgaatccgg gactccagat attcaaagtg tttcaactga
    68161 tcctttcttt atagttactg cgattattgt aaataataaa aaagctaata gagaactcaa
    68221 ggagcaattt gatcatatca aaagagtttt acacaagccg gaagattatg aatttaaatc
    68281 atcaagtcta aatcgtaaag aatatcaaat aatattaaaa cagctatcag ttatagatta
    68341 cgagtttgct tctgtttgtt ttagaaaaga agatcttata ggtgaaggat tttcatatcc
    68401 aaaagtattt tacaaatacg cgttcagatt tttgataatg gatctacttt cttatacagg
    68461 aaaggtaaat ttaatatttg atgagtacgg tggaaaaaac tcaaaatttc aaaatgaatt
    68521 cttcgaatat ctaagaagta atgctgatgg atttccaatt ggaaccattt cgcaaatgga
    68581 aatgttgtct agcataaacg aacctttgat ccagttggca gatataatcg ctggtttaat
    68641 aaagaacaaa gtgaaaaata aatttgactt tactcggtat gttattgatc gagcagttaa
    68701 aataaaatat tttccacctc tttaattagg gactgcggct tcccgctctg tttgagatcg
    68761 ctaacgcgac tctcactccg gctttgcaca ttcgctttgt tcctcggctt gcaaggcatt
    68821 cgctcaaact tcgtgccaat tcttccgcgc gtttagcgcg ctccagaacc gcgaacatcg
    68881 ggaagtctct tctcttcgat tttatcgaag tgtattacaa tagattcagg cttcattcaa
    68941 cattaggtta tatgagccct gaagaatttg agacaaatac tgcttaaatg gctgtctact
    69001 tttatgtgac tacttcagtt tttgggaagt tgaagtttag cagaagttca ttgattcaat
    69061 tgtaatcaaa gatttttcag aggtttgttg tgatgttttg gttcgaagaa aatatttccg
    69121 aaagtcataa tggcgcaatt tcgaatttat taggttgaca ttgtagctac ggtgactacc
    69181 attttactat gaaatcgatc ggaattaaag atctaaaaaa caatcttagc agttaccttg
    69241 aattcgtaaa aaaaggtgaa actattatta tctatgatag aaacaaccct attgctgaaa
    69301 tcaaaaaaat tcttaaaact gacaatagaa ctgatctata tatcaaagag gctactgaaa
    69361 ataattctct cattcctgct aaaaaattca aagaaattaa attccctaaa gttaaatcct
    69421 taaaagggat ttcaaggacg gaaatttcaa acacttggaa aactatttat aacgaagaga
    69481 gagaataaaa ttggctctct atatcgatag tagttttttg ctaaacatta tgtattctga
    69541 aaatcatttt gaaaagtact tagaaatttt caattcccaa cagaaaaagt ttagctcgat
    69601 tcttctagaa attgaaacag caaggtcttt aaatctcttc tataacatca agaaaaaaga
    69661 tttgggtaag gtttggctta atgaatcaga ggggacactt aatgattttc tatctcaaat
    69721 caatttgaaa aatgtagatt ctgatatacg attggaaatc aaaaagtata aaaacatttt
    69781 agaattgaaa tctcttgacg ctactcattt agcgactgct acttatatta ggaaaatgat
    69841 ctctgaagat cttactattt gcactttgga tgataaattc agaagcgttt caaaaaaatt
    69901 tgaatttaat ttacttccaa aaagtatgaa taagtaatcc actatgctta acttgtctcc
    69961 tcgttcggga tcgctaatgc gatcttcact gtgaactccg tcacttcggt ttgcgggacg
    70021 ttcgcgaagg ctcgttcaaa ccttgtcaac cgcatccgca tacaagctct tcgggagcgc
    70081 gtggaagtta agcaaatatg ataaggtatt cagatttctt ttctttaaac ttcaaaaggg
    70141 gatttttaaa tcgactaaaa aatagctcat aataactaaa ttatagttgg tcagaaaaga
    70201 ataataagct cgaaaaatgg tcctggatgg aattaacggc ctcaagagtt ttattacatg
    70261 tatatcatta taacgagatt cactcatctg caatcgcaaa cgactacgga aaaactgtaa
    70321 caccgataag gcttcagctt gaacgttttg aaaaagcggg aatacttgta gcgaaaaatg
    70381 tagggcgttc gagagtattt gcctttaatc aaaagtcccc ttttgtcaaa ccaatcaaag
    70441 aaattttgtc tatattttat aattctttaa tcattgaaga gaaagaaaat atattttcaa
    70501 caagacgaag gccaagagaa aaaggaaggc cagtgtatgg acgaacctga ttgggaaagt
    70561 atcaacgaag aagaattatg gagatttgtc ggctggcatt tggcgaataa aggtattcat
    70621 tcgattttag tcggtggggc cgtcgtttca atttattcat aaggagccta tcgttccggt
    70681 gacttagact tagttgaacc acttatttcg agagcaccgg aaattaagtc agtcatggaa
    70741 ggaatcggat tccataaaaa aatcgccatt atgttcatcc gaaatgtaag catctattta
    70801 ttgaatttgt ttcaggtcct gtttctattg gcgatgacta tcaaatcgtt cctgatgaaa
    70861 aagagataaa aggtaaaagt cgatttaatt tcccctgttg tttttaggtg tatatacgaa
    70921 atctctacaa aattatataa ttacgttaaa aagttgaaaa aaattaagaa atcggaaaag
    70981 tcctttgttt gacttttgaa gaattataga gatagagaga tttgaactat gatagccgtt
    71041 gattctttag ataaaacaat tattcaggaa tctctacaaa gtcacaaaag agagttagat
    71101 tctttggggg ttcaggctat tcatattctc ggctcagtcg caaggaaaga tgcaaatccg
    71161 aaaagtgata ttgactttct cattactttc aaaagcggaa tgaaaaattt tgataactat
    71221 ataaatctta cttttttgtt agaagtgaaa gtcgatctac tcacttctga ttctttttcc
    71281 ggttccctta aacaatccgt tgaaaaagag tctatcttaa ttgaagtctg atttagatta
    71341 tattaaacat attcacggag aaatactttt cttaaaagaa gagtttaata aaacaaataa
    71401 aggctcattc ttaattaaca acgtccttaa gccgaccttt gttagaagta ttgaaattat
    71461 tggggaagcc gctaataagc tttctgattc ttttaaaaag aaatatcctg atcccgagtg
    71521 gagaaagttt tcagcatcca taaccttacc cacaagttaa taggatttta gaatgaaaag
    71581 gattaaaaac gaacattttt caagtgttcc gacaagaatg agtcttttta tttgcaaaaa
    71641 gtatgttttt ctgatagaga aacattttcc gaaccttacc acctcaccca aaaataggga
    71701 aaactcagca caacactctt tatgaatcgc gttgtggagt gggaactaag tttacagagg
    71761 atttgccgta attccgacag atttatattg aaatccaaat acttgtgggt aaggttatgg
    71821 gaatcatctg attatagtaa ggatattaag cttgtcatcc tgctactttt ccgtgactgt
    71881 tctctgagat gagaattgca attttgagga ttagttaata tggaatctct tcaaattcga
    71941 aaaatcgact ctatatttga tatcgaaaat gcatatcccg cttttctaga actgagaccg
    72001 cacctgactg acaagaaagt atttgtacag atggtgttgc agcagatctc tgaggggtat
    72061 tgtattcatg ctatttgctt ggataaagaa actattgcat gcattggatt tcgttttttc
    72121 catatgttag cttggggtaa aattttatat atcgacgatc tgattacgaa gcgagatttt
    72181 cacggtcatg gttacgggga taaacttctt aagcacgtca ttcagatcgc aaaggaggaa
    72241 aactgtgacc aggtgcacct cgatacaggt tatttacgtc atgcagcaca ctttgtttat
    72301 cttcgaaatg cctttgaact gaactgccat cacttggcct taaacttgag aagcaaacca
    72361 aactgaatta cgcatggtga cctgctttgc caatgtcgac aaacttttaa attcgcacga
    72421 cttcgactcc actctcggga tcgtagataa ggttcaattt taatgacttc aatgacagaa
    72481 tttgattgcg aggaagaaga gcttatgcag tctctcatga aaattcaagg ctccatcgag
    72541 ttgaagacaa gagtgtattg aatacgttgg attgagctta cgctcgcgaa atctctatga
    72601 aggatacaat cgttatgtgg catagaaata aataacactt ttccatatta atgcattcaa
    72661 agcgctttat atatattcgg aaaaaagaat tagaaaacat tttttctaaa caatccttga
    72721 aaagcatttg gaaaaatatt gtaaaagaac aacttcgccc ttttgatatt catgatttat
    72781 tttatcgaag agcgaattaa ggaacttcga ttttgatagt gtccttaaaa tttcgcacaa
    72841 atgaaaactt gaacaatgct ctcctcatga gttttaaagt ttttaacttt tccatttcga
    72901 aaaagcgaca tacctgggac ggagctctca atatgaaagc agtcttccca tctgggaaaa
    72961 ctccaaaacc ataatttttt ttaatgatcc tttcaacaga ttgttcgttt gtatttgaaa
    73021 agagattaga attttatctt gtccattcga gtatgttagt tagaatgaac tgatattttt
    73081 taggaaagtt cagaatgaat aacgagaaat ttttggaagt aaacagtatt tcggaaaaag
    73141 ttgacgatct ttttgacact ttagatcaat cagggaaact agatttcatt aaggttgcgc
    73201 ttcaaaaatt ttctgaaaat ttacaagaac aatattctat cacatttaat ttaactttag
    73261 atatattcga tgcaacgagg gaacaagcaa ttaaaatatc cgaagttggc ataagttgta
    73321 atggaggaga gcaaccgtat tttgtccgag caggagatac ttttaaccga tatcttgcaa
    73381 agggtaatat tgtagaaata cctcattcct actgtcctgt ctgttgggct gaatgggatt
    73441 ttaaacgaaa aaatcaaagt tgttcgaaat gtgattctat attcggtaca gatattaagc
    73501 tattgattga ttcaaatcat tgtcctcaat gttcggatgg atctatctca ttagaagagc
    73561 catactgtaa tcaatgtgaa ttttatgccg atcctgatat tgtagtctgg ggctaaagaa
    73621 aagaagctcc ttggaacaca ttactactat aagagtatgt caatgaaacg ttctgataaa
    73681 tttaaaatga agaaaataaa aaagaaaatt tcaaaacgaa tttcaccaaa gaaaagtatc
    73741 caaaagaaaa aatctttttc aaaacagtct tcaacaaaaa atgatttaga tcagatcgta
    73801 aagtttgtaa gtcttaaaag gttaaaacct aatattaaaa acgacttcga tctattgtcc
    73861 aaagaagaat atcaaaacct aaaacaaaat atgattgcga acgggatttt agatccacta
    73921 acctaaatat caaaaacatc gagacaggta taaaggatta aaaaagacgg agaaatttat
    73981 tcaagacaat caatagagga aacgctacca tatttgggaa attaattcaa agatatacac
    74041 tattgtgccg aaatctgtat ataaaaagac tcctgttttc tctttccttg aactttaaaa
    74101 tatttcgaaa cttgaaaatc caaatcatta tagcaaaaga acaaagcttt cttctactta
    74161 cttgaaaacg aatgccctac ttcatttaaa aacaatcctt agtttgttag gttgaggaaa
    74221 ttcgagggaa agtgagggaa gaatccgaga ttctaaatcc agctaaagag tatgattcac
    74281 cataataaag ttcagacaaa tctggtaacg gcttgaaaaa gtatgaaaga aataatgttt
    74341 tatagacctg caagaaattt atagaatacc caaacgtttt tacccttgtg aataaatact
    74401 taagtgtata agtgttttat atatctctaa tgttccattt acaattcgtg aattggatca
    74461 taaaagaccg tggtctttta actcttgctc ggtaagtccg gttatccgaa gaactacatc
    74521 taatttgaat ccttctttga acattttttt ggcatcctcg attttacctt cttttcttaa
    74581 cttttcagct gttgtcatgg ctaaatcctc gtattcccta ttataccttg aatgactgag
    74641 taaatttgta atttcagtcg gcttaagttc tcttacatta aatatataca aaaacagttt
    74701 ttggaaaatt tcaacccttt tcgattcgtt ttttagacct gttaagagtt caaatacttc
    74761 tcctaaataa cctaaaaatg aactatctcc ttcccatatt ttttgaacca ctcctaaaat
    74821 tactcttagg gtgatacttt ccaatcggct tagatccact ttcgacagat caaataattc
    74881 taattcaaaa tctggaatgt attttttaaa tacttcctct tcttctttgg agagtataaa
    74941 tctatcttga aaactatttc ctaaagtcca agtcctttca ccgtgataga atacaaacgg
    75001 aatcaccact gaatatcttt tatccgtctt aaactgagat ttgtagattg cagatatata
    75061 tcctaagagt tggctaaaga ctgcttcatc caaataactt ttgtgttcaa ataatagata
    75121 gacgtttgct tttttaccgg atttcagtgg gatctgaaag agtagatcgg tttgttcttc
    75181 ttttaagttt tctgaaataa aactagattg agtcagttct aaacggttta agtctaaaag
    75241 ttcgattact ttttcgggta aactattttt aaaaaaggaa atcgcatcct ctttgtccgt
    75301 ctcacatttg aatcgattca gccaccctcc cttctctctt acaaaaaaag tatccgatct
    75361 ttttaaaggt ctttgagaat caagtcttgt tcttttttaa acaaaatcgg ctttattaca
    75421 ttttggttgg ttgagttaaa gaagctcatg cagcactccc ctttctattt tcaattgtag
    75481 tcttttttac ctctgagtta cttacaagaa ccggatacac ttcgtttaca aatttttcaa
    75541 agagtatctt tttagttcct tcgtatttga aaggatctga gttttgttcg taatattcta
    75601 attgagattt aagcaactta ctcttacccc aacctaaaaa acatttatag ggatctaaat
    75661 tgtttatctc ttctatgggt gttttttgga tcgtcttact ctcgttacat ttggattcag
    75721 ttcgtattga tttattttgt tgttcatttc gttttgtatt cttttcagta ggttttactt
    75781 ttctttcaaa taacctagac caaaacttag caatcgattc aggacttaaa gactgttcat
    75841 accaaaacct ggaatcttgt tttctcagtt ggatcagtgt ttgtatttta ctttcgataa
    75901 cattccaatc tcctttggat atttcatata gtgagtttaa tgcttttagt tctgagtctg
    75961 gttgccccat ttcacttccg tgttctttga aataatagtc ttggaatttt ataagccaag
    76021 aatcaggaaa ttgaaatcgt gataacgttt taggtttata taagttttgt ttttgttctt
    76081 ccaggtgcgt ttttgcaggc gggccgtact ctctagaagt atttagtatt tgtttaaaga
    76141 gtacttgttt tgatagtcct tggtatatag tacttgatag gggttgattt tccccacctt
    76201 gaaaatcaag ttgtggcttt tctgcttggg gtgaaccaag agcctgattt ttttctctct
    76261 taaattttat ttctaattct tctaagagtt ccttttgttc ttctatgcgt gcttgtgggg
    76321 gctggtcata ttctctagtt gtattttgta tttgtgaaga gaatacttgt ctcgatggtt
    76381 tttgttcttt agtactaggt agaattgaat ttaccacaac ttgattttca agctgtggtg
    76441 tttctggttg ttctaaatct aaaactttat ttccttttct gttcgattct ttgacttctt
    76501 ttaaaaaaag ttctctttga ttttctattc tcttattttc tgttggtttt actttgtatt
    76561 gaacttccgg cttttgagac tcttcaaaaa aataccatcc cgaattaaat ctaccagtta
    76621 ctggatcttt tccttttcga aattctgcat agccaaaggt aactagttct ttaaacccag
    76681 atgcaatact tgaatctttg tcgcttttga atttagacat cgtttttacc gacattcgcc
    76741 agtggtctgg ataacggagg gcaagaagta gaatggctgt cgctttcata cttaaacgag
    76801 catcatcgat aaagttattt tttacgattg taaagtttcg gtctttttgt acccgaaaga
    76861 ctcttggagt atcattcata tatggttctc ttgttacagt gttgtgaggt gagtctggat
    76921 gtttctaaaa agttggcggg agaaacggta tatcgtttcc aaagtcattt ctttttgttt
    76981 tttaatccta ctcgatccgt tttcactttg gcacaaaaac gaatatcgga agtttgattt
    77041 ctaaaaaaat tcaatcttaa ggtaaatttt gggattcaat ctttgcgttg ggtttaactt
    77101 gaatttgatc taaaaaaagg gcgaaaaatt gttcggtcta cattttagat tttttctaaa
    77161 atctgttttc caactcggga attccctgtc ttgggtttcc tagtttagga aggagtgttt
    77221 tacaaagttg tgagtttaat aaaataccca caatcgttca gaaaaatctt gtggttactc
    77281 atgttagaga attggaattt ccattttatc gggaaaaaat atatctactt tttgtttcga
    77341 ttcaataaag aaaaatggag tttttaattt tatttaaaac acattaaaac ccatttttaa
    77401 ataaaatata ataatttaaa attagttctt atattagttc caagacctga gcatgaactc
    77461 tctaaattac gaaaaaggag cttcattttc ttactatctg gggtttgaaa acagaaataa
    77521 aatttatggt tattttggaa agttacagaa attttctaaa tttaaatcca attcgaaaat
    77581 ggttagaatt ttttgaagag aggcatttgc tgagttttct ggtcgctaca ggtcacgttt
    77641 ataataaatt gaaactaaat acgaaatatc gcattacgtt tcttctatat aatttattga
    77701 ctatcgctga aaatacgatc cgacaaagcc agaattcgtc caaactttct tacgttgaat
    77761 ttacgttatt gatgtgtaaa agattaattt gggtatttta taccatagtt ccgaataatt
    77821 tattacttta atttcatcca gtttgttcgc ctatatcacc ttttttaaga atttctttaa
    77881 cgttcagtat catgaatttt aaagtacatt tctttgaaaa ctttttaaat ctaattttaa
    77941 ataaaaatgc ttgcaacact tctagttatt actattatta taacatggat aactcatcag
    78001 ttaaaaagac aataattcgg gcaataggca actccgccgg ggcgaccatt ccgaaagctc
    78061 tattagagaa gtataatttt catgaaggcg acactgtatt tctcttagaa accgaatcgg
    78121 gcatcctttt atctccctat gatcccgact ttgaagaagc tatggatatt taccaaaaag
    78181 gttctaaaaa gtaccgaaat gcgctaagag aattggctaa atgaaaaaag agccaagatg
    78241 gttaaatcag aaaatcgttt tgacaattca tttagatcaa gtaaaacaac atggcggctc
    78301 tcaagggatt cgagatcagg gacttcttga atcagccctt gatcggccaa agaataaatg
    78361 gtcctaccgc ccctcctcca acatctttga tttagccgct tctttatgta taggaatagc
    78421 gaagaatcat ccttttattg atggcaataa acgtgtcgct ttcatggcca cttatgtatt
    78481 tcttggtatc aatggttaca gtatagaagt tccggaagaa gaagtcgttt ctatcatgct
    78541 gaaagttgct agtggaaata ttaacgaaac aaacctatca atctggttaa aagataattc
    78601 gaatcggaat ttgcggtagt tccctatatt ttaagaatcg atttacagaa tctagatcca
    78661 actttttcag aaagatgaat tttttgtgcc aaatagagct ttgtaataaa aatctacggt
    78721 accaaatttt ataggaatca gtagtaaaga cgttcaaaca tgaacattga aaagaatatt
    78781 catctttgga aaatttcaat tcttgtagag acaattaaat accaatataa tgtttataac
    78841 tctctctacc tttttctcag aagcttgaaa acaagaacaa acactatggt ctattttcgg
    78901 taaacgttaa tggtttcaaa aatagctttt gagtagtcca tatttgaatc taactaggac
    78961 ccctttcccg tcttcattac tatctaacct tgtcccctac acttctattt taaatcgtaa
    79021 aaacttttgg aatctccaat ttcattctta ttctcatccc agtttaggac gttttttgtt
    79081 ttttaaataa ttccagtcct ctttacaggg ttaggcgaaa attcttaaat tgtagctgac
    79141 agagacttat tttatattcc actgtctcct atggagacta cttgtgtcta cactttttga
    79201 aagactttcc gctattgacg acgacctaaa actgagtcac agcaggatgg ccgtggaatt
    79261 gggtgtcgat cgttctactt attacaaata caaaaacggc actcttgcta tccctaagtc
    79321 tattttaatc attttaagac ttaaaggtta tgacgatcat tgggttcttt ccggaaaagg
    79381 ccaaatgaag ctcaaagatt ctgctcaatt agtcgaaatg caaaaaagac taaaactcat
    79441 ttctaagctc gactcttacg gtgtgttaga ttctatcgaa aaattaccag aaaccccttc
    79501 ttctgttcaa aagaaaatca ttcaagagtt cttcgttttc ttggcttcta agtttgtgta
    79561 gctggtcatt atgaaagaat ctaataattt ttgaggataa aaaatgtgaa aaaatttaag
    79621 ttcgtcaaca aactaagatt gaaaattatt ttttcaaaaa aaattccgct tcccgttttt
    79681 ttgtaattac tagtttcttt attttagatg aaaattataa caattaccaa tatcaaaggt
    79741 ggaactggaa aatctacatc ggcagtacac ctttctctgg cacttggacg cagaggaaaa
    79801 accctatctg tagatatgga tcaacaagga gatttaacag aattcttttt tccagacgaa
    79861 tctcccgaat catttgatca agcaaatgct tatacagtgt taaaagcaga aactactctt
    79921 atggaatctg ttcggtcatc acacggaata gatattcttc caagtgttga ggatctatca
    79981 gaactaactt tccaaattgc aaaggatttt tccttaattc aaagactaaa gagagtatta
    80041 agggcatctc actatgattt tattataatc gataccccag gatctatttc accagaaaca
    80101 atctcttcct atattgcggc cgatataatt ttggttccga ttatcccagc aaaatgggca
    80161 atccgaagag tcaatcaagt ccttaaaaaa gtattacagg caaaagaatt tgaaggaaca
    80221 aatatttcaa aagttctcat acttccaatg tcttggggaa aatcacaaaa gcagatagaa
    80281 cttttagaaa ctatccgcag catcccggga ttagaaattt tagagcctat tccattttcc
    80341 acatccatta aagatagaac cgaatcaaat gttctacttc aggaaggaaa acctgcttgg
    80401 attgctttcg attctcttgc agaggttcta ttaaa
//
