# Supplementary material for: Horizontal transfer of the rfb cluster in Leptospira is a genetic determinant of serovar identity
Source: Life Sci Alliance. 2022 Dec 9;6(2):e202201480. doi: 10.26508/lsa.202201480 (PMC9736851; doi:10.26508/lsa.202201480)
Supplement: Supplementary file 8 [file LSA-2022-01480_Supplemental_Data_2.zip › Supp_Data_1-plasmid_sequences/Linterrogans_611_p1.gbk]

LOCUS       PCJKLFBI_1             75928 bp    DNA     linear       21-JAN-2022
DEFINITION  Genus species strain strain.
ACCESSION   
VERSION
KEYWORDS    .
SOURCE      Genus species
  ORGANISM  Genus species
            Unclassified.
COMMENT     Annotated using prokka 1.14.0 from
            https://github.com/tseemann/prokka.
FEATURES             Location/Qualifiers
     source          1..75928
                     /organism="Genus species"
                     /mol_type="genomic DNA"
                     /strain="strain"
     gene            1..300
                     /locus_tag="PCJKLFBI_00001"
     CDS             1..300
                     /locus_tag="PCJKLFBI_00001"
                     /inference="ab initio prediction:Prodigal:2.6"
                     /inference="similar to AA sequence:ISfinder:ISLin2"
                     /codon_start=1
                     /transl_table=11
                     /product="IS3 family transposase ISLin2"
                     /protein_id="X:PCJKLFBI_00001"
                     /translation="MNKKGKYSPEFKEQAVKRTLSGSFTIKEVAGSLGISYFVLRQWR
                     GEYLKKSEDQLPLTDKQLKESEELKKLRKENLKLKEEVTILKKFAAMLSREQNPD"
     gene            300..1148
                     /locus_tag="PCJKLFBI_00002"
     CDS             300..1148
                     /locus_tag="PCJKLFBI_00002"
                     /inference="ab initio prediction:Prodigal:2.6"
                     /inference="similar to AA sequence:ISfinder:IS1500B"
                     /codon_start=1
                     /transl_table=11
                     /product="IS3 family transposase IS1500B"
                     /protein_id="X:PCJKLFBI_00002"
                     /translation="MFMETHRFEYSIQSMANVLGVSRSGFYQFLKRSKNELEKYNPEL
                     VEFIRETWLTSRKNYGLVRLLREVKKVYSIYGARTVRKVMKLCEIQGKQEKRFRIATT
                     DSNHGNRIAPNLVQRNFKPNQKNRIWVSDITFLRSSFGWIYLCVILDLYSRKVVGWSI
                     SNSNDSKLVCTALSKAIECRNPPKGLVFHSDRGSNYCSYETRRYLLNNKLRRSNSRKG
                     NCWDNAVAESFFGSLKREMEYNYFYKIQEAEELLFDHIEVYYNRHRSHSSLDFVSPVQ
                     FEVNAA"
     gene            complement(1212..2012)
                     /locus_tag="PCJKLFBI_00003"
     CDS             complement(1212..2012)
                     /locus_tag="PCJKLFBI_00003"
                     /inference="ab initio prediction:Prodigal:2.6"
                     /inference="similar to AA sequence:ISfinder:IS1501"
                     /codon_start=1
                     /transl_table=11
                     /product="IS3 family transposase IS1501"
                     /protein_id="X:PCJKLFBI_00003"
                     /translation="MARVLGVSRSGYYKYLNRHKDRSVAPDLTNFLQEKWLKSRKNYG
                     FKRLFQEVKKSNLPYGARKVRKAMKHCKISGKQRKQFRPLTTNSKHGGRIAPDLVQRK
                     FHPNEQNRIWVSDVTFIRTSFGWSYLCVILDLYSRKTVGWSLSDRNDSQLVCDTVLKA
                     VLSRNPRKGLIFHSDRGSNFCSKETRRLLIANGIRRSNSRKGNCWDNAVAESFFSSLK
                     REIEYNTFYNIEEAEHFLFDFIEVYYNRHRSHSTLGYMSPEEFETNIA"
     gene            complement(2040..2339)
                     /locus_tag="PCJKLFBI_00004"
     CDS             complement(2040..2339)
                     /locus_tag="PCJKLFBI_00004"
                     /inference="ab initio prediction:Prodigal:2.6"
                     /inference="similar to AA sequence:ISfinder:IS1501"
                     /codon_start=1
                     /transl_table=11
                     /product="IS3 family transposase IS1501"
                     /protein_id="X:PCJKLFBI_00004"
                     /translation="MKGRRKYSPEFREQAVNRTLNGSFTIKEVAESLGVSYFVLRQWK
                     AEHLKKKETEQPLPDKQLKESEELKRLRKENVRLKDENAILKKFAAMLSREQNPD"
     gene            complement(2990..3331)
                     /gene="mazF_1"
                     /locus_tag="PCJKLFBI_00005"
     CDS             complement(2990..3331)
                     /gene="mazF_1"
                     /locus_tag="PCJKLFBI_00005"
                     /EC_number="3.1.27.-"
                     /inference="ab initio prediction:Prodigal:2.6"
                     /inference="similar to AA sequence:UniProtKB:P0AE70"
                     /codon_start=1
                     /transl_table=11
                     /product="Endoribonuclease toxin MazF"
                     /protein_id="X:PCJKLFBI_00005"
                     /db_xref="COG:COG2337"
                     /translation="MVKNRNYTPEKGDIVWLNFTPQAGHEQKGRRPALVLSPKEYNSK
                     TGLAIFCPITSKIKGYPFEVLIKSKKIDGVILSDQVKNLDWTIREAEFIESINKVSLK
                     EVLDNIKLLIF"
     gene            complement(3325..3561)
                     /gene="mazE"
                     /locus_tag="PCJKLFBI_00006"
     CDS             complement(3325..3561)
                     /gene="mazE"
                     /locus_tag="PCJKLFBI_00006"
                     /inference="ab initio prediction:Prodigal:2.6"
                     /inference="similar to AA sequence:UniProtKB:P0AE72"
                     /codon_start=1
                     /transl_table=11
                     /product="Antitoxin MazE"
                     /protein_id="X:PCJKLFBI_00006"
                     /db_xref="COG:COG2336"
                     /translation="MESIIQKWGNSLGIRIPKAMATELELNDGSHVELQYEGDKIVIY
                     PMKKASLEDKLSKITKQNLHSEISTGNSIGNEAW"
     gene            complement(3906..4328)
                     /locus_tag="PCJKLFBI_00007"
     CDS             complement(3906..4328)
                     /locus_tag="PCJKLFBI_00007"
                     /inference="ab initio prediction:Prodigal:2.6"
                     /codon_start=1
                     /transl_table=11
                     /product="hypothetical protein"
                     /protein_id="X:PCJKLFBI_00007"
                     /translation="MEIKDILLILLPIISGLIGSYCTYYFTLRAKRISEILKYKEEKY
                     ANLTVLLQGFVGNTTSLDLKRKFFEEQYRSWLYASDDVIRSINRMIALIIEHKGQDVP
                     KVLGKKAVGEVILSMRKDLIGKTSVAPEEFYYTSVIKD"
     gene            complement(4377..4589)
                     /locus_tag="PCJKLFBI_00008"
     CDS             complement(4377..4589)
                     /locus_tag="PCJKLFBI_00008"
                     /inference="ab initio prediction:Prodigal:2.6"
                     /codon_start=1
                     /transl_table=11
                     /product="hypothetical protein"
                     /protein_id="X:PCJKLFBI_00008"
                     /translation="METIIELRYRRNQKELKYLIYPNPGGNCSAIDENDDGSFDIILN
                     HQVIDTVIETEVIDFERINIQVNEIR"
     gene            complement(4813..5136)
                     /gene="mazF_2"
                     /locus_tag="PCJKLFBI_00009"
     CDS             complement(4813..5136)
                     /gene="mazF_2"
                     /locus_tag="PCJKLFBI_00009"
                     /EC_number="3.1.27.-"
                     /inference="ab initio prediction:Prodigal:2.6"
                     /inference="similar to AA sequence:UniProtKB:P0AE70"
                     /codon_start=1
                     /transl_table=11
                     /product="Endoribonuclease toxin MazF"
                     /protein_id="X:PCJKLFBI_00009"
                     /db_xref="COG:COG2337"
                     /translation="MVISQYEVYLINLDPTVGHEIKKSRPCAIISPNEMNKTIGTIII
                     APMTTKSRSYPTRVELTFQGKKGWIVLDQIRAVDKTRLVKKLGKIDPKTVNKMKLVIK
                     EMLVD"
     gene            complement(5130..5378)
                     /locus_tag="PCJKLFBI_00010"
     CDS             complement(5130..5378)
                     /locus_tag="PCJKLFBI_00010"
                     /inference="ab initio prediction:Prodigal:2.6"
                     /codon_start=1
                     /transl_table=11
                     /product="hypothetical protein"
                     /protein_id="X:PCJKLFBI_00010"
                     /translation="MKASVVKIGNSKGIRIPKAVLEECHIEEEVDLLIDNNKLIIVPL
                     KSKPREGWEKQFKTMSSNKDDKLFIPDSIDLLDKDWEW"
     gene            complement(5567..5746)
                     /locus_tag="PCJKLFBI_00011"
     CDS             complement(5567..5746)
                     /locus_tag="PCJKLFBI_00011"
                     /inference="ab initio prediction:Prodigal:2.6"
                     /codon_start=1
                     /transl_table=11
                     /product="hypothetical protein"
                     /protein_id="X:PCJKLFBI_00011"
                     /translation="MPITIQSVHDLRNYFKGVVTRSKHHAPKVDQIIYSLVGHVILKP
                     GFTTFALSLRFAGRR"
     gene            6589..6879
                     /locus_tag="PCJKLFBI_00012"
     CDS             6589..6879
                     /locus_tag="PCJKLFBI_00012"
                     /inference="ab initio prediction:Prodigal:2.6"
                     /codon_start=1
                     /transl_table=11
                     /product="hypothetical protein"
                     /protein_id="X:PCJKLFBI_00012"
                     /translation="MNFRIMLIHLQKITIGFLFLINLFCKIQTEKVEPKTYRDLTEAI
                     QNPLDVRFLYLNGQKLTTLPKEIGQLKNLHDLNLDENPLGAFPKEIGQLENL"
     gene            6976..7383
                     /locus_tag="PCJKLFBI_00013"
     CDS             6976..7383
                     /locus_tag="PCJKLFBI_00013"
                     /inference="ab initio prediction:Prodigal:2.6"
                     /codon_start=1
                     /transl_table=11
                     /product="hypothetical protein"
                     /protein_id="X:PCJKLFBI_00013"
                     /translation="MTFSKGIEQLKNLQELYLNYNQLTILPNEIGQLKNLQALELNNN
                     QLKTLSKEIGQLKNLQRLELNNNQLMTLPEEIGRLKNLQVLELNNNQLTTLSKEIGQL
                     KNLKRLELNNNQLSSEEKERIRKLLPKCQIYFE"
     gene            7655..8593
                     /gene="rpnD_1"
                     /locus_tag="PCJKLFBI_00014"
     CDS             7655..8593
                     /gene="rpnD_1"
                     /locus_tag="PCJKLFBI_00014"
                     /EC_number="3.1.21.-"
                     /inference="ab initio prediction:Prodigal:2.6"
                     /inference="similar to AA sequence:UniProtKB:B7NGZ6"
                     /codon_start=1
                     /transl_table=11
                     /product="Recombination-promoting nuclease RpnD"
                     /protein_id="X:PCJKLFBI_00014"
                     /translation="MAEVNNPHDRLIRETFQDKKEAATFFKNTLPIEVVKLLDLENLE
                     LSESSFVSEELKQEQTDLLFQIPLRSGNKSNVYLLFEHKSYLENTIYIQLLGYMTEIY
                     RNQQRNGEKLSVVIPFVFYHGEKEWKLGNRFLDQFVLTSQETGILKDFIPDFKIDLFD
                     LKKVELKEKLESITFQVTLGVVQRIREGDLEFISHLPGLFSLLLEIEEESKRVAILRK
                     LLLYIYWVRDLKPSEFKVIFQRSKLEKYEELTVTTAEKLISEGVKQGIEKGIEQGIEK
                     EKLKTADKMLGKGMDLKTVLEITGLTEKTLKEHKIL"
     gene            complement(9159..9314)
                     /locus_tag="PCJKLFBI_00015"
     CDS             complement(9159..9314)
                     /locus_tag="PCJKLFBI_00015"
                     /inference="ab initio prediction:Prodigal:2.6"
                     /codon_start=1
                     /transl_table=11
                     /product="hypothetical protein"
                     /protein_id="X:PCJKLFBI_00015"
                     /translation="MAKTAMIRARVEGNLKKDVESILDHLGISALEVINIFYHQIKLS
                     KGLPFPV"
     gene            complement(9539..10552)
                     /locus_tag="PCJKLFBI_00016"
     CDS             complement(9539..10552)
                     /locus_tag="PCJKLFBI_00016"
                     /inference="ab initio prediction:Prodigal:2.6"
                     /codon_start=1
                     /transl_table=11
                     /product="hypothetical protein"
                     /protein_id="X:PCJKLFBI_00016"
                     /translation="MENFSAASFETIINILDSKGKLKSIHFAKDYKGYLFTIQQENVL
                     KIWKIEPAFKLSKISEVILPFRMNFEDQRIIQFQFIDDHLLLIGGDNCSVLSIQDIHN
                     PIQILCDEINKYSGQELILGMSCFAKGVIYHMATDDRFNTHFYLSGVSDPVISLPRVN
                     SEDRYGRYPLVVNDLIFWICRQGVIVMDISNPKTPKILAEERIPNFFNYGFPILLANN
                     RVAILEFGSHYGTAGISLFDISNKNAKPIGQGALKRTLISGFTPMDNTVYVTHEKIQI
                     KAKGKKHYFSKIDLTNDTIIQFTCELPFTDHTIVWSRVENDKLAVLLDNGDMLSTNFP
                     KSS"
     gene            complement(10741..11331)
                     /locus_tag="PCJKLFBI_00017"
     CDS             complement(10741..11331)
                     /locus_tag="PCJKLFBI_00017"
                     /inference="ab initio prediction:Prodigal:2.6"
                     /codon_start=1
                     /transl_table=11
                     /product="hypothetical protein"
                     /protein_id="X:PCJKLFBI_00017"
                     /translation="MTSIYNQSFLWALIISCVLLIGTCSKHERGHVMTKKSASEFKTN
                     IGNRERAAGQLLSSLKLGISATEVMDMLGPPTTKTWAYTLFYSSAMVIYFDDSSKLVR
                     VTSDISPETVTTWDESAPEISTASTQFKGKPYNRQVAAKMLLPLLKQGMPTKKVEDVL
                     GRPDFISWCYSLTPSSSSLLVRFASDDKIVEVSIQR"
     gene            complement(12678..13316)
                     /locus_tag="PCJKLFBI_00018"
     CDS             complement(12678..13316)
                     /locus_tag="PCJKLFBI_00018"
                     /inference="ab initio prediction:Prodigal:2.6"
                     /codon_start=1
                     /transl_table=11
                     /product="hypothetical protein"
                     /protein_id="X:PCJKLFBI_00018"
                     /translation="MSWKSIVNIALLVYLVISILNCNVVHLTKPETFAYTPTWVYHLL
                     IGYCSFYILFSSIQVLILIFQKRGDDRVRSFLFFSGIIISLFVSLIFVYILPLHGYFL
                     ASNSAFGIMISSLLWAIAILHYDAFEIREHIIEGDSHLPLLNRISSIPILKLFQILDP
                     EEYYNKIVLSKTNVILNVTLIFDDLKNREEAKKLNTKQRAEILARIFNRRLR"
     gene            complement(13614..14222)
                     /locus_tag="PCJKLFBI_00019"
     CDS             complement(13614..14222)
                     /locus_tag="PCJKLFBI_00019"
                     /inference="ab initio prediction:Prodigal:2.6"
                     /codon_start=1
                     /transl_table=11
                     /product="hypothetical protein"
                     /protein_id="X:PCJKLFBI_00019"
                     /translation="MSYLLEQIVVKKLIGLNNEEELSKIKSFVSKIYEDAGYSNSPWK
                     NIDHYDLWSTWFYVEENGQIFSAMRITEKKPYNFIPLEVALFKDEQFPPKRYAVIEEN
                     VADWNSVAFIQNIRGAKAAKANFIAVADHCVKKGYDTIYGMYNPKLSGIERIYLREGA
                     VLSIKYPGPMYFPGLYLKGEIPWFEVIEIGKESLQKVASKKE"
     gene            complement(14300..14683)
                     /locus_tag="PCJKLFBI_00020"
     CDS             complement(14300..14683)
                     /locus_tag="PCJKLFBI_00020"
                     /inference="ab initio prediction:Prodigal:2.6"
                     /codon_start=1
                     /transl_table=11
                     /product="hypothetical protein"
                     /protein_id="X:PCJKLFBI_00020"
                     /translation="MSKTEIQNRINIALKFLKETRGFNQNQIAKKLAVTPGTITRLGN
                     GENALTESMALLFEYIFGISSKWLIYGEGEMLFFPANIGDKEDIDFLHRIYNRKGMKI
                     LIESLLCLSDRDLAVIQVTVEKLNS"
     gene            15065..15292
                     /locus_tag="PCJKLFBI_00021"
     CDS             15065..15292
                     /locus_tag="PCJKLFBI_00021"
                     /inference="ab initio prediction:Prodigal:2.6"
                     /codon_start=1
                     /transl_table=11
                     /product="hypothetical protein"
                     /protein_id="X:PCJKLFBI_00021"
                     /translation="MVINYFKIKPLDITESELDEYEKYIGIPLQKEDREAILKSTGFR
                     KAIAIKNKLRLNYLNHYFSDDLESNEKFPIK"
     gene            15311..16474
                     /locus_tag="PCJKLFBI_00022"
     CDS             15311..16474
                     /locus_tag="PCJKLFBI_00022"
                     /inference="ab initio prediction:Prodigal:2.6"
                     /codon_start=1
                     /transl_table=11
                     /product="hypothetical protein"
                     /protein_id="X:PCJKLFBI_00022"
                     /translation="MSKFLSIFDIYTIGILDYGNFLKLGIIYFHSFGVVIGFLLGFSK
                     FFSSDGFNKSYGSVLQSTAFFLILNGGILFDEGSLRSESKITFGFYYGLVLYSSLAVL
                     VCFNYLFESFDNPWIYCKRLLWLIPFVIPLSYLIPDFYFIFFIDILGFAVSIFTFIWS
                     LSRILNTNKSILYFNLPFLSFLISTCFVFDFFGTIFDKKDFLFFAELIPGSVICYSIL
                     LERFFPSLFSKITVTVLDANITNEIELETIPEVKETQKNKYPSRDLLEGINLEKVKTK
                     LNHFLDSKGFIDEELRLPDFASGLGLSTHQASYYLNQYLNMSFTDFLQFHRINEVKNM
                     MRIKLNYNLLNIAFECGFNSASSFHRACVKYTGKSPRDLRQELLSTETQRKVE"
     gene            16797..17873
                     /locus_tag="PCJKLFBI_00023"
     CDS             16797..17873
                     /locus_tag="PCJKLFBI_00023"
                     /inference="ab initio prediction:Prodigal:2.6"
                     /codon_start=1
                     /transl_table=11
                     /product="hypothetical protein"
                     /protein_id="X:PCJKLFBI_00023"
                     /translation="MFYEISLFLNFIFLFHFLCNIQKESQNTTRILFLKSQLVAYKRK
                     KKKFHTKPLERLKLVILSYLHRNWKENLILISPATLLEWRKKKFKIFWSLLSRRKKTG
                     RPNIPWEIIKLIRRVAKENKIWGATKLHGLLLKLGHTICERTVSKYIPKPPPNTKKRI
                     SWKEFYLLHADAMIVSDTFTAYSSNFKEIFRVVFFLHLGSRQVLHFDIHTNPTTKWMR
                     KVLKFAIRKQKQAGKKFHYFLSDNDSVFGKRFTKYLIRFGIKHKKTSFHSPWQNCYAE
                     RWIKTCRNEFLDFFIPLNQYHLEKKLNEFIHFYNNHRTHLALNKDLPVPSPVLTSSKD
                     KSVKLVSTPVLGGLYHTYSYKKVA"
     gene            18409..18822
                     /locus_tag="PCJKLFBI_00024"
     CDS             18409..18822
                     /locus_tag="PCJKLFBI_00024"
                     /inference="ab initio prediction:Prodigal:2.6"
                     /codon_start=1
                     /transl_table=11
                     /product="hypothetical protein"
                     /protein_id="X:PCJKLFBI_00024"
                     /translation="MEICKDWNVEDYLKTNEQKKIPFLIRKHLNECQKCQIEILEYSE
                     SHSIPEYLFGKTFSKQKLLWFGAELANSINFPATKKKVSSKMKVLNEDPSVLNLTQQN
                     RSKFLLFCHRYKKLIFIFSYLALLAPILQFVFQIF"
     gene            18832..19137
                     /locus_tag="PCJKLFBI_00025"
     CDS             18832..19137
                     /locus_tag="PCJKLFBI_00025"
                     /inference="ab initio prediction:Prodigal:2.6"
                     /codon_start=1
                     /transl_table=11
                     /product="hypothetical protein"
                     /protein_id="X:PCJKLFBI_00025"
                     /translation="MVQFFLRSKLSILVILITALLLGGSYFYFFKETCNGDCKNGFGS
                     KIYWNGKKYVGQWKNGKENGYGVLVAKDQKILYSGKWQEGNQISKESDMPKKNNKFE"
     gene            complement(19479..20168)
                     /locus_tag="PCJKLFBI_00026"
     CDS             complement(19479..20168)
                     /locus_tag="PCJKLFBI_00026"
                     /inference="ab initio prediction:Prodigal:2.6"
                     /codon_start=1
                     /transl_table=11
                     /product="hypothetical protein"
                     /protein_id="X:PCJKLFBI_00026"
                     /translation="MTVLSYLKNTLFRPEYYFKVYSLQSNQIQSNYSVKNFFIILISF
                     TILLTCTRVLHESFFSPVKVTTVQDVSAKVEENRKNYGQNQGFVFVLLSKIIYALIWI
                     LIPILLTLIRLPILYFIGEHKVRFKELFITTLTTSLPLLVSSFIISVMYDLVLSNHTI
                     GDFETLKLFFLICFLILLVSWIWEGRLCFYAFTVQYDQNNGRAILTWLAPSLLFVDLL
                     AINLVIQIWFP"
     gene            complement(20165..23308)
                     /gene="cusA"
                     /locus_tag="PCJKLFBI_00027"
     CDS             complement(20165..23308)
                     /gene="cusA"
                     /locus_tag="PCJKLFBI_00027"
                     /inference="ab initio prediction:Prodigal:2.6"
                     /inference="similar to AA sequence:UniProtKB:P38054"
                     /codon_start=1
                     /transl_table=11
                     /product="Cation efflux system protein CusA"
                     /protein_id="X:PCJKLFBI_00027"
                     /db_xref="COG:COG3696"
                     /translation="MAKNKKKNDLKEYTTVPESGWKPSVLVLWVEKHRTGTAMIFLSL
                     ILLGIIAFCSIPISLFPEAPYPGLTVETEYFGVGPEKIEEIITKPIEESVSTLGGIKH
                     LFSVSEEGKSKVHIQFDQNADLEIKSLEIRDKVEQVSYKFPRETQKPVVLQYDPTQKP
                     VFIIVPRSSSLNIMEIREISDREIKKIIEGIPGVSEVVVAGGKPREILISCDAQKMIG
                     FGIDMNLLLSVLQEANYNENPGEVTEGSIQIPVYVKGRMRSLKEIESLTLRKEDSGKL
                     IRVGDVAKVNFSYREENSAARVNGQNTVSIYVYRAGTANLLEVSEELRKELRKAENTN
                     LNFEILYDQAETVIQAIRNFFLASLIGFILFVIAASLIFQEFKSSCLFVLLLTCQFFI
                     GSIFMYFLKIDYNLVTIVGLILGCGCCLCVFIANQLFSDHEKKINSITVEIFTTILLV
                     SGVFLPILFATKELKSIYGGLGLVLSGNFFISYLISITIIPGFRTKFQINVKNFDVPK
                     IFAHNMNVLLYYVYRIKEDLIDKTLLIIEHSRKRPKVFLSVYILFILIGIYFYFISKN
                     EFINKVEEKQLIGNVEFPSGTSFSRINTITEQIEKKISGLYNIQEINSKVENGKSTIV
                     VKFNESVSNVDEIGKELEEIIGDIKPAFIYFSGSNDEVLLKEVTIDVIGDDLNKIDQI
                     TRKVSSIAQELLPNVRHVLLRYKPPREEVRVIIDKEKSESLGIRSQDIGRLLRYGIQG
                     GVATKFIEEEREVDVRIRYDSNYRDQFTDLREYKIDTEKGKSVPLLEIASLTRDTTPV
                     RIYRKNKRRVLSFSLRITDMSLTEILPKLEKLKEIELPKQYRIEFSDSLQKVLEHQKK
                     MNFILSFAGLILFMILASYLESLKGPFLLLSVLPLPLFFVIIIIYWIDLPLNIPVYIG
                     MIIISAFGILEAFILRKELSPWMNQGEKFEAGLMPYNLKEKIKILLSNFFQLWFLITL
                     FYLPSIFSFGTGSAMLKTVSITLILGLIGICFFTPIVFITFYLYPITITNMITNVYRQ
                     SIDWTSLKLIELRRNTR"
     gene            complement(23278..26379)
                     /gene="mdtB"
                     /locus_tag="PCJKLFBI_00028"
     CDS             complement(23278..26379)
                     /gene="mdtB"
                     /locus_tag="PCJKLFBI_00028"
                     /inference="ab initio prediction:Prodigal:2.6"
                     /inference="similar to AA sequence:UniProtKB:A8A1U7"
                     /codon_start=1
                     /transl_table=11
                     /product="Multidrug resistance protein MdtB"
                     /protein_id="X:PCJKLFBI_00028"
                     /translation="MKYLQRIAIDRPVTTAMFYLLLILLGLISLKDLEVNLLPDMEFP
                     RLTVITNFQNAAPEEVENLITKPLTEAVGTVKGIEKISSESMEGVSFVTLQFGWGNKI
                     DYSAMEVREKIDLIRGILPEDAGKPIVTKFDPSQSAIQEIVFFPVDKSRSHELRGFIK
                     REIKSYLDRVDGVALAQISGGFKKEILIEVDPSSMYAHQISIKDIQGAVESSNINYPA
                     GHIEEGSKDVLIRTMGEYRDFREIEKTNVSKNDKNIPIRLGSIAQIHEGYKERKGLAR
                     YNGEECVTVSIYKESGKNTVTVSESVRSELERLKEQYKNVIKADIVYEESRFVKQSID
                     NITGELISGGLLAFLSLIFILRNMESPLILLTVLPISVITTFLLMYLKDLTLNVMTLG
                     GLSLGIGMLFDSGNVVLAAIERHVRNGLSVKEASLTGANEVAGSITSAVLTTVIIFLP
                     IVFLKGIIGVVFGEMALTITFSLLVSLAVSLTLIPMLSALRGNKVWSRKFDQWSFFKK
                     VATWENEIDVRFVKGLTNWLGKPKRFFTGIAICFVVVLILISYVDKEFIPKVDTGEFK
                     IEILNVKGSSLSSTSELVEELETKLLKEKEVKHVISNIGYDEEQILSRSGGEVGTHQA
                     QIRVVLSTERSEKTKDFIHRFREKIQHARTIGIHFYPEEDMLSKILSPDSKAVTLEIE
                     GNDLATLAFIGENVRNEISKIQGITDSKSSLESENREFQVRFDEDKMSVYGLSHQYLA
                     GILKTALKGTVATRLRINDEEFDVRLRYRQSDRKYKKDISGIIIRTPSGDAVFLDQAA
                     EIREGKGYASILRIGQSRVNRITANVENVKQSAVISEVEEYIERLKLPVGYKIHFGGE
                     KENIDSSMRELLFAFVLAVVLIYMLLAGQFESLLIPLIMLCTIPLILIGIIPALLITG
                     NSFNISSFTGIILLVGIVVDNAALFYEYVEILEHDQVSLKEAIIGSGQIVLRPIIMNN
                     GTTLLGLLPVALELGEGTEFQSPMAVTVISGLAASVVLSLFLIPIAFYYILKWQRTRR
                     KTI"
     gene            complement(26382..27881)
                     /gene="mdtA"
                     /locus_tag="PCJKLFBI_00029"
     CDS             complement(26382..27881)
                     /gene="mdtA"
                     /locus_tag="PCJKLFBI_00029"
                     /inference="ab initio prediction:Prodigal:2.6"
                     /inference="protein motif:HAMAP:MF_01422"
                     /codon_start=1
                     /transl_table=11
                     /product="Multidrug resistance protein MdtA"
                     /protein_id="X:PCJKLFBI_00029"
                     /translation="MPVSKLQIFRNALMSKTAKMTLLIFCLFVLYKVFIQSDSKSFIR
                     DKRKDSKFEFILSLFKKKDKDYITDMDSVIVKAIMVHPEKINPSIHALGTVDFLDKVD
                     IVSKTAGIIVEIKAKEGEKVKKGEVLLQIDTLQLELERKKNQSALQSAFSSLSLSEEK
                     YAKARENVEVRMLDIEKRRTQAKETKAELAKMKMTFAGKETLYKEGGISKEEIEHAQT
                     SLITAEAKYRMSVKDLEMGMVGFRNEDITSKNMKVPEDPKEKLKLFIDINTRIDKAEV
                     NVARSQVEAAQAALTSTEELIRAATIRSPIDGVVAYVNKHVGEYVNPGAVNSPDQAIL
                     VLVNIHKVFAKLNIRESDMTSVHKGMDLEFTADVYPEKKFFGKVGIVNPIVDPKTHTI
                     EVKALIKNENRSLNPGMFIRGSIFTGETKMSLLVPSESLFAKDNDAAWIYVLNDGIAL
                     RAKVKTGNQYEDKIEILEGLNPGSIIAVEKLTQLKDGMKIRSEMESGLK"
     gene            complement(27887..28540)
                     /locus_tag="PCJKLFBI_00030"
     CDS             complement(27887..28540)
                     /locus_tag="PCJKLFBI_00030"
                     /inference="ab initio prediction:Prodigal:2.6"
                     /codon_start=1
                     /transl_table=11
                     /product="hypothetical protein"
                     /protein_id="X:PCJKLFBI_00030"
                     /translation="MIHRHSRKNFLIPILVFITASTHFCKKESEELKSLKRDANIAYV
                     KQDLNGALALFSQVLEMDSDSTNTMIMLGKIYYYKKDFEKAEEMFKNAANNGKCNSNA
                     EYWLSKMQSLHGEDRVEVKERLESVIDNIPNRWEVQYTLGTLMESEGKIQEALSLYDQ
                     AQVESTKLSLLYLRLGKIYQKAQRKEMADRYFEKAKFISEENSDMSKMIESEINKAR"
     gene            complement(28537..29280)
                     /locus_tag="PCJKLFBI_00031"
     CDS             complement(28537..29280)
                     /locus_tag="PCJKLFBI_00031"
                     /inference="ab initio prediction:Prodigal:2.6"
                     /codon_start=1
                     /transl_table=11
                     /product="hypothetical protein"
                     /protein_id="X:PCJKLFBI_00031"
                     /translation="MKKFFQSIVLLLFSTIFCNCSAISKLFRSSGSYQVYVMKSEENI
                     SLALGKVVSRDARFSPFLMENFKDMLQLQLMAEGYSIKEMPEEKSLRKLISKVSSSSE
                     SLDSTEIKETPSITNETQGSEGSANVKDLLPENLRHVLDKGTVVGFSNISKEIQFGDY
                     LSSDEIKTLSERTGIRYFVQGAIGNNDSGNLLEEDFNSLVFLKIYDSNGVLKGGVTYV
                     VNGRTLNDANLLKEVCQNISNKIGALLRQ"
     gene            complement(29292..32942)
                     /locus_tag="PCJKLFBI_00032"
     CDS             complement(29292..32942)
                     /locus_tag="PCJKLFBI_00032"
                     /inference="ab initio prediction:Prodigal:2.6"
                     /codon_start=1
                     /transl_table=11
                     /product="hypothetical protein"
                     /protein_id="X:PCJKLFBI_00032"
                     /translation="MKQYKQFKYFVLIIFLYSICFFFIHCSKLENKFKNWIPLDNNPA
                     SPKVLYSIPSPGQTGVLRDQKIVMTFNKPIDEQSCIGAFSVQPGVTGLFEINGSSLTF
                     TPNKRWQGGITYLVNLSNRCEDQDGRDLEKPYSISFSVSTDVLPPDVISIGGRKNTTG
                     CLNTDPIMDFVNFQNNFYSTTDVCINTPLVLTFTKPMDRGTVESNFLSVPQMVGSFVW
                     SNNNTILTFTPREALTTGLTYVLTVSQTAQDTSENPLGKNVSVSFTVGTEIVKPQVLM
                     QDGFIQNVGGCSPGTLASTLFPAGLFNAVGLCTGIVPGFQSSPIMIDFSEAMNLATTD
                     SNINISPNINGIKTWSTSPNGGCGSTGPCGTTSRLTFTPVTPWQHSVTYTVTISGNAT
                     DVAGNPVGQNYSFSFTVGQDFQIPRVIFQDGFLNIGAGCAPGSLASVLDPINGIRDKT
                     GACSGLSPASANTPIFIHFSESVVQSTVENAMSISPNIIGTKTWLTSGNALCGSTGTC
                     GNSSLLVFTPSQDWQNTTYTISIPGSAMDLDGNTLGSSYSFSFTFGIDLLPPRMDFTT
                     GPLLSDLAPACGNLGLTPIPNLTTNVCSQTNGTRFRVRFNEPMDQAATTNAFSLTPSV
                     TGLITWPSPTELLFTPSQNLNLFAQYKLTISTAAKDLAGNAMISEFISFFTTGNGGPV
                     NNTPPTVLNVLSDVATGPGGCDGGMDDTLTPSFVTNVCTDNVGTGQGASFEVIFSKNM
                     NQNLTSQAFSISPNISGLISWTSPTTLRFIATQSLNPNTQYVISVNQNAIDSGGIQIQ
                     NAYVLYFLTSPLGGFPAVNSIDVFSGTTANCQAGLGIVLNVLAATVNNACTGNPAINP
                     IVVTFSEPMNSASLRSGFTISPSVTGQFSFPTANQMVFTPDVAFQYGRRYNISLATSI
                     TNTSGKGLRNPVNATFVVGALDSSQPVVTGIDFEVDGDGDNCVVPPNDVLNVQNGTLT
                     NNVCTGVPIVVHFNEVMDPVSTQNALSVSPSANFAITFAGNDMTLTPLIALTSRQNYT
                     LTISTSAKDLAGNSLQNSFSLIFRTENNSPQVIAIGRGNQANCNSMAVTTGCWWQTGT
                     PFLPASSYSFTPGLQACPADSTSDNIVIVFNQPMNTVSTVNAVNISAISQVPNSASSI
                     YKGKWVWSDSDRVLTISMTDVNLVCGFDMLFNTGIGGANYPLYLIQIDQSATNVNGTA
                     LSSQFNFFFESN"
     gene            complement(32947..34701)
                     /locus_tag="PCJKLFBI_00033"
     CDS             complement(32947..34701)
                     /locus_tag="PCJKLFBI_00033"
                     /inference="ab initio prediction:Prodigal:2.6"
                     /codon_start=1
                     /transl_table=11
                     /product="hypothetical protein"
                     /protein_id="X:PCJKLFBI_00033"
                     /translation="MTIIIFTIVEKQNYFIRSVAKTLLCKFSNFFFTLKINITKQDHS
                     CSKKRDVGNFSIFFAYIIVLFFFLCTDVYASDKKTLRVNLETATQIALTNYYLLLSLK
                     NKNTAIKELISERWRDLLPTLGVNMTRQKYIIEHSNDYVYNAILVNLEQIVYDGGKKK
                     LDLDIAKLEETLSREDFKITSSKVKLEVEKTFMSTLVALAKVALNKKSVERAKEQLRL
                     AKLEAKLGFTTQIQVLSVASRLQEIEFALVKSVNEYLKAKNDLKLAMSLDHQFDLIIE
                     GNLLTDFYLSYPNFKREVLIDNAQNQRSEIVRIKINNRKLSKERELAENAWIPQISVG
                     GSYGRTGVTYPLQNDTWNVNVKVVFPLGGSTNTTTENLGMRYNNQASSGFAGTVNPNF
                     NAATSNNLQVLDNMSYSRKVMESKIKLGDSIAEKKRLEQSIAIEVEKASDFVKESYDL
                     ITIGSGMVYFRYESMRLMNTKIQVGEAKRSDILFAETELVGAQEKLVDAIGKYCTSAY
                     ELEWVSGMPPDSLKLFDYKPNHGNTILPLILENRPIPKSKVSENFKVKDIEEYFNSPE
                     TDLEPDKGLLETYDSINK"
     gene            complement(35478..36041)
                     /gene="ycf3"
                     /locus_tag="PCJKLFBI_00034"
     CDS             complement(35478..36041)
                     /gene="ycf3"
                     /locus_tag="PCJKLFBI_00034"
                     /inference="ab initio prediction:Prodigal:2.6"
                     /inference="protein motif:HAMAP:MF_00439"
                     /codon_start=1
                     /transl_table=11
                     /product="Photosystem I assembly protein Ycf3"
                     /protein_id="X:PCJKLFBI_00034"
                     /translation="MNFKFLVILFVVIFGITTDYFGDSLPKMEQQKKAFEFNQQGVAL
                     LSKGNLVQARSFFEKAVKLNPQSPEYVNNIGVTYLNEGKLDQAIVFFAKSTERDPNYV
                     RAFYNLGVAYQNQQNNEKAIQNYLKALSIDKAFAEIYFNLGIVYARIGNKKQAIDSYQ
                     KFIEVAPAEYEKPKKDAKSKIEELKNG"
     gene            complement(36678..37652)
                     /locus_tag="PCJKLFBI_00035"
     CDS             complement(36678..37652)
                     /locus_tag="PCJKLFBI_00035"
                     /inference="ab initio prediction:Prodigal:2.6"
                     /codon_start=1
                     /transl_table=11
                     /product="hypothetical protein"
                     /protein_id="X:PCJKLFBI_00035"
                     /translation="MIVRKVLVFLFSILIYTLAIHKIGDIIRPGLDESYVLAINKYFA
                     NLEYSYSKIFFSYGPLGFLIVPLPVGLNIILSTIFWNILIFFFIVSSLSIILVKTNKF
                     SFFPTLISILLCIWIVNATEIKFIPFLLLSNLLILDRFFFKEKDYFLILSAILISIIG
                     YYMGTYFIALLGYFIPLFILYLIEKRWRRMCILILFSILALLFFRFIIYRDFDIFSNL
                     ISILEFSIGNSYSMTLGADSFSWGLFFCSLLPFFLIFLTGKSEIVYYILISFIPIYLT
                     FKYAFTRIDHAPHFFNFITVLFLNMVIISLCSTYSSKQKGFIQKANIY"
     gene            complement(37655..38722)
                     /locus_tag="PCJKLFBI_00036"
     CDS             complement(37655..38722)
                     /locus_tag="PCJKLFBI_00036"
                     /inference="ab initio prediction:Prodigal:2.6"
                     /codon_start=1
                     /transl_table=11
                     /product="hypothetical protein"
                     /protein_id="X:PCJKLFBI_00036"
                     /translation="MFSKYKIIIYKILKSQKNPFNSFQITSNILLIILSIFSSSIFLK
                     SIDYSRDVKLSLLSLNPCYWSYQEYKTCFLNIIKPVAYSNNLLEQTSFSLNNVSLDKK
                     LLNVLNHNSVDIYPWELSEVEKYNLTWKSRPTFQSYISYTPWIDLQNNRFWNSKEKPK
                     FILWDTKLGIKSIDDRYLFNDEPISIITILTNYKPVVQEFQHILLELRNEPILIKHSP
                     THFFINGPTIFNGKFNENIEVPIPDSNCITRVKIKFDYTLKGYLKNFLFKADAQGIVF
                     NFHNTPEKKFFRLIPRNSISGIWINPLVTEINLYTLDIENILKTNYNVKSFMIITEDK
                     KMLKGFQYQWEYLCAKDIKGK"
     gene            complement(39312..39470)
                     /locus_tag="PCJKLFBI_00037"
     CDS             complement(39312..39470)
                     /locus_tag="PCJKLFBI_00037"
                     /inference="ab initio prediction:Prodigal:2.6"
                     /codon_start=1
                     /transl_table=11
                     /product="hypothetical protein"
                     /protein_id="X:PCJKLFBI_00037"
                     /translation="MEEVKKRKSELVKGMEAKKRQKGYRIGEAVKDKRSGQKMYVSAL
                     CSLEVLRP"
     gene            complement(39442..39606)
                     /locus_tag="PCJKLFBI_00038"
     CDS             complement(39442..39606)
                     /locus_tag="PCJKLFBI_00038"
                     /inference="ab initio prediction:Prodigal:2.6"
                     /codon_start=1
                     /transl_table=11
                     /product="hypothetical protein"
                     /protein_id="X:PCJKLFBI_00038"
                     /translation="MIDYNQTKDKAKMLELQVSMSFRTWVLIFVGKSICSLKSIRKTA
                     IDGRSKKEKE"
     gene            complement(39640..40116)
                     /locus_tag="PCJKLFBI_00039"
     CDS             complement(39640..40116)
                     /locus_tag="PCJKLFBI_00039"
                     /inference="ab initio prediction:Prodigal:2.6"
                     /codon_start=1
                     /transl_table=11
                     /product="hypothetical protein"
                     /protein_id="X:PCJKLFBI_00039"
                     /translation="MKKIYVLLILLLLQNCATTLLKNAVPVTTPTKWLFEISEVYSKF
                     QYALDHSRYYPKDDNETMVVVEVKATNRDLVKKEIDFNASILVAGKMIRKVTVVAKTE
                     NVISVVKESGITLVEPNQSVKRDMVFVFPEKMKPEKLFIQNVGEINLLEQQNPVPR"
     gene            complement(40326..40688)
                     /locus_tag="PCJKLFBI_00040"
     CDS             complement(40326..40688)
                     /locus_tag="PCJKLFBI_00040"
                     /inference="ab initio prediction:Prodigal:2.6"
                     /codon_start=1
                     /transl_table=11
                     /product="hypothetical protein"
                     /protein_id="X:PCJKLFBI_00040"
                     /translation="MKRVFKLLIQCIFLLLVSLNCSYNWGQFKRYSVAVPSDLEVIGS
                     GARVTGSDCSFLPTRWYTNSIAEAVREALKLSPGATGLKDVEVKAQSYQYVFFGCIEV
                     EGTPVREVVVPAKSTKKK"
     gene            complement(40690..40971)
                     /locus_tag="PCJKLFBI_00041"
     CDS             complement(40690..40971)
                     /locus_tag="PCJKLFBI_00041"
                     /inference="ab initio prediction:Prodigal:2.6"
                     /codon_start=1
                     /transl_table=11
                     /product="hypothetical protein"
                     /protein_id="X:PCJKLFBI_00041"
                     /translation="MKKRKRMNKLLWACAILLLATGCFTIGKVGYMSPASHDDGELSE
                     EVLGEKCGFVVTNILNDMNSVLSNKGKSDLTNVGLKFTGSNCAQTRSIK"
     gene            41063..41275
                     /locus_tag="PCJKLFBI_00042"
     CDS             41063..41275
                     /locus_tag="PCJKLFBI_00042"
                     /inference="ab initio prediction:Prodigal:2.6"
                     /codon_start=1
                     /transl_table=11
                     /product="hypothetical protein"
                     /protein_id="X:PCJKLFBI_00042"
                     /translation="MDSVRVFGLPDSKLSTLRVGFSPDQVLNGDIPDKHRFIEQIKEA
                     TAKRPKINKQGFCDPCSDQSTIPKKK"
     gene            complement(41442..42098)
                     /locus_tag="PCJKLFBI_00043"
     CDS             complement(41442..42098)
                     /locus_tag="PCJKLFBI_00043"
                     /inference="ab initio prediction:Prodigal:2.6"
                     /codon_start=1
                     /transl_table=11
                     /product="hypothetical protein"
                     /protein_id="X:PCJKLFBI_00043"
                     /translation="MIGLQINEEMLMKINKLRRKINKSVLMKNNSKFEVGKLIYLRVQ
                     KCLLIFILVQAYIPVYGLDFSTFKIHLRGLGPIHINDTLLQIEKKLSAKLVGGKENDY
                     NGQECHFYTIPGLSGISLMFTGKTNDLRLSRIYISNSTFQTLSGIKINSDMTLILSTY
                     KNNIKREKEHYTGDTMLVFEPKDFYDKDFRMIFLTNNKKVTGISVGRIPEIFAVEGCD
                     "
     gene            complement(42076..43353)
                     /locus_tag="PCJKLFBI_00044"
     CDS             complement(42076..43353)
                     /locus_tag="PCJKLFBI_00044"
                     /inference="ab initio prediction:Prodigal:2.6"
                     /codon_start=1
                     /transl_table=11
                     /product="hypothetical protein"
                     /protein_id="X:PCJKLFBI_00044"
                     /translation="MGLNITRSEYGGWGADVSTDNYGPGNLSGGLAYTQRDGFTVSLN
                     VNGTNAFNYNSQSGLSGNGDFMSQYVMNNGLAQGVSDESDTSEPNSAQQHNNAEQGAQ
                     AIEGAGFATQRREGEGHVIGFSDDGPEPAHGNPGVHDTGQTITSSGSVEGTGVSRQLS
                     AADVAEFKADWRKESPAQTDASLAALKSAGYDTSGLEKFVTDYRNQSKPGYVNSNQTG
                     SPIVVTGSRTPTLGEIAGSIFGSVVDGAKGLWNKVTGGGSKPVLNSNSLSEGSYNYKP
                     SKESNGVLKPLADGAIIPGKGYNVTSEFGSRPDPFNPTGPTKNHRGIDIAMPTGTPVF
                     ATAPGKVIFSGTQNNGSKEVHIDHGGGLVSIFKHNSELLVQNNHQVVRGELITRSGNT
                     GPSTGPHLHYELKLNGVVQNPVNFNIRDWATNQ"
     gene            complement(43494..43655)
                     /locus_tag="PCJKLFBI_00045"
     CDS             complement(43494..43655)
                     /locus_tag="PCJKLFBI_00045"
                     /inference="ab initio prediction:Prodigal:2.6"
                     /codon_start=1
                     /transl_table=11
                     /product="hypothetical protein"
                     /protein_id="X:PCJKLFBI_00045"
                     /translation="MQDIFCKAFDQLQCRTHTKGEPGSGPFAEELARRRGSGIPSLNE
                     QLNICKLAK"
     gene            complement(43627..44175)
                     /locus_tag="PCJKLFBI_00046"
     CDS             complement(43627..44175)
                     /locus_tag="PCJKLFBI_00046"
                     /inference="ab initio prediction:Prodigal:2.6"
                     /codon_start=1
                     /transl_table=11
                     /product="hypothetical protein"
                     /protein_id="X:PCJKLFBI_00046"
                     /translation="MKNIRIFKKIFILLVVFFLVLGEIQGKEEHEVKRGSKEYNAVLN
                     FTQKFINVYVERQYIYSDNKEMKDIEHEFFDEETIVGPPGDQDTGMKVYIINSFKIDK
                     IIDEGDGYHVSVIFETLKKCNISMDKKIVCKTYKNNEEVGLSIKKSGSNFKIKFVTIG
                     GFLKGNLLKKYATNARYILQGI"
     gene            complement(44188..44703)
                     /locus_tag="PCJKLFBI_00047"
     CDS             complement(44188..44703)
                     /locus_tag="PCJKLFBI_00047"
                     /inference="ab initio prediction:Prodigal:2.6"
                     /codon_start=1
                     /transl_table=11
                     /product="hypothetical protein"
                     /protein_id="X:PCJKLFBI_00047"
                     /translation="MDYYQRNNRDNNLQAQTAAGARILSQAEALLRLNAESPFQYKMG
                     NTGIGGIMDCTGFVYRANQGAGFEHIPYIGGSSIEVSDHYKPVSEGERVPGDIKIITI
                     RDKNGKVVDGHAMIYNGGKPGGEFYEMSSKGMKPNKDYMEDYYISRYKGKMNSGEYTM
                     EGGYYRPLEKQ"
     gene            complement(44681..51553)
                     /locus_tag="PCJKLFBI_00048"
     CDS             complement(44681..51553)
                     /locus_tag="PCJKLFBI_00048"
                     /inference="ab initio prediction:Prodigal:2.6"
                     /codon_start=1
                     /transl_table=11
                     /product="hypothetical protein"
                     /protein_id="X:PCJKLFBI_00048"
                     /translation="MRQDYSSRIQSYISDKVINSRSKIDRKNYKFKSNFFNSDSFRNQ
                     NLFREFARLRTFVVGSVSINFKYLTQNLKMWELPQKMLNEKVELNSTSGLKRQNLWEL
                     LQGSLKSKPDLLLGAQMNTRRSDLNTSRITNGILKNPKGTLSLQNESDRSVANVKSYI
                     EFNNAVQYVKNAIFLIYKKIEMLRCRLKQRVRFVEAGTEKNSLRRSRFSIFSPVRNRF
                     SLKTKVVSLITILAFHVVFVLPLSMLDELSAQSVPVLGSTKQFANDDLKPYVDAAKAG
                     STDSATFMNAITNGEQVIEAVWETSVNAEIESIVGGVTTSDSVNNVNVYKDAVRAQLE
                     LQKQQAKSQWLADANAYIQAELQIFLATLSQNTSNNVTSTNASAVQTVNPTVQAVTTT
                     QASQNTNPAQAAESYYQGSQLWDSKWQDLLSKQSTWEQNSLNSIQNGILQWNQSITGL
                     ENDKLAYLNGIEQTKAQWLANKQLIQNAQSQMRSALQSTITNIRNQENQLKANASSDP
                     SLVSVFGDMDGLLDDLQDALNSNSSLGTLAETLGNFFQGQITNATAKADYWNIAKWQE
                     TYATQTLEFKKEVGTASLSCSGGPWCNYQPTGSQAVTYGSDGNVYGWAATNGGFQSGV
                     LVSSFDPYTVTNSNYAELNQQYQSCQSQASSPLGWMTWWTYPCSSFGWNGENAPVQSY
                     TVNPNNSTGSHSEGHYVIECNGIEWFGNTCSGAQGYTNTGEYCGNAPAFCGYNKRWQT
                     DYSYSLSVSENFSQAQKDQIAKNNNIRNAVLGSYNTAFGLSSQAGNAVVGSSTALETK
                     VYLGGTALNSSNWYNSMGLIEQVQVQTKYKYIDTAMQANQNFWTSMKTQFTNIASTFL
                     SLVNPLKDWEERSQQYEEEYQAKLLEIEQTKQSTITNYDNQINQMKAARGAWVTEVYG
                     YQIAGIEGSQNNTDSQFRSGQENWSDTISVFQQAELNWYLSAKDTLQQSVTSPNGEAE
                     YQTNAITQANQIQTQITNSETNTSNLYNAATGLYQTYQYAAAGNVMQQAITNLQNQTN
                     WNQQGANLSQTIADSFGRSEAYKTAELNASNRINALAQTIYGSGAYIVDNTELNQIQN
                     QITTNGQNQNHWQNEINGNSGGFNFNGRRASSISTTTEYTNIQNDISVATTLQEEVVD
                     EERGYLKTANEYFEKSEKYEELAQKAKSEAKFDEAALYTGYAVREKGNAITFLKKKYN
                     GIGEEITNEVDNRGLTYTRSSFLSYRDTLLNKNFQNSTQVQKQIQEGKNQVAGIITEG
                     ETYNQVQGMIQSAQNLNQQGVENKERVEKLLAQSKELAEKNIGEGLLDGLQEMIASIQ
                     SSLPQEVSANGVSQYIQAQEKELAEKQEKANELLSHMNSLVTNNNDLSTLQALLQGSS
                     QALNIAANSAVSKYLDDYAKKLQKDNEERSSNLQKTLLESLTNGDDYKYLRDAGYGFR
                     VDGEGITAYREIYSGEIAIDGSAMKSTSYSPDLEYQYIRIETKFNPGNLSVDLLNPNN
                     TTFSAEMVSSVKGYIDNLQKNVESMFAQFSNKTNEIKEEYVQNKEIESYQKKLYEASK
                     DNYLAAFQALPGEFKEAFEGEMGNTKDYHSNSRYSFSARSFNGLSGDTKKIGKSMYDG
                     VNIDDTVFAGSRELKGSVSVKGIPVEVSYGMQYLVITSGFDISKIGYNFKLKGLGTSY
                     VDSQLSGVSQKYSVYTKDIQDRIERQAKSNDEEMDKKGFVFNVLNGMSGGQKVTQAVE
                     GEIRSRVTGAIAEASGLPASFVGALVGGGSVKDAMKAYEKSVTTEAISKATGIPGWYL
                     DQKMAEKEANHAMTTSFSYNMATSMVGSLKYSPPLLAAQALIPGLKEDVNKFVDHVGR
                     EAYKNRETIDTAVTVAMTVAAPFSGGASLVALAAYKAAEGAVEGGVLGALAGAANVGN
                     AFLYEFTGGTVSYNLSYSYADGFGASIGGGWKIANGLGVGATLSYNENQGFGGSVGLQ
                     AGTSALSFNAGLSYSQRDGVSANAGVGIGLGGKKPTGSLNLGVSYNRQDGLGTSVGIS
                     SNNNKITHGMGLNITRSEYGGWGADVSTDNYGPGNLSGGLAYTQRDGFTVSLNVNGTN
                     AFNYNSQSGLSGNGDFMSQYVMNNGLAQGVSDESDTSEPNSAQQHNNAEQGAQAIAGA
                     GETLLGGRRNEGEGGATHYYDKDGNMRIRVTDSNGDSYYRAATAEEAHRIQNNNGYTM
                     ASETGKPVNSSHQNSESGNLKPVKSYENTGFFEGIGQRFNNLLSGNGFNTDANLICNA
                     EIQGGKLAGLLKASELGYASSLADVREVMDYYQRNNGLLSKK"
     gene            complement(51556..52608)
                     /locus_tag="PCJKLFBI_00049"
     CDS             complement(51556..52608)
                     /locus_tag="PCJKLFBI_00049"
                     /inference="ab initio prediction:Prodigal:2.6"
                     /codon_start=1
                     /transl_table=11
                     /product="hypothetical protein"
                     /protein_id="X:PCJKLFBI_00049"
                     /translation="MLIRIKQYKTRFLEALAERDSSFIVLRLLSAAFNPQNAVSIFGI
                     AAFVVLFCLNWGFERSVKIVSQKLAPVLEWSFDSERKLELSSFEILEKPNELFLEDNF
                     RKKLKNQKLGFKNKNERLTNVLLYSVKNKESEKLKTVEFHLEIILKKIIPVFTNQPVD
                     ISNIELAIEPNSAVNLETIDSTWETNAELSATEKNEFYHPQKVLILGQIKEIGLSDLQ
                     IKNEPENIQKNSISWEFEKDTFEIRILENIHIEKWTWEQIQEKLEEIKSVKLQNNIPS
                     FFAGAKERLLYLPRRTQSNLKNYEITSLNPDYIWKYSNFLILDHSLEAPNLNRKLMRY
                     YSIQMNGPPPGNQLQV"
     gene            complement(53264..54700)
                     /locus_tag="PCJKLFBI_00050"
     CDS             complement(53264..54700)
                     /locus_tag="PCJKLFBI_00050"
                     /inference="ab initio prediction:Prodigal:2.6"
                     /codon_start=1
                     /transl_table=11
                     /product="hypothetical protein"
                     /protein_id="X:PCJKLFBI_00050"
                     /translation="MTEVVHYALVIAHAIESLPLSRAKRQLLSKITDLDIAGRINGFG
                     GCIAKNKTLGEEVGLAETTVSKYIREMRREGYINSGEFHGHYRILNSSLHDTVVQERY
                     EYNLQKQITKYTSLSSTNILESTNQSTGSAPYERTGDCINNQSTNQINNKEKVQTSSL
                     SKITWENIFEHSKNLVSEEWGEYDHNPEKESAKIKSWKKLVPENPGVVLETLKKLIHI
                     RRSEEYKADRFWGTIPLNLASTYSYKDIIKNTYNLLTQVGSKGPLVTENKKEVKTESK
                     VIDPFKNEPTWEGFLVWAKERLSKTSNESLKQLRVKFENERLYIIGEINDSLKMIVSK
                     YFNEEAKLKTEIKFVKEELQEKEQNFNSSKKLDPSNQDNQTQPNQESSISVDQSENQD
                     IKTFSDYISVDKVIHEFMSHSSLKLNRPDLEEIRKLRISYDLEKIVIYDPLPERLKNH
                     IRDYFYSHPQRMIALQFEEGKNKFHVAA"
     gene            complement(55093..56004)
                     /gene="noc"
                     /locus_tag="PCJKLFBI_00051"
     CDS             complement(55093..56004)
                     /gene="noc"
                     /locus_tag="PCJKLFBI_00051"
                     /inference="ab initio prediction:Prodigal:2.6"
                     /inference="protein motif:HAMAP:MF_02015"
                     /codon_start=1
                     /transl_table=11
                     /product="Nucleoid occlusion protein"
                     /protein_id="X:PCJKLFBI_00051"
                     /translation="MVSKSKKIFQVKDAFGNTTDKTVTNLHNNSQSNALLRELMSKDS
                     KESDQVVQNIPVSKIISKENPRKNFNSESLQELAESIKKYGLIQPISVRKIGNEYHLI
                     AGERRLRATKLNGEEFISSIVKNVHQVDPDLIPEYKLIENIHREDLADIEVALSLTVI
                     KSKYKLSASQLAEKFNKSISWVKQKLMHASAINDLVEAGKIKNPDLISMVPTSILMEV
                     LPAIKANHKDVLDWLLIKAKNDSLPTQAEARKYAKSISQSNDNSKKTKSSITLKTLQD
                     QIKDIDRKIDELKKKKKKLKDQMDLLI"
     gene            complement(56032..56856)
                     /locus_tag="PCJKLFBI_00052"
     CDS             complement(56032..56856)
                     /locus_tag="PCJKLFBI_00052"
                     /inference="ab initio prediction:Prodigal:2.6"
                     /codon_start=1
                     /transl_table=11
                     /product="hypothetical protein"
                     /protein_id="X:PCJKLFBI_00052"
                     /translation="MSQKPYVFVFANVKGGVSKTTSATHCSMALARRGRTLAIDHDPQ
                     GDLSNAFLPNEPLEYFDNANTFTVIRGETTLKESTRNVYEVDILPSSMELEDFQYHVG
                     KDISLVTKLNTVILKSNYDFAIIDTPGSGSYELLSALLSADAVIIPVNPSKWAIRTVK
                     KIFKKINEALSFPGTRISSVYILPTIWNNSGRSGQILEQLEQIPNLLDQLQTKEIGYE
                     LVPTPALLPPIPQSTTIRDRTEFGEPLKEGTEGWNAYNSLAELLIEKSNLSIRSVK"
     gene            complement(57044..57358)
                     /locus_tag="PCJKLFBI_00053"
     CDS             complement(57044..57358)
                     /locus_tag="PCJKLFBI_00053"
                     /inference="ab initio prediction:Prodigal:2.6"
                     /codon_start=1
                     /transl_table=11
                     /product="hypothetical protein"
                     /protein_id="X:PCJKLFBI_00053"
                     /translation="MAVELGVDRSTYYKYKNGTLAIPKSILIILRLKGYDDHWVLSGK
                     GQMKLKDSAQLVEMQKRLKLISKLDSYGVLDSIEKLPETPSSVQKKIIQEFFVFLASK
                     FV"
     gene            complement(57629..57802)
                     /locus_tag="PCJKLFBI_00054"
     CDS             complement(57629..57802)
                     /locus_tag="PCJKLFBI_00054"
                     /inference="ab initio prediction:Prodigal:2.6"
                     /codon_start=1
                     /transl_table=11
                     /product="hypothetical protein"
                     /protein_id="X:PCJKLFBI_00054"
                     /translation="MVLESFKTITLNIQSKLRCFSLFKNVGTHTKIEKLVRLQYDAIC
                     GNYHVLFGIQSLS"
     gene            complement(57793..57951)
                     /locus_tag="PCJKLFBI_00055"
     CDS             complement(57793..57951)
                     /locus_tag="PCJKLFBI_00055"
                     /inference="ab initio prediction:Prodigal:2.6"
                     /codon_start=1
                     /transl_table=11
                     /product="hypothetical protein"
                     /protein_id="X:PCJKLFBI_00055"
                     /translation="MLVPRPEYELSKLRKRSFIFLLFGGLKIGIKFMVILEKYRNFLN
                     LNLIRKWF"
     gene            58483..59898
                     /locus_tag="PCJKLFBI_00056"
     CDS             58483..59898
                     /locus_tag="PCJKLFBI_00056"
                     /inference="ab initio prediction:Prodigal:2.6"
                     /codon_start=1
                     /transl_table=11
                     /product="hypothetical protein"
                     /protein_id="X:PCJKLFBI_00056"
                     /translation="MNDTQRVFRVQKDRNFTIVKNNFIDDARLSMKATAILLLALRYP
                     DHWRMSVKTMSKFKSDKDSSIASGFKELVTFGYAEFRKGKDPVTGRFNSGWYFFEESQ
                     KPEVQYKVKTTENKRIEKQKGLFLKEVKELNRKGNKVLDLEQPETPQLENQVVVNSIL
                     PSTEEQRPSRQVFSSQIQNTTREYDQPPQARIEEQLEIKFKREKNQALGSPQAEKPQL
                     DFQGGENQPLSSTIYQGLSKQVLFKQILNTSREYGPPAKTHLEEQKQNLNKPKTLSRF
                     QFPDSWLTKFQDYYFKEHESEMGQPDSELKALNKLYEISKGDWNLIESKIQTLIQLRK
                     QDSRFWYEQSLSPESITKFWSRLFERKVKPTEKNTKRNEQQNKSIRTESKYNESKTIQ
                     ETPIEEINNLDPYKCFLGWGKSKLLKSQLEYYEQNSDPFKYEGTKKILFEKFVNEVYP
                     VLVSNSEVKKTTIENRKGSAA"
     gene            60627..61556
                     /gene="rpnD_2"
                     /locus_tag="PCJKLFBI_00057"
     CDS             60627..61556
                     /gene="rpnD_2"
                     /locus_tag="PCJKLFBI_00057"
                     /EC_number="3.1.21.-"
                     /inference="ab initio prediction:Prodigal:2.6"
                     /inference="similar to AA sequence:UniProtKB:B7NGZ6"
                     /codon_start=1
                     /transl_table=11
                     /product="Recombination-promoting nuclease RpnD"
                     /protein_id="X:PCJKLFBI_00057"
                     /translation="MTNPHDRLIRETLQDKEDAISFFKNSLPEKVIELLDLNGLELTQ
                     SSFISENLKEEQTDLLFQIPLKSGKKANIYLLFEHKSYLDEAVFSQLLGYISAIYKSQ
                     YRTDKRYSVVIPFVFYHGERTWTLGNSFQDRFILSKNEEEVFKKYIPDFELELFDLSK
                     VDLNRLESITLRVILGVVQKIWEGDASFLGYLGEVFELLTSLKNESKRVEIFQKLFLY
                     IFNVRELEPTEITSLLSHSRFNREYEDLAMTTAEKLRKEGEIKGEMKGELKGIIKGKI
                     EDARIMFKEGFELDVVLRITGLTEQELKDYGVI"
     gene            63166..64023
                     /locus_tag="PCJKLFBI_00058"
     CDS             63166..64023
                     /locus_tag="PCJKLFBI_00058"
                     /inference="ab initio prediction:Prodigal:2.6"
                     /codon_start=1
                     /transl_table=11
                     /product="hypothetical protein"
                     /protein_id="X:PCJKLFBI_00058"
                     /translation="MSKNFFPLTNDLMFKILFVKEPDLLISILNSVLFTDGEHTIRNI
                     KILNPELVGSSPNDKRSYLDIRAQDEDGKIFHVEIQVAHQSSFVKRSLYYLSGLIRDQ
                     LNRGSMYSDLKPVYQINIVDFDLIPSENFHSKFKFREESNPDIILTDDVEIHFLELCK
                     FVKRDVRELRNNLEIWLYVLKHTSELEEEEMRILVDKTPDLSKAFTILEQYSNDPQKR
                     NELEAKLKSDRDYAYDLAARFEAGELQGIGKEKLESARKMLEEGMTLDVILRITGLSK
                     KDLKDHGML"
     gene            complement(64815..65114)
                     /locus_tag="PCJKLFBI_00059"
     CDS             complement(64815..65114)
                     /locus_tag="PCJKLFBI_00059"
                     /inference="ab initio prediction:Prodigal:2.6"
                     /inference="similar to AA sequence:ISfinder:IS1501"
                     /codon_start=1
                     /transl_table=11
                     /product="IS3 family transposase IS1501"
                     /protein_id="X:PCJKLFBI_00059"
                     /translation="MKGRRKYSPEFREQAVNRTLNGSFTIKEVAESLGVSYFVLRQWK
                     AEHLKKKETEQPLPDKQLKESEELKRLRKENLRLKDENAILKKFAAMLSREQNPD"
     gene            65355..65717
                     /locus_tag="PCJKLFBI_00060"
     CDS             65355..65717
                     /locus_tag="PCJKLFBI_00060"
                     /inference="ab initio prediction:Prodigal:2.6"
                     /codon_start=1
                     /transl_table=11
                     /product="hypothetical protein"
                     /protein_id="X:PCJKLFBI_00060"
                     /translation="MNYLNYVFYGSIILNFLLLYYCIKMFRKLKEIQFKANRDMEENN
                     IELYTDIELVDNSFTLFGDGKEYHAYILDFTEIDEIFAEGRKRDAERMAKSAERYERN
                     KLENRKKNDRSKRKKDKP"
     gene            complement(65714..65869)
                     /locus_tag="PCJKLFBI_00061"
     CDS             complement(65714..65869)
                     /locus_tag="PCJKLFBI_00061"
                     /inference="ab initio prediction:Prodigal:2.6"
                     /codon_start=1
                     /transl_table=11
                     /product="hypothetical protein"
                     /protein_id="X:PCJKLFBI_00061"
                     /translation="MHHQHTVGIRLLAEAGSIAVQKVLGHSSPITSNKFYTAPLYDAS
                     KYLCSWD"
     gene            complement(65829..66377)
                     /gene="xerC"
                     /locus_tag="PCJKLFBI_00062"
     CDS             complement(65829..66377)
                     /gene="xerC"
                     /locus_tag="PCJKLFBI_00062"
                     /inference="ab initio prediction:Prodigal:2.6"
                     /inference="protein motif:HAMAP:MF_01808"
                     /codon_start=1
                     /transl_table=11
                     /product="Tyrosine recombinase XerC"
                     /protein_id="X:PCJKLFBI_00062"
                     /translation="MSMRTAKILKFERLKKRLGKDSKSSPSDSTAFTKGLSKETMKGL
                     MKRFSHPTTEEAYRNRALFFFMSTTGLQAKEIVGSKFRNLLEAPSGEILLRYIKKGGK
                     LGYAVIHKDLLKTIREYHSKFQISSDHFFHTLIKRNQGIRNPLSKRGLQFIISGWNVK
                     TCEGKKIHCHASSAYSGHTTLG"
     gene            complement(66471..72362)
                     /locus_tag="PCJKLFBI_00063"
     CDS             complement(66471..72362)
                     /locus_tag="PCJKLFBI_00063"
                     /inference="ab initio prediction:Prodigal:2.6"
                     /codon_start=1
                     /transl_table=11
                     /product="hypothetical protein"
                     /protein_id="X:PCJKLFBI_00063"
                     /translation="MTSPGIGDPYWYEWTVGLKSIVEMLNPDNEIQSVTFQANHISGW
                     DDIVVRHHSGKKIYYQIKHTYTNDTFTYGDLIASTPSKDSLLKQLSIGWQKIEDKASS
                     DFIIYSNRKMGIQNSNSKKDEKTILRPALNIFWEYLKTEVMKSEKIEDIQIKEEYADT
                     FNIEFLPNLKDLSSSEIISFLKQLEIKVNQPNLKDLEAEILKNLGSIFHVSQSKAANL
                     LSALDHSLRIWTTSIRIKEEVTIEEVYRILSKDSNEPIGNHELEVRVPFFSSRNNVID
                     QLKESLEDLNIKIIFLTGNPGIGKTTVISELYNSRENLIHLRYYTFKPFSPENDLVPA
                     DSGRTCDARSLWGDLLIQLRSYFKGKLAVFSVPIRNDFIESVDELRSEVIRLSIELSR
                     ILGKRIVICVDGIDHAARSGQSVGRNYLNTLLPPDQIPKEIIFIISGQSPVAYDQYPS
                     WLRDSHNKVKNINVPNITKDEISQLIDPRFSGNEDWLANEIYQITNGNTLSVIYAIET
                     IKRSKDANKAIAKLNINCLKDGLSSYYEAIWKNTIEKFKNQQPSLPHFLSSIFSLTSS
                     QLKLEHFQTLIHESNNSIYDWRVILDGLSPLVINNNDSYCVLHNDVKVFFTKIVSESQ
                     NSIFSNTAYRLVQLYKENEIFQKQRHLDLVRLIKKSNKHSLIIEILTPKYVMEAYVER
                     TPKANIEESLQFGLLQAIESKNLDNIHAVAYSIKTFNQLNNSLNSTNEDWNFIDFRQP
                     LLNELRVIKKEDWNIEILNGLLDEVYRLAIEENNARAKRLASSWFKGLKFSELLRILP
                     ENELYSKEPIFQEAKNLNPTFENFLMMLGKVEVRLRGNLFHVDTFENEALIKAKINSG
                     FFEELIQVKRVFEFKSNIRHHYNTFFHNDIDTLLFNLFSALDWKRIHIFLIYIKPSQI
                     SDHHKSLAYLCARLLNREKLVTKWNLDSKEIIFNNLSQYSRNTDSHYSKYVIYCAIAF
                     LLPYIELGKDNIELRSFLIECISKEDYFDKNTKIAANILFDITITLSRWFREVFNENK
                     KSNFLYLDPTSLNLIIDKLLNFHVRNGNTMIASNQSVILLLKLISFCTKATNEDYAQI
                     LNDNFSSHYSKSKTYDSFFILIWNWFLESHNLEKCNDLLENIIGESGKIWGYSLEEKN
                     EIFRILATISEPQFLNKIQEAGMRFQWHRIGFSGHKEYTLFSAHSWLENLLKNDPALW
                     KEDGLRLFNLSEEIEEIADNRAAWDIAELLLSNSLRTTPNDFLFVYELIKKSRNEYDT
                     LIVSAISNYLNKEKSTNLEKLKLIWLFCCGYTSYRLHEGRKVIYELKIAILRNVDPTE
                     KDSLLDFLSKTNPIEFRIEELDSIEKEQVISRYEIGDNSLEQELIQFSNSSEQVPGRL
                     LDILEKWNESDSKQLKENSDLIAQIVLNLSNLSTWQYSGNSRIFKLLIPLLKEEIYWN
                     ILRGIYKDFYDSSQYSYYGSLADSLDEFCLYASGQNKEKLKSGLQRTLRSHTEWLYGF
                     SSDSDNNILAQDSIIPEIQYQSWLESFLVILFERLNSGSAFKIESSIRTIMNILLEFS
                     DSLKFLNHNWSHFSVDQKEFLLIIFEAVVILKPESFSLLESILQKEIQSERLALKLNS
                     YLVYLATNRNTQINIPEIKYEILKELLNFKESGEYHNLIEYQPTNGFIKGKFQLIENR
                     IKFFEILYEKDLLPRIAQEINFLDVKNPDLFNAEKAYSSYRKDIRILPRSDNDRFLRV
                     LEHESACGAIKEIPPLILAQGTLTWDDPFNLLLSYQPYKNLDLWNFENLEDIQSIQNR
                     AFEILKNTFDENYLTLGGEFHFHKNKNNYIFIYGTYFKKNHILTKNKSLPQEFNGRFS
                     FAFEGSLFENSNPHLFSTIRYAGIIRLRDGINWQLPSSKFMEEFHLEYSKKDPRILLS
                     NGNKAAWLEKYIGKFNLSWETGRDISFMQRWVINKQTLMSALNENPALSINETFHCEN
                     HQFDE"
     gene            72575..74038
                     /locus_tag="PCJKLFBI_00064"
     CDS             72575..74038
                     /locus_tag="PCJKLFBI_00064"
                     /inference="ab initio prediction:Prodigal:2.6"
                     /codon_start=1
                     /transl_table=11
                     /product="hypothetical protein"
                     /protein_id="X:PCJKLFBI_00064"
                     /translation="MLDYIHSHPFPSSELTVLRALNLPESIFEFKIWRDDSLNIQCKF
                     GYRIDNRHEANVIISKIYNLSEGEKIKVIAQSEKKSFFILIKDISIKSFDWNGNVLVI
                     YGDIYDLLFRNKFCKEIDNYTYWYLNGSDELTYNQILLTHQECLLHLNFGEGKEYKIR
                     IPPQQNLSLNHTYIKFYHNDVLILIGCTSPTTESQYRFTWIRYYSQTPPTGKITEAVA
                     SLYSFLSGCEILPLGNVSFNIDFIPMRSYHLSSCRTVVDNVVFANQFPPIPISYRRIG
                     QLKEKVENLLSHLLANYLEKSGDMHLKLAIWYINQSLHLPLDIQLQPMSTAFDILKKG
                     WFKSKNSISQGFNITEKEFQGILGEEFKTISERLEKNPKGKKIIGRILKANTKGDSEK
                     TFTFLEELGLEIDLVEREVLEERNRAVHGTTKPKNYSKLAYRTMAYRTLLNRIILRIL
                     NYQGDYIDYSWDCGAQVKYTTWPLSIPMQGRKNDKKV"
     gene            74262..74426
                     /locus_tag="PCJKLFBI_00065"
     CDS             74262..74426
                     /locus_tag="PCJKLFBI_00065"
                     /inference="ab initio prediction:Prodigal:2.6"
                     /codon_start=1
                     /transl_table=11
                     /product="hypothetical protein"
                     /protein_id="X:PCJKLFBI_00065"
                     /translation="MYRFRSVDNLLTLHHELKNDEIYFSDIASLNDPIIERYRIVQLN
                     LLSNLLIVCV"
     gene            74442..75353
                     /locus_tag="PCJKLFBI_00066"
     CDS             74442..75353
                     /locus_tag="PCJKLFBI_00066"
                     /inference="ab initio prediction:Prodigal:2.6"
                     /codon_start=1
                     /transl_table=11
                     /product="hypothetical protein"
                     /protein_id="X:PCJKLFBI_00066"
                     /translation="MKIIKAFLLAMRVGKIFDFTHNDLKKISKAPYTYLEDFLIKFES
                     ILEPNLENGELKLNIKEEMIRMLENMPYERINRIVSIERRSSKIHFGTKKKLKVVCGL
                     IQTACRQDSASSLEIIDQAVKDYERSCMQVFTSVEQIQKLEKDTKEEIARGAMSLIAE
                     LAEPAYRNYLITISRLYALASNANYAMLSGSLGNIEREIRNQLPDNYHILFYKNISPI
                     RNAKAHSSWKFDAKSGMIILCGQDSKKEIAYSPLDLKAIAEDMIFNAIHLIPLALNLI
                     MLDQLSLNPGLIQEVVFRMLEELKKNT"
     gene            75450..75887
                     /locus_tag="PCJKLFBI_00067"
     CDS             75450..75887
                     /locus_tag="PCJKLFBI_00067"
                     /inference="ab initio prediction:Prodigal:2.6"
                     /codon_start=1
                     /transl_table=11
                     /product="hypothetical protein"
                     /protein_id="X:PCJKLFBI_00067"
                     /translation="MTTEQRLSLILILKNTLSACETSLKSDAYYDKDDRYQFTVTILL
                     LRIYEQAYAILTLLQAGLDSSIPPIVRIILETSIDLICLGKDPKFLNVLLKEYVKQER
                     KALRICKENPNHLLNQMYTEDVIRFANLDRLSSLIPEDTNLVT"
ORIGIN      
        1 atgaataaga aaggaaaata ctctccggag tttaaagaac aagcagtcaa gcgaacactt
       61 tcgggttcgt ttacgataaa agaagtagca gggtcacttg gaatcagcta ttttgtgtta
      121 cgacaatgga ggggagaata cttgaaaaaa tcagaagatc agcttccact tacggataaa
      181 cagttaaaag aaagtgaaga actgaaaaag cttcggaagg aaaatctgaa actgaaagag
      241 gaagttacta tcctaaaaaa gtttgccgcc atgctttccc gcgaacaaaa tcccgattga
      301 tgttcatgga aactcatcga tttgagtatt cgattcaaag catggctaac gttttaggag
      361 tgtctcgttc aggattctat caatttctaa aacggagtaa aaacgaatta gaaaaatata
      421 atcctgaact tgtcgagttc attcgggaaa cgtggctaac aagccgtaag aattacggct
      481 tagttcggtt gcttcgggaa gtgaagaaag tgtattcaat ttacggagca agaacggttc
      541 gaaaagtgat gaaactttgt gaaattcaag gaaaacagga gaaacgtttt cggattgcca
      601 caacagattc taatcatggg aatcggattg ctccgaactt agttcaacgg aatttcaaac
      661 cgaatcagaa gaatcggatc tgggtttcag atattacttt tttaagatcc tctttcgggt
      721 ggatttatct ttgtgtaata ctggatcttt attctcgaaa agtagtgggt tggtcgattt
      781 caaattctaa tgattctaag ttagtgtgca ccgctctttc caaagcaatc gaatgtagaa
      841 atcctcctaa gggtttagtt tttcattcgg atcgaggatc caattattgt tcgtacgaaa
      901 ctcgaaggta tctgttaaat aataaactca gaaggagtaa tagtagaaag ggaaattgtt
      961 gggacaacgc agtcgctgag tccttctttg gttctctgaa aagagaaatg gaatataatt
     1021 acttttataa aattcaagaa gccgaagaat tactttttga tcatatagag gtttattata
     1081 atagacacag atctcattcg tcattagact ttgtgagtcc tgtgcaattt gaagtaaatg
     1141 ctgcgtaaaa atgtgtccaa taattcgtca ctaggttagg atgaagtagt cacataaaag
     1201 tggacagcca tttaagcaat atttgtctca aattcttcag ggctcatata acctaatgta
     1261 gaatgagatc tgtgtctatt ataatacact tcgataaaat caaatagaaa atgctccgct
     1321 tcttcaatgt tatagaatgt attgtattcg atttctcttt ttagagaact aaagaaagac
     1381 tctgccactg cattgtccca acaatttcct tttctgctgt tgcttcgtct gataccgttg
     1441 gcaattagta gtctacgtgt ttctttagaa cagaaattag aaccccgatc cgaatgaaag
     1501 atcaatcctt tccgagggtt tcttgacaac actgctttta ataccgtatc acataccaac
     1561 tgagaatcat tacgatcgga aagcgaccaa cccactgtct tgcgtgaata cagatccaaa
     1621 atcacacaaa gataactcca accaaacgaa gtccgaatga atgtaacatc agacacccaa
     1681 attcggttct gctcgttcgg atgaaatttc ctttgaacta aatcaggagc aattctaccc
     1741 ccgtgttttg aattcgttgt caaaggtcta aactgcttcc tctgtttccc gctaatttta
     1801 cagtgtttca tcgcttttcg aactttcctc gctccatagg gaagattcga ctttttcact
     1861 tcctgaaaga gtcgtttaaa accgtaattc ttacgactct taagccactt ctcttggaga
     1921 aaattcgtaa ggtcaggagc aactgaccga tctttatgac ggtttagata tttataatat
     1981 cctgatcgag atactcctaa aactcttgcc atgctctaag caattcgatt tcatgaactt
     2041 caatcgggat tctgttcgcg ggaaagcatg gccgcaaact tttttaagat cgcgttttca
     2101 tcctttaatc tcacattctc tttacgaagt cttttcaatt cttcgctttc ctttagctgt
     2161 ttatccggaa gtggttgctc tgtttccttc tttttcaaat gctcggcctt ccattgtctc
     2221 aatacaaagt agctaactcc taaggactct gctacttctt ttattgtaaa cgatccgttt
     2281 aacgtccggt ttactgcttg ttcccgaaac tccggcgaat attttcttct tcctttcatt
     2341 ctcaactttt acctcattct tggaaaaaaa ggtgtctact tttatgttac taggtcagta
     2401 gcacggagta acgatcatcg atgaacgcgg aaagcgcgtg ctgattgcag atgcgagcct
     2461 tttcctcccg ggagcgacag aagagcacat tttgccgtgc gaaaccggtt tcactataaa
     2521 aacgacgata ggttagccac tccaacgacc gctgtgcaat cgcttccgaa cacttggaca
     2581 ccaagtatac gttctcggat ccaaactcat cgcaaagaaa ttcaattgtt tcgaaagcac
     2641 cgatatcaat tccccagcgt agcgcaggct tgtgggtggg ttcttttata atcattgcgg
     2701 cgccatttcg tataactatt aatctccgaa cgtcgcataa aacacctaaa aataacagaa
     2761 tatacgaata tcataaaacc ctggaatcta tcaatcccaa aagcttagaa aatagagtta
     2821 tattacagtt ctacaagact aatagatgat tctcaaaagc agtttcgtgt aggtttttag
     2881 gtgaggaaat aagtagggtt tttaattggg atttcttttt aaatcgggtt ttgaatatgt
     2941 cgaaagccag agtgaggagg agacgaagtt aattgcagta gcccatttat tagaatatta
     3001 ataatttaat attatctaaa acttctttta aagaaacttt atttattgat tcaataaatt
     3061 ctgcttcacg gatagtccaa tctaagtttt ttacttgatc agaaagaatt acaccatcga
     3121 ttttttttga tttaatcaac acttcgaatg gataaccttt aattttactg gtaattggac
     3181 aaaatattgc taaccctgtc tttgaattat attccttagg cgataaaaca agtgcaggtc
     3241 tacgaccttt ctgttcatga cctgcttgag gagtaaagtt cagccacact atatctcctt
     3301 tttcaggagt atagtttcta ttctttacca agcttcattg cctatagaat taccagtaga
     3361 tatttcagag tgaagatttt gtttcgtaat tttagaaagt ttatcttcca atgaagcttt
     3421 tttcattgga tatattacaa tcttatctcc ttcatattgt aattcaacat ggcttccatc
     3481 atttaactct aattccgttg ccattgcttt tggaattcta attcctaagc tattacccca
     3541 tttttgaata attgattcca taaattccta tatatacatt gtatatactt ttggaaacct
     3601 gtcagcaatt ttttttgaat gatatttgat aatttaaaaa ttaatttctt taattaaaaa
     3661 taatgcaata agtcctcgta ttactttcga tttttgggct attgtaacta acgtaatagg
     3721 cttctcgacg tttgcggttt tggagcgcgc gaaacgcgcg aaagaattgg cacgaggttt
     3781 gagcgccctt aggcgcgtct cacaaaccga gtaacaaagc aaatgtggtg aagcccggag
     3841 tgagagtcgc gttagcgatc tcgaacgcag cgaggagacg aagttatgcg ccggtggaga
     3901 aaagcttaat ctttaatcac agacgtataa tagaattcct ctggagccac gctcgttttt
     3961 ccaattaaat cctttcgcat tgatagaatg acttcaccga ctgctttttt accaagtacc
     4021 ttaggcacat cttgaccttt gtgctcaatg attagtgcaa tcattctatt aatactccga
     4081 atcacatcat cagatgcgta caaccaggat cgatactgtt cttcaaaaaa ttttcgtttc
     4141 aaatctaaag aagtagtgtt tcctacaaag ccttgtaaca aaacagtcaa attcgcatac
     4201 ttttcttctt tatattttag aatttccgag atgcgctttg cacgaagagt aaagtaatac
     4261 gtacaatatg accctattaa tccggaaatt atcggcaata gaattagcaa aatatctttt
     4321 atttccattt aaaccgaata taccctccca aaggtaaaaa tatatttacg atacattcat
     4381 ctaatttcat taacctgaat attaattctt tcaaagtcaa ttacttcagt ttctataact
     4441 gtatcaataa cttgatgatt taagataatg tcgaaacttc catcatcatt ttcatcaatt
     4501 gctgaacaat tccctccggg attcggatat atcaaatatt tcagttcctt ttggttcctt
     4561 ctatatctta actcaattat cgtttccata tttttctttc tttttgataa aatattattg
     4621 tgattagtat atatttttcc actggcgcat aaggaaagag tctcctcgac gtttgcgctt
     4681 ctggagcgcg ctaagcgcgc ggaagaattg gcacgaggtt cgaggcgcct tagcgccgtt
     4741 ccgcgaaccg agtgacaaag caaatgtgcg gagccggagt gaggcgacgg tttttagaaa
     4801 atcgatcaat tcttaatcaa ccaacatttc ctttattacc agtttcattt tattaactgt
     4861 tttgggatct atttttccta acttctttac cagacgtgtt ttatcaacag ctcgaatctg
     4921 atctaacaca atccaaccct tctttccttg aaaggttaat tcaactcttg tcggatatga
     4981 tcgagatttt gtagtcattg gtgcaataat aattgttcca atcgttttat tcatttcatt
     5041 gggtgagatt attgcacaag gtcttgattt ttttatctca tgtccaaccg ttggatctaa
     5101 atttattaga tatacttcgt attgagaaat caccattccc aatccttgtc taataaatct
     5161 attgaatcag gaataaataa tttatcatct ttattagatg acattgtttt aaattgtttt
     5221 tcccaccctt ctcttggttt cgattttaga ggtacaataa ttaatttgtt attatcgatt
     5281 agtaaatcta cttcttcttc aatatgacat tcttctaaga ctgccttggg aattcgaata
     5341 cctttggaat tgcctatttt tacgactgaa gccttcattg taattactat gtaattacgt
     5401 ataaatttgt caactgaaaa gaaactaaag attgggattg agctcaaaaa tcttcattgc
     5461 aaaaaaatat ttaaaaactg tcgcctaacg aaagagtctc ctcgacgttt gcggttctgg
     5521 agcgcgtcta aacgcgcgga agaattggca caaggttcaa ggcgccttag cgccgtcccg
     5581 cgaaccgaag tgacaaagca aatgtggtga aacccggttt taaaatgaca tgtccgacca
     5641 atgagtaaat aatttgatca actttagggg catggtgctt agaacgcgtt actacccctt
     5701 tgaaataatt tcgtaaatca tgtacacttt gtattgtaat tggcatcact taacccctat
     5761 aatttttagc atgtcgcata actgcaaatc atcgaatttc gtataaacac ataaaaataa
     5821 cagaatatac gaatatcata aaaccctgga atctatcaat cccaaaagct tagaaaataa
     5881 agttatatta cagttctaca agactaatag atgattctca aaaacagttt ggagtagatt
     5941 cttttgtgat gcaacaggca acttccgata atgtatctta tgactcaaaa atgaacattt
     6001 gttcatgtat gttctggcac atcggtaaca ctatagaccg gacacatggg ttacacttta
     6061 ttcgttgtag ttgtacacag gcgtttcgta tttcaatact tttcctgtaa ataaatctaa
     6121 catacccaaa actgcgttcg taaaatagat cttacacaaa cgctctgaga cttcttcaaa
     6181 cccgactcgt tcaccaatta aagaagaaaa aaaccgatta taatttattc aatattgccc
     6241 ttgaatgtgg ttttaattct gcttcttcat ttcatagggt ttgtgtcaag tttacaggta
     6301 aaccccacgc gatcttaaaa tttacattca atcaaacgaa ggttcaagtc ttacaattct
     6361 gcaaaaacca aaaagataat caaattctta aagcgtttaa gaaaaaaatt agaaaaagaa
     6421 aaagattatt agaatttaaa atttgatctt attaaaaaag aaaatccgga atcaatttta
     6481 actttaaaca aacagaaatt tataaaagaa cgtttaaatt gaatgacttt ttatttttat
     6541 atagaaattt atctttcaat taaataaatt tcagtccgga taacctttat gaacttccgc
     6601 ataatgttga ttcacttaca aaaaataaca attggctttc tgtttctcat taatcttttt
     6661 tgcaagattc aaacggaaaa agtagaacca aaaacttaca gggatttaac agaagcgatc
     6721 caaaatcctt tggatgttcg atttttgtat ttgaatggtc aaaaactcac aactcttcca
     6781 aaagaaattg gacaattaaa gaatttgcat gatttgaatt tggatgaaaa tccactcgga
     6841 gcttttccaa aagaaatcgg gcaacttgag aatttgtgag tgttggagtt gaataacaac
     6901 caactcaaga cttttccaaa agaaattggg caactcaaga atttgctagc gttgtatttg
     6961 aataataacc aactcatgac tttttctaag ggaatcgaac aactaaagaa tttacaagaa
     7021 ctgtatttga attataatca acttacgatt cttcctaacg aaataggaca attgaagaac
     7081 ttgcaagcgt tggaattgaa taataaccaa ctcaagactc tttctaagga aattggacaa
     7141 ctgaagaatt tacaacggtt ggaattgaat aataaccaac tcatgactct tcctgaagaa
     7201 ataggacgat tgaagaactt gcaagtgttg gaattaaata ataaccaact cacgactctt
     7261 tctaaggaaa ttggacaact caagaattta aaacggttgg aattgaataa taaccaactc
     7321 tcatccgaag aaaaagaaag gattagaaag cttcttccga agtgccaaat ttactttgaa
     7381 taagatttct ttatcaaggg atagaacgtc ctgatttaaa tcaaagagag ttagattctc
     7441 tttgagattt caaatgacga acataaattc aacttcttgt tactatattt tttaaaactt
     7501 ggagtgattt ttatgtgata caataggatt ttttcgtaaa tatcatgaac tcggaacaaa
     7561 ccttattttt tcttacaagc gaaactcttt tttgaagttt tagatcagtt ctaaataaaa
     7621 ttgacttaat gaaataaaat tcaaaagata acagatggcc gaagtgaata atcctcatga
     7681 tcgattgatt cgagaaacat tccaagataa aaaagaagca gcaacttttt tcaaaaacac
     7741 attaccgatc gaagtagtaa aattactcga cttagagaac ttagaactat ccgaatctag
     7801 tttcgtctcg gaagaattaa aacaagaaca gaccgatcta ttatttcaaa ttccactcag
     7861 gtccggtaat aaatctaatg tatatttact cttcgaacac aaaagttatt tagaaaacac
     7921 gatctatatc caattactcg gatacatgac cgaaatctat cgaaatcaac aaagaaacgg
     7981 agaaaaactt tccgtagtaa ttccattcgt tttttatcac ggggaaaaag aatggaaatt
     8041 ggggaatcga tttttggatc aattcgttct aacaagtcaa gaaacgggaa ttctaaaaga
     8101 ctttatcccc gattttaaaa tagacttatt cgatctgaaa aaagtagaat tgaaagagaa
     8161 gctagaaagt ataacctttc aagttacttt aggtgtggta caaagaataa gggaaggtga
     8221 tttggaattt atatctcact taccaggttt attttctcta ctcttggaaa ttgaggaaga
     8281 atcgaaaagg gttgcaatct tacggaaatt gttattgtat atctattggg tccgagattt
     8341 gaaaccttcg gagttcaaag taatttttca aagatcgaaa ttagaaaaat atgaggagtt
     8401 gactgtgact actgcggaaa aactgatttc agaaggtgtg aagcaaggaa tcgaaaaggg
     8461 aattgaacaa ggaattgaga aagagaaact gaaaaccgcc gataagatgc ttgggaaagg
     8521 aatggatcta aaaacagttt tagagattac agggctaacc gaaaaaactc tgaaagagca
     8581 taaaatcctt taatatcgtt ttttagggag cagtttcaat tttactcctt atattcttcc
     8641 attcatttta atagtatatt tttaaatgat acaacaatca acttccgata atgcgcccta
     8701 tatctcaaaa atgaacattt gtttatatat gttctggcac atcggtaaca ctctagaccg
     8761 agacatgggt tacactttat tcgttgtggt tgtacacagg cgtttcgtat ttcaatactt
     8821 ttccagtgaa ggtgttcatt ttaaaaatcc tttattagaa ttgttgaaaa attaattctc
     8881 tatcggtttt cgttgtatgg aaacggtcga ttgaagcgtt ttgttaattg ttgctatgta
     8941 atttttcaac aactctattg attatagtag tgcttgaaat tcttcaaatg cagatcttcc
     9001 aagttcgcct tcccgaaggc actatttttt tatttgtctt aaatcgaatc tttagttttt
     9061 agcgaccaac aatgcctgat ctttagattt aaaagacttt atacttttct ttttatccgt
     9121 agcctcccaa gcgtttttag agttacttta ttcggtattt aaaccgggaa gggtaatcct
     9181 ttactaagtt taatttgatg ataaaaaata ttgataactt ctaaagcaga aatacctaaa
     9241 tgatcgagta tgctttctac atcttttttt aagttacctt cgactcttgc tcgaatcatt
     9301 gctgtttttg ccatgataat tatttcttaa gtcaattgtt ccccatttga gatacattat
     9361 taaactttca ctttagctta atccttatca aaggtctatt caaaatgaat cttttgattt
     9421 tctgaaagtt cctgcggtat gttcgcataa ctataaatca tcgaatattg tataaacgct
     9481 ggaattgcga aggtcgcctc gttgtgccca actctcaaaa aggatctctt gtcgggtgtc
     9541 aggaactttt tgggaagttc gtagaaagca tatcaccatt gtcaagtaag accgccaatt
     9601 tatcattctc aacacgggac cagacgatag tatgatctgt gaaaggtagt tcgcatgtaa
     9661 attgaatgat cgtgtcgttt gtcagatcaa ttttactgaa atagtgtttc tttcccttgg
     9721 ctttaatttg aattttctcg tgcgtaacat agacggtgtt atccatcggc gtaaagcctg
     9781 atattagcgt tctcttaagc gcaccctggc cgattggctt tgcattttta ttcgaaatat
     9841 caaaaaggct gatgcctgcc gttccgtaat ggctgccaaa ctcaagaatc gctacccgat
     9901 tgttagccag tagtatcgga aatccgtaat taaagaagtt aggtattctt tcttcggcca
     9961 ggatttttgg ggttttcgga tttgatatat ccattactat aacgccctgc ctgcaaatcc
    10021 agaaaatcaa atcatttacg acgagtggat atcttccata cctatcttcg ctgttgaccc
    10081 ttgggagaga aataactgga tcagaaactc ctgacaagta aaagtgcgta ttaaatctat
    10141 catccgtcgc catatgataa attacacctt tggcaaaaca actcatgcca agtatcaact
    10201 cttgcccaga atatttgttt atctcatcac aaaggatttg gatgggatta tggatatcct
    10261 gaatagataa gactgagcag ttatcacccc cgatcaaaag aaggtgatca tctataaatt
    10321 gaaattgaat gattcgttgg tcttcaaagt tcattcgaaa tgggagaatt acctctgata
    10381 tttttgatag tttaaatgcc ggttcaattt tccatatctt caaaacgttc tcttgttgta
    10441 tggtaaatag gtatcccttg taatctttag caaaatggat cgatttaagt ttcccttttg
    10501 aatctaagat attgataatt gtctcaaagc ttgcggctga aaaattttcc atagcatttg
    10561 tgtttggaag ttatatagaa aaagacaaca tttttttaat agtcgtgtcc ctgaaaattg
    10621 aaaactcaaa ttctaaagct aaaagatttt aagctttttt tggttttatt tgccactacg
    10681 ttttgagttc ttttttgtat ttttgggtat agacgttggg acaatagggt taattactgc
    10741 ctacctctga atcgatacct caacgatttt gtcatctgaa gcaaagcgca ccaataggga
    10801 cgagctgctg ggtgtcagcg agtagcacca acttataaaa tccggtcgac ccaggacatc
    10861 ctcaactttc ttcgttggca taccctgctt caataagggt aggagcatct ttgcagcaac
    10921 ttgtctgttg taaggtttgc ccttgaactg ggtactcgca gttgagattt cgggcgcgga
    10981 ttcatcccag gtagtaacag tctcaggcga gatatccgag gtcacccgaa cgagcttgga
    11041 ggagtcatcg aagtaaatga ccatcgcaga ggaataaaat agtgtgtacg cccaagtctt
    11101 ggtagttgga ggaccaagca tatccatcac ctcggtggcg gatatgccta gcttgagcga
    11161 cgacaggagt tgaccggcag ctcgttccct gttcccgata ttggtcttaa attcagaggc
    11221 tgattttttt gtcattacat gtcctctttc gtgtttcgaa catgtgccga tcagcaatac
    11281 gcaactgatg atcagtgccc agagaaaact ttgattgtaa attgacgtca tgccggaaaa
    11341 caaattcaat ctgtaggcta ttgcctctca ctaaaaaaca tacgtaatcc ctgatctctt
    11401 gactgtaaat cctaattttc actcaggggc aaaatgacca gttatccaac ttatatacca
    11461 tgtcgttcga acatccaatc acaattcaga ctcaactttc tcatatatac gttatgcctc
    11521 aatagtaaac atttattcat ctttgagagc tggaatctat ttccgatttt gatttatata
    11581 tattaatatt tttgatcaac tgcatttaac tacgcaagtt atgactcaat tctttttaaa
    11641 agaatatagt tatataagtt ttcccttacg ctttttttga tagcttttct ataacaagtt
    11701 ttttagtaat attctgattt ttttaaccga tagttattgt attaaaagtc tctcgaccaa
    11761 gatttttaac tccttcaggt aaattttttt aatcttcact tcgagcctca ttcaattgag
    11821 gcaatttttt acagcatata gtctacagac aatttctgat ttttgggatt ctaactttct
    11881 ttgatttatt cttttacgta ttagatttat atttttatgt tttgtttttt taatattaga
    11941 attgttgaaa aattaattct ccatctgttt ctattttatg gaaaccggca attgaagctg
    12001 ttttgttaat cgtcactatg gaatttttca acaactctat tcatttgcta aaacaatagc
    12061 tcttgttcta agtccgaata atagtattta tatcgatttg gcttatacaa accactttcc
    12121 agttttataa tataaccatt tatttcctta tccaaataag acttgaacat tattcgatgt
    12181 ctttggttta ctactcggac gcatgaatag aatatttggg ttagattgtt tcaaaaattt
    12241 gaatatttcg atcctgcttt aaaatgccgt aatcccgaat ttgcgacatt tgttaagtac
    12301 cactattttt tcgtaaattg ggccgttaat aacttggtat tattttcatg catccgggtt
    12361 agtaagacct atcgatcaat ccttttatta atgaaaaata tgtttaatac agtttctaaa
    12421 tattcttcgg tgggagattg aaatccggct ttaataggtg atctttgttt taaggtcttc
    12481 ttaaaatttt ctgctttccc ctatttttca ttcttcaaat ttaaacgcgt tatttacgtt
    12541 agtcaatttt tgaagaattt ttttatttac taaatgctaa aagttttgtg ttaatttttt
    12601 tcattttatt aaaagtttga aaaaatggaa gggactattt catccgggtt ttaaagaaat
    12661 caattgaaaa tcgattatta tcgaagacgt cgattaaaaa ttctagctaa tatttccgct
    12721 cgttgtttag tattcaattt tttagcttct tctctgtttt taagatcatc aaaaatcaaa
    12781 gttacattta aaatcacgtt agttttactt aatacaatct tattataata ctcttctgga
    12841 tctaaaattt gaaacaattt aagtataggg atagaagata ttcgattcag taaagggaga
    12901 tgactatcac cctcaataat atgttctcta atttcaaatg cgtcatagtg taaaattgct
    12961 atggcccaaa gcaaagaaga aatcatgata ccgaaagcag aattagaagc taaaaaatat
    13021 ccgtgtaatg gaagaatata aacaaatatt aaagaaacaa aaagtgaaat aataatgccg
    13081 gaaaaaaata gaaatgatct tacacgatca tctccacgct tctgaaaaat taaaattaaa
    13141 acctgaattg aagaaaacaa tatataaaaa ctacaatatc cgatcaaaag atgataaacc
    13201 caagttggag tataagcaaa tgtttctggt tttgtaagat gaacaacatt acagtttaaa
    13261 atagaaatca caaggtaaac gagaagagct atattaacaa tcgatttcca actcatttca
    13321 ttcggtttct tatgtggagt aaacaaatag gatacaagtg aatgtagaaa atatggcgta
    13381 aagataaccg gtattaacgt ccaattaact aaaaaggatc ggaattcggt aggagcgtga
    13441 actctcagtc ctaagcaaag aagccaggca gcaagtgaaa ttgtaagtaa gaaaaaagaa
    13501 tttcgaaccg gtttattaga agcaaaaatc caaacataac agccgagaga aaaaacaaat
    13561 aatccaattc ccgtttcgat caagttgaca aatcctcaac aaaaatgtgt tcgttattct
    13621 ttttttgagg caactttctg taaagactct tttccgattt ctattacttc gaaccaaggt
    13681 atttcacctt ttaaatataa accaggaaag tacataggac caggatattt gattgatagt
    13741 actgcacctt ctcttaaata aattctttca atacccgaca acttcggatt gtacattcca
    13801 taaattgtat cgtatccttt ttttacacaa tgatcagcaa ccgcgataaa attagctttt
    13861 gccgcctttg ctcctcttat attttgaata aaagccacac tgttccaatc tgccacattt
    13921 tcttcaatga ccgcatatcg ttttggtgga aactgttcat ctttaaataa agcaacttct
    13981 aaaggaataa aattatacgg tttcttttca gtaattctca ttgctgaaaa aatctgtccg
    14041 ttctcttcca cataaaacca agtcgaccag agatcataat gatctatatt tttccaaggt
    14101 gaattggaat aacccgcatc ttcatatatt ttagaaacaa aagattttat tttgctcagt
    14161 tcttcttcat tatttagccc aatgagtttt ttaactacaa tttgctctaa taaatatgac
    14221 ataacataaa ttatgtctca ttatttaaaa actcaataat tattctagaa tttatataaa
    14281 accgaaataa aaaacatttt taagaattca atttctcaac cgttacttga atgactgcta
    14341 aatctcgatc agataaacaa agaaggcttt cgattagaat tttcatacct tttcgattgt
    14401 aaattctatg aagaaaatca atgtcctcct tatctccaat gtttgctgga aaaaataaca
    14461 tttccccttc cccataaatc agccattttg aagaaattcc aaaaatatac tcaaaaagca
    14521 aagccattga ttctgtaaga gcattttcgc cattccccaa gcgagtaata gttccaggtg
    14581 taacagctaa ttttttagct atctgatttt gattgaaacc tctcgtttct ttcagaaatt
    14641 ttaaagcaat attgattcga ttttggattt ctgttttact catttattgt attaatcaat
    14701 ttttttattt gacaaattgt attattcaac acacattccc actaatccaa ctcattataa
    14761 acaaaggaca tagtgatgtt atattcgtat attctggtga ctatatttag aattaattct
    14821 gaatataata gaaagaagat tattttttgt aatcaaacat tcagtttttt aaattcccta
    14881 aaaaaaaatt tccaaagccg attttcaaaa tctttatcta ctaactcttt caaatttttt
    14941 gaacaattac attacgattc ctcaactctg agttttgaac tcattacaat tttcaaatag
    15001 ctaactctaa ttacgtctta ctcaaataaa aaaattttaa ttaataacta tataagtaat
    15061 aatcatggta atcaattatt ttaaaataaa acccttagac atcacagaat ccgagttaga
    15121 cgaatacgaa aaatacatag gtataccttt acaaaaagaa gacagagaag caattttaaa
    15181 atccaccggt ttccgtaagg cgatagctat caaaaataaa ttaagactca actaccttaa
    15241 tcactacttt tcggatgatt tagaaagtaa cgaaaagttt ccaataaaat aaatttttat
    15301 aaccaatatc atgtccaaat tcctttccat atttgatata tatacaatcg gaattttaga
    15361 ttatgggaat tttttaaaat tgggaattat ctattttcat tcttttggtg ttgtcattgg
    15421 atttttatta gggttttcga aatttttttc gagtgatggt tttaacaaat catatggctc
    15481 tgttttacaa tccaccgcgt tttttctgat tttaaatgga ggaatacttt ttgatgaagg
    15541 gtccctccga agtgaaagta aaatcacatt cggcttttat tatggtctgg tactctattc
    15601 tagtttagct gttttagtct gtttcaacta tttattcgaa tcttttgata atccttggat
    15661 ttattgtaaa agactactat ggttgattcc ttttgtaatc ccactctctt acttaattcc
    15721 tgatttttac tttatttttt tcatagacat tctaggattt gcggtctcaa tttttacttt
    15781 catctggtcc ttgagtagga ttttaaatac taacaaatct attttatatt ttaacctccc
    15841 ctttctatct ttccttatct ctacttgttt cgtttttgat ttttttggta cgattttcga
    15901 taagaaggat ttcttattct ttgcggaatt aattccggga tcagtcattt gttattcgat
    15961 tcttttagaa cgtttttttc cttccttatt cagtaagatt actgttacgg tcttggatgc
    16021 taacataacc aatgaaattg aactagaaac cattcctgaa gtcaaagaaa ctcaaaaaaa
    16081 taaatatccg tctagagatt tgttagaagg gatcaattta gaaaaagtta aaactaagct
    16141 aaatcatttt ttagattcta aagggtttat agacgaagaa ttgagacttc ctgattttgc
    16201 ttccggtcta ggtctttcca ctcatcaagc ttcttactat ttaaatcaat atttgaatat
    16261 gagttttact gattttctgc aattccacag aatcaacgaa gtcaaaaata tgatgcgtat
    16321 taaattaaat tataatcttt taaatattgc ttttgaatgt ggttttaatt ctgcttcttc
    16381 ctttcacaga gcttgtgtta aatatactgg caaatctccc agagatctta gacaagaact
    16441 tctttctact gaaactcaga gaaaagttga atgagtagaa ggcataatag ttttttaata
    16501 taatagtaat accaatcaga gctttttctt tttgtttttt caaagcaaat cgttttcaaa
    16561 gatttttagg tcattaaatt ttattttcat tatattctag ttttagaatg cgattttaat
    16621 tttctctatc cgttatgctc cgatgtttag gcttctctcc gttgttttag tttttgtgag
    16681 gttgaactat gtttgtccaa aaaattgaaa aaaagtaata aagtattaaa gttacaaata
    16741 cggttcattt aaaaatcatt gtatctctca gtttcttttt aagtaggacc taacgtttgt
    16801 tttacgagat ttctctcttt ctcaacttca tatttctttt tcattttctt tgtaatattc
    16861 aaaaagaatc ccaaaacaca actcggattt tgtttcttaa aagccaactt gtagcctaca
    16921 aacgaaagaa aaagaaattt catacaaaac ctcttgaaag actcaaactt gtaattcttt
    16981 cctatctcca tcgaaactgg aaagaaaatc taatccttat ttcccctgct actcttctgg
    17041 aatggcgaaa gaaaaagttc aaaatctttt ggtcattact ttcgagaaga aaaaaaacag
    17101 gtaggcccaa cattccttgg gaaatcatta aactcattcg aagagtcgct aaggaaaaca
    17161 aaatctgggg agcgactaaa ctgcacggat tgcttttgaa attgggtcat actatttgtg
    17221 aaagaaccgt ttctaagtat attccaaaac ctccacctaa cactaaaaaa cgtatttctt
    17281 ggaaagagtt ctacttgttg catgcagatg ctatgattgt ttccgatacg tttaccgctt
    17341 actcttctaa tttcaaagaa atctttcgtg ttgtattctt tttgcatctc ggttcgagac
    17401 aagttcttca tttcgacatt catacaaacc caactacaaa atggatgcgt aaagttttaa
    17461 agtttgcaat tcgtaaacaa aaacaagcag gaaaaaagtt tcattacttt ctttcagaca
    17521 acgattccgt ctttggaaaa cgttttacaa agtatttgat acggttcggc atcaaacaca
    17581 aaaagacttc gtttcattct ccttggcaaa actgttacgc cgaacgctgg atcaagactt
    17641 gtagaaatga gtttttggat tttttcattc cgctcaacca atatcacttg gaaaagaaat
    17701 tgaatgagtt tattcatttc tacaacaacc acagaaccca tctcgctttg aacaaagact
    17761 tacccgttcc ttctcctgtt ttaacatctt cgaaagataa aagtgtgaag ctcgtttcca
    17821 ctccagtcct cggcggcctt taccacacat attcttacaa gaaagttgcc taatagctat
    17881 ttcttgtttt cttttgtgtt accttattca gcaaaggggt tacctatgtc ttcctgtttg
    17941 ttttgttact ttaagtaatc tattctcgtt ttttgtcagt tttaccgcct tttttctact
    18001 caaataattt cattttatca catgagtcta ttatcttgga cttaacttcc cacattttag
    18061 tttttgcggg gctcagatta tttttataaa aaatataatg gacataaaat cgggaaattg
    18121 atttatttta actaatttgt gatatactct aataaaagaa tcacaataag aatatattag
    18181 aatttcgact taaaaatcgt taattgtttt attaaggact caatcattca tagatcttca
    18241 ttatattttg agtggatttt taaacactgg atactgattc attgttctgg aaaatatcga
    18301 atgaagttaa ttcaaaaatt tcttagaatg attagtggta ttctagcaaa gacaaagtat
    18361 ttttgagata atttcacatc aaattgagaa atattaggta ggccgaatat ggaaatatgc
    18421 aaggattgga atgtcgaaga ctatttgaaa acaaacgaac aaaaaaaaat tccgttttta
    18481 attagaaaac atttaaatga atgccaaaaa tgtcagatag aaatactcga atactccgag
    18541 tcgcactcta taccggaata tctttttgga aaaacttttt ccaaacaaaa acttttatgg
    18601 tttggagcgg aactggccaa ttcaattaat ttcccggcta caaagaaaaa agtttcttct
    18661 aaaatgaaag ttttaaatga agatccttcg gttttaaact taacccaaca aaatcgttct
    18721 aaatttcttt tattttgtca tcgttataag aaattaattt ttatatttag ttatcttgcg
    18781 ttgcttgcgc caattctaca atttgtattt cagatttttt agagggtatg tatggttcag
    18841 ttttttttaa gaagtaaact ttcaatttta gtaattttga ttacggctct attgttagga
    18901 ggaagttact tttacttttt taaggaaact tgtaacggcg attgtaaaaa cggatttggc
    18961 tctaagattt attggaacgg aaaaaaatac gtgggccaat ggaaaaatgg caaagagaac
    19021 ggatacggag ttttggttgc aaaagaccag aaaattcttt atagcggaaa gtggcaggaa
    19081 ggaaatcaaa tttcaaaaga gtcggatatg ccgaaaaaaa ataacaagtt tgaatgatta
    19141 taatctgaat ttttttaaga cagtcatatt atatataatc gttctcgaaa gaattcaaat
    19201 taatcttaaa tccaattaat ttcaaaattc tctagatttt ttacttagaa ctatattata
    19261 aagtacctat ttaatagttt acgttttaat tatgtgaatt cagagagtag aatctaaacg
    19321 ttaatgcgcg gtacaacata atcatcgctt tcgtattgga ttctattgaa cttatgtaag
    19381 acggcacttt ataacagaca tttagatact caattttata gaagtcggta accattctat
    19441 cgttcaaaat cggttatttc cgaagttcca caactatatt aaggaaacca aatttgaatt
    19501 acaagattga tcgcaagtag gtctacaaac aataaacttg gagctaacca agttaaaata
    19561 gcccttccgt tattctgatc atattgtacc gtaaaagcat aaaaacacaa tctaccttcc
    19621 caaatccagg atactagtaa aattaaaaaa caaatcaaaa agaataattt taatgtttcg
    19681 aaatctccaa tcgtatgatt tgataaaact aaatcgtaca taaccgaaat aataaaacta
    19741 gatactagaa gcggaaggga ggttgtaaga gttgtgatga aaagttcttt gaaccggact
    19801 ttatgttctc caataaagta aagaatcgga agtcggatta acgtaagtaa gatcggaatt
    19861 aaaatccaaa tcaaagcgta aatgattttg gaaagtaaga caaagacgaa accttgattc
    19921 tgtccgtaat tttttcgatt ttcttccact tttgccgaaa cgtcttgaac cgtcgtaact
    19981 ttaaccggag aaaaaaacga ttcgtgtaaa actctcgtgc acgtgagtaa tattgtaaaa
    20041 ctaattaaaa taataaaaaa attcttaact gagtagtttg attgaatttg atttgattgt
    20101 aacgaataaa ccttaaaata atattccggt ctaaacaatg tattttttaa ataactcaat
    20161 accgtcatcg tgtatttctc ctaagttcga taagttttaa gcttgtccag tcaatgcttt
    20221 gtcgatacac attcgttatc atatttgtga tcgtaattgg atataagtaa aacgtgataa
    20281 atactattgg agtaaaaaaa caaattccaa ttagtccgag aatcaacgta atggaaacgg
    20341 ttttaagcat cgccgaacca gttccaaaac tgaaaataga tggtaaataa aatagggtga
    20401 ttaaaaacca aagttgaaaa aaatttgata ataagatttt tattttttct tttaagttgt
    20461 acggcatcaa accggcttca aatttttccc cctgattcat ccaaggagac agttctttcc
    20521 taagtataaa agcttctaaa attccaaacg cgctaatgat aatcatgccg atataaacgg
    20581 gaatgttcaa aggtaaatcg atccaataaa tgattatgat aacaaaaaac aacggtaaag
    20641 gtaatacaga taacaataaa aacggccctt ttaaggactc caaataagat gcaagaatca
    20701 taaataaaat taatcctgcg aaacttaaaa tgaagttcat ttttttttgg tgttctaata
    20761 ctttttgcaa gctatcgctg aattcgatcc tatattgttt gggcagttcg atttctttta
    20821 gtttttcgag tttaggtaga atttcggtta aactcatgtc tgtaattcta agactaaacg
    20881 atagaaccct tcttttattt tttctataaa tcctgacggg cgtagtgtct ctggttaaag
    20941 atgcaatttc caacaaaggc actgatttac ctttttccgt atcaatttta tattctctca
    21001 gatctgtaaa ctgatctcga taatttgaat catatcgaat tcgaacgtct acttcccttt
    21061 cctcttctat aaattttgta gcgaccccac cttgaattcc ataacgtagt aatcgaccta
    21121 tatcttggga acggattccc aaagattcgc ttttctcttt gtctataatg acccgaacct
    21181 cctctctagg aggtttatat ctcaataaaa cgtgtctaac gttaggaagt agttcttgtg
    21241 ctatggaaga aacttttctc gtaatttgat cgattttatt tagatcgtct ccgatcacgt
    21301 cgatcgttac ttccttcaat aaaacttcgt cgttgctccc tgaaaaatat ataaaagcgg
    21361 gtttgatgtc tcctataatt tcttctaatt cttttccgat ttcatctacg ttggatacac
    21421 tttcgttaaa ctttactaca attgtagact taccgttttc tactttcgaa ttgatttcct
    21481 gaatattata taatcctgat attttttttt cgatctgttc cgtaattgta ttaattctcg
    21541 aaaaactggt tccagagggg aactctacat ttcctatcaa ttgtttttct tctactttgt
    21601 tgataaactc gtttttggaa atgaaataaa agtaaatacc gattaagata aataaaatat
    21661 aaacggacaa aaatactttt ggtctttttc tagaatgttc aatgattaat aaagttttat
    21721 cgattaaatc ctcttttatt ctataaacat aatataataa tacgttcatg ttatgggcga
    21781 atatttttgg aacgtcaaaa tttttgacgt tgatttgaaa tttggttcta aaaccgggta
    21841 ttatcgtaat tgaaatcaaa tagctaataa aaaaatttcc agatagaact aaacctaagc
    21901 cgccgtaaat actttttagc tcttttgtag caaataaaat cggaagaaat acgccggata
    21961 ctaacaatat cgtggtaaat atctccacgg taatcgaatt tatttttttt tcatgatccg
    22021 aaaacagttg attggcgata aaaacacata ggcaacatcc acaacctaaa attaatccta
    22081 cgatcgtgac aagattataa tcaattttca agaaatacat aaaaatcgat ccaataaaaa
    22141 actgacaagt taacaaaagc acaaataaac aagaggattt aaattcttgg aatattaagg
    22201 aagccgcaat aacaaaaagt ataaacccaa ttaacgaggc taaaaaaaag tttctgatag
    22261 cctgtatgac ggtttctgct tggtcataca aaatttcaaa gttcagattt gtattttccg
    22321 cttttctgag ttcttttctg agctcttcag aaacctcaag aagattggcc gttcccgctc
    22381 gataaacgta tatgctgacc gtattttgcc cgttcactct cgccgcagaa ttttcttctc
    22441 tgtaagaaaa gttcaccttt gccacgtcgc ccactcggat taattttccg gaatcttctt
    22501 ttcgcaaagt taacgattct atttctttta aactccgcat tctaccttta acatatactg
    22561 gaatttgaat ggatccttcc gtaacctctc cggggttttc gttataattc gcctcctgta
    22621 gcacggataa aagtaagttc atgtctattc caaatccgat cattttctga gcatcacatg
    22681 aaattaaaat ttccctcggt tttcctccag cgactacgac ttcgctaacg ccgggaattc
    22741 cttctatgat ctttttgatt tcacgatcgg atatttctcg tatctccata atgttcaatg
    22801 aagagcttct aggaacgatg atgaataccg gtttttgagt tggatcatat tgtagtacga
    22861 ccggtttttg tgtttctcta ggaaatttat aagatacttg ttctacctta tcccttattt
    22921 ccaatgattt aatttccaaa tcggcattct gatcaaattg aatatgtact tttgattttc
    22981 cttcttcaga gactgaaaat agatgtttaa ttccgcctaa cgtagatacg gattcttcaa
    23041 tcggctttgt gataatttct tcgatttttt caggaccgac gccaaaatat tccgtctcca
    23101 ccgtaagacc gggataaggc gcttccggaa ataaggatat gggtatagaa caaaatgcaa
    23161 taatccctaa aagtatcaga ctcagaaaaa tcattgccgt tcccgttcta tgtttttcca
    23221 cccaaagaac caaaacggat ggtttccatc cagactcagg aacggtcgta tattccttta
    23281 gatcgttttt cttcttgttc tttgccattt tagaatataa taaaatgcga ttggaattag
    23341 aaaaagagag agtacaacgg aagccgccaa tccgctgatt acggttaccg ccataggaga
    23401 ttggaattcg gttccttctc ccaattctaa cgcgaccgga agtaagccta aaagagtggt
    23461 tccattattc ataataatcg gacgaagtac aatctgtccg cttccgatga ttgcttcctt
    23521 aagagaaact tggtcgtgtt ctaaaatttc tacgtattcg tagaataaag cggcgttatc
    23581 gactacaatt cctacaagaa gtattattcc ggtaaaagaa ctgatattaa aactattacc
    23641 cgtgattaat aatgccggta taattccaat cagaatcaaa ggaattgtac acaacataat
    23701 taatggaatt aaaagcgatt cgaactgacc cgcaagcagc atgtaaatca aaacaacggc
    23761 taaaacgaaa gcgaataaca actcccgcat cgaagagtct atattttctt tttctcctcc
    23821 aaaatgaatt ttgtatccga cgggtaattt taatcgttct atatactctt cgacttctga
    23881 aattacggcg gattgtttta cgttttcaac gttagccgta attctgttca ctcgactttg
    23941 acctattcta agaatcgaag catatccttt cccttcccga atttcggccg cttgatcaag
    24001 gaaaaccgcg tctcctgatg gtgtacgaat tataattccg gaaatatctt ttttgtattt
    24061 tcgatcagat tgtctataac gaagtctaac gtcaaattcc tcgtcattga ttctcaacct
    24121 tgtcgcaacc gttcctttaa gagccgtttt taaaattccg gcaagatatt gatgtgataa
    24181 cccgtaaacg gacattttgt cttcgtcgaa tcgaacttgg aattctcgat tctcagactc
    24241 tagactactt ttggaatccg taataccttg aattttagaa atttcatttc ttacgttctc
    24301 gccgataaaa gccaaagtag caagatcatt cccttctatt tccaaagtca ccgctttaga
    24361 atcaggagaa agtattttcg aaagcatatc ttcttccgga taaaaatgaa tccctatggt
    24421 tcgagcgtgt tgaattttct ccctaaatct atggatgaag tccttggttt tttccgatcg
    24481 ttccgtggaa agtacaactc ttatctgggc ctgatgagtt ccgacttctc ctccggaacg
    24541 cgataagatt tgttcttcat cgtatccgat attcgaaatg acgtgtttta cttccttttc
    24601 tttgagtaat ttcgtttcca attcttctac tagttcggat gtagaagaaa gtgaagaacc
    24661 ttttacgttg agtatttcta ttttaaactc tccggtatct actttaggta tgaactcttt
    24721 atctacgtat gaaattaaaa tcaagactac tacaaaacag attgcgattc ccgtaaaaaa
    24781 acgtttcggt tttccaagcc agttcgttaa tccttttaca aaacgaacgt ctatttcatt
    24841 ttcccaagtc gctacctttt taaagaagga ccactgatcg aattttcgag accatacctt
    24901 atttcctcga agtgctgaca acatcggtat tagcgtaaga gaaacggcta aactaactaa
    24961 caacgaaaag gtgatcgtta aggccatttc tccaaaaaca actccgatga ttccttttaa
    25021 aaaaacgatc ggtaaaaata taattaccgt ggtcaaaact gcagaagtga tcgatccggc
    25081 aacttcattg gctcctgtta aggaagcctc ttttacggaa agtccgttcc taacgtgtct
    25141 ttcgatggca gctaatacta cgttgcccga gtcgaacaac atcccgattc ccaaggataa
    25201 acctcctaac gtcataacgt tgagagtaag atccttgaga tacataagta aaaacgtagt
    25261 gataaccgat atgggtagta ccgttaaaag tataagcgga ctttccatat tacgaagtat
    25321 gaatataaga gaaagaaagg caagcaaacc gccggaaatc aattctccgg taatattgtc
    25381 tatggattgt tttacgaatc tggattcttc gtagacaata tctgccttaa ttacgttttt
    25441 atattgttct ttaagacgct ctaattcgga gcggacggat tcggatacag ttacagtgtt
    25501 ttttccggat tccttataaa tcgatacggt tacacattct tctccattgt atcttgcaag
    25561 tccctttctc tccttatacc cttcatgaat ttgggcaatg cttcccaaac gaattggaat
    25621 gttcttatcg tttttggata cgttggtttt ttcaatttca cgaaaatccc gatattcacc
    25681 catcgttcgt atcaatacgt ccttggatcc ctcttcaata tgacccgcag gataatttat
    25741 attcgaactt tcaactgcac cttgtatatc tttgattgat atttgatgtg catacatgga
    25801 agaaggatcc acttcaatga gaatttcttt tttaaaacct cctgaaatct gtgcgagtgc
    25861 aactccgtcc acgcgatcca aataactttt gatttctctt ttgataaatc ctctgagttc
    25921 gtgtgacctg gatttatcca cggggaaaaa aacgatctct tgaattgcag attggcttgg
    25981 atcaaattta gtaacgattg gtttacccgc atcctctgga aggatccctc ggattagatc
    26041 tatcttttcc cgtacttcca ttgcagaata atcgattttg tttccccaac caaattgtaa
    26101 agtgacgaaa gaaactcctt ccatcgattc tgaagagatt ttttcgattc cttttacggt
    26161 gcctaccgct tcggttaaag gttttgtaat cagattttct acttcttcag gagccgcgtt
    26221 ttgaaagttt gtaatcactg ttagacgggg aaattccata tccggaagca aattcacttc
    26281 cagatctttt agggagatta agccgagtag aattaaaagc agataaaaca tagccgtagt
    26341 taccggccta tcgatcgcta tccgctgaag gtatttcact tttatttaag accgctttcc
    26401 atctctgaac gaatcttcat accatccttg agttgagtaa gtttttctac agctatgata
    26461 cttcccggat ttaaaccttc gagtatttca atcttatcct catattggtt tccggttttt
    26521 actttggctc ttaatgcaat tccatcgttg agtacgtaaa tccatgctgc gtcattatct
    26581 ttagcaaata aagattccga tggaaccaaa agggacattt ttgtctctcc cgtaaaaata
    26641 gaacccctaa taaacattcc tggatttaat gatctgttct cgtttttgat taaagccttt
    26701 acttctatag tgtgggtttt agggtctacg attgggttaa caattcccac tttcccgaaa
    26761 aatttctttt cgggatatac gtctgctgta aattcaagat ccataccttt atggacagag
    26821 gtcatatcag attctcgaat attcaatttt gcgaatactt tatgaatgtt tacaagaact
    26881 aaaattgcct ggtccgggct atttaccgct cccggattta cgtattcccc aacgtgtttg
    26941 tttacatagg ctacgactcc gtcaattgga gaccggatcg tagcggcacg aattaactcc
    27001 tctgtggaag ttagagctgc ttgtgcagct tccacttgag aacgtgcaac atttacttcc
    27061 gccttgtcga tacgagtatt aatatcaatg aacagcttta atttttcctt gggatcttcg
    27121 ggaactttca tattttttga agtaatatct tcgttcctaa aacctaccat ccccatttcc
    27181 aaatccttta cgctcatacg atatttggct tccgccgtga tcagtgaagt ttgagcgtgt
    27241 tctatttctt ccttgctgat acctccttct ttataaagtg tttccttacc ggcaaaggtc
    27301 attttcattt tagctaattc ggctttggtt tctttggctt gtgtccttct tttttctata
    27361 tccagcattc tgacttcaac gttctctctg gcttttgcgt atttttcctc gctaaggctg
    27421 agtgaagaaa atgcactttg taaagcggac tgattttttt ttctttctaa ctccaactga
    27481 agagtgtcaa tctgaagcaa cacttcccct tttttaactt tctcaccctc tttggcttta
    27541 atttctacga tgatacctgc ggttttagaa actatatcta ccttatctaa aaaatcgacg
    27601 gttcctaaag cgtgaatcga aggatttatc ttttcaggat gaaccataat cgcttttaca
    27661 atcactgagt ccatatcggt aatataatct ttgtcttttt ttttgaataa actaaggata
    27721 aattcaaatt tactgtcttt tcttttatcc ctaatgaaag actttgaatc cgattgtata
    27781 aatactttat aaagtacgaa taaacaaaaa atcaataacg tcattttagc cgttttcgac
    27841 attaaggcat tcctaaaaat ctgtaattta gaaacaggca tacagtttaa cgcgccttat
    27901 ttatttcgga ctcgatcatt ttggacatat cagaattttc ttcggagata aattttgcct
    27961 tttcaaaata acgatccgcc atttcttttc tttgtgcttt ttgatatatt tttcccaaac
    28021 gcagatataa aagagatagt ttagtagatt ccacttgcgc ttgatcgtac aaagaaagag
    28081 cttcctgaat ttttccttcc gattccatca atgttcccag tgtgtattgt acttcccatc
    28141 gattggggat attgtctatg acggattcaa gacgttcttt tacttccaca cgatcctcgc
    28201 cgtgtaaact ttgcattttt gaaagccagt attctgcgtt tgaattacat tttccattat
    28261 tcgccgcgtt tttgaacatc tcctccgcct tttcaaaatc ttttttataa taataaatct
    28321 tgcccaacat aatcattgta tttgttgaat ccgaatccat ttccaaaact tgcgaaaaaa
    28381 gtgcaagtgc gccgttcaga tcttgtttta cgtaagcgat atttgcatct ctttttaacg
    28441 actttaattc ttcagactct tttttacaaa aatgcgttga agcggtaata aataccaaaa
    28501 taggaatgag aaaattttta cgagaatgtc tatgtatcat tgtcttaata acgcaccaat
    28561 cttgttggaa atattttggc agacttcttt taatagattg gcgtcgttta aggtacgtcc
    28621 gttgaccaca taagtgaccc caccctttaa tactccgttc gaatcataaa ttttaagaaa
    28681 gaccagagaa ttaaaatctt cctccaataa attaccagaa tcgttattac cgatggctcc
    28741 ttgaacaaaa taacgaatcc ccgttcgttc cgataaagtt ttgatctcgt cactagaaag
    28801 ataatctccg aattgaatct ctttagatat attagaaaat cctactactg ttcccttatc
    28861 caaaacatgt cttaagtttt ccggaagtag atcttttaca tttgcacttc cttcggagcc
    28921 ttgggtttca ttcgttattg agggagtttc ttttatttct gtcgagtcaa gagattcgga
    28981 actcgaagat actttcgaaa ttaatttcct taaggatttc tcctccggca tttcttttat
    29041 ggaataacct tccgccatca attgaagctg aagcatatct ttaaagtttt ccataagaaa
    29101 aggagagaat ctagcatccc tactaacaac ttttcctaaa gccaaagaaa tgttttcttc
    29161 ggacttcatt acatatacct gataacttcc ggaagaacgg aataacttcg aaattgccga
    29221 acaattacag aatatcgtag aaaataaaag taatacgata gattggaaaa attttttcat
    29281 aatatactct tttagttact ttcgaagaaa aaattgaact gcgaagataa agcggtcccg
    29341 ttcacattcg tggcagattg atctatttga atcagataaa gagggtaatt tgctccgccg
    29401 attccagtat taaagagcat atcgaaacca catactaaat tgacgtcggt catcgaaatg
    29461 gtcaaaactc tatcgctgtc gctccatacc catttgccct tataaataga agaagcgcta
    29521 tttggaactt gagatatagc gcttatattc actgcgttta ccgtacttac ggtattcata
    29581 ggttgattaa aaacgattac tatgttatcc gaggtggaat ccgcaggaca agcctgtaac
    29641 cctggagtaa aagaataaga ggaagcagga aggaaaggag ttcctgtctg ccaccaacat
    29701 cctgtcgtaa ccgccatact attacaattg gcttggttcc ctcttccgat tgcgattacc
    29761 tgcggtgaat tattctccgt tctgaatatt agagaaaatg aattttgtaa agagttacca
    29821 gctaaatctt tcgccgaagt ggaaattgtt aaagtataat tttgcctact ggttagcgca
    29881 atcaaaggag ttaatgtcat gtcgttccct gcaaaagtaa ttgcaaaatt cgcagaagga
    29941 gaaacagata acgcgttttg tgtggaaact ggatccataa cttcgttaaa atgaactaca
    30001 atcggaacac ctgtgcacac gttattcgta agagtaccgt tttgaacgtt taacacatcg
    30061 ttaggtggaa cgacacaatt gtccccgtcc ccgtccactt caaagtcaat tccggtcacc
    30121 actggttggc tcgaatccaa agcccccact acaaaagtag cattcacagg attcctaagt
    30181 cctttacccg aagtgtttgt tatcgaggtt gcaagagaaa tattatatct cctaccgtat
    30241 tgaaaagcta cgtctggagt aaaaaccatt tgatttgcag tcgggaaaga aaactgtcct
    30301 gttaccgaag gagaaatcgt aaaaccggat cggagagaag ccgaattcat cggctcggaa
    30361 aaagtaacca caatcggatt gatcgctggg tttccggtac aagcgttatt gactgttgca
    30421 gctaaaacgt tcaaaacaat tcctagaccc gcttggcaat ttgcagttgt accggaaaac
    30481 acgtctatgg agttcacagc aggaaaacct ccgagtggtg acgttagaaa ataaagaacg
    30541 taagcgtttt gaatttgaat tccacctgag tcgatggcgt tttgattaac cgaaattacg
    30601 tactgagtat tcggattgag agattgagtt gcgataaatc gaagtgtagt cggagacgtc
    30661 caagaaataa gtccggaaat atttggacta atagaaaacg cttgagaggt caaattttgg
    30721 ttcatgtttt tactgaatat aacttcaaat gacgctcctt gcccagttcc tacgttatct
    30781 gtgcaaacat tcgtcacaaa agaaggtgtt agagtatcgt ccatcccgcc gtcacaacct
    30841 cccggaccgg ttgcgacgtc ggataacaca ttcagtacgg taggcggagt attgtttacc
    30901 ggacctccgt ttccagtcgt aaaaaagcta ataaattcgg aaatcatcgc gttacccgca
    30961 agatccttag cagcggtact gatcgtaagc ttgtactgtg cgaatagatt caaattctga
    31021 gacggagtaa acaacaactc ggtaggagaa ggccaagtaa tgagtcccgt cacagacgga
    31081 gttaacgaaa atgcatttgt agtcgccgct tgatccattg gctcgttaaa tcgaactcga
    31141 aatctagttc cgttcgtctg actacaaacg ttggtagtaa gattcgggat cggagtaagc
    31201 cctaaattcc cgcaagcagg agccaagtcg cttaacaacg gcccagtcgt aaagtccatc
    31261 ctgggtggaa gaagatcaat tccgaacgta aaagaaaacg aataagaaga tcctaatgta
    31321 ttcccgtcta aatccattgc tgaacccgga atcgaaattg tataagttgt gttctgccaa
    31381 tcctggcttg gagtgaatac caaaagacta ctgtttccac aagttccggt ggaaccacat
    31441 aacgcgttac cgcttgtaag ccaagtttta gttcctatga tatttggaga aatactcatc
    31501 gcattttcga cagtggactg aactacagat tcgctaaaat gtatgaatat cggggtattt
    31561 gcagaagcgg gagaaagacc agaacaagct ccggttttat ctcggattcc gttgattgga
    31621 tctaacacgg aggcaagtga accaggtgca caacctgctc ctatgtttag aaagccatcc
    31681 tgaaaaatca ctcttgggat ttgaaaatcc tgacctaccg taaatgagaa agaataattt
    31741 tggcctaccg gatttcctgc tacgtccgtc gcatttcctg aaatagtgac ggtataagtg
    31801 acggaatgtt gccaaggtgt tacaggtgta aacgttagtc tgcttgtagt accacaaggg
    31861 ccggtagatc cacaacctcc atttgggctt gtggaccaag ttttgattcc gttgatatta
    31921 ggagatatgt tgatattcga atcggttgtg gctaaattca tcgcttccga aaaatcaatc
    31981 ataattggag aagattgaaa accagggaca ataccggtac ataaacctac tgcattaaaa
    32041 agccctgccg gaaataaagt ggaagcaaga gtgccaggtg agcaaccgcc cacattttga
    32101 atgaaaccat cctgcattag gacttgaggt ttgactattt ccgttcctac tgtaaaactt
    32161 acggaaacat ttttacccaa cggattttcg gacgtatctt gtgcggtttg ggaaacagtt
    32221 aaaacataag taagaccagt cgtaagagct tctctaggag taaaagtaag aatcgtgtta
    32281 ttattactcc aaacgaagga tcctaccatt tgtgggacgg agagaaagtt agattctacg
    32341 gttcccctat ccattggttt tgtaaatgtc aacacgagtg gagtattgat acaaacgtca
    32401 gtagtactat aaaagttatt ttgaaaattt acaaaatcca taataggatc agtgttcaaa
    32461 cagcctgttg tattttttct tccaccaatt gaaattacgt cagggggaag tacgtcagta
    32521 ctaacggaaa aactaatact gtatggtttt tccaaatcgc gaccgtcttg atcctcacat
    32581 cgattggaaa gatttaccaa ataagtaatt ccaccttgcc atcttttatt tggtgtgaag
    32641 gtcaaagaac ttccgttaat ttcaaaaagt ccggtgactc ccggttggac tgaaaaagca
    32701 ccgatacaac tttgttcatc gatcggttta ttaaatgtca ttacaatttt ctgatctctt
    32761 aagacgccag tttggcctgg agacggaata gaatataaaa ctttaggtga ggctggatta
    32821 ttgtccaaag gaatccaatt tttgaactta ttttcaagct tactgcagtg gataaagaaa
    32881 aaacaaatag aatataagaa tattattaaa acaaaatatt taaattgttt atactgtttc
    32941 atagttttac ttatttatag agtcgtatgt ttccaataaa cccttgtccg gttctaaatc
    33001 ggtttcaggt gaattgaaat attcctcaat atccttaact ttaaaatttt cgctcacttt
    33061 cgatttagga ataggtctgt tttctaagat cagaggtaaa attgtatttc cgtgattcgg
    33121 tttataatcg aacaacttca aagaatcagg cggcataccc gaaacccatt ccaactcgta
    33181 agcagaagta caatattttc caatcgcatc tacgagtttt tcctgagcgc ctacaagttc
    33241 agtttcagca aaaagtatgt ccgatcgttt tgcttctcca acttgaattt tggtattcat
    33301 taaacgcata ctttcgtaac gaaagtaaac cattccgctg ccgatcgtaa ttagatcata
    33361 agattcctta acaaaatcgc tagccttttc aacttcgatc gcaatggatt gctctaggcg
    33421 ttttttttca gcaatagaat ctcccagttt aatcttgctc tccatcacct ttcttgaata
    33481 actcatatta tccaaaactt gcaggttgtt cgacgttgct gcattaaagt taggatttac
    33541 agtaccggca aaaccggaac tagcttgatt gttataacgc atacctaaat tttccgtcgt
    33601 cgtattcgta gatccaccca aagggaaaac aaccttaacg tttacattcc acgtatcgtt
    33661 ttgcaaagga taggttacgc cggtccttcc gtaagaaccg cctaccgaaa tctgaggaat
    33721 ccatgcgttt tcagctaatt cgcgttcttt agataatttt ctattgttaa ttttaattct
    33781 tacgatttcc gatcgttggt tttgagcgtt gtcgatcaac acttctcttt taaaattggg
    33841 ataggaaaga tagaagtctg tgagtaagtt cccctcgatg ataagatcaa attgatgatc
    33901 caaactcatg gccaacttca aatcgttttt cgctttgaga tattcattga cggatttcac
    33961 caatgcgaat tcgatttctt gtaaacggga ggcaacgctt aaaacctgaa tttgtgtggt
    34021 aaagccgagt tttgcctcta actttgctaa tctcagttgt tctttcgcgc gctccaccga
    34081 cttcttattc agagccacct tagcaagagc aactaacgtg ctcatgaacg ttttttcgac
    34141 ttctaattta actttggaag aagtaatctt aaaatcttcc ctacttaatg tttcctccag
    34201 cttagcaata tcaagatcaa gctttttctt tcccccgtcg taaacgattt gctctaaatt
    34261 gaccaaaatc gcattgtaaa cgtaatcatt tgaatgttcg ataatatatt tctgccttgt
    34321 catattaacg cctaaggtag gcaacaagtc tctccatcgc tctgaaatga gttctttaat
    34381 tgctgtgttt ttatttttga gagataataa cagataataa tttgttaagg caatctgagt
    34441 cgcagtttct aaattaactc ttaaagtttt tttatcggaa gcatagacat cggtacataa
    34501 aaaaaagaat agaacgataa tatatgcaaa gaaaatcgaa aaattaccaa catctcgttt
    34561 tttagaacaa gaatgatctt gtttagttat attaattttt aatgtgaaaa aaaagttaga
    34621 aaacttacat agaagagttt ttgcaacact cctaataaaa taattctgtt tttctactat
    34681 tgtaaaaatt attatggtca cgtgtttgac gcaaatcccg aatttgtgat tatttattgt
    34741 gaaaatatca caatttcttt tgcctaatta ctattaactc aaatttttcg tcaataccaa
    34801 tttaatttgg atataaattt attagatttg gttttatcta aagatgatgg agaaaactct
    34861 ttcaatgatg ctttaagtta acgtttgaaa attgattttt gaaaaaagga aagcgattga
    34921 gtgttttaaa tgacaaatgt tttatttgaa aattaaaaat aattttagaa aagttgcctt
    34981 taattgtttt caattttctt tcaagttaaa ctaaaacctt actacaattt caagttccgc
    35041 ttttggtaga atcgctagta ctctctacca ttttcattaa ttcttctttt gtggttattt
    35101 tttagtatat caacttctaa tttttttatt tttgattgtg gctctcgttt gtagacctac
    35161 cttttcggat aattcttttt ataacctgtt ttcttttata gcatgaacca tttctattac
    35221 aattgccacc gcatccggta tcggaaatct cttactcagc taccagtgat cgtttgtttt
    35281 aatttatcga tagtatcacc caccaaatat tttgttttcc cttaaatcct aaaagtatgg
    35341 ttcttaatct atttttttgc tcgttcaaag catgttttaa gaacaatatt tttttagatc
    35401 gactttgtct taatacatct ttgaaaaccc atttatgcca tatatttcaa aatcttaaaa
    35461 cttgttttga gtattcgtta cccattctta agttcttcaa ttttagactt tgcatccttt
    35521 tttggttttt cgtattctgc gggtgctact tcaataaact tttgataact gtcgattgct
    35581 tgttttttat ttccgatccg agcatagaca atacctaaat tgaaatatat ttccgcaaag
    35641 gctttatcta tagatagagc ttttaaataa ttttgaatcg ctttctcatt gttttgttga
    35701 ttttgataag cgacacctaa attgtaaaag gctctcacat aattcggatc tctttctgta
    35761 gatttcgcaa aaaaaacgat cgcttgatct aacttacctt cattcaaata agttacgcct
    35821 atattattta cgtattctgg tgattgagga tttaatttaa ccgctttttc aaaaaaggaa
    35881 cgagcctgaa ccaaatttcc cttacttaat aaagccacac cttgttggtt aaattcaaac
    35941 gctttttttt gttgttccat tttcggtaaa gaatctccaa aataatctgt ggtaatccca
    36001 aaaataacca caaaaagtat aactaaaaat ttaaaattca taatgttttt taatctctcc
    36061 taagccaaca tttggaatga aagcctaatt ttctaatcca tttttaaaaa atagtgattt
    36121 cattcttcta atttttataa aattttaccc tttaaatttc aatataaaac gatttttgca
    36181 tcaataagac ataaaataat tggaggtaaa atcatcattc aatggacccg ctactccaat
    36241 tctactatct ggaattataa tattcgcatt tataaatatt ctttcagaat ttaaaataac
    36301 aatctgatca tcgattcgta taagtcattt tccaacccta aatgaacctg tttaaacttc
    36361 cagcttcact cttagagcca ttcatttaag taaaaatata aaatcactaa tagtttacaa
    36421 tttgtattgc aaaccaactt cgctcacttt ctctttgctt tcgaaaatct tgtttaaaac
    36481 gagacctcag aaaattatag agacttacac aaaatctaaa tcgaggaaag aatattcaaa
    36541 atcagtaacc tatttaagtt agacgtaatc agtaggaact cattcaatgt ttggtacggg
    36601 tttaacattt taatcagaaa gattattctg tggaaatgcc tttttaaagt tttcaagtta
    36661 caacctgaaa caatcactta atatatatta gctttctgta taaaaccttt ttgtttagaa
    36721 gaatatgtag aacaaagtga gataatcacc atattgagaa ataaaactgt aataaaatta
    36781 aaaaagtgag gtgcgtgatc tatcctagta aacgcgtatt taaaagttaa ataaattgga
    36841 ataaaagaaa ttaaaatata ataaactatt tccgactttc cggttaggaa tatgagaaaa
    36901 aaaggaagta gtgaacagaa aaataaaccc caagaaaatg aatccgcccc caaggtcata
    36961 ctatagctat ttccaattga aaattcaaga atcgatatta aatttgaaaa aatatcaaaa
    37021 tcacgataaa ttataaatcg aaaaaataac aaagccaaga ttgaaaaaag aataaggata
    37081 cacatccttc tccatcgctt ttcaatcaaa tacaaaataa ataaaggaat aaaatatcct
    37141 aataaagcga taaaatatgt ccccatataa tatccaataa tacttatcaa aattgccgat
    37201 aaaataagaa aataatcctt ttctttaaaa aagaatctat caagtatcaa aagattactt
    37261 aataaaagaa agggaataaa ttttatctcc gtcgcattta caatccaaat acataagagg
    37321 atcgatatta atgtgggaaa aaaagaaaat ttgttggttt taactaaaat tatactaaga
    37381 gacgagacaa taaaaaagaa aatgagtata ttccaaaata tagttgaaag aattatattt
    37441 aatccaactg gtaaaggaac aattaaaaat cccaatggtc cataagaaaa aaatattttt
    37501 gaataggaat attctaaatt tgcaaagtac ttatttatcg ctagcacata agattcatct
    37561 aggcctggcc gaattatatc accaatctta tgaatagcca atgtatagat caaaatcgaa
    37621 aataaaaaaa ctaacacttt tcggactatc acttttattt tcctttaatg tcttttgcac
    37681 ataaatattc ccactgatat tggaatcctt ttagcatttt cttatcttct gtaataatca
    37741 taaaagattt tacgttataa tttgttttta aaatattctc aatatctaaa gtatataaat
    37801 taatttccgt tacgagcgga ttaatccaaa taccggaaat tgaattcctc ggaattaatc
    37861 taaaaaactt cttttcagga gtattatgaa aattaaatac aattccctgc gcatcagctt
    37921 tgaataaaaa gttctttaga taacctttta aagtataatc gaattttatt ttcacccttg
    37981 taatacaatt agaatcagga ataggaactt ctatgttttc gttaaatttc ccattaaaga
    38041 ttgtaggacc atttataaaa aaatgcgtag gagaatgttt tatcaatata ggctcattcc
    38101 ttaactctaa gagaatatgt tgaaattcct gaacaaccgg tttgtaattc gtcaatatcg
    38161 taattataga tattggctca tcattaaata aatatcgatc gtcaatactt ttaattccta
    38221 gtttagtatc ccaaagaatg aatttgggtt tttctttcga attccaaaat ctattatttt
    38281 gcaagtcaat ccatggagta taagagatat aagattgaaa cgtaggtctc gatttccaag
    38341 ttaaattata tttttcaacc tcacttagtt cccatggata tatatcaacg ctattatgat
    38401 tgagcacatt taagagtttt ttatccaaac ttacattgtt taaagaaaaa cttgtttgct
    38461 ctaaaagatt atttgaatat gctaccggtt taataatatt tagaaaacat gttttatatt
    38521 cttgataaga ccaataacag gggttcaatg ataataagga taatttaaca tctctagaat
    38581 aatcgataga tttaagaaag atactactac taaatataga cagtataatt aacaaaatat
    38641 ttgaagtaat ttgaaatgaa ttaaatgggt ttttttgaga ttttaaaatt ttatatatga
    38701 ttatcttata tttactgaac atatttaact tttacaaaat gaaggatata aaaatctatt
    38761 taatttctct catttatcgc ctatagcgca aatttaaaaa taccaaattt caatgtatag
    38821 ttaatttaac atcaaaaatt ctagggatca tttataagtc aagcggcagt atcaacaatt
    38881 ctggtgttat tagcaatact gtgtaaatga gattttttaa aaaatcgagt ttcaattgat
    38941 caccaaaaat gataaaaaat tacttcaatg ctttccctca atcttgaatc ggcatagtac
    39001 attttttgga tatattattc aaagctaact agccatcctt aaaaaagtag aaaggatcta
    39061 atcaacgtaa attcggcata aggattcttt ttataaaaac ctgatttttc ataaatagta
    39121 aatatgagga cttcattgtt tttagtcttt aaaattagga tcaatcattt ccataaatga
    39181 atgtagaaac ttatactttt agaaaaattt tcttagtttt ccttacgccg aaattcacat
    39241 tagttggtaa ttaatcttat accttctcca atccctcata cggaacttcc aattttacaa
    39301 gttggttcgt cttagggtcg taatacttcc aaactacaaa gcgcgcttac atacatcttt
    39361 tggccgcttc ttttgtcttt gaccgcttca ccaattctat atcctttttg tcttttcttt
    39421 gcttccattc cctttaccaa ctcactcttt ctctttttta cttcttccat caattgctgt
    39481 ttttctaata ctttttaaag agcaaatgga tttccctaca aatattaaga cccacgttct
    39541 aaagctcatc gatacttgta attccaacat tttagcttta tcttttgttt gattgtaatc
    39601 aatcatactt ttgtaagaca tcaaagatat tgcaacttgt taccttggca ccgggttctg
    39661 ttgttcgagt agattaatct cgccaacatt ctggataaat aacttttcag gtttcatttt
    39721 ctctggaaat acgaaaacca tatctctctt aaccgattga tttggttcaa ccaatgtaat
    39781 acctgattct ttaactaccg aaataacatt ctctgtttta gctaccaccg ttaccttacg
    39841 aatcattttc ccggcaacca atatgcttgc gttaaaatct atttctttct ttactaaatc
    39901 cctattcgtt gcctttacct ctactaccac catcgtttca ttgtcgtctt taggatagta
    39961 acgactatga tctaacgcat attgaaactt tgaatatact tccgaaatct caaacagcca
    40021 cttcgtaggc gttgttacag gcaccgcatt ctttagcaat gtagtcgcgc aattttgtaa
    40081 taacaacaat atcaacaata catatatctt cttcattcaa ctttcctttt ttgccgaata
    40141 tcaacggctt cgtttgtgac gtttcttcag tcagcttctt gtttccaatt accgactgta
    40201 ttcactcttg ctatttttct ctttttttac ttctttcatc aattgctgtt tttctaatac
    40261 tctacatgtg ggttctgcac tgaaaaaagc ttggcgagct gaaatacacg ccaagcaagg
    40321 agagtctatt ttttcttagt agatttcgct ggtaccacta cttcccgtac gggagttcct
    40381 tctacctcta tacagccaaa gaatacgtat tgatacgatt gtgctttaac ttctacgtct
    40441 ttcaaaccag tggctcctgg tgacaatttt aatgcttcgc gaactgcttc tgcaatgcta
    40501 ttcgtatacc aacgagttgg caaaaagctg caatcgcttc cagttacacg agctccactt
    40561 cctatcactt ccaaatccga tggcactgcc actgaatatc tcttaaactg tccccagttg
    40621 tatgaacaat ttaacgatac aagcaaaaga aatatacact gtattaataa cttgaacact
    40681 cttttcatgt tattttatac tccgtgtttg cgcacaattg ctgcctgtaa atttcaatcc
    40741 cacattcgtt aaatccgatt tccctttatt cgacaataca ctattcatat cgttcaagat
    40801 gttcgtcact acaaagccgc atttttcacc taatacttcc tctgaaagtt caccgtcgtc
    40861 gtgcgacgca ggtgacatgt accctacttt accaatcgta aaacaacccg tcgctaatag
    40921 taatattgca caggcccata acagtttatt cattcgtttc ctctttttca ttcggtttct
    40981 tacgaaagaa actctctatt taaaatctct ttttttactt cttccatcaa ttgctgtttt
    41041 tctaatgctc tttaaagagt aaatggattc cgtgcgagta ttcggcttgc cggactccaa
    41101 gctttctacc ttacgtgtgg gtttctctcc ggatcaagtc ttaaacggtg atattcccga
    41161 caaacatcgt tttatcgagc aaatcaaaga ggcaaccgca aaacggccta agatcaacaa
    41221 acaaggtttc tgtgatcctt gctctgatca atctactatt ccaaaaaaga aatagcagat
    41281 tgtaattttt cacattcaaa caccgattaa cgtcaattag ttggtgtttc tttttttatt
    41341 cgatctccgt gaaagtgtca tcttatcatt tcaccttttc aagcagcatt acgattttcc
    41401 ggaaccagct ttctaccttt ggtgtgattt ctgcactgcg tctaatcgca accttcaaca
    41461 gcaaatattt ctgggattct accaacgcta attcctgtta cctttttatt attagttaaa
    41521 aaaatcatgc gaaaatcttt atcataaaaa tctttaggtt caaaaactaa cattgtatca
    41581 cccgtataat gttctttctc ccgtttaata ttatttttat aagtggaaag aattaatgtc
    41641 atatcagaat tgatttttat tccagacaag gtttgaaaag ttgaattcga aatataaatc
    41701 ctacttaatc tcaaatcatt ggtctttcct gtaaacatta aagaaatgcc agaaagtcca
    41761 ggtatagtgt agaaatgaca ttcttgtcca ttgtaatcat tttctttacc acctactaac
    41821 ttagcagata attttttctc tatctgaagc aatgtatcat ttatatgtat tggacctaaa
    41881 cctctaagat gaattttaaa tgtactaaaa tctagaccgt aaaccggtat atatgcctgc
    41941 actaagatga aaattaataa acatttttga acacgtaggt aaattagctt tcctacttca
    42001 aattttgaat tattcttcat taatacactt ttgtttattt ttctacgcag tttattaatt
    42061 ttcattaaca tctcctcatt gatttgtagc ccaatcacgt atattaaaat taacaggatt
    42121 ctgaacaact ccattaagtt tcaattcata atgtaaatgg ggacccgttg atggtccggt
    42181 atttcctgat ctagtaatta actctccacg tacgacctga tgattatttt gaactagcaa
    42241 ttcagagttg tgtttaaaaa ttgagacaag accaccacca tgatctatat gaacttcctt
    42301 tgaaccatta ttttgcgttc cggaaaagat aacctttccc ggtgcagttg caaatactgg
    42361 tgttcccgtg ggcattgcaa tatcaattcc ccgatgattt ttcgttggac cagtcggatt
    42421 aaacggatct ggtcttgacc caaattcgga agtcacattg tacccttttc ctggaataat
    42481 cgcgccatct gctaaaggtt ttaaaacacc attagattct tttgaaggct tatagttata
    42541 actaccttca gatagagaat tagaatttaa aacaggtttc gaacctccac ccgtcacctt
    42601 gttccacaaa cctttcgcac catcaacaac ggaaccgaaa attgaacctg ctatttcacc
    42661 taacgttggt gttctacttc ctgtcacaac gatcggactt ccggtctgat tcgagtttac
    42721 ataacccggt ttcgattgat tacgatagtc agttacaaac ttctcaagac cacttgtatc
    42781 gtaaccggcc gactttaacg ctgctaaact cgcatccgtt tgcgctggac tttcctttct
    42841 ccaatctgct ttgaattccg caacatcagc cgcactcaac tgacgactga ctccagtgcc
    42901 ttcaactgat ccagatgaag ttattgtttg ccctgtatca tgaactcccg gatttccatg
    42961 tgcaggctct ggaccatcat cgctaaaacc aatcacatgt ccttctccct ctcttctctg
    43021 agtagcaaat cctgcacctt cgattgcttg agcaccttgt tctgcgttgt tgtgttgttg
    43081 agcagagtta ggttcggatg tatcactctc atcagaaact ccttgagcaa gtccgttgtt
    43141 catcacatac tgactcataa aatcaccgtt accggataaa ccactttgtg aattgtaatt
    43201 aaacgcattc gttccgttta cgttcaaact caccgtaaaa ccatctcttt gtgtataggc
    43261 aagtccacca ctcaggttgc cgggaccgta gttgtccgtg cttacatccg ctccccaacc
    43321 tccatattca cttcttgtaa tgtttaatcc cattccgtgc gttatcttgt tattgttaga
    43381 tgaaatccct acactcgtgc ctaaaccatc ctgtcgattg tagcttatgt tttagatgtt
    43441 agtagttaag atttaggagg ggaaagcatt cccctcgctt cataccgagc ttgctatttt
    43501 gctaatttac aaatgtttaa ttgttcattt aagctcggta ttccgctacc ccttcgccgg
    43561 gctaattctt cggcaaaagg cccggagccc ggttcacctt tggtgtgggt tctgcactgc
    43621 agttgatcaa atgccttgca aaatatatct tgcattagta gcgtattttt tcaggagatt
    43681 tcctttaaga aaaccgccaa tcgtcacgaa cttaatttta aagttagagc cagacttttt
    43741 aatacttaat cccacttctt cattattttt atacgtctta caaactattt ttttatccat
    43801 tgatatattg cattttttta aagtttcaaa aataacagac acgtggtagc catctccttc
    43861 atctataatt ttatcaattt taaatgaatt tataatataa actttcattc ccgtatcctg
    43921 atctcctggt ggacccacaa ttgtttcttc atcgaaaaac tcatgctcaa tatctttcat
    43981 ttctttatta tcagaataga tatactgtct ctcgacatat acatttataa atttttgagt
    44041 gaaatttaac actgcattat attccttaga acctctcttc acttcatgtt cctctttccc
    44101 ttggatttct cccaaaacta aaaaaaacac aactaagagt ataaaaatct ttttaaatat
    44161 ccttatgttt ttcatcattt aaacacctca ttgtttctca agtggtctgt aatatccacc
    44221 ttccattgta tattctccag aattcatttt tcccttatat cttgaaatat aatagtcttc
    44281 catataatct ttattaggtt tcattccctt acttgacatt tcataaaatt ctcctcctgg
    44341 tttaccacca ttgtagatca ttgcatgacc atcgactacc ttaccattct tgtcacgaat
    44401 cgtaataatc ttaatatcac ccggaactct ttcaccttca ctaactggtt tgtaatggtc
    44461 agaaacttca atggatgagc ctccaatgta aggaatatgc tcaaaaccgg caccttgatt
    44521 cgctctgtaa acaaatcctg tgcaatccat aataccacca ataccagtat ttcccatttt
    44581 atattgaaat ggactttcag cattcaatct caatagcgct tccgcttgcg aaagaattct
    44641 tgcaccggcc gccgtctgag cttgtaaatt attatctcta ttatttcttt gataataatc
    44701 cattatttct ttgataataa tccattactt ctcttacgtc agcaagagaa gaggcatatc
    44761 ctagttcaga tgctttcaaa agaccggcta atttacctcc ttgaatctcc gcattacaaa
    44821 ttaaattggc atcagtatta aagccatttc cagatagtaa attgttaaat ctttgtccaa
    44881 ttccttcgaa aaatcctgta ttttcataac ttttaacagg ttttaaattc ccactttctg
    44941 aattctggtg tgagctattt accggcttac ccgtctcact cgccatcgta taaccgttgt
    45001 tattctgaat ccgatgcgct tcttctgcgg tagccgctct gtaatacgaa tctccgttcg
    45061 agtccgttac tcgtattctc atattaccgt ctttgtcgta gtaatgcgtt gctccgcctt
    45121 ctccctcatt ccttcttcca cctaacagag tctcaccggc tcccgcgatt gcttgagcac
    45181 cttgttctgc gttgttgtgt tgttgagcag agttaggttc ggatgtatca ctctcatcag
    45241 aaactccttg agcaagtccg ttgttcatca catactgact cataaaatca ccgttaccgg
    45301 ataaaccact ttgtgaattg taattaaacg cattcgttcc gtttacgttc aaactcaccg
    45361 taaaaccatc tctttgtgta taggcaagtc caccactcag gttgccggga ccgtagttgt
    45421 ccgtgcttac atccgctccc caacctccat attcacttct tgtaatgttt aatcccattc
    45481 cgtgcgttat cttgttattg ttagatgaaa tccctacact cgtgcctaaa ccatcctgtc
    45541 gattgtagct tactcctaag tttaaagaac ccgtaggttt tttacctcca agtcctattc
    45601 ccacacctgc gttcgccgac actccatctc tttgtgaata acttaaacct gcgttaaaac
    45661 ttagtgccga cgtgcctgct tgtaaaccta cgctacctcc aaaaccctga ttctcgttgt
    45721 agctcagcgt agctcctact cctaagccat ttgcgatctt ccaaccacca cctatactcg
    45781 ctccaaaacc atccgcatac gaataactca gattgtaaga cactgttcca cctgtaaatt
    45841 catacaaaaa cgcattgcct acattagccg ctccagctaa cgcgcctaag acgcctccct
    45901 ctacggctcc ttccgctgcc ttgtaagccg ctaacgcgac taaactagcc cctccagaaa
    45961 aaggggctgc tactgtcatt gctaccgtta ccgccgtatc gatcgtctct ctattcttgt
    46021 atgcttctct tcctacatga tctacgaact tgtttacatc ttcttttaaa cctggtatta
    46081 atgcttgggc tgctaacagt gggggactat attttaaaga acctaccatc gacgttgcca
    46141 tgttgtaaga aaagctagtc gtcatcgcat gattggcttc tttctctgcc atcttttgat
    46201 ccagatacca acctggtatc cctgtagctt tagaaatcgc ttctgtcgtt acgctcttct
    46261 catacgcctt catcgcgtct tttacgcttc caccccctac aagtgctcct acaaaactcg
    46321 ctggtagccc acttgcttcc gcaattgctc cagtcactct acttctaatt tcaccttcta
    46381 ctgcttgcgt tactttttgg cctccgctca ttccgtttaa cacgttaaag acgaatccct
    46441 ttttgtccat ttcctcgtcg ttcgacttcg cttgtctctc gattctgtct tgtatatctt
    46501 tggtatagac tgagtatttc tgacttacac cgcttagttg gctatctaca taactcgttc
    46561 ccagtccttt taacttaaag ttgtaaccta tcttcgatat atcaaatcca gaagtgatca
    46621 ctaaatactg cattccgtag ctcacttcta cgggaattcc tttaacactt acgcttcctt
    46681 ttagttctct acttccagca aatacagtgt catcaatgtt cactccgtca tacatcgatt
    46741 taccgatctt ttttgtgtct ccgctcagac cgttaaaact tctggcgcta aaactgtatc
    46801 tggaattaga atgatagtcc ttagtattcc ccatctcccc ttcaaacgct tctttaaact
    46861 ctccgggtaa agcttggaac gctgctaagt aattgtcctt actcgcttca tacaatttct
    46921 tttgataact ttctatttcc ttgttttgta cgtattcttc tttgatctca ttggttttgt
    46981 tgctaaactg tgcaaacata ctttctacat tcttctgtag attgtctatg taacccttta
    47041 cactcgacac catctctgca ctaaacgttg tgttgtttgg atttaaaaga tccacgctca
    47101 agttgcccgg attaaacttc gtctctattc ggatatattg atattctaaa tcaggagaat
    47161 aactcgtgct cttcatcgca cttccgtcaa ttgctatttc cccgctatag atctctctgt
    47221 aggcggtgat cccttctcca tccactctaa aaccatagcc cgcgtctctt agatatttgt
    47281 agtcgtctcc gttcgtcagg gattctaaaa gtgtcttctg aagattagaa cttctttctt
    47341 cgttgtcttt ttgtaatttc tttgcgtaat catctaagta tttagatacc gcgctgttcg
    47401 ccgctatgtt cagagcctgg ctacttcctt gtaacaaagc ttgtaacgtg gaaagatcat
    47461 tgttattcgt tacaagtgaa ttcatgtgag aaagtaactc gtttgccttc tcttgtttct
    47521 ctgctaactc tttctcttgc gcttggatgt attgactcac tccattagca ctcacttctt
    47581 ggggtaatga actctggata ctcgcaatca tctcttgtag tccgtcgagt agcccctccc
    47641 ctatattctt ctccgctagt tctttcgatt gggcgagtaa tttctccacc ctctctttat
    47701 tctccactcc ttgttgattc aagttctgtg cactttggat cattccttgg acttggttgt
    47761 atgtttctcc ttccgttata atccctgcta cttgattctt tccttcttgg atttgttttt
    47821 gaacttgtgt gctattttga aagttcttgt tcagtaacgt atctctgtaa cttaaaaaag
    47881 aacttcttgt atacgtcaat cctcggttgt ctacttcgtt tgtaatttcc tctccgattc
    47941 cattgtattt ctttttcaaa aaggtgattg cgtttccttt ttctcttacc gcataaccgg
    48001 tatataacgc tgcttcgtca aattttgctt cactctttgc tttttgggct aactcttcat
    48061 acttttcaga cttttcaaaa tattcgttcg cggtttttaa ataacccctt tcttcatcta
    48121 ctacttcttc ttgtaacgtg gtcgcaacgg atatgtcatt ttgtatattc gtatattctg
    48181 ttgttgtgga tatactgctt gcccttcttc cgttaaagtt aaaaccaccg ctatttccat
    48241 tgatttcatt ttgccaatgg ttttggtttt gtccgttggt tgtaatttga ttttggatct
    48301 gatttagctc cgtattatct actatatacg caccacttcc gtaaatcgtt tgggccaaag
    48361 cattgattcg attactcgcg tttagttccg cagttttgta ggcttcgctt cttccaaaag
    48421 aatccgcgat tgtttgcgaa agattcgctc cttgctgatt ccaattagtt tggttttgca
    48481 agttggtaat tgcttgttgc attacattcc cagcggccgc gtattgatac gtttggtaaa
    48541 gtccggttgc tgcgttgtaa aggttcgaag tgtttgtttc cgaattggta atttgtgttt
    48601 ggatctgatt cgcttgtgta attgcgtttg tttggtattc tgcttctccg ttaggcgacg
    48661 ttaccgattg ttgtaacgta tctttagcgg aaagatacca attgagttcc gcttgttgaa
    48721 aaacagaaat cgtatccgac cagttctctt gtccacttct aaattggcta tctgtgttat
    48781 tttgacttcc ttcaattcca gcaatttgat aaccatacac ttcagtcacc caagcgcctc
    48841 tggctgcttt catctgattg atctggttgt catagttagt aattgtactt tgtttcgttt
    48901 gttctatttc taatagtttt gcttggtatt cttcttcata ctgttgcgat ctttcttccc
    48961 agtcttttaa aggattcacc aaggacaaaa acgtagatgc aatatttgta aattgtgttt
    49021 tcatgctggt ccaaaagttt tgattcgcct gcatcgccgt gtctatgtat ttgtatttgg
    49081 tttgaacctg tacttgttca attaatccca tcgagttata ccagttcgaa gaattaagtg
    49141 cggttcctcc taaatatact tttgtttcaa gagcagtgct tgatcctaca accgcgttcc
    49201 cagcttgaga cgacaatcca aatgctgtat tataacttcc gagtactgcg tttcgtatat
    49261 tattgttttt tgcgatttga tctttttgcg cttggctaaa gttttccgat acagagagag
    49321 aataactata atcggtttgc caacgtttgt tgtatccaca aaacgccggt gcatttccac
    49381 aatactcgcc agtgtttgtg tatccttgcg caccgctaca agtattgcca aaccattcaa
    49441 ttccattaca ttctattacg taatgtcctt cgctgtggct cccagtgcta ttgtttgggt
    49501 ttaccgtata cgattgaacc ggtgcgttct ctccattcca tccaaaactt gaacatggat
    49561 acgtccacca agtcatccat cctaacggag atgacgcctg agactgacaa ctctgatatt
    49621 gttgatttaa ttccgcgtaa tttgaattcg ttaccgtata tggatcaaaa ctacttacta
    49681 aaactccact ctgaaaccct ccattcgtgg cagcccagcc atatacgttc ccatcacttc
    49741 cgtaggtcac agcttgtgac ccagtcggtt ggtagttaca ccaaggtccg ccactacagc
    49801 tcaagctcgc agttcctact tcttttttaa actctaacgt ttgggtcgca tacgtctctt
    49861 gccatttcgc tatgttccaa taatccgctt tcgcggttgc gtttgtgatt tgtccttgga
    49921 aaaagttgcc taatgtttcc gccaaggttc ctaaagacga attcgagttc aaagcatctt
    49981 gtagatcgtc gagcagtccg tccatgtctc caaacacaga aactaaacta ggatcgctag
    50041 aagcgtttgc ttttaattga ttttcttgat ttcgtatatt cgttatcgta gattgtaacg
    50101 cacttctcat ttgactttga gcgttctgaa tcagttgttt gttggcaagc cactgtgcct
    50161 tagtctgttc gattccattc aaataggcta atttatcatt ttctaaacct gtgatagact
    50221 gattccattg taaaatacca ttttggatcg aattcaaaga attttgttcc caggtggatt
    50281 gtttggaaag taagtcctgc catttagaat cccagagttg gcttccttga taataactct
    50341 ctgctgcttg cgcagggttt gtgttttgtg acgcttgagt tgtagttaca gcttgcaccg
    50401 ttggattgac cgtttgcaca gcgcttgcgt tagtcgacgt tacgttgtta gacgtattct
    50461 gagacaatgt tgctaaaaag atttgtaatt ctgcttgaat atatgcgttg gcatccgcca
    50521 gccactgact ttttgcctgt tgtttttgta gttctaattg agccctgacc gcgtctttgt
    50581 aaacgtttac gttattcacc gaatctgaag tagtaactcc tcctacgatc gattctattt
    50641 ctgcgtttac gctcgtctcc cagacagctt ctataacctg ttctccattt gttatcgcat
    50701 tcataaaggt agcagagtct gtcgaaccgg cttttgcagc atctacgtat ggttttaggt
    50761 catcattagc aaattgtttc gtgcttccga gcacgggcac actctgggca gaaagttcgt
    50821 ctaacattga caagggcaac acaaaaacca catgaaaggc aaggatcgtg atcaaactta
    50881 cgacctttgt tttcagtgaa aaacggtttc tgacgggact aaagatagaa aaccgagaac
    50941 gacggagtga atttttctcc gttcccgctt cgacaaaacg caccctttgc ttcaacctgc
    51001 agcgtaacat ttcaattttt ttgtatatta aaaatattgc attctttaca tattgcactg
    51061 cattattgaa ttcaatgtag ctttttacgt tcgcaacact tcgatcgctt tcattttgta
    51121 aactcagtgt ccccttcgga ttcttcaaaa ttccgttcgt aattcttgat gtatttaaat
    51181 ccgatcttct tgtattcatt tgcgccccta ataataaatc cggttttgat ttcaaagatc
    51241 cctgtagtag ttcccacaga ttttgtctct ttaagccgct tgtgctgttt aattctactt
    51301 tttcgtttaa cattttttgt ggtagttccc acatcttgag attttgagtt aaatacttga
    51361 aatttataga aacacttccg accacaaatg tccgtaaacg tgcgaactct cgaaaaagat
    51421 tctggtttct aaaagagtct gaattaaaaa agttagattt gaatttgtaa tttttacgat
    51481 cgatctttga tcggctattg attactttgt cggagatata ggattggatt ctggaggaat
    51541 agtcttgtct catgtttata cctgcaattg gttgccgggc ggcggcccgt tcatttggat
    51601 agaataataa cgcattagtt ttcgatttag atttggagct tctaaggaat gatccagaat
    51661 tagaaaattc gaatatttcc agatataatc cgggttaagc gaagtgattt cataattctt
    51721 tagattggac tgagttcttc taggtaaata aagaagtctt tcttttgcac cggcaaaaaa
    51781 agaagggata ttattttgta attttacgct tttaatttct tctaactttt cttggatctg
    51841 ttcccaagtc cacttctcta tatgaatatt ttctaaaata cgaatttcaa aagtatcttt
    51901 ttcaaattcc caagaaatgg aattcttttg aatattttct ggttcatttt tgatttgtaa
    51961 atcggataac ccaatttctt ttatttggcc taaaattaaa actttttggg gatgataaaa
    52021 ttcgtttttt tcagttgcag aaagttctgc attcgtttcc cacgtagagt caattgtttc
    52081 taagttaacg gctgagtttg gttctatagc taactctata tttgaaatat ctaccggctg
    52141 atttgtaaaa actggaatta ttttctttaa aatgatttct aaatgaaatt caactgtttt
    52201 taatttctca gattctttat ttttaacaga atatagtaga acattcgtta gtcgttcgtt
    52261 tttgttctta aaccccaatt tctgattttt taactttttt cgaaaattat cttctaaaaa
    52321 caattcattc ggcttttcca gaatttcaaa cgaactcaat tctaatttac gctctgaatc
    52381 aaaagaccat tccaaaacag gggctaactt ttgagaaact atcttgaccg aacgttcaaa
    52441 accccaattc aaacaaaaca atacgacgaa agccgcaatt ccaaaaattg aaactgcgtt
    52501 ctgaggattg aaggcagcgg acagaagacg gaggacaatg aaggacgaat ccctctccgc
    52561 taatgcttcg agaaaacgcg ttttatattg tttaattcta atcaacattg tcttttaaag
    52621 ttaaattgtt acaaatacaa cttagattag ccccattcgc tgagttgcgc ccagttcgga
    52681 tttgcaacaa gaacgaaatt tgtgattatc tcaatatatt gcaatcacaa atttcaaatt
    52741 ccagataatt tgcaaaaaca aattaactat tccagcttag ttacactgtt ttggcccaaa
    52801 aaccaccggt cctttcttcg caaattcaat aaaattttgc ggaatgcttt tgttgttttt
    52861 tcaaaattcg ggaaagtttt ttgtaaagtg ggaattttga gaagaataga atcgttacaa
    52921 agatcgtata gaaaatggtc ttatgatctc gagcttaaag aggaaattgg ttacttcata
    52981 gcatcttggt tcaaaatatt aaccgcaaat tagctaatca aaactttcat aacttttcct
    53041 ctaacttaat catcttttta tacactggtt tttgaatttc atataagatc taaaattaaa
    53101 gttatgtaaa agaatactca atattctgta tttaaacagt gtattagaat aaaatccgta
    53161 gtatttaatt ttatagacct tgcattaaca aaacttaaag atactaatca tacaacaaag
    53221 aacaaaagtc cttttctaaa aagaaaactt ttttggtttt gtattacgcc gcaacatgga
    53281 atttattttt accttcctca aattgtagag caatcatcct ttggggatgg ctataaaagt
    53341 aatcacgtat gtgatttttc aatctttctg gaagtgggtc atagattaca attttttcta
    53401 aatcgtaact gattcttagt ttacgtatct cttctaagtc aggtcgattt agtttcagag
    53461 aagaatggct cataaactca tggattactt tatcaaccga tatatagtca gagaaagttt
    53521 taatatcttg attttctgat tgatcaaccg atatggatga ttcttgattc ggttgggttt
    53581 gattgtcctg attacttgga tccaattttt tacttgagtt aaaattctgt tctttctctt
    53641 gcaattcttc ttttacaaat tttatttctg ttttaagttt tgcttcttca ttgaagtatt
    53701 tagaaacaat cattttgaga gaatcgttta tttcccctat tatatataac ctttcatttt
    53761 cgaatttgac tctaagctgt ttaagacttt cgttactagt tttagaaagt ctttcctttg
    53821 cccaaactaa aaatccttcc caggtaggtt catttttgaa cggatcaatt actttacttt
    53881 cggtttttac ttctttttta ttttccgtga ctaaagggcc tttacttccc acttgtgtaa
    53941 gtaggttata tgtgtttttt ataatgtctt tgtaagagta agtggaggct agatttagag
    54001 ggattgttcc ccaaaaacgg tctgctttat attcctctga tctccgaata tgaattagtt
    54061 tcttcaaagt ttctaaaacg actcccgggt tttccggtac taactttttc caggatttga
    54121 tttttgcact ttccttttcc gggttgtggt cgtattcccc ccattcttct gaaacgagat
    54181 ttttggaatg ttcaaaaata ttctcccaag taatttttga aagagaagaa gtttgtactt
    54241 tctctttgtt atttatttgg tttgtacttt ggttattaat acagtccccc gtacgttcgt
    54301 acggagcaga cccggtactt tggtttgtac tctctaggat atttgtacta gacagactag
    54361 tatattttgt tatctgtttt tgtaggttat attcataacg ttcttgtaca actgtatcat
    54421 gtagactaga gtttagtatt ctataatgtc cgtggaattc tccagagttt atatatcctt
    54481 ctcgtctcat ttcacgaata tacttagaaa ctgtagtttc cgctagtcct acttcttcgc
    54541 ctagtgtttt gttttttgca atgcaccccc caaatccgtt gattcttcct gcaatatcta
    54601 agtcagtaat tttagacagt agttgtcttt tggccctgga aagtggtaaa gattcgatag
    54661 cgtgagctat caccaaagcg taatgtacga cctcggtcat tttaatatcc cttattttac
    54721 catacggaca tacttcgggt gacgcatggt aaaggttagt ttttacccta ctctgttaaa
    54781 aatacgggga actaagggtc aggcttggag cctttcggta ggtcctcgat tgattgtctt
    54841 ggccaaaagg ttagagcggc cttatcttag ttatgtcgcc taagatattt tggactagaa
    54901 acatgtacca gacaaatgtc aagcaaaaaa tgcgacataa ctaaattatt aggattttaa
    54961 ggaaggttgc ccttgggggc tctaacctcc ccacgggcgt ttgcgacaat caatctcaga
    55021 cgagatctat ttgatacgat aatatggtcg tattgttttg ggtactcttt tttcgttgaa
    55081 gaattaaaaa aatcatatta ataaatccat ttgatctttg agtttctttt ttttcttttt
    55141 taattcatca attttcctat caatatcttt tatctgatct tgaagagttt taagagtaat
    55201 tgaagatttg gttttctttg aattgtcgtt ggattgtgaa atggatttag catattttcg
    55261 ggcttcagct tgtgtaggta aagaatcatt ttttgctttt ataagtaacc aatctaacac
    55321 gtccttatga ttggctttaa ttgcaggtaa aacttccatc aaaatagaag taggcaccat
    55381 acttattaaa tcaggattct taatttttcc agcttcaact aagtcgttga tagctgaagc
    55441 atgcatcagt ttttgtttta cccaagaaat tgatttattg aacttttctg caagctgaga
    55501 agctgaaagt ttatatttag acttaataac ggttaggcta agggcaactt ctatatcagc
    55561 gagatcttct cgatgaatat tttcaataag tttgtattcg ggaattaagt ccggatctac
    55621 ttgatgaaca tttttgacaa ttgatgaaat aaattcttcg ccgtttagtt ttgtggcacg
    55681 aagtcttctt tcacctgcaa ttaggtgata ttcattccca atttttcgaa cggaaattgg
    55741 ttgaattaag ccgtattttt taatgctttc ggctaattct tgaagggatt cgctattgaa
    55801 attttttcta ggattctctt tgctaataat tttacttaca gggatgtttt gtactacttg
    55861 atcggattct ttactatctt tactcatcaa ttcgcgtagc aatgcattgc tttgcgaatt
    55921 attgtgcaag ttagtaacag ttttatcggt tgtgtttccg aaagcgtctt ttacttgaaa
    55981 tatttttttt gatttagaaa ccatttaaaa cctactaagc aaaaaaatag ttcatttgac
    56041 tgaacgaatt gatagatttg atttctcgat tagaagctct gctaaagaat tataagcatt
    56101 ccagccttct gttccttctt tcaagggttc cccaaattca gttctatcgc gaattgtcgt
    56161 tgattgaggg attggtggaa gtaaagcagg ggtcggtact agttcatatc caatttcttt
    56221 tgtttgtagt tgatctaata gatttggaat ttgctccagc tgttctaata tctgtccgct
    56281 tcggcctgag ttgttccaaa tagttggtag aatgtaaaca gaagatattc tagttcctgg
    56341 gaaactcaga gcctcattga tttttttaaa gatttttttt accgttcgaa tagcccactt
    56401 tgaagggttt accgggatta ttacggcgtc ggcggataaa agagccgaga gaagttcgta
    56461 cgagcctgat ccaggagtgt ctattatggc aaaatcgtaa tttgatttta aaattaccgt
    56521 gtttagcttg gtaacgaggg aaatatcttt tcctacgtgg tattgaaaat cttctaattc
    56581 catcgaagat ggaagtatat caacttcata aacgtttctt gtggattctt taagtgtagt
    56641 ttcaccccta ataacagtaa atgtatttgc gttatcgaaa tattctaaag gttcattggg
    56701 aaggaatgca ttggaaaggt ctccttgggg atcatggtca attgcgagtg tgcgacctct
    56761 tcttgccaat gccattgaac aatgagttgc acttgtggtt ttagaaaccc ccccctttac
    56821 gtttgcaaaa acaaatacat aaggcttttg gctcataaaa tcggttttaa aacaaattca
    56881 aatcatggaa agcgaatttt atatatgcta cataatttca tcttaatatt gaaaatcgtt
    56941 cagttgactg aacgatttgg tgtaataagc tgatctattt aaatgaaata tgttggagga
    57001 atatttagtt aaaaaagggc caatcaggtg ttttaatcgg attttacaca aacttagaag
    57061 ccaagaaaac gaagaactct tgaatgattt tcttttgaac agaggaaggc gtttctggta
    57121 atttttcgat agaatctaac acaccgtaag agtcgagctt agaaatgagt tttagtcttt
    57181 tttgcatttc gactaattga gcagaatctt tgagcttcat ttgacctttt ccagaaagaa
    57241 cccaatgatc gtcgtaacct ttaagtctta aaatgattaa aatagactta gggatagcaa
    57301 gagtgccgtt tttgtatttg taataagtgg aacgatcgac acccaattcc acggccatcc
    57361 tgctgtgact cagttttagg tcgtcgtcaa tagcggaaag tctttcaaaa agtgtagaca
    57421 caagtagtct ccataggaga cagtggaata taaaataagt ctctgtcagc tacaatttaa
    57481 gaattttcgc ctaaccctgt aaagaggact ggaattattt aaaaaacaaa aaacgtccta
    57541 aactgggatg agaataagaa tgaaattgga gattccaaaa gttattacga tttaaaatag
    57601 aagggtaggg gacaaggtta gagttatttc aagataaact ttgaatccca aataaaacgt
    57661 ggtagttccc acaaattgcg tcgtattgta aacgaacaag tttttcaatt tttgtatgag
    57721 ttcccacatt tttaaacaaa ctaaaacatc tcagttttga ttgtatattc aaggtgatcg
    57781 ttttgaaact ctctaaaacc attttcgaat tagatttaaa tttagaaaat ttctgtattt
    57841 ttccaaaatg accataaatt taattcctat tttcaaacct ccaaatagta agaaaatgaa
    57901 gctccttttt cgtaatttag agagttcata ctcaggtctt ggaaccaaca taagaattag
    57961 ttttaaatta ttatttttaa tttaaaaatg ggttttagtg tattttaaat aaaattaaaa
    58021 actccatttt tctttattga atcgaaacaa aaagtagata tatttttccc gataaaatgg
    58081 aaattccaat tctctaacat gagtaaccac aagatatttc tgaatgattg tgggtatttt
    58141 taaactcaca actttgtaaa acactccttc ctaaaccagg aattcccgag ttggaaaaca
    58201 gattttagaa aaaatctaaa atgtagaccg aacaattttt tacccttttt tagatcaaat
    58261 tcacgttaaa ctaaaacgca aagattgaat cccaaaattt accttaagat tgaatttttt
    58321 tagaaatcaa acttccgata ttcgtttttg tgccaaagtg aaaacggatc gagtaggatt
    58381 aaaaaacaaa aagaaatgac tttggaaacg atatcgtttc tcccgccaac tttttagaaa
    58441 catccggact cacttcacaa cactgtaaca agagaaccat atatgaatga tactcaaaga
    58501 gtctttcggg tacaaaaaga ccgaaacttt acaatcgtaa aaaataattt tatcgatgat
    58561 gctcgtttaa gtatgaaagc aacagcaatc ctacttcttg ccctccgtta tccagaccac
    58621 tggcgaatgt cggtaaaaac gatgtctaaa ttcaaaagcg acaaagattc aagtattgca
    58681 tctgggttta aagaactagt tacctttggc tatgcagaat ttagaaaagg aaaagatcca
    58741 gtaactggta gatttaattc gggatggtat ttttttgaag agtctcaaaa gccggaagtt
    58801 caatacaaag taaaaacaac agaaaataag agaatagaaa aacaaaaggg actcttttta
    58861 aaagaagtca aagaattgaa cagaaaagga aataaagttt tagatttaga acaaccagaa
    58921 acaccacagc ttgaaaatca agttgtggta aattcaattc tacctagtac tgaagaacaa
    58981 agaccatcga gacaagtatt ctcttcacaa atacaaaata caactagaga gtatgaccag
    59041 cccccacaag cacgcataga agaacaatta gaaataaaat ttaagagaga aaaaaatcag
    59101 gctcttggtt caccccaagc agagaagcca caacttgatt ttcaaggtgg ggaaaatcaa
    59161 cccctatcaa gtactatata ccaaggacta tcaaaacaag tactctttaa acaaatacta
    59221 aatacttcta gagagtacgg cccgcctgca aaaacgcacc tggaagaaca aaaacaaaat
    59281 ttaaacaaac ctaaaacgtt atcacgattt caatttcctg attcttggct tacaaaattc
    59341 caagactatt atttcaaaga acatgaaagt gaaatgggac aaccagactc agaattaaaa
    59401 gcactcaaca aactgtatga aatatccaaa ggagattgga acttgatcga aagtaagata
    59461 caaacactga tccaactgag aaaacaagat tccaggtttt ggtatgagca gtctttaagt
    59521 cctgaatcga ttactaagtt ttggtctagg ttatttgaaa gaaaagtaaa acctactgaa
    59581 aagaacacaa aacgaaatga acaacaaaat aaatcaatac gaactgaatc caaatataat
    59641 gagagtaaga cgatccaaga aacacccata gaagagataa acaatctaga tccttataaa
    59701 tgttttttag gttggggtaa gagtaagttg cttaaatctc aattagaata ttacgaacaa
    59761 aactcagatc ctttcaaata cgaaggaact aaaaagatac tctttgaaaa atttgtaaac
    59821 gaagtgtatc cggttcttgt aagtaactca gaggtaaaaa agactacaat tgaaaataga
    59881 aaggggagtg ctgcatgagc ttctttaact caaccaacca aaatgtaata aaaccgattt
    59941 tgtttaaaaa agaacaagac ttgattctca aagaccttta aaaagatcgg atactttttt
    60001 tgtaagagag aagggagggg aactcatgta tgtaaatcga ttcgaatgtt ggacggataa
    60061 agaacagttc aatatatatc agtgaaatta tgaaatgggg tagtatcagc tattttgaga
    60121 aatgacgttt ttgtttagaa agaatttgtt ctatcttgtg atctaattca cgaattgaaa
    60181 atggaacatt aaagacatat aaaatacttc tgcatttagg tatttgttta taatggtaaa
    60241 aacgattgaa gattctatta atttcattcc tggtctataa aacatagttt ctgtcctact
    60301 ttttcaagcc gttaccggat tctttcgaac tttattactc tgaatcgcaa attttagctg
    60361 gatttagaat ctcgtattct tccctcactt ttcctcgaat ttcctcacct aacaaactta
    60421 ggttttgttt ttaaatatag agtagtaggg cattcttttt taaggatata gcaaagttaa
    60481 agaagacgtt aataaagcac tcaaatccaa acagttaaaa agaagcggtc gcactactgg
    60541 attgaatcaa agaactaatt cataaaaaag aaaatgaatc tttacaaata aaagtaatct
    60601 ccattattaa aaataccatg tctgatatga caaacccaca cgaccgttta atccgggaaa
    60661 ccttacagga caaagaagat gcgatttcct tttttaaaaa tagtttaccc gaaaaagtaa
    60721 tcgaactttt ggatctaaac ggattagaac ttactcaatc tagttttatt tcagaaaact
    60781 taaaagaaga acaaaccgat ctactctttc agattccact gaaatccggg aaaaaagcaa
    60841 acatctatct tctatttgaa cataaaagtt atttggatga agcagtcttt agtcaactat
    60901 taggatatat atccgcaatc tacaaatctc aatataggac ggataaaaga tattcagtgg
    60961 tgattccgtt tgtgttctat cacggtgaaa ggacttggac tttaggaaat agttttcaag
    61021 atagatttat actctctaaa aacgaagagg aagtatttaa aaaatacatt ccagattttg
    61081 aattagaatt atttgatttg tcgaaagtag atctaaaccg attggaaagc attaccctaa
    61141 gagtgatttt aggagtggtt caaaaaatat gggaagggga tgcttcattt ttaggttatt
    61201 taggagaagt atttgaactc ttaacaagtc taaaaaacga atcgaaaagg gttgaaattt
    61261 tccaaaaact gtttttgtat atatttaatg taagagaact tgaaccgact gaaattacaa
    61321 gtttactcag tcattctagg tttaataggg aatacgagga tttagccatg acaacagctg
    61381 agaaattaag aaaagaaggt gaaataaaag gtgaaatgaa aggtgaactc aaagggataa
    61441 tcaaaggtaa aattgaagat gccaggataa tgttcaaaga aggattcgaa ttagatgtag
    61501 ttcttcggat tacgggactt acagaacaag aattgaaaga ctatggagtc atataacctg
    61561 taaagttaag aacacgatcg gacattcctc actcagtatt gaatacgaag ggttgtcagc
    61621 aatcttatca atttcttgat agtctatcaa acaaaacata gtttttgtcc tactttttta
    61681 ggccgttacc ggatttgtct gaactttata ggttgaatca caagttttag ctggatttag
    61741 aatctcatat tcttccctcc attttcctcg aatttcctca caacaaactt aggattgttt
    61801 ttaaatgaag tagggcattc gttttcaaga atgtagaaag aacgtttttc tttagatgtg
    61861 attatttgga attcgagatc tagaaacgtt ttgaaacttt aagtagaaaa caaaagtcat
    61921 ttatatctac gaatttcggc acaatagtgt actatctttg aaccagattt tttggagaca
    61981 aaatatatcc gttcaaaaat gatttggatc tttatggagt ttttcgttct gaattctttt
    62041 tgtaatgagt agaaaaaaga gagtcgtttt tttggtttgt attgtttccg atattttact
    62101 tttttaaaaa actcggaagt ggggttttac agggtttttc acatgcaaaa cccctgtttc
    62161 atcaaaatca agattacaag atcaggataa acttctctta ttttccgata tttcattttt
    62221 gttcatctga gtttcttttc tcgggaatca gaattagtag gatgttgact cgattcgttt
    62281 taagggaata tgtttgttgt aggaagactg tagaatctgg cttttcttaa gaatctctat
    62341 ccaggaaaaa acgagccaaa acaggacaat ttgaaaaaag tcatattttt taagaaagta
    62401 ggtaatttct aaaaatattc aaaaagtagc atgttctttc tatagctttg aatccatttt
    62461 ttaaagaaat tcgatttcag gaaatttaag gaaatttcag gtcaaatttc gacccctaaa
    62521 atcctgaaaa tttgaggttt ggaagtgaat tttctttgtt ttggatcttg aaaagagaaa
    62581 gtggaatctc tgggatcaaa ttttagattt aagtaaaaca tttataatct taaaacaata
    62641 ttcaaatgat tcccagaaac acaaagagtt agaagctaag ttgaaatatt ttcgatgttc
    62701 tttcaagagt aagtaggtcg tttgatgttg gtagggtagg gcatgttaaa atgaaataaa
    62761 taatttccat gatataaaga cagtcaaaac caaattgttt cctttaggaa cattcaccta
    62821 aataaaagtc cttgtttcat aaaaaccaaa actctttaaa tcaaaagata gtagtttgtt
    62881 ttgttgtggt cttaatagtt tgaagagtag gcaaaattgt gagagaggaa attggaggaa
    62941 aatggaggga aaaattcggg atttcaaatt tagctatatt caacggaata ttagatccat
    63001 agattttttt taaaagattc ctttgtcttt taagttttga aacaaaggta aaaaacaaag
    63061 atcttctaga aataaatttg taaggaagaa gataaaagac cgaactaaaa aattagtttc
    63121 ctcaaatatc tttccagtta aaagtaaaag aaaagaacca aaccgatgtc taaaaacttt
    63181 tttcctttaa ccaatgattt gatgtttaag atcttgttcg tcaaagaacc ggatctactg
    63241 atttcaatat taaacagtgt gttatttacg gatggggaac atacgattcg aaacattaaa
    63301 atactgaatc cggagcttgt aggatcgtct ccgaatgata aacgttcgta tttagatata
    63361 cgtgctcaag atgaggatgg aaaaatattt catgtagaaa tccaagtagc tcatcaaagt
    63421 tctttcgtga agagaagttt gtattatctt tcaggactaa ttcgggatca gttgaaccga
    63481 ggttctatgt attccgattt gaagccagtg tatcagataa atatagttga ctttgactta
    63541 attccttcgg agaattttca tagtaagttt aaatttagag aagagtctaa tcctgacatc
    63601 attttaacag acgacgtaga gattcatttt ttagagttgt gcaagtttgt caaaagagac
    63661 gtaagggaat taaggaataa tttagaaatc tggttgtatg tgttaaaaca tacgtctgag
    63721 ttggaggaag aagaaatgag aattttagta gataaaactc cagatttaag taaggcattt
    63781 acaattttag aacagtattc aaatgatcct cagaaacgca atgagttaga agcgaagtta
    63841 aaatcagacc gcgactatgc gtatgactta gcagctcgtt ttgaagcggg tgaactacaa
    63901 gggattggaa aggaaaaact agaatccgct cgtaagatgt tggaagaagg tatgacttta
    63961 gatgtaattc ttcgaatcac tggtttgagt aaaaaggatc taaaagacca cgggatgcta
    64021 taacctgtaa agttaagaac aagattggac attccttatt cagtgctgaa tacaaaggtc
    64081 gttatcgtaa tcttttgatc caattcacga attgtaaata gaatattaaa gatatataaa
    64141 atacttctgc atttaggtat ttattcacaa gggtaaaaac gattgggttt cttatccatt
    64201 ttttactggt ctataaaaca tagtttttgt cgtacttttt caggccctag ctcggattcg
    64261 tttaaacttg attacgccgg atcacaagtt ttaactggat ttagaatctt gtatttttcc
    64321 ctcgaatttc ctcatctaac aaacttagga ttgtttttaa atgaagtagg gtattcgttt
    64381 tcaagggtat agaaagaaac tttgttcttt agctataatg atttggattt ccaggtctcg
    64441 aaatgtttta aatttcatcc gaacgagcag aaccgaattt gggtgtctga tgttacattc
    64501 attcggactt cgtttggttg gagttatctc tgtgtgatcc tggatttgta ttcacgtaag
    64561 acagtgtttc ctcgcttttc gaactttcct cgctccatag ggaagattcg actttttcac
    64621 ttcctgaaag agacgtttaa aaccgtaatt cttacgactc ttaagccact tctcttggag
    64681 aaagttcgta agttcaggag caactgatcg atctttatga cggtttagat atttataata
    64741 tcctgatcga gatactccta aaactcttgc catgctccct atactatgct ctaaacaatt
    64801 cgatttcatg aacttcaatc gggattctgt tcgcgggaaa gcatggccgc aaactttttt
    64861 aagatcgcgt tctcatcctt taatctcaga ttctctttac gaagtctttt taattcttcg
    64921 ctttccttta gctgtttatc cggaagtggt tgctctgttt ccttcttttt caaatgctcg
    64981 gccttccatt gtctcaatac aaagtagcta actcctaagg actctgctac ttcttttatt
    65041 gtaaacgatc cgtttaacgt ccggtttacc gcttgttccc gaaactctgg cgaatatttt
    65101 cttcttcctt tcattctcac cttttacctc tattcttgga aaaaaaggtg tctactttta
    65161 tgttactagg tcaaaatgat cgtaaaattt taataaaaat atcaaaatca gaatattcgt
    65221 atagctcatg aaagattcaa gagagaataa taaatcattc tggtagatcg gataccgata
    65281 gaaatatcag gtcgacgccg ctataaagca tatagagaaa tccctattca tttttaaatt
    65341 aggaagttaa tataatgaat tatttgaatt acgtatttta tggctccatt attttaaact
    65401 ttttacttct ctattattgt atcaaaatgt tcaggaaatt aaaagagata cagtttaaag
    65461 caaatcgaga tatggaagaa aataacatag aattatatac tgatattgag cttgtagata
    65521 attcatttac tttattcggc gacggaaagg aataccatgc gtatatatta gatttcacag
    65581 aaattgatga gatttttgcc gaaggaagga aacgggacgc tgaacgcatg gctaaatcag
    65641 ccgagcgtta tgaaagaaat aagttagaaa atagaaagaa gaatgatcga tccaaacgaa
    65701 agaaagataa accttagtcc catgaacata agtatttact tgcatcataa agcggagcag
    65761 tatagaattt gttactggtg atcggagaag agtgtcctaa taccttttgt accgcaatag
    65821 aacctgcttc agccaagagt cgtatgccca ctgtatgctg atgatgcatg acaatgaatt
    65881 ttttttccct cacaggtttt tacattccat ccagatatta tgaattgcaa gccgcgcttt
    65941 gagagtgggt ttcgaattcc ttgattacgc ttgatcagtg tatgaaagaa atgatcagag
    66001 cttatttgga attttgaatg atactctctt attgttttta aaagatcttt atggattact
    66061 gcgtatccaa gttttccacc tttctttata tatctaagta agatttctcc tgaaggagcc
    66121 tcgaggagat tacgaaactt cgagccaaca atttctttag cttgaagacc tgttgtagac
    66181 atgaagaaga ataacgctct gttcctatac gcttcctcag tagttggatg agaaaatctc
    66241 ttcataagac ctttcatcgt ttctttggaa agtcctttcg tgaaagcagt agagtcgcta
    66301 ggagaacttt tagaatcttt cccgagtctt ttctttaggc gttcgaattt gagtattttc
    66361 gctgttcgca tcgacataaa gagtctatac gtttaaaatg tacaatcaaa cttgggatat
    66421 tttaaggatt agtcaagtga aaagtatgac atgaaatact ttaaattagg ttattcatcg
    66481 aattgatggt tttcgcaatg aaaagtttca ttgatagata atgctggatt ttcatttaat
    66541 gcagacatta atgtttgctt atttataacc cagcgttgca taaaggaaat gtcacgacct
    66601 gtttcccagc taagattaaa tttacctata tatttttcta accaagcagc tttgtttcca
    66661 ttcgacaaga ggattctcgg atctttttta gaatactcca ggtgaaattc ttccataaat
    66721 tttgaagatg gtaactgcca atttatgccg tcgcgtaaac gaattattcc agcgtatcga
    66781 atagttgaaa aaaggtgtgg attggagttt tcgaataaag aaccttcaaa agcaaaggag
    66841 aatcttccat taaattcttg cggaagactt ttgttttttg ttagaatatg attcttttta
    66901 aaataagttc catatataaa aatgtaatta tttttatttt tatgaaaatg aaattcccca
    66961 cctaacgtaa gataattttc gtcaaaagta tttttcaaaa tttcaaaagc tctattttgg
    67021 attgactgaa tatcttcaag attttcgaaa ttccataagt ctaaattttt ataaggctga
    67081 taagataaaa gaagattaaa tggatcatcc caggttaaag ttccttgagc taagattaat
    67141 ggaggaattt ctttgatagc accacaggcg gactcatgtt ctaaaactct taaaaatcga
    67201 tcattatccg atcttgggag aattcgaata tcttttctat atgaggagta tgctttttca
    67261 gcattgaata agtctggatt ttttacgtcc aggaaattta tttcttgagc gattctcgga
    67321 agtaaatctt tttcatacaa tatttcgaaa aatttaattc tattttcaat taattgaaat
    67381 tttcctttta taaaaccatt tgtaggttga tattcaatta aattatgata ttcaccagat
    67441 tctttaaaat ttaacaattc tttcaagatt tcatatttga tttcaggaat attaatttgc
    67501 gtatttctat ttgtggccag atataccaaa taggagttca atttgagtgc aagacgttca
    67561 gattgaatct ctttttgcag tattgattct aatagagaaa atgattctgg ttttaatatg
    67621 acgacagctt caaaaataat tagtaaaaat tctttttgat ccacagaaaa gtgagaccaa
    67681 ttgtggttaa gaaatttcag agaatctgaa aattctaaca agatattcat aattgttctt
    67741 attgaagatt caattttaaa tgcagatcct gagttcaacc tttcaaataa gattactaaa
    67801 aaagattcta accaactttg atattgaatt tctgggataa tggagtcctg agctagaata
    67861 ttattatcgc tgtcagagga aaaaccatat agccattctg tatgcgatcg taatgttcgt
    67921 tgtagtccgg atttgagttt ttctttattt tgaccacttg cgtaaagaca aaattcatct
    67981 aaactatctg ctagagatcc atagtaagaa tattgactac tatcgtagaa atctttgtat
    68041 attcctctta gtatattcca atatatttct tcttttaaga ggggaattaa taatttaaag
    68101 attcttgaat ttcctgaata ctgccaagtc gatagattac ttaaattcag tactatttga
    68161 gcgattaagt ctgagttttc tttaagttgt ttagaatcgg attcattcca tttctcaaga
    68221 atatcaagaa gtctgcctgg tacttgttca gacgaatttg aaaattgaat taactcttgt
    68281 tcaagtgagt tgtcacctat ttcatatcgc gatattactt gctctttctc tatggaatct
    68341 aattcttcaa ttctaaattc aataggattt gtcttactaa gaaaatccaa taaagagtct
    68401 ttttctgtag ggtctacatt tcttaagatg gctattttta attcgtaaat aacttttcga
    68461 ccctcgtgca atctgtagga agtatatcca caacaaaata gccagatcag ttttagtttt
    68521 tccaaatttg tagatttttc tttatttaaa taatttgaaa ttgctgaaac gatgagggtg
    68581 tcgtattcat ttcgtgattt ctttattaat tcataaacaa agagaaagtc atttggcgtt
    68641 gttctcagtg aatttgataa taaaagttca gcaatgtccc atgccgctcg attgtcggct
    68701 atctcttcta tttcttcgga taaattgaat aacctcaatc catcttcttt ccacaatgcc
    68761 ggatcatttt ttaatagatt ttctaaccaa gaatgtgcac taaataatgt atattctttg
    68821 tgtccagaga agccaattct atgccattga aatcgcatac ctgcttcttg gattttattt
    68881 aagaattgcg gctccgaaat cgtagctaag attctgaaaa tttcgttttt ctcttccaga
    68941 gaatatcccc aaatttttcc tgattcgccg attatgtttt ccaaaagatc attacatttc
    69001 tctaaattat gagattcaag aaaccaattc cagataagaa taaaaaaaga atcatatgtt
    69061 ttactttttg aataatgaga tgaaaaatta tcattcaata tttgagcata atcttcgttt
    69121 gtggccttgg tgcaaaatga aataagcttc aataaaagaa tgacagattg attcgaggca
    69181 atcattgtat tgccatttct tacatgaaaa tttaataact tatcaataat taaattgagg
    69241 gacgttggat ctaaatacaa aaaattagac tttttattct cattgaatac ttctcgaaac
    69301 caacgactta acgtaatagt tatatcaaaa agaatatttg cggcaatttt tgtattttta
    69361 tcgaaataat cttccttaga tatacattca attagaaacg atcttaattc aatattatcc
    69421 tttcctagct caatataagg caagagaaat gcaatagcac agtatattac gtatttagaa
    69481 taatgtgaat cagtatttct agaatactga cttaagttat taaaaataat ctcctttgaa
    69541 tcaagattcc atttggtaac taatttctcc ctattgagta gtcttgcaca taaatatgct
    69601 aagcttttat ggtgatcgct aatttgtgaa ggttttatat atattagaaa aatatgaata
    69661 cgtttccagt ctaaagcaga gaataaattg aataatagag tgtcgatgtc attgtgaaaa
    69721 aaagtattat aatgatgccg gatattgctt ttaaattcaa agactcgttt aacttgtatt
    69781 aattcttcga aaaaccctga atttattttt gccttgatta gcgcttcatt ttcaaaagtg
    69841 tctacatgaa ataagttgcc tcttaatcta acttcaactt tacctaacat cataaggaaa
    69901 ttttcaaaag taggatttaa attcttagct tcttggaaaa taggttcttt tgaataaagt
    69961 tcattttcag ggagaattct taataattca gaaaatttta gacctttgaa ccaggaagac
    70021 gctaatcgct tagcccgagc attattttct tcaatagcta atcggtatac ttcatcgaga
    70081 aggccattca aaatctctat attccaatct tcttttttga ttactcttag ttcattgagt
    70141 aatggctgtc gaaaatctat aaaattccaa tcctcatttg tcgaatttag agaattgttc
    70201 aattgattga aagttttaat ggagtatgct acagcatgga tattgtctaa atttttcgat
    70261 tctattgctt gaagtaagcc gaattgtaga gattcttcta tatttgcttt aggagttctc
    70321 tcaacataag cttccattac atattttgga gtaagaattt ctataattag actatgcttg
    70381 tttgactttt ttattaatcg aactagatca agatgccttt gtttttgaaa aatctcattt
    70441 tctttatata gttgaaccaa tctgtatgca gtgttagaga aaatactatt ttgagattcg
    70501 gaaactattt tcgtaaagaa gaccttaaca tcattatgta agacgcaata gctatcatta
    70561 ttattgataa ctaaaggtga tagcccatct aagattaccc gccaatcgta aatagaatta
    70621 ttcgattcat gaattaaagt ctgaaagtgt tccaacttta attgacttga tgttaaagaa
    70681 aagattgaag ataaaaaatg aggaagcgag ggttgctgat tcttgaactt ttcaatagtg
    70741 tttttccata tcgcttcata atatgaactt aatccgtctt ttagacaatt aatattcaat
    70801 tttgcaatag ctttgtttgc atccttgctt cttttgatcg tttcaatagc atatattaca
    70861 ctcaacgtat tcccgttcgt gatttgataa atttcatttg caagccaatc ttcgttacct
    70921 gaaaatcttg gatctattaa ttgggaaatt tcatctttcg ttatgttcgg aacattaata
    70981 tttttaactt tattatgaga gtcgcgtagc caagaaggat attgatcata tgcaacaggg
    71041 gactgaccag aaattataaa aatgatttct ttaggaattt gatcaggagg aagtaatgtg
    71101 ttaagataat ttcttccgac tgattgccca gatctcgctg cgtgatcaat tccatcaacg
    71161 caaatcacta ttcgtttccc gagtattctg gaaagttcaa tagaaagtcg gattacttcg
    71221 cttcttaatt catctacaga ttcaatgaaa tcgtttcgaa ttggtactga aaaaacagcc
    71281 aatttccctt taaaatacga acgtagctgg attaataagt ctccccaaag acttcgtgca
    71341 tcacatgttc tccccgagtc agcaggtact aaatcattct caggtgagaa cggcttgaat
    71401 gtatagtaac gaagatggat taagttctca cgtgaattgt aaagctcact aattactgta
    71461 gtttttccga tacctggatt tccagttaga aagataattt ttatatttaa gtcttctaaa
    71521 gattctttaa gctgatctat gacattattt cgcgaagaaa aaaaaggaac tcggacttct
    71581 aactcgtgat tgccaattgg ttcgtttgaa tcctttgata gaattctata aacttcttct
    71641 atcgtaactt cttctttaat tcgtatacta gttgtccaga tgcgtaatga atgatcaagc
    71701 gcgctaagta aattagctgc ttttgattgt gacacatgaa aaatagaacc gagattttta
    71761 agaatttcag cctctaaatc ttttagattt ggttgattga ctttaatttc taattgctta
    71821 aggaaggata ttatttccga gctacttagg tctttcaagt tcggaagaaa ttctatattg
    71881 aaggtatcgg catattcttc cttgatctga atgtcttcta ttttctcgct tttcataact
    71941 tctgtcttta aatattccca gaagatattc aatgctggtc taagaattgt tttttcatct
    72001 tttttgctat ttgaattttg aattcccatt ttacggtttg agtaaattat aaaatcactt
    72061 gatgctttat cttctatttt ctgccagcca atgcttaatt gttttaaaag agaatctttc
    72121 gatggggtac ttgcaattag gtcgccgtaa gtgaatgtgt catttgtata cgtatgcttt
    72181 atttgatagt aaattttttt tcctgaatga tggcggacaa caatatcatc ccatcctgat
    72241 atgtgattag cctgaaaagt aactgattga atctcattat ctggattcaa catttcaact
    72301 atggatttca agcccacagt ccattcatac caatatggat cgccaattcc aggagaagtc
    72361 attatctatt ctgtattact atcaaataat taattatttt tgattgcgca aaaatatatg
    72421 attatatcaa tttatcatta tatttaatat tatgggtgtc tattataaaa ttctgtcccg
    72481 caaaggaaaa gtagcgaata tttttccaga ggtgcttgcg gtaacctatt gagcgaccga
    72541 tcgttgaaaa ttaatatgta ataaatattt atagatgctg gattatatac actctcatcc
    72601 ttttccaagt tcggaattga ctgttttaag agccttgaat cttcctgaaa gtatatttga
    72661 atttaaaata tggagggatg attctttaaa tattcaatgt aaatttggct atcgaatcga
    72721 caataggcat gaagctaatg taatcatttc gaaaatctat aatttatctg aaggagaaaa
    72781 gattaaggtt atagcgcaaa gcgagaaaaa gagcttcttt attttgatta aagatattag
    72841 tatcaagagt tttgattgga atggtaatgt ccttgtcata tatggagata tatatgactt
    72901 attgtttcga aataaattct gcaaagaaat agataattat acgtattggt atctcaatgg
    72961 atctgatgaa ttaacctata atcaaattct gttgactcat caagaatgtt tgttacattt
    73021 aaattttggc gaaggtaagg aatacaaaat tagaattcct cctcaacaga atttatcatt
    73081 aaatcacaca tatataaagt tttatcataa tgatgttctt attttaattg gctgcacaag
    73141 tccaacaact gaaagccagt atcgatttac ttggattcga tattattcgc aaacaccccc
    73201 gactggaaaa atcactgaag cagttgcgag tttatattct tttctgtcag gttgtgagat
    73261 attgccactt ggaaatgtta gctttaatat agatttcatt ccaatgagat cttatcattt
    73321 atcatcgtgt cgcaccgttg tagataatgt tgtttttgct aatcaatttc ctccgatacc
    73381 aatatcatat aggagaattg gccaattgaa agagaaggtt gagaatcttc tgtcacatct
    73441 attggcgaat tatttagaaa agagtgggga tatgcatttg aaattagcta tttggtatat
    73501 aaatcaatcg ttacacttgc cgcttgatat tcaactccag cctatgtcta cagcgtttga
    73561 tatcttaaaa aagggttggt ttaagtccaa aaactctata tctcaaggct ttaatattac
    73621 tgaaaaagag tttcaaggaa tcttgggtga agagtttaaa actattagtg agcggttaga
    73681 gaagaatcct aaaggtaaaa aaataatagg tagaatattg aaagcaaata caaaaggaga
    73741 ttcagaaaaa acgtttacct ttttagaaga gcttggactt gaaattgact tagttgagcg
    73801 agaagtcttg gaagaacgta atcgagctgt acatgggacg accaaaccta agaattattc
    73861 taagttagca tatagaacaa tggcctatcg tacgttattg aataggatta tactaagaat
    73921 tcttaattat caaggagatt atatagatta ctcttgggat tgtggcgccc aagttaaata
    73981 tacaacttgg ccattgagta ttccaatgca aggaaggaaa aatgataaaa aggtgtgata
    74041 acccattaaa tttttagctt agttgaaaag aatatagtat attaaatcaa aagacagtta
    74101 atcttagttt tattctcact gcacaaaatt gtggagaaga cgcagttgaa gaccaaaatt
    74161 ttagaattgc ccttatggaa ttaaataatg ttgattcaga aaataaatac atttaattgc
    74221 attgaattta agaactgtaa gcgaattaag aaaaaattaa aatgtataga tttagaagtg
    74281 tagataattt acttacattg catcatgagc ttaaaaatga tgaaatctac ttctccgata
    74341 tcgcctcttt aaatgatccg ataatagaaa gatatcgaat tgtgcagttg aatctgttga
    74401 gcaacctttt aatcgtatgt gtttaaatca ttttcaagta tatgaagata attaaagctt
    74461 ttcttcttgc aatgagagtc ggaaagatat tcgattttac tcataatgat ttaaaaaaaa
    74521 tatctaaagc cccgtatact tatttagaag acttccttat taaatttgaa tcaatattgg
    74581 agccgaatct tgaaaatgga gagttgaaac taaatataaa agaagaaatg attcgaatgt
    74641 tggagaatat gccatatgag cggattaatc ggattgtctc tattgagagg agaagttcca
    74701 aaatacattt tggaacaaag aaaaagctta aggttgtttg tggtttaata cagactgctt
    74761 gtcgacaaga ctctgcctcg tcactcgaaa ttatcgatca agcagttaaa gactatgaaa
    74821 gaagttgcat gcaagtattt acttctgtag agcagattca gaaacttgaa aaagatacaa
    74881 aagaagaaat tgcacgcggg gcaatgtcac ttattgctga acttgctgag cctgcttaca
    74941 ggaactattt aataacaatt tcaagactat atgctttggc tagtaatgca aattatgcta
    75001 tgctctctgg ctcattagga aatattgaaa gggagattag aaatcaattg ccggacaact
    75061 atcatatatt attttataaa aatattagcc cgattagaaa tgcaaaggct catagcagtt
    75121 ggaaatttga tgctaaaagt ggaatgatta ttctttgtgg acaagacagt aaaaaggaaa
    75181 ttgcatattc acctcttgat ctaaaggcaa tcgcagaaga tatgattttt aatgcaattc
    75241 atttgattcc tttggctctt aatttaataa tgctggatca gctttcattg aatccaggtt
    75301 taattcagga agtcgttttc agaatgttgg aagaattaaa gaaaaatact tagaataagt
    75361 ttctgaggga tcattgaggt tatgaattgt acatttctta attactaata ttttcggaaa
    75421 agaagattct ctccaattga caaattaaaa tgactactga acaaagattg agtctaatat
    75481 tgatcttgaa aaatactctt tcagcttgcg aaacttcgct taagagtgat gcatattatg
    75541 ataaggacga tcgatatcaa tttacggtaa cgatcttgct acttcgaatt tatgagcaag
    75601 cgtatgcgat tttaacgctc ttgcaagctg ggttagattc ttctattcct ccaattgttc
    75661 gaataatttt ggaaacaagc atcgatttaa tctgtcttgg aaaggatcca aagtttttaa
    75721 atgtactttt aaaggagtat gttaagcaag agcgtaaagc attgaggatt tgtaaagaaa
    75781 atcctaatca cttactaaat caaatgtaca ctgaagacgt gattagattt gcaaacttag
    75841 atcggctgtc ttcactcatt cccgaagata ctaacctagt tacgtaaaaa cggacacctt
    75901 ttactcagcg aatgaggtaa aggtgaat
//
