# Supplementary material for: Horizontal transfer of the rfb cluster in Leptospira is a genetic determinant of serovar identity
Source: Life Sci Alliance. 2022 Dec 9;6(2):e202201480. doi: 10.26508/lsa.202201480 (PMC9736851; doi:10.26508/lsa.202201480)
Supplement: Supplementary file 8 [file LSA-2022-01480_Supplemental_Data_2.zip › Supp_Data_1-plasmid_sequences/Linterrogans_D64_p1.gbk]

LOCUS       MJEGKLLH_1             80435 bp    DNA     linear       21-JAN-2022
DEFINITION  Genus species strain strain.
ACCESSION   
VERSION
KEYWORDS    .
SOURCE      Genus species
  ORGANISM  Genus species
            Unclassified.
COMMENT     Annotated using prokka 1.14.0 from
            https://github.com/tseemann/prokka.
FEATURES             Location/Qualifiers
     source          1..80435
                     /organism="Genus species"
                     /mol_type="genomic DNA"
                     /strain="strain"
     gene            complement(3152..4144)
                     /locus_tag="MJEGKLLH_00001"
     CDS             complement(3152..4144)
                     /locus_tag="MJEGKLLH_00001"
                     /inference="ab initio prediction:Prodigal:2.6"
                     /codon_start=1
                     /transl_table=11
                     /product="hypothetical protein"
                     /protein_id="X:MJEGKLLH_00001"
                     /translation="MNRSELNKVITKILKAYEEMRLQNTLNGNSEVLETNREIGRILQ
                     TVERKATEPERSTGSWMKSISKELQKHLKRGFSERNLFYARKFYEIYGNRKIDVRLSW
                     SHYRILSSITDANLREKLMKESIEGNWNRDDLSYRVRDIGELRKAPTLRWRRPEGVLW
                     NYKIKDISKDKGTLLIDLGFYCYYELPSSRFRGKFKVGDIIQIEKQNGIWNLSESKLD
                     SELYFYFGEIERVIDGDTILVKFELGFNVITRQRIRLHNVWSAELGSSEGEDNFESLK
                     KKLPLKTKVIVRSRSKDVYGRYVGEVLYSKKKIQHPVDIFTIGIYLNQELAAIS"
     gene            4385..5026
                     /locus_tag="MJEGKLLH_00002"
     CDS             4385..5026
                     /locus_tag="MJEGKLLH_00002"
                     /inference="ab initio prediction:Prodigal:2.6"
                     /codon_start=1
                     /transl_table=11
                     /product="hypothetical protein"
                     /protein_id="X:MJEGKLLH_00002"
                     /translation="MTRATNTLCNPEEILEIRDGIQYIGCTYDSNPDLIEHSREFIQS
                     QYSKLGYVGYNPEFDRQFDLNGFSQYYIALNENEEIIATSRIVSRGPFGLPIEYSYRE
                     DTGERTIIEDGNIAEMNSFAATKMSAGSKVLSLSTDFILNRNFTSTYGLFDIERSAIG
                     KLYNRIGAVESPLHPYLIYFPDYGKKTQRSISPTLWKIQVSNKTKIIAIKCHS"
     gene            5031..5969
                     /locus_tag="MJEGKLLH_00003"
     CDS             5031..5969
                     /locus_tag="MJEGKLLH_00003"
                     /inference="ab initio prediction:Prodigal:2.6"
                     /codon_start=1
                     /transl_table=11
                     /product="hypothetical protein"
                     /protein_id="X:MJEGKLLH_00003"
                     /translation="MLSGVYFLEAISALLFASVCNLCLGFYVIFVTRLKRFLDFGVLC
                     ILFGIWSALFAIPFFEETKTIFWTRTLTLPMIIAPLLLVRFIYSYVFDKEFPIVGNLI
                     ILIVYVIPIYTFSYSDLYITSAWIQNAKLHFTAGIFYDYFVIGGVLSIISSIIVLVLG
                     FKKRRGLNRVRFVYIATGILFWLVSIGTFTLILRYLGLPEYNFIAPIGCTLATAIWSI
                     GIIKINLFEISELEILEKENSLIAHANILILKKVDPTSYKKALYRYKKNIIQMIIQDY
                     TYLQVHSDLTVDEIYNYLTENEGGLIPPKSYLLKRS"
     gene            complement(5932..6321)
                     /locus_tag="MJEGKLLH_00004"
     CDS             complement(5932..6321)
                     /locus_tag="MJEGKLLH_00004"
                     /inference="ab initio prediction:Prodigal:2.6"
                     /codon_start=1
                     /transl_table=11
                     /product="hypothetical protein"
                     /protein_id="X:MJEGKLLH_00004"
                     /translation="MNYKDVLKKLMERRAWNQEDLAKAGEVKQPTVSRYLSGHTIPTL
                     TFITNLYKNAKVDPIIFVRDYELDPIHLESGNSRDEKQNLAEETAVFIRFLKNTPDAL
                     EIFWKLHKMDKSGRKSMSVLADKILEE"
     gene            6634..6813
                     /locus_tag="MJEGKLLH_00005"
     CDS             6634..6813
                     /locus_tag="MJEGKLLH_00005"
                     /inference="ab initio prediction:Prodigal:2.6"
                     /codon_start=1
                     /transl_table=11
                     /product="hypothetical protein"
                     /protein_id="X:MJEGKLLH_00005"
                     /translation="MVINYFKIKPLDITESELDEYEYLGKSLSTEDKETILKHTDFRK
                     VLAILKKLKLTNKSE"
     gene            6849..8000
                     /locus_tag="MJEGKLLH_00006"
     CDS             6849..8000
                     /locus_tag="MJEGKLLH_00006"
                     /inference="ab initio prediction:Prodigal:2.6"
                     /codon_start=1
                     /transl_table=11
                     /product="hypothetical protein"
                     /protein_id="X:MJEGKLLH_00006"
                     /translation="MFDINTNVGILDYKQLLKLGLFYFHAFGVAIGIFIGYSKLFSKN
                     EFNKSFGAVLNSASFFLILNGGVLFDGGTLKSENKILFSTYYGLVLYSCIAVSVCFYH
                     ILGNLDNPWIYCKRLLGIIPVTILFSFLIPNLYFISFIDTLGFAISIFTFIWSLNRIL
                     KANKSILYFNLPFLSFLISICFVFDFLGTIFDKKNFLFFAEFIPGSVICYTILLERSF
                     PYLFDKITVTVLDANKENEIDLETIPEVKELQKNKYPSRDLLEGINLEKVKIKLNHFL
                     DSKGFIDEELRLPDFASGLGLSTHQASYYLNQYLNMSFTDFLQFHRINEVKNMMRIKL
                     NYNLLNIAFECGFNSASSFHRACVKYTGKSPRDLRQELLSNTEIQRKVE"
     gene            complement(8138..8548)
                     /locus_tag="MJEGKLLH_00007"
     CDS             complement(8138..8548)
                     /locus_tag="MJEGKLLH_00007"
                     /inference="ab initio prediction:Prodigal:2.6"
                     /codon_start=1
                     /transl_table=11
                     /product="hypothetical protein"
                     /protein_id="X:MJEGKLLH_00007"
                     /translation="MITQIYFRFDLPENVFELDAFVQLIQNELLGFDHEIRESSNYFA
                     GFYHKFKTKENIINVANADDTCFHDYHYVVTFNKDENSLQDKVIKLAETWVLKGWTVS
                     IPDGPLIEDLTRTCYLNEDGKIIWKEHRVEPPKD"
     gene            complement(8545..16224)
                     /locus_tag="MJEGKLLH_00008"
     CDS             complement(8545..16224)
                     /locus_tag="MJEGKLLH_00008"
                     /inference="ab initio prediction:Prodigal:2.6"
                     /codon_start=1
                     /transl_table=11
                     /product="hypothetical protein"
                     /protein_id="X:MJEGKLLH_00008"
                     /translation="MNEERTNRKTEKKQNALTKKTTPQKKGGSFSFHSLEIFLKPYCT
                     HTFKYINILLFFCFLFTTATCGILPGKKGKSNNWWWALLGIPNGASFPSSGSGVGGSP
                     GSGNGSPGSAPAPEGSDLFSISTNYAQAIDDPETKAEPVAGASFVAPPEPNHYGNISL
                     TYPIQTPAGRAGVEPKLSLSYSSTGGDGWLGIGWSLGLGSITRTPEYGALYYDTRDSF
                     SWNGTRLVKVSGNNTNENGLYRAEITSEDFLIFKLTQIESGGVWEVLDSNGAKTIYGE
                     SLESRIYNPALPNQTYSWYLTKTEDKNGNYLQANYDNSEYSKNRNLYLKEIRYTGNSK
                     SGLSAKQYVRFVTKQREDFYVSNTPGFLMKMDRILERIEVGWDGGGKLYEYIPEYEIS
                     TDSGRPRIKNIQSSKNTTKPEFFYQTSSRLLTWQNIVNQTSSELEDNPEATQYFEGDF
                     NGDGISDLLFFNPKSGNWKAAEGRKEGGYNFKLYANRYQGYGNDEKIKFFKGNVSGDY
                     NADGRSDIAFYLPETRDFVVAEHDGRVLQFKSYGRLMNSVPDIFRMEWFPGDYDGNGL
                     SDSVLFDEPTGQWTLMLNKGGSFEFLRFSKKFQNVFRNDYTPDSNLDSSNTNDLTKPG
                     KDHDKVNFLVGDYNGDGRTDISLYDSRSGKWFVGENHRNPNKNDSVYFQMQWKLYKVF
                     TAPEQSLFGHDRFSGDFNGDGFSDFLIFDRSNGEWTLGETGDGTINFKIWSRTPQFKT
                     VTRWLQGDFNGDGRTDIGFYSASDGKFWIGEATQSGFRYKIYSDLSYGPDPDRILKTP
                     LPKDEVKIESGKTSLSVSSNTKTILLSYKYDGNLNFGKGELVFGGCFTQDDCSSSPEL
                     LIFDRKANVWDLKRGNNFTERVNTSLNPEASGITTLLGGKPDRYTNNLKDEVLFYKKQ
                     GTTNQFFSFKNTNGTTFDILNLATFTDTDVSKFDPNNSGYAVDHFENNTSQSVLILDD
                     QTSSGNARFVLSGLGGTKVLTPSGDLTPTDLNDFFQAGTNENRQRRKEFSFFSGKFTT
                     TQAQLVIVDRRTTTHKWYLGTISSNAIQFKRLTGEFVLPITTTDYNSKNPAGIVYALT
                     NTGEIVFGKNLDNGTSFTKVKINSTNIQKNVYNAGMIGFSDQFDNGGNPIVVSGGEDK
                     IYDLTQSRIVSLPSTVVVKNLDRPDLIAQVYVFRWIQGDYNGDGLTDIGIFHLKEPTW
                     YFALSTGSIPDIIERVKNGIGGIYDFEYSNSTKFDNTGEDDIPDLPTNYRVCTKVTLD
                     DGFSNVITKDFEYKNGFAFSTFLNGKKESDYFGFSEFTVHEAYGEKTIHLYHTTPYAD
                     YMMNRALSGAEKETRIVGNDNNDYGTIQTTHDVKPIVSAPGVTSYLPVTTKIEKYLSG
                     QRTTTQTYDVVINGTKISRKTESTTDHFSDTVHGVTTTTSITDFETDDTTNQRRATRS
                     VGLSGSSHEITSLLSYDTRGNLIKRASSYTGSGLSPVGTHTTEYEYDNHGNQTTERDT
                     SSSPARGNSYVYDNELQQFVTQETKWGGSITLTTTHQMGYGSAFGVPTTTTDPNGNKS
                     YFEYDNFGRLTKTSSDTDVGTLTTASYSYDSSFPLSAKTTFVTGTGDPDFVSRTYTDG
                     MGRNIYTVKSASNGNFAITGRLVYDTTGKLVRKGQSSWASSGEIDRFVLHLEEKNPTS
                     FEYDPIGRIKKTILPLAQGETSPVVVTTAYNSTFETTETHSSGTSKRTVKNASGEVLY
                     VEDFSSDGTGAKIGFCYDIAGNRTKKSDLNDSSLMSCPSSSAGVPTKDVSGRNQTYWS
                     YDAFGKLKAQSDPDLGVSYYNYNNFGDLTSTTNAKGVTTTFTYDGVGRILTKNIPEGN
                     IEYTYDSFSGSENALGRLVRIEDSSQNKTFSYDKLGRVKKETRVILATTEGNPLPSET
                     AGPYITETRYDLLGRVTRIDYPEHPISHGRMRACYNYGTAGYISGISVQVNTNGILPG
                     YCNKDIVENITYNEFGQTSSLTLGNGITTSYGYDVKGRMVRLNSSGDVGGSNKVLQDV
                     LYAFNPNNNITNVANTTTDFNTQYVYDYDGLGRLTSANGSYIEPFNSNFTQRFQQSFV
                     YAKNGNLSSKRFHDPLSGNISDVWSYQYTNHQVTNIDSSRTGADALTMSYDANGNLTR
                     QRDNVKDLTKRISIDSQDRITQIQDGNNAILGSYWYDESGFRIRKSSLEPKNNVFSNV
                     EILYPSKFFGLEFIESENVISSVNNVYLNGVRIAALNEAGALAYYLTDQVDSVSTVLD
                     DEGNTLSQMQYLPYGDTFVQRGDLNFSPKFNSQELDRESGFYFYNARFYDPGIARFTS
                     ADTLIDGELDTQGWNRFSYVKGNPIGAKDPTGHEAIVDTLAGVNHVLNKLGDSSYKAG
                     TASKDGSFVGNSVGLLHDSAGLVYKTAASLVPKNRKELEEAAVTGYGSQLAKTTAKGL
                     AKVGDDIGKIPLGFKNSNQYKKAMSELDNIMKSKNISDYNIGVRGSSVTGQSFKTGKP
                     FNAKSDIDVFVESADLTKGSKTSKNIPGFVHPETINGKNPEIGSWSERWGKILNRDIS
                     VGGFEKGKVPNQPTIFYGNNK"
     gene            complement(16312..16485)
                     /locus_tag="MJEGKLLH_00009"
     CDS             complement(16312..16485)
                     /locus_tag="MJEGKLLH_00009"
                     /inference="ab initio prediction:Prodigal:2.6"
                     /codon_start=1
                     /transl_table=11
                     /product="hypothetical protein"
                     /protein_id="X:MJEGKLLH_00009"
                     /translation="MISVGTFSKKSPTACPFQRFLESSMTGLKRRKKNSSSNDRGFIV
                     FERLFFKQQAIIL"
     gene            complement(16834..21312)
                     /locus_tag="MJEGKLLH_00010"
     CDS             complement(16834..21312)
                     /locus_tag="MJEGKLLH_00010"
                     /inference="ab initio prediction:Prodigal:2.6"
                     /codon_start=1
                     /transl_table=11
                     /product="hypothetical protein"
                     /protein_id="X:MJEGKLLH_00010"
                     /translation="MINVLRKIHLSIFHIIIFLTIPFLATCSLFEKDRNTMENVDLAG
                     AIWLAAEPVKTQVNNEGVPVKPGNSGAGGAGSTPVTPVDAIFNLPPGRTVNANALMGT
                     IDPTGTNIVNDFDGDGILNQNETLTNVWIADYPQIETTIAPPVTLKIQILKNSSNQSD
                     QIVSEINSNDFEASKNEGSEKIHQNELNERTVQFQDSFSTETEMGQSHEKSMSAGMTA
                     GFGMGLVSTGMNYSNSSRDSWNAKNATSATTTKWADRPFKNNIDRDAWNLKSDSSTNK
                     ARKYRSDKSTKVNETSTVEPNAGVVRAALYIKNLSVNMPVKISNILCSLMFETPGGEL
                     VPMSSFRLRNDDYSLFEVEVYGGSDFGPYVVELTNLNTAEVEKAIAAGYTPKIMIVDY
                     TMTHVADSNYKSSLLSFTGNNLKIIEENAKGRTALVKVYGPGVREMYRVTAFDTPNVS
                     NPCNTKTADVFSPGISLKKALERISCSGDNITFKDYVIDLSESAPKLGESRVYLKGIQ
                     SFGGVSTNIPCEDETSTGSDGVSRTACVQKPYSQWTESEKMNSGVWAIYSKGKFYSPT
                     EYWTDSGSVRRFDPWRGVVAAPILKGVDSIIWAGDSYDLVYISFKDFIKVEQKFGTNP
                     LETGNGYPLNTKWDLKTLGNHPYYPDTNSLYLGEVGFGERVELKIKLDKTKYLSPNFG
                     TAVDTGPYQYFTNFTYNPQVSSDRYNINQAADFEISLGFGGNRTDWFHVVKDLSSSDP
                     YKLKNCGTTLDFISQTYTLCVQLPTLSTTVDPAISLVKLYIRPALSSAYRKTIWPLHF
                     SQVRKLKGEAGVPIVKGTSLVKVANSYGSVNVGDNFFIQGDSTNYKVVQVLPVAQDGS
                     FDVQLDRLIQIDAPKTTSMYVPGTLTSPDVRLSMDTGFTTDWNNFVNSSFNSTSFDQI
                     QYKPFVSSGNVSCSSIPFHPGSCLGFTPELNSLNWMGIYNEGVALWNSWADGGDFSNF
                     LYSGLVRLTAPSGKSYRLESTNTDFPISADVNAPSLDHPSVVNYGDVALTVWKQGTTL
                     IGRYNQISTGQALGNPFNINSAASTGSYIVKAKNGKAVIVWESGYNIYAIVKDLSTLA
                     SVGSEVLVVTRFAPPSGSSSLGINFSFAIDVAIGSDKAAIVWNEFSMSSVLSTDYSIP
                     FGWDINFYCGMNYSSCYYLETRTYRNYTRVIRLDTGAFLAATTPVASYSDTRSVPISF
                     YLFFYFPFYQMDFAADANSNNQVVIASHLKKLGSEDHTVYGSVYDMTTGTKIGSDQTL
                     ISESTRPVDTLQVAAATGRGMVLWRRNDGMILGRGIDTSNSNLLGTSNIEVESGVVDS
                     LKLTSFGSKGLLTYRKNNGKDIFLKVLDLQAGQLLYPNGLLLSQGQTNADNRNISFSG
                     SILSGNKILTTWDLVLGTRRTIWGRVSDISTFTVDGPKEFQISTTNEGVQYRGTAVVD
                     NGFGLVTWLSQDKTQQRIRGYKVDLANPGSLKYGLNNFFVSPLIERDYTIRAKIKY"
     gene            22031..24151
                     /locus_tag="MJEGKLLH_00011"
     CDS             22031..24151
                     /locus_tag="MJEGKLLH_00011"
                     /inference="ab initio prediction:Prodigal:2.6"
                     /codon_start=1
                     /transl_table=11
                     /product="hypothetical protein"
                     /protein_id="X:MJEGKLLH_00011"
                     /translation="MKQSKTLQIHSKLFFLTFLFLITCKAPSSGDSSNLLGLFALNSF
                     NQANGPTNPVKPTESPNLVVKINSSLISEGNTVTIPSAVINTHGTSLNIEVFNSGTTD
                     LEINSVFLSNGDTSQFSMNTSTFVKKIKPSANSSFSIALAPTTDGNKAVFLFISSNDQ
                     KNKNFNFSLQGTAQLTPAPSIMVTMGQDILQSGNSIDIGGLSTCSSGKDYSFKIKNYG
                     TADLNLTGAPIIQISGTNANLFSISQLPTTILTPESETDFKIRFTPSGTGAKNAGFLI
                     QNNDSSNSGFAFNLTALETNPEINLSFNSNTVASGNNQYVGYTRINSGNFNLSFKIEN
                     TGSGNLILSGSPSITLGGDTNNYGILQPSNSIISSTATFFNLIKRFSSVGLKTSTISI
                     PNDDCDENPYTIMFSGIGFSDTKVADTSSWSARRDHVLLNYNNTLWILGGSSSGVTKD
                     VYSSNDGLTWSTKTLNAAWGKRTNFSGEVFNGKMWVLGGSEDTGSSVYVGRNDVWNST
                     DGITWTQVTTNGGWAARTFFATATFNNKIWIFGGRSSNGPMLNDVWYSNDGITWTQAT
                     ANAGWEPRDAHKVLVYNNKLWLIGGFGGTAIGKYQDVWSSPDGVTWSRVTSNANFSAS
                     GLSSHNAVVFNNKMWVINGFSNTAVQNYIFQSSDGIQWEKITPLWTPRDTSASTVFNG
                     KIWMLGGFDYNANRLNDIWTFWDQ"
     gene            complement(24286..24723)
                     /locus_tag="MJEGKLLH_00012"
     CDS             complement(24286..24723)
                     /locus_tag="MJEGKLLH_00012"
                     /inference="ab initio prediction:Prodigal:2.6"
                     /codon_start=1
                     /transl_table=11
                     /product="hypothetical protein"
                     /protein_id="X:MJEGKLLH_00012"
                     /translation="MILFGCKSITQSTIPFSEKKLKKEESTIYFYRVPADFAAALDIK
                     VNFKDPKKEYSLLESGDAIANLRMGAFCPVKLVPGKHTFGLWHRSQNTKVNTEFEFEI
                     KSQQYLAIKLEIDQSNNRIVKPTIDVNRAPAELANSKLDCGME"
     gene            25432..25818
                     /locus_tag="MJEGKLLH_00013"
     CDS             25432..25818
                     /locus_tag="MJEGKLLH_00013"
                     /inference="ab initio prediction:Prodigal:2.6"
                     /codon_start=1
                     /transl_table=11
                     /product="hypothetical protein"
                     /protein_id="X:MJEGKLLH_00013"
                     /translation="MGSLTITGRSYPPLAETEPIDVIMRAVPDYQVEQIGIVEVRCGQ
                     LNHCIEYVKEKAREQGADVIILADSGIVTSIQYMPGTRAGNTSTPGQISSSSGQIQTW
                     EIARKILIPHNETKGNKKKKNVSEEI"
     gene            complement(26207..27352)
                     /locus_tag="MJEGKLLH_00014"
     CDS             complement(26207..27352)
                     /locus_tag="MJEGKLLH_00014"
                     /inference="ab initio prediction:Prodigal:2.6"
                     /codon_start=1
                     /transl_table=11
                     /product="hypothetical protein"
                     /protein_id="X:MJEGKLLH_00014"
                     /translation="MEGIYLRTPKAFTKERRIKRNQLGTAILVFGSMWSFSGKGNICF
                     ASIGLGPDDEENPKIGKATICSRSGLSKNTVVKYKKLLAQLGWIQVRREGGTKNDTIH
                     LFETPQTILEKVIPNNNDSNAEKIGSLVFNENALGIKNPNCMNEDSCSVPKGVGFTVQ
                     NSSKHNINKINNTKHENFQIETKRINSIWTEFLVWAGKRLSKTSYENLKELKIKFENE
                     RLYIIGEINDSLKMIVSKYFNEEAKLKTEIKFVKEELQEKEQNFNSSKKSDQKSNQEN
                     QTQPNQESSMPVDQSENQDIKTFRDYISVDKVIHEFINHSSLKLNRPELEEIRKLRIS
                     YDLEKIVIYDPLPERLKNHIRDYFYSHPQRVIALQFEEGKNKFHVAA"
     gene            complement(27768..28649)
                     /gene="noc"
                     /locus_tag="MJEGKLLH_00015"
     CDS             complement(27768..28649)
                     /gene="noc"
                     /locus_tag="MJEGKLLH_00015"
                     /inference="ab initio prediction:Prodigal:2.6"
                     /inference="protein motif:HAMAP:MF_02015"
                     /codon_start=1
                     /transl_table=11
                     /product="Nucleoid occlusion protein"
                     /protein_id="X:MJEGKLLH_00015"
                     /translation="MKKLGFNAKNLISTENQTPKKKDSYFQGSLTNLLGSNEITEILI
                     DSITSIDNPRTNFNFSSIKELAASIEAHGLLQPITVRKKGEKYDLIAGERRLRAYQFL
                     KRKTIPAIIKNVEQINPENLTEIKLIENIQREDLSDLEIALTLSTLKERKKTTNEELA
                     IKINKTEGWVKAKIAHITTLETLMKKGSLTNLNLFQEVPTSVWVELSSSVKENPKAVE
                     NWLNSHFSKKEIPKQAEARIFAKGLKNGKLKKNKNSKTESLEYLQKQEEELAEKIKKL
                     QKKRKNILAKIAFIENS"
     gene            complement(28646..29377)
                     /gene="soj"
                     /locus_tag="MJEGKLLH_00016"
     CDS             complement(28646..29377)
                     /gene="soj"
                     /locus_tag="MJEGKLLH_00016"
                     /EC_number="3.6.-.-"
                     /inference="ab initio prediction:Prodigal:2.6"
                     /inference="similar to AA sequence:UniProtKB:P37522"
                     /codon_start=1
                     /transl_table=11
                     /product="Sporulation initiation inhibitor protein Soj"
                     /protein_id="X:MJEGKLLH_00016"
                     /db_xref="COG:COG1192"
                     /translation="MKIITITNIKGGTGKSTSAVHLSLALGRRGKTLSVDMDQQGDLT
                     EFFFPDESPESFDQANAYTVLKAETTLMESVRSSHGIDILPSVEDLSELTFQIAKDFS
                     LIQRLKRVLRASHYDFIIIDTPGSISPETISSYIAADIILVPIIPAKWAIRRVNQVLK
                     KVLQAKEFEGTNISKVLILPMSWGKSQKQIELLETIRSIPGLEILEPIPFSTSIKDRT
                     ESNVLLQEGKPAWIAFDSLAEVLLK"
     gene            complement(29524..29838)
                     /locus_tag="MJEGKLLH_00017"
     CDS             complement(29524..29838)
                     /locus_tag="MJEGKLLH_00017"
                     /inference="ab initio prediction:Prodigal:2.6"
                     /codon_start=1
                     /transl_table=11
                     /product="hypothetical protein"
                     /protein_id="X:MJEGKLLH_00017"
                     /translation="MAVELGVDRSTYYKYKNGTLAIPKSILIILRLKGYDDHWVLSGK
                     GQMKLKDSAQLVEMQKRLKLISKLDSYGVLDSIEKLPETPSSVQKKIIQEFFVFLASK
                     FV"
     gene            complement(30466..30864)
                     /locus_tag="MJEGKLLH_00018"
     CDS             complement(30466..30864)
                     /locus_tag="MJEGKLLH_00018"
                     /inference="ab initio prediction:Prodigal:2.6"
                     /codon_start=1
                     /transl_table=11
                     /product="hypothetical protein"
                     /protein_id="X:MJEGKLLH_00018"
                     /translation="MKKEPRWLNQKIVLTIHLDQVKQHGGSQGIRDQGLLESALDRPK
                     NKWSYRPSSNIFDLAASLCIGIAKNHPFIDGNKRVAFMATYVFLGINGYSIEVPEEEV
                     VSIMLKVASGNINETNLSIWLKDNSNRNLR"
     gene            complement(30861..31193)
                     /locus_tag="MJEGKLLH_00019"
     CDS             complement(30861..31193)
                     /locus_tag="MJEGKLLH_00019"
                     /inference="ab initio prediction:Prodigal:2.6"
                     /codon_start=1
                     /transl_table=11
                     /product="hypothetical protein"
                     /protein_id="X:MJEGKLLH_00019"
                     /translation="MNFKVHFFENFLNLILNKNACNTSSYYYYYNMDNSSVKKTIIRA
                     IGNSAGATIPKALLEKYNFHEGDTVFLLETESGILLSPYDPDFEEAMDIYQKGSKKYR
                     NALRELAK"
     gene            complement(31254..31559)
                     /locus_tag="MJEGKLLH_00020"
     CDS             complement(31254..31559)
                     /locus_tag="MJEGKLLH_00020"
                     /inference="ab initio prediction:Prodigal:2.6"
                     /codon_start=1
                     /transl_table=11
                     /product="hypothetical protein"
                     /protein_id="X:MJEGKLLH_00020"
                     /translation="MVILESYRNFLNLNPIRKWLEFFEERHLLSFLVATGHVYNKLKL
                     NTKYRITFLLYNLLTIAENTIRQSQNSSKLSYVEFTLLMCKRLIWVFYTIVPNNLLL"
     gene            32206..33639
                     /locus_tag="MJEGKLLH_00021"
     CDS             32206..33639
                     /locus_tag="MJEGKLLH_00021"
                     /inference="ab initio prediction:Prodigal:2.6"
                     /codon_start=1
                     /transl_table=11
                     /product="hypothetical protein"
                     /protein_id="X:MJEGKLLH_00021"
                     /translation="MNDTPRVFRVQKDRNFTIVKNNFIDDARLSMKATAILLLALRYP
                     DHWRMSVKTMSKFKSDKDSSIASGFKELVTFGYAEFRKGKDPVTGRFNSGWYFFEESQ
                     KPEVQYKVKPTENKRIENQRELFLKEVKESNRKGNKVLDLEQPETPQLENQVVVNSIL
                     PSTKEQKPSRQVFSSQIQNTTREYDQPPQARIEEQKELLEELEIKFKREKNQALGSPQ
                     AEKPQLDFQGGENQPLSSTIYQGLSKQVLFKQILNTSREYGPPAKTHLEEQKQNLYKP
                     KTLSRFQFPDSWLIKFQDYYFKEHGSEMGQPDSELKALNSLYEISKGDWNVIESKIQT
                     LIQLRKQDSRFWYEQSLSPESIAKFWSRLFERKVKPTEKNTKRNEQQNKSIRTESKCN
                     ESKTIQKTPIEEINNLDPYKCFLGWGKSKLLKSQLEYYEQNSDPFKYEGTKKILFEKF
                     VNEVYPVLVSNSEVKKTTIENRKGSAA"
     gene            33992..34627
                     /locus_tag="MJEGKLLH_00022"
     CDS             33992..34627
                     /locus_tag="MJEGKLLH_00022"
                     /inference="ab initio prediction:Prodigal:2.6"
                     /codon_start=1
                     /transl_table=11
                     /product="hypothetical protein"
                     /protein_id="X:MJEGKLLH_00022"
                     /translation="MDEAVFSQLLGYISAIYKSQFKTDKRYSVVIPFVFYHGERTWTL
                     GNSFQDRFILSKEEEEVFKKYIPDFELELFDLSKVDLSRLESITLRVILGVVQKIWEG
                     DSSFLGYLGEVFELLTGLKNESKRVEIFQKLFLYIFNVRELKPTEITNLLSHSRYNRE
                     YEDLAMTTAEKLRKEGKIEDAKKMFKEGFKLDVVLRITGLTEQELKDHGLL"
     gene            complement(35159..35428)
                     /locus_tag="MJEGKLLH_00023"
     CDS             complement(35159..35428)
                     /locus_tag="MJEGKLLH_00023"
                     /inference="ab initio prediction:Prodigal:2.6"
                     /codon_start=1
                     /transl_table=11
                     /product="hypothetical protein"
                     /protein_id="X:MJEGKLLH_00023"
                     /translation="MSMKRSDKFKMKKIKKKISKRISPKKSIQKKKSFSKQSSTKNDL
                     DQIVKFVSLKRLKPNIKNDFDLLSKEEYQNLKQNMIANGILDPLT"
     gene            complement(35469..35990)
                     /locus_tag="MJEGKLLH_00024"
     CDS             complement(35469..35990)
                     /locus_tag="MJEGKLLH_00024"
                     /inference="ab initio prediction:Prodigal:2.6"
                     /codon_start=1
                     /transl_table=11
                     /product="hypothetical protein"
                     /protein_id="X:MJEGKLLH_00024"
                     /translation="MNNEKFLEVNSISEKVDDLFDTLDQSGKLDFIKVALQKFSENLQ
                     EQYSITFNLTLDIFDATREQAIKISEVGISCNGGEQPYFVRAGDTFNRYLAKGNIVEI
                     PHSYCPVCWAEWDFKRKNQSCSKCDSIFGTDIKLLIDSNHCPQCSDGSISLEEPYCNQ
                     CEFYADPDIVVWG"
     gene            complement(36285..36434)
                     /locus_tag="MJEGKLLH_00025"
     CDS             complement(36285..36434)
                     /locus_tag="MJEGKLLH_00025"
                     /inference="ab initio prediction:Prodigal:2.6"
                     /codon_start=1
                     /transl_table=11
                     /product="hypothetical protein"
                     /protein_id="X:MJEGKLLH_00025"
                     /translation="MHSKRFIYIRKKELENIFSKQSLKSIWKNIVKEQLRPFDIHDLF
                     YRRAN"
     gene            complement(36719..37165)
                     /locus_tag="MJEGKLLH_00026"
     CDS             complement(36719..37165)
                     /locus_tag="MJEGKLLH_00026"
                     /inference="ab initio prediction:Prodigal:2.6"
                     /codon_start=1
                     /transl_table=11
                     /product="hypothetical protein"
                     /protein_id="X:MJEGKLLH_00026"
                     /translation="MESLQIRKIDSIFDIENAYPAFLELRPHLTDKKVFVQMVLQQIS
                     EGYCIHAICLDKETIACIGFRFFHMLAWGKILYIDDLITKRDFHGHGYGDKLLKHVIQ
                     IAKEENCDQVHLDTGYLRHAAHFVYLRNAFELNCHHLALNLRSKPN"
     gene            complement(37754..38056)
                     /locus_tag="MJEGKLLH_00027"
     CDS             complement(37754..38056)
                     /locus_tag="MJEGKLLH_00027"
                     /inference="ab initio prediction:Prodigal:2.6"
                     /codon_start=1
                     /transl_table=11
                     /product="hypothetical protein"
                     /protein_id="X:MJEGKLLH_00027"
                     /translation="MIAVDSLDKTIIQESLQSHKRELDSLGVQAIHILGSVARKDANP
                     KSDIDFLITFKSGMKNFDNYINLTFLLEVKVDLLTSDSFSGSLKQSVEKESILIEV"
     gene            complement(38535..38858)
                     /locus_tag="MJEGKLLH_00028"
     CDS             complement(38535..38858)
                     /locus_tag="MJEGKLLH_00028"
                     /inference="ab initio prediction:Prodigal:2.6"
                     /codon_start=1
                     /transl_table=11
                     /product="hypothetical protein"
                     /protein_id="X:MJEGKLLH_00028"
                     /translation="MELTASRVLLHVYHYNEIHSSAIANDYGKTVTPIRLQLERFEKA
                     GILVAKNVGRSRVFAFNQKSPFVKPIKEILSIFYNSLIIEEKENIFSTRRRPREKGRP
                     VYGRT"
     gene            complement(39148..39555)
                     /locus_tag="MJEGKLLH_00029"
     CDS             complement(39148..39555)
                     /locus_tag="MJEGKLLH_00029"
                     /inference="ab initio prediction:Prodigal:2.6"
                     /codon_start=1
                     /transl_table=11
                     /product="hypothetical protein"
                     /protein_id="X:MJEGKLLH_00029"
                     /translation="MYSENHFEKYLEIFNSQQKKFSSILLEIETARSLNLFYNIKKKD
                     LGKVWLNESEGTLNDFLSQINLKNVDSDIRLEIKKYKNILELKSLDATHLATATYIRK
                     MISEDLTICTLDDKFRSVSKKFEFNLLPKSMNK"
     gene            complement(39597..39896)
                     /locus_tag="MJEGKLLH_00030"
     CDS             complement(39597..39896)
                     /locus_tag="MJEGKLLH_00030"
                     /inference="ab initio prediction:Prodigal:2.6"
                     /codon_start=1
                     /transl_table=11
                     /product="hypothetical protein"
                     /protein_id="X:MJEGKLLH_00030"
                     /translation="MKSIGIKDLKNNLSSYLEFVKKGETIIIYDRNNPIAEIKKILKT
                     DNRTDLYIKEATENNSLIPAKKFKEIKFPKVKSLKGISRTEISNTWKTIYNEERE"
     gene            complement(40360..40647)
                     /locus_tag="MJEGKLLH_00031"
     CDS             complement(40360..40647)
                     /locus_tag="MJEGKLLH_00031"
                     /inference="ab initio prediction:Prodigal:2.6"
                     /codon_start=1
                     /transl_table=11
                     /product="hypothetical protein"
                     /protein_id="X:MJEGKLLH_00031"
                     /translation="MDLLSYTGKVNLIFDEYGGKNSKFQNEFFEYLRSNADGFPIGTI
                     SQMEMLSSINEPLIQLADIIAGLIKNKVKNKFDFTRYVIDRAVKIKYFPPL"
     gene            complement(41412..42428)
                     /locus_tag="MJEGKLLH_00032"
     CDS             complement(41412..42428)
                     /locus_tag="MJEGKLLH_00032"
                     /inference="ab initio prediction:Prodigal:2.6"
                     /codon_start=1
                     /transl_table=11
                     /product="hypothetical protein"
                     /protein_id="X:MJEGKLLH_00032"
                     /translation="MTKIISFESVLKKIPENKKPHLLLGNGFSISWNVNKFSYQSLLD
                     KADFKGFKSNIKEVFQNLDTYDFEHVIKVLRDASKVVKYYNNKNLVDDLIYDANKLKE
                     TLAQTIANNHPEYPSEIDRASYEHCKKFLSYFKHIYTLNYDLLLYWTIMQDEITPTFT
                     CDDGFRNPDSGRESYVTWDIGNTNSQNIFYLHGALHLFDSGYELKKFTWVNTGIRLIE
                     QIRDALSKDIFPVVVTEGKWEDKKARIDHSGYLNRGLRSFANLTDPLIIFGHSLTDSD
                     NHILKLMEKGKFKQLFISIYGNHKNKNNQRLINRAEKIRNSRNSKHPLELNFFNAETA
                     NVWG"
     gene            43186..44091
                     /gene="rpnD_1"
                     /locus_tag="MJEGKLLH_00033"
     CDS             43186..44091
                     /gene="rpnD_1"
                     /locus_tag="MJEGKLLH_00033"
                     /EC_number="3.1.21.-"
                     /inference="ab initio prediction:Prodigal:2.6"
                     /inference="similar to AA sequence:UniProtKB:B7NGZ6"
                     /codon_start=1
                     /transl_table=11
                     /product="Recombination-promoting nuclease RpnD"
                     /protein_id="X:MJEGKLLH_00033"
                     /translation="MTNPHDRLIRETLQDKEDAISFFKNSLPEKVIELLDLNRLELTQ
                     SSFISENLKEEQTDLLFQIPLKSGKKANVYLLFEHKSYLDEAVFSQLLGYISAIYKSQ
                     FKTDKRYSVVIPFVFYHGERTWTLGNSFQDRFILSKNEEEVFKKYIPDFELELFDLSK
                     VDLNRLESITLRVILGVVQKIWEGDSSFLGYLGEVFELLTGLKNESKRVEIFQKLFLY
                     IFNVREIEPTEITSLLSHSRYNREYEDLAMTTAEKLIQKGEMKGKVETKIDIARSMLL
                     DGASLEYVLKITRLTEQELKDHGLL"
     gene            44088..44309
                     /locus_tag="MJEGKLLH_00034"
     CDS             44088..44309
                     /locus_tag="MJEGKLLH_00034"
                     /inference="ab initio prediction:Prodigal:2.6"
                     /codon_start=1
                     /transl_table=11
                     /product="hypothetical protein"
                     /protein_id="X:MJEGKLLH_00034"
                     /translation="MIISKKLEIQVRELEKKGYSFIYIEDYVKGFYKGYFESKIKIAR
                     NMFKEGFELNVVLRITGLTEQELKGYGVI"
     gene            45923..46792
                     /locus_tag="MJEGKLLH_00035"
     CDS             45923..46792
                     /locus_tag="MJEGKLLH_00035"
                     /inference="ab initio prediction:Prodigal:2.6"
                     /codon_start=1
                     /transl_table=11
                     /product="hypothetical protein"
                     /protein_id="X:MJEGKLLH_00035"
                     /translation="MSKNFFPLTNDLMFKILFVKEPDLLISILNSVLFPDGEHTIRNI
                     KILNPELVGSSPNDKRSYLDIRAQDEDGKIFHVEIQVAHQSSFVKRSLYYLSGLIRDQ
                     LNRGSMYSDLKPVYQINIVDFDLIPSENFHSKFKFREESNPDIILTDDVEIHFLELCK
                     FVKRDVRELRNNLEIWLYVLKHTSELEEEEMRILVDKTPDLSKAFTILEQYSNDPQKR
                     NELEAKLKSDRDYAYDLAARFEAGELQGIEKGAEKEKLKSARKMLQKGMDVDMILEIT
                     GLSKKDLKDHGML"
     gene            47845..48339
                     /locus_tag="MJEGKLLH_00036"
     CDS             47845..48339
                     /locus_tag="MJEGKLLH_00036"
                     /inference="ab initio prediction:Prodigal:2.6"
                     /codon_start=1
                     /transl_table=11
                     /product="hypothetical protein"
                     /protein_id="X:MJEGKLLH_00036"
                     /translation="MKMDPDYLEIWKQITNATDLSKVLVQHFSYLVDNPEYDRLLGAV
                     MQKASSCRIEKDSLQILFSNDLLLSASAPFSIKESTTWPESFKKLISVHELLEVGDAN
                     ESHMARDLVLGDHGSFSDEYIDDEEFEEAESPMIDDQSIGLVDLSSGRKKRTERANAL
                     LRFS"
     gene            48317..49384
                     /locus_tag="MJEGKLLH_00037"
     CDS             48317..49384
                     /locus_tag="MJEGKLLH_00037"
                     /inference="ab initio prediction:Prodigal:2.6"
                     /codon_start=1
                     /transl_table=11
                     /product="hypothetical protein"
                     /protein_id="X:MJEGKLLH_00037"
                     /translation="MLYYVSHESGNVKESFPHNVGILFLKRLADQLNIDKSFYPRSKD
                     EDTIYFELQKEIPLPFYILRAENIDKYYRIAAVLSQNNERFFGILDTSNPNEIKIIGK
                     TDFPSSGDQLNMKVSGSKVILFNDRTGLFNPLVWIDISDLTSPKVGGVIDEKGIEAVA
                     AIYQNRVVYKTKTDQLIEQNLLTGEKKTFQSLIRVRELMIDESVIVVQNPNEVQVLDR
                     QYNLISQGKAGSPFPQNVLFSELKLIVSVPLADPLEVFSFSAPKIQKQKFPSLEGHFC
                     RLPYFVSGNSIWFLTTTHARDDEEIRYNLVRLDMDSKESKATNHILKENLNYDECAIE
                     ILSDEIRIYLRERILIYRLEK"
     gene            complement(49654..50580)
                     /locus_tag="MJEGKLLH_00038"
     CDS             complement(49654..50580)
                     /locus_tag="MJEGKLLH_00038"
                     /inference="ab initio prediction:Prodigal:2.6"
                     /codon_start=1
                     /transl_table=11
                     /product="hypothetical protein"
                     /protein_id="X:MJEGKLLH_00038"
                     /translation="MSLRYFIDTNIFGKLIKDKNYFEIFSLETKRYNDFPNLFSIYFT
                     PFSILEYLGIKVKNPNIKYSSNLKKETIDAEIIKIVNESYLYYMSQVEIRREYILQVA
                     ESAASFVDEKNFYFGSFCDYIVNHTTLKKDLVLHLTANYIYNFRFPSNLRRFISAQLS
                     YDLFRNNMLPYSVSKFRLIESDWDTQWSRFNNESEGRLSPYDKALRLKANGDNVDCDI
                     IHHAVMGFEDNRKTYPVYIFTADSPGIVVPRISVYKGLVRFVDYWIHKTNAFDAKYFI
                     KNSEGIIVFIDQKGKVIGKKNVTEIPTFGKAP"
     gene            complement(50788..51099)
                     /locus_tag="MJEGKLLH_00039"
     CDS             complement(50788..51099)
                     /locus_tag="MJEGKLLH_00039"
                     /inference="ab initio prediction:Prodigal:2.6"
                     /codon_start=1
                     /transl_table=11
                     /product="hypothetical protein"
                     /protein_id="X:MJEGKLLH_00039"
                     /translation="MPRAIEIVEILKTTYMISLEKSIDHYWAIYNIVKSVDHSNITDY
                     DLEEIIGIVVTIPISPENYANCIISNRTRAIQKNLSIRELNRLIIEHVEKGYDIKDFD
                     L"
     gene            complement(51230..51646)
                     /locus_tag="MJEGKLLH_00040"
     CDS             complement(51230..51646)
                     /locus_tag="MJEGKLLH_00040"
                     /inference="ab initio prediction:Prodigal:2.6"
                     /codon_start=1
                     /transl_table=11
                     /product="hypothetical protein"
                     /protein_id="X:MJEGKLLH_00040"
                     /translation="MPVKRILNSSAEVNKSFFNLITYLFRKFPAIAYLFAISAVYFSL
                     IAITSESGALVIYSLWAAIFSILVYIKTGKFSETTFTFFLGLVTVFALDWKEEKSSLF
                     AKILFPTLFLYFVIGFIKVFRKERNYFKTGSYFYRS"
     gene            complement(52117..52665)
                     /locus_tag="MJEGKLLH_00041"
     CDS             complement(52117..52665)
                     /locus_tag="MJEGKLLH_00041"
                     /inference="ab initio prediction:Prodigal:2.6"
                     /codon_start=1
                     /transl_table=11
                     /product="hypothetical protein"
                     /protein_id="X:MJEGKLLH_00041"
                     /translation="MFDKLVKINCYSKSRILKKVAGNLLEKLYCCEINCTEIDRRVLF
                     AHHARGSTIVASKICENVVIYQNVTIGSNLRYNKITNEWENVGNPIIARNVIVSDGAK
                     ILGPVIIGENSVVAAGAIITKDIPPDSVAYGVNQFRPKDKNYDLVFNLNMINFERIIE
                     ANNKLIKKFNENKNQYKIKNNL"
     gene            complement(53203..53541)
                     /locus_tag="MJEGKLLH_00042"
     CDS             complement(53203..53541)
                     /locus_tag="MJEGKLLH_00042"
                     /inference="ab initio prediction:Prodigal:2.6"
                     /codon_start=1
                     /transl_table=11
                     /product="hypothetical protein"
                     /protein_id="X:MJEGKLLH_00042"
                     /translation="MSRFWTWLDVITRFCIAVTSIGSAVTGWTLLKDSIFKEAFIIFS
                     AIAAVFTLIGSVFDIRSKLKDWGGGYNSFRDLRHEFQTLRSFIKIKKEKDQTEYTSNP
                     FFRKKSSTAG"
     gene            complement(53769..54185)
                     /locus_tag="MJEGKLLH_00043"
     CDS             complement(53769..54185)
                     /locus_tag="MJEGKLLH_00043"
                     /inference="ab initio prediction:Prodigal:2.6"
                     /codon_start=1
                     /transl_table=11
                     /product="hypothetical protein"
                     /protein_id="X:MJEGKLLH_00043"
                     /translation="MKNPDHTPYSETRGFKPDFRVKYRFLTEKEGGRKTIPYQAYRSD
                     FAYENFKPNNGDIYMIWPEFLDSSGKVIRDRNNSVEISGQAYMWILVPEMRKFHRERI
                     QIGTKGFAMEGNRKTAEYEVIEIIGLLENPDSDAKR"
     gene            complement(54360..54776)
                     /locus_tag="MJEGKLLH_00044"
     CDS             complement(54360..54776)
                     /locus_tag="MJEGKLLH_00044"
                     /inference="ab initio prediction:Prodigal:2.6"
                     /codon_start=1
                     /transl_table=11
                     /product="hypothetical protein"
                     /protein_id="X:MJEGKLLH_00044"
                     /translation="MQNVALIDSGPIVALFNTNDKFHKSTYKFIKSYKGSLFSSWPVV
                     TEVVYLLSFSIDAQSDFLEWIERGSIQILDIQLEDLRYIKTRMKKYSDLSMDLADASL
                     MCIAERQGIERIISIDSDFSIYKTLKGKFLQNLLKV"
     gene            complement(54754..55014)
                     /locus_tag="MJEGKLLH_00045"
     CDS             complement(54754..55014)
                     /locus_tag="MJEGKLLH_00045"
                     /inference="ab initio prediction:Prodigal:2.6"
                     /codon_start=1
                     /transl_table=11
                     /product="hypothetical protein"
                     /protein_id="X:MJEGKLLH_00045"
                     /translation="MINLRLPPELERKLNSFAKSEGKSRSEIVKDSILEYIKNHGKTK
                     TPFELGEDLFGKHTSDVSDLAQNRKKYLHQSVKGKNAKRSSN"
     gene            complement(55122..55595)
                     /locus_tag="MJEGKLLH_00046"
     CDS             complement(55122..55595)
                     /locus_tag="MJEGKLLH_00046"
                     /inference="ab initio prediction:Prodigal:2.6"
                     /codon_start=1
                     /transl_table=11
                     /product="hypothetical protein"
                     /protein_id="X:MJEGKLLH_00046"
                     /translation="MKYWRMQLHPDDQSLATDYTVKCLANNYVGLDFPSGSYDLSEYD
                     IDKLEAFPNNIRAFAKQITYNDYILIFHHNIPFALITEIGNYNYLKEVIPEMGIWFRH
                     FRRFKKISYFNDVYKQGKDEHYKITMANTISEASEDTKTVELIKDWIGRLSNNGT"
     gene            complement(56412..56822)
                     /locus_tag="MJEGKLLH_00047"
     CDS             complement(56412..56822)
                     /locus_tag="MJEGKLLH_00047"
                     /inference="ab initio prediction:Prodigal:2.6"
                     /codon_start=1
                     /transl_table=11
                     /product="hypothetical protein"
                     /protein_id="X:MJEGKLLH_00047"
                     /translation="MEKAVPIKTPIGYFKNHRDGIILTNIQWSNSKIIFSCNITDNAI
                     LDATTKEKEYEFKLIFDGVISLFHAELDTYYQIEKDFQKPKATKSIFEEINNSDYIAK
                     LPIRSDWGEVKHYCLSTYDDIFNILAKSYTFELL"
     gene            complement(56905..57444)
                     /locus_tag="MJEGKLLH_00048"
     CDS             complement(56905..57444)
                     /locus_tag="MJEGKLLH_00048"
                     /inference="ab initio prediction:Prodigal:2.6"
                     /codon_start=1
                     /transl_table=11
                     /product="hypothetical protein"
                     /protein_id="X:MJEGKLLH_00048"
                     /translation="MIQIVFSNLHWLPQDDQADDLCAHGTVNVCIDNETISDVPNKEW
                     TLSCAGLYLLRSLEHDYHPGDYGSQLIPCCSFDFIPQENWQFPVLMLGCSNGIEWHIK
                     HERNAVTHTTLNGNSSTLALHEWISLVLTLTNQVEEFYRLSGPKKTTSKELEEGYSRF
                     WSEWKARTERAKRRARDFA"
     gene            complement(57696..58343)
                     /locus_tag="MJEGKLLH_00049"
     CDS             complement(57696..58343)
                     /locus_tag="MJEGKLLH_00049"
                     /inference="ab initio prediction:Prodigal:2.6"
                     /codon_start=1
                     /transl_table=11
                     /product="hypothetical protein"
                     /protein_id="X:MJEGKLLH_00049"
                     /translation="MRKLHILLLLPIIYSILFVLQIISEYLNHILLGYLLPTAFIISI
                     VLLFIFLLKHKIGIYHVLLLPCFFSMFYFTGHWYFGRAPFGIGSGGFFFFLHWLTKYP
                     NFGLINYEVALGMICIFLSHFLPLLFTFIVLSLKHLKSIFLFIILAFDLIMYIPVLLK
                     FDYPNINVLISFPYQFSLFVFFSIFFRISSILMMLIISIYYKRILNNNTTSFGNI"
     gene            58745..59107
                     /locus_tag="MJEGKLLH_00050"
     CDS             58745..59107
                     /locus_tag="MJEGKLLH_00050"
                     /inference="ab initio prediction:Prodigal:2.6"
                     /inference="similar to AA sequence:ISfinder:ISGdi10"
                     /codon_start=1
                     /transl_table=11
                     /product="IS481 family transposase ISGdi10"
                     /protein_id="X:MJEGKLLH_00050"
                     /translation="MSYSRDSFYRFQELYEKGGELALQDLSRRKPNPKNRIEPEKEEA
                     VKKMAIDFPAYGQQRASNELDHSRPATVRSVWVRHDLETFQKRLKALEAFMAQGDSPV
                     LTESQVLVGFRISYFSLT"
     gene            59470..60363
                     /gene="rpnD_2"
                     /locus_tag="MJEGKLLH_00051"
     CDS             59470..60363
                     /gene="rpnD_2"
                     /locus_tag="MJEGKLLH_00051"
                     /EC_number="3.1.21.-"
                     /inference="ab initio prediction:Prodigal:2.6"
                     /inference="similar to AA sequence:UniProtKB:B7NGZ6"
                     /codon_start=1
                     /transl_table=11
                     /product="Recombination-promoting nuclease RpnD"
                     /protein_id="X:MJEGKLLH_00051"
                     /translation="MTNPHDRLIRETLQDKEDAISFFKNSLPEKVIELLDLNRLELTQ
                     SSFISENLKEEQTDLLFQIPLKSGKKANVYLLFEHKSYLDEAVFSQLLGYISAIYKSQ
                     FKTDKRYSVVIPFVFYHGERSWTLGNSFQDRFILSKNEEEVFKKYIPDFELELFDLSK
                     VDLNRLESITLRVILGVVQKIWEGDASFLGYLGGVFELLTGLKNESKRVEIFQKLFLY
                     IFNVRELKPTEITNLLSHSRYNREYEDLAMTTAEKLKKEGEIKGKIETARNMLLNGAS
                     LEFVLKVTGFTEQELKDHGVI"
     gene            complement(61030..61578)
                     /locus_tag="MJEGKLLH_00052"
     CDS             complement(61030..61578)
                     /locus_tag="MJEGKLLH_00052"
                     /inference="ab initio prediction:Prodigal:2.6"
                     /codon_start=1
                     /transl_table=11
                     /product="hypothetical protein"
                     /protein_id="X:MJEGKLLH_00052"
                     /translation="MKTESKKNQWGFESPQIKEYPNSLVSKYISFIKPDCNVISWKRV
                     NSGEEVNYCISELEMVDGKPVMGYPTRFSSSIEYTGNSRNISDEALKIITDLDNISMY
                     RTWITNFEKEIEVVEKNKKYWLPVHNKVFAFLNEDRPVKLNKETDQLEIVHKPAVLGF
                     RYLGCCYTDKQSIVLVVSVLKQ"
     gene            complement(61749..62210)
                     /locus_tag="MJEGKLLH_00053"
     CDS             complement(61749..62210)
                     /locus_tag="MJEGKLLH_00053"
                     /inference="ab initio prediction:Prodigal:2.6"
                     /codon_start=1
                     /transl_table=11
                     /product="hypothetical protein"
                     /protein_id="X:MJEGKLLH_00053"
                     /translation="MKQLTFKLIIPLTVISFAAFTKWWYTLPVDAPGTMFRGFPLAYS
                     CPGWHTSLSLQIFLTEFTIDLLTYFLFWFVLIFCINRYLTKVKTFKLVTIALWTISGL
                     TISFGTLMASNEDNLFYIKRPFDMKVLETGYEFIWQNTKRPDYYKYFPKDK"
     gene            complement(62724..62924)
                     /locus_tag="MJEGKLLH_00054"
     CDS             complement(62724..62924)
                     /locus_tag="MJEGKLLH_00054"
                     /inference="ab initio prediction:Prodigal:2.6"
                     /codon_start=1
                     /transl_table=11
                     /product="hypothetical protein"
                     /protein_id="X:MJEGKLLH_00054"
                     /translation="MREEYDFSKGKRGVYSRDLKDLHFPVYLDPQLEEYYKKIALKKN
                     KDLSTIINTILQKEMELHNSLI"
     gene            complement(63564..64484)
                     /locus_tag="MJEGKLLH_00055"
     CDS             complement(63564..64484)
                     /locus_tag="MJEGKLLH_00055"
                     /inference="ab initio prediction:Prodigal:2.6"
                     /codon_start=1
                     /transl_table=11
                     /product="hypothetical protein"
                     /protein_id="X:MJEGKLLH_00055"
                     /translation="MEKLQNNKIEDIIRQVLESQKLIYKSQQPLIHYTNGLGLNGILH
                     SKTLRANHVSNLNDLSEILRSYHILVSILENISTNDPNLLLLIEKLKIQLNEKINSKI
                     YPEIYIVSFSIKDDDLFLWRSYSTFNDAYALAFNKAFLAAYAINDGAVLLQCVYDEQI
                     QFSILEQVTQLFFNNINLSISENLQIYLDDYFRLIHVFVPYIKNSHFSQEEEIRLVLR
                     NPKNLYQENRIKLGLNKGFFHKYVNIKMYRDEVDTEFEHSLREIIIGPNSRSQIENNQ
                     FKNTLNKLINENVGILLRGIRDTKYNTLKF"
     gene            complement(64895..65671)
                     /locus_tag="MJEGKLLH_00056"
     CDS             complement(64895..65671)
                     /locus_tag="MJEGKLLH_00056"
                     /inference="ab initio prediction:Prodigal:2.6"
                     /codon_start=1
                     /transl_table=11
                     /product="hypothetical protein"
                     /protein_id="X:MJEGKLLH_00056"
                     /translation="MFDQLVKSTQEFLKERISSPLLISFAIAWCASNWDLLYVLLFED
                     KTIGLIDRIIYARINHGSINFNIFEPFLFSISFTVIYPFVSLSTVALWSWVDNRKKKI
                     INQIYNKRELTLEESLVLRENIERLKEDYGKSLTKKDREIQDYKDEVNRLKESLNNSE
                     SSYVNNTDEIRLRFEITDLAKRLLKKFPNNKKEIDTIFNMVSGANTLSGLSSVEAEIL
                     TFLTVNGIVELLDHTKLIYKYSELGKKVVSVIVDDEIDLT"
     gene            complement(65829..66836)
                     /locus_tag="MJEGKLLH_00057"
     CDS             complement(65829..66836)
                     /locus_tag="MJEGKLLH_00057"
                     /inference="ab initio prediction:Prodigal:2.6"
                     /codon_start=1
                     /transl_table=11
                     /product="hypothetical protein"
                     /protein_id="X:MJEGKLLH_00057"
                     /translation="MITKNTKKGTILIYSPRFLNQEVIKVYFFSITENFEKEQIGIQD
                     YLKKIASGEFGAMQVDYHRIIICSNEEDTNLFTDLNEFKKFKLKNKIPQSFIFESNLE
                     SVRAYNKVSFILQRWAYHFLEKRQSDYYTWYNKSKIFDYSENKMEDSKLFEYAKKYAP
                     FKAIFSYYVLRLFCYFKAWILRFPIIITVFIKDSFLLSLESYKVFKEKESKYNWHKMI
                     SLETIFTKNKNEIERERKALEIEYQNSKKIYLESNKTLLTLIVSVLAVIVSFVIFKID
                     NQSDKRTAYDYNQEMGNYFRLIGEKDKKIYELILKNEQHLMKIHDLEVELTVLKKKLA
                     N"
     gene            complement(67151..67534)
                     /locus_tag="MJEGKLLH_00058"
     CDS             complement(67151..67534)
                     /locus_tag="MJEGKLLH_00058"
                     /inference="ab initio prediction:Prodigal:2.6"
                     /codon_start=1
                     /transl_table=11
                     /product="hypothetical protein"
                     /protein_id="X:MJEGKLLH_00058"
                     /translation="MPPRSSLEEQQKAFDEFQYEYNYVRPHKALKNTFPKSYYKESLR
                     TFPSVLPEAYYPTNVVVTPANDLGNIYFAGHRIFLSSALADESVGLEDISDRHVRIIF
                     YKAALGVIDTFTGKVLQYKNPIPIH"
     gene            complement(67583..68515)
                     /locus_tag="MJEGKLLH_00059"
     CDS             complement(67583..68515)
                     /locus_tag="MJEGKLLH_00059"
                     /inference="ab initio prediction:Prodigal:2.6"
                     /codon_start=1
                     /transl_table=11
                     /product="hypothetical protein"
                     /protein_id="X:MJEGKLLH_00059"
                     /translation="MYVYRKNLISFSINASKFILCFLILISLISSCEKKDDSREVDLL
                     LALTAVQPPDQASSYDRDVQIITRTTQGFPINCDVDYTDDDLDYYVEMLKTEIARYPR
                     GYWIKAGAESVTLCRNLKVLGSGVAGTAGFTGSILLNVKDRIASYDSIIFDYATDTWI
                     NYLDTDYGYISDPRGTIHHELTHAVDHHVPGFIAFFDPEWGNLNYPGFQYGNSYDPKN
                     PPAEIVKNMNPVPGFVSYYATERNIEDRAEIGRVIMARPSTYNRLVQVCRNDPIVAAK
                     VRKTVSEWKQFWPFPGAENTEWKIRMTQAERDCN"
     gene            68967..69278
                     /locus_tag="MJEGKLLH_00060"
     CDS             68967..69278
                     /locus_tag="MJEGKLLH_00060"
                     /inference="ab initio prediction:Prodigal:2.6"
                     /codon_start=1
                     /transl_table=11
                     /product="hypothetical protein"
                     /protein_id="X:MJEGKLLH_00060"
                     /translation="MNFRITLIHLQKITIGLLFLMNLSCEIQTEKVEPKTYMDLTEAI
                     QNPLDVRVLDLSRQKLTTLPKEIGQLKNLKRLELDNNQLSSEEKERIRKLLPKCKIYF
                     E"
     gene            69550..70488
                     /gene="rpnD_3"
                     /locus_tag="MJEGKLLH_00061"
     CDS             69550..70488
                     /gene="rpnD_3"
                     /locus_tag="MJEGKLLH_00061"
                     /EC_number="3.1.21.-"
                     /inference="ab initio prediction:Prodigal:2.6"
                     /inference="similar to AA sequence:UniProtKB:B7NGZ6"
                     /codon_start=1
                     /transl_table=11
                     /product="Recombination-promoting nuclease RpnD"
                     /protein_id="X:MJEGKLLH_00061"
                     /translation="MAEVNNPHDRLIRETFQDKKEAATFFKNTLPIEVVKLLDLENLE
                     LSESSFVSEELKQEQTDLLFQIPLRSGNKSNVYLLFEHKSYLENTIYIQLLGYMTEIY
                     RNQQRNGEKLSVVIPFVFYHGEKEWKLGNRFLDQFVLTSQETGILKDFIPDFKIDLFD
                     LKKVELKEKLESITFQVTLGIVQRIREGDLDFLSHLPGLFSLLLEIEEESKRVAILRK
                     LLLYIYWVRDLKPSEFKVIFQRSKLEKYEELTVTTAEKLISEGVKQGIEKGIEKGIEK
                     EKLKTADKMLGKGMDLKTVLEITGLTEKTLKEHKIL"
     gene            complement(70722..71198)
                     /locus_tag="MJEGKLLH_00062"
     CDS             complement(70722..71198)
                     /locus_tag="MJEGKLLH_00062"
                     /inference="ab initio prediction:Prodigal:2.6"
                     /codon_start=1
                     /transl_table=11
                     /product="hypothetical protein"
                     /protein_id="X:MJEGKLLH_00062"
                     /translation="MKIIPYEEYSLKSNLTVEEAISKLKANTEPNKLFGSGTKIFHGN
                     INNDTFDICRIISYRNSFLPKIKGNIRSEANSIIIDIKMHLHPSVIVFMFIWLSGALL
                     KFIVSTITLMSNLSDFPQELLISLGMLAFGIGLFTIPFWIEVKKAKQELEKILAMK"
     gene            72477..73097
                     /locus_tag="MJEGKLLH_00063"
     CDS             72477..73097
                     /locus_tag="MJEGKLLH_00063"
                     /inference="ab initio prediction:Prodigal:2.6"
                     /codon_start=1
                     /transl_table=11
                     /product="hypothetical protein"
                     /protein_id="X:MJEGKLLH_00063"
                     /translation="MSLVIQKTKPINKFHVMRLSGLENQEELNHVKKFASKIFNNFGY
                     TKSLYTAVDMDAWSTWFYVREGSEILAAMRIVEKKPNNLIPLELGIIKDTEPYQRYAV
                     IGDNIADWNSVSFVLSIKGSWAALATFQAAAQYCIDKNFDMVYGFYHKNVSSIVKLYT
                     SIGAVTSKKYTKEVYFPECYYNNEPVYLTPIEIPKVALQKIRTRLW"
     gene            73122..74021
                     /locus_tag="MJEGKLLH_00064"
     CDS             73122..74021
                     /locus_tag="MJEGKLLH_00064"
                     /inference="ab initio prediction:Prodigal:2.6"
                     /codon_start=1
                     /transl_table=11
                     /product="hypothetical protein"
                     /protein_id="X:MJEGKLLH_00064"
                     /translation="MSVFFILFTSSLILGLGYYVKKIRNPLIEVRQNFYYLCISVGLW
                     TLFSGCRQFIPYNIRLYAPNWILISAIFAPYFLSKIVNKLVNEDYITSYIRKTIEICL
                     LSYLIFSAFSFRLIKIIDINTLKHEPQLAYHILLIYSVLWLLECIYKLVKCLIKSEGM
                     IRVRLSLMLFGITSAFLIIIPLVWILPFFKIYLGSYASIGTIICIIFWGIAILHYDAF
                     QTRQEIFSGVYVPLLNRITLNPILKLYSILDPEEFEMRRLNANSILAKEVIDTAYQWF
                     FKANIPLQATARKIAIKYDKYLK"
     gene            complement(74028..74408)
                     /locus_tag="MJEGKLLH_00065"
     CDS             complement(74028..74408)
                     /locus_tag="MJEGKLLH_00065"
                     /inference="ab initio prediction:Prodigal:2.6"
                     /codon_start=1
                     /transl_table=11
                     /product="hypothetical protein"
                     /protein_id="X:MJEGKLLH_00065"
                     /translation="MEKFERLQKACNTLKINRKGLADILRIHPSNASRLLGGETEFTW
                     TYAELFQLKTNVSANWIMEGKGDFWSEESGNDKEKLIVRTILKIPGLSEIMEKFVKLH
                     QEDQNAIIEIINRFYYLSMSKFKK"
     gene            74665..74892
                     /locus_tag="MJEGKLLH_00066"
     CDS             74665..74892
                     /locus_tag="MJEGKLLH_00066"
                     /inference="ab initio prediction:Prodigal:2.6"
                     /codon_start=1
                     /transl_table=11
                     /product="hypothetical protein"
                     /protein_id="X:MJEGKLLH_00066"
                     /translation="MVINYFKIKPLDITESELDEYEKYIGIPLQKEDREAILKSTGFR
                     KAIAIKNKLRLNYLNHYFSDDLESNEEFPIK"
     gene            74911..76077
                     /locus_tag="MJEGKLLH_00067"
     CDS             74911..76077
                     /locus_tag="MJEGKLLH_00067"
                     /inference="ab initio prediction:Prodigal:2.6"
                     /codon_start=1
                     /transl_table=11
                     /product="hypothetical protein"
                     /protein_id="X:MJEGKLLH_00067"
                     /translation="MSKFLSIFDIYTIGILDYGNFLKLGIIYFHSFGVVIGFLLGFSK
                     FFSSDGFNKSYGSVLQSTAFFLILNGGILFDEGSLRSESKITFGFYYGLVLYSSLAVL
                     VCFNYLFESFDNPWIYCKRLLWLIPFVIPLSYLIPDFYFISFIDILGFAISISTFIWS
                     LNRILKANKSILYFNLPFLSFLISTCFVFDFFGTIFDKKNFLFFAEFIPGLVICYTIL
                     LERFFPSLFSKVTVTVLDANIVNQIELETIPEVKETQKNKYPSRDLLEGINLEKVKTK
                     LNHFLDSKGFIDEELRLPDFASGLGLSTHQASYYLNQYLNMSFTDFLQFHRINEVKNM
                     MRIKLNYNLLNIAFECGFNSASSFHRACVKYTGKSPRDLRQELLSNTEIQRKVE"
     gene            complement(76222..76545)
                     /locus_tag="MJEGKLLH_00068"
     CDS             complement(76222..76545)
                     /locus_tag="MJEGKLLH_00068"
                     /inference="ab initio prediction:Prodigal:2.6"
                     /codon_start=1
                     /transl_table=11
                     /product="hypothetical protein"
                     /protein_id="X:MJEGKLLH_00068"
                     /translation="MNLGIKKIKSLCGLKVVGITLEIGDAGIEFSGGATLNIYNQFNL
                     FGISFEEEKKIIGKKFESIFEEQKTIVLNFESGISLHVCMADECYTGPEALVLQIPGE
                     TIIVW"
     gene            complement(76548..76964)
                     /locus_tag="MJEGKLLH_00069"
     CDS             complement(76548..76964)
                     /locus_tag="MJEGKLLH_00069"
                     /inference="ab initio prediction:Prodigal:2.6"
                     /codon_start=1
                     /transl_table=11
                     /product="hypothetical protein"
                     /protein_id="X:MJEGKLLH_00069"
                     /translation="MSAVLGGAASKALGSRLPKPNVNVPGSSGNVIATNRPDFIVSPN
                     GTAFPVPKGVTGPTPVINPNGKITGSAFTGGKGGANGQVSTMRIMDPTPAKGNAPGYP
                     NGYIKYENSASPRPQGVDPYTGKTLSNTQSHFPLGK"
     gene            complement(77221..77589)
                     /locus_tag="MJEGKLLH_00070"
     CDS             complement(77221..77589)
                     /locus_tag="MJEGKLLH_00070"
                     /inference="ab initio prediction:Prodigal:2.6"
                     /codon_start=1
                     /transl_table=11
                     /product="hypothetical protein"
                     /protein_id="X:MJEGKLLH_00070"
                     /translation="MNQFIISCFILITLSSCSRIDGPKANLVFSFQEGYNGQDISLFV
                     NRNKIFENKNLVTDPTLGLAGTTVIENISGQQETELFINGKSVSRFDIFIDSDTFIGY
                     NLYSGADFTIIISKKPFVYE"
     gene            complement(77586..77837)
                     /locus_tag="MJEGKLLH_00071"
     CDS             complement(77586..77837)
                     /locus_tag="MJEGKLLH_00071"
                     /inference="ab initio prediction:Prodigal:2.6"
                     /codon_start=1
                     /transl_table=11
                     /product="hypothetical protein"
                     /protein_id="X:MJEGKLLH_00071"
                     /translation="MKVRSDIAKNKTPTKYQNSFERTATHEFGHLAGLEHPKDSKIES
                     ETIMHQSTTSDNLTVKQSQIKLMADKFKSGSLNQGLNVK"
     gene            complement(77991..78335)
                     /locus_tag="MJEGKLLH_00072"
     CDS             complement(77991..78335)
                     /locus_tag="MJEGKLLH_00072"
                     /inference="ab initio prediction:Prodigal:2.6"
                     /codon_start=1
                     /transl_table=11
                     /product="hypothetical protein"
                     /protein_id="X:MJEGKLLH_00072"
                     /translation="MDDERHLIILKLINFDASIRELKDLLRSFVWDYEGSCAELNCEH
                     ICKVIRRYLNSDLTKHDIEEWANLIEAREDITFELSKKSLLQNVIHELANPKLSTELS
                     IKKGEEIIDLLC"
     gene            complement(78325..78672)
                     /locus_tag="MJEGKLLH_00073"
     CDS             complement(78325..78672)
                     /locus_tag="MJEGKLLH_00073"
                     /inference="ab initio prediction:Prodigal:2.6"
                     /codon_start=1
                     /transl_table=11
                     /product="hypothetical protein"
                     /protein_id="X:MJEGKLLH_00073"
                     /translation="MSAVLGAATKALGSRLPKPNVNVLSPNFAQQKNIDRFKDKIPAN
                     SKDNINLHKLPNGGIAAQATSQGKTPGWKAVYEKQIDINGKTQQYTKTTYQPNGSIEH
                     VKDKINGTTIYGR"
     gene            complement(78919..79356)
                     /locus_tag="MJEGKLLH_00074"
     CDS             complement(78919..79356)
                     /locus_tag="MJEGKLLH_00074"
                     /inference="ab initio prediction:Prodigal:2.6"
                     /codon_start=1
                     /transl_table=11
                     /product="hypothetical protein"
                     /protein_id="X:MJEGKLLH_00074"
                     /translation="MKKNNFTFADFIAANQNKKLGQFDYLHAIFTLSELPADLIKSFS
                     QLFWPNYKLVDGFIFLEETFDQVHYEKYFAEKKNMKEIQFWINLIEITGIFPNLIESQ
                     AQEIAKIIELMWNTKIQIEFNHSTSKARWLHDPDTNEVFLTID"
     gene            complement(79494..79925)
                     /locus_tag="MJEGKLLH_00075"
     CDS             complement(79494..79925)
                     /locus_tag="MJEGKLLH_00075"
                     /inference="ab initio prediction:Prodigal:2.6"
                     /codon_start=1
                     /transl_table=11
                     /product="hypothetical protein"
                     /protein_id="X:MJEGKLLH_00075"
                     /translation="MTEHRKLRFNFENSGGSLETESIWVIANEEGYIIDNIPFYVKEI
                     AIGDLVSATQDSNGHLWFSQLLKPSGHSTIQIWFSDISTLSEIRSKLSQLGCSSEISE
                     IPQLIAVDIPPNVDYSIVQGFLEEGEKNGLFEYQEACLGFL"
     gene            complement(79922..80428)
                     /locus_tag="MJEGKLLH_00076"
     CDS             complement(79922..80428)
                     /locus_tag="MJEGKLLH_00076"
                     /inference="ab initio prediction:Prodigal:2.6"
                     /codon_start=1
                     /transl_table=11
                     /product="hypothetical protein"
                     /protein_id="X:MJEGKLLH_00076"
                     /translation="MKDGYSSGKDRTSFGILDVITGGTVKGQKSANEKDKFKNSQSEF
                     YKEGYGKGKTRGAVEGATESALDWLPLFGMAKGTSGGSRAGKSFTPKGKQEIDNANAA
                     KYGGVNKCENCGVAVTPGQRNEKGVSPPWNQRERDHIIPKSKGGDGSPSNGQILCRAC
                     NNEKSDKL"
ORIGIN      
        1 aaatattctt ttgctgcttt ttcagttcct tttggtcctg ccttctctga aactttccct
       61 tgatattctt tagattcagc atttgcatat ggatttgcat ttagaagttt accaggataa
      121 agtggatcac cagcaaccaa atgccccgtc ggatctttcg ccccaatcgg attccctttt
      181 acatacgaga aacggttcca accttgcgtg tccaattccc cgtcaataac tgtatccgca
      241 ctcgtgaaac gagcaatccc cggatcataa aatctcgcat tgtagaaata aaacccagac
      301 tctctgtcta actcctgcga attaaactta ggagaaaaat tcaagtcccc ccgttgcaca
      361 aaagtttccc catacggaag atattgcatc tgagaaagag tgttcccttc atcgtctaac
      421 acggtagaga cggaatccac ttgatcggtt aaataatacg caagagcgcc cgcctcgttt
      481 aacgcagcaa tacgaacccc attcaagtaa acgttgttaa ccgaagagat cacgttttcg
      541 gattcgataa actcaaggcc aaagaacttg ctcggatata aaatctcaac gttagaaaaa
      601 acattgttct tcggttctaa agaagacttt cggatccgaa aaccactctc gtcataccag
      661 taactaccca agatcgcatt gttcccatcc tgaatctgag taatccgatc ttgagaatca
      721 atactgatcc gtttggtaag atctttaacg ttgtctcttt gacgagttaa gttcccattg
      781 gcgtcatatt gcatgacaag tgtatcgttc cccgatttag aagaatcaat attcgtcact
      841 tggtggtttg tgtattgata actccaaacg tcttgaacag aaccactcag aggatcgtga
      901 aatctcttag aagataaatt cccattcttc gcataaacaa aagactgctg aaatctctgt
      961 gtaaagttgg aattaaaagg ttcaatatac gatccgttag ccgatgtaag acgacccagg
     1021 ccatcgtagc cataaacgta ttgagtattg aagtcggtgg ttgtatttgc aacattggta
     1081 atgttgttgt tcggattaaa cgaatagact gcgtcttgta aaaccttgtt gctaccattt
     1141 acatctccgg aagaattgag acgaaccatt ctccccttta cgtcatatcc gtaactggtt
     1201 gtaatcccgt ttccaagcgt aagactcgac gtctgaccaa actcgttgta ggtaatgttt
     1261 tcaacgatgt ccttgttaca aaaaccggga aaaattccgt ttgtattgac ttgaacagaa
     1321 atcccagaga tatacccggc ggttccgtat tcgtaacaag cacgcattct tccgtgagaa
     1381 atcggatgtt ccggatagtc gatacgagtc acacgaccta aaagatcata tctagtttct
     1441 gtaatatacg gtccggcggt ttcagaagga agaggatttc cttctgtagt cgctaaaatc
     1501 actctggttt cttttttaac acgacctaat ttgtcgtaac taaaggtttt gttttggttc
     1561 gaatcttcaa tccgtacgag tcttcctaca gaattctcac tccccgaaaa agaatcatac
     1621 gtatattcaa tattcccttc tgggatattt ttagtcagga ttctaccgac accgtcatac
     1681 gtcaaagtgg tagtcacccc ttttgcgttt gtggtcgaag ttaaatcccc aaatgtgttg
     1741 tagttgtagg aactcacgcc cagatcagga tcactttggg cttttaactt tccaaatgcg
     1801 tcgtaactcc agtaggtctg gtttcttccg gaaacgtctt ttgtgggtac tcccgcactg
     1861 gaactaggac aactcatcaa actgccgtcg ttgagatcgg acttctttgt tcggttcccc
     1921 gcaatgtcgt aacaaaatcc gatcttggcc cctgttccgt cactggcaaa gtcttctaca
     1981 tacaatactt ctccactcgc atttttgaca gtgcgcttgc ttgttccaga actgtgagtt
     2041 tctgtcgttt caaacgcact gttgtaggct gtagttacga ccacaggaga agtttcccct
     2101 tgggcaagtg gtagaatcgt ttttttgatt cttccaatcg gatcgtattc aaaagaagtc
     2161 ggattttttt cttctaagtg gattacaaac cggtctattt ctccggaact cgcccagcta
     2221 ctttgtcctt ttcggacgag ttttccggtt ccatcataca caagtcttcc cgtaatcgca
     2281 aaattaccgt tagacgctga tttgaccgtg tagatgttac gacccattcc gtctgtgtag
     2341 gtacgggaca caaagtctgg atctcccgtt cccgtcacaa acgttgtctt tgcactcagt
     2401 ggaaaactag aatcatagct gtaactagcg gttgtgagag ttcccacatc cgtatcagaa
     2461 ctcgtttttg tcagtcttcc aaaattgtca tattcaaaat agcttttgtt tccatttgga
     2521 tccgtggttg tggtcggaac tccaaacgcg cttccatatc cgatttgatg tgtggttgtt
     2581 agtgtaatac ttccccccca ttttgtctct tgggttacaa actgttgaag ctcattgtca
     2641 tacacgtaag agttcccacg cgcaggacta gaacttgtgt ccctttcagt tgtctgattc
     2701 ccgtgattgt catattctag ttgcgagtga ctaggaatta gtggataggg cggctttcgg
     2761 agaaagatcc ttttgtattt taaagtttca ttgtattcaa cattattgat ttgtttttgt
     2821 ttctcagaaa ccgggctctc ggctccagtc aataaattga aagaaagaaa cgtgatacaa
     2881 agtattatct tcagtcccaa tttattgact ccgcctccat ccctgccgca ttgtaagtct
     2941 aaatatttct tttcttcttt caaatctctt ctactcaaag aaaatcgttt tcaaggaaca
     3001 atcaatcata tcgcttcgca ccggcggtgc ggtcgagttt agttctcgaa aaaactccga
     3061 aatttcagct tcttcggtta aatataatac aattgaaata tatcgcaaac atttttagat
     3121 ctttatattc aatcacaaca tcccattact ttcaactgat cgcagctaat tcttgattta
     3181 aataaatacc aatcgtaaaa atatctacag ggtgttggat tttctttttt gaatataaaa
     3241 cctctccaac gtatcttcca tagacatctt tagatctgct tctaacgatc actttagtct
     3301 ttagaggtaa tttctttttc aaagactcaa aattatcctc accctcagaa gaacccaatt
     3361 ccgcagacca aacattatgc aaacggattc tttgtctggt gattacgtta aaacctaatt
     3421 caaatttgac taagatcgta tctccatcaa tcacccgttc tatttcacca aagtaaaagt
     3481 agagttccga atccaatttt gattcggaca aattccaaat tccattttgt ttttcgattt
     3541 gtataatatc gccaactttg aattttcctc taaaacgcga acttggcaat tcgtaataac
     3601 aataaaaacc taaatcgatc aacaacgtcc ctttgtcctt tgatatatct ttaattttgt
     3661 aattccaaag gacaccttca ggacgtctcc atctcaaggt aggagccttt cttaattctc
     3721 caatgtctcg aactcgatac gacaaatcat cccggttcca atttccttcg atcgactctt
     3781 tcattagttt ctctcgcaaa tttgcatccg taatagatga caaaatacga taatggctcc
     3841 agcttaacct tacatcgatt tttctatttc cgtaaatttc atagaacttt cgtgcataaa
     3901 aaagattacg ttccgaaaaa cctctcttga gatgtttttg taactccttt gaaattgatt
     3961 tcatccaact acccgttgac ctttctggtt ctgtggcttt tcgttctacc gtttgcaaaa
     4021 tccttccaat ctctcgattg gtttccaata cttccgaatt gccattcaat gtattttgaa
     4081 gcctcatctc ttcgtatgct ttcaatatct tagttataac cttattcaat tcgctgcggt
     4141 tcaagggttt actctgtatt caattatact taattagtat tttaattcgt tcttcttttt
     4201 cttcgtctta tttgttttag ataagttcgt caattttttc ggcagaaatg taaagcgaat
     4261 actgttattg taattctaaa agtattctat aatacgctta ctgctacgat tttaccaata
     4321 attaacaatt ttccagaata tttttctaat cttactccat caagttcacg ttaattataa
     4381 tattatgaca cgtgctacaa acactctctg taaccctgag gaaattttag aaatacgaga
     4441 cggtattcag tatattggat gtacttacga ttcaaatccg gacctcattg aacattcacg
     4501 agagttcatt cagtcacaat attccaagtt aggttatgta ggatataacc cggaatttga
     4561 taggcagttt gatttaaacg gatttagtca gtattatatc gctctgaacg aaaatgaaga
     4621 aattatagca acttcaagaa tcgtttcccg gggcccattt ggtcttccaa ttgaatattc
     4681 ttatcgggag gataccggag aacgaacaat catcgaagat ggaaatatag ctgaaatgaa
     4741 ttcatttgct gcaactaaga tgagtgccgg ctcaaaggtt ttgtctttga gtactgattt
     4801 tatacttaat cgaaatttta catccactta cggattattc gatatagaac gaagtgcaat
     4861 tggaaaactc tacaaccgga ttggagctgt tgaatcccct ttacatccat atttaattta
     4921 ttttccggat tatggaaaga aaactcaaag gagcattagt ccaactttat ggaaaataca
     4981 agtgtcaaat aagactaaaa ttattgcaat aaaatgtcat tcgtgaccct atgctttcag
     5041 gggtgtattt tttggaagcg atttcagcct tactttttgc gtcagtatgt aacctttgtt
     5101 taggatttta cgttatattc gttacccgac ttaaacggtt cttggatttc ggagttcttt
     5161 gtatcctttt tggaatatgg agtgcacttt ttgcaatccc gtttttcgaa gaaacgaaaa
     5221 caattttttg gacgcgaact ttaacactcc ctatgatcat cgccccttta ttactagttc
     5281 gattcattta ttcttatgtt ttcgataaag aatttcctat agtcggtaac ctaatcatat
     5341 taatagttta tgttattccg atttatacct ttagctattc agatctttac attacaagcg
     5401 catggattca aaacgcaaaa ctacatttta cagccggaat attttacgat tatttcgtta
     5461 ttggtggggt tcttagcatt atttcttcga taatagttct cgttttaggc ttcaaaaaaa
     5521 ggagagggtt aaaccgagtt cgatttgttt atatcgctac tggaatatta ttttggttgg
     5581 tgtctatcgg aacgtttaca ttgattcttc gatatcttgg tctaccagag tacaatttca
     5641 tagctcctat aggttgtaca ttagcaactg caatttggtc aatcggtatt attaaaatta
     5701 atctttttga aatctctgaa cttgaaattc tagaaaaaga aaattctctt atagcacatg
     5761 caaatattct catattaaaa aaagtagatc cgacttctta taaaaaagct ttatatcgct
     5821 acaaaaagaa tataattcaa atgattattc aagattacac atatcttcaa gtacattcag
     5881 atttaacagt agatgaaatt tataattatt taacagaaaa tgaaggggga cttattcctc
     5941 caaaatctta tctgctaaaa cgctcataga tttccgccca gatttatcca ttttatgcaa
     6001 tttccaaaat atttctaaag catctggtgt gttttttaga aaacgaataa acacggcggt
     6061 ttcctcagct aagttttgtt tctcatcacg cgaatttccc gattctaaat gaatcggatc
     6121 taactcgtaa tcacggacaa aaattatagg atcaaccttt gcatttttat aaagatttgt
     6181 aataaaagtc aacgtcggaa tcgtatgacc actcaaataa cgacttacag tcggttgttt
     6241 gacctcaccc gctttagcca gatcttcctg attccaagcg cgcctttcca tgagtttttt
     6301 caaaacatct ttataattca taaaaattga gcttgcatat tttttgcttt aaatatacac
     6361 ttatgtatat taacattcta taaaactatt actccatatt gatacaatga taactaaaat
     6421 ttgaaagtag gaattatgca actgaaaagt aaaatagaaa tcggttcaaa attggccaaa
     6481 aacagatttc ttataccaaa acccatagtt acaatctcgt attttttcaa agtatataaa
     6541 agttttcaga taaaaaatgc cccattttca caaaccaaaa ggctcttaat ttggaacttc
     6601 cattgaacac ctgaaaacaa aataggaata atcatggtaa tcaattattt taaaataaaa
     6661 cctttagaca tcacagaatc cgagttagac gaatatgaat atctcggaaa atcattaagc
     6721 accgaagaca aggaaacaat cctaaaacac acggatttta gaaaagtttt agcaatttta
     6781 aaaaaattaa aactaacaaa taaatccgaa taaatatttt taaaaacgat tctacacaag
     6841 attttactat gtttgatatt aacactaatg tcggaatttt agattataaa caacttctaa
     6901 agttagggct tttctatttt catgcttttg gtgtagccat cggaattttc atcggatatt
     6961 caaagctttt ttctaaaaac gaatttaata aatcatttgg tgctgtatta aattcagcct
     7021 cattctttct gattttaaac ggaggagttc tttttgatgg aggaacgtta aaatctgaaa
     7081 ataaaatctt attcagcacc tattatggtt tagttctcta ctcctgtatt gcagtttcag
     7141 tttgttttta tcatatctta ggaaacttag ataatccttg gatttattgc aaaagacttt
     7201 tagggatcat tcctgttacg attttatttt cttttttaat tcccaatctt tactttattt
     7261 ctttcataga cactttagga tttgcgattt ctatttttac ctttatctgg tctttgaata
     7321 ggattttaaa agctaacaaa tctattttat atttcaacct accctttcta tctttcttaa
     7381 tctctatttg ttttgttttt gattttcttg gtacaatctt cgataagaaa aatttcttat
     7441 tctttgcaga attcattccc ggatcagtca tttgttatac gattctttta gaacgttctt
     7501 ttccttattt atttgataag attactgtta cggtcttgga tgctaacaaa gagaatgaaa
     7561 tagatttaga aaccattcca gaggtcaaag aactccagaa aaacaaatat ccatcaagag
     7621 atttgttaga ggggatcaat ttagaaaaag ttaaaattaa attgaatcat tttttagatt
     7681 ctaaaggctt tatagacgaa gaactcagac ttcctgattt tgcttccggc ttaggtcttt
     7741 ctactcatca agcttcttac tatttaaatc aatatttgaa catgagtttt accgattttc
     7801 tgcaattcca cagaatcaac gaagttaaaa atatgatgcg tatcaaatta aattataatc
     7861 ttttaaatat tgcttttgaa tgtggtttta attctgcttc ttcctttcac agagcttgtg
     7921 ttaaatatac gggtaaatct cccagagatc ttagacaaga acttctttca aatactgaaa
     7981 ttcagagaaa agttgaatga gtagaaaact taatagtttt ttaatatagc agcaatacag
     8041 atcagagttt tttcttttct tcttgttatg ctccgattct taggcttttc gaggctcagg
     8101 aatctatgtt ccactattgt ttttgtcaga tcccatttta gtctttagga ggttcaactc
     8161 gatgttcttt ccatataatt ttcccatctt cgtttaaata acaagtcctt gttaaatctt
     8221 caattaaagg tccatcggga attgaaacag tccaaccttt aagaacccaa gtctctgcta
     8281 atttaatgac tttatcttga aggctatttt catccttgtt gaaggtgact acataatggt
     8341 aatcatgaaa acatgtatca tctgcatttg ccacatttat tatattttct ttagttttga
     8401 atttgtgata aaaacctgca aagtaattac tactttctct aatttcatga tcaaaaccta
     8461 ataattcatt ttgaattaac tgcacaaatg catctaattc aaatacattt tccggtaaat
     8521 cgaaacgaaa gtatatttgc gtaatcattt attatttcca taaaatatcg ttggttgatt
     8581 tggaaccttg cctttttcaa aacctccaac tgatatgtct ctattaagaa tttttcccca
     8641 tctttctgac caagagccaa tttccggatt tttaccgttt attgtttcag gatgaacaaa
     8701 gccaggtata tttttagatg ttttagaacc tttagtcaaa tctgcacttt caacgaatac
     8761 gtcaatatca cttttggcat tgaaaggctt tccagttttg aaactttgcc cggtaactga
     8821 gctacctcta acacctatgt tatagtcaga aatatttttc gatttcataa tattatctaa
     8881 ttctgacatt gctttcttat attgatttga atttttaaat cctaacggaa tttttccaat
     8941 atcgtcgcca actttagcta aacctttagc agttgttttt gcgagttgcg aaccataacc
     9001 agtaacggcc gcttcctcta attctttgcg atttttagga actaaagaag cagcggtttt
     9061 gtaaactaaa cctgcagaat catgaagtaa accgactgaa tttccaacaa aacttccatc
     9121 ttttgaagca gttccggctt tgtaagaaga atcaccaagt ttgttcaata catggtttac
     9181 accagctaaa gtatctacta ttgcttcatg cccagtcgga tccttcgctc caatcggatt
     9241 ccccttcaca tacgagaaac gattccaacc ctgggtatcc aattccccgt caattaaagt
     9301 atccgcactg gtgaaacgag caatccccgg gtcataaaat cttgcattgt agaaataaaa
     9361 cccagactct ctgtctaatt cttgcgaatt aaacttagga gaaaagttca aatccccccg
     9421 ttgcacaaac gtatcaccat aaggaagata ctgcatctga gaaagagtgt ttccctcatc
     9481 gtctaacacg gttgagacgg aatctacctg atcagttagg taataagcaa gagcgcccgc
     9541 ctcgtttaac gcagcaatac gaaccccatt caagtaaaca ttgttaaccg aagagatcac
     9601 gttttcagat tcgataaact caagaccaaa gaacttgctc ggatacaaaa tctcaacgtt
     9661 agaaaaaaca ttgttcttcg gttctaaaga agactttcgg atccgaaaac cactctcgtc
     9721 ataccagtaa ctacccaaga tcgcattgtt accgtcttgg atctgagtaa tccgatcttg
     9781 agaatcgatg ctgatccgtt tagtaagatc tttaacgttg tccctttgac gagttaagtt
     9841 accattggca tcatacgaca tcgtaagagc atccgcaccc gtacgactcg aatcaatatt
     9901 cgtcacttgg tggtttgtgt attgataact ccaaacgtct gaaatgtttc cactcagagg
     9961 atcatgaaat ctcttagaag ataagttccc attctttgca taaacaaaag actgctgaaa
    10021 tctctgtgta aagttggaat taaaaggttc aatatacgat ccgttagccg atgtaagacg
    10081 acccagacca tcgtagtcat aaacgtattg agtattgaag tcagtggttg tatttgcaac
    10141 attggtaatg ttgttgttcg gattaaatgc atataagacg tcttgtaaaa ccttgttact
    10201 tccacccaca tccccagaag aattcagtct taccattctc ccctttacgt catatccgta
    10261 actggttgta atcccgtttc caagcgtaag actcgacgtc tgaccaaatt cattgtaggt
    10321 aatgttttct acaatgtcct tgttacaata tccgggtaaa ataccgtttg tattgacttg
    10381 aacagaaatc ccagagatat acccggcggt tccgtagttg taacaagcac gcattcttcc
    10441 gtgagaaatc ggatgttctg gatagtcgat acgagtcaca cgacctaaaa gatcatatct
    10501 agtttctgta atatacggtc cggcggtttc agaaggaaga ggatttcctt ctgtagtcgc
    10561 taaaatgact ctcgtttctt ttttaacacg acctaatttg tcgtaactaa aggttttgtt
    10621 ttggctggag tcttcaattc gtaccagtct tcctaacgcg ttctcactcc ccgaaaaaga
    10681 atcatacgta tattcaatat tcccttctgg gatattttta gtcaggattc taccgacacc
    10741 gtcatacgtg aaagtggtag tcaccccttt tgcgtttgtg gtcgaagtta aatccccgaa
    10801 attgttgtag ttgtagtaac tcacgcccag atcaggatca ctttgggctt ttaactttcc
    10861 aaatgcgtcg taactccaat aggtctggtt tcttccagaa acgtcttttg tgggtactcc
    10921 cgcactggaa ctaggacaac tcatcaaact tgagtcattt aaatcacttt tctttgttcg
    10981 gttccccgca atgtcgtaac aaaatccgat cttggcccct gtcccgtcac tggaaaagtc
    11041 ttctacatac aatacttccc cactcgcatt tttgacagtg cgtttactcg ttccggaact
    11101 gtgagtttct gtcgtttcaa atgtagagtt gtaggctgta gttacgacca caggagaagt
    11161 ttccccttgg gcaagtggta gaatcgtttt tttgattctt ccaatcggat cgtattcaaa
    11221 agaagtcgga tttttttctt ctaagtgcaa tacaaaccgg tcgatttctc cggaactcgc
    11281 ccagctactt tgtcctttac ggacgagttt tccggttgtg tcatacacaa gtcttcccgt
    11341 aatcgcaaaa ttaccgttag acgcactttt taccgtgtag atgttacgac ccattccgtc
    11401 tgtgtaggta cgggacacaa agtctggatc tcccgttccc gtcacaaacg ttgtctttgc
    11461 actcagtgga aaactggaat catagctgta actagcggtt gtgagagttc ccacatccgt
    11521 gtcagaactc gtttttgtca gtcttccaaa attgtcatat tcaaaatagc ttttgtttcc
    11581 atttggatcc gtggttgtgg tcggaactcc aaacgcgctt ccatatccca tttgatgtgt
    11641 ggttgttagt gtaatacttc ccccccattt tgtctcttgg gttacaaact gttgaagctc
    11701 attgtcatac acgtaagagt tcccacgcgc aggactagaa cttgtgtctc tttcagttgt
    11761 ctgattcccg tgattgtcat attcatactc agttgtatga gttcccacag gagaaagccc
    11821 acttccagta taggaactcg cacgtttgat tagatttcct cttgtgtcat acgaaagtag
    11881 ggacgtaatc tcgtgggaac taccactcaa acccacactt cgagtcgccc ttctttggtt
    11941 ggtagtatca tcggtttcaa aatcggtgat ggaagttgtg gtcgtaacac cgtgcacagt
    12001 atcactaaaa tgatccgtgg tggactcggt cttccgactg atcttcgttc cgttgatcac
    12061 cacgtcgtag gtttgtgtcg tagttctttg accgcttaaa tacttttcga ttttggtcgt
    12121 aacaggaagg taactggtca cacccggtgc actgacaatt ggttttacat cgtgtgttgt
    12181 ctggatggtt ccgtagtcgt tattgtcatt tcctacgata cgggtttctt tttctgctcc
    12241 ggaaagcgcg cggttcatca tataatcggc gtaaggtgtt gtatgataca gatggatcgt
    12301 tttttctccg taggcttcgt gaacggtaaa ctcactaaac ccaaaatagt cagattcttt
    12361 tttgccattt aaaaatgtag aaaaagcaaa accgtttttg tattcaaaat cttttgtgat
    12421 gacgttggaa aaaccatcgt ctaacgtaac ttttgtgcag acacgatagt ttgtaggcag
    12481 gtctggaata tcgtcttccc ctgtattgtc aaacttcgta gaattggaat attcaaaatc
    12541 ataaatacct ccaattccgt ttttgaccct ttcgatgata tcgggaatac ttccagtcga
    12601 aagtgcaaaa taccaggtag gttcttttaa gtgaaagatt ccaatgtctg tcagcccatc
    12661 cccgttatag tctccttgga tccaacgaaa tacatagact tgcgcgatta agtcaggtct
    12721 gtctaaattc ttcacgacaa cggtgctcgg aagagaaacg atcctactct gtgtaagatc
    12781 ataaattttg tcttccccac ccgagaccac aatcgggttt ccgccgttgt caaactggtc
    12841 actaaaaccg atcatacccg cattatatac gtttttttga atattcgtag aattgatttt
    12901 aactttggta aacgaagttc cgttgtctaa atttttccca aacacgatct cgcccgtatt
    12961 cgtaagagca tatacgatcc ccgccgggtt ttttgaattg tagtccgtgg tagtaatcgg
    13021 aagtacaaac tcccccgtta aacgtttaaa ctggatggcg ttagaagaaa tcgttcctaa
    13081 ataccatttg tgtgtggtag ttcttctatc tacgattaca agttgtgctt gtgttgtggt
    13141 aaacttgcct gaaaaaaaac taaattcttt tcttctctgg cgattctcgt ttgtccccgc
    13201 ttgaaaaaaa tcatttaagt cggtcggggt aagatcccca ctgggagtta aaactttggt
    13261 tccacctaga ccactcagaa caaatcgtgc gtttccactg gaagtctgat catctaagat
    13321 gagaaccgac tgagaagtat tgttttcaaa atgatctacc gcataaccac tgttatttgg
    13381 atcaaactta gatacgtccg tatccgtaaa ggtagctaaa ttcaaaatat cgaatgtagt
    13441 tccgtttgta tttttaaaac taaaaaactg attggtagtt ccctgttttt tgtaaaatag
    13501 gacttcgtct tttaaattgt ttgtataacg gtccggtttt ccacccaaaa gggtggtaat
    13561 cccagaagct tccgggttca aagaagtatt gactctttct gtaaaattat ttccccgttt
    13621 tagatcccat acgtttgcct ttctgtcaaa gatcaaaagt tcaggagaag aagaacaatc
    13681 atcctgagta aaacatcccc caaatacaag ttctcctttt ccaaagttta gatttccgtc
    13741 atatttgtaa gaaagtaaaa tcgtcttagt gttgctcgat acacttaaac tcgttttacc
    13801 cgattctatt tttacctcgt ctttaggaag aggagttttg aggatacggt ccggatcagg
    13861 tccatagctt agatcgctat agattttgta tctaaatccg ctttgtgtcg cttctccgat
    13921 ccaaaacttt ccgtcacttg cagagtaaaa ccctatgtct gttcttccgt ccccgttaaa
    13981 atcaccttgg agccaacgag ttacggtttt aaactgagga gttctagacc aaatcttaaa
    14041 gttgatcgtt ccatcccctg tttcgcctaa tgtccattct ccattacttc gatcaaatat
    14101 gagaaaatct gaaaaaccat ctccgttaaa atcaccacta aaccggtcgt gtccaaataa
    14161 cgactgttcg ggtgctgtaa agactttgta gagtttccac tgcatttgga agtaaacgga
    14221 atcatttttg tttggattac gatgattttc acccacaaac cactttcccg atctagagtc
    14281 atacaaagaa atgtccgttc ttccgtctcc gttgtagtct cctacaagaa agtttacttt
    14341 gtcgtgatcc tttcccggtt ttgtcaaatc atttgtattc gaactatcta aattagaatc
    14401 cggtgtataa tcatttctga atacgttttg aaatttttta ctaaacctta aaaactcaaa
    14461 acttccccct ttattgagca tcaaagtcca ctgacccgta ggttcgtcaa aaagaacact
    14521 gtcacttaat ccatttccgt catagtctcc tggaaaccat tccattctaa aaatatcggg
    14581 aacggaattc atcagtcttc cgtaactttt aaactgcaaa acccttccgt cgtgttctgc
    14641 tactacaaag tctctggttt cgggtaaata gaatgcaata tcacttcttc cgtctgcgtt
    14701 gtagtctcca cttacgtttc ctttgaagaa ttttatcttt tcgtcatttc cgtatccttg
    14761 ataacggttt gcatacagtt tgaagttata cccgccttct tttcttcctt cggcggcctt
    14821 ccaattccct gacttcggat taaaaaagag taaatcagaa atcccatccc cgttaaagtc
    14881 tccttcaaag tattgggtcg cttctggatt gtcttctaac tcactggagg tttgattgac
    14941 tatattctgc caggtaagta gtctgctgga agtttgataa aaaaactctg gtttggttgt
    15001 atttttactc gattgtatat ttttaattct aggtcttccc gaatccgtag aaatttcgta
    15061 ttccggtata tactcataca attttcctcc cccgtcccaa cctacttcga ttctttcaag
    15121 gattctgtcc attttcatga ggaaaccagg tgtattagaa acgtaaaaat cttctctttg
    15181 ttttgtaaca aaccttacgt attgtttggc ggatagccca cttttagagt tccctgtata
    15241 tctgatttct tttaaataga gatttctatt ttttgaatat tccgaattat cgtaatttgc
    15301 ctgtagatag tttccgtttt tgtcttctgt ttttgtcaaa taccagctat acgtttggtt
    15361 tggaagcgca ggattgtaga tcctactttc taaactttct ccgtagatgg ttttagctcc
    15421 gtttgaatcc aacacttccc agactccccc actttctatt tgagtaagtt tgaatattag
    15481 gaagtcttca cttgtaattt ctgctcggta gagtccgttt tcgtttgtat tgtttccgct
    15541 cactttgaca agtcttgttc cgttccagct aaaactgtct cttgtgtcgt agtagagggc
    15601 tccgtattct ggggttcttg ttatacttcc aagccctaga ctccatccta ttcctaacca
    15661 tccatctcct cctgtagaag aatacgaaag actgagttta ggttctactc ccgctcttcc
    15721 cgcaggtgtt tggatgggat atgttaggct gatatttccg tagtgatttg gttccggggg
    15781 tgctacaaaa gaagctccag cgaccggttc tgcttttgtt tcgggatcgt ctatcgcttg
    15841 cgcgtagtta gtcgatatgg agaatagatc acttccttcc ggtgcgggtg ctgatccagg
    15901 ggatccgttt ccagaaccag gactaccacc taccccactt ccagacgagg gaaaactcgc
    15961 tccgttgggg attccgagta aagcccacca ccagttattg gactttcctt tttttcctgg
    16021 caaaattcca cacgtagctg tagtaaacaa aaaacaaaag aacagtagta tattgatata
    16081 tttgaatgta tgagtgcaat atggttttaa gaatatttct aaagaatgga aagagaaact
    16141 tcctcctttc ttttgcggcg tagtcttttt tgtaagcgcg ttctgttttt tctctgtctt
    16201 tctgtttgtt ctttcttcgt tcatcttgtt tgctttttct tttcgttttt tgttaaatct
    16261 ttcttcttaa tttcgttttt ttttattttt taactttagc atatattatt tttataatat
    16321 aatcgcttgt tgtttaaaaa ataatcgttc aaaaacaata aaccctcgat cgtttgaaga
    16381 cgaatttttc tttcggcgtt ttaatcccgt catactactt tccaaaaatc tttgaaatgg
    16441 gcatgctgtc ggagattttt ttgaaaatgt tccgacagaa atcatactct ttacttgcaa
    16501 aaagtataat tttgtggtag agaataatct accgagtttt cccaccacct caccccccac
    16561 ccaaagaaac tcaatgtgtc actccctacg agtcgctcca cagggcgggg ccgagtatta
    16621 caaaagattg tagtaattcc gacaaattga aaatttgata tttatataat ttcactttca
    16681 tcctttccat ttctaaaaac accaagggcg gttttatttt tctaatgcaa atccagttgt
    16741 gaagagttag gagcaagtgg atagacagaa agaattcact tccgcaaagc cttccttcgg
    16801 aaggcctatt cactcactcc taaaacctat ctactagtat ttgattttag ctcggatggt
    16861 ataatccctt tcgatcaaag gagacacaaa aaagttattc agtccgtatt tcaacgagcc
    16921 tggattggca agatccactt tgtaacctcg tattctttgt tgtgttttgt cttgagaaag
    16981 ccaagtcaca agtccaaatc cgttgtctac aacagcggtc cccctgtatt gaactccttc
    17041 gttggtagta ctgatctgaa actcttttgg accatctact gtaaatgtgg atatgtcgct
    17101 gacccttccc cagatagtac gccttgttcc gagcactaga tcccaggtgg taagaatctt
    17161 atttcctgat aagatagaac ctgaaaaact aatgtttctg ttatctgcgt tcgtctgccc
    17221 ctgagacaat aacaatccat tcggatacaa caactgtcct gcttgtagat ctaaaacttt
    17281 taaaaagatg tccttaccat tattctttct atatgtcaga agtcctttgc ttccaaaaga
    17341 agtaagcttg agagaatcta caactccaga ttccacttca atattcgaag ttcctaataa
    17401 attagaattc gaagtatcga ttcctcttcc taaaatcatt ccgtcgtttc ttctccaaag
    17461 caccattcct cttcccgtag cagctgctac ttgtagagta tctacgggtc ttgtggattc
    17521 gctgattaaa gtttgatcgg agccgatttt agttcctgta gtcatatcat atacggaacc
    17581 gtaaactgtg tgatcttcgg aacctaattt tttcaaatga gaagcaatta caacctgatt
    17641 gttactattt gcatctgctg caaaatccat ttgatagaat ggaaagtaaa aaaagagata
    17701 aaagctaatg ggtacagatc tagtatccga ataactcgcc acaggagttg tcgccgctaa
    17761 aaaagctcct gtatctaaac gaatcactct agtatagttt cgatacgttc tggtctccaa
    17821 ataatagcag ctactgtagt tcattccaca atagaaatta atgtcccaac caaatggaat
    17881 tgaataatct gtagaaagta ccgatgacat tgaaaactcg ttccaaacaa ttgccgcctt
    17941 gtcacttcca attgcaacgt ctatagcaaa agaaaaatta attcctagac tggaagaacc
    18001 agaaggcggg gcaaatcgag ttacaaccaa aacctcactt cctactgaag ccagtgtact
    18061 caaatctttg acaattgcat agatattgta tccactctcc catacaatca ctgctttccc
    18121 attctttgct ttgacgatat aacttccagt agaagccgcc gaattgatgt taaacggatt
    18181 tccgagcgcc tgacctgtac taatctgatt gtatcttcca atcagagtcg tgccttgttt
    18241 ccaaacagtc aacgcaacgt ctccatagtt cactacagat ggatgatcta aactcggagc
    18301 attcacatcc gcgctaatcg ggaaatctgt gtttgtactt tccagacgat acgacttacc
    18361 actcggagcc gtcaaacgga ctaaaccaga atacaagaaa ttgctaaagt ctccaccgtc
    18421 cgcccaggaa ttccaaagag ccacaccttc gttgtagatt cccatccagt taagagagtt
    18481 taactctgga gtaaaaccca aacaagaacc gggatgaaat ggaatcgaag aacaactcac
    18541 gttcccgctc gaaacaaagg gtttgtattg aatctgatca aaagaggtag agttaaaaga
    18601 agaattcaca aagttgttcc agtcggttgt aaaccctgta tccatggaaa gcctgacatc
    18661 cggagaagtc aaagttccag gcacatacat agaagttgtt tttggagcgt ctatttgaat
    18721 cagacgatcc aactgaacgt caaaagaacc gtcctgtgca accggtaaaa cctgaactac
    18781 tttgtagttt gtagaatctc cttggataaa aaagttgtca cctacgttta cagaaccgta
    18841 agagttcgcc accttcacaa gacttgtacc ttttacaatc ggaacccccg cttctccttt
    18901 taatttacga acctgagaaa agtgtaaagg ccagatcgtt ttacgatacg cgctacttaa
    18961 agcaggtcga atatacaatt ttactaaact aatcgcagga tctactgtcg tgctcaaagt
    19021 aggaagttga acacaaagtg tatacgtctg actgataaag tccagagtcg ttccacagtt
    19081 ttttagtttg taaggatcac ttgaactcaa gtccttaact acatgaaacc aatccgtccg
    19141 gtttccgcca aatccaagac taatctcaaa atcggccgct tgattgatat tgtaacgatc
    19201 cgaagaaact tgaggattgt aagtaaagtt tgtaaaatac tgatacggac ccgtgtccac
    19261 cgcagtacca aagttaggcg aaaggtattt cgtcttgtcc aacttaattt ttagttctac
    19321 cctttctcca aaacctactt cacccaaata aagtgaattt gtatccggat aataaggatg
    19381 atttccgaga gttttaagat cccattttgt attgagagga taaccgtttc cggtttctaa
    19441 aggattggtt ccaaactttt gttctacttt gataaagtcc ttaaaagaaa tgtaaactaa
    19501 gtcgtagcta tcacccgccc agatgataga atccacacct tttaaaattg gagccgcaac
    19561 tacacccctc caaggatcaa atctacgaac acttccagag tcggtccagt attcggttgg
    19621 agaataaaat tttcctttgg aataaatcgc ccaaactcca gaattcattt tttctgattc
    19681 tgtccattgg ctatatggtt tttgaacaca agcggttcta ctcacaccat ccgatccggt
    19741 actagtttca tcctcacaag gaatgttggt actcacacct ccaaacgatt ggattccttt
    19801 taagtaaact ctggactctc ctaacttagg agccgattca gacaaatcta ttacataatc
    19861 cttaaatgta atattgtccc cggaacaaga aattctttct aaagcttttt ttaaactgat
    19921 cccgggagaa aatacgtccg ccgtttttgt gttacacgga ttggatacgt tcggtgtatc
    19981 aaatgcggtc acacgataca tttctctgac tcctggtcca tacactttta ccagcgcggt
    20041 tcttcctttt gcgttttctt ctatgatctt tagattgttt ccggtaaaac tgagtagaga
    20101 tgatttgtaa ttagaatccg ctacgtgagt catggtatag tccacgatca tgatcttggg
    20161 tgtatatcca gccgcgattg ctttttctac ttccgctgta ttcaaatttg ttaattctac
    20221 tacatatggt ccaaaatcag atcctccata tacttccact tcaaaaagac tatagtcgtc
    20281 gtttctcagt ctaaaagaag acatgggaac cagttctcct ccaggtgttt caaacatcaa
    20341 agaacaaagt atgtttgata ttttgaccgg catgttgact gacaaatttt tgatatacaa
    20401 agcggctctg accactcccg cgtttggttc taccgtagac gtttcattga cctttgtgga
    20461 tttatcggat cgatactttc tggctttgtt tgtggatgaa tccgatttta aattccaagc
    20521 gtctctatct atattgtttt taaaaggtct atccgcccat ttggttgtag ttgcggatgt
    20581 agcatttttt gcgttccaac tgtctcgact actgttgcta tagttcatcc cagtggatac
    20641 aagtcccatt ccaaaaccgg cggtcattcc cgcggacata cttttttcat gagactgtcc
    20701 catttctgtt tccgtactaa atgaatcttg aaactgtacg gttctttcat ttaactcgtt
    20761 ctggtgtatc ttttcagatc cttcgttttt agaggcttca aagtcgtttg agttgatctc
    20821 acttacgatc tgatcacttt ggttacttga attttttaag atctgtatct ttaaagtgac
    20881 aggaggtgcg attgtagttt ctatctgtgg atagtctgct atccatacgt tagtcagcgt
    20941 ttcgttctga tttaagatcc cgtctccgtc aaagtcgttt actatattcg ttcccgtggg
    21001 atcgatcgtt cccatcaaag catttgcatt tacggtccta cctggaggta ggttgaaaat
    21061 tgcgtctacg ggtgttactg gtgtggaacc cgctcctcca gctccagagt ttcctggttt
    21121 taccggtact ccttcgttgt ttacctgagt ttttacaggt tctgcggcca accaaatcgc
    21181 tcctgctaga tccacgtttt ccatcgtgtt acggtctttc tcaaacaaac tacacgttgc
    21241 aagaaatggt atggttaaga atattataat atggaatata cttagatgta ttttccttag
    21301 aacgtttatc attttttcac ctctttattt tcacttttga tctattacgt ctttcatcag
    21361 ccatacattc gttctttgtt catcttacgt ttgttatgcc ttcattttgt tttgttaaag
    21421 ttgataacgt cgtttttcaa aagtttcttt tcgactatga aaaaaatgag gtctattgtg
    21481 gctacagcat ttcgaaaaaa atggtttttt tgtgatactc ttaccaaaaa tatatcatat
    21541 tttttgattc tattcgagta atcgccaaac gttcgttatg gatactaaag tttttttgtt
    21601 tttaagttgc acaaaatcga atatgttttt cacgtcttta attcttattt aaattcatgt
    21661 tataactaag aatgcgttta tttttgtttc gtttggtctt tgtttaattt ttttggtttt
    21721 gaacactgaa actgtgagtt taatattcta tagatgagga atacatcgtt tatctgagaa
    21781 gagctataca cattatattg acgaaaaaat agggcctttt ctcgaaaaga cggcaatata
    21841 aaacgtgtta ggctatgttt ttgtaagaat aaatgtgata taaaattgag ccatacaaaa
    21901 cttaaattga gatattttta agaacatatg aaaacaaaag tgaaaaagaa atcacttata
    21961 aattaaagac tattcacata tctttctttg attcccttga ctcaaggaaa tcaaaaataa
    22021 ttctggctcc gtgaagcagt ctaaaacatt acaaattcat tcgaaacttt tttttctaac
    22081 attcttattt ttaattacat gtaaagctcc cagttcaggc gattctagca accttcttgg
    22141 cttattcgct ttgaattctt tcaatcaagc aaatggaccg acaaacccag tgaaacctac
    22201 agagtcacca aatcttgttg tcaaaataaa ttcatcttta atctcagaag gcaatacagt
    22261 aacgattcct agtgcagtca tcaataccca tggaacgtcc ttaaacatag aagttttcaa
    22321 tagtggcact acggatttag aaatcaattc cgtcttctta tcaaatggtg acacaagtca
    22381 attctctatg aatacttcta catttgttaa aaaaatcaaa ccttccgcaa attcttcttt
    22441 ctcgattgct cttgcaccga ctaccgatgg taacaaagca gtctttctat ttatttctag
    22501 taatgatcag aaaaacaaaa attttaattt ctcattgcaa ggaacggcac aattgactcc
    22561 agctccttcc attatggtta ctatgggtca agacattctt cagtccggca attcaattga
    22621 catcggcggc ctcagtactt gttcctctgg aaaagattat tcatttaaaa ttaaaaatta
    22681 tggaacggca gatttgaatt taaccggtgc acctatcata caaatttctg gaaccaatgc
    22741 gaaccttttc agtatctctc aactaccgac cacaattcta accccggaat cggagacgga
    22801 ttttaaaata cgttttaccc catccggcac tggtgcgaag aatgcaggat tcttaataca
    22861 aaataatgat agctccaata gtggattcgc gttcaatctt acggcattag aaaccaatcc
    22921 tgaaatcaat ctttccttca attcaaatac ggttgcatct ggcaataatc aatacgtagg
    22981 gtatactcgc atcaattcag gaaattttaa cctttccttt aaaattgaaa acacaggttc
    23041 aggaaatcta attctaagcg gatctccttc catcacgtta ggtggagaca ccaacaacta
    23101 tggcattctt caaccttcaa actcgattat cagttcaacg gctacctttt tcaatctcat
    23161 taaaagattc tctagtgtcg gtctgaaaac ttcaacgatc tcgattccaa acgacgattg
    23221 cgatgaaaat ccttatacaa taatgttttc tggaatcgga ttctccgata cgaaagttgc
    23281 agatacttct tcttggtctg cacgaagaga tcacgtattg ttaaactata ataatactct
    23341 ttggatatta ggtggaagtt catcgggagt aacaaaagac gtttactcat ctaacgacgg
    23401 tttaacatgg tctacaaaaa ctttaaatgc agcttggggt aaaagaacta atttttccgg
    23461 agaagttttc aacggaaaga tgtgggtctt aggaggatca gaagatactg gatcctccgt
    23521 ttacgtcggc cgtaacgatg tttggaatag cacggatggt attacatgga cacaagtaac
    23581 tacgaatgga ggttgggctg cgagaacatt ctttgctact gccactttta ataataaaat
    23641 ttggattttc ggaggtcgat cttcgaatgg acccatgtta aacgacgtat ggtatagtaa
    23701 cgatggaatc acttggacac aggcaactgc aaatgcagga tgggaaccaa gagatgcaca
    23761 taaagttctt gtttataata ataaactctg gctgatcgga ggtttcggag gcacagccat
    23821 tggtaaatat caagatgttt ggtctagtcc agatggagtt acatggtcaa gagttacttc
    23881 aaatgctaat ttctcagcct caggtctctc ctcacacaat gctgtcgttt ttaataacaa
    23941 gatgtgggta atcaacggat ttagtaatac cgctgttcaa aactatattt ttcaatcttc
    24001 tgatggtatc caatgggaaa aaataacgcc gctatggaca ccaagagata cttcagcatc
    24061 cactgtcttc aatggaaaga tttggatgtt aggtgggttc gattataatg caaatcgact
    24121 gaacgacatc tggacctttt gggatcagtg agaaaatgtc atagctgggc aagtacaaga
    24181 cagtttcaaa aataaaaaaa ttatgaaatg aagtccaaac tatattacat aacaacgaat
    24241 tgatttaaat aattcgttgt tatacacaag ttgacttacc agaaattatt ccattccgca
    24301 gtctagttta gaattcgcta attcggctgg ggctcggttt acatctatcg ttggttttac
    24361 gattctgttg ttagattgat caatttctaa cttgattgct aaatactgtt gagactttat
    24421 ttcaaattca aattctgtat ttacttttgt attttgacta cgatgccata aaccaaacgt
    24481 atgcttacca ggaactaact taaccggaca aaacgcaccc atgcgtaaat tagcaattgc
    24541 atcgccggac tctaacaaag aatattcttt tttaggatct ttaaaattaa ccttaatatc
    24601 caatgctgct gcaaaatctg ctggaacacg gtaaaagtaa atcgtactct cttccttttt
    24661 taattttttc tctgaaaatg gtattgtact ttgagtgatc gacttacagc caaatagaat
    24721 caaactacac gtaaccgaaa acaagaataa cgtaatcaac tttttcaagt agtaaacctc
    24781 ctaacgtata agatacattt aaactccaca accttgagtc aatcatttga taagaatttt
    24841 ctaaacacga atattattta ttgctcaata cccattattg atttattaag aattcaattt
    24901 ctctactata aacctaaacc gaataaaacc tactttacag atttttccat ctttactttt
    24961 tgaaatcttt acctgattga caaaaaaata aactaaaggt ataaactgat ttttttctaa
    25021 ctcaatttaa aacagcggaa atagacattg gacaaagtta accggtattt ctggaaaaga
    25081 tacatgatcc aatgtcctcg gtagatattt tcagaatttg ttcgtaaatc gtggtttgtt
    25141 gtagttccca catttgagaa atcgatctat attttcagat ttcaattttt tttagaatca
    25201 taggttcttt aagccaaatg tatgttcagt taaaatttct aaaaaacaaa aaatctatat
    25261 tcctaatttt gcaattaaat tataaaattg atttgaccta taacagcttt ttaaaaaacg
    25321 atccaaattc ataaaggaga atccactttt taaatgacaa ctcaccgtct taagtttgga
    25381 aaaatattta ttataattta tttaaccgta ttcggtttaa caaattgtgc aatgggaagt
    25441 cttacaatca ctggaagaag ttatccacct cttgccgaaa cagaacctat tgatgtgatt
    25501 atgagagcgg tcccagatta tcaagtagaa caaattggaa tcgtagaagt tcgttgtgga
    25561 caactaaatc attgtatcga atatgttaaa gaaaaagcaa gagaacaagg agccgacgta
    25621 atcatactag ctgattctgg tattgtaact tccatacagt atatgcctgg aaccagagcg
    25681 ggaaatactt ctactcccgg ccaaatctca agtagcagcg gtcaaattca aacctgggaa
    25741 attgctagaa aaattctgat tcctcataat gaaactaaag gaaataaaaa gaagaaaaac
    25801 gtttccgagg aaatttgaat cctaagttaa atttgaaaac ttgcagagtg taatagtcga
    25861 ataacccgta aactcccaat gccgacagag gcattcaggg agtggaactc tgaaaagtgt
    25921 aagtttaagt tcgaaacatt aaggattacg aatatagttc tactcaacca taaaataacg
    25981 tgaactcgac ctaagaaaat gggaaagaat tttctaaaaa tatcagttcc tgcaatttta
    26041 gaatttgttc gtaaaatcgt gttttgcagg agttcctaaa ttttaggaat caaaatcaca
    26101 acttttttta gaaaaataaa ccatgatccc ttataccaaa ttcaagttaa attaagggcc
    26161 tcattttaac tttcaagaca agttcaccgc cctttttggt tttgtattac gccgcaacat
    26221 ggaatttatt tttaccttct tcaaattgta gagcgataac cctttgggga tggctataaa
    26281 agtaatcacg tatgtgattt ttcaatcttt ctggaagtgg gtcatagatt acaattttct
    26341 ctaaatcgta actaattctt agtttacgta tttcttctaa ctcaggtcga tttagtttca
    26401 gagaagaatg gtttatgaac tcatggatta ctttatctac cgatatatag tcacggaaag
    26461 ttttaatatc ttgattttct gattgatcaa ccggcatgga tgattcttga ttcggttggg
    26521 tttgattttc ctgattactt ttctgatctg attttttact tgagttaaaa ttctgttctt
    26581 tctcttgcaa ttcttctttt acaaatttta tttctgtttt aagttttgct tcttcattga
    26641 agtatttaga aacaatcatt ttgagtgaat cgtttatttc ccctattata tataaccttt
    26701 cattttcgaa tttgatttta agttctttaa gattttcata gctagtttta gaaagtcgtt
    26761 tgccagccca aaccaagaat tctgtccaaa tagaattaat tcttttagtt tcaatctgaa
    26821 agttttcatg tttggtatta tttattttgt ttatattatg tttactagaa ttctgtacag
    26881 taaaccccac tcccttgggt acgctacatg aatcttcatt catgcaattg ggattcttga
    26941 ttcccaaagc attctcgtta aagactaaac ttcctatctt ttcagcattt gaatcgttat
    27001 tattgggaat cactttctca aggattgtct gaggtgtttc aaaaagatga atcgtatcat
    27061 ttttagtccc cccttccctt ctaacttgaa tccaacctaa ttgggctaat aactttttat
    27121 attttacaac tgtgttttta gataacccgg acctagaaca aattgttgct ttcccgattt
    27181 tgggattctc ttcatcatct ggacctagtc caatagaagc aaaacatata ttcccttttc
    27241 cgctaaaact ccacatagaa ccgaatacta aaattgcagt tcctaattgg tttcttttaa
    27301 ttcttctttc cttagtaaac gccttcggcg tccgtagata gataccttcc acgatatata
    27361 ttctcctgag tgcggtacgg acatattttg ggctacgtac ggcacagagt tgaacttacc
    27421 ctactctaaa attatcgggg aactaaaagt caggcatggc ctttttggta ggtcctcgat
    27481 tcaagattta ttcagccatt aagtcagaga aggctgttct tagttatgtc tcctaagata
    27541 ttttggacta gaaacatgta ccagacaaat gtcaagcaaa aaatgggaca taactaaatt
    27601 attaggattt taaggaaggt tgcctttggg gtctctgacc tccccgcagg ctttgatctt
    27661 gaaccgagaa gaggatttct tcttagatcg tactagtaca ctataatttc tgtgtaattt
    27721 tgggtactct ttttttaatt aaatccaaaa aaatatcaaa ttaatgatta tgaattttca
    27781 ataaaagcta tttttgctaa gatgtttttt cgtttttttt gtaacttttt aattttctcg
    27841 gcaagttctt cttcctgttt ttgtaagtat tcaagacttt ccgttttaga atttttattc
    27901 ttttttaatt ttccgttttt taaaccttta gcaaatattc ttgcttccgc ttgttttggg
    27961 atttcttttt tactaaaatg tgaatttaac caattttcaa ctgccttagg attctctttt
    28021 actgaagaag atagctccac ccatactgaa gtcgggactt cttgaaaaag attaaggttc
    28081 gttaacgaac cttttttcat aagtgtttca agtgttgtta tgtgggcaat tttcgcttta
    28141 acccagcctt ctgttttgtt tattttaatt gctagttctt catttgttgt tttttttcgt
    28201 tcttttaatg ttgagagcgt taaggctatt tctaaatctg ataaatcttc tctttggata
    28261 ttctctatta attttatttc tgtaagattc tctggattta tttgttctac atttttaatt
    28321 attgcaggta tcgtttttct ttttagaaat tgatatgctc gaagtcgtct ttcacctgca
    28381 attaaatcat atttttcacc cttttttctg actgtaattg gttgtaataa tccatgtgct
    28441 tctatagaag ctgccaattc tttaatactt gaaaagttaa aattcgttct cgggttgtct
    28501 atggaagtta tggagtcgat aagaatttcc gtaatttcat tggaaccgag aaggttcgtc
    28561 aacgaacctt ggaagtatga atcttttttt ttaggcgttt gattttctgt agaaattaag
    28621 ttttttgcat tgaatcctag ttttttcatt ttaatagaac ctctgcaaga gaatcgaaag
    28681 caatccaagc aggttttcct tcctgaagta gaacatttga ttcggttcta tctttaatgg
    28741 atgtggaaaa tggaataggc tctaaaattt ctaatcccgg gatgctgcgg atagtttcta
    28801 aaagttctat ctgcttttgt gattttcccc aagacattgg aagtatgaga acttttgaaa
    28861 tatttgttcc ttcaaattct tttgcctgta atactttttt aaggacttga ttgactcttc
    28921 ggattgccca ttttgctggg ataatcggaa ccaaaattat atcggccgca atataggaag
    28981 agattgtttc tggtgaaata gatcctgggg tatcgattat aataaaatca tagtgagatg
    29041 cccttaatac tctctttagt ctttgaatta aggaaaaatc ctttgcaatt tggaaagtta
    29101 gttctgatag atcctcaaca cttggaagaa tatctattcc gtgtgatgac cgaacagatt
    29161 ccataagagt agtttctgct tttaacactg tataagcatt tgcttgatca aatgattcgg
    29221 gagattcgtc tggaaaaaag aattctgtta aatctccttg ttgatccata tctacagata
    29281 gggtttttcc tctgcgtcca agtgccagag aaaggtgtac tgccgatgta gattttccag
    29341 ttccaccttt gatattggta attgttataa ttttcatcta aaataaagaa actagtaatt
    29401 acaaaaaaac gggaagcgga attttttttg aaaaaataat tttcaatctt agtttgttga
    29461 cgaacttaaa ttttttcaca ttttttatcc tcaaaaatta ttagattctt tcataatgac
    29521 cagctacaca aacttagaag ccaagaaaac gaagaactct tgaatgattt tcttttgaac
    29581 agaagaaggg gtttctggta atttttcgat agaatctaac acaccgtaag agtcgagctt
    29641 agaaatgagt tttagtcttt tttgcatttc gactaattga gcagaatctt tgagcttcat
    29701 ttggcctttt ccggaaagaa cccaatgatc gtcataacct ttaagtctta aaatgattaa
    29761 aatagactta gggatagcaa gagtgccgtt tttgtatttg taataagtag aacgatcgac
    29821 acccaattcc acggccatcc tgctgtgact cagttttagg tcgtcgtcaa tagcggaaag
    29881 tctttcaaaa agtgtagaca caagtagtct ccataggaga cagtggaata taaaataagt
    29941 ctctgtcagc tacaatttaa gaattttcgc ctaaccctgt aaagaggact ggaattattt
    30001 aaaaaacaaa aaacgtccta aactgggatg agaataagaa tgaaattgga gattccaaaa
    30061 gtttttacga tttaaaatag aagtgtaggg gacaaggtta gatagtaatg aagacgggaa
    30121 aggggtccta gttagattca aatatggact actcaaaagc tatttttgaa accattaacg
    30181 tttaccgaaa atagaccata gtgtttgttc ttgttttcaa gcttctgaga aaaaggtaga
    30241 gagagttata aacattatat tggtatttaa ttgtctctac aagaattgaa attttccaaa
    30301 gatgaatatt cttttcaatg ttcatgtttg aacgtcttta ctactgattc ctataaaatt
    30361 tggtaccgta gatttttatt acaaagctct atttggcaca aaaaattcat ctttctgaaa
    30421 aagttggatc tagattctgt aaatcgattc ttaaaatata gggaactacc gcaaattccg
    30481 attcgaatta tcttttaacc agattgatag gtttgtttcg ttaatatttc cactagcaac
    30541 tttcagcatg atagaaacga cttcttcttc cggaacttct atactgtaac cattgatacc
    30601 aagaaataca taagtggcca tgaaagcgac acgtttattg ccatcaataa aaggatgatt
    30661 cttcgctatt cctatacata aagaagcggc taaatcaaag atgttggagg aggggcggta
    30721 ggaccattta ttctttggcc gatcaagggc tgattcaaga agtccctgat ctcgaatccc
    30781 ttgagagccg ccatgttgtt ttacttgatc taaatgaatt gtcaaaacga ttttctgatt
    30841 taaccatctt ggctcttttt tcatttagcc aattctctta gcgcatttcg gtacttttta
    30901 gaaccttttt ggtaaatatc catagcttct tcaaagtcgg gatcataggg agataaaagg
    30961 atgcccgatt cggtttctaa gagaaataca gtgtcgcctt catgaaaatt atacttctct
    31021 aatagagctt tcggaatggt cgccccggcg gagttgccta ttgcccgaat tattgtcttt
    31081 ttaactgatg agttatccat gttataataa tagtaataac tagaagtgtt gcaagcattt
    31141 ttatttaaaa ttagatttaa aaagttttca aagaaatgta ctttaaaatt catgatactg
    31201 aacgttaaag aaattcttaa aaaaggtgat ataggcgaac aaactggatg aaattaaagt
    31261 aataaattat tcggaactat ggtataaaat acccaaatta atcttttaca catcaataac
    31321 gtaaattcaa cgtaagaaag tttggacgaa ttctggcttt gtcggatcgt attttcagcg
    31381 atagtcaata aattatatag aagaaacgta atgcgatatt tcgtatttag tttcaattta
    31441 ttataaacgt gacctgtagc gaccagaaaa ctcagcaaat gcctctcttc aaaaaattct
    31501 aaccattttc gaattggatt taaatttaga aaatttctgt aactttccaa aataaccata
    31561 aattttattt ctgttttcaa accccagata gtaagaaaat gaagctcctt tttcgtaatt
    31621 tagagagttc atgctcaggt cttggaacta atataagaac taattttaaa ttattatatt
    31681 ttatttaaaa atgggtttta atgtgtttta aataaaatta aaaactccat ttttctttat
    31741 tgaatcgaaa caaaaagtag atatattttt tcccgataaa atggaaattc caattctcta
    31801 acatgagtaa ccacaagatt tttctgaacg attgtgggta ttttattaaa ctcacaactt
    31861 tgtaaaacac tccttcctaa actaggaaac ccaagacagg gaattcccga gttggaaaac
    31921 agattttaga aaaaatctaa aatgtagacc gaacaatttt tcgccctttt tttagatcaa
    31981 attcaagtta aacccaacgc aaagattgaa tcccaaaatt taccttaaga ttgaattttt
    32041 ttagaaatca aacttccgat attcgttttt gtgccaaagt gaaaacggat cgagtaggat
    32101 taaaaaacaa aaagaaatga ctttggaaac gatataccgt ttctcccgcc aactttttag
    32161 aaacatccag actcacctca caacactgta acaagagaac catatatgaa tgatactcca
    32221 agagtctttc gggtacaaaa agaccgaaac tttacaatcg taaaaaataa ctttatcgat
    32281 gatgctcgtt taagtatgaa agcgacagcc attctacttc ttgccctccg ttatccagac
    32341 cactggcgaa tgtcggtaaa aacgatgtct aaattcaaaa gcgacaaaga ttcaagtatt
    32401 gcatctgggt ttaaagaact agttaccttt ggctatgcag aatttcgaaa aggaaaagat
    32461 ccagtaactg gtagatttaa ttcgggatgg tatttttttg aagagtctca aaagccggaa
    32521 gttcaataca aagtaaaacc aacagaaaat aagagaatag aaaatcaaag agaacttttt
    32581 ttaaaagaag tcaaagaatc gaacagaaaa ggaaataaag ttttagattt agaacaacca
    32641 gaaacaccac agcttgaaaa tcaagttgtg gtaaattcaa ttctacctag tactaaagaa
    32701 caaaaaccat cgagacaagt attctcttca caaatacaaa atacaactag agaatatgac
    32761 cagcccccac aagcacgcat agaagaacaa aaggaactct tagaagaatt agaaataaaa
    32821 tttaagagag aaaaaaatca ggctcttggt tcaccccaag cagaaaagcc acaacttgat
    32881 tttcaaggtg gggaaaatca acccctatca agtactatat accaaggact atcaaaacaa
    32941 gtactcttta aacaaatact aaatacttct agagagtacg gcccgcctgc aaaaacgcac
    33001 ctggaagaac aaaaacaaaa cttatataaa cctaaaacgt tatcacgatt tcaatttcct
    33061 gattcttggc ttataaaatt ccaagactat tatttcaaag aacacggaag tgaaatgggg
    33121 caaccagact cagaactaaa agcattaaac tcactatatg aaatatccaa aggagattgg
    33181 aatgttatcg aaagtaaaat acaaacactg atccaactga gaaaacaaga ttccaggttt
    33241 tggtatgaac agtctttaag tcctgaatcg attgctaagt tttggtctag gttatttgaa
    33301 agaaaagtaa aacctactga aaagaataca aaacgaaatg aacaacaaaa taaatcaata
    33361 cgaactgaat ccaaatgtaa cgagagtaag acgatccaaa aaacacccat agaagagata
    33421 aacaatttag atccctataa atgtttttta ggttggggta agagtaagtt gcttaaatct
    33481 caattagaat attacgaaca aaactcagat cctttcaaat acgaaggaac taaaaagata
    33541 ctctttgaaa aatttgtaaa cgaagtgtat ccggttcttg taagtaactc agaggtaaaa
    33601 aagactacaa ttgaaaatag aaaggggagt gctgcatgag cttctttaac tcaaccaacc
    33661 aaaatgtaat aaagccgatt ttgtttaaaa aagaacaaga cttgattctc aaagaccttt
    33721 aaaaagatcg gatacttttt ttgtaagaga gaagggaggg tggctgaatc gattcaaatg
    33781 tgagacggac aaagaggatg cgatttcctt ttttaaaaat agtttacccg aaaaagtaat
    33841 cgaactttta gacttaaacc gtttagaact gactcaatct agttttattt cagaaaactt
    33901 aaaagaagaa caaaccgatc tactctttca gatcccactg aaatccggta aaaaagcaaa
    33961 cgtctatcta ttatttgaac acaaaagtta tttggatgaa gcagtcttta gccaactctt
    34021 aggatatata tctgcaatct acaaatctca gtttaagacg gataaaagat attcagtggt
    34081 gattccgttt gtattctatc acggtgaaag gacttggact ttaggaaata gttttcaaga
    34141 tagatttata ctctccaaag aagaagagga agtatttaaa aaatacattc cagattttga
    34201 attagaatta tttgatctgt cgaaagtgga tctaagccga ttggaaagta tcaccctaag
    34261 agtaatttta ggagtggttc aaaaaatatg ggaaggagat agttcatttt taggttattt
    34321 aggagaagta tttgaactct taacaggtct aaaaaacgaa tcgaaaaggg ttgaaatttt
    34381 ccaaaaactg tttttgtata tatttaatgt aagagaactt aagccgactg aaattacaaa
    34441 tttactcagt cattcaaggt ataataggga atacgaggat ttagccatga caacagctga
    34501 aaagttaaga aaagaaggta aaatcgagga tgccaaaaaa atgttcaaag aaggattcaa
    34561 attagatgta gttcttcgga taaccggact taccgagcaa gagttaaaag accacggtct
    34621 tttatgatcc aattcacgaa ttgtaaatgg aacattagag atatataaaa cacttataca
    34681 cttaagtatt tattcacaag ggtaaaaacg tttgggtatt ctataaattt cttgcaggtc
    34741 tataaaacat tatttctttc atactttttc aagccgttac cagatttgtc tgaactttat
    34801 tatggtgaat catactcttt agctggattt agaatctcgg attcttccct cactttccct
    34861 cgaatttcct caacctaaca aactaaggat tgtttttaaa tgaagtaggg cattcgtttt
    34921 caagtaagta gaagaaagct ttgttctttt gctataatga tttggatttt caagtttcga
    34981 aatattttaa agttcaagga aagagaaaac aggagtcttt ttatatacag atttcggcac
    35041 aatagtgtat atctttgaat taatttccca aatatggtag cgtttcctct attgattgtc
    35101 ttgaataaat ttctccgtct tttttaatcc tttatacctg tctcgatgtt tttgatattt
    35161 aggttagtgg atctaaaatc ccgttcgcaa tcatattttg ttttaggttt tgatattctt
    35221 ctttggacaa tagatcgaag tcgtttttaa tattaggttt taacctttta agacttacaa
    35281 actttacgat ctgatctaaa tcattttttg ttgaagactg ttttgaaaaa gattttttct
    35341 tttggatact tttctttggt gaaattcgtt ttgaaatttt cttttttatt ttcttcattt
    35401 taaatttatc agaacgtttc attgacatac tcttatagta gtaatgtgtt ccaaggagct
    35461 tcttttcttt agccccagac tacaatatca ggatcggcat aaaattcaca ttgattacag
    35521 tatggctctt ctaatgagat agatccatcc gaacattgag gacaatgatt tgaatcaatc
    35581 aatagcttaa tatctgtacc gaatatagaa tcacatttcg aacaactttg attttttcgt
    35641 ttaaaatccc attcagccca acagacagga cagtaggaat gaggtatttc tacaatatta
    35701 ccctttgcaa gatatcggtt aaaagtatct cctgctcgga caaaatacgg ttgctctcct
    35761 ccattacaac ttatgccaac ttcggatatt ttaattgctt gttccctcgt tgcatcgaat
    35821 atatctaaag ttaaattaaa tgtgatagaa tattgttctt gtaaattttc agaaaatttt
    35881 tgaagcgcaa ccttaatgaa atctagtttc cctgattgat ctaaagtgtc aaaaagatcg
    35941 tcaacttttt ccgaaatact gtttacttcc aaaaatttct cgttattcat tctgaacttt
    36001 cctaaaaaat atcagttcat tctaactaac atactcgaat ggacaagata aaattctaat
    36061 ctcttttcaa atacaaacga acaatctgtt gaaaggatca ttaaaaaaaa ttatggtttt
    36121 ggagttttcc cagatgggaa gactgctttc atattgagag ctccgtccca ggtatgtcgc
    36181 tttttcgaaa tggaaaagtt aaaaacttta aaactcatga ggagagcatt gttcaagttt
    36241 tcatttgtgc gaaattttaa ggacactatc aaaatcgaag ttccttaatt cgctcttcga
    36301 taaaataaat catgaatatc aaaagggcga agttgttctt ttacaatatt tttccaaatg
    36361 cttttcaagg attgtttaga aaaaatgttt tctaattctt ttttccgaat atatataaag
    36421 cgctttgaat gcattaatat ggaaaagtgt tatttatttc tatgccacat aacgattgta
    36481 tccttcatag agatttcgcg agcgtaagct caatccaacg tattcaatac actcttgtct
    36541 tcaactcgat ggagccttga attttcatga gagactgcat aagctcttct tcctcgcaat
    36601 caaattctgt cattgaagtc attaaaattg aaccttatct acgatcccga gagtggagtc
    36661 gaagtcgtgc gaatttaaaa gtttgtcgac attggcaaag caggtcacca tgcgtaattc
    36721 agtttggttt gcttctcaag tttaaggcca agtgatggca gttcagttca aaggcatttc
    36781 gaagataaac aaagtgtgct gcatgacgta aataacctgt atcgaggtgc acctggtcac
    36841 agttttcctc ctttgcgatc tgaatgacgt gcttaagaag tttatccccg taaccatgac
    36901 cgtgaaaatc tcgcttcgta atcagatcgt cgatatataa aattttaccc caagctaaca
    36961 tatggaaaaa acgaaatcca atgcatgcaa tagtttcttt atccaagcaa atagcatgaa
    37021 tacaataccc ctcagagatc tgctgcaaca ccatctgtac aaatactttc ttgtcagtca
    37081 ggtgcggtct cagttctaga aaagcgggat atgcattttc gatatcaaat atagagtcga
    37141 tttttcgaat ttgaagagat tccatattaa ctaatcctca aaattgcaat tctcatctca
    37201 gagaacagtc acggaaaagt agcaggatga caagcttaat atccttacta taatcagatg
    37261 attcccataa ccttacccac aagtatttgg atttcaatat aaatctgtcg gaattacggc
    37321 aaatcctctg taaacttagt tcccactcca caacgcgatt cataaagagt gttgtgctga
    37381 gttttcccta tttttgggtg aggtggtaag gttcggaaaa tgtttctcta tcagaaaaac
    37441 atactttttg caaataaaaa gactcattct tgtcggaaca cttgaaaaat gttcgttttt
    37501 aatccttttc attctaaaat cctattaact tgtgggtaag gttatggatg ctgaaaactt
    37561 tctccactcg ggatcaggat atttcttttt aaaagaatca gaaagcttat tagcggcttc
    37621 cccaataatt tcaatacttc taacaaaggt cggcttaagg acgttgttaa ttaagaatga
    37681 gcctttattt gttttattaa actcttcttt taagaaaagt atttctccgt gaatatgttt
    37741 aatataatct aaatcagact tcaattaaga tagactcttt ttcaacggat tgtttaaggg
    37801 aaccggaaaa agaatcagaa gtgagtagat cgactttcac ttctaacaaa aaagtaagat
    37861 ttatatagtt atcaaaattt ttcattccgc ttttgaaagt aatgagaaag tcaatatcac
    37921 ttttcggatt tgcatctttc cttgcgactg agccgagaat atgaatagcc tgaaccccca
    37981 aagaatctaa ctctcttttg tgactttgta gagattcctg aataattgtt ttatctaaag
    38041 aatcaacggc tatcatagtt caaatctctc tatctctata attcttcaaa agtcaaacaa
    38101 aggacttttc cgatttctta atttttttca actttttaac gtaattatat aattttgtag
    38161 agatttcgta tatacaccta aaaacaacag gggaaattaa atcgactttt accttttatc
    38221 tctttttcat caggaacgat ttgatagtca tcgccaatag aaacaggacc tgaaacaaat
    38281 tcaataaata gatgcttaca tttcggatga acataatggc gattttttta tggaatccga
    38341 ttccttccat gactgactta atttccggtg ctctcgaaat aagtggttca actaagtcta
    38401 agtcaccgga acgataggct ccttatgaat aaattgaaac gacggcccca ccgactaaaa
    38461 tcgaatgaat acctttattc gccaaatgcc agccgacaaa tctccataat tcttcttcgt
    38521 tgatactttc ccaatcaggt tcgtccatac actggccttc ctttttctct tggccttcgt
    38581 cttgttgaaa atatattttc tttctcttca atgattaaag aattataaaa tatagacaaa
    38641 atttctttga ttggtttgac aaaaggggac ttttgattaa aggcaaatac tctcgaacgc
    38701 cctacatttt tcgctacaag tattcccgct ttttcaaaac gttcaagctg aagccttatc
    38761 ggtgttacag tttttccgta gtcgtttgcg attgcagatg agtgaatctc gttataatga
    38821 tatacatgta ataaaactct tgaggccgtt aattccatcc aggaccattt ttcgagctta
    38881 ttattctttt ctgaccaact ataatttagt tattatgagc tattttttag tcgatttaaa
    38941 aatccccttt tgaagtttaa agaaaagaaa tctgaatacc ttatcatatt tgcttaactt
    39001 ccacgcgctc ccgaagagct tgtatgcgga tgcggttgac aaggtttgaa cgagccttcg
    39061 cgaacgtccc gcaaaccgaa gtgacggagt tcacagtgaa gatcgcatta gcgatcccga
    39121 acgaggagac aagttaagca tagtggatta cttattcata ctttttggaa gtaaattaaa
    39181 ttcaaatttt tttgaaacgc ttctgaattt atcatccaaa gtgcaaatag taagatcttc
    39241 agagatcatt ttcctaatat aagtagcagt cgctaaatga gtagcgtcaa gagatttcaa
    39301 ttctaaaatg tttttatact ttttgatttc caatcgtata tcagaatcta catttttcaa
    39361 attgatttga gatagaaaat cattaagtgt cccctctgat tcattaagcc aaaccttacc
    39421 caaatctttt ttcttgatgt tatagaagag atttaaagac cttgctgttt caatttctag
    39481 aagaatcgag ctaaactttt tctgttggga attgaaaatt tctaagtact tttcaaaatg
    39541 attttcagaa tacataatgt ttagcaaaaa actactatcg atatagagag ccaattttat
    39601 tctctctctt cgttataaat agttttccaa gtgtttgaaa tttccgtcct tgaaatccct
    39661 tttaaggatt taactttagg gaatttaatt tctttgaatt ttttagcagg aatgagagaa
    39721 ttattttcag tagcctcttt gatatataga tcagttctat tgtcagtttt aagaattttt
    39781 ttgatttcag caatagggtt gtttctatca tagataataa tagtttcacc tttttttacg
    39841 aattcaaggt aactgctaag attgtttttt agatctttaa ttccgatcga tttcatagta
    39901 aaatggtagt caccgtagct acaatgtcaa cctaataaat tcgaaattgc gccattatga
    39961 ctttcggaaa tattttcttc gaaccaaaac atcacaacaa acctctgaaa aatctttgat
    40021 tacaattgaa tcaatgaact tctgctaaac ttcaacttcc caaaaactga agtagtcaca
    40081 taaaagtaga cagccattta agcagtattt gtctcaaatt cttcagggct catataacct
    40141 aatgttgaat gaagcctgaa tctattgtaa tacacttcga taaaatcgaa gagaagagac
    40201 ttcccgatgt tcgcggttct ggagcgcgct aaacgcgcgg aagaattggc acgaagtttg
    40261 agcgaatgcc ttgcaagccg aggaacaaag cgaatgtgca aagccggagt gagagtcgcg
    40321 ttagcgatct caaacagagc gggaagccgc agtccctaat taaagaggtg gaaaatattt
    40381 tattttaact gctcgatcaa taacataccg agtaaagtca aatttatttt tcactttgtt
    40441 ctttattaaa ccagcgatta tatctgccaa ctggatcaaa ggttcgttta tgctagacaa
    40501 catttccatt tgcgaaatgg ttccaattgg aaatccatca gcattacttc ttagatattc
    40561 gaagaattca ttttgaaatt ttgagttttt tccaccgtac tcatcaaata ttaaatttac
    40621 ctttcctgta taagaaagta gatccattat caaaaatctg aacgcgtatt tgtaaaatac
    40681 ttttggatat gaaaatcctt cacctataag atcttctttt ctaaaacaaa cagaagcaaa
    40741 ctcgtaatct ataactgata gctgttttaa tattatttga tattctttac gatttagact
    40801 tgatgattta aattcataat cttccggctt gtgtaaaact cttttgatat gatcaaattg
    40861 ctccttgagt tctctattag cttttttatt atttacaata atcgcagtaa ctataaagaa
    40921 aggatcagtt gaaacacttt gaatatctgg agtcccggat tcatcaaaat aaacggatac
    40981 ttcttgttct tttagcgcaa tttctttaaa gagttgattc ctgctaatta ccttcctttg
    41041 ttcttgccga atcctgttta cgtaaaattg ggtagaatgt tcagcatcat caggatcgtt
    41101 tacaaagaaa attccaagac tggaagatcc aataaaaaac tccccttctt ttttgaaagg
    41161 tataacaatt tgtgttgaaa tgaatttcta ctgtaagttt ctcgaaaagg aatctcttct
    41221 attaaacttt cgattttctt cgagttctta atccccacac aatgagttac catatattga
    41281 ataaatatac ttctatcttc tgtatcttca gcttcatcgg gttcccagtt taaggctctt
    41341 tcaattaagc ttttttttct tataaatttt aggatttgcg cctaacgaaa gagtctcctc
    41401 gacgtaatgg cctaacccca tacatttgca gtttctgcgt taaaaaaatt taattcgaga
    41461 ggatgctttg agttccttga attgcggatt ttctcggctc gatttattaa acgttgatta
    41521 tttttgtttt tatgatttcc ataaattgag ataaaaagtt gtttaaattt tcctttctcc
    41581 atcagcttaa gtatatggtt atcgctatca gttagagagt ggccgaatat gattaaagga
    41641 tctgtcagat tagcaaaact tcttaatcct ctattcaaat atccactgtg atcaattcta
    41701 gcttttttat cttcccattt accttctgtc acaactactg gaaaaatatc tttggacagt
    41761 gcgtctctta tttgctcaat caagcgaatg ccagtattta cccacgtaaa tttttttaac
    41821 tcatatcctg aatcaaaaag atgtaaagcc ccatgcaaat aaaatatatt ttgcgaattt
    41881 gtattcccaa tatcccatgt tacgtaagac tctctacctg aatctggatt tctgaatcca
    41941 tcatcacaag taaatgtggg agtaatttcg tcttgcataa tagtccaata taatagtaag
    42001 tcataattca aagtatagat atgcttgaaa tacgatagaa actttttgca atgttcatat
    42061 gaagctctgt caatttcaga gggatactca ggatggttgt ttgcaattgt ttgtgctaaa
    42121 gtttccttta acttatttgc atcatagatt agatcatcga cgagattttt attattatag
    42181 tatttcacca cctttgatgc atctcttaaa accttaataa catgctcaaa atcgtacgtg
    42241 tctaaatttt gaaatacttc tttaatattt gatttaaagc ctttaaagtc agctttatct
    42301 aaaagcgatt gatatgaaaa tttattcaca ttccaagaaa tactaaaccc attcccaagg
    42361 agcagatgag gtttcttatt ttcgggaatc ttcttcaaaa ctgattcaaa agatattatt
    42421 ttagtcataa atgatttcca ttatgtcgac taactattaa ttcacaaatg ccgtataaac
    42481 acctaaaaat aactgaatat acgaatatca taaaacatgg taatccatca atccaaataa
    42541 gcttagacaa tagagttgta gcgccgttta acgaaaccaa tggataattt tttttaaaca
    42601 gtttggagta gattcttatg tgatgcaaca ggcgacttcc gataatcgtc actatggagt
    42661 tccctcgaaa aaacggacat ggttatacag tatttttttt ctgaactcga tcgaactcag
    42721 gtcgtctaaa gccgaatgta ttctctttct gttgtaatat ctttcgatat agtcaaacag
    42781 aaaatattgt gcctctctta ttgtagtttg gtatcctatc tattttttac tggtctataa
    42841 aacattattt ctttcatact tttttaggcc gttgttcaga ttcgtctgaa cttgattata
    42901 ccaaatcaca aattttatct ggatttagaa tctcgtattc ttccctcact tttcctcgaa
    42961 tttcctcacc taacaaactt aggttttgtt tttcagtgga gtagtagggt attttttttt
    43021 aaggatatag caaagttaaa gaagacgttc ataaagcact caaatccaaa cagttaaaaa
    43081 gaagcggtcg cgctactgga ttgaatcaaa gaactaattc ataaaaaaga aaatgaatct
    43141 ttacaaataa aagtaatctc cattattaaa aataccatgt ctgatatgac aaacccacac
    43201 gaccgtttaa ttcgggaaac tctacaggat aaagaagatg cgatttcctt ttttaaaaat
    43261 agtttacccg aaaaagtaat cgaactttta gacttaaacc gtttagaact gactcaatct
    43321 agttttattt cagaaaactt aaaagaagaa caaaccgatc tactctttca gattccactg
    43381 aaatccggta aaaaagcaaa cgtctatcta ttatttgaac acaaaagtta tttggatgaa
    43441 gcagtcttta gccaactctt aggatatata tccgcaatct acaaatctca gtttaagacg
    43501 gataaaagat attcagtggt gattccgttt gtgttctatc acggtgaaag gacttggact
    43561 ttaggaaata gttttcaaga tagatttata ctttccaaaa acgaagagga agtatttaag
    43621 aaatacatac cagattttga attagaacta tttgatttgt cgaaagtgga tctaaaccga
    43681 ttggaaagta tcaccctaag agtgatttta ggagtggttc aaaaaatatg ggaaggagat
    43741 agttcatttt taggttattt aggagaagta tttgaactct taacaggtct aaaaaacgaa
    43801 tcgaaaaggg ttgaaatttt ccaaaaactg tttttgtata tatttaatgt aagagagatt
    43861 gaaccgactg aaattacaag tttactcagt cattcaaggt ataataggga atacgaggat
    43921 ttagccatga caacagccga aaagttaatt caaaagggtg aaatgaaagg taaagttgaa
    43981 actaaaattg atattgccag aagcatgcta ttagatggcg ccagtttaga atatgtatta
    44041 aagattacca gacttaccga gcaagagtta aaagaccacg gtcttttatg attatatcca
    44101 aaaagttgga aattcaagtt cgagaactag aaaaaaaagg ctatagtttc atatatatcg
    44161 aagattacgt taaaggtttt tataaaggtt atttcgaatc taaaatcaaa attgccagaa
    44221 atatgttcaa agaaggattc gaattaaacg tagtccttcg gataaccggg cttacagaac
    44281 aagaattgaa aggctatgga gtcatataac ctgtaaagtt aagaacagat cggacactcc
    44341 tcactcagta ttgaatacga agggttgtca gcaatcttat caatttctga tagtctatca
    44401 aacaaaacat agtttttgtc ctactttttt aggccgttac cggatttgtc tgaactttat
    44461 aggttgaatc acaagtttta gttggattta gaatcccgta ttcatccctc acttttcctc
    44521 gaatttcctc aatctaacaa aacttaggat tgttcttaaa tgaagtaggg cattcgtttt
    44581 caagaatgta gaaagaacgt ttttctttag atgtgattat ttgggtttct ggatctagaa
    44641 acgttttgaa actttaagta gaaaacaaaa gtcatttata tctacaaatt tcggcacaat
    44701 aatgtactat ctttaaacca gattttttgg agacgaaata tatcggttca aaaatgattt
    44761 ggatctttat ggagtttttc gttttgaatt ctttttgtaa tgagtagaaa aaagagagtc
    44821 gtttttttgg ccttatattg tttccgatat tttacttttt taaaaaactt aaaagtgggg
    44881 ttttacaggg tttttcacat gcaaaacccc tgtttcataa aaatcaagat tacaagatca
    44941 ggatatactt ctcttatttt ccgatatttc atttttgttc atctaagttt cttttcttag
    45001 gaatcagaat tagtaggatg ttgactcgat tcgttttaag ggagtaggtt tgttattgga
    45061 agactgtaga atctgacttt tcttaagaat ctctatccag gaaaaaacga gccaaaacag
    45121 gacaatttga aaaaagtcat attttttaag aaagtaggta atttctaaaa atattcaaaa
    45181 agtagcatgt tctttctata gctttgaatc cattttttaa agaaattcga tttcaggaaa
    45241 tttaaggaaa tttcaggtca aatttcgacc cctaaaatcc tgaaaatttg aggtttggaa
    45301 gtgaattttc tttgttttgg atcttgaaaa gagaaagtgg aatctctggg atcaaatttt
    45361 agatttaagt aaaacattta taatcttaaa acaatattca aatgattccc agaaacacaa
    45421 agagttagaa gctaagttga aatattttcg atgttctttc aagagtaagt aggtcgtttg
    45481 atgttggtag ggtagggcat gttaaaatga aataaataat ttccatgata taaagacagt
    45541 caaaccaaat tgtttccttt aggaacattc acctaaataa aagtccttgt ttcataaaaa
    45601 ccaaaactct ttaaatcaaa agatagtact ttgttttgtt gtggtcttaa tagtttgaag
    45661 agtaggcaaa attgtgagag aggaaattgg aggaaaatgg agggaagaat tcgggatttc
    45721 aaatttagct atattcaatg gaatattaga tccatagatt ttttgtaaaa gattcctttc
    45781 tcttttaagt tttgaaacaa agctaaaaaa cagagatctt ctagaaataa atttgtaagg
    45841 gagaagataa aaaaccgaac taaaaaaagt agtttcctca aaatatcttt ccagttgaaa
    45901 gtaaaagaaa agaaccaagc cgatgtctaa aaactttttt cctttaacca atgatttgat
    45961 gtttaagatc ttgtttgtta aagaaccgga tctactgatt tcaatattaa acagtgtgtt
    46021 atttccggat ggagaacata caatccgaaa cattaaaata ctgaatccgg aacttgtagg
    46081 ctcttctccg aatgacaaac gttcttattt agatatacgt gctcaagatg aggacggaaa
    46141 aatatttcat gtagaaatcc aagtagctca ccaaagttct ttcgtgaaga gaagtttgta
    46201 ttatctttca ggactaattc gggatcagtt gaaccgaggt tctatgtatt ccgatttgaa
    46261 gccagtgtat cagataaata tagttgactt tgacttaatt ccttcggaga attttcatag
    46321 taagtttaaa tttagagaag agtctaatcc cgacatcatt ttaacagacg acgtagagat
    46381 tcatttttta gagttgtgta agtttgtcaa aagagacgta agggaattaa gaaataattt
    46441 agagatctgg ctgtatgtgt taaagcatac gtctgagtta gaggaagaag aaatgagaat
    46501 cttagtagat aaaactccag atttaagtaa ggcatttaca attttagaac agtattcaaa
    46561 tgatcctcaa aaacgcaatg agttagaagc gaagttaaaa tcagaccgcg actatgcgta
    46621 tgacttggct gctcgttttg aagcgggtga actacaaggg attgaaaagg gtgcagagaa
    46681 agaaaagtta aaatccgctc gtaagatgct tcagaaaggt atggatgttg atatgatctt
    46741 agaaatcact ggtttgagta aaaaggatct aaaagaccac gggatgctat aacctgtaaa
    46801 gttaagaaca gattactcac tcagtattga atacgaaggc cgttgtcagt atcttgtgat
    46861 ccaattcacg aattgtaaaa tagaatatta gagatatata aaatacttct gtattcaggc
    46921 atttattcat aaggataaaa atgcttgggt attctatcca ttttttactg gtctatcaaa
    46981 caaaacatag ttttatcata ctattttagg ccgttgttcg gatttgccta aacttgagta
    47041 cgccggatca caagttttag ctggattgag aatcccgtat tctcccctca ctttccctca
    47101 acctaacaaa cttagaatta tttttaaatg aagtagggca ttcgttttgt aagcactcaa
    47161 tgaactccac ctatcgctaa tgtaaaaaac tgataaacta aggttgatga aaaaaacgaa
    47221 tataaatttc ccaaaagcgg acttccctca gcctcagtat tgcaaagaaa aaggatcaaa
    47281 aatacaacgt ttcgctacca ttgggagaga cgatttaaga atcaggacaa agacggcttt
    47341 gtagaagttc ctgtttctga tataaacatt agctcttctt ctgaattgtt gattctaaaa
    47401 ataaattctt ctggcaaagc gtgtcttcaa atcaatctac aactgagttt aggtcaatgg
    47461 agttaaatcc tgataacaga aaagtgtatt tgcgacctgg gaccacagat ttaagaaagt
    47521 cgatcaatag actttcgatc atcgtggaag gcggaataaa gaagaatgca tattcagaga
    47581 gcttcttttt attttgtaat cgtaagaaag acaaactgaa gatgttcttg atcgcaagaa
    47641 aacgacgaca aaacaaaata ttaacgaaac aaatcccgtt tatttatctg ttgtaatcga
    47701 ttctgaaaaa attccagatt tactttgttt ccgcatttat aagggattgt ttactgattc
    47761 caacagagaa ttatgaccaa acagaaattt agaaaaacga atattttcta aattctgaat
    47821 atattttgaa taagagaact actagtgaaa atggatcctg attatcttga aatttggaaa
    47881 cagataacaa atgcaaccga tctctccaaa gtgctcgttc aacacttttc atatctcgta
    47941 gacaatcctg aatacgatcg attgttagga gctgtgatgc aaaaagcttc atcttgtagg
    48001 attgaaaaag attctctcca aatcttgttt tcaaatgatt tgctgctgag cgcaagcgct
    48061 cctttttcaa tcaaagaatc tacgacgtgg cctgaaagtt ttaaaaaatt aatttccgta
    48121 catgaattgt tagaagtcgg agacgcaaac gagtctcata tggcaaggga tcttgtttta
    48181 ggagatcacg gttctttttc tgatgagtac atagacgacg aagaatttga agaagcggaa
    48241 agtccaatga tagacgatca atcaatcgga ttggtggatc tatcatccgg aagaaaaaaa
    48301 cgaacagaac gagccaatgc tttattacgt ttctcatgaa agcggaaacg tgaaagaaag
    48361 ctttccgcat aacgtaggta ttctcttttt aaagcgactt gcggaccaat tgaatataga
    48421 caaatccttc tatcctaggt cgaaagatga agatacgatt tatttcgaac tacaaaagga
    48481 aatccctctt cctttctata ttttgcgagc tgaaaatatc gataaatatt atagaatagc
    48541 ggccgttctt agccaaaaca atgaaagatt ttttggaatt ttagatactt ccaatccgaa
    48601 tgagatcaag atcatcggca agaccgattt tccaagttca ggagaccaat tgaacatgaa
    48661 agtttcggga tcgaaagtaa ttctcttcaa tgataggacg ggccttttta acccgcttgt
    48721 atggatcgac ataagcgatc taacttctcc gaaagtcggc ggcgtcattg atgaaaaagg
    48781 aatcgaagcg gtcgccgcga tctatcaaaa tcgagtggtc tataaaacaa aaacggatca
    48841 attgatcgaa cagaatcttt taaccggtga gaagaaaacg ttccaatctc tcatccgcgt
    48901 tagagaactt atgatcgatg aaagcgtaat cgtcgttcaa aatccaaacg aggttcaagt
    48961 tttggaccgt caatacaatt tgatcagtca aggtaaggca ggttctccgt ttcctcaaaa
    49021 cgttcttttt tccgaactca aattgatcgt atccgtacct ttggccgatc ctttagaagt
    49081 tttcagcttt tcggccccaa agatccaaaa acaaaaattt ccttccctcg aaggtcattt
    49141 ttgcagattg ccttattttg tttcgggaaa ttcaatttgg tttcttacaa ccacgcatgc
    49201 tcgcgatgat gaagaaattc gatacaatct ggttcgcctg gatatggatt caaaggaaag
    49261 caaggctacg aaccacattc ttaaagaaaa tttgaattac gatgaatgcg cgatcgaaat
    49321 tctttcggat gaaatcagaa tttatctaag agaaagaatt cttatctatc gtttagagaa
    49381 atgaaaacat atgaaatacc atctcactta ccaaagacga caagtcggat aaattctgaa
    49441 atatagaagt tttcggaaaa tctttttcag ggacgactaa aatactcggt ctcgatcctt
    49501 actcgttttt gagagatctt tttaaatctt gggaaatgca gccgaggacg cttgcttgga
    49561 aggagttacc tcaattcaga gagcctgtgc ttcattagtc gcttactctt caatcgaagg
    49621 aactaacgaa gttaggcgat gggcagaagg tttttaagga gccttgccaa aggtcgggat
    49681 ttcagtaaca ttcttttttc caataacctt tcctttttgg tcaataaaga ctattattcc
    49741 ctcagagttt tttataaagt attttgcatc gaatgcgtta gttttatgaa tccagtagtc
    49801 aacaaaccta actaatcctt tgtaaacgga tattcgagga actacgattc ccggtgaatc
    49861 agcggtaaat atatacacag gataagtttt tcgattatct tcaaagccca ttacagcgtg
    49921 atgaataata tcacaatcaa cattatcccc atttgccttc agtcgaagcg ctttgtcata
    49981 gggggaaagc ctaccttcag attcattatt aaatcgggac cattgagtat cccagtcact
    50041 ttcaattaaa cggaatttac taactgaata aggaagcata ttatttctga aaagatcata
    50101 ggataattgg gcagaaataa atcttcgtaa attacttgga aatctgaaat tataaatata
    50161 attcgccgtt aagtggagta ctaaatcttt ttttagagta gtatgattaa caatgtaatc
    50221 acaaaacgaa ccgaaataaa agtttttctc atcaacaaaa gatgcagcac tctccgcaac
    50281 ctggagaata tattctcttc taatttcgac ttgagacatg tagtatagat aactttcatt
    50341 tactatttta ataatctcag catcaattgt ttccttcttg agattcgaac tatacttaat
    50401 atttggattt tttactttta taccgagata ttcaagaatc gaaaatggtg taaaatagat
    50461 ggaaaacaaa ttaggaaaat cattatagcg ttttgtttca agggaaaaaa tttcaaaata
    50521 attcttatct ttaataagtt ttccgaaaat attagtatcg ataaagtatc ttaaggacaa
    50581 atctttctgc ctgttgccaa actaaatggg cttttcgacg tttgcggtct ggagctcgct
    50641 aaacgcgcgg aaggattggc acgaaggttt gagtgagcct tagcgaacgt cttgcaagtt
    50701 gagtttcaaa acaaatgtgc caaggccaag cgagagttgc ggagcaatct cgaagcgaga
    50761 agacgaagtt aggcgccgta agtattatta aagatcaaaa tctttaatat catatccttt
    50821 ttcgacatgt tcaataataa gtctattcaa ctcacgaatt gataaattct tttgaattgc
    50881 tctagttcgg ttcgaaataa tacagtttgc atagttttcc ggagaaattg gaattgttac
    50941 tacaattcca atgatttcct ctaagtcgta atccgtaata ttactatgat ctacgctttt
    51001 tacgatatta tatatggccc aataatgatc tatagatttt tctaaactga tcatataagt
    51061 agtttttaat atttccacaa tttcaatggc ccttggcata tcttcaaagt tgaatttatg
    51121 aaaaactaga aatcttacaa tttcactacg ttcaagaggt agaagttgat gaaaaggagt
    51181 agaatgatct acaatagaat ctaatttttt gtataactca tctactcttt tatgatctat
    51241 aaaaatagct gcctgtctta aaatagtttc gttctttccg gaaaacctta atgaatccta
    51301 ttacaaaata taaaaagagc gtcgggaaaa gtatttttgc gaacaaactc gacttttctt
    51361 ccttccaatc tagagcaaat acagtaacta aacccaaaaa gaaagtgaat gttgtttcgc
    51421 taaattttcc tgttttaata tatacaagta tagaaaaaat cgctgcccaa agtgaataaa
    51481 tcactaaagc ccctgattcc gaagtaattg ctattaaact aaagtaaacc gcacttattg
    51541 caaacaagta agcaattgct ggaaattttc taaaaaggta agtgataaga ttaaagaacg
    51601 acttattcac ttccgctgaa ctatttaata ttcgttttac tggcatgata attatactta
    51661 tggcgcataa ctattttttt acgaatgtcg tataagcacc taaaaataac aaaatatacg
    51721 aatataataa aaccctggaa tctatcaatc caaaaagctt agaaaataaa gttgtagtac
    51781 agttttacaa gactaattga tgattctcaa aaacagtttg gagtagattc tactgtgatg
    51841 taacactcag cttcccataa tcgtcatttg tttatttttc taatacattt tttatatcta
    51901 aaggaaaact ctctatgttt gtaaaagagt ttctgattaa gggtgtctta attttttctt
    51961 agatagattt tctaatttca gaaactcgct gaagtcgaga aagaccaacg tccatatatt
    52021 cccaccgctt gttttatatt gcaataaagt gtattatagc ttctttaagt gcgaccgctt
    52081 cttcataaga ttttattttg gctattacaa cttcagttac aggttgtttt ttattttgta
    52141 ttggttctta ttttcgttaa attttttaat caatttatta ttagcttcta taattctttc
    52201 aaagtttatc atatttaaat taaatactaa atcatagttt ttatctttgg gtcgaaattg
    52261 attcactccg taagctacgc tatcaggagg tatatctttt gtaattatcg ctccggctgc
    52321 tacaacagaa ttttcaccaa tgattactgg tcctaaaatt ttagctccat cagaaactat
    52381 aacatttcta gcaataatcg gattaccaac attttcccat tcattagtaa ttttgttata
    52441 tcttaaatta gatccaattg ttacattttg ataaattaca acgttttcac aaatttttga
    52501 agcaacaatt gtacttcccc ttgcatgatg agcaaataat acgcgtctat ctatttcagt
    52561 gcaattaatt tcgcagcagt atagcttttc cagtaaatta ccggccactt tctttagtat
    52621 tctactttta gaataacaat ttatttttac taacttatca aacatattta taaaattccc
    52681 ttaatgtcat ccacagatat tttcttataa caattaatca tcactattcc ataaaactaa
    52741 ttatactttg gaataatttt atgtgaaaca atactccttt gattttggcg gttaaacagg
    52801 acaatttgga gcttgcagcc ttattgttaa aacagggagg gaggagtgaa tttggaaatt
    52861 aaaggtgaag tcggaaagaa ctgcgttaat gtgggcggtt cagggaggaa atatgaaaat
    52921 gatttctttc cttctaaaac aaggagcgaa tccgaataca aaaggtcaag taggaatgac
    52981 gtctttgatt tatgttgatc acgaagatcc atttatgaaa ttgtaaagct attgatctaa
    53041 acgcagcaga tcgaaacggc gaaacctctt tgcgattgaa tgtggagaga tggaaattgt
    53101 ttcactactt gttgaaagag gagcgtctgt agaacatcca ttagctcgtc ctcatcgttt
    53161 ttataccctt aatggaaatt tatttttggc tatctgctac gatcaacctg cagtactcga
    53221 tttttttcta aagaaagggt ttgaagtgta ttctgtctga tctttctcct ttttaatttt
    53281 aataaatgat cttagtgttt gaaattcatg ccggaggtca cgaaagctat tataaccacc
    53341 accccaatct tttaattttg accttatgtc aaagactgat ccaattagtg taaatactgc
    53401 tgcaattgct gaaaatataa taaacgcttc tttaaaaatt gaatccttta ataaagtcca
    53461 acctgttaca gccgatccta ttgaagttac agcaatacag aatctagtaa taacatccaa
    53521 ccacgtccaa aatcgactca taatactgct caatatttca attaataagc atcataataa
    53581 gttgtaaaaa atctcattcc atagttttaa tatcttttta tcattcattt gtcttaaact
    53641 tttgttttat atagaaaata tttcatataa cctaattagg atatttttct ctgtcgcata
    53701 acgttggatt ttacgctgaa gtttctcgac gcttatgtca tttattcaaa ctgtaaagcc
    53761 gatttgcgtt aacgctttgc atcactatct ggattttcaa gaagaccaat gatttctata
    53821 acctcgtatt ctgcagtctt tctgttccct tccattgcga aacctttcgt cccgatttga
    53881 attctttctc gatgaaactt tcgcatttct ggaactagaa tccacatgta tgcttgtccg
    53941 ctaatttcga cagagttgtt tcgatctctt attaccttgc cgctcgaatc cagaaattca
    54001 ggccaaatca tatatatgtc gccattgttc ggcttaaagt tttcataggc aaaatcagat
    54061 ctgtaggctt ggtaaggaat ggtttttctg ccgccttctt tttctgttag aaaacggtat
    54121 ttaactctaa aatctggttt aaatcctctg gtttctgaat aaggtgtatg gtcagggttc
    54181 ttcattcttc tggcttattt cggaaaaagt tgtatgtaaa atatattatg aggcaatttc
    54241 agccaacgaa ataggcttct cgacgtttga gtgagtctta gcgaacgttt tgcaaaccga
    54301 atgacaaagc aagtgtcgaa gaccggagcg agaagacgaa gttagacgtc gggtcgcgtt
    54361 tatactttta acaagttttg taagaacttt cctttcaatg ttttatatat agaaaaatca
    54421 gaatcaatac tgataatccg ctcaattcct tgcctttctg caatgcacat tagagaagca
    54481 tcagctaaat ccattgataa gtcggaatac tttttcattc gagtttttat atatcgaaga
    54541 tcttccaatt gtatatctaa aatttgtata ctcccccgct caatccattc caagaagtca
    54601 gattgagcat ctattgaaaa tgaaagtaaa tagacaactt cagtaactac tggccaggat
    54661 gagaataacg aacctttata tgatttaata aatttgtaag tagatttgtg gaatttatca
    54721 ttcgtattaa atagagcaac aattggaccg gaatcaatta gagctacgtt ttgcattctt
    54781 gcctttaact gattgatgaa gatatttctt tcgattttga gctaaatctg aaacgtcaga
    54841 ggtatgtttc ccaaataaat cttctcctaa ttcaaatggc gttttcgttt ttccatgatt
    54901 tttaatgtat tctaagatag aatctttaac tatttccgaa cgacttttgc cttcagattt
    54961 ggcaaaagaa tttaattttc tttctaattc cggtggcaaa cgtaaattta tcataatcta
    55021 catgtatcac aaattagtat tacggttaag aaacttatta aattaaaaat acttttatct
    55081 cagagcgatt tgcgaataac gaacggagcg agaaatcgca gttaggtgcc attgttactt
    55141 aatctaccaa tccaatcttt aatcagctca actgtcttcg tatcctcaga tgcttcggag
    55201 attgtattgg ccatagtaat tttgtaatgt tcatccttac cttgtttata aacatcattg
    55261 aaataactaa ttttcttaaa tctacgaaaa tgtctaaacc agatacccat ttcaggaata
    55321 acttctttta gatagttata atttccaatt tctgtaatta gagcaaatgg aatattgtga
    55381 tgaaaaatta aaatataatc attatacgta atctgctttg caaatgctct aatgttattt
    55441 ggaaaagctt ctaatttatc aatatcatat tctgataaat catagctccc cgaaggaaaa
    55501 tctaaaccaa cgtaattatt tgctaagcat ttcactgtat agtctgtagc taaagactga
    55561 tcgtcggggt gaagttgcat tctccaatat ttcattttta tctcctaatt attcagtagc
    55621 attattaatt ttttactatt aatagtccat tagtcataga tttgcaattt cttcgtaaga
    55681 atttaaataa taaatcttgc gaaaacttat ctacaaagat acagttttct tatttagttt
    55741 atcaaaaatt aagaaatcaa cataagtatt cctataaaga ctcaaaaatt catcattcgg
    55801 ttttatgaat aaaaaattta ttttgagtat ttataacaat aacgcttaac tattaattca
    55861 cgaacgtagt ataaacacat aaaaataaca aaatatacaa atattataaa accctggaat
    55921 ctatcaatcc taaaagctca gaaaatagaa ttggaacgta gttcaacgag accgatagat
    55981 agttctcaaa aacagtttgt aatagattct tctgtaacgc aacagatgct tacgattata
    56041 cgcactatag agttccccca aaaaaacgga cctggttatg cagtaatttt tttctgaact
    56101 cgacaggact caggtcgtct aaagccgaat gcattctctt tctgttgtaa tatctttcga
    56161 tatagtcaaa cagaaaatat tgtgcctctc ttattgtagt ttggtatctt atccattttt
    56221 tactggttta taaaacatag tttctgtcct acttttttag accgttactc gtactataca
    56281 tgtatttttt gggcgatggt atcaagggct cacagttgag taatcggttc tttatcaaaa
    56341 gcgcgaaata ctcaagatca tagtgcatta ataatgcaga caactatacg aatatgttag
    56401 acagaagtag tctataacaa ttcaaatgta tacgattttg ctaagatgtt aaaaatatca
    56461 tcatacgttg acaaacaata gtgctttact tcgccccaat cagatcttat aggtaatttg
    56521 gcaatataat ctgaattatt tatttcttca aaaatacttt tagtggcttt gggtttttgg
    56581 aaatcttttt caatttgata gtaagtatct aattctgcat gaaataacga aataacacca
    56641 tcgaaaatta gtttaaattc atattctttt tctttagttg tggcatccaa tatggcattg
    56701 tcagttatat tgcaagagaa tataattttt gagttactcc attgaatatt tgttaagata
    56761 attccgtctc gatgattttt aaaataaccg attggagttt ttataggaac agctttttcc
    56821 attttttcac ttctatattt ttttacgaaa atgtcgcata acggaataga ttacccgact
    56881 tgcgcccaag cacgataacc gtagttatgc gaagtcacgc gctcttcgct tggctctttc
    56941 tgttcgcgct ttccattctg accagaaacg ggaataccct tcctcgagct ctttggatgt
    57001 tgttttcttt ggccctgaca gtcgatagaa ttcttcgact tggtttgtca gagtcaggac
    57061 gagggaaatc cactcatgta atgcgagcgt tgaggaatta ccatttaaag tagtgtgggt
    57121 tactgcgttc ctttcgtgtt taatgtgcca ttcgattccg ttggagcatc cgagcatcaa
    57181 aacgggaaac tgccaatttt cttgaggaat gaaatcaaag ctacaacacg ggatcaactg
    57241 actcccgtaa tcgcccggat gatagtcatg ttcgagcgat cgcagaaggt agagcccggc
    57301 acaactcaat gtccattcct tattcggaac gtcggaaatg gtctcgttgt caatacaaac
    57361 gttcacggta ccatgggcac agagatcgtc ggcttggtcg tcctggggga gccagtggag
    57421 gttggaaaaa acgatttgga tcatcagaaa aaggcgcgga ttttgagtaa ctattaatct
    57481 acgaatatca taaaaccctg ataatccatc aatccaaata agtttaaaaa atagagttag
    57541 aacctaactc tatttaactt ccgataatca ttacctaatt ttgatttata cttattcata
    57601 tttttgatca actgctttta accgttaaaa ggctgtctac ttttatgtga ctacttcaat
    57661 atattttgtt aaattctatt tttcaatact gatattcaaa tatttccaaa tgaagtagtg
    57721 ttgttattta aaatacgttt ataataaatt gaaattataa gcatcattag tattgaagat
    57781 attctaaaga atatgctaaa aaatacaaat aatgaaaatt gataaggaaa gctaatcaat
    57841 acatttatat ttggataatc aaattttaga aggacaggga tatacataat taaatcaaaa
    57901 gctaaaataa taaaaaggaa gatcgatttc aaatgtttaa gagaaaggac gataaatgtg
    57961 aataataaag gcagaaaatg gcttagaaaa atacatatca ttccaagtgc tacttcataa
    58021 tttattaaac cgaaattagg atattttgtt agccaatgca gaaaaaagaa aaaacctcct
    58081 gaaccgattc caaatggggc tcttccaaaa taccaatggc ctgtaaagta aaacatggaa
    58141 aaaaaacatg gaagaagtaa aacatgataa ataccaattt tatgttttag caagaatata
    58201 aaaagaagaa cgattgatat aataaatgct gtgggtaata gatagccaag aagaatatga
    58261 tttaaatatt cagagattat ttggagaaca aaaaggattg aatagattat tggcaataaa
    58321 agaagtatat gtaattttct cataagatcc tatgaaaact gacagaataa cattgcgccc
    58381 aacgtcctaa gctttccgac gtcacggacg cggctctaaa agccgcgaac gacttttact
    58441 taaatttact ctaatacaca aaaagtcaag tgagcgagcg atgtgccgaa ggccaagtga
    58501 gagtttgcga agcaaatctc gaagcgctgc gtcagagccg atagttagtc gcctttttcg
    58561 gaattaaata tattgcatca agtatatgct ctaaaatttc tacagctaac ttaagtttag
    58621 gtgtaataca actccttaaa ataaggagaa aagaataaca acaagacaaa aaataatcaa
    58681 gaacgaggtt ggacttttga agttagcaga gaccttagtg aacgtctcaa aggtatgcaa
    58741 cgtgatgagc tattccagag atagcttcta tcgttttcaa gagttatacg agaaaggagg
    58801 cgaactcgct ctccaggatc taagcagacg taaaccgaat cctaagaatc gtatcgaacc
    58861 cgaaaaagaa gaggcagtaa agaagatggc gatcgacttt ccggcttacg gtcaacaaag
    58921 agcatcgaat gaattggatc atagtcgccc tgctacggta agaagtgtat gggttcgtca
    58981 cgatttggaa acctttcaaa aaagactgaa agcattagaa gcgttcatgg cccaaggaga
    59041 ttctcccgta ttaaccgaat cacaagtttt agttggattt agaatctcgt atttttccct
    59101 cacctaacac ttaagattgt ttttaaatat agtagtaggg cattcgtttt caagatattt
    59161 agtggagtta aagaagatgt aaaaagaaac agtcgtcttg gatacgaaga attactactc
    59221 ggacacatga atagaatact tgggttagat tgtttcaaaa atttgaatat ttggtcctgc
    59281 tttaaaatgc agtaaatccc gaatttgcgt tattttttaa gtaccactat ttttttgtaa
    59341 attcggccgt taataacttg gtactattct catgcgtctg ggtagtaaat caaagaacta
    59401 attcataaaa aagaaaatga atctttacaa atagaagtaa tctccattat taaaaatacc
    59461 atgtctgata tgacaaaccc acacgaccgt ttaatccggg aaaccttaca ggacaaagag
    59521 gatgcgattt ccttttttaa aaatagttta cccgaaaaag taatcgaact tttagactta
    59581 aaccgtttag aactgactca atctagtttt atttcagaaa acttaaaaga agaacaaacc
    59641 gatttacttt ttcagatccc actgaaatcc ggtaaaaaag caaacgtgta tctattattt
    59701 gaacacaaaa gttatttgga tgaagcagtc tttagtcaac tcttaggata tatatccgca
    59761 atctacaagt ctcagtttaa gacggataaa agatattcag tggtgattcc gtttgtgttc
    59821 tatcacggtg aaaggagttg gactttagga aatagttttc aagatagatt tatactttcc
    59881 aaaaacgaag aggaagtatt taagaaatac attccagatt ttgaattaga attatttgat
    59941 ctgtcgaaag tggatctaaa ccgattggaa agtatcaccc taagagtcat tttaggagtg
    60001 gttcaaaaaa tatgggaagg ggatgcttca tttttaggtt atttaggagg agtatttgaa
    60061 ctcttaacag gtctaaaaaa cgaatcgaaa agggttgaaa ttttccaaaa actgtttttg
    60121 tatatattta atgtaagaga acttaagccg actgaaatta caaacttact cagtcattca
    60181 aggtataata gggaatacga ggatttagcc atgacaacag ctgaaaagtt aaaaaaagaa
    60241 ggtgaaatta aaggtaaaat cgaaactgcc agaaatatgt tattgaatgg tgccagttta
    60301 gaatttgtat taaaggttac cggatttaca gaacaagagt taaaagacca cggagtgata
    60361 tagcctgtaa agttaagaac agatcggaca ttccttactc agtaagtatt gatacgaagg
    60421 tcgttgtcag caatcttttg acccaattca cgaattgtaa atggaatatt agagatatat
    60481 aaaacactta tgcacttaag tatttattca caagggtaaa aacgtttggg tattctataa
    60541 atttcttgca ggtctataaa catagtttct ttcatacttt ttcaagtcgt taccggattt
    60601 atctgaactt tattatggtg aatcatactc tttagctgga tttagaatct cggattcttc
    60661 cctcactttt cctcgaattt cctcaaccta acaaactaag gattgttttt aaatgaagta
    60721 ggtattcgtt ttcaagggta tagaaagaaa atttgttctt ttgctataat gatttggatt
    60781 ttcaagtttc gaaatatttt aaagttcaag gaaagagaaa acaggagtct ttttatatac
    60841 agatttcggc acaatagtgt atatctttga attaatttcc caaatatggt agcgtttcct
    60901 ctattgattg tcttgaatag ctcgcggttc tggagcgtgc ctaagtacgc gaaagaattg
    60961 gcataagtat tgagacgcct tagcgccatt ctgcaagccg caattatgct atcgtttgca
    61021 ttataaactc tattgtttta aaactgatac tactaataca atactttgct tatctgtata
    61081 gcaacaacct aaatatcgga atcctaaaac cgcaggtttg tgaacaattt caagttggtc
    61141 agtttcctta tttagtttta cgggacgatc ttcattcaaa aaagcaaaaa ccttattatg
    61201 aactggaagc caatactttt tgtttttctc cactacttcg atttcttttt caaagttggt
    61261 tatccaggtt cgatacatac taatattgtc taaatcagta attattttta atgcttcatc
    61321 tgagatatta cgactattgc cagtatattc aattgaagat gaaaatcttg ttggataccc
    61381 cataacaggt ttcccatcga ccatttcaag ttcactaata cagtaattaa cctcttcccc
    61441 tgaatttacc cttttccaag aaattacatt gcagtcaggt ttaataaatg aaatatattt
    61501 actaacgagc gagttaggat attctttaat ctgagggctt tcaaatcccc actgattctt
    61561 ctttgattca gttttcaatt gaatagtaga aactaaaatt aaagaaaacg ctaaaatgag
    61621 tttaaatgat tttgtcttcg tattttctct gaaagttatt ttttaaaaga taaacattgc
    61681 aaaattccgc ataacgtaac aggttacctg ccatttcgca taagcccttg ttatgcgttc
    61741 gttttttttc atttatcttt tgggaaatat ttataataat ctggtctctt tgtattctgc
    61801 caaataaatt catatcctgt ttctaaaacc ttcatgtcga atggtcgttt gatatagaaa
    61861 agattatcct cattgctcgc cattaatgtt ccgaaggaaa tagtaagtcc gcttatagtc
    61921 cacaaagcga ttgttacaag cttgaatgtt ttcacctttg tcagatagcg attaatacag
    61981 aagataagaa cgaaccaaaa caaaaaataa gtcaggaggt caattgtaaa ttctgtcaaa
    62041 aatatttgta gtgatagcga agtgtgccaa cctggacagg aataagctaa tggaaatcct
    62101 ctaaacattg tgccaggagc atcaacaggt aaagtatacc accactttgt gaatgccgca
    62161 aaggaaatta ccgtcaacgg aattatgagt ttaaatgtca attgcttcat gactatgtcc
    62221 gtatattctg gtctgtctaa aatgacgcat aactattatt ctataaacgt tgtcacctga
    62281 cggcggcgga cttgcttttg caaattcaga tgccggaaga ggatgtgtcg agaccgagtg
    62341 cagcggttat ctcgtgttaa gtgacgtttg tccattcaag attaaatcct ttatatttaa
    62401 gatttctatt attaaacgct aaccattgtt ttccagtaag catgatatta ccaaataaga
    62461 tttttgtatt tttgaaagag gaaaatatag taattattca gtcgtataaa tagaataccg
    62521 catttaatct caatcttatt gaatttttct tcatttttca tagttaaatt ttaaaactgt
    62581 cacctaacga aagagtctac tcgacgtttg agcgaacgct tgcaaaccga gtgacaaaac
    62641 aaatgtgcga agccggaatg aaaagatccc attagcgatc ctgaacggag cgagaagacg
    62701 aagttaagtg atggtggcgt taattagatt aaagaattat gtaattccat ttctttttgt
    62761 aagatcgtat taataattgt actaagatct ttattttttt tgagagctat tttcttatag
    62821 tattcttcta attgcggatc aagatatact ggaaaatgaa gatcctttaa atcccgtgag
    62881 taaacaccac gcttaccttt tgaaaaatcg tattcttctc tcatatattt aaatatcagc
    62941 tgagtagtat tgagcctttt ccgaatttgt agctggtctc gccgatacaa tccttattat
    63001 ttcttcatca tttcgtgatc gatcaacaaa aattacgacc gcaatagtaa tattttcgat
    63061 tgtcccaagt gcaatttctc taacttcacc aatagaatgg gtctggatca gaaatgtaaa
    63121 tcgtcctcgg gtcagcaaaa actaatgatg cttctccaaa tgaaagacca tgtttttgaa
    63181 tatttatcct ttctttttca agatcccatt caaagcgcac tttcgtagca taagcaatat
    63241 actaaatgtc tgtaaaatct ttaattattc ccctcatttg cttttatcga aagacttatg
    63301 tattaagatt taagttcgcc actgtcgctt aactattaat ctacgcacgt cgtataaaat
    63361 ccttaagcaa tcgaatatac gaacatcata aaaacaagtt attccatcaa cccaaactta
    63421 acccgtaaat ccaatcacta tgcaggaaac ttcgataatg tatcctatac ccaaataaga
    63481 ataaataatg tagtgcttca taaatcgaaa gacaaatttg ttactctgca gttaaaagtc
    63541 aaaattagtt cctgtccgaa tttttaaaac tttaaagtgt tatatttagt gtctcttatt
    63601 cctcttaaga gaattccaac gttttcatta attagtttat ttaaagtatt tttaaattga
    63661 ttattttcaa tctgagatct tgaatttgga ccaataataa tttctcggag ggaatgttca
    63721 aattctgtat ctacttcatc cctatacatt ttaatattca cgtatttatg aaaaaatccc
    63781 ttatttaatc ctagtttaat tctattttct tgatataaat ttttagggtt tcttaaaact
    63841 aatctaattt cctcttcttg actaaaatgt gaatttttta tatatggaac gaacacatgt
    63901 attaatctga aataatcatc taaatagatt tggaggttct cagaaatcga taaattaata
    63961 ttattaaaaa ataactgagt tacttgctct aatattgaaa attgtatttg ttcatcgtat
    64021 acacattgca ataatactgc accatcattt attgcataag cggccaaaaa tgctttatta
    64081 aaagctagag catatgcgtc attaaaagta gaataacttc gccataaaaa aaggtcatca
    64141 tctttaatag agaaactaac aatataaatt tctggataaa tttttgaatt tattttttca
    64201 ttcaattgaa tttttaattt ctcaattaag agtaataaat ttggatcatt agttgaaata
    64261 ttttctaata tacttactaa gatatgatat gatcgcaata tttcgcttaa atcatttaga
    64321 ttagaaacat gatttgctct caaagttttt gaatgtagta ttccatttaa acctaatcca
    64381 tttgtataat gaatcaaagg ttgctggctt ttataaatta atttttgcga ttctaagact
    64441 tggcggatta tatcctctat tttattattt tgtagttttt ccatttttat tcagacttct
    64501 tacattcgca taaaacacct aaaaataaca gaatatacga atatcataaa accctagtaa
    64561 tctatcaatc ccaaaagctt agaaaataga gccgagtgaa gttcaacgag accgatagat
    64621 gattcttaaa aacagtttgg agtagattct tctgtgatac agcaggtgct tccgataatc
    64681 cacatttgtt cttaaacgta ctcatacata ctttataaaa agaaacgtaa atatgtaacc
    64741 cgcgttcaat gaattggcat agggctctta tattgcaaca cttttcagtg aatgtatcga
    64801 ttacccctaa gagccgcttt atgaaataga atgtgcagag ccggagtgag agcttgcgga
    64861 gcaaaactcg aatgcagcga ggagacgaag cactctaagt caaatcgatt tcgtcatcaa
    64921 caatgaccga aacaactttt ttacccagtt cactatattt ataaattagc tttgtatgat
    64981 ctaaaagttc aacaatccca ttaacagtta aaaaagttaa tatttctgct tcgaccgaag
    65041 ataagccact caaggtattt gctcccgaaa ccatattaaa tattgtatct atttctttct
    65101 tgttgtttgg gaatttcttc aatagcctct tagccaaatc agtaatttca aatcttaatc
    65161 gtatttcatc cgtattattc acatacgaag attctgaatt attcaaagat tccttaagtc
    65221 tattaacttc atctttataa tcttgaattt cacgatcttt tttcgttaat gacttcccat
    65281 agtcttcttt taatctttca atattttctc ttaaaacaag agattcctct aatgtcagct
    65341 ccctcttatt atatatttga ttaataattt ttttctttcg attatcaacc caggaccata
    65401 atgcaacggt tgataatgaa acaaaaggat atatcaccgt aaaagatatg gaaaatagaa
    65461 aaggttcaaa tatattgaag ttaatactac catgattaat gcgagcatat ataattcgat
    65521 ctattaaacc tattgtttta tcttcaaata gtagaacgta taagaggtcc caattcgaag
    65581 cgcaccacgc aattgcaaaa gatattagaa gtggacttga aattctttct tttaagaatt
    65641 cttgcgtgct ttttactagt tgatcaaaca tgatatattt ttgtagagaa tcaaatgagc
    65701 gtttcgccta acgaacaagg ctttcgcggt tctggagcgt gcctaagcac gcggaagaat
    65761 tggagcgagg cttgaggcgc cttagcgatc ctgagcgcag cgggaagcca cagttaggtg
    65821 aagttggatc aattcgctaa ttttttctta agaacggtta actctacttc caaatcatga
    65881 attttcatta agtgttgctc attctttaaa attaactcat atatcttctt atctttttcc
    65941 ccaattaatc taaagtaatt tcccatttct tggttataat cgtatgctgt acgtttgtca
    66001 gattgattgt caattttgaa aattacaaat gaaacaatca cagccaaaac agagacaatt
    66061 aacgtaagta atgttttatt tgactctaaa tagatttttt tactattttg atattctatt
    66121 tctaatgcct tacgctctct ttcaatttca tttttattct ttgtaaatat agtttctaat
    66181 gaaatcattt tgtgccaatt atatttggat tctttttcct tgaagacttt ataggattcc
    66241 aaagaaagaa gaaacgaatc tttaataaat actgttatga taattggaaa tcttaaaatc
    66301 caagctttaa aatagcagaa taatctcagt acgtaatacg aaaatattgc cttaaaagga
    66361 gcatattttt tcgcatattc gaatagttta ctatcttcca ttttattttc actgtaatcg
    66421 aatattttac ttttattgta ccaagtataa tagtcgcttt gtcttttttc cagaaaatga
    66481 tatgcccacc tctgaagtat aaatgaaacc ttattgtatg cacgcactga ttcaagattt
    66541 gattcaaaaa taaatgactg tggtatttta tttttgagtt tgaacttttt gaactcattc
    66601 aagtctgtga agagattagt atcttcttca tttgaacaaa taattatacg atgataatcg
    66661 acttgcatag ctccaaattc accagaagct attttcttta aatagtcttg aattccgatc
    66721 tgttcttttt caaagttttc ggtaatacta aaaaaataca cttttatcac ctcctgattg
    66781 agaaatcttg gtgaatatat aagtatagtg cctttttttg tatttttagt tatcatttaa
    66841 tccaattacg cctaactatt aattcacgaa cgtcgtataa atacctaaaa ataacagaat
    66901 atacgaatat cataaaaccc tggaatctat caatcccaaa agcttagaaa ataaagttgt
    66961 attacaagac taattgatga ttctcaaaaa cagtttgaat tagattcttc tgtagtgcaa
    67021 caatcaactt ccgataatgc atcttatgac tcattggtga acatttgttc atgagagtgt
    67081 ccatacatcc tttacacttc atactcaata catgctttac aaaaatgaaa cggaatcatg
    67141 taactcacgt tcaatgaatt ggtatagggt tcttatattg caacactttt ccagtgaagg
    67201 tatcaattac cccgagagcc gctttataaa atataattct tacatgtcga tccgatatat
    67261 cctcaagacc aactgactca tcagcaagag cggaagaaag aaagatgcga tggccagcaa
    67321 aataaatatt acctaaatca ttcgctggag taaccactac atttgtcgga tagtatgctt
    67381 caggaagaac ggacggaaat gtcctcagag attctttgta atacgatttt ggaaacgtat
    67441 tctttaaagc tttatgaggt ctaacgtaat tgtactcata ttggaattca tcaaaagcct
    67501 tttgctgttc ctccaaagaa gaacgcggag gcaaagccgt ttcttgtttt aatgttcaat
    67561 ttactttgtt cgaagtatag cctcaattgc aatcccgttc agcttgagtc attctaattt
    67621 tccactcggt attttccgca cctggaaatg gccaaaattg tttccattcg gaaaccgttt
    67681 tacgtacttt tgccgctacg attggatcgt ttcggcaaac ttgaaccaat cggttgtaag
    67741 tactaggacg tgccataatt acccttccaa tttcagctcg gtcttctata tttctctctg
    67801 tcgcgtaata tgatacgaaa ccgggaactg ggttcatatt tttaacaatc tcggcaggag
    67861 gattttttgg atcgtagcta tttccgtatt gaaatccggg ataattcaaa ttgccccatt
    67921 ctggatcgaa aaacgcgata aaacctggga cgtgatgatc aactgcgtgt gtcagttcat
    67981 ggtggattgt accccgagga tccgaaatat aaccataatc agtatcaagg taatttatcc
    68041 aggtgtcagt ggcatagtca aatatgatag agtcgtaaga tgcaattcga tcctttacat
    68101 tcaataatat ggaaccagta aagccagccg ttccagcaac gccgctaccc aaaaccttta
    68161 aatttctaca aagtgtaaca ctttccgcgc ctgctttgat ccagtaaccc cttggatacc
    68221 tggctatttc cgtttttaac atttccacgt aataatcgag atcatcatcg gtatagtcca
    68281 catcacaatt aattggaaat ccttgcgtgg tacgggtaat gatttgtacg tcccgatcgt
    68341 aactcgacgc ttgatccgga ggttgtaccg ccgttaatgc gagtagaagg tctacctccc
    68401 gagagtcgtc ctttttctca caggaagaaa tcaatgaaat tagaattaaa aaacagagga
    68461 tgaactttga tgcattaatg gaaaaggaaa taagattttt tctgtatacg tacatagaaa
    68521 tttagaaggt cccaagttat catagtgttg tttcaagatt aaaattagca taagaaaaaa
    68581 ttgaaagttt tgggcttttt cacttttgag ttaatcgaga gtataacccg gtctttgtat
    68641 taatgcttat tatattataa tatgaaatct aatttttaaa cttctatctt gatcgcgtca
    68701 tatatttcaa tgtactcaga aaatttaaat aacgtgagtt cgacgtaaga aaattggggc
    68761 gaataataaa ctcaatgctg ctctctgtgg atcgcagcat gataattgct ttcgcatttg
    68821 ttatgccgaa ctcacgttaa aaagaaaatc cggaatcaat tttaacttta aacaaacaga
    68881 aatttataaa agaacgttta aattaaatga ctttttattt agaaacttat ctttcaatta
    68941 aataaatttc aatccggata acctttatga acttccgcat aacgttgatt cacttacaaa
    69001 aaataacaat aggccttctg tttctcatga atctttcttg cgagattcaa acggaaaaag
    69061 tagaaccaaa aacttatatg gatttaacag aagcgatcca aaatcctttg gatgttcgag
    69121 ttttggattt gagtcgtcaa aaactcacaa cacttcctaa ggaaattgga caactgaaga
    69181 atttaaaacg gttggaattg gataataacc aactctcatc cgaagaaaaa gaaaggatta
    69241 gaaagcttct tccgaagtgc aaaatttatt ttgaataaga tttctttatc aagggatagg
    69301 aggtcctgat ttaaatcaaa gagagttaga ttctctttaa gatttcaaat gacgaacata
    69361 aattcaactt cttgttacta tatcttttta aacttggagt gatttttatg tgatacaata
    69421 ggattttttc gtaaatatca tgaactcgga acaaacctta ttttttctta caagcgaaac
    69481 tcttttttga agttttagat cagttctaaa taaaattgac ttaatgaaat aaaattcaaa
    69541 agataacaga tggccgaagt gaataatcct catgatcgat tgattcgaga aacattccaa
    69601 gataaaaaag aagcagcaac ttttttcaaa aacacattac cgatcgaagt agtaaaatta
    69661 ctcgacttag agaacttaga actatccgaa tctagtttcg tctcggaaga attaaaacaa
    69721 gaacagaccg atctattatt tcaaattcca ctcaggtccg gtaataaatc taatgtatat
    69781 ttactcttcg aacacaaaag ttatttagaa aacacgatct atatccaatt actcggatac
    69841 atgaccgaaa tctatcgaaa tcaacaaaga aacggagaaa aactttccgt agtaattcca
    69901 ttcgtttttt atcacgggga aaaagaatgg aaattgggga atcgattttt ggatcaattc
    69961 gttctaacaa gtcaagaaac gggaattcta aaagacttta tccccgattt taaaatagac
    70021 ttattcgatc tgaaaaaagt agaattgaaa gagaagctag aaagtataac ctttcaagtt
    70081 accttaggta tagtgcaaag aataagggaa ggagatttgg attttttatc tcacttacca
    70141 ggtttatttt ctctactctt ggaaattgag gaagaatcga aaagggttgc aatcttacgg
    70201 aaattgttat tgtatatcta ttgggtccga gatttgaaac cttcggagtt caaagtaatt
    70261 tttcaaagat cgaaattaga aaaatatgag gagttgactg tgactactgc ggaaaaactg
    70321 atttcagaag gtgtgaagca aggaatcgaa aagggaattg agaaaggaat tgagaaagag
    70381 aaactgaaaa ccgccgataa gatgcttggg aaaggaatgg atctaaaaac agttttagag
    70441 attacagggc taaccgaaaa aactctgaaa gagcataaaa tcctttaata tcgattttta
    70501 aggagcagtt tcaattttac tccttatatt cttccattca ttttaatagt agattcttct
    70561 gtgatgcaac atacaacttc cgataatgcg ccctatatct caaaaatgaa catttggtta
    70621 tgagcgtatc catacatcct ttacacttcg tactcaatac aagctttaca aatagaaacg
    70681 taaacatgta acccgcgttc aaagcgaagc ttagcgattt attatttcat agccaatatt
    70741 ttttcaagtt cttgttttgc cttcttaact tcaatccaaa atgggattgt aaacagtcca
    70801 ataccaaaag caagcatgcc aagagaaata agaagttctt ggggaaaatc acttaaatta
    70861 ctcataagtg tgatggttga aactataaac tttaatagtg cacctgaaag ccaaataaac
    70921 ataaaaacaa ttacggatgg atgtaagtgc atctttatat caattataat tgaatttgct
    70981 tcagatctaa tattaccttt aattttcggt agaaatgaat ttcgatatga aattattcta
    71041 catatatcaa atgtatcgtt atttatattt ccatgaaata ttttagttcc acttccaaat
    71101 agcttatttg gttctgtatt agcctttaat tttgagatag cttcttccac tgtgagattg
    71161 gatttaaggc tatattcttc atacggaatt attttcatct ttcgctctga tagtacagaa
    71221 tctaacttct aattcacatt tttcatataa actactgtta agatattact gtcgaattcc
    71281 attataattc tgtctattcc ctttataaaa tatcaatata ccattaatca ctaatatatt
    71341 tctgatccaa taacgattag gctaccatct cagccaacgc aagaaaatta attggtaaaa
    71401 cggtcatttc agaaaacaga aacacaatgc cttttttgta ttgcgtatcc gggagtttta
    71461 caaatgaaca tatctgtttt ttagtaatat tctgattttt ttaaccgata gttaatgtat
    71521 taaaagtctt ttcaaccggg acttttaact ccttgggtaa attttttaat attcatttca
    71581 ggcctcattc aactggggct attttttaca gcatatagtc tacagacaat ttctgatttt
    71641 gggattctaa ctttctttga tttattcttt tacgtattgg atttatattt ttatgttttg
    71701 tttttttaat attagaattg ttgaaaaatt aattctccat ctgtttctat tttatggaaa
    71761 ccggcaattg aagctgtttt gttaatgtca ctatggaatt tttcaacaac tctattcatt
    71821 tgctaaaaca atagctcttg ttctaagtcc gaataatagt atttatatcg atttggctta
    71881 tacaaaccac tttccagttt tataatataa gcatttattt ccttatccag ataagacttg
    71941 aacattattc gatgtctttg gtttactact cggacgcatg tatagaatat ttgggttaga
    72001 ttgtttcaaa aatttgaata ttttgatcct gttttaaaat gctgtaatcc cgaatttgcg
    72061 gtatttgtta agtatcacta ttttttcgta aattgggccg ttaataactt ggtattattt
    72121 tgatgcgtcc gggtagtaag accctatcga ttaattcttt tattaatgaa aaatatgttt
    72181 aatacagttt ctaaatattc ttcggtggga gattgaaatc cggctttaat aggtgatctt
    72241 tgttttaagg tctttttaaa attttctgct ttcccctatt tttcattctt caaattcaaa
    72301 cgcgttattt acattagtca atttttgaag aaatttttta tttactaaat gctaaaagtt
    72361 ttgtgttaat ttttttcatt ttattaaaat acgatattta aaggttccag agttatatag
    72421 agtcaaaaat ggaataaatc attgaaattt tgttataatg tgacatattt ataattatgt
    72481 cacttgttat tcaaaaaaca aaacctatta ataaatttca cgtaatgcgc ttatcaggac
    72541 tagaaaatca agaagaacta aatcacgtta aaaaatttgc cagtaaaatt tttaataact
    72601 tcggatatac aaaatcatta tataccgctg tggacatgga tgcttggtct acttggtttt
    72661 atgtacgtga aggttctgaa atattagctg caatgagaat tgtagaaaaa aaacctaata
    72721 atctcattcc tttggaactt ggaattatca aggatacaga accatatcaa agatatgctg
    72781 taataggcga taatattgct gattggaatt ccgtaagttt tgttttatcg ataaaaggat
    72841 catgggcagc attagcaact tttcaagcag cagcacagta ttgtattgat aaaaattttg
    72901 atatggtcta cggattttat cacaaaaatg taagttccat tgttaaactt tacacttcta
    72961 taggggcagt tacttccaaa aagtatacaa aagaagtcta ttttccggaa tgttattata
    73021 acaatgaacc tgtttatctt acacctatcg aaatccctaa agtagcttta caaaaaataa
    73081 gaacacgatt atggtgactt gaaaccgttc gtgtcacaaa tatgtcagta ttttttattc
    73141 tttttacttc atcattgata ttaggtcttg ggtattatgt taagaaaata agaaatcctc
    73201 taattgaagt aagacagaat ttttattatt tatgtatttc cgttgggtta tggacattat
    73261 tttcaggatg cagacaattt attccttata atattcgtct ttatgcaccc aattggattt
    73321 taatttcagc catcttcgct ccttattttt tgtctaaaat tgtcaataaa cttgttaatg
    73381 aagactatat tacttcttat attcgaaaaa caatagaaat ttgtttactt tcatatttaa
    73441 tcttttctgc ctttagtttt agattaataa aaattataga cattaatacc ttaaaacatg
    73501 agcctcaatt agcatatcac attttattaa tatattctgt actttggcta ttagaatgta
    73561 tttataaact tgtaaaatgt ttaattaaat cagaaggaat gattcgcgtt cgattgtctc
    73621 taatgttatt cggaattact tctgcattct taattatcat acctttagtt tggattttac
    73681 ctttctttaa aatatattta ggatcttatg cttcaattgg cactataatt tgtataattt
    73741 tctggggaat agcgattctt cactatgatg cttttcaaac tagacaagaa atcttttctg
    73801 gagtgtacgt tcctttacta aatagaatta ctttaaatcc aatactaaaa ttatattcta
    73861 ttttagatcc cgaggaattt gagatgagaa gactaaatgc aaactcgatt cttgcaaaag
    73921 aagtaataga cacagcttat caatggtttt ttaaagcaaa cataccatta caagcaactg
    73981 caagaaaaat tgctatcaaa tatgataaat atttaaagta gcttttttta ttttttaaac
    74041 tttgacatag ataaataata gaatcgatta ataatttcta taatagcatt ctgatcttct
    74101 tgatgtaatt ttacaaattt ctccattatt tcagataaac caggaatttt taagattgtt
    74161 cgtactatta atttttcttt gtcgttacca gattcttctg accaaaaatc tcctttgcct
    74221 tccatgatcc aattagcaga gacatttgtt ttcaactgaa aaagttctgc atacgtccaa
    74281 gtaaattctg tttcaccacc taataatctg gaggcattcg atggatgaat ccttaaaata
    74341 tcggctaaac cttttctgtt aatttttaag gtgttacatg ctttttgtaa tctttcgaat
    74401 ttttccatat tttttatagt gcgaattgca ttttttaatt gacatacgtg caaattgctt
    74461 tagtcattta ttcgttatat ttgatttcaa ttagagcaaa ctactctact aagaaggatt
    74521 caatcaagct aaatctcatg tccttttgaa ttcaaaaata gatggtaatt ctttaaatac
    74581 tcccttaaag aacgtaagca aaaaacatta agtttttcgt tctactggtt gccatttcaa
    74641 aaagccaaaa taaggggtaa atctatggta atcaattatt ttaaaataaa acccttagac
    74701 atcacagaat ccgagttaga cgaatacgaa aaatacatag gtataccttt acaaaaagaa
    74761 gacagagaag caattttaaa atccaccggt ttccgtaagg cgatagctat caaaaataaa
    74821 ttaagactca actaccttaa tcactacttt tcggatgatt tagaaagtaa cgaagagttt
    74881 ccaataaaat aaatttttat aaccaatatc atgtccaaat tcctttccat atttgatata
    74941 tatacaatcg gaattttaga ttatgggaat tttttaaaat tgggaattat ctattttcat
    75001 tcttttggtg ttgtcattgg atttttatta gggttttcga aatttttttc gagtgatggt
    75061 tttaacaaat catatggctc tgttttacaa tccaccgcgt tttttctgat tttaaatgga
    75121 ggaatacttt ttgatgaagg gtccctccga agtgaaagta aaatcacatt cggcttttat
    75181 tatggtctgg tactctattc tagtttagct gttttagtct gtttcaacta tctattcgaa
    75241 tcttttgata atccttggat ttattgtaaa agactactat ggttgattcc ttttgtaatc
    75301 ccactctctt acttaattcc tgatttttac tttatttctt tcatagacat tctaggattt
    75361 gcgatttcaa tttctacttt tatctggtct ttgaatagga ttttaaaagc taacaaatct
    75421 attttatatt tcaacctacc ctttctatct ttccttatct ctacttgttt cgtttttgat
    75481 ttttttggta cgattttcga taaaaaaaat ttcttattct ttgcagaatt cattcccgga
    75541 ttagtcattt gttatacgat tcttttagaa cgtttttttc cttccttatt cagtaaagtt
    75601 actgttacgg tcttggatgc taacatagtc aatcaaattg aattagaaac tattccagag
    75661 gtcaaagaaa cccagaaaaa taaatatccg tctagagatt tgttagaggg gatcaattta
    75721 gaaaaagtta aaaccaagct aaatcatttt ttagattcta aagggtttat agacgaagaa
    75781 ttgagacttc ctgattttgc ttctggctta ggtctttcca ctcatcaagc ttcttactat
    75841 ttaaatcaat atttgaatat gagttttact gattttctgc aattccacag aatcaacgaa
    75901 gtcaaaaaca tgatgcgtat taaattaaat tataatcttt taaatattgc ttttgaatgt
    75961 ggttttaatt ccgcttcttc gtttcacaga gcttgtgtta aatatactgg taaatctccc
    76021 agagatctta gacaagaact tctttcaaat actgaaattc aaagaaaagt tgaatgagta
    76081 gaaggtatga tagtttttta atatactagt aatacagatc aaattatttt cttttgtttt
    76141 ttcaaagatt tttagatcat taaatatttt tatattatat tctagtttta gaatgcgatt
    76201 ttattttttg caagactcaa gttaccaaac tattattgtt tctccaggaa tttgtaggac
    76261 gagcgcctca gggccagtgt aacattcatc agccatacaa acatgtaagg aaataccaga
    76321 ttcaaaatta agaactatcg ttttttgttc ctcgaatata gattcaaatt tttttcctat
    76381 tatttttttt tcttcttcaa aagaaattcc aaataaatta aattgattat agatatttaa
    76441 agttgctcct ccggaaaatt caatccctgc atctccaatt tcaagtgtaa taccaactac
    76501 ttttaatcca caaagtgatt taattttctt tattcctaag ttcattttta ttttcctagg
    76561 gggaagtgac tttgagtatt tgataaagtt ttgccagtat aagggtctac tccttgaggt
    76621 cttggagaag cagaattttc atatttaata tatccatttg gataaccagg agcattgcct
    76681 ttagctggcg ttggatccat gattctcatt gtacttactt gtccattcgc gccacctttt
    76741 cctccagtaa atgctgaacc tgtaatttta ccatttggat taattactgg tgttggccct
    76801 gtcacacctt tgggaacagg aaatgcagtt ccatttggcg aaacaataaa atccggcctg
    76861 ttggttgcaa ttacattacc cgacgaaccc ggcacattaa cattcggctt aggcagcctc
    76921 gacccaagag ccttggaggc agcaccgcca agaaccgcac tcatagtgta agctttagct
    76981 tgcccaacgg cgtaatcacg aactttgtcg tctttgctcg ttaatttacc agcaaaatct
    77041 ttagcacttg cgtaaacttc ctttcggtta tcataaagtt ctttggcccc tttaccagtg
    77101 gcaaccgcag aattgacaac agcgtttact ggagtcggag cagaaagagc agactttata
    77161 cttttatgtt atttcattcc tctgcttttt tagtttttgc gaggttcagc cagttcaatt
    77221 ttattcataa acaaatggtt ttttagatat aatgatcgta aaatcggctc cactataaag
    77281 attatatcct ataaaagtat cagaatctat gaatatatca aatcttgaaa cagattttcc
    77341 atttataaat aattcagttt cttgttgtcc ggaaatattc tcaattacgg ttgttccagc
    77401 taagcctaat gttggatcag ttactaaatt tttattttca aaaattttat ttcgattaac
    77461 aaacaaagaa atatcctgtc cattataccc ttcctgaaaa gaaaaaacaa gattagcttt
    77521 tggtccatcg attctagaac atgaagataa tgtaattaat ataaaacacg atattatgaa
    77581 ttgattcatt ttacattcaa tccttgattt aaagaacctg atttaaactt gtcggccatc
    77641 aatttaattt gagattgctt aacagttaaa ttgtcgctag ttgtactttg atgcattatt
    77701 gtttccgatt caattttaga atctttagga tgctctaagc ctgcaaggtg tccgaattca
    77761 tgtgttgcag ttctttcaaa gctattttga tattttgtag gagttttatt tttagctata
    77821 tcagacctaa ctttcatttc tttgcttttt taatttttgc gaggctcacc tcttttcttc
    77881 tcaaataatt tcattttatc acatgagtct gttatcttgg acttaacttc ccacatttta
    77941 gtttttgcga ggctcaagct ttctaccttt gctatgaatt ccgcatcagc tcaacacaat
    78001 aaatctatta tctcctcgcc tttttttata gataactctg ttgataattt tggattcgcc
    78061 aattcatgga taacgttttg tagtaaagac ttttttgata attcaaaagt tatatcctct
    78121 cttgcctcaa taagattcgc ccattcttct atatcatgtt ttgttaaatc actatttaaa
    78181 tatcgtcgaa ttactttaca aatgtgttca caatttaatt cagcgcacga tccttcataa
    78241 tcccatacaa acgatcttag caagtcttta agttctctaa ttgaagcatc aaaattaatt
    78301 agtttaagaa ttattaggtg tctttcatcg tccataaatc gtagttccat ttattttatc
    78361 tttgacgtgc tctattgagc catttggctg atatgtagtt ttagtatatt gttgcgtttt
    78421 accatttata tcaatttgtt tctcgtaaac agccttccat ccaggcgtct taccttgaga
    78481 agtggcttgg gcggctatgc ctccattggg tagtttatgt aaattgatat tatccttcga
    78541 atttgcagga attttatctt taaatctatc aatattcttc tgttgagcaa aatttggaga
    78601 tagcacatta acattcggtt tcggcagcct cgacccaaga gctttcgtcg cagcaccaag
    78661 aaccgcgctc atagtataag ctttagcttg accaacggcg taatcacgaa ctttgtcgtc
    78721 tttgctcgtt aatttaccag caaaatcttt agcacttgcg taaacttcct ttcagttatc
    78781 ataaagttct ttggcgcctt tagccgtagc aaccgcagaa ttgacaacag cgtttactgg
    78841 agtcggagca gaaagagcag atattatact tttatgttat ttcattcttc cgttatgtta
    78901 gtttttgcga gactcagctt aatctatcgt aagaaaaact tcatttgtat caggatcatg
    78961 cagccatcta gctttacttg ttgaatgatt aaactcaatt tgaatcttcg tattccacat
    79021 caattctatt atcttcgcga tttcttgagc ttggctttcg attagattag gaaaaatccc
    79081 tgtaatctca attaaattga tccaaaattg tatttccttc atattttttt tttctgcaaa
    79141 atatttctcg tagtggactt gatcaaaagt ttcctctaaa aatatgaatc cgtctacaag
    79201 cttataattt ggccaaaata attgtgaaaa gcttttgatc aaatctgctg gtaattccga
    79261 tagtgtgaaa attgcatgca aataatcgaa ttgtcctagt tttttatttt gatttgcagc
    79321 tataaaatca gcaaaggtaa aattgttctt tttcatagat tatttcggag attcccacga
    79381 ttcgactggc tgatcaatct cagaaaagtg cagcactaaa tttttctgca tgcacctttg
    79441 ttgtttgagt tcaaatgcat tttagtttgg caaactcagc ttcatttcaa tatttataaa
    79501 aatcctaaac atgcttcttg gtattcgaaa aggccattct tctcaccttc ttctaaaaaa
    79561 ccttgaacaa tactatagtc tacgttgggt gggatgtcca cagctatgag ttgaggtatt
    79621 tcactgattt ccgacgaaca acccaattga cttagcttac tacgtatttc acttaaagtg
    79681 ctaatgtccg aaaaccatat ttgaatagtg ctatgtccac ttggctttag caattgagaa
    79741 aaccaaaggt gtccattaga atcttgagta gctgagacta agtcaccgat tgctatttct
    79801 ttaacataaa aaggtatatt atctattata taaccttctt cgttggcaat aacccaaatg
    79861 ctttcagttt ctaaacttcc acctgaattt tcaaaattaa atcttaactt tctatgttca
    79921 gtcataattt atcactcttt tcgttattac acgccctaca taaaatttgc ccatttgatg
    79981 gagaaccatc cccaccttta cttttgggaa tgatgtgatc tctttcccgt tgattccatg
    80041 gcggtgatac tcctttttcg tttctttgtc ccggagtaac cgcaacacca caattttcac
    80101 atttattaac tcctccatat tttgctgcat tcgcattatc aatttcttgc ttacctttgg
    80161 gggtaaaaga ttttccagcc cttgatccac ctgaagttcc tttagccatc ccaaatagag
    80221 gtaaccaatc caaagcagac tcagtagctc cttcaacagc acctctagtt ttacccttac
    80281 cataaccttc tttgtaaaat tcagattgag aatttttaaa cttgtctttt tcatttgctg
    80341 atttttggcc ttttactgta ccaccggtaa ttacatcaag aataccgaat gaagttctgt
    80401 cttttccaga actataacca tctttcaaac cattt
//
