# Supplementary material for: Horizontal transfer of the rfb cluster in Leptospira is a genetic determinant of serovar identity
Source: Life Sci Alliance. 2022 Dec 9;6(2):e202201480. doi: 10.26508/lsa.202201480 (PMC9736851; doi:10.26508/lsa.202201480)
Supplement: Supplementary file 8 [file LSA-2022-01480_Supplemental_Data_2.zip › Supp_Data_1-plasmid_sequences/Linterrogans_1489_p3.gbk]

LOCUS       GJEMJOOM_1             83109 bp    DNA     linear       21-JAN-2022
DEFINITION  Genus species strain strain.
ACCESSION   
VERSION
KEYWORDS    .
SOURCE      Genus species
  ORGANISM  Genus species
            Unclassified.
COMMENT     Annotated using prokka 1.14.0 from
            https://github.com/tseemann/prokka.
FEATURES             Location/Qualifiers
     source          1..83109
                     /organism="Genus species"
                     /mol_type="genomic DNA"
                     /strain="strain"
     gene            1..849
                     /locus_tag="GJEMJOOM_00001"
     CDS             1..849
                     /locus_tag="GJEMJOOM_00001"
                     /inference="ab initio prediction:Prodigal:2.6"
                     /inference="similar to AA sequence:ISfinder:IS1500A"
                     /codon_start=1
                     /transl_table=11
                     /product="IS3 family transposase IS1500A"
                     /protein_id="X:GJEMJOOM_00001"
                     /translation="MFMETHRFEYSIQSMANVLGVSRSGFYQFLKRSKNELEKYNPEL
                     VEFIRETWLTSRKNYGLVRLLREVKKVYSIYGARTVRKVMKLCEIQGKQEKRFRIATT
                     DSNHGNRVAPDLVQRNFKPNQKNRIWVSDITFLRSSFGWIYLCVILDLYSRKVVGWSI
                     SNSNDSKLVCTALSKAIECRNPPKGLVFHSDRRSNYCSYETRRYLLNNKLRRSNSRKG
                     NCWDNAVAESFFGSLKREMEYNYFYKIQEAEELLFDHIEVYYNRHRSHSSLDFVSPVQ
                     FEVNAA"
     gene            complement(795..1139)
                     /locus_tag="GJEMJOOM_00002"
     CDS             complement(795..1139)
                     /locus_tag="GJEMJOOM_00002"
                     /inference="ab initio prediction:Prodigal:2.6"
                     /codon_start=1
                     /transl_table=11
                     /product="hypothetical protein"
                     /protein_id="X:GJEMJOOM_00002"
                     /translation="METAYRIREWCHEEWRGRGETETVCKDVEVSYKRYPRTFIFPFG
                     IEISIVSDANGNKLLTVGKYKYGKDNEVAINAINVLLEICGECNLVTNYWTHFYAAFT
                     SNCTGLTKSNDE"
     gene            complement(1636..2556)
                     /locus_tag="GJEMJOOM_00003"
     CDS             complement(1636..2556)
                     /locus_tag="GJEMJOOM_00003"
                     /inference="ab initio prediction:Prodigal:2.6"
                     /codon_start=1
                     /transl_table=11
                     /product="hypothetical protein"
                     /protein_id="X:GJEMJOOM_00003"
                     /translation="MEKLQNNKIENIIGQVLESQKLIYKSQQPLIHYTNGLGLNGILH
                     SKTLRANHVSNLNDLSEILRSYHILVGILENISTNDPNLLLLIEKLKIQLNEKINSKI
                     FPEIYIVSFSIKDDDLFLWRSYSTFNDAYALAFNKAFLASYAINDGAVLLQCVYDEQI
                     QFSILEQVTQLFFNNINLSISENLQIYLDDYFRLIHVFVPYIKNSHFSQEEEIRLVLR
                     NPKNLYQENRIKLGLNKGFFHKYVNIKMYRDEIDTEFEHSLREIIIGPNSRSQIENNQ
                     FKNTLNKLINENVGILLREIRDTKYNTLKF"
     gene            complement(2979..3755)
                     /locus_tag="GJEMJOOM_00004"
     CDS             complement(2979..3755)
                     /locus_tag="GJEMJOOM_00004"
                     /inference="ab initio prediction:Prodigal:2.6"
                     /codon_start=1
                     /transl_table=11
                     /product="hypothetical protein"
                     /protein_id="X:GJEMJOOM_00004"
                     /translation="MFDQLVKSTQEFLKERISSPLLISFAIAWCASNWDLLYVLLFED
                     KTIGLIDRIIYARINHGSINFNIFEPFLFSISFTVIYPFVSLLTVALWSWVDNRKKKI
                     INQIYNKRELTLEESLVLRENIERLKEDYGKSLTKKDREIQDYKDEVNRLKESLNNSE
                     SSYVNNTDEIRLRFEITDLAKRLLKKFPNNKKEIDTIFNMVSGADTLSGLSSVEAEIL
                     TFLTVNGIVELLDHTKLIYKYSELGKKVVSVIVDDEIDLT"
     gene            complement(3974..4981)
                     /locus_tag="GJEMJOOM_00005"
     CDS             complement(3974..4981)
                     /locus_tag="GJEMJOOM_00005"
                     /inference="ab initio prediction:Prodigal:2.6"
                     /codon_start=1
                     /transl_table=11
                     /product="hypothetical protein"
                     /protein_id="X:GJEMJOOM_00005"
                     /translation="MITKNTKKGTILIYSPRFLNQEVIKVYFFSITENFEKEQIGIQD
                     YLKKIASGEFGAMQVDYHRIIICSNEEDTNLFTDLNEFKKFKFKNKIPQSFIFESNLE
                     SVRAYNKVSFILQRWAYHFLEKRQSDYYTWYNKSKIFDYSENKMEDSKLFEYAKKYAP
                     FKAIFSYYVLRLFCYFKAWILRFPIIITVFIKDSFLLSLESYKVFKEKESKYNWHKMI
                     SLETIFTKNKNEIERERKALEIEYQNSKKIYLESNKTLLTLIVSVLAVIVSFVIFKID
                     NQSDKRTAYDYNQEMGNYFRLIGEKDKKIYELILKNEQHLMKIHDLEVELTVLKKKLA
                     N"
     gene            5820..7118
                     /locus_tag="GJEMJOOM_00006"
     CDS             5820..7118
                     /locus_tag="GJEMJOOM_00006"
                     /inference="ab initio prediction:Prodigal:2.6"
                     /codon_start=1
                     /transl_table=11
                     /product="hypothetical protein"
                     /protein_id="X:GJEMJOOM_00006"
                     /translation="MHVSNDQQHPITFDTTRELQRKLYLAAKRSRNRRFHALYDRIYR
                     FDILWRAWEEVKENGGSGGVDNITFEQIERDGVETFLRTIEEDLKRRKYRPSPVRRVM
                     IPKLDGSQRPLGIPTIRDRVVQQACKIVIEPIFEANFLNSSFGFRPKRSAVQATIEIK
                     ASLVRNWWVIDADIQKYFDTIDHELLMKLLRKRVSDRRVLKMIRQWLMAGVVENGKFQ
                     ATKIGSPQGGVISPLLANIYLHVFDMYWQNKYQHLGRLIRYADDFVIICRYRSDAERA
                     LKSVTHIMERLKLNLHPAKTKLVQMEKEGFDFLGFYFRKSHSENTGKLVPYFWPSKKA
                     MKSIRSKIRNLTTRRWYRLSLEEIVANLNPVIRGWRNYFRVGNSTRKFQELDSYVLYR
                     LFHFVRKRGGNRGYLRIPDFQEMYLRCGIEHFYLSGGLTR"
     gene            complement(7292..7501)
                     /locus_tag="GJEMJOOM_00007"
     CDS             complement(7292..7501)
                     /locus_tag="GJEMJOOM_00007"
                     /inference="ab initio prediction:Prodigal:2.6"
                     /codon_start=1
                     /transl_table=11
                     /product="hypothetical protein"
                     /protein_id="X:GJEMJOOM_00007"
                     /translation="MSTSQREAELNRLKRTYIKLSNEWYEMNKQINSNTTHTSQIREK
                     LVSVGKVDEIIKINNMLKEKRENKK"
     gene            complement(7476..7958)
                     /locus_tag="GJEMJOOM_00008"
     CDS             complement(7476..7958)
                     /locus_tag="GJEMJOOM_00008"
                     /inference="ab initio prediction:Prodigal:2.6"
                     /codon_start=1
                     /transl_table=11
                     /product="hypothetical protein"
                     /protein_id="X:GJEMJOOM_00008"
                     /translation="MTGENRYNIAFELQTHEDKEIRKKFSKIPVRYYLKPLTHEEEYE
                     RMESDNLFRRHLTPEQRKARLKQRILRLYKTELVKDNRGGDRKSKISKKEKLNLQGEG
                     LILENKDISKKDLKPENVLLQNKQKEIEKQNSLKQEKPNITSQTSKELHKDVNVSTRS
                     "
     gene            complement(7955..8323)
                     /locus_tag="GJEMJOOM_00009"
     CDS             complement(7955..8323)
                     /locus_tag="GJEMJOOM_00009"
                     /inference="ab initio prediction:Prodigal:2.6"
                     /codon_start=1
                     /transl_table=11
                     /product="hypothetical protein"
                     /protein_id="X:GJEMJOOM_00009"
                     /translation="MKRSDKFKMKKIKKKISKRISPKKSIQKKKSFSKPPAKKIKKKV
                     SKQISSKKRIQRKKSFSKQSSPKNDLDQIVKFVSLKKLKPNIKNDFDPLSKEEYQNLK
                     QNMIANGILDPLTAKKTVQS"
     gene            complement(8373..8894)
                     /locus_tag="GJEMJOOM_00010"
     CDS             complement(8373..8894)
                     /locus_tag="GJEMJOOM_00010"
                     /inference="ab initio prediction:Prodigal:2.6"
                     /codon_start=1
                     /transl_table=11
                     /product="hypothetical protein"
                     /protein_id="X:GJEMJOOM_00010"
                     /translation="MNNEKFLEVSSISEKVDDLFDTLDQSGKLDFIKVALQKFSENLQ
                     EQYSITFNLTLDIFDATREQAIKISEVGISCNGGEQPYFVRAGDTFNRYLAKGNIVEI
                     PHSYCPVCWAEWDFKRKNQSCSKCDSIFGTDIKLLIDSNHCPQCSDGSISLEEPYCNQ
                     CEFYADPDIVVWG"
     gene            complement(9458..10066)
                     /locus_tag="GJEMJOOM_00011"
     CDS             complement(9458..10066)
                     /locus_tag="GJEMJOOM_00011"
                     /inference="ab initio prediction:Prodigal:2.6"
                     /codon_start=1
                     /transl_table=11
                     /product="hypothetical protein"
                     /protein_id="X:GJEMJOOM_00011"
                     /translation="MKIEEILKEFGNKENTFTTSTVQYFLDNLYETNEIESQKVFLKN
                     LSYQFYQLKRNEYISDFPYNNLVRHLCHAISNAISSDLIKSFSNQYTADNFKIKSIEN
                     TLVYRDGGSVEIVVLTDSLSEVAFFLGIYNKDKNNNPSYNYLFPCEGYKIYEYWPIVK
                     DSAEDIFIYSEIKKAIDEKRLSPTGDFTYLDNFIEYYKKRLK"
     gene            complement(10114..10440)
                     /locus_tag="GJEMJOOM_00012"
     CDS             complement(10114..10440)
                     /locus_tag="GJEMJOOM_00012"
                     /inference="ab initio prediction:Prodigal:2.6"
                     /codon_start=1
                     /transl_table=11
                     /product="hypothetical protein"
                     /protein_id="X:GJEMJOOM_00012"
                     /translation="MRAKKQYSDFFSEANKVMSPESIKKSNKKADNILLKLKLSDLRK
                     GAGLKQAEIPGFAQTSISRIESRADLKLSTLVDYVQALGMSIEIRAISKSKSKTKQKD
                     ILILKS"
     gene            complement(10440..10778)
                     /gene="higB2"
                     /locus_tag="GJEMJOOM_00013"
     CDS             complement(10440..10778)
                     /gene="higB2"
                     /locus_tag="GJEMJOOM_00013"
                     /inference="ab initio prediction:Prodigal:2.6"
                     /inference="similar to AA sequence:UniProtKB:O53468"
                     /codon_start=1
                     /transl_table=11
                     /product="Putative toxin HigB2"
                     /protein_id="X:GJEMJOOM_00013"
                     /db_xref="COG:COG4683"
                     /translation="MWKIVQSQEFGDWFKNIDTDIQVDIYAILKVLSEKGPSLGRPYV
                     DSLKNSKINNLKELRVQSKGRPFRIAFVFDLNRNAFLLIGGNKRGDKRFYEKIIPLAE
                     KIYKRYLGDL"
     gene            complement(11035..12036)
                     /locus_tag="GJEMJOOM_00014"
     CDS             complement(11035..12036)
                     /locus_tag="GJEMJOOM_00014"
                     /inference="ab initio prediction:Prodigal:2.6"
                     /codon_start=1
                     /transl_table=11
                     /product="hypothetical protein"
                     /protein_id="X:GJEMJOOM_00014"
                     /translation="MFTEPEENTTFWRYLDLPKFCSMLQRREVYFSNPSEFLDKQEGK
                     LIKSHEIVTERMMNATSSIFEEPYQNLDKLYFPDNSSRYRYIARVAAMYASKAGYENR
                     EYIEKYIYNLERLLIHSDQKAISELGTLEFKVNHHILTAKFPSLLVKPISIYCWHENS
                     GESESMWRIYGNKGLALKSTPAKLKSSLTLPMSNETHSYISALNHVKYIDDPVSIAKN
                     LMIAANGNSKPSPNVDWFLQHVLKAEIYKSYLLKHSAYRYENEVRYILQETENKPPDV
                     MNMQTTFNGKYIKVDIEQMITEVVISPYAEDWFIEVALGVVEKEGVKLKLEKSSLNV"
     gene            complement(13157..13633)
                     /locus_tag="GJEMJOOM_00015"
     CDS             complement(13157..13633)
                     /locus_tag="GJEMJOOM_00015"
                     /inference="ab initio prediction:Prodigal:2.6"
                     /codon_start=1
                     /transl_table=11
                     /product="hypothetical protein"
                     /protein_id="X:GJEMJOOM_00015"
                     /translation="MKIIPYEEYSLKSNLTVEEAISKLKANTEPNKLFGSGTKIFHGN
                     INNDTFDICRIISYRNSFLPKIKGNIRSEANSIIIDIKMHLHSSVIVFMFIWLSGALL
                     EFIVSTITLMSNLSDFPQELLISLGMLAFGIGLFTIPFWIEVKKAKQELEKILAMK"
     gene            14592..15218
                     /locus_tag="GJEMJOOM_00016"
     CDS             14592..15218
                     /locus_tag="GJEMJOOM_00016"
                     /inference="ab initio prediction:Prodigal:2.6"
                     /codon_start=1
                     /transl_table=11
                     /product="hypothetical protein"
                     /protein_id="X:GJEMJOOM_00016"
                     /translation="MSQITTKTHTQTKEKYEVKTIVGLESLEELKKVKDFVSKVYTES
                     GYSHSSWKNINYDPWSTWFYVEDSNEILAAMRIIEKKPENVIPLEVAVVWGQPPLKQY
                     KVKEENVADWNSVSFLPTSKSGRACTILFKSVAKHCLDKNYSMVYGMYNPDSKGIERI
                     YFRAGVSHSQKYPDLMYFPGFYLNGEFCQFRVIEIRKESLQKITSYIG"
     gene            15234..16136
                     /locus_tag="GJEMJOOM_00017"
     CDS             15234..16136
                     /locus_tag="GJEMJOOM_00017"
                     /inference="ab initio prediction:Prodigal:2.6"
                     /codon_start=1
                     /transl_table=11
                     /product="hypothetical protein"
                     /protein_id="X:GJEMJOOM_00017"
                     /translation="MNSTIIYNITIGFFLLFLGWYVYRIPCQRIVQKYFFWLCVSIAI
                     WRLCFGFRFLVPFEFREIILNWMLIPILFAPYLFYSLVRSLFGNNTIPSRRTFFINSI
                     IFCYLFFTAATGLVAKIQDYSSFTYQPTYNYHLIIAYCAIFISFSFTILVKNAFQSRG
                     DLRVRAFLLSVGTFIAFTVTILCVYILPFYGHFYSSEAVLGLLPSSILWAVAILHYDA
                     FEIREKILEGKRLPLLNRIFSFPVLGLYNLLDSPEYGFKLLNSKSMFTLGILIEDYKL
                     RKSTNLDIEDISGILANRYKKRIR"
     gene            complement(16189..16629)
                     /locus_tag="GJEMJOOM_00018"
     CDS             complement(16189..16629)
                     /locus_tag="GJEMJOOM_00018"
                     /inference="ab initio prediction:Prodigal:2.6"
                     /codon_start=1
                     /transl_table=11
                     /product="hypothetical protein"
                     /protein_id="X:GJEMJOOM_00018"
                     /translation="MYSMNTLSIKKYPMNTFNLKTQSGRLAFIISETGLTKSRFGEEV
                     GISKQQVSNIISGEREISDPVAMVIEYKFGFRKVWTLTGNGIKKEHKRNSQEIEALNS
                     DIQLLRKIDRVPGAKKIIEDILVLGSKDRAVIEDMIKRLKKKEE"
     gene            16681..16995
                     /locus_tag="GJEMJOOM_00019"
     CDS             16681..16995
                     /locus_tag="GJEMJOOM_00019"
                     /inference="ab initio prediction:Prodigal:2.6"
                     /codon_start=1
                     /transl_table=11
                     /product="hypothetical protein"
                     /protein_id="X:GJEMJOOM_00019"
                     /translation="MIDFKVSEFIFRLPIVLSPLFYNKHRSFKTFWTINYLNKYFGKK
                     SRQLLHLNKLNRFWFHINKRNNQRQNYFENKYFLIQWMITKFYELISVHISLNNLLVE
                     LT"
     gene            17071..17298
                     /locus_tag="GJEMJOOM_00020"
     CDS             17071..17298
                     /locus_tag="GJEMJOOM_00020"
                     /inference="ab initio prediction:Prodigal:2.6"
                     /codon_start=1
                     /transl_table=11
                     /product="hypothetical protein"
                     /protein_id="X:GJEMJOOM_00020"
                     /translation="MVINYFNIKPLDITESELDEYEKYIGIPLQKEDREAILKSTGFR
                     KALAIINKHSFNALNHSFSDDLKSNEEFPIR"
     gene            17318..18517
                     /locus_tag="GJEMJOOM_00021"
     CDS             17318..18517
                     /locus_tag="GJEMJOOM_00021"
                     /inference="ab initio prediction:Prodigal:2.6"
                     /codon_start=1
                     /transl_table=11
                     /product="hypothetical protein"
                     /protein_id="X:GJEMJOOM_00021"
                     /translation="MSKFLSIFDIYTVGILDYENFLKLGIIYFHAFGVVIGFLLGFSK
                     LYSSDGFSKSYGSILQSAAFFLILNNGILIDQGILRYDSRILFGSYYGLVLYSSLAVL
                     VCFNYLFESLDNPWIYCKRLLAIIPITILFSYFIPNLYFISFIDILGIVISIFTFIWS
                     LNRILKTNKSILYFNLPFLSLLISICFVFDFFGTIFDKKDFLFFAEFIPGSVICYSIL
                     LERFFPSLFGKVIVSIPDTNLVKEIELETIPIPEVKEAETYKYQSKELLVGIDLEKVN
                     TKLNHFIDIKGFKDEELRLPDFATDLGLTTHQASRYLNKFLNMSYTDFLNYHRIKEVI
                     DMIKIRSNFNLLSIALECGFNSASSFHRACVKFTGKSPKELKSYIQSNEGSSLSILQK
                     PKIQSHS"
     gene            18694..19350
                     /locus_tag="GJEMJOOM_00022"
     CDS             18694..19350
                     /locus_tag="GJEMJOOM_00022"
                     /inference="ab initio prediction:Prodigal:2.6"
                     /codon_start=1
                     /transl_table=11
                     /product="hypothetical protein"
                     /protein_id="X:GJEMJOOM_00022"
                     /translation="MNFRITLTYLQRIIISLLFLIHLSCEIQTEKVEPGTYRELTKAL
                     QNPLDVRVLELSEQKLKTIPKEIGQLKNLQELNLWNNQLTTLPKEIEQLKNLQKLDLG
                     YNQIKTLPKEIEQLKNLQTLGLGYNQLKTIPNGIWQLQNLQKLYLDYNQITALPKEIE
                     QLKNLQTLDLYYNQLKILPKEIGQLKNLQTLYLNNNQLAIEEKERIRKLLPKCQIYFE
                     "
     gene            complement(19417..20010)
                     /locus_tag="GJEMJOOM_00023"
     CDS             complement(19417..20010)
                     /locus_tag="GJEMJOOM_00023"
                     /inference="ab initio prediction:Prodigal:2.6"
                     /codon_start=1
                     /transl_table=11
                     /product="hypothetical protein"
                     /protein_id="X:GJEMJOOM_00023"
                     /translation="MKESLPVQYTIRFYSANSPCDVPQDYSNFLNSFNLFSPRINKKT
                     VYATPLSGNLMALASSYGSSNTIPTDITLSIESNPVCKNPTIADATLKTLSFDYKTPS
                     SLTAIKIDSYIPNQQIVFTSNITNIGSGGLQIFIVTGTDACYPITYKTISFNQNVQSQ
                     NQVTWSSSTASGPLVILAQYFSEVVTTAPNDIKIQVQ"
     gene            complement(20068..20268)
                     /locus_tag="GJEMJOOM_00024"
     CDS             complement(20068..20268)
                     /locus_tag="GJEMJOOM_00024"
                     /inference="ab initio prediction:Prodigal:2.6"
                     /codon_start=1
                     /transl_table=11
                     /product="hypothetical protein"
                     /protein_id="X:GJEMJOOM_00024"
                     /translation="MKIITKLLLIAICLQTANNCKQSDNSNEELLALLLTAQVAQNYS
                     TPEYKGENIPLKFTPYTSRINQ"
     gene            complement(20307..20480)
                     /locus_tag="GJEMJOOM_00025"
     CDS             complement(20307..20480)
                     /locus_tag="GJEMJOOM_00025"
                     /inference="ab initio prediction:Prodigal:2.6"
                     /codon_start=1
                     /transl_table=11
                     /product="hypothetical protein"
                     /protein_id="X:GJEMJOOM_00025"
                     /translation="MDTCIKKCNEQYPYSYLENSNRENCNDRCVDQTINKEGCYMYYR
                     SSRSNVFRAHTTK"
     gene            complement(20670..21896)
                     /locus_tag="GJEMJOOM_00026"
     CDS             complement(20670..21896)
                     /locus_tag="GJEMJOOM_00026"
                     /inference="ab initio prediction:Prodigal:2.6"
                     /codon_start=1
                     /transl_table=11
                     /product="hypothetical protein"
                     /protein_id="X:GJEMJOOM_00026"
                     /translation="MNQFSVMKKRIVLIIMILVVLVNCKYEHTSLFSSEQIVAIHLLR
                     NAGFQGRFFHSSVKLLDGSVLFCGGTNGMGTIYKSCYSFSETENVIQFAGDMNFERTS
                     FAMHLLNSGKVLIAGGTTYNNILVLSMEIYDPTTKTFTIGAKLNIGRVYFASAKLNNG
                     NVLFLGGIGEQGQITKSIEVFNPMTNTVVLNNNEMSTGRFYHTATTLSSGNVLIVGGT
                     DGVSSQLSSAEIFNSNTGLLTLTGNLLHPRSRHTSTLLNNGSILIISGKVIDNETKIT
                     SYEPYGEIYTPGTGLFTLTNSTINTPRRSHTSNILINGNVLVCGGYAFTENKNTSKPI
                     SSCEIFQNTENAFVNKINLLTTRANPILEVLDSGKVFVFGGIESDGYFEGDINTNNTG
                     ELLDLQTNQITRIYLK"
     gene            complement(21896..22243)
                     /locus_tag="GJEMJOOM_00027"
     CDS             complement(21896..22243)
                     /locus_tag="GJEMJOOM_00027"
                     /inference="ab initio prediction:Prodigal:2.6"
                     /codon_start=1
                     /transl_table=11
                     /product="hypothetical protein"
                     /protein_id="X:GJEMJOOM_00027"
                     /translation="MNRELSIYQIIIYFITFNFFIYCAKKTAHINRISSHEKNTRNSI
                     NYNEMENIKKCNLEFDGCIKKCNNEFSGLFRARDTRNIECKNSCVVKFENKDGCKIFY
                     QIRTKGIYKSLIS"
     gene            complement(22236..22445)
                     /locus_tag="GJEMJOOM_00028"
     CDS             complement(22236..22445)
                     /locus_tag="GJEMJOOM_00028"
                     /inference="ab initio prediction:Prodigal:2.6"
                     /codon_start=1
                     /transl_table=11
                     /product="hypothetical protein"
                     /protein_id="X:GJEMJOOM_00028"
                     /translation="MRKLYLLLILLLKCRGEDLGFKKDCGPLIESTLTTVCLSIINNS
                     KTNSVDADFYMNICLLRLIDAQNCE"
     gene            complement(22532..23680)
                     /locus_tag="GJEMJOOM_00029"
     CDS             complement(22532..23680)
                     /locus_tag="GJEMJOOM_00029"
                     /inference="ab initio prediction:Prodigal:2.6"
                     /codon_start=1
                     /transl_table=11
                     /product="hypothetical protein"
                     /protein_id="X:GJEMJOOM_00029"
                     /translation="MKKLHNLLISIIVLLNCNTTNKNDDWKYLLITLTQYGVDRYNHQ
                     ATLLTDGKVLISGGNLFTGISPPASNNLFVYNSNNNLFESYSPMKHIRSSHRAIKLEN
                     NDVLIIGGYSGENVNQTVTNSAEVFQVSNNIIGIESNLNFSRYQFDVIALSATDYLVC
                     GGFNIGEPVLSCEKYNISTNIWTIAGTLGYSRKWTTGFQISPTQILYCGGNIAPNCEL
                     YNTANNAVTIAASLNTARFNSLSIRYNSSKIIYIGGRTKSTNLDSLNTTEIFDINTLS
                     ISYGPSLPYGIFESSGVLLNDGRVLISGGTDSNGKFLSSLLVFNPVTNSISKIGEMKV
                     SRSKHTLTLLQNGNVLIAGGLTEIGNSKYAEIFDPTTNSTTLIPDPMP"
     gene            complement(23682..25409)
                     /locus_tag="GJEMJOOM_00030"
     CDS             complement(23682..25409)
                     /locus_tag="GJEMJOOM_00030"
                     /inference="ab initio prediction:Prodigal:2.6"
                     /codon_start=1
                     /transl_table=11
                     /product="hypothetical protein"
                     /protein_id="X:GJEMJOOM_00030"
                     /translation="MTTATSANTGVMTYGYDASGNMVSRNGDTLRYNSYGKLIEITPY
                     ATSSSIRNVYDFQGNRVKSVSDITLFSTYTLDDNYEIVREPGKPERHTLYVKGLQGDL
                     VAQWTREDATLRISGNESEENRFVLGNIFSSMIKPFCKDVTGDCSDYWKNRFESEFIG
                     IFGYSKLFQFGVPTGLYKAFYFLLLLAVIYLVYPYFLKENLLLQNLGWKGGATPALIL
                     SLFVVTSLPGCGVLPGTGGKDGDPPWILAMGANVAPGVPSIQNSGVGMTGGGSVGGMP
                     VTGMYFYHPNHLGSITMITDGAGNPASGPEPGVSYVSYEPYGSIIRNDSYGPDIFRYK
                     FTGQIEDKETGLYYYKARYYEPTLGRFLQADSVIAPDSVNGMNRYMYVDGNPVSYRDP
                     SGHISGPDMMHMLNRIVGHAMGKDFGPKGINKVGHSISHGVNGAFKRTFTSMKKMNLK
                     NFFDGTYFSHHTDLAKLYKPHMRNSYPPGEGSERYKNDDLKELLISDLCFKTFGDHPA
                     CRSYAMRTIQRLTDDGFLPAPVGQFEYQTEELSDDNYVCITKVTITIYGEIYIPPTKH
                     VECKKDDEK"
     gene            25638..26360
                     /locus_tag="GJEMJOOM_00031"
     CDS             25638..26360
                     /locus_tag="GJEMJOOM_00031"
                     /inference="ab initio prediction:Prodigal:2.6"
                     /codon_start=1
                     /transl_table=11
                     /product="hypothetical protein"
                     /protein_id="X:GJEMJOOM_00031"
                     /translation="MISIFTFIWSLNRILKTNKSILYFNLPFLSLLISICFVFDFFGT
                     IFDKKDFLFFAELIPGFVICYALVLERFFPSLFNKTATIPNSNITNEIETIPEAKEIK
                     KYKYPPRDLLEGIELEKVKIKLNHFIDSKGFIDEELRLPDFASGLGLSTHQASYYLNQ
                     YLNMSFTDFLQFHRINEVKNMMRIKLNYNLLNIAFECGFNSASSFHRACVKYTGKSPR
                     ELKSYIQSNEGSSLTILKKPKI"
     gene            complement(26552..27199)
                     /locus_tag="GJEMJOOM_00032"
     CDS             complement(26552..27199)
                     /locus_tag="GJEMJOOM_00032"
                     /inference="ab initio prediction:Prodigal:2.6"
                     /codon_start=1
                     /transl_table=11
                     /product="hypothetical protein"
                     /protein_id="X:GJEMJOOM_00032"
                     /translation="MRLNELLIIVYVILFFTGCPMGIRISRSVSGVENTYIKFKISKM
                     NGFKIVREYINTDVFLFHSRIKKDGIFANIQFTIFDNLYMNPSENYYYRKQDGLYRNI
                     FFQISGNMREDFLIDCEYRMPTPAGSNKYSFDVDFQAYQRSGSLESEFDLPPNHSIRL
                     NFVPKDIEVPFSEEAFKDPKDRKVILKKKKIFEIIAIIEPNPEPDEDKPCEIPKD"
     gene            complement(27196..27672)
                     /locus_tag="GJEMJOOM_00033"
     CDS             complement(27196..27672)
                     /locus_tag="GJEMJOOM_00033"
                     /inference="ab initio prediction:Prodigal:2.6"
                     /codon_start=1
                     /transl_table=11
                     /product="hypothetical protein"
                     /protein_id="X:GJEMJOOM_00033"
                     /translation="MGGVLFASAAAAIFVGGTILSPYTMQAYAAGGYSKSSFNNIHWD
                     EKAARKWACYATAGQFAAMAGYAAIYGAPGYGISGYVNGSGGAAKGSIGAAKIFNFLS
                     VKDLVLYTSMVLTTKSAIQGDWEAVGLDMAGYASELPVGLAVDYVKGTVRTCEGDL"
     gene            complement(27754..28377)
                     /locus_tag="GJEMJOOM_00034"
     CDS             complement(27754..28377)
                     /locus_tag="GJEMJOOM_00034"
                     /inference="ab initio prediction:Prodigal:2.6"
                     /codon_start=1
                     /transl_table=11
                     /product="hypothetical protein"
                     /protein_id="X:GJEMJOOM_00034"
                     /translation="MKEIYNVKKIAYGLFALFQLANCSGNVYYWRHITHKIPDLSESY
                     IRVKMPKQFYYGKITYINNTYHARLFLEDKNNRFKPSILINPNRGLNILEQWYGTGQF
                     ELVTGCVYKIPIPDGDNLFEFYIGIPKILPASLIKNILVPKGHSLILQFEVKETEISY
                     VHLWDQAFTKPKDIVPIVEKKPKLEIIASVEPNPDPDEDKLCEIPKD"
     gene            complement(28361..28840)
                     /locus_tag="GJEMJOOM_00035"
     CDS             complement(28361..28840)
                     /locus_tag="GJEMJOOM_00035"
                     /inference="ab initio prediction:Prodigal:2.6"
                     /codon_start=1
                     /transl_table=11
                     /product="hypothetical protein"
                     /protein_id="X:GJEMJOOM_00035"
                     /translation="MISLSGLGAGAAAIFVGGTILSPYTMQAYAAGGYSKSSFNNIHW
                     DEKSARKWACYATAGQLAAMAGYAAIYGIGATAGSAAYGPSNPYATSLLSNEIPLLGI
                     NFRLAGKIYTLGSGLNFLKNGDLLSAGIAIVDFNSPVPIGTPIKIGQAVGKTCEGNL"
     gene            complement(28880..29122)
                     /locus_tag="GJEMJOOM_00036"
     CDS             complement(28880..29122)
                     /locus_tag="GJEMJOOM_00036"
                     /inference="ab initio prediction:Prodigal:2.6"
                     /codon_start=1
                     /transl_table=11
                     /product="hypothetical protein"
                     /protein_id="X:GJEMJOOM_00036"
                     /translation="MRRAVILNLVLIIYIIKIFDIQPNHSIRVIFDIDGSPQEEDERE
                     TQYRSNKNRIPMRVSVEPNPEPDEDKICELPKHPRD"
     gene            complement(29174..29725)
                     /locus_tag="GJEMJOOM_00037"
     CDS             complement(29174..29725)
                     /locus_tag="GJEMJOOM_00037"
                     /inference="ab initio prediction:Prodigal:2.6"
                     /codon_start=1
                     /transl_table=11
                     /product="hypothetical protein"
                     /protein_id="X:GJEMJOOM_00037"
                     /translation="MRMRIVLIMLILNIIDCSYYIPYKFMRLPIDQSNNSFLIFKYNG
                     IQENRKTNRYILNPVLRYGETYLSPAYNLNPENDFWQIFYSNPTDLPYSMRISGTSQY
                     VYYTEGCEYYIPIPTGEYYIDINFRRVGQAGFVRQKVKIIDQQSLYLNFTEIPDDLHK
                     IMLNLHLRETKPKGSIEKCIYKD"
     gene            complement(29722..30156)
                     /locus_tag="GJEMJOOM_00038"
     CDS             complement(29722..30156)
                     /locus_tag="GJEMJOOM_00038"
                     /inference="ab initio prediction:Prodigal:2.6"
                     /codon_start=1
                     /transl_table=11
                     /product="hypothetical protein"
                     /protein_id="X:GJEMJOOM_00038"
                     /translation="MGGVLFASAAAAVGAALGSILSPYALQGYLAGGVSKSSFNNIHW
                     DEKSARLGGCYGAAITFGGLLASGPYMGYAGLVEIYAIVPKIVQYASYISTAYSLIKG
                     DWKSVGADIASYALNAVFEKEIPIGLGIKYAEGVSKFCKENQ"
     gene            complement(30117..35024)
                     /locus_tag="GJEMJOOM_00039"
     CDS             complement(30117..35024)
                     /locus_tag="GJEMJOOM_00039"
                     /inference="ab initio prediction:Prodigal:2.6"
                     /codon_start=1
                     /transl_table=11
                     /product="hypothetical protein"
                     /protein_id="X:GJEMJOOM_00039"
                     /translation="MSSGTYIHQYHFNGKIFQTDNIWQYINNVSLLDDIGNPFLPGTY
                     GYANYDINHDGRMDRVTRSGETGYLVEFRRGNGSYSSPILVMLNQDTYVDINEDDETD
                     RLRIGYFFFIVQIQVWFGPDDSYAWTDIDNNQMAIPTPTPDESASLSSMGYNNWKNKK
                     EFTDLNRDGRADLVYYQNGQINVRLARLNSSGWVYYPLFSDYSWNSGGLLQSLDFNGD
                     GVTELVGVSSNPQNYSDWTPSPNPVLPSILIRQVPFRSNTTLEILRFEPKVPDGLVQN
                     IYQGTESDYHQVTKIEYDLKKNHLNSQPAGQRINPNAITPVKPNVYPFLAPEPVIKSV
                     SSYGWDGSNEYLIAKTDYTFSTPRFFRGGLRKSSLLGYETVSSFDSLTGTNTVRMFGY
                     SDPDLAGLETSLTISKSGNVIHSSTQNYSKTILLNGTVWVRPVSTTESIYRSGILFQS
                     VNTTFLYDTNYNPTGKTSVIDGVSFSDVTVYDPLSFSLKPLSNTSYKDGQMTARKEFI
                     YNGNLLSFVREKIDTNVFSESQFLNFDGYGNPTQIRDIRGNILNIEYDTMVHKFPIRV
                     TNSFGHVSQKTYDLTRGLELTNTDSNGNIMENKYDLFGRIVAVKIPGSLDWTKTIEYT
                     NTGSITNARAKTSYNSDENTVSWSEEIVNLKDDVTIKRGSLVNGLVLTEATYKDKAGK
                     ILRKIEPHLEGQETLGIKDYEYDGNHDLIRVTSNEGTETTILYNGYTTTTVTRSGSEI
                     ISTLIEVKNGLGQILSKTSNGKTIQYEYTLKGNVSRILDPENGQTLISYDFSGKQTSV
                     SNTNSGTIQYQYDTSGNLIEERYANGSRVSLTYDVLGRVLSKTATSSSGNQIHNYEYD
                     LPSSSNGIGRLSRVTDELGTTEFSYDVRGNQTVLKKTIPQEDNLVLLLEKRYNLQNKV
                     TDVIYPEGTKINHKYSESGYLNGITLTPNDGSTSEHPLVSYRGPLIEGNRVKIIKELG
                     NGVWTDIYVDKITKRALETVTKSGVNVYENVAYSYDSKGNLSQIEDKMNSSRTQNFTY
                     DELNRLTQASGKYGTENYVYTDTGKILQKGDKTFSYTDPTHTNAVTHVTSPGYIGDFG
                     YDASGNMISRNGATLSYDGFQKMRRMDTIEQGTIEYEYDFTGTRIIKSRQIDGSKVVS
                     LGGLYEISYQAGTAPQHTLYFKGGGGELIGQWTTQTAILRTNPSTALIPFSSEWKIEM
                     NGKLNGIYYKSLTLLGLVRNFLRTNPLGVISGILILLILGICFVLLHSGDVIEGIQLK
                     FLTPLTMVSMLMFVTNCNGLLQGGGGDDPPWLFAPLVLPAGTPSFNTTPTQSGNSGIP
                     LGGSPVNGFVFFNTDHLGSVTVVMDGYGNRLGGGEWGGVSHVSYKPYGEVQRNDSQGP
                     DIFRYKYTGQEEDRDTGLYYYKARYYDSMIGRFTQSDSILDTSRAMSMDLYMYTEGNP
                     INHTDPSGHSIGVGTIAAVTFPTFVLPTIGAAAAVASVVAVFAVTTALSVIAISGAAA
                     SIGMMTMAAGAGLGVAALNMVGSTTLLTAGAGVATVGAVGSMSLTSGIEVIGLSGLGA
                     GAAASTALMLGGAIVGTGLALAGVALAGLTAASFIVGCTALAVATVAGFAATGAVYTA
                     IGLGAFAIGVALGWGESYLRVQQRR"
     gene            35133..36764
                     /locus_tag="GJEMJOOM_00040"
     CDS             35133..36764
                     /locus_tag="GJEMJOOM_00040"
                     /inference="ab initio prediction:Prodigal:2.6"
                     /codon_start=1
                     /transl_table=11
                     /product="hypothetical protein"
                     /protein_id="X:GJEMJOOM_00040"
                     /translation="MLVSAKTVALCDSQQTYFTESQEEFLHYKVFNKRVLNQILSKIK
                     KNKTSLFQIFRIWKSYQNFIRIKIILRKQNWFRSKIESDWILKRRNIFFLILYLSIFP
                     LSNCLNSPLSNIQNAQNEKVNLAFVSQIGPRSATITWECSNSLPGSILYGKSGLESVV
                     TSLENSKVHSMTLPNLESNTDYLAFVFCSGSTDKLQSIPLTFKTWISDFPNRTRGLWV
                     IGGMGADASPVREIDFFDPVTSTWYPSATSIPTPRVFANVVSHKNKIYVIGGMEKQGI
                     NYVASKKTEAYDPYLDQWTTLSDMPVANQGGVIASVGEEIFIISGTTTNDMTTGTILN
                     TVSRLAPGIGQNGLWQNYLSLTAIFSRVDMSGCGLNGNIFFTGGRFTNDGTPQATSDS
                     FSPSINSTSAAGEPSITIARHGAGSTCVKPLNSDPYPTDPEWIAVIGGSTGTSTLQPI
                     TSITTSNRTDFYQNGMVAFAIGPILPVAVYYPGVEASYETRKLFVFGGASALNIPTDS
                     VYSIGLQNPIASNWSLDSLKMPRARYAHKVIRIDR"
     gene            36815..37396
                     /locus_tag="GJEMJOOM_00041"
     CDS             36815..37396
                     /locus_tag="GJEMJOOM_00041"
                     /inference="ab initio prediction:Prodigal:2.6"
                     /codon_start=1
                     /transl_table=11
                     /product="hypothetical protein"
                     /protein_id="X:GJEMJOOM_00041"
                     /translation="MLILLTKDSFPDEMSGGHENAKMFIEEKRYIEAEKLAISLLTNN
                     PSDVTAEYILTSAWVGLGREEAKKGNLDKAIELLQKARQKWPFDQDLKKEIELLGNIS
                     SKKNIPSNSSQNRKTNGSQTVILLDSELFRSIDDLKSELHSTIVSLKDTHSYNKEQES
                     FSKKEILFLGLILIFTLVSFCNLYFTFLLWKRK"
     gene            complement(37455..38300)
                     /locus_tag="GJEMJOOM_00042"
     CDS             complement(37455..38300)
                     /locus_tag="GJEMJOOM_00042"
                     /inference="ab initio prediction:Prodigal:2.6"
                     /codon_start=1
                     /transl_table=11
                     /product="hypothetical protein"
                     /protein_id="X:GJEMJOOM_00042"
                     /translation="MSKLGYLYFRAKKFLLTINRIFFLFYIVYFLSCSRINNVKEIKL
                     NFPEADQDLILLLTSIDKWENDTGKLIRFHKDKTFQYFQESEPGISGTGKFQLKDKQI
                     KLVFSKEGNHISLNGEKYVCNFVLKPHSWKPQQYISCVEEKKKYKFELANPSSISYGN
                     EDDIDNIKITVLGYKPTTTKRSVYLRELPTTSGKIIPFSSLGSEECLDEYYLFRSTTK
                     PEKINPDIYVRFPKKFDLTLVAKTQEKYNIDQYNNHWYYVKIFVPCIGYVTTKYGWVY
                     GEFID"
     gene            complement(38349..39803)
                     /locus_tag="GJEMJOOM_00043"
     CDS             complement(38349..39803)
                     /locus_tag="GJEMJOOM_00043"
                     /inference="ab initio prediction:Prodigal:2.6"
                     /codon_start=1
                     /transl_table=11
                     /product="hypothetical protein"
                     /protein_id="X:GJEMJOOM_00043"
                     /translation="MTEVVHYALVIAHAIEALPLSRAKRQLLSKITDLDIAGRINGFG
                     GCIAKNKTLGEEVGLAETTVSKYIREMRREGYIISGEFHGHYRILNSSLHDIVVKERY
                     QYNLQKQITKYTSLSSTNILESTNQSTGSAPYKRTGDCINNQSTNQINNKEKVQSSSF
                     SKVTWMNILEHSKNLVSEEWGEYDHNPEKESAKIKSWKKLVPEKPEVVLETLKKLIHI
                     RKSEEYKADRFWGTIPLNLASTYSYKDIIKNTYNLLTQVGSKGPLVTENKKEVKTESK
                     VIDRSKNENEPTWEGFLVWTKERLSKTSYENLKGLKIKFENERLYIVGEISDSLKMII
                     SKYFNEEAKLKTEIKFVKEEKLQEKEQNFNSNKKLDQKSNQDNQTRITRPNQESSMSV
                     DQEDKDFKTFRDYISVDKVIHEFMSHTSLKLDRSDLEIIRKLRISYDLEKIVIYDPLP
                     ERLKNHIRDYFYSHPQRMIALQFEEGKNKFHVAA"
     gene            complement(40218..40793)
                     /locus_tag="GJEMJOOM_00044"
     CDS             complement(40218..40793)
                     /locus_tag="GJEMJOOM_00044"
                     /inference="ab initio prediction:Prodigal:2.6"
                     /codon_start=1
                     /transl_table=11
                     /product="hypothetical protein"
                     /protein_id="X:GJEMJOOM_00044"
                     /translation="MTTEKEKKIKKQLSSLMGPRPGTQHLQVVQKNQDEDAEKISMLH
                     ISIETNIKNAIRNAIKIGELLIEKKSMLGHGKFIPWIATNLPFSERTAQRYIKLFENR
                     DLLNTTPVSDLKSAYKLLSSTDHEEKEINPKEISKVDAKKLYKKFKAGEKIGSKDRGL
                     IKEFLSNERERILSTAKTKVARIDEDIKSLS"
     gene            complement(40790..41503)
                     /gene="parA"
                     /locus_tag="GJEMJOOM_00045"
     CDS             complement(40790..41503)
                     /gene="parA"
                     /locus_tag="GJEMJOOM_00045"
                     /inference="ab initio prediction:Prodigal:2.6"
                     /inference="similar to AA sequence:UniProtKB:B8GW31"
                     /codon_start=1
                     /transl_table=11
                     /product="Chromosome partitioning protein ParA"
                     /protein_id="X:GJEMJOOM_00045"
                     /translation="MKKFTTASLKGGVGKTTDCIFLSQAFASIGKTVLAIDMDPNNNM
                     TDYFLRNEDVSSLLRNNIGHVLEGEIPLKNAIRHTSFNVDIIPSTLLLAKTGRELSHD
                     PGSVLRFKDEIETVKYDYLIIDTPPSLSYEFSTGIYIADVVICPIALTRWTLQSFDTV
                     FSEIQRITKGKLKPIFNVPSMVSKAEYDKLPYLEGYTFTKSYIQLLKEVQKAVIEGRP
                     LNQEEPSWEQFNELAREIG"
     gene            42024..42437
                     /locus_tag="GJEMJOOM_00046"
     CDS             42024..42437
                     /locus_tag="GJEMJOOM_00046"
                     /inference="ab initio prediction:Prodigal:2.6"
                     /codon_start=1
                     /transl_table=11
                     /product="hypothetical protein"
                     /protein_id="X:GJEMJOOM_00046"
                     /translation="MAGNASKFGRKVRELREKKKATLKELSEAVNKSINYISDIELGR
                     RNPPKEEDIFKIAIFLDANPIELLALAVSEKSFVEINVNPEKIKHAELVVVMARTINE
                     LSDPHVEKLLEDLKNFGGMNGIESSGADSETTIKN"
     gene            42388..43020
                     /locus_tag="GJEMJOOM_00047"
     CDS             42388..43020
                     /locus_tag="GJEMJOOM_00047"
                     /inference="ab initio prediction:Prodigal:2.6"
                     /codon_start=1
                     /transl_table=11
                     /product="hypothetical protein"
                     /protein_id="X:GJEMJOOM_00047"
                     /translation="MVSNHLVPIVKPLSRININSKAAAFMKTNFPDAMLRPEKIDLFR
                     FLDGGGLRKYGFEFGVEEMPTNMEGYVDFIHKLLMLSTEIYYSLEKGIPRSRFTAAHE
                     IGHVMLHNRQISDRVADYGIVQKAYRKSIPNFKNPEWQADEYAASILMPVNHCVNAYN
                     EDNLNPSWFVENFGVSYQAAKIRCENINREMEDPRKKAQIFEILGSQDLF"
     gene            43156..43341
                     /locus_tag="GJEMJOOM_00048"
     CDS             43156..43341
                     /locus_tag="GJEMJOOM_00048"
                     /inference="ab initio prediction:Prodigal:2.6"
                     /codon_start=1
                     /transl_table=11
                     /product="hypothetical protein"
                     /protein_id="X:GJEMJOOM_00048"
                     /translation="MNDEKHRSNNNSGANTDDNFVSDGFVFIREFRHWRSKEIIKASD
                     YGHKYFRIPIGKRKKKK"
     gene            45052..46248
                     /locus_tag="GJEMJOOM_00049"
     CDS             45052..46248
                     /locus_tag="GJEMJOOM_00049"
                     /inference="ab initio prediction:Prodigal:2.6"
                     /codon_start=1
                     /transl_table=11
                     /product="hypothetical protein"
                     /protein_id="X:GJEMJOOM_00049"
                     /translation="MNDTPRVFRVQKNRNFTIVKNNFIDDARLSMKATAILLLALRYP
                     NHWRMSVKTMSKFKSDKESSIASGFKELVTFGYAEFRKGKDPVTGRFNSGWYFFEESQ
                     KPEIPFEVKPTENKRIEKQKGLFLKEVKESNIKENPVLDFPQPANPSQENQPLSNTIY
                     QRLSKQILFKQILNTSREYGPPAKTHLEEQKQNLNKPKPLSRFQFPDSWLTKFQDYYF
                     REHGSEMGQPDSELKALNSLYEISKGDWNVIESKIQTLIQLRKQDSRFWYEQSLSPES
                     IAKFWSRLFVRKVKPTEKNTKRNEQQNKSIRTESKCNESKTIQKTPIEEINNLDPYKC
                     FLGWGKSKLLKSQLEYYEQNSDPFKYEGTKKILFEKFVNEVYPGLVSNSEVKKTTIEN
                     RKGSAA"
     gene            47116..48480
                     /locus_tag="GJEMJOOM_00050"
     CDS             47116..48480
                     /locus_tag="GJEMJOOM_00050"
                     /inference="ab initio prediction:Prodigal:2.6"
                     /codon_start=1
                     /transl_table=11
                     /product="hypothetical protein"
                     /protein_id="X:GJEMJOOM_00050"
                     /translation="MKKIIELLIQGSPKQAFKDLWAASFSLTLGGLISSIMTGLDAIY
                     LSHLSPNALNAITISSPYIGIVMSISAGLGTAISNSISRSTKSHHLRKELFASMTLTS
                     IAMVVIGFLSYYSVEFIINSVGLHEDKSLKPILPYFEDYWYYLIPGQLLLVMFTVLLQ
                     ILVAFGDTKINLILFKVCCINIILNPIFIFGLKFGCKGAALSTDLAYLFGVTFCLFNS
                     KKYLRFKKIKYSSLILPAIYRQTKTAIVVFVGMGIWSVYGVLFNGLAASQGAAVLFAI
                     GIYDQIQSFFATLTRGICGGFLVVFNKTLSERLYSNYVPIFVCSIVVVQFIFLIGWAI
                     SLFFPNYFKSAYGINESVLSIELATFLKFGAWLLFISGIPRISQIGFLSLDKSWLFAL
                     NSFVMIILGYCISFFLTDIISFSAIPVGQVSAHIICDIVFVPSFIFLLVKRIKKDSVS
                     YIHR"
     gene            48527..48862
                     /locus_tag="GJEMJOOM_00051"
     CDS             48527..48862
                     /locus_tag="GJEMJOOM_00051"
                     /inference="ab initio prediction:Prodigal:2.6"
                     /codon_start=1
                     /transl_table=11
                     /product="hypothetical protein"
                     /protein_id="X:GJEMJOOM_00051"
                     /translation="MKVYLEAEKIASQLDEIQDFSLQVYGKYDLEKSLLWMTEELGEV
                     ISAIRKKRSFDEIEEEIGDLIAWVFNIANIQGLRISRCYQKTLIKEINRQIKKYGKLK
                     YLEMDRSLR"
     gene            48859..49782
                     /locus_tag="GJEMJOOM_00052"
     CDS             48859..49782
                     /locus_tag="GJEMJOOM_00052"
                     /inference="ab initio prediction:Prodigal:2.6"
                     /codon_start=1
                     /transl_table=11
                     /product="hypothetical protein"
                     /protein_id="X:GJEMJOOM_00052"
                     /translation="MNFERIIEAPFRKILIKSNQEKYLMTDVIGNTLYHQSFSKSNVF
                     FEINFNFPINLREKKSYRELMFDKGVYLGHHIGKEANLKISKNKIEISNASFDTNYNY
                     NKVFWNYVIKFVLSVQAAENSALSLKGSLLKYGKMNFLLLGRGNSGKTSISKAFLNHG
                     FSLIANTHSIIKDSYVWGFNTWIRVRDSVGKESYELMDSSDRFSDGNLNYIILYEFNS
                     LGKFSVSRPEPSFCRAFILYFSSSIANYDLKEDLADYFRDDNFIKKYEFLSNELKMIE
                     KLVTGIPTYHVTCDIESEESVFELINFLKEL"
     gene            49779..50966
                     /gene="bshA"
                     /locus_tag="GJEMJOOM_00053"
     CDS             49779..50966
                     /gene="bshA"
                     /locus_tag="GJEMJOOM_00053"
                     /EC_number="2.4.1.-"
                     /inference="ab initio prediction:Prodigal:2.6"
                     /inference="similar to AA sequence:UniProtKB:Q81ST7"
                     /codon_start=1
                     /transl_table=11
                     /product="N-acetyl-alpha-D-glucosaminyl L-malate synthase"
                     /protein_id="X:GJEMJOOM_00053"
                     /db_xref="COG:COG0438"
                     /translation="MTLKVAILPSSDLSYNSGSVIFAKNLFVYLREQGLETYLLCSKL
                     PLDMKTDYLEFIYMEPDVLNHPIVDDRFVDDREYGNSISKCLNFLFELHSKFTLDLVH
                     AHYASFNSLAASIFKGITGVPFIVSSFGRDINIGYEADQRIRWMIQNSLPYADKIIVP
                     DKNIELKILEIFSLNNIKLDIEEIPMPFDNKLLEEGFLEIDKSLPIFATVNSCFSPEK
                     GIDTIIKAFAELVKDFPSRLYIAGIDDHPEEIHKKKLVDLVNSLEISGNVVFLGYLDR
                     RDVGELLRCSDLLIDARLNGNFSSILLESMFLGSIVLSSKNGASEKIIQDGENGVLFS
                     SGDYKELSIKMKELVINEELRASIESNVRKWQNQNADKYTYMSCFLKFKESYIDIIKK
                     KGK"
     gene            50970..52151
                     /gene="purM"
                     /locus_tag="GJEMJOOM_00054"
     CDS             50970..52151
                     /gene="purM"
                     /locus_tag="GJEMJOOM_00054"
                     /EC_number="6.3.3.1"
                     /inference="ab initio prediction:Prodigal:2.6"
                     /inference="similar to AA sequence:UniProtKB:P99163"
                     /codon_start=1
                     /transl_table=11
                     /product="Phosphoribosylformylglycinamidine cyclo-ligase"
                     /protein_id="X:GJEMJOOM_00054"
                     /translation="MSTYEERGVSPYKPDVVRATSILNKGLFPEAFCQAVPDFLCGSR
                     DHCILMHADGAGTKSSLAYIHYKEYNDLKVFEGIAQDSLVMNLDDLLCIGTTGPYIFS
                     NTIGRNAKLVNGQVLSSIIKGYSDFISKMNDYGIEVVSCGGETADLGDLVRTLIVDSA
                     LTCRIKKEDFIDCSLVKPNQVIVGLASDGQAIYEDSYNSGISTNGFTSVRHEILDSKY
                     RDKFPESFAPDIYDYAYKGNFRLDDSLPKTNISIGSALLSPTRTYAPIMKEVFFKFRR
                     NISGIFNNTGGGQTKCLNFGKNIRYVKDSLFSPPPIFEFLREKTSLSDRELYRTLNMG
                     HRLEIICDNEIASDIIEISQKFNVSAKIIGYTAYSEVGNSVEIKIGNSTLEYNRHDLN
                     G"
     gene            52144..52806
                     /gene="hisG"
                     /locus_tag="GJEMJOOM_00055"
     CDS             52144..52806
                     /gene="hisG"
                     /locus_tag="GJEMJOOM_00055"
                     /EC_number="2.4.2.17"
                     /inference="ab initio prediction:Prodigal:2.6"
                     /inference="protein motif:HAMAP:MF_01018"
                     /codon_start=1
                     /transl_table=11
                     /product="ATP phosphoribosyltransferase"
                     /protein_id="X:GJEMJOOM_00055"
                     /translation="MVKNNIQSGAFIRIGLPKGRFLNSSLKIIRLLTDDSIVEGKLKY
                     SNQKSGIFIYLLKASDIPKLVLSGLIDIGIAPEEWVLESLADRQTGNNKLVVLKRLPW
                     IKSSLSFIGSGDTEIENDRILSIATSFPNLAQKAFESMKRNQLDFVKINGSIEALVPD
                     LVDIGFDCVETGSTLIANDLINIHIAYSDLQIAIISTQDKSLQVPEEILNALQSDLEN
                     EK"
     gene            52796..53512
                     /locus_tag="GJEMJOOM_00056"
     CDS             52796..53512
                     /locus_tag="GJEMJOOM_00056"
                     /inference="ab initio prediction:Prodigal:2.6"
                     /codon_start=1
                     /transl_table=11
                     /product="hypothetical protein"
                     /protein_id="X:GJEMJOOM_00056"
                     /translation="MKSELSSVIITGASSGIGEALARHLAYSKKSNIILNGRNKEKLI
                     ELKSELSNNVSVEIVAGNLNDHVIIDEIMEIATNCNSIGALVNCAGIGYFESLDNFDL
                     NKFNEVISTNLTSVFKLIQEVVKILTVQNKNSTIVNVSSDADEIPFLNASAYCASKAG
                     LKLMTKSLAMELAPKGIRLCTVSPGRVDTYFNGKKPGMRPGALSAQEVAEVIDFVMHC
                     SQNIEIQEVRLDSMSRFSIS"
     gene            53541..54401
                     /locus_tag="GJEMJOOM_00057"
     CDS             53541..54401
                     /locus_tag="GJEMJOOM_00057"
                     /inference="ab initio prediction:Prodigal:2.6"
                     /codon_start=1
                     /transl_table=11
                     /product="hypothetical protein"
                     /protein_id="X:GJEMJOOM_00057"
                     /translation="MKHLIITCSDENYAEFLLLHWLESLFSNLKLEKFEIAILDYGLN
                     EFQKKILLQKNVKIFQCQRNGYPCTIRFRDLEFYLEKSDYDQVLMCDSGDIIFQDSIA
                     NLFEENKESIRAICEDSKGLFDITYLKGVNNSDYVSKLLKGRKLINAGFLLGPSSLMK
                     ELCNKFQTFIKNDQLYGPDQIIINYLLYRDGFVQLDQKYNFIPISTKRFFKIEKGVFL
                     DQQNDRIPVVHNAGGRSLYRPIQDFGFGAGYNRKLNKFLFLIRFFNNSIDMLRSISEA
                     ISLIQLKKER"
     gene            54411..54992
                     /locus_tag="GJEMJOOM_00058"
     CDS             54411..54992
                     /locus_tag="GJEMJOOM_00058"
                     /inference="ab initio prediction:Prodigal:2.6"
                     /codon_start=1
                     /transl_table=11
                     /product="hypothetical protein"
                     /protein_id="X:GJEMJOOM_00058"
                     /translation="MEKLDILVFDDLDPVAKYNFLCDKNLIHTSLNLSVDVKETAKLI
                     LMSLYAINKVLELEIKISGIYIGGDDSVSALLNKINIKLSNELVRESLIFLDMVKFIY
                     RFTSALKFKIKNGTSKQLRINSWGRYFVESGLISVQNNNIYELMFSAFKSEFEVNRPL
                     YLELVKLLKVDITNDSAKEILNINNGLNIKLLS"
     gene            55016..56503
                     /gene="livQ"
                     /locus_tag="GJEMJOOM_00059"
     CDS             55016..56503
                     /gene="livQ"
                     /locus_tag="GJEMJOOM_00059"
                     /EC_number="1.1.3.-"
                     /inference="ab initio prediction:Prodigal:2.6"
                     /inference="similar to AA sequence:UniProtKB:Q2MF66"
                     /codon_start=1
                     /transl_table=11
                     /product="6'''-hydroxyparomomycin C oxidase"
                     /protein_id="X:GJEMJOOM_00059"
                     /translation="MIYDVVIVGSGPGGSTLSYGLMNSGLKILILEKGNCIPREIENW
                     DSESSTKFSKKYSHFITVNGIESESNCRAYFNVGGQSKFYGSSLLRLREKDFNKLQHI
                     GGGISPKWPISYEELEPYYAKAEIIYKVHGLDGEDPTGPYRSTGFPYPPISHDFFNQN
                     LIDKLKMKGINPIHLPRGLDLQEGGRCIKCFKCDTFPCPTYGKMDAEVACLIPALSDE
                     NISILENANCQKLIVNRAGNQVSYAEVIINDKVERIYSRLFVLSCNSIFSPEILLRSA
                     SFHHPAGLANSSSLVGSNLMQHNIGTFLFGSLGKKIPKMHQKTFAITDFYWGDEEVKF
                     PLGIMQSLGQIPFPQWWNRMVLNWLEASFLMSEDLPMQYNRISIDRNGKINIKYKTNN
                     TIGLKVLAKKIQSVFRSAGLVAKSMHLNSDGKYLPPRVDGHIVGTLVFGDDPKTSVLD
                     KNCKTHDIENLFVVDGSFFPSSGAVNPTLTIAAQALKTADFIRKY"
     gene            56519..57763
                     /gene="ydbM"
                     /locus_tag="GJEMJOOM_00060"
     CDS             56519..57763
                     /gene="ydbM"
                     /locus_tag="GJEMJOOM_00060"
                     /EC_number="1.3.99.-"
                     /inference="ab initio prediction:Prodigal:2.6"
                     /inference="similar to AA sequence:UniProtKB:P96608"
                     /codon_start=1
                     /transl_table=11
                     /product="Putative acyl-CoA dehydrogenase YdbM"
                     /protein_id="X:GJEMJOOM_00060"
                     /translation="MKFDSNFHNTSFFLEISNLISENCLELISNYAAKSDSSGKVHPA
                     VIEALKVNNYFGLPIPVEYGGSGASFLECCSVQAKISYNDPALAIGLTMHMFSAGILL
                     ENWRLYKDLSWVLMEAVASQNRIISSAFAEPSLAGSLLRSNCMATKTNGGYIVNGIKT
                     PVSILKMSELICMQIDCRTENDGLMVALIPNNIEGITIKSTWDTMGMRSSESDTLIMN
                     NCFISDDLIFHRTIRGSDSGNIFSAGLCWFIGCSVSVYIGGIRKLIDEMLSIVSNSKV
                     SHLDKNRSELPTFQSEIGLIISKYYALETSCIFLASAMDSRSINLEKLLPLALSLKET
                     AIETVQIISSKCMQLCGGKSYSNTNSMSRYWRDLQAIIFHPPTSYATKQILGKWSSDL
                     PFSFELNENSDQIEENTEREHQ"
     gene            57760..59004
                     /gene="patA"
                     /locus_tag="GJEMJOOM_00061"
     CDS             57760..59004
                     /gene="patA"
                     /locus_tag="GJEMJOOM_00061"
                     /EC_number="2.6.1.82"
                     /inference="ab initio prediction:Prodigal:2.6"
                     /inference="similar to AA sequence:UniProtKB:P42588"
                     /codon_start=1
                     /transl_table=11
                     /product="Putrescine aminotransferase"
                     /protein_id="X:GJEMJOOM_00061"
                     /db_xref="COG:COG4992"
                     /translation="MNHDTLDLISKYQSSGKSFLYKMSGAISDEIRSDTNHFITSDKR
                     RYLNFGSYSIYLLGHNPKVIIESLILQLEQLSGSSRTFPLRIQALACKFLIENSPLHL
                     QKVMMLNSGAEAIDAAIKLCRVSTEREEIFHAEGSYHGKTIGALSITDAPIFKQPFGR
                     LLSNVQKVSRVDSVAVSEKIRTEKPAAFFIEPIQGEGGIYEFESSYIQEISKACNDVG
                     TLLVFDEIQSGLGRTGTFWASEIFDVKPDIVIAGKALGAGIIPVSALIATEKTFKPFD
                     RDPILHSSTFSGNPLASVAMLESLKLILDCNVPNLSKWKGEKLSAIINSIINDFPEIY
                     EKRTGRGLLQGIHCQSAEISGLLVVYCLEEGLILTPCLSTPKVVRLSPSAFVSDEELN
                     MSSQILDVVSKKIIQEIKLRKC"
     gene            59006..59446
                     /locus_tag="GJEMJOOM_00062"
     CDS             59006..59446
                     /locus_tag="GJEMJOOM_00062"
                     /inference="ab initio prediction:Prodigal:2.6"
                     /codon_start=1
                     /transl_table=11
                     /product="hypothetical protein"
                     /protein_id="X:GJEMJOOM_00062"
                     /translation="MPIVNVNKRINADIQKVWDLICDVESYSKYMPSVQKVSIISNNL
                     NDTEVDWEVILKGSLLKWREFEQRFPDNFIMKFNQLSGDLDKFDGYWKLEKITENDTN
                     ANLYIDFEIGIPMLKDMLDPVATKSLTENANEMLNSLNEKVQQV"
     gene            59476..60504
                     /locus_tag="GJEMJOOM_00063"
     CDS             59476..60504
                     /locus_tag="GJEMJOOM_00063"
                     /inference="ab initio prediction:Prodigal:2.6"
                     /codon_start=1
                     /transl_table=11
                     /product="hypothetical protein"
                     /protein_id="X:GJEMJOOM_00063"
                     /translation="MRNDFFEKAASEILNARNLSKEIITNEVKSIFGETLLIAGAGSL
                     FAGYGNSESDIDVLVIVNTENKLSQLPIMSYKNEERIDSEFYTLQDIESTISSLKNQS
                     WPPPNSITRVEWELYFRCIQNLSRFASSKVIYISEDSQFKHRALDLLKEFYSDWFRKI
                     LCDWWNLEAVRFKLIADYIKSEDILLGCLKLSDSIQYLLSKEVASQGEVFMGRKWLPM
                     KIEKTGNKNLMEIYKQSLDVPVTRKEAEEYYISLEIIYDQLCEINNLDNICIRFEFSQ
                     GVENWSISEETLLSKWRLRHLTLKDVPSGLLNNGYSCKLSEEHPSIKKLLVNDMVWAG
                     LYIDKVNS"
     gene            60510..61007
                     /locus_tag="GJEMJOOM_00064"
     CDS             60510..61007
                     /locus_tag="GJEMJOOM_00064"
                     /inference="ab initio prediction:Prodigal:2.6"
                     /codon_start=1
                     /transl_table=11
                     /product="hypothetical protein"
                     /protein_id="X:GJEMJOOM_00064"
                     /translation="MHDLARTVAMKSIVSMRFLNSIQHSIEDVIGALKANQILTAKHQ
                     AKNVIIGCAALRSIKSGGEIFEPEEFEHLFFNPFIGLSQFEKEEVMRFINKIMSSKDN
                     TWIDSLIKFVKQTEDTLGFSDGLPDLRSPIGFQAIIRIVKDWERIGKELGLPSLLPRA
                     WSEKY"
     gene            61029..62144
                     /locus_tag="GJEMJOOM_00065"
     CDS             61029..62144
                     /locus_tag="GJEMJOOM_00065"
                     /inference="ab initio prediction:Prodigal:2.6"
                     /codon_start=1
                     /transl_table=11
                     /product="hypothetical protein"
                     /protein_id="X:GJEMJOOM_00065"
                     /translation="MKTIFVTGLTGVLGTYFLRYINKEFSNDYKIIALCRRTSNISLI
                     LDSNVEIYYGNLSSINIDDEELGEILKNVDYVIHMAADVRWNAPLEESKKGNIDLTKS
                     LISLVKKYNSNLKKFIYLSTAFVRAPKGNWEKTKYSNGEYFNNNYEFSKYEGENAIAI
                     SDLNYVIIRPSLILGDSKDGKILLYNGIYNVFRMICKGIMPFMVSENEAKIDIVPIDL
                     VVQSIIDNLNDTVLEKKIIELVSAINSPKMSELFAIGKYELNEYRIKHNKEPIKLPKL
                     ITLDSYLRLYKNFILEEGSHHQKNFLNLIEAYIPYFNLIEYFEEDKSINRILFSYNEK
                     YLRSIIQHWCNKNPSLSLSKEFTWKNERRRKVSSSIS"
     gene            63818..64711
                     /locus_tag="GJEMJOOM_00066"
     CDS             63818..64711
                     /locus_tag="GJEMJOOM_00066"
                     /inference="ab initio prediction:Prodigal:2.6"
                     /codon_start=1
                     /transl_table=11
                     /product="hypothetical protein"
                     /protein_id="X:GJEMJOOM_00066"
                     /translation="MSKNFFPLTNDLMFKILFVKEPDLLISILNSVLFTDGEHTIRNI
                     KILNPELVGSSPNDKRSYLDIRAQDEDGKIFHVEIQVAHQSSFVKRSLYYLSGLIRDQ
                     LNRGSMYSDLKPVYQINIVDFDLIPSENFHSKFKFREESNPDIILTDDVEIHFLELCK
                     FVKKDVRELRNNLEIWLYVLKHTSELEEEEMRILVDKTPDLSKAFTILEQYSNDPQKR
                     NELETKLKSDRDYAYDLAARFEAGELQGIEKGIKKGIEKGAEKEKLKSARKMLQKGMD
                     VDTILEITGLSKKDLKDHGML"
     gene            65431..65691
                     /locus_tag="GJEMJOOM_00067"
     CDS             65431..65691
                     /locus_tag="GJEMJOOM_00067"
                     /inference="ab initio prediction:Prodigal:2.6"
                     /codon_start=1
                     /transl_table=11
                     /product="hypothetical protein"
                     /protein_id="X:GJEMJOOM_00067"
                     /translation="MSKVEKLVERFKSRPRDFSYDELRKLLSAFGYNENNSGKSSGSR
                     VAWIHSETKHIMRLHKPHPKNILKSYQINQILDELKSEGYIK"
     gene            65688..66044
                     /locus_tag="GJEMJOOM_00068"
     CDS             65688..66044
                     /locus_tag="GJEMJOOM_00068"
                     /inference="ab initio prediction:Prodigal:2.6"
                     /codon_start=1
                     /transl_table=11
                     /product="hypothetical protein"
                     /protein_id="X:GJEMJOOM_00068"
                     /translation="MKDIIEYKGFLGSVHFNADDEVFFGKIEGIEDLVSFEGESVKEL
                     KKAFQESVNDYLVLCKKAKKSPEKSFKGSFNVRIPTELHRRVYRKSLREGISLNQLVQ
                     RALEKEITDLKTSHFS"
     gene            66551..66877
                     /locus_tag="GJEMJOOM_00069"
     CDS             66551..66877
                     /locus_tag="GJEMJOOM_00069"
                     /inference="ab initio prediction:Prodigal:2.6"
                     /codon_start=1
                     /transl_table=11
                     /product="hypothetical protein"
                     /protein_id="X:GJEMJOOM_00069"
                     /translation="MRGEQKGNVFVIDQKTKTALYIYDGGEEFRDKVYSLQLSTYGDS
                     RKELFNGLLFGDTADQVKEKLNIPFQIHPGGNPDDDIEILYYELSKCSFETKEGKIYS
                     VFITEE"
     gene            66986..67852
                     /locus_tag="GJEMJOOM_00070"
     CDS             66986..67852
                     /locus_tag="GJEMJOOM_00070"
                     /inference="ab initio prediction:Prodigal:2.6"
                     /codon_start=1
                     /transl_table=11
                     /product="hypothetical protein"
                     /protein_id="X:GJEMJOOM_00070"
                     /translation="MKTFLFKVISIFVFVSTVASIIDCKKVEKQETEKRSFQSGDIVK
                     VNVKPGLAVRDQPSLGAKKISEISFDTTIQILNCAERIEEILGLSGPWCEIKFLDQKG
                     WIFSPFLKSEYSRELAFKISYGKAIRELPLPEPAPISDRLVLYRMSVQGHDIGIIQFV
                     LDEKSEKGKMNSCRYWSGPPNTEESSRRYCDSSDASYKRNKNELSIDGKQYKWDGRFK
                     GFISLDDNYDWKEIFAQAFDGKPHPEGDYNSWTLEESNCRFFEGDPYGGAEASFLCEK
                     LGFDASCQCFEK"
     gene            67908..68069
                     /locus_tag="GJEMJOOM_00071"
     CDS             67908..68069
                     /locus_tag="GJEMJOOM_00071"
                     /inference="ab initio prediction:Prodigal:2.6"
                     /codon_start=1
                     /transl_table=11
                     /product="hypothetical protein"
                     /protein_id="X:GJEMJOOM_00071"
                     /translation="MRVFVRLSLYIMVILVLVLTDLNAKDSQYAEFESAFSSVSVYFK
                     NKPLYKPVN"
     gene            68217..68492
                     /locus_tag="GJEMJOOM_00072"
     CDS             68217..68492
                     /locus_tag="GJEMJOOM_00072"
                     /inference="ab initio prediction:Prodigal:2.6"
                     /codon_start=1
                     /transl_table=11
                     /product="hypothetical protein"
                     /protein_id="X:GJEMJOOM_00072"
                     /translation="MLNINQPKDGELIGRFSMFPPEGVKPEYGADYGMSGLIEGNSGF
                     SKGYKYVHVIGLWKKGVGFAYIFILFNDLQKSIPFPMDLFYCIAFQN"
     gene            68623..69405
                     /locus_tag="GJEMJOOM_00073"
     CDS             68623..69405
                     /locus_tag="GJEMJOOM_00073"
                     /inference="ab initio prediction:Prodigal:2.6"
                     /codon_start=1
                     /transl_table=11
                     /product="hypothetical protein"
                     /protein_id="X:GJEMJOOM_00073"
                     /translation="MSYRKILSCAFIFIFSLNCKIPMEEQGYVTAPNGLYLRANSDTN
                     SDKLMLIPKDEFFTILAKSDISETIENTKAPWWKVKYLNQTGWIFSGFAKILDQSFYD
                     KRNSLYKGDPIIKEEFYNELRSYFNKTGKNHCQLNFISEDFLSGDGDDVFYEVYSIEI
                     NTVIDAIAILSKYNSFSVRVTDIKRNSEEIQIYYLMSSNNANRDKVSVMKWFLNSKRK
                     EFNWGKKKTGSNNWDDFNYRAYEEKSYVCNSHLKSWLYPFLK"
     gene            69511..70347
                     /locus_tag="GJEMJOOM_00074"
     CDS             69511..70347
                     /locus_tag="GJEMJOOM_00074"
                     /inference="ab initio prediction:Prodigal:2.6"
                     /codon_start=1
                     /transl_table=11
                     /product="hypothetical protein"
                     /protein_id="X:GJEMJOOM_00074"
                     /translation="MKKYLILMLLLFVQVGQINSSDDNYSVELDGLWKLNIESENSYK
                     DKNYSPLYLRFLTNKNNDKYALILNSAYADFIATDLSVSCDELYICTIKNSKNSELLR
                     FFVRNPKTIEIKYSLSDGENPLVELGSQFVRMDDHFRELYGSVVPIAKDTTGSIYSRG
                     LRMKVEKSSNILTVSDGVIVFIDRSSKGYGGIVMVDHGSGVKSIYGPLDSIEVKEGDK
                     VSKGQVLGRVGTSAKWPISNAQVLYYIIFSNSKYNHPFDATAQLEDPLKFDWRKVEQK
                     KK"
     gene            70397..70699
                     /locus_tag="GJEMJOOM_00075"
     CDS             70397..70699
                     /locus_tag="GJEMJOOM_00075"
                     /inference="ab initio prediction:Prodigal:2.6"
                     /codon_start=1
                     /transl_table=11
                     /product="hypothetical protein"
                     /protein_id="X:GJEMJOOM_00075"
                     /translation="MNERRINLCLIAKCIIVATLLFTGDIRGDKSIGKEKPILTYAIL
                     GKELWILNADGKANIYDLDSLKQLRVYQFNLVTNYWTHFYAAFTSNCTELTKSNDE"
     gene            complement(70645..71493)
                     /locus_tag="GJEMJOOM_00076"
     CDS             complement(70645..71493)
                     /locus_tag="GJEMJOOM_00076"
                     /inference="ab initio prediction:Prodigal:2.6"
                     /inference="similar to AA sequence:ISfinder:IS1500B"
                     /codon_start=1
                     /transl_table=11
                     /product="IS3 family transposase IS1500B"
                     /protein_id="X:GJEMJOOM_00076"
                     /translation="MFMETHRFEYSIQSMANVLGVSRSGFYQFLKRSKNELEKYNPEL
                     VEFIRETWLTSRKNYGLVRLLREVKKVYSIYGARTVRKVMKLCEIQGKQEKRFRIATT
                     DSNHGNRVAPNLVQRNFKPNQKNRIWVSDITFLRSSFGWIYLCVILDLYSRKVVGWSI
                     SNSNDSKLVCTALSKAIECRNPPKGLVFHSDRGSNYCSYETRRYLLNNKLRRSNSRKG
                     NCWDNAVAESFFGSLKREMEYNYFYKIQEAEELLFDHIEVYYNRHRSHSSLDFVSSVQ
                     FEVNAA"
     gene            complement(71493..71792)
                     /locus_tag="GJEMJOOM_00077"
     CDS             complement(71493..71792)
                     /locus_tag="GJEMJOOM_00077"
                     /inference="ab initio prediction:Prodigal:2.6"
                     /inference="similar to AA sequence:ISfinder:ISLin2"
                     /codon_start=1
                     /transl_table=11
                     /product="IS3 family transposase ISLin2"
                     /protein_id="X:GJEMJOOM_00077"
                     /translation="MNKKGKYSPEFKEQAVKRTLSGSFTIKEVAGSLGISYFVLRQWR
                     GEYLKKSEDQLPLTDKQLKESEELKKLRKENLKLKEEVNILKKFAAMLSREQNPD"
     gene            71865..72035
                     /locus_tag="GJEMJOOM_00078"
     CDS             71865..72035
                     /locus_tag="GJEMJOOM_00078"
                     /inference="ab initio prediction:Prodigal:2.6"
                     /codon_start=1
                     /transl_table=11
                     /product="hypothetical protein"
                     /protein_id="X:GJEMJOOM_00078"
                     /translation="MEIARSYALECLTSLKDGFYRLKGERGYKKAFALLVDRAVQETL
                     KVYPWLAEGYRD"
     gene            72240..72602
                     /locus_tag="GJEMJOOM_00079"
     CDS             72240..72602
                     /locus_tag="GJEMJOOM_00079"
                     /inference="ab initio prediction:Prodigal:2.6"
                     /codon_start=1
                     /transl_table=11
                     /product="hypothetical protein"
                     /protein_id="X:GJEMJOOM_00079"
                     /translation="MNYLNYVFYGSIILNFLLLYYCIKMFRKLKEIQFKANRDMEENN
                     IELYTDIELVDNSFTLFGDGKEYHAYILDFTEIEEIFAEGRKRDAERMAKTAERYERN
                     KLNNRKRNDRAKQKKDKP"
     gene            complement(72657..73259)
                     /gene="xerC"
                     /locus_tag="GJEMJOOM_00080"
     CDS             complement(72657..73259)
                     /gene="xerC"
                     /locus_tag="GJEMJOOM_00080"
                     /inference="ab initio prediction:Prodigal:2.6"
                     /inference="protein motif:HAMAP:MF_01808"
                     /codon_start=1
                     /transl_table=11
                     /product="Tyrosine recombinase XerC"
                     /protein_id="X:GJEMJOOM_00080"
                     /translation="MSMRTAKILKFERLKKRLGKGSKNPPTDSTAFTKGLSKKTMKNL
                     TKRFSNPTTEEEYRNRALFFFMSTTGLQAKEIVGSKFSNLLEAPSGEILLRYIKKGGK
                     LAYAVIHKDLLKIIREYHSKFQISSDYFFHTLTKRNQENRNPLSKRGLQFIISGWNVK
                     TCEGKKIHCHALRHTGYTTLSRSRFYCSTKGIKTLFSNHQ"
     gene            complement(73353..79244)
                     /locus_tag="GJEMJOOM_00081"
     CDS             complement(73353..79244)
                     /locus_tag="GJEMJOOM_00081"
                     /inference="ab initio prediction:Prodigal:2.6"
                     /codon_start=1
                     /transl_table=11
                     /product="hypothetical protein"
                     /protein_id="X:GJEMJOOM_00081"
                     /translation="MTSPGIGDPYWYEWTVGLKSIVEMLNPDNEIQSVTFQANHISGW
                     DDIVVRHHSGKKIYYQIKHTYTNDTFTYGDLIASTPSKDSLLKQLSIGWQKIEDKASS
                     DFIIYSNRKMGIQNSNSKKDEKTILRPALNIFWEYLKTEVMKSEKIEDIQIKEEYADT
                     FNIEFLPNLKDLSSSEIISFLKQLEIKVNQPNLKDLEAEILKNLGSIFHVSQSKAANL
                     LSALDHSLRIWTTSIRIKEEVTIEEVYRILSKDSNEPIGNHELEVRVPFFSSRNNVID
                     QLKESLEDLNIKIIFLTGNPGIGKTTVISELYNSRENLIHLRYYTFKPFSPENDLVPA
                     DSGRTCDARSLWGDLLIQLRSYFKGKLAVFSVPIRNDFIESVDELRSEVIRLSIELSR
                     ILGKRIVICVDGIDHAARSGQSVGRNYLNTLLPPDQIPKEIIFIISGQSPVAYDQYPS
                     WLRDSHNKVKNINVPNITKDEISQLIDPRFSGNEDWLANEIYQITNGNTLSVIYAIET
                     IKRSKDANEAIAKLNINCLKDGLSSYYEAIWKNTIEKFKNQQPSLPHFLSSIFSLTSS
                     QLKLEHFQTLIHESNNSIYDWRVILDGLSPLVINNNDSYCVLHNDVKVFFTKIVSESQ
                     NSIFSNTAYRLVQLYKENEIFQKQRHLDLVRLIKKSNKHSLIIEILTPKYVMEAYVER
                     TPKANIEESLQFGLLQAIESKNLDNIHAVAYSIKTFNQLNNSLNSTNEDWNFIDFRQP
                     LLNELRVIKKEDWNIEILNGLLDEVYRLAIEENNARAKRLASSWFKGLKFSELLRILP
                     ENELYSKEPIFQEAKNLNPTFENFLMMLGKVEVRLRGNLFHVDTFENEALIKAKINSG
                     FFEELIQVKRVFEFKSNIRHHYNTFFHNDIDTLLFNLFSALDWKRIHIFLIYIKPSQI
                     SDHHKSLAYLCARLLNREKLVTKWNLDSKEIIFNNLSQYSRNTDSHYSKYVIYCAIAF
                     LLPYIEPGKDNIELRSLLIECISKEDYFDKNTKIAANILFDITITLSRWFREVFNENK
                     KSNFLYLDPTSLNLIIDKLLNFHVRNGNTMIASNQAVILLLKLISFCTKATNEDYAQI
                     LNDNFSSHYSKSKTYDSFFILIWNWFLESHNLEKCNDLLENIIGESGKIWGYSLEEKN
                     EIFRILATISEPQFLNKIQEAGMRFQWHRIGFSGHKEYTLFSAHSWLENLLKNDPALW
                     KEDGLRLFNLSEEIEEIADNRAAWDIAELLLSNSLRTTPNDFLFVYELIKKSRNEYDT
                     LIVSAISNYLNKEKSINLEKLKLIWLFCCGYTSYRLHEGRKVIYELKIAILRNVDPTG
                     KDSLLDFLSKTNPIEFRIEELDSIEKEQVISRYEIGDNSLEQELIQFSNSSEQVPGKL
                     LDILEKWNESDSKQLKENSDLIAQIVLNLSNLSTWQYSGNSRIFKLLIPLLKEETYWN
                     ILRGIYKDFYDSSQYSYYGSLADSLDEFCLYASGQNKEKLKSGLQRTLRLHTEWLYGF
                     SSDSDNNILAQDSIIPEIQYQSWLESFLVILFERLNSGSAFKIESSIRTIMNILLEFS
                     DSLKFLNHNWSHFSVDQKEFLLIIFEAVVILKPESFSLLESILQKEIQSERLALKLNS
                     YLVYLATNRNTQINIPEIKYEILKELLNFKESGEYHNLIEYQPTNGFIKGKFQLIENR
                     IKFFEILYEKDLLPRIAQEINFLDVKNPDLFNAEKAYSSYRKDIRILPRSDNDRFLRV
                     LEHESACGAIKEIPPLILAQGTLTWDDPFNLLLSYQPYKNLDLWNFENLEDIQSIQNR
                     AFEILKNTFDENYLTLGGEFHFHKNKNNYIFIYGTYFKKNHILTKNKSLPQKFNGRFS
                     FAFEGSLFENSNPHLFSTIRYAGIIRLRDGINWQLPSSKFMEEFHLEYSKKDPRILLS
                     NGNKAAWLEKYIGKFNLSWETGRDISFMQRWVINKQTLMSALNENPALSINETFHCEN
                     HQFDE"
     gene            79457..80920
                     /locus_tag="GJEMJOOM_00082"
     CDS             79457..80920
                     /locus_tag="GJEMJOOM_00082"
                     /inference="ab initio prediction:Prodigal:2.6"
                     /codon_start=1
                     /transl_table=11
                     /product="hypothetical protein"
                     /protein_id="X:GJEMJOOM_00082"
                     /translation="MLDYIHSHPFPSSELTVLRALNLPESIFEFKIWRDDSLNIQCKF
                     GYRIDNRHEANVIISKIYNLSEGEKIKVIAQSEKKSFFILIKDISIKSFDWNGNVLVI
                     YGDIYDLLFRNKFCKEIDNYTYWYLNGSDELTYNQILLTHQECLLHLNFGEGKEYKIR
                     IPPQQNLSLNHTYIKFYHNDVLILIGCTSPTTESQYRFTWIRYYSQTPPTGKITEAVA
                     SLYSFLSGCEILPLGNVSFNIDFIPMRSYHLSSCRTVVDNVVFANQFPPIPISYRRIG
                     QLKEKVENLLSHLLANYLEKSGDMHLKLAIWYINQSLHLPLDIQLQPMSTAFDILKKG
                     WFKSKNSISQGFNITEKEFQGILGEEFKTISERLEKNPKGKKIIGRILKANTKGDSEK
                     TFTFLEELGLEIDLVEREVLEERNRAVHGTTKPKNYSKLAYRTMAYRTLLNRIILRIL
                     NYQGDYIDYSWDCGAQVKYTTWPLSIPMQGRKNDKKV"
     gene            81324..82235
                     /locus_tag="GJEMJOOM_00083"
     CDS             81324..82235
                     /locus_tag="GJEMJOOM_00083"
                     /inference="ab initio prediction:Prodigal:2.6"
                     /codon_start=1
                     /transl_table=11
                     /product="hypothetical protein"
                     /protein_id="X:GJEMJOOM_00083"
                     /translation="MKIIKAFLLAMRVGKIFDFTHNDLKKISKAPYTYLEDFLIKFES
                     ILEPNLENGELKLNIKEEMIRMLENMPYERINRIVSIERRSSKIHFGTKKKLKVVCGL
                     IQTACRQDSASSLEIIDQAVKDYERSCMQVFTSVEQIQKLEKDTKEEIARGAMSLIAE
                     LAEPAYRNYLITISRLYALASNANYAMLSGSLGNIEREIRNQLPDNYHILFSKNISPI
                     RNAKAHSSWKFDAKSGMIILCGQDSKKEIAYSPLDLKEIAEDMIFNAIHLIPLALNLI
                     MLDQLSLNPGLIQEVVFRMLEELKKNT"
     gene            82332..82769
                     /locus_tag="GJEMJOOM_00084"
     CDS             82332..82769
                     /locus_tag="GJEMJOOM_00084"
                     /inference="ab initio prediction:Prodigal:2.6"
                     /codon_start=1
                     /transl_table=11
                     /product="hypothetical protein"
                     /protein_id="X:GJEMJOOM_00084"
                     /translation="MTTEQRLSLILILKNTLSACETSLKSDAYYDKDDRYQFTVTILL
                     LRIYEQAYAILTLLQAGLDSSIPPIVRIILETSIDLICLGKDPKFLNVLLKEYVKQER
                     KALRICKENPNHLLNQMYTEDVIRFANLDRLSSLIPEDTNLVT"
ORIGIN      
        1 atgttcatgg aaactcatcg atttgagtat tcgattcaaa gcatggctaa cgttttaggg
       61 gtgtctcgtt caggattcta tcaatttcta aaacggagta aaaacgaatt agaaaaatat
      121 aatcctgaac ttgtcgagtt cattcgggaa acgtggctaa caagtcgtaa gaattacggc
      181 ttagttcggt tgcttcggga agtgaagaaa gtgtattcaa tttacggagc aagaacggtt
      241 cgaaaagtga tgaaactttg tgaaattcaa ggaaaacagg agaaacgttt tcggattgcc
      301 acaacagatt ctaatcatgg gaatcgggtt gctccggact tagttcaacg gaatttcaaa
      361 ccgaatcaga agaatcggat ctgggtttca gatattactt ttttaagatc ctctttcggg
      421 tggatttatc tttgtgtaat actggatctt tattctcgaa aagtagtggg ttggtcgatt
      481 tcaaattcta atgattctaa gttagtgtgc accgctcttt ccaaagcaat cgaatgtaga
      541 aatcctccta agggtttagt ttttcattcg gatcgaagat ccaattattg ttcgtacgaa
      601 actcgaaggt atctgttaaa taataaactc agaaggagta atagtagaaa gggaaattgt
      661 tgggacaacg cagtcgctga gtccttcttt ggttctctga aaagagaaat ggaatataat
      721 tacttttata aaattcaaga agccgaagaa ttactttttg atcatataga agtttattat
      781 aatagacaca gatctcattc gtcattagac tttgtgagtc ctgtgcaatt tgaagtaaat
      841 gctgcgtaaa aatgtgtcca ataattcgtc actaggttac attctccgca gatttctaat
      901 aaaacattga ttgcatttat agcgacctca ttgtctttcc catatttata tttaccaaca
      961 gtaagcaact tattaccatt agcatcgctt actatactaa tttctatacc gaatggaaaa
     1021 ataaatgttc tcgggtatct tttatatgaa acttcaacat ctttacaaac tgtctcagtt
     1081 tctcccctac ctctccattc ttcgtgacac cactcgcgaa ttctatatgc agtttccatg
     1141 ggcttatcct tatgcttaat aaaataccca tggacatttt ttctattaac aggaccgaat
     1201 gatgcgggtg gtaaaattgt ttcgccattt tgtaaaggag tggcaaaacc gattttagca
     1261 attaaatcgt taaattttct cgaatattta actgcgggaa taaattcagt tccatttgct
     1321 aagttactaa tataacgatc taaatttttt attcattttt tactgattat cattttctct
     1381 ccatttttaa gtcattgcgg ctaactatta atctacgcac gtcgtataaa atccttaagc
     1441 aaccgaatat acgaacatca taaaaacaag ttattccatc aacccaaact taacccgtaa
     1501 atccgatcac tatgcaggaa acttcgataa tgtaccctat acccaaataa gaataagtaa
     1561 tgtagtgttt cgtaaaccaa aagacaaatt tgttactgta ccgttaaaag acaaaattag
     1621 ttcctgtccg aatttttaaa actttaaagt gttatattta gtgtctctta tttctcttaa
     1681 gagaattcca acgttttcat taattagttt atttaaagta tttttaaatt gattattttc
     1741 aatctgagat cttgaatttg gaccaataat aatttctcgg agggaatgtt caaattctgt
     1801 atctatttca tccctataca ttttaatatt cacgtattta tgaaaaaatc ccttatttaa
     1861 ccctagttta attctatttt cttgatataa atttttaggg tttcttaaaa ctaatctaat
     1921 ttcctcttct tgactaaaat gtgaattttt tatatatgga acgaacacat gtattaatct
     1981 gaaataatca tctaaataga tttggagatt ctcagaaatc gataaattaa tattattaaa
     2041 aaataactga gttacttgct ctaatattga aaattgtatt tgttcatcgt atacacattg
     2101 caataacacc gcaccatcat ttattgcata agaagctaga aatgctttat taaaagctag
     2161 ggcatatgcg tcattaaaag tagaatagct tcgccataaa aaaaggtcat catctttaat
     2221 agagaaacta acaatataaa tttctggaaa aatttttgaa tttatttttt cattcaattg
     2281 aatttttaat ttctcaatta agagtaataa atttggatca ttagttgaaa tattttctaa
     2341 tatacctact aagatatgat atgatcgcaa tatttcgctt aaatcattta gattagaaac
     2401 atgatttgct ctcaaagttt ttgaatgtag tattccattt aaacctaatc catttgtata
     2461 atgaatcaaa ggttgctggc ttttataaat taatttttgc gattctaaga cttggccaat
     2521 tatattctct attttattat tttgtagttt ttccattttt attcagactt cttacattcg
     2581 tataaaactt aattataaac acctaaaaat aacaaaatat acgaatatca taaaaccctg
     2641 gaatctatca atcccaaaag cttagaaaat agaattggag cgtagttcaa caagaccgat
     2701 agatgattct caaaaacagt ttggagtaga ttcttctgtg atacagcagg tgcttccgat
     2761 aatccacatt tgttcttaaa cgtactcata catactttat aaaaagaaac gtaaatatgt
     2821 aacccgcgtt caatgaattg gcatagggct cttatattgc aacacttttc agtgaatgta
     2881 tcgattaccc ctaagagccg ctttatgaaa tagaatgtgc agagccggag tgagagcttg
     2941 cggagcaaaa ctcgaatgca gcgaggagac gaagcactct aagtcaaatc gatttcgtca
     3001 tcaacaatga ccgaaacaac ttttttaccc agttcactat atttataaat tagctttgta
     3061 tgatctaaaa gttcaacaat cccattaaca gttaaaaaag ttaatatttc tgcttcgacc
     3121 gaagataagc cactcaaggt atctgctccc gaaaccatat taaatattgt atctatttct
     3181 ttcttgttgt ttgggaattt cttcaatagc ctcttagcca aatcagtaat ttcaaatctt
     3241 aatcgtattt catccgtatt attcacatac gaagattctg aattattcaa agattcctta
     3301 agtctattaa cttcatcttt ataatcttga atttcacgat cttttttcgt taatgacttc
     3361 ccatagtctt cttttaatct ttcaatattt tctcttaaaa caagagattc ctctaatgtc
     3421 agctccctct tattatatat ttgattaata atttttttct ttcgattatc aacccaggac
     3481 cataatgcaa cggttaataa tgaaacaaaa ggatatatca ccgtaaaaga tatggaaaat
     3541 agaaaaggtt caaatatatt gaagttaata ctaccatgat taatgcgagc atatataatt
     3601 cgatctatta aacctattgt tttatcttca aatagtagaa cgtataagag gtcccaattc
     3661 gaagcgcacc acgcaattgc aaaagatatt agaagtggac ttgaaattct ttcttttaag
     3721 aattcttgcg tgctttttac tagttgatca aacatgatat atttttgtag agaatcaaat
     3781 gagcgtttcg cctaacgaac aaggctttcg cggttctgga gcgtgcctaa gcacgcggaa
     3841 gaattggagc gaggcttgag gcgccttagc gccgtctcgc aaaccgagtg acaaagcgaa
     3901 tgtgcggagc cggagcgaag gtcgcattag cgatcctgag cgcagcggga agccacagtt
     3961 aggcgaagtt ggatcaattc gctaattttt tcttaagaac ggttaactct acttccaaat
     4021 catgaatttt cattaagtgt tgctcattct ttaaaattaa ctcatatatc ttcttatctt
     4081 tttccccaat taatctaaag taatttccca tttcttggtt ataatcgtat gcggtacgtt
     4141 tgtcagattg attgtcaatt ttgaaaatta caaatgaaac aatcacagcc aaaacagaga
     4201 caattaacgt aagtaatgtt ttatttgact ctaaatagat ttttttacta ttttgatatt
     4261 ctatttctaa tgccttacgc tctctttcaa tttcattttt attctttgta aatatagttt
     4321 ctaatgaaat cattttgtgc caattatatt tggattcttt ttccttgaag actttatagg
     4381 attccaaaga aagaagaaac gaatctttaa taaatactgt tatgataatt ggaaatctta
     4441 aaatccaagc tttaaaatag cagaataatc tcagtacgta atacgaaaat attgccttaa
     4501 aaggagcata ttttttcgca tattcgaata gtttactatc ttccatttta ttttcactgt
     4561 aatcgaatat tttactttta ttgtaccaag tataatagtc gctttgtctt ttttccagaa
     4621 aatgatatgc ccacctctga agtataaatg aaaccttatt gtatgcacgc actgattcaa
     4681 gatttgattc aaaaataaat gactgtggta ttttattttt gaatttgaac tttttgaact
     4741 cattcaagtc tgtgaagaga ttagtatctt cttcatttga acaaataatt atacgatgat
     4801 aatcgacttg catagctcca aattcaccag aagctatttt ctttaaatag tcttgaattc
     4861 cgatctgttc tttttcaaag ttttcggtaa tactaaaaaa atacactttt atcacctcct
     4921 gattgagaaa tcttggtgaa tatataagta tagtgccttt ttttgtattt ttagttatca
     4981 tttaatccaa ttacgcctaa ctattaattc acgaacttcg tataaacacc taaaaataac
     5041 agaatatacg aatatcataa agccctggaa tctatcaatc ccaaataagc ttagaaaata
     5101 gagttgtagt gcagttcaac aagaccgata gatgattctt aaaaacagtt tcatgtaggt
     5161 ctttagttga gtaaacattt agtgcttcaa gtatattttt tttttaaatg atacaacaat
     5221 caacttccga taatgtatct tatgtcccgt cacgaggaaa ctggggaaga ggggttgttc
     5281 acgggggcga tcctctttac cagaaagctg tcgttcaact tgtcggtgaa agtccgatcc
     5341 gggtaaacgc cagagagccc ggtagctatt ctcggatgtt tctgggcaac cggagatgtc
     5401 taagggagaa tattaggcca tttgaatgga ggtgcgaaac agcagtccgt aacataaagt
     5461 gaattctgca gcgctgttag attaacggta gaaataccgg acaagggaga gtcgagcctg
     5521 tcgtagtgag gcgaagacaa tagaagaagc gaagattctg gaaatgcagc ttcgaagaac
     5581 tcttcggcgt aagggaatcg gaatgttgtg aaagtgggcg acggaacgtg agagatccta
     5641 tcagatcatt ggtcccacaa ccgatgtaat ttttggtata agttcatagg acgaaatccg
     5701 gagagaagtc tggtaggaag tcggatgagg tcgtagtacc tttgatgatc agaacaacac
     5761 aacctgatct aggaaaggat ctctacttca gttaagctat agcacggagg taagtgaaga
     5821 tgcatgtcag caatgaccaa caacatccaa taacatttga tacaacacga gaacttcagc
     5881 gaaagctata ccttgcggcc aagagaagca ggaatcgaag attccatgcg ctctatgatc
     5941 gaatctaccg cttcgatata ctgtggcgag catgggagga agtaaaagaa aatggtggta
     6001 gcggaggggt tgataacatc acgtttgaac aaatagaacg agatggtgtt gaaactttcc
     6061 ttcgcacaat cgaagaagat ctgaaaagaa gaaagtatcg accctctccg gtacgtaggg
     6121 taatgattcc taaactggat gggagccagc gaccgctcgg aattcctaca attcgggacc
     6181 gagtagtaca gcaggcctgt aagatagtta tcgaaccaat ctttgaggct aactttctaa
     6241 atagttcatt tggatttcgt cctaaacgaa gtgccgtgca agcgactata gagataaaag
     6301 cctctttagt tcgtaactgg tgggtaatcg atgcggatat ccaaaagtat ttcgatacaa
     6361 ttgatcatga gctactaatg aaacttttac gtaaacgagt cagtgaccgt cgcgtattaa
     6421 agatgattcg gcagtggtta atggcgggtg tagttgagaa cggaaagttt caagcgacca
     6481 aaattggatc cccgcaagga ggagtaataa gtcccctact tgcaaatatt tatcttcacg
     6541 tcttcgatat gtattggcaa aacaaatatc aacacttagg tcgtttgatt cgatatgcag
     6601 atgatttcgt aattatctgt aggtatcgtt cagatgctga aagagcgttg aaatctgtta
     6661 cccacatcat ggaacgcctt aaactcaatt tgcatccagc taaaacaaag ttagtgcaaa
     6721 tggagaaaga aggcttcgac tttcttggat tttattttcg aaagagccac tcggaaaata
     6781 cgggtaaact tgttccctat ttttggccct ctaagaaagc gatgaagagt attcgatcta
     6841 agattcgtaa tctaacgact cgtcgatggt ataggctatc attggaggaa attgttgcga
     6901 atcttaaccc tgtgattcgt ggctggagga attactttcg ggttggaaat tcaacccgta
     6961 agttccaaga attagatagt tacgtgttat atcgtctttt ccatttcgtt cgcaagcgtg
     7021 gaggaaatcg aggttatctt agaatacccg attttcaaga aatgtatttg cgatgcggaa
     7081 ttgaacactt ttatctctca ggtggattaa cgagatagta cttgaatgcc ggaggaagaa
     7141 gactgtcgga aagccgtatg cgggaaaact gcacgtacgg tttgatgtgg caggagatgg
     7201 agaccagatt cttaacatga atccaggcgc catctcctga ccctactctc aaaaatgaac
     7261 atttgttcat tttcactaag ttggaaataa tttatttctt attttctcgc ttctctttca
     7321 acatattatt aatttttatt atttcgtcca cctttccaac agatactaac ttttcgcgta
     7381 tctggctagt atgagttgta tttgaattta tttgtttgtt catttcatac cactcattac
     7441 tcagttttat atacgttctc tttaatcgat tgagctcagc ttctcgttga gacgttgaca
     7501 tctttatgta attcttttga ggtctgagaa gttatattcg gtttctcttg ttttagacta
     7561 ttttgctttt caatctcctt ttgtttattt tgtaaaagta cattttcagg ctttagatct
     7621 ttttttgaaa tatccttatt ttcaaggatc aaaccttcac cttgaaggtt taatttttct
     7681 tttttagaaa ttttagactt cctgtcgcca cctctgttgt ctttgaccaa ttccgtttta
     7741 taaagtctaa gaattctttg ttttaatcgc gcctttcttt gttccggagt caaatgccta
     7801 cgaaataaat tatcggattc cattctctcg tattcttctt catgagtaag aggttttaag
     7861 taataacgta ccggtatttt agagaacttt tttcttatct ccttatcttc atgagtttgt
     7921 agttcaaaag cgatgttgta acgattttca cccgtcacga ttgtaccgtc ttttttgcgg
     7981 ttagtggatc taaaatcccg ttcgcaatca tattctgttt taggttttga tattcttctt
     8041 tggataatgg atcgaagtcg tttttaatat tgggttttaa ctttttaaga cttacaaatt
     8101 ttacgatctg atctaaatca ttttttggtg aagactgttt tgaaaaagat tttttccttt
     8161 gaatacgttt cttagatgaa atttgttttg aaactttctt ttttattttt ttcgcaggtg
     8221 gttttgaaaa agattttttc ttttggatac ttttctttgg tgaaattcgt tttgaaattt
     8281 tcttctttat tttcttcatt ttaaatttat cagaacgttt cattgacatt ttcctatagt
     8341 agtaatgttc caaggaactt cttttctcta atttagcccc agactacaat atcaggatcg
     8401 gcataaaatt cacattgatt acagtatggc tcttctaatg agatagaccc atccgaacat
     8461 tgaggacaat gatttgaatc aatcaatagc ttaatatctg taccgaatat agaatcacat
     8521 ttcgaacaac tttgattttt tcgtttaaaa tcccattcag cccaacagac aggacagtag
     8581 gaatgaggta tttctacaat attacccttt gcaagatatc ggttaaaagt atctcctgct
     8641 cggacaaaat acggttgctc tcctccatta caacttatgc caacttcgga tattttaatt
     8701 gcttgttccc tcgttgcatc gaatatatct aaagttaaat taaatgtgat agaatattgt
     8761 tcttgtaaat tttcagaaaa tttttgaagc gcgaccttaa tgaaatctag tttccctgat
     8821 tgatctaaag tgtcaaaaag atcgtcaact ttttccgaaa tactgcttac ttccaaaaac
     8881 ttctcgttat tcattctgaa cttacctaaa aaatatcagt tcattctcac taacatactc
     8941 gaatggacaa gataaaattc taatttcttt tcaaatacaa acgaacaatg gttttggagc
     9001 tttcccagat gggaagactg ctctcatttt gatcactgct cgtcccaggt atgtcacttt
     9061 ttcgaaatgg aaaagttaaa aactttaaag ctcataactt aagcgcatga ggagagcgtt
     9121 gttcaagttt ttatttgtgc gaaactttaa ggacactatc aaaatcgaag ttccttaatt
     9181 cgttcttcga taatataaat catgaatatc aaaagcgcga agttgttctt ttacaatatt
     9241 cttccaaatg cttttcaagg attgtttaga aaaaatgttt tctaattctt ttttccgaat
     9301 atatataaag cgctttgaat gtattagtat ggagaagtgt tatttatttc tatgctacat
     9361 aacaatcggt tttaacgact ttgaccgaca gttcaatgtg tccgaagtgc acagaccgaa
     9421 agccgaagcg ccaaaattca gttagacgca gttacgatta tttcaatctt tttttataat
     9481 attcaataaa attatctaaa tatgtaaaat cccctgtggg acttaatcgt ttttcatcta
     9541 ttgctttttt aatttccgaa taaataaaaa tgtcttcagc agaatcttta actataggcc
     9601 agtattcata tattttatat ccttcacatg gaaacaaata attgtaactt ggattattat
     9661 tcttatcttt attataaata cctaaaaaga atgctacctc acttaaagaa tcagttaaga
     9721 ctacaatctc aactgaacca ccatcacggt atactaaagt attttcgatt gatttaattt
     9781 taaaattatc tgccgtatat tggtttgaaa atgattttat taaatcagaa cttattgcat
     9841 ttgaaatggc atgacaaaga tgtcgtacta aattattata tggaaaatct gatatgtatt
     9901 cattcctttt taattgataa aattgatatg aaagattctt taaaaatact ttttgacttt
     9961 ctatttcatt agtttcataa agattatcca gaaaatactg aactgtcgac gtcgtgaatg
    10021 tattttcttt atttccaaat tcttttaata tttcttcaat cttcacagtt ttaaaaagca
    10081 attgggggct aacgtccaag gtctggcttg atattaagac ttaagaatta atatatcttt
    10141 ttgtttcgtt ttacttttag attttgaaat agctcttatt tcaatgctca ttcctaaagc
    10201 ctgaacataa tcaactaaag ttgataattt aagatctgct ctactttcaa ttcttgaaat
    10261 actcgtttgt gcgaaaccag gaatttctgc ttgcttcaat ccagctcctt ttcgtaaatc
    10321 agatagttta agttttaaaa gaatattatc cgctttttta ttagactttt tgatactttc
    10381 aggactcatt actttattag cttcagaaaa gaagtccgaa tattgttttt tagctctcat
    10441 cataaatctc ctaaatatct cttataaatt ttttctgcta aagggattat tttttcataa
    10501 aaccttttat cacctcgttt attgccacca atcaataaaa atgcattgcg atttagatca
    10561 aatacaaacg ctatcctaaa tggccttccc ttactttgaa cccttagttc tttaagatta
    10621 tttattttac tattttttag actatctacg taaggcctac caagcgaagg acctttttca
    10681 cttaaaacct ttaaaattgc ataaatatca acttgtatat ctgtatcgat atttttaaac
    10741 caatctccaa actcttgaga ttgaacaatt ttccacattt aagtcattat gtcatgtaat
    10801 gcatatggtg tccatgacat ttctattgtt ctttgataca ctttaattcg tattctaaaa
    10861 ataattttgc cagactttcg cttaacgaaa gagtctcctc aacgttgcgt ctccgaagcg
    10921 cttgtgcgcg gggagttgtc acttcggttc gagtgagcct tagcgaacgg ctcgcgaacc
    10981 gaagtgacaa agcaatgtgg ctttagcccg gaacgagaag gcgaagttga cgatttaaac
    11041 attcagggat gatttttcaa gcttaagctt aacgccttcc ttttcaacta ctccaagcgc
    11101 tacctcaata aaccaatctt cggcatacgg tgaaatcacg acttccgtga tcatttgttc
    11161 aatatcaact ttaatatact taccattaaa tgtagtttgc atattcatca catcaggcgg
    11221 tttattttct gtttcttgta gaatataacg cacttcattt tcgtaacgat aagcgctatg
    11281 ttttaaaagg tatgatttat agatttctgc tttaagaacg tgctgaagaa accaatcaac
    11341 atttggtgaa ggtttagaat ttccgttggc cgctatcatt aaatttttcg caatactaac
    11401 cggatcatca atatatttga catgattaag agccgaaata tagctatgtg tttcgttact
    11461 catcggtaaa gtaagactgg attttagctt tgcaggagtg ctctttagcg ctaacccttt
    11521 attgccgtat attctccaca tactctcaga ctcgccagaa ttttcatgcc aacagtatat
    11581 tgaaattggt tttaccagaa gactagggaa ttttgcagtt agtatatgat gattcacctt
    11641 gaattcaaga gttcctaatt ctgatattgc tttttgatca gaatgaatta acaatctttc
    11701 cagattatag atatatttct caatatattc acgattctca taaccagctt ttgaagcata
    11761 cattgctgcc acacgcgcaa tgtaacgata tcttgaagag ttatcgggga agtaaagctt
    11821 atcaagattt tgataaggtt cttcaaaaat tgatgatgtc gcattcatca ttcgttccgt
    11881 aactatctca tgcgacttaa ttagtttgcc ttcttgttta tccaaaaatt cacttggatt
    11941 tgaaaaatat acctcccttc tctgcaacat tgagcagaat ttcggcaagt ctaaatatcg
    12001 ccagaatgtt gtattttctt caggttcagt aaacattgtc aatggcgtct aacgaaagag
    12061 tctcctcgac gtttgcggtt ctggagcgcg ctaaacgcgc ggaagaattg gcacgaagtt
    12121 tgagtgagcc ttagcgaacg gcttgcaaac cgagtgacaa agcaaatgtg gtgaaaccag
    12181 gagtgagggt tgcatgagta atcccgaacg aagcgaggag atgaagttag gtgacgtgcc
    12241 atttcattag ttagccttcc aacttggttt cattctataa atttgagttt gtaaaacttc
    12301 atccaattcg gggaaaaata acataaactt atttgttgta cccatatcat aaaagtatct
    12361 agcttttaca aatatatcgc tccattgttt gactactaaa ttctatttta tttttatttt
    12421 tacttttaga aaagattcat attgcaaaat atctgaatta tttctttttt tcataagccc
    12481 tgaaaaatca gatcgaagta aagactgagt ttcaaagctt aaatttttta atagtttata
    12541 aaaatcatga gaatatcgat cattgatttt aaaatcgact tcattttcaa tataataaat
    12601 cgatttaaaa taaagctcaa ttgctaacgc accaattacc tgactaggaa ttaaaacgcg
    12661 taaattatag ctgagtcccg atattgtaat gcagtattaa atattttctt agacctttct
    12721 tccatttttg aatttaatcc tttcgctttt attaattaaa ctatagaaaa aagtgataaa
    12781 accttagtca gcattctgtt tcaaatacat attaatggca tgtcgtctaa ctatatattt
    12841 acgaacttcg tataaacaca taaaaataac agaatatacg aatatcataa aggcgcgtta
    12901 ttctatcaat ctcaaaagct taaaaaatag agctaacgtg aagttcaacg agatgggtgg
    12961 atgattctca aaaacagttt ggagtagatt cttctgtgat gcaacataca acttccgata
    13021 atgcgcgcta tatctcaaaa atgaacattt ggttatgagc gtatccatac atcctttaca
    13081 cttcgtactc aatacatcct ttacaaatag aaacgtaaat atgtaacccg cgttcaaagc
    13141 gaagcttagc gatttgttat ttcatagcca atattttttc aagttcttgt tttgccttct
    13201 taacttcaat ccaaaatggg attgtaaaca gtccaatacc aaaagcaagc atgccaagag
    13261 aaataagaag ttcttgggga aaatcactta aattactcat aagtgtgatg gttgaaacta
    13321 taaactctaa tagtgcacct gaaagccaaa taaacataaa aacaattacg gatgaatgta
    13381 agtgcatctt tatatcaatt ataattgaat ttgcttcaga tctaatatta cctttaattt
    13441 tcggtagaaa tgaatttcga tatgaaatta ttctacatat atcaaatgta tcgttattta
    13501 tatttccatg aaatatttta gttccacttc caaatagctt atttggttct gtattagcct
    13561 ttaattttga gatagcttct tccactgtga gattggattt aaggctatat tcttcatacg
    13621 gaattatttt catctttcgc tctgatagta cagaatctaa cttctaattc acatttttca
    13681 tataaactac tgttaagata ttactgtcga attctattat aattctgtct attcccttta
    13741 taaaatatca atataccatt aatcactaat atatttctga tccaataacg attaggctac
    13801 catctcagcc aacgcaagaa aattaattgg taaaacggtc atttcagaaa acagaaacac
    13861 aatgcctttt ttgtattgcg tatccgggaa ttttacaaat gaacatatct gttttttagt
    13921 aatattctga tttttttaac cgatagttaa tgtattaaaa gtcttttcaa ccgggacttt
    13981 taactccttg ggtaaatttt ttaatattca tttcagcctc attcaactgg ggctattttt
    14041 tcctgcaaaa aatttacaga caaatattta tttttaaaaa gatagctctt attctagttt
    14101 tggataatag tatttgtatc aatttgactt atacaaacca ctttccagtt ttataatata
    14161 agcatttatt tccttatcca gataagactt gaacattatt cgatgtcttt ggtttaagtg
    14221 atcaatcttt ttgtacaatt aatgaaagat atatctaata cagtttctag atattcttcg
    14281 gcgagagatt gaaaaccagc tttgataggt aatgtatatg aatactttgt tttggttttt
    14341 tttaggattt atctttcccc tattttcatc ctacaaattt aaacccgtta tttacgttag
    14401 tcaaattgtg aggaaatttt ttatttacta aaatagccgt agctttgtgt tctctttttt
    14461 taattttatc aaaatacaac ttttaaagtc gaagtaacat atattttact agatgactct
    14521 aagttataat ataggggtca aaaaatgaaa taaaacattg aaattttgtt ataatgtgac
    14581 ataattatgt tatgtcacaa ataactacta aaacccacac acaaacaaaa gaaaaatatg
    14641 aagtaaagac catagtagga ttagaatcat tagaagaatt gaaaaaagta aaagattttg
    14701 tatccaaagt ttatactgag tctggatatt cccattcctc gtggaaaaat atcaattacg
    14761 atccttggtc aacttggttt tatgtagaag attctaatga aattttagct gctatgagaa
    14821 taatagaaaa aaaaccagaa aacgtcattc cattagaagt tgcagtagtc tggggacaac
    14881 caccccttaa acaatacaaa gttaaagaag agaacgtagc agattggaat tcagtttcat
    14941 ttttacctac aagtaaaagc ggaagagctt gcactatcct tttcaaatct gtagctaaac
    15001 attgtttaga taagaattac tctatggttt atgggatgta caatccagat tcaaaaggaa
    15061 tcgaaagaat atattttaga gctggagttt ctcattccca aaaatatcca gatttgatgt
    15121 attttcctgg tttttacctc aatggagaat tttgtcaatt tagagttatt gaaatcagaa
    15181 aagagtcttt acaaaaaatt acatcatata taggttaaat atgagtaatt ttcatgaatt
    15241 ctacaattat ttataatata actattggat tttttctttt attccttgga tggtatgtat
    15301 atcgaattcc gtgtcaaaga attgttcaaa aatatttctt ttggttatgt gtctcaatag
    15361 ctatttggag actttgtttt ggattccgtt ttcttgtccc ttttgaattc cgagaaatta
    15421 ttttaaattg gatgctaatc cctattttat ttgctccata tttgttttat tcacttgtta
    15481 ggtctttatt tggaaacaat actattccaa gtcgtagaac tttttttata aattctatta
    15541 tattctgtta tttatttttt actgctgcta ctggtttagt tgcaaaaatt caagattact
    15601 cttcatttac ttatcaacct acttataatt atcatttaat tattgcatat tgtgctatct
    15661 tcatttcctt ttcttttaca atattagtaa aaaatgcctt tcaaagccgt ggggacctga
    15721 gagttagagc cttcctttta tcggttggaa ctttcatagc atttactgtt acaattcttt
    15781 gtgtttatat tcttccgttt tacggacatt tttattcctc tgaagctgta ttaggtcttc
    15841 ttccatcatc tattctttgg gcagtcgcaa tcttacacta tgatgctttt gaaataagag
    15901 aaaaaatttt agaaggtaaa cgtttgccat tactcaatag aattttttct tttcccgttc
    15961 ttggattata taatctactc gattctcctg aatatggatt caaactttta aacagtaaat
    16021 ctatgtttac cctaggtatt ttaattgaag actataaact tcgaaaatca acgaatttag
    16081 atatagaaga tatatctggt atccttgcaa atcggtacaa aaaaagaata cgttaagata
    16141 cttatataca atttaatttt ttaatttaga tatacttata atagaatact attcttcttt
    16201 tttcttcaac ctctttatca tatcttctat gacagctcta tccttggagc ctaaaactaa
    16261 aatgtcttca attatttttt tagctcctgg tactcgatct atttttcgta gtaactgaat
    16321 atctgaattt aatgcttcaa tttcttggga atttctttta tgttcctttt taattccatt
    16381 tcctgttaaa gtccatactt tcctaaatcc aaacttatat tcaattacca ttgcaactgg
    16441 atctgatatt tctctttctc cagaaataat gtttgatact tgctgtttag aaattcccac
    16501 ttcttcaccg aatcggcttt ttgttagtcc ggtctcagag attatgaatg caagtcttcc
    16561 agattgtgtt ttaagattga aagtattcat tgggtatttt tttattgaca atgtattcat
    16621 tgaatacatt gtgttttcta ccttaacttg attgtaatcc taattataag gatatgtaaa
    16681 atgatagatt ttaaagttag tgaatttatt ttccgtctcc ccattgtatt atcgccactt
    16741 ttttataata aacatagatc ttttaagact ttttggacaa ttaattattt gaataagtat
    16801 tttgggaaaa aatccagaca gttactacac ttaaataaat taaaccgatt ttggttccat
    16861 attaataaaa gaaataatca aagacaaaac tattttgaaa ataaatattt tttgattcag
    16921 tggatgatca ctaaatttta cgaactaatt agtgttcaca tttcactaaa taatctgtta
    16981 gtcgaattaa cataaaggaa cacatacttt atccctcccc cctcaaaaaa tcatcataaa
    17041 tatttactaa acttaaagta aggaataatc atggtaatca attattttaa tataaaaccc
    17101 ttagacataa cagagtccga gttagatgaa tacgaaaaat acataggtat acctttacaa
    17161 aaagaagaca gagaagcaat tttaaaatcc accggttttc gaaaggcttt agcaatcata
    17221 aataaacaca gctttaatgc tctaaatcat tccttttcgg atgatttaaa aagtaatgaa
    17281 gagtttccaa taagataaat tttttaaaat caatatcatg tccaagttcc tttccatttt
    17341 tgatatatat acagtcggaa ttttagatta tgagaatttt ttaaaattgg gaattatcta
    17401 ttttcatgct tttggggttg tcattggatt tttattagga ttctcgaaac tttattcaag
    17461 cgatggtttt agtaaatcct acggttctat tttacaatcc gccgcgtttt ttctgatttt
    17521 aaataatggt attttgatcg atcaaggaat tttacgttat gatagtagga ttttattcgg
    17581 ttcttattat ggcttggttc tttattctag tttggctgta ttagtctgtt tcaactattt
    17641 atttgaatct ttagataatc cttggattta ttgtaaaaga cttttagcga tcattccaat
    17701 tacgatttta ttttcttatt tcattccgaa tctttacttt atatctttca tcgacatttt
    17761 aggaattgtg atttctattt ttacctttat ctggtctttg aataggattt taaaaactaa
    17821 caaatctatt ctatatttta acctcccctt tctttctctt ctaatttcta tttgtttcgt
    17881 ttttgatttc tttggtacga ttttcgataa gaaggatttc ttattctttg cggaattcat
    17941 tccaggatca gtcatttgtt attcgattct tttagaacgt ttttttcctt ctttatttgg
    18001 taaggttatt gtttcgattc cagatactaa cttagtcaaa gaaattgaat tagaaaccat
    18061 tcctatccca gaggtcaaag aagcagagac atataaatac cagtctaaag aattgttagt
    18121 agggatcgat ttagaaaaag ttaatactaa actgaatcat tttatagata ttaaagggtt
    18181 taaagacgaa gaattgagac ttcctgattt tgcgactgat ttaggtctta ctacgcatca
    18241 agcttctagg tatctaaata agtttcttaa tatgagttat acggatttct taaactatca
    18301 tagaattaaa gaagtaatag atatgatcaa aattagatca aattttaatt tactaagtat
    18361 tgcccttgaa tgtggtttca attctgcttc ttcgtttcat agggcttgtg ttaaatttac
    18421 aggtaaatcc cccaaagaac ttaaatctta tatccaatca aacgaaggtt caagtctttc
    18481 gattctacaa aaaccaaaaa tacaatcgca ttcttaaagt gtttaagaaa agaactagac
    18541 tattagaatt ttaaattcaa tcttattaaa aaatccggaa tcaattttaa ctttaaacga
    18601 acagaaattt aaaaaagaac gtttaaattg aatgacgttt tatttttatt tagaaacttg
    18661 tctttcaatt taattccaat ccggataacc tttatgaact ttcgcataac tttgacttac
    18721 ttacaaagaa taataattag tcttttattt ctcattcatc tttcttgcga gattcaaacg
    18781 gaaaaagtag aaccaggaac ttatagggaa ttaacaaaag ctctacaaaa tcctttggat
    18841 gttcgagttt tggaattgag tgaacaaaaa ctcaaaacta ttccgaaaga aattgggcaa
    18901 ctaaagaatc ttcaagaatt gaatttatgg aataatcaac ttacaactct tcctaaagaa
    18961 atcgagcaat tgaaaaactt acaaaagttg gatttgggtt ataaccaaat caaaaccctt
    19021 cctaaagaaa tcgagcaatt gaagaactta caaacgttag gtttgggtta taaccaactc
    19081 aaaactattc ctaacggaat atggcaacta cagaatctgc aaaagttgta tttggattat
    19141 aaccaaatca cagctcttcc aaaggaaatc gagcaattga agaacttaca aacgttggat
    19201 ttatattata accaactcaa aatacttcct aaagaaattg ggcaattgaa gaacttgcaa
    19261 acgttgtatt taaacaacaa ccaactcgca atcgaagaaa aagaaaggat tcgaaaactt
    19321 cttccaaagt gccaaattta ctttgaataa gatttctttt tctgagtttt tttaccctat
    19381 ccgttatttg gatagagtga ttttataaat ttgtttttac tgaacctgaa tttttatatc
    19441 attcggtgca gtagttacta cttccgaaaa gtattgagct aatattacaa gcggacccga
    19501 tgcggttgat gaactccaag ttacttgatt ttgactttgg acgttttggt taaaacttat
    19561 tgttttatac gttataggat aacacgcatc tgtaccagtc actataaaaa tttgtaatcc
    19621 tcctgatcct atattcgtta tatttgaagt aaatacaatt tgttgatttg gtatatacga
    19681 atctatcttt atagctgtaa gtgaacttgg agttttgtaa tcaaatgata aagtttttag
    19741 cgttgcgtct gctattgtcg gatttttaca tactggattt gattctatac tcaatgttat
    19801 atccgttggt attgtattgc ttgaaccata cgacgaagcc aaagccatta aattcccaga
    19861 caaaggagtt gcgtataccg tctttttatt tatgcgaggt gaaaataaat taaaggagtt
    19921 tagaaaatta ctataatctt gaggaacgtc acagggacta tttgcgctat aaaatcgtat
    19981 tgtatattgc actggaagag actctttcat atccaattcg attcttcttc caaattcaaa
    20041 attacttaaa tatccaagac ttcctactta ttgattgatc ctactagtat acggtgtaaa
    20101 ttttaacggt atattctccc ctttatactc tggagttgaa taattttggg ctacttgtgc
    20161 cgttaagagt aaagctaata attcttcatt tgagttatct gactgtttac aattatttgc
    20221 tgtttgtaga caaattgcta ttaatagtaa ttttgttatg attttcattt ttttattttt
    20281 ttaggaaact ctattctatt ttttctctat tttgttgtat gcgctctaaa tacgttactt
    20341 ctagatgaac ggtaatacat ataacatcct tctttattga ttgtctgatc tacacaacga
    20401 tcattacaat tttctctatt tgaattttct aagtaagaat aaggatattg ttcattgcat
    20461 ttttttatac atgtatccat ttttaaggaa cattctttta gaaaattgat ttctatggtt
    20521 tgataatttt ttgaggagta tatttcagtt ttatttcttt cggccttctc ttgtacatta
    20581 ggaatacaag ttatctggac taagtagaca aaaaagaaat ttagtatgaa tctttttttc
    20641 aatgcactat atttaagaat aaatactaat tatttcagat aaattcttgt tatttgattt
    20701 gtttgtagat ctaaaagctc tccagtattg ttagtattaa tatcaccttc aaaataacca
    20761 tcagattcaa ttccgccaaa aacaaaaact tttccgctat ctaaaacttc taaaattgga
    20821 ttagctctag ttgttagcaa attaatctta tttacaaatg cattctctgt attttgaaaa
    20881 atctcacagg acgaaatagg tttagaggta tttttatttt cagtaaaagc ataacctccg
    20941 cagactaaaa cattaccatt tattaaaata ttcgatgtat gggatcttct cggtgtattt
    21001 attgttgaat ttgttaaagt aaatagcccc gtgccaggtg tataaatttc tccatacggc
    21061 tcataacttg ttattttagt ttcattatca ataactttac ctgaaataat tagtattgat
    21121 ccattattaa gcaaagtaga agtatggcgt gatcttgggt gtaataaatt tcctgtcaaa
    21181 gttagtaaac ccgtgtttga attaaatatc tctgctgatg aaagttgtga actaacaccg
    21241 tcagtccctc ctacaattaa tacatttccc gatgataaag ttgttgcagt atgataaaat
    21301 ctacctgttg acatttcatt attatttaaa acaacagtat ttgtcattgg gttaaatacc
    21361 tcgatagact tagttatttg tccttgttct ccaatacccc ccaaaaaaag gacattgcca
    21421 ttattcaatt tagcagatgc gaaataaact ctcccaatat ttagctttgc tcctattgta
    21481 aaggtttttg tagttggatc ataaatttcc atcgaaagaa ctaaaatgtt attataagtg
    21541 gtcccgcctg caattaaaac ttttcccgaa tttaaaaggt gcatagcaaa tgatgtcctt
    21601 tcaaaattca tatctcctgc aaattgaatc acattttctg tttcactgaa actataacaa
    21661 gatttataaa ttgttcccat cccattagtt ccaccacaaa ataacacact accgtctaaa
    21721 agtttaactg aggaatgaaa aaatctacct tgaaaacctg catttctcaa taagtgaata
    21781 gctactatct gttcgctaga aaacaaagag gtatgctcat atttacaatt tactaataca
    21841 actagaatca ttatgattaa aacaattctt tttttcatta cagaaaattg attcattagg
    21901 atattagtga tttataaatc ccttttgttc ttatctgata aaatatctta caaccgtctt
    21961 tattttcaaa ttttactaca caactattct tgcattctat atttcttgta tctcttgcac
    22021 gaaacaaacc agaaaattcg ttattgcact ttttaataca accatcaaat tccaaattac
    22081 atttctttat gttttccatt tcattataat taattgaatt tcgggtattt ttttcatgtg
    22141 atgaaattct attgatatga gctgtttttt tagcacaata aatgaaaaaa ttaaaagtta
    22201 taaaatatat aattatctga tatattgata attctctatt cacaattttg cgcgtcaata
    22261 agcctgagta agcatatatt catataaaaa tctgcatcta cagaattagt tttactatta
    22321 ttaattatag acaaacatac tgtagttaat gttgactcaa ttaagggacc acaatctttt
    22381 ttaaaaccta aatcttctcc tctacatttt aaaagtagta ttaataacaa atataacttt
    22441 ctcattatgt tctattcctc atgaaacaat tttcgatttg tccaagtgaa atactttgct
    22501 tcgtatttgc tgttcaaagg ataaaattga actaaggcat agggtccggt attaaagttg
    22561 tactatttgt tgtaggatca aagatttctg cgtatttaga attaccaatt tcagtcaatc
    22621 ctccagcaat caatacattt ccattctgta ataatgtgag tgtatgcttc gaacgagaaa
    22681 ctttcatttc accaatcttt gaaatagaat tagtaacagg gttgaaaact aataaactag
    22741 ataaaaattt accattcgag tctgttccac ctgaaattaa aactcttcca tcattgagca
    22801 atacgcctga tgattcaaaa attccatacg gcaatgatgg tccatatgat attgataaag
    22861 tattaatatc aaatatttca gttgtattta aagaatctaa atttgtactt ttagttctac
    22921 caccaatata aataatttta gaagaattat atcttatact cagactatta aatctagctg
    22981 tatttaaaga agccgcaatt gtaactgcat tatttgcagt attatataat tcacaatttg
    23041 gtgcaatatt tccaccacaa tagagaattt gagttggact aatttgaaac ccagttgtcc
    23101 attttcttga ataacctaat gttccagcta ttgtccatat atttgtagat atattatatt
    23161 tttcacaact tagcacaggc tctcctatat taaaaccacc acacaccaaa tagtcagttg
    23221 cagacaatgc tataacatca aattgatacc ttgaaaaatt taaattggat tctataccaa
    23281 taatattatt tgatacttga aaaacttcag cagagttggt tacggtttga ttaacattct
    23341 ctccagaata tcctccgatt attagtacat cattattctc taactttatt gccctatgag
    23401 aacttcgaat atgtttcatt ggagaatagc tttcaaacaa attattattt gaattataaa
    23461 caaataaatt attagaagcc ggtggagata ttcctgtaaa caaattacct ccagaaatta
    23521 gaacctttcc atccgtcaat aacgttgctt gatggttata tctatcaaca ccatattgtg
    23581 ttaatgttat taataaatat ttccaatcat cgtttttatt agtagtatta caatttaaaa
    23641 ggactattat tgaaatcaat aagttatgta atttcttcat attatttctc atcatctttt
    23701 ttacattcta catgttttgt aggaggtatg taaatttctc cgtaaatagt tatggtaact
    23761 tttgtaatac aaacataatt atcatctgaa agttcttctg tttgatactc aaactgaccg
    23821 actggagcag gtaaaaatcc atcgtctgtt agtctttgga ttgttctcat tgcataagaa
    23881 cgacatgcag gatgatctcc aaaagttttg aaacacaaat ctgaaattaa tagttctttt
    23941 aaatcgtcat ttttatatcg ttcgcttcct tcccccggag gatatgaatt tctcatatgc
    24001 ggtttatata atttagctaa atcagtatga tgagaaaaat atgtaccgtc aaaaaagttt
    24061 tttagattca tctttttcat acttgtaaat gttcttttaa aagctccatt aactccatgc
    24121 gaaatgctat gacctacttt attaatacct tttgggccga aatccttccc catagcatga
    24181 ccaacgatac gatttaacat gtgcatcata tcaggaccgg aaatgtgtcc actaggatca
    24241 cgatagctaa caggatttcc atctacatac atataacgat tcataccatt tactgaatca
    24301 ggtgcaatca ctgaatccgc ctgcaagaaa cggcctaacg taggttcgta atatctcgcc
    24361 ttgtagtagt aaagaccagt ctctttgtct tcgatttgac ccgtaaactt gtaacgaaat
    24421 atatcaggac cataagaatc gtttcgtatg atagaaccat aaggttcata agaaacgtaa
    24481 ctcacccctg gttctggacc acttgcagga tttcctgcac catccgttat catcgtaatc
    24541 gaacctaaat gattgggatg ataaaaatac attccggtta ctggcattcc acctacactt
    24601 ccaccacccg tcattcccac tcccgaattt tgaatactag gaactcctgg agctacattt
    24661 gcacccattg ctaatatcca aggtgggtca ccgtctttcc caccggttcc gggtaacact
    24721 ccacaaccgg gtaaagaagt aactacaaat aaagacaata tcaaggccgg ggttgcgccc
    24781 cctttccaac caagattttg taaaagtaga ttctccttta ggaaataagg atatactaaa
    24841 taaataactg ctaataatag caagaaataa aacgccttgt aaagaccggt cggaacccca
    24901 aattgaaata atttagaata tccaaatata ccaataaact cagattcaaa tctgtttttc
    24961 cagtagtcac tacaatcccc cgtaacgtcc ttacaaaatg gtttgatcat agaactaaaa
    25021 atatttccaa gaacaaaacg attttcttcc gattcgtttc cagaaatccg taacgtcgcg
    25081 tcttctcttg tccactgggc cacaagatcc ccttgtaaac ctttaacata caaagtatgt
    25141 ctttccggtt tgccgggctc tcttacaatt tcatagttat catctaaagt ataggttgaa
    25201 aataaagtaa tgtctgatac ggactttaca cggtttcctt gaaagtcgta tacgtttcgg
    25261 atcgaactac tcgtagcata aggagtaatc tcaatcaact taccataact attgtagcgt
    25321 aaagtatctc cattacgaga aaccatattc ccactggcgt catagccgta ggtcattact
    25381 cctgtgtttg cacttgtggc cgttgtcacc gcgttagaat gacttgcatc tgtgtaatct
    25441 aaagtatcgg ttcttattat ggcttggttc tttattctag tttggctgta ttagtctgtt
    25501 tcaactattt atttgaatct ttagataatc cttggattta ttgtaaaaga cttttagcga
    25561 tcattccaat tacgatttta ttttcttatt tcattccgaa tctttacttt atatctttca
    25621 tcgacatttt aggaattgtg atttctattt ttacctttat ctggtctttg aataggattt
    25681 taaaaactaa caaatctatt ctatatttta acctcccctt tctttctctt ctaatttcta
    25741 tttgtttcgt ttttgatttc tttggtacga ttttcgataa gaaggatttc ttattctttg
    25801 cggaattaat tccgggtttt gtgatttgtt atgcacttgt tttagagcgt tttttccctt
    25861 ctttatttaa taagacggct acgattccaa attctaatat aaccaatgaa attgaaacca
    25921 ttccagaggc caaagaaata aaaaaatata aatacccacc tagagactta ttagaaggga
    25981 ttgaattaga aaaagttaaa attaaattga atcattttat agattctaaa ggttttatag
    26041 acgaagaatt gagacttccc gattttgctt ctggtttagg tctttccact catcaagctt
    26101 cttactattt aaatcaatat ttgaatatga gttttactga ttttctgcaa ttccacagaa
    26161 tcaatgaagt taaaaatatg atgcgtatta aattaaatta taatctttta aatattgctt
    26221 ttgaatgtgg ttttaattct gcttcttcgt ttcacagagc ttgtgttaaa tatacgggta
    26281 aatctcctcg agaacttaaa tcttatatcc aatcaaacga aggttcaagt cttactattc
    26341 taaaaaaacc aaaaatataa tctcattctt aatttatata tcactcactt tcgaaaaacc
    26401 tattctactt tttttactat attataccat tatctcaatt tcttgacttc gcttcgatcg
    26461 aaacacgcaa tcgttacacc aactgcggta taagctgcac ctgtggccgc aagacccgca
    26521 atcacaccac ctaacatcag tttatctttt tctaatcctt tgggatctcg cagggtttgt
    26581 cttcgtctgg ttctgggttc ggttctatga ttgcgatgat ttcgaaaatt tttttctttt
    26641 tcaagattac ctttctatct ttaggatctt taaacgcttc ttctgaaaat gggacttcaa
    26701 tatctttagg aacaaaattt aaacggatcg aatgattggg cggaaggtca aattctgatt
    26761 ctaagctccc ggatctctga tatgcttgaa aatccacgtc gaacgaatat ttattacttc
    26821 ccgcaggggt aggcattcga tattcgcaat ctattaaaaa atcttccctc atatttccgc
    26881 ttatttgaaa gaatatattc cgatacaatc catcttgttt gcgataatag taattctcac
    26941 tgggattcat atataaattg tcgaaaatgg tgaactgtat atttgcaaag atcccatctt
    27001 tcttaattct actatgaaac aagaaaacat ctgtgttaat gtattctctt actattttaa
    27061 atccgttcat tttagaaatt ttaaatttaa tatatgtatt ttctactccc gagacagatc
    27121 tagaaatgcg aatacccatt ggacaaccag taaaaaatag aattacatag acaataatca
    27181 gtaattcgtt taatctcata aatctccctc acaagttctt accgtaccct tcacataatc
    27241 aactgctaaa ccgactggaa gctctgaagc ataacctgcc atgtcaagac cgacggcttc
    27301 ccaatctcct tgtattgcgc ttttagtcgt gagcaccatt gatgtatata ggactaagtc
    27361 ttttaccgaa agaaagttaa atattttggc tgcaccaata cttccttttg cagctccccc
    27421 agaaccatta acataaccag aaatcccata cccaggtgca ccataaatag cagcataccc
    27481 cgccatcgct gcaaattgcc cagcagtcgc ataacaagcc catttacgag cagctttctc
    27541 atcccaatgt atattattaa aactggattt agaataaccg cccgccgcat acgcttgcat
    27601 tgtataagga cttaaaattg ttccacctac aaagatcgcc gctgctgcac tcgcaaataa
    27661 gactcctccc actcctaatg caacaccaat cgcggtataa gctacacctg tggccgcaat
    27721 cgcaccactt aatatctatc agtttatctt tttctaatcc tttggaatct cgcacagttt
    27781 gtcttcatct ggatctgggt tcggctctac gcttgcaata atttctaact taggtttttt
    27841 ttcaacgata ggaacaatat ctttaggctt tgtaaaagct tgatcccaaa gatgaacata
    27901 tgatatttcc gtttccttaa cttcgaattg gagtattaaa gaatgaccct tgggaactaa
    27961 aatgttctta attaaagatg ccggaagtat ttttggaata ccaatataga attcaaataa
    28021 attatcccca tcaggaattg gaattttgta aacgcagcct gtaacgagtt caaactgtcc
    28081 agttccatac cattgttcaa gaatatttaa tcctcgattt ggattaataa gtatacttgg
    28141 cttgaatcta ttattcttat cctcaaggaa taatcgtgca tggtatgtgt tattaatata
    28201 agttattttt ccatagtaaa attgttttgg catttttacc cgaatataac tttcacttaa
    28261 gtccggaatt ttatgagtga tatgcctcca gtaataaaca ttaccgctac aattagctaa
    28321 ttgaaacaaa gcaaataatc catatgcaat ttttttcacg ttataaattt ccttcacatg
    28381 ttttcccgac agcttgacca atcttaattg gtgttccgat aggaactggg ctattaaagt
    28441 caacaatagc tataccagca gatagcaaat cgccattctt taagaaattc aatccactac
    28501 ctaatgtata aatcttacct gctaatctaa aattaattcc tagtaaagga atttcattac
    28561 ttaataaact agttgcatat gggtttgatg gaccataagc tgcactacct gcagttgctc
    28621 caatcccata aatagcagca taccccgcca tcgctgcaag ttgcccagca gtcgcataac
    28681 aagcccattt acgagcactc ttctcatccc aatgtatatt attaaaacta gatttagaat
    28741 aaccgcccgc cgcatacgct tgcattgtat aaggacttaa aattgttcca cctacaaaga
    28801 tcgccgctgc tcccgctcct aaccccgata ggctaatcac tttaataccc gaccttatcg
    28861 ttgtttcttg gaactcactt taatctctcg gatgtttcgg taactcacaa atcttgtctt
    28921 cgtccggttc tgggttcggt tctacgctaa cacgcatcgg tattcgattt ttattgctac
    28981 gatattgtgt ttcgcgttca tcttcttcct gtggcgaacc atcaatatca aaaataactc
    29041 gaatcgaatg attcggttgt atatcaaata ttttaataat gtatattatt aaaactagat
    29101 ttagaataac cgcccgtcgc atatgcttgc attgtataag gacttagggt cacttctcag
    29161 taaatatcca aagttaatct ttataaatac atttttctat tgaacccttg ggctttgttt
    29221 cacgtaaatg caaattgagc attatcttat gtaaatcatc agggatttcc gtaaaattca
    29281 aatacaagga ttgttgatct ataattttaa ccttttgacg aacgaagcca gcttgtccaa
    29341 ctcttcgaaa gttgatatca atatagtatt cacccgttgg tatgggaata taatattcgc
    29401 aaccttctgt atagtataca tattggcttg ttccactgat tctcattgaa taaggaagat
    29461 cggttggatt actataaaat atttgccaaa aatcattttc cggatttaaa ttatatgctg
    29521 gtgatagata agtttcaccg tatcgtaata caggattaag aatataacga tttgtttttc
    29581 tattttcctg aatgccatta tatttaaata ttaaaaatga attatttgat tggtcgatag
    29641 gcaatctcat aaatttataa ggaatataat aggagcaatc tatgatattt aagattaaca
    29701 taatcaagac tattctcatt ctcattgatt ttccttgcaa aatttactca caccttcagc
    29761 gtattttatt cctaatccga tgggtatttc tttttcgaat acagcattta atgcataaga
    29821 agctatatct gcaccgacgc tcttccaatc tcctttgatt aaactataag ccgtacttat
    29881 atatgaagca tactgaacaa ttttaggaac aatagcatag atttcaacta atccagcata
    29941 tcccatataa ggaccagagg ccaacaaccc accaaaggtt attgcggcac cgtaacaacc
    30001 tcccagccta gcgctcttct catcccaatg aatattattg aaactggatt tagatactcc
    30061 accggcaaga taaccttgca aagcgtaagg ggacaaaatc gaaccgagtg ccgcgcctac
    30121 cgccgctgct gcactcgcaa ataagactcc ccccacccta atgcaacacc aatcgcaaaa
    30181 gcacccaaac caatcgcggt ataaacagca cctgtggccg caaaaccagc aacggtcgca
    30241 acggccaaag cagtacaacc aacgataaaa gaagccgctg tcaatcccgc caaagccaca
    30301 cccgctaacg caagacccgt ccccacaatc gcaccaccta acatgagagc ggtggaggcc
    30361 gctgctcccg ctcctaaccc cgataggcca atcacttcaa tacccgatgt taaagacata
    30421 ctacctacag ctcctaccgt cgcaacacct gcacccgccg ttagtaacgt cgtacttcct
    30481 accatattca aagctgctac tccaagaccc gctcccgcag ccatcgtcat cattccaatg
    30541 gaagccgcag cgccacttat cgcaatgaca gataacgcgg ttgtaaccgc aaaaaccgct
    30601 actacggaag ccaccgctgc agccgctcca atggtgggaa gtacaaacgt cggaaacgtt
    30661 acagcggcga tcgtacctac acctattgaa tgaccacttg ggtctgtgtg attgatcgga
    30721 ttgccttccg tatacatata caagtccatc gacatcgctc tactcgtatc taagatactg
    30781 tctgattggg taaatcttcc gatcattgaa tcgtaatatc tggctttgta ataataaagt
    30841 cccgtgtctc tgtcttcttc ttggcctgtg tatttgtatc taaatatatc cggcccttga
    30901 gaatcgtttc tttgcacttc tccgtatggt ttgtaactca catgagaaac tccgccccac
    30961 tcccctccac caagtctgtt accatagcca tccataacca ctgtaaccga tcctaaatga
    31021 tctgtattaa aaaatacgaa tccgtttact ggactacctc ccaatggaat tcccgagttg
    31081 ccactttggg taggtgttgt gttaaaagac ggagtccccg caggtagtac aagaggtgca
    31141 aacaaccaag gtgggtcgtc ccctcctccg ccttgtaaaa gtccgttaca gtttgttaca
    31201 aacatcaaca tcgataccat tgtcaaaggc gttaaaaact tcagttgaat cccttcaatc
    31261 acatcaccac tgtgtaacaa tacaaaacaa atccctaata ttagtaaaat caaaattccc
    31321 gatatgacac ccaatggatt ggttcgtaga aaattacgaa ctaatcccaa caaagtcaag
    31381 cttttgtaat atattccatt cagctttcca ttcatttcaa tcttccattc tgaagaaaat
    31441 ggaatcaaag ccgtacttgg atttgttctt aaaatcgccg tttgtgtcgt ccattgaccg
    31501 atcagttccc caccaccacc tttaaaatac aacgtatgtt gaggagcagt tccagcttga
    31561 tatgaaatct catacaatcc gccaagagag accactttgc ttccgtctat ttgtctgctt
    31621 ttgataattc gggttccagt aaaatcatat tcgtattcga tcgttccttg ttcgatcgta
    31681 tccattctac gcatcttttg aaatccgtca tagctaagag ttgcaccgtt acgagaaatc
    31741 atattcccgc ttgcgtcgta tccaaaatct ccgatatatc caggacttgt tacatgggta
    31801 accgcgttag tatgtgttgg atcggtatag ctaaatgttt tgtctccttt ttggagaatt
    31861 ttacccgtat ctgtgtaaac gtagttctcg gtaccgtatt tgccgcttgc ctgtgttaaa
    31921 cgattgagtt cgtcataagt aaagttttga gtcctgctac tattcatctt gtcttcaatt
    31981 tgagaaagat tacctttaga atcataagaa taggccacat tttcatatac gttcacccct
    32041 gattttgtaa ccgtttctaa agctcttttc gtaatcttgt caacgtagat gtccgtccag
    32101 actccgtttc ctaattcctt aatgattttg acacgattcc cctcgatcag cggtccacga
    32161 tacgagacta agggatgttc cgatgttgat ccgtcatttg gagttaaagt aattccgttt
    32221 aaatatcccg attctgaata cttgtgattg attttagttc cttccggata gattacatcg
    32281 gttactttgt tttgtagatt gtatcttttt tccaaaagaa gtactaaatt gtcttcttga
    32341 ggaatcgttt ttttaagaac tgtttggttt cctctaacat cgtaagaaaa ttctgtcgtc
    32401 cctaattcat ccgttaccct tgacaatctt ccgattccat tactcgaact tggtaaatca
    32461 tattcataat tatgaatctg atttccactt gaagacgtag ccgtcttact taatacccta
    32521 cctaagacat cgtatgtcaa actaaccctg gaaccgtttg cgtatctttc ctcgattaaa
    32581 ttcccagatg tatcatattg gtattggatc gttccgctgt ttgtgttgct aactgaagtt
    32641 tgttttccgg aaaaatcgta ggaaattaaa gtctgtccgt tttcagggtc taaaatcctg
    32701 gatacgtttc ctttaagagt atattcatat tgaatcgttt taccgtttga cgttttactc
    32761 agtatttgcc ctaatccgtt tttcacctca attaatgtag aaattatctc cgagccggat
    32821 cttgtgacgg ttgtagtcgt atacccgtta tacaaaattg tagtttcggt tccttcgtta
    32881 cttgttaccc gtatcaaatc atgatttcca tcatactcgt aatctttgat tccaagggtt
    32941 tcttgacctt cgaggtgtgg ttctattttt cttaaaatct tacccgcctt gtctttgtaa
    33001 gtcgcttcgg ttagtactaa tccgtttaca agacttcccc gtttgatcgt tacgtcgtct
    33061 tttagattca caatttcttc cgaccaagat accgtatttt catccgagtt gtatgaggtt
    33121 tttgccctcg catttgttat actaccggta tttgtatatt cgatcgtttt tgtccaatcc
    33181 aaagaaccgg gaatttttac ggccacaatt ctaccgaaca aatcgtattt gttttccata
    33241 atatttccgt ttgagtccgt atttgttaac tcaagaccac gggtcaaatc gtatgttttt
    33301 tgcgaaacgt gaccgaaaga atttgtaact cgtatcggaa acttgtgaac cattgtatca
    33361 tattcaatat tcagaatatt tcctcgaata tcccttattt gagtcggatt tccgtaacca
    33421 tcgaagttaa gaaattggga ttccgaaaag acgttcgtat cgattttctc ccgaacaaaa
    33481 gaaagaaggt ttccgttata aataaattct ttccgagcag tcatttgacc gtctttgtaa
    33541 cttgtattcg acaaaggttt taatgaaaaa gaaagtgggt cataaacggt aacgtctgaa
    33601 aaactaaccc cgtctataac agaagttttt ccggttggat tgtaattcgt atcatataaa
    33661 aaagtggtat tcaccgattg aaaaagaatt ccggaacgat agatcgattc tgttgtagaa
    33721 acaggacgga cccaaacggt tccgtttaat aaaatcgttt tagaataatt ttgagtacta
    33781 gaatgaatca cgttcccgga cttactgata gtcaatgacg tctcaagccc cgccaaatcg
    33841 ggatcagaat atccaaacat acgcactgta tttgttccag ttaaggaatc aaaagaagaa
    33901 accgtttcgt aaccaagtag agaggatttt cttaaacctc ctctaaaaaa acgaggagta
    33961 ctaaacgtat aatccgtttt tgcaattaaa tactcgttcg agccgtccca accataagac
    34021 gaaactgact ttattactgg ttcgggtgct aaaaaaggat aaacgtttgg ttttaccggc
    34081 gttatcgcat ttggattgat tctttgccca gctggctggg agtttaaatg gtttttcttt
    34141 aaatcatatt caatttttgt aacttgatgg taatccgatt cggttccttg atagatgttt
    34201 tggacaagac catccggaac tttcggttca aaacgtaata tctctaaagt tgtatttgat
    34261 ctaaaaggaa cctgtctgat aagtatcgaa ggtaaaacag gattgggact tggtgtccaa
    34321 tctgaataat tttgaggatt agaactcact cccacaagtt ctgtaactcc gtctccgtta
    34381 aaatctaaac tttgtaaaag tccgccagag ttccaagaat aatctgaaaa taaaggataa
    34441 taaacccagc cagaagaatt gagtcttgct agtcttacgt tgatttgacc gttttgataa
    34501 taaaccaaat cggctctacc gtctctgttt aaatccgtaa actctttctt gtttttccaa
    34561 ttgttatacc ccatactaga aagggacgca ctttcgtccg gtgttggagt aggaatcgcc
    34621 atttgattgt tatcaatatc ggtccaggcg taactgtcgt ccggaccaaa ccaaacctga
    34681 atttgtacga taaagaaaaa atagcctata cgcaatctat cggtttcatc gtcttcgttt
    34741 atgtctacgt atgtgtcttg attcagcatt actaaaatag gagaagaata agatccattt
    34801 ccccttcgaa actctacaag ataaccagtt tccccgcttc tggttactcg gtccattctc
    34861 ccatcatgat taatatcata gttcgcataa ccatatgttc cgggtaaaaa cggatttcca
    34921 atatcgtcta acaacgatac gttgtttata tactgccata tattatccgt ttgaaaaatt
    34981 tttccgttaa aatgatattg atgtatataa gttccagaac tcatcgtgat aaaatctaaa
    35041 taaccgtctc cgtttgtatc cgcaaaaaaa aggttgtctc aaaatttgta ggcttctttt
    35101 taagaaaaat tattttgaat ttctcgcaaa atgtgttagt ctccgcaaaa acggtcgctc
    35161 tgtgtgattc acaacagact tattttacag aatctcagga agagttcttg cattataaag
    35221 tttttaacaa acgagttttg aatcaaatcc tttctaaaat taaaaaaaac aaaacgagtc
    35281 tgtttcaaat atttagaata tggaaatctt atcaaaattt cataagaata aaaatcatcc
    35341 ttagaaaaca aaactggttt cgatcaaaaa tagagtctga ttggatttta aaaagaagaa
    35401 atatattttt tctaatactc tatttatcaa tctttccact ttccaactgt ctcaattctc
    35461 ctttgtctaa tatccaaaac gcgcaaaatg aaaaagtaaa tttagctttt gtttcccaaa
    35521 ttggtccccg ttcggcaaca atcacttggg aatgttctaa ttctcttccc ggttccattt
    35581 tgtatggaaa gtcaggtttg gaatcggttg tgactagttt agaaaattct aaagttcatt
    35641 ccatgacact tcccaattta gaatccaata cggattattt agcctttgtt ttttgttctg
    35701 gtagtacaga caaactacaa agtattccac ttacttttaa aacttggatc agtgattttc
    35761 caaatagaac ccgtggtctt tgggttatag gtgggatggg tgcggatgca tcccccgtaa
    35821 gagaaattga tttttttgat ccggttactt ctacttggta tccttccgca acttcaattc
    35881 ctacccctag agtttttgca aacgtagtct ctcacaaaaa taaaatctat gtcatcggcg
    35941 gtatggaaaa acaaggaatc aattacgtag cttctaaaaa aaccgaagcg tatgatccgt
    36001 atttagatca gtggactaca ctttcagata tgccggtagc caatcaagga ggagtcattg
    36061 cttctgtggg agaagaaata tttatcattt ccggtacgac cacaaacgat atgactacag
    36121 gtactatttt aaatacagtt tctcgtttgg ctcctggaat cggacaaaat ggcctttggc
    36181 aaaattatct ttctttaacc gctatctttt cacgagtgga tatgtccggt tgtggattaa
    36241 acggtaatat cttttttaca ggtggaagat ttacaaacga cggaacacct caggcaactt
    36301 cggattcttt ttctccttcg atcaattcca cttccgccgc cggtgaacct tctatcacaa
    36361 tcgcaagaca cggagccggt tctacttgtg taaaaccttt aaactctgat ccctatccta
    36421 ctgatccaga atggattgcg gttatcggag gatctacggg aacaagtaca ctccaaccga
    36481 ttacatctat tactacatcc aatcgtaccg acttctatca aaatggtatg gttgcttttg
    36541 cgattggtcc tattttaccc gttgccgttt attatccagg ggtagaagct tcttacgaaa
    36601 ctagaaagtt attcgttttt ggtggtgctt ctgcactgaa cattcctacc gattctgttt
    36661 attctatcgg tcttcaaaac ccaattgcca gtaattggtc tttagattct cttaaaatgc
    36721 ctcgggctcg ttatgctcac aaagtaattc gtatcgacag gtaaaaaact atatgaaatc
    36781 catttttcaa atctttatat attctattct tctaatgttg atccttttga ctaaagattc
    36841 ttttccagac gaaatgtcgg gaggtcacga aaacgctaaa atgtttatcg aagaaaaaag
    36901 atacatagaa gcggaaaagt tggccatttc tttacttact aacaatcctt ctgatgtaac
    36961 cgctgaatat attcttactt ctgcttgggt tggtttaggt agggaagaag ctaaaaaagg
    37021 aaatcttgat aaagcaatcg aacttttaca aaaagcacgt caaaaatggc cctttgatca
    37081 ggacttaaaa aaagaaattg aattactagg aaatatttct tctaaaaaaa atattccatc
    37141 caactcttct caaaatcgta aaacaaacgg ctcacaaacc gtcattcttt tagattcaga
    37201 attatttcgt tccatcgatg acctaaagtc ggaactccat tctacaattg ttagtctcaa
    37261 agatactcat tcttacaaca aagaacaaga atccttttct aaaaaagaaa tactctttct
    37321 gggtttgatt ttgatcttta cgttggtttc tttttgtaat ctttatttca cttttctttt
    37381 gtggaagagg aaataaattt tacttttttt ctttttatat cttttttaat tttaaataac
    37441 tttttagaat ttttttagtc tatgaattct ccgtaaaccc aaccgtattt agtggtaaca
    37501 taaccaatac aaggaacaaa aatcttcaca taataccaat ggttgttgta ttgatctata
    37561 ttatattttt cttgcgtttt tgcgacaaga gtcagatcga attttttagg aaatcgaaca
    37621 taaatatctg ggtttatttt ctccggcttt gtggttgagc gaaaaagata atactcatct
    37681 aaacattctt cactacctaa acttgaaaat ggaattattt tgccggacgt agtgggtaat
    37741 tctctgagat aaactgatcg cttggtagtc gttggtttat atcctaaaac agtaatcttg
    37801 atgttatcaa tatcatcttc atttccgtaa cttatggaac ttggatttgc aagttcgaat
    37861 ttatattttt tcttttcttc tacgcaggaa atgtattgtt gtggcttcca tgaatgtggt
    37921 tttaaaacga agttacaaac gtatttttct ccgtttagtg aaatgtggtt tccttctttg
    37981 ctgaaaacta atttgatttg tttatcttta agttgaaatt ttccagttcc tgatatacca
    38041 ggttcactct cttggaaata ttggaatgtt ttatctttgt ggaatctaat gagtttacct
    38101 gtatcatttt cccatttatc aatagaagtt agaagtaaaa ttaaatcctg atctgcttct
    38161 ggaaagttta attttatctc tttaacatta tttatccttg aacaactaag aaaatataca
    38221 atgtagaata aaaagaatat tctatttata gtgagcaaaa atttttttgc cctgaaatat
    38281 agataaccca atttactcat gtcatactcc ttttaatgta gttcttaatt atttttgaaa
    38341 atctgttttt acgccgcaac atggaattta tttttacctt cttcaaattg tagagcgatc
    38401 atcctttggg gatggctata gaagtaatca cgtatatggt ttttcaatct ttctggaagt
    38461 gggtcataga ttacaatttt ctctaaatcg taactgattc ttagtttacg aatgatttct
    38521 agatccgacc gatctagttt cagagaagta tgactcataa actcatggat tactttatct
    38581 accgatatat agtcacggaa agttttgaaa tccttgtcct cttgatcaac cgacattgat
    38641 gattcttgat tcggtcgggt tatacgtgtt tgattgtcct gattactttt ctgatccaat
    38701 tttttatttg agttaaaatt ctgttctttc tcttgcagtt tttcttcttt tacaaatttt
    38761 atttctgttt taagttttgc ttcttcattg aagtatttag aaataatcat tttgagagaa
    38821 tcgcttattt cccctactat atataacctt tcattttcga atttgatttt aagtccctta
    38881 agattttcat agctggtttt agaaagtctt tccttagtcc aaaccaagaa tccttcccag
    38941 gtcggctcat tttcattttt ggatcgatca attactttac tttcggtctt tacttctttt
    39001 ttattttccg tgaccaaagg gcctttactt cccacttgtg taagtaggtt atatgtgttt
    39061 tttataatgt ctttgtaaga gtaagtggag gctagattta gagggattgt tccccaaaaa
    39121 cggtctgctt tatattcttc cgatttacgg atatgaatta gcttcttcaa agtttctaaa
    39181 acgacttccg gtttttccgg tactaacttt ttccaggatt tgatttttgc actttccttt
    39241 tctggattgt ggtcgtattc cccccactct tccgaaacga gatttttgga atgttccaaa
    39301 atattcatcc aagtaacttt tgaaaaagaa gaactttgta ctttctcttt gttatttatt
    39361 tggtttgtac tttggttatt aatacagtcc cccgtacgtt tgtacggagc agacccggta
    39421 ctttggtttg tactctctag gatatttgta ctagacagac tagtatattt tgttatctgt
    39481 ttttgtaggt tatattgata acgttctttt acaactatat catgaagact agagtttagt
    39541 attctataat gtccgtggaa ttctccactg attatatatc cttctcgtct catttctcgg
    39601 atatatttag aaactgtagt ttccgctagt cctacttctt cgcctagtgt tttgtttttt
    39661 gcaatacatc ccccaaatcc gttgattctt cctgcaatat ctaagtcagt aattttagac
    39721 agtagttgtc tttttgctct tgaaagcggt aaagcttcga tagcgtgagc tatcaccaaa
    39781 gcgtaatgta cgacctcggt cattttagta tcccttattt taccatacgg acatacttcg
    39841 ggtgacgcat ggtaaaggtt agtttttacc ctactctgtt aaaaatacgg ggaactaagg
    39901 gtcaggcttg gagcctttcg gtaggtcctc gattcacgat ttcagcctaa gtggtagtgg
    39961 ctgtttctta gttatgtcgc ctaagatatt ttggactaga aacatgtacc agacaaatgt
    40021 caagcaaaaa atgcgacata actaaattat taggatttta aggaaggaga ttggcctgtt
    40081 tcgactacca catctacgca ggccataatc gcgaatctcg gattaagaga tatacaatag
    40141 tacattaata ttcgattgcg attttgggta ctcttttttt actctttgga aagttttctg
    40201 gacaattctt taaataatta acttaggctt tttatatctt cgtcgattct tgcaactttg
    40261 gtttttgcgg tagaaagtat tctttctcgt tcatttgaaa gaaattcttt tattaaacct
    40321 cgatcttttg acccaatctt ttcgccagct ttaaatttct tgtatagttt cttggcatcc
    40381 actttggata tttcctttgg attgatttct ttttcttcgt ggtcagtgga acttagcagt
    40441 ttatatgcag atttcaaatc cgacactggt gtcgtattta aaaggtcgcg attttcgaaa
    40501 agtttgatat atcgttgagc tgttctttcc gaaaaaggaa gattggtggc aatccaagga
    40561 ataaatttac cgtggcctaa catgcttttt ttttcaatta ataactctcc gatctttatt
    40621 gcattccgta tcgcattttt aatgttagtt tcaatgctga tatgaagcat tgaaatcttt
    40681 tcagcgtctt catcttgatt tttttgaact acttgtaaat gttgtgtgcc aggtcttggc
    40741 cccattagtg agcttagttg ttttttgatt tttttttctt tttctgtagt catccgattt
    40801 ctcttgctaa ttcattgaat tgttcccaag aaggctcttc ctgattcaag ggtcttcctt
    40861 ctattactgc tttttgaacc tctttcaaaa gttggatata tgatttggta aatgtgtaac
    40921 cttccaagta tggtagtttg tcatattcag cttttgagac catagacggc acgttaaata
    40981 tgggctttag cttgcctttt gtgattcttt gaatttcaga aaatactgtg tcaaaactct
    41041 ggagggtcca gcgcgttaat gcaattgggc aaattacaac gtctgcaata taaatcccag
    41101 tagagaattc ataagatagg gaaggtggcg tatcgataat taaataatca tattttacag
    41161 tttcgatttc atctttaaat cgaagaaccg agccaggatc atgtgacaac tccctcccag
    41221 ttttagcaag taatagtgta gaaggaatta tatcgacatt gaaagaagta tggcgtatag
    41281 cattcttaag aggaatttct ccttccaata catggcctat attatttcta agaagactag
    41341 aaacatcttc gttccgtaaa aaataatcgg tcatattgtt gtttgggtcc atatcgattg
    41401 cgagaactgt cttcccgata cttgcgaaag cctgagaaag aaaaatacaa tctgtagttt
    41461 tgcccacacc ccctttgagc gaggcagttg tgaatttttt catttaaaaa tagaaatcaa
    41521 tgagatagga aaatacggaa agcgtaattt tattttaaaa tccgttttat attttcttct
    41581 tcactttggt tgaatgcttg gaaatattct ttttgaaatt aggttgcata tttctgcggt
    41641 tatcaaggaa gataagttag aggattccta aaatcacggt tagttggcga gatagttttc
    41701 tattattcta aatatttata tgaataactc ggtgtggtat ttaactagtt tatcataatt
    41761 tttacttatt ttaagtacgc ttgaattacg ttaaagaatt tgatgcaaac ctaaaaataa
    41821 agaccgccat tccataaatt taaattctca tccgttctta tagaaagtga ctttcgaagt
    41881 atgcgaatct tttgcgaaaa accgtcatta ataaccaaat aatatagaac agaaaaatcc
    41941 tcaagagaca taaaaaatac ttgaaattcc gctgaattgc gtaatgcttg ggaccatgaa
    42001 cgaaggactg aaggagagtc aagatggccg gaaacgcatc aaaatttggc aggaaggtca
    42061 gggaacttag agaaaaaaag aaagctactt taaaggaatt atcggaagca gttaataaaa
    42121 gtataaatta tatttccgat atagagcttg ggaggagaaa cccgccaaaa gaagaagaca
    42181 tctttaaaat cgcaatattt ttagatgcga atccgatcga gcttcttgct ttggctgtaa
    42241 gtgaaaaatc ttttgtagaa attaatgtga acccagaaaa aattaaacat gcagaattgg
    42301 ttgtagtgat ggctagaacg atcaatgagc tatcagatcc acatgtagaa aaattattgg
    42361 aagacttaaa gaatttcgga ggaatgaatg gtatcgaatc atctggtgcc gatagtgaaa
    42421 ccactatcaa gaattaacat taattcaaaa gcagctgcct tcatgaaaac gaactttccg
    42481 gatgcaatgt tgcgtccgga aaaaatagac ctgttccgtt ttttggacgg aggagggcta
    42541 aggaaatatg gttttgagtt tggggtagaa gaaatgccaa caaatatgga aggttatgta
    42601 gattttattc ataagttact tatgttaagt acagaaattt attattccct tgaaaaaggg
    42661 attccaagat ctcgatttac cgcagctcat gaaattggtc atgtaatgct tcataacaga
    42721 caaatttcgg acagggtcgc agattacgga attgtacaaa aagcatatcg gaaatcgata
    42781 cctaatttta aaaatcctga atggcaggcc gatgagtatg ctgcatcgat cttaatgcct
    42841 gtgaatcatt gtgttaatgc atataatgaa gataatctaa atccgtcttg gtttgtcgaa
    42901 aattttggag tatcatacca agctgccaaa atacgatgcg aaaacattaa tagggagatg
    42961 gaagatccaa gaaaaaaagc ccagattttt gaaatcttag gctctcaaga tttgttttga
    43021 taccagctta ggagctggct ggctgaactt ctgtgaagta gcttttttta aatacctgac
    43081 attatttaag aacggaaaat tctccagaaa gtccagtaaa aaagctccat aaattaaatt
    43141 ttaggagttt ttctaatgaa tgatgaaaaa catagaagta acaataattc aggagcgaat
    43201 acagacgata actttgtaag tgatgggttt gtttttatcc gagaatttag gcattggcgc
    43261 tcgaaagaga tcattaaggc ttctgactac ggccataaat actttcgaat accaattggt
    43321 aagcgaaaga agaaaaagta acaacgaaga ctaaaaggtc ctatatataa acttaattgc
    43381 tctggaaagg aattcagagc aattaagttg tcttgattta tcttaattcc taaaaattcc
    43441 ttttgcgcta aatacggata tacccacaag caagggatta tataccacgc ttcctcgttt
    43501 ttcaatagag cgtttgttaa attaaaatat gaaagttact acgaatcacg attttacgaa
    43561 caagttctaa aattataaaa atgtgtactt ttagaaaatt ctttcttatt ttcttacgcc
    43621 gaaatctcct tccttacaca aacttagaag ccaagaaaac gaagaactct tgaatgattt
    43681 tcttttgaac agaggaaggc gtttctggta atttttcgat agaatctaac acaccgtaag
    43741 agtctagttt agaaatgagt tttagtcttt tttgcatttc gactaattga acagaatctt
    43801 tgagcttcat ttggcctttt tcggaaagaa cccaatgatc gtcataacct ttaagtctta
    43861 aaatgattaa aatagattta ggatagcaag agtgccgttt ttgtatttgt aataagtgga
    43921 acgatcgaca cccaattcca cggccatcct gctgtgactc agttttaggt cgtcgtcaat
    43981 agcggaaagt ctttcaaaaa gtgtagacac aagtagtctc cataggagac agagaaatgt
    44041 aaaataagtc tctgtcagct acaatttaag aattttcgcc taaccctgtg aagaggactg
    44101 gaattattta aaaaacaaaa aacgctcttg aactgggatg agaataagaa tgaaattgta
    44161 aattccaaaa gtggttacca ttcaaaataa aaagggtagg ggacaaggtt agagttattt
    44221 caagataaac tttgaatccc aaataaaacg tggtagttcc cacaaattgc gtcgtattgt
    44281 aaacgaacaa gtttttcaat ttttgtatga gttcccacat ttttaaacaa actaaaatat
    44341 ctcagttttg attgcatatt tcaaggtgat cgttttgaaa ctctctaaaa ccattttcga
    44401 attggattta aatttagaaa atttctgtat ccttcccaaa atgaccataa attttatttc
    44461 tgttttcaag ccccagatag taagaaaatg aagccatttt ttcgtaattt agagagttca
    44521 tactcaggtc ttggaactaa cataagaatt agttttaaat aaaattaaaa actccatttt
    44581 tccttattga atcgaaacaa aaagtagata tattttttcc cgataaacta gaaattccaa
    44641 ttctctaaca tgagtaacca caagatattt ctgaacgatt gtgggtattt tattaaactc
    44701 actactctgt aaaacactcc ttcctaaatc aggaaaccca agacagggaa ttaccgagtt
    44761 ggaaaacaga ttttagaaaa aatctaaaat gtagaccgaa caatttttta ccctttttta
    44821 gatcaaattc acgttaaacc caacgcaaag attgaatccc aaaatttacc ttaagattga
    44881 atttttttag aaatcaaact tccgatattc gtttttgtgc caaagtgaaa acggatcgag
    44941 taggattaaa aaacaaaaag aaatgacttt ggaaacgata taccgtttct cccgccaact
    45001 ttttagaaac atccagactc acttcacaac actgtaacaa gagaaccata tatgaatgat
    45061 actccaagag tctttcgggt acaaaaaaac cgaaacttta caatcgtaaa aaataacttt
    45121 atagatgatg ctcgtttaag tatgaaagcg acagcaatcc tacttcttgc tctccgttat
    45181 ccaaaccact ggagaatgtc ggtaaaaacg atgtctaaat tcaaaagcga caaagaatcc
    45241 agtattgcat ctgggtttaa agaactagtt acctttggct atgcagaatt tcgaaaagga
    45301 aaagatccag taactggtag atttaattcg ggatggtatt tttttgaaga gtctcaaaag
    45361 ccggaaattc cattcgaagt aaaaccaaca gaaaataaga gaatagaaaa acaaaaggga
    45421 ctctttttaa aagaagtcaa agaatcgaac ataaaagaaa atccggtctt ggattttcca
    45481 caaccggcaa atccaagtca ggaaaatcaa ccactatcaa atactatata ccaaagacta
    45541 tcaaaacaaa tactctttaa acaaatacta aatacttcta gagagtacgg cccgcctgca
    45601 aaaacgcacc tggaagaaca aaaacaaaat ttaaacaaac ctaaaccgtt atcacgattt
    45661 caatttcctg attcttggct tacaaaattc caagactatt atttcagaga acatggaagt
    45721 gaaatggggc aaccagactc agaactaaaa gcattaaact cactatatga aatatccaaa
    45781 ggagattgga atgttatcga aagtaaaata caaacactga tccaactgag aaaacaagat
    45841 tccaggtttt ggtatgaaca gtctttaagt cctgaatcga ttgctaagtt ttggtctagg
    45901 ttatttgtaa gaaaagtaaa acctactgaa aagaatacaa aacgaaatga acaacaaaat
    45961 aaatcaatac gaactgaatc caaatgtaac gagagtaaga cgatccaaaa aacacccata
    46021 gaagagataa acaacttaga tccctataaa tgttttttag gttggggtaa gagtaagttg
    46081 cttaaatctc aattagaata ctacgaacaa aactcagatc ctttcaaata cgaaggaact
    46141 aaaaagatac tctttgaaaa atttgtaaac gaagtgtatc cgggtcttgt aagtaactca
    46201 gaggtaaaaa agactacaat tgaaaataga aaggggagtg ctgcatgagc ttcttaattg
    46261 aatcaaccaa agtgaactgt atccaatctt gtttaaaaaa gaacaagact tgattctcaa
    46321 agacctttaa aaagatcgga tacttttttt gtaagagaaa aagaggagga actcatgtat
    46381 gtaaatcgat tcgtacaata atgagcgagc ctatccaggc aagtattgtt ttggtaaaac
    46441 tccattccag actttccttg gcacgaaaga attagctaag aataagtatc tctacaactt
    46501 acagttttca taatgaactt taaatgagtg tcagatctta ttttggctat tacaatttca
    46561 ctttcgcctg attgagagct aaatcttgaa taccgagttt ttaaaatcga agaagaggaa
    46621 catgatccac gatcttctta tcctttaatt ctatttatct tgctcgaagg gattcgataa
    46681 agtctttgat ttgttagtaa gaattattct cgtcagtgct ttgcggatag gtaggaacag
    46741 gggaaaacaa ttacaaagtt aagtgtatat ttatagttca tttgttttta atcactactt
    46801 gccttatagt gccaagcggg cataatgtgt tgtttttttg tggatgaagt tattctggat
    46861 cgcaattgag tgcttttaca taaaacaaga tcccacatcc tggcttgggc ggatgataaa
    46921 aaaacattta ccgatattat gggaaatatg ttggaaatgg cctgaataag cttgatattg
    46981 ctgtcctttt tctttttgta ttcaagccaa ctaacgctag aatagtgtcc attctgtctg
    47041 tatcgaactc atcttgttat aatggattac tgataataca agcagcattt aatagcaaaa
    47101 ggtgaaattt tttatatgaa aaaaattatc gaattattga ttcagggatc accaaaacag
    47161 gcgtttaaag acctttgggc tgcatcattc tctttaactt taggtgggtt gatttcaagc
    47221 ataatgactg gtcttgatgc aatatatctg tcacacctta gtccaaatgc attaaatgcg
    47281 attactatat cttctccata tattgggatt gtaatgtcta tttccgccgg tttaggtaca
    47341 gcaatttcaa attcaatatc aagatcaact aaaagccatc atttaagaaa ggagctattt
    47401 gcttcgatga cgttaacatc tattgcaatg gttgtcattg gctttctttc atattattct
    47461 gtagaattta taattaattc agttgggttg catgaggata agtcactaaa acctattctt
    47521 ccatattttg aagattattg gtactacttg attcctggac aattgctttt agttatgttt
    47581 acagtgttgt tgcagatact ggtggcattt ggcgatacaa aaattaattt aatacttttt
    47641 aaagtgtgtt gtataaatat tatattaaac ccaattttta tttttgggtt aaaatttggc
    47701 tgtaaggggg cggcactaag tacagactta gcttatttgt ttggagtaac tttttgttta
    47761 tttaactcaa aaaaatatct tagattcaag aaaataaagt atagttcact aattctacca
    47821 gctatttata gacaaacaaa aacagctatt gtggtttttg tgggaatggg gatatggtcc
    47881 gtgtatggag tcctttttaa cggattggcc gctagtcaag gggctgcagt gttattcgct
    47941 attgggattt atgatcaaat ccaaagtttc tttgcgacct taactcgagg aatatgcgga
    48001 ggatttctgg tggtatttaa taagacattg agtgaaaggc tttatagtaa ttatgtgcct
    48061 atttttgttt gttcaatagt tgttgttcaa ttcattttcc taatcggttg ggctatttct
    48121 ttatttttcc caaattattt taaaagtgct tacggcatta atgaatctgt attgtccatt
    48181 gagttagcca cttttttaaa atttggagct tggctattgt ttatttctgg aataccacga
    48241 atatctcaaa taggattttt gagtctggat aaatcatggc tttttgccct taatagtttc
    48301 gttatgataa tactaggcta ttgtatttct ttttttctaa cggatattat ttcgtttagt
    48361 gcaattccag taggccaagt tagcgcgcat attatttgtg atattgtttt tgtcccatcc
    48421 tttatatttt tattagttaa gcgaataaaa aaggattcgg tatcctatat tcataggtaa
    48481 tggcttttta ggttgttcat ttttaactta atggtaggag gaagaaatga aagtttattt
    48541 ggaagcagag aaaattgcat cccaattgga cgaaatacaa gatttttcat tacaggtata
    48601 tggtaaatac gatttggaaa agtcgttgtt atggatgact gaggaattag gcgaagttat
    48661 ttctgctatt agaaaaaaaa gaagttttga tgaaattgaa gaggaaattg gagatctgat
    48721 tgcatgggtt tttaatattg ctaatattca aggattgcgt atttcgaggt gctatcagaa
    48781 aacattaatc aaggaaatta atcgacagat taagaaatac ggaaaattaa aatatttgga
    48841 aatggataga tctttaagat gaattttgaa agaattattg aggctccatt tagaaaaata
    48901 ttgattaaga gtaatcaaga aaaatatctt atgacagatg ttataggaaa tactctatat
    48961 caccaaagtt tttctaagtc gaatgttttt tttgaaataa attttaattt tcctataaat
    49021 ctccgtgaaa aaaaatcata cagagagtta atgtttgata aaggtgttta tttggggcac
    49081 cacataggta aagaagcaaa tttaaaaata tcaaagaata aaattgaaat aagcaatgca
    49141 tcatttgata ctaattataa ttataataaa gttttttgga attacgtgat aaaatttgtc
    49201 ttatccgttc aagctgccga aaactcagct ttaagtctaa agggttcttt gttaaagtat
    49261 ggaaaaatga atttccttct tttgggtaga ggcaattcag ggaaaacttc gatatctaaa
    49321 gcattcctta atcatgggtt ttccttaatt gcaaataccc atagcattat taaagattct
    49381 tatgtttggg gatttaatac ttggataaga gtaagagatt cagtagggaa agaaagttat
    49441 gagttgatgg attcatctga tcgattttca gatggaaatt tgaactatat tattttgtat
    49501 gaatttaata gccttggaaa attttctgtt tctcggcctg agccttcgtt ttgcagagca
    49561 ttcatccttt atttttcttc gagtattgcg aattacgatt taaaagaaga tcttgcagac
    49621 tactttcgag atgataattt tataaaaaaa tatgaatttc ttagtaacga attaaaaatg
    49681 atagaaaaat tagtcaccgg tataccgact taccatgtaa cttgcgatat tgaaagtgaa
    49741 gaatctgtgt ttgaacttat taatttttta aaagaacttt gaccttgaag gttgctatat
    49801 taccgtcttc tgatttatct tacaattcag gtagtgtcat ttttgctaag aatctttttg
    49861 tttatttaag agagcaagga ttggagacat acttattgtg tagtaaattg cccttagata
    49921 tgaagacgga ttatctggaa tttatttaca tggagccgga tgttctaaat catcccatag
    49981 ttgatgatcg atttgtagat gatcgagagt acggaaattc tatttcaaaa tgtttgaatt
    50041 tcctttttga attgcattca aaatttacat tagacttagt ccatgctcat tatgcttctt
    50101 tcaatagcct ggctgctagt atatttaaag gtattactgg ggtgcctttc attgtatcta
    50161 gttttgggag agatattaat atcggatatg aagctgatca aagaattaga tggatgatcc
    50221 agaatagttt accttatgca gataaaataa tagtccctga taaaaatatt gaactcaaga
    50281 ttttagaaat ctttagttta aataatatca agttagatat tgaagaaatt ccaatgcctt
    50341 ttgataacaa attgttggaa gaagggtttc ttgaaattga taaatctttg ccaatttttg
    50401 caacagtaaa ttcttgtttt agtcctgaaa aaggtattga tacaattatt aaagcatttg
    50461 cggagttagt aaaggatttc ccttctcgat tatatattgc aggaattgat gatcatcctg
    50521 aagaaattca caaaaaaaag ttagtagatt tagttaattc tttagaaata tctgggaacg
    50581 tagttttttt aggatactta gatagaagag atgttggtga attattacgt tgttctgatt
    50641 tattaattga tgcaaggtta aatggaaatt tcagttctat cttattggaa tcaatgttcc
    50701 tgggttctat tgtgctttct tctaaaaatg gtgcatctga aaaaataatt caagacggtg
    50761 aaaatggcgt tcttttctca tccggagatt acaaagaatt aagtattaaa atgaaagaat
    50821 tggttataaa tgaagagcta agagcctcta ttgagagcaa tgttagaaaa tggcagaacc
    50881 aaaatgctga caaatacact tatatgagct gttttttgaa atttaaagaa tcatatatag
    50941 atattataaa gaaaaaagga aaataacata tgtcaactta cgaagaaaga ggagtttcac
    51001 cttacaaacc tgatgtcgta cgtgcgacaa gtattctgaa taaaggattg ttcccggaag
    51061 ctttttgtca ggcggttcct gatttcctat gtgggtcaag agatcattgt atattaatgc
    51121 atgctgatgg cgctggcaca aaatcatccc ttgcgtatat tcattataaa gagtataacg
    51181 atttaaaagt attcgaagga attgcacagg attctttggt tatgaatttg gatgacctcc
    51241 tttgcattgg aacaacaggc ccatatatat tctcaaatac aattggaagg aatgcgaagt
    51301 tggttaatgg acaagtcttg agttcaataa ttaaagggta ttcagacttt atttcaaaaa
    51361 tgaatgatta tggaattgag gttgttagct gcggcggtga aactgccgat ttgggagatt
    51421 tagttagaac tcttatagtt gattcagcac taacatgtag aatcaaaaaa gaagatttta
    51481 tcgattgctc attagtaaaa ccaaatcaag taattgtcgg attagcatct gatggtcagg
    51541 cgatttatga agattcatac aattccggta tttctacaaa tggatttacc tcagtaaggc
    51601 atgaaatatt agacagtaaa tatcgcgata aatttccgga atcctttgct ccagatattt
    51661 atgattatgc atataaaggg aattttcggt tagatgattc acttcctaag accaatatta
    51721 gtattggttc tgctttgtta tctccaacta ggacatacgc acctatcatg aaagaagtat
    51781 tctttaaatt tagaagaaat atttcaggaa tttttaataa tacgggcgga ggtcaaacaa
    51841 aatgcttaaa ctttgggaag aacattagat atgtaaaaga ttctctattt agtcccccgc
    51901 cgatatttga attccttaga gagaaaacat ctctttctga tagagaactt tatcgaacac
    51961 tgaatatggg tcatagatta gaaataattt gtgataacga aatcgcgtct gatattatag
    52021 agatctccca aaagtttaat gtgagcgcta aaatcatagg gtatactgca tattcagagg
    52081 ttggcaattc agtagaaatt aaaataggta attcaacgtt agaatataac aggcacgact
    52141 tgaatggtta aaaacaatat tcaatctggc gcatttattc ggataggttt accgaaaggc
    52201 agatttttaa attcatcttt aaaaataatc cgcttattaa ctgatgattc gatcgttgaa
    52261 ggtaaactga aatattcaaa tcaaaagagt ggaattttta tatatttgtt aaaggcttcg
    52321 gatattccaa aattagtttt atctggtttg attgatattg gaatagctcc tgaagaatgg
    52381 gttctggaga gcttagcgga tcgtcaaacc ggaaataaca agttagttgt gttaaaaaga
    52441 ctgccatgga taaaaagctc gttatcattt attgggagtg gagatacgga aattgaaaat
    52501 gatagaattc tgtcaattgc tacttctttc cctaatttag ctcagaaagc ctttgagtca
    52561 atgaaaagaa atcaattaga cttcgtgaaa atcaacggtt ctattgaggc gttggttcct
    52621 gacttggttg atattggatt tgattgcgtt gaaacagggt caaccttaat tgcgaatgat
    52681 ttaataaata ttcacattgc atatagcgat ctccagatag ctataatttc aacgcaagac
    52741 aaaagtttac aagtacctga agaaatactt aatgcattgc aatcggattt agaaaatgaa
    52801 aagtgaactt tcaagtgtaa ttattacggg ggcttcttct gggatcggag aagcattagc
    52861 aagacattta gcatatagta agaaatccaa tataatattg aatggtagaa ataaggaaaa
    52921 gctaatagaa ttaaaaagtg agcttagcaa taatgtatca gttgaaatag tcgcaggtaa
    52981 cttgaatgat catgttatca tagatgaaat aatggaaatt gcaactaact gcaattcaat
    53041 aggagcgtta gttaattgtg ctggtattgg atattttgaa tctttggata actttgattt
    53101 aaataaattt aacgaagtaa tctccacaaa cttaacttct gtattcaaat tgattcagga
    53161 agtagtaaaa attctaactg tccaaaataa aaattccaca atagttaatg taagttctga
    53221 tgcagatgaa attccatttt tgaatgcgtc tgcatattgt gccagtaaag cagggttaaa
    53281 gttaatgaca aaatcattgg ctatggagtt ggcacccaaa gggattcgtc tttgtacagt
    53341 atcgcctggt agggttgata cttactttaa tggtaagaaa cctggaatgc gtccgggtgc
    53401 gttatctgct caggaagtgg ctgaagtaat agacttcgtc atgcactgtt ctcaaaatat
    53461 cgaaatacag gaagtgagat tggatagtat gtcgagattt agtatatctt aatttacatg
    53521 gaaacttttg atatttaata atgaaacacc ttataattac ttgttcagat gaaaattatg
    53581 cagaatttct gttgttgcat tggcttgagt cattattttc aaatctaaag ttggagaaat
    53641 ttgaaattgc aatacttgac tatggtttaa atgagtttca aaaaaaaata ttacttcaaa
    53701 agaatgtaaa aattttccaa tgtcaaagaa acggttatcc ttgcaccatt agatttcgag
    53761 atctcgaatt ttatttggaa aaatctgatt atgaccaagt tttaatgtgc gatagtgggg
    53821 atataatatt tcaagactct attgcgaatt tatttgaaga aaataaagaa tcaattagag
    53881 caatctgcga agattcaaag ggattgtttg atattacata tttaaaaggg gttaataatt
    53941 ctgattatgt ttctaaatta ttgaaaggaa ggaaattaat aaatgcagga tttttgttag
    54001 ggccatctag tttaatgaag gaattatgta ataaatttca gacatttata aaaaatgatc
    54061 aactatacgg tcctgatcaa attataatca attacctgct ctatagagat ggttttgttc
    54121 aattagatca gaaatataat ttcatcccga tatcaacaaa aagatttttc aaaatagaga
    54181 aaggagtatt tttggatcag caaaatgata ggatccctgt cgttcataat gcaggcggaa
    54241 gaagtttata tcgtcctatc caagattttg gttttggggc aggatataat cgcaagctta
    54301 ataaattctt attccttatt aggtttttca ataactcaat agatatgctg agatcaatct
    54361 cggaagcaat ttctctaatt caactgaaaa aggaacgata gatttataac gtggaaaagc
    54421 ttgatatact agtgtttgat gatcttgatc ctgtagctaa atataatttc ttatgtgata
    54481 aaaatttgat tcatacttcc ttgaatttaa gtgttgatgt gaaagaaact gcaaaattga
    54541 tattgatgtc tttgtacgct attaataaag tattagaatt ggaaatcaaa atttcaggaa
    54601 tttatatagg tggtgatgat tctgttagtg cattgttaaa taagattaac ataaaacttt
    54661 cgaatgaact agtcagagaa tctttaatat ttctcgatat ggtgaaattt atttataggt
    54721 ttactagtgc gttgaaattt aaaatcaaaa atggaacttc aaaacaactg cgaattaata
    54781 gttggggaag atattttgtg gaaagtggac taatttctgt gcaaaataac aatatttacg
    54841 aattgatgtt tagtgctttt aaaagtgaat ttgaagtaaa taggccttta tatttggaat
    54901 tagtaaaact gttgaaagta gatattacaa atgactcagc gaaagaaata ttaaatatta
    54961 ataatggatt aaatatcaag ttgctatcat aatttataaa aggtagattt aatttatgat
    55021 atatgacgtt gttattgttg gttcaggacc agggggttca actctatcgt atggattaat
    55081 gaatagtggt ttaaaaatac ttatattaga gaaaggtaat tgtattccaa gagaaattga
    55141 aaattgggat tccgaatcat caactaaatt ttcaaaaaaa tattcacatt ttataacagt
    55201 caacggaatt gaatctgaat ctaattgtag ggcatacttt aatgtcggag gtcagtcgaa
    55261 attctacgga tcttcattat taagattaag agagaaggat tttaataaat tacaacatat
    55321 tggtggaggt atttcaccta agtggccaat tagttatgaa gaattagagc catactatgc
    55381 taaggcagaa attatatata aggtgcatgg acttgatggc gaagatccaa ctgggccata
    55441 tcgatcaact ggctttcctt acccaccaat ttctcatgat tttttcaatc agaatttaat
    55501 agataaatta aaaatgaaag gaataaatcc tatccattta ccaagaggtt tggatctcca
    55561 agaaggaggt cgttgtataa aatgttttaa atgtgacaca tttccatgcc ctacatacgg
    55621 aaaaatggat gccgaagtag cttgtctaat tcccgcactt tctgatgaga atatctctat
    55681 tctcgaaaat gcaaattgtc aaaagttgat tgtcaatcgt gctgggaatc aagtttcata
    55741 tgcagaagta ataattaatg ataaagtgga aagaatttat agtagattat ttgtcctttc
    55801 ttgcaattca atattttcgc cagaaatctt attacgctct gcatcatttc atcatcctgc
    55861 tgggttagct aattcgtcca gtctagttgg ttcaaatctc atgcagcata atattggaac
    55921 atttttattt gggagtttgg gaaaaaaaat acctaaaatg caccagaaga ccttcgccat
    55981 tactgatttt tattggggcg atgaagaagt taaatttcca ttaggtataa tgcaatcgct
    56041 agggcaaatt ccatttcctc aatggtggaa tcggatggtt ctgaattggt tagaagcaag
    56101 cttccttatg tcagaagatc tacctatgca gtataaccgt atctcaatcg atagaaatgg
    56161 aaagataaat atcaaatata aaaccaacaa tacaatagga ttaaaagttt tagcgaaaaa
    56221 aattcaaagt gtatttagga gtgcaggttt agtagcaaaa tcgatgcatt taaactcaga
    56281 tgggaaatat ttaccaccaa gagttgatgg acatattgtt gggactctag ttttcggtga
    56341 tgacccaaaa acttctgtat tagacaagaa ttgtaaaact cacgatattg agaacttgtt
    56401 cgttgtagat ggttcttttt ttccatcatc gggggcagtg aatccaactt taacaattgc
    56461 agcccaagca ttaaaaactg ctgactttat acgaaaatat tgaaatggaa tttaaaaagt
    56521 gaaatttgat tcaaactttc ataacacttc tttctttctg gaaatatcaa atttaatttc
    56581 agagaattgt ttggaattaa tttcgaatta cgctgctaaa agtgatagtt cagggaaagt
    56641 tcatcctgca gttattgaag ctttgaaagt taacaattat tttggtttac caatacctgt
    56701 tgaatatgga gggagtgggg caagtttttt agagtgttgc tctgttcaag caaaaatctc
    56761 atacaatgat cctgctcttg ctattggcct tactatgcac atgttttcag ctggaatact
    56821 tttagaaaac tggcgattgt acaaagatct gtcttgggtt ttaatggaag ccgttgcatc
    56881 tcaaaacaga ataatttcct cggcatttgc tgaaccttcc cttgcaggaa gcttacttcg
    56941 ctcaaattgt atggcaacta aaactaatgg tggttatata gtaaatggga taaaaacacc
    57001 agtttcaatt ctaaaaatgt ctgagctcat atgtatgcaa atagattgcc gcactgagaa
    57061 tgatgggttg atggttgcct taataccgaa taacattgaa ggaattacaa taaaatctac
    57121 ttgggacaca atggggatga ggtcgagtga atcagacaca ttaataatga ataattgttt
    57181 tatttctgat gatttaattt ttcatagaac cattagggga tcggattccg ggaatatatt
    57241 ctctgctggc ttatgctggt ttattggatg ttctgtttct gtctacattg gaggtataag
    57301 aaaactaatt gatgaaatgc tatcaattgt aagtaattcc aaagtatcac atttagataa
    57361 aaatagatca gagcttccca catttcaatc tgaaatagga ttgattattt ctaaatacta
    57421 tgctcttgaa acttcttgca ttttcttagc cagtgcaatg gacagtaggt caatcaattt
    57481 agaaaaatta ttacctttag cattatcttt aaaagaaact gcgattgaaa cggtacaaat
    57541 tatctcatca aaatgtatgc aactctgcgg tggtaagtct tattcaaaca caaatagcat
    57601 gtccagatat tggagagatc tgcaagcaat aatttttcac cctccaacaa gctacgctac
    57661 taaacaaatt cttggtaagt ggtcttcaga tcttcctttt tcctttgaat taaatgaaaa
    57721 ttccgatcag attgaagaga atacagaaag ggaacaccaa tgaatcatga taccttagat
    57781 ttaatttcaa aatatcaatc cagtggaaaa tcatttttat acaaaatgtc aggcgctata
    57841 agtgacgaaa ttcgatcaga tactaatcat tttataactt cagataaaag acgatattta
    57901 aattttggat cttattcaat ttatttactt ggtcataatc ctaaagtaat cattgaaagt
    57961 cttatactac aattagaaca actttcgggt tcttctcgta ccttcccgct tcgtatccaa
    58021 gccttagctt gtaagtttct tattgagaac tctcccttgc atttacagaa agtaatgatg
    58081 ctgaattcag gtgcagaagc gattgatgct gctataaaat tatgtagagt ttcgactgaa
    58141 agggaagaaa tttttcacgc ggaaggttct tatcatggaa aaactattgg agcattgtca
    58201 attactgatg caccaatttt taaacaacca ttcggaagat tattgtccaa tgtccaaaaa
    58261 gtatcgagag ttgattcggt cgctgtttca gagaaaatca gaacggaaaa accggcagca
    58321 ttttttattg agccgataca aggtgaaggt ggaatctatg aattcgaaag ttcttatatt
    58381 caagaaatat ctaaagcttg caatgatgtc ggaacgctcc tcgtatttga tgaaatacag
    58441 tctggactgg gtagaaccgg aactttctgg gcatcagaaa tttttgatgt taagcctgat
    58501 attgtaatag ctggtaaagc tttaggtgca ggaataattc ctgtttccgc attaatagcc
    58561 acagaaaaaa catttaaacc gttcgatcgg gatccaattt tacactcttc aaccttttca
    58621 gggaatcctt tagcttccgt agctatgctt gaatctttaa aattaatttt agattgcaat
    58681 gttcctaatt tgagtaaatg gaaaggggaa aaactatctg caataataaa ttcgataata
    58741 aatgattttc cagaaatcta tgaaaaaaga acaggccggg gactattgca gggaatacat
    58801 tgtcaaagtg ctgaaatttc tggtctttta gtagtttatt gtctcgaaga agggttgatt
    58861 cttactcctt gtctatcgac accgaaagta gttaggttgt cgccatcagc ttttgtaagc
    58921 gacgaagaat taaatatgtc tagtcaaatt ttagatgttg ttagtaaaaa aattattcaa
    58981 gaaatcaaat taaggaaatg ttgaaatgcc aatagttaat gttaataaaa ggattaatgc
    59041 agatatacaa aaagtatggg acttgatatg tgatgtagag tcatattcaa agtacatgcc
    59101 atcggtacaa aaagtatcaa taatttctaa taacttaaat gataccgaag tagactggga
    59161 agttatatta aagggaagtc tgcttaaatg gagagagttt gaacagagat ttccagataa
    59221 ttttataatg aaatttaatc aattgagcgg ggacttggat aaatttgatg gctattggaa
    59281 attagaaaag ataactgaaa atgatactaa tgcaaatcta tatatagact ttgaaattgg
    59341 gattcctatg ctcaaagata tgttagatcc cgttgcaaca aaatccttaa ctgaaaatgc
    59401 aaatgaaatg ttaaattctt taaatgaaaa agtacaacaa gtataggtca gctggataac
    59461 aaaaataatc agaatatgag aaatgatttt tttgaaaaag ctgcatctga aatactaaat
    59521 gcaaggaatc tttcaaaaga gattattacg aatgaagtta agagtatatt cggtgaaaca
    59581 ttattaattg ctggagcagg ttcgcttttt gccgggtatg gaaattcgga aagtgatata
    59641 gatgttttag taattgtaaa taccgagaat aaattatcgc aattaccaat aatgagttat
    59701 aaaaatgaag aaagaatcga ttctgaattt tatactttgc aggatattga gtctaccatt
    59761 tcttcattaa aaaatcaaag ttggccgccc ccaaacagta taaccagggt cgaatgggag
    59821 ctatattttc gatgtattca aaatttgtca agattcgcta gtagcaaagt aatttacata
    59881 agtgaagatt cccaatttaa acacagagct ttggatttat tgaaagaatt ttattcagat
    59941 tggtttcgaa aaatactatg tgattggtgg aatcttgaag cagtacgttt caaattaatc
    60001 gcagattaca taaaatcaga agatattctt ttaggctgtt taaaattgtc tgattcaatt
    60061 caatatcttt tatcaaagga agtggctagt cagggggagg tctttatggg ccggaagtgg
    60121 ctaccaatga aaatagaaaa aacaggcaat aagaatttaa tggaaatata taaacagtct
    60181 ttggatgttc cagttactcg aaaggaggct gaagaatatt atatctcgct tgaaataatt
    60241 tatgaccagt tatgtgaaat aaacaatctc gataatattt gtattcgttt tgaattctct
    60301 caaggtgttg aaaattggag tatctcggaa gaaactttac tatctaagtg gcgacttagg
    60361 catcttactt taaaggatgt gccaagtggt ttactgaata atggatattc ttgtaagttg
    60421 agcgaagaac atccttcaat taagaaactc ttggtaaacg acatggtctg ggctggttta
    60481 tatattgata aggtaaatag ttaaaaatca tgcatgattt agcgagaact gtcgcaatga
    60541 aatccatagt ttctatgagg tttttaaatt caatacaaca ttctatcgaa gatgtaatag
    60601 gtgctttaaa agctaaccag atattaactg caaagcatca agcaaagaat gtgattattg
    60661 gctgtgcagc attgcgttca attaaatctg gtggagaaat tttcgaacct gaggaattcg
    60721 aacatctttt ttttaatcca ttcattggac tttcccaatt tgaaaaagaa gaagtaatga
    60781 ggtttattaa taaaataatg tcaagtaaag ataatacttg gattgattct ttaataaagt
    60841 ttgtaaagca aacggaagac actctaggtt ttagtgatgg attgccagac ttgcgatcgc
    60901 caataggttt ccaagctatc attcgcattg ttaaggattg ggaacgtatt ggtaaagaac
    60961 taggattgcc atctttattg ccaagagcat ggagtgaaaa atattaaatc aataggtatt
    61021 tatggaatat gaaaactatt tttgtaactg gattaactgg cgttttagga acttattttt
    61081 taaggtacat aaataaagaa ttttcgaatg actataaaat aatagcatta tgtcgaagaa
    61141 cttcaaatat atctctaatt cttgatagta atgttgaaat ttattatgga aacttaagta
    61201 gcattaatat agatgacgaa gagttagggg agatattaaa gaatgtcgat tatgttattc
    61261 atatggcagc cgatgtaaga tggaatgctc ctttagaaga atctaaaaaa ggaaatatag
    61321 atttaacaaa aagtttaatt tcattagtaa aaaagtataa ttctaattta aaaaaattta
    61381 tatatttatc aacagctttt gtcagagcac caaaaggaaa ttgggaaaag acgaagtata
    61441 gcaatggaga atattttaac aataattatg aattctctaa gtatgaagga gaaaacgcaa
    61501 ttgcaatttc cgatctgaat tatgtaatca ttagaccctc tctaattttg ggagattcaa
    61561 aagatgggaa aatactttta tataatggta tttacaatgt attcagaatg atatgcaaag
    61621 gaataatgcc atttatggta agcgaaaatg aagctaaaat tgatattgtt cctatagatc
    61681 ttgttgttca atcaataatt gataacttaa atgatacggt tctagaaaag aaaataatcg
    61741 agttggtaag tgcaattaat agtccgaaga tgtcagaatt gtttgcaata ggaaaatacg
    61801 aactaaatga atatagaatt aagcataata aagagccaat taaattaccc aaattaataa
    61861 ctctagattc ttatttgaga ctgtataaaa attttatatt agaggaagga tcacatcatc
    61921 agaaaaattt tctgaatttg attgaagctt atattcctta ttttaattta attgagtatt
    61981 tcgaagaaga caaaagtatt aatcggattc ttttttctta caatgaaaag tatttgagaa
    62041 gtataattca acattggtgt aataagaatc cttcattgtc tctttcgaaa gaatttacct
    62101 ggaaaaatga aagacgaaga aaagtttcaa gctcaatttc ttaaattgga cttcccccga
    62161 aaaaacggac atgttatggc attgtcagga attctgtgta aatgacgctt ttttaaaaag
    62221 aatttttctt cttgtaatct aatttccaat tcatgaattg taaatgtatg attcaaagta
    62281 tagggtaaat ctgaatttat ttacaaagat aaaaacgatt aaaaatttta tcgatttttt
    62341 gcagagatag ttatactctt tcaagccgcc attagctgga ctttaaactt cgtattcttc
    62401 cctcatctaa caaatttaga attgtttttg aataaagtag tgggtattta ctttcaagac
    62461 ttttttcttt agttgtgact atttggattt ctggatctaa aaacgttttg aaactcaagt
    62521 agaaaacaaa agtcctttat atctacagag ttcgaaacaa tatagtatta tctttgaacc
    62581 agattttctg gagacaaaat acatccggtt caaaaatgat ttggtgatta atggagttct
    62641 tcgtttacac ttttttagcc tatcgtcttt tttcgctcta aattccttat gcaatcaaca
    62701 gaaaaagaga cagtcgtttt ttcggcctta tattgtttcc gatatttcat ttttgttcat
    62761 ctgagtttct tttcttagga atcagaatta gtaggatgtt tactcgattt gttttaaaga
    62821 ataggttcgt ttttaaggga ataggtttgt tgtaggaaga cagtaaaatc tgacttttct
    62881 taagaatctc tatccaggaa aaaacgagcc aaaacaggac aatttgaaaa aagtcttatt
    62941 ttttaagaaa gtaggtaatt tctaagaata ttcaaaaagt agcatgttct ttctatagct
    63001 ttgaatccat tttttaaaga aattcgattt caggaaattt aaggaaattt caggtcaaat
    63061 ttcgacccct aaaatcctga aaatttgagg tttggaagtg aattttcttt gttttggatc
    63121 ttgaaaagag aaagtggaat ctctgggatc aaattttaga tttaggtaaa acatttataa
    63181 tcttaaaaca atattcaaat gattcccaga aacacaaaga gttagaagct aagttgaaat
    63241 attttcgatg ctctttcaaa agtaggtaaa ggaaccagtt tgtataaaaa tcttatcgat
    63301 gaaaactcaa agtaacacga ttatctaaac tgttttagtc aataggaatt caggtagggc
    63361 atgttaaaat gaaataaata atttccatga tataaagaca gccaaaaccg aattgtttcc
    63421 tttaggaaca tgcacctaaa taaaagtcct tgtttcataa aaaccaaaac tctttaaatc
    63481 aaaagatagt agtttgtttt gttgtggtct taatagtttg aagagtaggc aaaattgtga
    63541 gagaggaaat tggagggaaa aattcgggag taaaaactgt atttaattgc ttaagactta
    63601 ctatcttcaa gggatgatta agaaccatag atttggttgt atgtgtttat agttttaaaa
    63661 aaagagattc ctttcttttt taagttttaa aacaaagcta aaaaaacaga accttacaaa
    63721 gataaatttg taagggagaa gataaaagac cgaattgcaa aaagtagttt cctcaaaata
    63781 tctttccagt taaaagtaaa agaaaagaac caaaccgatg tctaaaaact tttttccttt
    63841 aaccaatgat ttgatgttta agatcttgtt cgtcaaagaa ccggatctac tgatttcaat
    63901 attaaacagt gtgttattta cggatgggga acatacgatt cgaaacatta aaatactgaa
    63961 tccggaactt gtaggctctt ctccgaatga caaacgttcg tatttagata tacgtgctca
    64021 agatgaggat ggaaaaatat ttcatgtaga aattcaagta gctcatcaaa gttctttcgt
    64081 gaagagaagt ttgtattatc tttcaggact aattcgggat cagttgaacc gaggttctat
    64141 gtattccgat ttgaagccag tgtatcagat aaatatagtt gactttgatt taattccttc
    64201 ggagaatttt catagtaagt ttaaatttag agaagagtct aatcctgaca tcattttaac
    64261 agacgacgta gaaattcatt ttttagagtt gtgcaagttt gtcaaaaaag acgtaaggga
    64321 attaaggaat aatttagaaa tctggttgta tgtgttaaaa catacgtctg agttggagga
    64381 agaagaaatg agaattttag tagataaaac tccagattta agtaaggcat ttacaatttt
    64441 agaacagtat tcaaatgatc ctcagaaacg caatgagtta gaaacaaagt taaaatcaga
    64501 ccgcgactat gcgtatgact tggctgctcg ttttgaagcg ggtgaactac aagggattga
    64561 gaaaggtatc aagaaaggga ttgaaaaggg tgcagagaaa gaaaagttaa aatccgctcg
    64621 taagatgctt cagaaaggta tggatgtgga tacgatctta gaaatcactg gtttgagtaa
    64681 aaaggatcta aaagaccacg ggatgctata acctgtaaag ttaaaaacaa gattggacat
    64741 tcctcactca gtattgaata caaaggtcgt tgtcgtaatc ttgtgaccca attcacgaat
    64801 tgtaaaatag aatattaaag atatataaaa tacttctgca tttaggtttt ttattcacaa
    64861 gggtaaaaac gtttgaatat cctataaatt tcttgcaaag atatgaactt tattatagtg
    64921 aatcatactt tttagctgga tttagaatct tgtattcttc cctcacttaa caaacttaag
    64981 tagtagggca tttactttca ggaagtagaa agaaactttg ttctttagct ataatgattt
    65041 ggattttcaa gtttcgaaat attttaaagt tcgagaaaaa gagaaaacga aagtcttttt
    65101 atctacggat ttcggcacaa tagtgtacta tctttgaatt aattttcaaa atatggtaaa
    65161 gattatttac gatttcctct attgattgtc ttgaataaat ttttctgtct tttttaaccc
    65221 tttatacttg tctcgatatt tttgatattc aggaaatttc aggtcaaatt tgacccttaa
    65281 aattcggcca aaaagtagta gttttgactt tttaaactac ttctttataa tatcttaata
    65341 ttgataatca taacagaaaa ttttgctttc aaaattgaaa tgtaactaaa tattagttgc
    65401 aattctaagg acttatgata aaatagaatc gtgtcaaagg ttgaaaagtt agtagaaaga
    65461 tttaaaagta gaccaagaga tttttcttat gatgaactaa gaaagttact ctcagccttt
    65521 ggatataatg aaaataattc tggcaagtct tcaggctcaa gagttgcttg gattcattca
    65581 gaaactaaac atatcatgag acttcacaaa ccccatccta aaaatatttt gaagtcgtat
    65641 cagataaatc aaattttaga cgaattaaaa tcggagggtt atataaaatg aaggatatta
    65701 tcgagtataa aggcttttta ggctctgttc attttaatgc ggatgatgaa gtattttttg
    65761 gaaaaataga aggaattgaa gatttagttt cctttgaagg tgaatcggtt aaagaattga
    65821 agaaggcatt tcaagaatca gtgaatgatt atttagtttt atgtaaaaaa gctaaaaaaa
    65881 gtccagagaa atcctttaaa ggttcattta atgttcgtat accaacagaa cttcatagac
    65941 gtgtttatag aaaatctttg agagaaggga tctctttgaa tcaattagtt cagagagctt
    66001 tagaaaaaga aattactgat cttaagacat cacacttcag ctaacatcgt ctttttgctt
    66061 tgtttggaat ctccggtgct atagggatcg aagttgagta aattccattt cgaaattagt
    66121 ttctttaact ttcggaaacg gaatatcgat tgaaagggaa atggaaaact ttgaaattgg
    66181 atttcatgtc caataatccc aaaagctatc cgttaaacca ataacctggt ttaaatatcg
    66241 atcatttgat ttttttggaa cttccgtatg aattggttgg gagaaagcat ggttgttatt
    66301 aatttattaa agttgttgaa aaattaatct ttgatccgtt tctgctggat tgaaatggat
    66361 aattgaagca attttgcaaa ttctcactgt ggaatttttc aacaacttta ttctataaca
    66421 ttgaagaagc ggagcatctt ctattcgatt ttatcgaagt gtattacatt aggttatatg
    66481 agccctgaag aatttgagac aaatattgct taaatggctg tccactttta tgtgactact
    66541 tcatactgta atgcgtggtg aacaaaaagg aaatgtgttc gttatcgacc agaagaccaa
    66601 aacagctctt tatatttacg atggcggaga agagtttcga gataaggtat actcgttgca
    66661 attaagtacg tatggagatt caagaaagga gttatttaat ggactcttat tcggtgatac
    66721 agctgatcaa gttaaggaaa aactaaatat cccttttcaa attcatcctg gcggaaatcc
    66781 agacgatgat attgagattc tttattacga actttcgaag tgctcgtttg agactaaaga
    66841 agggaaaata tattcagtgt ttattactga agagtgatta agaagtggca cacatcgcgt
    66901 agctgttttt cgttttgctt atcattcgta attcctgaga cagcacggct ttaatacaca
    66961 ttgaaaaaat aaataggata aatcggtgaa aacattttta tttaaagtta tcagtatttt
    67021 cgttttcgta agtacagtag cttccattat agattgtaaa aaagttgaga aacaagaaac
    67081 tgaaaagcga agttttcaaa gtggcgatat agtcaaagtg aatgtaaagc ctggtttagc
    67141 cgtacgagac caaccgtcat taggggccaa gaaaatttcc gaaatttcat ttgatacaac
    67201 aattcaaata ctgaactgtg ctgaacgtat tgaagaaatt ttaggtttat ccggtccgtg
    67261 gtgtgagatc aaattcttag atcaaaaagg atggatattt tcaccttttt taaaatcaga
    67321 atattcaaga gaattagcgt tcaaaatttc ttacggaaag gcgatacgtg agctcccact
    67381 gccagaacct gcgcctatat ccgatagact cgttttgtat cgaatgtcgg ttcaaggaca
    67441 tgatattgga ataattcagt ttgttctaga tgaaaagtca gagaagggga aaatgaattc
    67501 ttgtcgttac tggtcgggtc cacccaacac tgaggaatct agtcgaagat attgtgatag
    67561 ttcggatgca agctacaaaa gaaataaaaa tgaattatca atagatggaa agcaatacaa
    67621 gtgggacggc aggtttaaag gattcatttc cttagatgac aattacgatt ggaaagaaat
    67681 atttgctcaa gcttttgatg gaaaaccgca tcctgaagga gattataatt cttggacatt
    67741 agaggagagt aattgtcgat tttttgaagg agatccgtac gggggtgcag aagcaagttt
    67801 tttatgtgaa aagcttgggt tcgatgcttc ttgtcaatgt ttcgaaaaat aacaaaagcc
    67861 aacgtcgtca gacgccattc gctttaaaaa tattagggaa gagtagcatg agagtgtttg
    67921 ttagattaag tttatatata atggttatct tggttttagt cttaactgat ttaaatgcaa
    67981 aagacagtca atatgccgaa ttcgaatcgg cattttcatc agtctctgtc tatttcaaga
    68041 ataaaccttt atataaacca gtaaattgaa taaagcagga agacgtaaat taccaatatg
    68101 cttttcgtaa agaaggttac gatggggaaa ttaggatttc attatttcct aattcaacaa
    68161 catattccga tgaaaagcaa aatgagtatt tatttcgcac ttcgacagag gttgtgatgc
    68221 taaatattaa ccagccgaaa gatggagaat tgataggaag atttagcatg tttccacctg
    68281 aaggtgttaa acccgaatac ggagctgatt acggcatgtc aggtctaatt gaaggtaact
    68341 caggcttctc aaagggttat aaatacgtgc atgtaattgg actctggaaa aaaggagtcg
    68401 gctttgcata catattcatt ttatttaatg atcttcaaaa atcgattcca ttcccgatgg
    68461 atttattcta ttgcatagct tttcagaatt gaagcaggaa aaattagtac accttacccg
    68521 ggtaaggatt ttaattatcc ttgtagcaaa gaatctactg aagaatagag aatgcaatgg
    68581 ccgcatcgtc ctatgcatga aataataata taggaattaa aaatgagtta cagaaaaatt
    68641 ttaagttgcg ctttcatatt tattttttcg ctaaattgta aaattccaat ggaggagcaa
    68701 ggatacgtaa ctgcacccaa tggattatat ctaagagcga attctgatac taattctgac
    68761 aaactaatgc ttattcccaa agacgagttc tttacgatcc ttgctaaaag tgatatttcc
    68821 gaaacaatag aaaatacgaa agccccatgg tggaaagtta aatatttaaa ccagacggga
    68881 tggatattta gtggctttgc taaaattctt gatcaaagtt tttatgacaa acgcaactca
    68941 ttatataaag gtgatcccat tattaaagaa gaattctata atgaattacg gtcttatttc
    69001 aataagactg ggaagaatca ttgccaatta aattttattt cggaagattt cttgagtgga
    69061 gacggggacg atgtttttta cgaagtctac tcaattgaaa tcaatactgt catagatgca
    69121 atcgctatat tgagtaagta taatagtttt agcgtaagag ttacagatat aaaaagaaac
    69181 tctgaagaaa ttcaaattta ctacttgatg agcagtaaca atgcaaatag agataaagtt
    69241 tctgtgatga agtggtttct gaatagcaaa agaaaagaat tcaattgggg caaaaagaaa
    69301 actggttcta ataattggga tgatttcaat tatagagctt atgaggaaaa aagttacgtt
    69361 tgtaattcac atttgaagtc ttggctatac ccatttctta aataaatttc atactgctta
    69421 gttccaacgt atccgggctc ttttgtgtgt acctctataa gtttattgcg ttaaccgtca
    69481 ttattttaag tcaacgtcca ataggtaaaa atgaaaaagt atttaatctt aatgctatta
    69541 ttgtttgttc aggtgggtca gataaatagc tctgatgaca actattctgt agaattagat
    69601 ggtctttgga aactgaatat agaatcagag aatagctata aagataaaaa ttattcgccg
    69661 ctttatcttc ggtttctaac aaataagaat aatgacaagt atgctctaat tctaaattcg
    69721 gcttacgcgg actttattgc gactgattta agtgtaagct gtgatgaatt atatatatgc
    69781 acaattaaga attcgaagaa ttcggaactt ctaagattct tcgttagaaa tcctaaaaca
    69841 atagagataa aatacagttt atccgatgga gaaaatccat tggttgagtt aggctcacag
    69901 tttgtcagaa tggatgatca ttttcgagaa ttatatggaa gtgtcgtacc aatagctaaa
    69961 gatacaactg ggtccatcta ttcaagaggg cttaggatga aagttgaaaa aagttcgaat
    70021 atactaactg tgagtgatgg agtgattgtt ttcattgata gaagttcaaa aggttatggc
    70081 ggtatagtaa tggtggatca tggaagcgga gtaaaatcaa tttacggccc tcttgattct
    70141 attgaagtaa aagagggtga taaagtttct aaaggtcaag ttcttggaag agtagggaca
    70201 tctgcaaaat ggcctatttc taacgcacaa gttttatact atatcatttt ttcaaattca
    70261 aaatataatc atcctttcga tgcaacggct caacttgaag atcctttaaa atttgattgg
    70321 cggaaagttg agcaaaaaaa gaaatgatga cggctcataa atccgaagtt gttttgttag
    70381 acgctatttt tgtaaaatga acgaaagaag aattaatctt tgcttaattg caaaatgcat
    70441 aatagtcgcc acgttacttt ttaccggaga tataagaggc gataaatcca ttggaaaaga
    70501 gaagccgatt cttacttacg cgattttagg caaagaattg tggatcttaa atgcggatgg
    70561 taaggctaat atttatgatt tagattcttt aaaacaatta agagtttatc agtttaacct
    70621 agtgacgaat tattggacac atttttacgc agcatttact tcaaattgca cagaactcac
    70681 aaagtctaat gacgaatgag atctgtgtct attataataa acttctatat gatcaaaaag
    70741 taattcttcg gcttcttgaa ttttataaaa gtaattatat tccatttctc ttttcagaga
    70801 accaaagaag gactcagcaa ctgcattgtc ccaacaattt ccctttctac tattactcct
    70861 tctgagttta ttatttaaca gataccttcg agtttcgtac gaacaataat tggatcctcg
    70921 atccgaatga aaaactaaac ccttaggagg atttctacat tcgattgctt tggaaagagc
    70981 ggtgcacact aacttagaat cattagaatt tgaaatcgac caacccacta cttttcgaga
    71041 ataaagatcc agtattacac aaagataaat ccacccgaaa gaggatctta aaaaagtaat
    71101 atctgaaacc cagatccgat tcttctgatt cggtttgaaa ttccgttgaa ctaagttcgg
    71161 agcaacccga ttcccatgat tagaatctgt tgtggcaatc cgaaaacgtt tctcctgttt
    71221 tccttgaatt tcacaaagtt tcatcacttt tcgaaccgtt cttgctccgt aaattgaata
    71281 cactttcttc acttcccgaa gcaaccgaac taagccgtaa ttcttacgac ttgttagcca
    71341 cgtttcccga atgaactcga caagttcagg attatatttt tctaattcgt ttttactccg
    71401 ttttagaaat tgatagaatc ctgaacgaga cacccctaaa acgttagcca tgctttgaat
    71461 cgaatactca aatcgatgag tttccatgaa catcaatcgg gattttgttc gcgggaaagc
    71521 atggcggcaa acttttttag gatattaact tcctctttca gtttcagatt ttccttccga
    71581 agctttttca gttcttcact ttcttttaac tgtttatccg taagtggaag ctgatcttct
    71641 gattttttca agtattctcc cctccattgt cgtaacacaa aatagctgat tccaagtgac
    71701 cctgctactt cttttatcgt aaacgaacca gaaagtgttc gcttgactgc ttgttcttta
    71761 aactccggag agtattttcc tttcttattc atattcacct ttacctcatt cgctgagtaa
    71821 aaggtgtccg tttttacgta actaggttag atgctgatca aatcatggaa attgcgaggt
    71881 cgtatgcgtt ggaatgctta acatctctaa aggatggttt ttatagatta aaaggagaaa
    71941 gaggttacaa aaaagcattt gctttattgg tagatagagc tgttcaagag actcttaagg
    72001 tgtatccttg gctagcggaa ggttatcgtg actaattgaa gttgatttgc tcagaggtaa
    72061 atgatcgtaa aattttaata aaaatatcaa aatcagaata ttcgtatagc tcatgaaaga
    72121 ttcaagagag aataataaat cattctggta gatcggatac cgatagaaat atcaggtcga
    72181 cgccgctata aagcatatag agaaatccct attcattttt aaattaggaa gttaatataa
    72241 tgaattattt gaattacgta ttttatggct ccattatttt aaacttttta cttctctatt
    72301 attgtatcaa aatgttcagg aaattaaaag agatacagtt taaagcaaat cgagatatgg
    72361 aagaaaataa catagaatta tatactgata ttgagcttgt agataattca tttactttat
    72421 tcggcgacgg aaaggaatac catgcgtata tattagattt cacagaaatt gaagagattt
    72481 ttgctgaagg aaggaaacgg gacgctgaac gtatggctaa aacagccgag cgttatgaaa
    72541 gaaataagtt aaataataga aaaaggaatg atcgagccaa acaaaagaaa gataaacctt
    72601 agtcccatga acataagtat ttacttgcat cagaaagcgg agcagtatag aatttgctac
    72661 tggtgattgg agaagagtgt cttaatacct tttgtactgc aatagaaccg gcttctgcta
    72721 agagtcgtat acccagtatg cctgagtgca tgacaatgaa ttttttttcc ttcacatgtt
    72781 tttacattcc atccagatat tataaactgc aagccgcgct ttgagagtgg gtttcgattt
    72841 tcctgattgc gctttgttag tgtatgaaag aaataatcag agctgatttg aaatttcgaa
    72901 tgatactctc taattatttt taaaagatct ttatggataa cagcgtatgc aagctttccg
    72961 cctttcttaa tatatctaag caatatttcg cctgaaggag cctcgaggag attgctaaac
    73021 ttcgaaccaa caatttcttt agcttgaaga cctgttgtag acatgaaaaa gaataatgct
    73081 cggtttctat attcttcctc agtagttgga ttagaaaatc ttttggtgag atttttcatt
    73141 gtctttttgg aaagcccttt tgtgaaggca gtagagtcgg taggaggatt tttagaacct
    73201 ttaccaagtc ttttctttag gcgttcgaat ttgagtattt tcgctgttcg catcgacata
    73261 aagagtctat acgtttaaaa tgtacaatca aacttgggat attttaagga ttagtcaagt
    73321 gaaaagtatg acatgaaata ctttaaatta ggttattcat cgaattgatg gttttcgcaa
    73381 tgaaaagttt cattgataga taatgctgga ttttcattta atgcagacat taatgtttgc
    73441 ttatttataa cccagcgttg cataaaggaa atgtcacgac ctgtttccca gctaagatta
    73501 aatttaccta tatatttttc taaccaagca gctttgtttc cattcgacaa gaggattctc
    73561 ggatcttttt tagaatactc caggtgaaat tcttccataa attttgaaga tggtaactgc
    73621 caatttatgc cgtcgcgtaa acgaattatt ccagcgtatc gaatagttga aaaaaggtgt
    73681 ggattggagt tttcgaataa agaaccttca aaagcaaagg agaatcttcc attaaatttt
    73741 tgcggaagac ttttgttttt tgttagaata tgattctttt taaaataagt tccatatata
    73801 aaaatgtaat tatttttatt tttatgaaaa tgaaattccc cacctaacgt aagataattt
    73861 tcgtcaaaag tatttttcaa aatttcaaaa gctctatttt ggattgactg aatatcttca
    73921 agattttcga aattccataa gtctaaattt ttataaggct gataagataa aagaagatta
    73981 aatggatcat cccaggttaa agttccttga gctaagatta atggaggaat ttctttgata
    74041 gcaccacagg cggactcatg ttctaaaact cttaaaaatc gatcattatc cgatcttggg
    74101 agaattcgaa tatcttttct atatgaggag tatgcttttt cagcattgaa taagtctgga
    74161 ttttttacgt ccaggaaatt tatttcttga gcgattctcg gaagtaaatc tttttcatac
    74221 aatatttcga aaaatttaat tctattttca attaattgaa attttccttt tataaaacca
    74281 tttgtaggtt gatattcaat taaattatga tattcaccag attctttaaa atttaacaat
    74341 tctttcaaga tttcatattt gatttcagga atattaattt gcgtatttct atttgtggcc
    74401 agatatacca aataagagtt caatttgagt gcaagacgtt cagattgaat ctctttttgt
    74461 agtattgatt ctaatagaga aaatgattct ggttttaata tgacgacagc ttcaaaaata
    74521 attagtaaaa attctttttg atccacagaa aagtgagacc aattgtggtt aagaaatttc
    74581 agagaatctg aaaattctaa caagatattc ataattgttc ttattgaaga ttcaatttta
    74641 aatgcagatc ctgagttcaa cctttcaaat aagattacta aaaaagattc taaccaactt
    74701 tgatattgaa tttctgggat aatggagtcc tgagctagaa tattattatc gctgtcagag
    74761 gagaaaccat atagccattc tgtatgcaac cgtaatgttc gttgtagtcc ggatttgagt
    74821 ttttctttat tttgaccact tgcgtaaaga caaaattcat ctaaactatc tgctagagac
    74881 ccatagtaag aatattgact actatcgtag aaatctttgt atattcctct tagtatattc
    74941 caatatgttt cttcttttaa gaggggaatt aataatttaa agattcttga atttcctgaa
    75001 tactgccaag tcgatagatt acttaaattc agtactattt gagcgattaa gtctgagttt
    75061 tctttaagtt gtttagaatc ggattcattc catttctcaa gaatatcaag aagtttgcct
    75121 ggtacttgtt cagacgaatt tgaaaattga attaactctt gttcaagtga gttgtcacct
    75181 atttcatatc gcgatattac ttgctctttt tctatggaat ctaattcttc aattctaaat
    75241 tcaataggat ttgtcttact aagaaaatcc aataaagagt cttttcctgt agggtctaca
    75301 tttcttaaga tggctatttt taattcgtaa ataacttttc gaccctcgtg caatctgtag
    75361 gaagtatatc cacaacaaaa tagccagatc agttttagtt tttccaaatt tatagatttt
    75421 tctttattca aataatttga aattgctgaa acgatgaggg tgtcgtattc atttcgtgat
    75481 ttctttatta attcataaac aaagagaaag tcatttggcg ttgttctcag tgaatttgat
    75541 aataaaagtt cagcaatgtc ccatgccgct cgattgtcgg ctatctcttc tatttcttcg
    75601 gataaattga ataacctcaa tccatcttct ttccacaatg ccggatcatt ttttaataga
    75661 ttttctaacc aagaatgtgc actaaataat gtatattctt tgtgtccaga gaagccaatt
    75721 ctatgccatt gaaatcgcat acctgcttct tggattttat ttaagaattg cggctccgaa
    75781 atcgtagcta agattctgaa aatttcgttt ttctcttcca gagaatatcc ccaaattttt
    75841 cctgattcgc cgattatgtt ttccaaaaga tcattacatt tctctaaatt atgagattca
    75901 agaaaccaat tccagataag aataaaaaaa gaatcatatg ttttactttt tgaataatga
    75961 gatgaaaaat tatcattcaa tatttgagca taatcttcgt ttgtggcctt ggtgcagaat
    76021 gaaataagtt tcaataaaag aatgacagct tgattcgagg caatcattgt attgccattt
    76081 cttacatgaa aatttaataa cttatcaata attaaattga gggacgttgg atctaaatac
    76141 aaaaaattag actttttatt ctcattgaat acttctcgaa accaacgact taacgtaata
    76201 gttatatcaa aaagaatatt tgcggcaatt tttgtatttt tatcgaaata atcttcctta
    76261 gatatacatt caattagaag cgatcttaat tcaatattat cctttcctgg ctcaatataa
    76321 ggcaagagaa atgcaatagc acagtatatt acgtatttag aataatgtga atcagtattt
    76381 ctagaatact gacttaagtt attaaaaata atctcctttg aatcaagatt ccatttggta
    76441 actaatttct ccctattgag tagtcttgca cataaatatg ctaagctttt atggtgatcg
    76501 ctaatttgtg aaggttttat atatattaga aaaatatgaa tacgtttcca gtctaaagca
    76561 gagaataaat tgaataatag agtgtcgatg tcattgtgaa aaaaagtatt ataatgatgc
    76621 cggatattgc ttttaaattc aaagactcgt ttaacttgta ttaattcttc gaaaaaccct
    76681 gaatttattt ttgccttgat tagcgcttca ttttcaaaag tgtctacatg aaataagttg
    76741 cctcttaatc taacttcaac tttacctaac atcataagga aattttcaaa agtaggattt
    76801 aaattcttag cttcttggaa aataggttct tttgaataaa gttcattttc agggagaatt
    76861 cttaataatt cagaaaattt tagacctttg aaccaggaag acgctaatcg cttagcccga
    76921 gcattatttt cttcaatagc taatcggtat acttcatcga gaaggccatt caaaatctct
    76981 atattccaat cttctttttt gattactctt agttcattga gtaatggctg tcgaaaatct
    77041 ataaaattcc aatcctcatt tgtcgaattt agagaattgt tcaattgatt gaaagtttta
    77101 atggagtatg ctacagcatg gatattgtct aaatttttcg attctattgc ttgaagtaag
    77161 ccgaattgta gagattcttc tatatttgct ttaggagttc tctcaacata agcttccatt
    77221 acatattttg gagtaagaat ttctataatt agactatgct tgtttgactt ttttattaat
    77281 cgaactagat caagatgcct ttgtttttga aaaatctcat tttctttata tagttgaacc
    77341 aatctgtatg cagtgttaga gaaaatacta ttttgagatt cggaaactat tttcgtaaag
    77401 aagaccttaa catcattatg taagacgcaa tagctatcat tattattgat aactaaaggt
    77461 gatagcccat ctaagattac ccgccaatcg taaatagaat tattcgattc atgaattaaa
    77521 gtctgaaagt gttccaactt taattgactt gatgttaaag aaaagattga agataaaaaa
    77581 tgaggaagcg agggttgctg attcttgaac ttttcaatag tgtttttcca tatcgcttca
    77641 taatatgaac ttaatccgtc ttttagacaa ttaatattca attttgcaat agcttcgttt
    77701 gcatccttgc ttcttttgat cgtttcaata gcatatatta cactcaacgt attcccgttc
    77761 gtgatttgat aaatttcatt tgcaagccaa tcttcgttac ctgaaaatct tggatctatt
    77821 aattgggaaa tttcatcttt cgttatgttc ggaacattaa tatttttaac tttattatga
    77881 gagtcgcgta gccaagaagg atattgatca tatgcaacag gggactgacc agaaattata
    77941 aaaatgattt ctttaggaat ttgatcagga ggaagtaatg tgttaagata atttcttccg
    78001 actgattgcc cagatctcgc tgcgtgatca attccatcaa cgcaaatcac tattcgtttc
    78061 ccgagtattc tggaaagttc aatagaaagt cggattactt cgcttcttaa ttcatctaca
    78121 gattcaatga aatcgtttcg aattggtact gaaaaaacag ccaatttccc tttaaaatac
    78181 gaacgtagct ggattaataa gtctccccaa agacttcgtg catcacatgt tctccccgag
    78241 tcagcaggta ctaaatcatt ctcaggtgag aacggcttga atgtatagta acgaagatgg
    78301 attaagttct cacgtgaatt gtaaagctca ctaattactg tagtttttcc gatacctgga
    78361 tttccagtta gaaagataat ttttatattt aagtcttcta aagattcttt aagctgatct
    78421 atgacattat ttcgcgaaga aaaaaaagga actcggactt ctaactcgtg attgccaatt
    78481 ggttcgtttg aatcctttga tagaattcta taaacttctt ctatcgtaac ttcttcttta
    78541 attcgtatac tagttgtcca gatgcgtaat gaatgatcaa gcgcgctaag taaattagct
    78601 gcttttgatt gtgacacatg aaaaatagaa ccgagatttt taagaatttc agcctctaaa
    78661 tcttttagat ttggttgatt gactttaatt tctaattgct taaggaagga tattatttcc
    78721 gagctactta ggtctttcaa gttcggaaga aattctatat tgaaggtatc ggcatattct
    78781 tccttgatct gaatgtcttc tattttctcg cttttcataa cttctgtctt taaatattcc
    78841 cagaagatat tcaatgctgg tctaagaatt gttttttcat cttttttgct atttgaattt
    78901 tgaattccca ttttacggtt tgagtaaatt ataaaatcac ttgatgcttt atcttctatt
    78961 ttctgccagc caatgcttaa ttgttttaaa agagaatctt tcgatggggt acttgcaatt
    79021 aggtcgccgt aagtgaatgt gtcatttgta tacgtatgct ttatttgata gtaaattttt
    79081 tttcctgaat gatggcggac aacaatatca tcccatcctg atatgtgatt agcctgaaaa
    79141 gtaactgatt gaatctcatt atctggattc aacatttcaa ctatggattt caagcccaca
    79201 gtccattcat accaatatgg atcgccaatt ccaggagaag tcattatcta ttctgtatta
    79261 ctatcaaata attaattatt tttgattgcg caaaaatata tgattatatc aatttatcat
    79321 tatatttaat attatgggtg tctattataa aattctgtcc cgcaaaggaa aagtagcgaa
    79381 tatttttcca gaggtgcttg cggtaaccta ttgagcgacc gatcgttgaa aattaatatg
    79441 taataaatat ttatagatgc tggattatat acactctcat ccttttccaa gttcggaatt
    79501 gactgtttta agagccttga atcttcctga aagtatattt gaatttaaaa tatggaggga
    79561 tgattcttta aatattcaat gtaaatttgg ctatcgaatc gacaataggc atgaagctaa
    79621 tgtaatcatt tcgaaaatct ataatttatc tgaaggagaa aagattaagg ttatagcgca
    79681 aagcgagaaa aagagcttct ttattttgat taaagatatt agtatcaaga gttttgattg
    79741 gaatggtaat gtccttgtca tatatggaga tatatatgac ttattgtttc gaaataaatt
    79801 ctgcaaagaa atagataatt atacgtattg gtatctcaat ggatctgatg aattaaccta
    79861 taatcaaatt ctgttgactc atcaagaatg tttgttacat ttaaattttg gcgaaggtaa
    79921 ggaatacaaa attagaattc ctcctcaaca gaatttatca ttaaatcaca catatataaa
    79981 gttttatcat aatgatgttc ttattttaat tggctgcaca agtccaacaa ctgaaagcca
    80041 gtatcgattt acttggattc gatattattc gcaaacaccc ccgactggaa aaatcactga
    80101 agcagttgcg agtttatatt cttttctgtc aggttgtgag atattgccac ttggaaatgt
    80161 tagctttaat atagatttca ttccaatgag atcttatcat ttatcatcgt gtcgcaccgt
    80221 tgtagataat gttgtttttg ctaatcaatt tcctccgata ccaatatcat ataggagaat
    80281 tggccaattg aaagagaagg ttgagaatct tctgtcacat ctattggcga attatttaga
    80341 aaagagtggg gatatgcatt tgaaattagc tatttggtat ataaatcaat cgttacactt
    80401 gccgcttgat attcaactcc agcctatgtc tacagcgttt gatatcttaa aaaagggttg
    80461 gtttaagtcc aaaaactcta tatctcaagg ctttaatatt actgaaaaag agtttcaagg
    80521 aatcttgggt gaagagttta aaactattag tgagcggtta gagaagaatc ctaaaggtaa
    80581 aaaaataata ggtagaatat tgaaagcaaa tacaaaagga gattcagaaa aaacgtttac
    80641 ctttttagaa gagcttggac ttgaaattga cttagttgag cgagaagtct tggaagaacg
    80701 taatcgagct gtacatggga cgaccaaacc taagaattat tctaagttag catatagaac
    80761 aatggcctat cgtacgttat tgaataggat tatactaaga attcttaatt atcaaggaga
    80821 ttatatagat tactcttggg attgtggcgc ccaagttaaa tatacaactt ggccattgag
    80881 tattccaatg caaggaagga aaaatgataa aaaggtgtga taacccatta aatttttagc
    80941 ttagttgaaa agaatatagt atattaaatc aaaagacagt taatcttagt tttattctca
    81001 ctgcacaaaa ttgtggagaa gacgcagttg aagaccaaaa ttttagaatt gcccttatgg
    81061 aattaaataa tgttgattca gaaaataaat acatttaatt gcattgaatt taagaactgt
    81121 aagcgaatta agaaaaaatt aaaatgtata gatttagaag tgtagataat ttacttacat
    81181 tgcatcatga gcttaaaaat gatgaaatct acttctccga tatcgcctct ttaaatgatc
    81241 cgataataga aagatatcga attgtgcagt tgaatctgtt gagcaacctt ttaatcgtat
    81301 gtgtttaaat cattttcaag tatatgaaga taattaaagc ttttcttctt gcaatgagag
    81361 tcggaaagat attcgatttt actcataatg atttaaaaaa aatatctaaa gccccgtata
    81421 cttatttaga agacttcctt attaaatttg aatcaatatt ggagccgaat cttgaaaatg
    81481 gagagttgaa actaaatata aaagaagaaa tgattcgaat gttggagaat atgccatatg
    81541 agcggattaa tcggattgtc tctattgaga ggagaagttc caaaatacat tttggaacaa
    81601 agaaaaagct taaggttgtt tgtggtttaa tacagactgc ttgtcgacaa gactctgcct
    81661 cgtcactcga aattatcgat caagcagtta aagactatga aagaagttgc atgcaagtat
    81721 ttacttctgt agagcagatt cagaaacttg aaaaagatac aaaagaagaa attgcacgcg
    81781 gggcaatgtc acttattgct gaacttgctg agcctgctta caggaactat ttaataacaa
    81841 tttcaagact atatgctttg gctagtaatg caaattatgc tatgctctct ggctcattag
    81901 gaaatattga aagggagatt agaaatcaat tgccggacaa ctatcatata ttattttcta
    81961 aaaatattag cccgattaga aatgcaaagg ctcatagcag ttggaaattt gatgctaaaa
    82021 gtggaatgat tattctttgt ggacaagaca gtaaaaagga aattgcatat tcacctcttg
    82081 atctaaagga aatcgcagaa gatatgattt ttaatgcaat tcatttgatt cctttggctc
    82141 ttaatttaat aatgctggat cagctttcat tgaatccagg tttaattcag gaagtcgttt
    82201 tcagaatgtt ggaagaatta aagaaaaata cttagaataa gtttctgagg gatcattgag
    82261 gttatgaatt gtacatttct taattactaa tattttcgga aaagaagatt ctctccaatt
    82321 gacaaattaa aatgactact gaacaaagat tgagtctaat attgatcttg aaaaatactc
    82381 tttcagcttg cgaaacttcg cttaagagtg atgcatatta tgataaggac gatcgatatc
    82441 aatttacggt aacgatcttg ctacttcgaa tttatgagca agcgtatgcg attttaacgc
    82501 tcttgcaagc tgggttagat tcttctattc ctccaattgt tcgaataatt ttggaaacaa
    82561 gcatcgattt aatctgtctt ggaaaggatc caaagttttt aaatgtactt ttaaaggagt
    82621 atgttaagca agagcgtaaa gcattgagga tttgtaaaga aaatcctaat cacttactaa
    82681 atcaaatgta cactgaagac gtgattagat ttgcaaactt agatcggctg tcttcactca
    82741 ttcccgaaga tactaaccta gttacgtaaa aacggacacc ttttactcag cgaatgaggt
    82801 aaaggtgaat atgaataaga aaggaaaata ctctccggag tttaaagaac aagcagtcaa
    82861 gcgaacactt tctggttcgt ttacgataaa agaagtagca gggtcacttg gaatcagcta
    82921 ttttgtgtta cgacaatgga ggggagaata cttgaaaaaa tcagaagatc agcttccact
    82981 tacggataaa cagttaaaag aaagtgaaga gctgaaaaag cttcggaagg aaaatctgaa
    83041 actgaaagag gaagttaata tcctaaaaaa gtttgccgcc atgctttccc gcgaacaaaa
    83101 tcccgattg
//
