# Supplementary material for: Horizontal transfer of the rfb cluster in Leptospira is a genetic determinant of serovar identity
Source: Life Sci Alliance. 2022 Dec 9;6(2):e202201480. doi: 10.26508/lsa.202201480 (PMC9736851; doi:10.26508/lsa.202201480)
Supplement: Supplementary file 8 [file LSA-2022-01480_Supplemental_Data_2.zip › Supp_Data_1-plasmid_sequences/Lkobayashii_E30_pE30.gbk]

LOCUS       NCDFCMNL_1             45413 bp    DNA     linear       21-JAN-2022
DEFINITION  Genus species strain strain.
ACCESSION   
VERSION
KEYWORDS    .
SOURCE      Genus species
  ORGANISM  Genus species
            Unclassified.
COMMENT     Annotated using prokka 1.14.0 from
            https://github.com/tseemann/prokka.
FEATURES             Location/Qualifiers
     source          1..45413
                     /organism="Genus species"
                     /mol_type="genomic DNA"
                     /strain="strain"
     gene            1..1788
                     /locus_tag="NCDFCMNL_00001"
     CDS             1..1788
                     /locus_tag="NCDFCMNL_00001"
                     /inference="ab initio prediction:Prodigal:2.6"
                     /codon_start=1
                     /transl_table=11
                     /product="hypothetical protein"
                     /protein_id="X:NCDFCMNL_00001"
                     /translation="MMQLFKYFSAISLLCLCTCKSTEKDPDDPLKNSKKLIKEGHSSL
                     FMQGALPVKGTSIKFIPPGEEAEIFILGRRVGFAKEEFSKSWKRAAESVVIIKDGTKF
                     SISLANDIDDKGNETIQLIQKELTQPGIYIMEESVAKSKGITGNSWQKGKQAHDDIIK
                     ESTTLRKEWDEWADEILKEDSTPVEKNSDISKRMTGYKNTFKGTFSSFVQGYVDIDDS
                     FKSAWDESFTEVSGGGWKSAFSDVNEVRSKVSKQVKKAWTETVFSYGKDTKEGLRDAS
                     KDIESIADGEGFSFSLLKAFAKTTKALFYDGIIEPVGKIGVLSIGYIGINGVVYPATV
                     ATVTAGTGVYFLAETFTIAGKGIVYIVAPNLKLALGALLGSTEFVTYESYHSLKAGGQ
                     TSARLIKKSSGYSLKGAAIVTEKSGKYILAPASLMGVSASQALVGGGVAVGGVTAGGV
                     VTTSSFAVQTATFATTKTAAIATGTTGTIASLGVGGSYGIYQVTKAVGVPTGVALGSG
                     VVMSYEMTAQLSAHSILAVSDCSYLVLSMEGGKWIVYGVKDVTNKANGLLVGAVVDLD
                     QAKKEGNVIVKVPLEKDEADKIFEPKKKK"
     gene            1801..2691
                     /gene="pleD"
                     /locus_tag="NCDFCMNL_00002"
     CDS             1801..2691
                     /gene="pleD"
                     /locus_tag="NCDFCMNL_00002"
                     /inference="ab initio prediction:Prodigal:2.6"
                     /inference="similar to AA sequence:UniProtKB:B8GZM2"
                     /codon_start=1
                     /transl_table=11
                     /product="Response regulator PleD"
                     /protein_id="X:NCDFCMNL_00002"
                     /translation="MNNKILIVEDSMLQRQILIRWLTKHSYIPISANNAKEAREIISK
                     EDIEIVLLDWELPDGTGIDLINEILSSSPTGWLPIIMVTSHTEPEKMKEAIEAGATDF
                     IRKPAEEIELLARIYSALRIKTLQDLLRDTAIKDALTGLYNRRYMDERIDQEFQRCKR
                     HNHPMSVAMIDIDYFKKVNDTYGHDVGDLVLKTLATELKTKLRKSDILSRYGGEEFVI
                     VLPETGLLESKYALDKVRDHISTHAIQDETGKTFQISFSGGVAGGDLSSVTSPFDLLK
                     IADKNLYDAKHQGRNRIIES"
     gene            2693..3745
                     /gene="srkA"
                     /locus_tag="NCDFCMNL_00003"
     CDS             2693..3745
                     /gene="srkA"
                     /locus_tag="NCDFCMNL_00003"
                     /EC_number="2.7.11.1"
                     /inference="ab initio prediction:Prodigal:2.6"
                     /inference="similar to AA sequence:UniProtKB:P0C0K3"
                     /codon_start=1
                     /transl_table=11
                     /product="Stress response kinase A"
                     /protein_id="X:NCDFCMNL_00003"
                     /db_xref="COG:COG2334"
                     /translation="MHDASFLSLNPDLILSSVESIGYIPTGRCVALNSVENRVFDIEI
                     EGGERIIVKFYRPNRWTKLQIQEEHDFLYELKEADIPVLAPILDRQGNSLHESQGLTF
                     AIWPLRTGRIIEELSESDLPQLGRLIGRLHLVGKSKKTKYRSFLTVPDYAEKALDLIL
                     AGGWISNAHLTDRYKKAAYFAFDRFETVLKTKQIPFHRIHGDCHKGNLIRSEEGFSIL
                     DFDDFLEGPVVQDFWMLLPFGERRSESERELFFEGYREFSEFSLGWLDLIEPLRAIRY
                     VYYASWIAKRWEDPSFQNLFPHFGTDEYWSKETMDLESMAKGFQRESEEESPIAKTSE
                     KEEELSNKDFFWDWEN"
     gene            complement(3749..4546)
                     /gene="rlmB"
                     /locus_tag="NCDFCMNL_00004"
     CDS             complement(3749..4546)
                     /gene="rlmB"
                     /locus_tag="NCDFCMNL_00004"
                     /EC_number="2.1.1.185"
                     /inference="ab initio prediction:Prodigal:2.6"
                     /inference="protein motif:HAMAP:MF_01887"
                     /codon_start=1
                     /transl_table=11
                     /product="23S rRNA (guanosine-2'-O-)-methyltransferase
                     RlmB"
                     /protein_id="X:NCDFCMNL_00004"
                     /translation="MILIQDPSDSRVSPYSLLKSKEETSDCFIADNEKTVVRLLESDL
                     EVVSIFATERFIQKHQFLIQKKEIEPTNVFYAEKKIFEKTIGFSVHQGIMALGRKPLP
                     VSQKDLKFPIVVCNNISDAENFGSIIRTSAAFGIKSIIYDKQSCSPYLRRSVRVSMGN
                     GFPLHFFQPDSLYDLIQEYRQENIPVIGLALPDKANNISQLESEIFTFRFPEKYLLVL
                     GNEAEGIDFKLKNICDHLIYIPMKDGVDSLNVSHSLAVALAFSRLVL"
     gene            complement(4748..5773)
                     /gene="hemS"
                     /locus_tag="NCDFCMNL_00005"
     CDS             complement(4748..5773)
                     /gene="hemS"
                     /locus_tag="NCDFCMNL_00005"
                     /inference="ab initio prediction:Prodigal:2.6"
                     /inference="similar to AA sequence:UniProtKB:P31517"
                     /codon_start=1
                     /transl_table=11
                     /product="Hemin transport protein HemS"
                     /protein_id="X:NCDFCMNL_00005"
                     /db_xref="COG:COG3720"
                     /translation="MSTALLESWEKLKTETPNLRIREAGKILGVSEAELLATKLGKGV
                     SLLKKDWAGFLAATPKLGYVMALTRNEPCVHERKGEYKDISVNGMMGLVVGEDIDLRI
                     FLSQWKFGFYSEENKGDSVLKSFQFFDKYGEAIHKIYTTDKSNLEGWAEVKEEFAVAD
                     LTLPETIEKKQPAAPQPPVSISVPDFLNDWAALQDTHDFFPLLRKYNVSRKTALEVAQ
                     GKFTKKVDNDVFQKLLTECRDQGQEIMIFVGNDGMIQIHTGPVSKLEVMGPWFNVLDP
                     IFNLHLRADLILETWVVEKPTKDGYVTSLELFGENELLILQLFGKRKPGIPQSETWAN
                     LARNYMK"
     gene            complement(5775..6554)
                     /gene="hmuV"
                     /locus_tag="NCDFCMNL_00006"
     CDS             complement(5775..6554)
                     /gene="hmuV"
                     /locus_tag="NCDFCMNL_00006"
                     /EC_number="3.6.3.-"
                     /inference="ab initio prediction:Prodigal:2.6"
                     /inference="similar to AA sequence:UniProtKB:Q56993"
                     /codon_start=1
                     /transl_table=11
                     /product="Hemin import ATP-binding protein HmuV"
                     /protein_id="X:NCDFCMNL_00006"
                     /db_xref="COG:COG4559"
                     /translation="MSLVAKQVSFSVGSHQLLSDISLTIHPGEVHVLMGKNGAGKSTL
                     FKLLCGDIPPTNGEIFLNDKSIEVWKKKDLAKFRSVLTQDFELQFPFSTREIVALGRS
                     PHKSTNSENEQIIDESMSITNTLHVANRSYSTLSGGEKQRAQYSRVLSQVWGDPPKFL
                     LLDEPTSSMDLPNQMKLLQVTRHMADQGYGILLILHDINTAYQFADKISLLRDGKLVV
                     TGGAAEVLTEENIKRIFDVEMFVLKTPKGNIIIPKLIKKDK"
     gene            complement(6551..7564)
                     /gene="hmuU"
                     /locus_tag="NCDFCMNL_00007"
     CDS             complement(6551..7564)
                     /gene="hmuU"
                     /locus_tag="NCDFCMNL_00007"
                     /inference="ab initio prediction:Prodigal:2.6"
                     /inference="similar to AA sequence:UniProtKB:Q56992"
                     /codon_start=1
                     /transl_table=11
                     /product="Hemin transport system permease protein HmuU"
                     /protein_id="X:NCDFCMNL_00007"
                     /db_xref="COG:COG0609"
                     /translation="MEISQIGRRRVYFLSFTIVLSVVTILFVSNWGAFTVSLTDAFFG
                     EKGSLAKEVFWNLRFPRVILATLLGGTLAWSGALAQGLFRNPIVDPGLVGITAGSAFF
                     ASVGIVLGTNIPDFPPVWGVIILSFIGGITTGFLVYLLARVHGKTEINTLLLTGIAIN
                     ALCFAGIGILSYIANDAQLRNLSLWNMGSLGGASWTTLLRLGPILLIPLIASPFLAGP
                     MNVFALGEREAMHLGISVEVLKSVLVLLIGVSVGACVSLSGNISFVGLAIPHIVRLII
                     GQDYKYLLYSSFFLGGALLTIGDGFCRTVIAPAEIPVGIITAFIGAPVFLFLLNQRKR
                     RLA"
     gene            complement(7546..8418)
                     /gene="hmuT"
                     /locus_tag="NCDFCMNL_00008"
     CDS             complement(7546..8418)
                     /gene="hmuT"
                     /locus_tag="NCDFCMNL_00008"
                     /inference="ab initio prediction:Prodigal:2.6"
                     /inference="similar to AA sequence:UniProtKB:Q56991"
                     /codon_start=1
                     /transl_table=11
                     /product="Hemin-binding periplasmic protein HmuT"
                     /protein_id="X:NCDFCMNL_00008"
                     /db_xref="COG:COG4558"
                     /translation="MFISQILFSGVRRFKNLLPVLLLSVLSFSLHAQDKTRIVSLNGT
                     VTEILFGLGVQSDIVGVDTSSYYPKEAMSIAKIGYQRTLATEGILSLNPTKIIGTNYA
                     GPPATIEQLKLLNIPMLIVPEKLTIEGASEKIELIGKFLSKEKEADVMIAKLKKQVAG
                     LKITRPKKPVKVLFLYSRSATNVYVSGTGTPADAIIKLSGAENAITEFAEFKPLTSEA
                     IVKAQPDIILIPSISLEGLGGEKGLWELPGIQLTTAGKKKNYLAMDDLLLLGFGPRIG
                     TALEELSNKWKSLK"
     gene            8545..9276
                     /locus_tag="NCDFCMNL_00009"
     CDS             8545..9276
                     /locus_tag="NCDFCMNL_00009"
                     /inference="ab initio prediction:Prodigal:2.6"
                     /codon_start=1
                     /transl_table=11
                     /product="hypothetical protein"
                     /protein_id="X:NCDFCMNL_00009"
                     /translation="MNNLKKIGAIALILGLALSSCKKKEEDDNTGVLALLYAATATDP
                     TKCETPGVSVSDLGSPSTTAVCTPSAGSAKHFVVEGLEASGHVFYFSVGNLATDTAAT
                     VTASSLSATANIARLYLYPSFATPAPIYAVQYSPNNAASGTRYNITGLSNTVTKTAAS
                     TICFDVNDAAPSRITLWATGLNGADCSVKTSLTAANSVMNKKDWNSTVKLDSRTAFIS
                     FKDGGNSGTAKFTKVTASTVLAVQD"
     gene            9438..10247
                     /locus_tag="NCDFCMNL_00010"
     CDS             9438..10247
                     /locus_tag="NCDFCMNL_00010"
                     /inference="ab initio prediction:Prodigal:2.6"
                     /codon_start=1
                     /transl_table=11
                     /product="hypothetical protein"
                     /protein_id="X:NCDFCMNL_00010"
                     /translation="MKPAKRNPSSLVSKKNLSIAFALLAIGFLAQCKKAEEDDNMPAI
                     IALLAANGATTLTTACTTNVDGTVDSTLSKFTKASFPICKPASGIIKHYRIEGLKVSL
                     SHLALSIYAGFPANYTAAPSNNSSGTSTLATGQFSFDFYSGSGSTSPVPGFSYATFGS
                     SVKNLTSNGNTTTATPAGTSLIDFFSSAIDVCFDLTTSTPPRFTVWVTGQNGAVCKTK
                     TNLTLGTAVVTESSWGSSTSALATQNSYFGISSNSGVTFTKIVTSSDSVLP"
     gene            10267..10869
                     /locus_tag="NCDFCMNL_00011"
     CDS             10267..10869
                     /locus_tag="NCDFCMNL_00011"
                     /inference="ab initio prediction:Prodigal:2.6"
                     /codon_start=1
                     /transl_table=11
                     /product="hypothetical protein"
                     /protein_id="X:NCDFCMNL_00011"
                     /translation="MKFLNIIPIVFFGLFAINCPKEKAADDGSAAALLLLVSDVSKSI
                     PGITINATSSSDWAHVNLKSVDPSVTVTNSDAWDVRFKRFVVATNSGTSGTKSGGSCE
                     TSTTNYDDPTISSSSCTIAVDSLQSQTGDGGFGSANENASPSMFLWYSYDGNTHILSS
                     KKKVYLIRGSDGTSYFKFQMLDYYSSAGTSGYPKFRFQKL"
     gene            11100..13667
                     /gene="btuB"
                     /locus_tag="NCDFCMNL_00012"
     CDS             11100..13667
                     /gene="btuB"
                     /locus_tag="NCDFCMNL_00012"
                     /inference="ab initio prediction:Prodigal:2.6"
                     /inference="protein motif:HAMAP:MF_01531"
                     /codon_start=1
                     /transl_table=11
                     /product="Vitamin B12 transporter BtuB"
                     /protein_id="X:NCDFCMNL_00012"
                     /translation="MNRNIFGQNFSIFLIILILCFSQKDLFSQRTKPRKEKDPAPITT
                     PETQTQTQTENKTTPTPPVTNTESGKQPEETAGKHGDSGVQPADNNQTDRNSIITVTG
                     TRRRNLLKDSTITTEVITRKDIDDMGARDLSQTLGNVPGIQVKPAAAGERGQTVQLQG
                     LSSQSVLILVDGQRTTGRFSGSIDLTRFKAEDIERIEIVKGASSALYGSDAIAGVINI
                     ITKEAKEPLYAEFRTQGGTGSPQYYGPYMEFRNYASVGVKQEKISTIFTVGWHKGEGY
                     DLTKDATQGPRNGRTASNASGYNPYPYGTASTTAYFLATRVPGYTPPLESTSGSAFND
                     MNLSNKTVYRATDDLVITGQFYYRYLDQSAVDATPPRTVYDRRNKTHDFMGALNMDYA
                     LTQKVNFNLNANYSRFQDLYTTDQRKSDELDSQQRTDNAVSEFRSRMDYKFSESHVTS
                     VGAETLHDRISSARISPDCKRSFPNFCIDDFAPGFMQGQTVNGNAARFRNAFYIQDEW
                     RISDKPRIQIVPGVRYDNDSIYGGQMLPKLAIRYDVSDKFRFRAANGLGYRAPSFQDL
                     YFNFLNPGVGYRVAGNPNLKPELSRSYNFGWEWDITKRIWYSTNLFHNDVDNLIGFRT
                     NPVRDPSGLQIFQTSNYQKASTQGIESSINFRILDQLSAGTGYTYTETRDELTNLPLE
                     GRGPHRWNFNIRAEEKKTGLSLSVFAVVFGKQAYYCVKNPFWCNPDLPDSLSGIETAI
                     AAQAAANMQKALGAIPGYVSDYCTEKNLSYCTTNPTYGSRMVNPHTNLNLRISQKFFG
                     HFQWFIGVDNILDSYDLVYNPQRPRFYYFGLDGKFSISENDKPAAPKEQPQTPPPGS"
     gene            13682..14455
                     /locus_tag="NCDFCMNL_00013"
     CDS             13682..14455
                     /locus_tag="NCDFCMNL_00013"
                     /inference="ab initio prediction:Prodigal:2.6"
                     /codon_start=1
                     /transl_table=11
                     /product="hypothetical protein"
                     /protein_id="X:NCDFCMNL_00013"
                     /translation="MRSYITINLSLLITISLYFFLNQSTYSWTDWEPASCMPNHCFCE
                     DTSEAFIRQPSNTWSSLSFCFVGFYVILVHIFQKSKGESRFNRSALFSFLFGFSLILI
                     GFGSVFFHASLSFIGQFFDVTGMNFLAVFILLFHIHRARAFSNFSFLTGYFIINLILA
                     YLLYAYPSLRRYLFGMILLASLVPGFIIGSTQSKTDSKWIIYALAVQLLAFLIWALDL
                     QKIICNPHSYLQGHAAWHILGATASYCLYRFYLSEKRKV"
     gene            complement(14452..15126)
                     /gene="lolD"
                     /locus_tag="NCDFCMNL_00014"
     CDS             complement(14452..15126)
                     /gene="lolD"
                     /locus_tag="NCDFCMNL_00014"
                     /EC_number="3.6.3.-"
                     /inference="ab initio prediction:Prodigal:2.6"
                     /inference="similar to AA sequence:UniProtKB:O66646"
                     /codon_start=1
                     /transl_table=11
                     /product="Lipoprotein-releasing system ATP-binding protein
                     LolD"
                     /protein_id="X:NCDFCMNL_00014"
                     /db_xref="COG:COG1136"
                     /translation="MIKDGIIAENIIKSFGTPPQQILKNISIEIELGEFVALVGKSGS
                     GKSTLLYILSGLDNPTYGKNFLGGYDLTSIDDASIHRLRNQAIGFVFQFHYLLPELSA
                     LENITMPARKRNLHKQAEEYALHLMEEFSLSHCKDKFPSQMSGGEQQRVAIARALIQK
                     PKFLFADEPTGNLDTSNGDKVIDIFRKINKEEGTTIMFVTHDMDYAKAAKKRVHLQDG
                     EILKID"
     gene            complement(15123..16376)
                     /gene="lolE"
                     /locus_tag="NCDFCMNL_00015"
     CDS             complement(15123..16376)
                     /gene="lolE"
                     /locus_tag="NCDFCMNL_00015"
                     /inference="ab initio prediction:Prodigal:2.6"
                     /inference="similar to AA sequence:UniProtKB:P75958"
                     /codon_start=1
                     /transl_table=11
                     /product="Lipoprotein-releasing system transmembrane
                     protein LolE"
                     /protein_id="X:NCDFCMNL_00015"
                     /db_xref="COG:COG4591"
                     /translation="MVFLAIRQIFSRPQQTILTIIGIMLGTAGYVMFSGIMLGFQTVI
                     TEQLINSDGQIKISPRDEIISEKTFEDIFFEGYQVRWLSPPSGRTDSSRLTNVPGWME
                     KLSLDPRVLAYTPQLTREVIYSHGKSSSPARIIGIDPLRQANVTNLEDYLVQGKLKDL
                     NTGGSLGIIGDGILTKLGAKVGDTINVITPLGTSNPLRVVGILRTGNRLVDDVSSYAS
                     IASVQNITQSSGEISQIVVKIADIREAASIADEWSFYSKDKVESWDQANESILSVFKT
                     QDIVRNSTTFTIILVVAFGIYNILNMVVNQKKKEVAILRSIGFDGRDTIILFLIQGII
                     LGTVGAIIGLALGAFGCYMIEGIPLGSSKGEIKAVIRTMQISWSVSIYIKAFLIAITS
                     ASIASFIPARMASHLSPVEIIRGAV"
     gene            complement(16378..17151)
                     /locus_tag="NCDFCMNL_00016"
     CDS             complement(16378..17151)
                     /locus_tag="NCDFCMNL_00016"
                     /inference="ab initio prediction:Prodigal:2.6"
                     /codon_start=1
                     /transl_table=11
                     /product="hypothetical protein"
                     /protein_id="X:NCDFCMNL_00016"
                     /translation="MRQKKKYFALGFGIVLILCLLGYSLIPFNKKTIHINRGSIVEAV
                     YALGTVKPGQVYSLKFGIAASVRELFIEEGQTVNQGAPLLSNDSGIIFKAPFSGTITN
                     LNLSKNEIVMPGIPILDLINMQKSYISVSLDQESALRVKPKQKVQLSFESLRGHVYKG
                     EVERIYPSHGQFLVRIIAPELPEGILAEMTTDVAIEVSKKENVILVPLISVDKGKVIR
                     IRNGKQEKIEIKLGAINSEFGELIVGDLSEADEVLAYRK"
     gene            17390..19177
                     /gene="sasA"
                     /locus_tag="NCDFCMNL_00017"
     CDS             17390..19177
                     /gene="sasA"
                     /locus_tag="NCDFCMNL_00017"
                     /EC_number="2.7.-.-"
                     /inference="ab initio prediction:Prodigal:2.6"
                     /inference="protein motif:HAMAP:MF_01837"
                     /codon_start=1
                     /transl_table=11
                     /product="Adaptive-response sensory-kinase SasA"
                     /protein_id="X:NCDFCMNL_00017"
                     /translation="MNIDPKTIIIINLIGSFCTGLGLYFASRGQLGRLKEVRNWAFAT
                     LIQCAGWLVYGVLRNILPYHLSLIVGNLLLTFSLLYYYNIILVFFRKKSIWKISFVIL
                     LFELIALLLLVIDDSPQSYKVSLVSLIGCVPLLGSAYEIFKTKAHRSKSNVYTGVLFS
                     ILGSFLIFRSIYYLTGDIKPDESIFWKSAIQDITFLLFYLMSVMLTFGFILMCIDRFV
                     NEQINDEKKYRLLAENSSDVIWVYNLNLRRLTYISPSVYQLRGFTVEEAIKETIEIGL
                     TKESAERIKSILQERIEKFESEGFVSSSYLDEFQQPCKDGRIIWVEAVTSIRKAEDGS
                     LEVLGVSRNIDKRKKAEQEIQTYLSELKELNSTKDKFLSIIAHDLKGPVGGMNTFIKI
                     ILEELEVQPLKKTREELLLLEESTKDVLSLLENLLTWARAQQKGGLNFEPELQSLYAT
                     VATCLQVFTSIAENKKITLENKILANEVVFADEKMLQTIIRNILGNSIKYSKENGNVT
                     ISARNFYEFTEICIKDNGIGMSEKTASKLFRLDAKQASLPGTKGERGTGLGLILCKEL
                     IDKHGGRIRVESEEGRGSAFYFTLPKNRN"
     gene            19231..19476
                     /locus_tag="NCDFCMNL_00018"
     CDS             19231..19476
                     /locus_tag="NCDFCMNL_00018"
                     /inference="ab initio prediction:Prodigal:2.6"
                     /codon_start=1
                     /transl_table=11
                     /product="hypothetical protein"
                     /protein_id="X:NCDFCMNL_00018"
                     /translation="MSYPRIAQKSPYMISMKEGEKKAWCSCGASSTQPFCDGSHSREN
                     TGMKPVIFKCQMTEEVFLCGCKQTKNPPYCDGTHNSL"
     gene            19705..21495
                     /locus_tag="NCDFCMNL_00019"
     CDS             19705..21495
                     /locus_tag="NCDFCMNL_00019"
                     /inference="ab initio prediction:Prodigal:2.6"
                     /codon_start=1
                     /transl_table=11
                     /product="hypothetical protein"
                     /protein_id="X:NCDFCMNL_00019"
                     /translation="MKAESQRYNKLSRILNSNYLAYCTMIGLTVGFLSFLFSEEWWNT
                     SLGGFDWDQHFFYLESTRKPILEFKEFPFWNPYYGGGMPVLENPQVKFFSPTNLFSFF
                     LGPIIGLKFSIIFYHLIGTLGCVYLFHNVLKLHTIPTLFSSILFMFCGWHSQHVFPGH
                     SQFFSTPILPFIIAFLIQFIKKQKPIYCFLSSFSAAMLLFEGNIYIFLYLNLFLSLLS
                     VYYLFQKETRNITFHIWKFLTLTLLLASYRLLPEMDYFFQYGAFYKADSLSLNIINVF
                     DIFTNSSQHPFLAFPIPNQEYRWWEYGNYIGYLPFIVFFSLVGFTKKTDLPFLILLIL
                     SLSLMFGNFHPFSPANILSQIPGFSNTRCYARWGIVFVFIFSVLTGTYLNRLIAKLSS
                     SGLFKKSNYFKLLFFIFMCSLCIFLYTDIRRKNAKNFKDIFIYPAITLDVSGKFETYA
                     SFPSYGADSSLLLGIFQNKSTRDSYENLLSNKSLPAAGDENYKGEYYLSNEGKIEQTH
                     WSPGELHFHANLPEKNTLIINQNYNHQWKTRSDHIIKNVNGLIGIELNKGENNIELYY
                     KSNYFLLGSLLGVIGLLYSFFGRFGCPSDK"
     gene            21670..22056
                     /locus_tag="NCDFCMNL_00020"
     CDS             21670..22056
                     /locus_tag="NCDFCMNL_00020"
                     /inference="ab initio prediction:Prodigal:2.6"
                     /codon_start=1
                     /transl_table=11
                     /product="hypothetical protein"
                     /protein_id="X:NCDFCMNL_00020"
                     /translation="MNPISIQKGIITKKLEESKKFYSQWLGMEVKFETDWFILMCLSK
                     KPDFELAFMLPDQKNLRKDYFQRPYQNQGVWLIFETENVKNFYDECKKQKAPIDLELI
                     EEEWGDIHFTMLDPNGIGIDIVQLRT"
     gene            22099..22968
                     /gene="rhaR"
                     /locus_tag="NCDFCMNL_00021"
     CDS             22099..22968
                     /gene="rhaR"
                     /locus_tag="NCDFCMNL_00021"
                     /inference="ab initio prediction:Prodigal:2.6"
                     /inference="protein motif:HAMAP:MF_01533"
                     /codon_start=1
                     /transl_table=11
                     /product="HTH-type transcriptional activator RhaR"
                     /protein_id="X:NCDFCMNL_00021"
                     /translation="MAKQTKDKLYPVWEYIENNLEVKFGLNQLAFFSNFSPWHFHRFF
                     KKHQGENVQSYIKRLRIEKAAYELKISDFPILEIAMEAGYESNEAFTRAFKRFLGKTP
                     SQFRNDSKQTKTNKGKTKLLFQSIGLDEREFRMKEIPEFRIAYVRHIGPYSSLPGPIP
                     GSIEVKSILHFLNSIGSDPKDHKWIGISLDDPAISPENKIRFDLGVTVGTEHSPEDKL
                     GIRTVSGGKYMQVRYRGSYTNLPFIYEFLLQEYIPAKKIRIRNIPPFEIYLNPIGGLS
                     KKKITDIYIPVKS"
     gene            complement(22977..23288)
                     /gene="ppnP"
                     /locus_tag="NCDFCMNL_00022"
     CDS             complement(22977..23288)
                     /gene="ppnP"
                     /locus_tag="NCDFCMNL_00022"
                     /EC_number="2.4.2.2"
                     /inference="ab initio prediction:Prodigal:2.6"
                     /inference="similar to AA sequence:UniProtKB:Q6FF51"
                     /codon_start=1
                     /transl_table=11
                     /product="Pyrimidine/purine nucleoside phosphorylase"
                     /protein_id="X:NCDFCMNL_00022"
                     /db_xref="COG:COG3123"
                     /translation="MDRFENVTILKKANIYYDGKVTSRTVIFPSGEKKTLGIMMPGDY
                     EFGTDVKEIMEILAGDLEVLLPGSKDWIHFQGEGVFEVPAKEKFKLKVTKVTDYCCSY
                     I"
     gene            complement(23387..24007)
                     /gene="betI"
                     /locus_tag="NCDFCMNL_00023"
     CDS             complement(23387..24007)
                     /gene="betI"
                     /locus_tag="NCDFCMNL_00023"
                     /inference="ab initio prediction:Prodigal:2.6"
                     /inference="protein motif:HAMAP:MF_00768"
                     /codon_start=1
                     /transl_table=11
                     /product="HTH-type transcriptional regulator BetI"
                     /protein_id="X:NCDFCMNL_00023"
                     /translation="MFIVMPRTKEQNEEIRKESIRIIEKAALNLFSEKGFEGASIADI
                     ARKTGVSKALVFRYFPKKEALLESIIKREREALSSLIESVQFIQSPRERFIRWVDFLF
                     SHLFSNSKEMKLLFSLFLHCESAVGLKKILAKNWSSLESLVIQEQKIIKGYTGNDDED
                     EAYLFRYLVQGVIIEYLLDEDREHLTRGKKLVLAVFENKIQSRKNM"
     gene            24249..24728
                     /locus_tag="NCDFCMNL_00024"
     CDS             24249..24728
                     /locus_tag="NCDFCMNL_00024"
                     /inference="ab initio prediction:Prodigal:2.6"
                     /codon_start=1
                     /transl_table=11
                     /product="hypothetical protein"
                     /protein_id="X:NCDFCMNL_00024"
                     /translation="MEMIAKHAKVSKGLAYNYFKSKNQIFESILNDYLSKQEALNAGI
                     STNQAAVDYLRELFQKTLEFLVQERKTLILLTICKFQPNSLILSKKMTENIEKRFAPY
                     HEAMKDRFKKLGIADPELELLYVKTFFHGLIMSQCTDSDIYPKHQIVEIFLSRYTGK"
     gene            24838..26442
                     /gene="arnT"
                     /locus_tag="NCDFCMNL_00025"
     CDS             24838..26442
                     /gene="arnT"
                     /locus_tag="NCDFCMNL_00025"
                     /EC_number="2.4.2.43"
                     /inference="ab initio prediction:Prodigal:2.6"
                     /inference="protein motif:HAMAP:MF_01165"
                     /codon_start=1
                     /transl_table=11
                     /product="Undecaprenyl
                     phosphate-alpha-4-amino-4-deoxy-L-arabinose arabinosyl
                     transferase"
                     /protein_id="X:NCDFCMNL_00025"
                     /translation="MITFFIWVVSFFAFLPALDDPSSFFPQGDEIMHIRTIRESLTTG
                     HWVLPQVSGFPNPYKPPLLFWLGIASDRLFGISFFAERLVSAALGASSATLIYLLSKM
                     FHSSGKMSLILATSFAFSFGTWKFSRLVMMEEAMVFFFLLYIYLFLKYDLSKKYSYFL
                     AANFILGIGYLLKGPIIIIYGAIVILSFFSVDFLRNRKGKFQLEYANLLHYIKLIPGF
                     SFALLAPTAWTFYLYFFNENGKDLIKFFFVAENVGKFNVANQSALRILGGWILYSLPF
                     TVTFLFGLIEMVKTRISSPRQRTGRALLISLFLLSLLHLLPSRKDPYYVLPFLSVLFF
                     LPSIYFSSEEWLEKINSIANKFFIGTIIVLALFANLYFGNITLFAISLATLCLMIYFW
                     KIHSSQGVFFINLTIIPMVAFSILQPLQDPRIEDYLTDTSINKLCVVSENPWAAMEMA
                     NRMPKIDVIYSPPSSAKTVCEESDFPLLIFSDFFEPEATYDQTHQWFFWQVHREYETK
                     EIFELIQDPKSVRFKHPVRFFRRKPV"
     gene            26439..26753
                     /locus_tag="NCDFCMNL_00026"
     CDS             26439..26753
                     /locus_tag="NCDFCMNL_00026"
                     /inference="ab initio prediction:Prodigal:2.6"
                     /codon_start=1
                     /transl_table=11
                     /product="hypothetical protein"
                     /protein_id="X:NCDFCMNL_00026"
                     /translation="MKKNAYLFIILASLIVWNTLKSEEGSFGGKGGSMALNLCPQFCN
                     DISSCVQGLGNSANDKMIVKLSCETFCTKQFKLIEECGLIQPFSCNASTKCFQDKLGL
                     QF"
     gene            complement(26750..27220)
                     /locus_tag="NCDFCMNL_00027"
     CDS             complement(26750..27220)
                     /locus_tag="NCDFCMNL_00027"
                     /inference="ab initio prediction:Prodigal:2.6"
                     /codon_start=1
                     /transl_table=11
                     /product="hypothetical protein"
                     /protein_id="X:NCDFCMNL_00027"
                     /translation="MSENQDVGKILKEISDGFNAGGRKVTVPPPSFIDMDGKMESYVK
                     NKSIIVSFPVKENQTNPMGMMQGGYIAAAFDNAFGPLSYLVAKKPTTTIDMNIQYIRG
                     VETKQTVFVEAKIEAKGFSTIHMTAEMRTEKGKLLATATTNLLILRIPTGVTEA"
     gene            27427..27930
                     /locus_tag="NCDFCMNL_00028"
     CDS             27427..27930
                     /locus_tag="NCDFCMNL_00028"
                     /inference="ab initio prediction:Prodigal:2.6"
                     /codon_start=1
                     /transl_table=11
                     /product="hypothetical protein"
                     /protein_id="X:NCDFCMNL_00028"
                     /translation="MRTVADMAGVSHTAIYRHFKDKEELLEVMASYGFERLARSQKKA
                     FDHASNPKKGFVSLGLAYIKFALTNPNYYRLMFQTKTANPSQELRRSQIRSYSVLVSS
                     CKNYLEYKNKKTNHREYAVMAWSLVHGYSNLLIETDFPKSEANSLKKNVLGLAEDILN
                     QAIDSSL"
     gene            complement(27952..28584)
                     /locus_tag="NCDFCMNL_00029"
     CDS             complement(27952..28584)
                     /locus_tag="NCDFCMNL_00029"
                     /inference="ab initio prediction:Prodigal:2.6"
                     /codon_start=1
                     /transl_table=11
                     /product="hypothetical protein"
                     /protein_id="X:NCDFCMNL_00029"
                     /translation="MQGTYIRIPTYFMGDKRILPKERARLMAVYGSLWSFSGSGNQCY
                     PSVGNSQSDEGETICKRSGLGKNTVIKAKKKLIALGYISVKRNGQGKNDTYTLYETPQ
                     LLSDSQITEFKQEEKVQIKVKKVHIQNSSQIREKSKTPLHAQNFPYIKENRKDNLKEK
                     WLKSIQRFPKNTQDQIMTFLNFTGNSVSIREESPLRYKRLLESLSHSLVI"
     gene            28843..29040
                     /locus_tag="NCDFCMNL_00030"
     CDS             28843..29040
                     /locus_tag="NCDFCMNL_00030"
                     /inference="ab initio prediction:Prodigal:2.6"
                     /codon_start=1
                     /transl_table=11
                     /product="hypothetical protein"
                     /protein_id="X:NCDFCMNL_00030"
                     /translation="MERIFANFGKGKVQGETPTSLLGLRDSVRNVQIQYASSSLKYKN
                     FLLGCLFFLQTISKKRELVYL"
     gene            29065..29778
                     /gene="soj"
                     /locus_tag="NCDFCMNL_00031"
     CDS             29065..29778
                     /gene="soj"
                     /locus_tag="NCDFCMNL_00031"
                     /EC_number="3.6.-.-"
                     /inference="ab initio prediction:Prodigal:2.6"
                     /inference="similar to AA sequence:UniProtKB:P37522"
                     /codon_start=1
                     /transl_table=11
                     /product="Sporulation initiation inhibitor protein Soj"
                     /protein_id="X:NCDFCMNL_00031"
                     /db_xref="COG:COG1192"
                     /translation="MKIITIASLKGGVGKTTIAAFLGQAIRKRKKILVCDIDPNNNLT
                     DFFLRDVDIKELQSRNIYHSLTGRKELSDCIFKTGFDIDCVPATPELAMVGSELMNDF
                     GSVLRFESDLKSLKYDLILIDTPPSLTYELQASIYVSDLILCPISYNRWTVHGYQLLE
                     NQVLKQKKAGKKIKLLGVPSMVTAKKSEALSDVDEIPLTKTHILKSEALENAIILGTA
                     LKESSNAWVQFDSLAKEVI"
     gene            29775..30323
                     /locus_tag="NCDFCMNL_00032"
     CDS             29775..30323
                     /locus_tag="NCDFCMNL_00032"
                     /inference="ab initio prediction:Prodigal:2.6"
                     /codon_start=1
                     /transl_table=11
                     /product="hypothetical protein"
                     /protein_id="X:NCDFCMNL_00032"
                     /translation="MKDKKRSSIFAARTGLDTNQPKESLIAKDDTAEKINRLQESIET
                     SAKNMVKTAIIIGDLLNAKKSELKHGDFLPWIESNLTISRFTASRYMKLYENRDRLNV
                     ARVQHLREALALLSESKIEKEINPDKTVNAAIVYREWKTTKRRLTNSERQSLQDLIEK
                     KLGLEKRKITNLQRDLSELKKN"
     gene            30799..31344
                     /locus_tag="NCDFCMNL_00033"
     CDS             30799..31344
                     /locus_tag="NCDFCMNL_00033"
                     /inference="ab initio prediction:Prodigal:2.6"
                     /codon_start=1
                     /transl_table=11
                     /product="hypothetical protein"
                     /protein_id="X:NCDFCMNL_00033"
                     /translation="MKRTLRLPVWVQDLDLSMTAKILLAEIESLHRNKGCFASNSYLA
                     ELLGIETNTVAKNLSVLRKKGFLQTVSFDGRKRVMVPVGVGETHISGNERFVKTSKAD
                     WEKNPLPIFLNKNSTKKHIREKESKPLVSLENQISRFSPSTRKMIFDNLSLAENGSWK
                     LRDGLSERMTVILESILSNKG"
     gene            31356..32642
                     /locus_tag="NCDFCMNL_00034"
     CDS             31356..32642
                     /locus_tag="NCDFCMNL_00034"
                     /inference="ab initio prediction:Prodigal:2.6"
                     /codon_start=1
                     /transl_table=11
                     /product="hypothetical protein"
                     /protein_id="X:NCDFCMNL_00034"
                     /translation="MKNDFEDSFSLEILQSEVRRATALVIIFFVGSLSFLILPLLFPV
                     LFNYLESTGFPIWVPPGYFLFNMLYGLGLRYYFLHSIHAEKKLNRWVRYGTAFYESTI
                     PTIAILFLGSYYNYSVESLNTPPSYAYFFFIILATLRLEERMAIFSGTVASVQYLVLF
                     LYFQTFNIYASAIEKMDAQIFYLGKSGILFGSGMIAGFVTRQIKIAFRKSFQSEIDKN
                     QIRALFGQHVSPQVVNQLLAQKEDWEGELKHVCMMFFDIRNFTQFSETQTPNQLIQFL
                     NIVFSHTIEAVNRNGGIINKFLGDGFMAVFGAPVSAGKDVENGFNAAMEIRSVIHKLI
                     EEGALPRIGIGIGLHCGEAVTGNVGSKERKEYTIIGDVVNLASRIEQLNKQFQTEILV
                     SEDVYFLMGDRKNEFRFLEETQVKGKAAPVKVYTIE"
     gene            32688..32948
                     /locus_tag="NCDFCMNL_00035"
     CDS             32688..32948
                     /locus_tag="NCDFCMNL_00035"
                     /inference="ab initio prediction:Prodigal:2.6"
                     /codon_start=1
                     /transl_table=11
                     /product="hypothetical protein"
                     /protein_id="X:NCDFCMNL_00035"
                     /translation="MISLRIPQELERKLDSLAKSKGKNRSEIIKDSILEYIKNHSSEK
                     TPFDLGQDLFGKYSAGDRNLAKNRKDLLKEKIGRKNEKRRSN"
     gene            32926..33342
                     /locus_tag="NCDFCMNL_00036"
     CDS             32926..33342
                     /locus_tag="NCDFCMNL_00036"
                     /inference="ab initio prediction:Prodigal:2.6"
                     /codon_start=1
                     /transl_table=11
                     /product="hypothetical protein"
                     /protein_id="X:NCDFCMNL_00036"
                     /translation="MKNDVLIDSGPIIALFNSSDSFHKPILKLFKSFKGTLITTWPVV
                     TEVVYLLSFSVNAQTDFLEWIERGSINVQELNVADLKYIKQRMQKYSDLPMDLADASL
                     MCVAEREGIQKIISIDSDFSIYKTLKGKFLNNLFNG"
     gene            complement(33349..35268)
                     /locus_tag="NCDFCMNL_00037"
     CDS             complement(33349..35268)
                     /locus_tag="NCDFCMNL_00037"
                     /inference="ab initio prediction:Prodigal:2.6"
                     /codon_start=1
                     /transl_table=11
                     /product="hypothetical protein"
                     /protein_id="X:NCDFCMNL_00037"
                     /translation="MSYQIIFCLSFLLILNYCSSSLTISKWKNDEQYRTISNHTLISG
                     ELSYTAIQYLVEKEEWEDFQSEPNLVIQDLQLEYQKSRLQKLALIIAELSYHLSQKEK
                     DYNLRSLQYNGTAFYYSYAYLFFSHRTGSPQFLPDYRRACDYYNRSLSNIVNSLRARK
                     LSTDIDSLEIPMIQGNIHVEWKKPNLNYFPKNFENVHSTYDYKVGGLSTYQSEYGLGV
                     PIVLTSKNKDTSEILELKNIYEDAVPATLFIEIAPDKKKIPSSESIADFYAKADVFDS
                     LKINTITVGNHSVPLETDFSTPFALLMYDREKVSGIAATLNAQVLDQDQGLYMLEAYQ
                     KDKIPVVFVHGLFSSPYTWIDMINYLYGIPEVRKKYQFWIYWYPTGNPIYYSGYRFKE
                     TLLAIQNKYDPIKTNPNFKEMVIVSHSMGGLVSKLTALSINEAEWLQSIIVNVKDLEK
                     LKKEDRELLKNMLHFEPLAFAKKFIFIAVPHGGSKLAEKWWAKAFNSFIRFPEKAWGG
                     IQRILNDLTYKLSLSEIQTRSIPTGVESLRPDSTFISVTRNKTFPKDVSFHSIHGVSE
                     NLPLLSRKKVLYMFDRTEWESSLGWSDSVVDYKSSFLEGAESNLVLRGNHSVHRNPLA
                     IQEVIRILKEHIKQD"
     gene            complement(35271..35717)
                     /locus_tag="NCDFCMNL_00038"
     CDS             complement(35271..35717)
                     /locus_tag="NCDFCMNL_00038"
                     /inference="ab initio prediction:Prodigal:2.6"
                     /codon_start=1
                     /transl_table=11
                     /product="hypothetical protein"
                     /protein_id="X:NCDFCMNL_00038"
                     /translation="MKFFIPFLILFGFYCTNFQPYRTEWKLSKDSEIFLAAINAKASE
                     KAITQDSLAMKRTTCVDASKLLSTSARLTRYLVESEKTSLTESELQSLTKIVSSYNIT
                     PAIEECQSVPVESLFGSSEWESCQCLFSITYPGGRKKFKADLENIR"
     gene            35874..37085
                     /gene="ykuI"
                     /locus_tag="NCDFCMNL_00039"
     CDS             35874..37085
                     /gene="ykuI"
                     /locus_tag="NCDFCMNL_00039"
                     /inference="ab initio prediction:Prodigal:2.6"
                     /inference="similar to AA sequence:UniProtKB:O35014"
                     /codon_start=1
                     /transl_table=11
                     /product="putative EAL-domain containing protein YkuI"
                     /protein_id="X:NCDFCMNL_00039"
                     /db_xref="COG:COG2200"
                     /translation="MQVTAEPSLSYVPYFQPIFSVEDQTVVAHESLGRGISSNGDVYG
                     IPIFLQTPQTEEEQDQLLRIDSLLTEKAFLQFANTKQKGYLFLNMTPDRILHEVEHSD
                     GINFPIVQKAKHYGIDTSRIYLEITERTSKRGIDALTTAVEFLKEQGFLIALDDVGSE
                     SSNLERLGALKPDMIKVDLNLLKRSIKSREFQSILEYLKDISLGLGSDLLFEGIENEE
                     ELHRAVDSGARFLQGYFLGRPKPHFLNPNDSDGLLKPHLDSFHQMKRKQISSDLVFED
                     SIKNILEKLVIPTKTIGKRVLIDANSIFKQSSSIQRVYITDWDGTQVSSYYERNGESS
                     FRENNSNLHKNWSYLPFFYKHVKQAFRNSSAWQVSEPYWDKSMNQKLVVFSKILEGQL
                     SIFIDVSIPKT"
     gene            37082..38047
                     /locus_tag="NCDFCMNL_00040"
     CDS             37082..38047
                     /locus_tag="NCDFCMNL_00040"
                     /inference="ab initio prediction:Prodigal:2.6"
                     /codon_start=1
                     /transl_table=11
                     /product="hypothetical protein"
                     /protein_id="X:NCDFCMNL_00040"
                     /translation="MSSFKPLPFFSGPMVQSLFASWKSKQDKSYPFLKKSRWHLVKTD
                     GNVSLLSSLNEVEDSKGTLILLHGWEGSIHSSYIVRTANHFFQKGFSIFRLNLRDHGD
                     THHLNEGIFNGSLFEETYEAVRILSLKANKTKPVYLIGFSLGGNFVLRILHRHSSEKK
                     SKQIQNLKYSFSISPAIDPYEATLKMDEHPILKKYFLRAWARSLKKKATLFPFLYEFG
                     NMNRHKSVMDLTEKMISDHSEFANVAEYFSTYTLKPDFFSKIKTPVTVLTSADDPVIP
                     VSHFYEIPRNPYLEVVVESRGGHCGFIEDGKRSAYYWKIMERKMN"
     gene            complement(38044..40149)
                     /gene="mdoH"
                     /locus_tag="NCDFCMNL_00041"
     CDS             complement(38044..40149)
                     /gene="mdoH"
                     /locus_tag="NCDFCMNL_00041"
                     /EC_number="2.4.1.-"
                     /inference="ab initio prediction:Prodigal:2.6"
                     /inference="similar to AA sequence:UniProtKB:P62517"
                     /codon_start=1
                     /transl_table=11
                     /product="Glucans biosynthesis glucosyltransferase H"
                     /protein_id="X:NCDFCMNL_00041"
                     /db_xref="COG:COG2943"
                     /translation="MNFFNFKTDQFIFRFRRIVFASASLIPVFWGITVFFRIAYFNDV
                     GFSEYYQSITFILLFPLLAYGASVSIFGFIQRRKKGGDLLRISSLIPPDENFLSTVQS
                     APTAAVMPIYGEEIGGTIARIEVLFNSLKRGGILQNTDIFILSDTRDPDLWIKEELAY
                     FELCERLDSFDKIFYRRRKINLNGKSGNLADFCRRWGKLYRYMLVLDADSLMSSSCIA
                     KMIAIMEKDSTIGILQSTPKLFDAKTIFQKLNQFSSSLFSPIFQAGANYWQLNAGSYW
                     GHNALVRIKPFMEHCALPHLPEYGAIGGKILSHDTIESALMRRAGFSVSVAYDLEGSY
                     EESPPNILDSLKRDNRWCQGNLQHLWFLFAKKIPLLNRLHIILGIFSYASAPIWAIYI
                     ILSMWNYWNDFRFLSFSLLPEEFEFFIKQIYFPLYFELLALSITLLFLPRILGWIDGL
                     LNSEVRKSHGGFFGLTISFILETVFSILLAPIYLIYYTIFIFFTLFNKKIEWAPQNRD
                     AKKLYSLRSIAQSFSGLTLLGISVAFFLNGVSEILFYSTLPIWLGWILSVPVVYFSSF
                     TFSPSNRILKWLFQTKEENDPTWEITELSECKKRFKDELKNENIPGLFLGLVHPRYFQ
                     IHRQMQGKKEAHPSLSIKIKSSMVKLIEEGPETIDKQTLAAILTNADAIQKLHFQIWT
                     TPQSEMAPYWKEHWPSLSL"
     gene            complement(40146..40478)
                     /locus_tag="NCDFCMNL_00042"
     CDS             complement(40146..40478)
                     /locus_tag="NCDFCMNL_00042"
                     /inference="ab initio prediction:Prodigal:2.6"
                     /codon_start=1
                     /transl_table=11
                     /product="hypothetical protein"
                     /protein_id="X:NCDFCMNL_00042"
                     /translation="MLALGINNEFEIAKILVAFEKSIQEQNPDLISVASAWKIWLKEI
                     QSSQKTDLPFNTLNKEWKLTSMVPRNLDFPPAAKNPKLPGTVKPFFFILSALFWSMIY
                     YFLIFKLL"
     gene            complement(40519..42102)
                     /gene="mdoG"
                     /locus_tag="NCDFCMNL_00043"
     CDS             complement(40519..42102)
                     /gene="mdoG"
                     /locus_tag="NCDFCMNL_00043"
                     /inference="ab initio prediction:Prodigal:2.6"
                     /inference="similar to AA sequence:UniProtKB:P33136"
                     /codon_start=1
                     /transl_table=11
                     /product="Glucans biosynthesis protein G"
                     /protein_id="X:NCDFCMNL_00043"
                     /db_xref="COG:COG3131"
                     /translation="MKKLNFFFALIAIVLAGFSFLKNEDSVSLHSLTDIFSNENQPFG
                     LDHLDRKAKKLLKKDYVRPTLVKVPSLDGINYEDYRQIAYKPEIAIWKNLGLPFQLQF
                     FHPGHIYSTGVHIYELVDNEPSEIKYDASRFDFGNLKLPDHFASLSKGLLYTGFRIHF
                     PLNNSNSLEEFAVFQGASYFRVISEGQVYGLSARGLAINTGLPEKEEFPIFEEFYIKR
                     PEKFDQTIEIFALLNSESAVGSYHLTFLPGKISEVKVRSKIYLRKKVKRLGFAPLTSM
                     FLYGETDIPINQNIHPEVHDSDGLLLLTEKDVWEWRPLINPKKTTITKIPANSFKGYG
                     LIQRDRKFKSYQDDKMKYHLRPSAWIVPENDWGKGNLHLLEIATQLDSDDNMGAFWEP
                     ETHPQPLEPFSINYSLFLNERSPEEHTLAKVSAVFRGQDPLFPNVTTLTLYFTGDDIK
                     KLDRNNPPKPIIQTNRKINPDIHYTIEKISEMSQWRLVIQYPKEEASFESPLEWKVHL
                     EKDDQTISETWIYEDGLSR"
     gene            complement(42148..43833)
                     /locus_tag="NCDFCMNL_00044"
     CDS             complement(42148..43833)
                     /locus_tag="NCDFCMNL_00044"
                     /inference="ab initio prediction:Prodigal:2.6"
                     /codon_start=1
                     /transl_table=11
                     /product="hypothetical protein"
                     /protein_id="X:NCDFCMNL_00044"
                     /translation="MKNNGPVTNTERKFLPGQNIISKTDLKGIIQFVNAEFCEISGFS
                     EEELLGKPQNIVRHPSVPREVFADMWNTLNQNKSWNGVVINRCKNGDHYWVDANISPL
                     FQGDHPIGYMSVRTHASPEQIEAAEILFGMRKSQKTLWHLLLQSGTRWISNHKNIFFL
                     GLPIPVGVAGFYFTLFANKLELGLFFLGASSLAFVLGYIFQEIFFKNELKKLETQIQG
                     LAERDLKTNIQIPDDSNTFYTAFQKLSDLKVEMKGLVSQLYSNSEFVEVHSSMANNSI
                     KQIDVSVQELSKSLNTLSDSVSVTQESSSQAGDQIIALTQSIVSINNQASSLSKTIAD
                     TRNVIDNSFSVSKDLSSQMNAFSVSVDSGTKRLEALALKSNEIANILSSITYVADRTN
                     LLSLNAAIEASRAGEAGAGFAVVAEEIKKLAEQSSRSAKEIHQSISGFRSELLFVTDD
                     NKSRLVELQNGANDIIKIESSFQEIFTHSEKEKAAIQELIRIASNIDQLSQKLNQELE
                     VIMHRNTENNSVVSELAATSEEQSASIHSIIGAMQNLEEVSASLHHSTKLFRF"
     gene            43878..45413
                     /locus_tag="NCDFCMNL_00045"
     CDS             43878..45413
                     /locus_tag="NCDFCMNL_00045"
                     /inference="ab initio prediction:Prodigal:2.6"
                     /codon_start=1
                     /transl_table=11
                     /product="hypothetical protein"
                     /protein_id="X:NCDFCMNL_00045"
                     /translation="MIYEQSDSKNGPQFSVIIIMKKYSAFFNKLFIVFFLLSCANPEK
                     TNKIIGESVTGTKEKPLSFQKIAPLTTNALGARKNIHEKGWLFIPSSKQSIESVVESG
                     RMSSRVAKSLLFVKWKKRASDYPGSLKTTMEKIETFSEKTRSSGTALSSDIFQFSLQL
                     TADEWKLAKKMGNTAGERLINGYLFLDDKVEEDTEQVLKAYSDLNEKRSGVTKSLNEL
                     FFDTTSKNGKKLTSAWKGSYAKTTKAFLDEYEESGSRDNTLTALWDIFQGYTFALKEL
                     VVPAAETTASVGETIVVGGVFVPVSHLLTVSGQTVVTTGMVLYYSTKVGYRVISPSLE
                     AGLFSTMGIASASSTVPTLVTGGGISAFNQVTTVIGSRVGEGAAKGGAVVGETTTLAT
                     GVVYDFTVDSAKSSIYPLKSGLILGYTALTALPVHLVTAIPDGTIFLTYDGPRVVIAV
                     VRGNYAGFEDLPTGTIVDLEEAKKSGRVEILTSDPAIIKKVLDAEISEKEKEHTKANK
                     GKN"
ORIGIN      
        1 atgatgcaat tattcaaata tttttccgca atttcccttc tttgtctttg tacttgtaag
       61 tcgactgaaa aagatccgga cgatcctctt aaaaattcca aaaaattaat caaagaagga
      121 catagctctc tctttatgca aggagcactt cccgtaaaag gaactagtat aaaatttatt
      181 cctcccggag aagaagcgga aatatttatt ctgggaagaa gagtaggttt cgccaaagaa
      241 gaattttcca agtcgtggaa aagagctgcc gagtccgttg ttatcattaa ggacggaacg
      301 aagttcagta tatccttggc aaatgacatt gatgataaag gtaatgaaac gatccaactg
      361 attcaaaagg aattgaccca gcccggaatt tatattatgg aagagtcggt tgcaaagtca
      421 aagggaatca cggggaactc ttggcaaaaa ggcaaacaag ctcatgatga tatcataaaa
      481 gaatccacaa cgcttaggaa agaatgggac gagtgggcgg atgaaatatt aaaggaagat
      541 agcactcctg tggaaaaaaa ttccgatatt tcaaaaagga tgacaggata taaaaatact
      601 ttcaagggaa ccttctcctc gtttgtacaa ggttatgtgg acatagacga ttctttcaaa
      661 tcggcctggg atgagtcttt taccgaagtt agcggaggag gttggaaatc cgcttttagc
      721 gatgtgaatg aggttcgttc caaagtttcg aaacaagtga aaaaagcctg gacggagacc
      781 gttttcagtt acgggaagga tacaaaagaa ggactccgtg acgcatccaa ggacatcgaa
      841 tccatcgctg acggcgaagg gttttcattt tctttattga aggcttttgc caaaaccaca
      901 aaagcgttgt tttacgatgg aatcatagag cctgtcggca aaattggcgt tttatcgata
      961 ggatatatcg ggataaacgg agtagtttat cccgcaacag ttgcaaccgt aactgccggc
     1021 acgggagttt actttcttgc ggaaacgttt acaattgccg gaaaagggat cgtatacata
     1081 gtcgctccaa atttaaaact cgcattaggt gctcttttgg gaagtaccga attcgtaact
     1141 tatgaatctt accattcttt aaaggcggga gggcagacat cggctagact tataaaaaaa
     1201 tcctccggtt attcattgaa aggagcggcc atagtaacgg aaaaatccgg gaaatacatt
     1261 ctggctccgg cctcgcttat gggagtctct gcatcgcaag cattagttgg cggaggtgtt
     1321 gctgtggggg gagttacggc aggaggagta gtgacaactt cttcttttgc tgtgcagacc
     1381 gctacttttg caacgaccaa gactgcggca attgcaaccg gaactaccgg aacgatagct
     1441 tctttaggag tcggaggaag ttacggaata tatcaggtaa caaaagcagt cggtgttcct
     1501 acaggagtcg ctttgggtag tggggttgtg atgagctacg aaatgactgc ccaactatcc
     1561 gcacattcca tccttgcagt ttcggattgt tcttatcttg tgttgtctat ggaaggtgga
     1621 aaatggattg tatatggagt aaaagacgta accaataaag ctaacgggct tttggttggt
     1681 gctgttgttg atttggatca agcaaagaaa gaagggaacg tgattgtaaa agttcctcta
     1741 gagaaagatg aggccgataa aatattcgag cctaagaaaa aaaagtaata aggcgaaata
     1801 atgaacaata aaatactaat tgtcgaagat tcaatgttac aaagacagat attgattcgc
     1861 tggctaacca aacatagcta tattccgatc tctgcaaata atgcaaaaga agcacgtgag
     1921 attatttcta aagaagatat agaaatcgtg cttttggact gggaacttcc ggatggaacc
     1981 ggaatagatc ttatcaatga aatattatcc tcttctccta cgggttggtt gcctatcatc
     2041 atggtaacaa gccatacgga acctgaaaag atgaaggaag cgattgaagc cggagcaaca
     2101 gattttatcc gaaagccggc ggaagaaata gaattattgg ctcgtattta tagtgcgtta
     2161 aggatcaaaa ccctccagga cttgttgcgt gacaccgcca ttaaagatgc attaaccggt
     2221 ctctataata gacgttatat ggacgaaagg atagaccagg aatttcaaag atgcaaaagg
     2281 cataatcatc ctatgtcggt cgctatgata gatatagact attttaaaaa agtaaatgat
     2341 acatacggtc acgatgtggg agatctggtt ttaaaaactt tggctaccga attaaaaaca
     2401 aaacttcgta aatccgacat cttatcaaga tacggcgggg aggagtttgt aattgtcttg
     2461 ccggaaaccg gtcttctcga atctaaatat gctttggata aagtgagaga ccatatttcc
     2521 actcatgcca ttcaggacga gacgggcaaa acgtttcaaa tcagttttag cggcggagtg
     2581 gcaggtggag atttgagttc cgtcacctct ccatttgatt tactaaaaat tgcagataaa
     2641 aatttatatg atgcaaaaca ccagggaaga aataggatta tagaatccta atatgcatga
     2701 tgcctccttt cttagtttaa acccggattt aattctttcc tccgttgaaa gcatcggcta
     2761 tattcctaca ggtcgttgtg ttgctttaaa cagcgtagag aacagagtgt tcgatattga
     2821 aatcgaagga ggtgaaagga ttattgtaaa attctatcgc ccgaatcgat ggacaaaatt
     2881 acagatccag gaagaacatg attttttata cgaattgaaa gaagcggata ttccggttct
     2941 tgctcccatc ttggaccgtc agggaaattc tttgcacgaa tcacagggat taacatttgc
     3001 tatttggcca ttacgaacgg gaagaatcat cgaagaatta tccgaatcgg acttacctca
     3061 attaggaaga ttaataggcc gattgcatct tgtcggcaaa tcgaagaaaa caaaatatcg
     3121 ttccttcttg actgttcctg attatgcaga aaaagcattg gatttgattc ttgccggagg
     3181 atggatttca aatgcccatc taacggatcg ttacaaaaag gcagcttatt ttgcatttga
     3241 tcgatttgaa accgttttga aaacgaaaca gattccgttt catcgaattc acggggattg
     3301 ccataaagga aatttgatcc gatcggaaga aggattttcc attctggact ttgatgattt
     3361 tttagagggt cctgttgtgc aggatttttg gatgttacta ccgtttggcg agaggcgatc
     3421 ggaaagtgag agggaacttt tctttgaagg gtatcgtgag ttcagcgaat tttcattagg
     3481 ttggttggac ttgatcgagc ctcttcgtgc gattcgatat gtttattatg cttcttggat
     3541 tgcaaaaaga tgggaagacc cgtcatttca aaacctattt cctcatttcg gaacggatga
     3601 atactggtct aaagaaacca tggacttgga atcgatggca aaaggatttc aaagagagag
     3661 tgaagaagag tcgccgattg caaagacttc ggaaaaagaa gaagaacttt ccaataaaga
     3721 ttttttttgg gattgggaaa actaaaattt atagcaccaa acggctgaat gccaatgcaa
     3781 ctgcaaggga atgggagaca ttcaaagaat cgactccatc cttcattgga atgtaaatca
     3841 gatgatcgca aatatttttc agtttgaaat cgatcccttc cgcctcattt ccaagaacta
     3901 acagatattt ctctgggaat cggaatgtaa atatctccga ctccaactga cttatgttat
     3961 ttgctttatc aggtaaagcg agccctatga caggtatgtt ttcctgtcgg tattcttgta
     4021 taaggtcata aagggaatcc ggttggaaaa aatgaagagg gaaaccgttt cccatggaaa
     4081 ctcttacgga tctacgtaga taaggagaac aggattgttt atcgtagata atggatttga
     4141 ttccaaaagc ggccgaagta cgaatgatag aaccgaaatt ttcagcatcg gagatattat
     4201 tgcatacgac gatgggaaat ttcagatctt tttgtgaaac aggtagcggc tttcttccga
     4261 gagccatgat cccttggtga acggaaaatc ctatcgtctt ttcaaatatc tttttttccg
     4321 cataaaatac gttagtcggc tctatttctt ttttttggat caggaattga tgtttctgta
     4381 tgaatctttc ggtggcaaag atacttacta cttccagatc tgattccaaa agtcgaacca
     4441 cggtcttttc attatcagca ataaaacaat cggaagtttc ttctttggat ttaagaagag
     4501 agtaggggga aacgcgagaa tcggatggat cttggattaa aatcattatg tcacatacga
     4561 tagagtacca aagcccccac cctgaatcgg gtggagggga gtggctcgtg ggcctccccc
     4621 aaaatcccta ccacaaaaca gaaaatcttt ccatccgaaa catcaatctt agaaaaattt
     4681 cttccgaaaa gttcgccttt ttgtcgtttg tcggaagctt tgcccgcctc cgacaaaaat
     4741 gaaattctta tttcatgtaa tttcgagcta ggtttgccca ggtctccgac tgagggattc
     4801 ctggtttacg cttaccaaac aattgtagaa tcaagagttc gttttctccg aaaagctcaa
     4861 gtgaggtcac ataaccatcc ttagtcggct tttcgacaac ccaagtttcc aaaatcaaat
     4921 cagcccgtaa gtgcaaattg aaaataggat ccaaaacgtt aaaccaaggt cccatcactt
     4981 ccaacttgga aaccggtccc gtatggattt gaatcattcc gtcatttccg acaaagatca
     5041 tgatctcttg tccttggtca cggcattcgg ttaataactt ttgaaataca tcattatcaa
     5101 cttttttagt gaacttacct tgagcgactt ccaaggcggt ttttctagac acattgtact
     5161 tacgaagcaa aggaaaaaaa tcgtgtgtgt cttgtaatgc agcccagtcg ttaagaaaat
     5221 caggaacgga aatagaaaca gggggctgtg gtgctgccgg ctgttttttc tcgatcgttt
     5281 cgggaagtgt caaatccgca actgcgaact cttcttttac ttcggcccaa ccttccaaat
     5341 tcgacttgtc cgttgtatat atcttatgaa ttgcttcacc gtatttatca aaaaattgaa
     5401 aactcttaag aacagaatct cctttgtttt cttcagaata aaaaccaaac ttccattggc
     5461 tgagaaagat ccttaaatcg atatcttctc ccacaacaag ccccatcatt ccattgacgg
     5521 aaatatcttt gtattccccc tttctttcat gaacgcaagg ctcgtttctc gtaagggcca
     5581 tcacataacc gagttttggt gtcgcagcca aaaaaccggc ccaatctttt ttgagaagac
     5641 ttaccccttt tcccaattta gttgcaagaa gctcagcttc gctcactcct aaaatttttc
     5701 ccgcttcgcg gatccgcaaa ttaggcgttt ctgttttcaa cttttcccat gattctaata
     5761 atgctgtgct cattttattt gtccttcttg attaatttcg gaatgatgat gtttcccttc
     5821 ggagtcttta atacaaacat ttcgacgtcg aaaatccgtt tgatattctc ttctgttaat
     5881 acctcggccg ccccacccgt aacaaccaat tttccgtccc gtaaaagaga aattttgtct
     5941 gcaaattggt aagcggtatt gatatcgtgt aagatcagta aaatcccata gccttgatcc
     6001 gccatatgac gggtgacttg taataatttc atttggttgg gcaaatccat actggaagtc
     6061 ggttcgtcca aaagcaaaaa tttaggaggg tccccccaaa cctgggagag aacccgagag
     6121 tattgcgccc tttgtttttc tccccccgat aaggtcgaat aactacgatt agcaacatga
     6181 agcgtattcg tgatcgacat ggattcgtct atgatttgtt cattttccga gtttgtggat
     6241 ttatgaggag atcttcccaa tgcaactatt tccctggtgg aaaagggaaa ttgaagttcg
     6301 aaatcctgcg tgagaacgga acggaatttt gctaagtctt tttttttcca aacttcgatc
     6361 gacttgtcgt ttaaaaaaat ctcaccgttt gtaggaggaa tatctccgca taataatttg
     6421 aataaagtcg atttgcccgc accgtttttt cccatcaaaa catgaacttc gccaggatga
     6481 atagtcaatg atatgtccga tagaagctgg tgggaaccaa cggagaaact cacttgtttt
     6541 gccaccaaac tcatgctaat ctccttttcc tttgattcaa taagaataaa aaaaccggtg
     6601 ctccgataaa tgcagtgata attccgacgg gaatttcggc aggagcgatt acggttcggc
     6661 aaaagccgtc cccgatagtc agcaatgcac ctcccagaaa aaaggaagag taaagcaaat
     6721 atttataatc ctgtccgatg atcaacctaa cgatatgagg aatggcaagt ccaacaaaac
     6781 ttatatttcc ggaaagagat acacatgccc cgacactcac tccgatcagt agaaccaaaa
     6841 ccgattttaa aacttccacg gagattccca aatgcatcgc ttctctttct cccaaagcga
     6901 atacgttcat gggaccggca agaaaaggac tcgcaatcaa aggaatcagc agtatcggac
     6961 caagccggag tagggtagtc caacttgcac cgcccaaact acccatattc cagagtgaaa
     7021 gattccgtag ctgcgcatca ttggcaatat aacttaaaat tccgataccc gcaaaacaaa
     7081 gtgcattgat ggcaattccg gttaacaaaa gcgtattgat ctccgtcttt ccatggaccc
     7141 tcgccaatag atataccaaa aacccggtag taattcctcc gataaaagaa agaatgatca
     7201 ctccccaaac aggagggaaa tccgggatat tagtaccgag cacaattcct accgatgcaa
     7261 aaaaggcgga gcctgcggta atcccgacta acccgggatc aacgatcgga tttcggaata
     7321 aaccttgagc caatgcgccc gaccaagcca aagtaccgcc gagcaaagta gcaagtataa
     7381 cacgaggaaa acggagattc cagaatactt cttttgccaa actacctttt tcaccgaaaa
     7441 aagcatccgt caaactaacg gtaaacgccc cccaattcga aacaaataaa atcgtgacga
     7501 cggaaagaac gattgtgaat gaaaggaagt atactcttct tctccctatt tgagagattt
     7561 ccatttattt gaaagctcct ctaaggcagt tccaatccgc ggaccaaacc caagtaagag
     7621 cagatcatcc atagcaagat agtttttctt ttttccggca gtagtcaatt gaatgcctgg
     7681 caattcccaa agaccttttt ctccacctaa tccttccaag gagatacttg ggatcaaaat
     7741 aatatccggt tgtgctttta caatcgcttc cgatgtgaga ggtttgaatt cagcaaactc
     7801 ggtgattgca ttttccgcac cggaaagttt gatgatggcg tcggcaggtg ttcccgtacc
     7861 ggaaacatac acattggtag cactgcggga ataaagaaac aaaaccttta cgggtttttt
     7921 ggggcgggtg attttcaatc ctgccacttg ttttttcaat tttgcaatca tcacatccgc
     7981 ttctttttct ttggaaagaa atttaccgat caattcgatt ttctcggaag ctccttcaat
     8041 ggtaagtttt tccggaacga tcaacatagg aatattcagc agtttcaatt gttcgatggt
     8101 tgcaggagga ccggcataat tggttccgat gatctttgtg ggatttaaag agagaatgcc
     8161 ttccgtagca agcgttcgct gatagccgat tttggcaatc gacatggctt ctttcggata
     8221 ataagaactg gtatcaacgc ctacgatatc agattgaacc cctaatccga aaaggatttc
     8281 ggtaacagtt ccgttcaaag aaacgattct cgttttgtct tgggcatgta aggaaaaaga
     8341 cagtactgat agcaacagga cagggagtaa gtttttgaat cttcttaccc cggaaaagag
     8401 tatttgagaa ataaacatac ttactgtttc cgcgggaagg gggcttttgt caaattataa
     8461 tgagaatgag tctcggttaa tatgtttgac agaaataggc cccattttca aatgagattt
     8521 agactcaatt actttggaga ccaaatgaac aatctcaaaa aaatcggagc aatcgctctc
     8581 atcctaggac tcgcactatc ctcttgcaaa aaaaaagagg aagatgataa taccggagta
     8641 ttagcacttc tttatgcagc aactgcgact gaccctacta aatgtgaaac accaggagtt
     8701 tctgtttctg atcttggatc accttctaca acagcagttt gtaccccaag tgctggttcc
     8761 gcaaaacatt tcgttgtgga aggattggaa gcaagtgggc atgtttttta ttttagcgtt
     8821 gggaacttag caactgatac tgctgctaca gttactgcct cttctttaag cgctacggca
     8881 aacattgctc gtttgtatct ttatccttct ttcgctactc cagctccaat ctacgcagtt
     8941 cagtattcac ccaacaacgc agcttctgga actagatata atatcacagg actttcaaat
     9001 acagtgacta agactgccgc atctactatt tgttttgatg taaatgacgc agcaccttcc
     9061 agaattacat tatgggcaac tggtttgaat ggggcagatt gctctgttaa aacttctcta
     9121 actgctgcga attcagtaat gaataaaaaa gattggaata gcacagtgaa gttagatagc
     9181 cgaactgcat tcatctcttt caaagatggt ggaaacagcg gaacagctaa atttacaaaa
     9241 gttacagctt ccactgtact cgcggtacaa gattaatata ctttcttatc tcttcctgta
     9301 gctttgaaaa tacgaggcta caggaggttt gaaaaaacta atctcaattt tttcttgctt
     9361 aaaaaccctc tcattttttt atgagattga gtctcatttt tgaggctgca ttcaatttat
     9421 ttctggagat tccacccatg aaacctgcaa aacgaaatcc atcttcccta gtatcgaaga
     9481 aaaatttatc catagctttc gctcttctcg caattggttt tttagctcaa tgtaaaaaag
     9541 cagaagagga cgacaatatg cctgccatta ttgcacttct tgcagcaaac ggagctacta
     9601 ctttaacaac tgcttgtact accaacgtag atggaacggt agattctact ttgtccaagt
     9661 ttacaaaagc ttctttcccc atttgcaaac ctgcttccgg gattatcaaa cactatcgaa
     9721 ttgaaggttt gaaagtttcc ctttctcatt tggctttatc tatttatgca gggtttcccg
     9781 caaattacac tgctgcacct tcgaataact cgtcagggac aagcactttg gcaacagggc
     9841 aattctcttt cgatttttac tctggaagtg gtagcacctc tcctgttccc ggtttttcct
     9901 atgctacctt cggaagctct gttaaaaatc taactagcaa tggaaatacg acgactgcaa
     9961 cacctgcagg aacaagctta atcgattttt tttcatcggc aattgatgtt tgctttgacc
    10021 tgactaccag tactcctccc cgtttcactg tttgggtgac tggacaaaac ggagctgttt
    10081 gcaaaacaaa aacaaatctc actttgggaa ccgctgtagt aacagagtca tcatggggat
    10141 cttctacttc cgcacttgct acgcaaaatt cttatttcgg gatcagctcc aattcagggg
    10201 ttacattcac aaaaatagta acttcttccg attccgttct cccttgatat taggatgaag
    10261 tataaaatga aatttttaaa cataataccg atcgtttttt tcggattgtt tgcaatcaac
    10321 tgtccgaaag aaaaagccgc agacgatgga tctgctgccg cattactatt attagtaagc
    10381 gatgtatcca aatccatacc gggaatcacg atcaatgcca catcttcatc tgactgggca
    10441 catgtgaatt taaaatcggt ggatcccagc gtaacggtta caaattcgga tgcttgggat
    10501 gttcgattca aaagatttgt ggttgcaacg aatagcggaa cgagtggaac caaaagcggg
    10561 ggttcttgcg aaacatcaac aaccaattac gatgatccta ccatttcttc atcctcttgt
    10621 acaatcgctg tagattctct tcagtcacag acaggagacg gtggtttcgg aagtgcgaat
    10681 gaaaatgcaa gtccgagtat gtttctttgg tattcttacg atggaaacac tcatatactt
    10741 tccagcaaaa agaaagtgta tctgattcgt ggttccgatg gaaccagtta ttttaaattc
    10801 caaatgttgg attattatag ttctgcagga acttccgggt atccgaagtt tcgctttcaa
    10861 aaactataat cacctgcttt gatatttccg ctaatatccc caacaaaggg atgttagcgg
    10921 gaacgacgaa aaattccgcc ttcacaaaca cgaaacatcc tttcttttca agattcattt
    10981 gctcgcaagt tatgtcagtt caacttgaga ctaagactca attggacatt gacaaagaac
    11041 atccagatta aatccttggt aaacaaacac tggccactca cttccagtgt attctaaaca
    11101 tgaacagaaa tatctttggc caaaatttct ctatttttct aatcattctg attctttgtt
    11161 tctcccaaaa ggacttattt tctcaaagaa ccaagccaag aaaggaaaaa gacccagctc
    11221 ccatcactac tcctgaaacg caaactcaga cccagacgga aaataaaact actcccacgc
    11281 caccggttac caataccgaa tccggaaaac aaccagagga aaccgcaggc aaacacgggg
    11341 attcgggagt tcagcccgct gataacaatc aaacggatag aaacagcatt atcactgtaa
    11401 caggcactag acgaagaaat ctattaaaag attccacgat taccacggaa gtcatcaccc
    11461 gaaaagacat agatgatatg ggagcaagag atctttccca aacattggga aatgttcccg
    11521 ggattcaagt aaaaccggcc gcggctggtg aacgcggtca aacggttcaa ctacaaggtc
    11581 tttcgtccca aagcgtactc attctggtcg acgggcaaag aactaccggt cgttttagcg
    11641 gttccatcga cttgacaaga tttaaagcgg aagatatcga aaggatagag attgtaaaag
    11701 gcgcatcttc cgcattatac gggtcagacg ctatcgcagg cgttatcaat atcattacga
    11761 aagaagccaa agaacctctc tacgccgaat tcagaactca aggaggaacc gggagtccac
    11821 agtattacgg cccttatatg gagttcagaa attatgcgtc cgtaggcgtg aaacaggaaa
    11881 agatttcaac aatctttacg gtaggatggc ataaagggga aggttatgat cttaccaaag
    11941 acgcaacaca aggaccaaga aacggtagaa ccgcttccaa tgcatccgga tacaatcctt
    12001 atccttacgg tacagcatcg actacggcat attttttagc aactagagtt cccggttata
    12061 ctcctccttt ggaatccact tcaggaagcg cgttcaatga tatgaacctt tccaataaaa
    12121 cagtttaccg cgcgaccgat gacttggtga ttacagggca attttattat cgttatttgg
    12181 atcagtccgc agtagacgca actccaccga gaaccgttta cgacagaaga aacaaaaccc
    12241 atgatttcat gggagcgcta aacatggatt atgcgcttac gcaaaaagtc aatttcaatc
    12301 taaacgcaaa ctattcccgt tttcaggatt tatacacaac cgatcaacgc aaatccgatg
    12361 aattggattc ccaacaaaga acggataacg cggtttcaga gttccgctcc agaatggatt
    12421 ataagttttc ggaatcacat gtaacatccg ttggagcgga gacattgcac gatagaatct
    12481 cttcagcacg gatttcaccg gattgtaaaa gaagttttcc gaatttctgt atcgatgact
    12541 ttgctcccgg ttttatgcaa ggccaaactg tgaatggaaa cgctgcccgt ttcagaaatg
    12601 cattttatat ccaagatgaa tggagaattt cggacaaacc tagaattcaa atcgttcctg
    12661 gagttcgtta tgataatgac tccatctacg gcgggcaaat gcttcctaaa cttgccattc
    12721 gatatgatgt ttccgacaaa ttcagattcc gtgctgccaa cggattgggt taccgcgcgc
    12781 ctagttttca agatttatat ttcaactttc ttaaccccgg tgtgggatac agagtcgcgg
    12841 gaaatccgaa tttaaaacct gaactttccc gcagttataa cttcggttgg gaatgggaca
    12901 tcacaaaacg aatctggtat agcacgaacc tattccataa cgatgtggat aatttgatcg
    12961 gattcagaac caaccctgta agagatccgt cgggtttaca aatctttcaa acatctaact
    13021 atcagaaggc gagtacgcaa ggtatcgagt cctcaatcaa tttcagaatt ttagatcaac
    13081 tttccgcagg aacgggttat acatatacgg aaaccagaga tgaattgacc aacttgcctt
    13141 tggaaggaag agggcctcat cgatggaatt tcaatattcg cgccgaagaa aagaaaacag
    13201 gtttgtcctt gtccgtgttt gcggtggttt tcggaaaaca ggcatattat tgtgtgaaaa
    13261 atcctttttg gtgtaatccc gatctaccgg attcactttc cggtatagaa actgccatcg
    13321 cagcacaagc agcagcaaac atgcaaaagg cgctcggtgc aattccgggt tatgtttcgg
    13381 attattgtac ggaaaaaaac ttatcttatt gtacgacgaa ccctacttac ggttccagaa
    13441 tggtaaatcc gcacaccaat ttaaacttaa gaatttctca aaaatttttc ggacattttc
    13501 aatggtttat aggtgtggat aatattttag attcttacga tttggtttat aatccgcaaa
    13561 gaccaagatt ttattacttc ggattggatg gaaaattctc catctcggag aatgataaac
    13621 cagcagcacc aaaagagcag ccacaaactc ctcctcccgg ttcctaaata agatcaatca
    13681 tatgagaagt tatattacga ttaacctctc gctattgatt acgatctccc tttatttctt
    13741 tctcaatcag tcaacctatt cctggactga ttgggaaccg gcatcttgta tgccaaacca
    13801 ttgtttctgt gaagatacaa gtgaggcatt cattcgccaa ccgtcaaaca cctggtcatc
    13861 gcttagcttt tgttttgtgg gattttatgt gattctggtc catatctttc aaaaatccaa
    13921 aggagagagt agattcaatc ggtccgcttt attttccttc ttattcggct tttctttgat
    13981 tctgatagga tttggaagcg tatttttcca tgcttcgtta tcctttatcg ggcaattctt
    14041 tgatgtcaca gggatgaatt ttcttgccgt ctttattcta ttatttcata tccatcgggc
    14101 tcgggcattt tccaatttca gttttttaac cggttatttc attatcaatc ttatacttgc
    14161 ttacttattg tatgcatatc cttctctcag acgctattta ttcggaatga ttcttttggc
    14221 ttccttggtt cccggattta tcatcggatc cactcagtcg aaaaccgatt cgaaatggat
    14281 catctatgca cttgcggtac aattacttgc ctttctgatc tgggctctgg atttacagaa
    14341 gatcatttgc aatcctcatt cctatctaca agggcatgcc gcctggcata tcttaggtgc
    14401 tactgccagt tattgtttgt atcgatttta tctttcagaa aaacgaaaag tttaatcgat
    14461 ttttaaaatt tctccatctt ggaggtgaac tctctttttt gctgctttcg catagtccat
    14521 gtcatgtgta acaaacataa tggtcgtacc ttcctcctta ttgatttttc tgaaaatatc
    14581 aattaccttg tctccattgg atgtatctag gttccctgtg ggttcgtctg cgaaaaggaa
    14641 tttaggtttt tgaatcaatg ctcttgcgat cgctaccctt tgttgctctc cgcccgacat
    14701 ttgactggga aatttatcct tacagtgaga aagagagaat tcttccataa gatgaagtgc
    14761 atactcttcc gcctgtttat gtagattccg ttttctagcc ggcatagtaa tattttcaag
    14821 tgcacttaat tccggcaaaa gatagtgaaa ctgaaaaaca aatccgatag cttgatttcg
    14881 aagtcgatgt atggaagcat catcaattga ggttaaatca tagcctccta aaaaattttt
    14941 tccataggta ggattatcca atccgctaag tatatataat aatgtcgact tgccagatcc
    15001 ggattttccg accaaagcaa cgaattcgcc caattcgatt tcgatcgaaa tatttttcaa
    15061 tatttgttgg ggtggagttc cgaaggattt aatgatattt tccgcaataa ttccgtcttt
    15121 gatcataccg cacctcgaat gatttccaca ggggaaagat ggctagccat tcttgcggga
    15181 ataaaactcg caatacttgc acttgttatc gcaattaaaa atgctttaat atatatggaa
    15241 acactccatg aaatttgcat ggttcgaatg acagccttta tttcaccttt ggatgaaccg
    15301 agtggaatac cttcgatcat ataacagcca aaagcaccca acgcaagacc gataatcgct
    15361 cctactgtcc ctagaatgat accttgaatt aaaaataata tgatcgtatc acggccgtca
    15421 aatccgatgg atcttaatat cgctacttct ttctttttct gattcacaac catattcaaa
    15481 atattgtata ttccaaaagc aactacgagt atgattgtaa aagtagttga attcctaaca
    15541 atatcctgcg ttttgaaaac ggacaaaata ctctcatttg cctgatccca actttctact
    15601 ttgtctttac tatagaaaga ccattcgtct gcaatggaag ctgcttcccg aatatccgca
    15661 attttcacaa ctatctgcga aatttcgcca ctggactggg taatattttg gacagatgca
    15721 atcgatgcat aagacgaaac atcatctacc aaccggttgc ctgtcctcaa tattccgaca
    15781 actctcaacg gatttgaagt ccccaaaggg gtaatcacat tgattgtatc tcctactttt
    15841 gcacccagtt ttgtcagaat tccgtctcca atgattccga gcgagcctcc cgtatttaaa
    15901 tcctttagct taccttgaac cagataatct tccaaatttg ttacgttcgc ttgacgaaga
    15961 ggatcaatac caatgattct cgcgggagaa gaagatttac catgagagta aataacctca
    16021 cgagtaagtt gcggtgtgta agcaagcact ctcgggtcca ggcttaattt ctccatccac
    16081 ccaggaacat tcgttagacg agagctgtcg gttcttccgg aaggtgggga aagccaacga
    16141 acctgataac cttcaaaaaa aatatcttcg aatgtttttt cagatatgat ctcgtctcta
    16201 ggagaaattt tgatctggcc atcagaattg atcaattgtt ccgtaatcac cgtttggaat
    16261 cctagcataa ttccggaaaa cataacatat cctgctgttc cgagcataat cccgataatc
    16321 gtcagaatcg tctgctgtgg tctggaaaag atttgtctaa tcgctaaaaa aaccatctta
    16381 ttttctgtat gctaacactt catcagcttc agacagatca ccgacaatca actcgccaaa
    16441 ctccgaattg atggctccca acttaatctc gattttttcc tgtttgccat ttctgattct
    16501 gattacctta cctttatcta ctgaaataag cggaacaaga atgacattct ctttcttact
    16561 cacttcgata gctacatcag ttgtcatctc tgccagaatt ccttccggta actcgggtgc
    16621 tataatccta actaagaatt ggccgtgaga cggataaatc ctctccactt cacccttata
    16681 tacatgtcca cgcaacgatt cgaaactcaa ttgaaccttt tgttttggtt tcactctgag
    16741 agcggattcc tggtcaagcg aaaccgaaat ataggatttt tgcatattaa taagatctaa
    16801 aataggaatc cccggcataa ctatctcgtt tttggaaaga ttcaaattgg taattgttcc
    16861 ggaaaaaggt gctttaaaaa taatgccgga atcattgcta agaagcggag ctccttgatt
    16921 cacagtttgc ccttcttcaa taaacagctc tcttacagaa gccgcaattc caaattttaa
    16981 tgaataaact tgtccgggtt tgaccgtacc taaagcatat acagcttcta cgatcgaacc
    17041 tctattgata tgaattgttt ttttattaaa tggaattaat gaataaccca ataaacaaag
    17101 gattaaaact attccaaaac caagagcaaa atattttttc ttctgtctca tgcgggaaac
    17161 cttcctatat tgaataaaac tgactagtga ttaatcaaag gatcatcctt acaaaaccaa
    17221 gacatttgtc aatctcaggt taaggcttca aagcaaacaa tccccactta aaaggccata
    17281 gtataggttt ctgtcgataa ttccaaaaac tatccgaaaa ataagttttt tccaaagcct
    17341 acgcaggttt tgaagaacgg ataggttttt tacgtcttat taaaagtcta tgaatattga
    17401 tcctaaaaca atcataatca tcaatcttat aggatcgttt tgtacgggat taggacttta
    17461 ttttgcttcc agaggacagc taggacggct caaggaagta aggaactggg cttttgcaac
    17521 attaatccaa tgtgccggat ggttagtcta cggggttctc cgaaacatcc ttccttatca
    17581 tctgtctctt attgtgggaa atctactcct aacattttca cttctctatt attataatat
    17641 catattggtt tttttcagaa aaaaatcaat atggaagata agctttgtaa tattactttt
    17701 cgaattaatt gctcttctat tgctcgtaat cgatgattct ccacaaagct acaaagtttc
    17761 tttagtatcg ttgattggat gcgtccctct tttaggtagt gcctatgaga tatttaaaac
    17821 caaagcccat cgaagcaaaa gcaatgtata taccggagta cttttttcaa tcctcgggtc
    17881 ttttctgatt ttcagatcca tttattatct aacaggagat atcaagccgg atgaaagtat
    17941 attctggaag agtgcaattc aggatattac atttttatta ttctacttaa tgtccgttat
    18001 gcttacattc gggtttatac ttatgtgtat tgatcggttt gtaaacgagc aaatcaatga
    18061 cgagaaaaaa tacagattgc tcgctgaaaa tagttcggat gttatttggg tgtacaatct
    18121 gaatctaaga aggctcacat atataagtcc ttccgtatac cagctaagag gattcaccgt
    18181 tgaagaagct atcaaagaaa ctatcgaaat aggcctcaca aaagaatcgg cagaaagaat
    18241 taagtccatt ttacaagaga gaatcgaaaa attcgaatcc gagggatttg tatcttcgtc
    18301 ttatttggat gaattccaac aaccttgtaa agacggtaga atcatctggg tggaagcggt
    18361 cacgagcatt cgaaaagcgg aagacggatc gcttgaagta ttaggagtat cgcgcaacat
    18421 agataaacga aaaaaagcgg aacaggaaat tcaaacatat ctatccgaat tgaaagaatt
    18481 aaattccacg aaggataaat ttttatccat cattgcccat gatcttaaag gtccggtcgg
    18541 aggaatgaat acattcatta agataatatt ggaagaactg gaagttcaac ctctcaaaaa
    18601 aacaagagaa gagctattac ttttggaaga atcgacaaag gatgttctat cgctcttgga
    18661 aaaccttcta acatgggcta gagcacaaca aaagggcgga ttgaatttcg aaccagaact
    18721 ccaatcttta tatgcgaccg ttgccacatg ccttcaagtc ttcacatcaa ttgcggaaaa
    18781 taaaaaaatc actttggaaa acaaaatatt agcgaacgaa gtggtatttg cagatgaaaa
    18841 aatgcttcaa accatcattc gtaatatttt aggcaactca atcaagtatt caaaagaaaa
    18901 tggcaatgtg acgatttcag caagaaattt ctatgagttt accgagattt gcatcaaaga
    18961 taacggaatc ggcatgtccg aaaaaaccgc atcgaagctt tttaggttgg atgcaaaaca
    19021 agcgagtctt cccggaacaa agggagaaag aggaacaggc ttagggctta ttttatgcaa
    19081 agaattaata gacaaacatg gaggtaggat tcgggtcgaa agtgaagaag gccgaggttc
    19141 ggcattttat ttcacattac ctaaaaatag aaactaaaac agattttcta gggtataatt
    19201 gcagaacact ttaaaacaac gaggccgatc atgtcttatc ccagaatcgc tcaaaaaagc
    19261 ccctatatga tttcgatgaa ggaaggtgaa aaaaaggcat ggtgtagttg cggtgcatct
    19321 tcgacacaac ctttctgcga cggatcacac tccagagaaa acaccggaat gaagcctgtt
    19381 atcttcaaat gtcaaatgac ggaagaagta tttctttgcg gatgcaaaca aacaaaaaat
    19441 ccaccttatt gcgatggcac tcataattca ttataaggag aaaatatgca gctctaccta
    19501 atcgcctact ttttgttatg cgacataatg ttgattatgg gaagttgcat attgcatcac
    19561 gaaataatct acttgaaacc atggtcattg catcaaacgg cgaatcataa cataggtttt
    19621 ccgatataaa attaaccctt atcttacttg gcatgcccat atacattaaa aaagtatacc
    19681 ttcgtaacga tctgaattaa gaaaatgaaa gcggaatcac aaagatacaa caagctctca
    19741 cgtattctca attcgaatta tttagcgtat tgtacaatga tcgggcttac agtcgggttc
    19801 ttaagctttc ttttttcaga ggaatggtgg aatacaagtc tgggaggatt tgattgggac
    19861 caacattttt tctatctcga gtccacaaga aaacctattc ttgagtttaa agaatttcct
    19921 ttctggaatc cttactacgg tggaggcatg cccgttttgg aaaatcctca ggtgaagttt
    19981 ttctctccga ccaatttatt ttctttcttc ttgggtccga tcataggact taaattctcc
    20041 atcatatttt atcacttgat cgggactttg ggatgcgttt atctatttca caatgtacta
    20101 aaacttcaca cgatcccgac ccttttttct tccatattat ttatgttttg cggctggcat
    20161 tcgcaacatg tatttcccgg acatagtcaa tttttctcca ctccgatact tccctttatc
    20221 attgcatttc tgattcaatt catcaaaaaa caaaaaccca tctattgttt tttgtcctcc
    20281 ttttccgcgg ctatgttact attcgaaggt aatatatata ttttcttata cttgaatctg
    20341 tttttatcac ttctttccgt ttactatctt tttcaaaaag aaacaagaaa cataactttc
    20401 catatctgga aattcctaac tttaacgtta ttattggcaa gctatcgttt acttccggaa
    20461 atggattatt tttttcaata cggagctttc tataaagcgg actctttatc tttaaatatc
    20521 ataaacgtat tcgatatatt taccaactca tcccaacacc ccttccttgc tttccctatc
    20581 cccaatcagg aatacagatg gtgggaatat ggaaattata taggatattt gccctttatt
    20641 gtttttttct ctctggttgg ctttacaaaa aaaacagacc taccttttct aatacttctg
    20701 attttgagtt tgtctcttat gtttggaaat ttccatccct tctcccctgc aaatatcctc
    20761 tctcaaattc ccggattttc aaataccaga tgttatgcga gatgggggat tgtttttgtt
    20821 tttatattct cagttttaac cggaacctat ttgaatcgac tgattgcgaa gctgagctct
    20881 tcgggtcttt tcaaaaaatc aaattatttc aaactattat ttttcatctt tatgtgttca
    20941 ctttgtatct ttttatatac ggacatccgc aggaaaaatg caaaaaactt caaagatata
    21001 ttcatttatc ctgccataac cctcgatgta tcgggaaaat ttgaaaccta cgcttccttc
    21061 ccttcttatg gagcggactc ttccctacta cttggaattt ttcaaaataa atcgacaaga
    21121 gattcttatg aaaatctact aagtaacaaa agcctcccag ctgcaggaga tgaaaattat
    21181 aagggggaat attatcttag caatgaagga aaaatcgaac aaactcattg gtctccgggc
    21241 gaattacatt ttcatgcaaa tcttcccgaa aaaaacactc tcatcatcaa tcaaaactat
    21301 aatcaccaat ggaagacacg ctccgatcat attataaaaa acgttaacgg actcatcgga
    21361 atcgaactga acaaaggaga aaacaatatc gaactttact ataagagcaa ttatttcctg
    21421 ttaggttctc ttttgggagt catcgggctt ttgtattctt tttttgggcg cttcggatgc
    21481 ccgtctgata aataactcct ttcattcccc cgaccgtgct ctccgctcca atcttcacgt
    21541 tccgtgaagg atttccgctt cgatcactag cgcggaaact gtaatcgatt tcacatatcc
    21601 atttaaaaaa agcaaaaacg atccaattct tttttcatta tccgatagaa tgaaatcata
    21661 ggagaaaata tgaatccaat cagcattcaa aaaggaatca ttaccaagaa attagaagaa
    21721 tcaaaaaagt tttacagtca gtggttaggc atggaagtaa agtttgaaac cgattggttt
    21781 atacttatgt gcctttccaa gaaacccgat ttcgaattgg cttttatgtt accggaccaa
    21841 aagaacttac gcaaagatta ctttcaaaga ccttaccaaa atcaaggggt ctggcttatc
    21901 tttgaaactg aaaatgtaaa aaatttttat gacgagtgca aaaaacaaaa agctcccatc
    21961 gacttggaat tgatcgaaga ggaatgggga gatattcatt ttaccatgtt ggatcctaac
    22021 ggaattggaa tcgacatagt acaattacgc acttaaattc ccttgaaatt cccataacct
    22081 tgccatccaa tacactggat ggcgaaacag acaaaggaca aattatatcc tgtttgggag
    22141 tatatcgaaa acaatctgga agtaaaattt ggattgaatc aactggcatt ttttagcaat
    22201 ttctctcctt ggcatttcca tcgttttttc aaaaaacacc aaggcgaaaa tgtacaaagt
    22261 tacatcaaaa ggctaagaat agaaaaagcc gcttatgaat tgaagatatc cgattttcct
    22321 atcttggaaa tcgccatgga agcagggtac gaatcaaacg aagctttcac aagggcattc
    22381 aaacgttttc tgggaaaaac cccttcacaa tttagaaacg attcgaaaca aacaaaaact
    22441 aataaaggca aaacaaaatt gcttttccaa tcgataggac tcgatgaaag agaattccga
    22501 atgaaggaaa ttccggaatt tcgcattgct tacgttcgtc atataggacc ttactcaagt
    22561 ttaccgggac cgattcccgg ttctattgaa gtaaaatcca tccttcattt tctaaattcg
    22621 atcggaagtg atcccaaaga ccataaatgg ataggcatct ctttggatga ccccgccatt
    22681 tcaccggaaa ataaaattcg ttttgatttg ggagtcacgg taggaacgga acattctccc
    22741 gaagacaaat taggaatacg aaccgtatca ggcggaaagt atatgcaagt cagatataga
    22801 ggaagctata caaaccttcc tttcatttac gaattcctac tacaagaata tatcccggca
    22861 aagaaaataa ggattaggaa tatcccccct ttcgaaatct atctgaatcc gataggaggg
    22921 ttatcaaaga aaaaaatcac cgatatctat attcccgtaa aaagttaatt atgatattaa
    22981 atatatgaac aacaataatc cgttactttc gttaccttaa gcttgaattt ctctttggca
    23041 ggaacttcaa aaaccccttc tccctggaaa tgaatccaat ctttggatcc cggcaaaagc
    23101 acttccaaat cgcctgccaa tatctccata atctctttta catccgtacc gaattcataa
    23161 tctccaggca tcataatacc tagggttttt ttctctccgg acgggaagat taccgttcta
    23221 cttgtaactt taccatcata ataaatgtta gctttcttta aaattgtgac attttcaaat
    23281 cgatccattg ttttcctttc gttttaaaaa atagttatac taaccaattc acccggtctt
    23341 ttccaaagaa aaatcttttt ttaaagcctt gataaaaata tatttcttac atgtttttcc
    23401 tggattgtat tttattttca aatacagcta aaaccaattt tttaccccgg gtcaaatgtt
    23461 ccctatcttc atctaacaaa tattcaataa ttactccttg taccaagtat ctgaaaagat
    23521 aggcttcatc ctcatcatca tttccggtat aacctttaat gattttctgc tcctgaatta
    23581 ccagagattc caaactggac caattctttg ccaaaatctt tttcaatccg actgcggatt
    23641 cgcaatgcaa aaacaaagaa aacaataatt tcatttcctt cgaattggaa aacaaatgag
    23701 agaacagaaa gtccacccac ctaatgaatc tttcacgagg agactggata aactgaacgg
    23761 attcgatcaa agaagaaagt gcttctcttt cccgtttgat gattgattcc aaaagagctt
    23821 cttttttcgg gaaataacga aacaccaaag ccttggaaac tccggttttt cttgcaatat
    23881 ccgcaatgga cgcgccttca aatcctttct cagaaaataa attgagtgcc gctttctcaa
    23941 tgatcctaat ggattcctta cgaatttctt cgttttgctc tttagtccta ggcataacga
    24001 taaacatggt ttacaataac ccttcggtca acgtataaaa caaaataaat gctaatattt
    24061 taagcaattc caacagtcta aaaagtgttt gatttatgtg attacttacg aaacgtatct
    24121 ttcaagtggc aaaaggtatt atgacaaagg ttgataataa aaagcagata gctcgggaga
    24181 agtcaatcga gaggattaga aactctgcga ttcacctatt ctctaaaaac gggttttctg
    24241 caaccacgat ggaaatgatc gcaaaacacg cgaaagtctc caaaggcctt gcctataatt
    24301 acttcaaaag caaaaatcaa attttcgaat ccattttaaa cgattatctc tccaaacaag
    24361 aggctttgaa cgccggaatt tcaacaaatc aagcggcagt ggattatcta cgggaattgt
    24421 ttcaaaaaac actcgagttc ttagtacaag aacgcaaaac tttgatttta ttaacaattt
    24481 gcaaatttca gccgaattct ttgattcttt ccaaaaaaat gactgaaaat atcgaaaaac
    24541 gtttcgcccc ttaccacgaa gcgatgaaag atcgattcaa aaaattaggg atcgctgatc
    24601 ccgaattgga actgttatat gtaaaaacat tcttccacgg ccttattatg agccagtgca
    24661 ccgacagcga catatatccg aagcaccaaa tcgtagaaat cttcctctcc cgctacacag
    24721 ggaaataaga aaacaaaaac cctgttcatt cgtttattac ccctttcgga tcgggatttt
    24781 aaatttaata atcttgactg actagtcagt tattaaattt taggcaaaga ggtactcatg
    24841 ataacttttt ttatctgggt tgtttctttt tttgcatttt tgccggctct tgacgaccct
    24901 tcttcctttt tcccacaagg cgacgaaatc atgcacattc gtacaattcg agagagccta
    24961 acaaccggtc actgggtttt gcctcaggtt tccgggtttc cgaatcccta caagccaccg
    25021 ctattgtttt ggttgggcat tgcctccgat cggttatttg gtattagttt ttttgccgaa
    25081 agattggttt ctgcggcatt gggtgctagt tcagcgactt tgatttatct cttatcaaag
    25141 atgtttcatt cttccggaaa gatgagtttg attttagcga ccagttttgc attttctttc
    25201 ggaacttgga aattctcacg actggtaatg atggaagaag ccatggtatt cttctttctc
    25261 ctctatatct atcttttctt aaaatacgac ttaagtaaaa agtattccta ttttcttgcg
    25321 gcgaatttca tattaggaat cggatattta ctcaaaggcc ctattataat catttacggc
    25381 gcaattgtaa tattaagttt cttttcggtc gactttttga gaaaccgaaa aggtaaattc
    25441 caattggaat acgcgaattt acttcactac ataaaattaa ttcccggatt ttcattcgca
    25501 ctattagcgc ctaccgcttg gactttctat ctatacttct tcaatgaaaa cgggaaagat
    25561 cttattaagt tcttctttgt tgcagagaat gtcgggaaat tcaatgtcgc aaatcaatca
    25621 gctttacgga tattaggcgg atggattttg tattcacttc ccttcactgt aaccttttta
    25681 ttcggtctta tagagatggt aaaaacaaga atctcttctc cgagacaaag aaccggccgc
    25741 gcattactca tttccttatt tttactgagt ttgctccatc tattacccag tagaaaagac
    25801 ccctactacg tcttaccttt tttaagtgtt ctgttttttc tcccgagcat ttacttcagt
    25861 tccgaagaat ggttagaaaa aataaactcg attgcaaaca aattttttat agggacgatc
    25921 atagttctcg ctctatttgc aaatttatat ttcgggaata ttacactctt cgcaatcagc
    25981 ttggcaacat tatgcctgat gatttatttt tggaaaattc attcttcaca aggggtcttt
    26041 ttcataaatc tcaccattat tcctatggtt gcattttcca ttttacaacc gttacaagac
    26101 ccaaggattg aagattacct tactgatacc tcaatcaata aactttgtgt cgtaagtgag
    26161 aacccttggg ccgccatgga aatggcaaat agaatgccaa agatagatgt tatctactct
    26221 cctcccagtt cggcaaaaac cgtctgtgaa gaatccgatt tccctcttct gatcttttcc
    26281 gatttctttg aaccggaagc gacctatgac caaacacatc aatggttctt ctggcaagtt
    26341 catagagagt atgaaacaaa agaaattttc gaattaattc aagatccgaa atcagtccgt
    26401 tttaaacatc ctgttcgatt ttttaggaga aaacctgtat gaaaaaaaat gcttatttgt
    26461 tcattatcct ggcgagttta atcgtttgga atactttaaa aagcgaagaa gggagcttcg
    26521 gtggcaaagg aggaagcatg gcgttgaacc tatgtcctca attttgcaac gatatatctt
    26581 cttgtgtgca aggtttggga aattcggcaa acgataagat gattgttaaa ttatcctgcg
    26641 aaacattttg tacgaaacaa ttcaaactga tagaagaatg cggtctcatc cagccttttt
    26701 catgcaatgc ttctacaaaa tgttttcaag acaaactagg tttgcagttt taagcttcgg
    26761 ttacgcctgt tggtattctt aatatcagca ggttggtagt tgcagtcgcc aaaagctttc
    26821 ctttctcggt tcgcatctct gctgtcatat ggatagtgga aaaccctttc gcctctatct
    26881 ttgcttccac aaaaacagtc tgcttcgttt ctactccgcg aatatactga atattcatat
    26941 cgatggttgt agtcggtttt ttagccacca aatagctgag aggaccgaat gcattatcaa
    27001 atgcagctgc aatatatccg ccctgcatca ttcccatagg attggtttga ttttctttta
    27061 cgggaaaaga aacaatgatg cttttgtttt taacatatga ttccatcttt ccatccatat
    27121 cgataaagga aggaggagga accgtaacct ttctaccgcc ggcattgaaa ccgtcactaa
    27181 tctcttttaa aattttaccg acatcttgat tttcggacat ctgaataccc ttttttacat
    27241 gtttccaata gtaacattca ggacaaatac tttctcttcc gttttggaaa atatgttgcc
    27301 accggtaact tatatattta agtatatcga gtgaaaaaag caaactacca tcacggagat
    27361 ttaaaaaaca gtattttcaa atcctgtcat aaattattac aaaaaaacaa acctcaggag
    27421 atcagtttgc gtactgttgc cgatatggca ggagtttcac acactgcaat ctatcgccat
    27481 tttaaagaca aagaggaatt actcgaagtt atggcgagtt acggtttcga acgacttgcc
    27541 agaagccaaa agaaagcatt cgatcatgcc tcgaatccca aaaaaggatt tgtttcacta
    27601 gggcttgcat atatcaaatt cgctttgacc aatccgaatt attaccgact tatgtttcaa
    27661 acaaaaacag caaacccttc tcaggaatta agaagatctc agattcgttc ttattccgtt
    27721 ttggtcagtt cttgcaaaaa ctatctcgag tataaaaata aaaaaacaaa ccatcgtgaa
    27781 tatgcggtta tggcctggtc cttagttcat ggttattcca atctactcat tgaaaccgat
    27841 ttcccaaaat cggaagcaaa ctctttgaaa aaaaacgttc tcggtttggc cgaagatatt
    27901 ctaaaccaag caattgattc cagtctctaa taacttacca cgacttatac ttcatatgac
    27961 taaagaatga ctgagggatt ccaatagtcg tttgtaacga agcggacttt cttcccgaat
    28021 cgaaacggaa tttcctgtaa agtttagaaa ggtcatgatc tggtcctgag tatttttagg
    28081 aaacctttga atcgatttta accatttctc ttttaaatta tcttttctat tttcttttat
    28141 ataaggaaag ttttgtgcat ggagaggagt ttttgatttc tctcttattt gagaggaatt
    28201 ctgaatgtgt actttcttta cttttatttg cactttttcc tcttgtttga attccgtaat
    28261 ttgggaatca gaaagaagct gtggtgtttc atataaagta taggtatcat tttttccctg
    28321 accgtttctc tttaccgaaa tataaccgag agctattaat tttttcttag ctttgataac
    28381 agtgtttttt ccaagtccgg atcttttgca aatagtttcg ccttcatccg attgagagtt
    28441 gccaacactt gggtaacatt gatttcccga tccggagaaa ctccataaac ttccgtagac
    28501 tgccatgagc cttgctctct ctttcggtag tatccttttg tctcccataa aataagtggg
    28561 gatgcggatg tacgttcctt gcataatcat cacctggttt tttattttct aaaattccat
    28621 ggcgagccaa ttccaatctt aaatacaaac cttcggtatc gtcccctact ctatattttg
    28681 gaacgaacat tttgatatga atctgtcttt tcggttggaa ccgaaatctc gcgtgacccc
    28741 ttattgtcgg agaagggatt atgtcacttt agaataactg gtacaataac cccctggggt
    28801 acctgtcaaa taaaaaatta tgtctctttt tttgggattt cgatggaaag gatttttgca
    28861 aattttggga agggaaaagt ccaaggagag actccgacat ctctccttgg tttgcgagat
    28921 tccgtgagga acgtacaaat tcaatatgca tcttcttctt taaagtacaa gaatttttta
    28981 ttaggttgtt tatttttttt acaaacgatt tctaaaaaaa gagaattggt ttacctctga
    29041 taacctaata ttaattcttt ctttatgaaa ataatcacca ttgcctcttt gaaaggtggc
    29101 gttggaaaaa ctacgatcgc agcttttctt ggacaggcaa tccgcaaacg taaaaaaatt
    29161 ctcgtttgcg atatcgatcc gaacaataat ctcaccgact tttttttaag agatgtggac
    29221 atcaaagaac tccaatccag aaatatttat catagcctca ccggtagaaa agaactatcg
    29281 gattgtattt tcaaaaccgg ttttgatatc gattgtgtac ctgcgacgcc tgagcttgct
    29341 atggtgggaa gtgagttgat gaatgatttc ggctcagtgc ttcgtttcga atccgatttg
    29401 aaatcattga agtatgactt gatattgatt gacactcctc cttctcttac ttatgaattg
    29461 caggcttcca tttacgtttc cgatttgata ctttgtccta tttcttataa tcgatggacg
    29521 gttcacggat atcagctttt ggaaaaccaa gtattgaaac agaaaaaagc gggtaaaaaa
    29581 atcaaacttc tcggtgttcc ttcgatggta actgctaaaa aatcggaggc attaagcgat
    29641 gtagatgaga tccctttgac caagacccat attttaaaga gcgaagcttt ggaaaatgcg
    29701 atcattctcg gaactgcatt gaaagaatct tcgaatgcgt gggttcaatt tgattctttg
    29761 gcgaaggaag tgatatgaaa gataaaaaac gcagttcgat ttttgccgca agaaccggtc
    29821 ttgatacaaa tcaaccgaag gaaagcctta tagcaaaaga cgatactgcg gaaaagatca
    29881 atcgtttgca agagtcgatc gaaacttccg caaagaatat ggtgaagacc gcgattatca
    29941 tcggcgatct tttgaatgct aaaaaatcag aactaaaaca tggcgatttt ttaccttgga
    30001 tagaatcaaa tcttaccatc tccaggttta ctgcttcccg atacatgaaa ctgtatgaaa
    30061 acagggatcg tctaaatgtt gcacgggtgc aacatttgag agaagcactt gcgctattgt
    30121 ccgaaagcaa aattgaaaaa gaaatcaatc ctgataagac cgtcaatgca gctatcgtat
    30181 atagggaatg gaaaactaca aagcgcagac ttaccaattc ggaaaggcag tcgctccagg
    30241 atttgatcga aaagaaacta ggtttggaaa aaagaaagat aacaaatcta caaagagatc
    30301 tttcagagct taagaaaaat taatcacacg actctaaaaa tgcttgtact tttcccatgt
    30361 aagggatagt ttagtattac ctatcctgaa taaggatcag gccttcttcc caaagctcta
    30421 ggagagagtg agacctcttc tagagcattt tcctcccagc ttgtatcaat catcattacc
    30481 gacttcaatg caagagcggg agcttctgtt tgcgcatacc ttctagcact tgaaaattat
    30541 gtcacattag acttgacaaa atatccccct gtgcttagca taggaagggt taaattcaaa
    30601 gaatttgact tcggctgtct cacatttgcc gaattggaag aaggctaata tctgttagat
    30661 gctagtctgt ttggacgctt tttgcttcct gctaattgca agaccgtagg tttgtcctca
    30721 ggtattttgc agaagaaaga ttgggattca tggaatcctg tatcttggcg gtagctgttt
    30781 taaaaaggta gggtagggat gaaacgaacc ttaaggttgc ctgtttgggt ccaggatttg
    30841 gatctgtcaa tgacggcaaa aatactattg gctgagatag aatcattgca tagaaacaaa
    30901 ggatgttttg cttcgaattc ttatttggcg gaacttcttg gaattgaaac aaatacggtt
    30961 gctaaaaatt tgagcgtact tcgtaaaaaa gggttcttgc agactgtttc tttcgacgga
    31021 aggaaaagag tgatggttcc cgttggagta ggggagactc atatctccgg gaacgaaagg
    31081 tttgtaaaaa catccaaggc agactgggaa aaaaatccac ttcctatatt cttaaataag
    31141 aatagtacaa aaaaacatat aagagaaaaa gaatccaaac ccttagtctc attggaaaat
    31201 caaatatccc gcttttcccc cagcacgaga aaaatgatat ttgataactt gagcttggcg
    31261 gagaacggat cttggaaatt acgagacggt ctttccgaaa gaatgactgt aattttagaa
    31321 tccatattga gtaataaggg gtaaaaggaa ctgcaatgaa aaatgatttt gaagattctt
    31381 tttcacttga gattttgcaa tcggaagtaa ggcgtgcaac tgcgctcgtc attatttttt
    31441 ttgtaggatc tttatcattt ctgattttgc ctttgttgtt tccggtttta ttcaattatc
    31501 tggagtcgac cggatttccc atttgggttc cgcccggata ttttttattt aatatgttat
    31561 atggtttggg actcagatac tattttctcc attccattca tgcggaaaaa aaactaaaca
    31621 gatgggttcg ttacgggact gctttctatg agtccacaat tcctacgatc gctattttgt
    31681 tcttaggtag ttattataat tattcagtag agtcgttgaa tactcctccg agttatgctt
    31741 actttttctt tatcatactc gctactttgc gcttggaaga gagaatggcg atcttttccg
    31801 ggaccgttgc atccgttcag tatctagttc tttttctgta ttttcagact ttcaatattt
    31861 atgcatccgc cattgaaaaa atggacgcac aaatatttta tctcgggaag tcgggaattt
    31921 tattcggctc gggaatgatt gccggtttcg ttacaaggca gattaaaatc gcatttcgga
    31981 aatcgtttca aagcgagata gataaaaacc aaatccgtgc cttattcgga cagcatgttt
    32041 cgcctcaagt cgtcaatcag ttgttagccc aaaaagagga ttgggagggt gaactcaaac
    32101 atgtatgtat gatgttcttt gatattcgca acttcactca attctcagaa actcaaacac
    32161 cgaatcaatt gatacagttt ttaaatattg tattttcaca tacaattgag gctgtgaatc
    32221 gaaacggagg gatcattaat aaatttttag gtgatggatt tatggccgta ttcggagctc
    32281 ctgtttccgc aggaaaggat gtggagaacg gttttaatgc tgcgatggaa attcggtcgg
    32341 tcattcacaa attaatagaa gagggcgccc ttccgaggat tggtatcggg atcggactcc
    32401 attgcggaga ggcggttacc gggaatgtag gttctaagga gagaaaggaa tacacgatca
    32461 taggtgatgt tgtcaatctg gcttcacgga tcgaacaatt gaacaaacaa tttcaaactg
    32521 agatcctggt ttccgaagat gtatactttt tgatgggaga tagaaagaac gaatttcgat
    32581 ttttggaaga gacgcaggta aaaggtaaag ctgctccggt caaagtttat acaatcgaat
    32641 agaataattc gattgactgt gatacatttt tgtaatacat tagatttatg attagtttaa
    32701 ggattcccca ggagctagag agaaagttgg attctcttgc gaaatcgaaa ggtaaaaacc
    32761 gatcggaaat cattaaggat tctattcttg aatatattaa aaaccacagt tctgaaaaaa
    32821 ccccttttga tttgggacag gatttatttg gtaaatattc agcgggtgat cggaacttag
    32881 caaaaaatag aaaagatctt ttaaaggaaa aaatcggacg taaaaatgaa aaacgacgtt
    32941 ctaattgatt cgggaccgat catcgcttta ttcaactctt ccgattcgtt tcataaacct
    33001 attctcaaac ttttcaaatc cttcaaaggt acattgatta caacatggcc ggtcgtaacg
    33061 gaagtggttt atctgctttc cttttcagtg aatgcgcaaa ctgatttttt ggaatggatc
    33121 gaaagaggaa gtatcaatgt tcaggaattg aatgtcgccg atttgaaata tataaaacaa
    33181 agaatgcaaa agtattccga tcttcctatg gacttggcgg atgcttcgct aatgtgtgtt
    33241 gcggaaaggg aaggaattca aaagatcatt agcattgatt ccgacttttc catttataaa
    33301 acgttaaaag gaaaattttt gaataatctt tttaacggat aataaccctt agtcttgttt
    33361 gatgtgttcc tttagaatcc gaattacttc ctggattgcc aaaggatttc tatgtacgga
    33421 atgattccct cttaacacca aattactttc cgctccttcc aaaaaagaac tcttataatc
    33481 cacgaccgag tcggaccaac caagagaact ttcccattcc gttcgatcaa acatatataa
    33541 tacttttttt ctggaaagta gcggaaggtt ctccgaaact ccatgaatgg agtgaaaaga
    33601 aacatccttt ggaaatgttt tgtttcgtgt aacggaaata aatgtactat ccggtcgaag
    33661 ggattctacc ccggtcggaa tggatcgagt ttggatttca gagagggaaa gtttataagt
    33721 caaatcgttt agaattcttt gtatccctcc ccatgctttt tccgggaatc gaatgaaact
    33781 gttaaatgct tttgcccacc atttttccgc gagtttggaa cctccgtggg gaactgcgat
    33841 aaagataaat tttttggcaa acgccagcgg ttcgaaatga agcatatttt ttaatagttc
    33901 gcgatcttct tttttcaatt tctccagatc ttttacattt acaatgatgg attgcagcca
    33961 ttccgcttca ttaatgctaa gggctgttag ttttgatacc aatcccccca tactatggga
    34021 tacgattacc atttccttga aattggggtt tgtctttatt ggatcgtatt tattttgtat
    34081 ggcgagaaga gtttctttga aacgataacc ggaataataa ataggattgc ctgtgggata
    34141 ccagtaaatc cagaattggt attttttgcg aacctccgga atcccataaa ggtaattgat
    34201 catatcaatc caagtatagg gggaggaaaa caaaccatgg acaaatacga cagggatttt
    34261 gtctttttgg tatgcttcta acatgtaaag tccctggtct tggtccaata cttgagcatt
    34321 caatgtagcc gcaattccac ttactttttc cctatcgtac atcaaaagag caaatggagt
    34381 ggagaagtcc gtttccaaag gaacggaatg atttccaact gtgatggtat ttatctttaa
    34441 gctatcgaat acatccgctt tggcataaaa atcagcgatg gattcggaag aggggatctt
    34501 ttttttatcc ggagcgattt caataaacag agtggcggga accgcgtcct catatatgtt
    34561 ttttaattcc aaaatctcgg aagtatcttt gtttttggat gtgagtacaa tcggtacccc
    34621 tagaccgtat tcactctgat aggtggagag tcctcctact ttataatcgt aagtgctgtg
    34681 aacattttcg aagtttttag gaaaataatt gagattcggt tttttccatt caacatgtat
    34741 atttccctgg atcataggaa tttccaaaga atcgatgtca gtgcttaatt ttctggcccg
    34801 gagggagttt actatattgg aaagcgacct gttataataa tcacaggccc gcctgtaatc
    34861 aggcaggaat tgaggggatc cggtcctatg ggaaaaaaac aaatatgcat aagaataata
    34921 aaatgcggtt ccattgtact gcaaagaccg aaggttataa tccttttctt tttgagagag
    34981 atgataggat aattccgcaa tgatcaaagc taatttttgg agtctgcttt tttgatattc
    35041 cagttgtaag tcttggatga ccaagttcgg ttccgattga aaatcttccc attcctcttt
    35101 ttccacaagg tattgaatcg cagtatagga taattccccc gatatcagag tgtgattgga
    35161 aatagttcta tactgttcgt cattcttcca tttggaaatg gtaagactcg aagaacagta
    35221 attgagtata agtaggaaac taagacagaa aattatttga taagacattc ttaacgaata
    35281 ttttcgagat ccgctttgaa ttttttccta cctcccggat aagtaatgga aaacaaacat
    35341 tggcaggact cccattccga acttccgaat aaagattcga ccggaacgga ttgacattct
    35401 tctatagcgg gagttatgtt atatgaggag acgatttttg taagtgattg caattcggat
    35461 tcggtgagag aagttttttc cgattctaca agatacctgg tcaatcttgc tgatgtggaa
    35521 agcaacttgg acgcatccac gcaagtggtt cgtttcatcg caagactatc ttgcgtgatt
    35581 gctttttcgc tcgccttggc attgattgct gcaaggaaga tttccgaatc tttggaaagt
    35641 ttccattctg tacggtaagg ttgaaaattc gtgcaataga atccgaatag aattaggaat
    35701 ggaatgaaaa acttcatgcc gtgaattttc tttttttctt aagaactgtc aattgatata
    35761 gatcagaaag aattctaatg atgagacata atttattatc caatttaacg aattaatttc
    35821 caaaataacg gaattgtgct ggtaggaaaa tctatcactt ccatgctgtg aatatgcaag
    35881 ttaccgcgga accaagctta agctatgtgc cctattttca gcccatcttt tccgtggaag
    35941 atcaaacagt cgttgcgcat gagtctttag gaagaggcat ttcatcgaat ggtgatgtgt
    36001 atggcatccc tatctttttg caaacccctc aaacggaaga agagcaggat caattgcttc
    36061 ggattgattc tttgctgact gaaaaagctt ttttgcaatt cgccaatacg aaacagaaag
    36121 gttatttgtt tttgaatatg acccccgacc ggattttgca tgaagtggaa cattccgatg
    36181 gaatcaactt tcctattgtt caaaaagcca aacattacgg aatagataca tccaggattt
    36241 atctggaaat aacggaaagg accagcaaac ggggaataga tgccctcacc actgcggttg
    36301 agtttttaaa agaacaaggt tttttgatcg cattggatga tgtaggatcg gaatcctcca
    36361 acttggaacg gttaggcgcc ttaaagccgg atatgatcaa agtggattta aatcttttaa
    36421 agagatcgat taaatcccgt gaattccagt cgatattgga atatttgaag gatatttctt
    36481 tgggacttgg ctcggattta ttattcgaag ggattgaaaa cgaagaggaa ttgcatcggg
    36541 ctgtggattc cggagcaagg tttttgcaag gttatttttt gggaagaccg aagcctcatt
    36601 ttttaaatcc taatgattct gacggattat taaaacctca tttggacagt tttcatcaaa
    36661 tgaagagaaa acagatctct tcggatctgg tgtttgaaga ttccatcaaa aatatattgg
    36721 aaaaattggt catccccacg aagacgatcg gtaagcgggt gttaattgat gcaaattcga
    36781 tttttaaaca atcttcttcc atccaaaggg tttatatcac cgattgggac ggaactcaag
    36841 tttcttctta ttatgaaaga aacggggaat cttcctttcg ggaaaacaat tccaatctgc
    36901 ataaaaactg gtcttatctt ccgttttttt acaaacatgt aaaacaagca ttccgaaact
    36961 cttcggcttg gcaggtaagc gagccttatt gggacaaaag tatgaatcaa aagttggttg
    37021 tattttcaaa aatacttgag gggcaattat ccatatttat tgatgtatct atccccaaaa
    37081 catgagttcc ttcaaaccac ttcctttttt ctcagggcca atggtacaat ccttgtttgc
    37141 ttcctggaag tccaaacaag ataaatccta tccattctta aaaaagagtc ggtggcattt
    37201 ggtcaaaaca gatggaaatg tttctttgct ttcctcctta aacgaagttg aagactcaaa
    37261 aggaacattg atattattgc atggttggga aggcagcatt cattccagct atattgtccg
    37321 tactgcgaat catttttttc aaaaaggatt ttccatattt cggctcaatc tgagagatca
    37381 tggagatact catcatttga atgaaggaat ctttaatgga agtttgtttg aagaaacata
    37441 cgaagccgtg cgcattttat ctcttaaggc caataagaca aaaccggtat atttgatcgg
    37501 attttcttta ggagggaatt ttgttttgcg gattttgcat cgtcattctt cggagaaaaa
    37561 atcaaaacag attcagaatc taaaatattc tttttccatt agcccggcta tcgatcccta
    37621 tgaagcaact ttgaaaatgg atgaacatcc gattttaaaa aaatattttc tgagagcttg
    37681 ggcaagatct ttaaaaaaga aggctacatt attcccgttt ctttatgaat ttggaaatat
    37741 gaaccggcat aagtcggtaa tggatcttac ggaaaagatg atttccgatc attccgagtt
    37801 tgcaaatgta gcggagtatt tttccactta cactttgaaa cctgattttt ttagtaaaat
    37861 taaaactccg gtcactgtct taacatccgc ggatgatcct gttatacctg tttctcattt
    37921 ctatgagata ccaagaaacc cctatttgga agtggttgtg gaaagcagag gagggcattg
    37981 cggatttatt gaagatggaa aacgcagcgc ttattactgg aagatcatgg aaagaaaaat
    38041 gaattagagg gaaaggcttg gccagtgttc tttccaataa ggagccattt ccgattgtgg
    38101 tgtggtccag atctgaaaat gcaatttttg gattgcatcc gcgttcgtta gaatagcagc
    38161 tagcgtttgt ttatcgattg tttccggccc ttcttcaatc aatttgacca ttgacgattt
    38221 tatttttatg gaaagagaag gatgcgcttc cttcttccct tgcatttgtc tatgtatttg
    38281 aaaatatcta ggatgaacca aacctaaaaa caggcccggg atgttttcgt ttttgagctc
    38341 atctttaaat ctttttttgc attcggagag ttcggtaatt tcccaggtag gatcgttttc
    38401 ttctttggtt tggaagagcc attttagaat ccgattggaa ggtgaaaaag taaaactgga
    38461 aaaataaact acaggaacgg acaaaatcca acccagccag atcggtaaag tggagtagaa
    38521 tagaatttcg gaaactccgt ttagaaaaaa ggcaactgaa attcctagca aagtcaaacc
    38581 tgaaaacgat tgagcgatgg aacgtaagga atagagtttt ttagcgtctc gattttgagg
    38641 agcccattct atttttttat taaatagagt gaagaatata aaaatagtat aatatattaa
    38701 atatatcgga gctaaaagaa tcgagaatac ggtctccaga atgaaactga tggtcaaccc
    38761 gaagaatcct ccgtgtgatt ttctaacttc cgaattcaat aatccgtcaa tccaaccgag
    38821 gattctcggc aaaaacaaca aagtgatcga gagagccaaa agttcaaaat aaagagggaa
    38881 gtagatttgt ttgataaaaa attcaaattc ttcaggaagt aaagagaaac ttaaaaatcg
    38941 aaaatcattc caataattcc acatactgag tatgatgtaa atcgcccaaa taggagcgct
    39001 tgcataagaa aagattccaa ggataatatg aagtctgttg agcagaggaa ttttcttcgc
    39061 aaatagaaac caaagatgtt gtaaatttcc ctgacaccat ctgttatctc tttttaagga
    39121 atctaaaatg ttgggaggac tttcttcata acttccttcc agatcatagg caacgcttac
    39181 agaaaaaccg gcacgtctca ttaatgcgga ttctatagtg tcgtggctga gaatcttacc
    39241 gcctatcgca ccgtattcgg gaagatgcgg aagagcacaa tgttccataa aaggtttgat
    39301 ccgaacgaga gcgttatgcc cccagtagga acctgcattc agttgccaat agttggctcc
    39361 tgcttggaat ataggagaaa ataaggaaga ggaaaattga tttagctttt ggaaaatcgt
    39421 ttttgcatca aaaagtttgg gagtggattg taaaataccg atcgtgctgt ctttttccat
    39481 aatcgcaatc atctttgcaa tacaagaaga actcattaaa ctgtccgcat ctaaaaccaa
    39541 catataccga taaagttttc cccaacgtct gcaaaagtcc gccaaattgc cgctttttcc
    39601 gttgagatta attttccttc tacgatagaa tattttatcg aaactatcga gtctttcgca
    39661 taactcaaaa taagcgagct cttccttgat ccaaagatcc ggatctcgtg tgtcgcttaa
    39721 gataaaaata tcggtgtttt gaagaatacc tcctcgtttg agagaattga ataaaacttc
    39781 tatccgagcg atcgtccctc ctatctcctc tccgtagata ggcattacag ctgctgtcgg
    39841 tgcagattgg acggttgata gaaaattttc atcgggagga atcaaagaag aaattcgtaa
    39901 aagatctcca cctttctttc ttctctggat aaaaccgaaa atggaaacgg aagccccata
    39961 agcgagcaat ggaaacagta aaataaaagt gatactttgg taatattcac tgaatcctac
    40021 gtcgttgaag taagcgattc tgaaaaatac ggtaatcccc cagaaaacag gaattaggct
    40081 ggcagatgcg aaaacgattc tacggaaacg gaagataaat tgatctgttt tgaaattgaa
    40141 aaaattcata gtaacttaaa aattaaaaaa taataaatca tactccagaa gagtgcggat
    40201 agaatgaaga aaaaaggttt aaccgttccg gggagtttcg gattcttcgc agcgggtggg
    40261 aagtccaaat ttctcggaac catggaagtg agtttccact ctttatttaa agtattgaaa
    40321 gggaggtctg ttttttgaga agattggatt tcttttaacc aaattttcca tgccgatgca
    40381 acggatataa gatcagggtt ttgttcctga atggattttt cgaaagccac aagaattttc
    40441 gcaatttcaa attcattgtt tattcccaga gcgagcaagt aggtccttgc attggtcgct
    40501 agaaatcttt tcaacgaatt atctggagag tccgtcttca tatatccatg tctcactaat
    40561 ggtctgatcg tctttttcca aatggacttt ccattccaag ggagattcga aacttgcttc
    40621 ctctttcggg tattggatca ccaatctcca ttggctcatc tctgagattt tttcaatcgt
    40681 ataatgtata tccggattta tctttcggtt tgtttggatg attggcttcg gcggattgtt
    40741 cctatctaat ttttttatgt cgtcaccggt gaaatacaaa gtgagggttg ttacattcgg
    40801 gaataaagga tcttgtccgc gaaatactgc ggaaactttt gctaacgtat gttcttcggg
    40861 ggaacgttcg tttagaaaaa gggaatagtt gatggaaaaa ggttcgaggg gttgcggatg
    40921 cgtttccggc tcccaaaatg ctcccatatt atcatccgaa tccaattgag ttgcaatctc
    40981 taataaatgt aagttgccct ttccccaatc attttcagga acgatccaag cgctcggcct
    41041 gagatgatat ttcatcttat catcttgata acttttgaat ttccgatctc tttgaatgag
    41101 tccgtaacct ttgaatgaat ttgcgggtat tttggtgata gtggtttttt tgggattgat
    41161 cagcggtctc cattcccaaa catccttttc ggttaataaa agtaaaccgt ccgaatcatg
    41221 tacttcggga tgaatgttct gattgatggg aatatccgtt tctccgtata gaaacataga
    41281 agtaagagga gcaaagccca atcgtttgac tttctttcta agataaattt tcgatcttac
    41341 tttgacttcg ctgatttttc ccggcaggaa ggtaagatga taagatccga ccgcactttc
    41401 actattgagg agcgcgaaaa tctcaatggt ttgatcgaac ttttcaggtc ttttgatata
    41461 aaattcttcg aagatgggaa attcctcttt ttcaggaagt cccgtattga tggcaagtcc
    41521 tcttgcggat aatccgtata cctggccttc cgatataacc cggaaatagc ttgctccttg
    41581 gaatacggca aattcctcca agctattact gttgttaagc gggaagtgga ttctaaaacc
    41641 ggtatagagt aatcctttgg aaagactcgc aaaatgatcc ggtaatttca gatttccgaa
    41701 gtcgaaacgg gaagcatcgt atttgatttc tgaaggttca ttgtccacta attcgtagat
    41761 atgaactccg gtggaataaa tatgacctgg gtgaaagaat tgaagttgga aagggagacc
    41821 taagtttttc cagatggcga tttcgggctt ataagcgatt tgcctgtaat cttcgtaatt
    41881 gattccatcc agagaaggaa ctttaaccaa tgttggtcga acatagtctt tttttaaaag
    41941 tttttttgct tttcgatcca aatggtccag accgaaaggc tggttttcat tgctgaatat
    42001 atctgttaag gaatgaagag aaacggaatc ttcgtttttc aaaaaagaaa acccggcaag
    42061 aacgatcgca atcaaagcaa agaaaaagtt taattttttc attactcata ccattgtaat
    42121 gagtaatgaa atatctgacc attcctttta aaatctaaaa agttttgtgc tgtgatgtaa
    42181 cgatgcggag acttcttcca gattttgcat tgctccgatg atggaatgaa tagatgcgga
    42241 ttgttcttcc gaagtagcgg ccaattcact cacaacacta ttgttttccg tatttctatg
    42301 catgatcact tccagctctt gattgagctt ctgtgataat tgatcgatat tggatgcaat
    42361 tctaatcaat tcttggatgg ccgctttttc cttttcagag tgtgtgaata tttcctgaaa
    42421 tgaggattct atttttataa tatcatttgc accgttttga agttcaacta gtctggattt
    42481 gttatcatcc gttacaaata ataactcgga tcggaaaccg gatatagact gatgaatttc
    42541 tttcgcggac ctagaagact gttccgccaa ttttttaatt tcttccgcaa ccaccgcaaa
    42601 tccggcgcct gcttctcccg cgcgtgatgc ttcgattgcg gcgtttaatg aaagtaagtt
    42661 ggttctatcc gctacataag taatagagct tagaatattt gcaatttcat tggatttgag
    42721 agcgagagct tccaatcttt ttgtacctga atccacggat acgctgaatg cgttcatctg
    42781 agaagaaaga tctttggata cggaaaagga attatctatc acattcctag tatcagcgat
    42841 cgttttggaa agggaagagg cttggttgtt tatggaaacg atggattggg tgagcgctat
    42901 aatttggtcg ccagcctgag acgaactctc ctgagttacg cttacgctat cggaaagagt
    42961 attgagcgat tttgataatt cttgtacgga aacatcgatt tgtttgatgg aattatttgc
    43021 catgctggaa tgaacttcca caaattcgga gttggaatat agttgtgaga ccaatccttt
    43081 catttccact ttcaaatcgc tcaatttttg gaatgcagta taaaaagtat tggagtcatc
    43141 cggaatctgg atatttgttt ttaagtcccg ttcggccaac ccttggattt gggtttccaa
    43201 ttttttcaat tcgtttttaa agaaaatttc ctggaaaatg tagccgagaa caaatgccaa
    43261 gctggaagct cccagaaaaa ataaacctaa ctctagtttg tttgcgaaca aagtgaaata
    43321 aaaaccggca actccgaccg gaatcggtaa acctaggaaa aaaatatttt tgtgattgga
    43381 aatccatcgt gtacccgatt gtagtaaaag atgccataag gttttttggc tttttctcat
    43441 tccaaataga atctctgcgg cttcgatttg ttcaggcgaa gcatgggtcc gaactgacat
    43501 gtatccgatc gggtggtctc cttggaaaag gggggaaatg tttgcatcta cccagtaatg
    43561 atctccgttc ttacaacgat tgataacgac gccgttccag gatttatttt ggttcagggt
    43621 attccacata tctgcaaaga cttccctggg aactgatgga tgacggacga tattttgagg
    43681 tttgcctagt agttcttctt ctgaaaatcc gctgatttca caaaactccg catttacgaa
    43741 ctggataata cctttcaggt ctgtttttga gatgatattt tgacctggca aaaattttct
    43801 ttcggtgttg gttacagggc cgttattttt cattggactt agaattaatt taaacctatt
    43861 atcagtaaaa ttgccagatg atttacgagc aatcagattc taaaaacgga ccgcaatttt
    43921 cagttatcat tattatgaaa aaatattcag cattttttaa caaattattc atcgtgtttt
    43981 ttctattgtc ttgcgccaac cccgagaaaa caaacaaaat catcggtgaa tctgttacag
    44041 gtactaagga aaaaccctta tccttccaaa aaatcgcccc gctaacaaca aacgcattgg
    44101 gcgcaagaaa aaatattcac gaaaaaggtt ggttgtttat accttcttca aaacaatcca
    44161 tcgaatccgt cgtcgaatca ggtagaatga gctccagagt tgcgaaatcg ttattatttg
    44221 tgaaatggaa aaagagagcc tccgattacc ctggtagttt gaaaacaacg atggagaaga
    44281 tcgaaacttt tagcgaaaaa acacgttctt ccggaaccgc tttgtcttcc gatatctttc
    44341 aattctcttt gcagctaacg gccgatgagt ggaagcttgc gaaaaaaatg gggaatactg
    44401 cgggagaaag gttgatcaac ggttatctct ttcttgatga caaagtggaa gaagatacgg
    44461 agcaagtatt gaaggcgtat tccgatttga atgaaaaaag atccggtgta accaagtcgt
    44521 tgaatgaatt gtttttcgat accacttcca aaaacggaaa aaaacttact tctgcgtgga
    44581 agggtagtta tgcgaaaact acgaaagcat ttttggatga atatgaagaa tcgggaagcc
    44641 gggataatac gttaacggct ctttgggata tttttcaagg atatacgttc gctttgaagg
    44701 aattggtagt tcctgccgca gagactacgg catccgttgg agaaacgatc gtggtgggag
    44761 gtgtatttgt tcctgtctct catttgctta cggtatccgg gcaaacagtt gtaacgacag
    44821 gtatggtttt atactattcg actaaagtcg gttatagggt aatcagcccc agtttggaag
    44881 cgggattatt cagtacaatg ggaatcgctt ccgcttcttc caccgtacca actcttgtaa
    44941 cgggaggagg gatctccgca tttaatcagg taacaactgt cataggatca agagtagggg
    45001 agggcgcagc aaagggaggc gcggtagtag gcgaaacgac gacacttgca accggagttg
    45061 tttatgattt taccgttgat tcggccaagt cctccatcta tcctttaaaa tctggattga
    45121 tacttggtta taccgcattg acagcactgc ctgtacattt agtgacagca attccggatg
    45181 ggaccatttt cctgacttac gacggcccga gagttgtgat tgccgtagtg cgtggaaatt
    45241 atgcagggtt tgaagatctg cctacaggaa cgatcgtaga tttggaagag gcgaagaagt
    45301 cggggagagt tgaaatactt acaagcgatc ctgcaattat caaaaaagta ttggatgcgg
    45361 aaatcagcga aaaagaaaaa gaacatacca aagcaaataa aggtaaaaat taa
//
