# Supplementary material for: Horizontal transfer of the rfb cluster in Leptospira is a genetic determinant of serovar identity
Source: Life Sci Alliance. 2022 Dec 9;6(2):e202201480. doi: 10.26508/lsa.202201480 (PMC9736851; doi:10.26508/lsa.202201480)
Supplement: Supplementary file 8 [file LSA-2022-01480_Supplemental_Data_2.zip › Supp_Data_1-plasmid_sequences/Lnoguchii_IP1605021_p1.gbk]

LOCUS       LNJGMMGN_1            169819 bp    DNA     linear       21-DEC-2021
DEFINITION  Genus species strain strain.
ACCESSION   
VERSION
KEYWORDS    .
SOURCE      Genus species
  ORGANISM  Genus species
            Unclassified.
COMMENT     Annotated using prokka 1.14.6 from
            https://github.com/tseemann/prokka.
FEATURES             Location/Qualifiers
     source          1..169819
                     /organism="Genus species"
                     /mol_type="genomic DNA"
                     /strain="strain"
     gene            100..864
                     /gene="soj_1"
                     /locus_tag="LNJGMMGN_00001"
     CDS             100..864
                     /gene="soj_1"
                     /locus_tag="LNJGMMGN_00001"
                     /EC_number="3.6.-.-"
                     /inference="ab initio prediction:Prodigal:002006"
                     /inference="similar to AA sequence:UniProtKB:Q72H90"
                     /codon_start=1
                     /transl_table=11
                     /product="Chromosome-partitioning ATPase Soj"
                     /protein_id="X:LNJGMMGN_00001"
                     /db_xref="COG:COG1192"
                     /translation="MQIVTLANLKGGVAKTTTAINLSIQLSYRKKKVLCMDLDLNNNK
                     TDFFLRGVNEKELEERNVYHALLEQNEIRACVYETRFPGIDILPATLSLGKITEELGS
                     DPRVFSTFEENLRKLDYDFVIIDTPVYLSLELRFALWIADLVLYPVRPSRWNFQGTKT
                     LLGEIESIFEEIEGKEKRAKTLLVPSIVSKRKQEVERILKLRQKYEVTKTVVWKLSAI
                     ETATEMGKALKENTKGYELFEELTNEVLRNLKGVRK"
     gene            861..2141
                     /locus_tag="LNJGMMGN_00002"
     CDS             861..2141
                     /locus_tag="LNJGMMGN_00002"
                     /inference="ab initio prediction:Prodigal:002006"
                     /codon_start=1
                     /transl_table=11
                     /product="hypothetical protein"
                     /protein_id="X:LNJGMMGN_00002"
                     /translation="MKAERNPKESKKETSTKVSLEEKASEWMEMQESSPRPGSTLGKQ
                     YIPKGVTLNPIVKMVSPLSLRPNPNNDFDPLSEEEYKNLKENIAQNGILDALTAKKDG
                     MLVTGENRYKIALELQEHEDESVRRRVESIPVRYYMNELTLEEEYDILEGDNLFRRHL
                     TAEQRKERLKKRILRKYKDELVLDNRGGDRKSESSKTSEETKPESESLISDSGKDLVN
                     NESSLVGSGSEKSNYQGDSLIGHSGKDLANNESSSVGSGSEKSNYEGHSLIGKPVELA
                     KKESSLDGSNSEKSKVQGELLIGHSGKDLAKRVSEKENIPVGTAKKYIAELRKELKTK
                     NPKSLTKKGKNESKSKTLQSKDKVKEFQKKYSKMSSTAKKAEVNRLIGKLIQVRKNRE
                     KLDAQVTAFIKEDSLIVEKLFAVGEKKRVQGLSV"
     gene            2138..2437
                     /locus_tag="LNJGMMGN_00003"
     CDS             2138..2437
                     /locus_tag="LNJGMMGN_00003"
                     /inference="ab initio prediction:Prodigal:002006"
                     /codon_start=1
                     /transl_table=11
                     /product="hypothetical protein"
                     /protein_id="X:LNJGMMGN_00003"
                     /translation="MRESNRTKKTLRLLNPPVSELEREEMLFQERIEIFWKKFQDLSS
                     SEKKEKVKGLLSSFHKYQKRMETLLFQWKNLFEKEQEIKRKLRTIGERTRGIRKF"
     gene            2575..2820
                     /locus_tag="LNJGMMGN_00004"
     CDS             2575..2820
                     /locus_tag="LNJGMMGN_00004"
                     /inference="ab initio prediction:Prodigal:002006"
                     /codon_start=1
                     /transl_table=11
                     /product="hypothetical protein"
                     /protein_id="X:LNJGMMGN_00004"
                     /translation="MTVSGTIKKGKIVLDEKVKVHDGKVLVTFIEEKESDFLISKNTG
                     LDLKKLNLAGMWSDRGITDGSSYSRELRKKLETRNVD"
     gene            2810..3187
                     /locus_tag="LNJGMMGN_00005"
     CDS             2810..3187
                     /locus_tag="LNJGMMGN_00005"
                     /EC_number="3.1.-.-"
                     /inference="ab initio prediction:Prodigal:002006"
                     /inference="similar to AA sequence:UniProtKB:P9WFA7"
                     /codon_start=1
                     /transl_table=11
                     /product="Ribonuclease VapC10"
                     /protein_id="X:LNJGMMGN_00005"
                     /db_xref="COG:COG1487"
                     /translation="MLIDSDVLIDYLRGYEKATTWLHSIEGSLSISGYSYFELIEGCK
                     TGKDLQRLEKFVSAFNVLWLDEKEIQKALSVFKSNKLRHGIGFIDCLIGQTALSYKKN
                     LYTFNVKHYKAFSGIKILKPYLR"
     gene            complement(3139..3357)
                     /locus_tag="LNJGMMGN_00006"
     CDS             complement(3139..3357)
                     /locus_tag="LNJGMMGN_00006"
                     /inference="ab initio prediction:Prodigal:002006"
                     /codon_start=1
                     /transl_table=11
                     /product="hypothetical protein"
                     /protein_id="X:LNJGMMGN_00006"
                     /translation="MNERTLFFHKSFSVSFQYKLTYLALPFETEISLLPAITAKEESF
                     LLNLAKRNNNVTCYLKYGFKILIPENAL"
     gene            3761..3871
                     /locus_tag="LNJGMMGN_00007"
     CDS             3761..3871
                     /locus_tag="LNJGMMGN_00007"
                     /inference="ab initio prediction:Prodigal:002006"
                     /codon_start=1
                     /transl_table=11
                     /product="hypothetical protein"
                     /protein_id="X:LNJGMMGN_00007"
                     /translation="MGAFGGSIFSGYTTQDYLSDIRKVRLIQETKCKRKE"
     gene            3868..4176
                     /locus_tag="LNJGMMGN_00008"
     CDS             3868..4176
                     /locus_tag="LNJGMMGN_00008"
                     /inference="ab initio prediction:Prodigal:002006"
                     /codon_start=1
                     /transl_table=11
                     /product="hypothetical protein"
                     /protein_id="X:LNJGMMGN_00008"
                     /translation="MKQLEDVFKRKIRFTEERRKHIEEDHPEMLGQEESIVECLSSPE
                     QVRQSRTDGSVELFYKYFYETLVGDKYLCVVIKNGNDDLFLITAYFTDKVKEGKVLYG
                     "
     gene            4169..4381
                     /locus_tag="LNJGMMGN_00009"
     CDS             4169..4381
                     /locus_tag="LNJGMMGN_00009"
                     /inference="ab initio prediction:Prodigal:002006"
                     /codon_start=1
                     /transl_table=11
                     /product="hypothetical protein"
                     /protein_id="X:LNJGMMGN_00009"
                     /translation="MDREIKIYFDKESDYLEVLFEKKEGFFKETENDVVMEKVDVLGN
                     VIGFSILQVSSFQKEPVSVFLRSGAA"
     gene            5455..11730
                     /locus_tag="LNJGMMGN_00010"
     CDS             5455..11730
                     /locus_tag="LNJGMMGN_00010"
                     /inference="ab initio prediction:Prodigal:002006"
                     /codon_start=1
                     /transl_table=11
                     /product="hypothetical protein"
                     /protein_id="X:LNJGMMGN_00010"
                     /translation="MSQNTSNNVTSSNTNAVNTVNPTVQAVTTTPASQGTNPAQAAQS
                     YYQGSQLWDSKWQDLLSKQNTWEQNSLNSIQNGILQWNQSITGLENDKLAYLNGIEQT
                     KAQWLANKQLIQNAQSQMRSALQSTITNIRNQENQLKNSASSDPSLVAVFGDMDGLLD
                     DLQDALNTNASLGTLAETLGNFFQSQISNATAKADYWNVAKWQETYATQVLEFKKEVA
                     TANLSCSGSSSCNYLSTGSHAVTYNADGNVYGWAATNGGFQSGVLVSSFDPYTVMNPN
                     YAELNQQYQSCQSQASSPLGWMTWMTYPCSNFGWSGENAPIQSYTVNPNNSTGYYSTG
                     HYETVCYGSDIGGFCFGGTGAYTNGGVLCSEAGYTICNGYSRQWHTDDSYSTSVSESF
                     SQAQKDQIAKNNNIRNAVLGSYNTAFGLSSQAGNALAGSSVALETKVYLGGTTLNSSN
                     WYGSMGLVEQVQVQTKYKYIDSAMQANQNFWTSMKTQFTNIASTFLSLVNPLKNWEER
                     SQEYEEEYQAKLLELEQTKQSTISNYDNQINQMKAARGAWVTEVYGYQIAGIAGSSDN
                     ANSQYRSGQENWSDTISVFQQAELNWYLSAKDTLQQAVTSPNGETQFQTNAITQANQI
                     QTQITNSETNTTQLYNASTGLYQSYQYAAAGNLMNQALTNLQNQTNWNQQGANLSASI
                     ADSFGRSESYKTAELNASNRINALAQTIYGSGAYIVDNTELNQIQTQISTNGQNQTNW
                     QNEINGNNGGFNFNGRRANSISTTLEYTNIRNDISVATTLQEEVVDEEKGYLKTANEY
                     FEKSEKYQELAEKAKSEAKFDEAALYTGYAVREKGNAITFLKKKYNGIGEEITGEVDN
                     RGLTYTRNSFLSYRDTLLNKNFQNTTQVQKQIQEGKNQVAGIITEGETYNQIQGMIQT
                     AQNLNQQGAENKERVEKLLAQSKELAEKNIGEGLLDGLQEMIASIQSSLPQEVSNNGV
                     SQYIQAQEKELAEKQEKANELLSHMNSLVTNNNDLAALQALLQGSSQGLNLAANSAVS
                     KYLDDYAKKLQKDNEERSTNLQKTLLESLTNGDDYKYLRDAGYGFRVDGEGITAYREV
                     YSGEIEINGSAMKSTSYSPDLEYQYIRIETKFNPGNLSVDMLNPNNTTFSAEMVSSVK
                     GYIDNLQKNVEVMFAQFSDKTKEVKEEYVQNEEIESYQKKLYEASKDNYLAAFQGLPG
                     EFKEAFEGEMGSTKDYHTSSRYSFSAGSFKGQSGDMKKIGKSMYDGLDIDDSVLGGSR
                     ELKGNVTIKGVPVEVSYGMQYLIVTSGFDISKIGFNFNLKGLGTSYVDNQLSGVSQKY
                     SIYTKDIQSRIEKQAKANDEEMDKKGFVFNVLNGMSGGQKVTQAVEGEIRSRVTGAIA
                     EATGLPASFVGALVGGSNMKQAMKAYEKSVTTEAISKATGIPSWYLDQKIAEKEANHA
                     MAQSFSYNLGRAVAVGAVLTTGGVLAGVALATNPKLMDSFNKFADHIGKQAYENKEII
                     DTAVTVAATVAAPMTGGMSLVALAGYNVVKGATEGGVLGALAGVANVGSAYLSTYTFG
                     IVSYNLSYSYADGFGASVGGGWQVAKGLGVGATLSYNEQSGFGASVGFQAGTSALSFN
                     GGLSYSQRDGISANAGVGIGLGGKKPTGSLNLGVSYNKQDGLGTSAGISSNNNKITHG
                     MGLNITRSEYGGWGADVSSDNYGPGNLSGGLAYTQRDGFTVSLNVNGTNAFNYNSQSG
                     LSSNTDFMSQYAMNNGLAQGVAEDTDTSEPNSAQQHNNAEQGAQVIEGAGVSTTRREG
                     EDSHGATPHAHDHDDPDSLEPAGGKPTKKTPEQMDRELGLSPGTTKKAIDDLKGSSKV
                     LQTAKETLDPRKNVVVKSNETDVTYAGGMYQKLKDLETKHGLTGGRLVMNNESGSIYY
                     RSFGEGGNSETYTRNGQVKPGEHIKTDNIAWTGMDMHTDEKQIGQADYYAKRGTELTI
                     LNSKDGFFTLEKFKSGGDVQGNMAVAHFKDSVTGEARKHTFSHMDNKMPSYVKEFLNS
                     PSQRTLTLPTGTVFGTVGFTGNIYAGHVTSSKPLDMKAHTHMGFGGYQPTETNYSKST
                     PYWDYSVINFDKWEGKR"
     gene            11727..12323
                     /locus_tag="LNJGMMGN_00011"
     CDS             11727..12323
                     /locus_tag="LNJGMMGN_00011"
                     /inference="ab initio prediction:Prodigal:002006"
                     /codon_start=1
                     /transl_table=11
                     /product="hypothetical protein"
                     /protein_id="X:LNJGMMGN_00011"
                     /translation="MITQKITISILLIGAIFACEAKENQEMKGKTSTQKPVEITLENA
                     NSYFRNLSEKKGGKYDSMSITDTWGGGFSGTDFDDEGMRFFSLFKNMDGLHIDHTKVT
                     DNGVKLLIQNQKLKELRIGSKGITNKSCEYLAQLENLESLYFSEEVSIDDGCIDSIIK
                     MKKLKELSLGFVPFTRPGVERLRKARPNLSIDLGDVEY"
     gene            12339..12518
                     /locus_tag="LNJGMMGN_00012"
     CDS             12339..12518
                     /locus_tag="LNJGMMGN_00012"
                     /inference="ab initio prediction:Prodigal:002006"
                     /codon_start=1
                     /transl_table=11
                     /product="hypothetical protein"
                     /protein_id="X:LNJGMMGN_00012"
                     /translation="MSIAKIKMSELQIQMSFRTWILFFVGDPFTPERALEKLQSMEDQ
                     EHAKQIWKKLKRTEY"
     gene            12591..12800
                     /locus_tag="LNJGMMGN_00013"
     CDS             12591..12800
                     /locus_tag="LNJGMMGN_00013"
                     /inference="ab initio prediction:Prodigal:002006"
                     /codon_start=1
                     /transl_table=11
                     /product="hypothetical protein"
                     /protein_id="X:LNJGMMGN_00013"
                     /translation="MEEDTRKKGYVLGEAVRDKRSGQTMYVDAAWDPEVRCVYFDAEK
                     KGLVKVQMYPEDLERIKGLLPYLPK"
     gene            complement(12950..13273)
                     /locus_tag="LNJGMMGN_00014"
     CDS             complement(12950..13273)
                     /locus_tag="LNJGMMGN_00014"
                     /inference="ab initio prediction:Prodigal:002006"
                     /codon_start=1
                     /transl_table=11
                     /product="hypothetical protein"
                     /protein_id="X:LNJGMMGN_00014"
                     /translation="MSFKIEPTPTFERELKRLTKKYPSLKKEIKVLSISLTNNPNQGV
                     AIGQNCYKIRIPIASKGKGKSGGARIISCVFLIDKVVSLLSIYDKSEKENISDKDLEK
                     AIKEI"
     gene            complement(13263..13487)
                     /locus_tag="LNJGMMGN_00015"
     CDS             complement(13263..13487)
                     /locus_tag="LNJGMMGN_00015"
                     /inference="ab initio prediction:Prodigal:002006"
                     /codon_start=1
                     /transl_table=11
                     /product="hypothetical protein"
                     /protein_id="X:LNJGMMGN_00015"
                     /translation="MKVLLDIKDSKAHSLLEILKGLSFVKFKILTEPKEKDPNKEEIL
                     ADIKQGFKEAKLIRAGKLKAKSMEQLLDEL"
     gene            complement(13502..13882)
                     /gene="xre_1"
                     /locus_tag="LNJGMMGN_00016"
     CDS             complement(13502..13882)
                     /gene="xre_1"
                     /locus_tag="LNJGMMGN_00016"
                     /inference="ab initio prediction:Prodigal:002006"
                     /inference="similar to AA sequence:UniProtKB:P23789"
                     /codon_start=1
                     /transl_table=11
                     /product="HTH-type transcriptional regulator Xre"
                     /protein_id="X:LNJGMMGN_00016"
                     /db_xref="COG:COG1396"
                     /translation="MKKKARNTQTNEFPTKLKELRIQKGFSQEHLAKMVGLHKNHIGR
                     YERGDSQPTADKIRKLADALGVTGDVLLGNTTQDQAKIQIGDRDLLNLFSEVEKLSSE
                     DKEKVSDFLDAFLMKRKMKQMVGR"
     gene            14067..16946
                     /gene="dnaG_1"
                     /locus_tag="LNJGMMGN_00017"
     CDS             14067..16946
                     /gene="dnaG_1"
                     /locus_tag="LNJGMMGN_00017"
                     /EC_number="2.7.7.-"
                     /inference="ab initio prediction:Prodigal:002006"
                     /inference="protein motif:HAMAP:MF_00974"
                     /codon_start=1
                     /transl_table=11
                     /product="DNA primase"
                     /protein_id="X:LNJGMMGN_00017"
                     /translation="MPEYIPKEEIARLKEETDLIALVRSYGIELKSHGVNWLGRCPFH
                     EDRTPSFVVTPAKNLWHCMGACKTGGSAIDFVMKREDLGFNEAVEILRKFKLRPERSK
                     PVTLERVLGRKIPTTEKLSSEERAVVFQVLEYYATTLRQTRSALSYLQTRKIGSEESI
                     SKFRIGYSDGSLGKILPSRQSIVGQRTRDVLKEFGIFGETGQEYFQKKIVIPIFTQEK
                     ELCGMYGRRVLTSKDPRIPNHRYLPGRHLGIWNEEDAFTKKELVLCESIIDALTFWEN
                     GIRNVTCSYGVEGFTEIIQERILETGIQKIYIAYDADMAGDKGAASVYQKLKDKGITI
                     FRVLLPLGMDVNEIAVRNEEVQDTLFGLLEESVILTQEELMPQYKEMFSVETNLSTTR
                     PQEPLLTSQELTALVESQPQPEVKITKEEVEVNFPERTYLAKGLFRNYPSLETLKVTL
                     KVAQGDRYHVDNVDLLSYKGRTSYISTASNELKEKEETIKREIGRLINVLEDALNARE
                     KERNVKTEVELSPEERAQAIQYLEDPKLLTNILMDFERCGLVGERVNSLVGYLASITR
                     RTENPLAIIIQSSSSAGKSTLMDSILDFVPEEEKEKYSAMTGQSLFYMSSTNLKNKVL
                     AISEEEGVERAKYALKILQSEKKISIASAMKDPTTGRTVTEEYSVEGPVVIFLTTTNL
                     EIDEELENRCLILTVNEGREQTRTILEIQREQETLEGIVKKRDKEKILTLHKNVQRVL
                     RPLVVVNPYAKEMKFPDTKLRMRRDQRKYLTLIKSIALLQQYQREKKIGKDENGERFE
                     YIEVEKEDMELGSILASKILGRTLEELTPQTKEVLFSLYEMVEKESEEQNLSKNAVRF
                     TRRQARERLGMSDTRLRVHLRRLEELEYLVVRSRGQGQLVEYELLYDGEGREGEEFTL
                     GLTFLGARETGETDIHPEETVVDDGLFSWKEIFGLERKEEVREVV"
     gene            16943..17326
                     /locus_tag="LNJGMMGN_00018"
     CDS             16943..17326
                     /locus_tag="LNJGMMGN_00018"
                     /inference="ab initio prediction:Prodigal:002006"
                     /codon_start=1
                     /transl_table=11
                     /product="hypothetical protein"
                     /protein_id="X:LNJGMMGN_00018"
                     /translation="MKESEYSEFLVYFCSGNLGKFLLWIRSVCIQCNKARENLHFTTG
                     LTQTSPPKSSTSPSKKATSLPLRLGVAWPSPRGRRPPTLAFCRGLDCVLRQNTSLTLK
                     QCILGRKKFSRSLLLLLLLVGFESK"
     gene            17323..18411
                     /gene="xerC_1"
                     /locus_tag="LNJGMMGN_00019"
     CDS             17323..18411
                     /gene="xerC_1"
                     /locus_tag="LNJGMMGN_00019"
                     /inference="ab initio prediction:Prodigal:002006"
                     /inference="protein motif:HAMAP:MF_01808"
                     /codon_start=1
                     /transl_table=11
                     /product="Tyrosine recombinase XerC"
                     /protein_id="X:LNJGMMGN_00019"
                     /translation="MKWQEKLETLRNSPVGSFENYCYGYLEWNRTAKSHDPYTLKNTH
                     ICLMNFFDWCGLREIRYPVEVTLSVLERYRAHVSGLKNKYNGKDLSSARKHKKLSSVK
                     DYFGWLVRKRVLLLNPSLDLELPKYVKRNIPHNVLSVEEAEKILSVPDVTNVFGLRDR
                     AMLEVIYSTGIRRMELGNLYVSDIDFQARTVLVREGKGKKTRLIPISERALGWVRRYL
                     ERSRVVFLKNAKEPYLFLNQRGKKMNPASITLNFTKFRDAAGVAKRQAVHIFRHTTAT
                     GMLDNGADIRHVQEMLGHADLSTTQIYTHVAIRKLKEVYEKTHPSLHTPDSSSLVGAE
                     ERTFQKIEEEVDTKAQDKDSNQEESNTS"
     gene            18646..19227
                     /locus_tag="LNJGMMGN_00020"
     CDS             18646..19227
                     /locus_tag="LNJGMMGN_00020"
                     /inference="ab initio prediction:Prodigal:002006"
                     /codon_start=1
                     /transl_table=11
                     /product="hypothetical protein"
                     /protein_id="X:LNJGMMGN_00020"
                     /translation="MYHALLEQNEIRACVYETRFPGIDILPATLSLGKITEELGSDPR
                     VFSTFEENLRKLDYDFVIIDTPVYLSLELRFALYVADLVLYPVRPSRWNFQGTKTLLG
                     EIESIFEEIEGKEKRAKTLLVPSIVSKRKQEVERILKLRQKYEVTKTVVWKLSAIETA
                     TEMGKALKENTKGYELFEELTNEVLRNLKGVRK"
     gene            19224..20399
                     /locus_tag="LNJGMMGN_00021"
     CDS             19224..20399
                     /locus_tag="LNJGMMGN_00021"
                     /inference="ab initio prediction:Prodigal:002006"
                     /codon_start=1
                     /transl_table=11
                     /product="hypothetical protein"
                     /protein_id="X:LNJGMMGN_00021"
                     /translation="MKAERNPKESKKETSTKVSLEEKASEWMEMQESSPRPGSTLGKQ
                     YIPKGVTLNPIVKMVSPLSLRPNPNNDFDPLSEEEYKNLKENIAQNGILDALTAKKDG
                     MLVTGENRYKIALELQEHEDESVRRRVESIPVRYYMNELTLEEEYDILEGDNLFRRHL
                     TAEQRKERLKKRILRKYKDELVLDNRGGDRKSESSKTSEETKPESEFNSEMLSEGFKE
                     TESNYQDDSLIGHSGKDLVNNESSLVGSGSEKSKDEGHPLIGNSSKNLAKKVSENENI
                     PLGTAKNYISELKKELKSKEPKVVSEKEKKKGKNESKSKTLQSKDKVKEFQKKYSKMS
                     STAKKAEVNRLIGKLIQVRKNREKLDAQVTAFIKEDSLIVEKLFAVGEKKRVQGLSV"
     gene            20396..20695
                     /locus_tag="LNJGMMGN_00022"
     CDS             20396..20695
                     /locus_tag="LNJGMMGN_00022"
                     /inference="ab initio prediction:Prodigal:002006"
                     /codon_start=1
                     /transl_table=11
                     /product="hypothetical protein"
                     /protein_id="X:LNJGMMGN_00022"
                     /translation="MRESNRTKKTLRLLNPPVSELEREEMLFQERIEIFWKKFQDLSS
                     SEKKEKVKGLLSSFHKYQKRMETLLFQWKNLFEKEQEIKRKLRTIGERTRGIRKF"
     gene            20833..21078
                     /locus_tag="LNJGMMGN_00023"
     CDS             20833..21078
                     /locus_tag="LNJGMMGN_00023"
                     /inference="ab initio prediction:Prodigal:002006"
                     /codon_start=1
                     /transl_table=11
                     /product="hypothetical protein"
                     /protein_id="X:LNJGMMGN_00023"
                     /translation="MTVSGTIKKGKIVLDEKVKVHDGKVLVTFIEEKESDFLISKNTG
                     LELKKLNLAGMWSDRGITDGSSYSRELRKKLETRNID"
     gene            21071..21445
                     /locus_tag="LNJGMMGN_00024"
     CDS             21071..21445
                     /locus_tag="LNJGMMGN_00024"
                     /EC_number="3.1.-.-"
                     /inference="ab initio prediction:Prodigal:002006"
                     /inference="similar to AA sequence:UniProtKB:P9WFA7"
                     /codon_start=1
                     /transl_table=11
                     /product="Ribonuclease VapC10"
                     /protein_id="X:LNJGMMGN_00024"
                     /db_xref="COG:COG1487"
                     /translation="MIDSDVLIDYLRGYEKATTWLHSIEGSLSISGYSYFELIEGCKT
                     GKDLQRLEKFVSAFNVLWLDEKEIQKALSVFKSNKLRHGIGFIDCLIGQTALSYKKNL
                     YTFNVKHYKAFSGIKILKPYLR"
     gene            complement(21397..21615)
                     /locus_tag="LNJGMMGN_00025"
     CDS             complement(21397..21615)
                     /locus_tag="LNJGMMGN_00025"
                     /inference="ab initio prediction:Prodigal:002006"
                     /codon_start=1
                     /transl_table=11
                     /product="hypothetical protein"
                     /protein_id="X:LNJGMMGN_00025"
                     /translation="MNERTLFFHKSFSVSFQYKLTYLALPFETEISLLPAITAKEESF
                     LLNLAKRNNNVTCYLKYGFKILIPENAL"
     gene            22019..22129
                     /locus_tag="LNJGMMGN_00026"
     CDS             22019..22129
                     /locus_tag="LNJGMMGN_00026"
                     /inference="ab initio prediction:Prodigal:002006"
                     /codon_start=1
                     /transl_table=11
                     /product="hypothetical protein"
                     /protein_id="X:LNJGMMGN_00026"
                     /translation="MGAFGGSIFSGYTTQDYLSDIRKVRLIQETKCKRKE"
     gene            22126..22434
                     /locus_tag="LNJGMMGN_00027"
     CDS             22126..22434
                     /locus_tag="LNJGMMGN_00027"
                     /inference="ab initio prediction:Prodigal:002006"
                     /codon_start=1
                     /transl_table=11
                     /product="hypothetical protein"
                     /protein_id="X:LNJGMMGN_00027"
                     /translation="MKQLEDVFKRKIRFTEERRKHIEEDHPEMLGQEESIVECLSSPE
                     QVRQSRTDGSVELFYKYFYETLVGDKYLCVVIKNGNDDLFLITAYFTDKVKEGKVLYG
                     "
     gene            22427..22639
                     /locus_tag="LNJGMMGN_00028"
     CDS             22427..22639
                     /locus_tag="LNJGMMGN_00028"
                     /inference="ab initio prediction:Prodigal:002006"
                     /codon_start=1
                     /transl_table=11
                     /product="hypothetical protein"
                     /protein_id="X:LNJGMMGN_00028"
                     /translation="MDREIKIYFDKESDYLEVLFEKKEGFFKETENDVVMEKVDVLGN
                     VIGFSILQVSSFQKEPVSVFLRSGAA"
     gene            23713..29796
                     /locus_tag="LNJGMMGN_00029"
     CDS             23713..29796
                     /locus_tag="LNJGMMGN_00029"
                     /inference="ab initio prediction:Prodigal:002006"
                     /codon_start=1
                     /transl_table=11
                     /product="hypothetical protein"
                     /protein_id="X:LNJGMMGN_00029"
                     /translation="MSQNTSNNVTSSNTNAVNTVNPTVQAVTTTPASQGTNPAQAAQS
                     YYQGSQLWDSKWQDLLSKQNTWEQNSLNSIQNGILQWNQSITGLENDKLAYLNGIEQT
                     KAQWLANKQLIQNAQSQMRSALQSTITNIRNQENQLKNSASSDPSLVAVFGDMDGLLD
                     DLQDALNTNASLGTLAETLGNFFQSQISNASAKADYWNITKWQETYATQVLEFKKEVA
                     TANLSCSGSSSCNYLSTGSHAVTYNADGNVYGWAATNGGFQSGVLVSSFDPYTTANPM
                     YEYCQQNPGSFWCIISPPSSSTITVDPNASSGYYSEGHYEAVCHGADVGGTCLGGSGH
                     YALDTTSCSGWAYCGYDRSWVTDDSYSTSVSESFSQAQKDQIAKNNNIRNAVLGSYNT
                     AFGLSSQAGNALAGSSVALETKVYLGGTTLNSSNWYGSMGLVEQVQVQTKYKYIDSAM
                     QANQNFWTSMKTQFTNIASTFLSLVNPLKNWEERSQEYEEEYQAKLLELEQTKQSTIS
                     NYDNQINQMKAARGAWVTEVYGYQIAGIAGSSDNANSQYRSGQENWSDTISVFQQAEL
                     NWYLSAKDTLQQAVTSPNGETQFQTNAITQANQIQTQITNSETNTTQLYNASTGLYQS
                     YQYAAAGNLMNQALTNLQNQTNWNQQGANLSASIADSFGRSESYKTAELNASNRINAL
                     AQTIYGSGAYIVDNTELNQIQTQISTNGQNQTNWQNEINGNNGGFNFNGRRANSISTT
                     LEYTNIRNDISVATTLQEEVVDEEKGYLKTANEYFEKSEKYQELAEKAKSEAKFDEAA
                     LYTGYAVREKGNAITFLKKKYNGIGEEITGEVDNRGLTYTRNSFLSYRDTLLNKNFQN
                     TTQVQKQIQEGKNQVAGIITEGETYNQIQGMIQTAQNLNQQGAENKERVEKLLAQSKE
                     LAEKNIGEGLLDGLQEMIASIQSSLPQEVSNNGVSQYIQAQEKELAEKQEKANELLSH
                     MNSLVTNNNDLAALQALLQGSSQGLNLAANSAVSKYLDDYAKKLQKDNEERSTNLQKT
                     LLESLTNGDDYKYLRDAGYGFRVDGEGITAYREVYSGEIEINGSAMKSTSYSPDLEYQ
                     YIRIETKFNPGNLSVDMLNPNNTTFSAEMVSSVKGYIDNLQKNVEVMFAQFSDKTKEV
                     KEEYVQNEEIESYQKKLYEASKDNYLAAFQGLPGEFKEAFEGEMGSTKDYHTSSRYSF
                     SAGSFKGQSGDMKKIGKSMYDGLDIDDSVLGGSRELKGNVTIKGVPVEVSYGMQYLIV
                     TSGFDISKIGFNFNLKGLGTSYVDNQLSGVSQKYSIYTKDIQSRIEKQAKANDEEMDK
                     KGFVFNVLNGMSGGQKVTQAVEGEIRSRVTGAIAEATGLPASFVGALVGGSNMKQAMK
                     AYEKSVTTEAISKATGIPSWYLDQKIAEKEANHAMAQSFSYNLGRAVAVGAVLTTGGV
                     LAGVALATNPKLMDSFNKFADHIGKQAYENKEIIDTAVTVAATVAAPMTGGMSLVALA
                     GYNVVKGATEGGVLGALAGVANVGSAYLSTYTFGIVSYNLSYSYADGFGASVGGGWQV
                     AKGLGVGATLSYNEQSGFGASVGFQAGTSALSFNGGLSYSQRDGISANAGVGIGLGGK
                     KPTGSLNLGVSYNKQDGLGTSAGISSNNNKITHGMGLNITRSEYGGWGADVSSDNYGP
                     GNLSGGLAYTQRDGFTVSLNVNGTNAFNYNSQSGLSSNTDFMSQYAMNNGLAQGVAED
                     TDTSEPNSAQQHNNAEQGAQVIEGAGVSTTRREGDNDLDALGPNSGGPNDPSLGKGRN
                     LQPYPEDRAVVHNHDYSEGSKVGDGKLNIIEGVVSNPLGNPNSPNVTISSAWGNGGYF
                     PSRKDHIGVDFVGPSGSKVNSAISGVVVGTAEGASIMNSDGKPVGVFFDKKHVNADGT
                     NGAYVTFDKNSPGGKKPLSKDQLASLANNPKSGSGNSVTIRSTINGHTYDLAYHHLQS
                     PTPLQKRDIVISGQQIGIMGSTGHSTGEHLHITVTTKSYPHGIPADYIRPVGNYYEVD
                     SVYFINHATKK"
     gene            29807..30622
                     /locus_tag="LNJGMMGN_00030"
     CDS             29807..30622
                     /locus_tag="LNJGMMGN_00030"
                     /inference="ab initio prediction:Prodigal:002006"
                     /codon_start=1
                     /transl_table=11
                     /product="hypothetical protein"
                     /protein_id="X:LNJGMMGN_00030"
                     /translation="MNRTRLFILLFIIPWYSVFSAPIHELLKASERGNIKKIESILKS
                     GKVDINGYDKDLDPYIGNEGEPVGPPTTEGYGFTALHWAVYKGHFEAVQYLVEHGANV
                     NAEKPDEDVMTPIFYTGGNEKIIRYLISQKADVFKKDYLGYTLLYKSVSAGRLDLLKM
                     YIDLKLDVNEPSNNSETPLHEASYRGYDKIVKLLLEHGAKVNTLTVVIKQIPPMSSGG
                     HTPLHYAVLSGKLNTAKILLKYGADKTIKNGDGETPLDIAKKKGNKELIELLK"
     gene            30887..34678
                     /locus_tag="LNJGMMGN_00031"
     CDS             30887..34678
                     /locus_tag="LNJGMMGN_00031"
                     /inference="ab initio prediction:Prodigal:002006"
                     /codon_start=1
                     /transl_table=11
                     /product="hypothetical protein"
                     /protein_id="X:LNJGMMGN_00031"
                     /translation="MKKKYNGIGEEITGEVDNRGLTYTRNSFLSYRDTLLNKNFQNTT
                     QVQKQIQEGKNQVAGIITEGETYNQIQGMIQTAQNLNQQGAENKERVEKLLAQSKELA
                     EKNIGEGLLDGLQEMIASIQSSLPQEVSNNGVSQYIQAQEKELAEKQEKANELLSHMN
                     SLVTNNNDLAALQALLQGSSQGLNLAANSAVSKYLDDYAKKLQKDNEERSSNLQKTLL
                     ESLTNGDDYKYLRDAGYGFRVDGEGITAYREVYSGEIEINGSAMKSTSYSPDLEYQYI
                     RIETKFNPGNLSVDMLNPNNTTFSAEMVSSVKGYIDNLQKNVEVMFAQFSDKTKEVKE
                     EYVQNEEIESYQKKLYEASKDNYLAAFQGLPGEFKEMFEGEMGGLKGYHEQGSKYNFG
                     QGSFKGQSGDMKKVGKSMYDGASIDDTVFAGSRELKGSVSVKGIPVEVSYGMQYLIVT
                     SGFEISNLGYNFNLKGLGTNYVDNQLSGANQKYEIYKEDISARIERQAKANDAEKESK
                     GFIFTILNGMNGGSGSMGQRFTQAVRSEAQSRITGAVAEATGLPASLVGALVGGSSMK
                     DAVKAYVKDETTNAISKATGLPTWLISNQMEKMNKPKEQWYQSQEFQMVTTVAAVVAA
                     PLTGGASLMVMMAVNAGLGAATGAAGGGLKGALVGAVGGAAGAAVRSFTGGAVTVGLS
                     YSAENGFGASVGVGYGPATVSVGVSEKGGATVDLGFTKGGFNAGLSYNSKTGSVSGNA
                     GLEVAKGTSLGISYNEGDGFGASISKSLENGVNGSLSWSQKGGVGGSIGYEVPGDKNK
                     SKDSLANKMQGAGGSLNFSQRDGVSVAVNASGGVNAGNWSQSGGFQANTNFLNDKWKA
                     DFVSKQNAIEELQSKGLSKEQATAILDAQAKADSKAAQNKNNQETGKSVLDGAAIEVE
                     NRKRENGGDDNHYYDKDGNMRIRVTDSNGDSYYRAATPEEAHRVQNNNDLAMASNKGG
                     ALSSLNNFLEAFDNKINGSGKFETNDQRNLRESEAHQKLVDNLAGTDKAILEKYGNRI
                     ASPEQVAAQYGKSAAAYSEQFHFLKDGDGNIVGKIVKDTAYENQTDAQFRDRTRGINS
                     SNICSLASSAGMLMSEGYAQHTPGKKFADELAGGFVERIPADVAQKPSERITATFREN
                     VESYSNGTKTGHSQDPNEQVRNAYTDSGKYGNNDKIKSLLDRGIPVMASTKLSSSGHI
                     TYIVGYDDSKKTWITHDPYGDKNQTNYGRQGSSAGRAVEYGQNTNGIGDRRVYWMEDK
                     K"
     gene            34694..35377
                     /locus_tag="LNJGMMGN_00032"
     CDS             34694..35377
                     /locus_tag="LNJGMMGN_00032"
                     /inference="ab initio prediction:Prodigal:002006"
                     /codon_start=1
                     /transl_table=11
                     /product="hypothetical protein"
                     /protein_id="X:LNJGMMGN_00032"
                     /translation="MRKFLILNILIFASVFAWDDEVAILRKVLLKNKGANISSSYLQG
                     KNLYSSQNMQDGDIKTAWCFEKGPKGESVAFKGMPSRQFRNYKDLKKINYNYKSKLVI
                     FNGYGKSVETYYNNNRIKKGTLKIYEARIGDALSGLFFEKDPTFVTQKELIFKDEPKL
                     QIFDLNFELKDRPKEKQVDELGLFYIFTIDEVYEGKKYKDTCISELDVYGFFDAEDEA
                     YYKKMNGLK"
     gene            35379..35552
                     /locus_tag="LNJGMMGN_00033"
     CDS             35379..35552
                     /locus_tag="LNJGMMGN_00033"
                     /inference="ab initio prediction:Prodigal:002006"
                     /codon_start=1
                     /transl_table=11
                     /product="hypothetical protein"
                     /protein_id="X:LNJGMMGN_00033"
                     /translation="MQKAHVRQNRVPGMEQRRIARGRGSEMRSLDIQLGISKLEKHQA
                     QHEARGMLSPSNS"
     gene            35609..36340
                     /locus_tag="LNJGMMGN_00034"
     CDS             35609..36340
                     /locus_tag="LNJGMMGN_00034"
                     /inference="ab initio prediction:Prodigal:002006"
                     /codon_start=1
                     /transl_table=11
                     /product="hypothetical protein"
                     /protein_id="X:LNJGMMGN_00034"
                     /translation="MNGSLSWSQKGGVGGSIGYEVPADKNKSKDSLANKMQGAGGSLN
                     FSQRDGVSASFNAAGGVNAGNWSQSGGFQANTNFLADKWKAEYQTEQAAIEQAKADSK
                     AAQNKNNEELGAQVIEGAGRREGEDSADPVDQRINQLKKELSEGISLAHDNGTMSDAG
                     NPALASAAKELSKKMAELQKLESNKAARSNGELNGPLVNKGIDKILDQVNSFDKSKSG
                     NVEAALKDFAKANGLSESSPEYKMS"
     gene            complement(36392..37336)
                     /locus_tag="LNJGMMGN_00035"
     CDS             complement(36392..37336)
                     /locus_tag="LNJGMMGN_00035"
                     /inference="ab initio prediction:Prodigal:002006"
                     /codon_start=1
                     /transl_table=11
                     /product="hypothetical protein"
                     /protein_id="X:LNJGMMGN_00035"
                     /translation="MDSIHFYHNPWFWIFLFEKLILYFLWKVNPKHITNLFTILRNQY
                     RKLFKPHLRGRPGIREYWNIYHQIQDMLKNKDWGAARIHSELLLLGFDVSLTSVKRII
                     QRILKWYNPFRGNWNVWLNLISQIKNYTLAMDLCRIQTIYGNTLYALAFIHLGSRKII
                     HFNITLNPTRLWVLNQIQEAKSIFPEFEILLRDNDVLFSGKKILQGLEDLGIQSLHTP
                     IASPWCNGIMERWFGSLRRECLNHIPIFSLNHAHLVAQEYINYYNLWRPHLSLNKDSP
                     CGRKVTFPSTTSKVIKRKVLGGLHHIYFHSEADFEKCA"
     gene            37890..41558
                     /locus_tag="LNJGMMGN_00036"
     CDS             37890..41558
                     /locus_tag="LNJGMMGN_00036"
                     /inference="ab initio prediction:Prodigal:002006"
                     /codon_start=1
                     /transl_table=11
                     /product="hypothetical protein"
                     /protein_id="X:LNJGMMGN_00036"
                     /translation="MKKKYNGIGEEITGEVENRGLTYTRNSFLSYRDTLLNKNFQNST
                     QVQKQIQEGKNQVAGIITEGETYNQIQGMIQTAQNLNQQGAENKERVEKLLAQSKELA
                     EKNIGEGLLDGLQEMIASIQSSLPQEVSNNGVSQYIQAQEKELAEKQEKANELLSHMN
                     SLVTNNNDLAALQALLQGSSQGLNLAANSAVSKYLDDYAKKLQKDNEERSSNLQKTLL
                     ESLTNGDDYKYLRDAGYGFRADGDGISAYREVYSGEIEINGSAMKSTSYSPDLEYQYI
                     RIETKFNPGNLSVDMLNPNNTTFSAEMVSGVKRYIDNLQKNVEVMFAQFSDKTNEIKE
                     EYAQNQEIRDYKKELYKENRDTTVASFQALPVDLKNTFDQEMGGLKGYHEQGSKYNFS
                     SGSLKDQSGDMKKVGESMYEGIEIGGGVFTGSRELKGSVSVKGIPVEVNYGMQYLLLA
                     SSFDISNLGYGFNMKLVGTQNAETQVSMINQKYAQYSEDIQNRIEKQAKANDAEKESK
                     GFIFTILNGMNGGSGSMGQRFTQAVKSEAQSRITGAVAEATGLPASLVGALVGGSSMK
                     DAVKAYVKDETTNAISKATGLPTWLISNQMEKMNKPKEQWYQSQEFQMVTTVAAVVAA
                     PLTGGASLMVAMAVNAGLGAATGAASGGLKGALVGAVGGAAGAAVRSFTGGAVTVGLS
                     YSAENGFGASVGVGYGPATVSVGVSEKGGATVDVGFTKGGFNAGLSYNSKTGSVSGNA
                     GLEVAKGTSLGISYNEGDGFGASISKSLENGVNGSLSWSQKGGVGGSIGYEVPGDKNK
                     SKDSLANKMQGAGGSLNFSQRDGVSVAVNASGGVNAGNWSQSGGFQANTNFLNDKWKA
                     DFVSKQNAIEELQSQGLSKEQATAILDAQAKADSKAAQNKNNEELGAQVIEGAGRREG
                     EGGETSFEHLSENDQKNLNKEIEHLQSQYDKLKGVELAGLGTSSLPEKAALDKLTRVG
                     NEVSAYLDFKEGKISKAEFDKRVGDAKSTYANNTQGERDKIPLNTKKDPGKYTDVSKE
                     HLQKLTHLEDSKGVIGRIVKDGDGNMYFRTEAQGVNSKSIPMEPTKITEKPYTKIDPH
                     DQSKFPGAVDLHAPYGSPVTVMKSDDGKFKVTGLRSLSEGGNSLRLEYTLGGKTREVD
                     LRHTQNQFPSYVVDELKAGRKPTFDNGTVVGWTGVTGQHGIGNDGKIKWDPTDHTHAQ
                     FQNSNATQWKDWMKGLGY"
     gene            41581..42159
                     /locus_tag="LNJGMMGN_00037"
     CDS             41581..42159
                     /locus_tag="LNJGMMGN_00037"
                     /inference="ab initio prediction:Prodigal:002006"
                     /codon_start=1
                     /transl_table=11
                     /product="hypothetical protein"
                     /protein_id="X:LNJGMMGN_00037"
                     /translation="MKVQNITYLLIFLILVNCVKGKTKENDPTEDALIYLKTLLPKNT
                     ELVKEKVTELEGIGLTGTSITDDKVKYLLIFPKLNNLTLTHTRITDEGLAVLKEGKIR
                     HLDIDDTLITNKAIKVLRDWKHLEILNISYTKIDDGALEDILKLNIGSLNAAGTKLSD
                     KAKERIRKKMQFEDEEYEIQCPGTEDSKCPEF"
     gene            42144..42272
                     /locus_tag="LNJGMMGN_00038"
     CDS             42144..42272
                     /locus_tag="LNJGMMGN_00038"
                     /inference="ab initio prediction:Prodigal:002006"
                     /codon_start=1
                     /transl_table=11
                     /product="hypothetical protein"
                     /protein_id="X:LNJGMMGN_00038"
                     /translation="MSGVLNYSQNRVPGMEPRRIARRRGSEMRSLDIQLGISKLEK"
     gene            complement(42593..43180)
                     /locus_tag="LNJGMMGN_00039"
     CDS             complement(42593..43180)
                     /locus_tag="LNJGMMGN_00039"
                     /inference="ab initio prediction:Prodigal:002006"
                     /codon_start=1
                     /transl_table=11
                     /product="hypothetical protein"
                     /protein_id="X:LNJGMMGN_00039"
                     /translation="MIVSDTFTSYSENFKEIFRVVFFLHVETRQILHFDIHTNPTTNW
                     MKKVLKLVVRKQKQTGKKFHYFLSDNDSLFGKRFTKYLEKIGIKHKKTSFHSPWQNCY
                     AERINSMLHSLRVVQQIKTCRNEFLDFFIPLNKYHLEKKLDEFIHFYNNHRTHLALNK
                     DSPIPSPILKPPQEGKGKLISTPVLGGLYYIFCDP"
     gene            43949..44425
                     /locus_tag="LNJGMMGN_00040"
     CDS             43949..44425
                     /locus_tag="LNJGMMGN_00040"
                     /inference="ab initio prediction:Prodigal:002006"
                     /codon_start=1
                     /transl_table=11
                     /product="hypothetical protein"
                     /protein_id="X:LNJGMMGN_00040"
                     /translation="MKKIYVLFILLLLQNCATTLLKNAAPVTTTTKWLFEISEVYSMS
                     QYVLDRRRYYPKDDNETMVVVEVKVTNKDLVKKEMDFNASVLVAGKMIRKASVVSKRE
                     SIIFVVREFGVTQVEPNQSIKRDMVFVFPEKMKPEKLFVQNVGEINLLEQQNPEPR"
     gene            44483..44773
                     /locus_tag="LNJGMMGN_00041"
     CDS             44483..44773
                     /locus_tag="LNJGMMGN_00041"
                     /inference="ab initio prediction:Prodigal:002006"
                     /codon_start=1
                     /transl_table=11
                     /product="hypothetical protein"
                     /protein_id="X:LNJGMMGN_00041"
                     /translation="MSELQIQMSFGTWILFFVGNSFTPERVLEKLQSMEDQEHAKKIW
                     KKLKRDRVLGDDFKRFKLNLKKNKEWKSLEFSKDETRTSKHQNITIYDFSCV"
     gene            44715..44900
                     /locus_tag="LNJGMMGN_00042"
     CDS             44715..44900
                     /locus_tag="LNJGMMGN_00042"
                     /inference="ab initio prediction:Prodigal:002006"
                     /codon_start=1
                     /transl_table=11
                     /product="hypothetical protein"
                     /protein_id="X:LNJGMMGN_00042"
                     /translation="MKQEHQNIKILQYMISPVFSRIKNEDRWFAFSFYGRVSTHNGES
                     DRSGNTAMQHVFNNSDI"
     gene            45282..45965
                     /locus_tag="LNJGMMGN_00043"
     CDS             45282..45965
                     /locus_tag="LNJGMMGN_00043"
                     /inference="ab initio prediction:Prodigal:002006"
                     /codon_start=1
                     /transl_table=11
                     /product="hypothetical protein"
                     /protein_id="X:LNJGMMGN_00043"
                     /translation="MFSKYKIIIYKILKSQKNPFNSFQVASNILLVILFIFSINIFLK
                     NIDYSKDVKLSLLSLNPCYSSYQEYKTCFLNIINPIEHSNNLLERTNFSLNNVNLDKK
                     LLNILGHSSVDIYPWELSEVEKYNLNWKSRPTFQSYISYTPWIDMQNNRFWNSQERPK
                     FILWDTKLGIKSIDDRYLFNDEPISIITILTNYKPVIQEFRHILLKLRNEPILIKHPP
                     THFFVVFYS"
     gene            46119..46883
                     /locus_tag="LNJGMMGN_00044"
     CDS             46119..46883
                     /locus_tag="LNJGMMGN_00044"
                     /inference="ab initio prediction:Prodigal:002006"
                     /codon_start=1
                     /transl_table=11
                     /product="hypothetical protein"
                     /protein_id="X:LNJGMMGN_00044"
                     /translation="MEAELEEEIAREQEILTLCETILEEPDLSEEEMTEVLETILEYE
                     FDELEEELGRVSGRYKGRKIYRKIEIVRTYLKGEANRLIEGFKETDADTLYFLMSNLR
                     WRLDEFPDVSILLSALRYHVRNQEPIDDKKQRKEYIQSYRYTIYQTFGILIDISEALD
                     DANLEVLEQDKDLEKLLVYWQFEILEQFSKIYETRRESPYYKKLGWFKRWALGGYVTR
                     TRDALYMYSSKKAELEKSKSPNEKRGGNTKKRRRKR"
     gene            complement(47042..47746)
                     /locus_tag="LNJGMMGN_00045"
     CDS             complement(47042..47746)
                     /locus_tag="LNJGMMGN_00045"
                     /inference="ab initio prediction:Prodigal:002006"
                     /codon_start=1
                     /transl_table=11
                     /product="hypothetical protein"
                     /protein_id="X:LNJGMMGN_00045"
                     /translation="MLSRPVGNEFSHKIVSPDHTIHDVMKNPHVKGTHRIKVRNEKGN
                     LSEVSIKVKYRHIRILPPIGKKKKHPELNLTVIHAQEKGTPKNRKRIDWKLITNLSVK
                     TNLDAIQKLQWYALRWKIEVFHKILKSGCKVKESKLRTAERLVNLISIYCILSWRIFW
                     MTMMNRSTNDAPRDFGLTQTEIQVLDELIKDKSYDQEQNKMLTNYITKIARLGGYLAR
                     SATWKHGLLERVFSTN"
     gene            complement(48123..48386)
                     /locus_tag="LNJGMMGN_00046"
     CDS             complement(48123..48386)
                     /locus_tag="LNJGMMGN_00046"
                     /inference="ab initio prediction:Prodigal:002006"
                     /codon_start=1
                     /transl_table=11
                     /product="hypothetical protein"
                     /protein_id="X:LNJGMMGN_00046"
                     /translation="MKERKAWIEEELAGCDFGDIRLHKRFYKFLENSSEGTGSSIPFV
                     SQDWSSTKAAYRFLSNDRVSEKEILGGHFQAIQERCNTEMGRF"
     gene            49205..49687
                     /gene="ycf3"
                     /locus_tag="LNJGMMGN_00047"
     CDS             49205..49687
                     /gene="ycf3"
                     /locus_tag="LNJGMMGN_00047"
                     /inference="ab initio prediction:Prodigal:002006"
                     /inference="protein motif:HAMAP:MF_00439"
                     /codon_start=1
                     /transl_table=11
                     /product="Photosystem I assembly protein Ycf3"
                     /protein_id="X:LNJGMMGN_00047"
                     /translation="MEQQSKALEFNRQGVTLLNKGDLIQARSFFEKAVKLNPQSPEYV
                     NNVGVTYLNEGKLDQAVVFFAKSAERDPNYVRAFYNLGVAYQNQQNNEKAVQNYLKVV
                     AIDKTFAEVYFNLGIVYARMGNKKQAIDNYQKFIEVAPAGYEKPKKDAKSKIEELKKG
                     "
     gene            50441..52186
                     /locus_tag="LNJGMMGN_00048"
     CDS             50441..52186
                     /locus_tag="LNJGMMGN_00048"
                     /inference="ab initio prediction:Prodigal:002006"
                     /codon_start=1
                     /transl_table=11
                     /product="hypothetical protein"
                     /protein_id="X:LNJGMMGN_00048"
                     /translation="MTIINFAIVRRQNYFLRSVLKTLLCEFSNFLFALKINITKRDHS
                     CPKKKVFGNFRIFFARIIILFFFMYGDVYASDKKTLRVNLETATQIALTNYYLLLSLK
                     NKNAAIKELISERWRDLLPTLGVNMTRQKYIIEHSNDYVYNAILVNLDQIVYDGGKKK
                     LDLDIAQLEEILSREDFKITSSKVKLEVEKTFINTLVALAKVALNKKSVERAKEQLRL
                     AKLEAKLGFTTQIQVLSVASRLQEIEFALVKSVNEYLKAKNDLKLVMSLDRQFDLIIE
                     GNLLTDFYLSYPNFKREVLIDNAQNQRSEIVRIKINNRKLSKERELAENAWIPQISVG
                     GSYGRTGVTYPLQNDTWNVNVKVVFPLGGSTNTTTENLGMRYNNQASSGFAGTVNPNF
                     NAATSNNLQVLDNMSYSRKVMESKIKLGDSIAEKKRLEQSIAIEVEKASDFVKESYDL
                     ITIGSGMVYFRYESMRLMNTKIQVGEAKRSDILFAETELVGAQEKLVDAIGKYCTSVY
                     ELEWVSGMPPDSLKLFNYKPNHGNTILPLILENRPIPKSKVSENFKVKDIEEYFNSPE
                     TDSETDLETYDPLKK"
     gene            52260..55841
                     /locus_tag="LNJGMMGN_00049"
     CDS             52260..55841
                     /locus_tag="LNJGMMGN_00049"
                     /inference="ab initio prediction:Prodigal:002006"
                     /codon_start=1
                     /transl_table=11
                     /product="hypothetical protein"
                     /protein_id="X:LNJGMMGN_00049"
                     /translation="MNCSKLENKFKNWIPLDNSPASPKVLYSIPSPGQTGVLRDQKIV
                     MTFNKPIDEQSCIGAFSVQPGVTGLFEVNGSSLTFTPNKRWQGGITYLVNLSNRCEDQ
                     DGRDLEKPYSISFSVSTDVLPPDVISIGGRKNTTGCLNTDPIMDFVNFQNNFYSTTDV
                     CINTPLVLTFTKPMDRGTVESNFLSVPQMVGAFVWSNNNTVLTFTPREALTTGLTYVL
                     TVSQTAQDMSENPLGKNVSVSFTVGTEIVKPQILMQDGFIQNVGGCSPGTLASTLFPA
                     GLFNAVGLCSGIVPGFQSSPIMIDFSEAMNLATTDSNINISPNINGIKTWSTSPNGGC
                     GSTGPCGATSRLTFTPVTPWQHSVTYTVTVSGNATDIAGNPVGQNYSFSFTVGQDFQI
                     PRVIFQDGFLNTGAGCAPGTLASVLDPINGIRDKTGACSGLSPASANTPIFIHFSESV
                     VQSTVENAMSISPNIIGTKTWLTSGNALCGSTGPCGNGSLLVFTPSQDWQNTTYTISI
                     PGSAMDLDGNTLGSSYSFSFTFGIDLLPPRMDFATGPLLSDLAPACGNLGLTPIPNLT
                     TNVCSQTNGTRFRVRFNEPMDQAATTNAFSLTPSVTGLITWPSPTELLFTPSQNLNLF
                     AQYKLTISTAAKDLAGNAMVSEFISFFTTGNGGPVNNTPPTVLNVLSDVATGPGGCDG
                     GMDDSLTPSFVTNVCTDNVGTGQGASFEVIFSKNMDQNLTSQAFSISPNISGLISWTS
                     PTTLRFIATQSLNPNTQYVISIGQNATDSGGIQIQNAYVLYFLTSPLGGFPAVNSIDV
                     FSGTTANCQAGLGIVSNVLAATVNNACTGNPAINPIVVTFSEPMNSSSLRSGFTISPS
                     VTGQFSFPTANQMVFTPDVAFQYGRRYNISLATSITNTSGKGLRNSVNATFVVGALDS
                     NQPAVTGIDFEVDGDGDNCVAPPNDVLNAQNGTLTNNVCTGVPIVIHFNEVMDPVSTQ
                     NALSVSPSANFAITFAGNDMTLTPLIALTSRQNYTLTISTSAKDLAGNSLQNSFSLIF
                     RTENNSPQVIAIGRGNQANCNSMAVTTGCWWQAGTPFLPASSYSFTPGLQACPADSTS
                     DNIVIVFNQPMNTVSAVNAVSISAVSQVPNSASSIYKGKWVWSDSDRVLTISMTDVNL
                     VCGFDMLFNTGIGGANYPLYLIQIDQSATNTNGTALSSQFNFFFESN"
     gene            55854..56585
                     /locus_tag="LNJGMMGN_00050"
     CDS             55854..56585
                     /locus_tag="LNJGMMGN_00050"
                     /inference="ab initio prediction:Prodigal:002006"
                     /codon_start=1
                     /transl_table=11
                     /product="hypothetical protein"
                     /protein_id="X:LNJGMMGN_00050"
                     /translation="MNKIFQSIVFLLFSTILYNCSAISKLFRSSGSYQVYVMKSEENT
                     SLALGKIVSRDARFSPFLMENFKDMLQLQLMAEGYSIKEMPEEKSLRKLISNSESVDS
                     NEKKETVPIATETQAAEGSANVKDLLPENLRHVLDKGTVVGFSNVSKEIQFGDYLSSD
                     EIKSLSERTGIHYFVQGAIGNNDSGNLLEEDFNSLVFLKIYDSNGVLKGGVTYVVNGR
                     TLNDANLLREVCQNISNKIGALLKL"
     gene            56582..57235
                     /locus_tag="LNJGMMGN_00051"
     CDS             56582..57235
                     /locus_tag="LNJGMMGN_00051"
                     /inference="ab initio prediction:Prodigal:002006"
                     /codon_start=1
                     /transl_table=11
                     /product="hypothetical protein"
                     /protein_id="X:LNJGMMGN_00051"
                     /translation="MIHRYSRKKFLIPILVFITASTYSCKKESEELKSLKRDANIAYT
                     KQDLNGALALFSQVLEMDSDSTNTMIMLGKIYYYKKDFEKAEEMFKNAASSEKCNSNA
                     EYWLSKMQSLRGEDRVEVKERLESVIDNIPNRWEVQYTLGTLMESEGKIQEAISLYDQ
                     AQAESAKLSLLYLRLGKIYQKAQRKEMADRYFEKAKFISEENSDMSKMIESEINKAR"
     gene            57280..58734
                     /gene="mdtA"
                     /locus_tag="LNJGMMGN_00052"
     CDS             57280..58734
                     /gene="mdtA"
                     /locus_tag="LNJGMMGN_00052"
                     /inference="ab initio prediction:Prodigal:002006"
                     /inference="protein motif:HAMAP:MF_01422"
                     /codon_start=1
                     /transl_table=11
                     /product="Multidrug resistance protein MdtA"
                     /protein_id="X:LNJGMMGN_00052"
                     /translation="MSKTAKITLLIFCLFVLYKVFIQVDPKSSIRDKRKEGKFEFILN
                     LFKKKDKDYVMDSVIVKAIMVHPEKINPSIHSLGTVDFLDKVDIVSKTAGIIVEIKAK
                     EGEKVKKGEVLLQIDTLQLELERKKNQSALQSAFSSLSLSEEKYAKAKENIEVRMLDI
                     EKRRTQAKEAKAELAKMKMTFAGKETLYREGGISKEEIEHAQTSLITAEAKYRMSVKD
                     LEMGMVGFRNEDITSKNMNVPEDPKEKLKLFVDINTRIDKAEVNVARSQVEAAQAALT
                     STEELIRAATIRSPIDGVVAYVNKHVGEYVNPGAVNSPDQAILVLVNIHKVFAKLNIR
                     ESDMTSIRKGMDLEFTADVYPEKKFYGKVGVINPIVDPKTHTIEVKALIKNEDRSLNP
                     GMFIRGSIFTGETKMSLLVPSESLFAKDNDAAWIYVLNDGIVLRAKVKTGNQYEDKIE
                     ILEGLNPGSIIAVEKLTQLKDGMKVRPEMENSLK"
     gene            58785..61838
                     /gene="mdtB"
                     /locus_tag="LNJGMMGN_00053"
     CDS             58785..61838
                     /gene="mdtB"
                     /locus_tag="LNJGMMGN_00053"
                     /inference="ab initio prediction:Prodigal:002006"
                     /inference="similar to AA sequence:UniProtKB:A8A1U7"
                     /codon_start=1
                     /transl_table=11
                     /product="Multidrug resistance protein MdtB"
                     /protein_id="X:LNJGMMGN_00053"
                     /translation="MFYLLLILLGLISLKDLEVNLLPDMEFPRLTVITNFQNAAPEEV
                     ENLITKPLTESVGTVKGIEKISSESMEGVSFVTLQFGWGNKIDYSAMEVREKIDLIRG
                     ILPEDAGKPVVTKFDPSQSAIQEIVFFPVDKSRTHELRGFIKREIKSYLDRVDGVALA
                     QISGGFKKEILIEVDPSSMYAHQISIKDIQGAVESSNINYPAGHIEEGSKDVLIRTMG
                     EYRDFREIEKTNVSKNDKNIPVRLGNIAQIHEGYKERKGLAKYNGEECVTVSIYKESG
                     KNTVTVSESVRSELERLKEQHKNVIKADIVYEESRFVKQSIDNITGELISGGLLAFLS
                     LIFILRNMESPLILLTVLPISVITTFLLMYLKDLTLNVMTLGGLSLGIGMLFDSGNVV
                     LAAIERHVRNGLPVKEASLIGANEVAGSITSAVLTTVIIFLPIVFLKGIIGVVFGEMA
                     LTITFSLLVSLAVSLTLIPMLSALRGNKVWSRKFDQWSFFKKVAIWENEIDVRFVKGL
                     TNWLGKPKRFFTGIAICFVVVLILISYVDKEFIPKVDTGEFKIEILNVKGSSLSSTSE
                     LVEELETKLLKEKEVKHVISNIGYDEEQILSRSGGEVGTHQAQVRVVLSTDRSEKTKD
                     FIRRFREKIQYSQNIGIHFYPEEDMLSKILSPDSKAVTLEIEGNDLATLAFIGENVRN
                     EISKIQGITDSKSSLESENREFQIRFDEDKMSVYGLSHQYLAGILKTALKGTIATRLR
                     VNDEEFDVRLRYRQSDRKYKENISRIIIRTPSGEAVFLDQAAEIREGKGYASILRIGQ
                     SRVNRITANVENVKQSAVISEVEEYIERLKLPVGYKIHFGGEKENIDSSMRELLFAFV
                     LAVVLIYMLLAGQFESLLIPLIMLCTIPLILIGIIPALLITGNSFNISSFTGIILLVG
                     IVVDNAALFYEYVEILEHDQVSLKEAIIGSGQIVLRPIIMNNGTTLLGLLPVALELGE
                     GTEFQSPMAVTVISGLAASVVLSLFLIPIAFYYILKWQRTRKKAI"
     gene            61808..64960
                     /gene="cusA"
                     /locus_tag="LNJGMMGN_00054"
     CDS             61808..64960
                     /gene="cusA"
                     /locus_tag="LNJGMMGN_00054"
                     /inference="ab initio prediction:Prodigal:002006"
                     /inference="similar to AA sequence:UniProtKB:P38054"
                     /codon_start=1
                     /transl_table=11
                     /product="Cation efflux system protein CusA"
                     /protein_id="X:LNJGMMGN_00054"
                     /db_xref="COG:COG3696"
                     /translation="MAKNKKKSDLKEYTTVPESGIKLSGLILWVEKHRTGTAMIFLSL
                     ILLGVIAFRFIPISLFPEAPYPGLTVETEYFGVGPEKIEEIITKPIEESVSTLGGIQH
                     LFSVSEEGKSKVHIQFDQNADLEIKSLEIRDKVEQVSYRFPRETQKPVVLQYDPTQKP
                     VFIIVPKSSSLNIMEIREISDREIKKIIEGIPGVSEVVVAGGKPREILISCDAQKMIG
                     FGVDMNLLLSVLQEANHNENPGEVTEGSIQIPVYVKGRMRSLKEIEFLSLRKDESGKL
                     IRMGDVAKVSFSYREENSAARVNGQNTVSIYVYRAGTANLLAVSEELRKELKKAENTN
                     LNFEILYDQAETVIQAIRNFFFASLIGFILFIIAASLIFQEFKSSCLFAFLLVCQFFI
                     GSIFMYFLKIDYNLVTIVGLILGCGCCLCVFIVNQLFSDYGKNSNSITGEIFTTILLV
                     SGVFLPILFTTKELKSIYGGLGFVLSVNFFISYLISITILPSLRTKFQIDIKIFNVPK
                     ILKTFIYKLDILSYYVHRMKEDIIDKTLSVIDYSRKRPKVFLSVYILFILIGIYFYSI
                     SKHEFINKVEEKQLIGNVEFPSGTSFSRINAITERIEKNLSELYNIKEVNSKVENGKS
                     TIVVKFNESVSNVDEIGKELEEIVGDIKPAFIYFSGSNDEALLKEVTIDVIGDDLNKI
                     DQITRQVSSVAQELLPNVRHVLLRYKPPREEVRVVIDKEKSESLGIRSQDIGRLLRYG
                     IQGGVATKFIEEEREVDVRIRYDSNYRDQFTDLKEYKIDTEKGKSVPLLEIASLTRDT
                     TPVRIYRKNKRRVLSFSLRIADMSLTEILPKLEKLKEIELPKQYRIEFSDSLQKVLEH
                     QKKMNFILSFAGLILFMILASYLESLKGPFLLLSVLPLPLLFVIIIIYWIDLPLTIPV
                     YIGMIIISAFGILETFILRKELSPWKNQGEKFEIGLMPYDLKEKIRTLLSKFFQLWFL
                     IILFYLPSIFSFGTGAAMLKTVSITLILGLIGICFFTPIVFITFYLYTTAITNTITDV
                     YRQSIDWTNLKLIELRRNTR"
     gene            64957..65646
                     /locus_tag="LNJGMMGN_00055"
     CDS             64957..65646
                     /locus_tag="LNJGMMGN_00055"
                     /inference="ab initio prediction:Prodigal:002006"
                     /codon_start=1
                     /transl_table=11
                     /product="hypothetical protein"
                     /protein_id="X:LNJGMMGN_00055"
                     /translation="MTVLSYLKNILFRPEYYFKVYSLQSNQIQSNYSVKNFFIVLISL
                     TILLTCTRVLQESFFSSVKVTVAQEASAKVEENRKNYGQNQGFVFILLSKIIYVLIWI
                     VIPILLSLIRLPILYFIGEHKTRFKELFITTLATSLPLLLSSFIISVMYDLVLSNYTI
                     GNFETLKLFFLICFIILLVSWIWEGRLCFYAFTGQYDQNNGRAILTWLSPSLLFVNLL
                     AINLVIQIWFR"
     gene            complement(66019..66312)
                     /locus_tag="LNJGMMGN_00056"
     CDS             complement(66019..66312)
                     /locus_tag="LNJGMMGN_00056"
                     /inference="ab initio prediction:Prodigal:002006"
                     /codon_start=1
                     /transl_table=11
                     /product="hypothetical protein"
                     /protein_id="X:LNJGMMGN_00056"
                     /translation="MVQFFLRNKLSILVISLTVLLLGGSYFFLFKETCNGDCKNGFGS
                     KIYWNGKKYIGQWKNNKENGYGVLVAKDQKILYSGKWQEGKEVSKESEIPKKR"
     gene            complement(66322..66741)
                     /locus_tag="LNJGMMGN_00057"
     CDS             complement(66322..66741)
                     /locus_tag="LNJGMMGN_00057"
                     /inference="ab initio prediction:Prodigal:002006"
                     /codon_start=1
                     /transl_table=11
                     /product="hypothetical protein"
                     /protein_id="X:LNJGMMGN_00057"
                     /translation="MEICKNWNVEDFLKTNEQKIPFLIRKHLNECQKCQVDILEYSEL
                     HPIPEYLFGKNFSKQKLLWFGAELANPTDFPITKERKKKISSKMDVLNEEPSVLDLTQ
                     QNRSKFFLFCRRYKKFIFIFGYLALLAPMLQLAFQIF"
     gene            complement(67049..68185)
                     /locus_tag="LNJGMMGN_00058"
     CDS             complement(67049..68185)
                     /locus_tag="LNJGMMGN_00058"
                     /inference="ab initio prediction:Prodigal:002006"
                     /codon_start=1
                     /transl_table=11
                     /product="hypothetical protein"
                     /protein_id="X:LNJGMMGN_00058"
                     /translation="MNTIGIENYKSTLELGIFYFHAAGVSFGFVLGFSKLFSNDGFSK
                     SYGSVLQSAAFFLILNNGILIGLRNENKILIGSYYSLVLYSSLAVLVCFNYILDSLDN
                     PWIHCKRLLGIIPVTILLSYFIPNLYFISFIDILGFGISIFTFSWSLRKILKSNKSIL
                     FFNLPFLSFLISICFVLDFLGTIYDKKDFFLFAEIIPGSVICYTILLERFFPSLFGKV
                     IISIPDTNLFNQIELETIPIPEDKEPQKYKYPPKNMLEGIDLEKVKTKLNHFLDSKGF
                     KEEELRLPDFASGLGLSTHQASYYLNQYLNMSFTEFLQFHRINEVKNMIRIKLNYNLL
                     NIAFGCGFNSASSFHRACVKFTGKSPRDLRQELLSTEPKEKANE"
     gene            complement(68238..68450)
                     /locus_tag="LNJGMMGN_00059"
     CDS             complement(68238..68450)
                     /locus_tag="LNJGMMGN_00059"
                     /inference="ab initio prediction:Prodigal:002006"
                     /codon_start=1
                     /transl_table=11
                     /product="hypothetical protein"
                     /protein_id="X:LNJGMMGN_00059"
                     /translation="MIINYFNIKPLDITEPELDEYEKYIGLPLYKEDREAILKFTAFR
                     KILTIRKRLKFNTSENFSLNDLTNNE"
     gene            complement(68545..68817)
                     /locus_tag="LNJGMMGN_00060"
     CDS             complement(68545..68817)
                     /locus_tag="LNJGMMGN_00060"
                     /inference="ab initio prediction:Prodigal:002006"
                     /codon_start=1
                     /transl_table=11
                     /product="hypothetical protein"
                     /protein_id="X:LNJGMMGN_00060"
                     /translation="MLYSNIRMIIFRINSKYNRKRIIFYNQASCFLNLLKKHFQSRFI
                     KYPASLFPEIFSEIDTSYYGSLSLNFKFIGFFKIQGSSYNGFNLQS"
     gene            68912..69295
                     /locus_tag="LNJGMMGN_00061"
     CDS             68912..69295
                     /locus_tag="LNJGMMGN_00061"
                     /inference="ab initio prediction:Prodigal:002006"
                     /codon_start=1
                     /transl_table=11
                     /product="hypothetical protein"
                     /protein_id="X:LNJGMMGN_00061"
                     /translation="MNEVEIQNRINIALKFLKETRGLNQNQIAQKLAVTPGTITRLRN
                     GENALTESMALLFEYIFGISSRWLIYGEGEMLFFPPNIGDKQEIDFLHRIYSRKGMKM
                     LIENILCLSDRDLAVIQVTVEKLNS"
     gene            69372..69668
                     /locus_tag="LNJGMMGN_00062"
     CDS             69372..69668
                     /locus_tag="LNJGMMGN_00062"
                     /inference="ab initio prediction:Prodigal:002006"
                     /codon_start=1
                     /transl_table=11
                     /product="hypothetical protein"
                     /protein_id="X:LNJGMMGN_00062"
                     /translation="MSYLLEQIKVKKLIGLSEQEELNKIKSFVSKIYEDAGYSNSSWK
                     NIDHYDLWSTWFYVEENGQILSAMRITEKNRLILFLWKLLYLKTNNSHLNDMRS"
     gene            69611..69970
                     /locus_tag="LNJGMMGN_00063"
     CDS             69611..69970
                     /locus_tag="LNJGMMGN_00063"
                     /inference="ab initio prediction:Prodigal:002006"
                     /codon_start=1
                     /transl_table=11
                     /product="hypothetical protein"
                     /protein_id="X:LNJGMMGN_00063"
                     /translation="MEVALFKDEQFPPKRYAVLEENVADWNSVAFIQNVKGAKANFIA
                     VAEHCITKEYNTVYGMYNPKLSGIERIYLREGAEISVRYPSPMYFPALYLKGEIPWFE
                     VIEIRKESLQKIASKKE"
     gene            70001..70906
                     /locus_tag="LNJGMMGN_00064"
     CDS             70001..70906
                     /locus_tag="LNJGMMGN_00064"
                     /inference="ab initio prediction:Prodigal:002006"
                     /codon_start=1
                     /transl_table=11
                     /product="hypothetical protein"
                     /protein_id="X:LNJGMMGN_00064"
                     /translation="MIEVGTGLFVISLGFYVWIFASNKPVRNSFFLLTISLSVWLLCL
                     GLRVYAPNEYKSILVNWTLIPVLFTPYFLHSLTSYLFAPYKKSNEMGWKSIGNIIVLV
                     YLMISILNCKVVHLTEPDIFAYTPTWIYHLLIGYCSFYILFSSIQVLIVIFQKRGDDR
                     VRSFLFFSGIIISLFVSLIFVYILPLHGYFLASNSAFGIMISSLLGAVAILHYDAFEI
                     REHIIEGDSHLPLLNRISSVPILKLFQILDPEEYCNRIVLSKTNVILNVTTVFDELKN
                     REEAKKLNTKERAELLARIFNRRIR"
     gene            71769..73148
                     /locus_tag="LNJGMMGN_00065"
     CDS             71769..73148
                     /locus_tag="LNJGMMGN_00065"
                     /inference="ab initio prediction:Prodigal:002006"
                     /codon_start=1
                     /transl_table=11
                     /product="hypothetical protein"
                     /protein_id="X:LNJGMMGN_00065"
                     /translation="MTIITTLIFLLVALYLGYLLFNKTKVYNSLYEKYKDIIDLEAYK
                     SNVIKETNDSISERNRILNEIQIQIDQVRIDYSMKRQLLENLVREIAIFDEQSEIISY
                     GLYKPHFDFDTSEQYKEVLLSVRDSGKEMIKLEKAAYSSTTWTVNGSKAEGKKQTKHY
                     IKLMLRAFNGECEAMISDVRWNNILKMEERLLKVHDAINKLGETHSIHITNEYYKLKL
                     KELRLTHEYQDKIYQEKQEQKRIQEQIREEERAQKEIEKALKESEDEERRYTKALEQA
                     KKELEKAQGDQLQKIQLKMVELQKELEEAQRLKQRAISMAEQTKAGHVYVISNIGSFG
                     ESVYKIGMTRRLDPMDRVKELGDASVPFEFDVHAIIYSENAPEFEKLLHKEFDLRKVN
                     LVNNRKEFFNITLDEIEEIAKKHRSDIEFTKIAEAREYRESIKIRSEREKIVTSPNTS
                     VLDKIPQSI"
     gene            73446..73745
                     /locus_tag="LNJGMMGN_00066"
     CDS             73446..73745
                     /locus_tag="LNJGMMGN_00066"
                     /inference="ab initio prediction:Prodigal:002006"
                     /codon_start=1
                     /transl_table=11
                     /product="hypothetical protein"
                     /protein_id="X:LNJGMMGN_00066"
                     /translation="MELPDLSQITGFDWDLGNIEKNWKKHKVKPGEIEEIFFNDPLLV
                     VTDDYHSGKENRYIVLGITNSGRKLFAVITIRKDKIRPISVREMTPRERKIYESS"
     gene            73732..74004
                     /locus_tag="LNJGMMGN_00067"
     CDS             73732..74004
                     /locus_tag="LNJGMMGN_00067"
                     /inference="ab initio prediction:Prodigal:002006"
                     /codon_start=1
                     /transl_table=11
                     /product="hypothetical protein"
                     /protein_id="X:LNJGMMGN_00067"
                     /translation="MKARKKIPHLKSEKGEIDFWSKNDSADYIDYSKAKKVSFPNLKP
                     TTRMISLRLPEALIDRLKVMANKKDIPYQSLIKLLLSDKVEEELKR"
     gene            74102..74332
                     /locus_tag="LNJGMMGN_00068"
     CDS             74102..74332
                     /locus_tag="LNJGMMGN_00068"
                     /inference="ab initio prediction:Prodigal:002006"
                     /codon_start=1
                     /transl_table=11
                     /product="hypothetical protein"
                     /protein_id="X:LNJGMMGN_00068"
                     /translation="MYIRLLFNFINGLRVSIIHFTLKFKKEILRDPFFEYYEIKILYS
                     DGSEIPRKIKKELGIISTEFRVLNPKEVHGFC"
     gene            75455..75799
                     /locus_tag="LNJGMMGN_00069"
     CDS             75455..75799
                     /locus_tag="LNJGMMGN_00069"
                     /inference="ab initio prediction:Prodigal:002006"
                     /codon_start=1
                     /transl_table=11
                     /product="hypothetical protein"
                     /protein_id="X:LNJGMMGN_00069"
                     /translation="MVLDGIFGNATASKVLLHVFHYSEVHASAIAKDYDTAVTPIRLQ
                     LERFEKTGILVAKQIGRSRVFTFNPKSPFVKPLKEILSIIYQSLSIEEKEKLFSTRRR
                     PREKGKPVYGRA"
     gene            75786..76328
                     /locus_tag="LNJGMMGN_00070"
     CDS             75786..76328
                     /locus_tag="LNJGMMGN_00070"
                     /inference="ab initio prediction:Prodigal:002006"
                     /codon_start=1
                     /transl_table=11
                     /product="hypothetical protein"
                     /protein_id="X:LNJGMMGN_00070"
                     /translation="MDEPDWKSVNEEELWKYVGWHLAEKGIQSVLVGGAVVSIYSKGA
                     YRSGDIDLVEPIVSRSKEIALVMKNIGFRKTRRHYVHPKCKHLYIEFLSGPVSIGEDF
                     KIVPDEKKFKGKILKIFSPTDCIKDRLASYIHFKARECLDQALLVAKNQRFDLRQIKE
                     WCFREGEIGKSAFEEFQALL"
     gene            76498..76812
                     /locus_tag="LNJGMMGN_00071"
     CDS             76498..76812
                     /locus_tag="LNJGMMGN_00071"
                     /inference="ab initio prediction:Prodigal:002006"
                     /codon_start=1
                     /transl_table=11
                     /product="hypothetical protein"
                     /protein_id="X:LNJGMMGN_00071"
                     /translation="MDNLYNAIIVASFSILASIITASLSYYFTKRNQNLSNERRIKEE
                     FYRRFAKSLSDLAFDNKDREASKSFSENINIILLIGSPSVIKALMNFHSHLQNKTQEK
                     SE"
     gene            77274..78128
                     /locus_tag="LNJGMMGN_00072"
     CDS             77274..78128
                     /locus_tag="LNJGMMGN_00072"
                     /inference="ab initio prediction:Prodigal:002006"
                     /codon_start=1
                     /transl_table=11
                     /product="hypothetical protein"
                     /protein_id="X:LNJGMMGN_00072"
                     /translation="MKIIKFLLIYFIFTSSELISNDLSLLEEYKLLHIDLSNVRTSGY
                     KSYFNDKRNKAEYKINLNQGTLRIVKSSSNLKCGIIEFGFFKIKLSNGLIGYTRQCDL
                     KINKNSEIINKQYSFYNPIYIPKNLNLNTFKILLNGEISFETLEKEELVVGKFVTYKI
                     SPELLDYYGDGIYIVKRNKEITEEAMPNEIHSNVIELSNFGVLQVLLRMYCILLKLNE
                     KQIPNIEFKKELIKTEFISIANDKNFLKAEILSYYSDEKIEKIFDNNENQRLFFLESI
                     LPYIKYDY"
     gene            78375..79328
                     /locus_tag="LNJGMMGN_00073"
     CDS             78375..79328
                     /locus_tag="LNJGMMGN_00073"
                     /inference="ab initio prediction:Prodigal:002006"
                     /codon_start=1
                     /transl_table=11
                     /product="hypothetical protein"
                     /protein_id="X:LNJGMMGN_00073"
                     /translation="MNSKFEDFALSRLISFDSPLYKVSDLIRQYFYQGDKVYHYTNFD
                     GLKGIIESNGFWLTESTFMNDEQELNNGPLKLQEAIKNIKDHYKGSAQIFIEALANYK
                     LVPRLDYYISCFSKEPDSLDLWRTYSKNETGISIEFDLKDGKFPHFEGLPEYKISEVI
                     YSDKIKLDFIHKLLIVAITEVENDLLNGINYTDWNYEDTANEVIDYISAYFIFFKNES
                     FSTENEVRITHHRSEKSGQTIYFRSSKIGLIPYIKSNELYTLDQIPDEKKELTKKLPI
                     SKIIVGPTRYFLEIKRSIGFFLHYSEYENVSVVPSNIPFRG"
     gene            79638..79874
                     /gene="mazE"
                     /locus_tag="LNJGMMGN_00074"
     CDS             79638..79874
                     /gene="mazE"
                     /locus_tag="LNJGMMGN_00074"
                     /inference="ab initio prediction:Prodigal:002006"
                     /inference="similar to AA sequence:UniProtKB:P0AE72"
                     /codon_start=1
                     /transl_table=11
                     /product="Antitoxin MazE"
                     /protein_id="X:LNJGMMGN_00074"
                     /db_xref="COG:COG2336"
                     /translation="MESIIQKWGNSLGIRIPKAMATELELNDGSHVELQYEGDKIVIY
                     PMKKASLEDKLSKITKQNLHSEISTGNSIGNEAW"
     gene            79910..80209
                     /gene="mazF"
                     /locus_tag="LNJGMMGN_00075"
     CDS             79910..80209
                     /gene="mazF"
                     /locus_tag="LNJGMMGN_00075"
                     /EC_number="3.1.27.-"
                     /inference="ab initio prediction:Prodigal:002006"
                     /inference="similar to AA sequence:UniProtKB:P0AE70"
                     /codon_start=1
                     /transl_table=11
                     /product="Endoribonuclease toxin MazF"
                     /protein_id="X:LNJGMMGN_00075"
                     /db_xref="COG:COG2337"
                     /translation="MWLNFTPQAGHEQKGRRPALVLSPKEYNSKTGLAIFCPITSKIK
                     GYPFEVLIKSKKIDGVILSDQVKNLDWTIREAEFIESINKVSLKEVLDNIKLLIF"
     gene            complement(80267..80521)
                     /locus_tag="LNJGMMGN_00076"
     CDS             complement(80267..80521)
                     /locus_tag="LNJGMMGN_00076"
                     /inference="ab initio prediction:Prodigal:002006"
                     /codon_start=1
                     /transl_table=11
                     /product="hypothetical protein"
                     /protein_id="X:LNJGMMGN_00076"
                     /translation="MEKLQATWQIIESSKAIVTILSKDREGEYLRLKKRICWSEFFCR
                     EFEEVIYSPIFFQRLKVTLSTILISVCIGLLIGISFKIGF"
     gene            complement(80619..80927)
                     /locus_tag="LNJGMMGN_00077"
     CDS             complement(80619..80927)
                     /locus_tag="LNJGMMGN_00077"
                     /inference="ab initio prediction:Prodigal:002006"
                     /codon_start=1
                     /transl_table=11
                     /product="hypothetical protein"
                     /protein_id="X:LNJGMMGN_00077"
                     /translation="MKNYLIRFKNFLTKHKSFLISRILVFVLLLSFFKINNLEIHLSH
                     NEEHFEKVSPADYSKDRSKLVCYASLTPKEIQNTCDFLDSKKRKVKRNETFSLYSIFI
                     "
     gene            81232..81366
                     /locus_tag="LNJGMMGN_00078"
     CDS             81232..81366
                     /locus_tag="LNJGMMGN_00078"
                     /inference="ab initio prediction:Prodigal:002006"
                     /codon_start=1
                     /transl_table=11
                     /product="hypothetical protein"
                     /protein_id="X:LNJGMMGN_00078"
                     /translation="MILMDGQDIMYILDGKIDLPDLLYRKRRHTAETGNIYLKVTEII
                     "
     gene            81594..81839
                     /locus_tag="LNJGMMGN_00079"
     CDS             81594..81839
                     /locus_tag="LNJGMMGN_00079"
                     /inference="ab initio prediction:Prodigal:002006"
                     /codon_start=1
                     /transl_table=11
                     /product="hypothetical protein"
                     /protein_id="X:LNJGMMGN_00079"
                     /translation="MNQTVNISFEKALLKEIDKIAKREHRSRSELIREAARAYIEKKT
                     KWQAIFDFTSKVIDRSVISEKDVFNEIKSVRNKRNAS"
     gene            81839..82243
                     /locus_tag="LNJGMMGN_00080"
     CDS             81839..82243
                     /locus_tag="LNJGMMGN_00080"
                     /inference="ab initio prediction:Prodigal:002006"
                     /codon_start=1
                     /transl_table=11
                     /product="hypothetical protein"
                     /protein_id="X:LNJGMMGN_00080"
                     /translation="MLKVLLDTNIYISAILFKGKPRLVFQDLIDEIFTGYISKEILDE
                     IESTLSKPKFKLDDNFIQVVLSEIRDITILVKNKPIQNYLELRDRNDYHILESAFVAN
                     VNYLITGDKDLLTLQKIKNFSIITPDEYLHLK"
     gene            complement(82506..83519)
                     /locus_tag="LNJGMMGN_00081"
     CDS             complement(82506..83519)
                     /locus_tag="LNJGMMGN_00081"
                     /inference="ab initio prediction:Prodigal:002006"
                     /inference="similar to AA sequence:ISfinder:ISGme3"
                     /codon_start=1
                     /transl_table=11
                     /product="IS5 family transposase ISGme3"
                     /protein_id="X:LNJGMMGN_00081"
                     /db_xref="COG:COG3039"
                     /translation="MKHDFPCDPTSLVKWRKRIGSEGVEKFLEETILLGQREGQIKEP
                     EFRRVNVDTTVQEKAITFPTDAKLYHRMRQVLVKEASKENIQLRQSYKRKGKLAFIKQ
                     GRYFHAKQSKRAHKETKRLKTYLGCVKRDIERKVENPNIRLKSLLEISERILTQSKNS
                     KNKIYSIHSPEVECISKGKSYKRYEFGCKVSLVTTSKSNWVVGVQALHDNPYDGHTLK
                     DAINQMEKIVGIRPKEVYVDLGYKGKDHHPEDVQVHLSNKSRKKMTRWERMWMNRRSA
                     IEPVISHLKHDHNMVRNFLKGKEGDRINAILSAAGFNFSKLIRAFFCYFENLISSSFL
                     FSI"
     gene            complement(83630..83929)
                     /locus_tag="LNJGMMGN_00082"
     CDS             complement(83630..83929)
                     /locus_tag="LNJGMMGN_00082"
                     /inference="ab initio prediction:Prodigal:002006"
                     /inference="similar to AA sequence:ISfinder:ISGme3"
                     /codon_start=1
                     /transl_table=11
                     /product="IS5 family transposase ISGme3"
                     /protein_id="X:LNJGMMGN_00082"
                     /db_xref="COG:COG3039"
                     /translation="MKPEENSKQKNQGELFRNRLDQILDHRHPLYQIAKKIDWEKFEK
                     EFGKYYTEKTGRPGLRIRLLVGLHYLKHAYNVSDEKVVEGYLENPYWQHFKWLGF"
     gene            complement(84037..84681)
                     /locus_tag="LNJGMMGN_00083"
     CDS             complement(84037..84681)
                     /locus_tag="LNJGMMGN_00083"
                     /inference="ab initio prediction:Prodigal:002006"
                     /codon_start=1
                     /transl_table=11
                     /product="hypothetical protein"
                     /protein_id="X:LNJGMMGN_00083"
                     /translation="MHEGRKIIHELKIAILRNIDPEGKDALCDFISKTNPIEFRIEEL
                     DFIEKEQAVSQYEIEEKTLEQDLIRFLNSSERIPRRLLGILERWKIYDSKQIEINLEL
                     IIQMVLNFKDLSNWRYTGNSRIFEILIPFLKEDTYWKILRKIYEDFYESSEYSYYGSL
                     GDSLDEFCLYSSNQNKEKLKSGLQRTLQVHNEWLNGFSSEIDVHDLKKDLISRP"
     gene            complement(84683..87583)
                     /locus_tag="LNJGMMGN_00084"
     CDS             complement(84683..87583)
                     /locus_tag="LNJGMMGN_00084"
                     /inference="ab initio prediction:Prodigal:002006"
                     /codon_start=1
                     /transl_table=11
                     /product="hypothetical protein"
                     /protein_id="X:LNJGMMGN_00084"
                     /translation="MPADSGKTCDALSLWGDLLIQLRSYFKGKLAIFSVPIRNDFIES
                     VDELRNEVIRLSIELSKILGKRIVICVDGIDHAARSGQSVGRNYLSTLIPPEQIPEEI
                     IFIISGQSPVAYDQYPSWLSNSHDKVKRIDVPNITKNEISQLVDPKFAGNENWIANEI
                     YQITNGNTLSVLYAIETIKRNKSASEAIVELNNNRLRDGLSSYYEAIWKNTIEKLKKQ
                     QPSLPYFLASIFSLTSSQLNLSHIQILIHEPNNSIYDWQEMLNGLSPLIINQDDHYRV
                     LHNDVKVFFTKLVSESRKDIFSETAYRLLKLYKKDETFQRQRHIDLVRLIKKSGKKNI
                     ILEILTPKYIMEAYVARTPKANLEESLQFGLLQAIESNNLENVHAVACCIKTFNQLIN
                     SLNSTNEYWNFIDFQQPLLNELRVLNKDNWNIEILSNLLEEIYQLTIEGNSDRAKQIV
                     LSWFRNLKFSGLLKILPTNELYTKDPIYRETKDIISPAFENFLSMIGKIEVRLKDNLF
                     VIDSFENDNLIKAKINSGFFEELTKITQVFEFKYTIRHHYNAFFHNDIDNLLFNLFST
                     LDWKRIHIFLIYIKSSQISDHHKSLAYLCAKLLNRPKLINKWGLGSKETLFNNLSQYS
                     RNTDSYYSKYAIYCALAFLLPYIDPGKDNVELRSFMIECISKEDYLDEKTKIAANILF
                     DITITLSRWSREIFDEKKKSNFLFLDQASLNSILDKLLHFQAKNSNAMIASDLAIILL
                     LKLISFCVKLTSEDYVKILNDNFSSHYSEKKSYDSFFILIWYWFLESHNIEKCNNLLE
                     HLIGESGKIWKYSLEEKNEILKILSTISESQSLYKIKEACMRFQWHKVGFSGHKEYTL
                     FSVHSWLENLLKCDPTSWKEDGLRLYYLSEKIEKIADNRAAWDIPELLLSNGLRTTPN
                     DFLFVYELTKSSQRDNDTLIVSAISNYINEEKSLGLEKLKLIWLFCLWIHFL"
     gene            87843..88142
                     /locus_tag="LNJGMMGN_00085"
     CDS             87843..88142
                     /locus_tag="LNJGMMGN_00085"
                     /inference="ab initio prediction:Prodigal:002006"
                     /inference="similar to AA sequence:ISfinder:ISGme3"
                     /codon_start=1
                     /transl_table=11
                     /product="IS5 family transposase ISGme3"
                     /protein_id="X:LNJGMMGN_00085"
                     /db_xref="COG:COG3039"
                     /translation="MKPEENSKQKNQGELFRNRLDQILDHRHPLYQIAKKIDWEKFEK
                     EFGKYYTEKTGRPGLRIRLLVGLHYLKHAYNVSDEKVVEGYLENPYWQHFKWLGF"
     gene            88253..89266
                     /locus_tag="LNJGMMGN_00086"
     CDS             88253..89266
                     /locus_tag="LNJGMMGN_00086"
                     /inference="ab initio prediction:Prodigal:002006"
                     /inference="similar to AA sequence:ISfinder:ISGme3"
                     /codon_start=1
                     /transl_table=11
                     /product="IS5 family transposase ISGme3"
                     /protein_id="X:LNJGMMGN_00086"
                     /db_xref="COG:COG3039"
                     /translation="MKHDFPCDPTSLVKWRKRIGSEGVEKFLEETILLGQREGQIKEP
                     EFRRVNVDTTVQEKAITFPTDAKLYHRMRQVLVKEASKENIQLRQSYKRKGKLAFIKQ
                     GRYFHAKQSKRAHKETKRLKTYLGCVKRDIERKVENPNIRLKSLLEISERILTQSKNS
                     KNKIYSIHSPEVECISKGKSYKRYEFGCKVSLVTTSKSNWVVGVQALHDNPYDGHTLK
                     DAINQMEKIVGIRPKEVYVDLGYKGKDHHPEDVQVHLSNKSRKKMTRWERMWMNRRSA
                     IEPVISHLKHDHNMVRNFLKGKEGDRINAILSAAGFNFSKLIRAFFCYFENLISSSFL
                     FSI"
     gene            89484..89789
                     /locus_tag="LNJGMMGN_00087"
     CDS             89484..89789
                     /locus_tag="LNJGMMGN_00087"
                     /inference="ab initio prediction:Prodigal:002006"
                     /inference="similar to AA sequence:ISfinder:IS1500B"
                     /codon_start=1
                     /transl_table=11
                     /product="IS3 family transposase IS1500B"
                     /protein_id="X:LNJGMMGN_00087"
                     /translation="MNMNKKGKYSPEFKEQAVKRTLSGSFTIKEVAESLGISYFVLRQ
                     WRTENLKKSEQQSPPTDKQLKESEELKKLRKENLKLKEEVTILKKFAAMLSREQNPD"
     gene            89789..89980
                     /locus_tag="LNJGMMGN_00088"
     CDS             89789..89980
                     /locus_tag="LNJGMMGN_00088"
                     /inference="ab initio prediction:Prodigal:002006"
                     /inference="similar to AA sequence:ISfinder:ISLin2"
                     /codon_start=1
                     /transl_table=11
                     /product="IS3 family transposase ISLin2"
                     /protein_id="X:LNJGMMGN_00088"
                     /translation="MFMETHRFEFPIRSMANVLEVSRSGYYQFLKRSKNELEKYNPEL
                     VEFIRETWLTSRKNYFLII"
     gene            complement(90083..90997)
                     /gene="rpnD"
                     /locus_tag="LNJGMMGN_00089"
     CDS             complement(90083..90997)
                     /gene="rpnD"
                     /locus_tag="LNJGMMGN_00089"
                     /EC_number="3.1.21.-"
                     /inference="ab initio prediction:Prodigal:002006"
                     /inference="similar to AA sequence:UniProtKB:B7NGZ6"
                     /codon_start=1
                     /transl_table=11
                     /product="Recombination-promoting nuclease RpnD"
                     /protein_id="X:LNJGMMGN_00089"
                     /translation="MSDMTNPHDRLIRETLQNKEDAISFFKNSLPEAVIELLDLKRLE
                     LTQSSFISENLKEEQTDLLFQIPLKSGKKANIYLLFEHKSYLDDFIFSQLLGYISAIY
                     KSQYRVDKKYSVVIPFVFYHGERTWTLGNSFQNRFILSKEEEEVFKKYIPDFELELFD
                     LSKVDLNRLESISLKVILGVVQRIWEGDTSFLNHLGEVFELLTGLKNESKRVEIFQKL
                     FLYIFNVREIEPTEITSLLSHSKISRDYEDLIMTTAEKLRKEGEIKGKVETKIDIARN
                     MLLDGASLEYVLKITGLTEQELKDYGVA"
     gene            complement(92377..93315)
                     /gene="rpnA"
                     /locus_tag="LNJGMMGN_00090"
     CDS             complement(92377..93315)
                     /gene="rpnA"
                     /locus_tag="LNJGMMGN_00090"
                     /EC_number="3.1.21.-"
                     /inference="ab initio prediction:Prodigal:002006"
                     /inference="similar to AA sequence:UniProtKB:P31667"
                     /codon_start=1
                     /transl_table=11
                     /product="Recombination-promoting nuclease RpnA"
                     /protein_id="X:LNJGMMGN_00090"
                     /db_xref="COG:COG5464"
                     /translation="MSDMTNPHDRLIRETLQNKEDAISFFKNSLPEKVIELLDLKRLE
                     LTQSSFISENLKEEQTDLLFQIPLKSGKKANVYLLFEHKSYLDDSIFSQLLGYISAIY
                     KSQFKTDKRYSVVIPFVFYHGERTWTLGNSFQNRFILSKEEEEVFKKYIPDFELELFD
                     LSKVDLSKLESITLRVILGVVQKIWEGDTSFLSHLGEVFELLTGLKNESKRVEIFQKL
                     FLYIFNVREIEPTEITSLLSHSKISRDYEDLIMTTAEKLRKEGEIKGEIKGEIKGKIK
                     GKIEDAKIMFKEGFELNVVLRITGLTEQELKDHGVI"
     gene            95104..95451
                     /locus_tag="LNJGMMGN_00091"
     CDS             95104..95451
                     /locus_tag="LNJGMMGN_00091"
                     /inference="ab initio prediction:Prodigal:002006"
                     /inference="similar to AA sequence:ISfinder:IS1502"
                     /codon_start=1
                     /transl_table=11
                     /product="IS5 family transposase IS1502"
                     /protein_id="X:LNJGMMGN_00091"
                     /db_xref="COG:COG3039"
                     /translation="MDKYYSEIPDGLWKQIAPLIPKEKPKPEGGRNRVPARVVMTGII
                     YRMKTGCQWRAIPNEFGSGQTCHRRFQEWERAGVFKKIYKRILKYYDVKNKIAWTWAS
                     MDSAMVKAPKGGA"
     gene            complement(95676..96227)
                     /locus_tag="LNJGMMGN_00092"
     CDS             complement(95676..96227)
                     /locus_tag="LNJGMMGN_00092"
                     /inference="ab initio prediction:Prodigal:002006"
                     /codon_start=1
                     /transl_table=11
                     /product="hypothetical protein"
                     /protein_id="X:LNJGMMGN_00092"
                     /translation="MGQPDSELKALNKLYELSKGDWNVIESKIQTLIQLRKQDSQFWY
                     EQSLSPESITKFWSRLFERKVKPTDKNRMRNEHQNKSIGAEPKYNESKSIPDKPIEIK
                     DLEPVSKLSIKEIENNNSAREVKRSHIIFRFSFPTDKDSSESIVPTVRSFNDPSSRLS
                     IIFTDQWFLASSSNVRPDISSSN"
     gene            complement(96391..97137)
                     /locus_tag="LNJGMMGN_00093"
     CDS             complement(96391..97137)
                     /locus_tag="LNJGMMGN_00093"
                     /inference="ab initio prediction:Prodigal:002006"
                     /codon_start=1
                     /transl_table=11
                     /product="hypothetical protein"
                     /protein_id="X:LNJGMMGN_00093"
                     /translation="MNDNQRVFRVQKDRNFTIVKNHFIDDPRLSMKATAILLLVLRYP
                     DNWRMSVKTMSKFKSDKDSSIASGFKELVTFGYAEFRKGKDPVTGRFNSGWYFFEESQ
                     KPEVQYKIKTTQNKRIENQSELFLKEVKESNRKENKVLDLEQRERPQLENQVVVNSTL
                     PSTKEQKPSIQIFSSQIQNTTREYDQPSQARIEEQKELLEELEIKFKREKNQALGSPQ
                     AEKPLLDFPLLENPILENRPLPKTIKTSTL"
     gene            complement(97243..97431)
                     /locus_tag="LNJGMMGN_00094"
     CDS             complement(97243..97431)
                     /locus_tag="LNJGMMGN_00094"
                     /inference="ab initio prediction:Prodigal:002006"
                     /inference="similar to AA sequence:ISfinder:IS1500A"
                     /codon_start=1
                     /transl_table=11
                     /product="IS3 family transposase IS1500A"
                     /protein_id="X:LNJGMMGN_00094"
                     /translation="MLGQYSQSFFGSLKREMEYNYFYKIQEAEELLFDHIEVYYNRHR
                     SHSYLDFVSPVQFEVNAA"
     gene            complement(97392..98087)
                     /locus_tag="LNJGMMGN_00095"
     CDS             complement(97392..98087)
                     /locus_tag="LNJGMMGN_00095"
                     /inference="ab initio prediction:Prodigal:002006"
                     /inference="similar to AA sequence:ISfinder:IS1500A"
                     /codon_start=1
                     /transl_table=11
                     /product="IS3 family transposase IS1500A"
                     /protein_id="X:LNJGMMGN_00095"
                     /translation="MFMETHRFEYSIQSMANVLEVSRSGFYQFLKRSKNELEKYNPEL
                     VEFIRKTWLTSRKNYGLVRLLREVKKVYSIYGARTVRKVMKLCEIQGKQEKRFRIATT
                     DSNHGNRVAPDLVRRNFKPNQKNRIWVSDITFLRSSFGWIYLCVILDLYSRKVVGWSI
                     SNSNDSKLVCTALSKAIECRNPPKGLVFHSDRGSNYCSYETRKYLLSNKIRRSNSRKG
                     NCWGNTVSLSLVL"
     gene            complement(98087..98392)
                     /locus_tag="LNJGMMGN_00096"
     CDS             complement(98087..98392)
                     /locus_tag="LNJGMMGN_00096"
                     /inference="ab initio prediction:Prodigal:002006"
                     /codon_start=1
                     /transl_table=11
                     /product="hypothetical protein"
                     /protein_id="X:LNJGMMGN_00096"
                     /translation="MNMNKKGKYSPEFKEQAVKRTLSGSFTIKEVAESLGISYFVLRQ
                     WRTENLKKSEQQSPPTDKQLKESEELKKLRKENLKLKEENSILKKFAAMLSREQNPD"
     gene            99839..100150
                     /locus_tag="LNJGMMGN_00097"
     CDS             99839..100150
                     /locus_tag="LNJGMMGN_00097"
                     /inference="ab initio prediction:Prodigal:002006"
                     /codon_start=1
                     /transl_table=11
                     /product="hypothetical protein"
                     /protein_id="X:LNJGMMGN_00097"
                     /translation="MSAFLNLISNKNTCYSYSYYYYYNMDHSSVKKTTIRAIGNSAGA
                     TIPKALLEKYNFHEGDTVFLLETESGILLSPYDPDFEEAMDIYQKGSKKYRNALRELA
                     K"
     gene            100147..100542
                     /locus_tag="LNJGMMGN_00098"
     CDS             100147..100542
                     /locus_tag="LNJGMMGN_00098"
                     /inference="ab initio prediction:Prodigal:002006"
                     /codon_start=1
                     /transl_table=11
                     /product="hypothetical protein"
                     /protein_id="X:LNJGMMGN_00098"
                     /translation="MKKEPKWLNQKIVLTIHLDQLKQHGGSQGIRDQGLLESALNRPK
                     NKWSYRPSSNIFDLAASLCIGIAKNHPFIDGNKRVAFMATYVFLGINGYIIEVSEEEV
                     VSIMLKVASGNINETNLSIWLKDSSNRNS"
     gene            101214..101591
                     /locus_tag="LNJGMMGN_00099"
     CDS             101214..101591
                     /locus_tag="LNJGMMGN_00099"
                     /inference="ab initio prediction:Prodigal:002006"
                     /codon_start=1
                     /transl_table=11
                     /product="hypothetical protein"
                     /protein_id="X:LNJGMMGN_00099"
                     /translation="MSTIFDRLSAIDDDLKLSHSKMALELGVNRSTYYKYKNGTLTIP
                     KSILIILRLKGYDEHWILSGKGHMKLKDSVHLVEMQKRLKLISKLDSYGVLDSIEKLP
                     EAPSSDQKKIIREFFIFLAAKFV"
     gene            complement(101643..101810)
                     /locus_tag="LNJGMMGN_00100"
     CDS             complement(101643..101810)
                     /locus_tag="LNJGMMGN_00100"
                     /inference="ab initio prediction:Prodigal:002006"
                     /codon_start=1
                     /transl_table=11
                     /product="hypothetical protein"
                     /protein_id="X:LNJGMMGN_00100"
                     /translation="MKCMKRKGKKVPRESKEQIRRVIVTLLAEIFLRNQKLQVAVDQA
                     EESIIEIFERI"
     gene            102142..102906
                     /gene="soj_2"
                     /locus_tag="LNJGMMGN_00101"
     CDS             102142..102906
                     /gene="soj_2"
                     /locus_tag="LNJGMMGN_00101"
                     /EC_number="3.6.-.-"
                     /inference="ab initio prediction:Prodigal:002006"
                     /inference="similar to AA sequence:UniProtKB:P37522"
                     /codon_start=1
                     /transl_table=11
                     /product="Sporulation initiation inhibitor protein Soj"
                     /protein_id="X:LNJGMMGN_00101"
                     /db_xref="COG:COG1192"
                     /translation="MKIFRKTKKRIISFLGHKGGIGKTICATGFGQALAYLGFDVVLM
                     DFEENNNLTGISLNNHPDIANIHQRNLYTAVNGRHSLNEVVWKGSHHGCDVIPTTGKI
                     QQLDFMLYSDRSLSIRLSEEILKLEYDYIILDVHPSLNSSMRFAISVSDLILTPLQED
                     SQNADGIQRVFEEIQIISEEIQRKIPMLIVPNNISSSKEELLHLVAKGMGIKTTNTII
                     YSNEGIKNAKNLKQPLNPKSIGFSYFTNLAKEIHEL"
     gene            102903..103496
                     /locus_tag="LNJGMMGN_00102"
     CDS             102903..103496
                     /locus_tag="LNJGMMGN_00102"
                     /inference="ab initio prediction:Prodigal:002006"
                     /codon_start=1
                     /transl_table=11
                     /product="hypothetical protein"
                     /protein_id="X:LNJGMMGN_00102"
                     /translation="MKSQEKKLKAMLSRDPVKEQTSGIAKLNLVQKIDPIADKIIVLY
                     EGALNDFSNGIRKFILMGELLLKQKKELPHGSFESWLKEHIIDKRDDVSRASLGRYMQ
                     LAKGKNLIPNPEKTTLTEALELIHNGNKVKEINLNPTNSELKKKQRIAHEYYKNFLLG
                     KKITQNQKEIIKTYIEDKLNKLETKRSILEAHFSKLK"
     gene            103910..105391
                     /locus_tag="LNJGMMGN_00103"
     CDS             103910..105391
                     /locus_tag="LNJGMMGN_00103"
                     /inference="ab initio prediction:Prodigal:002006"
                     /codon_start=1
                     /transl_table=11
                     /product="hypothetical protein"
                     /protein_id="X:LNJGMMGN_00103"
                     /translation="MKSATLHGGTSCTEYSNYIKIEYSLVNGRGLTDLDKIVASLIHF
                     YSKRPEGCTASNEHLAFVLEKTPKAISDSISRLTKKGIVSRTVYKTKNGSRRTLKSLL
                     IPNWAWNTPKKETQTITTTSDFENSTPEITDSLPQNTDCMQSANSGYEIIVQNNNQIK
                     EKENNSSFEVLKKETVIKKVKALIEEEFGEYDANKEKEESSIDKWKTQLKDKHPEEIT
                     EIILKHISQLIQIRKSEKFGYKEFWLSVPVNISSSFSYRLQIKNTALTLLPKEEIKTK
                     IESLNNNENPSIISELKEPTWEGFKIWYSKRLPRTSIETLNRLKYTLEDSKLSILDEL
                     SDSLKRIVRKYFNEEITAPITVFFSESEGEEKSKENPEFPIVEPEPRGQNEFKTKEST
                     QKISKSIFQPEKQKESNFKHFRDYMSVDKVIHEFMSHSTLTLDRKDLEIIRKLRISYD
                     LEKIVIFDSPPERLKNHIRDYFYSHPQRVIALQFEENKFYVAA"
     gene            complement(105407..105649)
                     /locus_tag="LNJGMMGN_00104"
     CDS             complement(105407..105649)
                     /locus_tag="LNJGMMGN_00104"
                     /inference="ab initio prediction:Prodigal:002006"
                     /codon_start=1
                     /transl_table=11
                     /product="hypothetical protein"
                     /protein_id="X:LNJGMMGN_00104"
                     /translation="MNIELSAYSKRPTMDIKKIWNSICEEWHLDSKEIPYGSDSYYAK
                     TNPYDTHSYIQLFNLKSTDSSFLKVLPVIDVYTNSF"
     gene            complement(105814..106218)
                     /locus_tag="LNJGMMGN_00105"
     CDS             complement(105814..106218)
                     /locus_tag="LNJGMMGN_00105"
                     /inference="ab initio prediction:Prodigal:002006"
                     /codon_start=1
                     /transl_table=11
                     /product="hypothetical protein"
                     /protein_id="X:LNJGMMGN_00105"
                     /translation="MVLIDSSKPRKVFYQAIELLKKASLKWPFDQDLKKEIELFSSIS
                     FKKNVSSPSSHIHDKNYAMFILVKETYDSIQELKLEIHSLANNKESDYYRQELASSSR
                     REIIYVIIISAITLVSLLNIFAFYFLIQKKKQ"
     gene            106625..108139
                     /locus_tag="LNJGMMGN_00106"
     CDS             106625..108139
                     /locus_tag="LNJGMMGN_00106"
                     /inference="ab initio prediction:Prodigal:002006"
                     /codon_start=1
                     /transl_table=11
                     /product="hypothetical protein"
                     /protein_id="X:LNJGMMGN_00106"
                     /translation="MTMLDTTKRYKACLSIAVLFLGTVIFTFLFGFKLGSENEKFGFV
                     LEWSFELEQILESSSLGTLEKSNDSFLENREFGFKDKNIRLTNVLLDSVFQKDKNRSL
                     DLGTKINKKSKESEKSKTGKFHLETFLEIVSSVLTNQPEITEDSVLESTPELNSTDNL
                     GTVGAAWEVDAELATIQNIEIDHPQKNLNLDRVEEIGLQVESKLTINPKRSALDELSK
                     LNFLKRNLIEKFNTVSFDFLNQKSNYIQNTETIKTKSSDELYIQEVGSYLSDNTHKKN
                     AANVVVSPFKEHSIIVIDLSKNDSWNLDPKFSSLEKIKIQSKSIEKNQQDTFAPTFDF
                     EFTDRMKSKTLMSQREKFGFLIRESGTELGMSDETLSGFSLWELGNDTFEIRILENIH
                     IERWAWNQIQEKLEEFKNSRLQNNIPSLAKGVKEGLLFFPRRTQSNFKNQDVISAHSG
                     YTWKDSYFLILDHFLETPKINRKWMRYYSIHLNGPPFGILKKSHSFGRSLKDEL"
     gene            108129..116051
                     /locus_tag="LNJGMMGN_00107"
     CDS             108129..116051
                     /locus_tag="LNJGMMGN_00107"
                     /inference="ab initio prediction:Prodigal:002006"
                     /codon_start=1
                     /transl_table=11
                     /product="hypothetical protein"
                     /protein_id="X:LNJGMMGN_00107"
                     /translation="MNSNQSSKIQFDIASYVIKNQSTIVRSCILEFSHSESNTFKNSN
                     LILILKTLRVALAEGVSASFNHLILNLNLWELPQKTTYTEEHVIIGSQMEKRVIKGWV
                     FTMAGLLSINGKKSKKQTESKDKREMNFSSDTYSTGCCYGNRGVQKEFENHRFEELSN
                     KDICKKESDPFGNNILEIKNILKRVITKISNGLLSKKLARRGQLKHNAHYGSSRWKLS
                     KTLSMDRVGNSAQHSLWIALETQHNTLYGSRCGSSVMTSLEKELDIVLLEKQQVQHEG
                     NSMSHSLNSASHSLNSMHRFLWVALQVARQGCVNSAKRFLRKRFRSYERGILSLFPLT
                     TNELITRSEIQMQNTETKGRGLKKMNLFLKKSITESENRAVAENETFNKQNIQETENR
                     FSFKTQIISLITILAFHVSFVLPFAIFSFLFSASSSLEAQSVPVLGSTKQFANDELKP
                     YVDAAKASSMDSATFLNSVTGGEQVIEAAWETSVNAEIEAIVGGVTNSDSVNNVNVYK
                     DAVRAQLELQKQQAKSQWIADANAYIQAELQIFLAVLSQNTSNNVTSSNTNAVNTVNP
                     TVQAVTTTPASQGTNPAQAAQSYYQGSQLWDSKWQDLLSKQNTWEQNSLNSIQNGILQ
                     WNQSITGLENDKLAYLNGIEQTKAQWLANKQLIQNAQSQMRSALQSTITNIRNQENQL
                     KNSASSDPSLVAVFGDMDGLLDDLQDALNTNASLGTLAETLGNFFQSQISNATAKADY
                     WNVAKWQETYATQVLEFKKEVATANLSCSGSSSCNYLSTGSHAVTYNADGNVYGWAAT
                     NGGFQSGVLVSSFDPYTVMNPNYAELNQQYQSCQSQASSPLGWMTWMTYPCSNFGWSG
                     ENAPIQSYTVNPNNSTGYYSTGHYETVCYGSDIGGFCFGGTGAYTNGGVLCSEAGYTI
                     CNGYSRQWHTDDSYSTSVSESFSQAQKDQIAKNNNIRNAVLGSYNTAFGLSSQAGNAL
                     AGSSVALETKVYLGGTTLNSSNWYGSMGLVEQVQVQTKYKYIDSAMQANQNFWTSMKT
                     QFTNIASTFLSLVNPLKNWEERSQEYEEEYQAKLLELEQTKQSTISNYDNQINQMKAA
                     RGAWVTEVYGYQIAGIAGSSDNANSQYRNGQENWSDTISVFQQAELNWYLSAKDTLQQ
                     AVTSPNGETQFQTSAITQANQIQTQITNSETNTTQLYNAATGLYQSYQYAAAGNLMNQ
                     ALANQQNQTNWNQQGANLSASIADSFGRSESYKTAELNASNRINALAQTIYGSGAYIV
                     DNTELNQIQTQASGYGQNQTNWQNEINGNNGGFNFNGRRANSISTTLEYTNIRNDISV
                     ATTLQEEVVDEERGYLKTANEYFEKSEKYQELAEKAKSEAKFDEAALYTGYAVREKGN
                     AITFLKKKYNGIGEEITGEVDNRGLTYTRNSFLSYRDTLLNKNFQNSTQVQKQIQEGK
                     NQVAGIITEGETYNQVQGMIQTAQNLNQQGAENKERVEKLLAQSKELAEKNIGEGLLD
                     GLQEMIASIQSSLPQEVSNNGVSQYIQAQEKELAEKQEKANELLSHMNSLVTNNNDLA
                     ALQALLQGSSQGLNLAANSAVSKYLDDYAKKLQKDNEERSSNLQKTLLESLTNGDDYK
                     YLRDAGYGFRVDGEGITAYREVYSGEIEINGSAMKSTSYSPDLEYQYIRIETKFNPGN
                     LSVDMLNPNNTTFSAEMVSGVKSYIDNLQKNVEVMFAQFSDKTKEVKEEYVQNEEIES
                     YQKKLYEASKDNYLAAFQGLPGEFKEMFEGEMGGLKGYHEQGSKYNFGQGSFKGQSGD
                     MKKIGKSMYDGAIIDDTVFAGSRELKGSVSVKGIPVEVSYGMQYLIVTSGFEISNLGY
                     NFNLKGLGTNYVDNQLSGVSQKYSIYTKDIQSRIEKQAKANDEEMDKKGFVFNVLNGM
                     SGGQKVTQAVEGEIRSRVTGAIAEATGLPASFVGALVGGSNMKQAMKAYEKSVTTEAI
                     SKATGIPSWYLDQKIAEKEANHAMAQSFSYNLGRAVAVGAVLTTGGVLAGVALATNPK
                     LMDSFNKFADHIGKQAYENKEIIDTAVTVAATVAAPMTGGMSLVALAGYNVVKGATEG
                     GVLGALAGVANVGSAYLSTYTFGIVSYNLSYSYADGFGASVGGGWQVAKGLGVGATLS
                     YNEQSGFGASVGFQAGTSALSFNGGLSYSQRDGISANAGVGIGLGGKKPTGSLNLGVS
                     YNRQDGLGTSAGISSNNNKITHGMGLNITRSEYGGWGADVSSDNYGPGNLSGGLAYTQ
                     RDGFTVSLNVNGTNAFNYNSQSGLSSNTDFMSQYAMNNGLAQGVAEDTDTSEPNSAQQ
                     HNNAEQGAQVIEGAGVSTTRREGEGGDAVDQRIAQLKKELSEGISLAHDNGTMSDAGN
                     PALASAAKELSSKMAELQKLEGQKAAGQKPGVQKDGSIVVAGSNKPTLGERASSLFGS
                     IADGAKGLWNKVTGVQTGTAIGSNHYNIVIGDTLIYKLHEEGPGFSSNSSQAGADDHR
                     YGQKPLVETISKTINEWTGNNPGYPIVTNDLGYKSGGYDPRADGTAEAKKAGYYQHHK
                     DGNAIDLSYMVTPGVTQDHVNYDQNKAYNRDKTIEYIKTISRNIPEGVGSQTTNFIKF
                     NDQKVLDYFRDNPLPNLEMRKDEKGEMHSNHLHLQLGLPKIKQQ"
     gene            116063..116542
                     /locus_tag="LNJGMMGN_00108"
     CDS             116063..116542
                     /locus_tag="LNJGMMGN_00108"
                     /inference="ab initio prediction:Prodigal:002006"
                     /codon_start=1
                     /transl_table=11
                     /product="hypothetical protein"
                     /protein_id="X:LNJGMMGN_00108"
                     /translation="MILRILLVSCILLNSCDKPINKEETKVKTYTKQEKLKLLDVMLS
                     KLLKDIQEKKNFTPFLELSDEHSGYTISIGESLGDELVGGKFQKKGLGDMEKHVTVEE
                     VVRLLKKGSKDEMSEGGNGLWVMLEADRFEYGIDCYFPEKEGRWIVRGFSRLRPERD"
     gene            116567..118138
                     /locus_tag="LNJGMMGN_00109"
     CDS             116567..118138
                     /locus_tag="LNJGMMGN_00109"
                     /inference="ab initio prediction:Prodigal:002006"
                     /codon_start=1
                     /transl_table=11
                     /product="hypothetical protein"
                     /protein_id="X:LNJGMMGN_00109"
                     /translation="MEQRRIARRRGSEMRSLDIQLGISKLEKHQAQHEARGMLSPSRI
                     LATNQLTAKHSKRVSYNKQDGLGTSAGISSNNNKITHGMGLNITRSEYGGWGADVSSD
                     NYGPGNLSGGLAYTQRDGFTVSLNVNGTNAFNYNSQSGLSSNTDFMSQYAMNNGLAQG
                     VAEDTDTSEPNSAQQHNNAEQGAAAASGIAVELENRRREDGAENEGRSNNGKGKNGEP
                     LINYGNGSYDNNYTRRADLEGSSEAINRAQIETDPTKFNQNHKGELAERFTDTIRDLR
                     QKAEASLTSGDRAQIGALNDEIKRNTDALNGKGSSSLNKTPEQMRLEIAIAQTKINEI
                     KYNKPGILPTSDPSGKNYQAVINMLGDSKISTNQLGASTAGAICYINVHAAQMGHDTV
                     DFWKQQIMNNGVGITNQQYHGMQAPALGQGSGWVPEGNKYVSHNTTDGRTGVIPVLSA
                     DVNALNNSKANTAIAWIDNNNDGAANHYVRIVRGADGVWRNYDHNRSGDFIQNPERVN
                     FNNVYGIEYNPLSSD"
     gene            118242..118736
                     /locus_tag="LNJGMMGN_00110"
     CDS             118242..118736
                     /locus_tag="LNJGMMGN_00110"
                     /inference="ab initio prediction:Prodigal:002006"
                     /codon_start=1
                     /transl_table=11
                     /product="hypothetical protein"
                     /protein_id="X:LNJGMMGN_00110"
                     /translation="MAKKQQVQVEEKKSRFVMPSGIYVMNDAIEMSSFLSAKIPDSQS
                     YCMEIDLEKMKATAKFRTFKKQYTMEIEDLGEGKYSIVYEGKKREFEFQEDKFRGIIG
                     YDIFFYDRTKKNEKGAWIGGNESGRLSTMHQNVIECDKYYEEHYRGLEGVNSEEQMPS
                     NYNR"
     gene            118910..119374
                     /locus_tag="LNJGMMGN_00111"
     CDS             118910..119374
                     /locus_tag="LNJGMMGN_00111"
                     /inference="ab initio prediction:Prodigal:002006"
                     /codon_start=1
                     /transl_table=11
                     /product="hypothetical protein"
                     /protein_id="X:LNJGMMGN_00111"
                     /translation="MLSPSRILATNQLTAKHSKRVSYNKQDGLGTSAGISSNNNKITH
                     GMGLNITRSEYGGWGADVSSDNYGPGNLSGGLAYTQRDGFTVSLNVNGTNAFNYNSQS
                     GLSSNTDFMSQYAMNNGLAQGVAEDTDTSDPNSAQQHNNAEQGAQVIEGAGN"
     gene            119361..120323
                     /locus_tag="LNJGMMGN_00112"
     CDS             119361..120323
                     /locus_tag="LNJGMMGN_00112"
                     /inference="ab initio prediction:Prodigal:002006"
                     /codon_start=1
                     /transl_table=11
                     /product="hypothetical protein"
                     /protein_id="X:LNJGMMGN_00112"
                     /translation="MQGIEVAGRKPESDGETSFEHLSENDQKNLNKEIEHLQSQYDKL
                     QGVELAGLGTSSLPEKAALTKLTRIGNEVSAYLDFKEGKITKAEFDKKVGEAKSTYAN
                     NTQGERDKIPLNTAKDPGKYTDVSKEHLQKLTHLEDSKGVIGRIVKDGDGNMYFRTEA
                     QGVNSKSIPMEPTKITEKPYTKIDPHDQSKFPGAVDLHAPYGSPVTVMKSDDGKFKVT
                     GLRSLSEGGNSLRLEYTLGGKTREVDLRHTQNQFPSYVVDELKAGRKPTFDNGTVVGW
                     TGVTGQHGIGNDGKIKWDPTDHTHAQFQNSNATQWKDWMKGLGY"
     gene            120346..120924
                     /locus_tag="LNJGMMGN_00113"
     CDS             120346..120924
                     /locus_tag="LNJGMMGN_00113"
                     /inference="ab initio prediction:Prodigal:002006"
                     /codon_start=1
                     /transl_table=11
                     /product="hypothetical protein"
                     /protein_id="X:LNJGMMGN_00113"
                     /translation="MKVQNITYLLIFLILVNCVKGKTKENDPTEDALIYLKTLLPKNT
                     ELVKEKVTELEGIGLTGTSITDDKVKYLLIFPKLNNLTLTHTRITDEGLAVLKEGKIR
                     HLDIDDTLITNKAIKVLRDWKHLEILNISYTKIDDGALEDILKLNIGSLNAAGTKLSD
                     KAKERIRKKMQFEDEEYEIQCPGTEDSKCPEF"
     gene            120909..121037
                     /locus_tag="LNJGMMGN_00114"
     CDS             120909..121037
                     /locus_tag="LNJGMMGN_00114"
                     /inference="ab initio prediction:Prodigal:002006"
                     /codon_start=1
                     /transl_table=11
                     /product="hypothetical protein"
                     /protein_id="X:LNJGMMGN_00114"
                     /translation="MSGVLNYSQNRVPGMEPRRIARRRGSEMRSLDIQLGISKLEK"
     gene            121062..121505
                     /locus_tag="LNJGMMGN_00115"
     CDS             121062..121505
                     /locus_tag="LNJGMMGN_00115"
                     /inference="ab initio prediction:Prodigal:002006"
                     /codon_start=1
                     /transl_table=11
                     /product="hypothetical protein"
                     /protein_id="X:LNJGMMGN_00115"
                     /translation="MLSPSRILATNQLTAKHSKRVSYNRQDGLGSSVGVSSNNNKITH
                     GMGLNITRSEYGGWGADVSSDNYGPGNLSGGLAYTQRDGFTVSLNVNGTNAFNYNSQS
                     GLSSNTDFMSQYAMNNGLAQGVAEDCPRSKTVICEVCGLEPANVY"
     gene            121533..121748
                     /locus_tag="LNJGMMGN_00116"
     CDS             121533..121748
                     /locus_tag="LNJGMMGN_00116"
                     /inference="ab initio prediction:Prodigal:002006"
                     /codon_start=1
                     /transl_table=11
                     /product="hypothetical protein"
                     /protein_id="X:LNJGMMGN_00116"
                     /translation="MRVDMMKSTQNVSFDNLGGSIRRKRDDSTTRRIFVQSEMRPPEV
                     VIINVFGSNHMSVVDGKDRNVIETFST"
     gene            121810..122115
                     /locus_tag="LNJGMMGN_00117"
     CDS             121810..122115
                     /locus_tag="LNJGMMGN_00117"
                     /inference="ab initio prediction:Prodigal:002006"
                     /inference="similar to AA sequence:ISfinder:IS1500B"
                     /codon_start=1
                     /transl_table=11
                     /product="IS3 family transposase IS1500B"
                     /protein_id="X:LNJGMMGN_00117"
                     /translation="MNMNKKGKYSPEFKEQAVKRTLSGSFTIKEVAESLGISYFMLRQ
                     WRTENLKKSEQQSPPTDKQLKESEELKKLRKENLKLKEEVTILKKFAAMLSREQNPD"
     gene            122115..122963
                     /locus_tag="LNJGMMGN_00118"
     CDS             122115..122963
                     /locus_tag="LNJGMMGN_00118"
                     /inference="ab initio prediction:Prodigal:002006"
                     /inference="similar to AA sequence:ISfinder:IS1500A"
                     /codon_start=1
                     /transl_table=11
                     /product="IS3 family transposase IS1500A"
                     /protein_id="X:LNJGMMGN_00118"
                     /translation="MFMETHRFEYSIRSMANVLEVSRSGFYQFLKRSKNELEKYNPEL
                     VEFIRETWLTSRKNYGLVRLLREVKKVYSIYGARTVRKVMKLCEIQGKQERRFRIATT
                     DSNHGNRVAPDLVRRNFKPNQKNRIWVSDITFLRSSFGWIYLCVILDLYSRKVVGWSI
                     SNSNDSKLVCTALSKAIECRNPPKGLVFHSDRGSNYCSYETRRYLLNNKLRRSNSRKG
                     NCWDNAVAESFFGSLKREMEYNYFYKIQEAEVLLFDHIEVYYNRQRSHSSLDFVSPVQ
                     FEVNAA"
     gene            complement(122909..123685)
                     /locus_tag="LNJGMMGN_00119"
     CDS             complement(122909..123685)
                     /locus_tag="LNJGMMGN_00119"
                     /inference="ab initio prediction:Prodigal:002006"
                     /codon_start=1
                     /transl_table=11
                     /product="hypothetical protein"
                     /protein_id="X:LNJGMMGN_00119"
                     /translation="MNSTSFPSEFWFWVCIFENILLYLLYKFPPERILRILKLIANKY
                     RTLLKSKKSPGRPSPYWEIYHQIRDMFLNNIDWGASKIHSELLKLNFDISLSTVQRIL
                     RRIRNGFKPFKNWNAWLNLISQIKDYTVAMDLCKIQTIYGTSLYSLAFIHLGSRKIVH
                     FNITLNPTREWVLRQIQEAKSLCPEFEILLRDNDVLFSGHKILKGLNEFGIQSLHSPI
                     ASPWCNGIMERWFNLVTNYWTHFYAAFTSNCTGLTKSNDE"
     gene            124406..128473
                     /locus_tag="LNJGMMGN_00120"
     CDS             124406..128473
                     /locus_tag="LNJGMMGN_00120"
                     /inference="ab initio prediction:Prodigal:002006"
                     /codon_start=1
                     /transl_table=11
                     /product="hypothetical protein"
                     /protein_id="X:LNJGMMGN_00120"
                     /translation="MATTLQEEVVDEERGYLKTANEYFEKSEKYQELAEKAKSEAKFD
                     EAALYTGYAVREKGNAITFLKKKYNGIGEEITGEVENRGLTYTRNSFLSYRDTLLNKN
                     FQNTTQVQKQIQEGKNQVAGIITEGETYNQVQGMIQTAQNLNQQGAENKERVEKLLAQ
                     SKELAEKNIGEGLLDGLQEMIASIQSSLPQEVSNNGVSQYIQAQEKELAEKQEKANEL
                     LSHMNSLVTNNNDLAALQALLQGSSQGLNLAANSAVSKYLDDYAKKLQKDNEERSSNL
                     QKTLLESLTNGDDYKYLRDAGYGFRVDGEGITAYREVYSGEIEINGSAMKSTSYSPDL
                     EYQYIRIETKFNPGNLSVDMLNPNNTTFSAEMVSSVKGYIDNLQKNVEVMFAQFSDKT
                     KEVKEEYVQNEEIESYQKKLYEASKDNYLAAFQGLPGEFKEAFEGEMGSTKDYHTSSR
                     YSFSAGSFKGQSGDMKKIGKSMYDGAIIDDTVFAGSRELKGSVSVKGIPVEVSYGMQY
                     LIVTSGFEISNLGYNFNLKGLGTNYVDNQLSGVSQKYEIYKEDISARIERQAKANDAE
                     KESKGFIFTILNGMNGGSGSMGQRFTQAVRSEAQSRITGAVAEATGLPASLVGALVGG
                     SSMKDAVKAYVKDETTNAISKATGLPTWLISNQMEKMNKPKEQWYQSQEFQMVTTVAA
                     VVAAPLTGGASLMVAMAVNAGLGAATGAASGGLKGALAGAVGGVISTYTQGVGVNVGL
                     SYSAENGFGASVGVGFGPATVSVGISERGGATVDIGFNKSGFNAGLSYNSKTGKASGS
                     VGFTTEGGTGFALSYSEGDGFGASISKGFDNGANGSLSWSQKGGVGGSIGYEVPADKN
                     KPKDPLANKMQGAGGSLNFSQRDGVSASFNAAGGVNAGNWSQSGGFQANTNFLNDKWK
                     ADFVSKQNAIEELQSKGLSKEQATAILDAQAKADSKAAQNKNNEELGAQVIQGAGRRE
                     GEDSADPVDQRINQLKKELSEGISLADGNGTMSDAGGGSGEAAAAKELSKKMAELQKL
                     ESYKAARSNGELNGPLVNKGIDKILDQVNSFDKSKSGNVEAALKDFAKANGLSESSPE
                     YKKLKELSADIAGGKSKGFTESRIEYYTQNKERIHTEALTSMYGDKIQSIDGTKAILK
                     NGEGVIITNGKYDLQLDNKTNLNFKREEAGLFGTNSLPDYHLRPGAQCFPTTNAVMAD
                     QAGVTPRDPSKQLVDDMLFTARGKGILNENNHTSGGTELQRYDGVERLNKEYGLTQHM
                     LQFPNKATFDDKKAAIQQAIQNGHIVNAGGTFNVAGVGAHRNAIVGYDSKGWVVFDPY
                     GNANTKGYNGNGMFAHYEYGKFNLGGTQAYYVTKD"
     gene            128483..129208
                     /locus_tag="LNJGMMGN_00121"
     CDS             128483..129208
                     /locus_tag="LNJGMMGN_00121"
                     /inference="ab initio prediction:Prodigal:002006"
                     /codon_start=1
                     /transl_table=11
                     /product="hypothetical protein"
                     /protein_id="X:LNJGMMGN_00121"
                     /translation="MKNRKRILAILILLGVTMMLQAEGEKVRKDLIPIFKKCYRPDEH
                     LSLVASSTLTEKGKPKNYYGPNNIDDINKDTTWGVSKNQGIGEWIYIYNFVDYNTNHY
                     HQLAGKSQKNYFGFLNGLAKDTTSFEENGRIKKVRIDVYELEGAEDGLDFKDPLRVYS
                     DPIENDSFELELKDTPEEQTFEREIFTKIKPKDSFHGRYLLFKLTILETYPGTKSKNV
                     FLTEFHAYSEDAKKNFRITRERK"
     gene            129430..133209
                     /locus_tag="LNJGMMGN_00122"
     CDS             129430..133209
                     /locus_tag="LNJGMMGN_00122"
                     /inference="ab initio prediction:Prodigal:002006"
                     /codon_start=1
                     /transl_table=11
                     /product="hypothetical protein"
                     /protein_id="X:LNJGMMGN_00122"
                     /translation="MKKKYNGIGEEITGEVDNRGLTYTRNSFLSYRDTLLNKNFQNST
                     QVQKQIQEGKNQVAGIITEGETYNQVQGMIQTAQNLNQQGAENKERVEKLLAQSKELA
                     EKNIGEGLLDGLQEMIASIQSSLPQEVSNNGVSQYIQAQEKELAEKQEKANELLSHMN
                     SLVTNNNDLAALQALLQGSSQGLNLAANSAVSKYLDDYAKKLQKDNEERSSNLQKTLL
                     ESLTNGDDYKYLRDAGYGFRVDGEGITAYREVYSGEIEINGSAMKSTSYSPDLEYQYI
                     RIETKFNPGNLSVDMLNPNNTTFSAEMVSGVKRYIDNLQKNVEVMFAQFSDKTKEVKE
                     EYVQNEEIESYQKKLYEASKDNYLAAFQGLPGEFKEMFEGEMGGLKGYHEQGSKYNFG
                     QGSFKGQSGDMKKIGKSMYDGAIIDDTVFAGSRELKGSVSVKGIPVEVSYGMQYLIVT
                     SGFDISNLGYNFNLKGLGTNYVDNQLSGVSQKYSIYTKDIQSRIEKQAKANDAEMDKK
                     GFVFNVLNGMSGGQKVTQAVEGEIRSRVTGAIAEATGLPASFVGALVGGSNMKQAMKA
                     YEKSVTTEAISKATGIPSWYLDQKIAEKEANHAMAQSFSYNLGRAVAVGAVLTTGGVL
                     AGVALATNPKLMDSFNKFADHIGKQAYENKEIIDTAVTVAATVAAPMTGGMSLVALAG
                     YNVVKGATEGGVLGALAGVANVGSAYLSTYTFGIVSYNLSYSYADGFGASVGGGWQVA
                     KGLGVGATLSYNEQSGFGASVGFQAGTSALSFNGGLSYSQRDGVSANAGVGIGLGGKK
                     PTGSLNLGVSYNKQDGLGTSAGISSNNNKITHGMGLNITRSEYGGWGADVSSDNYGPG
                     NLSGGLAYTQRDGFTVSLNVNGTNAFNYNSQSGLSSNTDFMSQYAMNNGLAQGVAEDT
                     DTSDPNSAQQHNNAEQGAQVIEGAGIEVAGRKPESDGETSFEHLSENDQKNLNKEIEH
                     LQSQYDKLQGVELAGLGTSSLPEKAALDKLTRVGNEVSAYLDFKEGKISKAEFDKRVG
                     DAKSTYANNTQGERDKIPLNTKKDPGKYTDVSRENLKGLTHLEDSKGVIGRIVKDGDG
                     NMYFRTEAQGLGSKSIPMEPTKITEKPYTKIDPHDQSKYPGSVDLHAPYGSPMTVMKS
                     DDGKFKVTGLRSLSEGGNSLSLEYKLGGVVRQVDLRHAQNQFPSYVIDQLKSNPAKAL
                     TFDNGTVVGWTGVTGQHGIGNDGKIKWDTTDHTHAEFKNSNATQWKDWGLKGMGF"
     gene            133233..133811
                     /locus_tag="LNJGMMGN_00123"
     CDS             133233..133811
                     /locus_tag="LNJGMMGN_00123"
                     /inference="ab initio prediction:Prodigal:002006"
                     /codon_start=1
                     /transl_table=11
                     /product="hypothetical protein"
                     /protein_id="X:LNJGMMGN_00123"
                     /translation="MRTRKIAWILIFLILINCVKGKTKENDPTDEALSYLNSLYPKSE
                     PITKKEINETEHYFLTGTTITDDKVKYLLIFPNLRNLRLTHTKITDESLEILKSSKIS
                     SLEIDDTLVTNKAIKVLRDWKHLEILNISYTKIDDAALEDILKLKIGRLEAAGTNLSE
                     KAKERIRKKMQFEDEEYEIQCPGTEDSKCPEF"
     gene            133796..133924
                     /locus_tag="LNJGMMGN_00124"
     CDS             133796..133924
                     /locus_tag="LNJGMMGN_00124"
                     /inference="ab initio prediction:Prodigal:002006"
                     /codon_start=1
                     /transl_table=11
                     /product="hypothetical protein"
                     /protein_id="X:LNJGMMGN_00124"
                     /translation="MSGVLNYSQNRVPGMEPRRIARRRGSEMRSLDIQLGISKLEK"
     gene            133949..135370
                     /locus_tag="LNJGMMGN_00125"
     CDS             133949..135370
                     /locus_tag="LNJGMMGN_00125"
                     /inference="ab initio prediction:Prodigal:002006"
                     /codon_start=1
                     /transl_table=11
                     /product="hypothetical protein"
                     /protein_id="X:LNJGMMGN_00125"
                     /translation="MLSPSRILATNQLTAKHSKRVSYNKQDGLGTSAGISSNNNKITH
                     GMGLNITRSEYGGWGADVSSDNYGPGNLSGGLAYTQRDGFTVSLNVNGTNAFNYNSQS
                     GLSSNTDFMSQYAMNNGLAQGVAEDTDTSEPNSAQQHNNAEQGAQVIEGAGIEVAGRK
                     PESDGETSFEHLSENDQKNLNKEIEHLQSQYDKLQGVELAGLGTSSLPEKAALTKLTR
                     IGNEVSAYLDFKEGKITKAEFDKKVGEAKSTYANNTQGERDKIPLNTAKDPGKYTDVS
                     KEHLQKLTHLEDSKGVIGRIVKDGDGNMYFRTEAQGKDSKSIPMEPTKITEKPWTAID
                     PHKQAKDPGAVDLHAPYGSPMTVMKSDDGKFKVTGLTKMSEGGNSLSLEYKLNGVVRQ
                     VDLRHAQNQFPSYVIDQLKAHPDRHLTFDTGTVVGWTGVTGQHGIGNDGQIKWDTTDH
                     AHAKFKNSNGNDWKDWGLKGMGF"
     gene            135395..135931
                     /locus_tag="LNJGMMGN_00126"
     CDS             135395..135931
                     /locus_tag="LNJGMMGN_00126"
                     /inference="ab initio prediction:Prodigal:002006"
                     /codon_start=1
                     /transl_table=11
                     /product="hypothetical protein"
                     /protein_id="X:LNJGMMGN_00126"
                     /translation="MKVQKITYLLIFLILVNCVKGKAKENDPTEEALAYFYSLYPNSD
                     QLSREKLSEVTSFYLRDTAITDDKMKYLLIFPNLDDLKLTKTKITWAGLEVLKNNKIR
                     SLDIDSTLITNKAIKVLRDWKHLKILNISYTNIDDGAVEDLLKLNVDLRAAGTKLSEK
                     AIERLRKKMPVETEDYEL"
     gene            complement(136314..137429)
                     /locus_tag="LNJGMMGN_00127"
     CDS             complement(136314..137429)
                     /locus_tag="LNJGMMGN_00127"
                     /inference="ab initio prediction:Prodigal:002006"
                     /codon_start=1
                     /transl_table=11
                     /product="hypothetical protein"
                     /protein_id="X:LNJGMMGN_00127"
                     /translation="MFYELSFTANCVFFISLVFLYFKKSSQNTARILFLKSQLVAYKR
                     KKKKFHTKPLERFKLVILSYLDQNWKENLILISPATLLEWRKKKFKIFWSLLSRRKKT
                     GRPNIPWNIIKLIRRVAKENNIWGATKLHGLLQKLGHNICERTVSKYIPKRPPDPKKR
                     MNWKQFYSLHSETMIVSDTFTSYSENFKEIFRVVFFLHVETRQILHFDIHTNPTTNWM
                     KKVLKLVVRKQKQTGKKFHYFLSDNDSLFGKRFTKYLEKIGIKHKKTSFHSPWQNCYA
                     ERINSMLHSLRVVQQIKTCRNEFLDFFIPLNKYHLEKKLDEFIHFYNNHRTHLALNKD
                     SPIPSPILKPPQEGKGKLISTPVLGGLYHTYHYENVA"
     gene            137698..144657
                     /locus_tag="LNJGMMGN_00128"
     CDS             137698..144657
                     /locus_tag="LNJGMMGN_00128"
                     /inference="ab initio prediction:Prodigal:002006"
                     /codon_start=1
                     /transl_table=11
                     /product="hypothetical protein"
                     /protein_id="X:LNJGMMGN_00128"
                     /translation="MQLLSFKDQTSNYNGESDRSGNTATQYGLNNETGIYGNANMLRC
                     RLERRARFFFAEVKKNSPHCPQFSSLLTPNKLIPSPSQIISLITILAFHVSFVLPFAI
                     FSFLFSASSSLEAQSVPVLGSTKQFANDELKPYVDAAKASSMDSATFLNSVTGGEQVI
                     EAAWETSVNAEIEAIVGGVTNSDSVNNVNVYKDAVRAQLELQKQQAKSQWIADANAYI
                     QAELQIFLAVLSQNTSNNVTSSNTNAVNTVNPTVQAVTTTPASQGTNPAQAAQSYYQG
                     SQLWDSKWQDLLSKQNTWEQNSLNSIQNGILQWNQSITGLENDKLAYLNGIEQTKAQW
                     LANKQLIQNAQSQMRSALQSTITNIRNQENQLKNSASSDPSLVAVFGDMDGLLDDLQD
                     ALNTNASLGTLAETLGNFFQSQISNATAKADYWNVAKWQETYATQVLEFKKEVATANL
                     SCSGSSSCNYLSTGSHAVTYNADGNVYGWAATNGGFQSGVLVSSFDPYTVMNPNYAEL
                     NQQYQSCQSQASSPLGWMTWMTYPCSNFGWSGENAPIQSYTVNPNNSTGYYSTGHYET
                     VCYGSDIGGFCFGGTGAYTNGGVLCSEAGYTICNGYSRQWHTDDSYSTSVSESFSQAQ
                     KDQIAKNNNIRNAVLGSYNTAFGLSSQAGNALAGSSVALETKVYLGGTTLNSSNWYGS
                     MGLVEQVQVQTKYKYIDSAMQANQNFWTSMKTQFTNIASTFLSLVNPLKNWEERSQEY
                     EEEYQAKLLELEQTKQSTISNYDNQINQMKAARGAWVTEVYGYQIAGIAGSSDNANSQ
                     YRSGQENWSDTISVFQQAELNWYLSAKDTLQQAVTSPNGETQFQTNAITQANQIQTQI
                     TNSETNTTQLYNASTGLYQSYQYAAAGNLMNQALTNLQNQTNWNQQGANLSASIADSF
                     GRSESYKTAELNASNRINALAQTIYGSGAYIVDNTELNQIQTQISTNGQNQTNWQNEI
                     NGNNGGFNFNGRRANSISTTLEYTNIRNDISVATTLQEEVVDEEKGYLKTANEYFEKS
                     EKYQELAEKAKSEAKFDEAALYTGYAVREKGNAITFLKKKYNGIGEEITGEVDNRGLT
                     YTRNSFLSYRDTLLNKNFQNTTQVQKQIQEGKNQVAGIITEGETYNQIQGMIQTAQNL
                     NQQGAENKERVEKLLAQSKELAEKNIGEGLLDGLQEMIASIQSSLPQEVSNNGVSQYI
                     QAQEKELAEKQEKANELLSHMNSLVTNNNDLAALQALLQGSSQGLNLAANSAVSKYLD
                     DYAKKLQKDNEERSTNLQKTLLESLTNGDDYKYLRDAGYGFRVDGEGITAYREVYSGE
                     IEINGSAMKSTSYSPDLEYQYIRIETKFNPGNLSVDMLNPNNTTFSAEMVSSVKGYID
                     NLQKNVEVMFAQFSDKTKEVKEEYVQNEEIESYQKKLYEASKDNYLAAFQGLPGEFKE
                     AFEGEMGSTKDYHTSSRYSFSAGSFKGQSGDMKKIGKSMYDGLDIDDSVLGGSRELKG
                     NVTIKGVPVEVSYGMQYLIVTSGFDISKIGFNFNLKGLGTSYVDNQLSGVSQKYSIYT
                     KDIQSRIEKQAKANDEEMDKKGFVFNVLNGMSGGQKVTQAVEGEIRSRVTGAIAEATG
                     LPASFVGALVGGSNMKQAMKAYEKSVTTEAISKATGIPSWYLDQKIAEKEANHAMAQS
                     FSYNLGRAVAVGAVLTTGGVLAGVALATNPKLMDSFNKFADHIGKQAYENKEIIDTAV
                     TVAATVAAPMTGGMSLVALAGYNVVKGATEGGVLGALAGVANVGSAYLSTYTFGIVSY
                     NLSYSYADGFGASVGGGWQVAKGLGVGATLSYNEQSGFGASVGFQAGTSALSFNGGLS
                     YSQRDGISANAGVGIGLGGKKPTGSLNLGVSYNKQDGLGTSAGISSNNNKITHGMGLN
                     ITRSEYGGWGADVSSDNYGPGNLSGGLAYTQRDGFTVSLNVNGTNAFNYNSQSGLSSN
                     TDFMSQYAMNNGLAQGVAEDTDTSEPNSAQQHNNAEQGAQVIEGAGVSTTRREGEDSH
                     GATPHAHDHDDPDSLEPAGGKPTKKTPEQMDRELGLSPGTTKKAIDDLKGSSKVLQTA
                     KETLDPRKNVVVKSNETDVTYAGGMYQKLKDLETKHGLTGGRLVMNNESGSIYYRSFG
                     EGGNSETYTRNGQVKPGEHIKTDNIAWTGMDMHTDEKQIGQADYYAKRGTELTILNSK
                     DGFFTLEKFKSGGDVQGNMAVAHFKDSVTGEARKHTFSHMDNKMPSYVKEFLNSPSQR
                     TLTLPTGTVFGTVGFTGNIYAGHVTSSKPLDMKAHTHMGFGGYQPTETNYSKSTPYWD
                     YSVINFDKWEGKR"
     gene            144654..145250
                     /locus_tag="LNJGMMGN_00129"
     CDS             144654..145250
                     /locus_tag="LNJGMMGN_00129"
                     /inference="ab initio prediction:Prodigal:002006"
                     /codon_start=1
                     /transl_table=11
                     /product="hypothetical protein"
                     /protein_id="X:LNJGMMGN_00129"
                     /translation="MITQKITISILLIGAIFACEAKENQEMKGKTSTQKPVEITLENA
                     NSYFRNLSEKKGGKYDSMSITDTWGGGFSGTDFDDEGMRFFSLFKNMDGLHIDHTKVT
                     DNGVKLLIQNQKLKELRIGSKGITNKSCEYLAQLENLESLYFSEEVSIDDGCIDSIIK
                     MKKLKELSLGFVPFTRPGVERLRKARPNLSIDLGDVEY"
     gene            145266..145445
                     /locus_tag="LNJGMMGN_00130"
     CDS             145266..145445
                     /locus_tag="LNJGMMGN_00130"
                     /inference="ab initio prediction:Prodigal:002006"
                     /codon_start=1
                     /transl_table=11
                     /product="hypothetical protein"
                     /protein_id="X:LNJGMMGN_00130"
                     /translation="MSIAKIKMSELQIQMSFRTWILFFVGDPFTPERALEKLQSMEDQ
                     EHAKQIWKKLKRTEY"
     gene            145518..145727
                     /locus_tag="LNJGMMGN_00131"
     CDS             145518..145727
                     /locus_tag="LNJGMMGN_00131"
                     /inference="ab initio prediction:Prodigal:002006"
                     /codon_start=1
                     /transl_table=11
                     /product="hypothetical protein"
                     /protein_id="X:LNJGMMGN_00131"
                     /translation="MEEDTRKKGYVLGEAVRDKRSGQTMYVDAAWDPEVRCVYFDAEK
                     KGLVKVQMYPEDLERIKGLLPYLPK"
     gene            complement(145877..146200)
                     /locus_tag="LNJGMMGN_00132"
     CDS             complement(145877..146200)
                     /locus_tag="LNJGMMGN_00132"
                     /inference="ab initio prediction:Prodigal:002006"
                     /codon_start=1
                     /transl_table=11
                     /product="hypothetical protein"
                     /protein_id="X:LNJGMMGN_00132"
                     /translation="MSFKIEPTPTFERELKRLTKKYPSLKKEIKVLSISLTNNPNQGV
                     AIGQNCYKIRIPIASKGKGKSGGARIISCVFLIDKVVSLLSIYDKSEKENISDKDLEK
                     AIKEI"
     gene            complement(146190..146414)
                     /locus_tag="LNJGMMGN_00133"
     CDS             complement(146190..146414)
                     /locus_tag="LNJGMMGN_00133"
                     /inference="ab initio prediction:Prodigal:002006"
                     /codon_start=1
                     /transl_table=11
                     /product="hypothetical protein"
                     /protein_id="X:LNJGMMGN_00133"
                     /translation="MKVLLDIKDSKAHSLLEILKGLSFVKFKILTEPKEKDPNKEEIL
                     ADIKQGFKEAKLIRAGKLKAKSMEQLLDEL"
     gene            complement(146429..146809)
                     /gene="xre_2"
                     /locus_tag="LNJGMMGN_00134"
     CDS             complement(146429..146809)
                     /gene="xre_2"
                     /locus_tag="LNJGMMGN_00134"
                     /inference="ab initio prediction:Prodigal:002006"
                     /inference="similar to AA sequence:UniProtKB:P23789"
                     /codon_start=1
                     /transl_table=11
                     /product="HTH-type transcriptional regulator Xre"
                     /protein_id="X:LNJGMMGN_00134"
                     /db_xref="COG:COG1396"
                     /translation="MKKKARNTQTNEFPTKLKELRIQKGFSQEHLAKMVGLHKNHIGR
                     YERGDSQPTADKIRKLADALGVTGDVLLGNTTQDQAKIQIGDRDLLNLFSEVEKLSSE
                     DKEKVSDFLDAFLMKRKMKQMVGR"
     gene            146994..149873
                     /gene="dnaG_2"
                     /locus_tag="LNJGMMGN_00135"
     CDS             146994..149873
                     /gene="dnaG_2"
                     /locus_tag="LNJGMMGN_00135"
                     /EC_number="2.7.7.-"
                     /inference="ab initio prediction:Prodigal:002006"
                     /inference="protein motif:HAMAP:MF_00974"
                     /codon_start=1
                     /transl_table=11
                     /product="DNA primase"
                     /protein_id="X:LNJGMMGN_00135"
                     /translation="MPEYIPKEEIARLKEETDLIALVRSYGIELKSHGVNWLGRCPFH
                     EDRTPSFVVTPAKNLWHCMGACKTGGSAIDFVMKREDLGFNEAVEILRKFKLRPERSK
                     PVTLERVLGRKIPTTEKLSSEERAVVFQVLEYYATTLRQTRSALSYLQTRKIGSEESI
                     SKFRIGYSDGSLGKILPSRQSIVGQRTRDVLKEFGIFGETGQEYFQKKIVIPIFTQEK
                     ELCGMYGRRVLTSKDPRIPNHRYLPGRHLGIWNEEDAFTKKELVLCESIIDALTFWEN
                     GIRNVTCSYGVEGFTEIIQERILETGIQKIYIAYDADMAGDKGAASVYQKLKDKGITI
                     FRVLLPLGMDVNEIAVRNEEVQDTLFGLLEESVILTQEELMPQYKEMFSVETNLSTTR
                     PQEPLLTSQELTALVESQPQPEVKITKEEVEVNFPERTYLAKGLFRNYPSLETLKVTL
                     KVAQGDRYHVDNVDLLSYKGRTSYISTASNELKEKEETIKREIGRLINVLEDALNARE
                     KERNVKTEVELSPEERAQAIQYLEDPKLLTNILMDFERCGLVGERVNSLVGYLASITR
                     RTENPLAIIIQSSSSAGKSTLMDSILDFVPEEEKEKYSAMTGQSLFYMSSTNLKNKVL
                     AISEEEGVERAKYALKILQSEKKISIASAMKDPTTGRTVTEEYSVEGPVVIFLTTTNL
                     EIDEELENRCLILTVNEGREQTRTILEIQREQETLEGIVKKRDKEKILTLHKNVQRVL
                     RPLVVVNPYAKEMKFPDTKLRMRRDQRKYLTLIKSIALLQQYQREKKIGKDENGERFE
                     YIEVEKEDMELGSILASKILGRTLEELTPQTKEVLFSLYEMVEKESEEQNLSKNAVRF
                     TRRQARERLGMSDTRLRVHLRRLEELEYLVVRSRGQGQLVEYELLYDGEGREGEEFTL
                     GLTFLGARETGETDIHPEETVVDDGLFSWKEIFGLERKEEVREVV"
     gene            149870..150253
                     /locus_tag="LNJGMMGN_00136"
     CDS             149870..150253
                     /locus_tag="LNJGMMGN_00136"
                     /inference="ab initio prediction:Prodigal:002006"
                     /codon_start=1
                     /transl_table=11
                     /product="hypothetical protein"
                     /protein_id="X:LNJGMMGN_00136"
                     /translation="MKESEYSEFLVYFCSGNLGKFLLWIRSVCIQCNKARENLHFTTG
                     LTQTSPPKSSTSPSKKATSLPLRLGVAWPSPRGRRPPTLAFCRGLDCVLRQNTSLTLK
                     QCILGRKKFSRSLLLLLLLVGFESK"
     gene            150250..151338
                     /gene="xerC_2"
                     /locus_tag="LNJGMMGN_00137"
     CDS             150250..151338
                     /gene="xerC_2"
                     /locus_tag="LNJGMMGN_00137"
                     /inference="ab initio prediction:Prodigal:002006"
                     /inference="protein motif:HAMAP:MF_01808"
                     /codon_start=1
                     /transl_table=11
                     /product="Tyrosine recombinase XerC"
                     /protein_id="X:LNJGMMGN_00137"
                     /translation="MKWQEKLETLRNSPVGSFENYCYGYLEWNRTAKSHDPYTLKNTH
                     ICLMNFFDWCGLREIRYPVEVTLSVLERYRAHVSGLKNKYNGKDLSSARKHKKLSSVK
                     DYFGWLVRKRVLLLNPSLDLELPKYVKRNIPHNVLSVEEAEKILSVPDVTNVFGLRDR
                     AMLEVIYSTGIRRMELGNLYVSDIDFQARTVLVREGKGKKTRLIPISERALGWVRRYL
                     ERSRVVFLKNAKEPYLFLNQRGKKMNPASITLNFTKFRDAAGVAKRQAVHIFRHTTAT
                     GMLDNGADIRHVQEMLGHADLSTTQIYTHVAIRKLKEVYEKTHPSLHTPDSSSLVGAE
                     ERTFQKIEEEVDTKAQDKDSNQEESNTS"
     gene            151472..152236
                     /gene="soj_3"
                     /locus_tag="LNJGMMGN_00138"
     CDS             151472..152236
                     /gene="soj_3"
                     /locus_tag="LNJGMMGN_00138"
                     /EC_number="3.6.-.-"
                     /inference="ab initio prediction:Prodigal:002006"
                     /inference="similar to AA sequence:UniProtKB:Q72H90"
                     /codon_start=1
                     /transl_table=11
                     /product="Chromosome-partitioning ATPase Soj"
                     /protein_id="X:LNJGMMGN_00138"
                     /db_xref="COG:COG1192"
                     /translation="MQIVTLANLKGGVAKTTTAINLSIQLSYRKKKVLCMDLDLNNNK
                     TDFFLRGVNEKELEERNVYHALLEQNEIRACVYETRFPGIDILPATLSLGKITEELGS
                     DPRVFSTFEENLRKLDYDFVIIDTPVYLSLELRFALWIADLVLYPVRPSRWNFQGTKT
                     LLGEIESIFEEIEGKEKRAKTLLVPSIVSKRKQEVERILKLRQKYEVTKTVVWKLSAI
                     ETATEMGKALKENTKGYELFEELTNEVLRNLKGVRK"
     gene            152233..153513
                     /locus_tag="LNJGMMGN_00139"
     CDS             152233..153513
                     /locus_tag="LNJGMMGN_00139"
                     /inference="ab initio prediction:Prodigal:002006"
                     /codon_start=1
                     /transl_table=11
                     /product="hypothetical protein"
                     /protein_id="X:LNJGMMGN_00139"
                     /translation="MKAERNPKESKKETSTKVSLEEKASEWMEMQESSPRPGSTLGKQ
                     YIPKGVTLNPIVKMVSPLSLRPNPNNDFDPLSEEEYKNLKENIAQNGILDALTAKKDG
                     MLVTGENRYKIALELQEHEDESVRRRVESIPVRYYMNELTLEEEYDILEGDNLFRRHL
                     TAEQRKERLKKRILRKYKDELVLDNRGGDRKSESSKTSEETKPESESLISDSGKDLVN
                     NESSLVGSGSEKSNYQGDSLIGHSGKDLANNESSSVGSGSEKSNYEGHSLIGKPVELA
                     KKESSLDGSNSEKSKVQGELLIGHSGKDLAKRVSEKENIPVGTAKKYIAELRKELKTK
                     NPKSLTKKGKNESKSKTLQSKDKVKEFQKKYSKMSSTAKKAEVNRLIGKLIQVRKNRE
                     KLDAQVTAFIKEDSLIVEKLFAVGEKKRVQGLSV"
     gene            153510..153809
                     /locus_tag="LNJGMMGN_00140"
     CDS             153510..153809
                     /locus_tag="LNJGMMGN_00140"
                     /inference="ab initio prediction:Prodigal:002006"
                     /codon_start=1
                     /transl_table=11
                     /product="hypothetical protein"
                     /protein_id="X:LNJGMMGN_00140"
                     /translation="MRESNRTKKTLRLLNPPVSELEREEMLFQERIEIFWKKFQDLSS
                     SEKKEKVKGLLSSFHKYQKRMETLLFQWKNLFEKEQEIKRKLRTIGERTRGIRKF"
     gene            153947..154192
                     /locus_tag="LNJGMMGN_00141"
     CDS             153947..154192
                     /locus_tag="LNJGMMGN_00141"
                     /inference="ab initio prediction:Prodigal:002006"
                     /codon_start=1
                     /transl_table=11
                     /product="hypothetical protein"
                     /protein_id="X:LNJGMMGN_00141"
                     /translation="MTVSGTIKKGKIVLDEKVKVHDGKVLVTFIEEKESDFLISKNTG
                     LDLKKLNLAGMWSDRGITDGSSYSRELRKKLETRNVD"
     gene            154182..154559
                     /locus_tag="LNJGMMGN_00142"
     CDS             154182..154559
                     /locus_tag="LNJGMMGN_00142"
                     /EC_number="3.1.-.-"
                     /inference="ab initio prediction:Prodigal:002006"
                     /inference="similar to AA sequence:UniProtKB:P9WFA7"
                     /codon_start=1
                     /transl_table=11
                     /product="Ribonuclease VapC10"
                     /protein_id="X:LNJGMMGN_00142"
                     /db_xref="COG:COG1487"
                     /translation="MLIDSDVLIDYLRGYEKATTWLHSIEGSLSISGYSYFELIEGCK
                     TGKDLQRLEKFVSAFNVLWLDEKEIQKALSVFKSNKLRHGIGFIDCLIGQTALSYKKN
                     LYTFNVKHYKAFSGIKILKPYLR"
     gene            complement(154511..154729)
                     /locus_tag="LNJGMMGN_00143"
     CDS             complement(154511..154729)
                     /locus_tag="LNJGMMGN_00143"
                     /inference="ab initio prediction:Prodigal:002006"
                     /codon_start=1
                     /transl_table=11
                     /product="hypothetical protein"
                     /protein_id="X:LNJGMMGN_00143"
                     /translation="MNERTLFFHKSFSVSFQYKLTYLALPFETEISLLPAITAKEESF
                     LLNLAKRNNNVTCYLKYGFKILIPENAL"
     gene            155133..155243
                     /locus_tag="LNJGMMGN_00144"
     CDS             155133..155243
                     /locus_tag="LNJGMMGN_00144"
                     /inference="ab initio prediction:Prodigal:002006"
                     /codon_start=1
                     /transl_table=11
                     /product="hypothetical protein"
                     /protein_id="X:LNJGMMGN_00144"
                     /translation="MGAFGGSIFSGYTTQDYLSDIRKVRLIQETKCKRKE"
     gene            155240..155548
                     /locus_tag="LNJGMMGN_00145"
     CDS             155240..155548
                     /locus_tag="LNJGMMGN_00145"
                     /inference="ab initio prediction:Prodigal:002006"
                     /codon_start=1
                     /transl_table=11
                     /product="hypothetical protein"
                     /protein_id="X:LNJGMMGN_00145"
                     /translation="MKQLEDVFKRKIRFTEERRKHIEEDHPEMLGQEESIVECLSSPE
                     QVRQSRTDGSVELFYKYFYETLVGDKYLCVVIKNGNDDLFLITAYFTDKVKEGKVLYG
                     "
     gene            155541..155753
                     /locus_tag="LNJGMMGN_00146"
     CDS             155541..155753
                     /locus_tag="LNJGMMGN_00146"
                     /inference="ab initio prediction:Prodigal:002006"
                     /codon_start=1
                     /transl_table=11
                     /product="hypothetical protein"
                     /protein_id="X:LNJGMMGN_00146"
                     /translation="MDREIKIYFDKESDYLEVLFEKKEGFFKETENDVVMEKVDVLGN
                     VIGFSILQVSSFQKEPVSVFLRSGAA"
     gene            156827..163102
                     /locus_tag="LNJGMMGN_00147"
     CDS             156827..163102
                     /locus_tag="LNJGMMGN_00147"
                     /inference="ab initio prediction:Prodigal:002006"
                     /codon_start=1
                     /transl_table=11
                     /product="hypothetical protein"
                     /protein_id="X:LNJGMMGN_00147"
                     /translation="MSQNTSNNVTSSNTNAVNTVNPTVQAVTTTPASQGTNPAQAAQS
                     YYQGSQLWDSKWQDLLSKQNTWEQNSLNSIQNGILQWNQSITGLENDKLAYLNGIEQT
                     KAQWLANKQLIQNAQSQMRSALQSTITNIRNQENQLKNSASSDPSLVAVFGDMDGLLD
                     DLQDALNTNASLGTLAETLGNFFQSQISNATAKADYWNVAKWQETYATQVLEFKKEVA
                     TANLSCSGSSSCNYLSTGSHAVTYNADGNVYGWAATNGGFQSGVLVSSFDPYTVMNPN
                     YAELNQQYQSCQSQASSPLGWMTWMTYPCSNFGWSGENAPIQSYTVNPNNSTGYYSTG
                     HYETVCYGSDIGGFCFGGTGAYTNGGVLCSEAGYTICNGYSRQWHTDDSYSTSVSESF
                     SQAQKDQIAKNNNIRNAVLGSYNTAFGLSSQAGNALAGSSVALETKVYLGGTTLNSSN
                     WYGSMGLVEQVQVQTKYKYIDSAMQANQNFWTSMKTQFTNIASTFLSLVNPLKNWEER
                     SQEYEEEYQAKLLELEQTKQSTISNYDNQINQMKAARGAWVTEVYGYQIAGIAGSSDN
                     ANSQYRSGQENWSDTISVFQQAELNWYLSAKDTLQQAVTSPNGETQFQTNAITQANQI
                     QTQITNSETNTTQLYNASTGLYQSYQYAAAGNLMNQALTNLQNQTNWNQQGANLSASI
                     ADSFGRSESYKTAELNASNRINALAQTIYGSGAYIVDNTELNQIQTQISTNGQNQTNW
                     QNEINGNNGGFNFNGRRANSISTTLEYTNIRNDISVATTLQEEVVDEEKGYLKTANEY
                     FEKSEKYQELAEKAKSEAKFDEAALYTGYAVREKGNAITFLKKKYNGIGEEITGEVDN
                     RGLTYTRNSFLSYRDTLLNKNFQNTTQVQKQIQEGKNQVAGIITEGETYNQIQGMIQT
                     AQNLNQQGAENKERVEKLLAQSKELAEKNIGEGLLDGLQEMIASIQSSLPQEVSNNGV
                     SQYIQAQEKELAEKQEKANELLSHMNSLVTNNNDLAALQALLQGSSQGLNLAANSAVS
                     KYLDDYAKKLQKDNEERSTNLQKTLLESLTNGDDYKYLRDAGYGFRVDGEGITAYREV
                     YSGEIEINGSAMKSTSYSPDLEYQYIRIETKFNPGNLSVDMLNPNNTTFSAEMVSSVK
                     GYIDNLQKNVEVMFAQFSDKTKEVKEEYVQNEEIESYQKKLYEASKDNYLAAFQGLPG
                     EFKEAFEGEMGSTKDYHTSSRYSFSAGSFKGQSGDMKKIGKSMYDGLDIDDSVLGGSR
                     ELKGNVTIKGVPVEVSYGMQYLIVTSGFDISKIGFNFNLKGLGTSYVDNQLSGVSQKY
                     SIYTKDIQSRIEKQAKANDEEMDKKGFVFNVLNGMSGGQKVTQAVEGEIRSRVTGAIA
                     EATGLPASFVGALVGGSNMKQAMKAYEKSVTTEAISKATGIPSWYLDQKIAEKEANHA
                     MAQSFSYNLGRAVAVGAVLTTGGVLAGVALATNPKLMDSFNKFADHIGKQAYENKEII
                     DTAVTVAATVAAPMTGGMSLVALAGYNVVKGATEGGVLGALAGVANVGSAYLSTYTFG
                     IVSYNLSYSYADGFGASVGGGWQVAKGLGVGATLSYNEQSGFGASVGFQAGTSALSFN
                     GGLSYSQRDGISANAGVGIGLGGKKPTGSLNLGVSYNKQDGLGTSAGISSNNNKITHG
                     MGLNITRSEYGGWGADVSSDNYGPGNLSGGLAYTQRDGFTVSLNVNGTNAFNYNSQSG
                     LSSNTDFMSQYAMNNGLAQGVAEDTDTSEPNSAQQHNNAEQGAQVIEGAGVSTTRREG
                     EDSHGATPHAHDHDDPDSLEPAGGKPTKKTPEQMDRELGLSPGTTKKAIDDLKGSSKV
                     LQTAKETLDPRKNVVVKSNETDVTYAGGMYQKLKDLETKHGLTGGRLVMNNESGSIYY
                     RSFGEGGNSETYTRNGQVKPGEHIKTDNIAWTGMDMHTDEKQIGQADYYAKRGTELTI
                     LNSKDGFFTLEKFKSGGDVQGNMAVAHFKDSVTGEARKHTFSHMDNKMPSYVKEFLNS
                     PSQRTLTLPTGTVFGTVGFTGNIYAGHVTSSKPLDMKAHTHMGFGGYQPTETNYSKST
                     PYWDYSVINFDKWEGKR"
     gene            163283..163696
                     /locus_tag="LNJGMMGN_00148"
     CDS             163283..163696
                     /locus_tag="LNJGMMGN_00148"
                     /inference="ab initio prediction:Prodigal:002006"
                     /codon_start=1
                     /transl_table=11
                     /product="hypothetical protein"
                     /protein_id="X:LNJGMMGN_00148"
                     /translation="MSITDTWGGGFSGTDFDDEGMRFFSLFKNMDGLHIDHTKVTDNG
                     VKLLIQNQKLKELRIGSKGITNKSCEYLAQLENLESLYFSEEVSIDDGCIDSIIKMKK
                     LKELSLGFVPFTRPGVERLRKARPNLSIDLGDVEY"
     gene            163712..163891
                     /locus_tag="LNJGMMGN_00149"
     CDS             163712..163891
                     /locus_tag="LNJGMMGN_00149"
                     /inference="ab initio prediction:Prodigal:002006"
                     /codon_start=1
                     /transl_table=11
                     /product="hypothetical protein"
                     /protein_id="X:LNJGMMGN_00149"
                     /translation="MSIAKIKMSELQIQMSFRTWILFFVGDPFTPERALEKLQSMEDQ
                     EHAKQIWKKLKRTEY"
     gene            163964..164173
                     /locus_tag="LNJGMMGN_00150"
     CDS             163964..164173
                     /locus_tag="LNJGMMGN_00150"
                     /inference="ab initio prediction:Prodigal:002006"
                     /codon_start=1
                     /transl_table=11
                     /product="hypothetical protein"
                     /protein_id="X:LNJGMMGN_00150"
                     /translation="MEEDTRKKGYVLGEAVRDKRSGQTMYVDAAWDPEVRCVYFDAEK
                     KGLVKVQMYPEDLERIKGLLPYLPK"
     gene            complement(164323..164646)
                     /locus_tag="LNJGMMGN_00151"
     CDS             complement(164323..164646)
                     /locus_tag="LNJGMMGN_00151"
                     /inference="ab initio prediction:Prodigal:002006"
                     /codon_start=1
                     /transl_table=11
                     /product="hypothetical protein"
                     /protein_id="X:LNJGMMGN_00151"
                     /translation="MSFKIEPTPTFERELKRLTKKYPSLKKEIKVLSISLTNNPNQGV
                     AIGQNCYKIRIPIASKGKGKSGGARIISCVFLIDKVVSLLSIYDKSEKENISDKDLEK
                     AIKEI"
     gene            complement(164636..164860)
                     /locus_tag="LNJGMMGN_00152"
     CDS             complement(164636..164860)
                     /locus_tag="LNJGMMGN_00152"
                     /inference="ab initio prediction:Prodigal:002006"
                     /codon_start=1
                     /transl_table=11
                     /product="hypothetical protein"
                     /protein_id="X:LNJGMMGN_00152"
                     /translation="MKVLLDIKDSKAHSLLEILKGLSFVKFKILTEPKEKDPNKEEIL
                     ADIKQGFKEAKLIRAGKLKAKSMEQLLDEL"
     gene            complement(164951..165256)
                     /locus_tag="LNJGMMGN_00153"
     CDS             complement(164951..165256)
                     /locus_tag="LNJGMMGN_00153"
                     /inference="ab initio prediction:Prodigal:002006"
                     /codon_start=1
                     /transl_table=11
                     /product="hypothetical protein"
                     /protein_id="X:LNJGMMGN_00153"
                     /translation="MKKKARNTQTNEFPTKLKELRIQKGFSQEHLAKMVGLHKNHIGR
                     YERGDSQPTADKIRKLADALGVTGDVLLGNTTQDQAKIQIGDRDLLNLFSEVEKIIQ"
     gene            165441..168320
                     /gene="dnaG_3"
                     /locus_tag="LNJGMMGN_00154"
     CDS             165441..168320
                     /gene="dnaG_3"
                     /locus_tag="LNJGMMGN_00154"
                     /EC_number="2.7.7.-"
                     /inference="ab initio prediction:Prodigal:002006"
                     /inference="protein motif:HAMAP:MF_00974"
                     /codon_start=1
                     /transl_table=11
                     /product="DNA primase"
                     /protein_id="X:LNJGMMGN_00154"
                     /translation="MPEYIPKEEIARLKEETDLIALVRSYGIELKSHGVNWLGRCPFH
                     EDRTPSFVVTPAKNLWHCMGACKTGGSAIDFVMKREDLGFNEAVEILRKFKLRPERSK
                     PVTLERVLGRKIPTTEKLSSEERAVVFQVLEYYATTLRQTRSALSYLQTRKIGSEESI
                     SKFRIGYSDGSLGKILPSRQSIVGQRTRDVLKEFGIFGETGQEYFQKKIVIPIFTQEK
                     ELCGMYGRRVLTSKDPRIPNHRYLPGRHLGIWNEEDAFTKKELVLCESIIDALTFWEN
                     GIRNVTCSYGVEGFTEIIQERILETGIQKIYIAYDADMAGDKGAASVYQKLKDKGITI
                     FRVLLPLGMDVNEIAVRNEEVQDTLFGLLEESVILTQEELMPQYKEMFSVETNLSTTR
                     PQEPLLTSQELTALVESQPQPEVKITKEEVEVNFPERTYLAKGLFRNYPSLETLKVTL
                     KVAQGDRYHVDNVDLLSYKGRTSYISTASNELKEKEETIKREIGRLINVLEDALNARE
                     KERNVKTEVELSPEERAQAIQYLEDPKLLTNILMDFERCGLVGERVNSLVGYLASITR
                     RTENPLAIIIQSSSSAGKSTLMDSILDFVPEEEKEKYSAMTGQSLFYMSSTNLKNKVL
                     AISEEEGVERAKYALKILQSEKKISIASAMKDPTTGRTVTEEYSVEGPVVIFLTTTNL
                     EIDEELENRCLILTVNEGREQTRTILEIQREQETLEGIVKKRDKEKILTLHKNVQRVL
                     RPLVVVNPYAKEMKFPDTKLRMRRDQRKYLTLIKSIALLQQYQREKKIGKDENGERFE
                     YIEVEKEDMELGSILASKILGRTLEELTPQTKEVLFSLYEMVEKESEEQNLSKNAVRF
                     TRRQARERLGMSDTRLRVHLRRLEELEYLVVRSRGQGQLVEYELLYDGEGREGEEFTL
                     GLTFLGARETGETDIHPEETVVDDGLFSWKEIFGLERKEEVREVV"
     gene            168317..168700
                     /locus_tag="LNJGMMGN_00155"
     CDS             168317..168700
                     /locus_tag="LNJGMMGN_00155"
                     /inference="ab initio prediction:Prodigal:002006"
                     /codon_start=1
                     /transl_table=11
                     /product="hypothetical protein"
                     /protein_id="X:LNJGMMGN_00155"
                     /translation="MKESEYSEFLVYFCSGNLGKFLLWIRSVCIQCNKARENLHFTTG
                     LTQTSPPKSSTSPSKKATSLPLRLGVAWPSPRGRRPPTLAFCRGLDCVLRQNTSLTLK
                     QCILGRKKFSRSLLLLLLLVGFESK"
     gene            168697..169785
                     /gene="xerC_3"
                     /locus_tag="LNJGMMGN_00156"
     CDS             168697..169785
                     /gene="xerC_3"
                     /locus_tag="LNJGMMGN_00156"
                     /inference="ab initio prediction:Prodigal:002006"
                     /inference="protein motif:HAMAP:MF_01808"
                     /codon_start=1
                     /transl_table=11
                     /product="Tyrosine recombinase XerC"
                     /protein_id="X:LNJGMMGN_00156"
                     /translation="MKWQEKLETLRNSPVGSFENYCYGYLEWNRTAKSHDPYTLKNTH
                     ICLMNFFDWCGLREIRYPVEVTLSVLERYRAHVSGLKNKYNGKDLSSARKHKKLSSVK
                     DYFGWLVRKRVLLLNPSLDLELPKYVKRNIPHNVLSVEEAEKILSVPDVTNVFGLRDR
                     AMLEVIYSTGIRRMELGNLYVSDIDFQARTVLVREGKGKKTRLIPISERALGWVRRYL
                     ERSRVVFLKNAKEPYLFLNQRGKKMNPASITLNFTKFRDAAGVAKRQAVHIFRHTTAT
                     GMLDNGADIRHVQEMLGHADLSTTQIYTHVAIRKLKEVYEKTHPSLHTPDSSSLVGAE
                     ERTFQKIEEEVDTKAQDKDSNQEESNTS"
ORIGIN      
        1 ctcgctttag tagaaacaag cggcgtatat atttctaacc gataatccaa aaccaaaaca
       61 agattcaaaa aaactaataa aagttaggag gccgaaggca tgcagattgt aacacttgcg
      121 aatttaaaag gtggggtggc aaagacaacg acagcaatca atctttcgat acagttatca
      181 tacagaaaaa agaaagtatt gtgtatggac ttggatctaa acaacaacaa gacggacttt
      241 tttctaagag gagtgaatga aaaggaatta gaagaaagga atgtgtatca cgcgttactg
      301 gaacagaacg agattagagc ttgtgtgtat gaaacacgat ttccgggaat cgacatatta
      361 ccggcaacac tttcattggg gaagatcacg gaggaattag gaagtgaccc gagggtgttt
      421 tctacgtttg aagagaattt aagaaaacta gattatgatt ttgtaatcat tgatactcca
      481 gtttatttaa gtttagaatt acggttcgca ctttggattg cggacttggt attgtatcca
      541 gtgaggccgt cgagatggaa ctttcaagga accaaaacgt tacttggaga aatagaaagt
      601 atcttcgaag agattgaggg aaaagagaag agggcgaaaa cgttactcgt cccttcgatt
      661 gtgagtaaga ggaagcagga agtagagaga atcttaaagt taagacagaa atacgaagta
      721 actaaaacgg tggtatggaa gttgtcagcg attgaaacgg ccacagagat gggtaaggcg
      781 ttaaaggaga ataccaaggg gtacgagtta tttgaagagt taaccaacga agtattaaga
      841 aacttaaaag gggttaggaa atgaaagcag aacgcaatcc aaaagaatcc aagaaagaga
      901 catccacaaa agtttcttta gaagagaagg caagtgaatg gatggagatg caagagtcaa
      961 gtccccggcc cggatctaca ttagggaaac agtatatacc gaagggtgtg acgttaaacc
     1021 cgatcgtgaa gatggtttct cctttgagtt taagaccgaa tccgaacaac gactttgacc
     1081 ccttgagtga agaagaatac aagaatctta aagagaatat tgcacagaat ggaatcttgg
     1141 atgctctaac cgccaagaaa gacgggatgc ttgtgactgg agagaacaga tacaaaattg
     1201 ctttagagtt acaagaacac gaagacgaga gtgtaagacg tagagtcgag agtattccag
     1261 tccgttatta tatgaatgag cttacccttg aagaggaata cgacatctta gaaggagaca
     1321 atttatttcg aagacatcta acagcagaac aaagaaaaga acggttaaag aaaagaatct
     1381 tacgtaaata caaggacgag cttgttttag acaaccgagg tggggacaga aaaagcgaat
     1441 cgtctaagac aagtgaagaa acaaaaccag agagtgaatc tttgatcagt gattccggta
     1501 aggacttagt aaacaatgaa tcttctcttg ttggaagtgg atctgaaaaa tcaaactatc
     1561 agggtgatag tttgatcggc cattccggta aagatttagc aaacaatgaa tcttcttccg
     1621 ttggaagtgg atctgagaaa tcaaactatg agggtcatag tttgatcggg aagccggtag
     1681 aattagcgaa gaaagagtct tctcttgatg gaagtaattc tgaaaaatca aaagttcagg
     1741 gtgaactttt gatcggtcat tccggtaaag atttagccaa gagggtatct gaaaaagaga
     1801 acatacccgt tggaacggcg aagaaataca tagcagaact tcgcaaagag ttaaaaacga
     1861 aaaatcctaa gtcattaact aagaaaggga agaatgaatc aaagagtaaa actttgcaaa
     1921 gcaaggacaa ggtcaaagag tttcagaaga agtattctaa gatgagttcg acggccaaga
     1981 aagcggaagt gaatcgattg attggcaagt tgattcaagt caggaagaat agagagaagt
     2041 tagacgctca agtaacggct tttattaaag aagattcctt gattgtggag aagctatttg
     2101 cggtaggaga aaagaaacgg gttcaaggat tgtccgtatg agagagagta accgaactaa
     2161 gaaaacatta aggttattaa atcctccggt ttccgaatta gaaagagaag agatgttatt
     2221 ccaagaaaga atcgaaatct tttggaagaa atttcaagat ttgagttctt cggaaaagaa
     2281 agagaaagtc aaaggactgc tttcaagctt tcacaaatac cagaagagaa tggagacact
     2341 tctttttcag tggaagaatc ttttcgagaa ggagcaagag atcaaaagaa agctcagaac
     2401 gatcggagaa agaacgagag gaattcggaa gttttgattt tagtgaaagc tcttcttttt
     2461 agttggtttt tattatttct gaaatgtgcg attttttccc tcgcttttcc tcaaagtgta
     2521 agttgaaaaa ggattggaca aagagaaaat gaaacttgga attaaaagaa catgatgacg
     2581 gtaagtggaa ccattaaaaa gggcaagatt gtattagacg agaaagtaaa agttcacgac
     2641 ggaaaggttt tagtaacctt tatcgaagaa aaagaaagtg actttttgat ttccaagaac
     2701 acgggattag atttaaagaa attgaatttg gctggaatgt ggtcggatcg tggaattacg
     2761 gacggttctt cgtattccag agaattaaga aagaagttag aaactcgtaa tgttgattga
     2821 ttcggatgta ttgatcgatt atttgcgagg ttatgaaaaa gcgacgacct ggcttcactc
     2881 aatcgaaggc tctctttcta tttccggtta ttcttatttt gaattgatcg aaggttgcaa
     2941 gactggaaag gatttgcaga gattagaaaa attcgtatct gcgtttaacg tgttatggct
     3001 ggatgaaaaa gagattcaaa aagcgttatc tgtttttaaa agtaacaaat taagacatgg
     3061 aattggtttt atcgattgtt tgattggaca gactgcgttg tcttacaaaa agaatcttta
     3121 tacctttaat gtaaaacact acaaagcatt ttcgggaatc aagattttaa aaccgtattt
     3181 aaggtaacaa gtaacgttgt tatttcgttt tgcaagattt agaagaaaac tttcttcttt
     3241 agctgtgata gccggtaaca aagagatttc ggtttcaaag ggaagagcca agtaagttaa
     3301 cttatattga aaagaaacag agaatgattt gtgaaagaat aaagtccttt cattcattta
     3361 aattagaaat agaaacctga atttatccta caatttcctc aaatatatcc ccttaaaaaa
     3421 atacctgaaa tttcctgaat atcaatttcg aatgaagagt ggatttcgta ttaaggatgt
     3481 agagaaaact ttcttcttta gttgtaatga aagagctttc caaatcacga atagatttct
     3541 gctcttcaag tgggagatga aaaatggttg gacgaaaaac agaattgaag ttgaaatcaa
     3601 aggggtaaag actttaagat tagaattacc ggatggattg aatttgaacg agcaggcgtt
     3661 acagatgaca cttgccgtaa aactttatga agctggccag tgttagttag gtcaggcggc
     3721 gaaagtagca ggagtgacaa aacgtagttt tattgaaaca atgggtgcct ttggaggttc
     3781 cattttttcg ggctatacaa cacaagatta tttgagtgat attcgaaagg tgcgattgat
     3841 tcaagaaaca aaatgtaaac gtaaagaatg aaacaactgg aagatgtatt taaaagaaag
     3901 atccgattta ccgaagaaag aaggaaacat atagaagagg atcaccctga gatgttagga
     3961 caagaagaga gtattgtaga gtgtttatcg tctcctgaac aagtgagaca atcccgaacg
     4021 gatgggagtg tggaattatt ttacaagtat ttttacgaaa cgttagtggg tgacaaatat
     4081 ctttgtgtag taatcaagaa tggaaatgat gatttatttt taatcacggc ttatttcacc
     4141 gacaaggtaa aagaaggaaa ggtattatat ggatagggag atcaagattt atttcgacaa
     4201 agagtctgac tatttggagg ttctctttga aaagaaagaa ggttttttta aagaaacgga
     4261 aaacgatgta gtaatggaga aagtggatgt attagggaat gtaatcgggt tttcgattct
     4321 tcaagtgagt tccttccaga aagaacctgt atccgttttt cttcggagtg gtgctgctta
     4381 atgcgtgtta agagaaggcc actttccttt aaaacatcca aagttaattt ttcaagttag
     4441 gatattcttt cgttttgaag gatgtagaaa gaaactttct tctttagctg tgattgtatt
     4501 gaattccaaa acacgaatgt attgaagttc aaaggaaaga gcaaacgaaa gagatcgtat
     4561 ttaagagaaa ttccgttaaa gtaaatgcca gtatttgaaa tctcggctaa agtaatgcac
     4621 aataacggtt tgaatagatt tcggattaat gtgtaaaaag ctaaattgaa agagaaaaaa
     4681 ccgggaaaaa aaccggaaga atggaaccta aaaagaaagt attttcaaag aaaaatacta
     4741 gcattaacta gcattgtatc aaaatttcac tcgaaaggga atttcgtttc acgactaaaa
     4801 gaggaagtgg tctggttgtc cttgagcgtc tggtttttac cagaactatc gttaactttt
     4861 cattgtccta tcgttatcac tcattcttaa agttttttta gattgtcctg ttttgtcttg
     4921 ttcttcgttc tcgtgtttca ccaaagaaaa gaagacgaaa aggtaaaacg gctttgatcc
     4981 ttgagttatc acatttcaaa cgggacttgt ttttgtttgg gtcctaaaag gaaattggaa
     5041 gaaaggaaac gagcaatact tttgcctgta ttctttaaaa atgtgaagaa atccgcaatt
     5101 ttccgcaatt tcaaagtttg taaaatttaa gatgtagaac ttggaaattg aatctccaat
     5161 atttccggaa aatgtgagtg aaaacgaaaa aatctttcat tattttccat ttttttcgga
     5221 aaggatatga agaaagttgc atattctgaa aaggtcttta gggaaatttt cttgtgtatt
     5281 ttcaaaaacg gtcttagggg attttttttc gaaggcgtca atgactagag gctaaaacgt
     5341 cttggattgg tgaaagctat gaaaaaattg caactccagc agtttcaggg ttaggacaat
     5401 tgagatgatg caaacgcgta tatccaagcg gaactacaaa tctttttagc tgttttgtcc
     5461 caaaacacat ccaacaacgt aacctcgtct aacacaaatg ctgtgaatac ggttaaccca
     5521 acggtgcaag cggtgacaac aactcccgct tctcaaggga caaaccccgc acaagcggca
     5581 caaagttatt accaaggaag ccagctctgg gattctaagt ggcaggattt actgagtaaa
     5641 caaaatacct gggaacagaa ttctttgaat tcgatccaaa acgggatttt gcaatggaac
     5701 cagtcgatta caggtttaga aaatgataaa ttagcctatt tgaatggaat tgaacagact
     5761 aaggctcaat ggctggccaa caaacaactg atccagaacg ctcaaagtca gatgagatct
     5821 gcgttacaat ctacgataac gaatatacgg aatcaagaga atcaattgaa aaacagcgca
     5881 tccagcgatc ctagtttagt tgccgtattt ggagacatgg atggattgct tgacgatcta
     5941 caagacgcat tgaatacaaa cgcttctttg gggacactgg cggagacctt gggaaacttt
     6001 tttcaaagcc agatttcaaa cgcaaccgcg aaagcggact actggaatgt tgcaaagtgg
     6061 caagaaacgt atgcgactca agttctagag tttaaaaaag aagtggcgac tgcgaactta
     6121 agctgtagtg gaagcagttc ctgcaactac ttgtctaccg gatcccatgc ggtgacatac
     6181 aacgcagatg gaaatgtata tggttgggct gccacgaatg gaggatttca gagcggagtt
     6241 ttagtcagta gttttgatcc gtatacggta atgaatccaa attacgcgga attaaatcaa
     6301 caatatcaga gttgtcagtc tcaggcgtct tctccgttag gatggatgac ttggatgaca
     6361 tatccatgtt caaattttgg atggagtgga gagaatgcgc ctattcaatc gtatacagta
     6421 aacccaaaca acagcacagg atactacagc acgggacatt acgaaactgt gtgttatgga
     6481 tcggatatag gaggattttg ttttggtgga actggggcct atactaacgg gggagtcctt
     6541 tgttcggaag ctggatatac aatatgtaac ggctatagca gacaatggca taccgacgac
     6601 agttattcta cctcggtatc agaaagcttt agccaggcac aaaaagacca aatagcaaaa
     6661 aacaataata tacgaaatgc agtacttgga agttacaaca ctgcgtttgg attgtcttct
     6721 caggctggga acgcgcttgc gggatcaagc gtagctcttg aaaccaaagt atatttaggc
     6781 gggactactt taaatagttc gaactggtat ggatcgatgg gacttgttga acaagtgcag
     6841 gttcaaacga aatacaaata catagactct gcgatgcagg caaaccaaaa cttttggacc
     6901 agcatgaaaa cacagtttac aaatattgca tctacctttt tgtccttggt gaatccttta
     6961 aagaactggg aagaaagatc gcaagagtat gaagaagaat accaggcgaa actattagaa
     7021 ctagaacaaa caaaacaaag tacaatttcc aactacgaca accaaatcaa ccagatgaaa
     7081 gcagccagag gcgcttgggt aactgaagtt tacggttatc aaatagcagg aattgcagga
     7141 agttctgata acgcaaatag tcaatacaga agtggacaag agaactggtc ggatacaatt
     7201 tctgtttttc aacaagcaga attgaattgg tatttgtctg ccaaggatac gttacaacaa
     7261 gcggtaacat ctcctaacgg agaaacacag tttcaaacaa acgcaattac acaagcaaac
     7321 cagatccaga cgcagattac aaattcggaa acaaacacaa cccagcttta caatgcatca
     7381 actggactgt atcaatccta tcaatacgcg gctgctggaa acttgatgaa ccaggcattg
     7441 acgaacttgc aaaaccaaac gaactggaac cagcaaggag cgaacctttc agcgagtatc
     7501 gcggattctt ttggaagaag cgagagttac aaaactgcgg agttgaatgc aagtaatcga
     7561 atcaatgcac ttgcacaaac gatctatgga agtggtgcgt atatagtaga caatactgaa
     7621 ttaaatcaga ttcaaactca aatttccacc aacggacaga atcaaacgaa ttggcaaaat
     7681 gaaattaacg gaaataacgg cggttttaac tttaacggta gaagggcgaa tagtatatct
     7741 acaacattag aatatacaaa tatacgaaat gatatatctg tggcgaccac gttacaagaa
     7801 gaagtagtag atgaagaaaa aggctattta aaaacggcga atgaatattt tgagaagtca
     7861 gaaaaatacc aagagttagc agagaaagcc aaaagcgaag caaagtttga cgaggcagca
     7921 ctttacaccg gatatgcggt aagagagaaa ggaaacgcga ttaccttttt gaaaaagaaa
     7981 tacaatggaa ttggtgaaga gataaccggg gaagtagaca accgaggact gacatataca
     8041 agaaattctt ttttgagtta cagagacaca cttttaaaca agaactttca gaatacaaca
     8101 caagttcaaa aacaaatcca agaaggaaag aatcaagtag cagggatcat aacggaagga
     8161 gaaacataca accagatcca aggaatgatt caaacagcac agaatttgaa ccaacaagga
     8221 gcagagaaca aagagagggt ggagaagtta ctcgcccaat ccaaggaact agctgagaag
     8281 aatataggcg aagggctttt ggacggacta caagagatga tagcaagcat ccagagttct
     8341 ttacctcaag aagtcagtaa caatggagtg agtcaataca tccaagcgca agagaaagag
     8401 ttagcagaga aacaagaaaa agcgaatgaa ctgctgagtc atatgaactc gttagtaaca
     8461 aataacaatg atttggcggc actacaagct ctgttacaag gaagtagcca aggattgaac
     8521 ttagcagcga atagcgcagt atctaaatac ttagacgact atgctaagaa actacaaaaa
     8581 gacaacgaag aaagaagtac caatctacag aagacacttt tagaatctct gacgaacgga
     8641 gacgactaca aatacctccg agacgcagga tacggattta gagtggatgg agaagggatt
     8701 accgcttaca gagaagtcta cagtggagaa atagagatca atggaagtgc gatgaaaagc
     8761 actagttatt cacccgattt agaatatcaa tatatacgaa tagagacaaa gtttaatcca
     8821 ggaaacctaa gcgtggatat gctaaatccg aacaacacaa cgtttagcgc ggagatggtg
     8881 agtagtgtaa agggatatat agacaatcta caaaagaacg tagaggtgat gtttgctcag
     8941 tttagcgaca agaccaaaga ggtaaaagaa gaatacgttc agaatgagga aatagaaagt
     9001 tatcaaaaga aactgtatga agcaagtaaa gacaactact tggccgcgtt ccagggttta
     9061 cctggagaat ttaaggaagc ttttgaaggg gagatgggga gtacgaagga ctatcatacg
     9121 agttccagat acagctttag cgcggggagt tttaaaggcc aaagcggaga tatgaaaaag
     9181 atcggcaaat cgatgtatga cggattggac atagacgaca gtgtgttagg tggaagtaga
     9241 gaattaaaag gaaacgtaac gatcaaagga gttccggtag aagtaagtta cggaatgcag
     9301 tatttaatag tcacatctgg atttgatata tcgaagatag ggtttaactt taatttaaag
     9361 ggacttggaa cgagctatgt agacaatcaa ctgagtggag taagtcagaa gtattctata
     9421 tataccaaag atatacaatc aagaatcgag aaacaagcga aggcgaatga cgaggagatg
     9481 gacaagaagg gattcgtctt taacgtgtta aacggaatga gcggaggtca aaaagtaacc
     9541 caagcagtag aaggagagat ccggagtaga gtaacgggtg caatcgcaga agcgacggga
     9601 ctaccagcca gttttgtagg agcgcttgta ggtggttcta acatgaaaca ggcgatgaag
     9661 gcgtatgaga agagtgtaac aacagaagcg atttctaaag cgactgggat cccaagttgg
     9721 tatttagatc aaaagattgc ggagaaagaa gcgaatcatg cgatggcaca aagtttttcc
     9781 tacaatttag gaagggcagt tgcagttggc gcagttctta cgaccggagg cgtattggcc
     9841 ggcgttgcgc ttgcgacgaa tcctaaattg atggattcgt ttaataaatt tgcggatcat
     9901 atcggtaaac aagcgtatga gaataaagag ataatagata cagcagtaac tgtagccgcg
     9961 acagtagcag ctcctatgac tggaggaatg agtttagtag cgttagccgg ttacaatgtt
    10021 gtgaaaggag cgacagaagg cggcgtttta ggagcgttag ccggtgtagc taacgtaggt
    10081 agtgcgtatt taagtaccta tacgtttgga atcgtgtctt acaatttgag ttattcgtat
    10141 gcggatggtt ttggagcgag cgtaggtggt ggctggcaag tagcaaaagg tttaggagta
    10201 ggagctacgt taagctacaa tgaacaaagt ggttttggag cgagtgtagg tttccaagcg
    10261 ggtacaagcg cactgagttt taacggtggc ctaagctatt cccaaagaga tggtatatcg
    10321 gctaacgcag gagtaggaat cggacttgga ggtaaaaaac ctacggggtc attgaactta
    10381 ggagtgagtt acaacaaaca agacggttta gggacgagcg ccgggatttc atctaacaac
    10441 aacaagataa cgcacggaat gggtttaaac attacaagaa gtgaatatgg cggttgggga
    10501 gcggatgtat ccagtgacaa ctacggtcca ggaaacctga gtggtggact tgcatataca
    10561 caaagagacg gttttactgt tagtttgaac gtaaacggta cgaatgcgtt taattacaat
    10621 tcccaaagtg gtctttcgtc taacactgat ttcatgtccc agtatgcaat gaacaacggt
    10681 ttggcgcaag gagttgctga agatacagat acatcggaac ctaactctgc tcaacaacac
    10741 aacaacgctg aacaaggtgc acaagtaatt gagggtgcag gggtttcgac aacgaggaga
    10801 gaaggagaag attcacatgg ggcaacacct catgcacacg atcacgatga tccagattcg
    10861 ttagaacccg cgggaggaaa gccaactaaa aagacgcctg aacaaatgga cagggaattg
    10921 ggcttatctc ccggaacgac taaaaaggca attgatgact tgaaaggtag ttcaaaggta
    10981 cttcagactg caaaagaaac actcgatccg agaaagaatg tagtagtaaa gagtaatgag
    11041 acagacgtaa cgtatgcggg cggaatgtat cagaagttga aagaccttga aacaaaacac
    11101 ggattaacgg gtggaagatt ggtcatgaac aatgaatcgg gttcaatcta ttatcgctct
    11161 tttggagagg gaggaaattc tgagacatat actcgtaacg gtcaagtaaa acctggagaa
    11221 catatcaaga ctgacaacat tgcctggaca ggaatggaca tgcacacgga tgagaaacaa
    11281 attggccagg cggactacta cgcaaaacga ggaacggagc tgactatttt gaatagcaag
    11341 gatggatttt ttactttgga aaagtttaag tctggaggtg atgttcaagg gaatatggca
    11401 gttgcccatt ttaaagattc tgtaaccgga gaagcaagaa aacatacatt tagtcatatg
    11461 gataacaaaa tgccttcgta tgttaaagaa tttctaaact cgccaagtca aaggacttta
    11521 acgcttccta ctggaactgt ttttggaact gtaggattta cgggaaacat atatgcggga
    11581 cacgtaacga gttcgaaacc attggatatg aaggcgcata cgcacatggg ttttggcggt
    11641 tatcaaccaa cggaaaccaa ttacagcaaa tcgactccat actgggatta cagcgtgatc
    11701 aactttgaca aatgggaagg gaagagatga taactcaaaa aattacaatc agtatattgc
    11761 tcatcggagc catttttgct tgtgaagcaa aggagaatca agaaatgaaa ggaaaaactt
    11821 ctactcaaaa acctgtagaa attacattag aaaacgcgaa ttcgtatttc cgtaaccttt
    11881 cagaaaagaa aggaggcaaa tacgattcta tgtcaattac agatacttgg ggtggtggtt
    11941 ttagtggaac tgactttgat gatgagggga tgcgattttt tagtttgttc aaaaatatgg
    12001 atgggctcca tatcgatcat actaaggtta cagacaatgg ggttaagtta ttgattcaaa
    12061 atcaaaaact aaaagaactt agaattggtt ccaaagggat cactaacaaa agttgtgaat
    12121 atcttgccca acttgaaaat ttagaatctt tgtatttttc agaagaagtc tctattgatg
    12181 acgggtgtat tgattccatt attaaaatga aaaagctaaa agaactttcc ttgggttttg
    12241 ttccctttac tcgtcctgga gttgagagat tgaggaaagc aagaccaaat ttgagtattg
    12301 acttaggtga tgtagagtat tgacatttag cttttcacgt gagtatagca aaaattaaaa
    12361 tgtctgaatt acaaatacag atgagtttta gaacttggat tttgtttttc gtaggcgatc
    12421 cttttacgcc tgagagagca ttagaaaaac tgcaatcgat ggaagatcag gaacacgcaa
    12481 aacagatttg gaaaaagtta aagcggacag agtattaggc gacgacttca aaggattgaa
    12541 gttaaactta aagaaaaaat aaagagtgga agagtgagtt ggtaaaggga atggaagaag
    12601 acacaagaaa aaaaggatac gttctaggcg aggcagtaag agacaagaga agcggtcaaa
    12661 cgatgtatgt agacgcggct tgggacccgg aagtgcgttg tgtttacttt gatgcagaga
    12721 agaaaggact tgtaaaggta cagatgtatc ctgaagattt ggagaggatt aagggattac
    12781 taccgtatct accgaagtaa aacgtaaact aaacgagagt aagacaagat tttttggatc
    12841 taaatttcta aaactttgtc ttaaaaaaat atattagaaa tcatgagaat attcaacaga
    12901 tcaaacttgg ccggcggaga cgtcgggttt tttgtttgtg ggattgatat taaatttctt
    12961 taatagcttt ttctaaatct ttgtcggata tattttcttt ttccgacttg tcgtaaatgg
    13021 agagaagaga aacaaccttg tcgattagaa agacgcaaga gataattctt gcgccgcctg
    13081 atttaccttt tcctttggaa gcgattggaa tccggatttt gtaacagttt tggccgatgg
    13141 caacgccttg gtttggattg tttgtaagag aaatggaaag gacttttatt tcttttttta
    13201 gagaaggata ttttttagta agtcgtttta gttctctctc gaaagtggga gtgggctcaa
    13261 ttttaaagct catccaataa ttgttccatt gatttggctt tgagtttacc ggctcggatg
    13321 agtttagctt ctttgaaacc ttgtttgatg tcagcgagaa tttcttcttt gttgggatct
    13381 ttttctttcg gttcggttaa gattttaaac ttcacaaaag agagtccctt taggatttct
    13441 aagagtgaat gagctttact gtctttaatg tcgagaagga ctttcatgag tttagcaatg
    13501 gttatcttcc gaccatttgt ttcatttttc gtttcattaa gaatgcgtcg agaaaatcgc
    13561 taactttttc tttatcctca ctggataatt tttccacttc gctaaagaga ttcaaaagat
    13621 ctctgtctcc aatttgaatc ttagcctgat cttgcgtagt gtttcccagt aaaacatctc
    13681 ctgttacacc gagagcgtcg gccagttttc gaattttgtc agcggtgggt tgagagtcac
    13741 cacgttcgta acgaccgatg tgatttttat gaagtcctac catttttgca agatgctctt
    13801 gtgagaatcc tttttggatt cgtaactctt tgagttttgt agggaattca tttgtttgtg
    13861 tattgcgggc cttctttttc atttccactt aaaacatata tgatactcaa aacgacctgt
    13921 ctatcaataa ctaccctctt ttatgataca ctgggcaaca aaaagagttg acctattgaa
    13981 acattgatag ttcttttgaa accatatatg ttactttcga tagtttccta tttttgcaaa
    14041 attttttccc ccaaggagcg atcctcatgc ctgaatacat cccaaaagaa gagatagcgc
    14101 gattgaaaga ggaaacggac ctaatcgcgt tggtacgaag ctacgggata gagctaaaga
    14161 gccacggagt gaactggctt ggccgctgtc cgttccacga ggacagaaca ccttcttttg
    14221 tagtaacacc tgcaaagaat ttgtggcact gcatgggagc ttgtaagaca ggaggaagcg
    14281 cgatcgactt tgtaatgaaa cgggaagact tgggatttaa cgaagcggtg gaaatactac
    14341 gcaagttcaa actccgccca gagagaagta agcctgtgac actcgaaaga gttttaggaa
    14401 gaaagatccc gacgacagag aagttaagca gtgaagaaag agctgttgtc tttcaggtat
    14461 tagaatatta cgcaacaact cttagacaaa cgagaagcgc actttcgtat ttacaaacga
    14521 ggaagattgg aagcgaggaa tccatatcca agtttagaat cggctacagc gacggaagtt
    14581 taggaaagat attaccatcc agacaaagta ttgtaggaca aagaacgaga gatgtattga
    14641 aggaatttgg aatatttgga gagaccgggc aagagtattt ccaaaagaaa atagtcatcc
    14701 cgatctttac gcaagagaaa gaactgtgtg ggatgtatgg aagaagggta ttgacgagta
    14761 aagacccaag aatacccaac caccgttact taccaggaag acatttagga atttggaatg
    14821 aagaagacgc ttttacaaag aaggaacttg tactttgtga atcgatcatt gacgcgttga
    14881 cattttggga gaatggaatc aggaacgtaa cctgcagtta cggagtggaa ggcttcacgg
    14941 aaataatcca agaaagaatc ttagaaacag gaatccaaaa gatatacata gcgtatgacg
    15001 cagatatggc gggagacaag ggagcggctt ctgtatatca gaaactcaaa gacaaaggga
    15061 taacaatctt tcgagtgttg ttaccactag gaatggatgt aaatgaaatc gctgttcgaa
    15121 acgaagaagt acaggacaca ctttttggcc ttttagaaga gagcgtgata cttacccaag
    15181 aagaactcat gcctcaatac aaagaaatgt tttcagtaga gacgaacctt tccaccaccc
    15241 gaccgcaaga accgcttttg acttcgcaag aactgaccgc cttagtcgaa tcacaacccc
    15301 aaccggaagt taaaatcaca aaagaagaag tggaagtaaa ctttccagaa agaacgtatt
    15361 tagccaaagg gctctttcga aattacccaa gcctagagac gctgaaagtg actttaaagg
    15421 tggctcaagg cgaccggtat cacgtggata acgtagatct tttaagctac aaaggaagga
    15481 cgtcgtatat atcaactgca tcaaatgagt taaaagaaaa agaagaaacg atcaagaggg
    15541 aaatagggag actgatcaac gtattagaag atgcgttgaa cgcaagagag aaggagagaa
    15601 acgtaaagac ggaagtggag ttaagtccgg aggaaagagc gcaagcaata cagtatttag
    15661 aagacccgaa actacttacg aatatcctaa tggactttga gagatgtggc cttgtggggg
    15721 aaagagtgaa ttcgcttgta gggtatctag cgagtatcac gagaagaacg gagaatccac
    15781 ttgccatcat catacaaagc tcatcgagtg cggggaagtc gaccctgatg gattcaattt
    15841 tagacttcgt accggaagaa gagaaagaga agtattcagc aatgacgggc caaagtctct
    15901 tctatatgtc ctccacaaat ctcaaaaaca aagtcttagc gatctcggaa gaagagggag
    15961 tggaaagggc aaagtatgcg ttaaagatac tccagagtga aaagaaaatc agcatagcga
    16021 gtgctatgaa agacccgacg actggaagga cagtgacgga agaatacagt gtagaagggc
    16081 ctgtagtaat ctttcttacg accacaaact tagagattga tgaggagtta gagaatcgtt
    16141 gtctgatcct aacagtgaat gaaggaagag aacagacaag aacgatcctt gagatccaaa
    16201 gagagcaaga gaccttagag ggaattgtca agaaacgaga caaagagaaa atcttaacac
    16261 tgcacaagaa tgtacaaagg gtacttcggc ctttagtagt agtgaacccg tatgcgaagg
    16321 aaatgaagtt tccggatacg aaacttcgta tgagacggga tcagaggaag tatctcaccc
    16381 tcatcaaatc gatagccttg ttacaacaat accagagaga aaagaagatt ggaaaggatg
    16441 agaacggaga gagatttgaa tacatcgagg tagagaaaga agacatggag cttggaagta
    16501 ttcttgcgtc aaagatactt ggaaggactc tcgaagaact aactcctcag acaaaggaag
    16561 tattgttttc attgtatgag atggtggaga aagaaagtga agaacaaaat ctttccaaga
    16621 atgcagtgag atttacgaga cgccaagcga gagagagact tggaatgagt gatacaagac
    16681 ttcgtgtcca tttgagacgg ttagaggaat tggaatactt ggtggtacga agtcgcggtc
    16741 aaggacagtt agtggaatac gagctactgt atgacggaga gggaagggag ggagaagagt
    16801 ttacattagg gcttactttt ttaggagcaa gagagacggg agaaacagac atacatcccg
    16861 aagagacagt agtagacgat ggacttttct cttggaaaga aatattcggg cttgaaagaa
    16921 aagaggaagt gagggaagtt gtatgaaaga atccgaatat tctgagtttc ttgtatattt
    16981 ttgttctgga aatttaggaa aatttctctt gtggatacgt tcagtttgta tccagtgcaa
    17041 caaggctcgg gaaaacctgc attttaccac aggtttgacg caaacttcgc cccccaaaag
    17101 ctcaacttcg cctagcaaaa aggccacttc gctccccctt cgcctggggg tcgcctggcc
    17161 ttcgcctagg ggtcgtcgcc ccccgactct cgcattctgt aggggtttag actgtgtttt
    17221 aaggcaaaac acgagtttaa cgcttaaaca atgtattcta gggagaaaaa agttttcccg
    17281 gagcttgttg ctgttgttgc tgttggttgg ttttgaatcc aaatgaagtg gcaagagaag
    17341 ttagaaacct tgaggaattc tcctgttgga agtttcgaga attattgtta cggttattta
    17401 gaatggaatc gaacagcgaa gtcacacgac ccatatacat taaagaatac gcatatatgt
    17461 ttgatgaatt tttttgattg gtgtggattg cgagagatcc gttatccggt tgaggtaacg
    17521 ttatctgttt tagaaagata ccgtgcgcat gtatctgggt taaagaacaa gtataacggg
    17581 aaagatctat cgagcgcaag aaaacacaag aaactctcct cggtgaaaga ctattttggt
    17641 tggcttgtaa gaaagcgagt tttgctttta aatccgagtt tagatttaga gctaccgaag
    17701 tatgtaaaaa gaaacatccc acacaacgtg ttgagtgtag aggaagcgga aaagatattg
    17761 tctgtgccgg acgtgacgaa tgtctttggg cttcgagaca gggcgatgct tgaggtaatc
    17821 tattcgaccg gaattcgtag gatggaactt ggtaatcttt atgtgagcga tattgacttt
    17881 caagccagga cggttcttgt gagagaaggg aagggcaaga aaacgagact gatcccgatc
    17941 agtgagaggg cgcttggatg ggtaaggaga tatttggaaa ggtcgcgagt tgtatttctg
    18001 aaaaatgcaa aagagcccta tttgttcctt aatcaaagag gtaagaagat gaatcctgcg
    18061 agtatcacct tgaattttac aaaattcaga gatgcagcgg gtgtagcgaa gcgtcaagcg
    18121 gtgcatatct tccgacatac aacagcaacg ggtatgcttg acaacggagc ggacatacgc
    18181 cacgtacaag agatgttagg gcacgcggat ctaagtacga cccaaatcta tacccacgta
    18241 gctattagaa agttaaagga agtgtatgag aaaacacatc cgtccttgca tacaccggat
    18301 tcaagttcat tggtaggagc agaggaaaga acattccaaa agattgaaga agaagtagat
    18361 acgaaagcac aagacaaaga ttccaatcaa gaagagagta acacgagcta aaagcaatct
    18421 aaaacaaaca ggttaaagaa tcctactcgc tttagtagaa acaagcggcg tatatatttc
    18481 taaccgataa tccaaaacca aaacaagatt caaaaaaact aataaaagtt aggaggccga
    18541 aggcatgcag attgtaacac ttgcgaattt aaaaggtggg gtggcaaaga caacgacagc
    18601 aatcaatctt tcgatacagt tatcatacag aaaaaagaaa gtattgtgta tcacgcgtta
    18661 ctggaacaga acgagattag agcttgtgtg tatgaaacac gatttccggg aatcgacata
    18721 ttaccggcaa cactttcatt ggggaagatc acggaggaat taggaagtga cccgagggtg
    18781 ttttctacgt ttgaagagaa tttaagaaaa ctagattatg attttgtaat cattgatact
    18841 ccagtttatt taagtttaga attacggttc gcgctatatg ttgcggactt ggtattgtat
    18901 ccggtgaggc cgtcgagatg gaactttcaa ggaaccaaaa cgttacttgg agaaatagaa
    18961 agtatcttcg aagagattga gggaaaagag aagagggcga aaacgttact cgtcccttcg
    19021 attgtgagta agaggaagca ggaagtagag agaatcttaa agttaagaca gaaatacgaa
    19081 gtaactaaaa cggtggtatg gaagttgtca gcgattgaaa cggccacaga gatgggtaag
    19141 gcgttaaagg agaataccaa ggggtacgag ttatttgaag agttaaccaa cgaagtatta
    19201 agaaacttaa aaggggttag gaaatgaaag cagaacgcaa tccaaaagaa tccaagaaag
    19261 agacatccac aaaagtttct ttagaagaga aggcaagtga atggatggag atgcaagagt
    19321 caagtccccg gcccggatct acattaggga aacagtatat accgaagggt gtgacgttaa
    19381 acccgatcgt gaagatggtt tctcctttga gtttaagacc gaatccgaac aacgactttg
    19441 accccttgag tgaagaagaa tacaagaatc ttaaagagaa tattgcacag aatggaatct
    19501 tggatgctct aaccgccaag aaagacggga tgcttgtgac tggagagaac agatacaaaa
    19561 ttgctttaga gttacaagaa cacgaagacg agagtgtaag acgtagagtc gagagtattc
    19621 cagtccgtta ttatatgaat gagcttaccc ttgaagagga atacgacatc ttagaaggag
    19681 acaatttatt tcgaagacat ctaacagcag aacaaagaaa agaacggtta aagaaaagaa
    19741 tcttacgtaa atacaaggac gaacttgttt tagacaaccg aggtggggac agaaaaagcg
    19801 aatcgtctaa gacaagtgaa gaaacaaaac cagagagtga attcaattca gaaatgttaa
    19861 gcgaaggctt caaagaaacg gaatcaaact atcaggatga tagtttgatc ggccattccg
    19921 gtaaagattt agtaaacaat gaatcttctc ttgttggaag tggatctgaa aaatcaaaag
    19981 atgagggtca tcctttgatt ggtaattcga gtaagaattt agccaagaag gtatcagaaa
    20041 atgaaaacat acctttagga actgctaaaa attatatctc cgaattaaag aaggaactca
    20101 aaagcaaaga gccgaaggta gtatctgaga aggagaagaa gaaagggaag aatgaatcaa
    20161 agagcaaaac tttgcaaagc aaggacaagg tcaaagagtt tcagaagaag tattctaaga
    20221 tgagttcgac ggccaagaaa gcggaagtga atcgattgat tggcaagttg attcaagtca
    20281 ggaagaatag agagaagtta gacgctcaag taacggcttt tattaaagaa gattccttga
    20341 ttgtggagaa gctatttgcg gtaggagaaa agaaacgggt tcaaggattg tccgtatgag
    20401 agagagtaac cgaactaaga aaacattaag gttattaaat cctccggttt ccgaattaga
    20461 aagagaagag atgttattcc aagaaagaat cgaaatcttt tggaagaaat ttcaagattt
    20521 gagttcttcg gaaaagaaag agaaagtcaa aggactgctt tcaagctttc acaaatacca
    20581 gaagagaatg gagacacttc tttttcagtg gaagaatctt ttcgagaagg agcaagagat
    20641 caaaagaaag ctcagaacga tcggagaaag aacgagagga attcggaagt tttgatttta
    20701 gtgaaagctc ttctttttag ttggttttta ttatttctga aatgtgcgat tttttccctc
    20761 gcttttcctc aaagtgtaag ttgaaaaagg attggacaaa gagaaaatga aacttggaat
    20821 taaaagaaca tgatgacggt aagtggaacc attaaaaagg gcaagattgt attagacgag
    20881 aaagtaaaag ttcacgacgg aaaggtttta gtaactttta tcgaagaaaa agaaagtgac
    20941 tttttgattt ccaagaacac gggattagag ttaaagaaat tgaatttggc tgggatgtgg
    21001 tcggatcgtg gaattacgga cggttcttcg tattccagag aattaagaaa gaagttagaa
    21061 actcgtaata ttgattgatt cggatgtatt gatcgattat ttacgaggtt atgaaaaagc
    21121 gacgacctgg cttcactcaa tcgaaggctc tctttctatt tccggttatt cttattttga
    21181 attgatcgaa ggttgcaaga ctggaaagga tttgcagaga ttagaaaaat tcgtatctgc
    21241 gtttaacgtg ttatggctgg atgaaaaaga gattcaaaaa gcgttatctg tttttaaaag
    21301 taacaaatta agacatggaa ttggttttat cgattgtttg attggacaga ctgcgttgtc
    21361 ttacaaaaag aatctttata cctttaatgt aaaacactac aaagcatttt cgggaatcaa
    21421 gattttaaaa ccgtatttaa ggtaacaagt aacgttgtta tttcgttttg caagatttag
    21481 aagaaaactt tcttctttag ctgtgatagc cggtaacaaa gagatttcgg tttcaaaggg
    21541 aagagccaag taagttaact tatattgaaa agaaacagag aatgatttgt gaaagaataa
    21601 agtcctttca ttcatttaaa ttagaaatag aaacctgaat ttatcctaca atttcctcaa
    21661 atatatcccc ttaaaaaaat acctgaaatt tcctgaatat caatttcgaa tgaagagtgg
    21721 atttcgtatt aaggatgtag agaaaacttt cttctttagt tgtaatgaaa gagctttcca
    21781 aatcacgaat agatttctgc tcttcaagtg ggagatgaaa aatggttgga cgaaaaacag
    21841 aattgaagtt gaaatcaaag gggtaaagac tttaagatta gaattaccgg atggattgaa
    21901 tttgaacgag caggcgttac agatgacact tgccgtaaaa ctttatgaag ctggccagtg
    21961 ttagttaggt caggcggcga aagtagcagg agtgacaaaa cgtagtttta ttgaaacaat
    22021 gggtgccttt ggaggttcca ttttttcggg ctatacaaca caagattatt tgagtgatat
    22081 tcgaaaggtg cgattgattc aagaaacaaa atgtaaacgt aaagaatgaa acaactggaa
    22141 gatgtattta aaagaaagat ccgatttacc gaagaaagaa ggaaacatat agaagaggat
    22201 caccctgaga tgttaggaca agaagagagt attgtagagt gtttatcgtc tcctgaacaa
    22261 gtgagacaat cccgaacgga tgggagtgtg gaattatttt acaagtattt ttacgaaacg
    22321 ttagtgggtg acaaatatct ttgtgtagta atcaagaatg gaaatgatga tttattttta
    22381 atcacggctt atttcaccga caaggtaaaa gaaggaaagg tattatatgg atagggagat
    22441 caagatttat ttcgacaaag agtctgacta tttggaggtt ctctttgaaa agaaagaagg
    22501 tttttttaaa gaaacggaaa acgatgtagt aatggagaaa gtggatgtat tagggaatgt
    22561 aatcgggttt tcgattcttc aagtgagttc cttccagaaa gaacctgtat ccgtttttct
    22621 tcggagtggt gctgcttaat gcgtgttaag agaaggccac tttcctttaa aacatccaaa
    22681 gttaattttt caagttagga tattctttcg ttttgaagga tgtagaaaga aactttcttc
    22741 tttagctgtg attgtattga attccaaaac acgaatgtat tgaagttcaa aggaaagagc
    22801 aaacgaaaga gatcgtattt aagagaaatt ccgttaaagt aaatgccagt atttgaaatc
    22861 tcggctaaag taatgcacaa taacggtttg aatagatttc ggattaatgt gtaaaaagct
    22921 aaattgaaag agaaaaaacc gggaaaaaaa ccggaagaat ggaacctaaa aagaaagtat
    22981 tttcaaagaa aaatactagc attaactagc attgtatcaa aatttcactc gaaagggaat
    23041 ttcgtttcac gactaaaaga ggaagtggtc tggttgtcct tgagcgtctg gtttttacca
    23101 gaactatcgt taacttttca ttgtcctatc gttatcactc attcttaaag tttttttaga
    23161 ttgtcctgtt ttgtcttgtt cttcgttctc gtgtttcacc aaagaaaaga agacgaaaag
    23221 gtaaaacggc tttgatcctt gagttatcac atttcaaacg ggacttgttt ttgtttgggt
    23281 cctaaaagga aattggaaga aaggaaacga gcaatacttt tgcctgtatt ctttaaaaat
    23341 gtgaagaaat ccgcaatttt ccgcaatttc aaagtttgta aaatttaaga tgtagaactt
    23401 ggaaattgaa tctccaatat ttccggaaaa tgtgagtgaa aacgaaaaaa tctttcatta
    23461 ttttccattt ttttcggaaa ggatatgaag aaagttgcat attctgaaaa ggtctttagg
    23521 gaaattttct tgtgtatttt caaaaacggt cttaggggat tttttttcga aggcgtcaat
    23581 gactagaggc taaaacgtct tggattggtg aaagctatga aaaaattgca actccagcag
    23641 tttcagggtt aggacaattg agatgatgca aacgcgtata tccaagcgga actacaaatc
    23701 tttttagctg ttttgtccca aaacacatcc aacaacgtaa cctcgtctaa cacaaatgct
    23761 gtgaatacgg ttaacccaac ggtgcaagcg gtgacaacaa ccccagcgtc tcaagggaca
    23821 aaccctgcac aagcggcaca aagttattac caaggaagcc agctctggga ttctaagtgg
    23881 caggatttac tgagtaaaca aaacacctgg gaacagaatt ctttgaattc gatccaaaac
    23941 gggattttgc aatggaacca gtcgattaca ggtttagaaa atgataaatt agcctatttg
    24001 aatggaattg aacagactaa ggctcaatgg ctggcaaaca aacaactgat ccagaacgct
    24061 caaagtcaga tgagatctgc gttacaatct acgataacga atatacggaa tcaagagaat
    24121 caattgaaaa acagcgcatc cagcgatcct agtttagttg ctgtatttgg tgacatggat
    24181 ggattgcttg acgatctaca agacgcattg aatacaaacg cttctttggg gacactggcg
    24241 gaaaccttgg gaaacttttt tcaaagccag atttcaaatg caagtgcgaa agcggactac
    24301 tggaatatta caaagtggca agaaacgtat gcgactcaag ttctagagtt taaaaaagaa
    24361 gtggcgacag cgaacttaag ctgtagtgga agcagttcct gcaactactt gtctaccgga
    24421 tcccatgcgg tgacatacaa cgcagatgga aatgtatatg gttgggctgc tacgaatgga
    24481 ggatttcaga gcggagtttt agtgagtagt tttgatccat atacgactgc aaacccgatg
    24541 tatgaatatt gtcagcagaa tcctggtagt ttctggtgta taatttcacc accctcgtca
    24601 tcaacgatca ccgttgatcc taacgctagc agtggatact acagcgaagg acattacgag
    24661 gcggtttgtc atggtgcaga tgtaggagga acttgtcttg gaggaagtgg gcactacgca
    24721 ttagatacaa cttcttgtag tggttgggca tattgcggat atgatagaag ttgggtaacc
    24781 gacgacagtt attctacctc ggtatcagaa agctttagcc aggcacaaaa agaccaaata
    24841 gcaaaaaaca ataatatacg aaatgcagta ttaggaagtt acaatacagc gtttggattg
    24901 tcttctcagg ctgggaacgc gcttgcggga tcaagcgtag ctcttgaaac caaagtatat
    24961 ttaggtggga ctactttaaa tagttcgaac tggtatggat cgatgggact tgttgaacaa
    25021 gtgcaggttc aaacgaaata caaatacata gactctgcga tgcaggcaaa ccaaaacttt
    25081 tggaccagca tgaaaacaca gtttacaaat attgcatcta cctttttgtc cttggtgaat
    25141 cctttaaaaa actgggaaga aagatcgcaa gagtatgaag aagaatacca ggcgaaacta
    25201 ttagaactag aacaaacaaa acaaagtaca atttccaact acgacaacca aatcaaccag
    25261 atgaaagcag ccagaggcgc ttgggtaact gaagtttacg gttatcaaat agcaggaatt
    25321 gcaggaagtt ctgataacgc aaatagtcaa tacagaagtg gacaagagaa ctggtcggat
    25381 acaatttctg tttttcaaca agcagaattg aattggtatt tgtctgccaa ggatacgtta
    25441 caacaagcgg taacatctcc taacggagaa acacagtttc aaacaaacgc aattacacaa
    25501 gcaaaccaga tccagacgca gattacaaat tcggaaacaa acacaaccca gctttacaat
    25561 gcatcaactg gactgtatca atcctatcaa tacgcggctg ctggaaactt gatgaaccag
    25621 gcattgacga acttgcaaaa ccaaacgaac tggaaccagc aaggagcgaa cctttcagcg
    25681 agtatcgcgg attcttttgg aagaagcgag agttacaaaa ctgcggagtt gaatgcaagt
    25741 aatcgaatca atgcacttgc acaaacgatc tatggaagtg gtgcgtatat agtagacaat
    25801 actgaattaa atcagattca aactcaaatt tccaccaacg gacagaatca aacgaattgg
    25861 caaaatgaaa ttaacggaaa taacggcggt tttaacttta acggtagaag ggcgaatagt
    25921 atatctacaa cattagaata tacaaatata cgaaatgata tatctgtggc gaccacgtta
    25981 caagaagaag tagtagatga agaaaaaggc tatttaaaaa cggcgaatga atattttgag
    26041 aagtcagaaa aataccaaga gttagcagag aaagccaaaa gcgaagcaaa gtttgacgag
    26101 gcagcacttt acaccggata tgcggtaaga gagaaaggaa acgcgattac ctttttgaaa
    26161 aagaaataca atggaattgg tgaagagata accggggaag tagacaaccg aggactgaca
    26221 tatacaagaa attctttttt gagttacaga gacacacttt taaacaagaa ctttcagaat
    26281 acaacacaag ttcaaaaaca aatccaagaa ggaaagaatc aagtagcagg gatcataacg
    26341 gaaggagaaa catacaacca gatccaagga atgattcaaa cagcacagaa tttgaaccaa
    26401 caaggagcag agaacaaaga gagggtggag aagttactcg cccaatccaa ggaactagct
    26461 gagaagaata taggcgaagg gcttttggac ggactacaag agatgatagc aagcatccag
    26521 agttctttac ctcaagaagt cagtaacaat ggagtgagtc aatacatcca agcgcaagag
    26581 aaagagttag cagagaaaca agaaaaagcg aatgaactgc tgagtcatat gaactcgtta
    26641 gtaacaaata acaatgattt ggcggcacta caagctctgt tacaaggaag tagccaagga
    26701 ttgaacttag cagcgaatag cgcagtatct aaatacttag acgactatgc taagaaacta
    26761 caaaaagaca acgaagaaag aagtaccaat ctacagaaga cacttttaga atctctgacg
    26821 aacggagacg actacaaata cctccgagac gcaggatacg gatttagagt ggatggagaa
    26881 gggattaccg cttacagaga agtctacagt ggagaaatag agatcaatgg aagtgcgatg
    26941 aaaagcacta gttattcacc cgatttagaa tatcaatata tacgaataga gacaaagttt
    27001 aatccaggaa acctaagcgt ggatatgcta aatccgaaca acacaacgtt tagcgcggag
    27061 atggtgagta gtgtaaaggg atatatagac aatctacaaa agaacgtaga ggtgatgttt
    27121 gctcagttta gcgacaagac caaagaggta aaagaagaat acgttcagaa tgaggaaata
    27181 gaaagttatc aaaagaaact gtatgaagca agtaaagaca actacttggc cgcgttccag
    27241 ggtttacctg gagaatttaa ggaagctttt gaaggggaga tggggagtac gaaggactat
    27301 catacgagtt ccagatacag ctttagcgcg gggagtttta aaggccaaag cggagatatg
    27361 aaaaagatcg gcaaatcgat gtatgacgga ttggacatag acgacagtgt gttaggtgga
    27421 agtagagaat taaaaggaaa cgtaacgatc aaaggagttc cggtagaagt aagttacgga
    27481 atgcagtatt taatagtcac atctggattt gatatatcga agatagggtt taactttaat
    27541 ttaaagggac ttggaacgag ctatgtagac aatcaactga gtggagtaag tcagaagtat
    27601 tctatatata ccaaagatat acaatcaaga atcgagaaac aagcgaaggc gaatgacgag
    27661 gagatggaca agaagggatt cgtctttaac gtgttaaacg gaatgagcgg aggtcaaaaa
    27721 gtaacccaag cagtagaagg agagatccgg agtagagtaa cgggtgcaat cgcagaagcg
    27781 acgggactac cagccagttt tgtaggagcg cttgtaggtg gttctaacat gaaacaggcg
    27841 atgaaggcgt atgagaagag tgtaacaaca gaagcgattt ctaaagcgac tgggatccca
    27901 agttggtatt tagatcaaaa gattgcggag aaagaagcga atcatgcgat ggcacaaagt
    27961 ttttcctaca atttaggaag ggcagttgca gttggcgcag ttcttacgac cggaggcgta
    28021 ttggccggcg ttgcgcttgc gacgaatcct aaattgatgg attcgtttaa taaatttgcg
    28081 gatcatatcg gtaaacaagc gtatgagaat aaagagataa tagatacagc agtaactgta
    28141 gccgcgacag tagcagctcc tatgactgga ggaatgagtt tagtagcgtt agccggttac
    28201 aatgttgtga aaggagcgac agaaggcggc gttttaggag cgttagccgg tgtagctaac
    28261 gtaggtagtg cgtatttaag tacctatacg tttggaatcg tgtcttacaa tttgagttat
    28321 tcgtatgcgg atggttttgg agcgagcgta ggtggtggct ggcaagtagc aaaaggttta
    28381 ggagtaggag ctacgttaag ctacaatgaa caaagtggtt ttggagcgag tgtaggtttc
    28441 caagcgggta caagcgcact gagttttaac ggtggcctaa gctattccca aagagatggt
    28501 atatcggcta acgcaggagt aggaatcgga cttggaggta aaaaacctac ggggtcattg
    28561 aacttaggag tgagttacaa caaacaagac ggtttaggga cgagcgccgg gatttcatct
    28621 aacaacaaca agataacgca cggaatgggt ttaaacatta caagaagtga atatggcggt
    28681 tggggagcgg atgtatccag tgacaactac ggtccaggaa acctgagtgg tggacttgca
    28741 tatacacaaa gagacggttt tactgttagt ttgaacgtaa acggtacgaa tgcgtttaat
    28801 tacaattccc aaagtggtct ttcgtctaac actgatttca tgtcccagta tgcaatgaac
    28861 aacggtttgg cgcaaggagt tgctgaagat acagatacat cggaacctaa ctctgctcaa
    28921 caacacaaca acgctgaaca aggtgcacaa gtaattgagg gtgcaggggt ttcgacaacg
    28981 aggagagaag gagataatga tttagatgcg ttaggcccta attctggagg tcctaacgat
    29041 ccttctttag gtaagggcag gaacttgcaa ccgtatccag aagatcgcgc tgtggtccac
    29101 aatcatgatt atagcgaggg aagtaaggtt ggcgacggta aattgaatat aatcgaggga
    29161 gtggtttcta atccattagg aaatcctaat tctcctaatg taacgatctc ttcggcttgg
    29221 ggaaatggag gctactttcc gagtaggaaa gatcatattg gagttgattt tgtaggacca
    29281 tcgggtagca aagtgaactc tgcaatttct ggagttgttg ttgggactgc agaaggtgct
    29341 tctattatga actcagatgg aaaaccggta ggagttttct ttgacaagaa acatgtcaat
    29401 gcggatggaa cgaacggcgc gtatgtgacg tttgacaaga actctccagg tggcaagaag
    29461 ccactaagca aggatcagtt agcaagtctt gctaataacc cgaagagcgg ttccggaaat
    29521 agcgtcacga tccgcagtac aatcaacggt catacatacg atcttgctta ccatcatctt
    29581 caaagtccta ctccgttgca aaagcgggat attgtgattt ccggacaaca gatcgggatc
    29641 atgggttcta cgggacattc gacaggagaa catttgcata taactgtaac gacaaaaagt
    29701 tatccacatg gaattcctgc tgattacatt aggccagttg ggaattacta tgaagtggat
    29761 tccgtctatt tcataaacca cgcaactaaa aagtgaggaa aaaattatga atcgaacgag
    29821 actttttatt ctattgttta tcatcccttg gtattccgta ttttcggctc caattcatga
    29881 gttgttgaag gcatcagaaa gagggaatat taagaaaata gaatccattt taaaatctgg
    29941 caaggtagat atcaatggat atgacaagga tttagatcca tatattggaa atgaagggga
    30001 gccggttggt ccgcctacaa cggaaggtta tgggtttact gcattgcatt gggctgttta
    30061 caaaggtcat tttgaagctg ttcaatattt ggtggaacat ggagccaatg taaacgcaga
    30121 aaaaccggat gaagatgtga tgactccgat tttttacacg ggtggaaacg aaaagatcat
    30181 ccgatatctc atttctcaaa aagcggatgt atttaagaaa gactatttag gttacacttt
    30241 gttatataag tctgtatcag caggtagatt agatctactg aaaatgtata ttgatttgaa
    30301 gttagatgtc aatgagccga gtaataattc agagactccg ttgcatgaag caagttaccg
    30361 aggatatgac aagatcgtaa agcttctatt ggaacatggg gcaaaggtaa acacactaac
    30421 agtagtgata aaacaaattc ctcctatgag ttctggagga cacaccccac ttcattacgc
    30481 ggttttatct gggaagctta atacagctaa aatattacta aaatatggag cagataaaac
    30541 aattaaaaat ggagatggag aaactccttt ggacatagcg aagaagaaag gaaacaaaga
    30601 gctgattgag cttttgaaat gaagtttaag gaaaaagaaa aaataacgat ttctagcgaa
    30661 agcgatcgaa gtgtaaatcc tgcgacgcaa catttgtcgt tctatgattt ttttagaata
    30721 tacgaaaaga ttgaaatgtt gcgttgcaga ttgaagcgaa gagcgcggtt cgcgcaagcg
    30781 aattcgccca ctgtccccag tttccccctc ctaaccccta actccctaat tcctaaccac
    30841 tcgaaggggc tatgcggtaa gagagaaagg aaacgcgatt acctttttga aaaagaaata
    30901 caatggaatt ggtgaagaga taaccgggga agtagacaac cgaggactga catatacaag
    30961 aaattctttt ttgagttaca gagacacact tttaaacaag aactttcaga atacaacaca
    31021 agttcaaaaa caaatccaag aaggaaagaa tcaagtagca gggatcataa cggaaggaga
    31081 aacatacaac cagatccaag gaatgattca aacagcacag aatttgaacc aacaaggagc
    31141 agagaacaaa gagagggtgg agaagttact cgcccaatcc aaggaactag ctgagaagaa
    31201 tataggcgaa gggcttttgg acggactaca agagatgata gcaagtatcc agagttcttt
    31261 acctcaagaa gtaagtaaca atggagtgag tcaatacatc caagcgcaag agaaagagtt
    31321 agcagagaaa caagaaaaag cgaatgaact gctgagtcat atgaactcgt tagtaacaaa
    31381 taacaatgat ttggcggcac tacaagctct gttacaagga agtagccaag gattgaactt
    31441 agcagcgaat agcgcagtat ctaaatactt agacgactat gctaagaaac tacaaaaaga
    31501 caacgaagaa agaagttcga atttacagaa gacactttta gaatctctga cgaacggaga
    31561 cgactacaaa tatctgagag acgcaggata cggatttaga gtggatggag aagggattac
    31621 cgcttacaga gaagtctaca gtggagaaat agagatcaat ggaagtgcga tgaaaagcac
    31681 tagttattca cccgatttag aatatcaata tattagaata gagacaaagt ttaatccagg
    31741 aaacctaagc gtggatatgc taaatccgaa caacacaacg tttagcgcgg agatggtgag
    31801 tagtgtaaag ggatatatag acaatctaca aaagaacgta gaggtgatgt ttgcccagtt
    31861 tagcgacaaa accaaagagg taaaagaaga atacgttcag aatgaggaaa tagaaagtta
    31921 tcaaaagaaa ctgtatgaag caagtaagga caactactta gcagcattcc agggtttacc
    31981 tggagaattt aaggaaatgt tcgaggggga aatgggaggc ttaaaaggtt accacgaaca
    32041 aggatctaaa tacaactttg gacagggaag ttttaaaggc caaagcgggg acatgaaaaa
    32101 agtcggcaaa tcgatgtatg acggagcaag cattgatgac actgtatttg ctggaagtag
    32161 agagttaaaa ggaagtgtga gtgttaaagg gattccggta gaagtaagtt acggaatgca
    32221 gtatttaata gtcacgtcag gatttgaaat atcgaattta ggttacaact ttaatttaaa
    32281 gggccttgga acaaactatg tagacaatca actgagtgga gcgaaccaga agtatgagat
    32341 ctacaaagaa gacatctctg cgaggataga gagacaagcg aaggcgaatg acgcagagaa
    32401 agagagtaag ggctttatat tcacgatttt gaatggaatg aacggtggct ctggaagtat
    32461 gggccagaga tttacacagg ctgttagatc ggaagcacaa agtcgtataa cgggagcagt
    32521 agcagaagca acgggattgc cagcctccct cgtcggagcc ttagtcggcg gaagtagtat
    32581 gaaagacgcc gtgaaagcgt atgtgaaaga cgagacgact aacgcgattt cgaaagccac
    32641 aggtttacct acgtggctga tttcgaacca gatggagaag atgaacaaac cgaaggaaca
    32701 atggtatcaa agccaggagt tccagatggt aacaacggta gctgctgtag tggccgcacc
    32761 tttgaccggt ggcgcctctc taatggtcat gatggcggtt aacgcaggcc ttggagccgc
    32821 tacaggagcg gccggcggtg ggttaaaagg cgcgttagtc ggtgccgtag gcggagcagc
    32881 tggagcagcg gtaagaagtt ttactggcgg agccgtaaca gtaggactga gttactcagc
    32941 agagaacggc ttcggagcta gcgtgggagt aggctacgga ccagcaacgg tgagtgtggg
    33001 agtttcggag aaaggtggag caacagtaga cttaggattt acgaaaggcg gctttaacgc
    33061 gggactgagt tacaacagta agacaggaag tgtgagtggg aatgccggat tagaagtagc
    33121 gaaaggaaca agtcttggaa tcagttacaa cgaaggcgac ggctttggag caagtattag
    33181 taaaagctta gagaatggag tgaatggaag tttgagttgg agtcagaaag gcggagtagg
    33241 cggaagtatc ggctatgaag tccctggaga caaaaacaaa tctaaagatt cacttgcgaa
    33301 caaaatgcaa ggggctggag gttcactgaa ctttagtcaa agagatggag tatcggtagc
    33361 ggttaacgcg tctggtggag tgaacgcagg aaactggagt cagtcaggag gctttcaagc
    33421 gaacacgaac ttcttaaacg acaagtggaa agctgacttt gtatcgaaac aaaatgcaat
    33481 tgaagaactt caatcgaaag gtttgagtaa ggaacaggcg acagcgattt tggatgcgca
    33541 agcgaaagcg gattcgaagg ctgctcaaaa caagaacaac caggaaaccg gaaaatcggt
    33601 gttagacggt gccgcgattg aagttgagaa tcgtaagaga gagaacggtg gggatgataa
    33661 tcattattac gacaaagacg gtaatatgag aatacgagta actgattcga acggagattc
    33721 gtattacaga gcagcaaccc cagaagaagc acatcgagtt cagaataaca atgatttggc
    33781 gatggcgagc aacaaagggg gagcgctttc aagtcttaac aatttcttag aagcgtttga
    33841 caacaagata aacggatctg ggaaatttga aacgaatgat caacgaaacc ttcgagagag
    33901 tgaagcgcat caaaaattag tagataattt ggcaggaaca gacaaagcta tattagaaaa
    33961 gtatggaaat agaatagcgt ctcctgaaca agtagcagct caatatggaa agagtgcggc
    34021 cgcatattcc gaacagttcc atttcttgaa agatggggac ggaaatatag ttggaaagat
    34081 tgtaaaagat acggcgtatg agaaccagac agatgctcaa tttagagaca ggacaagggg
    34141 aattaatagt agtaacattt gtagtttggc gtcttctgct ggaatgttaa tgagtgaagg
    34201 atatgcccaa catactccgg gcaagaaatt tgcggatgaa ttagcaggtg gttttgtgga
    34261 aagaattccc gccgatgttg ctcagaagcc ttcggaaagg attacggcaa cttttagaga
    34321 aaacgtagaa agctattcga acgggacgaa gacgggacat tctcaagatc caaatgaaca
    34381 agttagaaat gcttatacag attcaggaaa atacggtaac aacgacaaga tcaaatcgct
    34441 tttagatcgt ggaattcctg tgatggcatc tacaaagttg agcagttccg gacatatcac
    34501 gtatatagta ggatatgacg acagtaaaaa gacttggata acgcacgatc cgtatggaga
    34561 caaaaaccaa acaaattacg gaagacaagg ttcgtcggca ggtagagcgg ttgagtatgg
    34621 tcaaaatacg aatggaattg gtgacagacg ggtttactgg atggaagaca aaaagtaatt
    34681 gaggtaacaa aacatgagaa agtttttaat tttgaatatt ctgatctttg caagtgtttt
    34741 tgcttgggat gatgaggttg cgatactaag aaaagtatta ttaaagaata aaggagcaaa
    34801 catttcttct agttatcttc agggtaaaaa tctctattct tctcagaata tgcaagacgg
    34861 ggatattaaa acggcttggt gttttgaaaa aggacctaaa ggagaatcag tagcttttaa
    34921 aggaatgcct tcgaggcaat ttcgtaacta taaagattta aaaaaaataa attataacta
    34981 taaatctaaa ttagtaatat ttaatggata tggaaagtct gtagaaacgt attacaacaa
    35041 taatcgaatc aaaaaaggta cgcttaaaat atatgaagca cgaattgggg acgctttaag
    35101 cggtttgttt tttgaaaaag atccgacgtt tgtaactcaa aaagaactga tttttaaaga
    35161 tgaaccgaag ttgcagattt ttgatctgaa ttttgaattg aaggacaggc cgaaagagaa
    35221 gcaagtagat gaattaggtt tattttatat tttcactatt gatgaagttt atgaaggtaa
    35281 aaagtacaag gacacttgca tctcagaatt ggatgtatat gggttttttg atgccgagga
    35341 tgaagcttat tacaaaaaaa tgaatggttt gaagtaagat gcagaaagca cacgtaaggc
    35401 aaaacagggt tccggggatg gaacagagga gaatagcccg gggaaggggt agcgaaatgc
    35461 ggagcttgga tatacaatta ggcatttcta aattagaaaa acatcaagct cagcatgaag
    35521 cgaggggaat gctttcccct tctaattcct aatccactaa cgcctagcta cttgaaacgc
    35581 tagtattagt aaaagcttag agaatggagt gaatggaagt ttgagttgga gtcagaaagg
    35641 tggagtaggc ggaagtatcg gctacgaagt ccctgcagac aagaacaaat ctaaagattc
    35701 acttgcgaac aaaatgcaag gagccggagg ttcactgaac tttagtcaaa gagatggagt
    35761 gtccgcgtct ttcaatgcag caggaggagt gaacgccgga aactggagtc agtcaggagg
    35821 cttccaagca aacacgaact tcttagcgga caagtggaag gcagaatatc aaacagaaca
    35881 agcagcgatt gagcaagcga aagcagattc gaaggctgct caaaacaaga acaatgaaga
    35941 acttggtgca caagtaatcg aaggagctgg gcggagagag ggagaggatt cagccgatcc
    36001 ggtagatcaa agaatcaatc agttaaagaa agaattgagt gaagggattt cgttggcgca
    36061 tgacaatgga acaatgagtg acgcgggcaa tccggcgtta gcaagtgctg caaaagaact
    36121 ttctaagaag atggcagagt tgcagaaact ggaatcaaac aaagctgcga gaagtaatgg
    36181 agaactaaac ggtccacttg taaacaaagg gatcgacaag atcttagatc aagtgaacag
    36241 ctttgacaaa agtaaatctg gcaatgtaga agcagcattg aaggactttg cgaaagcaaa
    36301 cgggctcagt gaaagttcac cggaatacaa gatgtcctag tccaaaaacc gtcgcctgta
    36361 tagttgttta ggatttgcat actaacattt gttaagcgca tttttcaaag tcggcctctg
    36421 aatgaaagta aatatgatgt aatcctccaa gaacttttcg tttgataact ttggaggtag
    36481 tagaaggaaa ggtgactttt cttccgcagg gagaatcctt gttaagagag agatgcggcc
    36541 tccaaagatt gtaatagttg atgtattctt gtgccacgag gtgcgcatgg tttaaagaga
    36601 agataggaat gtgatttaaa cattctcttc ttagagatcc gaaccaacgt tccatgattc
    36661 cgttgcacca aggagaagcg atcggggtat gaagagattg aatccctaaa tcttccaaac
    36721 cttgtaaaat ttttttaccg gagaaaagaa catcgttgtc tcgaagaagg atttcaaact
    36781 cggggaaaat ggattttgct tcttgaattt gatttaaaac ccataacctt gtagggttca
    36841 aagtaatatt gaaatgaatg attttcctgg aaccaagatg aatgaaagct aaagcgtaaa
    36901 gagtgttacc gtaaatagtt tgaatgcgac aaagatccat tgcaagtgta taatttttga
    36961 tttgagagat gagatttaac caaacgttcc aatttcctct aaaaggatta taccatttaa
    37021 gaattctttg aatgattctt ttaacggaag tcaaagagac atcgaatccc aatagtagaa
    37081 gttcggaatg aattcttgca gcgccccaat ctttgttttt caacatgtct tgaatctgat
    37141 gatatatatt ccagtattca cggataccag gtctacctcg aaggtgaggt ttgaataatt
    37201 ttctatattg gtttctcaga attgtgaaaa gattcgtaat gtgtttagga tttaccttcc
    37261 agagaaagta gaggattagc ttttcaaaga gaaaaatcca aaaccaagga ttgtgataaa
    37321 agtgaataga atccatcttt gttttttgga tgttaatgga tagaagtttg taaggacaat
    37381 agaaagagaa atagatttaa tttcagtata taacgtaaaa gatcgtaagt taggaaaatg
    37441 cggttgtgta aaaaaaactt gaacctcttc ttttttcttg acaaatggtg gtgttaggcg
    37501 actcttcgat tcatcgaaga gtcggtaagg ccttcgaaac ccacctcatt tttttatttt
    37561 ttcgaaatta aattaaacgt tttccgccaa agaaatcctt cattgaacag atgaaagccg
    37621 tgaccaacaa cgactaaagc tttgaagtta cgaagcgaaa gcgatcgaag tgtaaatcct
    37681 gcgacgcaac atttgtcgtt ctatgatttt tttagaatat acgaaaagat tgaaatgttg
    37741 cgttgcagat tgaagcgaag agcgcggttc gcgcaagcga attcgcccca cactgtcctc
    37801 agttttcccc ctcctaaccc ctaactccct aattcctaac cactcgaagg ggttatgcgg
    37861 taagagagaa aggaaacgcg attacctttt tgaaaaagaa atacaatgga attggtgaag
    37921 agataacagg ggaagtagag aaccgaggac tgacatatac aagaaattct tttttgagtt
    37981 acagagatac gttactgaac aagaactttc agaacagcac acaagttcaa aaacaaatcc
    38041 aagaaggaaa gaatcaagta gcagggatca taacggaagg agaaacatac aaccagatcc
    38101 aaggaatgat tcaaacagca cagaatttga accaacaagg agcagagaac aaagagaggg
    38161 tggagaagtt actcgcccaa tccaaggaac tagctgagaa gaatataggc gaagggcttt
    38221 tggacggact acaagagatg atagcaagca tccagagttc tttacctcaa gaagtcagta
    38281 acaatggagt gagtcaatac atccaagcgc aagagaaaga gttagcagag aaacaagaaa
    38341 aagcgaatga actgctgagt catatgaact cgttagtaac aaataacaac gatttggcgg
    38401 cactacaagc tctgttacaa ggaagtagcc aaggattgaa cttagcagcg aatagcgcag
    38461 tatctaaata cttagacgac tatgctaaga aactacaaaa agacaacgaa gaaagaagtt
    38521 cgaatttaca gaagacactt ttagaatctc tgacgaacgg agacgactac aaatatctcc
    38581 gagacgcggg atacggattt agggcggacg gagacggtat cagcgcttac agagaagtct
    38641 acagtgggga aatagagatc aatggaagtg cgatgaaaag cactagttat tcacccgatt
    38701 tagaatatca atatatacga atagagacaa agtttaatcc agggaaccta agcgtggata
    38761 tgttaaatcc aaacaacaca acgtttagcg cggagatggt gtcaggggta aagagatata
    38821 tagacaatct acaaaagaac gtagaggtga tgtttgctca gtttagcgac aagacaaacg
    38881 aaatcaaaga agaatacgca cagaatcagg aaatccgaga ctacaaaaag gaactgtaca
    38941 aagagaatcg agatacaacg gtagcttcct ttcaggcatt gcccgtagat ttaaagaata
    39001 cgttcgatca agagatgggt ggtttaaaag gttatcacga acaaggatcc aaatacaact
    39061 ttagctccgg aagtttaaaa gaccaaagcg gggatatgaa aaaagtcggc gagtcgatgt
    39121 atgaagggat cgagatcggc ggtggagtgt ttactggaag tagagagtta aaaggaagtg
    39181 tgagtgttaa agggattccg gtggaagtaa actacggaat gcagtatctg ttattggctt
    39241 cgagttttga catatcgaac cttggttacg gctttaacat gaagttagtg ggaactcaaa
    39301 acgcagagac ccaagtttca atgatcaacc agaagtatgc acagtattca gaagacattc
    39361 aaaataggat agagaaacaa gcgaaggcga atgacgcaga gaaagagagt aagggcttta
    39421 tattcacgat tttgaatgga atgaacggtg gctctggaag tatgggccag agatttacac
    39481 aggctgtgaa gtcggaagca caaagtcgta taacgggagc agtagcagaa gcgaccggat
    39541 tgccagcctc cctcgtcgga gccttagtcg gcggaagtag tatgaaagac gctgtgaaag
    39601 cgtatgtgaa agacgagacg actaacgcga tttcgaaagc cacaggttta cctacgtggc
    39661 tgatttcgaa tcagatggag aagatgaaca aaccgaagga acagtggtat caaagccaag
    39721 agttccagat ggtaacaacg gtagctgctg tagtggcagc gcctttgacc ggtggcgcct
    39781 ctctcatggt cgcgatggcg gttaacgcag gacttggagc ggctacagga gcggcaagcg
    39841 gcggactaaa aggcgcgtta gtcggtgccg taggcggagc agctggtgcc gcggtaagaa
    39901 gttttactgg aggagctgta acagtaggac tgagttactc agcagagaac ggctttggag
    39961 cttccgtcgg agtaggctat ggaccagcaa cggtgagtgt gggagtttcg gagaaaggtg
    40021 gagcaacagt agacgtagga tttacgaaag gcggctttaa cgcgggactg agttacaaca
    40081 gtaagacagg aagcgtgagt gggaatgcag gattagaagt agcgaaagga acaagtcttg
    40141 gaatcagtta caacgaaggc gacggctttg gagctagcat tagtaaaagt ttagagaatg
    40201 gagtgaatgg aagtttgagt tggagtcaga aaggcggagt aggaggtagc attggctacg
    40261 aagtccccgg agacaaaaac aaatctaaag attcacttgc gaacaaaatg caaggggccg
    40321 gaggaagttt aaacttcagt caaagagacg gagtatcggt agcggttaac gcgtctggtg
    40381 gagtgaacgc tggaaactgg agtcagtcag gaggcttcca agcaaacact aactttttaa
    40441 acgacaagtg gaaggccgac tttgtatcga aacaaaatgc aattgaagaa cttcaatcgc
    40501 aaggtttgag taaggagcag gcgacagcga ttttggatgc gcaagcgaaa gcggattcga
    40561 aggctgctca aaacaagaac aatgaagaac ttggtgcaca agtaatcgaa ggagctgggc
    40621 ggagagaggg agaaggcgga gaaacctcct ttgaacattt gagtgagaac gatcagaaga
    40681 atttgaacaa agaaatcgaa catctgcaaa gccaatatga caaactgaaa ggagtggaat
    40741 tggctggact tggaacatcg tccttacctg aaaaggccgc tttggacaag ttgacgcgag
    40801 ttggtaacga agtatccgcg tatcttgatt tcaaagaagg caagatttca aaagcagagt
    40861 ttgacaaaag ggtcggagat gctaagtcaa catatgcaaa caatacgcaa ggagaaagag
    40921 acaagattcc tctcaatacc aaaaaagatc ctggcaaata cacagacgtc tctaaggagc
    40981 acttacaaaa actaactcat ttggaagatt ccaaaggagt gattggtaga attgtgaaag
    41041 atggcgacgg gaacatgtat ttcaggacag aagctcaagg cgtgaattcg aaatcgattc
    41101 cgatggagcc gacgaaaata acggagaaac cgtataccaa gattgatcca cacgaccaga
    41161 gtaaatttcc tggagcggta gatttgcatg ctccgtatgg aagtccggtg accgtaatga
    41221 aatccgatga cggaaaattt aaagtcactg gattgagatc tttatcagaa ggtggaaact
    41281 ctctccgact tgaatataca ttaggtggaa aaacaagaga agttgatctt cgacatacac
    41341 aaaatcaatt tccaagttac gtagttgatg aattgaaagc tggtagaaag ccgacttttg
    41401 acaacggaac tgtcgtgggc tggacaggag ttacaggtca gcatggaatt ggaaatgatg
    41461 gaaagatcaa atgggatcct acggatcata cccatgcgca atttcaaaat tcaaatgcaa
    41521 ctcagtggaa agactggatg aaaggattgg gatattgaga atgggtaaga gaggtaaagt
    41581 atgaaagttc agaatataac atatctttta atatttttga ttttggtgaa ttgcgtgaaa
    41641 gggaaaacaa aagagaacga tccaacggaa gatgctttaa tttatttgaa aacactactt
    41701 ccaaaaaaca ctgaattagt aaaagaaaaa gtaactgaac ttgaaggaat cggtttaact
    41761 ggaacttcga ttactgatga caaagtgaag taccttttaa ttttccctaa attgaataat
    41821 cttacattga cacatacaag aattactgat gaggggcttg cagttttaaa agaagggaaa
    41881 ataaggcact tagacattga cgatacctta atcacgaaca aagcgatcaa ggttttgcgg
    41941 gactggaagc atttagagat attgaatatt tcatatacca aaatcgacga tggcgcattg
    42001 gaagatattc tgaaactcaa tattggaagt cttaatgccg ccggaacgaa actttccgac
    42061 aaagcaaaag aaagaattag aaagaagatg cagtttgaag acgaagaata cgaaattcaa
    42121 tgtcctggaa cagaggacag taaatgtccg gagttttgaa ttactcgcaa aacagggttc
    42181 cggggatgga accaaggaga atagcccgga gaaggggtag cgaaatgcgg agcttggata
    42241 tacaattagg catttctaaa ttagaaaaat agcaagctct gcatgaagcg aggggaatgc
    42301 tttccccttc cagaatccta gcctgagtct cgcaaaaact aaaatgtgag aagttaagtc
    42361 caagataaca gactcatgtg ataaaatgaa attatttgag aagaaaggag gcggtaaaac
    42421 tgacaaaaaa cggattcaaa atatagaata taatgaaaga atagagtatt taaagtaaca
    42481 aaacaaacag aaagacatag ataacccttt gccaaataaa gttacacaaa agaaaacaag
    42541 aaatagctat taggcaactt tcttgtaaga agtcgaactc aaattttgct tcctaagggt
    42601 cgcaaaatat ataataaagg ccgccgagga ctggagtgga aatgagtttt ccttttccct
    42661 cctggggcgg ttttagaatc ggagagggaa tcggtgagtc tttgttcaaa gcgagatggg
    42721 ttctgtggtt gttgtagaaa tgaataaact catccaattt cttttccaag tgatatttgt
    42781 tgagaggaat gaagaaatcc aaaaactcat ttctacaagt cttgatctgc tgaacgaccc
    42841 ttagggagtg aagcattgag ttaatccgtt cagcgtaaca gttttgccaa ggagaatgaa
    42901 acgaagtttt tttgtgtttg ataccgattt tttccaagta tttggtaaaa cgtttcccaa
    42961 agagggaatc attatcagaa agaaaataat gaaacttttt tcccgtttgt ttttgtttac
    43021 gaactacgag tttcaaaact tttttcatcc aattcgtagt cgggtttgta tgaatatcaa
    43081 agtgaagaat ttgtcttgtt tcaacatgta aaaagaaaac aacacgaaag atttctttga
    43141 aattttcaga gtaagaagta aacgtatcgg aaacgatcat cgtctcagaa tgaagagaat
    43201 agaactgtag cctagttacg aattattgga cacattttta cgcagcattt acttcaaatt
    43261 gcacaggact cacaacgcga cccataggaa agcgttgtgc tgagttcttt tcgctccaat
    43321 tccttcggaa tttccactac aatcgctttc gcatttgtta catcgaactc acgatatatt
    43381 aataatcaca attgaatggg attgtgtatt tttttagaga aggtggaaga tcaaatcgtg
    43441 agcggtgggc ccgcgaagcg ggatcggctc gccaccgatt agaacgtaaa cacctaacgt
    43501 gacttaattc cttagcagtt agagaatgtc cgaaactcac catgtgattt gttgttgaca
    43561 tttaaatcac ataatgatga gatttggtcg ataatatcct aaatttcgtc agatcaatta
    43621 ggtatgttaa aacgaggata ggtccgatac cttctctgtg aaagctaaaa aggaaagtcc
    43681 ggatatccgg accttccaaa aatctcttag caagagccgc aaaggaaaag actaaaatgt
    43741 tggaacaata aatacagatg agttttagtt ttgatatttg tatggaatcc gaatattcct
    43801 caaagagtat tagaaaaact gcaattgctg taagaagtaa aacctaaata aaaacaaaag
    43861 agtgaataca gtctgtaatt gtaaacaaga agctgactga agagacgtta caaacaaagc
    43921 cgggaagttt ggcaagaaag gaaactaaat gaagaagata tatgtattgt tcatattgct
    43981 gctattacaa aattgcgcga caacattgct caagaatgcg gcaccagtaa caacgactac
    44041 gaagtggttg tttgagattt cggaagtata ttcgatgtct caatatgtgt tagatcgtcg
    44101 tcgttactat cctaaagacg ataatgaaac gatggtggta gtagaggtaa aggtaacgaa
    44161 taaggattta gttaagaaag aaatggattt taacgcaagc gtattagttg ccgggaaaat
    44221 gattcgtaag gcctcggtcg tgtctaaaag agagagtatt attttcgtag ttagagaatt
    44281 tggtgtcacc caggttgaac caaatcaatc gattaagaga gatatggttt tcgtatttcc
    44341 agagaaaatg aaacctgaaa agttatttgt tcagaatgtt ggcgagatta atctactcga
    44401 acagcagaat cccgagccaa ggtaagagtg gagccagcgg gcccaaatta aacgaactaa
    44461 caaaacaaag gaaaaaatta aaatgtctga attacaaata cagatgagct ttggaacttg
    44521 gattttgttt tttgtaggga attcgtttac gcctgagaga gtattagaga aattgcaatc
    44581 gatggaagat caggaacacg caaaaaagat ttggaaaaaa ctaaaacgtg acagagtatt
    44641 aggcgacgac ttcaagagat tcaagttaaa cctaaagaaa aataaagagt ggaagagcct
    44701 tgagttttcg aaagatgaaa caagaacatc aaaacatcaa aatattacaa tatatgattt
    44761 ctcctgtgtt tagtagaatt aaaaacgagg accgttggtt cgcattttct ttttacggaa
    44821 gagtatctac ccacaacggc gaaagcgatc gtagcggaaa tactgcaatg caacatgtat
    44881 ttaacaattc tgatatatga atatacgaaa agactaaaat gttgcgatgc agattggagc
    44941 gtagagcgcg gtttttcttc gcggaagcga agaaaaattc gccttcagtc ccccgtcgtc
    45001 tgtcctctga acgcagagaa acaagaaaaa gcggatgaat tgctttctca tatgaactcg
    45061 ttagtaacaa ataacaatga tttggctgca gtgcagaatc cacagccaag gtagaaagtt
    45121 tactccggga aaccggattg cctgtttgaa aatgtaaaat gacactttca ttggaatatc
    45181 ggatctcaaa agaaacatgt cctaatccaa aaacgtcatt tacacaatat agctgatact
    45241 gccatataga tctttatatc cttcattttg taaaagtgag tatgttcagt aaatataaga
    45301 taatcatata taaaatttta aaatctcaaa aaaatccatt taattcattt caagtcgctt
    45361 cgaatatttt attagttata ctatttattt ttagtatcaa catctttctt aaaaatattg
    45421 attattcaaa agacgttaag ttatctttat tatcattgaa tccgtgttat tcgtcttatc
    45481 aagaatataa aacatgtttt ctaaatatta ttaatccaat agagcattca aataatcttt
    45541 tagagcgaac aaatttttct ttaaacaatg taaatttgga taaaaagctc ttaaatatac
    45601 ttggccatag tagcgttgat atatatccgt gggaactaag tgaagttgaa aaatataatt
    45661 taaattggaa gtcaaggcct acgttccaat cttatatctc ttatactcca tggattgaca
    45721 tgcaaaataa tagattttgg aattcacaag aaaggcctaa attcattctt tgggatacta
    45781 aattaggaat taaaagtatt gacgatcgat atttatttaa tgatgaacca atatctataa
    45841 tcacgatatt aacgaattac aaaccggtta ttcaagaatt tcggcatatt ctcttaaaat
    45901 taagaaatga gcctatatta ataaagcatc ctcctacgca tttttttgta gtattttatt
    45961 cttagatata tattagaaat catgagaata ttcaacagat caaacttgcc cggcgaataa
    46021 gccaggtttt tttgtttgtg ggattgatat taaaaaaata tattagagaa acagaacgaa
    46081 attggaagag aaaattccaa agcaaatgcg gggaaaagat ggaagcggaa ttagaagagg
    46141 aaatagcaag agagcaggaa attttaaccc tgtgtgaaac aatcctggaa gaaccagact
    46201 tgtcggaaga ggaaatgacg gaagtattag aaacaattct ggaatacgag tttgatgaat
    46261 tagaggaaga gcttggtcgt gtgagtggcc gctacaaggg aagaaaaata taccgcaaaa
    46321 tcgagattgt ccgaacgtat ttgaaggggg aagcgaatcg attgatagag ggatttaaag
    46381 aaacggatgc ggatacgttg tattttttga tgagcaattt gagatggcgt ttagatgaat
    46441 ttccggacgt atcgatcttg ctatcggcat taaggtatca cgtaaggaac caagaaccga
    46501 ttgatgacaa aaaacagcgt aaagaataca tccaatcgta tcggtatacg atctaccaaa
    46561 cgtttggaat actgatagat attagtgaag ctttggacga tgcgaactta gaagtcttgg
    46621 aacaagataa agacttagag aagttgctgg tatattggca atttgagata ctagagcagt
    46681 tctctaaaat atatgaaacc cgtcgagaaa gtccgtatta caagaaactc ggatggttta
    46741 agagatgggc tttagggggt tatgtgactc gaacgagaga tgctttgtat atgtattcgt
    46801 ccaaaaaagc ggagttggaa aaaagtaaga gcccaaatga aaaacggggt gggaatacta
    46861 aaaagagaag acgaaagaga tagacggtat ttcaacgatt tcagttatac ggaaatatat
    46921 taaatttctt taatatattt ttctaaatct ttgtcggata tattttcttt ttccgtaatc
    46981 gtctaacgaa ccttacaatt acccacaagc atctttccca agactaaacc ccaatgtaat
    47041 atcagttagt cgagaaaacc ctctccaaaa gaccatgttt ccaagtggcg gatcgagcca
    47101 gatagccacc aagtcttgca attttagtaa tatagttcgt gagcatttta ttttgttcct
    47161 gatcgtaact tttatctttt atgagttcgt ccaatacttg aatctctgtt tgagtcaatc
    47221 caaaatctcg aggagcatcg tttgtcgaac gattcatcat ggtcatccag aatattcgcc
    47281 aagataaaat gcaatagatt gaaatcaagt ttaccaatct ttctgccgtt ctaagttttg
    47341 attctttcac tttgcaaccg gactttaaaa ttttatgaaa gacttcaatc ttccaacgca
    47401 aagcatacca ttgtagcttt tgaatcgcat ccaaattagt cttaaccgac aaattagtta
    47461 tcagtttcca atcaatcctt ttgcgatttt taggtgtccc tttttcttgt gcatgaataa
    47521 cggtaagatt taattcggga tgttttttct ttttaccaat tggaggaagg atacgtatat
    47581 gacgatactt aactttgatt gaaacttctg ataggtttcc tttttcattc ctgactttaa
    47641 ttcgatgtgt tccttttacg tggggatttt tcattacatc atgaatcgta tgatctggcg
    47701 agacgatctt atgagaaaat tcgttcccaa ctggtctgct aagcaaaata gctcataaat
    47761 atcgctttct tgatctccta tatgtacgca attttcagga tgggccagta aaacactgga
    47821 ttgtttgaga ttttctaacc aacgaaagct ttccttttct tcgatcggta tttttgtagg
    47881 attgattttc ttctttaatg cgttgcaacc tttaaacttt tttctatttc agaatttaat
    47941 cgaggctaat ccaagcggaa gtccgtccgt tgtaattact aagcttgaat gcattagaat
    48001 gccacttgca gtatagtatc tcaagcgacc atctgaatac ttacctgcta tggcaagtcg
    48061 agtgaatcct acttccgttg tttcctttcg cttaaacgaa aattcagtcg tgtcatgcaa
    48121 tattaaaatc ggcccatttc tgtattacat ctttcttgta ttgcttgaaa atgacctcct
    48181 agtatttctt tttcactaac acgatcgtta gagagaaaac ggtaggcggc cttggtgctc
    48241 gaccaatcct gacttacaaa agggatacta ctaccagttc cttctgacga gttttcaaga
    48301 aatttataaa atcttttatg aagccgaata tctccgaaat cacaacctgc taattcttct
    48361 tcaatccatg cctttctctc cttcatgaac atccttaaac cccttatatt atcaaagcgc
    48421 attttggatt cggtctttaa tcggtacaag aaattattat ttgtgggtaa tcgtaaggtt
    48481 cgttagacga ttacgtttta tcacaaagca ctgattccat gcaaaataat taggtacttt
    48541 attaacgtga gttcggccta acgcgaaagg gatcgatgaa tgaactaaag caaaacgctt
    48601 tcctgaatgc cgatccttag agaggcattc gctgagtttc ctgggtcgcg ttaactcagc
    48661 aaaacgcttt ttacgaaagc gttttagggt caataaattg aatctaaaga cgattgttgt
    48721 attatgtttc ctgtatgcaa tttattgacc aaagctgaga gcccggtccg gctgcaagcc
    48781 ggattcgccc agatcttttt gcctcgaact ataggatttt tcaataactc taattagatt
    48841 attatgtaaa ttttaaaaat aatatttata aaatagaata ttctaatatt attgttatca
    48901 agatttagaa ctaaatagta gaatcgggtt gtaggattgt tttgatgaaa attttgtcta
    48961 attgttttat gtccgattta aggcaaaaaa tcgttttata ccgaaatttt taagggcaaa
    49021 aattttataa aaattggaag aatgaaatca cttttttaaa aatgagttag aaaaatatac
    49081 tttcatttga aatgttggtt taaaggaaag tttaaaaaac gttatgaatt tcaaatcatt
    49141 agttatactt tttgtgatta tttttgggat tactacaaat tattttggag attctttacc
    49201 gaaaatggaa caacaatcga aagcattaga atttaaccga caaggtgtga ctttattaaa
    49261 caagggggat ttgattcagg ctcggtcctt ttttgaaaaa gcggttaaat taaatcctca
    49321 atctccagaa tatgtaaata acgtaggcgt aacttattta aatgaaggta aattagatca
    49381 agcggtcgtt ttttttgcaa aatccgcaga aagagatccg aattatgtga gagcctttta
    49441 caatttaggt gtcgcttatc aaaatcaaca aaacaatgaa aaagcggttc aaaattatct
    49501 aaaggttgta gctatagata aaacctttgc agaagtatat ttcaatttag gtattgttta
    49561 tgctcgaatg ggaaataaaa aacaagcaat cgacaattat caaaagttta ttgaagtagc
    49621 gcctgcagga tacgaaaaac caaaaaagga tgcaaagtct aaaatcgaag aacttaagaa
    49681 aggataaaaa aatactcaaa ttaagtttaa gatttttgaa atttatggca tgaatggatt
    49741 ttcaaagatg tattcatatc aaattgatct aaataaataa ccgcaaagaa aattaccaaa
    49801 aatactagag tcgctggaaa atgaatctcc atcttgtttc tattttattg atcgccgtta
    49861 tggaattttt caacaactct aacaatgatt ctctcaaaag cagaatttga aatcgtggaa
    49921 aatagatttt taacttagga cttgtcccaa aatctaaaag aattttacgc ggtatgattt
    49981 agaaattttt aataaaatgc agtagttcca caaattaagt cacatttggc aatttgcgag
    50041 catagtgtcg ttaaatcttt gcagtagttt cccacatttt atgaactcag tgtcttagct
    50101 cgacaggttt tgggacagct cttaactaaa aaggaaattg aaaacggtga aaggtagctt
    50161 ttctataact actttatttt tcagtttcaa atcaaacagc tattgaaaaa ttatttttat
    50221 acgccaatcc ttagttcttt ttcaaaaatc agttttcgaa cctaaaattg aatcatcttg
    50281 aaatcatttc tccactgttt ttagacaaaa ccacatctaa taaatttata cctaaattaa
    50341 attagtattg actgaaaatt tgggctgata gtaattaggc aaaagaattt gtgatatttt
    50401 cataataaac aatcacaaat ttgggatttg tggcaaacaa gtgaccataa taaattttgc
    50461 aatagttaga agacaaaatt atttccttag gagtgtctta aaaactcttc tatgtgagtt
    50521 ttctaatttt cttttcgcat taaaaatcaa tataactaaa cgagatcatt cttgtccgaa
    50581 aaaaaaagtc tttggtaatt ttaggatctt ctttgcgcgt attatcattt tatttttttt
    50641 tatgtatggt gatgtctacg cttcggataa aaaaacttta agagttaatt tggaaactgc
    50701 gactcagatt gccttaacaa attattattt gttattatct ctcaaaaata aaaacgccgc
    50761 aattaaggaa cttatttcag aacgatggag agatttgtta cctaccttag gcgttaatat
    50821 gacaaggcaa aaatacatta tcgaacattc aaacgattac gtttacaatg cgattttggt
    50881 caatttggac caaatcgttt acgacggtgg caagaaaaaa ctcgatcttg atattgctca
    50941 gctggaggaa atactaagta gggaagattt taaaattact tcttctaaag ttaagttaga
    51001 agttgaaaag accttcataa atacgttagt cgctcttgct aaggtggctt taaataagaa
    51061 atcggtggag cgcgctaaag aacaactgag acttgcaaaa ctggaggcaa aactcggttt
    51121 taccacacaa attcaagttt taagcgtagc ctcccgtctg caagaaatcg aattcgcatt
    51181 ggtgaaatcc gtcaacgagt atctcaaagc taaaaacgat ttgaaattgg tcatgagttt
    51241 ggaccgtcaa tttgatctta tcattgaggg gaatttactc acagacttct acctttccta
    51301 tcctaatttt aaaagggaag tgttgatcga caacgctcaa aaccaacgat cggaaatcgt
    51361 cagaattaaa attaacaata gaaaattatc caaagaacgc gaattagccg aaaacgcatg
    51421 gattcctcag atttcggtag gcggttctta cggaagaacc ggtgtaacct atcccttaca
    51481 aaacgatacg tggaatgtaa atgttaaggt tgttttccct ttgggcggat ccacgaatac
    51541 gacgacagaa aatttaggta tgcgttataa taaccaagcc agttccggtt ttgccggtac
    51601 tgtgaatcct aactttaatg ctgcaacgtc caacaatctg caagttttag ataacatgag
    51661 ttattcaaga aaggtgatgg aaagtaagat taaactggga gattctatcg ctgaaaaaaa
    51721 acgtttagaa caatctattg cgatcgaagt tgaaaaggcc agcgatttcg ttaaggaatc
    51781 ttatgatcta attacgatcg gtagtggaat ggtttatttt cgttatgaaa gtatgcgttt
    51841 aatgaatact aaaattcaag tcggagaagc aaaacgatcg gacatacttt ttgccgaaac
    51901 tgaacttgtt ggcgcccagg aaaaactcgt agatgcaatc ggaaaatatt gtacttccgt
    51961 ttacgaattg gaatgggttt cgggtatgcc gcccgattct ctgaagttgt tcaattataa
    52021 accgaatcac ggaaatacaa ttctacctct gatcttagaa aatagaccca ttcctaaatc
    52081 gaaagtaagc gaaaatttta aagttaagga tattgaggag tatttcaatt cacctgaaac
    52141 cgactctgag acagacttgg aaacatacga tcctctgaag aagtaaaact atgaaaaagc
    52201 ataaacaatt taaatatttt gttttaataa tattcttatg ttcaatttgt tttctctcta
    52261 tgaattgcag taagcttgaa aataaattca agaattggat tcctttggac aatagtccag
    52321 cttcgcctaa agtattgtat tccattccgt ctccgggaca aactggcgtt ttaagggatc
    52381 agaaaatcgt aatgacgttt aataagccga tcgacgaaca aagttgtatc ggcgcttttt
    52441 cggttcaacc gggagttacc ggactttttg aagttaatgg aagttctttg accttcacac
    52501 caaataaaag atggcaaggt ggaattactt atttagtaaa tctttccaat cgatgtgagg
    52561 atcaagacgg tcgcgatttg gaaaaaccgt acagtattag tttttccgta agtaccgacg
    52621 tacttcctcc cgatgtgatt tcgatcggtg gaagaaaaaa cacaacaggt tgtttgaata
    52681 ccgatccgat tatggatttt gtaaattttc aaaataactt ttatagtact accgacgttt
    52741 gtatcaacac tccgcttgtg ttgacattta caaaaccgat ggatagggga accgtagaat
    52801 ctaactttct ctccgttcca caaatggtag gggccttcgt ttggagtaat aataacacag
    52861 ttcttacttt tactcctaga gaagctctta caacgggtct tacctatgtt ttaactgttt
    52921 cccaaaccgc acaagatatg tccgaaaatc cattgggtaa aaatgtctcc gtaagtttta
    52981 cagtaggaac ggaaatcgtc aaacctcaaa tcctaatgca ggacggattt attcaaaatg
    53041 tgggcggctg ttctcctggt actcttgctt ccactttatt tccggcaggg ctttttaatg
    53101 ctgtgggttt atgtagcggt attgttcctg gttttcaatc ctctccgatt atgattgatt
    53161 tttcggaagc gatgaattta gccacaaccg attcgaatat caacatatct ccaaatatca
    53221 acggaatcaa aacttggtct acaagtccga atggaggttg tggatctacc ggtccttgtg
    53281 gtgcgacaag ccgactaacg tttacgcctg taacaccttg gcagcattcg gttacttaca
    53341 ccgttactgt ttctggaaat gcaacggaca tagcgggaaa tccggtaggc caaaattatt
    53401 ctttctcgtt tacggtgggc caggattttc aaattccaag agtgattttt caggatggtt
    53461 tcttaaacac gggagcaggt tgcgcacccg gcacacttgc ctctgtgtta gatccgatca
    53521 acggaatccg ggataaaacc ggagcttgtt cgggtctttc tcctgcttct gcaaatactc
    53581 cgatattcat acattttagc gaatccgtag tccagtccac ggtcgaaaac gctatgagta
    53641 tttctccgaa tatcatagga actaaaactt ggcttacgag tggtaacgcg ttatgcggct
    53701 ctactggccc ctgcggaaac ggcagtcttt tagtatttac tccgagccaa gattggcaga
    53761 acacaactta tacaatttca attccaggtt ccgcaatgga tttagatgga aatacattag
    53821 gatcttctta ttcgttttct tttacgtttg gaattgatct tcttccgccc agaatggatt
    53881 ttgcaactgg gccgttgtta agcgacttgg ctccagcctg tgggaattta ggacttactc
    53941 cgatcccgaa tcttaccacc aacgtctgta gtcagacgaa cggaaccaga tttagagttc
    54001 gatttaacga gccgatggat caagcggcaa ctacaaacgc attttcgtta actccgtctg
    54061 tgacgggatt aattacttgg ccttctccta ccgagttgtt gtttactccg tctcagaatt
    54121 tgaatctgtt cgcacagtac aaacttacga tcagcactgc ggctaaggac cttgcgggta
    54181 acgcaatggt ttctgagttt atcagttttt ttacgactgg aaacggaggc ccggtaaaca
    54241 atactccgcc taccgtactc aacgtgttat ccgacgtcgc gaccggcccg ggaggttgtg
    54301 acggcgggat ggacgattcc ttaacacctt cctttgtgac gaacgtttgc acagataacg
    54361 taggaacggg gcaaggagcg tcattcgaag ttatattcag taaaaacatg gatcagaatt
    54421 tgacgtctca agcgttctcg attagtccaa acatttcagg acttatctct tggacctctc
    54481 cgactacact tcgatttatc gcaactcaat ctctcaatcc gaacactcag tacgtgattt
    54541 cgatcggtca aaacgccact gactcaggtg gaattcaaat tcaaaacgct tatgttcttt
    54601 attttctcac atcaccactt ggaggttttc ctgctgtgaa ctccatagac gtgttttctg
    54661 gcacaactgc aaattgccaa gcgggcctgg gaatcgtttc taacgtttta gctgcgacag
    54721 tcaacaacgc ctgtaccgga aaccctgcga ttaacccgat cgtggttacc ttttccgaac
    54781 cgatgaattc gtcttctctc cgatccggtt ttacgatttc tccttcggta acgggacaat
    54841 tttcttttcc gaccgcaaat cagatggttt ttactccgga cgtagctttc caatacggaa
    54901 ggagatataa catttctctt gcgacctcga taacaaacac ttcgggcaaa gggcttagga
    54961 attctgtaaa cgctactttt gtagtaggag ctttggattc gaatcaaccg gcggtaaccg
    55021 ggatcgattt tgaagtggat ggggacgggg ataattgtgt agcgccgcct aacgacgtgt
    55081 taaacgctca aaacggaact cttacgaata acgtgtgcac gggtgttccg attgtaattc
    55141 attttaacga agtaatggat ccagtttcta cacaaaacgc tttatctgtc tctccttctg
    55201 cgaattttgc gatcactttt gcagggaacg acatgacttt gactcctttg attgcgttaa
    55261 ccagtaggca aaattatact ttaacaattt ctacttcggc gaaagattta gcgggaaact
    55321 ctctacaaaa ttcattttct ctaatattca gaactgagaa taattcaccg caagtaatcg
    55381 cgatcggaag agggaaccaa gccaactgta atagtatggc agttacaaca ggatgttggt
    55441 ggcaggcggg aactcctttt cttcctgctt cctcctattc tttcactcca gggttgcaag
    55501 cttgtcctgc agattctact tcggacaaca tcgtaatcgt ttttaatcaa ccgatgaata
    55561 ccgtaagtgc ggtaaacgca gtcagtataa gcgctgtgtc tcaggtcccg aatagcgctt
    55621 cttctattta caaaggtaag tgggtatgga gtgacagcga tagagttttg accatttcga
    55681 tgacggacgt caatttagtg tgcggttttg atatgttatt taatacggga atcggcgggg
    55741 caaattatcc cctgtatttg attcaaatag atcagtctgc gacgaataca aatgggactg
    55801 ctttatcttc gcagttcaat tttttcttcg aaagtaatta aaagagtata tttatgaata
    55861 aaattttcca atcgatcgta ttccttttat tttcgacgat tttatataac tgctcggcaa
    55921 tttccaagtt attccgttct tccggaagtt atcaggtata tgtaatgaag tccgaagaaa
    55981 atacttcttt ggctttagga aaaatcgtca gtagggatgc tagattctct ccctttctta
    56041 tggaaaactt taaggatatg cttcagctcc aattgatggc ggaaggttat tccataaagg
    56101 aaatgccaga agagaaatcc ttaaggaaat taatttcgaa ttccgaatcc gttgactcga
    56161 atgaaaaaaa agaaactgtc ccgatagcga ctgaaaccca agctgcggaa ggaagtgcaa
    56221 atgtaaaaga tttacttccg gaaaatctgc ggcatgtttt ggataaggga acagtagtag
    56281 gattttctaa tgtatctaaa gaaatacaat ttggtgatta tctttccagc gacgagatca
    56341 aatctttatc ggaacgaacg gggatccatt attttgttca aggagccatt ggtaataacg
    56401 attctggaaa tttattggaa gaagatttca attctctggt ctttcttaaa atttatgatt
    56461 cgaacggagt attaaaaggt ggagtcactt atgtggtcaa cggacgtacc ttaaacgacg
    56521 ccaatctatt aagagaagtt tgccaaaata tttccaacaa gattggtgcc ttattaaaac
    56581 tatgatacat agatattctc gtaaaaaatt tcttattcct attttggtat tcattacagc
    56641 ttcaacgtat tcctgtaaaa aagaatccga agagttaaag tctttaaaaa gagacgcaaa
    56701 tattgcttac acaaaacaag atctgaacgg agcgcttgcg cttttttcgc aggttttaga
    56761 aatggattcc gattcgacga atacaatgat tatgttgggc aagatttatt attataaaaa
    56821 agattttgaa aaggcagagg agatgttcaa aaacgctgcg agtagtgaaa aatgtaattc
    56881 gaacgcagaa tactggcttt caaaaatgca aagtttacgc ggcgaggatc gggtggaagt
    56941 gaaagaacgt ttagaatccg tcatagacaa tatcccaaat cgatgggaag tacagtacac
    57001 attgggaaca ttgatggaat cggaagggaa aattcaggaa gctatttcct tgtatgatca
    57061 agcacaagcg gagtctgcta aactatctct tttatatctg cgtttgggaa agatatatca
    57121 aaaagcacaa agaaaagaaa tggcggatcg ttattttgaa aaggctaaat tcatatccga
    57181 agaaaattct gatatgtcca aaatgatcga gtctgaaatc aataaggcgc gttaaactat
    57241 atgtctgctt ccaaattaca gatttttagg aatgtcttaa tgtcgaaaac ggctaaaata
    57301 acgttattga tattttgttt attcgtactt tataaagttt ttatacaagt ggacccaaag
    57361 tcttccattc gggataaaag aaaagagggc aaatttgaat ttatccttaa tttattcaaa
    57421 aaaaaagaca aagattacgt tatggactcg gtaattgtaa aagcgattat ggttcatccg
    57481 gaaaagataa atccgtcaat tcactcttta ggaaccgttg attttttgga taaggtggat
    57541 atagtttcta aaaccgcagg tatcatcgta gaaattaaag ccaaagaagg ggagaaagtt
    57601 aaaaaagggg aagtgttgct tcagattgat actcttcagc tggagttaga aagaaaaaaa
    57661 aatcagtccg ctttacaaag cgcgttttct tcacttagcc ttagcgagga aaaatacgca
    57721 aaagcaaaag agaacattga agtcagaatg ctggatatag aaaaaagaag gacacaagcc
    57781 aaagaagcca aagctgaatt agctaaaatg aaaatgacct ttgccggtaa ggaaaccctt
    57841 tacagagaag gtggtatcag caaggaagaa atagaacacg ctcaaacttc gctgatcacg
    57901 gcggaagcga aatatcgtat gagcgtaaag gatttggaaa tgggaatggt aggttttaga
    57961 aacgaagata ttacttcgaa aaatatgaat gtccccgaag atcccaagga aaaattaaag
    58021 ttattcgttg atattaatac tcgtatcgac aaggcggaag taaatgtcgc acgttctcaa
    58081 gtagaagccg cacaggcagc tctaacgtcc acggaggagt taattcgtgc cgctacaatc
    58141 cggtctccga ttgacggagt tgtagcctac gtgaacaaac acgttgggga atacgtaaat
    58201 ccgggagcgg taaatagtcc agatcaggcg attttagttc ttgtaaacat tcataaagta
    58261 ttcgcaaaat tgaatattcg agaatctgat atgacatcga tccgtaaggg tatggatctt
    58321 gaatttacag cagacgtata tcccgaaaaa aagttttacg gaaaagtggg agttatcaac
    58381 ccaatcgtag atcctaaaac ccacactata gaagtaaaag ccttaatcaa aaacgaggac
    58441 cgatcattaa atccaggaat gtttataagg ggttctattt ttacgggaga gacaaaaatg
    58501 tctcttctgg ttccatcgga atccttattc gctaaagata acgacgctgc atggatttat
    58561 gtactcaatg atgggattgt gttaagagcc aaagtgaaaa ccggaaacca atacgaggat
    58621 aagattgaaa tactcgaagg tttaaatcct ggaagtatca tagccgtgga aaaacttacc
    58681 caactcaagg acggtatgaa agttcgtcca gagatggaaa acagtcttaa ataaaagtga
    58741 agtaccttca gcggatagca atcgataggc cggttacgac ggctatgttt tacctgcttt
    58801 tgattctgct cggtttaatc tctctaaaag atctagaagt gaatctgctt ccggatatgg
    58861 aatttccccg cctaacggtg attacaaatt ttcaaaatgc cgcccctgaa gaggttgaaa
    58921 atttaattac aaaaccttta accgaatctg tcggaacagt gaaaggaatc gaaaaaattt
    58981 cttccgaatc gatggaagga gtttcttttg ttactctaca atttggttgg ggaaacaaaa
    59041 tcgattactc tgcaatggaa gtgcgggaaa aaatagatct aattcgaggg attcttcccg
    59101 aagatgcggg taaaccagtc gtcacaaaat tcgatccgag ccaatccgca attcaagaga
    59161 tcgttttttt tcccgtggat aaatctagaa cacacgaact aaggggattt attaaaagag
    59221 aaatcaaaag ttatttggat cgtgtggacg gggtcgcgct tgcgcaaatt tcaggagggt
    59281 ttaaaaaaga aattctcatc gaagtagatc cttcttctat gtatgcccat caaatatcca
    59341 ttaaagacat acaaggtgca gtagaaagtt ctaatataaa ttatcctgcg ggtcatattg
    59401 aagaaggttc taaagacgta ttgatacgaa cgatgggtga atatcgggat tttcgtgaaa
    59461 ttgaaaagac caacgtatcc aaaaatgata agaacattcc ggttcgtttg ggaaacatcg
    59521 cccagattca tgaagggtat aaggaaagga aggggcttgc aaaatacaat ggggaagaat
    59581 gtgtaaccgt atcgatctat aaggaatccg gaaaaaacac cgtaactgta tccgaatccg
    59641 tccgctccga attggaacga ctcaaggaac aacataaaaa tgtaatcaag gcggatattg
    59701 tgtacgaaga atccagattc gtaaaacaat ccatagataa catcaccgga gaattgatat
    59761 ccggaggttt gcttgctttt ctttctctta tattcatact tcgtaatatg gaaagtccgc
    59821 ttatactttt gacggtactt cccatttcgg ttatcactac gtttttactg atgtatctca
    59881 aagatcttac tctcaacgtt atgacgttgg gaggtttgtc cttgggaatc gggatgttgt
    59941 tcgactcggg caacgtagtc ttagctgcga tcgaaagaca cgttagaaac ggacttccag
    60001 taaaagaggc ttccttgata ggagccaatg aagtggcagg atcgatcact tccgcagttt
    60061 tgaccacggt gattatattt ttaccgatcg tttttttaaa aggaatcatc ggagttgtat
    60121 tcggagaaat ggcattaacg atcacctttt cgttgttagt tagtttagcc gtatctctta
    60181 cactcatacc gatgttgtcg gcgcttcgag gaaataaggt atggtctcga aaatttgatc
    60241 agtggtcttt ctttaaaaag gtagcgattt gggaaaacga aatagacgtt cgttttgtaa
    60301 aagggttaac aaactggctt ggaaaaccga aacgtttttt tacgggaatc gcgatctgtt
    60361 ttgtggtagt tctaatttta atttcatacg tggataaaga gttcatacct aaagtggata
    60421 ctggagaatt taaaatagaa atactcaacg taaaaggttc ttcgctttct tctacatccg
    60481 aactcgtcga agaattagaa acgaaattac tcaaagaaaa ggaagtaaaa cacgtcattt
    60541 caaatatcgg ttacgatgaa gaacaaattt tatctcgttc cggaggggaa gtcggaactc
    60601 atcaagctca agtaagagtt gtactttcta cggatcgatc ggaaaaaaca aaagacttca
    60661 ttcgtagatt tagagagaaa attcaatact ctcagaacat agggattcat ttttatccgg
    60721 aagaagatat gctttcaaaa atactttctc ctgattctaa agcggtcact ttggagatag
    60781 aaggaaatga tctggccact ttggctttta taggcgaaaa cgtaagaaat gaaatttcta
    60841 aaattcaagg tattacggat tccaaaagta gcctagaatc tgagaaccga gagtttcaga
    60901 ttcgatttga cgaagacaaa atgtccgtct atggattatc acaccaatat cttgctggaa
    60961 ttttaaaaac ggcgcttaaa ggaacgatag cgacaaggtt gagagtaaac gacgaggaat
    61021 ttgacgttag acttcgttat agacaatccg atcgaaaata caaagaaaat atttccagaa
    61081 ttataattcg tacaccgtcg ggggaagcgg tctttcttga tcaagctgcg gaaattcggg
    61141 aaggaaaagg atacgcttcg attcttagaa taggtcaaag tcgagtgaat aggattacgg
    61201 ctaacgttga aaacgtaaaa caatccgccg taatttcaga agttgaagag tatatagaac
    61261 gattaaaatt acccgtcgga tataaaattc atttcggagg agaaaaggaa aatatagact
    61321 cttcgatgcg ggaattgtta ttcgctttcg tactggccgt cgttttaatt tacatgctgc
    61381 ttgcgggaca gttcgaatcg cttttaattc cattaattat gttatgtaca attcctttga
    61441 ttctaatcgg aatcataccg gcgttattaa taacgggtaa tagttttaat atcagttcct
    61501 ttaccggaat tatacttctt gtgggaattg tcgtggataa cgccgcttta ttctacgaat
    61561 acgtagaaat tttagaacac gaccaagttt cgcttaagga ggcaattatc ggaagcggac
    61621 aaattgtact ccgtccaatt attatgaaca atggaaccac tcttttaggt ttacttccgg
    61681 tcgcgttaga attgggagaa ggaactgaat tccaatcacc tatggcggta accgtaatca
    61741 gtggactagc cgcttccgtt gtgctttctc tttttctaat cccaatcgca ttttattata
    61801 ttctaaaatg gcaaagaaca agaaaaaaag cgatctaaag gaatatacga ccgttcccga
    61861 gtctggaata aaactatccg gtctgattct ttgggtggaa aaacatagaa cgggaacggc
    61921 aatgattttt ctaagtctga tacttttagg agtcattgca tttcgtttta tacccatatc
    61981 cctgtttcca gaagcgcctt atcctggtct tacagtggaa acggagtatt tcggcgttgg
    62041 tcctgaaaaa atcgaagaaa tcatcacaaa gccgattgaa gaatccgtat ctacgttagg
    62101 cggaattcaa catctatttt ccgtatccga ggagggaaaa tcaaaagtac atattcaatt
    62161 tgatcagaat gccgatttgg aaattaaatc attggaaata agagataagg tagagcaagt
    62221 ctcttataga tttcctagag aaacacaaaa accggtcgta cttcaatacg acccaactca
    62281 aaaaccggta ttcatcatcg ttcctaaaag ttcttcattg aacattatgg agatacgaga
    62341 aatatccgat cgtgaaatca aaaagatcat agagggaatt cccggcgtta gcgaagtcgt
    62401 agtagccgga ggaaaaccga gggaaatttt aatttcatgc gatgcgcaga aaatgatcgg
    62461 attcggcgtg gatatgaact tacttttatc cgtgttacag gaggcgaatc ataacgagaa
    62521 tcccggagaa gttacggaag ggtccattca aattccagta tatgttaaag gcagaatgcg
    62581 gagtttaaag gaaatagaat tcttatcttt gcgaaaagat gaatccggaa aactaatccg
    62641 aatgggcgac gtggcaaaag tgagcttttc ttacagagag gaaaattctg cggcgagagt
    62701 gaacggacaa aatacggtaa gcatatacgt ttatcgagcg ggaacggcta accttttggc
    62761 ggtttctgaa gaacttagaa aagagctcaa aaaagcagaa aatacaaatt tgaactttga
    62821 aattttatat gaccaagcgg aaacggtcat acaggctatc agaaacttct tttttgcctc
    62881 gttaattggg tttatacttt ttattattgc agcttcctta atattccaag aatttaaatc
    62941 ttcttgttta tttgcgttct tgttggtttg tcagtttttt atcggatcga tttttatgta
    63001 tttcctaaaa atcgattata atcttgttac gatcgtagga ttaattttag gttgtggatg
    63061 ttgcctatgc gtttttatag ttaatcaact attttccgat tatggaaaaa actcaaattc
    63121 gattacaggg gagatattca ctacgatatt attggtatcc ggcgtatttc ttccgatttt
    63181 atttactaca aaagaactga aaagtattta cggcggttta ggttttgtct tatctgtaaa
    63241 tttttttatc agctatttga tttcaattac gatattaccg agtcttagaa ccaaatttca
    63301 aatcgacatt aaaattttta acgttccaaa aatcttaaaa actttcatct ataaattgga
    63361 catactatca tattacgttc atagaatgaa agaggatata atcgataaaa ctttgtcggt
    63421 tattgattat tctagaaaaa gaccaaaagt atttttgtcc gtttatattt tatttatcct
    63481 aatcggtatt tatttttatt ctatttccaa acacgagttt atcaacaaag tagaggaaaa
    63541 acaactaata ggaaacgtag agtttccctc tggaaccagt ttttcaagaa ttaacgcaat
    63601 cacggaacgg attgaaaaaa atctatcaga attatataat attaaggaag tcaattcaaa
    63661 agtggaaaac ggtaagtcta caatcgtagt gaagtttaac gaaagcgtat cgaatgtgga
    63721 tgaaatcgga aaagaattag aagaaatcgt aggagacatc aaacccgctt ttatatattt
    63781 ttcgggaagc aacgacgaag ctttattaaa ggaagtaacg atcgacgtaa tcggagacga
    63841 tctaaataaa atcgaccaaa ttacaagaca agtttcttcc gtagcacaag aattgctccc
    63901 taacgttaga cacgttttat tgagatataa accgcctaga gaggaagttc gggtcgttat
    63961 agacaaggaa aaaagtgaat ccttgggaat ccgttcccaa gatataggtc gattgttacg
    64021 ttacggaatt caaggtggag tcgctacaaa atttatagaa gaagaaaggg aagtagacgt
    64081 tagaattcga tatgattcga attatcggga tcaatttaca gatctgaagg aatataaaat
    64141 tgatactgaa aaaggtaaat cagtgccttt gttggaaatt gcatctctaa ccagagacac
    64201 tacacccgtc aggatttata gaaaaaataa aagaagggtt ttatcgttta gtcttagaat
    64261 tgcagatatg agtttaaccg aaattctacc taaactcgaa aaactaaaag aaatcgaact
    64321 tcccaaacaa tacaggatag aattcagcga tagcctgcaa aaggtattag aacatcaaaa
    64381 aaaaatgaac ttcattttga gttttgcagg attgatttta tttatgattc ttgcatctta
    64441 cttggaatcc ttaaaaggac cgtttttatt attatccgta ttacctttgc cgttgttgtt
    64501 cgttatcata atcatttatt ggatcgattt acctttgacc attccagttt atatcggcat
    64561 gattatcatc agtgcattcg gaattttaga aacttttata cttaggaaag aactttctcc
    64621 ttggaaaaac cagggagaaa aatttgaaat cggtttgatg ccatatgatt taaaggaaaa
    64681 aataagaacc ttactatcga agttttttca actttggttt ttaatcattc tattttattt
    64741 accatccatt ttcagttttg gaaccggtgc tgcgatgctt aaaaccgttt ctattacatt
    64801 gattcttggg ttgattggaa tttgtttttt tactccaatc gtatttatca cgttttactt
    64861 atatactacc gcgatcacaa atacaattac ggacgtgtat cggcaaagca tagactggac
    64921 aaacttaaaa cttatcgaac tcaggagaaa cacaagatga cggtattgag ttatttaaag
    64981 aatatattgt ttaggccgga atattatttt aaggtttatt cgttacaatc gaatcaaatt
    65041 caatcgaact actcggttaa gaactttttt attgtattga ttagtcttac aatattactc
    65101 acgtgcacga gggttttaca ggaatcgttt ttttcttcgg ttaaagttac ggtggctcaa
    65161 gaagcttcgg caaaagtgga agaaaatcga aaaaattacg gacaaaatca aggtttcgtt
    65221 tttatcttac tttccaaaat aatctacgtt ttgatttgga ttgtaattcc aatcttactt
    65281 tcgttaatcc gacttccaat tctttatttt attggagaac ataaaaccag attcaaagaa
    65341 cttttcatta caactcttgc aacctctctt ccgcttctat tatctagttt tataatttcg
    65401 gttatgtatg atttagtctt atcaaattat acgattggaa atttcgaaac attaaaatta
    65461 ttctttttga tttgttttat aattttacta gtatcttgga tttgggaagg tagattgtgt
    65521 ttttatgctt ttacgggaca gtatgatcaa aataacggaa gagctatttt aacttggtta
    65581 tccccaagtt tattgtttgt aaatctactt gcgatcaatc ttgtaattca aatttggttt
    65641 cgttaatata gttgtggaac tttggaaaca accaattttg aaagaaagaa tgattacgaa
    65701 tctctataaa attgagtacc taatgtctat tataaagcgc tattttacgt aagttcgatt
    65761 agaatccaat acaaaagtga ttattagatt tgttaaaaaa ttctattatg ttgtgccacg
    65821 acattgagtt ttttatcagt ccagattttt tctatgaatt cacatgagta aaatgtaaac
    65881 tagtatttta ttatgtagtt ttaagtaaga aatctataga atttttaaat ccattggact
    65941 taagattgat ttgaattctt tcgaaaacag tttatatgat ttaccttaaa aaaatcaaaa
    66001 tataatcatt caaacttgtt atcttttttt tggtatttcc gactcttttg aaacttcttt
    66061 tccttcctgc cacttaccgc tataaagaat tttctgatct ttagcaacca gaactccgta
    66121 cccgttctct ttgttatttt tccattgacc tatgtatttt tttccgttcc aataaatctt
    66181 agaaccaaat ccgtttttac aatcgccgtt acaagtttct ttaaaaagga aaaagtaact
    66241 tcctcctaac agtagaaccg taagcgaaat tactaaaatc gaaagtttat ttctcaaaaa
    66301 aaactgaacc atacacgccc tctaaaaaat ctgaaatgca agttgtagca ttggcgctaa
    66361 caacgcaaga taaccaaata taaaaatgaa ttttttataa cgacgacaaa ataaaaaaaa
    66421 tttagaacga ttttgttgag ttaagtctaa gaccgaaggt tcttcattta agacatccat
    66481 tttagaagaa atttttttct tcctttcttt tgtgattgga aaatcagttg gattggccaa
    66541 ctccgctccg aaccatagaa gtttttgttt ggaaaaattt tttccaaaca aatattctgg
    66601 tataggatgc aactcggagt attcgagtat atctacttga catttttggc attcatttaa
    66661 atgtttccta attaaaaacg ggattttttg ttcgtttgtt tttaaaaagt cctcaacatt
    66721 ccaatttttg catatttcca tattcagcct acctaatatt tctcaatttg atattaagtt
    66781 atctcaaaaa tactttactt ttgccgaaaa tataattcgg acattctaag atatttttga
    66841 aatcgaaatt ctaatttgtg atcattttat tagagtacat cacaaattag ttaaaataaa
    66901 tcaattaccc gattttacgt ccattatatt tttgtaaaaa taatcttctt tttgagttta
    66961 ttttcaattt gagtcttgtt tcttttcatt tcctcaaaat ctcaattttc agggacgact
    67021 aattatgagt aaaaaactat tatgtttcct actcattcgc cttttctttg ggttcagtag
    67081 aaagaagttc ttgtctaaga tcccgagggg atttaccagt gaatttaaca caagccctgt
    67141 gaaacgaaga agcagaatta aaaccacatc caaaagcaat atttaaaaga ttataattta
    67201 attttatacg tatcatattt ttcacttcgt tgattctgtg aaattgtaga aactcagtaa
    67261 aactcatatt caaatattga tttagatagt aagaagcctg atgagtagaa agacctaaac
    67321 cagaagcaaa atcaggaagt cttagttctt cttctttaaa acctttagaa tctaaaaaat
    67381 gatttaactt agttttaact ttttctaaat cgattccttc taacatattt ttaggaggat
    67441 atttatattt ttgtggttct ttgtcctctg ggattggaat ggtttctaat tcaatttgat
    67501 tgaataagtt agtatccgga atcgaaataa taaccttacc aaataaagaa gggaaaaaac
    67561 gttctaagag aattgtataa caaatgacag aaccaggaat gatttctgca aagagaaaga
    67621 aatccttctt atcatatatc gtacctaaaa aatccaaaac aaaacaaata gagattaaga
    67681 aagataaaaa gggtaggttg aaaaataaaa tcgatttgtt agattttaga atctttctta
    67741 aagaccagga aaaagtaaaa atagaaattc caaatcccaa aatgtctatg aaagatataa
    67801 agtaaagatt gggaatgaaa taagaaagta aaatcgtaac tggaatgatt cctaaaagtc
    67861 ttttgcaatg aatccaaggg ttatctaaag aatctaatat atagttgaaa cagactaaaa
    67921 cagccaaact agaatagaga accaggctat agtaagaacc tattaaaatc ttattttcgt
    67981 tacgtagacc aatcaggatc ccattattta aaattagaaa aaacgcggcg gattgtaaaa
    68041 cggaaccgta ggatttacta aaaccatcat ttgaaaaaag tttagaaaac cctaatacaa
    68101 atccaaaaga aacaccggcc gcatgaaaat aaaaaatacc taattctaaa gtacttttgt
    68161 aattctcaat tccgattgta ttcataatga tagtgaaggg agaaactcaa atgtaattat
    68221 gatataattg cttctttcta ctcgttattt gttaaatcgt ttaaagagaa attttccgaa
    68281 gtattaaatt ttaatctttt tcgaatcgtt aaaatttttc ggaaagcagt gaattttaaa
    68341 attgcttctc gatcttcttt gtataacggt aagcctatgt atttttcgta ttcgtctaac
    68401 tcaggttctg tgatgtctaa gggttttata ttaaaatagt tgattatcat gatgcttcct
    68461 attttgattt caggtggaat ttatactcaa ttgagggaaa aattataaga gttgataaag
    68521 tgaaagcaga tatgtaagtt attattaaga ttgtaaattg aaaccattgt agctacttcc
    68581 ttggatttta aagaatccaa taaacttgaa atttaaagat agggagccgt aataagaagt
    68641 atcaatctca ctaaaaattt ctggaaataa tgaggcgggg tatttaataa atctactttg
    68701 gaaatgtttt ttcaggagat ttaaaaaaca ggatgcttga ttgtagaaaa taatcctctt
    68761 tctattatat ttagaattaa ttctaaatat aatcatccga atattcgaat ataacattac
    68821 gatgtccttt ctttgtaata agtctgaatt ggtgggatcg tatgttgaat tatacaattt
    68881 gtcaaataaa aaaattgatt aatacaataa aatgaatgaa gtagaaatcc aaaatcgaat
    68941 caatattgcc ttaaaatttc taaaagaaac gagaggttta aatcaaaatc agatagctca
    69001 aaaactagct gttacacccg gaacaatcac tcgtttacgg aatggtgaaa atgcacttac
    69061 agaatctatg gctttgctct ttgaatatat ttttggaatt tcttcgagat ggctaattta
    69121 tggagaagga gaaatgttgt tctttcctcc aaatattgga gataaacagg agattgattt
    69181 tcttcatagg atctatagtc gaaagggtat gaaaatgctc atcgaaaata ttctttgtct
    69241 atcggatcga gatttagcgg tcattcaagt aacagttgaa aaattaaatt cttaaaaagt
    69301 tttttatttc agttttacgt taataccaga ataattattg agtttttaat taaagagaca
    69361 taattcatgt tatgtcatat ctattagagc aaattaaagt caaaaaactc atcgggttaa
    69421 gtgaacaaga agagttaaac aaaataaaat cctttgtatc taaaatatat gaagacgcgg
    69481 gttattccaa ttcatcttgg aaaaatatag atcattatga tctttggtcg acctggtttt
    69541 atgtggaaga gaacggacaa attttatctg ctatgagaat aactgaaaaa aaccgtttaa
    69601 ttttattcct ttggaagttg ctttatttaa agacgaacaa ttcccaccta aacgatatgc
    69661 ggtcttagaa gaaaatgtag ccgattggaa tagtgttgcc tttattcaaa atgtaaaagg
    69721 ggcaaaagct aattttatag cggttgctga acattgtata acgaaagaat acaatacagt
    69781 ttatggaatg tataatccga agctatcagg tattgaaaga atttatctaa gagaaggtgc
    69841 ggaaatatcg gtaagatatc caagtcctat gtattttcca gctttgtatt taaaaggtga
    69901 aataccttgg ttcgaagtaa tagaaatccg aaaagaatct ttacagaaaa ttgcctcaaa
    69961 aaaagaataa cgaacatatt tttgttgagg atttgtcagc ttgatcgaag tgggaactgg
    70021 attattcgta atttctcttg gtttttacgt ttggatcttc gcttctaata aaccagttcg
    70081 aaattctttt ttcttactta caatttcact ttctgtttgg cttctttgtt taggtcttag
    70141 agtttacgct cctaatgaat ataaatccat tttagtaaat tggacattga taccggttct
    70201 ctttacgccg tattttttac attctcttac atcctatcta tttgccccat ataagaaatc
    70261 caatgaaatg ggttggaaat caattggtaa tataatcgtt cttgtttacc ttatgatttc
    70321 tattttaaac tgtaaggttg ttcatcttac agaaccagat attttcgctt ataccccaac
    70381 ttggatttat catcttttga ttggatattg tagtttttat atattgtttt cttcaattca
    70441 ggttttaatt gtaatttttc aaaaacgtgg agacgatcga gtaagatctt tcctattttt
    70501 ttccggcatt atcatttcac ttttcgtttc tttaatattt gtttatatct tacctttaca
    70561 tggatacttt ttagcttcca attctgcttt cggtattatg atttcttctt tgctcggggc
    70621 cgtagcaatt ttacactatg acgcatttga aattagagaa catattatcg aaggcgatag
    70681 tcatcttcct ttactcaatc gaatctcttc tgtccctata cttaaactgt ttcaaatttt
    70741 agatccagaa gagtattgta ataggattgt attaagtaaa accaacgtga ttctaaatgt
    70801 aacgacagtt tttgatgaac ttaaaaacag agaagaagca aagaagttaa atactaagga
    70861 acgagcagaa ttattagcta gaattttcaa tcgtcgtatt cgataattaa attctttttt
    70921 taaatttaaa aagtaagcaa cttcgtatat aaaattcact ttatcaaatc gtaatcaatt
    70981 atataattta tatataattc gtttaataaa atacttttaa atctgattaa aaaaaatgct
    71041 gtgaattatt tttaaatatt tttcatacaa ttaatattat aacaaattat tcttcccaat
    71101 tttaacttct gttttaaaaa tacaagttta acttaaattt aaaaatttag aacaatgtcc
    71161 agaatagttc agtaaataaa gaatctcgtc ccaattactg atctttataa aattgagtac
    71221 cgttaatttt attacaaaac actgattcca tacaaaatat taggtacttt atcatatagt
    71281 tatgaataag actggtttta aaggaaaatt tcattcagaa gttttgagag tgagcgggct
    71341 gcttttataa agagcctgtc ccaaaaccca aagaatttta cgcgatagtt tttaataaac
    71401 tgcagtagtt cccacattgg aaggttttgg gacaagctca aaataaattt ttaatagtcg
    71461 taaattagag gtagcagctt gcacagaatc tatgtcctaa cttttcggtc gttatgatat
    71521 atagatttgt ttaaggcatg ctggaatatt atgaatagac aatagatcat ttcataattt
    71581 aagaaatgag cgaatgttta tattgaggca tggtccgcat caaaagttga gtgctacatt
    71641 ggatttttgc tattttattt gaattgatgg ttttttaagg ttttatgata ttcggttatt
    71701 ctgttgcttt tatgcgacag ccgatgattt atagttaggc gcaattttta aaaaatacgg
    71761 agaaaaatat gaccataatc actactttga tatttctact tgtagccttg tatttaggat
    71821 acttgttatt taataaaacg aaagtctata attctttata tgaaaaatat aaagatatca
    71881 tcgatttaga agcgtataaa tccaatgtta tcaaagaaac taacgattct atttcagaaa
    71941 gaaatcgaat attgaacgag atacaaattc aaatagatca agttagaata gattactcaa
    72001 tgaaaaggca acttttggaa aatctagttc gcgagatagc aatctttgat gagcaatcag
    72061 aaattataag ctatggatta tataaaccac attttgattt cgatacttct gaacaatata
    72121 aagaagtcct tttatcagtt cgagattctg gtaaagaaat gatcaaattg gaaaaggcag
    72181 catattcaag cacaacttgg acagtaaatg gaagtaaagc tgaagggaag aaacaaacga
    72241 aacattatat caaactaatg ttgcgcgcat tcaatgggga gtgtgaagct atgatttctg
    72301 atgttcgatg gaataatatt ctaaaaatgg aagaacgatt gcttaaagtg cacgatgcaa
    72361 taaataaatt aggtgaaaca cattcgattc acataaccaa tgaatattat aaactaaagt
    72421 tgaaagaact tagattaact catgaatatc aagataaaat atatcaagag aagcaagaac
    72481 agaagcgtat tcaagaacaa attcgcgaag aagaaagagc acaaaaggaa atcgagaaag
    72541 ccttgaaaga atcagaagat gaagaaagac gatatactaa agccttagaa caggcaaaga
    72601 aggaactcga aaaggcgcaa ggggatcaat tgcaaaaaat tcaattaaaa atggtagaat
    72661 tacaaaagga attagaagag gcccaacggt tgaaacagag agcgatatca atggcggaac
    72721 aaacaaaagc aggccatgtt tacgtaattt ccaatatagg ttcgtttggc gaaagcgttt
    72781 ataaaatagg aatgactcgt cgattggatc cgatggatag agtaaaagag ttaggcgacg
    72841 cttcggtgcc atttgaattt gatgttcacg caattattta ctcagaaaat gcaccggaat
    72901 ttgaaaagtt acttcataaa gaatttgatt taaggaaagt caacttagtg aacaatagaa
    72961 aagagttctt taatattact ttggatgaaa tcgaagaaat tgcaaagaag catagaagtg
    73021 atattgaatt cactaaaata gccgaagccc gtgaatatag agagtccata aaaattcgca
    73081 gtgaaaggga aaaaattgta acctctccca atacttccgt tttggataaa atccctcaaa
    73141 gtatttaaaa acggcgtata acttcgtctc ctcgcttcgt tcggaattgc taatcctcag
    73201 ttcggctccg cacatttgct ttgtcacttc gatttgcact atgttcgcta agactcactc
    73261 aagtctccgt tcctcaacat tggcgagctt agtcgttagt gtagttgcaa tgttggtaaa
    73321 agataaattt gaaatctgtt ttagattttt aagtcattat aaaagaaatc gaaagaaaag
    73381 actttactaa aggattaatt tttacttgaa attaaattta gattgtatat cttagaaata
    73441 tacaaatgga attaccagat ttaagtcaaa tcacaggttt tgactgggat ttagggaata
    73501 ttgaaaagaa ttggaaaaag cataaagtaa aacctggtga gatagaggaa atttttttta
    73561 atgatccttt acttgtagtg acagatgatt accattcagg caaagaaaat cgttatattg
    73621 ttttaggaat tacaaattca ggaagaaagt tgttcgctgt aataacaatt cgaaaagaca
    73681 agatccgacc tatctcagta cgtgaaatga ctcctcggga aagaaagatc tatgaaagct
    73741 cgtaaaaaaa tacctcattt gaaatcagag aagggtgaaa ttgatttttg gtccaagaat
    73801 gattctgcgg actatatcga ttattctaag gctaaaaaag tatcttttcc aaatttaaag
    73861 cccacaacga gaatgatttc acttagatta cctgaagcgt taattgatag attaaaagtt
    73921 atggcgaata agaaagacat tccatatcaa tcattaataa aacttttgct ttcagataag
    73981 gtagaggaag aacttaaaag atagcgtagg tatctaagct gtaatagtca agataagacc
    74041 acacactccg ttcctgttta taacgaaaat tgtaagttgt cacttcgatc gatcagacga
    74101 aatgtatata agacttttat ttaattttat caatggactt agggtttcaa tcattcattt
    74161 tactttaaaa ttcaaaaaag aaatactcag agatcccttt ttcgaatatt acgaaattaa
    74221 aattttatat tctgatggta gcgaaatccc ccgtaaaatt aagaaagaat taggaattat
    74281 tagtactgaa tttcgtgttc ttaacccaaa ggaagtacat ggcttctgtt aaaaatcgct
    74341 aaactcccaa aactattatt ggatcaaata gatgataggt ttgaactttt agaaagtatc
    74401 ccaagtgaag aaaaattctt ttatctctct aaagtggatt tacttaatga aaaagaaagg
    74461 ttgctcaaaa gacttgaaga attaatagaa aaaactctat aaaaactgtg aatgaagaaa
    74521 gaacaaatag gttaaaaaat ttaacgtttt acccaaaata aggatctaaa ccttttttta
    74581 gaattcctag aaatgtccaa aaattatgat caatataaaa aattgtatgt ttactattgt
    74641 ttatgtaaaa attataatat tcctaaatta aaatagtaca aaatgaaaaa ctaaactaag
    74701 gatatatata aacaaaccca aataaatggc tcaaatagcc gtttcgaacg aaattaagac
    74761 aatttttagg ggtttaaatt atacctgaaa tttccttaaa tttcctgaat atcaaaataa
    74821 tcgaggtagt ataagggttt aaaatgacaa atgaataata tataagacaa tcaatcgaac
    74881 aaatagcaaa cagttgaaat aaattaataa cagagtttta tcaactttga tacatataaa
    74941 agcgactaaa caatctattt gcaaaaaagt agaattgaaa atattaaaat taatataata
    75001 cgagatatat taaaaaatga acaaatgttc tttttttgga cataaattac attatcggaa
    75061 gtagcttata caattgtgca gttttaaaat tttgcattca aatcaacttt agatttatct
    75121 aatatagaat tgaagattga tcgacaatat tcgtagaaga aagattattt atttgattcc
    75181 ctacttttga ggagttatat agtaagtaag aactttgatt ctcatttggg gtttataata
    75241 aaaatatagc ttttctttgt ttcaatgtca tcgcgtgacg aaccgagaat gaaaacttaa
    75301 catctttgac ttcctttagg agttttcaaa aaaacacggt ttccggagtc ttatactttg
    75361 agaggcgttt tttgatttca gagttgacta aaatatggtc aatgttggct aaaaagtagt
    75421 tgataataaa aaactaatat aacacaattt aagaatggtt cttgacggta tttttggaaa
    75481 tgcaacagct tcgaaagttt tgttgcatgt ctttcattat agcgaagtac acgcttcggc
    75541 aattgccaaa gactacgata cggccgtaac tccaattcga cttcaattag agcgatttga
    75601 gaaaacagga atacttgtcg ccaaacagat tggtcgttct cgcgttttta catttaatcc
    75661 aaaatcccct tttgtaaaac cgttgaagga aattttgtcg attatctatc aatcattgag
    75721 catcgaagaa aaggaaaaac tgttctctac aagacgacga ccgcgagaaa aaggaaagcc
    75781 tgtatatgga cgagcctgat tggaagtcgg ttaatgaaga agaattgtgg aagtatgtag
    75841 gatggcatct cgcagagaaa ggaatacaat ctgttttagt tggaggagca gttgtatcaa
    75901 tttattccaa aggagcttat cgttcaggag atatagactt agtagagccg attgtttcta
    75961 gatcgaaaga aatcgcgtta gttatgaaaa acatcggatt tcgaaaaaca aggcgtcatt
    76021 atgttcatcc caaatgtaaa catctatata tcgagttctt atcgggtccc gtttcgattg
    76081 gagaggattt caaaattgta ccagatgaaa aaaaattcaa gggaaagatc ttaaaaatat
    76141 tttctcctac cgattgtata aaggatcgac tcgcttcata tattcatttt aaagcgcgcg
    76201 aatgtttaga tcaggctttg ttggtggcaa aaaatcaaag attcgattta agacaaataa
    76261 aagaatggtg ttttagagaa ggtgaaatcg gaaagtctgc atttgaagaa tttcaagcat
    76321 tgctttaaaa atattaggaa tatcaaaacg aattattgaa agatattata aaagcagaac
    76381 agcgttataa agaaatgcga gatgatgctc catctgattt aaaatctccg atcaatacaa
    76441 ttctaaaaca tttaagttta gcgaaaacgg agattattga atcggaagga aaatttaatg
    76501 gataatcttt ataatgcgat cattgtcgca tcttttagta ttcttgcatc tataattacc
    76561 gcatccttat cgtattattt tacaaagcga aatcaaaatc taagtaacga gaggagaata
    76621 aaggaagaat tttatcgaag attcgcaaag tcgctgtctg atttagcatt tgataacaag
    76681 gatcgagaag cttcgaaatc tttctcagaa aatataaata tcatcttatt aattgggtct
    76741 ccgagtgtca ttaaagcatt aatgaatttt catagccatt tacaaaataa aacacaagaa
    76801 aaaagcgaat agttaaaaat gcaaaatatt ttattatgac aattatttga agctcttcga
    76861 cttgatcttt ttcgcaataa aaagattaat aaagactttc ctgatattta tttagtaaag
    76921 tgaaatttat tcgtttttgt gtcataacag atgcttcatg ttatgtttct ttttgtaaag
    76981 gatgtatggg tacgcttata aacaaatgtt cattttttgg atataaagag gattatggga
    77041 agaacctatt gctccataat taaaagtact caagactgtt tttgagaatc atcatcggtc
    77101 tcgttgaact acgctccaat tctattttct gagcttttgg gattgataga ttccagcgtt
    77161 ttatgatatt cgtatattcg gttatttata ggtgtttata cgaagttcga tgatttatag
    77221 ttagacgcca ttttgaaatt tcttgttagg attattatac tcatccataa gttatgaaaa
    77281 ttattaaatt tttactcatc tattttattt ttactagcag cgagttaatt tcaaacgatc
    77341 tttctctatt agaagagtat aaattattac acattgattt atctaatgtg agaacgtcgg
    77401 ggtataaatc ttattttaat gataaacgaa ataaagccga atataaaata aatcttaatc
    77461 aaggaacttt gagaatagta aaaagtagta gcaatctcaa gtgcgggata atagaattcg
    77521 gtttttttaa gataaagcta tcgaacggtt taataggcta tacaagacaa tgcgatctta
    77581 aaataaataa aaattctgaa ataataaata aacaatattc gttttacaat ccgatttata
    77641 ttcctaaaaa tcttaattta aatacattta aaatcctttt aaatggagag atctccttcg
    77701 aaactttgga gaaggaagag ttagttgtag gaaagtttgt aacttataaa attagtcctg
    77761 aattattaga ttattatggc gatggaattt acatagttaa aagaaacaaa gaaattacag
    77821 aagaagcaat gcccaatgaa atccatagta atgtaattga actaagcaat tttggagttc
    77881 tacaagttct tttacgaatg tattgtatct tattgaaatt gaatgaaaag caaattccaa
    77941 atattgaatt caagaaagaa ttaataaaga cagagttcat tagtatagcc aacgacaaga
    78001 attttttaaa agctgaaata cttagttatt actcagatga aaaaattgaa aaaatctttg
    78061 ataacaatga aaatcaaaga ctatttttct tagagagtat tttgccatat ataaaatacg
    78121 attattgaaa atatcaaaac ggcgtctaac tgcggtttct cgctccgttc gggatcgctc
    78181 atgcgactct cgcttggcct ccggcacatt tgcttgtcat tcggtttgca aaacgttcgc
    78241 taaggctcac tcgtaccaat cttttttgga ttgatggatt accagagttt tatgatattc
    78301 gtatattttg ttatttttag gtgcttatac gacgttcgta aaaaaatagt tagacgcaat
    78361 gtggtaaaag aaatatgaat tcaaaatttg aagattttgc tttatcaaga ctaatcagtt
    78421 ttgattctcc actctacaag gtttcggatc taattagaca atacttctat caaggcgata
    78481 aggtatacca ttatactaat tttgatggtc tcaaaggaat tatagaatcg aatggctttt
    78541 ggcttactga atccacattt atgaatgatg aacaagagtt aaataacggc cctcttaaat
    78601 tacaggaagc cataaaaaac ataaaagacc attacaaagg cagtgctcaa atatttatag
    78661 aagcattagc aaattacaaa ttagtcccaa gactggatta ttatatttct tgtttcagta
    78721 aggaaccgga ctctttagat ctatggcgaa cttattcaaa aaatgagact gggattagta
    78781 tagagtttga tctcaaagat ggtaagtttc ctcattttga aggattgccc gaatacaaga
    78841 taagcgaagt tatttattca gataagatta aactggattt tattcacaaa cttttgattg
    78901 ttgctataac cgaagttgaa aatgatcttt tgaatggaat aaattacaca gactggaatt
    78961 atgaagatac cgccaatgaa gttatagatt atatttccgc atactttatt tttttcaaaa
    79021 atgaaagctt ttcaacagaa aacgaagtta gaataactca tcatagaagt gaaaaatctg
    79081 gacagacaat ttattttcga tcaagtaaaa ttggattaat accttacata aaatcgaacg
    79141 aactttatac acttgatcaa ataccggatg agaaaaagga attaaccaag aagttaccaa
    79201 tatccaaaat aatagttggc cctactcgtt attttcttga gattaaaagg tcgattggtt
    79261 tctttttaca ttattccgag tatgaaaatg tttctgtggt accgtcaaat attccgttta
    79321 gaggataacc acactacgta taactacggt ttctcgcttc ggcttcgcac atttgctttg
    79381 ttacttcggt tcgcgggatg ttcgctaagg ctcactcgaa cctcgtgcca attctttcgc
    79441 atgcttaggc atgcttcaga accgcaaacg tcgagatgtc tattacgtta gttgcaatag
    79501 cccaaaaatc gaaagtaata cgaggactta ttgcattatt tttaattaaa gaaattaatt
    79561 tttaaattat caaatatcat tcaaaaaaaa ttgctgacag gttttcaaaa gtatatacaa
    79621 tgtatatata ggaatttatg gaatcaatta ttcaaaaatg gggtaatagc ttaggaatta
    79681 gaattccaaa agcaatggca acggaattag agttaaatga tggaagccat gttgaattac
    79741 aatatgaagg agataagatt gtaatatatc caatgaaaaa agcttcattg gaagataaac
    79801 tttctaaaat tacgaaacaa aatcttcact ctgaaatatc tactggtaat tctataggca
    79861 atgaagcttg gtaaagaata gaaactatac tcctgaaaaa ggagatattg tgtggctgaa
    79921 ctttactcct caagcaggtc atgaacagaa aggtcgtaga cctgcacttg ttttatcgcc
    79981 taaggaatat aattcaaaga cagggttagc aatattttgt ccaattacca gtaaaattaa
    80041 aggttatcca ttcgaagtgt tgattaaatc aaaaaaaatc gatggtgtaa ttctttctga
    80101 tcaagtaaaa aacttagatt ggactatccg tgaagcagaa tttattgaat caataaataa
    80161 agtttcttta aaagaagttt tagataatat taaattatta atattctaat aaacgggcta
    80221 ctgcaactaa cttcgtctcc tcctcacttt ctggccttcg acacattcaa aacccgattt
    80281 taaaagaaat cccaattaga agcccgatac agacagaaat taaaatcgta gaaagagtaa
    80341 cttttaacct ctgaaaaaat ataggagagt aaatgacttc ttcgaattca cgacaaaaaa
    80401 actcagacca acagattctt ttttttagac gtaaatactc cccttctctg tctttcgaaa
    80461 gaatggttac gatcgctttg gaagattcta ttatttgcca agttgcttga agtttttcca
    80521 tacataaaaa ccaagaaggt ctattgactt cggaacaacc cgtatcatga gatggattta
    80581 gattcgttta tgtagaaacg ctaccaaatg tagaacagtt aaataaaaat agaatataaa
    80641 gaaaacgttt catttctttt tactttcctt tttttagaat ctaaaaaatc acaggtgttt
    80701 tgaatttcct tgggtgtaag actcgcataa cagactagtt tagaacggtc tttagaataa
    80761 tctgctggag atactttttc aaagtgttcc tcgttatgag aaagatgaat ttcaaggtta
    80821 ttgattttaa agaaggaaag gagaagaacg aaaactaata ttcttgaaat caggaaggat
    80881 ttgtgtttgg tgagaaagtt tttaaaacga attagataat ttttcaatga tgtaacctca
    80941 taaaatttta atttaaaaga ttacgtttag atattagttt aaaaatatta agagcttcca
    81001 cctcctcgcg ctttagaaat aaaatcaccc aaagacctta aaatctcacc cgatttaaac
    81061 caggacatga gaacaatacc cgaggttaaa aaaagaccgt gtacacttac tcttccaaac
    81121 ccttccgaaa ttttctgatc cggaaagttc aaagcaactt taggacttta tatatctttc
    81181 aacggttata gcaatgaaag tcttcaaact gaatcaccaa gtgtaaaggc gatgattctg
    81241 atggatgggc aagatataat gtatatatta gatggaaaaa tagatttacc agatttactt
    81301 tatagaaaga gaagacatac agctgaaact ggaaatatct atttaaaagt aacggaaatt
    81361 atataaaatt acggtatata actgtgattt cttgcttcgt tcggaattgt taatgcgatc
    81421 ttcactacgg ccttggcaca tttgctttga aactcaactt gcaagacgtt cgctaagcct
    81481 cggtcgttag atgcaattgc ggaggaacac cacatccgtg tggggttaga gaaagagcag
    81541 gattaagaaa atgctgttga cagtcataca atctttgtat ataataatgg attatgaatc
    81601 agactgttaa tatttccttt gaaaaggcac ttttaaaaga aattgataaa attgcaaaaa
    81661 gagaacatag atctcgatca gaattgattc gtgaagctgc gcgagcatat attgagaaaa
    81721 aaactaaatg gcaagctatc tttgatttca cttcaaaagt tattgatcga agcgttattt
    81781 ccgaaaagga cgtttttaat gaaattaaat ccgtcagaaa caaaagaaac gcttcttaat
    81841 gttgaaagta ttattagata cgaatatcta catttccgct attcttttta aaggaaaacc
    81901 gagactcgtt ttccaagatt taatcgatga gatttttaca ggatatattt cgaaagaaat
    81961 attagatgaa atcgagtcta ctctttctaa accaaaattt aagttagatg ataattttat
    82021 tcaggttgta ttatccgaaa ttagagatat tacaatactt gtaaaaaaca aacctattca
    82081 gaattatttg gagttaagag accggaatga ttatcacatc ttagaatctg catttgtagc
    82141 caatgtaaac tacttaataa ctggagataa agatttattg actctccaga aaattaagaa
    82201 ttttagcata atcaccccgg atgaatattt gcatcttaaa taacgtgagt tcgacgtaag
    82261 aaaattgggg cgaataataa actcaatgca acgactcagt gaacgttgtg ttgagtttca
    82321 aacgctttcg taaaaagcgt ttcattgagt tcctttcgct ccaattcctt cggaattttt
    82381 caaactcaat gctgctctct aaggatcgca gcataataat cgctttcgca tttgttatgc
    82441 cgaactcacg ttaaatagtc gtccctgaaa aattgagatt ttgaggaaat gaaaagaaat
    82501 aagactcaaa ttgaaaataa aaacgatgaa gagataagat tttcgaaata acaaaaaaaa
    82561 gctcgaatga gcttagagaa attaaaccca gcagcggata agatcgcatt gatacgatcg
    82621 ccttctttac ctttgagaaa atttcgaacc atattgtgat cgtgtttcag atgagaaata
    82681 accggttcaa tggcagatct tctattcatc cacatccttt cccaacgagt cattttcttt
    82741 ctgcttttat tggaaagatg aacttgaaca tcctcaggat gatgatcttt acctttgtaa
    82801 cctaagtcta cataaacttc tttaggacga ataccgacaa ttttttccat ttgattgatg
    82861 gcatctttca aagtatgacc gtcatacggg ttgtcatgta aggcttgaac tccaacaacc
    82921 caattggatt tactcgtagt aactaaactt actttacaac caaactcata cctcttataa
    82981 gatttacctt tagaaataca ttccacttct ggagaatgaa tactgtagat tttatttttg
    83041 ctgtttttac tttgtgttaa gattcgttca gagatttcta aaagagattt aagtcgtata
    83101 ttaggatttt ctacttttct ctctatatcc cgttttacac agcccaaata cgtttttaag
    83161 cgttttgttt ccttgtgagc gcgtttactt tgtttcgcat gaaaataacg tccttgttta
    83221 atgaatgcta atttaccctt tcgtttataa ctttgtctta attgaatatt ttcttttgat
    83281 gcttctttta ctaaaacttg tcgcattcta tgatacagtt ttgcatccgt tggaaaagtg
    83341 atcgcttttt cctgcacggt cgtatctaca ttcactcttc taaactctgg ttctttgatc
    83401 tggccttctc gttggcctaa taagatcgtc tcttctaaaa atttctctac tccttcagaa
    83461 ccaatccgtt ttcgccactt tactaaactc gttggatcac aagggaaatc atgtttcaag
    83521 tggttagttg gttaggaatt agtggttagt aaattcacag agttagaaag attttagttt
    83581 gtttaaagcg aaatcgctct attacgaaaa tataactaac atctaagcac taaaacccta
    83641 gccacttgaa atgttgccaa tacggatttt ctaaataacc ttctactacc ttctcatcag
    83701 acacgttata cgcgtgtttc aagtagtgaa gtccaactaa caaacggatt cgtaagccag
    83761 ggcggccggt tttctctgtg tagtattttc cgaattcttt ctcaaacttt tcccagtcta
    83821 tcttcttcgc aatttgatac aacgggtgcc tatgatccag gatctggtct aatctgttgc
    83881 gaaatagttc accttgattc ttttgttttg agttttcttc tggtttcatt ttcaccggct
    83941 tttacgtggt ttctggattc tttacggtga ttttgttttt ggcatttccc tattgcaaac
    84001 cattttattt gcgttatttg ccattctgat tctttttcaa ggacgactaa ttaggtcctt
    84061 ttttaaatca tgaacatcga tttcagagga gaaaccattc agccattcat tatgtacttg
    84121 taatgttcgt tgtagtccgg atttgagttt ttctttattt tggttgcttg agtaaagaca
    84181 aaattcatct aaactatccc cgagagatcc atagtacgaa tattcactgc tctcatagaa
    84241 atcttcgtat atttttctta gtatcttcca atatgtgtct tcttttaaaa aaggaattaa
    84301 tatttcaaag attcttgaat ttcctgtgta acgccaattt gatagatcct taaaattcag
    84361 aaccatttga atgattaatt ctaaatttat ttcaatctgc ttagagtcgt atattttcca
    84421 acgctcaaga ataccaagga gtcttcttgg tattcgttcc gaagaattta aaaaccgaat
    84481 taaatcttgt tcaagtgttt tttcttctat ttcatattgc gatactgctt gttctttttc
    84541 tataaaatct aattcttcaa ttctaaattc aataggattg gttttgctaa taaaatcaca
    84601 taaagcatct tttccctcgg ggtctatatt tcttaaaata gcaattttta attcgtgtat
    84661 aatctttcga ccctcatgca atctataaga aatgtatcca caagcaaaat agccatatca
    84721 gtttcaattt ttctaaacct agagattttt cttcatttat ataatttgaa attgcagaaa
    84781 caatgagggt gtcattatct ctttgagagc ttttagttag ctcatagaca aatagaaaat
    84841 cattcggggt tgttcttaat ccattcgata ataaaagttc aggaatgtcc catgctgctc
    84901 gattgtcggc tatcttttcg attttttcag atagataata taatctcaag ccatcttctt
    84961 tccacgatgt aggatcacac tttaatagat tttctaacca agaatgtacg ctaaataagg
    85021 tatattcttt gtgtccagag aaaccaactt tatgccattg aaatcgcata catgcttctt
    85081 tgattttata taaagattgc gactcggaaa tcgttgatag aattttaaga atttcgtttt
    85141 tctcttccag agaatatttc cagatttttc ctgattcgcc gattaaatgt tccaaaagat
    85201 tattgcattt ctctatatta tgagattcaa gaaaccaata ccaaataaga ataaaaaaag
    85261 aatcgtaact ttttttttct gaataatggg atgaaaaatt atcatttaat attttgacat
    85321 aatcttcgct agtaagttta acgcaaaagg agatgagctt taataaaaga atgatagcta
    85381 gatccgaggc aatcattgca ttgctgtttt ttgcttgaaa atgtaataat ttatctaaaa
    85441 tcgaattgag ggatgcttga tctaaaaaca aaaaattaga ttttttcttt tcatcaaata
    85501 tttctcgaga ccaacgactt aaggtaattg ttatatcaaa aagaatattt gcggcaattt
    85561 tggttttttc gtctaaataa tcttctttag aaatgcactc aatcataaag gatcttaatt
    85621 caacattgtc ctttccagga tcaatataag gtaagagaaa tgcgagagca cagtatattg
    85681 catatttaga ataataagaa tcggtattcc tagagtattg acttaaatta ttgaaaagag
    85741 tttcttttga accaagcccc catttgttta ttaatttggg cctattgagt agcttagcac
    85801 ataaatacgc caaactttta tgatgatcgc taatttgtga agactttata tatataagaa
    85861 aaatatgaat acgtttccag tctaaggtgg aaaataaatt gaataatagg ttgtcgatgt
    85921 cgttatgaaa aaaagcatta taatgatgtc ggatggtata cttaaattca aagacctgag
    85981 taattttagt tagctcttcg aaaaaaccgg agtttatttt tgcttttatg agattgtcgt
    86041 tttcaaaaga atcaataacg aataagttat cttttaacct gacttcaatt ttgcctatca
    86101 ttgaaaggaa attttcaaaa gcagggctta ttatatcttt agtttctctg taaataggat
    86161 cttttgtata caattcattt gttgggagta tttttaatag cccagaaaac ttcaggtttc
    86221 tgaaccatga taacactatc tgcttagccc gatcactatt tccttcaatg gttagttggt
    86281 atatttcttc gagaagatta cttaaaattt ctatattcca gttatcttta ttgagtaccc
    86341 ttagttcatt gagcaatggt tgttgaaaat ctataaaatt ccaatattca ttcgttgaat
    86401 ttagagaatt gattaattga ttaaaagtct taatgcaaca tgctacagcg tgaacgttct
    86461 ccaaattatt cgattctatt gcctggagta ggccaaattg tagagactct tctaaatttg
    86521 ctttaggtgt tcttgcaaca taagcttcca ttatatattt tggagttaga atctctaaaa
    86581 ttatattttt tttacctgac ttttttatta gtcggactaa atcaatatgc ctttgtcttt
    86641 gaaaggtttc atctttttta tagagtttga gtaatctata ggccgtctca gagaaaatat
    86701 cctttcggga ttcggaaact aactttgtaa agaaaacttt tacatcatta tgtaggacac
    86761 gataatgatc atcttgatta attattaaag gagataatcc atttagcatt tcttgccagt
    86821 cgtaaataga attattcggt tcatgaatta aaatttgaat atgactcaaa tttagttgac
    86881 tcgatgttaa agaaaagatt gaagctaaga aataaggaag tgagggctgt tgcttcttga
    86941 gtttctcaat tgtatttttc caaatcgctt catagtatga gcttaatcca tctcttaagc
    87001 gattattatt taattctaca atagcttcgc ttgcgctctt gtttcttttg attgtttcaa
    87061 tagcatataa tacactcaag gtatttccgt tcgtgatttg ataaatttca tttgcaatcc
    87121 aattttcgtt acctgcgaac tttgggtcta ctaattgaga aatttcgttt ttagtaatgt
    87181 tcggaacgtc aattctttta actttatcat gagaattgct taaccaagat ggatattgat
    87241 catatgcaac aggagattga ccagaaatta taaaaatgat ttcttcggga atttgctcag
    87301 gagggattaa tgtactaaga taatttcttc cgactgattg cccggatctc gccgcatgat
    87361 caattccatc aacacaaatc actattcgct tcccgagtat tttggaaagt tcaatggaca
    87421 gtcgaatcac ttcgtttctt aattcatcta cagattcaat gaaatcattt cgaattggaa
    87481 ctgaaaaaat agctaatttt cccttgaaat aagaacgtag ctgaattaat aaatctcccc
    87541 aaaggcttag tgcgtcacat gtttttcccg agtccgcagg cactaaatca ttttcaggtg
    87601 agaatggctt gaacgtatag tatcgaagat gaattaaatt ctcgcgtgaa ttataaagct
    87661 cactaatgat cgtagttttt ccaatacctg gatttccagt tagaaaaacg atttttatta
    87721 tttagtcgtc cttgaaaaag agtcagaatg gcaaataacg caaataaaat ggtttgcaat
    87781 agggaaatgt caaaaacaaa atcaccgtaa agaatccaga aaccacgtaa aagccggtga
    87841 aaatgaaacc agaagaaaac tcaaaacaaa agaatcaagg tgaactattt cgcaacagat
    87901 tagaccagat cctggatcat aggcacccgt tgtatcaaat tgcgaagaag atagactggg
    87961 aaaagtttga gaaagaattc ggaaaatact acacagagaa aaccggccgc cccggcttac
    88021 gaatccgttt gttagttggg cttcactact tgaaacacgc gtataacgtg tctgatgaga
    88081 aggtagtaga aggttattta gaaaatccgt attggcaaca tttcaagtgg ctagggtttt
    88141 agtgcttaga tgttagttat attttcgtaa tagagcgatt tcgctttaaa caaactaaaa
    88201 tctttctaac tctgtgaatt tactaaccac taattcctaa ccaactaacc acttgaaaca
    88261 tgatttccct tgtgatccaa cgagtttagt aaagtggcga aaacggattg gttctgaagg
    88321 agtagagaaa tttttagaag agacgatctt attaggccaa cgagaaggcc agatcaaaga
    88381 accagagttt agaagagtga atgtagatac gaccgtgcag gaaaaagcga tcacttttcc
    88441 aacggatgca aaactgtatc atagaatgcg acaagtttta gtaaaagaag catcaaaaga
    88501 aaatattcaa ttaagacaaa gttataaacg aaagggtaaa ttagcattca ttaaacaagg
    88561 acgttatttt catgcgaaac aaagtaaacg cgctcacaag gaaacaaaac gcttaaaaac
    88621 gtatttgggc tgtgtaaaac gggatataga gagaaaagta gaaaatccta atatacgact
    88681 taaatctctt ttagaaatct ctgaacgaat cttaacacaa agtaaaaaca gcaaaaataa
    88741 aatctacagt attcattctc cagaagtgga atgtatttct aaaggtaaat cttataagag
    88801 gtatgagttt ggttgtaaag taagtttagt tactacgagt aaatccaatt gggttgttgg
    88861 agttcaagcc ttacatgaca acccgtatga cggtcatact ttgaaagatg ccatcaatca
    88921 aatggaaaaa attgtcggta ttcgtcctaa agaagtttat gtagacttag gttacaaagg
    88981 taaagatcat catcctgagg atgttcaagt tcatctttcc aataaaagca gaaagaaaat
    89041 gactcgttgg gaaaggatgt ggatgaatag aagatctgcc attgaaccgg ttatttctca
    89101 tctgaaacac gatcacaata tggttcgaaa ttttctcaaa ggtaaagaag gcgatcgtat
    89161 caatgcgatc ttatccgctg ctgggtttaa tttctctaag ctcattcgag cttttttttg
    89221 ttatttcgaa aatcttatct cttcatcgtt tttattttca atttgagtct tatttctttt
    89281 catttcctca aaatctcaat ttttcaggga cgactattta agtctttcaa gcattcttta
    89341 agctgatcta cagtgttatt tcgcgaagta aaaaaaggaa ctttgacttc taactcgtga
    89401 ttcccaatcg attcgtttga atcctttgat aattgaccta gttacgtaaa aacggaccct
    89461 tttactcagc gaatgaggta aaggtgaata tgaataagaa aggaaaatac tctccggagt
    89521 ttaaagaaca agcagtcaag cgaacacttt cgggttcgtt tacgataaaa gaagtagcag
    89581 agtcacttgg aatcagttat tttgtgttac gacaatggag aacggaaaac ttgaagaagt
    89641 cggaacaaca aagtccacca acagacaaac aattaaaaga aagtgaagag ttaaagaaac
    89701 ttcgaaagga aaatctgaaa ctgaaagagg aagttactat cctaaaaaag tttgcagcca
    89761 tgctttcccg cgaacaaaat cccgattgat gttcatggaa actcatcgat ttgagtttcc
    89821 gattcgaagc atggctaacg tcttagaagt gtctcgttca ggatactatc aatttctaaa
    89881 acgaagcaaa aacgaattag aaaaatataa tcctgaactt gttgagttca ttcgggaaac
    89941 gtggctaaca agtcgtaaga attacttttt gatcatatag aggtttatta taatagacac
    90001 agatctcatt cgtcattaga ctttgtgagt cctgtacaat ttgaagtaaa tgctgcgtaa
    90061 aaatatgtcc aataattcgt aactaggcta ctccatagtc tttcaattct tgctcggtaa
    90121 gtccggtaat ctttaataca tattctaaac tagcgccatc taatagcata tttctggcaa
    90181 tatcaatttt agtttcaact ttacctttaa tttcaccttc ttttcttaac ttttcggctg
    90241 ttgtcataat caaatcctcg taatctctac taatcttaga atgactgagt aaacttgtaa
    90301 tttcagtcgg ttcaatctct cttacattaa atatatacaa aaacagtttt tgaaaaattt
    90361 caaccctttt cgattcgttt tttagacctg ttaaaagttc aaatacttct cctaaatgat
    90421 ttaaaaatga ggtatcacct tcccaaattc tttggaccac tcctaaaatg acttttaggg
    90481 aaatactctc taatcgattt agatccactt tcgacaaatc aaataattct aattcaaaat
    90541 ctggaatgta tttcttaaat acttcctctt cttctttaga gagtataaac ctgttttgaa
    90601 aactatttcc taaagtccaa gtcctttcac cgtgatagaa tacaaacgga attacgactg
    90661 agtatttttt atccacccta tactgagact tgtagattgc ggatatatat cctaacagtt
    90721 ggctaaagat gaaatcgtct aaataacttt tgtgttcaaa taatagatag atgtttgctt
    90781 ttttcccaga tttcagcggg atctgaaaga gtagatcggt ttgttcttct tttaagtttt
    90841 ctgaaataaa actagattgt gttagttcta aacgttttaa gtctaatagt tcgattacag
    90901 cttcaggtaa actattttta aagaaggaaa tcgcatcctc tttgttttgt agagtttccc
    90961 ggattaaacg gtcatgaggg tttgtcatat cagacatcgt attttaaaaa ttgaatatta
    91021 cttctatttg taaagattca ttttctattt ttactgagta gttctttgat tcaatccaag
    91081 gtgacccctc tttttttaac gtgagcaggg cgtaacgcga aagggatcga tgaatgaact
    91141 aaagcaaaac gctctcctga actcaatgca tcgctcccta agggtcgctc tgcagggtcg
    91201 cgttaactca gcaaaacgct ttttacgaaa gcgttttagg gtcaatcaat tgagactaaa
    91261 gacgattgtt gtattatgtt tcctgtatgc aattgattga ccagagctga gagcccggcc
    91321 ggctgcctgt ggcaagccgg attcgccccg gttttcttat gtcgaactca cgttagttac
    91381 atcttctttg actccactaa ataccttaaa aacgaatgcc tactactcta tatttaaaaa
    91441 caatccttag tttgttagat gaggaaattg taggaaaatg gagggaaaaa tactctattc
    91501 taaatccagt taaaacttgt gatttggtat aatcaagttc agacaaattt gagaaacggc
    91561 ctaaatctga aacatatagc gaaacgaaac tcagataaac agaaatgaaa tatcggaaaa
    91621 taagagaagt ttatcctaat cttgtaatct tgatttttat gaaacagggt tttgcatgtg
    91681 aaaaaccctg taaaacccca cttccgagtt ttttaaaaaa gtaaaatatc ggaaacaata
    91741 caagacgaaa aaacgactgt cacttttctg ctcattacaa aaagaattca gaacgaaaaa
    91801 ctccgtaaag atccaaatca tttttgaacc gatgtatttt atctccagaa aatctaattc
    91861 aaagatagta cattattgtg ccgaaatcca cagatataaa agactttcgt cttctctttc
    91921 cttgaacttt aaagtatttc gaaacctgga aatccaaatg aaatatagct aaagaacaaa
    91981 gtttccttct atacccttgg aaaagaatgc ctactactcc atttaaaaac aatcctaagt
    92041 ttgttaggtg aggaaattcg aggaaaagtg agggaagaat actctattct aaatccagct
    92101 aaaatttgtg atttggtata atcaagttca gacgaatctg aacaacggcc taaaaaaaca
    92161 tgacagaaac tatgtttcat aaaccagaat ggaatcgata ggatacccta acgtttttta
    92221 ccattataaa caaataccta aatgcagaac tattttatat atctttaata ttccatttcc
    92281 aattcgtgaa taaggaaaaa attgaatcac aagattcctg acaacccttc gtattcaata
    92341 ctgagtgaat gtccgatctg ttcttaactt tacaagtcat atcactccgt ggtcttttaa
    92401 ctcttgctcg gtaagtccgg taatccgaag aactacattt aattcgaatc cttctttaaa
    92461 cattattttg gcatcttcga ttttaccttt aattttacct ttaatttcac ctttaatttc
    92521 acctttaatt tcaccttctt ttcttaattt ttcggctgtt gtcataatca aatcctcgta
    92581 atctctacta atcttagaat gactgagtaa actagtaatt tcagtcggtt caatctctct
    92641 tacattaaat atatacaaaa acagtttttg aaaaatttca acccttttcg attcgttttt
    92701 tagacctgtt aaaagttcaa atacttctcc taaatgactt aaaaatgagg tatccccttc
    92761 ccatattttt tggactactc ctaaaatgac tcttagggtg atactttcta atttacttag
    92821 atccactttt gacaaatcaa ataattctaa ttcaaaatct ggaatgtatt tcttaaatac
    92881 ttcctcttct tctttggaga gtataaacct gttttgaaaa ctatttccta aagtccaagt
    92941 cctttcaccg tgatagaaca caaacggaat caccactgaa tatcttttat ccgtcttaaa
    93001 ctgagacttg tagattgcag atatatatcc taatagttgg ctaaagatag aatcgtctaa
    93061 ataacttttg tgttcaaata atagatagac gtttgctttt ttccctgatt tcagtgggat
    93121 ctgaaagagt agatcggtct gttcttcttt taagttttct gagatgaaac tagattgagt
    93181 cagttctaaa cgttttaagt ctaaaagttc gattactttt tcgggtaaac tatttttaaa
    93241 gaaggaaatc gcatcctctt tgttttgtag agtttcccgg attaaacggt catgagggtt
    93301 tgtcatatca gacatcgtat tttaaaaatt gaatattact tctatttgta aagattcatt
    93361 ttctattttt actgagtagt tctttgattc aatccaaggt gacccctctt tttttaacgt
    93421 gagcagggcg taacgcgaaa gggatcgatg aatgaactaa agcaaaacgc tctcctgaac
    93481 tcaatgcatc gctccctaag ggtcgctctg cagggtcgcg ttaactcagc aaaacgcttt
    93541 ttacgaaagc gttttagggt caataaattg aatctaaaga cgattgttgt attatgtttc
    93601 ctgtatgcaa ttgattgacc agagctgaga gcccggccgg ctgcctgtgg caagccggat
    93661 tcgccccggt tttcttatgt cgaactcacg ttatttacgt cttctttaac tctgctatat
    93721 ccttgaaaaa aaacgcccta ctacttcatt taaaaacaat cctaagtttg ttaggtgagg
    93781 aaaatggagg gaaaaatacg aaattctaaa tccaactaaa acttgtgatt tggcgtaatc
    93841 aagttcagac aaatctgaga aacagcctaa atctgaaaca tatagcgaaa agaaactcag
    93901 ataatcagaa atgaaatatc ggaaaataag agaagtttat cctaatcttg taatcttgat
    93961 ttttatgaaa caggggtttt gcatgtgaaa aaccctgtaa aaccccactt ccgagttttt
    94021 aaaaaagtaa aatatcggaa acaatacaag acaaaaaaac gactgtcact tttctgctca
    94081 ttacaaaaag aattcagaac gaaaaactcc gtaaagatcc aaatcatttt tgaaccgatg
    94141 tattttatct ccagaaaatc taattcaaag atagtacatt attgtgccga aatccacaga
    94201 tataaaagac tttcgtcttc tctttccttg aactttaaag tatttcgaaa cctggaaatc
    94261 caaatgaaat atagctaaag aacaaagttt ccttctatac ccttggaaaa gaatgcctac
    94321 tactccattt aaaaacaatc ctaagtttgt taggtgagga aattcgagga aaagtgaggg
    94381 aagaatactc tattctaaat ccagctaaaa tttgtgattt ggtataatca agttcagacg
    94441 aatctgaaca acggcctaaa aaagcacgac aggaactatg tttcatagac caggaatgaa
    94501 attgatagaa tcttcaatcg tttttaccat tgtaaacaaa tacctaaatg cagaactatt
    94561 ttatatatct ttaatgttcc atttccaatt cgtgaattag atcacaagat aaaacaaaaa
    94621 cgtcatttac tcagaatagc tgatactacc catttcataa tttcactgtt atatattgaa
    94681 ctgttcttta tccgtccaac attcgaatcg attcacatac atgagtctct tacaaaaaaa
    94741 agatatgatc cttttaatgg ttcgttgaga gtttactctt gttctttttt aaacaaaatc
    94801 ggctatagta caatttggtt gattcaatta aaaaagctca tgctgcactc ccctttctat
    94861 tctcaattga agtctttttg acctctgagt cacttacaag acccggatac acttcgttta
    94921 caaatttttc atacagtatc tttttagttc cttcgtattt tagaggatct gaattttgtt
    94981 cgtagtattc taattgttgt ttaaacaact tactcttacc ccaacctaaa aaacatttgt
    95041 agggatctaa gagccggtct caaaactgtt tgtacttttg agtcgtaatt atttacttgt
    95101 gaaatggaca aatattattc agagataccg gatggacttt ggaaacaaat agccccattg
    95161 atcccgaaag aaaagccaaa gccagaagga ggccgcaatc gggttcctgc aagagtagta
    95221 atgaccggta tcatctatcg aatgaaaaca ggctgtcagt ggcgtgcaat tccgaatgag
    95281 tttggatctg gccaaacttg tcatagaaga tttcaagaat gggagcgtgc aggagtattc
    95341 aaaaagatat ataaacgcat tttaaaatat tatgatgtaa agaataagat agcttggact
    95401 tgggcctcta tggatagcgc aatggttaag gctccaaaag ggggagctta actgggaaaa
    95461 accctacgga ccgtgccaaa ttgggggtta aacggcatat tcttacagat ggaaatggaa
    95521 ttccactggc cataacattg agtggagcca atgttcatga caagcataac gtaaaagaga
    95581 ctttaaattc aatcctgatt ttttccggta gaagaaaaaa gaaaccaaaa catctctgtc
    95641 ttgataaagg atatgacttt aaagatacgg aaaaattaat tagaagaaga aatatcaggc
    95701 ctcacattcg aagaagaggc gagaaaccat tgatcggtaa atataatgga aagcctcgaa
    95761 gatgggtcgt tgaaagaacg aacagttggc acaatcgatt cagagctatc cttatccgtt
    95821 gggaaagaaa atcggaaaat tatatggctt ctctttacct cgcgagcact attattgttt
    95881 tcaatttctt taatagatag ttttgagacc ggctctaagt cctttatctc gatcggcttg
    95941 tctggtattg acttactctc gttatatttg ggttcagcac ctattgattt attctgatgt
    96001 tcatttcgca ttctattctt gtcagtaggt tttacttttc tttcaaataa cctagaccaa
    96061 aacttagtaa tcgattcagg acttaaagat tgttcatacc aaaactggga atcttgtttt
    96121 ctcagttgaa tgagtgtttg tattttactt tcgataacgt tccaatctcc tttggatagt
    96181 tcatacagtt tgttgagtgc ttttagttct gagtctggtt gtcccatttc acttccatgt
    96241 tctttgaaat agtattcttg gaatttaata agccaagact caggaaaatg aaaatgtgat
    96301 aacggtttag gtttatataa attttgtttt tgttcttcta tgtgcgtttt tgcaggcggg
    96361 ccgtactctc tagaagtatt tagtatttgt ttaaagagta cttgttttga tagtctttgg
    96421 tagtgggcga ttttccagaa ttggattttc caagagtggg aaatccagta gtggcttttc
    96481 tgcttggggt gaaccaagag cctgattttt ttctctctta aattttattt ctaattcttc
    96541 taagagttcc ttttgttctt ctatacgtgc ttgtgagggc tgatcatact ctctagttgt
    96601 attttgtatt tgtgaagaga atatttgtat cgaaggtttt tgttctttag tactgggtag
    96661 agttgaattt accacaactt gattttcaag ctgtggtctt tctcgttgtt ctaaatctaa
    96721 aactttattt tcttttctgt tcgattcttt gacttctttt aaaaagagtt cactttgatt
    96781 ttctattctc ttattttgag ttgtttttat tttgtattga acttccggct tttgagactc
    96841 ttcaaaaaaa taccatcccg aattaaatct accagttact ggatcttttc cttttcgaaa
    96901 ttctgcatag ccaaaggtaa ctagttcttt aaacccagat gcaatacttg aatctttgtc
    96961 acttttgaat ttagacatcg tttttaccga cattctccag ttgtctggat aacgtagaac
    97021 caaaagtagg atcgctgttg ctttcatact tagtcgagga tcatcgataa aatgattttt
    97081 tacgatcgta aagtttctgt ctttttggac acgaaacact ctttgattgt cattcatata
    97141 ctattctctt gttcttgagg tgagtctgga tagttctgaa aaagtaagtg gaaaaacatt
    97201 acatcgatcc aatagcctag ttacgaatta ttggacacct ttttacgcag catttacttc
    97261 aaattgcaca ggactcacaa agtctaagta cgaatgagat ctgtgtctat tataataaac
    97321 ctctatatga tcaaaaagta attcttccgc ttcttgaatt ttataaaagt aattatattc
    97381 catttctctt tttaaagaac caaagaaaga ctgactgtat tgccccaaca atttcccttt
    97441 ctactattac tccttcgaat cttgttactg agtaaatatt tccgagtttc gtacgaacaa
    97501 taattggatc ctcgatccga atgaaaaact aaacccttag gaggatttct acattcgatt
    97561 gctttggaaa gagcggtgca cactaactta gaatcattag aatttgaaat cgaccaaccc
    97621 actacttttc gagaataaag atccagtatt acacaaagat aaatccaccc gaaagaggat
    97681 cttaaaaaag taatatctga aacccagatc cgattcttct gattcggttt gaaattccgc
    97741 ctgactaagt ctggagcaac ccgattccca tgattagaat ctgttgtggc aatccgaaaa
    97801 cgtttctcct gttttccttg aatttcacaa agtttcatca cttttcgcac cgtccttgct
    97861 ccgtaaattg aatacacttt cttcacttcc cgaagcaacc gaaccaaacc gtaattctta
    97921 cgacttgtta gccacgtttt ccgaatgaac tcgacaagtt caggattata tttttctaat
    97981 tcgtttttgc ttcgttttag aaattgatag aatcctgaac gagacacttc taagacgtta
    98041 gccatgcttt gaatcgaata ctcaaatcga tgagtttcca tgaacatcaa tcgggatttt
    98101 gttcgcggga aagcatggct gcaaactttt ttaggatact attctcttcc ttgagtttta
    98161 gattttcctt tcgaagtttc tttaactctt cactctcttt taattgtttg tctgttggtg
    98221 gactttgttg ttccgacttc ttcaagtttt ccgttctcca ttgtcgtaac acaaaataac
    98281 tgattccaag tgactctgct acttctttta tcgtaaacga acccgaaagt gttcgcttta
    98341 ccgcttgttc tttaaactcc ggagagtatt ttcctttctt attcatattc acctttacct
    98401 cattcgctga gtaaaaggtg tccgttttta cgtaactagg tcacaaagta tccggattcg
    98461 gtttcacttt ggcacaaaaa cggttatcgg aagttttatt tctaaaaaaa tttatctaag
    98521 ggtaaatttt gggattcaat ctttgggtta ggttttactt gaatttgatc taaaaaaggg
    98581 cgaaaaattg ttcagcctac attttagatt ttttctaaac tctgttttcc aaatcggcaa
    98641 tttcctgtcc tggggattct gattttggta ggagtctttt acagagtagt tgagtttaaa
    98701 aatacacact atcgttaaga aaagtctttt agttactcat attagggaat tggaatttct
    98761 attttatcgg gaaaaatata tatctacttt ttgttttgat catacaaaga aaaatcgagt
    98821 ttttaatttt atttaaaatg tagtaaaacc catttttaaa taaaatataa taatttaaaa
    98881 ctaattctta tcttggttcc aagacccgaa tatttctttt cttttattcc aaaaaaaggg
    98941 tttcattttt tactatttgg aggtttgaaa ataggaatta aatctatggt cattttggat
    99001 ggattctgaa tttttcttaa tttgaatcta actcaaaaac ggtttagaat tttttgaacg
    99061 atcaccttga atgtgtaatt aaaagtgaga tgttttcgtt tgttcaaaaa aatggaaact
    99121 caggcaaaga ttgaaaagca tgccgtttac aatgcgatgt aatttgtagg actaccacgt
    99181 tttaactttg aaaaaactca tcgcgccatt tccttgtatt tgaataataa atcaaaacgg
    99241 attcattttt cgtaaaggat tttgatctta tcagcttttg gttatttgtt cgaaacctta
    99301 attttataca gttgtttgtc cgattcaatc ttccctttta aactcagagt tagataacag
    99361 agtacccaat tcaataatat gaattcgatg taagaagata aaggcaaaac cggcgttgca
    99421 ggaccgcgct ttcagctttg atcaacaaat tgagaattcg aataaaaata aaatcttttc
    99481 ctgattccaa tttgtaatag aacgcgattt gtcgaacgac ccgcaaaact cagtgatgcc
    99541 tctctaagaa tcagcattca gggagtagac tctttagttt aaaagaacgt tctattgaat
    99601 ttccacacct aattgttttc acattgaatt atgccgaacc tgagttaacc aacgctttac
    99661 cataacattt aagagtacta ctcataacta tataataaag tacccaatat tttgcatgga
    99721 atcagtgttt tgcgataaaa ttaacggtac tcaattttat agagatcagt aactttacag
    99781 ggatgagtaa gaatctttat aaaaccaaat atcatgattt ctgcaataca ttcttctttt
    99841 gagtgcattt ttaaatctaa tttcaaataa aaatacttgt tattcatata gttattacta
    99901 ttattataac atggatcact catcagtaaa aaagacaacc attcgggcaa taggcaactc
    99961 cgccggggct accattccta aagctctatt agagaagtat aattttcatg aaggcgacac
   100021 cgtatttctc ttagaaaccg agtcaggtat ccttttatct ccctatgatc ccgactttga
   100081 agaagccatg gatatttacc aaaaaggttc taaaaaatac aggaatgcgt taagagaatt
   100141 ggctaaatga aaaaagagcc aaaatggtta aatcagaaaa tcgttttgac aattcattta
   100201 gatcaactga aacaacatgg cggctctcaa ggaattcgtg atcaagggct tcttgaatcg
   100261 gctcttaatc gaccgaagaa caaatggtcc taccgtccct cctccaatat ctttgattta
   100321 gccgcttctt tatgtatagg gatagcgaag aatcaccctt ttattgatgg caataaacgt
   100381 gtcgctttca tggcgactta cgtatttctt ggaatcaatg gttacatcat agaggtttcg
   100441 gaagaggaag ttgtttctat catgctaaaa gttgctagtg ggaatataaa cgaaacaaac
   100501 ttatcaatct ggttaaaaga tagttcgaac cgcaacagtt agacaaagac tgaatatgaa
   100561 catcaaaaag aaattcatct ttagaaaact ctaattcttc aaagacaaat aagatgattc
   100621 aatatgaaaa ttaatgttta taacccctct atcatttccc attaaatata ataatttaaa
   100681 actatttctt atcttggttc caagacctga gtatttcttt tcttttattc caaaaagtgg
   100741 tttcattttt tactatttgg aggtttgaaa atagaaatta aatttatggt cattttagaa
   100801 aaatacagaa attttcttaa tttgaatcta acttaaaaac ggtttagaat tttttgaacg
   100861 atcactttga atgtgtaatt aaaagtgaga tgttttcgtt tgttcaaaaa tgtgggaact
   100921 catgtaaaga ttgaaaagcc tgtcgtttac aatgcgatgt aatttgtggg aactaccacg
   100981 tctttatttg agcttctaaa atttatcttg agatagtctt ttcccctacc cttctatttt
   101041 tgaagggtaa aaacttttgg ttttctaatt tcattcttat tttcagcccc agttttaggg
   101101 tatttttgtt ttttaaatat ttccagtcct ctttacaggg ttaggtgaaa attcttaaat
   101161 tgtagctgac tgagacatgg attatgattc tctgtctcct atggagacaa tatatgtcta
   101221 caatttttga cagactttcc gctattgacg acgacctaaa actcagtcac agcaagatgg
   101281 ctttggaatt aggcgtcaat cgttccactt attacaaata caaaaacgga actcttacaa
   101341 tcccaaaatc tattttgatc attttgaggc ttaaaggtta tgatgaacat tggattcttt
   101401 ccggaaaagg tcatatgaaa ctcaaagatt ccgttcattt agtagaaatg cagaaaaggc
   101461 taaaactcat ttctaagctc gactcttacg gtgtgttaga ttctatcgaa aaattacctg
   101521 aagctccttc ttctgatcaa aagaaaatca ttcgagagtt ctttattttt ttggctgcta
   101581 agtttgtgta aggaagtttt ggcgtggcac cgtgagattc agcgtcttaa atgtttactc
   101641 cgtcaaatcc gttcaaaaat ttcaatgatg gattcttctg cctgatcaac agccacttgt
   101701 aatttttgat ttcttaaaaa tatttctgcc aatagggtta ctatgactct tctaatctgt
   101761 tccttacttt ctcttgggac tttctttcct tttcgtttca tacatttcat ccattcctct
   101821 tttttgtatc tttattaaac gattttttat tttaacggtc cattttttta tttgcatgtt
   101881 ttctcttttt tcaggttggc ttttcgttta agttatattg gggctttaaa tatctcatac
   101941 atgagatatt taaatgacat gggaaaattt aaatttttga tctataaaac aaattttaag
   102001 aatctgtttt ataagacata atattttaat gacaagataa aagaacgaat acaataatga
   102061 attcaaatat ctcatacatg agatatttga attactttga aattcaatta aacccaaaat
   102121 atctaagcaa tctcctaaat aatgaaaatt tttagaaaaa caaaaaaaag aataataagc
   102181 tttcttggtc acaaaggagg cataggcaaa acaatatgcg cgacaggatt tggccaagcc
   102241 ctagcatact taggttttga tgtagttttg atggattttg aagaaaataa taatctaact
   102301 ggaataagtt taaataatca tccagatatt gcaaacattc atcaaagaaa tttatacaca
   102361 gcagtaaatg gaagacattc attaaacgaa gttgtttgga aaggctctca tcacggttgt
   102421 gatgtcatac ctaccactgg gaaaattcaa caactagatt ttatgttata tagtgataga
   102481 tctcttagca taagactttc cgaagaaatt ttaaaattag aatacgatta tataattcta
   102541 gacgttcatc cttccttgaa tagttcaatg agatttgcaa ttagtgtttc ggatttaata
   102601 ttaacacctc ttcaagaaga ctctcaaaat gcagacggaa tacaaagggt atttgaagag
   102661 atacaaatta taagtgaaga aattcagaga aaaattccta tgcttattgt acccaacaat
   102721 atttcttcat cgaaagaaga attattacac ttagttgcta aaggaatggg aatcaaaact
   102781 acaaatacta tcatttatag taatgaaggg atcaaaaacg ctaaaaattt aaaacaaccg
   102841 ttaaacccaa aaagcattgg cttctcatat tttacaaatt tagcaaagga aattcatgaa
   102901 ctatgaaatc tcaagaaaaa aaattaaaag ccatgttatc tagagacccc gtaaaagaac
   102961 aaactagtgg tattgcaaaa ctgaatcttg tacaaaaaat tgatccgata gctgataaaa
   103021 taattgtttt atatgaaggt gcgttaaatg atttttctaa tggaatacgt aaatttattt
   103081 taatggggga attattacta aaacaaaaaa aggaattacc ccacggatct tttgaaagct
   103141 ggctcaaaga acatataatt gataaacgcg atgatgtatc tcgggcttca cttggtcgtt
   103201 atatgcaatt agcaaaaggc aaaaacctaa tacccaatcc tgaaaaaact actcttacag
   103261 aagctttaga actgatacat aatggaaaca aggtaaaaga aataaactta aatcctacaa
   103321 attccgaact taagaaaaaa caaagaattg cccacgaata ttataagaat ttcttattag
   103381 gaaaaaaaat tactcaaaac cagaaagaaa ttattaaaac ttacatcgaa gataaactaa
   103441 ataagttaga aaccaaaaga agcatattag aagcccattt ctcaaaatta aaatgaaatt
   103501 attaatattt attaaaaact tctctaataa acaaataaat acttgtactc gaaatcaatt
   103561 gttgtatcct tgtatagaat caaagttcac cgcgattcaa gatcaaaaga cctgtggata
   103621 tgttgcagtt gaagcaggtc agccttttaa ttttccctca aaataattta gttatgtccc
   103681 atttttagct tgacatttgt ctggtacatg tttctagtcc aaaatatctt aggagacata
   103741 actaagataa aggccactgc aacatcggcc aaaattgatc ttgaatcgag gacctaccgc
   103801 aaaggctcca tgccgacctt agttccccgt atttctaata gagtagggta gattatttac
   103861 cgtaccgcgc ccgtagaata tgtccggtac cgtaaaatag gaaaacaacg tgaaaagtgc
   103921 aactttacac ggaggaactt cgtgcacaga atattcaaac tatataaaaa ttgaatatag
   103981 tttagttaat ggtaggggat tgaccgatct agataaaatc gtagcgtctc taattcactt
   104041 ttattccaaa agaccagaag gctgtactgc ttctaacgaa catttggctt ttgtgttaga
   104101 aaaaacaccc aaggcaataa gtgattctat ttctcgatta actaagaaag gaatcgtttc
   104161 aagaacagta tataaaacca aaaatggttc tcgcagaact ttaaaatctt tgcttattcc
   104221 gaactgggct tggaatactc caaaaaagga aactcaaacg ataacaacca cgtcagattt
   104281 tgagaacagc actccagaaa taacggatag ccttcctcaa aatacggatt gcatgcagtc
   104341 cgcaaattct ggatatgaga taatagtaca aaataataac caaataaaag agaaagaaaa
   104401 caactcttct tttgaagttt tgaaaaagga aactgtaatc aaaaaagtca aggccttgat
   104461 tgaagaagaa ttcggggaat acgatgcaaa caaagaaaaa gaagaaagtt caatcgataa
   104521 atggaaaact caattaaaag ataaacatcc agaagagatt acagaaataa tactaaaaca
   104581 catctcccaa ttgattcaaa ttcgaaaatc tgaaaaattc gggtataagg agttttggct
   104641 ttctgttcct gtaaatattt cttcttcctt ttcttacaga ttacaaatta aaaatacggc
   104701 tttgactctg ttgcccaagg aagaaataaa aactaagatc gagtctttga acaataacga
   104761 aaatccttcc ataatatctg aattaaaaga acctacatgg gagggattta agatttggta
   104821 tagcaagaga ttgccaagaa ccagcattga gaccctaaac aggctgaaat atacattaga
   104881 agattctaaa ttatctattc tcgatgaatt atcagactca ttaaaaagga tcgtaagaaa
   104941 atattttaac gaagaaatta cggcccctat tacagtattt ttcagtgaat ctgaaggaga
   105001 ggaaaaatca aaagagaatc cagaattccc tattgtagag cccgaaccaa gaggtcaaaa
   105061 tgagtttaaa actaaagaat caactcaaaa aatttcaaaa tcgatatttc agccagaaaa
   105121 acaaaaggaa agtaacttca aacatttccg agactatatg tcggtagata aagtaatcca
   105181 tgagttcatg agccattcta cactaacact agatcgaaaa gacctagaaa tcattcgtaa
   105241 actaagaatc agttacgact tagagaaaat agtaatcttt gattccccac cagagaggtt
   105301 aaaaaatcac atacgtgatt acttctatag ccatccccaa agggttatcg cactacagtt
   105361 tgaggaaaac aaattctatg tagcggcgta gttatataga attttcttag aaactgttag
   105421 tatatacatc tattacaggt aaaactttaa gaaaggatga atctgtagac ttaaggttaa
   105481 aaagttgtat ataagaatgc gtatcataag gatttgtttt ggcataataa gaatcggaac
   105541 cataaggaat ttctttagaa tctaaatgcc attcttcaca gatagagttc caaatttttt
   105601 ttatgtccat ggtagggcgt ttggaatatg ctgataactc aatattcaat taaaagaatt
   105661 gcgttacgta tgttttgcaa atatatgcaa agctatatta ttttctcttc cacaaaagaa
   105721 aagtgaatta aagattaaga gaagaaacta aggtaaagat caaaataact aattgtgaaa
   105781 agattaattt tagagaaaat tttatgtata tacctattgt tttttctttt gtataaggaa
   105841 ataaaaagca aaaatgttta aaagagaaac aagggttatg gccgaaatga tgattacata
   105901 tattatttct cttctagagg aagaagctaa ttcttgacgg taataatcag attctttgtt
   105961 gtttgcaagt gaatgtatct ctaatttcag ttcttggata gaatcatatg tttctttgac
   106021 taaaataaac atagcatagt ttttgtcatg aatatgagaa gaaggagacg aaacattctt
   106081 tttaaacgag atgctactga agagttcgat ttcttttttt aagtcttgat caaaaggcca
   106141 tttgagagag gcttttttta aaagttcaat tgcttgatag aaaacttttc tgggttttga
   106201 agaatcaatt aaaaccatac agaaaactaa attgaatttg cgaaatgaat ggcggttaga
   106261 cgttttttct gtcaaaaaca agcgttactg aaaccggcct actgatctct ataaaattga
   106321 gtaccgttaa ttttatcaca aaacactgat tctatgcaaa atattaggta cattattgta
   106381 tagtcatgag tataagattt gttctgcaaa ccgtctataa ttttaaaatt gtgattgcaa
   106441 tattgtaaga tgatcacaaa tttcgttttt gttacaaatg cggaactatc taaactaatc
   106501 gacgttactc gtttctacaa aatagggcac cattcatttt gagtccatct gttttgaagc
   106561 gaattttgga cacccggtta tatagttctg agtggaagcc gttttgtgac agtttttacc
   106621 taaaatgaca atgttagata ctaccaaacg atataaagcg tgtttgtcga tagcggtcct
   106681 ttttttggga actgtgattt ttacgttttt gtttggtttt aaattgggtt cggagaatga
   106741 aaagtttgga tttgttttag aatggtcttt tgagttagaa caaatattag aatcgagttc
   106801 acttggaact ttagagaagt cgaatgattc atttttagaa aatcgggaat ttggttttaa
   106861 agacaaaaat atacgactaa caaatgtttt actagattct gtttttcaaa aagataaaaa
   106921 tagaagtttg gatctaggaa caaagatcaa taaaaaatcg aaagaatctg aaaaatcaaa
   106981 aacgggcaag tttcatttag aaactttttt agaaatagta agttcagttt taacaaatca
   107041 accggaaatt accgaagaca gtgtgttgga atcaactccg gaactaaact ctaccgacaa
   107101 cttgggaacg gttggtgctg cgtgggaagt ggatgcggaa cttgctacaa ttcaaaatat
   107161 tgaaattgat catccccaaa aaaatttaaa cttagatcgt gtagaagaaa ttgggttaca
   107221 agttgagagt aaactaacaa tcaacccaaa aagatccgct ttggatgaac tttcaaaact
   107281 aaacttttta aaaagaaatc taatagaaaa attcaatacg gtatcttttg actttttgaa
   107341 ccaaaagtcc aattacattc aaaatactga aaccataaag acaaaaagtt cagatgaatt
   107401 gtatattcaa gaagtgggga gttatttgtc ggataacact cacaaaaaaa atgcggcgaa
   107461 tgttgttgta tctcccttta aagaacattc aataattgta attgatttgt ctaaaaatga
   107521 ttcttggaat ttagatccaa aatttagttc tttggaaaaa ataaaaattc aatcgaaatc
   107581 gattgaaaaa aatcaacaag atacctttgc gccgactttc gattttgagt tcactgatag
   107641 aatgaaaagt aaaactttga tgagccaacg cgagaagttt ggttttctaa ttcgtgaatc
   107701 tggcacagaa ctgggaatgt ccgatgaaac tttgtctggt ttttcccttt gggaattggg
   107761 aaatgatact tttgaaattc gtattttaga gaatattcat atagagagat gggcttggaa
   107821 tcagatccaa gagaagttag aagaatttaa aaacagtcgt ttgcaaaaca acattccttc
   107881 tcttgctaaa ggtgtaaaag aggggctgct gttttttcct cgaagaactc aatctaattt
   107941 taaaaaccag gatgttattt ctgcccattc cggttatacc tggaaagatt cctattttct
   108001 aatattggat cattttttag aaactcctaa aatcaatcgt aaatggatgc gttattattc
   108061 tatccattta aacggaccgc cgttcggaat actaaaaaag agccactcgt ttggaaggag
   108121 tttgaaagat gaactctaac caatcttcta agatccaatt tgacattgcc agctacgtta
   108181 tcaaaaacca atcaacgatt gttagatcgt gcatattaga attcagtcat tctgaatcta
   108241 atactttcaa aaattctaat ctaattctaa tacttaaaac cttgcgggtc gctttggccg
   108301 aaggcgtttc tgcaagtttc aatcatttaa ttttaaatct gaatctgtgg gaactaccac
   108361 aaaaaacaac ttatacagaa gaacacgtta tcataggatc acaaatggaa aagagagtaa
   108421 tcaagggatg ggtttttaca atggcgggat tgttgagtat taacggaaaa aaatcaaaaa
   108481 aacagactga gtcaaaagat aaaagagaga tgaacttttc gagcgataca tatagcacag
   108541 gttgttgtta tgggaataga ggcgttcaaa aagagtttga gaaccatcgt tttgaagagc
   108601 tttcaaacaa agacatatgt aaaaaagaat ccgacccttt tggaaataat atattagaaa
   108661 taaaaaatat actaaaacgt gtaataacaa aaataagtaa cggtcttttg tcgaaaaaat
   108721 tagcccggcg agggcaacta aagcacaacg ctcactatgg atcatcgcgt tggaaactca
   108781 gcaaaacact ctctatggat cgcgttggaa actcagcaca acactctctg tggatcgcgt
   108841 tggaaactca gcacaacact ctctatggat cgcgttgtgg gagtagcgta atgacgagct
   108901 tggaaaaaga attagacatt gttttattag aaaaacagca agttcagcat gaaggaaact
   108961 caatgtccca ctctctgaac tcagcgtctc actccctgaa ctcaatgcat cgcttcctat
   109021 gggtcgctct gcaggtcgct cgacagggtt gcgttaactc agcaaaacgc tttttacgaa
   109081 agcgttttag gtcgtacgag aggggaatac tttctctttt cccactaaca actaatgaac
   109141 taatcacccg aagcgagata cagatgcaga atacagaaac taaaggaaga ggattgaaga
   109201 agatgaactt gtttttaaaa aaatcaataa cagagtcaga gaatagagct gtggcggaga
   109261 atgaaacatt caataagcag aatattcaag agacagaaaa tcgattttct tttaaaacgc
   109321 agattataag tttgataacg atccttgcgt ttcatgtttc ttttgtatta ccgtttgcga
   109381 tttttagttt tttgttttcc gccagtagct ctctggaagc ccaaagtgtg ccggtacttg
   109441 gaagcactaa acaatttgca aatgatgaac taaaacctta cgtagacgcg gccaaggcca
   109501 gctctatgga ttctgccacg tttttaaatt cggtcacagg cggagaacag gtaattgaag
   109561 cggcctggga gacgagtgta aacgctgaga tagaagcaat tgtaggagga gttacaaatt
   109621 cggattctgt gaataacgta aacgtataca aagacgcggt aagggctcag ttagaactac
   109681 aaaaacaaca ggccaaaagt cagtggatag cagatgcaaa cgcgtatatc caagcggaac
   109741 tacaaatctt tttagctgtt ttgtcccaaa acacatccaa caacgtaacc tcgtctaaca
   109801 caaatgctgt gaatacggtt aacccaacgg tgcaagcggt gacaacaact cccgcttctc
   109861 aagggacaaa ccccgcacaa gcggcacaaa gttattacca aggaagccag ctctgggatt
   109921 ctaagtggca ggatttactg agtaaacaaa atacctggga acagaattct ttgaattcga
   109981 tccaaaacgg gattttgcaa tggaaccagt cgattacagg tttagaaaat gataaattag
   110041 cctatttgaa tggaattgaa cagactaagg ctcaatggct ggccaacaaa caactgatcc
   110101 agaacgctca aagtcagatg agatctgcgt tacaatctac gataacgaat atacggaatc
   110161 aagagaatca attgaaaaac agcgcatcca gcgatcctag tttagttgcc gtatttggag
   110221 acatggatgg attgcttgac gatctacaag acgcattgaa tacaaacgct tctttgggga
   110281 cactggcgga gaccttggga aacttttttc aaagccagat ttcaaacgca accgcgaaag
   110341 cggactactg gaatgttgca aagtggcaag aaacgtatgc gactcaagtt ctagagttta
   110401 aaaaagaagt ggcgactgcg aacttaagct gtagtggaag cagttcctgc aactacttgt
   110461 ctaccggatc ccatgcggtg acatacaacg cagatggaaa tgtatatggt tgggctgcca
   110521 cgaatggagg atttcagagc ggagttttag tcagtagttt tgatccgtat acggtaatga
   110581 atccaaatta cgcggaatta aatcaacaat atcagagttg tcagtctcag gcgtcttctc
   110641 cgttaggatg gatgacttgg atgacatatc catgttcaaa ttttggatgg agtggagaga
   110701 atgcgcctat tcaatcgtat acagtaaacc caaacaacag cacaggatac tacagcacgg
   110761 gacattacga aactgtgtgt tatggatcgg atataggagg attttgtttt ggtggaactg
   110821 gggcctatac taacggggga gtcctttgtt cggaagctgg atatacaata tgtaacggct
   110881 atagcagaca atggcatacc gacgacagtt attctacctc ggtatcagaa agctttagcc
   110941 aggcacaaaa agaccaaata gcaaaaaaca ataatatacg aaatgcagta cttggaagtt
   111001 acaacactgc gtttggattg tcttctcagg ctgggaacgc gcttgcggga tcaagcgtag
   111061 ctcttgaaac caaagtatat ttaggcggga ctactttaaa tagttcgaac tggtatggat
   111121 cgatgggact tgttgaacaa gtgcaggttc aaacgaaata caaatacata gactctgcga
   111181 tgcaggcaaa ccaaaacttt tggaccagca tgaaaacaca gtttacaaat attgcatcta
   111241 cctttttgtc cttggtgaat cctttaaaga actgggaaga aagatcgcaa gagtatgaag
   111301 aagaatacca ggcgaaacta ttagaactag aacaaacaaa acaaagtaca atttccaact
   111361 acgacaacca aatcaaccag atgaaagcag ccagaggcgc ttgggtaact gaagtttacg
   111421 gttatcaaat agcaggaatt gcaggaagtt ctgataacgc aaatagtcaa tacagaaacg
   111481 gacaagagaa ctggtcggat acaatttctg tttttcaaca agcggaattg aattggtatt
   111541 tgtctgccaa ggatacgtta caacaagcgg taacatctcc taacggagaa acacagtttc
   111601 agacgagtgc gattacacaa gcaaaccaga tccagacaca gattacaaat tcggaaacaa
   111661 acacaaccca actttacaat gcagcgacag gactgtatca atcctatcaa tacgcggctg
   111721 ctggaaactt aatgaaccag gcgttagcga atcaacaaaa ccaaacgaac tggaaccagc
   111781 aaggagcgaa cctttcagcg agtatcgcgg attcttttgg aagaagcgag agttacaaaa
   111841 ctgcggaact aaacgcaagt aatcgaatca atgcacttgc acaaacgatc tatggaagtg
   111901 gtgcgtatat agtagacaat actgaattaa atcagattca aactcaagcc agtggatacg
   111961 gacagaatca aacgaattgg caaaatgaaa ttaacggaaa taacggaggt tttaacttta
   112021 acggtagaag ggcgaatagt atatccacaa cattagaata tacgaatata cgaaatgata
   112081 tatctgtggc gaccacgtta caagaagaag tagtagatga agaaagaggt tatttaaaaa
   112141 ccgcaaatga atattttgag aagtctgaaa aataccaaga gttagcagag aaagccaaaa
   112201 gcgaagcaaa gtttgacgag gcagcacttt acaccggtta tgcggtaaga gagaaaggaa
   112261 acgcgattac ctttttgaaa aagaaataca atggaattgg tgaagagata accggggaag
   112321 tagataaccg aggactgaca tatacaagaa attctttttt gagttacaga gatacgttac
   112381 tgaacaaaaa tttccagaac agcacacaag tacaaaaaca aatccaagaa ggaaagaatc
   112441 aagtagcagg gatcataacg gaaggagaaa catacaacca agtccaagga atgattcaaa
   112501 cagcacagaa cttgaaccaa cagggagcag agaacaaaga gagagtggaa aaactcttag
   112561 cgcaatcgaa agaattggca gagaagaata tcggcgaagg actgctcgac ggactacaag
   112621 agatgattgc aagcatccag agttctttac ctcaagaagt aagtaacaat ggagtgagtc
   112681 aatacatcca agcgcaagag aaagagttag cagagaaaca agaaaaagcg aatgaactgc
   112741 tgagtcatat gaactcgtta gtaacaaata acaatgattt ggctgcacta caggcactgt
   112801 tacaaggaag tagccaagga ttgaacttag cagcgaatag cgcagtatct aaatacttag
   112861 acgactatgc taagaaacta caaaaagaca acgaagaaag aagttcgaat ttacagaaga
   112921 cacttttaga atctctgacg aacggagacg actacaaata cctccgagac gcaggatacg
   112981 gatttagagt ggatggagaa ggaattaccg cttacagaga agtctacagt ggggaaatag
   113041 agatcaatgg aagtgcgatg aaaagcacta gttattcacc cgatttagaa tatcaatata
   113101 tacgaataga gacaaagttt aatccaggaa acctaagcgt ggatatgtta aatccgaaca
   113161 acacaacgtt tagcgcggag atggtgtcag gggtaaagag ttatatagac aatctacaaa
   113221 agaacgtaga ggtgatgttt gcccagttta gcgacaaaac caaagaggta aaagaagaat
   113281 acgttcagaa tgaggaaata gaaagttatc aaaagaaact gtatgaagca agtaaagaca
   113341 actacttagc cgcgttccag ggtttacctg gagaatttaa ggaaatgttc gagggggaaa
   113401 tgggaggctt aaaaggttac cacgaacaag gatctaaata caactttgga cagggaagtt
   113461 ttaaaggcca aagcggagat atgaaaaaga tcggcaaatc gatgtatgac ggagcaatca
   113521 ttgatgacac tgtatttgct ggaagtagag agttaaaagg aagtgtgagt gttaaaggga
   113581 ttccggtaga agtaagttac ggaatgcagt atttaatagt cacatctgga tttgaaatat
   113641 cgaatttagg ttacaacttt aatttaaagg gacttggaac aaactatgta gacaatcaac
   113701 tgagtggagt aagtcagaag tattctatat ataccaaaga tatacaatca agaatcgaga
   113761 aacaagccaa agcgaatgac gaggagatgg acaagaaggg attcgtcttt aacgtgttaa
   113821 acggaatgag cggaggtcaa aaagtaaccc aagcagtaga aggagagatc cggagtagag
   113881 taacgggtgc aatcgcagaa gcgaccggac taccagccag ttttgtagga gcgcttgtag
   113941 gtggttctaa catgaaacag gcgatgaagg cgtatgagaa gagtgtaaca acagaagcga
   114001 tttctaaagc gactgggatc ccaagttggt atttagatca aaagattgcg gagaaagaag
   114061 cgaatcatgc gatggcacaa agtttttcct acaatttagg aagggcagtt gcagttggcg
   114121 cagttcttac gaccggaggc gtattggccg gcgttgcgct tgcgacgaat cctaaattga
   114181 tggattcgtt taataaattt gcggatcata tcggtaaaca agcgtatgag aataaagaga
   114241 taatagatac agcagtaact gtagccgcga cagtagcagc tcctatgact ggaggaatga
   114301 gtttagtagc gttagccggt tacaatgttg tgaaaggagc gacagaaggc ggcgttttag
   114361 gagcgttagc cggtgtagct aacgtaggta gtgcgtattt aagtacctat acgtttggaa
   114421 tcgtgtctta caatttgagt tattcgtatg cggatggttt tggagcgagc gtaggtggtg
   114481 gctggcaagt agcaaaaggt ttaggagtag gagctacgtt aagctacaat gaacaaagtg
   114541 gttttggagc gagtgtaggt ttccaagcgg gtacaagcgc actgagtttt aacggtggcc
   114601 taagctattc ccaaagagat ggtatatcgg ctaacgcagg agtaggaatc ggacttggag
   114661 gtaaaaaacc tacagggtca ttgaacttag gagtgagtta caaccgacaa gacggtttag
   114721 ggacgagcgc cgggatttca tctaacaaca acaagataac gcacggaatg ggtttaaaca
   114781 ttacaagaag tgaatatggg ggttggggag cagatgtatc cagtgacaac tacggtccag
   114841 ggaacttgag tggtggactt gcatatacac aaagagacgg ttttactgtt agtttgaatg
   114901 taaacggtac gaatgcgttt aattacaatt cccaaagtgg tctttcgtct aacactgatt
   114961 tcatgtctca gtatgcgatg aacaacggtt tggcgcaagg agttgctgaa gatacagata
   115021 catcggaacc taactctgct caacaacaca acaacgctga acaaggtgca caagtaatcg
   115081 aaggtgcagg agtttcgaca acgaggagag agggagaagg cggggacgca gtagatcaaa
   115141 gaattgctca gttaaagaaa gaattgagtg agggtattag tcttgctcat gacaatggaa
   115201 cgatgagtga cgcaggcaat ccagctttgg caagtgctgc gaaagagctt tcgagcaaaa
   115261 tggcagagtt gcagaaactg gaaggtcaga aggcggctgg tcagaaacct ggagttcaaa
   115321 aagatggttc gattgttgta gctggaagca acaaaccgac attaggtgaa agagcttctt
   115381 ccttgtttgg ttccattgcc gatggagcca aaggattgtg gaacaaggta acgggtgttc
   115441 agaccggaac agcaatcggt tcaaatcatt ataatattgt aattggcgat acactaattt
   115501 acaaactgca cgaggaaggc ccgggtttta gcagtaactc tagtcaagct ggagcggatg
   115561 accatcgtta tggacagaaa ccgcttgtgg aaacgatttc caaaaccatt aatgaatgga
   115621 ctggcaataa tccggggtat ccgatcgtga caaacgattt aggttacaag tcgggagggt
   115681 atgatccgcg tgcagatgga acagcggaag caaaaaaagc aggatattat cagcatcata
   115741 aagacggaaa tgcgatcgac ctgtcttata tggtaacgcc tggtgtaacg caggatcatg
   115801 tgaactatga tcaaaataag gcttacaaca gagacaaaac cattgaatat attaaaacga
   115861 tttctagaaa tattccggaa ggggttggaa gtcaaacaac gaattttata aaattcaatg
   115921 accagaaagt gcttgattat tttagggata atccattgcc gaatttggaa atgagaaaag
   115981 atgaaaaagg agagatgcat agcaatcact tgcatttgca gttaggttta ccaaaaataa
   116041 aacaacagta aaggagaata ttatgatatt aagaatattg ctggttagtt gcattttatt
   116101 gaattcttgc gacaagccta ttaacaaaga ggaaacgaaa gtgaaaacat ataccaagca
   116161 agagaaatta aaactgttag acgtaatgct ttcaaaactc ttgaaggata ttcaagaaaa
   116221 gaaaaacttt actccgttct tagaattgag cgatgaacac agtggatata ctattagtat
   116281 aggggaaagt ttgggggatg aattggttgg cggcaagttt caaaaaaagg ggcttggcga
   116341 catggaaaaa catgtcaccg ttgaagaagt cgttcgtctt ttaaaaaagg gaagtaagga
   116401 cgagatgagc gaaggtggta atggcctttg ggttatgctt gaagcagatc gttttgaata
   116461 tggaatagat tgctattttc cagaaaaaga agggagatgg attgtgcgcg gattttcaag
   116521 attgagaccg gagagagatt agtaacaact gaacagggtt ccggggatgg aacagaggag
   116581 aatagcccgg agaaggggta gcgaaatgcg gagcttggat atacaattag gcatttctaa
   116641 attagaaaaa catcaagctc agcatgaagc gaggggaatg ctttcccctt ccagaatcct
   116701 agccactaat caactaaccg ctaagcactc gaagagagtg agttacaaca agcaagacgg
   116761 tttagggacg agcgccggga tttcatctaa caacaacaag ataacgcacg gaatgggttt
   116821 aaacattaca agaagtgaat atggcggttg gggagcagat gtatccagtg acaactacgg
   116881 tccaggaaac ctgagtggtg gacttgcata tacacaaaga gacggtttta ctgttagttt
   116941 gaacgtaaac ggtacgaatg cgtttaatta caattcccaa agtgggttat cgtctaacac
   117001 tgatttcatg tcccagtatg caatgaacaa cggtttggcg caaggagttg ctgaagatac
   117061 agatacatcg gaacctaact ctgctcaaca acacaacaac gctgaacaag gcgcagcagc
   117121 agcgtcggga attgctgtgg aacttgagaa cagaagaaga gaggacgggg cagagaacga
   117181 aggaagatca aacaacggaa aaggtaaaaa cggagaaccg cttattaatt acggaaacgg
   117241 atcgtatgac aacaattata cgagaagagc agatttagaa ggttcttcgg aggcgatcaa
   117301 ccgtgctcag atagaaacgg atccgacaaa gtttaatcaa aatcataaag gagaacttgc
   117361 agaaagattt acggatacaa tccgagattt aagacaaaaa gcggaagcga gtttgacaag
   117421 tggggacagg gctcagatcg gcgctttgaa tgatgagatc aaacggaaca cggatgcgtt
   117481 gaacggtaag ggaagttctt ctttgaacaa aactcctgaa caaatgcgat tggaaatagc
   117541 gatagcgcaa acgaagatca acgagattaa atacaacaaa cctggtatct tgccgacgtc
   117601 ggatccgagc ggaaagaatt atcaagccgt aataaacatg ttaggtgata gcaaaatatc
   117661 gacgaaccaa ttgggagcga gtactgcagg agcgatttgt tatatcaatg ttcatgctgc
   117721 acaaatggga catgatacgg ttgatttttg gaaacaacaa atcatgaaca atggagtagg
   117781 aataaccaac caacagtatc atgggatgca ggctcctgca ctgggtcagg gaagcggttg
   117841 ggttcctgaa ggaaacaaat atgtaagcca caatacaacg gatggaagaa cgggagtgat
   117901 tccggtattg agtgcggatg taaacgcttt gaacaacagc aaagcaaata ctgcgattgc
   117961 ttggattgac aacaacaacg atggagccgc taaccattat gttcggattg tgagaggtgc
   118021 ggacggtgtt tggcgtaact acgaccacaa cagaagtggt gattttattc aaaatccaga
   118081 aagagtaaat tttaataatg tttacggaat tgaatacaac ccgttgagta gtgattgaaa
   118141 gggggtgatt tgtgaaaaag tatccagtat ttctaatttt gttcttcttt gtattgtgca
   118201 aagaggaatc taaaaatccg acacaagtgg aggaccccaa tatggcaaag aaacaacaag
   118261 tccaggtaga agaaaagaaa agtcgatttg taatgccttc tggaatatat gtcatgaatg
   118321 atgcaattga aatgtcgtct tttctttctg caaaaatacc agatagtcaa agttattgta
   118381 tggaaattga tttagaaaaa atgaaggcga ctgcaaagtt tagaacattc aaaaaacaat
   118441 atacaatgga aattgaggac ttgggtgaag gaaaatattc cattgtgtat gaaggaaaga
   118501 aaagagagtt tgaatttcaa gaggacaagt ttaggggaat tatcggatat gatatctttt
   118561 tctatgatag aactaaaaaa aatgagaaag gggcttggat cggtggcaat gaatctggca
   118621 gattaagtac aatgcatcaa aacgtaattg agtgcgacaa atattacgag gaacattaca
   118681 gagggcttga gggagtgaat tcggaagagc agatgccatc gaattacaac cggtgaaaat
   118741 atttcaaaaa tcggaacatt cgcaatttct tgagttccaa ctgaattggg ctccgggcct
   118801 ttaagctgaa atgtttgccc ggcgaagggg tagcgaaatg cggagcttgg atatacaatt
   118861 aggcatttct aaattagaaa aacagtaagc tctgcatgaa gcgaggggaa tgctttcccc
   118921 ttccagaatc ctagccacta atcaactaac cgctaagcac tcgaagagag tgagttacaa
   118981 caagcaagac ggtttaggga cgagcgccgg gatttcatct aacaacaaca agataacgca
   119041 cggaatgggt ttaaacatta caagaagtga atatgggggt tggggagcag atgtatccag
   119101 tgacaactac ggtccaggga acttgagtgg tggacttgca tatacacaaa gagacggttt
   119161 tactgttagt ttgaatgtaa acggtacgaa tgcgtttaat tacaattccc aaagtggtct
   119221 ttcgtctaac actgatttca tgtcccagta tgcaatgaac aatggtttgg cgcaaggagt
   119281 tgctgaagat acagatacat cggaccctaa ctctgctcaa caacacaaca acgctgaaca
   119341 aggcgcacaa gtaattgagg gtgcagggaa ttgaagttgc gggtagaaag ccagaaagcg
   119401 acggagaaac ctcctttgaa catttgagtg agaacgatca gaagaatttg aacaaagaaa
   119461 tcgaacatct gcaaagccaa tatgacaaac ttcaaggagt ggaattggca ggacttggaa
   119521 catcgtcctt acctgagaaa gcggcgttaa ccaaattaac gagaatcggt aatgaagtgt
   119581 cagcgtatct tgatttcaaa gaaggaaaga ttacaaaagc tgaatttgac aaaaaggtcg
   119641 gagaagctaa gtcgacatac gcaaataata cgcaaggaga aagagacaag attcctttga
   119701 ataccgcaaa ggatcctggc aaatacacag acgtctctaa ggagcactta caaaaactaa
   119761 ctcatttgga agattccaaa ggagtgattg gtagaattgt gaaagatggc gacgggaaca
   119821 tgtatttcag gacagaagct caaggcgtga attcgaaatc aattccgatg gagccgacga
   119881 aaataacgga gaaaccgtat accaagattg atccacacga ccagagtaaa tttcctggag
   119941 cggtagattt gcatgcgccg tatggaagtc cggtgaccgt aatgaaatcc gatgacggaa
   120001 aatttaaagt cactggattg agatctttat cagaaggtgg aaactctctc cgacttgaat
   120061 atacattagg tggaaaaaca agagaagttg atcttcgaca tacacaaaat caatttccaa
   120121 gttacgtagt tgatgaattg aaagctggta gaaagccgac ttttgacaac ggaactgtcg
   120181 tgggctggac aggagttaca ggtcagcatg gaattggaaa tgatggaaag atcaaatggg
   120241 atcctacgga tcatacccat gcgcaatttc aaaattcaaa tgcaactcag tggaaagact
   120301 ggatgaaagg attgggatat tgagaatggg taagagaggt aaagtatgaa agttcagaat
   120361 ataacatatc ttttaatatt tttgattttg gtgaattgcg tgaaagggaa aacaaaagag
   120421 aacgatccaa cggaagatgc tttaatttat ttgaaaacac tacttccaaa aaacactgaa
   120481 ttagtaaaag aaaaagtaac tgaacttgaa ggaatcggtt taactggaac ttcgattact
   120541 gatgacaaag tgaagtacct tttaattttc cctaaattga ataatcttac attgacacat
   120601 acaagaatta ctgatgaggg gcttgcagtt ttaaaagaag ggaaaataag gcacttagac
   120661 attgacgata ccttaatcac gaacaaagcg atcaaggttt tgcgggactg gaagcattta
   120721 gagatattga atatttcata taccaaaatc gacgatggcg cattggaaga tattctgaaa
   120781 ctcaatattg gaagtcttaa tgccgccgga acgaaacttt ccgacaaagc aaaagaaaga
   120841 attagaaaga agatgcagtt tgaagacgaa gaatacgaaa ttcaatgtcc tggaacagag
   120901 gacagtaaat gtccggagtt ttgaattact cgcaaaacag ggttccgggg atggaaccaa
   120961 ggagaatagc ccggagaagg ggtagcgaaa tgcggagctt ggatatacaa ttaggcattt
   121021 ctaaattaga aaaatagcaa gctctgcatg aagcgagggg aatgctttcc ccttccagaa
   121081 tcctagccac taatcaacta accgctaagc actcgaagag agtgagttac aaccgacaag
   121141 acggtttagg tagtagcgtt ggtgtatcat ctaacaacaa caagataacg cacggaatgg
   121201 gtttaaacat tacaagaagt gaatatggcg gttggggagc agatgtatcc agtgacaact
   121261 acggtccagg aaacctgagt ggtggacttg catatacaca aagagacggt tttactgtta
   121321 gtttgaatgt aaacggtacg aatgcgttta attacaattc ccaaagtggg ttatcgtcta
   121381 acactgattt tatgagtcag tatgcgatga acaatggttt ggcgcaagga gttgctgaag
   121441 attgtcctag gtcaaaaacc gtcatatgtg aagtatgcgg ccttgagcca gctaacgtat
   121501 attaagtgga acccatatca agcggcctct gaatgagagt agatatgatg aagtccaccc
   121561 aaaacgtttc gtttgataat cttggaggta gtattagaag gaagcgagac gactctacca
   121621 caaggcgaat ctttgttcaa agcgagatgc ggcctccaga agttgtaata attaatgtat
   121681 tcggaagcaa ccatatgagc gtggttgatg gaaaagatag gaatgtgatt gaaacattct
   121741 ctacgtagcg aaccgaactg acctagtgac gtaaaaacgg acacctttta ctcagcgaat
   121801 gaggtaaagg tgaatatgaa taagaaagga aaatactctc ctgagtttaa agaacaagca
   121861 gtcaagcgaa cactttcggg ttcgtttacg ataaaagaag tagcagagtc actcggaatc
   121921 agttatttta tgttacgaca atggagaacg gaaaacttga agaagtcgga acaacaaagt
   121981 ccaccaacag acaaacaatt aaaagagagt gaagaactga aaaagcttcg gaaggaaaat
   122041 ctgaaactga aagaggaagt tactatccta aaaaagtttg cagccatgct ttcccgagaa
   122101 caaaatcccg attgatgttc atggaaactc atcgatttga gtattcgatt cgaagcatgg
   122161 ctaacgtatt agaagtgtct cgttcaggat tctatcaatt tctaaaacga agcaaaaacg
   122221 aattagaaaa atataatcct gaacttgtcg agttcattcg ggaaacgtgg ctaacaagtc
   122281 gtaagaatta cggtttggtt cggttgcttc gggaagtaaa gaaagtatat tcaatttacg
   122341 gagcaagaac ggttcgaaaa gtgatgaaac tttgtgaaat tcaaggaaaa caggagagac
   122401 gttttcggat tgccacaaca gattctaatc atgggaatcg ggttgctcca gacttagtca
   122461 ggcggaattt caaaccgaat cagaagaatc ggatctgggt ttcagatatt acttttttaa
   122521 gatcctcctt cggttggatt tatctttgtg taatattaga cctttattct cgaaaagtag
   122581 tgggttggtc gatttcaaat tctaatgatt ctaagttagt gtgcaccgct ctttccaaag
   122641 caatcgaatg tagaaatcct cctaagggtt tagtttttca ttcggatcga ggatccaatt
   122701 attgttcgta cgaaactcga aggtatctgt taaataataa actcagaagg agtaatagta
   122761 gaaagggaaa ttgttgggac aacgcagtcg ctgagtcctt ctttggttct ctgaaaagag
   122821 aaatggaata taattacttt tataaaattc aagaagcgga agtattactt tttgatcata
   122881 tagaagttta ttataataga cagaggtctc attcgtcatt agactttgtg agtcctgtgc
   122941 aatttgaagt aaatgctgcg taaaaatgtg tccaataatt cgtaactagg ttaaaccaac
   123001 gttccataat accgttgcac caaggagaag cgattggaga atgaagagat tgaataccga
   123061 attcattcaa tccttttaag attttgtgac ctgaaaaaag aacatcattg tctcgcagaa
   123121 gaatttcaaa ttcgggacaa agggactttg cttcttgaat ctgtcgtaat acccattctc
   123181 ttgttgggtt tagagtgata ttgaaatgaa cgatctttct ggaaccgaga tgaatgaaag
   123241 cgagagagta gagagaggtt ccgtagatgg tttgaatctt gcaaagatcc atagcgacgg
   123301 tgtagtcttt gatttgagaa atcaaattca accaagcgtt ccagtttttg aaaggtttga
   123361 aaccatttcg gatccttctg agaattcttt gaaccgtgga caaagaaata tcaaaattca
   123421 gtttcaacag ttcggaatga attttggaag ctccccaatc gatgttgttc agaaacatat
   123481 cccgaatttg gtggtagatt tcccaatacg gtgaaggcct tccgggagat tttttagatt
   123541 ttaatagagt tcgatatttg tttgcaatta gtttcaaaat acggagtatt ctttctggtg
   123601 gaaacttgta gaggagatag agaagaatgt tttcgaaaat acaaacccag aaccaaaact
   123661 cggaaggaaa agaagtagaa ttcatagagg taatttccat atttcaattg caaagtagaa
   123721 aaacaaggat gaaccgatcg ttgtgtgaga gctaacgttt gttacttgaa atgtgcgttc
   123781 gacctaatga aaaaaattga gccccctctt cttttcttga caaaatcagt gttaggccca
   123841 actcttcaat gtattgaaga gttgggaaat tactttcaaa acttctcttc atttttttct
   123901 aaaactgcac aaaaaagctc tcaactgcac cggaggtgcg aagcaccttt ttcaaaacaa
   123961 aattgtccac tacaacgcgt gagcgatcgc agcggaaatc ctgcaacgca ccatctactt
   124021 aagtaaacac taaattaaaa aagattaaaa tggtgagttg cagattgaag cgaagagcgc
   124081 gacccgccta actcagggcg cgtttgctct ctacggatcg caacgcgggg cacgccccta
   124141 attcctaatc cactaacgcc tagccacttg caacgcaagt aatcgaatca atgcacttgc
   124201 acaaacgatc tatggaagtg gtgcgtatat agtagacaat acccaactac agacacttca
   124261 aactcaaatt tccaccaacg gacagaatca aacgaattgg caaaatgaaa ttaacggaaa
   124321 taacggaggt tttaacttta acggtagaag ggcgaatagt atatccacaa cattagaata
   124381 tacaaatata cgaaatgata tatctgtggc gaccacgtta caagaagaag tggtagatga
   124441 agaaagaggt tatttaaaaa ccgcaaatga atattttgag aagtctgaaa aataccaaga
   124501 gttagcagag aaagccaaaa gcgaagcaaa gtttgacgag gcagcacttt acaccggcta
   124561 tgcggtaaga gagaaaggaa acgcgattac ctttttgaaa aagaaataca atggaattgg
   124621 tgaagagata accggggaag tagagaaccg aggactgaca tatacaagaa attctttttt
   124681 gagttacaga gatacgttac tgaacaaaaa tttccagaat acaacacagg tacaaaaaca
   124741 aatccaagaa ggaaagaatc aagtagcagg gatcataacg gaaggagaaa catacaacca
   124801 agtccaagga atgattcaaa cagcacagaa cttgaaccaa caaggagcag agaacaaaga
   124861 gagagtggag aagttactcg cccaatccaa ggaactagct gagaagaata tcggcgaagg
   124921 actactcgac ggactacaag agatgatagc aagcatccag agttctttac ctcaagaagt
   124981 aagtaataat ggagtgagtc aatacatcca agcgcaagag aaagagttag cagagaaaca
   125041 agaaaaagcg aatgaactgc tgagtcacat gaactcgtta gtaacaaata acaatgattt
   125101 ggcggcacta caggctctgt tacaaggaag tagccaagga ttgaacttag cagcgaatag
   125161 cgcagtatct aaatacttag acgactatgc taagaaacta caaaaagaca acgaagaaag
   125221 aagttcgaat ctacagaaga cacttttaga atctctgacg aacggagacg actacaaata
   125281 cctccgagac gcaggatacg gatttagagt ggatggagaa gggattaccg cttacagaga
   125341 agtctacagt ggggaaatag agatcaatgg aagtgcgatg aaaagcacta gttattcacc
   125401 cgatttagaa tatcaatata tacgaataga gacaaagttt aatccaggga acctaagcgt
   125461 ggatatgcta aatccgaaca acacaacgtt tagcgcggag atggtgagta gtgtaaaggg
   125521 atacatagac aatctacaaa agaacgtaga ggtgatgttt gcccagttta gcgacaaaac
   125581 caaagaggta aaagaagaat acgttcagaa tgaggaaata gaaagttatc aaaagaaact
   125641 gtatgaagca agtaaagaca actacttagc cgcgttccag ggtttacctg gagaatttaa
   125701 ggaagctttt gaaggggaga tggggagtac gaaggactat catacgagtt ccagatacag
   125761 ctttagcgcg gggagtttta aaggccaaag cggggacatg aaaaagatcg gcaaatcgat
   125821 gtatgacgga gcaatcattg atgacactgt atttgctgga agtagagagt taaaaggaag
   125881 tgtgagtgtt aaagggattc cggtggaagt aagctacgga atgcagtatt taatagtcac
   125941 gtcaggattt gaaatatcga atttaggtta caactttaat ttaaagggcc ttggaacaaa
   126001 ctatgtagac aatcaactga gtggagtaag tcagaagtat gagatctaca aagaagacat
   126061 ctctgcaagg atagagagac aagcgaaggc gaatgacgca gagaaagaga gtaagggctt
   126121 tatattcacg attttgaatg gaatgaacgg tggctctgga agtatgggcc agagatttac
   126181 acaggcggtt agatcggaag cacaaagtcg cataacggga gcagtagcag aagcgaccgg
   126241 attgccagcc tccctcgtcg gagccttagt cggcggaagt agtatgaaag acgccgtgaa
   126301 agcgtatgtg aaagacgaga cgactaacgc gatttcgaaa gccacgggtt tacctacttg
   126361 gctgatttcg aaccagatgg agaagatgaa caaaccgaag gaacaatggt atcaaagcca
   126421 ggagttccag atggtaacaa cggtagctgc tgtagtggca gcacctttga ccggtggcgc
   126481 ctctctaatg gtcgcgatgg cggttaacgc aggacttgga gctgcgacag gagcggcaag
   126541 cggtgggtta aaaggtgcac ttgccggagc ggtaggtggg gtcatatcca catatacgca
   126601 aggcgttgga gtgaacgtag gtttaagcta ctccgcagag aacggctttg gagcgagtgt
   126661 aggagtagga tttggtccag cgacagtgag tgtgggaatc tcggaaagag gtggagcaac
   126721 ggtagatata ggttttaaca aatcaggctt taacgcggga ctgagttaca acagtaagac
   126781 aggaaaggca agtggaagtg tgggctttac aacagaagga ggaaccggct ttgcactgag
   126841 ttacagtgaa ggagacggct tcggagcaag tattagtaaa ggttttgata acggagcgaa
   126901 tgggagtttg agttggagtc agaaaggtgg agtaggaggt agcattggct acgaagtccc
   126961 tgcagacaaa aacaaaccta aggatccact tgcgaacaaa atgcaaggag ccggaggaag
   127021 tttaaacttt agtcaaagag atggagtatc agcgtctttc aatgcagcgg gtggagtgaa
   127081 cgcaggaaac tggagtcagt caggaggctt ccaagcgaac actaacttct taaacgacaa
   127141 atggaaggct gactttgtat cgaaacaaaa tgcaattgaa gaacttcaat cgaaaggttt
   127201 gagtaaggaa caggcgacag cgattctgga tgcgcaagcg aaagcggatt cgaaggctgc
   127261 tcaaaacaag aacaacgaag aacttggtgc acaagtaatc caaggagctg ggcggagaga
   127321 gggagaggat tcagccgatc cggtagatca aagaatcaat cagttaaaga aagaattgag
   127381 tgaaggaatc agtttagcag acggaaacgg aacgatgagt gacgctggtg gaggatctgg
   127441 agaagcggca gcggcaaaag agctttctaa gaagatggca gagttgcaga agttggaaag
   127501 ttacaaagct gcgagaagta atggagaact aaacggtcca cttgtaaaca aagggatcga
   127561 caagatctta gatcaagtga acagctttga caaaagtaaa tctggcaatg tagaagcagc
   127621 attgaaggac tttgcgaaag caaacgggct cagtgaaagt tcaccggaat acaagaagtt
   127681 gaaagagtta tcagccgata ttgccggagg caaatcgaaa ggatttaccg aatctcgaat
   127741 tgaatactac actcagaaca aagaaagaat ccatacggaa gcattgactt cgatgtatgg
   127801 agacaagatc cagtcgattg atggaacgaa agctatatta aagaacggtg aaggagttat
   127861 catcacgaat ggcaagtatg atcttcagtt ggacaacaag acgaatctaa atttcaaaag
   127921 agaggaagcc ggtctttttg gaactaatag tttacctgat taccacctaa gaccgggggc
   127981 gcaatgtttt ccaacgacga acgctgtgat ggctgaccaa gcgggtgtga caccaagaga
   128041 tccatcgaaa caattggtgg atgatatgct ttttaccgcg agaggcaaag ggatcttgaa
   128101 tgagaacaac catacaagcg gtggaactga gttacaaaga tatgatggag ttgaaaggtt
   128161 gaataaagaa tacggattga ctcaacatat gctccagttt cccaataagg caactttcga
   128221 tgacaagaaa gcagcgattc aacaagcgat ccaaaacggt catattgtaa acgcaggcgg
   128281 aacattcaac gtggcgggtg ttggggctca cagaaatgcg attgtaggat acgattcaaa
   128341 aggttgggtt gtgtttgacc cgtatgggaa tgcgaataca aaaggctaca atggaaatgg
   128401 aatgtttgcc cattacgaat atggaaagtt caatttgggt ggaacgcaag cctactacgt
   128461 aaccaaggat taaggaagat atatgaagaa ccggaaacga atattagcaa ttttgatttt
   128521 actaggggtc acaatgatgt tacaagcaga aggtgaaaaa gtgagaaagg atctgattcc
   128581 aattttcaag aaatgttatc gaccagatga acatttgtcc ttggttgcaa gttctacttt
   128641 gactgaaaaa ggaaaaccga agaactatta cggaccgaat aatattgatg atattaataa
   128701 agataccact tggggagtga gtaaaaacca aggaattgga gagtggatat acatatataa
   128761 ttttgtagat tataatacta atcattatca ccaacttgcc ggaaagagcc aaaaaaacta
   128821 tttcggcttt ttgaatgggc ttgctaaaga tacaacttct tttgaagaaa acggaaggat
   128881 caaaaaagta agaatcgatg tgtatgagtt agaaggggcc gaagatggtt tggactttaa
   128941 agatccttta cgagtatatt ctgatccgat tgaaaatgat tcctttgaat tggaactgaa
   129001 agacactccg gaagaacaaa cctttgaaag agagattttt acgaaaataa aaccaaaaga
   129061 ctctttccat ggtcgttatt tacttttcaa acttacaatt cttgaaacgt atccaggaac
   129121 caaaagtaag aacgtatttt taacagagtt tcacgcgtat tcggaggatg cgaaaaaaaa
   129181 tttcagaatt acacgtgaga ggaagtagag tgcaatcatg aattcactag cgtgagcgat
   129241 caagacgtgg tcaacaaatt ggattatcga ataaattgaa tattcttaaa atagaataca
   129301 atttgttgac ctgagttgcg agcgcgacct tcgcaaacgc gaagggcacg cccctaaccc
   129361 ctaactccct aattcctaac cactcgaagg ggctatgcgg taagagagaa aggaaacgcg
   129421 attacctttt tgaaaaagaa atacaatgga attggtgaag agataaccgg ggaagtagat
   129481 aaccgaggac tgacatatac aagaaattct tttttgagtt acagagacac acttttaaac
   129541 aagaactttc agaacagcac acaagtacaa aaacaaatcc aagaaggaaa gaatcaagta
   129601 gcagggatca taacggaagg agaaacatac aaccaagtcc aaggaatgat tcaaacagca
   129661 cagaatttga accaacaagg agcagagaac aaagagagag tggaaaaact cttagcccaa
   129721 tccaaggaac tagcggagaa gaatatcggc gaaggactac tcgacggact acaagagatg
   129781 atagcaagta tccagagttc cttacctcaa gaagtcagta ataacggagt gagtcaatat
   129841 atccaagcgc aagagaaaga gttagcagag aaacaagaaa aagcgaatga actgctgagt
   129901 catatgaact cgttagtaac aaataacaac gatttggcgg cactacaagc tctgttacaa
   129961 ggaagtagcc aaggattgaa cttagcagcg aatagcgctg tatctaaata cttagacgac
   130021 tatgctaaga aactacaaaa agacaacgaa gaaagaagtt cgaatttaca gaagacactt
   130081 ttagaatctc tgacgaacgg agacgactac aaatatctga gagacgcagg atacggattt
   130141 agagtggatg gagaagggat tacggcttac agagaagtct acagtgggga aatagagatc
   130201 aatggaagtg cgatgaaaag cactagttat tcacccgatt tagaatatca atatatacga
   130261 atagagacaa agtttaatcc agggaaccta agcgtggata tgttaaatcc aaacaacaca
   130321 acgtttagcg cggagatggt gtcaggggta aagagatata tagacaatct acaaaagaac
   130381 gtagaggtga tgtttgccca gtttagcgac aaaaccaaag aggtaaaaga agaatacgtt
   130441 cagaatgagg aaatagaaag ttatcaaaag aaactgtatg aagcaagtaa agacaactac
   130501 ttggccgcgt tccagggttt acctggagaa tttaaggaaa tgttcgaggg agaaatggga
   130561 ggcttaaaag gttaccacga acaaggatct aaatacaact ttggacaggg gagttttaaa
   130621 ggccaaagcg gagatatgaa aaagatcggc aaatcgatgt atgacggagc aatcattgat
   130681 gacactgtat ttgctggaag tagagagtta aaaggaagtg tgagtgttaa agggattccg
   130741 gtagaagtaa gttacggaat gcagtattta atagtcacgt caggatttga tatatcgaat
   130801 ttaggttaca actttaattt aaagggtctt ggaacaaact atgtagacaa tcaactgagt
   130861 ggagtaagtc agaaatattc tatatatacc aaagatatac aatcaagaat cgagaaacaa
   130921 gccaaagcga atgacgcgga gatggacaag aagggattcg tctttaacgt gttaaacgga
   130981 atgagcggag gtcaaaaagt aacccaggca gtagaaggag agatccggag tagagtaacg
   131041 ggtgcaatcg cagaagcgac cggactaccc gccagttttg taggagcgct tgtaggtggt
   131101 tctaacatga aacaggcgat gaaggcgtat gagaagagtg taacaacaga agcgatttct
   131161 aaagcgactg ggatcccaag ttggtattta gatcaaaaga ttgcggagaa agaagcgaat
   131221 catgcgatgg cacaaagttt ttcctacaat ttaggaaggg cagttgcagt tggcgcagtt
   131281 cttacgaccg gaggcgtatt ggccggcgtt gcgcttgcga cgaatcctaa attgatggat
   131341 tcgtttaata aatttgcgga tcatatcggt aaacaagcgt atgagaataa agagataata
   131401 gatacagcag taactgtagc cgcgacagta gcggctccta tgactggagg aatgagttta
   131461 gtagcgttag ccggttacaa tgttgtgaaa ggagcgacag aaggcggcgt tttaggagcg
   131521 ttagccggtg tagctaacgt aggtagtgcg tatttaagta cctatacgtt tggaatcgtg
   131581 tcttacaatt tgagttattc gtatgcggat ggttttggag cgagcgtagg cggtggctgg
   131641 caagtagcaa aaggtttagg agtaggagct acgttaagct acaatgaaca aagtggtttt
   131701 ggagcgagtg taggtttcca agcgggtaca agcgcactga gttttaacgg tggcctaagc
   131761 tattcccaaa gagacggggt gtcagctaac gcaggagtag gaatcggact tggaggtaaa
   131821 aagcctacag ggtcattgaa cttaggagtg agttacaaca agcaagacgg tttagggacg
   131881 agcgccggga tttcatctaa caacaacaag ataacgcacg gaatgggttt aaacattaca
   131941 agaagtgaat atgggggttg gggagcagat gtatccagtg acaactacgg tccagggaac
   132001 ttgagtggtg gacttgcata tacacaaaga gacggtttta ctgttagttt gaacgtaaac
   132061 ggtacgaatg cgtttaatta caattcccaa agtggtcttt cgtctaacac tgatttcatg
   132121 tcccagtatg caatgaacaa cggtttggcg caaggagttg ctgaagatac agatacatcg
   132181 gaccctaact ctgctcaaca acacaacaac gctgaacaag gcgcacaagt aattgagggt
   132241 gcaggaattg aagttgcggg tagaaagcca gaaagcgacg gagaaacctc ctttgaacat
   132301 ttgagtgaga acgatcagaa gaatttgaac aaagaaatcg aacatctgca aagccaatat
   132361 gacaaacttc aaggagtgga attggcagga cttggaacat cgtccttacc tgaaaaggcg
   132421 gctttggaca agttgacgcg agttggtaat gaagtatctg catatcttga tttcaaagaa
   132481 ggcaagattt caaaagcaga gttcgacaaa agggtcggag atgctaagtc aacatatgca
   132541 aacaacacgc aaggagaaag ggacaagatt cctttgaata ccaaaaaaga tcctggaaaa
   132601 tacactgatg tttcgaggga aaatttaaaa gggctaactc atttggaaga ctcgaaagga
   132661 gtgatcggcc gaattgtgaa agacggtgac gggaatatgt atttcagaac agaagctcaa
   132721 ggactgggtt cgaaatcaat tccaatggaa ccgacaaaaa taacggagaa accgtatacc
   132781 aagattgatc cacacgatca gagtaaatat ccaggttcag tggatttgca tgctccgtat
   132841 ggaagtccga tgaccgtaat gaaatccgac gatggaaagt tcaaagtaac tggattgaga
   132901 tctttatcag aaggtggaaa ttctttatct cttgaataca aacttggagg tgttgtccga
   132961 caagtcgatc ttcgtcatgc tcagaatcaa tttccaagtt atgtaattga tcaattaaaa
   133021 tccaatccgg caaaagctct tacattcgac aacggaaccg tggtaggttg gactggggta
   133081 acaggacaac atgggattgg aaatgacgga aagatcaaat gggatacgac agaccatacg
   133141 catgccgaat ttaaaaattc gaacgctaca cagtggaaag attggggact gaaaggaatg
   133201 ggattctgaa aatgggaaga agaggtgaat cgatgagaac tcgaaagatt gcatggatat
   133261 tgatattttt aattttgata aattgtgtga aaggaaaaac gaaagaaaac gatccaacgg
   133321 atgaggcttt atcgtattta aattcgttat atccaaaaag cgaaccaatt actaaaaaag
   133381 aaataaatga aactgaacat tactttttaa ctggaactac aatcacagat gacaaagtaa
   133441 aatatctcct gatttttcct aatctaagaa atcttagatt gactcatacg aaaattacgg
   133501 acgaaagcct cgaaattcta aagagtagca aaatttcttc cttggaaatt gatgatacgt
   133561 tggttacgaa caaagcaatc aaggttttgc gcgactggaa gcatttagag attttgaata
   133621 tttcatatac aaagatcgac gatgccgcac tggaagatat tttgaaattg aaaatcggaa
   133681 ggcttgaagc ggctggaacc aatctttccg aaaaagcaaa agaaagaatt agaaagaaga
   133741 tgcagtttga agacgaagaa tacgaaattc aatgcccggg aacagaggac agtaaatgtc
   133801 cggagttttg aattactcgc aaaacagggt tccggggatg gaaccaagga gaatagcccg
   133861 gagaaggggt agcgaaatgc ggagcttgga tatacaatta ggcatttcta aattagaaaa
   133921 atagcaagct ctgcatgaag cgaggggaat gctttcccct tccagaatcc tagccactaa
   133981 tcaactaacc gctaagcact cgaagagagt gagttacaac aagcaagacg gtttagggac
   134041 gagcgccggg atttcatcta acaacaacaa gataacgcac ggaatgggtt taaacattac
   134101 aagaagtgaa tatgggggtt ggggagcaga tgtatccagt gacaactacg gtccaggaaa
   134161 cctgagtggt ggacttgcat atacacaaag agacggtttt actgttagtt tgaatgtaaa
   134221 cggtacgaat gcgtttaatt acaattccca aagtggtctt tcgtctaaca ctgattttat
   134281 gagtcagtat gcgatgaaca atggtttggc gcaaggagtt gctgaagata cagatacatc
   134341 ggaacctaac tctgctcaac aacacaacaa cgctgaacaa ggcgcacaag taattgaggg
   134401 tgcaggaatt gaagttgcgg gtagaaagcc agaaagcgac ggagaaacct cctttgaaca
   134461 tttgagtgag aacgatcaga agaatttgaa caaagaaatc gaacatctgc aaagccaata
   134521 tgacaaactt caaggagtgg aattggcagg acttggaaca tcgtccttac ctgagaaagc
   134581 ggcgttaacc aaattaacga gaatcggtaa tgaagtgtca gcgtatcttg atttcaaaga
   134641 aggaaagatt acaaaagctg aatttgacaa aaaggtcgga gaagctaagt cgacatacgc
   134701 aaataatacg caaggagaaa gagacaagat tcctttgaat accgcaaagg atcctggcaa
   134761 atacacagac gtctctaagg agcacttaca aaaactaact catttggaag attccaaagg
   134821 agtgattggt agaattgtga aagatggcga cgggaacatg tatttcagaa cggaagcaca
   134881 aggaaaggat tcgaaatcaa ttccgatgga accgacaaag atcacggaga aaccatggac
   134941 agcgattgat ccgcacaaac aggctaaaga tcctggtgcg gtggatttgc atgctccgta
   135001 tggaagtccg atgacggtga tgaaatccga tgatggaaag tttaaagtca ctggattgac
   135061 taaaatgtca gagggaggaa attctctatc tcttgaatac aaactcaatg gtgttgtacg
   135121 acaagtcgat cttcgacatg cccagaatca attcccaagt tatgtaattg atcaattaaa
   135181 agcgcacccc gatagacatt taactttcga tactggcact gtcgtaggct ggaccggtgt
   135241 cacgggtcag catggaattg ggaatgacgg ccaaatcaaa tgggatacga cagatcacgc
   135301 acatgcgaaa ttcaaaaatt cgaatggaaa cgattggaaa gattggggac tgaaaggaat
   135361 gggattttga gaatggggaa aagagaggta aagtatgaaa gttcaaaaaa taacgtatct
   135421 tttaatattt ctaatattgg tgaattgtgt gaaaggaaaa gcaaaagaga atgatccaac
   135481 tgaagaagct ttagcttatt tttactcatt gtatccaaat agcgatcaat taagtagaga
   135541 aaaactcagt gaagtcactt cattttatct tagggatact gcgattacgg acgacaagat
   135601 gaaatatctt ttaatcttcc caaatttaga tgatcttaaa ttgacaaaaa ctaaaatcac
   135661 ttgggctggg cttgaagtat tgaaaaataa taagattaga tctttagata tcgattcaac
   135721 tttgataacg aacaaagcga ttaaggtttt gcgtgattgg aaacatttaa aaattctaaa
   135781 tatttcatat accaacatcg atgatggagc tgtagaggat cttttgaaat tgaacgtaga
   135841 tcttcgagcg gctggcacaa aactttccga gaaggcaatc gaaagacttc gcaaaaaaat
   135901 gccagtagag actgaggatt acgagctgta gacttgcaat tgtcctaggt cctaggtcaa
   135961 aaaccgtcat atgtgaagta tgcggccttg agccagctaa cgtatattaa gtggaaccca
   136021 tatcaagcgg cctctgaatg agagtagata tgatgaagtc cacccaaaac gtttcgtttg
   136081 ataatcttga gcctcgcaaa aactaaaatg tgagaagtta agtccaagat aacagactca
   136141 tgtgataaaa tgaaattatt tgagaagaaa ggaggcggta aaactgacaa aaaacggatt
   136201 caaaatatag aatataatga aagaatagag tatttaaagt aacaaaacaa acagaaagac
   136261 atagataacc ctttgccaaa taaagttaca caaaagaaaa caagaaacag acgttaggct
   136321 acgttttcgt aatgataggt gtgatagaga ccgccgagga ctggagtgga aatgagtttt
   136381 ccttttccct cctggggcgg ttttagaatc ggagatggaa tcggtgaatc cttgttcaaa
   136441 gcgagatggg ttctgtggtt gttgtagaaa tgaataaact catccaattt cttttccaag
   136501 tgatatttgt tgagcggaat gaagaaatcc aaaaactcat ttctacaagt cttgatctgc
   136561 tgaacgaccc ttagggagtg aagcattgag ttaatccgtt cagcgtaaca gttttgccaa
   136621 ggagaatgaa acgaagtttt tttgtgtttg ataccgattt tttccaagta tttggtaaaa
   136681 cgtttcccaa agagggaatc attatcagaa agaaaataat gaaacttttt tcccgtttgt
   136741 ttttgtttac gaactacgag tttcaaaact tttttcatcc aattcgtagt cgggtttgta
   136801 tgaatatcaa agtgaagaat ttgtcttgtt tcaacatgta aaaagaacac cacacgaaag
   136861 atttctttga aattttcaga gtaagaagta aacgtatcgg aaacgatcat cgtctcagaa
   136921 tgaagagaat agaactgttt ccaattcata cgttttttag gatctggtgg tctttttgga
   136981 atatacttcg aaacggttct ttcacaaata ttgtgaccaa gtttttgtaa gagaccgtgg
   137041 agtttggtcg ctccccagat attgttttct tttgcgaccc tacgaatgag tttgatgata
   137101 ttccaaggaa tgttgggcct acctgttttt tttcttctcg aaagtaatga ccaaaagatt
   137161 ttgaactttt tctttctcca ttccagaaga gtagcagggg aaataaggat tagattttct
   137221 ttccagtttt gatcgagata ggaaagaatt acaagtttga atctttcaag aggttttgta
   137281 tgaaatttct ttttctttcg tttgtaggcg acaagttggc ttttaagaaa caaaattcgg
   137341 gctgtgtttt gagatgattt tttgaagtaa agaaaaacga gagagatgaa gaaaacacag
   137401 tttgcagtga aagagagttc gtaaaacaac cattaacctc tgttaaaaaa tgattttagc
   137461 gggaatagag tggaaaaaca tgatggtcag agagcctttt tttaaaccat tgccacatct
   137521 cagtaatttt ctatatgcat ctgtgaatat atcgtaatag tttcatcaca atatgaatct
   137581 tttttgacgg acgcctaatt tgttatttgt cagtgatata ataattgaca caaatcacaa
   137641 agttttgcaa tttgttcgag tatttagagg acggagacgt tacgtcacgg ttttggaatg
   137701 cagcttttga gttttaaaga ccaaacatcg aactacaacg gcgaaagcga tcgcagcgga
   137761 aatactgcga cgcaatatgg attgaataat gaaactggaa tatacggaaa tgctaacatg
   137821 ttgcgatgca gattggagcg aagagcgcgg tttttcttcg cggaagtgaa gaaaaattcg
   137881 ccccactgtc cccagttttc ctccctccta acccctaata aactaatccc tagcccctcg
   137941 cagattataa gtttgataac gatccttgcg tttcatgttt cttttgtatt accgtttgcg
   138001 atttttagtt ttttgttttc cgccagtagc tctctggaag cccaaagtgt gccggtactt
   138061 ggaagcacta aacaatttgc aaatgatgaa ctaaaacctt acgtagacgc ggccaaggcc
   138121 agctctatgg attctgccac gtttttaaat tcggtcacag gcggagaaca ggtaattgaa
   138181 gcggcctggg agacgagtgt aaacgctgag atagaagcaa ttgtaggagg agttacaaat
   138241 tcggattctg tgaataacgt aaacgtatac aaagacgcgg taagggctca gttagaacta
   138301 caaaaacaac aggccaaaag tcagtggata gcagatgcaa acgcgtatat ccaagcggaa
   138361 ctacaaatct ttttagctgt tttgtcccaa aacacatcca acaacgtaac ctcgtctaac
   138421 acaaatgctg tgaatacggt taacccaacg gtgcaagcgg tgacaacaac tcccgcttct
   138481 caagggacaa accccgcaca agcggcacaa agttattacc aaggaagcca gctctgggat
   138541 tctaagtggc aggatttact gagtaaacaa aatacctggg aacagaattc tttgaattcg
   138601 atccaaaacg ggattttgca atggaaccag tcgattacag gtttagaaaa tgataaatta
   138661 gcctatttga atggaattga acagactaag gctcaatggc tggccaacaa acaactgatc
   138721 cagaacgctc aaagtcagat gagatctgcg ttacaatcta cgataacgaa tatacggaat
   138781 caagagaatc aattgaaaaa cagcgcatcc agcgatccta gtttagttgc cgtatttgga
   138841 gacatggatg gattgcttga cgatctacaa gacgcattga atacaaacgc ttctttgggg
   138901 acactggcgg agaccttggg aaactttttt caaagccaga tttcaaacgc aaccgcgaaa
   138961 gcggactact ggaatgttgc aaagtggcaa gaaacgtatg cgactcaagt tctagagttt
   139021 aaaaaagaag tggcgactgc gaacttaagc tgtagtggaa gcagttcctg caactacttg
   139081 tctaccggat cccatgcggt gacatacaac gcagatggaa atgtatatgg ttgggctgcc
   139141 acgaatggag gatttcagag cggagtttta gtcagtagtt ttgatccgta tacggtaatg
   139201 aatccaaatt acgcggaatt aaatcaacaa tatcagagtt gtcagtctca ggcgtcttct
   139261 ccgttaggat ggatgacttg gatgacatat ccatgttcaa attttggatg gagtggagag
   139321 aatgcgccta ttcaatcgta tacagtaaac ccaaacaaca gcacaggata ctacagcacg
   139381 ggacattacg aaactgtgtg ttatggatcg gatataggag gattttgttt tggtggaact
   139441 ggggcctata ctaacggggg agtcctttgt tcggaagctg gatatacaat atgtaacggc
   139501 tatagcagac aatggcatac cgacgacagt tattctacct cggtatcaga aagctttagc
   139561 caggcacaaa aagaccaaat agcaaaaaac aataatatac gaaatgcagt acttggaagt
   139621 tacaacactg cgtttggatt gtcttctcag gctgggaacg cgcttgcggg atcaagcgta
   139681 gctcttgaaa ccaaagtata tttaggcggg actactttaa atagttcgaa ctggtatgga
   139741 tcgatgggac ttgttgaaca agtgcaggtt caaacgaaat acaaatacat agactctgcg
   139801 atgcaggcaa accaaaactt ttggaccagc atgaaaacac agtttacaaa tattgcatct
   139861 acctttttgt ccttggtgaa tcctttaaag aactgggaag aaagatcgca agagtatgaa
   139921 gaagaatacc aggcgaaact attagaacta gaacaaacaa aacaaagtac aatttccaac
   139981 tacgacaacc aaatcaacca gatgaaagca gccagaggcg cttgggtaac tgaagtttac
   140041 ggttatcaaa tagcaggaat tgcaggaagt tctgataacg caaatagtca atacagaagt
   140101 ggacaagaga actggtcgga tacaatttct gtttttcaac aagcagaatt gaattggtat
   140161 ttgtctgcca aggatacgtt acaacaagcg gtaacatctc ctaacggaga aacacagttt
   140221 caaacaaacg caattacaca agcaaaccag atccagacgc agattacaaa ttcggaaaca
   140281 aacacaaccc agctttacaa tgcatcaact ggactgtatc aatcctatca atacgcggct
   140341 gctggaaact tgatgaacca ggcattgacg aacttgcaaa accaaacgaa ctggaaccag
   140401 caaggagcga acctttcagc gagtatcgcg gattcttttg gaagaagcga gagttacaaa
   140461 actgcggagt tgaatgcaag taatcgaatc aatgcacttg cacaaacgat ctatggaagt
   140521 ggtgcgtata tagtagacaa tactgaatta aatcagattc aaactcaaat ttccaccaac
   140581 ggacagaatc aaacgaattg gcaaaatgaa attaacggaa ataacggcgg ttttaacttt
   140641 aacggtagaa gggcgaatag tatatctaca acattagaat atacaaatat acgaaatgat
   140701 atatctgtgg cgaccacgtt acaagaagaa gtagtagatg aagaaaaagg ctatttaaaa
   140761 acggcgaatg aatattttga gaagtcagaa aaataccaag agttagcaga gaaagccaaa
   140821 agcgaagcaa agtttgacga ggcagcactt tacaccggat atgcggtaag agagaaagga
   140881 aacgcgatta cctttttgaa aaagaaatac aatggaattg gtgaagagat aaccggggaa
   140941 gtagacaacc gaggactgac atatacaaga aattcttttt tgagttacag agacacactt
   141001 ttaaacaaga actttcagaa tacaacacaa gttcaaaaac aaatccaaga aggaaagaat
   141061 caagtagcag ggatcataac ggaaggagaa acatacaacc agatccaagg aatgattcaa
   141121 acagcacaga atttgaacca acaaggagca gagaacaaag agagggtgga gaagttactc
   141181 gcccaatcca aggaactagc tgagaagaat ataggcgaag ggcttttgga cggactacaa
   141241 gagatgatag caagcatcca gagttcttta cctcaagaag tcagtaacaa tggagtgagt
   141301 caatacatcc aagcgcaaga gaaagagtta gcagagaaac aagaaaaagc gaatgaactg
   141361 ctgagtcata tgaactcgtt agtaacaaat aacaatgatt tggcggcact acaagctctg
   141421 ttacaaggaa gtagccaagg attgaactta gcagcgaata gcgcagtatc taaatactta
   141481 gacgactatg ctaagaaact acaaaaagac aacgaagaaa gaagtaccaa tctacagaag
   141541 acacttttag aatctctgac gaacggagac gactacaaat acctccgaga cgcaggatac
   141601 ggatttagag tggatggaga agggattacc gcttacagag aagtctacag tggagaaata
   141661 gagatcaatg gaagtgcgat gaaaagcact agttattcac ccgatttaga atatcaatat
   141721 atacgaatag agacaaagtt taatccagga aacctaagcg tggatatgct aaatccgaac
   141781 aacacaacgt ttagcgcgga gatggtgagt agtgtaaagg gatatataga caatctacaa
   141841 aagaacgtag aggtgatgtt tgctcagttt agcgacaaga ccaaagaggt aaaagaagaa
   141901 tacgttcaga atgaggaaat agaaagttat caaaagaaac tgtatgaagc aagtaaagac
   141961 aactacttgg ccgcgttcca gggtttacct ggagaattta aggaagcttt tgaaggggag
   142021 atggggagta cgaaggacta tcatacgagt tccagataca gctttagcgc ggggagtttt
   142081 aaaggccaaa gcggagatat gaaaaagatc ggcaaatcga tgtatgacgg attggacata
   142141 gacgacagtg tgttaggtgg aagtagagaa ttaaaaggaa acgtaacgat caaaggagtt
   142201 ccggtagaag taagttacgg aatgcagtat ttaatagtca catctggatt tgatatatcg
   142261 aagatagggt ttaactttaa tttaaaggga cttggaacga gctatgtaga caatcaactg
   142321 agtggagtaa gtcagaagta ttctatatat accaaagata tacaatcaag aatcgagaaa
   142381 caagcgaagg cgaatgacga ggagatggac aagaagggat tcgtctttaa cgtgttaaac
   142441 ggaatgagcg gaggtcaaaa agtaacccaa gcagtagaag gagagatccg gagtagagta
   142501 acgggtgcaa tcgcagaagc gacgggacta ccagccagtt ttgtaggagc gcttgtaggt
   142561 ggttctaaca tgaaacaggc gatgaaggcg tatgagaaga gtgtaacaac agaagcgatt
   142621 tctaaagcga ctgggatccc aagttggtat ttagatcaaa agattgcgga gaaagaagcg
   142681 aatcatgcga tggcacaaag tttttcctac aatttaggaa gggcagttgc agttggcgca
   142741 gttcttacga ccggaggcgt attggccggc gttgcgcttg cgacgaatcc taaattgatg
   142801 gattcgttta ataaatttgc ggatcatatc ggtaaacaag cgtatgagaa taaagagata
   142861 atagatacag cagtaactgt agccgcgaca gtagcagctc ctatgactgg aggaatgagt
   142921 ttagtagcgt tagccggtta caatgttgtg aaaggagcga cagaaggcgg cgttttagga
   142981 gcgttagccg gtgtagctaa cgtaggtagt gcgtatttaa gtacctatac gtttggaatc
   143041 gtgtcttaca atttgagtta ttcgtatgcg gatggttttg gagcgagcgt aggtggtggc
   143101 tggcaagtag caaaaggttt aggagtagga gctacgttaa gctacaatga acaaagtggt
   143161 tttggagcga gtgtaggttt ccaagcgggt acaagcgcac tgagttttaa cggtggccta
   143221 agctattccc aaagagatgg tatatcggct aacgcaggag taggaatcgg acttggaggt
   143281 aaaaaaccta cggggtcatt gaacttagga gtgagttaca acaaacaaga cggtttaggg
   143341 acgagcgccg ggatttcatc taacaacaac aagataacgc acggaatggg tttaaacatt
   143401 acaagaagtg aatatggcgg ttggggagcg gatgtatcca gtgacaacta cggtccagga
   143461 aacctgagtg gtggacttgc atatacacaa agagacggtt ttactgttag tttgaacgta
   143521 aacggtacga atgcgtttaa ttacaattcc caaagtggtc tttcgtctaa cactgatttc
   143581 atgtcccagt atgcaatgaa caacggtttg gcgcaaggag ttgctgaaga tacagataca
   143641 tcggaaccta actctgctca acaacacaac aacgctgaac aaggtgcaca agtaattgag
   143701 ggtgcagggg tttcgacaac gaggagagaa ggagaagatt cacatggggc aacacctcat
   143761 gcacacgatc acgatgatcc agattcgtta gaacccgcgg gaggaaagcc aactaaaaag
   143821 acgcctgaac aaatggacag ggaattgggc ttatctcccg gaacgactaa aaaggcaatt
   143881 gatgacttga aaggtagttc aaaggtactt cagactgcaa aagaaacact cgatccgaga
   143941 aagaatgtag tagtaaagag taatgagaca gacgtaacgt atgcgggcgg aatgtatcag
   144001 aagttgaaag accttgaaac aaaacacgga ttaacgggtg gaagattggt catgaacaat
   144061 gaatcgggtt caatctatta tcgctctttt ggagagggag gaaattctga gacatatact
   144121 cgtaacggtc aagtaaaacc tggagaacat atcaagactg acaacattgc ctggacagga
   144181 atggacatgc acacggatga gaaacaaatt ggccaggcgg actactacgc aaaacgagga
   144241 acggagctga ctattttgaa tagcaaggat ggatttttta ctttggaaaa gtttaagtct
   144301 ggaggtgatg ttcaagggaa tatggcagtt gcccatttta aagattctgt aaccggagaa
   144361 gcaagaaaac atacatttag tcatatggat aacaaaatgc cttcgtatgt taaagaattt
   144421 ctaaactcgc caagtcaaag gactttaacg cttcctactg gaactgtttt tggaactgta
   144481 ggatttacgg gaaacatata tgcgggacac gtaacgagtt cgaaaccatt ggatatgaag
   144541 gcgcatacgc acatgggttt tggcggttat caaccaacgg aaaccaatta cagcaaatcg
   144601 actccatact gggattacag cgtgatcaac tttgacaaat gggaagggaa gagatgataa
   144661 ctcaaaaaat tacaatcagt atattgctca tcggagccat ttttgcttgt gaagcaaagg
   144721 agaatcaaga aatgaaagga aaaacttcta ctcaaaaacc tgtagaaatt acattagaaa
   144781 acgcgaattc gtatttccgt aacctttcag aaaagaaagg aggcaaatac gattctatgt
   144841 caattacaga tacttggggt ggtggtttta gtggaactga ctttgatgat gaggggatgc
   144901 gattttttag tttgttcaaa aatatggatg ggctccatat cgatcatact aaggttacag
   144961 acaatggggt taagttattg attcaaaatc aaaaactaaa agaacttaga attggttcca
   145021 aagggatcac taacaaaagt tgtgaatatc ttgcccaact tgaaaattta gaatctttgt
   145081 atttttcaga agaagtctct attgatgacg ggtgtattga ttccattatt aaaatgaaaa
   145141 agctaaaaga actttccttg ggttttgttc cctttactcg tcctggagtt gagagattga
   145201 ggaaagcaag accaaatttg agtattgact taggtgatgt agagtattga catttagctt
   145261 ttcacgtgag tatagcaaaa attaaaatgt ctgaattaca aatacagatg agttttagaa
   145321 cttggatttt gtttttcgta ggcgatcctt ttacgcctga gagagcatta gaaaaactgc
   145381 aatcgatgga agatcaggaa cacgcaaaac agatttggaa aaagttaaag cggacagagt
   145441 attaggcgac gacttcaaag gattgaagtt aaacttaaag aaaaaataaa gagtggaaga
   145501 gtgagttggt aaagggaatg gaagaagaca caagaaaaaa aggatacgtt ctaggcgagg
   145561 cagtaagaga caagagaagc ggtcaaacga tgtatgtaga cgcggcttgg gacccggaag
   145621 tgcgttgtgt ttactttgat gcagagaaga aaggacttgt aaaggtacag atgtatcctg
   145681 aagatttgga gaggattaag ggattactac cgtatctacc gaagtaaaac gtaaactaaa
   145741 cgagagtaag acaagatttt ttggatctaa atttctaaaa ctttgtctta aaaaaatata
   145801 ttagaaatca tgagaatatt caacagatca aacttggccg gcggagacgt cgggtttttt
   145861 gtttgtggga ttgatattaa atttctttaa tagctttttc taaatctttg tcggatatat
   145921 tttctttttc cgacttgtcg taaatggaga gaagagaaac aaccttgtcg attagaaaga
   145981 cgcaagagat aattcttgcg ccgcctgatt taccttttcc tttggaagcg attggaatcc
   146041 ggattttgta acagttttgg ccgatggcaa cgccttggtt tggattgttt gtaagagaaa
   146101 tggaaaggac ttttatttct ttttttagag aaggatattt tttagtaagt cgttttagtt
   146161 ctctctcgaa agtgggagtg ggctcaattt taaagctcat ccaataattg ttccattgat
   146221 ttggctttga gtttaccggc tcggatgagt ttagcttctt tgaaaccttg tttgatgtca
   146281 gcgagaattt cttctttgtt gggatctttt tctttcggtt cggttaagat tttaaacttc
   146341 acaaaagaga gtccctttag gatttctaag agtgaatgag ctttactgtc tttaatgtcg
   146401 agaaggactt tcatgagttt agcaatggtt atcttccgac catttgtttc atttttcgtt
   146461 tcattaagaa tgcgtcgaga aaatcgctaa ctttttcttt atcctcactg gataattttt
   146521 ccacttcgct aaagagattc aaaagatctc tgtctccaat ttgaatctta gcctgatctt
   146581 gcgtagtgtt tcccagtaaa acatctcctg ttacaccgag agcgtcggcc agttttcgaa
   146641 ttttgtcagc ggtgggttga gagtcaccac gttcgtaacg accgatgtga tttttatgaa
   146701 gtcctaccat ttttgcaaga tgctcttgtg agaatccttt ttggattcgt aactctttga
   146761 gttttgtagg gaattcattt gtttgtgtat tgcgggcctt ctttttcatt tccacttaaa
   146821 acatatatga tactcaaaac gacctgtcta tcaataacta ccctctttta tgatacactg
   146881 ggcaacaaaa agagttgacc tattgaaaca ttgatagttc ttttgaaacc atatatgtta
   146941 ctttcgatag tttcctattt ttgcaaaatt ttttccccca aggagcgatc ctcatgcctg
   147001 aatacatccc aaaagaagag atagcgcgat tgaaagagga aacggaccta atcgcgttgg
   147061 tacgaagcta cgggatagag ctaaagagcc acggagtgaa ctggcttggc cgctgtccgt
   147121 tccacgagga cagaacacct tcttttgtag taacacctgc aaagaatttg tggcactgca
   147181 tgggagcttg taagacagga ggaagcgcga tcgactttgt aatgaaacgg gaagacttgg
   147241 gatttaacga agcggtggaa atactacgca agttcaaact ccgcccagag agaagtaagc
   147301 ctgtgacact cgaaagagtt ttaggaagaa agatcccgac gacagagaag ttaagcagtg
   147361 aagaaagagc tgttgtcttt caggtattag aatattacgc aacaactctt agacaaacga
   147421 gaagcgcact ttcgtattta caaacgagga agattggaag cgaggaatcc atatccaagt
   147481 ttagaatcgg ctacagcgac ggaagtttag gaaagatatt accatccaga caaagtattg
   147541 taggacaaag aacgagagat gtattgaagg aatttggaat atttggagag accgggcaag
   147601 agtatttcca aaagaaaata gtcatcccga tctttacgca agagaaagaa ctgtgtggga
   147661 tgtatggaag aagggtattg acgagtaaag acccaagaat acccaaccac cgttacttac
   147721 caggaagaca tttaggaatt tggaatgaag aagacgcttt tacaaagaag gaacttgtac
   147781 tttgtgaatc gatcattgac gcgttgacat tttgggagaa tggaatcagg aacgtaacct
   147841 gcagttacgg agtggaaggc ttcacggaaa taatccaaga aagaatctta gaaacaggaa
   147901 tccaaaagat atacatagcg tatgacgcag atatggcggg agacaaggga gcggcttctg
   147961 tatatcagaa actcaaagac aaagggataa caatctttcg agtgttgtta ccactaggaa
   148021 tggatgtaaa tgaaatcgct gttcgaaacg aagaagtaca ggacacactt tttggccttt
   148081 tagaagagag cgtgatactt acccaagaag aactcatgcc tcaatacaaa gaaatgtttt
   148141 cagtagagac gaacctttcc accacccgac cgcaagaacc gcttttgact tcgcaagaac
   148201 tgaccgcctt agtcgaatca caaccccaac cggaagttaa aatcacaaaa gaagaagtgg
   148261 aagtaaactt tccagaaaga acgtatttag ccaaagggct ctttcgaaat tacccaagcc
   148321 tagagacgct gaaagtgact ttaaaggtgg ctcaaggcga ccggtatcac gtggataacg
   148381 tagatctttt aagctacaaa ggaaggacgt cgtatatatc aactgcatca aatgagttaa
   148441 aagaaaaaga agaaacgatc aagagggaaa tagggagact gatcaacgta ttagaagatg
   148501 cgttgaacgc aagagagaag gagagaaacg taaagacgga agtggagtta agtccggagg
   148561 aaagagcgca agcaatacag tatttagaag acccgaaact acttacgaat atcctaatgg
   148621 actttgagag atgtggcctt gtgggggaaa gagtgaattc gcttgtaggg tatctagcga
   148681 gtatcacgag aagaacggag aatccacttg ccatcatcat acaaagctca tcgagtgcgg
   148741 ggaagtcgac cctgatggat tcaattttag acttcgtacc ggaagaagag aaagagaagt
   148801 attcagcaat gacgggccaa agtctcttct atatgtcctc cacaaatctc aaaaacaaag
   148861 tcttagcgat ctcggaagaa gagggagtgg aaagggcaaa gtatgcgtta aagatactcc
   148921 agagtgaaaa gaaaatcagc atagcgagtg ctatgaaaga cccgacgact ggaaggacag
   148981 tgacggaaga atacagtgta gaagggcctg tagtaatctt tcttacgacc acaaacttag
   149041 agattgatga ggagttagag aatcgttgtc tgatcctaac agtgaatgaa ggaagagaac
   149101 agacaagaac gatccttgag atccaaagag agcaagagac cttagaggga attgtcaaga
   149161 aacgagacaa agagaaaatc ttaacactgc acaagaatgt acaaagggta cttcggcctt
   149221 tagtagtagt gaacccgtat gcgaaggaaa tgaagtttcc ggatacgaaa cttcgtatga
   149281 gacgggatca gaggaagtat ctcaccctca tcaaatcgat agccttgtta caacaatacc
   149341 agagagaaaa gaagattgga aaggatgaga acggagagag atttgaatac atcgaggtag
   149401 agaaagaaga catggagctt ggaagtattc ttgcgtcaaa gatacttgga aggactctcg
   149461 aagaactaac tcctcagaca aaggaagtat tgttttcatt gtatgagatg gtggagaaag
   149521 aaagtgaaga acaaaatctt tccaagaatg cagtgagatt tacgagacgc caagcgagag
   149581 agagacttgg aatgagtgat acaagacttc gtgtccattt gagacggtta gaggaattgg
   149641 aatacttggt ggtacgaagt cgcggtcaag gacagttagt ggaatacgag ctactgtatg
   149701 acggagaggg aagggaggga gaagagttta cattagggct tactttttta ggagcaagag
   149761 agacgggaga aacagacata catcccgaag agacagtagt agacgatgga cttttctctt
   149821 ggaaagaaat attcgggctt gaaagaaaag aggaagtgag ggaagttgta tgaaagaatc
   149881 cgaatattct gagtttcttg tatatttttg ttctggaaat ttaggaaaat ttctcttgtg
   149941 gatacgttca gtttgtatcc agtgcaacaa ggctcgggaa aacctgcatt ttaccacagg
   150001 tttgacgcaa acttcgcccc ccaaaagctc aacttcgcct agcaaaaagg ccacttcgct
   150061 cccccttcgc ctgggggtcg cctggccttc gcctaggggt cgtcgccccc cgactctcgc
   150121 attctgtagg ggtttagact gtgttttaag gcaaaacacg agtttaacgc ttaaacaatg
   150181 tattctaggg agaaaaaagt tttcccggag cttgttgctg ttgttgctgt tggttggttt
   150241 tgaatccaaa tgaagtggca agagaagtta gaaaccttga ggaattctcc tgttggaagt
   150301 ttcgagaatt attgttacgg ttatttagaa tggaatcgaa cagcgaagtc acacgaccca
   150361 tatacattaa agaatacgca tatatgtttg atgaattttt ttgattggtg tggattgcga
   150421 gagatccgtt atccggttga ggtaacgtta tctgttttag aaagataccg tgcgcatgta
   150481 tctgggttaa agaacaagta taacgggaaa gatctatcga gcgcaagaaa acacaagaaa
   150541 ctctcctcgg tgaaagacta ttttggttgg cttgtaagaa agcgagtttt gcttttaaat
   150601 ccgagtttag atttagagct accgaagtat gtaaaaagaa acatcccaca caacgtgttg
   150661 agtgtagagg aagcggaaaa gatattgtct gtgccggacg tgacgaatgt ctttgggctt
   150721 cgagacaggg cgatgcttga ggtaatctat tcgaccggaa ttcgtaggat ggaacttggt
   150781 aatctttatg tgagcgatat tgactttcaa gccaggacgg ttcttgtgag agaagggaag
   150841 ggcaagaaaa cgagactgat cccgatcagt gagagagcgc ttggatgggt aaggagatat
   150901 ttggaaaggt cgcgagttgt atttctgaaa aatgcaaaag agccctattt gttccttaat
   150961 caaagaggta agaagatgaa tcctgcgagt atcaccttga attttacaaa attcagagat
   151021 gcagcgggtg tagcgaagcg tcaagcggtg catatcttcc gacatacaac agcaacgggt
   151081 atgcttgaca acggagcgga catacgccac gtacaagaga tgttagggca cgcggatcta
   151141 agtacgaccc aaatctatac ccacgtagct atcagaaagt taaaggaagt gtatgagaaa
   151201 acacatccgt ccttgcatac accggattca agttcattgg taggagcaga ggaaagaaca
   151261 ttccaaaaga ttgaagaaga agtagatacg aaagcacaag acaaagattc caatcaagaa
   151321 gagagtaaca cgagctaaaa gcaatctaaa acaaacaggt taaagaatcc tactcgcttt
   151381 agtagaaaca agcggcgtat atatttctaa ccgataatcc aaaaccaaaa caagattcaa
   151441 aaaaactaat aaaagttagg aggccgaagg catgcagatt gtaacacttg cgaatttaaa
   151501 aggtggggtg gcaaagacaa cgacagcaat caatctttcg atacagttat catacagaaa
   151561 aaagaaagta ttgtgtatgg acttggatct aaacaacaac aagacggact tttttctaag
   151621 aggagtgaat gaaaaggaat tagaagaaag gaatgtgtat cacgcgttac tggaacagaa
   151681 cgagattaga gcttgtgtgt atgaaacacg atttccggga atcgacatat taccggcaac
   151741 actttcattg gggaagatca cggaggaatt aggaagtgac ccgagggtgt tttctacgtt
   151801 tgaagagaat ttaagaaaac tagattatga ttttgtaatc attgatactc cagtttattt
   151861 aagtttagaa ttacggttcg cactttggat tgcggacttg gtattgtatc cagtgaggcc
   151921 gtcgagatgg aactttcaag gaaccaaaac gttacttgga gaaatagaaa gtatcttcga
   151981 agagattgag ggaaaagaga agagggcgaa aacgttactc gtcccttcga ttgtgagtaa
   152041 gaggaagcag gaagtagaga gaatcttaaa gttaagacag aaatacgaag taactaaaac
   152101 ggtggtatgg aagttgtcag cgattgaaac ggccacagag atgggtaagg cgttaaagga
   152161 gaataccaag gggtacgagt tatttgaaga gttaaccaac gaagtattaa gaaacttaaa
   152221 aggggttagg aaatgaaagc agaacgcaat ccaaaagaat ccaagaaaga gacatccaca
   152281 aaagtttctt tagaagagaa ggcaagtgaa tggatggaga tgcaagagtc aagtccccgg
   152341 cccggatcta cattagggaa acagtatata ccgaagggtg tgacgttaaa cccgatcgtg
   152401 aagatggttt ctcctttgag tttaagaccg aatccgaaca acgactttga ccccttgagt
   152461 gaagaagaat acaagaatct taaagagaat attgcacaga atggaatctt ggatgctcta
   152521 accgccaaga aagacgggat gcttgtgact ggagagaaca gatacaaaat tgctttagag
   152581 ttacaagaac acgaagacga gagtgtaaga cgtagagtcg agagtattcc agtccgttat
   152641 tatatgaatg agcttaccct tgaagaggaa tacgacatct tagaaggaga caatttattt
   152701 cgaagacatc taacagcaga acaaagaaaa gaacggttaa agaaaagaat cttacgtaaa
   152761 tacaaggacg agcttgtttt agacaaccga ggtggggaca gaaaaagcga atcgtctaag
   152821 acaagtgaag aaacaaaacc agagagtgaa tctttgatca gtgattccgg taaggactta
   152881 gtaaacaatg aatcttctct tgttggaagt ggatctgaaa aatcaaacta tcagggtgat
   152941 agtttgatcg gccattccgg taaagattta gcaaacaatg aatcttcttc cgttggaagt
   153001 ggatctgaga aatcaaacta tgagggtcat agtttgatcg ggaagccggt agaattagcg
   153061 aagaaagagt cttctcttga tggaagtaat tctgaaaaat caaaagttca gggtgaactt
   153121 ttgatcggtc attccggtaa agatttagcc aagagggtat ctgaaaaaga gaacataccc
   153181 gttggaacgg cgaagaaata catagcagaa cttcgcaaag agttaaaaac gaaaaatcct
   153241 aagtcattaa ctaagaaagg gaagaatgaa tcaaagagta aaactttgca aagcaaggac
   153301 aaggtcaaag agtttcagaa gaagtattct aagatgagtt cgacggccaa gaaagcggaa
   153361 gtgaatcgat tgattggcaa gttgattcaa gtcaggaaga atagagagaa gttagacgct
   153421 caagtaacgg cttttattaa agaagattcc ttgattgtgg agaagctatt tgcggtagga
   153481 gaaaagaaac gggttcaagg attgtccgta tgagagagag taaccgaact aagaaaacat
   153541 taaggttatt aaatcctccg gtttccgaat tagaaagaga agagatgtta ttccaagaaa
   153601 gaatcgaaat cttttggaag aaatttcaag atttgagttc ttcggaaaag aaagagaaag
   153661 tcaaaggact gctttcaagc tttcacaaat accagaagag aatggagaca cttctttttc
   153721 agtggaagaa tcttttcgag aaggagcaag agatcaaaag aaagctcaga acgatcggag
   153781 aaagaacgag aggaattcgg aagttttgat tttagtgaaa gctcttcttt ttagttggtt
   153841 tttattattt ctgaaatgtg cgattttttc cctcgctttt cctcaaagtg taagttgaaa
   153901 aaggattgga caaagagaaa atgaaacttg gaattaaaag aacatgatga cggtaagtgg
   153961 aaccattaaa aagggcaaga ttgtattaga cgagaaagta aaagttcacg acggaaaggt
   154021 tttagtaacc tttatcgaag aaaaagaaag tgactttttg atttccaaga acacgggatt
   154081 agatttaaag aaattgaatt tggctggaat gtggtcggat cgtggaatta cggacggttc
   154141 ttcgtattcc agagaattaa gaaagaagtt agaaactcgt aatgttgatt gattcggatg
   154201 tattgatcga ttatttgcga ggttatgaaa aagcgacgac ctggcttcac tcaatcgaag
   154261 gctctctttc tatttccggt tattcttatt ttgaattgat cgaaggttgc aagactggaa
   154321 aggatttgca gagattagaa aaattcgtat ctgcgtttaa cgtgttatgg ctggatgaaa
   154381 aagagattca aaaagcgtta tctgttttta aaagtaacaa attaagacat ggaattggtt
   154441 ttatcgattg tttgattgga cagactgcgt tgtcttacaa aaagaatctt tataccttta
   154501 atgtaaaaca ctacaaagca ttttcgggaa tcaagatttt aaaaccgtat ttaaggtaac
   154561 aagtaacgtt gttatttcgt tttgcaagat ttagaagaaa actttcttct ttagctgtga
   154621 tagccggtaa caaagagatt tcggtttcaa agggaagagc caagtaagtt aacttatatt
   154681 gaaaagaaac agagaatgat ttgtgaaaga ataaagtcct ttcattcatt taaattagaa
   154741 atagaaacct gaatttatcc tacaatttcc tcaaatatat ccccttaaaa aaatacctga
   154801 aatttcctga atatcaattt cgaatgaaga gtggatttcg tattaaggat gtagagaaaa
   154861 ctttcttctt tagttgtaat gaaagagctt tccaaatcac gaatagattt ctgctcttca
   154921 agtgggagat gaaaaatggt tggacgaaaa acagaattga agttgaaatc aaaggggtaa
   154981 agactttaag attagaatta ccggatggat tgaatttgaa cgagcaggcg ttacagatga
   155041 cacttgccgt aaaactttat gaagctggcc agtgttagtt aggtcaggcg gcgaaagtag
   155101 caggagtgac aaaacgtagt tttattgaaa caatgggtgc ctttggaggt tccatttttt
   155161 cgggctatac aacacaagat tatttgagtg atattcgaaa ggtgcgattg attcaagaaa
   155221 caaaatgtaa acgtaaagaa tgaaacaact ggaagatgta tttaaaagaa agatccgatt
   155281 taccgaagaa agaaggaaac atatagaaga ggatcaccct gagatgttag gacaagaaga
   155341 gagtattgta gagtgtttat cgtctcctga acaagtgaga caatcccgaa cggatgggag
   155401 tgtggaatta ttttacaagt atttttacga aacgttagtg ggtgacaaat atctttgtgt
   155461 agtaatcaag aatggaaatg atgatttatt tttaatcacg gcttatttca ccgacaaggt
   155521 aaaagaagga aaggtattat atggataggg agatcaagat ttatttcgac aaagagtctg
   155581 actatttgga ggttctcttt gaaaagaaag aaggtttttt taaagaaacg gaaaacgatg
   155641 tagtaatgga gaaagtggat gtattaggga atgtaatcgg gttttcgatt cttcaagtga
   155701 gttccttcca gaaagaacct gtatccgttt ttcttcggag tggtgctgct taatgcgtgt
   155761 taagagaagg ccactttcct ttaaaacatc caaagttaat ttttcaagtt aggatattct
   155821 ttcgttttga aggatgtaga aagaaacttt cttctttagc tgtgattgta ttgaattcca
   155881 aaacacgaat gtattgaagt tcaaaggaaa gagcaaacga aagagatcgt atttaagaga
   155941 aattccgtta aagtaaatgc cagtatttga aatctcggct aaagtaatgc acaataacgg
   156001 tttgaataga tttcggatta atgtgtaaaa agctaaattg aaagagaaaa aaccgggaaa
   156061 aaaaccggaa gaatggaacc taaaaagaaa gtattttcaa agaaaaatac tagcattaac
   156121 tagcattgta tcaaaatttc actcgaaagg gaatttcgtt tcacgactaa aagaggaagt
   156181 ggtctggttg tccttgagcg tctggttttt accagaacta tcgttaactt ttcattgtcc
   156241 tatcgttatc actcattctt aaagtttttt tagattgtcc tgttttgtct tgttcttcgt
   156301 tctcgtgttt caccaaagaa aagaagacga aaaggtaaaa cggctttgat ccttgagtta
   156361 tcacatttca aacgggactt gtttttgttt gggtcctaaa aggaaattgg aagaaaggaa
   156421 acgagcaata cttttgcctg tattctttaa aaatgtgaag aaatccgcaa ttttccgcaa
   156481 tttcaaagtt tgtaaaattt aagatgtaga acttggaaat tgaatctcca atatttccgg
   156541 aaaatgtgag tgaaaacgaa aaaatctttc attattttcc atttttttcg gaaaggatat
   156601 gaagaaagtt gcatattctg aaaaggtctt tagggaaatt ttcttgtgta ttttcaaaaa
   156661 cggtcttagg ggattttttt tcgaaggcgt caatgactag aggctaaaac gtcttggatt
   156721 ggtgaaagct atgaaaaaat tgcaactcca gcagtttcag ggttaggaca attgagatga
   156781 tgcaaacgcg tatatccaag cggaactaca aatcttttta gctgttttgt cccaaaacac
   156841 atccaacaac gtaacctcgt ctaacacaaa tgctgtgaat acggttaacc caacggtgca
   156901 agcggtgaca acaactcccg cttctcaagg gacaaacccc gcacaagcgg cacaaagtta
   156961 ttaccaagga agccagctct gggattctaa gtggcaggat ttactgagta aacaaaatac
   157021 ctgggaacag aattctttga attcgatcca aaacgggatt ttgcaatgga accagtcgat
   157081 tacaggttta gaaaatgata aattagccta tttgaatgga attgaacaga ctaaggctca
   157141 atggctggcc aacaaacaac tgatccagaa cgctcaaagt cagatgagat ctgcgttaca
   157201 atctacgata acgaatatac ggaatcaaga gaatcaattg aaaaacagcg catccagcga
   157261 tcctagttta gttgccgtat ttggagacat ggatggattg cttgacgatc tacaagacgc
   157321 attgaataca aacgcttctt tggggacact ggcggagacc ttgggaaact tttttcaaag
   157381 ccagatttca aacgcaaccg cgaaagcgga ctactggaat gttgcaaagt ggcaagaaac
   157441 gtatgcgact caagttctag agtttaaaaa agaagtggcg actgcgaact taagctgtag
   157501 tggaagcagt tcctgcaact acttgtctac cggatcccat gcggtgacat acaacgcaga
   157561 tggaaatgta tatggttggg ctgccacgaa tggaggattt cagagcggag ttttagtcag
   157621 tagttttgat ccgtatacgg taatgaatcc aaattacgcg gaattaaatc aacaatatca
   157681 gagttgtcag tctcaggcgt cttctccgtt aggatggatg acttggatga catatccatg
   157741 ttcaaatttt ggatggagtg gagagaatgc gcctattcaa tcgtatacag taaacccaaa
   157801 caacagcaca ggatactaca gcacgggaca ttacgaaact gtgtgttatg gatcggatat
   157861 aggaggattt tgttttggtg gaactggggc ctatactaac gggggagtcc tttgttcgga
   157921 agctggatat acaatatgta acggctatag cagacaatgg cataccgacg acagttattc
   157981 tacctcggta tcagaaagct ttagccaggc acaaaaagac caaatagcaa aaaacaataa
   158041 tatacgaaat gcagtacttg gaagttacaa cactgcgttt ggattgtctt ctcaggctgg
   158101 gaacgcgctt gcgggatcaa gcgtagctct tgaaaccaaa gtatatttag gcgggactac
   158161 tttaaatagt tcgaactggt atggatcgat gggacttgtt gaacaagtgc aggttcaaac
   158221 gaaatacaaa tacatagact ctgcgatgca ggcaaaccaa aacttttgga ccagcatgaa
   158281 aacacagttt acaaatattg catctacctt tttgtccttg gtgaatcctt taaagaactg
   158341 ggaagaaaga tcgcaagagt atgaagaaga ataccaggcg aaactattag aactagaaca
   158401 aacaaaacaa agtacaattt ccaactacga caaccaaatc aaccagatga aagcagccag
   158461 aggcgcttgg gtaactgaag tttacggtta tcaaatagca ggaattgcag gaagttctga
   158521 taacgcaaat agtcaataca gaagtggaca agagaactgg tcggatacaa tttctgtttt
   158581 tcaacaagca gaattgaatt ggtatttgtc tgccaaggat acgttacaac aagcggtaac
   158641 atctcctaac ggagaaacac agtttcaaac aaacgcaatt acacaagcaa accagatcca
   158701 gacgcagatt acaaattcgg aaacaaacac aacccagctt tacaatgcat caactggact
   158761 gtatcaatcc tatcaatacg cggctgctgg aaacttgatg aaccaggcat tgacgaactt
   158821 gcaaaaccaa acgaactgga accagcaagg agcgaacctt tcagcgagta tcgcggattc
   158881 ttttggaaga agcgagagtt acaaaactgc ggagttgaat gcaagtaatc gaatcaatgc
   158941 acttgcacaa acgatctatg gaagtggtgc gtatatagta gacaatactg aattaaatca
   159001 gattcaaact caaatttcca ccaacggaca gaatcaaacg aattggcaaa atgaaattaa
   159061 cggaaataac ggcggtttta actttaacgg tagaagggcg aatagtatat ctacaacatt
   159121 agaatataca aatatacgaa atgatatatc tgtggcgacc acgttacaag aagaagtagt
   159181 agatgaagaa aaaggctatt taaaaacggc gaatgaatat tttgagaagt cagaaaaata
   159241 ccaagagtta gcagagaaag ccaaaagcga agcaaagttt gacgaggcag cactttacac
   159301 cggatatgcg gtaagagaga aaggaaacgc gattaccttt ttgaaaaaga aatacaatgg
   159361 aattggtgaa gagataaccg gggaagtaga caaccgagga ctgacatata caagaaattc
   159421 ttttttgagt tacagagaca cacttttaaa caagaacttt cagaatacaa cacaagttca
   159481 aaaacaaatc caagaaggaa agaatcaagt agcagggatc ataacggaag gagaaacata
   159541 caaccagatc caaggaatga ttcaaacagc acagaatttg aaccaacaag gagcagagaa
   159601 caaagagagg gtggagaagt tactcgccca atccaaggaa ctagctgaga agaatatagg
   159661 cgaagggctt ttggacggac tacaagagat gatagcaagc atccagagtt ctttacctca
   159721 agaagtcagt aacaatggag tgagtcaata catccaagcg caagagaaag agttagcaga
   159781 gaaacaagaa aaagcgaatg aactgctgag tcatatgaac tcgttagtaa caaataacaa
   159841 tgatttggcg gcactacaag ctctgttaca aggaagtagc caaggattga acttagcagc
   159901 gaatagcgca gtatctaaat acttagacga ctatgctaag aaactacaaa aagacaacga
   159961 agaaagaagt accaatctac agaagacact tttagaatct ctgacgaacg gagacgacta
   160021 caaatacctc cgagacgcag gatacggatt tagagtggat ggagaaggga ttaccgctta
   160081 cagagaagtc tacagtggag aaatagagat caatggaagt gcgatgaaaa gcactagtta
   160141 ttcacccgat ttagaatatc aatatatacg aatagagaca aagtttaatc caggaaacct
   160201 aagcgtggat atgctaaatc cgaacaacac aacgtttagc gcggagatgg tgagtagtgt
   160261 aaagggatat atagacaatc tacaaaagaa cgtagaggtg atgtttgctc agtttagcga
   160321 caagaccaaa gaggtaaaag aagaatacgt tcagaatgag gaaatagaaa gttatcaaaa
   160381 gaaactgtat gaagcaagta aagacaacta cttggccgcg ttccagggtt tacctggaga
   160441 atttaaggaa gcttttgaag gggagatggg gagtacgaag gactatcata cgagttccag
   160501 atacagcttt agcgcgggga gttttaaagg ccaaagcgga gatatgaaaa agatcggcaa
   160561 atcgatgtat gacggattgg acatagacga cagtgtgtta ggtggaagta gagaattaaa
   160621 aggaaacgta acgatcaaag gagttccggt agaagtaagt tacggaatgc agtatttaat
   160681 agtcacatct ggatttgata tatcgaagat agggtttaac tttaatttaa agggacttgg
   160741 aacgagctat gtagacaatc aactgagtgg agtaagtcag aagtattcta tatataccaa
   160801 agatatacaa tcaagaatcg agaaacaagc gaaggcgaat gacgaggaga tggacaagaa
   160861 gggattcgtc tttaacgtgt taaacggaat gagcggaggt caaaaagtaa cccaagcagt
   160921 agaaggagag atccggagta gagtaacggg tgcaatcgca gaagcgacgg gactaccagc
   160981 cagttttgta ggagcgcttg taggtggttc taacatgaaa caggcgatga aggcgtatga
   161041 gaagagtgta acaacagaag cgatttctaa agcgactggg atcccaagtt ggtatttaga
   161101 tcaaaagatt gcggagaaag aagcgaatca tgcgatggca caaagttttt cctacaattt
   161161 aggaagggca gttgcagttg gcgcagttct tacgaccgga ggcgtattgg ccggcgttgc
   161221 gcttgcgacg aatcctaaat tgatggattc gtttaataaa tttgcggatc atatcggtaa
   161281 acaagcgtat gagaataaag agataataga tacagcagta actgtagccg cgacagtagc
   161341 agctcctatg actggaggaa tgagtttagt agcgttagcc ggttacaatg ttgtgaaagg
   161401 agcgacagaa ggcggcgttt taggagcgtt agccggtgta gctaacgtag gtagtgcgta
   161461 tttaagtacc tatacgtttg gaatcgtgtc ttacaatttg agttattcgt atgcggatgg
   161521 ttttggagcg agcgtaggtg gtggctggca agtagcaaaa ggtttaggag taggagctac
   161581 gttaagctac aatgaacaaa gtggttttgg agcgagtgta ggtttccaag cgggtacaag
   161641 cgcactgagt tttaacggtg gcctaagcta ttcccaaaga gatggtatat cggctaacgc
   161701 aggagtagga atcggacttg gaggtaaaaa acctacgggg tcattgaact taggagtgag
   161761 ttacaacaaa caagacggtt tagggacgag cgccgggatt tcatctaaca acaacaagat
   161821 aacgcacgga atgggtttaa acattacaag aagtgaatat ggcggttggg gagcggatgt
   161881 atccagtgac aactacggtc caggaaacct gagtggtgga cttgcatata cacaaagaga
   161941 cggttttact gttagtttga acgtaaacgg tacgaatgcg tttaattaca attcccaaag
   162001 tggtctttcg tctaacactg atttcatgtc ccagtatgca atgaacaacg gtttggcgca
   162061 aggagttgct gaagatacag atacatcgga acctaactct gctcaacaac acaacaacgc
   162121 tgaacaaggt gcacaagtaa ttgagggtgc aggggtttcg acaacgagga gagaaggaga
   162181 agattcacat ggggcaacac ctcatgcaca cgatcacgat gatccagatt cgttagaacc
   162241 cgcgggagga aagccaacta aaaagacgcc tgaacaaatg gacagggaat tgggcttatc
   162301 tcccggaacg actaaaaagg caattgatga cttgaaaggt agttcaaagg tacttcagac
   162361 tgcaaaagaa acactcgatc cgagaaagaa tgtagtagta aagagtaatg agacagacgt
   162421 aacgtatgcg ggcggaatgt atcagaagtt gaaagacctt gaaacaaaac acggattaac
   162481 gggtggaaga ttggtcatga acaatgaatc gggttcaatc tattatcgct cttttggaga
   162541 gggaggaaat tctgagacat atactcgtaa cggtcaagta aaacctggag aacatatcaa
   162601 gactgacaac attgcctgga caggaatgga catgcacacg gatgagaaac aaattggcca
   162661 ggcggactac tacgcaaaac gaggaacgga gctgactatt ttgaatagca aggatggatt
   162721 ttttactttg gaaaagttta agtctggagg tgatgttcaa gggaatatgg cagttgccca
   162781 ttttaaagat tctgtaaccg gagaagcaag aaaacataca tttagtcata tggataacaa
   162841 aatgccttcg tatgttaaag aatttctaaa ctcgccaagt caaaggactt taacgcttcc
   162901 tactggaact gtttttggaa ctgtaggatt tacgggaaac atatatgcgg gacacgtaac
   162961 gagttcgaaa ccattggata tgaaggcgca tacgcacatg ggttttggcg gttatcaacc
   163021 aacggaaacc aattacagca aatcgactcc atactgggat tacagcgtga tcaactttga
   163081 caaatgggaa gggaagagat gataactcaa aaaattacaa tcagtatatt gctcatcgga
   163141 gccatttttg cttgtgaagc aaaggagaat caagaaatga aaggaaaaaa cttctactca
   163201 aaaacctgta gaaattacat tagaaaacgc gaattcgtat ttccgtaacc tttcagaaaa
   163261 gaaaggaggc aaatacgatt ctatgtcaat tacagatact tggggtggtg gttttagtgg
   163321 aactgacttt gatgatgagg ggatgcgatt ttttagtttg ttcaaaaata tggatgggct
   163381 ccatatcgat catactaagg ttacagacaa tggggttaag ttattgattc aaaatcaaaa
   163441 actaaaagaa cttagaattg gttccaaagg gatcactaac aaaagttgtg aatatcttgc
   163501 ccaacttgaa aatttagaat ctttgtattt ttcagaagaa gtctctattg atgacgggtg
   163561 tattgattcc attattaaaa tgaaaaagct aaaagaactt tccttgggtt ttgttccctt
   163621 tactcgtcct ggagttgaga gattgaggaa agcaagacca aatttgagta ttgacttagg
   163681 tgatgtagag tattgacatt tagcttttca cgtgagtata gcaaaaatta aaatgtctga
   163741 attacaaata cagatgagtt ttagaacttg gattttgttt ttcgtaggcg atccttttac
   163801 gcctgagaga gcattagaaa aactgcaatc gatggaagat caggaacacg caaaacagat
   163861 ttggaaaaag ttaaagcgga cagagtatta ggcgacgact tcaaaggatt gaagttaaac
   163921 ttaaagaaaa aataaagagt ggaagagtga gttggtaaag ggaatggaag aagacacaag
   163981 aaaaaaagga tacgttctag gcgaggcagt aagagacaag agaagcggtc aaacgatgta
   164041 tgtagacgcg gcttgggacc cggaagtgcg ttgtgtttac tttgatgcag agaagaaagg
   164101 acttgtaaag gtacagatgt atcctgaaga tttggagagg attaagggat tactaccgta
   164161 tctaccgaag taaaacgtaa actaaacgag agtaagacaa gattttttgg atctaaattt
   164221 ctaaaacttt gtcttaaaaa aatatattag aaatcatgag aatattcaac agatcaaact
   164281 tggccggcgg agacgtcggg ttttttgttt gtgggattga tattaaattt ctttaatagc
   164341 tttttctaaa tctttgtcgg atatattttc tttttccgac ttgtcgtaaa tggagagaag
   164401 agaaacaacc ttgtcgatta gaaagacgca agagataatt cttgcgccgc ctgatttacc
   164461 ttttcctttg gaagcgattg gaatccggat tttgtaacag ttttggccga tggcaacgcc
   164521 ttggtttgga ttgtttgtaa gagaaatgga aaggactttt atttcttttt ttagagaagg
   164581 atatttttta gtaagtcgtt ttagttctct ctcgaaagtg ggagtgggct caattttaaa
   164641 gctcatccaa taattgttcc attgatttgg ctttgagttt accggctcgg atgagtttag
   164701 cttctttgaa accttgtttg atgtcagcga gaatttcttc tttgttggga tctttttctt
   164761 tcggttcggt taagatttta aacttcacaa aagagagtcc ctttaggatt tctaagagtg
   164821 aatgagcttt actgtcttta atgtcgagaa ggactttcat gagtttagca atggttatct
   164881 tccgaccatt tgtttcattt ttcgtttcat taagaatgcg tcgagaaaat cgctaacttt
   164941 ttctttatcc tcactggata attttttcca cttcgctaaa gagattcaaa agatctctgt
   165001 ctccaatttg aatcttagcc tgatcttgcg tagtgtttcc cagtaaaaca tctcctgtta
   165061 caccgagagc gtcggccagt tttcgaattt tgtcagcggt gggttgagag tcaccacgtt
   165121 cgtaacgacc gatgtgattt ttatgaagtc ctaccatttt tgcaagatgc tcttgtgaga
   165181 atcctttttg gattcgtaac tctttgagtt ttgtagggaa ttcatttgtt tgtgtattgc
   165241 gggccttctt tttcatttcc acttaaaaca tatatgatac tcaaaacgac ctgtctatca
   165301 ataactaccc tcttttatga tacactgggc aacaaaaaga gttgacctat tgaaacattg
   165361 atagttcttt tgaaaccata tatgttactt tcgatagttt cctatttttg caaaattttt
   165421 tcccccaagg agcgatcctc atgcctgaat acatcccaaa agaagagata gcgcgattga
   165481 aagaggaaac ggacctaatc gcgttggtac gaagctacgg gatagagcta aagagccacg
   165541 gagtgaactg gcttggccgc tgtccgttcc acgaggacag aacaccttct tttgtagtaa
   165601 cacctgcaaa gaatttgtgg cactgcatgg gagcttgtaa gacaggagga agcgcgatcg
   165661 actttgtaat gaaacgggaa gacttgggat ttaacgaagc ggtggaaata ctacgcaagt
   165721 tcaaactccg cccagagaga agtaagcctg tgacactcga aagagtttta ggaagaaaga
   165781 tcccgacgac agagaagtta agcagtgaag aaagagctgt tgtctttcag gtattagaat
   165841 attacgcaac aactcttaga caaacgagaa gcgcactttc gtatttacaa acgaggaaga
   165901 ttggaagcga ggaatccata tccaagttta gaatcggcta cagcgacgga agtttaggaa
   165961 agatattacc atccagacaa agtattgtag gacaaagaac gagagatgta ttgaaggaat
   166021 ttggaatatt tggagagacc gggcaagagt atttccaaaa gaaaatagtc atcccgatct
   166081 ttacgcaaga gaaagaactg tgtgggatgt atggaagaag ggtattgacg agtaaagacc
   166141 caagaatacc caaccaccgt tacttaccag gaagacattt aggaatttgg aatgaagaag
   166201 acgcttttac aaagaaggaa cttgtacttt gtgaatcgat cattgacgcg ttgacatttt
   166261 gggagaatgg aatcaggaac gtaacctgca gttacggagt ggaaggcttc acggaaataa
   166321 tccaagaaag aatcttagaa acaggaatcc aaaagatata catagcgtat gacgcagata
   166381 tggcgggaga caagggagcg gcttctgtat atcagaaact caaagacaaa gggataacaa
   166441 tctttcgagt gttgttacca ctaggaatgg atgtaaatga aatcgctgtt cgaaacgaag
   166501 aagtacagga cacacttttt ggccttttag aagagagcgt gatacttacc caagaagaac
   166561 tcatgcctca atacaaagaa atgttttcag tagagacgaa cctttccacc acccgaccgc
   166621 aagaaccgct tttgacttcg caagaactga ccgccttagt cgaatcacaa ccccaaccgg
   166681 aagttaaaat cacaaaagaa gaagtggaag taaactttcc agaaagaacg tatttagcca
   166741 aagggctctt tcgaaattac ccaagcctag agacgctgaa agtgacttta aaggtggctc
   166801 aaggcgaccg gtatcacgtg gataacgtag atcttttaag ctacaaagga aggacgtcgt
   166861 atatatcaac tgcatcaaat gagttaaaag aaaaagaaga aacgatcaag agggaaatag
   166921 ggagactgat caacgtatta gaagatgcgt tgaacgcaag agagaaggag agaaacgtaa
   166981 agacggaagt ggagttaagt ccggaggaaa gagcgcaagc aatacagtat ttagaagacc
   167041 cgaaactact tacgaatatc ctaatggact ttgagagatg tggccttgtg ggggaaagag
   167101 tgaattcgct tgtagggtat ctagcgagta tcacgagaag aacggagaat ccacttgcca
   167161 tcatcataca aagctcatcg agtgcgggga agtcgaccct gatggattca attttagact
   167221 tcgtaccgga agaagagaaa gagaagtatt cagcaatgac gggccaaagt ctcttctata
   167281 tgtcctccac aaatctcaaa aacaaagtct tagcgatctc ggaagaagag ggagtggaaa
   167341 gggcaaagta tgcgttaaag atactccaga gtgaaaagaa aatcagcata gcgagtgcta
   167401 tgaaagaccc gacgactgga aggacagtga cggaagaata cagtgtagaa gggcctgtag
   167461 taatctttct tacgaccaca aacttagaga ttgatgagga gttagagaat cgttgtctga
   167521 tcctaacagt gaatgaagga agagaacaga caagaacgat ccttgagatc caaagagagc
   167581 aagagacctt agagggaatt gtcaagaaac gagacaaaga gaaaatctta acactgcaca
   167641 agaatgtaca aagggtactt cggcctttag tagtagtgaa cccgtatgcg aaggaaatga
   167701 agtttccgga tacgaaactt cgtatgagac gggatcagag gaagtatctc accctcatca
   167761 aatcgatagc cttgttacaa caataccaga gagaaaagaa gattggaaag gatgagaacg
   167821 gagagagatt tgaatacatc gaggtagaga aagaagacat ggagcttgga agtattcttg
   167881 cgtcaaagat acttggaagg actctcgaag aactaactcc tcagacaaag gaagtattgt
   167941 tttcattgta tgagatggtg gagaaagaaa gtgaagaaca aaatctttcc aagaatgcag
   168001 tgagatttac gagacgccaa gcgagagaga gacttggaat gagtgataca agacttcgtg
   168061 tccatttgag acggttagag gaattggaat acttggtggt acgaagtcgc ggtcaaggac
   168121 agttagtgga atacgagcta ctgtatgacg gagagggaag ggagggagaa gagtttacat
   168181 tagggcttac ttttttagga gcaagagaga cgggagaaac agacatacat cccgaagaga
   168241 cagtagtaga cgatggactt ttctcttgga aagaaatatt cgggcttgaa agaaaagagg
   168301 aagtgaggga agttgtatga aagaatccga atattctgag tttcttgtat atttttgttc
   168361 tggaaattta ggaaaatttc tcttgtggat acgttcagtt tgtatccagt gcaacaaggc
   168421 tcgggaaaac ctgcatttta ccacaggttt gacgcaaact tcgcccccca aaagctcaac
   168481 ttcgcctagc aaaaaggcca cttcgctccc ccttcgcctg ggggtcgcct ggccttcgcc
   168541 taggggtcgt cgccccccga ctctcgcatt ctgtaggggt ttagactgtg ttttaaggca
   168601 aaacacgagt ttaacgctta aacaatgtat tctagggaga aaaaagtttt cccggagctt
   168661 gttgctgttg ttgctgttgg ttggttttga atccaaatga agtggcaaga gaagttagaa
   168721 accttgagga attctcctgt tggaagtttc gagaattatt gttacggtta tttagaatgg
   168781 aatcgaacag cgaagtcaca cgacccatat acattaaaga atacgcatat atgtttgatg
   168841 aatttttttg attggtgtgg attgcgagag atccgttatc cggttgaggt aacgttatct
   168901 gttttagaaa gataccgtgc gcatgtatct gggttaaaga acaagtataa cgggaaagat
   168961 ctatcgagcg caagaaaaca caagaaactc tcctcggtga aagactattt tggttggctt
   169021 gtaagaaagc gagttttgct tttaaatccg agtttagatt tagagctacc gaagtatgta
   169081 aaaagaaaca tcccacacaa cgtgttgagt gtagaggaag cggaaaagat attgtctgtg
   169141 ccggacgtga cgaatgtctt tgggcttcga gacagggcga tgcttgaggt aatctattcg
   169201 accggaattc gtaggatgga acttggtaat ctttatgtga gcgatattga ctttcaagcc
   169261 aggacggttc ttgtgagaga agggaagggc aagaaaacga gactgatccc gatcagtgag
   169321 agagcgcttg gatgggtaag gagatatttg gaaaggtcgc gagttgtatt tctgaaaaat
   169381 gcaaaagagc cctatttgtt ccttaatcaa agaggtaaga agatgaatcc tgcgagtatc
   169441 accttgaatt ttacaaaatt cagagatgca gcgggtgtag cgaagcgtca agcggtgcat
   169501 atcttccgac atacaacagc aacgggtatg cttgacaacg gagcggacat acgccacgta
   169561 caagagatgt tagggcacgc ggatctaagt acgacccaaa tctataccca cgtagctatc
   169621 agaaagttaa aggaagtgta tgagaaaaca catccgtcct tgcatacacc ggattcaagt
   169681 tcattggtag gagcagagga aagaacattc caaaagattg aagaagaagt agatacgaaa
   169741 gcacaagaca aagattccaa tcaagaagag agtaacacga gctaaaagca atctaaaaca
   169801 aacaggttaa agaatccta
//
