# Supplementary material for: Horizontal transfer of the rfb cluster in Leptospira is a genetic determinant of serovar identity
Source: Life Sci Alliance. 2022 Dec 9;6(2):e202201480. doi: 10.26508/lsa.202201480 (PMC9736851; doi:10.26508/lsa.202201480)
Supplement: Supplementary file 8 [file LSA-2022-01480_Supplemental_Data_2.zip › Supp_Data_1-plasmid_sequences/Linterrogans_1489_p2.gbk]

LOCUS       PJBNCILG_1             93306 bp    DNA     linear       21-JAN-2022
DEFINITION  Genus species strain strain.
ACCESSION   
VERSION
KEYWORDS    .
SOURCE      Genus species
  ORGANISM  Genus species
            Unclassified.
COMMENT     Annotated using prokka 1.14.0 from
            https://github.com/tseemann/prokka.
FEATURES             Location/Qualifiers
     source          1..93306
                     /organism="Genus species"
                     /mol_type="genomic DNA"
                     /strain="strain"
     gene            1..945
                     /gene="noc"
                     /locus_tag="PJBNCILG_00001"
     CDS             1..945
                     /gene="noc"
                     /locus_tag="PJBNCILG_00001"
                     /inference="ab initio prediction:Prodigal:2.6"
                     /inference="protein motif:HAMAP:MF_02015"
                     /codon_start=1
                     /transl_table=11
                     /product="Nucleoid occlusion protein"
                     /protein_id="X:PJBNCILG_00001"
                     /translation="MATSTKKQIRLIDSFTGLKDSNQPTKQHYPTNDLLRELEASKGK
                     STETEYIQQIPIELIKIESGNPRKNFDESKLIELAESIKATGGLLQPIGLRKTVDGYT
                     LIYGERRLRAYKLNKETTIPAVIKNVKQIPPELIPEIKLIENLQRENLSDFEISLSLT
                     ILKERKNLSLNELRIHVHKSLSWVRQKLLHATLIEEIIKEDNTEETLSLIEKVPTTVI
                     VNLQPALKKNKSEVLSWLKPQIRQGNYPLIDEIKKFSENLGVNVSTNLNIPKKNKISN
                     VLNEDMIKLKLKKINQKIKKLKEEKKSLEEQLNNFKLQ"
     gene            1341..2768
                     /locus_tag="PJBNCILG_00002"
     CDS             1341..2768
                     /locus_tag="PJBNCILG_00002"
                     /inference="ab initio prediction:Prodigal:2.6"
                     /codon_start=1
                     /transl_table=11
                     /product="hypothetical protein"
                     /protein_id="X:PJBNCILG_00002"
                     /translation="MTEVVHYALVIAHAIESLPLSRAKRQLLSKITDLDIAGRINGFG
                     GCIAKNKTLGEEVGLAETTVSKYIREMRREGYINSGEFHGHYRILNSSLHDTVVQERY
                     QYNLQKQITKYTSLSSTNILENSNQSTVSAPYKRTGDCINNQSTNQTNNKKKVQTSSL
                     SKITWENILEHSKNLVLKEWGGYDHNPEKESAKIKSWKKLVPENPEIVLETLKKLIHI
                     RKSEEYKKDRFWGTIPVNITSTYSYKDIIKNTHNLLTQAGSKAPLVTENKKEVKTESK
                     VIDPSKNENGPTWEGFLVWAGKRLSKTSYENLKQLRVKFKEERLYIIGEINDSLKMIV
                     SKYFNEEAKLKTEIKFVKEEELQEKEQNFNSSKKSDQKNQTQPNQEPSMPVDQEDKEI
                     KRFSDYMPVDKVIHDFMSHSSLKLDRPDLEEIRKLRISYDLEKIVIYDPLLGKLENHI
                     RDYFYNHPQRVIALQFCKNKFNVAA"
     gene            complement(2915..3379)
                     /locus_tag="PJBNCILG_00003"
     CDS             complement(2915..3379)
                     /locus_tag="PJBNCILG_00003"
                     /inference="ab initio prediction:Prodigal:2.6"
                     /codon_start=1
                     /transl_table=11
                     /product="hypothetical protein"
                     /protein_id="X:PJBNCILG_00003"
                     /translation="MTTHRLKFGKIFIIICLTVFGLTNCAMGSLTITGRSYPPLAETE
                     PIDVIMRAVPDYQVEQIGIVEVRCGQLNHCIEYVKEKAREQGADVIILADSGIVTSIQ
                     YMPGTRAGNTSTPGQISSSSGQIQTWEIARKILIPHNETKGNKKKKNVSEEI"
     gene            3965..4447
                     /locus_tag="PJBNCILG_00004"
     CDS             3965..4447
                     /locus_tag="PJBNCILG_00004"
                     /inference="ab initio prediction:Prodigal:2.6"
                     /codon_start=1
                     /transl_table=11
                     /product="hypothetical protein"
                     /protein_id="X:PJBNCILG_00004"
                     /translation="MKKLITLFLFSVTCSLILFGCKSITQSTIPFSEKKLKKEESTIY
                     FYRVPADFAAALDIKVNFKDPKKEYSLLESGDAIANLRMGAFCPVKLVPGKHTFGLWH
                     RSQNTKVNTEFEFEIKSQQYLAIKLEIDQSNNRIVKPTIDVNRAPAELANSKLDCGME
                     "
     gene            complement(4588..6708)
                     /locus_tag="PJBNCILG_00005"
     CDS             complement(4588..6708)
                     /locus_tag="PJBNCILG_00005"
                     /inference="ab initio prediction:Prodigal:2.6"
                     /codon_start=1
                     /transl_table=11
                     /product="hypothetical protein"
                     /protein_id="X:PJBNCILG_00005"
                     /translation="MKQSKTLQIHSKLFFLTFLFLITCKAPSSGDSSNLLGLFALNSF
                     NQANGPTSPVKPTESPNLVVKINSSLISEGNTVTIPSAVINTHGTSLNIEVFNSGTTD
                     LEINSVFLSNGDTSQFSMNTSTFVKKIKPSANSSFSIALAPTTDGNKAVFLFISSNDQ
                     KNKNFNFSLQGTAQLTPAPSIMVTMGQDILQSGNSIDIGGLSTCSSGKDYSFKIKNYG
                     TADLNLTGAPIIQISGTNANLFSISQLPTTILTPESETDFKIRFTPSGTGTRNAGFLI
                     QNNDSSNSGFAFNLTALETNPEINLSFNSNTVASGNNQYVGYTRINSGNFNLSFKIEN
                     TGSGNLILSGSPSITLGGDTNNYGILQPSNSIISSTATFFNLIKRFSSVGLKTSTISI
                     PNDDCDENPYTIMFSGIGFSDTKVADTSSWSARRDHVLLNYNNTLWILGGSSSGVTKD
                     VYSSNDGLTWSTKTLNAAWGKRTNFSGEVFNGKMWVLGGSEDTGSSVYVGRNDVWNST
                     DGITWTQVTTSGGWAARTFFATATFNNKIWIFGGRSSNGPMLNDVWYSSDGITWTQAT
                     ANAGWEPRDAHKVLVYNNKLWLIGGFGGTGIGKYQDVWSSPDGVTWSRVTSNANFSVS
                     GLSSHNAVVFNNKMWVINGFNNTAVQNYIFQSSDGIQWEKIAPLWTPRDTSASTVFNG
                     KIWMLGGFDYNANRLNDIWTFWDQ"
     gene            7426..11844
                     /locus_tag="PJBNCILG_00006"
     CDS             7426..11844
                     /locus_tag="PJBNCILG_00006"
                     /inference="ab initio prediction:Prodigal:2.6"
                     /codon_start=1
                     /transl_table=11
                     /product="hypothetical protein"
                     /protein_id="X:PJBNCILG_00006"
                     /translation="MINVLRKIHLSIFHIIIFLTIPFLATCSLFEKDRNTMENVDLAG
                     AIWLAAEPVKTQVNNEGVPVKPGNSGAGGAGSTPVTPVDAIFNLPPGRTVNANALMGT
                     IDPTGTNIVNDFDGDGILNQNETLTNVWIADYPQIETTIAPPVTLKIQILKNSSNQSD
                     QIVSEINSNDFEASKNEGSEKIHQNELNERTVQFQDSFSTETEMGQSHEKSMSAGMTA
                     GFGMGLVSTGMNYSNSSRDSWNAKNATSATTTKWADRPFKNNIDRDAWNLKSDSSTNK
                     ARKYRSDKSTKVNETSTVEPNAGVVRAALYIKNLSVNMPVKISNILCSLMFETPGGEL
                     VPMSSFRLRNDDYSLFEVEVYGGSDFGPYVVELTNLNTAEVEKAIAAGYTPKIMIVDY
                     TMTHVADSNYKSSLLSFTGNNLKIIEENAKGRTALVKVYGPGVREMYRVTAFDTPNVS
                     NPCNTKTADVFSPGISLKKALERISCSGDNITFKDYVIDLSESAPKLGESRVYLKGIQ
                     SFGGVSTNIPCEDETSTGSDGVSRTACVQKPYSQWTESEKMNSGVWAIYSKGKFYSPT
                     QYWTDSGSVRRFDPWRGVVAAPILKGVDSIIWAGDSYDLVYISFKDFIKVEQKFGTNP
                     LETGNGYPLNTKWDLKTLGNHPYYPDTNSLYLGEVGFGERVELKIKLDKTKYLSPNFG
                     TAVDTGPYQYFTNFTYNPQVSSDRYNINQAADFEISLGFGGNRTDWFHVVKDLSSSDP
                     YKLKNCGTTLDFISQTYTLCVQLPTLSTSVDPAISLVKLYIRPALSSAYRKTIWPLHF
                     SQVRKLKGEAGVPIVKGTSLVKVANSYGSVNVGDNFFIQGDSTNYKVVQVLPVAQDGS
                     FDVQLDRLIQIDAPKTTSMYVPGTLTSPDVRLSMDTGFTTDWNNFVNSSFNSTSFDQI
                     QYKPFVSSGNVSCSSIPFHPGSCLGFTPELNSLNWMGIYNEGVALWNSWADGGDFSNF
                     LYSGLVRLTAPSGKSYRLESTNTDFPISADVNAPSLDHPSVVNYGDVALTVWKQGTTL
                     IGRYNQISTGQALGNPFNINSAASTGNYIVKAKNGKAVLVWDNGDNLYVSVRDLTNLS
                     TIVSEALVATRLPHVLSGTTYMFDIAIGNNRAAIFWTQQPMGTFTLDDSGCVSWFCTG
                     TFVFNYQGVARWIRLDNGTFQGGNTNIVNFVYTKHWDSFSSMPYYYDIPYLQAAANDN
                     NQVVFGWVLVRQSSEDHTVYGSVYDMTTGTKIGSDQTLISEATRPVDTLQVGAATGRG
                     MVLWRRNDGMILGRGVDTSNSNLLGTSNIEVESGVVDTLKLTSSGSKGLLTYRKNNGK
                     DIFLKVLDFQAGQLLYPNGLLLSQGQTNADNRNISFSGSILSGNKILTTWDLVVGTRR
                     TIWGRVSDISTFTVDGPKEFQISTTNEGVQYRGTAVVDNGFGLVTWLSQDKTQQRIRG
                     YKVDLANPGSLKYGLNNFFVSPLIERDYTIRAKIKY"
     gene            12052..19653
                     /locus_tag="PJBNCILG_00007"
     CDS             12052..19653
                     /locus_tag="PJBNCILG_00007"
                     /inference="ab initio prediction:Prodigal:2.6"
                     /codon_start=1
                     /transl_table=11
                     /product="hypothetical protein"
                     /protein_id="X:PJBNCILG_00007"
                     /translation="MNEERTNRKTEKKQNALTKKTSPQKKGGSFFFHSLEIFWKLNRT
                     HTFKYINILLFFCFLFTTTTCGILPGKKGKSNNWWWALLGIPNGASFPSSGSGVGGSP
                     GSGNGSPGSAPAPEGSDLFSISTNYAQAIDDPETKAEPIAGASFVAPPEPNHYGNISL
                     TYPIQTPAGRAGVEPKLSLSYSSTGGDGWLGIGWSLGLGSITRTPEYGALYYDTRDSF
                     SWNGTRLVKVSGNNTNENGVYRAEITSEDFLIFKLSQIESGGVWEVLDASGTKTIYGE
                     SLESRIYNPALPNQTYSWYLTKTEDKNGNYLQANYDNSEYSKNRNLYLKEIRYTGNSK
                     SGLSAKQYVRFVTKQREDFYVSNTPGFLMKMDRILERIEVGWDGGGKLYEYIPEYEIS
                     TDSGRPRIKNIQSSKNTTKPEFFYQTSSRLLTWQNVVNQTSSELEDNPEATQYFEGDF
                     NGDGISDLLFFNPKSGNWKAAEGRKEGGYNFKLYANRYQGYGNDEKIKFFKGNVSGDY
                     NADGRSDIAFYLPETRDFVVAEHDGRVLQFKSYGRLMNSVPDIFRMEWFPGDYDGNGL
                     SDSVLFDEPTGQWTLMLNKGGSFEFLRFSKKFQNVFRNDYTPDSNLDSSNTNDLTKPG
                     KDHDKVNFLVGDYNGDGRTDISLYDSRSGKWFVGENHRNPNKNDSVTFQMQWRLYKVF
                     TAPEQSLFGHDRFSGDFNGDGFSDFLIFDRSNGEWTLGETGDGTINFKIWSRTPQFRT
                     VTRWLQGDFNGDGRTDIGFYSASDGKFWIGEATQSGFRYKIYSDLSYGPDPDRILKTP
                     LPKDEVKIESGKTSLSVSSNTKTILLSYKYDGNLNSGKGELVFGGCFTQDDCSSSPEL
                     LIFDRKANVWDLKRGNNFTERVNTSLNPEASGITTLLGGKPDRYTNNLKDEVLFYKKQ
                     GTTNQFFSFKNTNGTTFDILNLATFTDTDVSKFDPNNSGYAVDHFENNTSQSVLILDD
                     QTSSGNARFVLSGLGGTKVLTPSGDLTPTDLNDFFQAGTNENRQRRKEFSFFSGKFTT
                     TQAQLVIVDRRTTTHKWYLGTISSNAIQFKRLTGEFVLPITTTDYNSKNPAGIVYALT
                     NTGEIVFGKNLDNGTSFTKVKINSTNIQKNVYNAGMIGFSDQFDNGGNPIVVSGGEDK
                     IYDLTQSRIVSLPSTVVVKNLDRPDLIAQVYVFRWIQGDYNGDGLTDIGIFHLKEPTW
                     YFALSTGSIPDVIERVKNGIGGIYDFEYTNSTKFDNTGEDDIPDLPTNYRVCTKVTLD
                     DGFSNVITKDFEYKNGFAFSALLNGKKETDYFGFSEFTVHEAYGEKTIHLYHTTPYPD
                     YMMNRALSGAEKETRIVGNDNNDYGTIQTTYDVKPIVSAPGVTSYLPVTTKIEKYLSG
                     QRTTTQTSDVVINGTKISRKTESTTDHFSDTVHGVTTTTSITDFETDDTTNQRRATRS
                     VGLSGSSHEITSLLSYDTRGNLIKRASSYTGSGLSPVGTHTTEYEYDNHGNQTTERDT
                     SSSPARGNSYVYDNELQQFVTQETKWGGSITLTTTHQIGYGSAFGVPTTTTDPNGNKS
                     YFEYDNFGRLTKTSSDTDVGTLTTASYSYDSSFPLSAKTTFVTGTGDPDFVSRTYTDG
                     MGRNIYTVKSASNGNFAITGRLVYDTTGKLVRKGQSSWASSGEIDRFVLHLEEKNPTS
                     FEYDPIGRIKKTILPLAQGETSPVVVTTAYNSAFETTETHSTGTSKRTVKNASGEVLY
                     VEDFASDGTGAKIGFCYDIAGNRTKKGDLNDGSLMSCPSSSAGVPTKDVSGRNQTYWS
                     YDAFGKLKAQSDPDLGVSSYNYNAFGDLTSTTNAKGVTTTFTYDGVGRILTKNIPEGN
                     IQYTYDSFSGSENALGRLVRIEDSNQNKTFSYDKLGRVKKETRVILATTEGNPLPSET
                     AGPYITETRYDLLGRVTRIDYPEHPISHGRMRACYNYGTAGYISGISVQVNTNGIFPG
                     FCNKDIVENITYNEFGQTSSLTLGNGITTSYGYDVKGRMVRLNSSGDVNGSNKVLQDA
                     VYTFNPNNNITNVVNHSTDWTAQFVYDYDGLGRLTSANGSYIEPFNSNFTQRFQQSFV
                     YEKNGNLSSKRFHDPLSGNISDVWSYQYTNHQVTNIDSSKSGNDTLVMQYDANGNLTR
                     QRDNVKDLTKRISIDSQDRITQIQDGNNAILGSYWYDESGFRIRKSSLEPKNNVFSNV
                     EILYPSKFFGLEFIESENVISSVNNVYLNGVRIAVLNEAGALAYYLTDQVDSVSTVLD
                     DEGNTLSLMQYLPYGETFVQRGDLNFSPKFNSQELDRESGFYFFNARFYDPGIARFTS
                     ADTLIDGELDTQGWNRFSYVKGNPIGAKDPTGHLAAPIVAGGIVLYALTQGTQGLGEK
                     GESNAKFYERVYDELSSVKNILKPGKNVPHGLPKGSGKSNPIDQSGKANSSVGNGKNS
                     ASNNGSGKANEELTSRAARREAMRKEGIPTSQQPKSQSKNASGREYQYEVPKNGGGKQ
                     TKSVQQQTMDRSHPNEKHWEAGKVKTDKNTGEINYNNYGRPKLVSDKSKVNYE"
     gene            19646..20119
                     /locus_tag="PJBNCILG_00008"
     CDS             19646..20119
                     /locus_tag="PJBNCILG_00008"
                     /inference="ab initio prediction:Prodigal:2.6"
                     /codon_start=1
                     /transl_table=11
                     /product="hypothetical protein"
                     /protein_id="X:PJBNCILG_00008"
                     /translation="MNEENLKKFRYKLSMPKYIAEISQLTNNPFDETNLLTLNQTESI
                     RRSPSKIKVMKKFEIPFEEKNSERFSRFLNILYSKNQLPIYIWTEFSNDCGVYRIPSI
                     LDFNSHFAFEVNADGLIQLLSENLDDELIFDFTEDNNERLLEVELSGANWIQVEY"
     gene            complement(21227..22036)
                     /locus_tag="PJBNCILG_00009"
     CDS             complement(21227..22036)
                     /locus_tag="PJBNCILG_00009"
                     /inference="ab initio prediction:Prodigal:2.6"
                     /codon_start=1
                     /transl_table=11
                     /product="hypothetical protein"
                     /protein_id="X:PJBNCILG_00009"
                     /translation="MFYEISLFLNCIFLFHFLCNIQKESQNTTRILFLKSQLVAYKRK
                     KKKFHTKPLERLKLVILSYLHRNWKENLILISPATLLEWRKKKFKIFWSLLSRRKKTG
                     RPNIPWEIIKLIRRVAKENKIWGATKLHGLLLKLGHTICERTVSKYIPKPPPNTKKRI
                     SWKEFYNLHAEAMVVSDTFTVYSSNFKEIFRVVFFLHLGSRQILHFDIHTNPTTKWMR
                     KVLKFAIRKQKQAGKKFHYFLSDNDSVFGKRFTKYLIRFGIKHKKTSFHSP"
     gene            complement(22120..22386)
                     /locus_tag="PJBNCILG_00010"
     CDS             complement(22120..22386)
                     /locus_tag="PJBNCILG_00010"
                     /inference="ab initio prediction:Prodigal:2.6"
                     /codon_start=1
                     /transl_table=11
                     /product="hypothetical protein"
                     /protein_id="X:PJBNCILG_00010"
                     /translation="MLEGINLEKVKTKLNHFLDSKGFIDEELRLPDFASGLGLSTHQA
                     SYYLNQYLNMSFTDFLQFHRINEVKNMMRIKLNYSLFFLLCFNF"
     gene            complement(22655..22978)
                     /locus_tag="PJBNCILG_00011"
     CDS             complement(22655..22978)
                     /locus_tag="PJBNCILG_00011"
                     /inference="ab initio prediction:Prodigal:2.6"
                     /codon_start=1
                     /transl_table=11
                     /product="hypothetical protein"
                     /protein_id="X:PJBNCILG_00011"
                     /translation="MTKKLIRYILFFACIGVFKSGLFASELLFKSGEAFLIEEVNESA
                     DVVNVRWKGRQFRIPKSEIQRIDYSKKGPESSYNYSEFRLTDGSQVRGIIVETKKDKL
                     VFEPN"
     gene            23282..29356
                     /locus_tag="PJBNCILG_00012"
     CDS             23282..29356
                     /locus_tag="PJBNCILG_00012"
                     /inference="ab initio prediction:Prodigal:2.6"
                     /codon_start=1
                     /transl_table=11
                     /product="hypothetical protein"
                     /protein_id="X:PJBNCILG_00012"
                     /translation="MKRYVGFFFLSVSFLFLFNFSLLEGIQNVFSSVASAIAGGIPQK
                     LPTLQAGPDGSANTQVEIELPPGKVVPSLSLSYNSNGGNTIVGMGWSLNGLPTVSRNP
                     SLGINYNGNDSYVSSLAGELIDVSGNKTIYHSKKESYIKFEPQGTCGDGPCTWMATEK
                     DGRRFIFGGSIDSRIPALGRTAGSIREWALSREEDSHGNGYDVNYTPVDVSSGDYYPN
                     TITYNDRTIRFNFENRNDKIPNYSLGTMERIQKRLDTIEIRVGGNVLRTYDLDYSYGP
                     VTGRSIFRKLKQNGSNTFGSENFADLDFNYTNHSGSFSPGHLDYQNLSSVSNMNVFIP
                     NIAVDAMNFILNGNLPYHPSALDSNIDASLQYVVKVPVPDRNACNIGFASCLCAAIPV
                     CWGGNQHFLEYLAGNCWSFLGWGGLGSCEVGVDSALTAWLPMDLNGDGIVDFATLNGN
                     EADGSIHLVGHIQKIGQPAISFNGPNIPIHYNTFYQVVDLNGDGKTDFVYEDNGRLWG
                     IYSTGGNFTSPVLFGNVNLNSANRDMHVFSPYEYKFHYGPNNTTPLASDRASKDFFGD
                     VNGDGLSDFIHNNGGSFSIYINRETYFDNPIGIGGGGDFYLNSMIDFTGDGKADYVQL
                     VVTYDNSTLTALQSQKTALDTLMAQYQTEHARVKAVVDQMPTPTTHANIDDTEFENLL
                     AYLTANGYDSLSDSLESDGKDYPYTPSTVTGLQSILENIVSARLNFVGQQSYALNNQI
                     AAIYAQGNLGQATYALQIRTFNLSNGTSQNVTYPLFNYVYPDKSTLSDVNGDGMLDFV
                     SFVGTQSIVCIFMGNGFSNPIATNLNAGNGKNLLDFNFGEVNGDGLSDLVLFNKENHT
                     IETYLSRGDGSFYYSPGFSFGGFSTQEYTESNGIERSDTYQISLQDMNLDGISDVSIA
                     FLSLDKTWGRIYYRYNNPRNSGEDQLLNVSNGAGQTSQVQYQLKNNHSGALQTGTGNY
                     PDVPSMTPGFLVTQTRQDLSNGIVHSTNYSYTNERYIQGTRTISRSLGFASIRETDVN
                     TNFYKITDYFQNDYRLAGVPQSTRNYNASNNLTGSTTQSGFSFPNPFGTEIAVVGTIT
                     TNDYRNGTLVETSIQNFTYDSYGFTTSVVESLGPHTITNTSQVSNDVAGWRMGRVTRS
                     RKNVDGTWVADTQLGYTGDSLTSQTQFPASVSPLTTTFGYDSFGNVISVTEPSGGVSF
                     LTYDPVFNHFPVTKTNTLGHVTTTNYDFATGLETSSTDPNGAITLTSYDGYGRKASVT
                     YPGEGTANETYTYSNTGEYNLTNLNNNEFVTKSIRDNVSGNVSTTRIFTDPLGNTIRS
                     EGNTALSGINSIEDNYFDYTRGVLIQKSNEYYTSLTPQFTTYQYNDPDGELTTILEPS
                     VNGTIQTSITKTGFTETRTTAFPDGQTKTEVVTKNELSQVILKTVNGRTILTNYSPFG
                     GISSVTDVGGLTTTFTYNSLGRRVSTQDPNSGTISYSYDSLGRLYSQTDARSKTITFT
                     YDLLGRPLTQTTNGPEAPIQFTYDDASVPFSRGRLTKVTDESGRTEFLFNQKGNEIQK
                     TKYVDDITAIFKTDYDSLNRPITETLPDGTKLHNFYSPNGTLSSITMDTADGTSTGHT
                     VVSYQGPYLDSNGVPSLRRTSGNGVTMEIGFEPLDKKPLNIVSKKPDGSVIGNTELTY
                     DSKGYITKIEDKLNPNRTQNFTLDNLGRVTQATGKYGIQNYTFSANGNLIQKGAYTLG
                     YTDASHSNAVTTATSANTGVMTYGYDASGNMVSRNGDTLRYNSYGKLIEITPYATSSS
                     IRNVYDFQGKRVKSVSDITLFSTYTLDDNYEIVREPGKPERHTLYVKGLQGDLVAQWT
                     REDATLRISGNAGQKTEIASDFSIESIVGRILGTTTNQDSSENFRISFLVGTLTKPFC
                     KDVTGDCSDYWKNRFESEFIGIFGYSKFFQFGVPTGLYKAFYFLLLLAVIYLVYPYFL
                     KENLLLQNLGWKGVTTPALILSLFVVTSLPGCGVLPGTGGKDGDPPWILAMGANVSQE
                     FLVFKIQG"
     gene            29359..30252
                     /locus_tag="PJBNCILG_00013"
     CDS             29359..30252
                     /locus_tag="PJBNCILG_00013"
                     /inference="ab initio prediction:Prodigal:2.6"
                     /codon_start=1
                     /transl_table=11
                     /product="hypothetical protein"
                     /protein_id="X:PJBNCILG_00013"
                     /translation="MTGGGSVGGMPVTGMYFYHPNHLGSVTMITDGAGNPASGPEPGV
                     SFVSYEPYGSIIRNDSYGPDIFRYKFTGQIEDKETGLYYYKARYYEPTLGRFLQADSV
                     IAPDSVNGMNRYMYVDGNPISYRDPSGHISGPDMMHMLNRIVGHAMGKDFNSNGLDKK
                     LSTGGVKKGFDKYIGKNGILGYLGDHLVTAPLKKLIISTHDRRSIRRKAREHAKDELR
                     AEFAISVVCNKSVNFQDVIQEYIQSYINAPYISLLVGDLYSKSTFPGQSKSNLLSVLD
                     NLKFFSNLKTDARLAKEASCE"
     gene            30245..30709
                     /locus_tag="PJBNCILG_00014"
     CDS             30245..30709
                     /locus_tag="PJBNCILG_00014"
                     /inference="ab initio prediction:Prodigal:2.6"
                     /codon_start=1
                     /transl_table=11
                     /product="hypothetical protein"
                     /protein_id="X:PJBNCILG_00014"
                     /translation="MNKIINYVIIILLSLYCSDVNINTNGVDDSEILTGSEYYSLIVT
                     SYSIKYLSCGINQNDALRNDPLFFMYFFIPPIPQTHISGPGSADPKDFSFGSKSVTFY
                     YYKKDVEYCTESILTVPCQAELNDLAKSLQFSVLKNCENNKAMFKKSGDGNW"
     gene            30813..31919
                     /locus_tag="PJBNCILG_00015"
     CDS             30813..31919
                     /locus_tag="PJBNCILG_00015"
                     /inference="ab initio prediction:Prodigal:2.6"
                     /codon_start=1
                     /transl_table=11
                     /product="hypothetical protein"
                     /protein_id="X:PJBNCILG_00015"
                     /translation="MVLCRLKRRARPGTKKREEFCRGTPLTSNPYLLATRSVTTPALI
                     LSLFVVTSLPGCGVLPGTGGKDGDPPWILAMGANVAPGVPSIQNPGVGMTGGGSVGGM
                     PVTGMYFYHPNHLGSITMITDGAGNPASGPEPGVSFVSYEPYGSIIRNDSYGPDIFRY
                     KFTGQIEDKETGLYYYKARYYEPTLGRFLQADSVIAPDSVNGMNRYMYVDGNPVSYRD
                     PSGHISGPDMMHMLNRIVGHAMGKDFNSNGLDKKLNTNGISKGVNRFVHNATFISRKR
                     LFDFTNPGKYFYPNMRHIIPPGKKSEGISKLRINISKIYLTRLLVLNYDNQIMNEEEN
                     GLFLLFYIAAPAIVDSQFNAQTLALFGTKFHLPF"
     gene            31932..32237
                     /locus_tag="PJBNCILG_00016"
     CDS             31932..32237
                     /locus_tag="PJBNCILG_00016"
                     /inference="ab initio prediction:Prodigal:2.6"
                     /codon_start=1
                     /transl_table=11
                     /product="hypothetical protein"
                     /protein_id="X:PJBNCILG_00016"
                     /translation="MNNIKKTLVILNISCIAILVNCLDGGLYPPLTSKCQTTLEFLSL
                     EFYLMSTHSSVPEEQVQLTNGLLAYYASHCDGTESKKHKRKKKNDPIYNLSGKKDEY"
     gene            32411..33475
                     /locus_tag="PJBNCILG_00017"
     CDS             32411..33475
                     /locus_tag="PJBNCILG_00017"
                     /inference="ab initio prediction:Prodigal:2.6"
                     /codon_start=1
                     /transl_table=11
                     /product="hypothetical protein"
                     /protein_id="X:PJBNCILG_00017"
                     /translation="MGANVSPGVPSIQNPGVGMTGGGSVGGMPVTGMFFFHPDHLGSI
                     QMITDGAGNPASGPEPGVSFVSYEPYGSIIRNDSYGPDIFRYKFTGQIEDKESGLYYY
                     KARYYEPTLGRFLQADSVVMPTNVNGMNRYMYVDGNPVSYRDPSGHISGPDMMHMLNR
                     IVGHAMGKDFHNGNSPSFSSIGKDLHRNALSKGINKSLKKIDTFLGKSDIGRFINRGW
                     RDIRRSDLGTGFDKYIGKDGILGYAGDHLITAPLKHMIENKAKEEITKRSRKDFALNL
                     QFAIAAAYLCGTTPDLSYAFKTFVQGMIMLPTLSAYIGNLNSHNVFPGQSVSNTMLKI
                     MAGSALLNRVNEGMAEASCQ"
     gene            33472..33948
                     /locus_tag="PJBNCILG_00018"
     CDS             33472..33948
                     /locus_tag="PJBNCILG_00018"
                     /inference="ab initio prediction:Prodigal:2.6"
                     /codon_start=1
                     /transl_table=11
                     /product="hypothetical protein"
                     /protein_id="X:PJBNCILG_00018"
                     /translation="MIMQLIEIVLYYNIISLLLGCINIDTGIDVAVSPSGIDTNRVVN
                     SSEFYAYAMQAYTEKMYFCGFTDADIEADLAFVSLLAYLSTDPSGLSGFSLTSTGLLY
                     TDYYLKRSKQDCGKAIAATPCQSSGQLQAEAIHISFLTSCFPEKVVFTKKGDGSWK"
     gene            34017..34463
                     /locus_tag="PJBNCILG_00019"
     CDS             34017..34463
                     /locus_tag="PJBNCILG_00019"
                     /inference="ab initio prediction:Prodigal:2.6"
                     /codon_start=1
                     /transl_table=11
                     /product="hypothetical protein"
                     /protein_id="X:PJBNCILG_00019"
                     /translation="MYNLIYIILILSVSCSDVNINGYGVDSKDIITRGQFKTGALQAY
                     SLKYESCGYTVDTIGIDPILFSLWLSTDDASTTLDYSIDRADFWTNSEFREYYYKDDM
                     DNCTRSVLSVPCQPTPEDQAKALALSFLKDCRPERASFRDKGQGNY"
     gene            34651..35577
                     /locus_tag="PJBNCILG_00020"
     CDS             34651..35577
                     /locus_tag="PJBNCILG_00020"
                     /inference="ab initio prediction:Prodigal:2.6"
                     /codon_start=1
                     /transl_table=11
                     /product="hypothetical protein"
                     /protein_id="X:PJBNCILG_00020"
                     /translation="MGANVSPGVPSIQNPGVGMTGGGSVDGMPVTGMYFYHPNHLGSI
                     TMITDGAGNPASGPEPGVSYVSYEPYGSIIRNDSYGPDIFRYKFTGQIEDKETGLYYY
                     KARYYEPTLGRFLQADSIIQPESVNGMNRYMYVDGNPVSYRDPSGHISGPDMMHMLNR
                     IVGHAMGKDFNSKGLDKKLSTGGVKKGFDQYIGKNGILGYLGDHLVTAPLKRFIIGYK
                     AKPEMKKKTKREFKENVEFEIFTAVIVCHQEPNFSYAISNYVQATLMKPFLAKYIGDI
                     EAYSSSHALLNFFKLSGTISRDKSIAEGAACQ"
     gene            35574..36044
                     /locus_tag="PJBNCILG_00021"
     CDS             35574..36044
                     /locus_tag="PJBNCILG_00021"
                     /inference="ab initio prediction:Prodigal:2.6"
                     /codon_start=1
                     /transl_table=11
                     /product="hypothetical protein"
                     /protein_id="X:PJBNCILG_00021"
                     /translation="MNVILKYLIIYLIFLSFLNILSCSDVNINGYGVDSKDIVTRGQF
                     KTGALQAYSLKYESCGYTVDTIGIDPILFSLWLSTDDASTTLDYSIDRADFWTNSEFR
                     EYYYKDDMDNCTRSVLSVPCQPTPEDQAKALALSFLKDCRPERASFRDKGQGNY"
     gene            36068..36379
                     /locus_tag="PJBNCILG_00022"
     CDS             36068..36379
                     /locus_tag="PJBNCILG_00022"
                     /inference="ab initio prediction:Prodigal:2.6"
                     /codon_start=1
                     /transl_table=11
                     /product="hypothetical protein"
                     /protein_id="X:PJBNCILG_00022"
                     /translation="MALNKFDKILGKTFFVVFVLLLNGCFNINLPPGNITNCQLALSL
                     IISGIDASNYVSQTEEDIKRMDNLIAYYASHCDGTESKKHKRKKKNDPIYNLSGKKDE
                     Y"
     gene            36467..37762
                     /locus_tag="PJBNCILG_00023"
     CDS             36467..37762
                     /locus_tag="PJBNCILG_00023"
                     /inference="ab initio prediction:Prodigal:2.6"
                     /codon_start=1
                     /transl_table=11
                     /product="hypothetical protein"
                     /protein_id="X:PJBNCILG_00023"
                     /translation="MVLCRLKRRARPGSKKREEFCRGTPLTSNPYLLATRSVTTPALI
                     LSLFVVTSLPGCGVLPGTGGKDGDPPWILAMGANVSPGVPSIQNPGVGMTGGGSVGGM
                     PVTGMYFYHPNHLGSITMITDGAGNPASGPEPGVSYVSYEPYGSIIRNDSYGPDIFRY
                     KFTGQIEDKETGLYYYKARYYEPTLGRFLQADSVIAPDSVNGMNRYMYVDGNPVSYRD
                     PSGHISGPDMMHMLNRIVGHAMGKDFHNGNSPSFSSIGKDLHRNALSKGINKSLKKID
                     TFLGKSDIGRFINKGWRDIRRGDLGRGFDKYIGKDGILGYAGDHLITAPLKNMAKARA
                     KDKIERNANHQLGVEFELEILISLKCNRQPDFQYATQGFFQTKAMSSLVSKYGANNLV
                     PVIFYGQSLSNQANLVINVLPIQSSISRYMHYATEANCE"
     gene            37800..38228
                     /locus_tag="PJBNCILG_00024"
     CDS             37800..38228
                     /locus_tag="PJBNCILG_00024"
                     /inference="ab initio prediction:Prodigal:2.6"
                     /codon_start=1
                     /transl_table=11
                     /product="hypothetical protein"
                     /protein_id="X:PJBNCILG_00024"
                     /translation="MLYSFNYCNNTNINDDGVDDSTVVAQHEYYALMIYSYTSKYILC
                     GFTEKEYLNDPLLVIYYISPLVSEGISDPFSGDLLSLFISQSSTTYFYKKDMNYCAKS
                     ILAVPCQANFSDLSKSLQTAVIKDCQGGKADFWKSGHGNW"
     gene            38421..39554
                     /locus_tag="PJBNCILG_00025"
     CDS             38421..39554
                     /locus_tag="PJBNCILG_00025"
                     /inference="ab initio prediction:Prodigal:2.6"
                     /codon_start=1
                     /transl_table=11
                     /product="hypothetical protein"
                     /protein_id="X:PJBNCILG_00025"
                     /translation="MGANVAPGVPSIQNPGVGMTGGGSVGGMPVTGMYFYHPNHLGSI
                     QMITDGAGNPASGPEPGVSYVSYEPYGSIIRNDSYGPDIFRYKFTGQVEDKESGLYYY
                     KSRFYEPTLGRFIQADTVIDPESVNGQNRYMYVEGNPVNYKDSSGHSLDMMFYAALYQ
                     YAQLPNSPEKEQSSLMLLALHNQQIRNTSGPGCPASGKNNLVWGNYQGAGMCGGKLPK
                     EVEKFMGIFLFLGNPELSLAIYFLYKPNSALTIVDRSGIAHDELHKWSTSKGAIHANE
                     QWIKKSWGNFYSIHEQRAAYKREYDALPKSYDRYGNTGKSILAGVNYLGTTAIDYYGP
                     MIIGTTLFSVQNYFAYQAQFIHHATFVHKARYNNFWKPNKWKL"
     gene            39572..39925
                     /locus_tag="PJBNCILG_00026"
     CDS             39572..39925
                     /locus_tag="PJBNCILG_00026"
                     /inference="ab initio prediction:Prodigal:2.6"
                     /codon_start=1
                     /transl_table=11
                     /product="hypothetical protein"
                     /protein_id="X:PJBNCILG_00026"
                     /translation="MKLRILILIVCLCVNCYIGTQRDACRYNLKTKDVFGPSDDSCGM
                     IGLVAPLTANGSQMPEGFDLRKNLVLNFLILNCLDYYERLKECDKEENRYIPSIYGFN
                     MKKFSTKKSSVIAVR"
     gene            40038..40361
                     /locus_tag="PJBNCILG_00027"
     CDS             40038..40361
                     /locus_tag="PJBNCILG_00027"
                     /inference="ab initio prediction:Prodigal:2.6"
                     /codon_start=1
                     /transl_table=11
                     /product="hypothetical protein"
                     /protein_id="X:PJBNCILG_00027"
                     /translation="MKLIILNITIWNLFVFLILNCSIGTQRDTCRSNLKKGDLYGPSD
                     DSCQFISVINPLTAEGSLNPTEFDVRKNLLLTASVLNCIEYYQKLKECDKEENRYIPS
                     IYSKE"
     gene            40407..40586
                     /locus_tag="PJBNCILG_00028"
     CDS             40407..40586
                     /locus_tag="PJBNCILG_00028"
                     /inference="ab initio prediction:Prodigal:2.6"
                     /codon_start=1
                     /transl_table=11
                     /product="hypothetical protein"
                     /protein_id="X:PJBNCILG_00028"
                     /translation="MMNFINGQRVRVQSMLTSSGLRSPGEIFIQSMNREQPTNESMTH
                     FRKVMIDTVIPGNQS"
     gene            40782..41108
                     /locus_tag="PJBNCILG_00029"
     CDS             40782..41108
                     /locus_tag="PJBNCILG_00029"
                     /inference="ab initio prediction:Prodigal:2.6"
                     /codon_start=1
                     /transl_table=11
                     /product="hypothetical protein"
                     /protein_id="X:PJBNCILG_00029"
                     /translation="MKLRILNILILSLGLFMNCFIGSHRDACRYNLKETTGASDCELL
                     TISAFVPTQSDININAVSALMLSCYQYYEKLKECDKEEYKYMPAIYGYNIELFSNKKS
                     SVIAVR"
     gene            41221..41571
                     /locus_tag="PJBNCILG_00030"
     CDS             41221..41571
                     /locus_tag="PJBNCILG_00030"
                     /inference="ab initio prediction:Prodigal:2.6"
                     /codon_start=1
                     /transl_table=11
                     /product="hypothetical protein"
                     /protein_id="X:PJBNCILG_00030"
                     /translation="MKLSILNIIIWNLFVFWILNCSIGTQRDTCRYNLHQSISSGYCK
                     FIGTGTASTNPNMDVNTLQKRDQILTFELLNCLDYYERLKECDKEENKYIPSIYGFNM
                     KKFSNKKSSVIAVR"
     gene            41684..42004
                     /locus_tag="PJBNCILG_00031"
     CDS             41684..42004
                     /locus_tag="PJBNCILG_00031"
                     /inference="ab initio prediction:Prodigal:2.6"
                     /codon_start=1
                     /transl_table=11
                     /product="hypothetical protein"
                     /protein_id="X:PJBNCILG_00031"
                     /translation="MKLRILNILIWNLFVFLILNCSIGTRTDACKADLRRATVLEPSD
                     DSCEFLQTTAALPLPSNATEDVIQSRTTRISFLILNCYQYYTKLKECEKEGNRYTPAL
                     YSRE"
     gene            complement(42248..43456)
                     /locus_tag="PJBNCILG_00032"
     CDS             complement(42248..43456)
                     /locus_tag="PJBNCILG_00032"
                     /inference="ab initio prediction:Prodigal:2.6"
                     /codon_start=1
                     /transl_table=11
                     /product="hypothetical protein"
                     /protein_id="X:PJBNCILG_00032"
                     /translation="MNFHITLTYLQRIIISLLFLIHLSCEIQTEKEEPGTYKDLTKAL
                     QNPLDVRVLELSEQKLKTIPKEIGQLQNLQELNLWNNQLITLPKEIAQLKNLQTLGLG
                     YNRLTILPQEIGQLKNLQTLDLSSNQLKTLPKEIEQLKNLQTLGLYYNQIKTIPKEIG
                     QLKNLQTLDLSSNQLKTLSKEIVQLKNLQTLHLGYSQLTTLPKEIKQLKNLQTLDLYY
                     NQLTTLPKEIEQLKNLQTLGLGYNQIKTIPKEIGQLKNLQTLDLSSNQLKTLSKEIVQ
                     LKNLQTLHLGNNQLTTLPKEIEQMQNLQSLGLGYNQLTALPKEIGQLKNLQELNLWNN
                     QLTTLPIEIGQLQSLKSLDLGNNQLKILPKEIGQLKNLQTLYLNNNQLAIEEKERIRK
                     LFPKCQIYFE"
     gene            complement(43633..44832)
                     /locus_tag="PJBNCILG_00033"
     CDS             complement(43633..44832)
                     /locus_tag="PJBNCILG_00033"
                     /inference="ab initio prediction:Prodigal:2.6"
                     /codon_start=1
                     /transl_table=11
                     /product="hypothetical protein"
                     /protein_id="X:PJBNCILG_00033"
                     /translation="MSKFLSIFDIYTVGILDYENFLKLGIIYFHAFGVVIGFLLGFSK
                     LYSSDGFSKSYGSILQSAAFFLILNNGILIDQGILRYDSRILFGSYYGLVLYSSLAVL
                     VCFNYLFESLDNPWIYCKRLLAIIPITILFSYFIPVYYFISFIDILGIVISIFTFIWS
                     LRKVLNTKKSILYFNLPFLSLLISICFVFDFFGTIFDKKDFLFFAELIPGSVICYSIL
                     LERFFPSLFGKVIVSIPDTNLVKEIELETIPTPEAKEAETYKYQSKELLVGIDLEKVN
                     TKLNHFIDIKGFKEEEIRLPDFAAALGLTTHQASRYLNKFLNMSYTDFLNYHRIKEVI
                     DMIKIRSNFNLLSIALECGFNSASSFHRACVKFTGQSPRELKSYIQSNEGSSLSILKK
                     PKIQSHS"
     gene            complement(44852..45079)
                     /locus_tag="PJBNCILG_00034"
     CDS             complement(44852..45079)
                     /locus_tag="PJBNCILG_00034"
                     /inference="ab initio prediction:Prodigal:2.6"
                     /codon_start=1
                     /transl_table=11
                     /product="hypothetical protein"
                     /protein_id="X:PJBNCILG_00034"
                     /translation="MVINYFKIKPLDITESELDEYEKYIGIPLQKEDREAILKSTGFR
                     KAIAIKNKLRLNSFNHSFSDDLKSNEEFPIR"
     gene            45337..45717
                     /locus_tag="PJBNCILG_00035"
     CDS             45337..45717
                     /locus_tag="PJBNCILG_00035"
                     /inference="ab initio prediction:Prodigal:2.6"
                     /codon_start=1
                     /transl_table=11
                     /product="hypothetical protein"
                     /protein_id="X:PJBNCILG_00035"
                     /translation="MEKFERLQKACNTLKINRKGLADILRIHPSNASRLLGGETEFTW
                     TYAELFQLKTNVSANWIMEGKGDFWSEESGNDKEKLIVRTILKIPGLSEIMEKFVKLH
                     QEDQNAIIEIINRFYYLSMSKFKK"
     gene            complement(45724..46623)
                     /locus_tag="PJBNCILG_00036"
     CDS             complement(45724..46623)
                     /locus_tag="PJBNCILG_00036"
                     /inference="ab initio prediction:Prodigal:2.6"
                     /codon_start=1
                     /transl_table=11
                     /product="hypothetical protein"
                     /protein_id="X:PJBNCILG_00036"
                     /translation="MSIFFILFTSSLILSLGYYIKKISNPFIEVRRNFYYLCISVGLW
                     TLLSGCRQFIPYSIRLYAPNWILISAILAPYFLSKIVNKLINENYQTSILRKSIEFCI
                     ISYLIFSALSFRLIKIIDINTLKHEPQLAYHILLLYSILWLLECIYKLVKCLIKSEGM
                     IRVRLSLMLFGITSAFLIIIPLVWILPFFEIYIGSYASIGTMICIIFWGIAILHYDAF
                     QTRQEIFSGMYVPLLNRITLNPILKLYSILDPEEFEMRRLNANSILAKEVIDTAYQWF
                     FKANIPLQATARKIAIKYDKYLK"
     gene            complement(46648..47268)
                     /locus_tag="PJBNCILG_00037"
     CDS             complement(46648..47268)
                     /locus_tag="PJBNCILG_00037"
                     /inference="ab initio prediction:Prodigal:2.6"
                     /codon_start=1
                     /transl_table=11
                     /product="hypothetical protein"
                     /protein_id="X:PJBNCILG_00037"
                     /translation="MSLTIQRTKSVNKFHVMRLSGLENQDELNHVKKFASDIFNNFGY
                     TKSLYTAVEMDAWSTWFYVREGSEILAAMRIVEKKPNNLIPLELGIIKDTEPYQRYAV
                     IGDNIADWNSVSFVLSIKGSWAALATFKAAAQYCIDKNFDMVYGFYHKNVSSIVKLYT
                     SIGAIPSKKYEKEVYFPECYHNNELVYLTPIEIPKVALQKIRTRLW"
     gene            49052..49357
                     /locus_tag="PJBNCILG_00038"
     CDS             49052..49357
                     /locus_tag="PJBNCILG_00038"
                     /inference="ab initio prediction:Prodigal:2.6"
                     /codon_start=1
                     /transl_table=11
                     /product="hypothetical protein"
                     /protein_id="X:PJBNCILG_00038"
                     /translation="MKSYVLRINSSLSETLISNKNENRISIGWCDAKELLNAELNWYG
                     FREVLHRVYYADRKTYRAAGNAGASLWNFIRNMKKDDYVLIPSIILIFILLKLFPMT"
     gene            50321..50569
                     /locus_tag="PJBNCILG_00039"
     CDS             50321..50569
                     /locus_tag="PJBNCILG_00039"
                     /inference="ab initio prediction:Prodigal:2.6"
                     /codon_start=1
                     /transl_table=11
                     /product="hypothetical protein"
                     /protein_id="X:PJBNCILG_00039"
                     /translation="MKASVVKIGNSKGIRIPKAVLEECHIEEEVDLLIDNNKLIIVPL
                     KSKPREGWEKQFKTMSSNKDDKLFIPDSIDLLDKDWEW"
     gene            50563..50886
                     /gene="mazF"
                     /locus_tag="PJBNCILG_00040"
     CDS             50563..50886
                     /gene="mazF"
                     /locus_tag="PJBNCILG_00040"
                     /EC_number="3.1.27.-"
                     /inference="ab initio prediction:Prodigal:2.6"
                     /inference="similar to AA sequence:UniProtKB:P0AE70"
                     /codon_start=1
                     /transl_table=11
                     /product="Endoribonuclease toxin MazF"
                     /protein_id="X:PJBNCILG_00040"
                     /db_xref="COG:COG2337"
                     /translation="MVISQYEVYLINLDPTVGHEIKKSRPCAIISPNEMNKTIGTIII
                     APMTTKSRSYPTRVELTFQGKKGWIVLDQIRAVDKTRLVKKLGKIDPKTVNKMKLVIK
                     EMLVD"
     gene            51009..51179
                     /locus_tag="PJBNCILG_00041"
     CDS             51009..51179
                     /locus_tag="PJBNCILG_00041"
                     /inference="ab initio prediction:Prodigal:2.6"
                     /codon_start=1
                     /transl_table=11
                     /product="hypothetical protein"
                     /protein_id="X:PJBNCILG_00041"
                     /translation="MEKYSDRLMDFADASLVSLSEIYEIKDILTLDSDFLFYKTKKGK
                     ALNILNSEMIKY"
     gene            complement(51263..51658)
                     /locus_tag="PJBNCILG_00042"
     CDS             complement(51263..51658)
                     /locus_tag="PJBNCILG_00042"
                     /inference="ab initio prediction:Prodigal:2.6"
                     /codon_start=1
                     /transl_table=11
                     /product="hypothetical protein"
                     /protein_id="X:PJBNCILG_00042"
                     /translation="METTRIMILRTHGTLLIAMGFAMSIISTLGLFGIGPYSFLNNHN
                     LGHVGLIQAYLLAGLTGIVLWMGSYQEGNKKKWNRIGALFHLFILVVYIFHWNFFATL
                     PNGEATRSMGVTFHIVFLVLEVWASLFSK"
     gene            52721..53023
                     /locus_tag="PJBNCILG_00043"
     CDS             52721..53023
                     /locus_tag="PJBNCILG_00043"
                     /inference="ab initio prediction:Prodigal:2.6"
                     /codon_start=1
                     /transl_table=11
                     /product="hypothetical protein"
                     /protein_id="X:PJBNCILG_00043"
                     /translation="MGIQTSINPNSLWGRMVSKFLIDFLLRVHLRKCEFEIIRKLITS
                     GKLTSEENLRLIRDSLLKMGKNVNVDKVLASYLDEMTELRKLTQRKLKLIAKPKTL"
     gene            complement(53383..54006)
                     /locus_tag="PJBNCILG_00044"
     CDS             complement(53383..54006)
                     /locus_tag="PJBNCILG_00044"
                     /inference="ab initio prediction:Prodigal:2.6"
                     /inference="similar to AA sequence:ISfinder:IS1500A"
                     /codon_start=1
                     /transl_table=11
                     /product="IS3 family transposase IS1500A"
                     /protein_id="X:PJBNCILG_00044"
                     /translation="MFMETHRFEYSIQSMANVLGVSRSGFYQFLKRSKNELEKYNTEL
                     VEFIRETWLTSRKNYGLVRLLREVKKVYSIYGARTVRKVMKLCEIQGKQEKRFRIATT
                     DSNHGNRVAPDLVQRNFKPNQKNRIWVSDITFLRSSFGWIYLCVILDLYSRKVVGWSI
                     SNSNDSKLVCTALSKAIEYRNPPKGLVFHSDRGSNYCSYETRRVSVK"
     gene            complement(54006..54305)
                     /locus_tag="PJBNCILG_00045"
     CDS             complement(54006..54305)
                     /locus_tag="PJBNCILG_00045"
                     /inference="ab initio prediction:Prodigal:2.6"
                     /inference="similar to AA sequence:ISfinder:ISLin2"
                     /codon_start=1
                     /transl_table=11
                     /product="IS3 family transposase ISLin2"
                     /protein_id="X:PJBNCILG_00045"
                     /translation="MNKKGKYSPEFKEQAVKRTLSGSFTIKEVAGSLGISYFVLRQWR
                     GEYLKKSEDQLPLTDKQLKESEELKKLRKENLKLKEEVTILKKFAAMLSREQNPD"
     gene            complement(54582..56300)
                     /locus_tag="PJBNCILG_00046"
     CDS             complement(54582..56300)
                     /locus_tag="PJBNCILG_00046"
                     /inference="ab initio prediction:Prodigal:2.6"
                     /codon_start=1
                     /transl_table=11
                     /product="hypothetical protein"
                     /protein_id="X:PJBNCILG_00046"
                     /translation="MGNSEFVQNTSLNIKPVILIVDDEVIILGSIKYAIQLSFGNRFD
                     IEMAEDADSAMEILARCKSEQIDVPLVICDQVLRGKSGDELLIQIHQEYPQIYKVMLT
                     GYASAKSLGNALNKANLYRYLTKPWDSEDLILTISEAVKAYFQNRKVAELSSKLEETY
                     LFNRETLFPNFENLKRRIDRRLIENENSILALIRIESFGSIAENFGIETYRKMLFEFL
                     SVLDCFIGGYNGEIFHIYDNMIAVLTKIEEDRFYSLLSAVRIFLRSECIEVDGISFQV
                     KISIGVSSDQSDVYDKARLAMMTASNNSSVEYIPYSETTNKVDRIYANLKLGKKFNSA
                     LNAGSIIPYFQGIYDNKLNRITKYECLARIMEGDQIYNPAMFIPIAKSTGIIRLLTPL
                     MVEKTFKYFSKHPEYSFSINISESDLDKKSFPLWIMNRLLHYRISPDRVIFEILENDH
                     WNGSSNSTRSLQELKEIGCKIAIDDFGVERSNFERLIEIQPDFIKIDGKFIQGIHENQ
                     TSYRLAAAITEMVHTIGAKVVAEFVSNEEELEAVKSLSIDYSQGYYLMEPAEDIIYTE
                     TILNLA"
     gene            56746..58719
                     /locus_tag="PJBNCILG_00047"
     CDS             56746..58719
                     /locus_tag="PJBNCILG_00047"
                     /inference="ab initio prediction:Prodigal:2.6"
                     /codon_start=1
                     /transl_table=11
                     /product="hypothetical protein"
                     /protein_id="X:PJBNCILG_00047"
                     /translation="MNHQLTFKDDKSDKFWNIEVSGNSFTVTYGKTGTSGTSQTKTFE
                     TEETCIKEAQKLLSEKLKKGYIEGNIQTSSQKEKTSVQTPNDFHKEWEKIVNSKDLQN
                     DLTKHFSYLADSSGFEPVIRKIFEHTNVVKINGNTLIVEFKNGNTLTAESPGNPSSYK
                     KFPKSFLKLIEKHSTLKTNRLELGKCYFDFDIFDEGDRVYEIFDGKESNVLCPLKFMD
                     NSDWIYHPTEKNKEGEPAIFPIIHELEDEINPVYYNIGSLFLKQLCDEFEIKIEIPVD
                     ERPVDPSADLKTNWWSNLSDAWKQAFRNQFKDKNKEPTFETILTLERLNLNDSTISDL
                     KPLEALLAEKKFKLEIIRLANTFVSDITALAMAKKKLFSVDISGTPVKDVSALKEINF
                     LIANRCTELDFSTVAKLKKLRQLSLQDTKLNDLEFLHDFTELEQLNINGTPLTDEQIL
                     KFQIRFQKDRLEKNKTVSYGRDPLKLDIHPEIKDPLLRALADNRDYKPELALETGEKL
                     LAQRAERKDIKQILKDLISICDQQWEKYMHIKTPEGKKKYEFFNQKEKRFQYILDTGD
                     FSIPVSITSLSDPISEIITLIPLIYENKKKYKAFSTIENNSFYHVNAILDIISKTKYY
                     DVTLAQIEEAVKKSDYVEYEINEDGDMYIKVKK"
     gene            complement(59442..60644)
                     /locus_tag="PJBNCILG_00048"
     CDS             complement(59442..60644)
                     /locus_tag="PJBNCILG_00048"
                     /inference="ab initio prediction:Prodigal:2.6"
                     /codon_start=1
                     /transl_table=11
                     /product="hypothetical protein"
                     /protein_id="X:PJBNCILG_00048"
                     /translation="MYKYFIFIALLFFSFCIKSPAVLDPPYFILQYLQNVNSTENQGN
                     NSNNNNSQCPAPAGPFNPGAIFDTGQTLCWNGAGTVQTCALWLPGADGDFNNVPNARS
                     FVGPTQHCKFTSDYTIFDPLHGLTWKACAQGQTGSDCSGSVAAPINWADANAGLFGSC
                     TELNTLNSGEGYAGRTNWRIPTVRELASIVHYTNNPHIENAFFPSRTFTGRPYMTSTI
                     DARAAGNNWAIDFSVAPPMDVRILSTAQATSIYLRCVSGNAMPATSFVDQGDGTIRDL
                     NTGLLWAQCSEGQGGVGCMFGGIGSLDWNQARGNCNGKVLVPGRVWRLPNINELLSII
                     DYSDPNPILPTIDTIFFPNTPNPSGYWTSTTYDSNKSLAIAVAFGNGIVATSDKSGNL
                     YARCVTTF"
     gene            complement(61184..61540)
                     /locus_tag="PJBNCILG_00049"
     CDS             complement(61184..61540)
                     /locus_tag="PJBNCILG_00049"
                     /inference="ab initio prediction:Prodigal:2.6"
                     /codon_start=1
                     /transl_table=11
                     /product="hypothetical protein"
                     /protein_id="X:PJBNCILG_00049"
                     /translation="MKDIIEYKGFLGSVHFNADDEVFFGKIEGIEDLVSFEGESVKEL
                     KKAFQESVNDYLVLCKKAKKSPEKSFKGSFNVRIPTELHRRVYRKSLREGISLNQLVQ
                     RALEKEITDLKTSHFS"
     gene            complement(61537..61797)
                     /locus_tag="PJBNCILG_00050"
     CDS             complement(61537..61797)
                     /locus_tag="PJBNCILG_00050"
                     /inference="ab initio prediction:Prodigal:2.6"
                     /codon_start=1
                     /transl_table=11
                     /product="hypothetical protein"
                     /protein_id="X:PJBNCILG_00050"
                     /translation="MSKVEKLVEIFKSRPRDFSYDELRKLLSAFGYNENNSGKSSGSR
                     VAWIHSETKHIMRLHKPHPKNILKSYQINQILDELKSEGYIK"
     gene            complement(62586..63488)
                     /gene="rpnD_1"
                     /locus_tag="PJBNCILG_00051"
     CDS             complement(62586..63488)
                     /gene="rpnD_1"
                     /locus_tag="PJBNCILG_00051"
                     /EC_number="3.1.21.-"
                     /inference="ab initio prediction:Prodigal:2.6"
                     /inference="similar to AA sequence:UniProtKB:B7NGZ6"
                     /codon_start=1
                     /transl_table=11
                     /product="Recombination-promoting nuclease RpnD"
                     /protein_id="X:PJBNCILG_00051"
                     /translation="MSDMTNPHDRLIRETLQDKEDAISFFKNSLPEKVIELLDLNGLE
                     LTQSSFISENLKEEQTDLLFQIPLKSGKKANVYLLFEHKSYLDEAVFSQLLGYISAIY
                     KSQFKTDKRYSVVIPFVFYHGERTWTLGNSFQDRFILSKNEEEVFKKYIPDFELELFD
                     LSKVDLNRLESITLRVILGVVQKIWEGDSSFLGYLGEVFELLTGLKNESKRVEIFQKL
                     FLYIFNVREIEPTEITNVLSHSRYNREYEDLAMTTAEKLRKEGEIKGLIKTARNMLLK
                     GSSLEFVLSVTGLTEQELKDHGVI"
     gene            64107..64457
                     /locus_tag="PJBNCILG_00052"
     CDS             64107..64457
                     /locus_tag="PJBNCILG_00052"
                     /inference="ab initio prediction:Prodigal:2.6"
                     /codon_start=1
                     /transl_table=11
                     /product="hypothetical protein"
                     /protein_id="X:PJBNCILG_00052"
                     /translation="MIKNKNDEVSTEWIIEWAPFTLLDDKNESLLLKTSEDLQKNFLS
                     KQEGFIKRELLKSSNNRWVDLVYWKNKETAEKAMKNAASSSICSQYFSLMVEADHNNP
                     SEGISIFAIAEIYH"
     gene            64775..65665
                     /locus_tag="PJBNCILG_00053"
     CDS             64775..65665
                     /locus_tag="PJBNCILG_00053"
                     /inference="ab initio prediction:Prodigal:2.6"
                     /codon_start=1
                     /transl_table=11
                     /product="hypothetical protein"
                     /protein_id="X:PJBNCILG_00053"
                     /translation="MNNPFIEKPSPLEEDSMIKLAQKGDQKAIEEIIKKHQPWIYNIV
                     IRMVYDPEEALDITQEILIKVIQKLSTFKGKSKLSTWIYRIAVNYILRMKKSQVESMS
                     SSFSSYGKDLDSIKNKSLPKEETQGVERKLLIEEAKISCMTGMLLCLNRDQRIIFILG
                     EIFSVSDMVGSKIMNISRTNFRKKLSRARKDLYNFMNEKCGLVNKINPCRCSRKTKGF
                     IELGVVNPKNLKFSNTSLKTIQKIAPRKSEEYDTYVETKYATLYRKHKFFIPPNQENN
                     LRLMFQDPKFTEIFNLSTKS"
     gene            complement(65861..66460)
                     /locus_tag="PJBNCILG_00054"
     CDS             complement(65861..66460)
                     /locus_tag="PJBNCILG_00054"
                     /inference="ab initio prediction:Prodigal:2.6"
                     /inference="similar to AA sequence:ISfinder:IS1501"
                     /codon_start=1
                     /transl_table=11
                     /product="IS3 family transposase IS1501"
                     /protein_id="X:PJBNCILG_00054"
                     /translation="MKLCKISGKQCKGFRPLTTNSKHGGRIAPDLVQRKFHPNEQNRI
                     WVSDVTFIRTSFGWSYFCVILDLYSRKTVGGSLSDRNDSQLVCDTISKAVLSRNPRKG
                     LIFHSDRGSNFCSKETRKLLIANGIRRSNSRKGNCWDNAVSESFFSSLKREVEYNTFY
                     NIKEAERFLFDFIEVYYNRFRFHSTLGYMNPEEFERNIA"
     gene            complement(66702..67001)
                     /locus_tag="PJBNCILG_00055"
     CDS             complement(66702..67001)
                     /locus_tag="PJBNCILG_00055"
                     /inference="ab initio prediction:Prodigal:2.6"
                     /inference="similar to AA sequence:ISfinder:IS1501"
                     /codon_start=1
                     /transl_table=11
                     /product="IS3 family transposase IS1501"
                     /protein_id="X:PJBNCILG_00055"
                     /translation="MKVRRKYSPEFREQAVNRTLSGSFTIKEVAESLGVSYFVLRQWK
                     AEHLKKKETEQPLTDKQLKESEELKRLRKENLKLKDENAILKKFAAMLSREQNPD"
     gene            complement(67046..67264)
                     /locus_tag="PJBNCILG_00056"
     CDS             complement(67046..67264)
                     /locus_tag="PJBNCILG_00056"
                     /inference="ab initio prediction:Prodigal:2.6"
                     /codon_start=1
                     /transl_table=11
                     /product="hypothetical protein"
                     /protein_id="X:PJBNCILG_00056"
                     /translation="MEILSLKLVNKEITSMEFAESCPVLVERVSMKRLINEAIDRYKY
                     LQGYIKYEKALEDADQIMEIARSYDLVT"
     gene            complement(67457..68422)
                     /locus_tag="PJBNCILG_00057"
     CDS             complement(67457..68422)
                     /locus_tag="PJBNCILG_00057"
                     /inference="ab initio prediction:Prodigal:2.6"
                     /codon_start=1
                     /transl_table=11
                     /product="hypothetical protein"
                     /protein_id="X:PJBNCILG_00057"
                     /translation="MTNIRIPAENSDTIAANLFETQYFKILDDRTKTSKQYSLGFDCL
                     DKLIFKPASMHELTIIAGESGTGKSLFSLAMEIELLKRGTCVVKIFPEMGQARNHDRF
                     LSMITKMVTKNLNKELLGKPDYLKEIKYKISQFRELTNRYYPYDNRNVSVEGLREIFI
                     GAKKYFSEAGALPEDEYMIVFIDLLSLLKDWGTTAPDIEESLAHLNRIMGEFPVHIVG
                     IVQTNEANQRTPKTMHDQYLTVYNIKNSATYKERARDVLIINRPSVIAKRIGLSYTGQ
                     DILDVSLVKSNDGELGSAKFLFEHSNGLRISPLTPNTANGVNISK"
     gene            complement(68424..70136)
                     /locus_tag="PJBNCILG_00058"
     CDS             complement(68424..70136)
                     /locus_tag="PJBNCILG_00058"
                     /inference="ab initio prediction:Prodigal:2.6"
                     /codon_start=1
                     /transl_table=11
                     /product="hypothetical protein"
                     /protein_id="X:PJBNCILG_00058"
                     /translation="MQEKLLRQKDESTQSFIEENETSNKGFIEQNTHERFVNIAKKLG
                     FDVQANRSIWNENGSSRINIPNELAIIGRSGTYYSSEMISKKGRISQWMLNQKILNHF
                     KSRLVAPDAIQNCRILKISETNSDFYEFKKGNVAIYQHPVSKILCIDIDTHTPTLTCL
                     TDYSEIVKNCIQRIVDYSGAYPVYSEISKINRGAHLYYKISEISHLSKTFEILKRVIQ
                     SVYKEYNVDVGIECRSVRSKRIRLPLGIDYVVYLPEKNAMSENLKAVFDSIESNIENS
                     EYEMNYNELITNMRITNESLIPQSILDEYSELSSIWDRACSNRSRNFNINDIKITAGN
                     RAGGDKQHFRLAFQCINLGLTYDDFRDHSFKCNVDSKDLTEVASASLHSQDEVCKPIW
                     DSACEYHQENLNKRKSINQNLTNFYSNISLLTEVDHEQIEVAISRMGRMRLKKREKLT
                     LFAREFVGKHNYECHNPRRISSRAKMKKKTKESLVRGVQFPLIYVEKLKAHHEITGDA
                     RSYRSTIYTKTGLFKIISGYFKNPNGSSCQQFKLTYVNDYNNGNPNMDPRIDPITINE
                     EKNN"
     gene            complement(71137..71535)
                     /locus_tag="PJBNCILG_00059"
     CDS             complement(71137..71535)
                     /locus_tag="PJBNCILG_00059"
                     /inference="ab initio prediction:Prodigal:2.6"
                     /codon_start=1
                     /transl_table=11
                     /product="hypothetical protein"
                     /protein_id="X:PJBNCILG_00059"
                     /translation="MFDSAWKEVDSAGMIKFYQILKVLNCFYDLGVKNKRRELKNQLL
                     KSSNVKVYLRKLNKYSYLVFAEIINSDSIIQDNWIHIDEVSEARDRFKSIGNLNHPVF
                     NIPCLTEVYEEHSRVVEYIPEKFRNLINKE"
     gene            complement(71782..72792)
                     /locus_tag="PJBNCILG_00060"
     CDS             complement(71782..72792)
                     /locus_tag="PJBNCILG_00060"
                     /inference="ab initio prediction:Prodigal:2.6"
                     /codon_start=1
                     /transl_table=11
                     /product="hypothetical protein"
                     /protein_id="X:PJBNCILG_00060"
                     /translation="MITKRNLIIPNALLIIELIFVFGCLPYSYKSQLTSEKVLTTALE
                     REESIFKVNYQLTDKSIIFTLSETQQRLEKSKVEKAFKSSRSADFDKPVNCLPNEYKY
                     KNFKYWDCMLVAPAFTFGLGYVITIPIMIYDWTTYPIYTAFSTENIEVVEETKPSNSK
                     EVIPQNYKLQLTNEKSNFNKTYTLKEGKIEIPFDALNLSYLWNSGDQEVGRQYQYYYS
                     VVDSKGKEVLPISPINGTLFHSDTNFAKLADLAYEKGKQIEFNRCSKKFELETIREGY
                     KYIMDNGWNLREDDWIVGEILKRACHQYKGTNSHDACLSDFRSCIRTVRYIDNQNTNY
                     QK"
     gene            complement(72917..73561)
                     /locus_tag="PJBNCILG_00061"
     CDS             complement(72917..73561)
                     /locus_tag="PJBNCILG_00061"
                     /inference="ab initio prediction:Prodigal:2.6"
                     /codon_start=1
                     /transl_table=11
                     /product="hypothetical protein"
                     /protein_id="X:PJBNCILG_00061"
                     /translation="MGNSPEEHERITEEFLRRYIENKLSAEDRNLVEYSLRESKETFL
                     KYVSLKEALFLESKGQKIPKEVEDRLISSILPKKDSNYLRVLVRFKDNQVVVTTSDQN
                     ALDFRSIIMNAEGSPSKQGEVSISRKILDRDLTLTILPSDHREEQLLSLSLTKSEGII
                     AELFVDGEISDRIEDLSRRQLFLPNINSSNSVEIKLIENGNAIFTLGLYLQIET"
     gene            complement(73572..74171)
                     /locus_tag="PJBNCILG_00062"
     CDS             complement(73572..74171)
                     /locus_tag="PJBNCILG_00062"
                     /inference="ab initio prediction:Prodigal:2.6"
                     /codon_start=1
                     /transl_table=11
                     /product="hypothetical protein"
                     /protein_id="X:PJBNCILG_00062"
                     /translation="MTNRSNEEFRRIIDGCILSNESSWREFIQRYDRILTGTIVNQNG
                     KDDAEDIFQKVLIKLVENEFRLLRNFKGTTEAEFRSYIIQIVRNTLRNEYKSHSRRRE
                     SSFIENEELDRALIRKSWEVWEITETNRLYHEMISNFEDLILNLDLKSREVIYFRFRG
                     LKFREISEILGMNLNTIISLHNRALKKIKAFKEKSDSLQ"
     gene            complement(74384..74515)
                     /locus_tag="PJBNCILG_00063"
     CDS             complement(74384..74515)
                     /locus_tag="PJBNCILG_00063"
                     /inference="ab initio prediction:Prodigal:2.6"
                     /codon_start=1
                     /transl_table=11
                     /product="hypothetical protein"
                     /protein_id="X:PJBNCILG_00063"
                     /translation="MKHSCEEIYACELLPSISIFDPNELTKLNPKEELILLPRVFER"
     gene            complement(74505..75758)
                     /locus_tag="PJBNCILG_00064"
     CDS             complement(74505..75758)
                     /locus_tag="PJBNCILG_00064"
                     /inference="ab initio prediction:Prodigal:2.6"
                     /codon_start=1
                     /transl_table=11
                     /product="hypothetical protein"
                     /protein_id="X:PJBNCILG_00064"
                     /translation="MFNKFQSIIIYIFLILYSCSPSNSKLPLRKFGLHGPDNYVLGMT
                     LSDARKLIKVKEEFRESEGLVIRTDEDIVLTFRKAKSNFPWVRSDLQLHSIFLDTVDA
                     IPKENYRLVTLNRIEGLSDSDSLYNVKEISKISERYGLPVYNELETAVSYAPTPHNYS
                     FIFPGDPACLLPSSVISITQYAPQNSYQTHLAGVSWYLRDLACIDSRPYFPKVWGSEP
                     YVLDLEKSYLYRNKFEQCNDTLLVNQTTTVYSLPDISSTSNFEIPIGMLIKFEYRSKS
                     NQKNGKSDWYYSNQLGFIKGNNLSTFEEIDTRRILTLDKQEFKNFKEAYQNCNQHKLK
                     DIPEELQRKLSLFFKRHENQIYNAEILFDPKTSKYQVRDAVSGHSLSVEINSGENYIN
                     KAGLSIIRMNWDFEIKTLEGECYEA"
     gene            complement(76117..76476)
                     /locus_tag="PJBNCILG_00065"
     CDS             complement(76117..76476)
                     /locus_tag="PJBNCILG_00065"
                     /inference="ab initio prediction:Prodigal:2.6"
                     /codon_start=1
                     /transl_table=11
                     /product="hypothetical protein"
                     /protein_id="X:PJBNCILG_00065"
                     /translation="MYFRLRIFLLILLLFSCKGEPKLVDLGYSNFARVLPENGLSLFS
                     EPSFSSSVITNIPGKTHIRLLKSYDQSFSHNGITGTWAFVNWYPISSLKKKTVVMKVG
                     YLQVLFLMTIILLKMIL"
     gene            complement(76654..77511)
                     /locus_tag="PJBNCILG_00066"
     CDS             complement(76654..77511)
                     /locus_tag="PJBNCILG_00066"
                     /inference="ab initio prediction:Prodigal:2.6"
                     /codon_start=1
                     /transl_table=11
                     /product="hypothetical protein"
                     /protein_id="X:PJBNCILG_00066"
                     /translation="MRVGLILLLAVLNCGGSPQIQRDSSTSPSNNSETKLYGVVRGDS
                     VNVRSDSKLVSDKVGILKKSEVVIIEDVSLMKENIQTDSNYWYKIKSKKGISGWVYGK
                     FLMIYDHVPLTEREYMAAFAKKLKPGESIKKIVTGEYEVKSPYNYSYNVRISLEDGLV
                     EVHRNEKMEFHAEDVTEVYLLLKDYPKQVFSVSGYSQVYVINTNDCFGSIVNGRTLGL
                     FDKTIEKSTDQGNGIHSIYFQTEGRDDDKSYEFVDGFLVQSSRYEDGKGMRPAQKFRI
                     ENCKLVELK"
     gene            78057..78620
                     /locus_tag="PJBNCILG_00067"
     CDS             78057..78620
                     /locus_tag="PJBNCILG_00067"
                     /inference="ab initio prediction:Prodigal:2.6"
                     /codon_start=1
                     /transl_table=11
                     /product="hypothetical protein"
                     /protein_id="X:PJBNCILG_00067"
                     /translation="MFYKHDIPLELKELILAREANYNEMGGEQIWGYHTINKANGFLS
                     IRKPDMMGSDYKVEFAVWRKTGDSSIVGINSTYGFQRNSRLNFYEFKSNEWSDVINQI
                     FPGLQQNEFYKLNPNEKLDPETLQKIKEILYYCELPEKGFTITCTLYGEYMESLQGNQ
                     IFDILFDWKNDKFVKRKQKNTYFTETI"
     gene            78794..79570
                     /locus_tag="PJBNCILG_00068"
     CDS             78794..79570
                     /locus_tag="PJBNCILG_00068"
                     /inference="ab initio prediction:Prodigal:2.6"
                     /codon_start=1
                     /transl_table=11
                     /product="hypothetical protein"
                     /protein_id="X:PJBNCILG_00068"
                     /translation="MTKTRLYSFCILILLLGNCKKDPSSLPNYHWPVSDLEKNQILLS
                     IGQWNSSNGIYIEFLAENRISYHEESEPVRSGKGVYSIKENKLNLQFKETYGEESYEH
                     EFDCIFGFEESNYSPQQYIECPQSIMSSRPVKIYNKKSINPPGTTAFIENEKILTMGN
                     ILGTINFDSFFRSKPDLNSKEISFNDLAPEECLEGLSKSPKQVRLPKGFKIIIIGKTE
                     KLSKIENWNSPWYYIETSINCYGEIHRSNGWVYGQFVDLE"
     gene            79618..80499
                     /locus_tag="PJBNCILG_00069"
     CDS             79618..80499
                     /locus_tag="PJBNCILG_00069"
                     /inference="ab initio prediction:Prodigal:2.6"
                     /codon_start=1
                     /transl_table=11
                     /product="hypothetical protein"
                     /protein_id="X:PJBNCILG_00069"
                     /translation="MNSKITIFILLLISTFNCASERAIQVKKESLKGYFSVNADGGLR
                     LRENPNIQSKVILTIPESKIVNILEEVGEIETNDDKKGKWVKVEYGRTTGYVFSPFLG
                     RVKRDLNNFKGKSIKLSHEKNHTKIFETLIESKLMEPYDQSKDRRGYQSNEFQLEDYA
                     ARNDYSVISISPRKESCAGYLHSYCYNFILKNDNVINTDMNGESYGELTHISKKAAFF
                     TIYGGEGDECGGALESHTVAFVFKTKKALVARSGSSETCPNECPCEKPKVFTKTIYEY
                     LDGGGTPSDSELRGIFK"
     gene            complement(80546..81175)
                     /locus_tag="PJBNCILG_00070"
     CDS             complement(80546..81175)
                     /locus_tag="PJBNCILG_00070"
                     /inference="ab initio prediction:Prodigal:2.6"
                     /codon_start=1
                     /transl_table=11
                     /product="hypothetical protein"
                     /protein_id="X:PJBNCILG_00070"
                     /translation="MLFRGIIISLFLLPLLNLNSIPKFKSEKVSLFVRKNGIVSVRIE
                     FNFERTRGFREKLIFPENSLIKYRNFRAFWNNSELECSRLEPPIGEYFKLGEDLYSSM
                     ITFKVNSKGNVNSNHTISYDYDLVRWENDKYDSLEGDYLEYILKTGSLWGGRLENLMI
                     SVSFEEPLCSRIEKVNSTYAGNCVSESLWEFRGTNIKLDKNLQLLIRDY"
     gene            complement(81179..81901)
                     /locus_tag="PJBNCILG_00071"
     CDS             complement(81179..81901)
                     /locus_tag="PJBNCILG_00071"
                     /inference="ab initio prediction:Prodigal:2.6"
                     /codon_start=1
                     /transl_table=11
                     /product="hypothetical protein"
                     /protein_id="X:PJBNCILG_00071"
                     /translation="MKKIIITGLMLFISLYLNADSTTYRFLSINKIKASSSSILIEKS
                     KPKDFYDPIKAMDGKVETAWCEGTEGTGANEYIEFMLPPTNVIGLNVLNGFGKYKDKY
                     LSNNRVKEAKVSILAENGTKKEFTYAFADNACGSENAGGKIETAQDYCYEFLENKSKY
                     KACISDFQNQCIMSDYDGGGERIFFDDRLKIVYFKFEILSTYAGSKYNDTCIAEISFL
                     EVNSGDYSPDYFKTDQSIKKRY"
     gene            complement(82104..83177)
                     /locus_tag="PJBNCILG_00072"
     CDS             complement(82104..83177)
                     /locus_tag="PJBNCILG_00072"
                     /inference="ab initio prediction:Prodigal:2.6"
                     /codon_start=1
                     /transl_table=11
                     /product="hypothetical protein"
                     /protein_id="X:PJBNCILG_00072"
                     /translation="MKIRKIILLLLICSFLACDRINKEEKYSVKNLYVVPESGIKLRK
                     DPNLSGTVIEVIPKDTMLIIFGEANDEVEIDKIKGKWFKARFYDKEGWVFSGYLSNSP
                     SLEILKKYRIGDYSSFSKPLNIFSRPDQNSSIIFNKATHGKLLRVLPKAIVIENIPGR
                     WSEIVQKVDKIEYRGWIFNSNLVTDEEVYNLYSPEIRKLIESAVGRFVRPEIHSSTDN
                     YIVISLNSTESYTCNAYGSSDCINLIFYKGNKIYTDYKKSSLGLFDRIVGDYAFFSYE
                     LGEGDNCSYFHETTTSVLNLKSLTVFRINKNLNAKCNNCNPMSDNGCLKDKWQTSESM
                     QFFDDYGKELRKEEIPVEILQSI"
     gene            complement(83308..84315)
                     /locus_tag="PJBNCILG_00073"
     CDS             complement(83308..84315)
                     /locus_tag="PJBNCILG_00073"
                     /inference="ab initio prediction:Prodigal:2.6"
                     /codon_start=1
                     /transl_table=11
                     /product="hypothetical protein"
                     /protein_id="X:PJBNCILG_00073"
                     /translation="MIIGCSGKKFICSNNSQFPEPNLIETSNEFLSNKNRSLLNLRDE
                     KNIIAKIKNLTQIGKYEDAIQSVEEILKDRESQELYFEYGVALMKLGRFEEAIVSFHK
                     CAISLFNTTSAAESLFYISECYSRLGDQNRSLQFLQYAVDRGFDDKDRIMKSKNLEKL
                     YETSIWKDNEKKIFTSIIKLSEDDLIGIIRDVGPNSATFYYLCPKNKLVLYKEPDAYY
                     TEREIYYGNWQIEKDGLILNINEKCFASGAGKERETIEGVKTYEKYEFSGCVSEFTKK
                     SKYHFDKTEIASFSRPYYGQLENDATGVGLEFRKFKEIPKQCELDFKPTSIEEITLET
                     K"
     gene            complement(84461..85234)
                     /locus_tag="PJBNCILG_00074"
     CDS             complement(84461..85234)
                     /locus_tag="PJBNCILG_00074"
                     /inference="ab initio prediction:Prodigal:2.6"
                     /codon_start=1
                     /transl_table=11
                     /product="hypothetical protein"
                     /protein_id="X:PJBNCILG_00074"
                     /translation="MSKAIEFEKGGISLYKDKQFTKAIIEYEKALELFANGSIYYNYG
                     NSLWNSGNLDSAIRSYEIAELLNFERKDLLYYNLACAHSLKEQYEKALIYLDKAVKNG
                     YKNINYFFEDTDLKHVLGTEGWQKRAYLISAGKQYFLSQISNLKKPISLRIGTDTFTL
                     CPGGHFMHVYAAGVGQDSWGTWEFHRNKITLNTLEKTCFDPNDNSRSELEGDFCKGEI
                     KNCKDGTCYEEVNEVNELPWERIIEEMGPPFFIDEKCNY"
     gene            complement(86014..86412)
                     /locus_tag="PJBNCILG_00075"
     CDS             complement(86014..86412)
                     /locus_tag="PJBNCILG_00075"
                     /inference="ab initio prediction:Prodigal:2.6"
                     /codon_start=1
                     /transl_table=11
                     /product="hypothetical protein"
                     /protein_id="X:PJBNCILG_00075"
                     /translation="MGCVKRDIERKVENPNKRLKSLLEISEKILTQERNSKNKIYSVH
                     APEVECISKGKSHKRYEFGCKVSLVTTSKSNWIVGVQALHGNPYDGHTLKDAINQMEK
                     ITGFRPETRPIGSRFTLVLIRPNFQPPNSR"
     gene            complement(86552..86659)
                     /locus_tag="PJBNCILG_00076"
     CDS             complement(86552..86659)
                     /locus_tag="PJBNCILG_00076"
                     /inference="ab initio prediction:Prodigal:2.6"
                     /codon_start=1
                     /transl_table=11
                     /product="hypothetical protein"
                     /protein_id="X:PJBNCILG_00076"
                     /translation="MTRVHKGECGHDGPGESDRVSNGCETVSQNATSVS"
     gene            complement(88187..89089)
                     /gene="rpnD_2"
                     /locus_tag="PJBNCILG_00077"
     CDS             complement(88187..89089)
                     /gene="rpnD_2"
                     /locus_tag="PJBNCILG_00077"
                     /EC_number="3.1.21.-"
                     /inference="ab initio prediction:Prodigal:2.6"
                     /inference="similar to AA sequence:UniProtKB:B7NGZ6"
                     /codon_start=1
                     /transl_table=11
                     /product="Recombination-promoting nuclease RpnD"
                     /protein_id="X:PJBNCILG_00077"
                     /translation="MSDMTNPHDRLIRETLQDKEDAISFFKNSLPEKVIELLDLNGLE
                     LTQSSFISENLKEEQTDLLFQIPLKSGKKANVYLLFEHKSYLDEAVFSQLLGYISAIY
                     KSQYRTDKRYSVVIPFVFYHGERTWTLGNSFQDRFILSKNEEEVFKKYIPDFELELFD
                     LSKVDLNRLESITLRVILGVVQKIWEGDSSFLGYLGEVFELLTGLKNESKRVEIFQKL
                     FLYIYNLREFKPTEITNLLSHSRYNREYEDLIMTTAEKLRKEGKVEGKIEDAKNMLLN
                     GASLEFVLKVTGFTEQELKDHGVI"
     gene            complement(89314..90510)
                     /locus_tag="PJBNCILG_00078"
     CDS             complement(89314..90510)
                     /locus_tag="PJBNCILG_00078"
                     /inference="ab initio prediction:Prodigal:2.6"
                     /codon_start=1
                     /transl_table=11
                     /product="hypothetical protein"
                     /protein_id="X:PJBNCILG_00078"
                     /translation="MKENQRVFRVQKDRNFTIVKNNFIDDARLSMKATAILLLALRYP
                     DHWRMSVKTMSKFKSDKDSSIASGFKELVTFGYAEFRKGKDPVTGRFNSGWYFFEESQ
                     KPEVQYKIKPTENESLEKQKELFLKEVKESNIKENPVLDFPQPENPGLENQPLSSTIY
                     QGLSKQVLFKQILNTSREYGPPAKTHVEEQKQNLNKPKPLSRFQFPDSWLTKFQDYYF
                     KEHGSEMGQPDSELKALNSLYEISKGDWNLIESKIQTLIQLRKQDSQFWYEQSLSPES
                     ITKFWSRLFVRKVKPTDKNTKRNEPQNKSIRTESKCNESKTIQKTPIEEINNLDPYKC
                     FLGWGKSKLLKSQLEYYEQNSDPFKYEGTKKILFEKFVNEVYPGLVSNSEVKKTTIEN
                     RKGSAA"
     gene            complement(91117..91308)
                     /locus_tag="PJBNCILG_00079"
     CDS             complement(91117..91308)
                     /locus_tag="PJBNCILG_00079"
                     /inference="ab initio prediction:Prodigal:2.6"
                     /codon_start=1
                     /transl_table=11
                     /product="hypothetical protein"
                     /protein_id="X:PJBNCILG_00079"
                     /translation="MEILDRYKIYPIGEGSDYYEVYDSLTKEVVYSHTKRAWCIDWVL
                     EKFIQSEKSKLETKKKGQK"
     gene            91645..92040
                     /locus_tag="PJBNCILG_00080"
     CDS             91645..92040
                     /locus_tag="PJBNCILG_00080"
                     /inference="ab initio prediction:Prodigal:2.6"
                     /codon_start=1
                     /transl_table=11
                     /product="hypothetical protein"
                     /protein_id="X:PJBNCILG_00080"
                     /translation="MKQKNIKPITLRFLQIEKETGKRPKEIAEILEVDLSTYYKTKRG
                     DIPLTSSFLIRVEYKLGYNRDWFESGKGDPKKEEAEVLAEVESQLDVINKIKTYELFP
                     ILHALPDTPKEEDKKLLLDFLNLYVQKFQ"
     gene            complement(91928..92173)
                     /locus_tag="PJBNCILG_00081"
     CDS             complement(91928..92173)
                     /locus_tag="PJBNCILG_00081"
                     /inference="ab initio prediction:Prodigal:2.6"
                     /codon_start=1
                     /transl_table=11
                     /product="hypothetical protein"
                     /protein_id="X:PJBNCILG_00081"
                     /translation="MKPQKKSVPKENRERIRRILIKLLTDLLVKNQKLQTTLDEAVES
                     ITEIFEHKDLKNPKAVFCPPLLEYPEERVKWEKVHRF"
     gene            92420..93247
                     /locus_tag="PJBNCILG_00082"
     CDS             92420..93247
                     /locus_tag="PJBNCILG_00082"
                     /inference="ab initio prediction:Prodigal:2.6"
                     /codon_start=1
                     /transl_table=11
                     /product="hypothetical protein"
                     /protein_id="X:PJBNCILG_00082"
                     /translation="MGHNIITIANPKGGVSKTTTTGHLSMAIARKKSVLAVDFDQQKD
                     LSKMFFFGETDNFFEMANIFTLLKYETTLSETIRNKYNVDIIVSAPSLQNFQSYASKN
                     IEVITRTKEILRESNHDFVIIDTPGSGSFETTSALLAADIVIIPVIPHRWSLDTLKVF
                     FKNINETMKQTTSTLTSIFILPSIWGNSNRSEQIYKDLYSIPEFLDLLKHQEDGFDLL
                     PKPEILEPIFQSNTVRDRSEFGEPLAEGTQGKISYDNLADKLISFCSQKQPITFSRH"
ORIGIN      
        1 atggcaacta gtacaaaaaa acaaattaga ttaatagatt cttttactgg tttgaaggat
       61 tcgaatcagc cgactaaaca acattatcct acaaatgatt tacttaggga actagaagca
      121 agcaaaggta aatctacaga aacagagtat attcaacaaa ttcctataga attaattaaa
      181 atagaaagtg gtaaccctag aaaaaatttc gatgagagta agctaataga attagccgaa
      241 agtataaagg cgactggagg tcttttacaa ccaattggcc tcagaaaaac cgtagacggt
      301 tatacactta tttatggtga gcggcgacta agagcataca agctaaacaa agaaaccaca
      361 attccggcgg tcataaaaaa cgttaaacaa attcctcctg aactaattcc cgaaattaaa
      421 cttatcgaaa atcttcaaag ggaaaattta agtgattttg aaatttccct tagcctaaca
      481 attttaaaag aaagaaaaaa tttatcgtta aatgaattaa gaattcatgt tcataaatca
      541 ctttcttggg tgagacaaaa actattacat gcaactttaa tagaagaaat aattaaagaa
      601 gataataccg aggaaacttt atctttaatt gaaaaagttc caacgacagt gattgtaaat
      661 ttacaacccg ccttgaaaaa aaacaaatca gaagtgttaa gttggcttaa accgcaaatt
      721 cggcaaggta actatccgct aatagatgaa attaaaaaat tttcagaaaa cttaggtgta
      781 aatgtatcga ctaatcttaa cattccaaaa aaaaataaaa tttctaatgt tttgaatgaa
      841 gatatgatca aattaaaatt aaaaaagata aatcaaaaaa tcaaaaaatt aaaagaagag
      901 aaaaaatcgt tagaggagca actaaataat tttaagttac aatagagata aaaattttct
      961 ttttaacaaa taaaaaactt gtactcaaaa tcacataaag taaattagtt ttgaatctgt
     1021 tcaccacggt tcgagaaaaa agcctgaggg gaggttagag cccccaaagg cgtcttccta
     1081 aatgttccaa taatttagtt atgtctcatt aaatgcttga caattattaa gtaccagtat
     1141 ctagtccaaa atatcttagg agacataact aagaaaaggc cgctctaact ttttggccta
     1201 caattctcga atcgaggacc taccgaaagg ctccaagcct gacccttagt tccccgtatt
     1261 tttaacagag tagggtaaaa actaaccttt accgtgcgtc acccgaagta tgtccgtatg
     1321 gtaaaataag ggatactaaa atgaccgagg tcgtacatta cgctttggtg atagctcatg
     1381 ctatcgaatc tttaccactt tccagggcca aaagacagct actgtctaaa attactgact
     1441 tagatattgc aggaagaatc aacggatttg gggggtgcat tgcaaaaaac aaaacactag
     1501 gcgaagaagt aggactagcg gaaactacag tttctaagta tattcgtgaa atgagacgag
     1561 aaggatatat aaactctgga gaattccacg gacattatag aatactaaac tctagtcttc
     1621 atgatacagt tgtacaagaa cgttatcaat ataacttaca aaaacagata acaaaatata
     1681 ctagtctgtc tagtacaaat atcctagaga actcaaacca aagtaccgtg tctgctccgt
     1741 acaaacgtac gggggactgt attaataacc aaagtacaaa ccaaacaaat aacaaaaaga
     1801 aagtacaaac ttcttctctt tctaaaatta cttgggagaa tattttggaa cattctaaaa
     1861 acctcgtttt gaaagagtgg gggggatatg accacaaccc ggaaaaggaa agtgcaaaaa
     1921 tcaaatcctg gaaaaagtta gtaccagaaa acccggaaat cgttttagaa actttgaaga
     1981 aactaattca tatccgtaaa tcggaagaat ataaaaagga ccgattttgg ggaacgatcc
     2041 ctgtaaacat aacctctacc tactcttata aagacattat aaaaaacaca cataatttgc
     2101 tcacacaagc ggggagtaaa gctcctttag tcacggaaaa taaaaaagaa gtaaaaaccg
     2161 aaagtaaagt aattgatccg tccaaaaatg agaatggtcc aacgtgggaa ggattcttag
     2221 tttgggctgg caaacgactt tctaaaacta gctatgaaaa tcttaaacag cttagagtca
     2281 aatttaagga agaaaggtta tatataatag gggaaataaa cgattctctc aaaatgattg
     2341 tttctaaata cttcaatgaa gaagcaaaac ttaaaacaga aataaaattt gtaaaagaag
     2401 aagaattaca agagaaagaa cagaatttta actcaagtaa aaaatctgat cagaaaaatc
     2461 aaacccaacc gaatcaagaa ccatccatgc cggttgatca agaggacaag gagattaaga
     2521 gattctctga ctatatgcca gtagataaag taatccatga tttcatgagt cattcttctc
     2581 tgaaactaga tcgacctgac ttagaagaga tacgtaaact aagaatcagt tatgatttag
     2641 agaaaattgt aatctatgac ccacttctag gtaaattgga aaatcatata cgtgattact
     2701 tctataatca tccccaaagg gttatcgctt tacaattttg taaaaataaa ttcaacgttg
     2761 cggcatgaaa atctcatgat tctaaaaaaa atgaaatctg aatattatag atcgatttct
     2821 taaatgtgga aaggactgca aacttagaac ctaaattcaa tagtaaaaat tatgaatctt
     2881 actgaaaagt tgtattctaa tggtaagttt cgattcaaat ttcctcggaa acgttcttct
     2941 tctttttgtt tcctttagtt tcattatgag gaatcagaat ttttctagca atttcccagg
     3001 tttgaatttg accgctgcta cttgagattt ggccgggagt agaagtattt cccgctctgg
     3061 ttccaggcat atactgtatg gaagttacaa tacccgaatc ggctagtatg attacgtcgg
     3121 ctccttgttc tcttgctttt tctttaacgt attcgataca atgatttagt tgtccacaac
     3181 gaacttctac aattccaatt tgttctactt gataatcggg aacagctctc ataatcacat
     3241 cgataggttc cgtttcggca agaggcggat aacttcttcc ggtaatcgta agacttccca
     3301 tcgcacaatt tgttaaacca aatacggtta aacaaattat aataaatatt tttccaaact
     3361 taagacggtg agttgtcatt taaaaagtag attctccttt atgaatttgg atcgtttttt
     3421 aaaaagctgt tataggtcaa atcaatttta taatttaatt gcaggattag gaatatagat
     3481 tttttgtttt ttagaaattt taactgaaca tgagtttaga gtaaggacct atgattctaa
     3541 aaaaaattga aatctgaaaa tatagatcga tttctcaaat gtgggagtac aaccaagcca
     3601 cgattttacg aacaaattct aaaaatatct accgaggaca ttggatcatg tatcttttcc
     3661 agaaatgccg gttaactttg tccaatgtct atttccgctg ttttaaattg agttagaaaa
     3721 aaatcagttt atacctttag tttatttttt tgtcaatcag gtaaagattt caaaaagtaa
     3781 agatggaaaa atctgtaaag taggttttat tcggtttagg tttatagtag agaaattgaa
     3841 ttcttaataa atcaataatg ggtattgagc aataaataat attcgtgttt agaaaattct
     3901 tatcaaatga ttgactcaag gttgtggagt ttaaatgtat cttatacgtt aggaggttta
     3961 ctacttgaaa aagttgatta cgttattctt gttttcggtt acgtgtagtt tgattctatt
     4021 tggctgtaag tcgatcactc aaagtacaat accattttca gagaaaaaat taaaaaagga
     4081 agagagtacg atttactttt atcgtgttcc agcagatttt gcagcagcat tggatattaa
     4141 ggttaatttt aaagatccta aaaaagaata ttctttgtta gagtccggcg atgcaattgc
     4201 taatttacgc atgggtgcgt tttgtccggt taagttagtt cctggtaagc atacgtttgg
     4261 tttatggcat cgtagtcaaa atacaaaagt aaatacagaa tttgaatttg aaataaagtc
     4321 tcaacagtat ttagcaatca agttagaaat tgatcaatct aacaacagaa tcgtaaaacc
     4381 aacgatagat gtaaaccgag ccccagccga attagcgaat tctaaactag actgcggaat
     4441 ggaataattt ctggtaagtc aacttgtgta taacaacgaa ttatttaaat caattcgttg
     4501 ttatgtaata tagtttggac ttcatttcat aattttttta tttttgaaac tgtcttattc
     4561 ttgtatttgc ccagctatga cattttctca ctgatcccaa aaagtccaga tgtcgttcag
     4621 tcggtttgca ttataatcga acccacctaa catccaaatc tttccattga agacagtgga
     4681 tgctgaagta tctcttggtg tccatagcgg cgctattttt tcccattgga taccatcaga
     4741 agattgaaaa atatagtttt gaacagcggt gttattaaat ccgttgatta cccacatctt
     4801 gttattaaaa acgaccgcat tgtgtgatga gagacctgag actgagaaat tagcatttga
     4861 agtaactctt gaccatgtaa ctccatctgg actagaccaa acatcttgat atttaccaat
     4921 gcctgtgcct ccgaaacctc cgatcagcca gagtttatta ttataaacaa gaactttatg
     4981 tgcatctctt ggttcccatc ctgcatttgc agttgcctgt gtccaagtga ttccatcgct
     5041 actataccat acgtcgttta acatgggtcc attcgaagat cgacctccga aaatccaaat
     5101 tttattatta aaagtggcag tagcaaagaa tgttctcgca gcccaacctc cactcgtagt
     5161 tacttgtgtc catgtaatac catccgtgct attccaaaca tcgttacggc cgacgtaaac
     5221 ggaggatcca gtatcttctg atcctcctaa gacccacatc tttccgttga aaacttcccc
     5281 ggaaaaatta gttcttttac cccaagctgc atttaaagtt tttgtagacc atgttaaacc
     5341 gtcgttagat gagtaaacgt cttttgttac tcccgatgaa cttccaccta atatccaaag
     5401 agtattatta tagtttaaca atacgtgatc tcttcgtgca gaccaagaag aagtatctgc
     5461 aactttcgta tcggagaatc cgattccaga aaacattatt gtataaggat tttcatcgca
     5521 atcgtcgttt ggaatcgaga tcgttgaagt tttcagaccg acactagaga atcttttaat
     5581 gagattgaaa aaggtagccg ttgaactgat aatcgagttt gaaggttgaa gaatgccata
     5641 gttgttggtg tctccaccta acgtgatgga aggagatccg cttagaatta gatttcctga
     5701 acctgtgttt tcaattttaa aggaaaggtt aaaatttcct gaattgatgc gagtataccc
     5761 tacgtattga ttattgccag atgcaaccgt atttgaattg aaggaaagat tgatttcagg
     5821 attggtttct aatgccgtaa gattgaacgc gaatccacta ttggagctat cattattttg
     5881 tattaagaat cctgcattcc ttgtaccagt gccggatggg gtaaaacgta ttttaaaatc
     5941 cgtctccgat tccggggtta gaattgtggt cggtagttga gagatactga aaaggttcgc
     6001 attggttcca gaaatttgta tgataggtgc accggttaaa ttcaaatctg ccgttccata
     6061 atttttaatc ttaaatgagt aatcttttcc agaggaacaa gtactgaggc cgccgatgtc
     6121 aattgaattg ccggactgaa gaatgtcttg acccatagta accataatgg aaggagctgg
     6181 agtcaattgt gccgttcctt gcaatgagaa attaaaattt ttgtttttct gatcattact
     6241 agaaataaat agaaagactg ctttgttacc atcggtagtc ggtgcaagag caatcgagaa
     6301 agaagaattt gcggaaggtt tgattttttt aacaaatgta gaagtattca tagagaattg
     6361 acttgtgtca ccatttgata agaagacgga attgatttct aaatccgtag tgccactatt
     6421 gaaaacttct atgtttaagg acgttccatg ggtattgatg actgcactag gaatcgttac
     6481 tgtatttcct tctgagatta aagatgaatt tattttgaca acaagatttg gtgactctgt
     6541 aggtttcact gggcttgtcg gtccatttgc ttgattgaaa gaattcaaag cgaataagcc
     6601 aagaaggttg ctagaatcgc ctgaactggg agctttgcat gtaattaaaa ataagaatgt
     6661 tagaaaaaaa agtttcgaat gaatttgtaa tgttttagac tgcttcacgg agccagaatt
     6721 atttttgatt tccttgagtc aagggaatca aagaaagata tgtgaatagt ctctaattta
     6781 taagtgattt ctttttcact tttgttttca tatgttctta aaaatatctc aatttaagtt
     6841 ttgtatggct caattttata tcacatttat tcttacaaaa acatagtcta acgcgtttta
     6901 tattgccgtc ttttcgagaa aaggccctat tttttcgtca atataatgtg tatagctctt
     6961 ctcagataaa cgatgtattc ctcatccata gaatattaaa ctcacagttt cagtgttcaa
     7021 aaccaaaaaa attaaacaaa gaccaaacga aacaaaaata aacgcattct tagttataac
     7081 atgaatttaa ataagaatta aagacgtgaa aacatattcg attttgtgca acttaaaaac
     7141 aaaaaaactt tagtatccat aacgaacgtt tggcgattac tcgaatagaa tcaaaaaata
     7201 tgatatattt ttggtaagag tatcacaaaa aaaccatttt ttccgaaatg ctgtagccac
     7261 aataggcctc atttttttca tagtcgaaaa gaaacttttg aaaaacgacg ttatcaactt
     7321 taacaaaaca aaatgaaggc ataacaaacg taagatgaac aaagaacgaa tgtatggctg
     7381 atgaaagacg taatagatca aaagtgaaaa taaagaggtg aaaaaatgat aaacgttcta
     7441 aggaaaatac atctaagtat attccatatt ataatattct taaccatacc atttcttgca
     7501 acgtgtagtt tgtttgagaa agatcgtaac acgatggaaa acgtggatct agcaggagcg
     7561 atttggttgg ccgcagaacc tgtaaaaact caggtaaaca acgaaggagt accggtaaaa
     7621 ccaggaaact ctggagctgg aggagcgggt tccacaccag taacacccgt agacgcaatt
     7681 ttcaacctac ctccaggtag gactgtaaat gcaaatgctt tgatgggaac gatcgatccc
     7741 acgggaacga atatagtaaa cgactttgac ggagacggga tcttaaatca gaacgaaacg
     7801 ctgactaacg tatggatagc agactatcca cagatcgaaa caacgatcgc acctcctgtc
     7861 actttaaaga tacagatctt aaaaaattca agtaaccaaa gtgatcagat cgtaagtgag
     7921 atcaactcaa acgactttga agcctctaaa aacgaaggat ctgaaaagat acaccagaac
     7981 gagttaaatg aaagaaccgt acagtttcaa gattcattta gtacggaaac agaaatggga
     8041 cagtctcatg aaaaaagtat gtccgcagga atgaccgccg gttttggaat gggacttgta
     8101 tccactggga tgaactacag caacagtagt cgagacagtt ggaacgcaaa aaatgctaca
     8161 tccgcaacta caaccaaatg ggcggataga ccttttaaaa acaatataga tagagacgct
     8221 tggaatttaa aatcggattc atccacaaac aaagccagaa agtatcgatc cgataaatct
     8281 acaaaggtca atgaaacgtc tacggtagaa ccaaacgcgg gagtggtcag agccgctttg
     8341 tatatcaaaa atttatcagt caacatgccg gtcaaaatat caaacatact ttgttctttg
     8401 atgtttgaaa cacctggagg agaactggtt cccatgtctt cttttagact gagaaacgac
     8461 gactatagtc tttttgaagt ggaagtatat ggaggatctg actttggacc gtatgtagta
     8521 gaattaacaa atttgaatac agcggaagta gaaaaagcaa tcgcggccgg atatacacct
     8581 aagatcatga tcgtggacta taccatgact cacgtagcgg attctaatta caaatcatct
     8641 ctactcagtt ttaccggaaa caatctaaag atcatagaag aaaacgcaaa aggaagaacc
     8701 gcgctggtaa aagtgtatgg accaggagtc agagaaatgt atcgtgtgac cgcatttgat
     8761 acaccgaacg tatcgaatcc atgtaacaca aaaacggcgg acgtattttc tcccgggatc
     8821 agtttaaaaa aagctttaga aagaatttct tgttccgggg acaatattac atttaaggat
     8881 tatgtaatag atttgtctga atcggctcct aagttaggag agtccagagt ttacttaaaa
     8941 ggaatccaat cgtttggagg agtgagtacc aacattcctt gtgaggatga aactagtacc
     9001 ggatcggacg gtgtgagtag aaccgcttgt gttcaaaaac catatagcca atggacagaa
     9061 tcagaaaaaa tgaattctgg agtttgggcg atttattcca aaggaaaatt ttattctcct
     9121 acacaatact ggaccgattc tggaagtgtt cgtagatttg atccttggag gggtgtagtt
     9181 gcggccccaa ttttaaaagg tgtggattct atcatctggg cgggtgatag ctacgactta
     9241 gtttacattt cttttaagga ctttatcaaa gtagaacaaa agtttggaac caatccttta
     9301 gaaaccggaa acggttatcc tctcaataca aaatgggatc taaaaactct cggaaatcat
     9361 ccttattatc cggatacaaa ttcactttat ttgggtgagg taggttttgg agaaagggta
     9421 gaactaaaaa ttaagttgga caagacgaaa tacctttcgc ctaactttgg tactgcggtg
     9481 gacacgggtc cgtatcagta ttttacaaac tttacttaca atcctcaagt ttcttcggat
     9541 cgttacaata tcaatcaagc ggccgatttt gagattagtc ttggatttgg cggaaaccgg
     9601 acggattggt ttcatgtagt taaggatttg agttcaagtg atccttacaa actaaaaaac
     9661 tgtggaacga ctctggactt tatcagtcag acgtatacac tttgtgttca acttccaaca
     9721 ctcagtacta gcgtagatcc tgcgattagt ttagtaaaat tgtatattcg acctgcttta
     9781 agtagcgcgt atcgtaaaac gatctggcct ttacactttt ctcaggttcg taaattaaaa
     9841 ggagaagcgg gggttccgat tgtaaagggt acaagtcttg tgaaggtggc gaactcttac
     9901 ggttctgtaa acgtaggtga caactttttt atccaaggag attctacaaa ctacaaagta
     9961 gttcaggttt taccggttgc acaggacggt tcttttgacg ttcagttgga tcgtctgatt
    10021 caaatagacg ctccaaaaac aacttctatg tatgtgcctg gaactttgac ttctccggat
    10081 gtcaggcttt ccatggatac agggtttaca accgactgga acaactttgt gaattcttct
    10141 tttaactcta cctcttttga tcagattcaa tacaaaccct ttgtttcgag cgggaacgtg
    10201 agttgttctt cgattccatt tcatcccggt tcttgtttgg gttttactcc agagttaaac
    10261 tctcttaact ggatgggaat ctacaacgaa ggtgtagctc tttggaattc ctgggcggat
    10321 ggtggagact ttagcaattt cttgtattct ggtttggttc gtttgacggc tccgagtggt
    10381 aagtcgtatc gtctggaaag tacaaacaca gatttcccga ttagcgcgga tgtgaatgct
    10441 ccgagtttag atcatccatc tgtagtgaac tatggagacg ttgctctgac tgtttggaaa
    10501 caaggcacga ctctcattgg aagatacaat cagattagta caggtcaggc gctcggaaat
    10561 ccgtttaaca tcaattcggc ggcttctact ggaaattata tcgtcaaagc aaaaaatgga
    10621 aaagcggtct tagtatggga taacggggat aacctttatg tatctgtcag ggatttgacc
    10681 aatttatcaa cgatcgtaag cgaagctctt gtagctaccc gattacctca tgttctttcg
    10741 ggaactacat atatgtttga tattgcaatt ggtaataacc gtgctgcgat attttggacc
    10801 caacagccta tgggaacctt tactcttgat gatagtggtt gtgtatcttg gttttgtacc
    10861 ggaacgtttg tattcaatta tcaaggagtg gctcgttgga tccgtttaga caatggaacc
    10921 tttcaaggag gaaatacaaa tattgtaaat tttgtatata ctaagcactg ggactcattt
    10981 tcttccatgc cttattacta cgacatacct tatttgcaag ctgcagccaa tgacaataat
    11041 caagttgtat ttggttgggt attagtaaga caaagttccg aagatcacac agtctacggt
    11101 tccgtatatg atatgactac aggaactaaa atcggctccg atcaaacttt aatcagtgaa
    11161 gccacaagac cagtagacac tctacaagta ggagctgcta cgggaagagg gatggtgctt
    11221 tggagaagaa acgacgggat gattttagga agaggggtcg atacttccaa ttctaattta
    11281 ttaggaactt cgaatattga agtggaatcc ggagttgtag atactctcaa gcttacttct
    11341 tctggaagca aaggacttct gacatataga aagaataatg gtaaggacat ctttttaaaa
    11401 gttttagatt tccaagcagg acagttgttg tatccgaatg gattgttatt gtctcagggg
    11461 cagacgaacg cagataacag aaacattagt ttttcaggtt ctatcttatc aggaaataag
    11521 attttaacta cttgggatct agtggtcgga acaagacgta ctatctgggg aagggtcagc
    11581 gacatatcca catttacggt agatggtcca aaagagtttc agattagtac taccaacgaa
    11641 ggagttcaat acaggggaac tgctgttgta gacaacgggt ttggacttgt gacttggctt
    11701 tctcaggaca aaacacaaca aagaatacga ggttacaaag tagatcttgc caatccaggc
    11761 tcgttgaaat acggactgaa taacttcttt gtgtctcctt tgatcgaaag ggattatacc
    11821 atccgagcta agatcaaata ctagtagata ggttttagga gttggtgaat aggtcttccg
    11881 aaggaaggtt ttgcggaagt gaattctttc tgtctatcca ctcgctccta actcttcgca
    11941 actggatttg cattagaaaa ataaaatgta ctaaagttaa aagataaata aaaacaaaag
    12001 cgaaattaag aaaaaagatt taacaaaaaa cgaaaagaaa aagcaaacaa gatgaacgaa
    12061 gaaagaacaa acagaaagac agagaaaaaa cagaacgcgc ttacaaaaaa gacttcgcct
    12121 caaaagaaag gaggaagttt ctttttccat tctttagaaa tattctggaa attaaatcgc
    12181 actcatacat tcaaatatat caatatacta ctgttctttt gttttttgtt tactacaact
    12241 acgtgtggaa ttttgccagg aaaaaaagga aagtccaata actggtggtg ggctttactc
    12301 ggaatcccga acggagcgag ttttccctcg tctggaagtg gggtaggtgg tagtcctggt
    12361 tctggaaacg gatcccctgg atcagcaccc gcaccggaag gaagtgatct attctccata
    12421 tcgactaact atgcacaagc gatagacgat cccgaaacaa aagcagaacc aatcgctgga
    12481 gcttcttttg tagcgccccc ggaaccaaat cactacggaa atatcagcct aacatatccc
    12541 atccaaacac ctgcgggaag agcaggagta gaacctaaac tcagtctttc gtattcttct
    12601 acaggaggag atggatggtt aggaatagga tggagtctag gacttggaag tataacaaga
    12661 accccagaat acggagccct ctactacgac acaagagaca gttttagctg gaacggaaca
    12721 agacttgtca aagtgagcgg aaacaataca aacgaaaacg gagtctaccg agcagaaatt
    12781 acaagtgaag acttcctaat attcaaactt tctcaaatag aaagtggggg agtctgggaa
    12841 gtgttggatg cttccggaac caaaaccatc tacggagaaa gtttagaaag taggatctac
    12901 aatcctgcgc ttccaaacca aacgtatagc tggtatttga caaaaacaga agataaaaac
    12961 ggaaattatc tgcaggcaaa ttacgataat tcagaatatt caaaaaatag aaatctctat
    13021 ttaaaagaaa tcagatatac agggaactct aaaagtgggc tatccgccaa acaatacgta
    13081 aggtttgtta caaaacaaag agaagatttt tacgtttcta atacacctgg tttcctcatg
    13141 aaaatggaca gaatcctaga aagaatcgaa gtaggttggg acgggggagg aaaattgtat
    13201 gagtatatac cggaatacga aatttctacg gattcgggaa gacctagaat taaaaatata
    13261 caatcgagta aaaatacaac caaaccagag tttttttatc aaacttccag cagactactt
    13321 acctggcaga atgtagtcaa tcaaacctcc agtgagttag aagacaatcc ggaagcgacc
    13381 caatactttg aaggagactt taacggggat gggatttctg atttactctt ttttaatccg
    13441 aagtcaggga attggaaggc cgccgaagga agaaaagaag gcgggtataa cttcaaactg
    13501 tatgcaaacc ggtatcaagg atacggaaat gacgaaaaga taaaattctt caaaggaaac
    13561 gtaagtggag actacaacgc agacggaaga agcgatattg cattctattt acccgaaacc
    13621 agagactttg tagtagcaga acacgacgga agggttttgc agtttaaaag ttatggaagg
    13681 ctgatgaatt ccgttcccga tatttttaga atggaatggt ttccaggaga ctatgacgga
    13741 aacggactga gtgacagtgt tctttttgac gaacctaccg gtcagtggac tttgatgctc
    13801 aataaagggg gaagttttga gtttttaagg tttagtaaaa agtttcaaaa cgtattcaga
    13861 aatgattata caccagattc taatttagat agttcgaata caaatgattt gacaaaaccg
    13921 ggaaaggatc acgacaaagt aaactttctt gtaggagact acaacggaga cggaagaacg
    13981 gacatttctt tgtatgactc tagatcggga aagtggtttg tgggtgaaaa tcatcgcaat
    14041 ccaaacaaaa atgattccgt aaccttccag atgcagtgga gactctacaa agtctttaca
    14101 gcacccgaac agtcgttatt tggacacgac cggtttagtg gtgattttaa cggagatggt
    14161 ttttcagatt ttctcatatt tgaccgaagt aatggagaat ggacattagg cgaaacaggg
    14221 gatggaacga tcaactttaa gatttggtct agaactcctc agtttagaac cgtaactcgt
    14281 tggctccaag gtgattttaa cggggacgga agaacagaca tagggtttta ctctgcaagt
    14341 gacggaaagt tttggatcgg agaagcgaca caaagcggat ttagatacaa aatatatagc
    14401 gatctaagct atggacctga tccggacaga atcctcaaaa ctcctcttcc taaagacgag
    14461 gtaaaaatag aatcgggtaa aacgagttta agtgtatcga gcaacactaa gacgatttta
    14521 ctttcttaca aatatgacgg aaatctaaac tctggaaaag gagaacttgt atttggggga
    14581 tgttttactc aggatgattg ttcttcttct cctgaacttt tgatctttga cagaaaggca
    14641 aacgtatggg atctaaaacg gggaaataac tttacagaaa gagtcaatac ttctttgaac
    14701 ccggaagctt ctgggattac cacccttttg ggtggaaaac cggaccgtta tacaaacaat
    14761 ttaaaagacg aagtcctatt ttacaaaaaa cagggaacta ccaatcagtt ttttagtttt
    14821 aaaaatacaa acggaactac attcgatatt ttgaatttag ctacctttac ggatacggac
    14881 gtatctaagt ttgatccaaa taacagtggt tatgcggtag atcattttga aaacaatact
    14941 tctcagtcgg ttctcatctt agatgatcag acttccagtg gaaacgcaag atttgttctg
    15001 agtggtctag gtggaaccaa agttttaact cccagtgggg atcttacccc gaccgattta
    15061 aatgattttt ttcaagcggg gacaaacgag aatcgccaga gaagaaaaga atttagtttt
    15121 ttttcaggca agtttaccac aacacaagca caacttgtaa tcgtagatag aaggactact
    15181 acacacaaat ggtatttagg aacgatttct tctaacgcca tccagtttaa acgtttaacg
    15241 ggggagtttg tacttccgat cacaactacg gactacaatt caaaaaaccc ggcggggatc
    15301 gtatatgctc ttacgaacac gggcgagatc gtgtttggga aaaatttaga caacggaact
    15361 tcatttacca aagttaaaat caattctacg aatattcaaa aaaacgtata taacgcgggt
    15421 atgatcggtt ttagtgacca gtttgacaat ggaggaaacc cgattgtggt ctcgggtggg
    15481 gaagacaaaa tttacgatct tacacagagt aggatcgttt ctcttccgag caccgttgtc
    15541 gtgaagaatt tagacagacc tgacttaatc gcgcaagtct atgtatttcg ttggatccaa
    15601 ggagattaca acggggatgg actgacagac attggaatct ttcacttaaa agaacctacc
    15661 tggtattttg cactttcgac aggaagtatt cccgatgtaa tcgaaagggt caaaaacggg
    15721 attggaggta tttatgattt tgaatatacc aattctacga agtttgacaa cacaggggaa
    15781 gacgatatcc cagacttacc tacaaactat cgtgtctgca caaaagtcac gttagacgac
    15841 ggattttcca acgtcatcac aaaagatttt gaatacaaaa atggatttgc attttctgca
    15901 cttttaaacg gcaaaaaaga aaccgactac tttgggttta gtgagtttac cgttcacgaa
    15961 gcctacggag aaaaaacgat acatctgtat catacaacac cttaccccga ttatatgatg
    16021 aaccgcgcgc tttccggagc agaaaaagaa acccgtattg taggaaatga caataacgac
    16081 tacggaacca tccagacaac gtatgatgta aaaccaattg tcagtgcacc gggtgtgacc
    16141 agttaccttc ctgttacgac taagattgag aaatatttaa gcggtcaaag aactacaaca
    16201 caaacctccg acgtggtgat caacggaacg aagatcagtc ggaagaccga atccacaacg
    16261 gatcatttta gtgatactgt gcacggtgtt acgaccacaa cttccatcac cgattttgaa
    16321 accgatgata ctaccaacca aagaagggcg actcgaagtg tgggtttgag tggtagttcc
    16381 cacgagatta cgtcccttct ttcgtatgac acaagaggaa atctaatcaa acgtgcgagt
    16441 tcctatactg gaagcggact ttctcctgtg ggaactcaca caaccgagta tgaatatgac
    16501 aatcacggga atcagacaac tgaaagggac acaagttcta gtcctgcgcg tgggaactct
    16561 tacgtgtatg acaatgagct tcaacagttt gtaacccaag agacaaaatg ggggggaagt
    16621 attacactaa caaccacaca tcaaatcgga tatggaagcg cgtttggagt tccgaccaca
    16681 accacggatc caaatggaaa caaaagctat tttgaatatg acaattttgg aagactgaca
    16741 aaaacgagtt ctgacacgga tgtgggaact ctcacaactg ccagttacag ctatgattct
    16801 agttttccac tgagtgcaaa gacaacgttt gtgacgggaa cgggagatcc agactttgta
    16861 tcccgcacgt acacagacgg aatgggtcgt aacatctaca cggtaaaaag tgcgtctaac
    16921 ggtaattttg cgattacggg aagacttgtg tatgacacaa ccggaaaact cgtccgtaaa
    16981 ggacaaagta gctgggcgag ttccggagaa atcgaccggt ttgtattgca cttagaagaa
    17041 aaaaatccga cttcttttga atacgatccg attggaagaa tcaaaaaaac gattctacca
    17101 cttgcccaag gggaaacttc tcctgtggtc gtaactacag cctacaacag tgcatttgaa
    17161 acgacagaaa ctcacagtac tggaacaagc aagcgcactg tcaaaaatgc gagtggggaa
    17221 gtattgtatg tagaagactt tgccagtgac ggaacagggg ccaagatcgg attttgttac
    17281 gacattgcgg ggaaccgaac gaagaagggc gatctcaacg acggcagttt gatgagttgt
    17341 cctagttcca gtgcgggagt tcccacaaaa gacgtttccg gaagaaacca gacctattgg
    17401 agttacgacg catttggaaa gttaaaagct caaagtgatc ctgacttagg agtaagttcc
    17461 tacaactaca atgcgtttgg ggatttaact tcgaccacaa acgcaaaagg ggtgactacg
    17521 actttcacgt atgacggtgt gggaagaatc ctgactaaaa atatcccaga agggaatatt
    17581 caatatacgt atgattcttt ttcggggagt gagaatgcgt taggaagact ggtacggatt
    17641 gaagactcga accaaaacaa aacctttagt tacgacaaat taggtcgtgt taaaaaagaa
    17701 acgagagtga ttttagcgac tacagaagga aatcctcttc cttctgaaac cgccggaccg
    17761 tatattacag aaactagata tgatctttta ggtcgtgtga ctcgtatcga ctatccagaa
    17821 catccgattt ctcacggaag aatgagagcg tgttacaact acggaaccgc cgggtatatc
    17881 agtggtattt ctgttcaagt caatacaaac ggaatttttc ccggtttttg taacaaggac
    17941 atcgttgaaa acattaccta caacgagttt ggtcagacgt cgagtcttac gcttggaaac
    18001 ggaattacaa ccagttacgg atatgacgta aaggggagaa tggttcgtct caattcttct
    18061 ggggatgtaa acggaagtaa caaggtttta caagacgcag tttatacatt taatccgaac
    18121 aacaacatta cgaatgttgt aaatcattct acagactgga ccgctcagtt tgtttatgac
    18181 tacgatggcc tgggtcgtct tacatcggct aacggatcgt atattgaacc ttttaattcc
    18241 aactttacac agagatttca gcagtctttt gtttatgaga agaatggtaa cttatcttct
    18301 aagaggtttc acgatcctct gagtggaaac atttcagacg tttggagtta tcaatacaca
    18361 aaccatcaag tgacgaatat tgattcgagt aaatccggga acgatacact cgtaatgcaa
    18421 tatgacgcaa acggaaatct cacaagacaa agagacaacg ttaaagatct taccaaacgg
    18481 atcagcattg attctcaaga tcggattact cagattcaag acggtaacaa tgcgatcttg
    18541 ggtagttact ggtatgacga gagtggtttt cggatccgaa agtcttcttt agaacccaaa
    18601 aacaatgttt tttctaacgt tgagattttg tatccgagta agttctttgg ccttgagttt
    18661 atcgaatctg aaaacgtgat ctcttcggtt aacaatgttt atctgaatgg ggttcgtatt
    18721 gctgtgttaa acgaggcggg tgctcttgct tattacctaa ccgatcaggt ggattccgtc
    18781 tctaccgtgt tagacgatga ggggaacact ctttctttga tgcagtatct tccttatggt
    18841 gagacgtttg tgcagcgtgg agatttgaac ttttctccta agtttaattc gcaggagtta
    18901 gacagagagt ctgggtttta ctttttcaat gcaagatttt atgacccggg gattgctagg
    18961 tttaccagtg cggatacttt aattgacggt gaattggata cccagggttg gaaccgtttc
    19021 tcgtatgtga agggaaatcc gattggggcg aaagatccga ctgggcattt ggcggcacct
    19081 attgttgcag gtggtattgt tctttatgct ttaactcaag gtactcaagg tcttggtgaa
    19141 aaaggtgaaa gcaatgcgaa attttatgaa cgtgtttatg atgaattaag ttccgtaaaa
    19201 aatattctta aacctggtaa aaatgttcct cacggtttgc cgaaaggtag cggtaaatct
    19261 aatcctatcg atcaaagtgg taaagctaat tcttccgttg gaaatggtaa gaatagtgct
    19321 tctaacaatg gttctggaaa agctaacgaa gaattaacaa gtcgagctgc acgtcgtgaa
    19381 gcaatgcgaa aagaaggtat cccaacaagc caacaaccaa aatctcaatc taaaaatgca
    19441 tctggtcgag aatatcaata tgaagttcca aaaaatggtg gtggcaaaca gacaaaatct
    19501 gtccaacaac aaacaatgga cagaagtcat cctaacgaaa aacattggga ggccggaaaa
    19561 gttaagacgg ataagaacac tggagaaata aattacaata attacggtcg accaaagtta
    19621 gttagtgata aatctaaagt aaattatgaa tgaagaaaat ttaaaaaaat tcagatacaa
    19681 attatcaatg cctaaatata tagctgagat ctctcagcta accaacaatc cttttgatga
    19741 aactaatttg cttacattaa atcaaacaga aagcatacga cgttccccat caaaaataaa
    19801 agtaatgaag aaatttgaga taccttttga agaaaaaaat agtgaaaggt ttagtagatt
    19861 tttaaatatt ctttattcaa aaaatcaact tcctatttat atttggactg aattcagtaa
    19921 tgattgtggt gtttatagaa taccctccat tttggacttt aactctcatt ttgcgtttga
    19981 agtcaatgct gatggattaa ttcaattgct atcggaaaat ttagatgacg agttaatttt
    20041 tgacttcaca gaagataata atgaacgtct attagaggta gagctttctg gagcaaattg
    20101 gattcaagtt gaatattaag agctaagcct gcccctcgca gaaattgaaa ccatatttag
    20161 aaactagaat ataataaaaa taaaatttaa tgacctaaag atctttgaaa acgatttgct
    20221 tttattagga gagatctgaa agaagaaaag aaatattaaa atttacagca cgttagggat
    20281 ggatgcgtgg tcaagttatt gtaataaaaa tagaatatat tattttttga aaattcctca
    20341 ataacttgac cgaagcggag agcccggtcc gagcgtaagc gaaggaaacg cttcaatatg
    20401 acgccaatgg taacttaact cgtcaaagag acaacgttaa agatcttacc aaacggatca
    20461 gcattgattc tcaagatcgg attactcaga tccaagacgg taacaatgcg atcttgggta
    20521 gttactggta tgacgagagt ggttttcgga tctgaaagtc ttctttagaa cccaaaaaca
    20581 atgttttttc taacgttgag attttatatc cgagtaagtt ctttggcctt gagtttatcg
    20641 aatccgaaaa cgtgatctct tcggttaaca acgtttatct gaatggggtt cgtattgctg
    20701 cgttaaacga ggcgggcgct cttgcttatt acctaagcct cgcaaaaact aaaatgtggg
    20761 aagttaagtc caagataaca gactcatgtg ataaaatgaa attatttgag tagaaaagag
    20821 gcggtaaaac tgacaaaaaa cggattcaaa atatggaata taatgaaaga atagattact
    20881 taaagtaaca aaacaaacag aaaggtatag gtaacccttt gctgaataag gtaacacaaa
    20941 agaaaacaag aaatagctat taggcaactt tcttgtaaga atatgtgtgg taaaggccgc
    21001 ctaggactgg agtggaaacg agcttcttac ttccatcagg cggacgaatg aaaacaggag
    21061 aaggaatcgg agagtctttg ttcaaagcca aatgagtgcg atgatgattg taaaaatgaa
    21121 taaactcttc taatttcttt tctagatgaa attggttgag tggaatgaag aaatctaaga
    21181 attcgttcct acatgtttta atccaacgtt cggcgtaaca gttttgtcaa ggagaatgaa
    21241 acgaagtctt tttgtgtttg atgccgaacc gtatcaaata ctttgtaaaa cgttttccaa
    21301 agacggaatc gttgtctgaa agaaagtaat gaaacttttt tcctgcttgt ttttgtttac
    21361 gaattgcaaa ctttaaaact ttacgcatcc attttgtagt tgggtttgta tgaatgtcga
    21421 aatgaagaat ttgtctcgaa ccgagatgca agaagaacac cacacgaaag atttctttga
    21481 aattagaaga gtaaacggta aacgtatcgg aaacgaccat agcttcagcg tgaagattgt
    21541 agaattcttt ccaagaaata cgttttttag tgttaggtgg aggttttgga atatacttag
    21601 aaacggttct ttcacaaata gtatgaccca attttaaaag caatccgtgc aatttagtgg
    21661 ctccccagat tttgttttcc ttagcgactc ttcgaatgag tttaatgatt tcccaaggaa
    21721 tgttgggcct acctgttttt tttcttctcg aaagtaatga ccaaaagatt ttgaactttt
    21781 tctttcgcca ttccagaaga gtagcagggg aaataaggat tagattttct ttccagtttc
    21841 gatggagata ggaaagaatt acaagtttga gtctttcaag aggttttgta tgaaatttct
    21901 ttttctttcg tttgtaggct acaagttggc ttttaagaaa caaaatccga gttgtgtttt
    21961 gggattcttt ttgaatatta caaagaaaat gaaaaagaaa tatgcagttg agaaagagag
    22021 aaatctcgta aaacaaacgt taggtcctac ttaaaaagaa actgagagat acaatgattt
    22081 ttaaatgaac cgtacaaaaa ctaaaaaaag gaaagaaatc taaaaattga agcataacaa
    22141 gaagaaaaga gaataattta attttatacg catcatattt tttacttcgt tgattctatg
    22201 gaattgcaga aaatcagtaa aactcatatt caaatattga tttaaatagt aagaagcttg
    22261 atgggtggaa agacctaaac cggaagcaaa atcagggagt cttaattctt cgtctataaa
    22321 acctttagaa tctaaaaaat gatttagctt agttttaact ttttctaaat tgatcccctc
    22381 taacaaatct ctagatggat atttgttttt ttgggtttct ttgacctctg gaattagaat
    22441 agtttctaat tcaatttctt tgtttatgtt agaaacagta gtcttactga ataaattagg
    22501 aaaaaaacgc tctaaaaaaa tcgtataaca aatgactgat ccgggaatga attctgcaaa
    22561 gaatagaaaa cttttcctat cgaagattgt accaaagaaa tcaaaaacaa aacaaataaa
    22621 ttttgaattt tagatttttc tatttctaca aatcctaatt cggttcgaaa actaatttgt
    22681 cttttttagt ttctacaata attccacgaa cttgactacc atccgttaaa cggaattcgg
    22741 aataattgta agaagactct ggtccttttt tagaataatc aattctttga atctccgatt
    22801 ttggaattct aaactgtcta cctttccacc tgacgttcac tacgtccgca ctttcgttta
    22861 cttcttcgat taaaaaagct tcacctgatt taaaaagaag ttcggaagca aataaaccgg
    22921 atttaaagac cccaatacat gcaaaaaata gaatataacg tattagtttt tttgtcatat
    22981 tataatctct tgaaaaatta tgatccagaa gtttgaagta tgttaatctt gtaaatagat
    23041 aaatattttt tgcaaatttg aagaaaatga aaagtttttc atattatcgc ggcctagcat
    23101 aatttaacag gtaggttata acataataac tttatatttc ctagaaaagt gaaaaaagtc
    23161 ttcctagaaa ccgctagtta ctatatttgt ggcacaatat cacaaattaa agaatttgtt
    23221 aggcgaaaaa caactaacaa aggattacga tttgtgaata aaagaaccgg gaaatcttta
    23281 tatgaaacgt tatgttggat tttttttctt aagtgtatcg tttttgtttt tattcaattt
    23341 ttctttactc gaaggaattc agaatgtatt tagttctgta gcttctgcga ttgcaggagg
    23401 gattccccaa aaacttccta ctttacaagc gggtccggat ggatctgcca atacacaagt
    23461 cgaaatagag ctaccacccg gcaaagtagt tcctagtcta tctcttagtt acaattcaaa
    23521 tggaggaaat acgattgtag gaatgggttg gagtctaaac ggacttccta ccgtttccag
    23581 aaacccttct ttgggaatta attacaacgg aaacgattcg tatgtatcta gtttggcggg
    23641 tgagctgatt gacgtatccg gaaataaaac gatctatcat tctaaaaagg aatcgtatat
    23701 aaaatttgaa ccacagggaa cttgtggaga cggtccttgt acttggatgg caacggagaa
    23761 agacggtaga agatttattt ttggtggaag tatagactca aggattccag ccctaggaag
    23821 aaccgccggt tctattcggg aatgggcgtt atcgagagaa gaagattcac acggaaacgg
    23881 atacgacgtt aattacactc cggttgatgt aagtagcgga gactattatc caaatacgat
    23941 tacgtataac gacagaacga tccggtttaa tttcgaaaat agaaacgaca aaattccaaa
    24001 ttactcactt ggaacgatgg aaagaattca aaaaagactc gatacaatcg aaattagagt
    24061 aggtggaaac gtactcagaa cctacgattt agattacagt tatggtcctg taacgggtag
    24121 aagtatattc agaaagttga aacaaaatgg aagtaacact tttggaagtg aaaactttgc
    24181 ggatttagat tttaactata ccaatcattc agggagtttt tcacccggac atctcgacta
    24241 tcaaaacttg tcgagtgtct ctaatatgaa tgtattcata ccaaatatag cggtggatgc
    24301 gatgaatttt attttaaacg gaaatctacc gtatcaccca tccgccttag attctaatat
    24361 agacgcatcc ttacagtatg tagttaaggt tccggttccg gacagaaacg cttgtaatat
    24421 agggtttgcg tcttgtttgt gcgcggccat acctgtttgt tggggaggca atcaacattt
    24481 cttagagtac ttagcgggaa actgttggag ttttttaggt tggggtggac taggatcttg
    24541 cgaagtgggt gtggattccg ctttgaccgc ttggttgccg atggatctaa acggggatgg
    24601 gattgtagac tttgcgacgt taaacggaaa cgaagcggac ggatcgattc atctggtagg
    24661 acatatccaa aaaataggac agcccgcgat ttcattcaat ggtcctaata ttccaattca
    24721 ctacaatact ttttatcagg ttgtggactt gaatggagac ggtaaaacgg attttgtata
    24781 tgaggataac ggtaggcttt gggggattta ttccacgggt ggaaatttta cgtctcctgt
    24841 attgtttgga aatgtaaatt taaattctgc aaacagagac atgcacgtat ttagtccgta
    24901 tgaatacaaa tttcattatg gacccaataa cacaacacca cttgccagtg acagagcgtc
    24961 taaagatttt tttggggacg taaacggaga cggtctttct gattttatcc acaataacgg
    25021 tggaagtttt tcgatctata tcaaccgaga aacctacttt gacaatccaa ttggaatcgg
    25081 aggaggaggg gacttttatc tcaattcgat gattgatttt acgggagacg gtaaggctga
    25141 ctacgtccaa cttgtggtta cctatgacaa ttctacctta accgctttac aatctcaaaa
    25201 aacagcgtta gacaccctta tggctcagta tcaaacagaa cacgcaagag tcaaagcggt
    25261 tgtggatcaa atgcctacac caacaacaca cgcaaacatt gacgataccg aatttgaaaa
    25321 tctattagcc tatttaactg caaacggata cgactcttta tccgattctt tagaatccga
    25381 cggtaaagac tatccttata ccccttcgac ggtcaccggt ttacaatcca ttttagagaa
    25441 tatagtcagc gcgaggttaa actttgtagg tcaacagagt tacgcactca ataaccagat
    25501 agccgcaatc tatgcacaag gaaatctagg acaggctacg tatgctctac agataagaac
    25561 attcaattta agtaatggaa cgtctcaaaa cgtaacgtat ccacttttta actacgtata
    25621 ccctgataaa agtacactct cggatgtaaa cggagacggt atgttagact ttgtttcttt
    25681 tgtaggaact caaagtatcg tttgtatctt tatgggcaat gggttttcaa atccgattgc
    25741 taccaatcta aacgccggaa atggtaaaaa tttattggat tttaactttg gagaagtgaa
    25801 tggagacggt ctttctgatt tagtattatt taataaagaa aatcatacta tagagacgta
    25861 tctttccaga ggggacggta gtttttatta tagccccggt tttagttttg gtggattttc
    25921 cactcaagaa tataccgaat ccaatggaat cgaaagatct gatacgtatc aaatctcact
    25981 ccaagacatg aatttagatg ggattagtga tgtaagtatc gcgtttcttt ctttagataa
    26041 aacctgggga agaatttact atcgttataa taatcctagg aattcgggag aagaccagct
    26101 tttgaatgtt tccaacggtg ccggtcaaac ctctcaagtt cagtatcaac ttaaaaataa
    26161 tcattcaggt gctctacaaa caggaaccgg aaactatccg gatgtaccta gtatgacccc
    26221 cggtttttta gtcactcaga caagacagga cttatccaac ggaattgtcc attcaactaa
    26281 ttatagttat acgaatgaaa gatatatcca aggaactcgt actatttcta gaagtttagg
    26341 gtttgcttcc ataagggaaa cggatgtaaa tacgaacttt tacaaaatca cggattattt
    26401 tcaaaatgac tatcgtctag ccggagtacc acaatctact agaaattata acgcatccaa
    26461 taacctaacg ggttctacga ctcagtccgg ttttagtttt ccaaatcctt tcgggaccga
    26521 aattgccgtt gtgggaacaa tcactaccaa cgattacaga aacggaacgt tagtagaaac
    26581 atcgattcaa aattttacgt atgattctta cggttttacg acgagtgtag tagagagttt
    26641 aggtcctcat acgattacaa atacttctca agtttctaac gacgtggctg gttggagaat
    26701 gggaagggtt acaagatcca gaaaaaatgt agacggcact tgggttgcag atacacagct
    26761 tggatatacg ggagacagtt taacttctca aactcagttt cccgcaagtg tttctcctct
    26821 gactacaaca tttggttatg attcttttgg gaatgtaatt tcggttacgg aaccttctgg
    26881 aggagtttct tttcttacat atgatccggt attcaaccat tttccggtga caaaaacaaa
    26941 cacactggga cacgtcacga cgactaacta tgattttgcg actggattag aaacttcttc
    27001 cacagatccc aatggtgcga ttacattgac gagttacgac ggttatggaa ggaaagcaag
    27061 cgtaacgtat ccaggggaag ggactgcaaa cgaaacgtat acctattcca atacggggga
    27121 atacaattta acaaatttaa ataacaatga gtttgtgaca aaaagtatcc gggacaacgt
    27181 aagcgggaat gtaagtacaa ctcggatctt taccgatcct ttgggaaata cgattcgaag
    27241 tgaaggcaat acggcactga gtgggatcaa ttcgattgaa gacaactact ttgactatac
    27301 cagaggggtt ttgattcaaa aatcaaacga atactatact agcctcactc cacagtttac
    27361 gacgtatcaa tacaatgatc cggacggtga attgaccaca atcttagaac cgagtgtaaa
    27421 tggtacgatt caaacgagta ttacaaaaac tggatttacg gaaacaagga cgacagcctt
    27481 cccagacggc caaactaaaa cagaagtagt cacgaaaaac gaactgagtc aagtgattct
    27541 taaaacggta aacggtagga cgattttaac caactattct ccgtttggtg gtatttcttc
    27601 tgtgacggat gtgggcggtc ttacgaccac atttacttac aattctttag gaagaagggt
    27661 ttctactcaa gacccgaatt ctggaactat ttcttattcg tatgattctt taggacgttt
    27721 gtattctcaa acagatgcta gaagcaaaac gatcactttt acctacgatt tactcggaag
    27781 acctttgact caaactacaa atggtccaga agcaccgatt caatttacgt atgacgatgc
    27841 aagtgttccc ttttctaggg gaaggttaac taaagttacg gatgagtctg gaagaaccga
    27901 gttccttttt aatcaaaaag gaaacgagat tcaaaagaca aaatatgtgg atgatataac
    27961 ggctattttt aaaaccgatt atgattcttt aaatcgaccg attacggaaa ctctaccaga
    28021 cggaactaag ttacacaatt tctattcacc taacggaact ttgtcgagta tcaccatgga
    28081 cacggcggat ggaacaagca ccggtcacac agtagtcagc tatcaaggtc cttatttaga
    28141 ttccaatgga gttccgagct taagaagaac ttccggtaac ggggttacta tggaaattgg
    28201 ttttgaacca ctggacaaaa aacctttgaa tatcgtttct aaaaaaccgg atggaagtgt
    28261 catcgggaat accgaactta cgtatgattc taaaggatat attacaaaaa ttgaagacaa
    28321 gttaaatcca aacagaaccc agaactttac cttagataat ttaggaaggg tgacgcaagc
    28381 tacgggcaaa tacggaattc aaaactatac tttttccgcc aatggaaact taattcaaaa
    28441 aggtgcatat actttaggtt acacggatgc aagtcattct aacgctgtga caacggccac
    28501 aagtgcaaac acaggagtaa tgacctacgg ctatgacgca agcgggaata tggtttctcg
    28561 caatggggat actttacgct acaatagtta tggtaagttg atcgaaatta ctccttatgc
    28621 tacgagtagt tcgatccgaa acgtatacga ctttcaagga aaacgtgtaa agtccgtatc
    28681 agacattact ttattttcaa cctatacttt agatgataac tatgaaattg taagagagcc
    28741 cggcaaaccg gaaagacata ctttgtatgt taaaggtttg caaggggacc ttgtggccca
    28801 gtggacaaga gaagacgcga cgttacggat ttctggaaat gcgggacaaa agacagaaat
    28861 tgcaagtgat ttttcaatcg aatcgattgt cggtagaatt ttaggaacta ctacaaatca
    28921 ggattcatct gagaatttta gaatatcatt tcttgtggga actcttacaa aaccattttg
    28981 taaggacgtt acgggggatt gtagtgacta ctggaaaaac agattcgaat ctgagtttat
    29041 tggtatattt ggatattcta aattctttca atttggggtt ccgacgggtc tttacaaggc
    29101 gttttatttc ttgctattat tagcagttat ttatttagta tatccttatt tcctaaagga
    29161 gaatctactt ttacaaaatc ttggttggaa aggggttaca accccggcct tgatattgtc
    29221 tctatttgta gttacttctt tacccggttg tggagtgtta cccggaaccg gtgggaaaga
    29281 cggtgaccca ccttggatat tagcaatggg tgcaaacgta tcccaggagt tcctagtatt
    29341 caaaatccag gggtaggaat gacgggtggt ggaagtgtag gtggaatgcc agtaactgga
    29401 atgtattttt atcatcccaa tcatttaggt tcggttacga tgataacgga cggtgcagga
    29461 aatccagcca gtggtccaga accaggagtg agttttgtgt cttatgaacc gtatggttcg
    29521 attatacgaa acgattctta tggtcctgat atatttcgtt acaagtttac gggtcaaatt
    29581 gaagacaaag agaccggtct ttattactac aaagcgagat attacgaacc tacgttaggt
    29641 cgcttcttgc aagcggattc agtgattgca cctgattccg taaatggtat gaatcgttat
    29701 atgtatgtag atggaaatcc gattagttat cgtgatccaa gtggacacat ttccggtcct
    29761 gatatgatgc acatgttaaa tcgtatcgtt ggtcatgcta tggggaagga ttttaattct
    29821 aatggtttgg acaagaagtt gagtacgggt ggagtgaaaa aaggttttga taaatatata
    29881 gggaaaaacg gaattttagg atatttaggt gatcatttag ttactgcacc tttaaagaaa
    29941 ttgataatca gcacacatga tcgaagaagt attcgaagaa aagctcgtga acatgcaaaa
    30001 gatgaactcc gagcagaatt cgcaatttca gttgtgtgta ataaatctgt aaacttccaa
    30061 gatgtaattc aagaatatat tcaaagttat ataaatgcac catacatttc attattggta
    30121 ggagatttat attccaaatc tacttttcca ggacaatcga aatcaaattt gttaagtgta
    30181 ttggataatt tgaagttttt ctcaaatctg aaaacagatg ctaggttagc aaaggaggcg
    30241 tcctgtgaat aagataatta attatgttat tattatatta cttagtcttt attgttcgga
    30301 tgttaatata aacacaaatg gagtagatga ttctgaaata cttactggaa gtgagtacta
    30361 ttcgttgatt gttacttcat actctattaa gtatttatca tgtggaatta atcaaaatga
    30421 cgcattacgt aatgacccat tgttttttat gtattttttc attcctccta ttcctcaaac
    30481 gcatatttct ggtcctggaa gtgccgatcc aaaagatttt tcatttggtt caaagtcggt
    30541 tacattttac tattataaaa aggatgtcga atattgtact gaatccatcc taacggtacc
    30601 ttgtcaggcg gaacttaatg atttagcgaa atctttacaa ttttctgtat taaagaattg
    30661 tgaaaataac aaagctatgt ttaaaaagtc tggtgatgga aattggtagt taggttcttt
    30721 atagtaaatc cctcgcgtga gtcgatcgaa gcgtaaatac tgcaatgcac cataaataga
    30781 atgcggaagt tagaatatac gaaaaattta acatggtgct ttgcagattg aagcgaagag
    30841 cgcgacccgg cactaaaaag agagaagagt tttgccgggg cacgcccttg acatctaatc
    30901 cctatctact agctacccga agcgtcacaa ccccggcctt gatattgtct ttatttgtag
    30961 taacttcttt gcccggttgt ggagtgttac ccggaaccgg tgggaaagac ggtgatccac
    31021 cttggatatt ggcgatgggt gcaaacgtgg ccccaggagt tcctagtatt caaaatcctg
    31081 gagtgggaat gacgggtggt ggaagtgtag gtggaatgcc agtaaccgga atgtattttt
    31141 atcatcccaa tcatttaggt tcgattacga tgataacgga tggtgcagga aatcctgcaa
    31201 gtggtccaga accaggagta agttttgtat cttatgaacc gtatggttct atcatacgaa
    31261 acgattctta tggtcctgat atatttcgtt acaagtttac gggacagatt gaagacaaag
    31321 aaacaggtct ttactactac aaagctagat attacgaacc tacgttaggc cgtttcttgc
    31381 aagcggattc agtgattgca cctgattctg tgaatggtat gaatcgttat atgtatgtag
    31441 atggaaatcc tgttagttat cgtgatccaa gtggacacat ttccggtcct gatatgatgc
    31501 acatgttaaa tcgtattgtt ggtcatgcta tggggaaaga ttttaattct aatggtttgg
    31561 acaagaagtt gaatacaaat gggatttcta agggagtaaa tcgttttgtt cataacgcta
    31621 cttttataag taggaagaga ctattcgact tcactaatcc tggaaaatat ttttatccga
    31681 atatgaggca tataattccg cctggaaaga aaagtgaagg aataagtaaa ttaagaatta
    31741 atatttctaa aatatattta actcgtctgc ttgttttgaa ttatgataat caaataatga
    31801 atgaggaaga aaatggcctg ttccttcttt tttacattgc ggctccggct attgttgata
    31861 gtcaatttaa tgctcaaaca ttggctttgt ttggtacgaa atttcatctg ccattttaag
    31921 gacatattga aatgaataat attaaaaaaa cattagttat tttgaatata tcttgtatag
    31981 caattttggt taattgttta gatggcggtt tgtaccctcc tttgacgtct aaatgtcaga
    32041 cgacccttga atttttatcg ttggagtttt acttaatgtc aacgcattct tctgttccag
    32101 aggaacaagt gcaattaaca aatggactac ttgcctatta tgcatctcat tgtgatggaa
    32161 ctgaatcgaa gaaacataag agaaagaaga agaacgatcc aatctacaat ctttcaggta
    32221 aaaaagatga gtattgaacc atattcgcgt gagtgatcga agcgtaaata ctgcaatgca
    32281 ccataaatag aatgcggaag ttggaatata cgaaaaattt aacatggtgc tttgcagatt
    32341 gaagcgaaga gcgcgacccg gcactaaaaa gagagaagag ttttgccggg gcacgccttg
    32401 gatattggca atgggtgcaa acgtatcccc aggagttcct agtattcaaa atcctggagt
    32461 aggaatgacg ggtggtggaa gtgtaggtgg aatgccagta accggaatgt tcttctttca
    32521 tcctgatcat ttaggatcaa tccagatgat aacggatggt gcaggaaatc ctgcaagtgg
    32581 tccagaacca ggagtgagct ttgtatctta tgaaccgtat ggttcgatta tacgaaacga
    32641 ttcttatggt cctgatatat tccgttacaa gtttacggga cagattgaag acaaagaatc
    32701 tggtctttac tactacaaag ctagatatta cgaacctacg ttaggccgtt tcttgcaagc
    32761 ggattcggtt gtaatgccga ctaacgtaaa tggtatgaat cgttatatgt atgtagatgg
    32821 aaatcctgtt agctatcgtg atcctagtgg acacatttcc ggtcctgata tgatgcacat
    32881 gttaaatcgt atcgttggtc atgctatggg gaaggatttt cataatggga atagtccaag
    32941 ttttagcagt attggaaaag accttcatag aaacgcattg agtaaaggta ttaacaaatc
    33001 cttaaagaaa atagatacct ttcttggaaa atcagatatt ggaagattta taaacagagg
    33061 ctggagagac attaggcgaa gtgatcttgg tacaggattt gacaaatata tcggaaagga
    33121 tggtatatta ggatatgctg gtgatcatct aattactgct cctttaaaac atatgataga
    33181 aaataaagca aaagaagaaa taacaaaaag atcaagaaaa gattttgcat taaatttgca
    33241 attcgcaata gcagcagcat acttatgcgg tacgacccca gatttaagtt atgcgtttaa
    33301 aactttcgtt cagggcatga taatgttacc aacactttca gcttatattg gtaatcttaa
    33361 ttctcacaat gtttttccag gacaatctgt atcaaataca atgttaaaaa taatggcagg
    33421 gtcggctttg ttgaaccgag taaatgaggg aatggcggag gctagttgtc aatgattatg
    33481 caactaattg aaattgtatt atattataac attatttcgt tacttcttgg atgtataaac
    33541 atagatacgg gaatagatgt tgctgtaagt ccttctggta ttgataccaa ccgagttgta
    33601 aattcaagtg aattttatgc atatgcaatg caagcataca ctgaaaagat gtatttttgt
    33661 ggttttacag atgcagatat agaagcggat ttagcctttg taagtcttct tgcttattta
    33721 agtacagatc ctagtggact ttctggcttt tcgctgactt ctacagggct attatatacc
    33781 gactattatt taaaacgatc aaagcaagat tgtggtaagg cgatagctgc aactccatgt
    33841 cagagctctg gacaactaca agctgaagcg attcatatat ctttcttaac ttcttgtttt
    33901 ccggaaaaag tagtgttcac aaaaaaagga gacggaagct ggaaataaaa tattaatgcg
    33961 taattagatc gaaacgtagt caagaaaagg aataagggaa gagtaatata ctaaaaatgt
    34021 ataatctaat ttatattatt cttatccttt ctgtatcatg ctcggacgtg aatataaacg
    34081 gatacggagt agattcaaaa gatattataa caaggggaca atttaaaact ggagctttac
    34141 aagcttattc attaaaatat gaatcttgtg gatatacagt agatacaata ggtatcgatc
    34201 caatattatt ttcactttgg ctaagtacag atgatgcttc taccacttta gattatagta
    34261 ttgatagagc tgacttttgg actaattctg aatttagaga atattattac aaagatgata
    34321 tggataattg tactcgatca gtcttatccg taccttgtca accaacccca gaagatcaag
    34381 caaaagcatt agctttgtct ttcctaaaag actgtcgtcc agagcgagca agttttcgtg
    34441 ataaaggtca ggggaattat taaatgtata ataaaagtaa tattcttcgg ctttcccccg
    34501 cgtgagtcga tcgaagcgtg gtcaagaaat tggaataacg aaagaataat attctaaaag
    34561 taaaatataa tttcttgacc ggagctgaga gcgcgacccg gcactaagaa taaggaagag
    34621 ttttgccggg gcacgccttg gatattggca atgggtgcaa acgtatcccc aggagttcct
    34681 agtattcaaa atcctggagt aggaatgacg ggtggtggaa gtgtagatgg aatgcccgta
    34741 actggaatgt atttttatca tccaaatcat ttaggttcga ttacgatgat aacggatggt
    34801 gcaggaaatc cagcgagtgg tccagaacca ggagtgagtt acgtttctta tgaaccctat
    34861 ggttctatca tacgaaacga ttcttatggt cctgatatat ttcgttacaa gtttacggga
    34921 cagattgaag acaaagaaac aggtctttat tattacaaag cgagatatta cgaacctacg
    34981 ttaggtcggt tcttgcaggc ggattcgatc attcagcctg aaagtgtgaa tggtatgaat
    35041 cgttatatgt atgtagatgg aaatcctgtt agctatcgtg atccaagtgg acacatttcc
    35101 ggccctgata tgatgcacat gttaaatcgt atcgttggtc atgctatggg gaaggatttt
    35161 aattctaaag gtctggacaa gaagttgagt acaggtggag tgaaaaaagg ttttgatcaa
    35221 tatataggga aaaacggaat tttaggatat ttaggtgatc atttagttac tgcaccttta
    35281 aagcgtttca tcattggtta caaggcaaaa ccggaaatga aaaagaagac taaacgtgag
    35341 tttaaggaaa atgtagaatt tgaaatattt accgctgtaa ttgtctgtca tcaagaacct
    35401 aatttttcat acgcaatatc aaattatgtt caagccacat tgatgaaacc atttttggca
    35461 aaatatattg gagatattga agcatattct tcatcccatg cattactcaa ttttttcaaa
    35521 ttatcaggga ctatatctag ggacaaaagc atagcagaag gagcggcttg tcaatgaacg
    35581 tgatattaaa gtatttaata atatatttaa tttttctttc ttttttaaat atactttcat
    35641 gctcggacgt gaatataaac ggatacggag tagattcaaa agatattgta acaaggggac
    35701 aatttaaaac tggagcttta caagcttatt cattaaaata tgaatcttgt ggatatacag
    35761 tagatacaat aggtatcgat ccaatattat tttcactttg gctaagtaca gatgatgctt
    35821 ctaccacttt agattatagt attgatagag ctgacttttg gactaattct gaatttagag
    35881 aatattatta caaagatgat atggataatt gtactcgatc agtcttatcc gtaccttgtc
    35941 aaccaacccc agaagatcaa gcaaaagcat tagctttgtc tttcctaaaa gactgtcgtc
    36001 cagagcgagc aagttttcgt gataaaggtc agggaaatta ttaaacatat aataaaagta
    36061 atattcgatg gcattaaata agtttgataa aattctagga aaaacatttt ttgtagtgtt
    36121 tgtcttacta ttgaatggct gtttcaatat caacctacca cctggaaata ttacaaattg
    36181 ccaacttgca ttaagcctta taatatcagg gattgatgcg agtaattatg tttcacaaac
    36241 cgaggaagat attaagagaa tggataactt aattgcttat tacgcatctc attgtgatgg
    36301 aactgaatcg aagaaacata agagaaagaa gaagaacgat ccaatctaca atctttcagg
    36361 taaaaaagat gagtattgaa ccatattcgc gtgagtcgat cgaagcgtaa atactgcaat
    36421 gcaccataaa tagaatgcga aagttggaat atacgaaaag aataacatgg tgctttgcag
    36481 attgaagcga agagcgcgac ccggctctaa aaagagagaa gagttttgcc ggggcacgcc
    36541 cttgacatct aatccctatc tactagctac ccgaagcgtc acaaccccgg ctttaatatt
    36601 gtctctattt gtagtaacgt ccttacccgg ttgtggagtg ttacccggaa ccggtgggaa
    36661 agacggtgac ccaccctgga tattagcaat gggtgcaaac gtatccccag gagttcctag
    36721 tattcaaaat cctggagtgg gaatgacggg tggtggaagt gtaggtggaa tgcccgtaac
    36781 tggaatgtat ttttatcatc ccaatcattt aggttcgatt acgatgataa cggatggtgc
    36841 aggaaatcct gcaagtggtc cagaaccagg agtaagttac gtttcttatg aaccttatgg
    36901 ttctatcata cgaaacgatt cttatggtcc tgatatattt cgttacaagt ttacgggaca
    36961 gattgaagac aaagaaacag gtctttacta ctacaaagcg aggtattacg aacctacgtt
    37021 aggtaggttc ttgcaggcgg attcagtgat tgcacctgat tcagtaaatg gtatgaatcg
    37081 ttatatgtat gtagatggaa atcctgttag ctatcgtgat cctagtggac acatttccgg
    37141 tcctgatatg atgcacatgt taaatcgtat cgttggtcat gctatgggga aagattttca
    37201 taatgggaat agtccaagtt ttagcagtat tggaaaagac cttcatagaa acgcattgag
    37261 taaaggtatt aacaaatcct taaagaaaat agataccttt cttggaaaat cagatattgg
    37321 aagatttata aacaaaggct ggagagatat tcgaagaggt gatttaggtc gtggatttga
    37381 taaatatatc ggaaaggatg gtatattagg atatgctggt gatcatctaa tcaccgctcc
    37441 tttgaaaaat atggctaagg caagagcaaa agataaaatt gaaagaaatg ctaatcatca
    37501 attaggagtt gaatttgaat tggaaatttt aatttctctt aaatgtaata gacagcctga
    37561 ttttcaatat gctacgcaag gattttttca aacgaaagca atgtcctcat tagtttctaa
    37621 gtatggggca aacaatttag tgcctgtaat attttatggg caatcattgt caaaccaagc
    37681 taatttagtt ataaacgtat tacctattca atcaagtata tcaagatata tgcactatgc
    37741 tacggaggca aattgtgaat aaatttaaaa gaattattaa tatatatata ttcattaata
    37801 tgttatatag ttttaattat tgcaataata ctaatataaa tgatgacgga gttgatgatt
    37861 caacagttgt agcacaacat gaatattacg cattgatgat ttattcgtat acatcaaagt
    37921 atatactttg tggttttaca gaaaaagaat atttgaatga tcccttattg gttatatact
    37981 atatttcacc attagtgtca gagggaatta gtgacccatt ttcgggggat ctattaagtt
    38041 tgtttatcag ccaatcatca acgacttatt tttataaaaa agatatgaat tactgtgcga
    38101 agtctatact tgcggttcca tgtcaggcga atttttctga tctttctaag tcattacaga
    38161 ctgcagtgat taaggattgt caaggaggaa aagcagattt ttggaaatct ggtcacggca
    38221 attggtgata tgatgaacac ttaactcaca ttcgcgtgag tcgatcgaag cgtaaatact
    38281 gcaatgcacc ataaatagaa tgcggaagtt agaatatacg aaaagtttaa catggtgctt
    38341 tgcagattga agcgaagagc gcgacccggc actaagaata aggaagagag ttttgccggg
    38401 gcaccccttg gatattggcg atgggtgcaa acgtggcccc aggagttcct agtattcaaa
    38461 atccaggggt aggtatgacg ggtggtggaa gtgtaggggg aatgcccgta accggaatgt
    38521 atttttatca tcccaatcat ttaggatcga ttcaaatgat aacagatgga gctggaaatc
    38581 cagcgagtgg accagaacca ggagtgagtt acgtttctta tgaaccctat ggttctatca
    38641 tacgaaacga ttcttatggt ccagatatat tccgttacaa gtttacgggt caagtggaag
    38701 acaaagagag tggtctttac tactacaaat cccgttttta cgaacctacg ttaggtaggt
    38761 ttattcaagc ggatacagtg attgatccag aatcagtcaa cggtcaaaat cgttatatgt
    38821 atgtggaagg aaatcctgtg aactacaagg attcgtcggg tcatagtttg gatatgatgt
    38881 tttatgcagc attgtatcaa tacgcacaac tacccaatag ccctgagaag gaacaaagta
    38941 gtttaatgtt acttgcttta cacaatcagc agattcgaaa tacttccggc cctggttgtc
    39001 cagcgagtgg aaagaacaat ttggtttggg gaaactatca aggtgcggga atgtgtggtg
    39061 gaaagttacc gaaggaggtt gaaaagttta tgggaatttt tctttttcta ggaaatcctg
    39121 agttgtcttt agcaatttat tttctctaca aaccgaattc ggctttgacg attgtagatc
    39181 gttcaggaat cgcccatgat gaacttcata aatggtcaac gagtaagggt gcaatccatg
    39241 ctaacgagca gtggattaag aagtcctggg gaaattttta ttcaatccat gaacagaggg
    39301 cagcctacaa acgagagtat gacgcacttc cgaaaagtta tgatcgatac ggtaataccg
    39361 ggaaatcaat cctagcgggt gtgaattatc ttggaacgac agcgattgat tattacggcc
    39421 caatgataat cggaacgact ctgttttcag ttcaaaatta ttttgcttat caagcccaat
    39481 ttattcatca tgcgacattt gttcacaagg cgcgatacaa taacttttgg aaaccgaata
    39541 agtggaagtt ataacgggag aaaggaagaa tatgaaacta agaatattga tcttgattgt
    39601 ttgtttgtgt gtaaattgtt atatagggac gcaaagggat gcatgtaggt acaacttgaa
    39661 gacaaaagat gtttttggtc caagtgatga tagctgcgga atgattggct tagtagcacc
    39721 attaacagca aatgggtctc aaatgccaga ggggttcgat ttaagaaaaa atcttgtttt
    39781 aaattttctt attctcaatt gtctggatta ctacgaacga cttaaagagt gtgataaaga
    39841 agagaataga tatataccga gtatatatgg tttcaatatg aaaaagtttt caactaaaaa
    39901 gagtagtgta atagcagtta gataatgatc gattggattt aactttccta tttttttctg
    39961 tattttctat tttgaaagtt tgctggataa cttttggaaa ccgaataaat ggaagttata
    40021 acggagaaag gaagaatatg aaattaataa tattgaatat aaccatttgg aatctatttg
    40081 tttttttgat tttaaattgt tctattggaa cacaaaggga tacatgtaga agtaacttga
    40141 aaaaaggtga tttatatggt ccaagtgatg atagttgtca gtttatttca gttataaatc
    40201 ctttaacagc agaaggttca ttgaacccga ccgagtttga tgtgagaaaa aatttattac
    40261 ttactgcttc agttttaaat tgtatcgagt attatcaaaa actcaaagag tgtgacaaag
    40321 aagaaaatcg atatatacct agcatctatt caaaagaata acttcgaatc ttccttttac
    40381 cttaattgac tgaccaggaa tcgcccatga tgaacttcat aaatggtcaa cgagtaaggg
    40441 tgcaatccat gctaacgagc agtggattaa gaagtcctgg ggaaattttt attcaatcca
    40501 tgaacagaga gcagcctaca aacgagagta tgacgcactt ccgaaaagtt atgatcgata
    40561 cggtaatacc gggaaatcaa tcctagcggg tgtgaattat cttggaacga cagcggttga
    40621 ttattacggc ccaatgataa tcggaacgac tctgttttca gttcaaaatt attttgctta
    40681 tcaagcccaa tttattcatc atgcgacatt tgttcacaag gcgcgataca ataacttttg
    40741 gaaaccaaat aaatggaagt tataacggag aaaggaagaa tatgaaacta agaatattaa
    40801 atatattaat attaagctta ggattattta tgaattgttt tatagggtca catagggatg
    40861 cctgtagata taatttgaaa gaaacaacag gagcgtctga ttgtgagcta ttgaccatat
    40921 ctgcatttgt gcccacgcaa agtgatataa atataaatgc agtttctgca ttaatgttaa
    40981 gttgttatca atattatgaa aaacttaaag aatgtgataa ggaagaatat aaatatatgc
    41041 cagcaattta tggctataat atagagctgt tttcaaataa aaagagtagt gtaatagcag
    41101 ttagataatg atcgattgga tttaactttc ctattttttt ctgtattttc tattttgaaa
    41161 gtttgctgga taacttttgg aaaccgaata aatggaagtt ataacggaga aaggaagaat
    41221 atgaaattaa gtatattgaa tataattatt tggaatctat ttgttttttg gattttaaat
    41281 tgttcgattg gaacacaaag ggatacatgt agatacaatt tgcatcaaag catatcttct
    41341 ggttattgta aatttatagg aactggtaca gcttcgacaa atccaaatat ggatgtaaat
    41401 actcttcaga aaagagatca gattttaaca tttgagcttc tcaattgtct ggattactac
    41461 gaaagactta aagagtgtga taaggaagag aataaataca ttcctagcat atatggtttc
    41521 aatatgaaaa agttttcaaa taaaaagagt agtgtaatag cagttagata atgatcgatt
    41581 ggatttaact ttcctatttt tttctgtatt ttctattttg aaagtttgct ggataacttt
    41641 tggaaaccga ataagtggaa gttataacgg agaaaggaag agtatgaaat taagaatatt
    41701 gaatatactt atttggaatc tatttgtttt tttgatttta aattgttcaa ttggaactcg
    41761 aacagatgct tgtaaggcgg atttaaggag agcaactgta cttgagccta gtgatgatag
    41821 ctgtgaattt ttgcaaacaa cggcggcatt accattgcca tctaatgcga cggaagatgt
    41881 tatacaaagt cgaacaacga gaatatcatt tttaattctg aattgctatc aatattacac
    41941 gaagcttaaa gagtgtgaaa aggaaggaaa tcgctacacc ccagcattat atagtcgaga
    42001 ataaaaattc ttctcagttt attttcgtta taatagtatg aaattaagaa tattgaatat
    42061 aaccatttgg aatctatttg tttttttgat gcaagccctg atagctgtga attcgggtta
    42121 gcagctttac ttttcaccca gaaagataac aaatctattt ctgagtttga aaatagaaaa
    42181 aacacgtttt tcaattttaa tttgatcaat tgttatcaat attatgaaaa acttagaaaa
    42241 agaaatctta ttcaaagtaa atttggcact ttggaaaaag ctttcgaatc ctttcttttt
    42301 cttcgattgc gagttggttg ttgtttaaat acaacgtttg caagttcttc aattgcccaa
    42361 tttctttagg aagtattttg agttggttat tacccaaatc caacgatttt aaactctgta
    42421 gttgtccaat ttcgatagga agagtagtga gttggttatt ccataaattc aattcttgca
    42481 gattctttag ttgcccgatt tcctttggaa gagctgtgag ttggttataa cccaaaccca
    42541 acgattgcag attttgcatt tgctcgattt ctttaggaag ggttgtaagt tggttattac
    42601 ctaaatgcaa agtttgtaag ttcttcaatt gcacgatttc tttcgaaaga gttttgagtt
    42661 ggttactact taaatccaac gtttgcaaat tttttagttg tccaatttct ttcggaatag
    42721 ttttgatttg gttataaccc aaacccaacg tttgtaagtt cttcaattgc tcgatttcct
    42781 taggaagggt tgtaagttgg ttataatata aatccaacgt ttgtaagttc ttcaattgtt
    42841 tgatttcctt aggaagagtt gtaagttggc tgtaacctaa atgcaaagtt tgtaagttct
    42901 tcaattgcac gatttctttc gaaagagttt tgagttggtt actacttaaa tccaacgttt
    42961 gcaaattttt tagttgtcca atttctttcg gaatagtttt gatttggtta taatataaac
    43021 ccaacgtttg taagttcttc aattgctcga tttctttagg aagagttttg agttggttac
    43081 tacttaaatc caacgtttgc aaatttttta gttgtccaat ttcttgtggg agaattgtga
    43141 gtcggttata acccaaaccc aacgtttgta aattcttcaa ttgtgcaatt tccttaggaa
    43201 gagttataag ttggttattc cataaattca attcttgaag attctgtagc tgtccaattt
    43261 ctttcggaat agttttgagt ttttgttcac tcaattccaa aactcgaaca tccaaaggat
    43321 tttggagtgc ttttgttaaa tccttataag ttcctggttc ttctttttcc gtttgaatct
    43381 cgcaagaaag atgaatgaga aataaaagac taattattat tctttgtaag taagtcaaag
    43441 ttatgtgaaa gttcataaag gttatccgga ttggaattaa attgaaagac aagtttctaa
    43501 ataaaaataa aacgtcattc aatttaaacg ttctttttta aatttctgtt cgtttaaagt
    43561 taaaattgat tccggatttt ttaataagat tgaatttaaa attctaatag tctagttctt
    43621 ttcttaaaca ctttaagaat gcgattgtat ttttggtttt tttagaatcg aaaggcttga
    43681 accttcgttt gattggatat aagatttaag ttctctgggg gattgacctg taaatttaac
    43741 acaagcccta tgaaaagaag aagcagaatt gaaaccacat tcaagggcaa tacttagtaa
    43801 attaaaattt gatctaattt tgatcatatc tattacttct ttaattctat gatagtttaa
    43861 gaaatccgta taactcatat taagaaactt atttaaatac ctagaagctt gatgcgtagt
    43921 aagacctaaa gctgctgcaa aatcgggaag tctaatttct tcttctttaa accctttaat
    43981 atcaataaaa tgattcagtt tagtattaac tttttctaaa tcgatcccta ctaacaattc
    44041 tttagactgg tatttatatg tctctgcttc tttggcctct ggggtaggaa tggtttctaa
    44101 ttcaatttct ttgactaagt tagtatctgg aatcgaaaca ataaccttac caaataaaga
    44161 aggaaaaaaa cgttctaaaa gaatcgaata acaaatgact gatcccggaa ttaattccgc
    44221 aaagaataag aaatccttct tatcgaaaat cgtaccaaag aaatcaaaaa cgaaacaaat
    44281 agaaattaga agagaaagaa aggggaggtt aaaatataaa atagattttt tagtatttaa
    44341 aacctttctc aaagaccaga taaaggtaaa aatagaaatc acaattccta aaatgtcgat
    44401 gaaagatata aagtaataaa caggaatgaa ataagaaaat aaaatcgtaa ttggaatgat
    44461 cgctaaaagt cttttacaat aaatccaagg attatctaaa gattcaaata aatagttgaa
    44521 acagactaat acagctaaac tagaataaag aaccaagcca taataagaac cgaataaaat
    44581 cctactatca taacgtaaaa ttccttgatc gatcaaaata ccattattta aaatcagaaa
    44641 aaacgcggcg gattgtaaaa tagaaccgta ggatttacta aaaccatcgc ttgaataaag
    44701 tttcgagaat cctaataaaa atccaatgac aaccccaaaa gcatgaaaat agataattcc
    44761 caattttaaa aaattctcat aatctaaaat tccgactgta tatatatcaa atatggaaag
    44821 gaacttggac atgatcttga ttttaaaaaa tttatcttat tggaaactct tcattacttt
    44881 ttaaatcatc cgaaaaggaa tgattgaaag agttgagtct taatttattt ttgatagcta
    44941 tcgccttacg aaacccggtg gattttaaaa ttgcttctct gtcttctttt tgtaaaggta
    45001 tgcctatgta tttttcgtat tcgtctaact cggattctgt gatgtctaag ggttttattt
    45061 taaaataatt gattaccata gatttacccc ttattttggt tttttgaaat ggcaaccagt
    45121 agaacgaaaa acttaacgtt tcttgcttac gttctttaag gaagtatcta aagaattacc
    45181 atctattttt gaattcaaaa ggacatgaga tttagcttga ttgaatcctt cttagtagag
    45241 tagtttgctc taattgaaat caaatataac gaataaatga ctaaagcaat ttgcacgtat
    45301 gtcaattaaa aaatgcaatt cgcactataa aaaaatatgg aaaaattcga aagattacaa
    45361 aaagcatgta acaccttaaa aattaacaga aaaggtttag ccgatatttt aaggattcat
    45421 ccgtcaaacg cctccagatt attaggtggt gaaacagagt ttacttggac ttatgcagaa
    45481 ctttttcagt tgaaaacaaa tgtctctgct aattggatca tggaaggcaa aggagatttt
    45541 tggtcagaag aatctggtaa cgacaaagaa aaattaatag tacgaacaat cttaaaaatt
    45601 cctggtttat ctgaaataat ggagaaattt gtaaaattac atcaagaaga tcagaatgct
    45661 attatagaaa ttattaatcg attctattat ttatctatgt caaagtttaa aaaataaaaa
    45721 aagttacttt aaatatttat catatttgat agcaattttt cttgcagttg cttgtaatgg
    45781 tatgtttgct ttaaaaaacc attggtaagc tgtgtctatt acttctttgg caaggatcga
    45841 gtttgcattt agtcttctca tctcaaattc ctcgggatct aaaatagaat ataattttag
    45901 tattggattt aaagtaattc tatttagtaa aggaacgtac attccagaaa agatttcttg
    45961 tctagtttga aaagcatcat agtgaagaat cgctattccc cagaaaatta tacaaatcat
    46021 agtgccgatt gaagcatacg atcctatata tatttcaaag aaaggtaaaa tccaaactaa
    46081 aggtatgata attaaaaatg cagaagtaat tccgaataac attagagata atcgaacgcg
    46141 aatcattcct tctgatttaa ttaaacattt tacaagttta taaatacatt ctaataacca
    46201 aagtatagaa tatagtaata aaatatgata tgctaattga ggctcatgtt ttaaggtatt
    46261 aatatctata atttttatta atctaaaact aagggcagaa aagattaaat aagaaataat
    46321 acaaaattct attgattttc ttaaaataga agtttggtaa ttttcattaa taagtttgtt
    46381 aacaatttta gacaaaaaat aaggggcgag aatagctgaa attaaaatcc aattgggtgc
    46441 ataaagacga atactataag gaataaattg tctgcatcct gaaagtaatg tccataaccc
    46501 aacggaaata cataaataat aaaaattccg tcttacttca ataaaaggat tactaatttt
    46561 cttaatgtaa tatccaagac ttaatatcaa tgatgaagta aaaagaataa aaaatattga
    46621 catatttgtg acacgaacag tttcaagtca ccataatcgt gtcctaattt tttgtaaagc
    46681 tactttaggg atttcgatag gtgtaagata aactagttca ttgttatgat aacattccgg
    46741 aaaatagact tctttttcat actttttgga agggatcgcc cctatagaag tgtaaagttt
    46801 aacgattgaa cttacatttt tgtgataaaa tccgtagacc atatcaaaat ttttatcaat
    46861 acaatactgt gctgctgctt taaaagttgc taatgctgcc catgatcctt ttatcgataa
    46921 aacaaaactt acggaattcc aatcagcaat attatcgcct attacagcat atctttgata
    46981 tggttctgta tccttgataa ttccaagttc caaaggaatg agattattag gttttttttc
    47041 tacaattctc attgcagcta atatttcaga accctcacgt acataaaacc aagtagacca
    47101 agcgtccatt tccacagcag tatataaaga ttttgtatat ccgaagttat taaaaatatc
    47161 gctggcaaat tttttaacgt gatttagttc gtcttgattt tctagtcctg ataaacgcat
    47221 tacgtggaat ttattaacag attttgttct ttgaattgtt agtgacataa cataattatg
    47281 tcacattata acaaaatttc aatgttttat ttcatttttt gacccctata ttataactta
    47341 gagtcatcta gtaaaatata tgttacttcg actttaaaag ttgtattttg ataaaattaa
    47401 aaaaagagaa cacaaagcta aggctatttt agtaaataaa aaatttcctc acaatttgac
    47461 taacgtaaat aacgggttta aatttgtagg atgaaaaata ggggaaagat aaatcctaaa
    47521 aagatcacca aaagaaaaag aatctgattg gattaatccg gaattaaaag aaatccacga
    47581 aatcaaaagc atgtttgagg tatatccgga tacaaaaatg gatgcgtata cggttaaact
    47641 ggagaatgat tcttataaac cgaaccgata taaatactat tatccggata tagaacaaga
    47701 acttttattt taaaaatgag tataagttct gtagattatt agcaaaaaaa ataccccaat
    47761 tgaacggggt ttgaaatgaa gattaaatag atttattaaa gtctcggttg aaaagacttt
    47821 taatacaata attatcggac aataaaatta gaatattact aaaaattttt aaagaaaaaa
    47881 ctatagtaac aatcaattaa aaaaagaaac cctacctgta aaagcgtagg gaaaatctag
    47941 gagaaataca taactatgtt cttttaaaaa agaattgagt cataatttgc gtagttaaat
    48001 gaaaaactac gatactattt atttttttta aaaaatcccc ctataatgga accagtacag
    48061 agggatcaat gaacccttaa ccttccgaaa caaaagattc gaaagttttt agcaaattca
    48121 gaataataca attaagacaa gaatcaatca aaaaataaaa attatatata aattatttaa
    48181 tatatcttaa aataataaat tagaaattat ttattctata aaatgacagt caaaaaaata
    48241 aacaaatcaa tataaaaatg aaaagtttta tagaaaagta gataataatc aagtattgta
    48301 atatctaata cagaataaaa acgtattaat aaaatctaaa gaataatgga ttgataatta
    48361 aaaaatgact ttgaaaatgt ataactggta gtcaaagtca agtattgagt atgaagtgta
    48421 aaggatgtat ggatacgctc aatccccagt ttcctcgtga cgggacataa tcaagattat
    48481 cggaagttga ttgttgtatc atttaaaaaa aaatatactt gaaacactga acgtttcctc
    48541 acctaaagat ctacacggaa ctgcttttga gaatcatcta tcggtcttat tgaactgcac
    48601 tacagctcta ttttctaatc ttttgggatt gatagattcc agggctttat gatattcgta
    48661 tattctgcta ttattaggta gttatacgaa attcgattat ttgcagttat gcgacatgct
    48721 aaaaattata ggggttaagt gatgccaatt acaatacaaa gtgtacatga tttacgaaat
    48781 tatttcaaag gggtagtaac gcgttctaag caccatgccc ctaaagttga tcaaattatt
    48841 tactcattgg tcggacatgt cattttaaaa ccgggtttca ccacatttgc tttgtcactt
    48901 cggttcgcgg gacggcgcta aggcgcctcg aaccttgtgc caattcttcc gcgcgtttag
    48961 acgcgctcca gaaccgcaaa cgtcgaggag actctttcgt tatacgcaat cgcaaaagaa
    49021 aatattaaat aaaagagact gtaaaaaatt tatgaaaagt tatgttttaa gaatcaattc
    49081 ctctttaagt gaaacattga tttctaataa gaatgaaaat cgtatatcaa ttggctggtg
    49141 tgacgcgaaa gagttactca atgctgaact taattggtat ggttttcgag aagtattaca
    49201 tcgagtttat tatgcagacc gaaaaactta tcgtgccgca ggaaacgcag gagcaagtct
    49261 ttggaatttt attcgaaaca tgaaaaaaga tgactatgtt ttgattccta gcataatttt
    49321 gatttttata ttgctaaaat tatttccgat gacctagact atctagaaga aaaaatttct
    49381 gaagaaaccg ctttttcacg aaaagctatc tggttaaata atggacaacc aatcaaaaga
    49441 aatcaagcac ggtcaaaaat catatctaga ctaaaagtct accagacttg tgtagattgt
    49501 tccgatttaa ataatgaaat tttagaatta ttagaagaca ttgcatccaa ccgtacttca
    49561 aattttgaag atgacttacg taaagacgta actaaaacaa ttctgaatgc tctacatact
    49621 ggaaaaattg aaaattttgg ctttgaaagg ctattaaaaa atctattcat taaattagga
    49681 tcacgggaaa ccaaaatcgt tcccagatcc aaagataaag gctctgattt aatagttgaa
    49741 ttttacattt ttgatatagt tcctgttcaa atatccgtac aagcaaagca ttggaacgaa
    49801 tcgaatccag ttaaaagaga ggaaattgag caattaaaaa caggaatcga aagcgatggg
    49861 actaattatg gcttatttat tactagtgga atttacacgc aagaagcaat ggattatgta
    49921 gaacaactat acactgaagg aattatcata catttgattg atgggcttca gctatctagt
    49981 ttattattca aagaatctgt tttcgatctt acataagctt tgcgacagcg tataacttcg
    50041 tctcctcgct gcgttcgaga tttgctccgc aaactctcac tccaggctaa agccacactt
    50101 gctttgtcac ttggttcgcg ggacggcgct aaggcgcctc gaaccttgtg ccaattcttc
    50161 cgcgcgttta gacgcgctcc agaaccgcaa gcgtcgagga gactctttcg ttaggcgaca
    50221 gtttttaaat atttttttgc aatgaagatt tttgagctca attccaatct ttagtttctt
    50281 ttcagttgac aaatctatac gtaattacat agtaattaca atgaaggctt cagtcgtaaa
    50341 aataggcaat tccaaaggta ttcgaattcc caaggcagtc ttagaagaat gtcatattga
    50401 agaagaagta gatttactaa tcgataataa caaattaatt attgtacctc taaaatcgaa
    50461 accaagagaa gggtgggaaa aacaatttaa aacaatgtca tctaataaag atgataaatt
    50521 atttattcct gattcaatag atttattaga caaggattgg gaatggtgat ttctcaatac
    50581 gaagtatatc taataaattt agatccaacg gttggacatg agataaaaaa atcaagacct
    50641 tgtgcaataa tctcacccaa tgaaatgaat aaaacgattg gaacaattat tattgcacca
    50701 atgactacaa aatctcgatc atatccgaca agagttgaat taacctttca aggaaagaag
    50761 ggttggattg tgttagatca gattcgagct gtcgataaaa cacgtctggt aaagaagtta
    50821 ggaaaaatag atcccaaaac agttaataaa atgaaactgg taataaagga aatgttggtt
    50881 gattaagaat tgattgattt tctaaaaacc gtcgcctcac tccggctccg cacatttgct
    50941 ttgtcactcg gttcgcggga cggcgtatcg tatgctacca atatagttgt agattaattc
    51001 atcattatat ggaaaaatat tcagatcggc taatggattt tgcagatgct tctttggtaa
    51061 gtctttctga aatttatgaa ataaaagata ttttaacttt agatagtgat ttcctttttt
    51121 acaaaacaaa aaaaggcaaa gctttaaaca ttcttaattc cgagatgata aaatattaaa
    51181 tcagagcacg cataacgccg ttggacgaca gttttaagta tctttttttt ggcattggat
    51241 catcacaatg ataaatttaa attcattttg aaaataaact cgcccatact tctaaaacta
    51301 aaaaaacgat atgaaatgtg actcccatac ttctagtagc ttcgccgttt ggaagtgtag
    51361 caaaaaaatt ccaatgaaat atatatacta ccaagataaa taaatgaaac aaggctccaa
    51421 ttcgattcca tttcttttta tttccttctt gataagatcc catccataag acaataccag
    51481 ttaatcctgc taaaagataa gcctgaatca ggccaacgtg acctaaatta tgattattta
    51541 aaaaactata aggccctatt ccgaataggc ccaaggtaga gataatgctc atcgcaaatc
    51601 ccattgcaat caataacgtt ccatgagttc ttaaaatcat aatacgagtc gtttccacag
    51661 ttgagtcctc tttaatttaa aaaaatataa tgacatttta tgtcagttca gtgaaaaaat
    51721 caacgattat caaaaaaata cttttgtgaa atttcaaaaa agatctcaaa aacatataag
    51781 aatgtaagtg gcgctgaata aaaaatgcta agtccctttg attcaaatcc catcaaagaa
    51841 tcaacaaaaa atagacttta taaataatca tatttttata tttaaaaaat ttataaaatt
    51901 aaatattatt tattaataat tcatataaaa aatttctata gattaatact tctgataaag
    51961 ttgaatcaga cattattacg tgttgttata aacttaattt ttttattagg aaaaattttt
    52021 tatattcaat tgaagtgaaa atttatctgt tataaagcac gacagatctt ttaattttat
    52081 ttatacacat aataaaaaca gaataaattt tgagacaaat ccatgttcag aagtggaatt
    52141 ttaaatattc gattatagaa gtttatataa aatattttac tggaaaattt ggaaagtgaa
    52201 tcttcgtaaa gatcaaagaa tttcgacttc gagacatttt catcaaaaga ttaatgagtc
    52261 ttttttccag aaagtcggat gaactgagaa atatagtcgc aactcttcgc actgctaaga
    52321 tcatattcat cattaaaatt gtacttccag atgacaaaac gagtagaatg aacgatcccg
    52381 gcgtagacgc ttagcatacg cggatctcaa aattcttaac gatttaaaat attattcgga
    52441 aaaaaataga acgtctttac gaagcgacct attataaaaa gaaatctcct tccacaatta
    52501 ccagagaatt aaacaacaca ccaatgggac ggattgtaaa tatagccgtt atgttcgaag
    52561 agtatacgga tgatgaataa taatccgaac aagtttcaag aagaatttcg tacccaagca
    52621 atagaggact tacgagagca ctttaaaaac gcctgataga caaacttcat tgtcaaattc
    52681 tttgggacaa aaaaaccttt ctcaaagggc cacggatcgt atgggaattc aaactagcat
    52741 caatccaaat agtctttggg gaagaatggt ttccaaattt ttgatcgatt ttttacttag
    52801 agtacatcta agaaaatgcg agtttgaaat aatccgcaaa ttgattactt ctggaaaatt
    52861 aaccagcgag gaaaatctcc gcctaatccg agatagttta ttgaaaatgg gaaaaaacgt
    52921 caatgtggat aaggttcttg cttcttatct ggatgaaatg accgagctga gaaaacttac
    52981 ccaaagaaaa ctaaaattaa ttgccaaacc taaaacactt taattttttc ttaagagacc
    53041 atcccaaaat tcactccttt aaaaatttga ttcttttacc catccttata aaattgaata
    53101 ctgtaatttt tttataaaac actatttaac ctagtgacga attattggac acatttttac
    53161 gcagcattta cttcaaattg cacaggactc acaaagtcta atgacgaatg agatctgtgt
    53221 ctattataat aaacttctat atgatcaaaa agtaattctt cggcttcttg aattttataa
    53281 aagtaattat attccatttc tcttttcaga gaaccaaaga aggactcagc gactgcgttg
    53341 tcccaacaat ttccctttct actattactc cttctgagtt tattatttaa cagataccct
    53401 tcgagtttcg tacgaacaat aattggatcc tcgatccgaa tgaaaaacta aacccttagg
    53461 aggatttcta tattcgattg ctttggaaag agcggtgcac actaacttag aatcattaga
    53521 atttgaaatc gaccaaccca ctacttttcg agaataaaga tccagtatta cacaaagata
    53581 aatccacccg aaagaggatc ttaaaaaagt aatatctgaa acccagatcc gattcttctg
    53641 attcggtttg aaattccgtt gaactaagtc cggagcaacc cgattcccat gattagaatc
    53701 tgttgtggca atccgaaaac gtttctcctg ttttccttga atttcacaaa gtttcatcac
    53761 ttttcgaacc gttcttgctc cgtaaattga atacactttc ttcacttccc gaagcaaccg
    53821 aactaagccg taattcttac gacttgttag ccacgtttcc cgaatgaact cgacaagttc
    53881 ggtattatat ttttctaatt cgtttttact ccgttttaga aattgataga atcctgaacg
    53941 agacactcct aaaacgttag ccatgctttg aatcgaatac tcaaatcgat gagtttccat
    54001 gaacatcaat cgggattttg ttcgcgggaa agcatggcgg caaacttttt taggatagta
    54061 acttcctctt tcagtttcag attttccttc cgaagctttt tcagttcttc actttctttt
    54121 aactgtttat ccgtaagtgg gagctgatct tctgattttt tcaagtattc tcccctccat
    54181 tgtcgtaaca caaaatagct gattccaagt gaccctgcta cttcttttat cgtaaacgaa
    54241 ccagaaagtg ttcgcttgac tgcttgttct ttaaactccg gagagtattt tcctttctta
    54301 ttcatattca cctttacctc attcgctgag taaaaggtgt ccgtttttac gtaactaggt
    54361 taatttgaac ttgaaatatt ggcattttat tatataattc taagtaaaaa cagatttttt
    54421 cagaatcatg gttccttaca ctgaattcac gtttaattaa tttgtactta attttctagt
    54481 ttttaaaagc agtgatttca gtcagaaatt tgattttatt cagaacttta tatacaagtg
    54541 ctcagaattt gtacttttag tttataaaaa tataaaagag attaagccaa atttaaaata
    54601 gtctccgtat aaatgatgtc ttctgctggt tccatcaaat aataaccttg tgaataatct
    54661 atactcaaag attttaccgc ttctaattct tcttcattag atacaaattc agccactact
    54721 ttggctccga ttgtatgcac catttcggtg atcgctgcag ctaatctgta tgaagtttga
    54781 ttttcatgaa ttccttgtat aaatttaccg tctattttta taaagtccgg ttgaatttct
    54841 attaatcttt caaagttaga acgttctacc ccaaagtcgt cgatagcgat tttacaacct
    54901 atttctttca actcttgtag agaacgagta gagttagaag aaccgttcca atggtcgttt
    54961 tccaaaattt caaagataac acgatccgga gaaattctat agtgtaataa tcgattcatt
    55021 atccaaagag gaaaactttt tttatctaaa tcggattcag aaatattaat agaaaaagaa
    55081 tattctggat gttttgagaa atacttaaaa gttttctcta ccatcaaagg agtaagcaat
    55141 cgaataattc cggtagattt tgcgattgga atgaacattg ccggattgta aatttgatct
    55201 ccttccataa ttctcgctaa acattcgtac tttgtaattc gattgagctt attatcataa
    55261 attccttgaa aataaggaat gatacttcca gcattaagag ccgagttgaa ttttttaccc
    55321 aactttagat ttgcataaat tcgatcgact ttgtttgtag tttccgaata tggtatatat
    55381 tctacagaag aattattact cgcagtcatc attgcaagtc ttgctttatc atatacatct
    55441 gactgatcag aagaaactcc aatagaaatc ttaacttgaa aagaaattcc atctacttcg
    55501 atacattccg atcttaaaaa gattcgaacg gcactgagta aagaatagaa tcggtcctct
    55561 tcaatttttg taagaaccgc aatcatatta tcgtaaatat gaaagatttc tccattataa
    55621 ccacctataa aacaatcaag tacggataag aattcgaata acatcttacg atatgtttca
    55681 attccaaaat tttccgcaat ggaaccgaat gactcaatac gaatgagtgc aagaatggaa
    55741 ttttcgtttt caattaatct tcgatcaatt cttcgtttta agttttcaaa gtttggaaat
    55801 aaggtttctc ggttgaataa atacgtttct tctaatttag aactgagttc cgcaactttt
    55861 cgattttgaa agtaagcctt taccgcttcg gaaatggtaa gaatcaagtc ttcagaatcc
    55921 caaggtttag taaggtatcg ataaagattt gctttgttaa gagcatttcc gagacttttt
    55981 gccgatgcat aaccagtgag catcacttta tagatctgag gatattcctg atgaatttga
    56041 atcagtaatt cgtccccact ttttcctcgc aatacttgat cacaaatcac gagaggaacg
    56101 tctatctgtt ctgacttaca tcttgccaga atttccatcg cagaatcagc atcctccgcc
    56161 atttctatgt cgaaacgatt gccgaaactg agttgaatcg catacttgat gcttccgagt
    56221 atgataactt catcatctac gatcaatatg accggtttga tgttcaaact tgtattttga
    56281 acgaattcac tgtttcccat aatggttcat ctttatttta aatttcatct cattcacttt
    56341 agagagtgtc ccaaaaacct aattgtaatt agaaagatca aactgggtaa ttcaacgcct
    56401 cgcttatatt agcgttcgaa gggttgctcc agcttttggg acaggttctt atatcttttt
    56461 tgaaagaaat aaacctaaca tttggagtaa attcaaaaaa ttctagtaag ggtcacttat
    56521 ttttaaaacg aaaaaatatt acatctaaaa aatttagaac agattttata gaaaatctta
    56581 cttacaatcg ttttatacgc tgcaaaattt gtctcaaaaa aaacgacaga agatataagt
    56641 atatagattc aaccgatttt tctaaatacc ttggaaaaag aatcagactt aaaccaaaga
    56701 tatattcatt aaatagaata tactaaatca attctggata aaaatatgaa ccatcaactt
    56761 acattcaaag acgataaatc agacaaattc tggaacatag aagtttccgg aaattctttt
    56821 acggttactt acggtaaaac cggcacttcg ggaacttccc aaacaaaaac ttttgaaacc
    56881 gaagaaactt gtatcaaaga agctcaaaag ctactttcgg aaaaattaaa aaaaggttat
    56941 atagaaggaa acatacaaac ttcttcccaa aaagaaaaaa cttccgtaca aacacctaat
    57001 gatttccata aagaatggga aaaaattgta aactcaaaag atctacagaa cgatttaaca
    57061 aaacactttt cttatctggc agattcttcc ggatttgaac cggtcatacg taaaattttt
    57121 gaacatacaa atgtagtaaa aataaacgga aatactttga tcgtagaatt taaaaacgga
    57181 aacactctta cagcagaatc tcctggtaac ccaagctcct ataaaaaatt tccaaagtct
    57241 tttttaaagc taattgaaaa acacagtact ctaaaaacaa atcgattaga attaggaaaa
    57301 tgttatttcg attttgatat tttcgacgaa ggagatcgag tgtatgagat cttcgatggc
    57361 aaagaaagta acgtgctctg ccctctcaag tttatggaca attccgattg gatttatcac
    57421 ccaactgaaa aaaataaaga aggggaaccc gccatttttc cgattattca tgaattagaa
    57481 gatgaaatca atccagtata ttataatata ggctcactct ttctaaaaca actttgtgac
    57541 gaatttgaaa taaagattga aattccagtt gacgaacgcc ctgtagaccc ttctgcggat
    57601 ttaaaaacaa actggtggag taatcttagc gatgcttgga aacaagcttt tcggaatcaa
    57661 tttaaagata aaaacaagga acctacattc gaaacgatat taactttaga aagattaaac
    57721 ttaaacgatt ctacaatttc agatctaaaa cctttagaag cacttctggc tgaaaaaaaa
    57781 ttcaaactag aaatcatccg tttagccaac actttcgttt ctgatattac agctttagct
    57841 atggctaaaa aaaagctatt tagcgtggat atttctggaa ccccggtgaa agacgtttct
    57901 gcgctaaaag aaattaactt cttaatcgca aacagatgta ccgagctaga tttctccacc
    57961 gtagccaaat tgaaaaagct gcgtcaactt tctctacaag acacaaaatt gaatgacctc
    58021 gagtttctac acgattttac agaattagaa caactgaata tcaatggcac tccacttacc
    58081 gacgaacaga tcttaaaatt tcagatacgt tttcagaaag atcgattgga aaagaacaaa
    58141 acggtttctt atggacgtga tccgttaaag ttggatattc atccagaaat taaagatcca
    58201 ttgttacgag cacttgcgga caatagagac tataaaccag aacttgcttt ggaaaccgga
    58261 gaaaaacttc tagcacaaag agcagaaaga aaagatataa agcagattct caaggatctg
    58321 atttctatct gcgaccaaca atgggaaaaa tatatgcata taaaaactcc agaaggtaag
    58381 aaaaaatacg agttctttaa ccaaaaagaa aaacgattcc aatatatact tgatacgggc
    58441 gattttagca ttcctgtttc catcacgagt ctctccgatc caatttcaga aatcatcact
    58501 ttgattccat tgatttatga aaacaaaaag aaatacaaag ccttctccac tatcgagaat
    58561 aactcatttt accacgttaa cgccatttta gatatcatct ctaaaaccaa atactacgat
    58621 gtaactcttg cccaaatcga agaggctgtg aaaaaatcgg actacgtgga atatgagatt
    58681 aacgaagacg gagatatgta tatcaaagta aaaaaataaa gacaattcaa aacacaaagt
    58741 taaaatttgt attaaaagaa aaccgctgat ttatttaaag taagttcggt gtaaggtgaa
    58801 aaaagagaaa gatcttgtac tcaaagcacc aaatcacgta ttgaaccaaa ctttcaactt
    58861 agacaaaatg gcgccccttc tgggcttgaa aaacgtgggt tagatgcaag catttaccac
    58921 aaaataaaaa aaccaacaga aggaactaaa gtgaaaagaa agatatgtag gaatggatgg
    58981 aggccggtaa ggttttcttt atcagaaaaa catacttttt gcaagtaaaa agactcattc
    59041 ttgttggaac acttgaaaaa tgcgcctttt tgagccttct gattctaaaa tcctattcaa
    59101 cttgtggagt tggttatgat aggaaagcgt tgtagatcaa atctgaaatt catcaaattt
    59161 gcttcaacac tgagtcaaca agtattcctc ctttatcgca catcttctct gacgagttca
    59221 tattggatga attttcactt ctctttaaaa ctactttaag ctgccagatt taacatacta
    59281 ggcatagaag tttttttaat tgggccgtta acctattaag cagttaagtt gtattttcct
    59341 tttttccaaa aaacccttct ttgaatttaa gatctaaaga caatttccaa cttttaactt
    59401 ctttaggcta aattcacgtt aacttataaa caatagcaag atcagaaggt agttacacaa
    59461 cgggcataca gattaccaga cttatctgat gtagcaacta taccatttcc aaaagcgaca
    59521 gctatagcta aacttttatt gctatcatat gtagtagagg tccaatatcc tgaaggattg
    59581 ggtgtgtttg gaaaaaaaat agtatcgatt gtgggcaaaa tcggattagg gtcactataa
    59641 tctatgatac ttaaaagttc gtttatattc ggtaacctcc aaacccttcc tggcactaaa
    59701 actttaccat tgcagttacc acgcgcctga ttccaatcta agctccctat acctccaaac
    59761 atacatccta ctcctccttg tccttctgaa cattgagccc aaagaagtcc agtatttagg
    59821 tctcgaattg tcccatctcc ttgatctaca aaagaagttg caggcatcgc gtttccggaa
    59881 acacaacgca aataaataga ggttgcttgt gctgtgctaa gaatccttac gtccataggt
    59941 ggtgcaactg aaaagtctat cgcccaattg ttgcctgctg ccctagcatc tattgtgcta
    60001 gtcatataag gccttccggt aaatgtccta gaaggaaaaa aagcattctc aatatgagga
    60061 ttgtttgtgt agtgaacgat agatgctaat tctcttactg tagggattct ccaattggtt
    60121 ctgccagcat atccttctcc actgttgaga gtattcaact cggtacaact tccaaaaagt
    60181 cctgcattcg catctgccca gttaattgga gccgcaacac taccagaaca gtctgaacca
    60241 gtctggcctt gtgcacaagc cttccaagta agtccatgca gaggatcgaa tatagtataa
    60301 tcggaagtaa atttacagtg ttgggtcggt cctacaaaac tgcgagcatt tggaacatta
    60361 ttaaaatctc catcagcgcc tggcagccac agtgcacaag tttgaacggt tccagctcca
    60421 ttccaacaaa gagtttggcc agtatcaaag attgcccctg gattaaaagg accagcagga
    60481 gcagggcatt gggagttatt gttattagag ttatttccct gattttcagt agaatttaca
    60541 ttttgcaaat actgtaatat aaaatagggc ggatcaagaa cggcggggga ctttatacaa
    60601 aaactgaaaa aaagtagggc tataaaaata aaatacttat acataacttt gtttaattgc
    60661 ctatttgtta aaactgaagg gatttgaaaa aaagattcac tttatagtat gatctatttt
    60721 ttattcagag cagattcata gaatgagtat ttttatgata caaaatttaa aattttcaga
    60781 ttatattttg aacttatgct attttgattt tgtagtaagt agatttttga agctaaacct
    60841 aagttttttc acactaaata aatttttagg aacagacttt tgaattagta ttcaataaaa
    60901 actactgcag acggatatat tggacttccc ccgaaaaaac gaacatggct atcatacgga
    60961 agtttcaaaa aaatcaaatg atcgatattt gagccaggtt attggtctaa cggatagctt
    61021 ttgggattat tggacataaa atccaatttc aaagttttcc atttcccttt ccctttcaat
    61081 cgatattccg tttccgaaag ttaaagaaac taatttcgaa atggaattta ctcaacttcg
    61141 atccctatag caccgagatt cgaaacaaag caaaaagacg atgttagctg aagtgtgatg
    61201 tcttaagatc agtaatttct ttttctaaag ctctctgaac taattgattc aaagagatcc
    61261 cttctctcaa agattttcta taaacacgtc tatgaagttc tgttggtata cgaacattaa
    61321 atgaaccttt aaaggatttc tctggacttt ttttagcttt tttacataaa actaaataat
    61381 cattcactga ttcttgaaat gccttcttca attctttaac cgattcacct tcaaaggaaa
    61441 ctaaatcttc aattccttct atttttccaa aaaatacttc atcatccgca ttaaaatgaa
    61501 cagagcctaa aaagccttta tactcgataa tatccttcat tttatataac cctccgattt
    61561 taattcgtct aaaatttgat ttatctgata cgacttcaaa atatttttag gatggggttt
    61621 gtgaagtctc atgatatgtt tagtttctga atgaatccaa gcaactcttg agcctgaaga
    61681 cttgccagaa ttattttcat tatatccaaa ggctgagagt aactttctta gttcatcata
    61741 agaaaaatct cttggtctac ttttaaatat ttctactaac ttttcaacct ttgacacgat
    61801 tctattttat cataagtcct cagaattgca actaatattt agttacattt caattttgaa
    61861 agcaaaattt tctgttatga ttatcaatat taagatatta taaagaagta gtttaaaaag
    61921 tcaaaactac tactttttgg ccgaatttta agggtcaaat ttgacctgaa atttcctgaa
    61981 tatcaaaaat atcgagacaa gtataaaggg ttaaaaaaga cagaaaaatt tattcaagac
    62041 aatcaataga ggaaatcgta aataatcttt accatatttt gaaaattaat tcaaagatag
    62101 tacactattg tgccgaaatc tgtagataaa aagacttccg ttttctcttt ccttgaactt
    62161 taaagtattt cgagacctat aaatcattat agctaaagaa caaagttact ttctataccc
    62221 ttgaaaacga atgccctact ccatttaaaa acaatcccaa gtttgttagg ttgaggaaaa
    62281 gtgagggaag aatccgaggt tctaaatcca gctaaagagt atgattcacc ataataaagt
    62341 tcagacaaat ctggtaacgg cttgaaaaag tatgaaagaa ataatgtttt atagacctgc
    62401 aagaaattta taggatattc aaacgttttt acccttgtga ataaatacct aaatgcagaa
    62461 gtattttata tatctttaat attctatttt acaattcgtg aattaggtca caagattgct
    62521 gacaacggcc ttcgtattca atactactta ctgaggaatg tccgatcttg ttcttaactt
    62581 tacagttata tcactccatg gtcttttaac tcttgttctg taagtccggt tacacttaaa
    62641 acaaattcta aactagaacc tttcaatagc atatttctgg cagttttaat taatcctttt
    62701 atttcacctt cttttcttaa tttctcagct gttgtcatgg ctaaatcctc gtattcccta
    62761 ttataccttg aatgactgag tacgtttgta atttcagtcg gttcgatctc tcttacatta
    62821 aatatataca aaaacagttt ttggaaaatt tcaacccttt tcgattcgtt ttttagacct
    62881 gttaagagtt caaatacttc tcctaaataa cctaaaaatg aactatcccc ttcccatatt
    62941 ttttgaacca ctcctaaaat cactcttagg gtaatacttt ccaatcggtt tagatctact
    63001 ttggacaaat caaatagttc taattcaaaa tctggtatgt attttttaaa tacttcctct
    63061 tcgtttttgg aaagtataaa tctatcttga aaactatttc ctaaagtcca agtcctttca
    63121 ccgtgataga acacaaacgg aatcaccact gaatatcttt tatccgtctt aaactgagat
    63181 ttgtagattg cggatatata tcctaatagt tgactaaaga ctgcttcatc caaataactt
    63241 ttatgttcaa ataatagata gacgtttgct tttttaccgg atttcagtgg gatctgaaaa
    63301 agtagatcgg tttgttcttc ttttaaattt tctgaaataa aactagattg agtaagttct
    63361 aatccgttta gatccaaaag ttcgattact ttttcgggta aactattttt aaaaaaggaa
    63421 atcgcatctt ctttgtcctg taaggtttcc cggattaaac ggtcgtgtgg gtttgtcata
    63481 tcagacatgg tatttttaat aatggagatt acttctattt gtaaagattc attttctttt
    63541 ttatgaatta gttctttgat tcaatccagt agtgtgaccg cttcttttta actgtttgga
    63601 tttgagtgct ttattaacgt cttctttaac tttgctatat ccttaaaaaa gaatgcccta
    63661 ctactctata tttaaaaaca aaacctaagt ttgttaggtg aggaaattcg aggaaaagtg
    63721 agggaagaat acgagattct aaatccagct aaaatttgcg attcggtata atcaagttca
    63781 gacgaatctg aacaacggcc taaaaaagta ggacagagag aagatactcc gaacttagat
    63841 gaaattctta aatacccgat actgggtatg attaatccag ataagataaa tttattttcc
    63901 tttttttctt aaattcaatt ttcaactgtc acagttgctt ttttaaagca tctaaaatat
    63961 taccagaaaa tctaacgagt gtcaaattta ataccattct cattttcaaa cgtaaaatag
    64021 atttgattac ctaattgaat ttgaggagaa attttacaac gttagacttt tggaattgat
    64081 aatcttattt tggagttaag aataaaatga ttaaaaataa aaatgatgaa gtatcaacgg
    64141 aatggattat agaatgggca ccttttactc tgttagacga taaaaacgaa agtttacttt
    64201 taaaaacttc cgaagattta caaaagaatt ttttatcgaa acaagaagga tttataaaac
    64261 gtgaattatt aaaaagttct aataaccgat gggtagattt agtttattgg aaaaataagg
    64321 aaacagcgga aaaggctatg aaaaatgcgg cttcaagttc catttgttct cagtatttta
    64381 gtttgatggt agaagctgat cataataatc caagtgaagg tatttccatt tttgctattg
    64441 cagaaatcta tcattagaaa tttattttaa gattttaaat gattacactt ttacggcaat
    64501 aaatttatag aaacgatcca aaactcggaa acaaattgaa agcatagaac tacatttact
    64561 tttcgttagg acgtttgtga ttagttctat ctgagttcgt ttatggattt tcgagatttt
    64621 ggacagtttt taaattcgaa caataaaatt cactactcat tcaaaaggaa tcattactga
    64681 ttcttacata ataattttga aacgaatcct tattttagag atataattct aaatattcat
    64741 tctgagtagt aaacatgttg taatggaaaa aaatatgaac aatcctttta tagaaaaacc
    64801 atcccctctt gaagaagatt ccatgataaa acttgcacaa aaaggagatc aaaaagcaat
    64861 cgaagaaatt atcaaaaaac atcagccttg gatttataat attgtaatac gtatggttta
    64921 tgatcctgaa gaagctttag atattacaca agaaattctc ataaaagtca ttcaaaagtt
    64981 atctactttt aaaggtaaaa gtaaacttag tacttggatt tataggattg cagttaacta
    65041 cattttacgc atgaagaaaa gccaagtcga gagtatgtcc tcttcctttt ctagttatgg
    65101 taaagattta gattctataa agaacaaaag cctaccaaaa gaagaaaccc aaggtgtaga
    65161 aagaaaactt cttattgaag aggcaaagat aagttgtatg accgggatgt tgttatgttt
    65221 aaatcgagat caaagaatta tttttatact tggagaaatt ttttctgtaa gcgatatggt
    65281 cggatcaaaa attatgaaca tttccaggac aaattttaga aaaaaattat ccagagcccg
    65341 taaagatctt tataatttta tgaatgaaaa atgtggactg gtaaataaaa taaatccctg
    65401 tcgttgttcc cgtaaaacaa aaggttttat tgaattggga gttgtaaatc ctaagaattt
    65461 aaaattttca aatacgtctt taaagacgat tcaaaaaatt gctcctcgaa aatctgaaga
    65521 atatgatact tatgtggaaa cgaaatatgc tacactttat cgtaaacata agttcttcat
    65581 tcccccaaat caggaaaata atctgcgtct aatgtttcaa gatcccaagt ttacagaaat
    65641 atttaatctt tcaacaaaaa gctgatctgt agttcaactg cgttcttttt gaactcttgt
    65701 catattgtgt catgcttctg tattctttta ctcttgcacg atcctatcca ataattgaag
    65761 ggaagtacaa actccaaaaa cacatacaaa aaatctatgg atctaatatc ccgttgaata
    65821 tagctaaatt taaagtagtc acataaaagt gggcagtctt ttaagcgata tttctctcaa
    65881 attcttcagg gttcatataa cctaatgtag aatgaaacct gaatctatta taatacactt
    65941 cgataaaatc aaatagaaag cgctccgctt ctttaatgtt atagaatgta ttgtattcga
    66001 cttctctctt tagagaacta aagaaagact cagacacagc gttgtcccaa caatttcctt
    66061 ttctgctgtt gcttcgtctg ataccgttag caatcagtaa tttgcgtgtt tctttagaac
    66121 agaaattaga accccgatcc gaatgaaaga tcaatccttt ccgagggttt cttgacaaca
    66181 ctgcttttga tatcgtatca cataccaact gagaatcatt acgatcggaa agcgatccac
    66241 ccactgtctt acgtgaatac aaatctaaaa tcacacaaaa ataactccaa ccaaacgaag
    66301 tccgaatgaa tgtaacatca gacacccaaa ttcggttctg ctcgttcgga tgaaatttcc
    66361 tttgaactaa atcaggagca attctaccgc catgttttga attcgttgtc aaaggtctaa
    66421 accctttgca ttgttttccg ctaattttac agagcttcat cgcttttcga actttcctcg
    66481 ctccataggg aagattcgac tttttcactt caagaaagag tcgtttaaaa ccgtaattct
    66541 tacgactctt aagccacttc tcttggagaa aattcgtaag ttcaggagca actgaccgat
    66601 ctttatgacg gtttagatat ttataatatc ctgatcgaga tactcctaaa actcttccat
    66661 gctccctata ctatgctcta agcaattcga tttcatgaac ttcaatcggg attctgttcg
    66721 cgggaaagca tggccgcaaa cttttttaag atcgcgttct catcctttaa tttcagattc
    66781 tctttacgaa gtcttttcaa ttcttcgctt tcctttagct gtttatccgt aagtggttgc
    66841 tctgtttcct tctttttcaa atgctcggcc ttccattgtc tcaatacaaa gtagctaact
    66901 cctaaggact ctgctacttc ttttattgta aacgatccgc ttaacgtccg attcactgct
    66961 tgttcccgaa actcagggga atattttctt cttactttca ttttcacctt ttacctcaat
    67021 ttttggcaaa aaaaggtgtc tacttttatg ttactaggtc atacgacctc gcaatttcca
    67081 tgatttgatc agcatcttct aaagctttct catacttaat gtaaccttgc aaatatttat
    67141 atcgatcaat tgcctcgttt attaatcgtt tcattgatac tcgttctact aaaacaggac
    67201 aactttctgc aaattccata gaggtaattt ctttattcac cagtttcaaa gaaagtatct
    67261 ccatttcttt gagtttttta gactttggat tctttttaat agaaccccct tttttatacc
    67321 tttagttttc ttacttatca tcattattct cctaaataaa tttaatcaca taataaatat
    67381 cttaggttac cactccctca agggagagtg taaccgctag taaacgtgtg gaagcgatac
    67441 tgcttaaatt gttaatctat ttagatatat taactccatt agcagtattc ggcgtcagag
    67501 gtgaaatcct aagaccattt gaatgctcaa ataaaaattt agccgagccc agttctccat
    67561 catttgattt caccaatgat acgtctaaaa tatcctgacc cgtataagaa agaccgatgc
    67621 gcttagcaat gacagatggc ctattgataa ttaatacgtc ccttgctcgc tctttataag
    67681 tggctgaatt tttgatgtta tagactgtca aatactgatc atgcatggtt tttggggttc
    67741 tttgatttgc ttcatttgtt tgaacgattc ccactatatg aaccggaaat tctcccataa
    67801 tacggtttaa atgcgctaaa gattcctcga tatcaggcgc tgtagttccc caatctttta
    67861 agagggaaag taagtcgata aaaacaatca tatattcatc ttctggtaaa gcacctgctt
    67921 cggaaaaata tttcttcgcc ccaataaaaa tttcccttag tccctctaca gagacatttc
    67981 gattatcata gggatagtat cgatttgtta attccctaaa ctgtgatatt ttatatttta
    68041 tctctttcaa ataatcaggt tttccaagta gttctttatt aagattttta gtaaccatct
    68101 ttgttatcat gctcaagaaa cggtcgtggt ttctcgcctg acccatttca ggaaatattt
    68161 ttacaacgca cgttcctctt ttaagaagct caatttccat cgccaaactg aatagagatt
    68221 ttcccgtccc agattcacca gctatgattg ttagctcatg cattgatgct ggtttaaata
    68281 ttagcttatc caagcaatca aaacccaagg aatattgttt acttgttttg gttcgatcat
    68341 caagaatttt gaaatactga gtttcaaata aattagcagc gatcgtatcg gaattttccg
    68401 cagggattcg tatatttgtc atatcaatta tttttctcct cattaatcgt gattggatca
    68461 attcgtgggt ccatatttgg attgccgtta ttgtaatcgt ttacatatgt taatttgaat
    68521 tgctgacagc ttgaaccatt gggattttta aaatatcccg atatgatttt aaaaagccca
    68581 gttttcgtat agattgtcga tcgatatgat cgagcatctc ccgttatttc atgatgagct
    68641 tttagttttt caacatagat taatggaaac tgaaccccac gaaccaaaga ttctttcgtt
    68701 ttcttcttca tcttggctct tgaagatatt cttctcggat tgtgacattc ataattatgt
    68761 ttcccaacaa attcacgcgc aaacagagtc aacttttctc gtttcttaag cctcatcctt
    68821 cccattcttg aaatggcaac ttcgatttgt tcatgatcaa cttcagttaa taatgaaatg
    68881 ttactgtaaa agtttgttaa attttgatta atagactttc gtttgtttaa attttcttga
    68941 tgatattcac aagccgaatc ccagataggt ttacaaactt catcctgaga gtgcagagaa
    69001 gcggaggcaa cctccgttag atccttgcta tccacattac atttaaacga atgatctcga
    69061 aaatcgtcat atgtaagccc gagatttata cattgaaacg ctagtctgaa atgttgctta
    69121 tcccctccag ctctattgcc agcagtaatt ttgatatcat tgatattaaa attacgagac
    69181 ctattactac aggctctatc ccaaatactt gatagctcac tatattcgtc caaaatagat
    69241 tgcggaatca agctttcatt tgtgatacgc atattagtaa ttaactcgtt gtaattcatt
    69301 tcgtattcag aattttcaat atttgattca attgaatcaa atactgcttt tagattttca
    69361 gacatcgcat tcttctccgg aagatacaca acataatcga ttccaagcgg caatcgaatg
    69421 cgtttagaac gaacagaccg acattcaatg ccaacatcta cgttgtattc cttgtaaacc
    69481 gattgaatca cgcgtttcaa tatttcaaat gttttcgata agtgagatat ttctgaaatc
    69541 ttataatata ggtgggcacc tcgattaatt tttgatattt ccgaataaac aggatatgct
    69601 cccgagtaat caacgatcct ttgaatacaa tttttaacta tctcagaata atctgttaga
    69661 caagttaacg ttggagtatg agtatcgata tcgatgcaga gaattttaga aactggatgt
    69721 tgataaattg ctacgttacc ttttttgaat tcatagaaat ctgaattcgt ttcgctaatt
    69781 tttagaatgc gacaattttg aatcgcatcg ggagctacca atctcgattt aaaatgatta
    69841 agaattttct gattcaacat ccactggctg attcgacctt tctttgaaat catttccgaa
    69901 gaataatacg ttccgcttct tcctataatg gctagttcgt ttggaatatt tattcgggag
    69961 ctaccattct cattccaaat acttcgattc gcctgaacat caaatcccaa cttctttgca
    70021 atatttacga aacgttcatg tgtattttgc tcgatgaagc ctttgtttga agtttcattt
    70081 tcttcaataa agctctgcgt cgattcatct ttctgtctta acaatttttc ttgcattgga
    70141 cctcgccttg atgtccaatt atatatccga tctgaattat tctgtcaagc cccctgaaca
    70201 gggatatttt attacataat attatatttt tataatactt atttctacgc ttaaatcgaa
    70261 accattttta cgacttctat atttagaata taaataaatt atgttattat aatatatttg
    70321 cagttccagg cattggctgt ctttagggtc tatgattgat aattcaaatg ggagtaaaag
    70381 gaaagatgat gttattgaga attattctca ataacatgga atggctcata ttgccaatcc
    70441 tttgaggaat tttaagtaat tcaaaaaccc aaacatcttc aaatcgctaa aaatagccct
    70501 atatcgctaa attttatcta tattaagtgc atttctgcca atttagcaga tttaatattt
    70561 ctcggtaaga atcgcccgaa aattacgacc cgtaagttaa tataagaatt attaacttaa
    70621 tataggggta aatacacaat ttgaagcatt tttagcctaa aatcaggtgt tttcggctat
    70681 gaattttttt tcgaaaaacg taaaaaaata tcataacgtc aaaattgaaa ataccaatgt
    70741 gacattatag catattttta tccaatatat tgactgccga ggaccctcag gcttcttgac
    70801 cttaactgta cgaggatatt actatgatcc atggtcaaat tgcattaagg gatgctggga
    70861 cccctttaaa ccaaaagcct cttaaaagac ccaaattcct tctcaggaga ggcatttttc
    70921 agagttgaga actattcgaa aagcaagtaa atcgaatttg tccatccagg agtagcttta
    70981 gaactctatg taggtcattc taaattaatc acataataaa tatctttgta tagagtcccc
    71041 ggaggaggac gatatacaat actacaagtt tgtgcaagag agtgccttaa agaagtatta
    71101 ctctgatata tttgataagt ctttacaata tttcattcat tctttgttga taagatttct
    71161 aaatttctct gggatatatt ctacaactct ggaatgttcc tcgtagactt cagttaaaca
    71221 tggaatattg aataccgggt gatttaaatt tccaatggat ttaaatctat cacgcgcttc
    71281 cgaaacttca tcaatgtgaa tccaattatc ctgaatgatt gagtcagaat taataatttc
    71341 ggcgaatact aaataagaat acttattcaa tttccgaagg taaactttca cattcgatga
    71401 tttgagaagt tgatttttga gttctcgtct tttgttttta acccctaaat catagaaaca
    71461 attcaatact ttaaggatct gataaaattt tatcattcct gcgctatcaa cttctttcca
    71521 tgcagaatca aacataagat taatcctcaa ttagtaatag gcggtgagat tctatccatt
    71581 ccttttaaac gtctcttatc atcgtctcgc ttctcgaatt aacttctccg ttctaaagct
    71641 gactgcccag atagaagcga aaatccaacc tccgattgta accattaata tcagtgcgaa
    71701 aatagatcga atgatgttcc cggtaataaa gaagtaaaca catggaagaa atatagctaa
    71761 tagtttcatt tgaaattcct tttatttttg ataatttgtg ttctgattgt caatgtagcg
    71821 aacagtgcga atacaacttc gaaaatcgct taaacaggca tcatgtgaat tcgtcccttt
    71881 gtattggtga catgctcgtt tcaaaatctc tccgacgatc caatcatcct cacgtaagtt
    71941 ccacccgtta tccataatat atttataccc ttcgcggatc gtctctaact caaatttctt
    72001 tgaacatcga ttgaattcaa tttgctttcc cttctcgtaa gccaaatccg caagtttagc
    72061 aaagtttgta tcgctatgaa ataatgttcc attaataggt gatatcggaa gaacctcttt
    72121 acctttacta tcaacgactg aataataata ttgatattgc ctaccgactt cttgatctcc
    72181 gctattccat agataactta aatttaatgc gtcgaatgga atttcaatct taccctcttt
    72241 tagagtgtat gttttattga aatttgattt ctcatttgtt aattggagct tgtagttttg
    72301 aggaattacc tccttagagt ttgaaggttt ggtttcttcg accacttcaa tattttccgt
    72361 tgagaaggca gtataaatcg gatacgtagt ccaatcatag atcatgatgg gaattgtaat
    72421 tacatatccc aatccgaaag taaaggccgg agcgaccagc atacagtccc aatatttaaa
    72481 attcttgtat ttatattcat taggaagaca atttacaggt ttatcgaagt cggcggacct
    72541 acttgatttg aaagcctttt caacttttga tttttctaaa cgctgctgag tttcagataa
    72601 cgtgaatatt atacttttat ccgttaactg gtaatttact ttgaaaatcg actcttctct
    72661 ttcaagcgca gtagtaagga ccttctccga ggttagttga gacttatatg aataaggtag
    72721 gcatccaaaa acaaatatta gctctattat tagtaaggcg ttcggaataa ttaaatttct
    72781 ctttgtaatc accacttctc cttttgataa acttttacag tttcaaaaag agagtgttca
    72841 aatgttgggg ttttattgca gagaaatcgg aaagttaacg aaaaagatcg ttaaatcggc
    72901 aggaggaatt ttaaacttaa gtttctattt gtaaatataa gcctaaagta aatattgcat
    72961 ttccattctc gattaatttg atttcaaccg aatttgaaga gttgatattc gggagaaaaa
    73021 gctgacgtct tgataaatct tcgatacgat cggaaatttc cccatctaca aataattcag
    73081 ctatgattcc ttcacttttc gttaaactaa gggaaaggag ctgttcttcg cgatgatcac
    73141 taggtaagat cgtcaaggtc aaatcccgat ccaggatctt tctgcttatg cttacctcac
    73201 cttgcttgct cggactgcct tcagcattca tgattatact cctgaaatca agagcgtttt
    73261 gatctgaagt agtgaccaca acctgattat ctttaaatct caccaggact cgcaagtaat
    73321 tggaatcttt tttaggaagg atcgatgata taagtctatc ttcgacttcc ttcgggattt
    73381 tctgtccttt tgattccaaa aataatgcct ctttaagaga tacgtatttc aagaatgttt
    73441 ctttcgattc ccttaacgaa tattctacta agttgcggtc ttcagcagag agtttgtttt
    73501 ctatgtatcg tcgaagaaac tcttctgtaa ttcgctcgtg ttcttctgga gagttcccca
    73561 ttcgatttaa attattgcag agaatccgat ttttctttga aagctttaat cttttttaaa
    73621 gctctattat gtaatgatat aatcgtatta agattcattc ctaagatctc ggaaatttct
    73681 ctgaatttta gtcctcgaaa gcgaaaataa ataacctctc gggactttaa atctaaattt
    73741 aaaatcaaat cctcaaaatt ggaaatcatt tcatgataga ggcgattcgt ttccgtaatt
    73801 tcccatactt cccaggattt tctaatcaaa gcacgatcta attcttcatt ttcgataaag
    73861 gaagactctc tccttcgaga atggcttttg tattcgtttc taagggtatt tctgacgatt
    73921 tgaatgatat agcttcgaaa ttcagcttcc gttgtgcctt taaaatttct aagaagccgg
    73981 aattcatttt ccactaactt gattaaaact ttttggaaaa tgtcttcagc gtcatccttg
    74041 ccattttgat ttacaatagt tccagtaagt attcgatcat atctttgtat aaactcacgc
    74101 caagaagatt cgttggataa aatacagcca tcgataattc tacgaaattc ctcattactt
    74161 cgattcgtca aattctacct cttatattag aatattcgaa atatctggca aaaagatgga
    74221 ttctatcagt caaaatgaaa ttgtcaagtt cttattaagt tagaattttc agaacgaaat
    74281 atacgccaaa atattttatg aactccttaa tcacaataaa gagtttcgaa tcataaattt
    74341 atgaagtttc agattaagat tgaataacgt agagttcatc aagctatctt tcgaaaacgc
    74401 gaggaagcaa aattaattct tccttcggat ttaatttcgt taattcattt ggatcgaaaa
    74461 tagaaataga aggcaaaagt tcacaagcat atatttcttc gcaactatgc ttcataacat
    74521 tccccttcga gagtctttat ttcaaaatcc cagttcattc gaataattga aagtcctgct
    74581 ttatttatat aattttctcc cgaattaatt tcgacggata gagaatgccc tgatacagca
    74641 tctcgaactt ggtatttcga agtcttggga tcgaacagaa tctcagcatt ataaatttga
    74701 ttttcgtgcc tcttaaaaaa taacgaaagc tttctttgaa gttcttcggg gatatctttt
    74761 aatttatgtt gattgcaatt ttgatatgct tctttaaaat tcttaaattc ttgcttatca
    74821 agagtaagga ttcttcttgt atcaatttct tcaaatgtcg atagattatt gccttttata
    74881 aagcccaact gattgctata ataccaatct gactttccat tcttttgatt tgattttgaa
    74941 cgatattcaa acttaatcag cattcctata ggaatttcaa agtttgaagt cgaactaata
    75001 tcaggtaaag agtaaactgt agtcgtttga tttaccaata aggtgtcatt acattgttca
    75061 aatttattcc gataaagata cgatttctca aggtccaaca cgtatggttc actaccccac
    75121 actttgggaa aatatggacg tgagtcgata caggccaaat ctcgcaaata ccagctcaca
    75181 cctgctaaat gagtttgata tgaattctgt ggagcgtact gtgtaatact aattacgcta
    75241 gaaggaagaa gacaggctgg atcaccagga aaaataaaag aataattatg tggggttggc
    75301 gcataactga ccgcagtttc tagttcatta tagactggca atccgtatct ttcactaatc
    75361 ttagatattt cctttacatt atataacgaa tccgaatcag aaaggccctc tatacgattg
    75421 agtgttacta acctatagtt ctcttttggg atcgcatcaa cggtatctaa aaatatagaa
    75481 tgtaactgta aatcagaacg aacccaagga aaatttgatt ttgccttacg aaacgtgaga
    75541 acgatatcct catcagtccg aattaccaaa ccttctgatt cccggaattc ttctttaact
    75601 ttaatcagct ttcgtgcatc tgatagcgtc ataccaagta cataattatc ggggccatga
    75661 agaccaaatt ttcttagagg taattttgag ttagaggggg aacaggaata taatatcaga
    75721 aaaatgtaga ttataattga ttgaaacttg ttaaacattt tgaacaaaac gatccttaag
    75781 caatataagt cgataatatt gaaaactaat ttaggtctgt cggctcccaa tagtagattt
    75841 tttcaaatgg ccaacttcta attcgttcct ccttgcaatg gttcgttgca catgccatct
    75901 taatcgtccc attgtctatt cgaaaaatat attgatgttc taaattagga tcacacttac
    75961 caatacatac aagtatatga ttttctttca aaacccaacg accgaattcc ggatattcat
    76021 gacaattata agaattacta aataaaccat cagggtaaaa tatctttgat ccgcaaacat
    76081 gacaacttac gccaagacaa cctgaattaa atgtttctaa agaatcatct ttaacaagat
    76141 aatagtcatc agaaacaaaa cctgtaaata tccaaccttc ataactactg tttttttctt
    76201 taaagaagaa attggatacc aatttacaaa cgcccaggta cccgttattc cattatgaga
    76261 aaaagattga tcataggact ttaaaagtcg aatgtgagtt ttgcctggta tgttagtaat
    76321 gacagagctg ctaaagcttg gctcagaaaa tagactcaaa ccattttcgg gaagtactct
    76381 tgcaaagttt gaatatccta aatctactaa ctttggctcc cctttacagc taaaaagtaa
    76441 aagtatcaac aagaaaattc ttaatctaaa atacataaaa attccttttt tttacataaa
    76501 ttctaaacgg aaaaataaat acgagatagt atcaataagg caaatcttcg gccttaatgc
    76561 tcatcaaaag aatgttatcc gagagtacca ggaatgcatc atttgattga acctctgagc
    76621 agagcctggc cctttagata agaagaaatt ttttcacttc aactcgacta gtttacagtt
    76681 ctcgattcta aacttttgag ctgggcgcat tccctttcca tcttcgtatc gtgaagactg
    76741 aacgagaaac ccatctacaa actcataact tttatcatcg tcacgacctt cggtttggaa
    76801 ataaatagaa tgaataccgt ttccttgatc tgtacttttt tcaatggttt tatcaaataa
    76861 tcccaatgta cgaccattaa caatagatcc gaaacaatca ttagtattta ttacatatac
    76921 ttgagagtat ccactaacgc tgaaaacttg ctttggataa tcttttaaca acaaatatac
    76981 ttccgttacg tcttctgcgt gaaattccat tttctcattt ctgtgaactt cgaccaaacc
    77041 atcttccaaa gaaattcgca cgttgtaaga gtaattataa gggcttttta cttcgtattc
    77101 ccccgtaaca atcttcttaa ttgattcacc gggcttcaat ttctttgcaa atgcagccat
    77161 atattctctt tcggttaatg gaacatgatc gtatatcatc aaaaactttc catataccca
    77221 tcccgatatt cctttcttac ttttgatttt gtaccagtaa ttgctgtcgg tttgaatatt
    77281 ttctttcatt aaggatacat cttctataat taccacttca cttttcttta atattccaac
    77341 cttgtcggat acaagttttg aatccgagcg aacattcact gaatcaccac gaacaacccc
    77401 atagagtttc gtttcggaat tatttgaagg agaagttgac gaatcccttt gaatctgggg
    77461 cgaaccgccg caatttaaaa cagctagcaa taatattaaa ccaactctca tttcttcctc
    77521 ttaggatttg atatacgcaa ttttatgctc tacttaaaaa tgtcaactga ggtcattaac
    77581 catactaatt ttattatcgc acgagcatat tcagaccctg caactattct attcgaaata
    77641 attacataga atttagaact ctacttttat aatttcttaa tcatttgtta tcatctacag
    77701 ttgcagtaag ctataaacac tatttaaagc tttattaatt ccattccaat tttgcttctt
    77761 ccaaaatgga acggctaaaa gaactcgatt ggggctcaaa aaggaactct ctattatcaa
    77821 tttaatagta agaaaaatat tgaaaaccaa aacctaactt atttcattgc agaaattctt
    77881 cagctttgat tctatagcga acacttatgc acaataaaac tttatctttc cttataattg
    77941 ctttcacatt attttgtaaa aaagagattc caactttgga ctacgatcgt ttaaaactac
    78001 ctccaaacaa aacaaaatta gacatagttg aactttagca aattcttcct tttgaagtgt
    78061 tttataaaca cgatatcccg ttagagctga aggaactaat tttagctcga gaagcaaatt
    78121 ataacgagat gggtggtgag caaatatggg gatatcacac tatcaataaa gcaaacggct
    78181 ttctttctat acgcaaacca gatatgatgg gaagcgacta taaagttgag tttgcagttt
    78241 ggcgtaaaac tggagatagt agtattgttg gaatcaattc aacatatgga ttccaaagaa
    78301 actcgcgctt gaatttttat gaattcaaat caaacgaatg gtcggacgta attaatcaaa
    78361 tcttccctgg acttcaacaa aacgaatttt ataaacttaa ccccaatgaa aaacttgatc
    78421 ctgagacatt gcaaaagata aaggaaattc tttattattg tgagcttcct gaaaaaggat
    78481 tcactattac ctgcactctt tatggcgaat atatggaaag tcttcaagga aaccaaatat
    78541 tcgatatttt atttgattgg aaaaatgata aatttgtaaa aagaaaacaa aaaaatactt
    78601 attttacaga gactatttaa attcaagatt gataaagtcc gaataaatcc tcttcgctaa
    78661 cgacacaatc gagtaagttg aaattagaaa aaactttcat tctttaaaat tcataattta
    78721 ctcgtcattg attcaaaggt aaaaatactg taaaagttaa gacttcgata ctcaaaccat
    78781 atacttgcag actatgacta aaacacgact ttactctttt tgtattttga ttttattatt
    78841 aggaaattgt aaaaaagatc caagttccct acccaattat cattggcctg tctcagatct
    78901 tgaaaagaat caaatacttt taagcatagg ccaatggaat agctctaacg gaatctatat
    78961 agaatttctt gctgaaaatc gaatttccta tcatgaagaa tctgagcctg ttcgatcggg
    79021 taaaggtgtt tattcaatta aagaaaacaa attaaatctc caatttaaag aaacgtatgg
    79081 agaggaaagc tatgaacacg aattcgattg catctttggt tttgaagaaa gtaactattc
    79141 accccagcaa tacatagaat gcccgcaatc aattatgtca agtaggcccg taaagatata
    79201 taataaaaaa tcgattaatc cacctggaac tacagctttt atagaaaatg agaaaattct
    79261 gacaatgggc aatatacttg gaacaattaa ttttgattca ttctttcgtt caaaaccgga
    79321 tcttaattca aaagagattt ctttcaatga tcttgctcct gaagaatgtt tagaaggttt
    79381 atctaagtct cctaagcaag tccgattacc aaagggattt aaaatcataa ttatcggtaa
    79441 aactgaaaaa cttagtaaga tcgaaaattg gaacagccct tggtattata tcgaaacaag
    79501 tataaattgt tatggagaga tacatagaag taacggttgg gtatacggcc aattcgtgga
    79561 tttagagtaa aataatttca atctaaaaag atatgataga ctaaagaaac attgataatg
    79621 aattctaaaa ttacaatttt tattctattg cttatttcga cttttaattg cgcgtcagag
    79681 agagctatcc aagtaaaaaa agaatctctt aaaggctatt tttcagtgaa tgcagacgga
    79741 ggattacgat tacgcgagaa cccaaacatt cagtcaaaag taattcttac tattccagaa
    79801 agtaaaattg tcaatattct tgaagaagtg ggagaaattg aaacaaacga tgataaaaaa
    79861 gggaaatggg taaaagttga atatggacga acaactggtt acgtatttag tccatttctc
    79921 ggaagagtca aaagagatct caataatttc aaaggtaagt ctataaaact gagtcatgag
    79981 aaaaatcata caaagatttt tgaaacattg atagaaagta aattaatgga gccttatgat
    80041 caaagcaaag acagaagagg ttatcaatcg aatgaatttc aacttgaaga ttatgccgca
    80101 cgtaatgatt attcggtaat atcaatttcc cctcgcaaag aatcgtgcgc cggctattta
    80161 cactcttatt gttataattt tatcctaaaa aacgataacg taatcaatac cgatatgaat
    80221 ggagaatctt acggtgaact tactcatata tctaagaagg ctgcattctt tactatttac
    80281 ggcggcgagg gagatgaatg tggcggcgca ttggaaagtc atacagtcgc attcgtattt
    80341 aaaacaaaga aagcattagt tgcgagaagc gggtcgagcg aaacttgccc caatgaatgt
    80401 ccatgcgaaa agccaaaagt atttaccaaa accatttacg aatatcttga tggcggggga
    80461 actccttcgg attcagaatt acgaggaatt tttaaatagc atgcaaaaat ttaaagtgta
    80521 tatagaaaat gaaaaatatt taaatttaat aatctcgaat aagcagttgt aaattcttat
    80581 ctaatttaat attcgtaccg cgaaactccc ataaagattc gctaacacaa ttgcctgcat
    80641 aagttgaatt tactttttct attcttgaac ataaaggctc ttcaaaagaa acagaaatca
    80701 taagattctc caatcttcct ccccagagag aaccagtttt tagtatatat tctaaataat
    80761 ctccttcaag actgtcatat ttatcatttt cccagcgcac taaatcataa tcgtaactga
    80821 tggtatgatt ggaattcaca tttcctttgc tattcacttt gaacgtaatc atcgaggaat
    80881 aaagatcctc ccctaattta aaatactcac caattggagg ctccaatctg gaacattcca
    80941 actctgaatt attccaaaat gcacgaaagt ttcgatattt aattaacgag ttttctggaa
    81001 aaataagttt ctctctaaag ccacgagttc tttcaaaatt gaattcgatt ctaacactaa
    81061 ctatcccatt ctttcttaca aataatgaaa ccttttcact tttaaatttt ggtattgaat
    81121 taaggtttaa taagggtagt aagaaaagag aaataattat tcctctgaac aacatacact
    81181 aatatctctt ttttatactt tggtctgttt taaagtagtc cgggctataa tcgccagaat
    81241 ttacttcaag aaaactaatt tctgcaatac atgtatcatt gtatttcgaa ccagcatacg
    81301 tggaaagaat ttcaaatttg aaatatacta tcttcaacct atcatcaaaa aatatccgtt
    81361 cccctccccc atcataatca ctcataatac actgattttg gaaatcacta atgcaggctt
    81421 tgtatttact cttattctct aaaaattcat aacaataatc ttgcgctgtc tcaatcttac
    81481 cccctgcatt ttcagatccg catgcattat ccgcaaaagc ataagtaaat tctttctttg
    81541 tgccattctc ggcaagtatt gaaaccttcg cttccttaac cctgttatta cttaaatatt
    81601 tgtctttata ctttccaaat ccatttaaga cattcaatcc tattacgttc gtaggaggga
    81661 gcataaattc tatatattca ttcgctcctg tgccttctgt tccttcacac caagccgtct
    81721 caacctttcc gtccatcgcc ttgattggat cataaaaatc ttttggctta ctcttctcta
    81781 tcaaaatcga gctcgaagag gccttaattt tgttaatcga caagaaacga taagttgtcg
    81841 aatccgcatt taaatatagt gaaatgaaca acatcagacc agttataatt atttttttca
    81901 tatagtctcc tatgatactt ttattttata aataccgttt tcaattgatg ggtcaattaa
    81961 aagagaggat aacgctgtaa ctttttaatt ctaatagtta caccctctta taatctctat
    82021 atcttaggtt tatttaaatt actgtatctt tctttcgaaa caaagatctt tgctttgcac
    82081 ctaatcacac ctaagccaat tcgttaaata gactgaagta tctctaccgg aatttcctct
    82141 tttctcaatt ctttgccgta atcatcaaaa aattgcatac tctctgacgt ttgccattta
    82201 tcttttaaac aaccgttatc cgacattggg ttacaattgt tacattttgc atttaagttt
    82261 ttattgatac gaaaaacggt taagctttta agatttagta cggatgttgt tgtttcgtga
    82321 aagtaactac aattgtcacc ctcacccaac tcatatgaga aaaaggcgta atcacctaca
    82381 atcctatcga ataaacctag agaagatttt ttgtaatcag tataaatttt gtttccttta
    82441 taaaatatca aatttatgca atctgacgat ccgtaagcat tacaggtata gctttctgta
    82501 gaattgagtg aaataactat atagttatca gtggaagaat ggatttctgg cctaacaaag
    82561 cgtccaacag cggattctat tagctttcgt atctctggtg aataaagatt atatacctct
    82621 tcatctgtaa caagattcga attaaaaatc caacctctat attcaatctt atctactttt
    82681 tgaacaattt cagaccaacg accaggaata ttttctatga caatagcttt tggtaaaact
    82741 cttaaaagtt ttccatgcgt cgctttatta aatataattg agctattttg gtctggacga
    82801 gaaaatatat tcaacggctt agaaaatgaa gaataatctc ctattcgata ttttttcaat
    82861 atttctaagc taggggaatt acttaaatat cccgaaaata cccagccttc cttatcatag
    82921 aaacgagcct taaaccattt ccctttaatt ttatcaattt ctacttcgtc atttgcctca
    82981 ccgaagataa taagcattgt atctttaggt attacttcta ttaccgtacc agataaattt
    83041 ggatcttttc ttaatttaat tcctgattca ggaacaacgt aaaggttttt aaccgaatat
    83101 ttttcctctt tattgatccg gtcacacgcg aggaacgaac atattaataa aagcaaaatt
    83161 atttttctta ttttcatgtt ttcatgttat aaatattacc aatttttcga ctatttcacc
    83221 taactaaaaa tgaaatgttt atttagacct ttagcaattc tattcgaagt ttttgtaatt
    83281 cgatctctac ttataatcgc ttaaatctta cttagtttct aaggtgattt cttcaattga
    83341 ggtcggttta aaatcaagtt cgcactgttt cggaatttct ttaaattttc taaactctaa
    83401 cccaactcca gttgcatcgt tctctaactg accgtaataa ggtctactaa aacttgctat
    83461 ctcagtttta tcaaaatggt attttgattt tttggtgaat tcggaaacac agcctgaaaa
    83521 ttcatatttc tcatacgttt ttacaccttc aattgtttcc ctttccttac cagcaccact
    83581 tgcaaaacac ttttcgttaa tatttaagat gaggccgtct ttttcgattt gccaatttcc
    83641 ataatatatt tctctttcgg tgtaatatgc atccggttct ttatataaaa ctaatttatt
    83701 ctttggacac agatagtaaa aggtcgcact attaggtcct acatcgcgta tgattccaat
    83761 caagtcatcc tcagacaact ttattataga ggtaaatatt ttcttttcat tgtccttcca
    83821 gatagaagtt tcataaagct tttctagatt tttacttttc atgatcctat ctttatcatc
    83881 aaatcctcga tcaactgcat actgtaagaa ttgcaaagat cgattttgat ctcctaatct
    83941 actataacat tcactaatat agaataaaga ttcagcagca ctcgtagtat taaacaagga
    84001 aatggcacat ttatgaaatg aaacgattgc ctcttcgaat cgtcccagct tcatcaaagc
    84061 gaccccatat tcgaaatata attcttgaga ttcccgatcc tttaatattt cctcaactga
    84121 ctgtattgca tcttcatatt tacctatttg agttaaattt tttatcttag caataatgtt
    84181 tttttcatcg cgcaggttca atagggaacg atttttatta gaaagaaatt catttgaagt
    84241 ttctattaaa tttggctctg gaaattgact attattactg cagataaact tttttcccga
    84301 acagccgata atcatgaaaa ggacaagagt tgataatatt cttttattca ttacaaattg
    84361 tttcaaagat ccatttttta ttattcattc accagctatt gttgcagtaa attataaata
    84421 ccatgacgaa gttatgtggt cgttgacatg caaaatgaaa ttaatagtta catttctcat
    84481 cgataaagaa gggaggcccc atttcttcaa tgattctttc ccatggtaat tcattcactt
    84541 cattcacttc ctcatagcat gtaccgtctt tgcaattttt aatttcacct ttgcaaaaat
    84601 ctccctctaa ctcgcttctt gaattatcgt ttgggtcaaa acaggttttc tcaagcgtat
    84661 ttaatgttat tttattccga tgaaattccc aggtgcccca agaatcttga ccaacacctg
    84721 ctgcataaac atgcataaag tgtccacctg gacacagagt aaatgtatca gtgccgatac
    84781 gtaaggatat aggctttttt agatttgaaa tctgacttaa gaaatattgc ttacccgctg
    84841 aaatgagata ggctctcttt tgccaaccct ccgttcctaa aacatgcttc aggtcggtat
    84901 cttcaaaaaa ataatttata tttttgtacc cattttttac tgctttatct aaatatataa
    84961 gggctttttc atactgttcc ttaagagaat gcgcacaagc taaattgtaa tataatagat
    85021 cctttctttc gaaattcaaa agttcggcaa tttcgtagga tcgaattgct gaatccaaat
    85081 tgccagaatt ccaaagacta tttccataat tataatatat gctaccgttt gcaaatagtt
    85141 ctaaggcttt ttcgtattca attatagcct ttgtaaattg cttatcctta tataaggaaa
    85201 ttccaccctt ttcaaactcg atcgctttag acatattatc cttatttgaa ctttttgcta
    85261 acgcgtattt atctgttaga aatttattaa cttggctctt gttacaagcc aacgtcacta
    85321 aaattaatga taaaatgcta attatagtta tttgattttt actttttact ttttactttt
    85381 tttatcataa catttgtggc aatgccgcct aattaaaact atcctatatt cgtatattta
    85441 cagacatgaa tctttccttt caactgtatc tttcttactg gtatacatta acaatggttc
    85501 cagttagaat tcgatcataa actcgcatca tgaagattca tttgataaga tacagtaatc
    85561 gataattccg caaaatcctt cgttatatca caaaccctaa ttcagcaatt aagaatctaa
    85621 gactttccat agcgatagca gctaaatagt cgtccctgaa aaagtgagcc tataaattta
    85681 atagttgtga aaaaaggaaa tttgataaag gtgcgcgcga aaaagagaaa atcgatccag
    85741 aaacaaaaag aaagctcgga atagctttct gaaattaaat ccagcagcgg ctaaaacagc
    85801 attgatacga tctccttctt tgcctttgag aaaattccgg atcatattgt gatcgtgttt
    85861 caaatgagaa ataattggct caatggcaga tcttttgttc atccacatct tttgccaagg
    85921 ggtcatcttt tttctgctct tattggaaag gtgaacctga acatcgcccg gatgatgatc
    85981 gattcctttg taacctaaat ccacatagat ttcttaacgt gagtttggtg gttgaaagtt
    86041 tgggcgaata agaactaaag tgaaacgact ccctatgggt cgtgtttcag gtcgaaaccc
    86101 ggttatcttt tccatctggt tgatggcatc cttcaaagta tgaccgtcat acggattccc
    86161 atgtaatgct tgaacgccta caatccaatt ggatttactt gtggtcacta aacttacctt
    86221 acaaccgaac tcatatctct tatgagattt tcctttagag atacactcca cttccggagc
    86281 atgaacactg tagattttat ttttgctatt tctttcttgc gttagaatct tctccgatat
    86341 ttctaaaagg gatttaagtc gtttattagg attttctact tttcgctcta tgtctcgttt
    86401 tacgcagccc aaatacgttt ttaatcgttt cgtctccttg ccagctcgtt tactttgtct
    86461 tgcatgaaag tagcggcctt gcttgattaa cgctaattta ctcttgcgtt tgtaactttg
    86521 tcttagtttg atattctctt ttttcgcttc ttcaacttac gcttgtcgca ttttgtgata
    86581 cagtctcgca tccgttggaa acacgatcgc tttctcctgg accgtcgtgt ccacattcac
    86641 ccttgtgaac tcttgtcata ttgtgtcatg cttttgtatt cttttactct tgcacgatcc
    86701 tatccaataa ttggagggaa gtacaaactc taaaaacaca tacaaaaaat ctatggatct
    86761 aatattccat tgaatatagc taaatttgaa atcccgaatt tttccctcca atttcctctc
    86821 tcacaatttt gcctactctt caaactatta agaccacaac aaaacaaagt actatctttt
    86881 gatttaaaga gttttggttt ttatgaaaca aggactttta tttaggtgaa tgttcctaaa
    86941 ggaaacaatt tggttttgac tgtctttata tcatggaaat tatttatttc attttaacat
    87001 gccctaccct accaacatca aacgacctac ttactcttga aagaacatcg aaaatatttc
    87061 aacttagctt ctaactcttt gtgtttctgg gaatcatttg aatattgttt taagattata
    87121 aatgttttac ttaaatctaa aatttgatcc cagagatttc actttctctt ttcaagatcc
    87181 aaaacaaaga aaattcactt ccaaacctca aattttcagg attttagggg gtcgaaattt
    87241 gacctgaaat ttccttaaat ttcctgaaat cgaatttctc taaaaaatgg attcaaagct
    87301 atagaaagaa catgctactt tttgaatatt tttagaaatt acctactttc ttaaaaaata
    87361 tgactttttt caaattgtcc tgttttggct cgttttttcc tatatagaga ttcttaagaa
    87421 aagccagatt ttactgtctt cctacaacaa acctactccc ttaaaacgaa tcgagtaaac
    87481 atactaattc tgattcctaa gaaaagaaac tcagatgaac aaaaatgaaa tatcggaaaa
    87541 taagagaagt ttatcctgat cttgaaatct tgatttttat gaaacagggg ttttgcatgt
    87601 gaaaaaccct gtaaaacccc acttttaagt tttttaaaaa agtaaaatat cggaaacaat
    87661 ataaggccaa aaaaacgact ctcttttttc tactcattac aaaaagaatt caaaacgaaa
    87721 aactccataa agatccaaat cttttttgaa ccggatatat ctcgtctcca aaaaaaaaat
    87781 ctggttcaaa gataatacat tattgtgccg aaattcgtag atataaaaga cttttgtttt
    87841 ctacttaaag tttcaaaacg tttctagatc tcgaattcca aataatcaca tctaaagaaa
    87901 aacgttcttt ctacattctt gaaaacgaat gccctacttc atttaaaaac aatcctaagt
    87961 ttgttgtgag gaaattcgag gaaaatggag ggaagaatat gagattctaa atccagctaa
    88021 aacttgtgat tcaacctata aagttcagac aaatccggta acggcctaaa aaagtaggac
    88081 aaaaactatg ttttgtttga tagactatca agaaattgat aagattgctg acaacccttc
    88141 gtattcaata ctgagtgaat gtccgatctg ttcttaactt tacaggttat atgactccat
    88201 ggtcttttaa ctcttgttct gtaaatccgg taacctttaa tacaaattct aaactggcac
    88261 catttaataa catatttttg gcatcttcga ttttaccttc aactttacct tcttttctta
    88321 atttctcagc tgttgtcata atcaaatcct cgtattccct attataccta gaatgactga
    88381 gtaagtttgt aatttcagtc ggtttaaatt ctcgtaagtt gtatatatac aaaaacagtt
    88441 tttggaaaat ttcaaccctt ttcgattcgt tttttagacc tgttaagagt tcaaatactt
    88501 ctcctaaata acctaaaaat gaactatctc cttcccatat tttttgaacc actcctaaaa
    88561 tcactcttag ggtaatactt tccaatcggt ttagatctac tttcgacaga tcaaataatt
    88621 ctaattcaaa atctggaatg tattttttaa atacttcctc ttcatttttg gaaagtataa
    88681 acctatcttg aaaactattt cctaaagtcc aagtcctttc accgtgatag aacacaaacg
    88741 gaatcaccac tgaatatctt ttatccgtcc tatattgaga tttgtagatt gcggatatat
    88801 atcctaatag ttgactaaag actgcttcat ccaaataact tttatgttca aataatagat
    88861 agacgtttgc ttttttaccg gatttcagtg gaatctgaaa aagtagatcg gtttgttctt
    88921 cttttaagtt ttctgaaata aaactagatt gagtaagttc taatccgttt agatccaaaa
    88981 gttcgattac tttttcgggt aaactatttt taaagaagga aatcgcatcc tctttgtcct
    89041 gtaaggtttc ccggattaaa cggtcgtgtg ggtttgtcat atcagacatc taatttttaa
    89101 taatggagat tacttctatt tgtaaagatt cattttcttt tttatgaatt agatttgttc
    89161 tttgtccgtc tcacatttga atcgattcag cctccctccc ttctctctta caaaaaaagt
    89221 atccgatctt tttaaaggtc tttgagaatc aagtcttgtt cttttttaaa caaaatcggc
    89281 tttattacat tttggttgat tcaattaaaa agctcatgca gcactcccct ttctattttc
    89341 aattgtagtc ttttttacct ctgagttact tacaagaccc ggatatactt cgtttacaaa
    89401 tttttcaaag agtatctttt tagttccttc gtatttgaaa ggatctgagt tttgttcgta
    89461 atattctaat tgagatttaa gcaacttact cttaccccaa cctaaaaaac atttgtaggg
    89521 atctaagttg tttatctctt ctatgggtgt tttttggatc gttttactct cgttacattt
    89581 ggattcagtt cgtattgatt tattctgtgg ttcatttcgt tttgtattct tgtcagtagg
    89641 ttttactttt cttacaaata acctagacca aaacttagta atcgattcag gacttaaaga
    89701 ctgctcatac caaaactggg aatcttgttt tctcagttgg atcagtgttt gtatcttact
    89761 ttcgatcaag ttccaatctc ctttggatat ttcatacagt gagtttaatg cttttagttc
    89821 tgagtctggt tgtcccattt cacttccatg ttctttgaaa taatagtctt ggaattttgt
    89881 aagccaagaa tcaggaaatt gaaatcgtga taacggttta ggtttgttta aattttgttt
    89941 ttgttcttcc acgtgcgttt ttgcaggcgg gccgtactct ctagaagtat ttagtatttg
    90001 tttaaagagt acttgttttg atagtccttg gtatatagta cttgataggg gttgattttc
    90061 cagacctgga ttttccggtt gtggaaaatc caagaccgga ttttctttta tgttagattc
    90121 tttgacttct tttaaaaaga gttccttttg tttttctaaa ctctcatttt ctgttggttt
    90181 tattttgtat tgaacttccg gcttttgaga ctcttcaaaa aaataccatc ccgaattaaa
    90241 tctaccagtt actggatctt ttccttttcg aaattctgca tagccaaagg taactagttc
    90301 tttaaaccca gatgcaatac ttgaatcttt gtcgcttttg aatttagaca tcgtttttac
    90361 cgacattcgc cagtggtctg gataacggag ggcaagaagt aggattgctg tcgctttcat
    90421 acttaaacga gcatcatcga taaagttatt ttttacgatt gtaaagtttc ggtctttttg
    90481 tacccgaaac actctttgat tctctttcat gtcttaaact cttattatgc cacgtcgggg
    90541 ttcattccgg aggccacttt taagtatgca gtaaacggaa tatcgattcc ttttttcttt
    90601 tctttcttcc atttcgcttg tatgtatttt aggattcgct ctatgtcgtt tatggagttt
    90661 gtataataaa aaaggtttcc tttgtctaaa aaactaacta ttcatccttt cgttaaattt
    90721 ttatatatcg ggggtttact ttttattttt ttttacagtc gttctttctt ttagtaattt
    90781 ctaatgtatt taaataagga tctaaagggc tttagggtta ttggtatttt ctatttaaca
    90841 agcggataga aaccgtttta tcttttggtt tttgatctaa gaagaatcga tatgatttaa
    90901 tatttgttct atcgtattgg ggtctttgag tcgtttgact tgtgtgtttt tctttcgttt
    90961 ccaactgttc aatcctaagc tgtatttatt ttttttcgta ttttttattt aaccgggtca
    91021 gtatctcttc tgtagtttgc cttctgatcc ggtatcggta aacctccaga agtaaaaaaa
    91081 cgatccctag tcccataaaa gtgctgataa tttctgtcat ttctggcctt tctttttggt
    91141 ttctaatttt gatttttcgg actggatgaa tttttcgagt acccagtcga tacaccacgc
    91201 ccgttttgtg tggctatata ccacttcttt tgtaagcgag tcatatactt catagtaatc
    91261 actcccctcc cctatcggat aaattttata tctatctaaa atttccattt ataaaatcgg
    91321 tttgacatta aaacttttcg ttttgacgca actacattag tttttactaa tgtacctttt
    91381 atttagtttt tagagatgtc tttgtgagtg ggcccaatta ttcggaattg gtaatttttg
    91441 tttttgattt tttaaggttt taatcgacta atgtttctat gtaatagtct atatattcta
    91501 ttattttaat gattgattct catattttcg gcgatgttac actctttttg gtccttcctg
    91561 tgcttggcac aggaatacct tatatttgtc aaaaaaggga attattccct ttttgtatac
    91621 taaaaattag gaatttttcc tttgatgaag caaaaaaata tcaaacccat tactttacgt
    91681 tttttacaaa tcgaaaaaga aaccggcaaa agaccaaaag agatcgctga aattttagaa
    91741 gtagatctta gcacttatta caaaaccaaa cgcggggaca ttccgctgac cagtagtttt
    91801 ttaatccgag tagaatacaa attagggtac aatagagatt ggtttgaatc cggaaaaggg
    91861 gatccaaaaa aagaagaagc ggaagtttta gcagaagtgg aaagtcaact cgacgttatc
    91921 aataaaatca aaacctatga actttttccc attttacacg ctcttccgga tactccaaaa
    91981 gaggaggaca aaaaactgct tttggatttt ttaaatcttt atgttcaaaa atttcagtaa
    92041 ttgattccac agcctcatca agagtggttt gtaatttttg atttttgaca agaagatctg
    92101 tcaaaagttt tattaggatt ctccttattc gttccctatt ttcttttggg acagattttt
    92161 tttggggttt catacactcc tcttttttgt gactatattc gacgattttt tattttatcc
    92221 ctctttactc ttatttggat tttgtctttt tcttttgagt tttagttatt ggttggaaaa
    92281 ttcaaattgt aattaaagaa ataactaaac atatatgtat gtcatttaat aacataaaca
    92341 tacgtttagg caatttaaat atttttaaga aaaataaaat ttagctttaa tttttcatct
    92401 aaggtataaa ttcaaaacta tgggacataa tataattaca attgcaaacc ccaaaggtgg
    92461 agtttcaaag accactacaa ctggccatct ttctatggct attgctagga aaaaatccgt
    92521 tttggctgtt gattttgatc aacaaaaaga tctttctaaa atgttttttt tcggtgaaac
    92581 agacaatttt tttgaaatgg caaatatatt cactttactt aagtacgaaa caacactctc
    92641 agaaacaata cgaaataaat ataacgttga tataatagtt tctgcaccta gcctgcaaaa
    92701 ttttcagtcc tatgcaagca agaatataga agtaataaca agaaccaaag aaatattgag
    92761 agaatctaat catgattttg ttattattga tactcctggt tccggatctt tcgaaacaac
    92821 ttctgcatta ctagcggctg acatagtaat aatacctgta attccgcata gatggtcgct
    92881 agatacgtta aaagtttttt ttaaaaatat aaacgagaca atgaagcaaa ccacctctac
    92941 gctgacttct atcttcattc tcccttccat ttggggtaac tcaaatcgta gcgaacaaat
    93001 ttataaagat ttatattcca tccccgaatt tttagattta ctcaaacacc aagaggatgg
    93061 ctttgattta ctaccaaaac cggaaatact tgaacctata tttcaatcaa acactgtcag
    93121 agaccgtagt gaatttggag aacctttagc agaaggaacg caaggtaaaa tttcttatga
    93181 taacttagca gataaactta tatcgttttg cagccaaaaa caacctataa cattctccag
    93241 gcactaaaca tttgtttgtg tcaatcaata acacaaacaa atgtttagca caaaaaggat
    93301 atttaa
//
