# Supplementary material for: Horizontal transfer of the rfb cluster in Leptospira is a genetic determinant of serovar identity
Source: Life Sci Alliance. 2022 Dec 9;6(2):e202201480. doi: 10.26508/lsa.202201480 (PMC9736851; doi:10.26508/lsa.202201480)
Supplement: Supplementary file 8 [file LSA-2022-01480_Supplemental_Data_2.zip › Supp_Data_1-plasmid_sequences/Lnoguchii_IP1605021_p2.gbk]

LOCUS       ADIHFNPN_1             47268 bp    DNA     linear       21-DEC-2021
DEFINITION  Genus species strain strain.
ACCESSION   
VERSION
KEYWORDS    .
SOURCE      Genus species
  ORGANISM  Genus species
            Unclassified.
COMMENT     Annotated using prokka 1.14.6 from
            https://github.com/tseemann/prokka.
FEATURES             Location/Qualifiers
     source          1..47268
                     /organism="Genus species"
                     /mol_type="genomic DNA"
                     /strain="strain"
     gene            33..341
                     /locus_tag="ADIHFNPN_00001"
     CDS             33..341
                     /locus_tag="ADIHFNPN_00001"
                     /inference="ab initio prediction:Prodigal:002006"
                     /codon_start=1
                     /transl_table=11
                     /product="hypothetical protein"
                     /protein_id="X:ADIHFNPN_00001"
                     /translation="MVPIIPAKWAIRRVNQVLKKVLQAKEFEGTNISKVLILPMSWGK
                     SQKQIELLETIRSIPGLEILEPIPFSTSIKDRTESNVLLQEGKPAWMAFDSLAEVLLK
                     "
     gene            338..1219
                     /gene="noc"
                     /locus_tag="ADIHFNPN_00002"
     CDS             338..1219
                     /gene="noc"
                     /locus_tag="ADIHFNPN_00002"
                     /inference="ab initio prediction:Prodigal:002006"
                     /inference="protein motif:HAMAP:MF_02015"
                     /codon_start=1
                     /transl_table=11
                     /product="Nucleoid occlusion protein"
                     /protein_id="X:ADIHFNPN_00002"
                     /translation="MKKLGFNAKALISTENQAPMKKDSYFQGSLTNLFNSSEITEILI
                     NSITSIDNPRTNFNNSSIKELAASIEAHGLLQPITVRKKGERYDLIAGERRLRAYQFL
                     KRETIPAIIKNVEQINPENLTEIKLIENIQREDLSDLEIALTLSTLKERKKTTNEELA
                     IKINKSEAWVKAKIAHITTLETLMKKGSLTNLNLFQEVPTSVWIELSSSVKENPKAVE
                     NWLNSHFNKKEIPKQAEARIFAKGLKNAKLKKNKNSKTESLEYLQKQEEELAEKIKKL
                     QKKRKNILAKIAFIENS"
     gene            1633..3114
                     /locus_tag="ADIHFNPN_00003"
     CDS             1633..3114
                     /locus_tag="ADIHFNPN_00003"
                     /inference="ab initio prediction:Prodigal:002006"
                     /codon_start=1
                     /transl_table=11
                     /product="hypothetical protein"
                     /protein_id="X:ADIHFNPN_00003"
                     /translation="MKSATLHGGTSCTEYSNYIKIEYSLVNGRGLTDLDKIVASLIHF
                     YSKRPEGCTASNEHLAFVLEKTPKAISDSISRLTKKGIVSRTVYKTKNGSRRTLKSLL
                     IPNWAWNTPKKETQTITATPDFENSTPEITDSLPQNTDCMQSANSGSKIIVQNDNQIK
                     EKENNSSFEVLKKETVIKKVKTLIEEEFGEYDANKEKEESSIDKWKTQLKDKHPEEIT
                     EIILKHISQLIQIRKSEKFGYKEFWLSVPVNISSSFSYRLQIKNTALTLLPKEEIKTK
                     IESLNNNENSSMGSELKEPTWEGFKIWYSKRLPRTSIETLNKLKYTLEDSKLSILDEL
                     SDSLKRIVRKYFNEEITTPITVFFSESEGEEKSKENPEFPIVEPELGGRNEFKIKEST
                     QKISKSIFQPEKQKESNFKHFRDYMSVDKVIHEFMSHSTLTLDRKDLEIIRNLKIRYD
                     LEKIVIFDSPPERLKNHIRDYFYSLPQRVIALQFEENKFYVAA"
     gene            complement(3328..3792)
                     /locus_tag="ADIHFNPN_00004"
     CDS             complement(3328..3792)
                     /locus_tag="ADIHFNPN_00004"
                     /inference="ab initio prediction:Prodigal:002006"
                     /codon_start=1
                     /transl_table=11
                     /product="hypothetical protein"
                     /protein_id="X:ADIHFNPN_00004"
                     /translation="MTTCRFKFGKVFIIFCLVLFGLANCAMGSLTITGRSYPPLSETE
                     PIDVIMRAVPDYQVEQIGIVEVRCGQLNHCIEYVKEKAREQGADVIILADSGIVTSVQ
                     YMPGTQAGNTSTPGQISSSSGQIQTWEIARKILIPRNDTKGNKSKKKVSEEI"
     gene            5179..9486
                     /locus_tag="ADIHFNPN_00005"
     CDS             5179..9486
                     /locus_tag="ADIHFNPN_00005"
                     /inference="ab initio prediction:Prodigal:002006"
                     /codon_start=1
                     /transl_table=11
                     /product="hypothetical protein"
                     /protein_id="X:ADIHFNPN_00005"
                     /translation="MENVDLAGAIWLAAEPVKTQVNNEGVPIKPGNNGSGGSGTTPVT
                     PVDAIFNLPPGRLVNSNALMGTIDPTGTNIVNDFDGDGILNQNETLTNVWVADYPQIE
                     TTIAPPVTLKIQILKNSSNQSDQIVSEINSNDFEASKNEGSEKIHQNELNERTVQFQD
                     SFSTETELGQSHERSMSAGMTAGFGMGLVSTGMNYSNSSRDSWNSKNATSATTTKWAD
                     RPFKNNIDRDAWNLKSDSSTNKARKYRSDKSTKVNETSTVEPNAGVVRAALYIKNLSV
                     NMPVKISNILCSLMFETPGGELVPMSSFRLRNDDYSLFEVEVYGGSDFGPYVVELTNL
                     NTSEVEKAIAAGYTPKIMIVDYTMTHVADSNYKSSLLSFTGNNLKIIEENAKGRTALV
                     KVYGPGVREMYRVTAFDTPNVSNPCNTKAADVFSPGISLKKALERISCSGDNITFKDY
                     VIDLSESAPTLAESRVYLKGIQSFGGISTNIPCADETSTGSDGVSRTACVQKPYSQWT
                     EPEKMNSGVWAIYSKGKFYSPTDYWTDSGSVRRFDPWRGAVAAPVLKGVDSIIWAGDS
                     YDLVYISFKDFIKVEQKFGTNPLETGNGYPLNTKWDLKTLGNHPYYPDTNSLYLGEVG
                     FGERVELKIKLDKTKYLSPNFGTAVDTGPYQYFTNFNYNPQVSSDRYNINQAADFEIS
                     LGFGGNRTDWFHVIKDLSSSDPYKLKNCGTTLDFISQTYTLCVQLPTLSTTVDPAISL
                     VKLYIRPSLNSAYRKTIWPLHFSQVRKLKGEAGVPIVKGTSLVKVANSYGSVNVGDNF
                     FIQGDSTNYKVVQVLPVAQDGSFDVQLDRLIQIDAPKTTSMYVPGTLTSPDVRLSMDT
                     GFTTDWNNFVNSSFNSTSFDQIQYKPFVSSGNVSCSSIPFHPGSCLGFTPELNSLNWM
                     GIYNEGVALWNSWADGGDFSNFLYSGLVRLTAPSGKSYRLESTNTDFTISADVNAQSL
                     DQPSVVNHGDVALVVWRQGTTLIGRYNQISTGQALGNPFNINSTAATNNFIVKAKNGK
                     AVIVWENGDNLYVSVRDLTNLSAIVSEALVSTRTPQVFSGITYMFDIAIGNNRAAILW
                     TQLSYSFTPDPACNIFSYCYGSGPYAFNYQGAVRWIRLDNGTFQGGNVNIANHTYSGY
                     LSVTWGAATKIDYFNISNFQAAANDNNQIVFGWVFEKQGTQDHTVYSSIYDLTTGTKV
                     GTDKTLLSESTRPVDTLQVGAATGRGMVLWRRNDGMILGRGIDTSNSNLLGTSNIEVE
                     SGGVDSLKLNSFGDRGLFTYRKNGKDLFLKVLDLQAGQLLYPNALSLAQANVDSRSFI
                     NSVLAGNKILTTWDQVNGTRRTNWGRVSDISTFTVDGPKEFQISTTNEGIQYRGTAVA
                     DNGFGLVTWLSQDKTQQRIRGYKVDLANPGSLKYGLNNFFVSPLIERDYTIRAKIKY"
     gene            10090..17736
                     /locus_tag="ADIHFNPN_00006"
     CDS             10090..17736
                     /locus_tag="ADIHFNPN_00006"
                     /inference="ab initio prediction:Prodigal:002006"
                     /codon_start=1
                     /transl_table=11
                     /product="hypothetical protein"
                     /protein_id="X:ADIHFNPN_00006"
                     /translation="MNVEETNRNTEKEQNAYTKETSLQKKRIFFDSLEIFWELNRTHT
                     FKYINILLFSCFLFTTTTCGILPGKKGKSNNWWWALLGIPNGASFPSSGSGVGGGPGS
                     GNGSPGSAPAPEGSDLFSISTNYSQAIDDPETKAEPIAGASFVAPPEMSHYGNVSLSY
                     PVHTLPGRAGVEPKLSVTYSSTGGDGWLGVGWSLGLGSITRTPEYGALYYDARDSFTW
                     NGTRLVKVSGNTTNENGIYRAEITSEDFLIFKLSQIESGGVWEVLDTSGTKTIYGESN
                     GDRIYNPAIPSQTYSWYLSKTEDKNGNYLQASYDNSEYSKNRNLYLKEIRYTGNTKNG
                     TSARQYVRFVTKQRDDFYVSNTPGFLMKMDRILERIEVGWDGGGKVYEYIPEYETSPD
                     SGRPRIKNIQSSKNTTKPEFFYQTSSRLLTWQNVINQTSSEIEEDPNSTQYFEGDYNG
                     DGISDILFFNPKSGNWKAAEGRKEGGYNFKLYANRYQGYDSLEKIRFFKGNVSGDYNG
                     DGRSDIAFYLPSTRDFVVAEHDGRVFQFQSYGRLMNSVPDIFRMEWFSGDYDGNGLSD
                     SVLFDEPTGQWTLMLNKGGSFEFLRFSKKFQNVFRNDYLPDSNLDSSNTNDSTKPGKD
                     RDKVNLLVGDYNGDGRTDISLYDSRSGKWFVGENHRNPNKNDSVYFQMQWKLYKVFTA
                     PEQSLFGHDRFSGDFNGDGFSDFLLFDRSNGEWTLGETGNGTINFKIWSRTPQFKTVT
                     RWLQGDFNGDGRTDIGFYSANDGKFWIGESTQNGFRYKIYSDMSYGPDPDRIMKTPLP
                     KDEVKIESGKTSFSASNNTKTILLSYKYDGNLNYGKGEVVFGGCFTSNDCSSTPELLI
                     FNRKENVWNLKQGNSFASRVNTSFNPEGTGITSLFGGKPDRYSNNLKDEVLFYKKQGT
                     TNQFFVLKNTNGTTFDLLNLATLSDTDVSKFDPNNSGYALDYFENNTSQSVLILDDQT
                     TSGNARFVLSGLGGTKILTPNGDLTPTDLNDLFQAGTNENRQRRKEFSFFSGKFTTTQ
                     AQLVIVDRRTTTHKWYLGTISGTQIQFKRLTGEFALPITTSDYNLASPAGIQYSLTNT
                     GEIVFGKTLDNGTSFTKVKINSTNIQKNVYNAGVVGFSDRFDNGGNPIVVSGGEDKLY
                     DLSQSKVVSLPNNVLVKNLDRPDLIAQVYVFQWIQGDYNGDGLTDIGIFHLKEPTWYF
                     ALSTGSVPDVIEKVKNGIGGIYDFEYSNSTKFDNTGEDDIPDLPTSYRVCTRVSLDDG
                     FSNIITKNYEYKNGFAFSGFLNGKKESDYFGFSEFTVHEAYGERTTHKYHTTPYSDFL
                     MNRALAGAEKETRIVGNDNNDYGTIQTTHDVKQIQYGVGVSGYLSVPTKIEKFLSGAR
                     TTTQSSDIILNGTKISRKSESTTDHFSDSVHGVTTTISITDFETDDTTNQRRATRSVA
                     NSGSSHEITSLLSYDSRGNQIKRVSSYTGTGLAPVGTHTTEFEYDNFGNKTVEKDTSG
                     SPVRGNSYKYDDELNQFVTQETKFGGSVVLTTTHQIGYGVAFGVPTLTTDPNGNKTFF
                     EYDGFGRLIRTSSDTDVGTATTANYSYDASFPLSAKTTFPTGTGDPDFASRTYTDGMG
                     RNIYTVKSASNGNFAITGRLVYDGTGKVIRKGQSNWASSGEIDRFVLHLEERNPTSFE
                     YDPIGRIKKTIEPTALGETSPTTITTTYNSAFETTETHSSGTSKRTVKNASGEVLYVE
                     DFASDGSAAKIGFCYDIAGNRIKKSDLNDSNAMSCPNTLTGVPTKDTSGRNQAYWSYD
                     SFGKLRAESDPDLGVSSYNYNSFGDLTSSTNAKGVTTTLTYDAVGRILTKNIPEGNIV
                     YTYDSFSGSENSVGRLVRIEDSNQNKTFSYDKLGRVKKEIRTILATSSGNPLPTETGG
                     PYITETRYDLLGRVTRIDYPEHPISHGRMRACYEYGSAGYISGISVQVNTNGILPGYC
                     NKDIVENISYNEFGQTSSLTLGNGITTSYSYDVKGRMVRLNSSGNVGGNAKTLQDAVY
                     SFNPNNNITNIANTTSDFNTQYDYGYDGLGRLTSANGSYLGIAEGNLSRRFQQSFEYS
                     KNGNLSSKRFHDPGSGSVQDVWSYVYSNHQVTNIDSSRSGADALTLQYDANGNLTRQR
                     DNVKDLTKRISVDSQDRITQIQDGNNAILGSYWYDESGFRIRRSALEPKNNQFTNVEI
                     LYPSKFFGLEFIESENVITSVNNVYLNGVRIAALNEAGALAYYLTDQVDSVSTVLDDE
                     GNTLSQMQYLPYGETFVQRGDLNFSPKFNSQELDRESGFYFFNARYYDPGIARFTSAD
                     TIIDGEFDTQGWNRFSYVKGNPIGAKDPTGHLAQLIPIAVRVGQGLAAAGMALCSSGT
                     INCGDMIPSKADKPRDTSVSPNDAKQMEKAGLDPLNTKKGSQNNIGDGGKNGGNAGVS
                     NKGNNTGNGSGKSDIGSTRSSNKLAPYKDNPGDKIKASGVGHHTSFKRDKDGNIFKYE
                     TYGKTKTGHFDPKKRFDGGKSDGSPGDAHTNSITKKDISTPHIQGKNISGGVRDPRSN
                     ELPNNPRFQK"
     gene            17733..18350
                     /locus_tag="ADIHFNPN_00007"
     CDS             17733..18350
                     /locus_tag="ADIHFNPN_00007"
                     /inference="ab initio prediction:Prodigal:002006"
                     /codon_start=1
                     /transl_table=11
                     /product="hypothetical protein"
                     /protein_id="X:ADIHFNPN_00007"
                     /translation="MKQVDIFDWLIQWYSDQCDGIWELENQIQIYTVSNPGWTFKVGL
                     KFTILESYEIESDPIETAETDWHLYYIRDAVYKASGDTSKLPALVEIFRSIWEGKELV
                     YNPTSETMFSWLIEWRKSQCDGDWEHEYGIDINTNGDRGWQVKIEVNFTELDGVVIDH
                     TLNQKGEDDWYSFSLKDGKFLAEGDPKKLPIILEKFKEIWMIYVG"
     gene            18470..20617
                     /locus_tag="ADIHFNPN_00008"
     CDS             18470..20617
                     /locus_tag="ADIHFNPN_00008"
                     /inference="ab initio prediction:Prodigal:002006"
                     /codon_start=1
                     /transl_table=11
                     /product="hypothetical protein"
                     /protein_id="X:ADIHFNPN_00008"
                     /translation="MDRRGRDRSGVNKLVLRVTLCITFLACNLLTGAESPVSEKQERS
                     GNVEYNKTLKYKTTFLRKPPYLLITSQLIPSHSKSEYKNGFAFSSFINGKKETDYFGF
                     SEFTIHEAYGERTTHKYHTTQYSDFLMNRALAGAEKETRIIGNDNNDYGTILTTSEVR
                     QIQYGVGVSGYLSVPTKIEKFLSGQRTTTQSSDIILNGTKISRKSESTTDHFSDSVHG
                     VTTTTNITDFETDDTTNQRRATRQTSLAGSSHEITSLLSYDSRGNQIKRVSSYTGTGL
                     APVGTHTTEFEYDNFGNKTVEKDTSGSPVRGNSYKYDDELNQFVTQETKFGGSVVLTT
                     THQIGYGVAFGVPTLTTDPNGNKTFFEYDNFGRLIRTSSDTDVGTATTANYSYDASFP
                     LSAKTTFPTGTGDPDFASRTYTDGMGRNIYTVKSASNGNFAITGRLVYDGTGKVIRKG
                     QSNWASSGEIDRFVLHLEERNPTSFEYDPIGRIKKTIEPTALGETSPTTITTNYNSAF
                     ETTETHSSGTSKRTVKDAKGEILYVEDFASDGSAAKIGFCYDIAGNRIKKSDLNDSNA
                     MSCPNALAGVPTKDTSGRNQTYWSYDSFGKLRAESDPDLGVSSYNYNSFGDLTSSTNA
                     KGVTTTLSYDAVGRILTKNIPEGNIVYTYDSFSGSENSVGRLVRIEDSNQNKTFSYDK
                     LGRVKKEIRTILATSSGNPLPTETGGPYITETR"
     gene            20735..21034
                     /locus_tag="ADIHFNPN_00009"
     CDS             20735..21034
                     /locus_tag="ADIHFNPN_00009"
                     /inference="ab initio prediction:Prodigal:002006"
                     /inference="similar to AA sequence:ISfinder:ISGme3"
                     /codon_start=1
                     /transl_table=11
                     /product="IS5 family transposase ISGme3"
                     /protein_id="X:ADIHFNPN_00009"
                     /db_xref="COG:COG3039"
                     /translation="MKPEENSKQKNQGELFRNRLDQILDHRHPLYQIAKKIDWEKFEK
                     EFGKYYTEKTGRPGLRIRLLVGLHYLKHAYNVSDEKVVEGYLENPYWQHFKWLGF"
     gene            21145..22158
                     /locus_tag="ADIHFNPN_00010"
     CDS             21145..22158
                     /locus_tag="ADIHFNPN_00010"
                     /inference="ab initio prediction:Prodigal:002006"
                     /inference="similar to AA sequence:ISfinder:ISGme3"
                     /codon_start=1
                     /transl_table=11
                     /product="IS5 family transposase ISGme3"
                     /protein_id="X:ADIHFNPN_00010"
                     /db_xref="COG:COG3039"
                     /translation="MKHDFPCDPTSLVKWRKRIGSEGVEKFLEETILLGQREGQIKEP
                     EFRRVNVDTTVQEKAITFPTDAKLYHRMRQVLVKEASKENIQLRQSYKRKGKLAFIKQ
                     GRYFHAKQSKRAHKETKRLKTYLGCVKRDIERKVENPNIRLKSLLEISERILTQSKNS
                     KNKIYSIHSPEVECISKGKSYKRYEFGCKVSLVTTSKSNWVVGVQALHDNPYDGHTLK
                     DAINQMEKIVGIRPKEVYVDLGYKGKDHHPEDVQVHLSNKSRKKMTRWERMWMNRRSA
                     IEPVISHLKHDHNMVRNFLKGKEGDRINAILSAAGFNFSKLIRAFFCYFENLISSSFL
                     FSI"
     gene            22229..24145
                     /locus_tag="ADIHFNPN_00011"
     CDS             22229..24145
                     /locus_tag="ADIHFNPN_00011"
                     /inference="ab initio prediction:Prodigal:002006"
                     /codon_start=1
                     /transl_table=11
                     /product="hypothetical protein"
                     /protein_id="X:ADIHFNPN_00011"
                     /translation="MTRIDYPEHPISHGRMRACYEYGSAGYISGISVQVNTNGILPGY
                     CNKDIVENISYNEFGQTANLTLGNGITTSYSYDVKGRMVRLNSSGNVGGNTKVLQDAV
                     YSFNPNNNITNIANTTTDFNTQYDYGYDGLGRLTSANGSYLGIAEGNLSRRFQQSFEY
                     SKNGNLSSKRIHDPLSGNITDEWSYQYTNHQVTNIDSSRTGADALTLQYDANGNLTRQ
                     RDNVKDLTKRISVDSQDRITQIQDGNNAILGSYWYDESGFRIRKSSLEPKNNVFSNVE
                     ILYPSKFFGLEFIESENVITSVNNVYLNGVRIAALNEAGALAYYLTDQVDSVSTVLDD
                     EGNTLSLMQYLPYGETFVQRGDLNFSPKFNSQELDRESGFYFYNARYYDPGIARFTSA
                     DTIIDGELDTQGWNRFSYVKGNPIGAKDPTGHLGVPEFTSKPIEVAASKSGQVASKAA
                     PSILGKVAGAVGFLFATSDLDAPGKDYPSKGTPPRNTSVTPEDAKKMRKQGLDPLNEK
                     DISGSKSSGVSNKGNNTGNGGEGVKTIVISKGKYPESAKHIEDAQKSGKPNILTIDRA
                     GAKDRRRESLRGVKGESGMDRDEYPPAMFKEGGKGASVRNIPSNDNRGSGACIGNACK
                     GLPNGAKVKITTGD"
     gene            24148..24801
                     /locus_tag="ADIHFNPN_00012"
     CDS             24148..24801
                     /locus_tag="ADIHFNPN_00012"
                     /inference="ab initio prediction:Prodigal:002006"
                     /codon_start=1
                     /transl_table=11
                     /product="hypothetical protein"
                     /protein_id="X:ADIHFNPN_00012"
                     /translation="MTSIENLINISSVNIGRTIKEESIEQDFYSLVLSQKFSKEITEI
                     IIKRNGFFTFESALHFFHYGKNAENDYNSLWWNDLRTWKEKYQNERLHSSFCFAQDGF
                     GNQFCFDNGGIYIFDVETAEFEFISNSIEDWAKKVLDDFNFLTGFPLLHEWQLQNGPV
                     KFGFRLIPKIPFCLGGEYSVANLHAIESIKALNWRAEICNQIKNLPDGAEIIFSQIE"
     gene            complement(24924..26093)
                     /locus_tag="ADIHFNPN_00013"
     CDS             complement(24924..26093)
                     /locus_tag="ADIHFNPN_00013"
                     /inference="ab initio prediction:Prodigal:002006"
                     /codon_start=1
                     /transl_table=11
                     /product="hypothetical protein"
                     /protein_id="X:ADIHFNPN_00013"
                     /translation="MSKFLSIFDINTIGILDYENFLKLGAIYFHAAGVIFGVVLGFSK
                     LFSNDGFSKSYGSVLQSAAFFLILNNGILIDQGTLQNENKILLASYYGLVLYSSLAVF
                     VCFNYLLESLDNPWIYCKRLLGIIPVVILLSYFIPELYFISFIDVLGFGISIFTFSWS
                     LRSVLKSNNSILFFNLPFLSFLISICFVLDFLGTIYDKKDFFLFAEIIPGSVICYTIV
                     LERFFPSLFGKIIITIPDTNLFNQIELETIPIPEDKEPPKYKYPPRDLLEGIDLEKVK
                     TKLNRFLDSKGFKDEEIRLPDFASGLGLSTHQASYYLNQYLNMSFTDFLQFHRINEVK
                     NMMRIKLNYNLLNIAFECGFNSASSFHRACVKFTGKSPRDLRQELLSNIENEQKI"
     gene            complement(26104..26340)
                     /locus_tag="ADIHFNPN_00014"
     CDS             complement(26104..26340)
                     /locus_tag="ADIHFNPN_00014"
                     /inference="ab initio prediction:Prodigal:002006"
                     /codon_start=1
                     /transl_table=11
                     /product="hypothetical protein"
                     /protein_id="X:ADIHFNPN_00014"
                     /translation="MVINYFNIKPLDITESELDEFSRYIGLPLYNEDKEAILKSTSFR
                     KVLAILKILKLNALNHYFVDDLESNDEFPIRQIF"
     gene            26553..26912
                     /locus_tag="ADIHFNPN_00015"
     CDS             26553..26912
                     /locus_tag="ADIHFNPN_00015"
                     /inference="ab initio prediction:Prodigal:002006"
                     /codon_start=1
                     /transl_table=11
                     /product="hypothetical protein"
                     /protein_id="X:ADIHFNPN_00015"
                     /translation="MIQKNWNQEDLAKAGEVKQPTISRYLSGHTIPTLTFIANLYKNA
                     NIDPIIFVRDYELEPINLEKAFSRDEKEKLAVELNRFLRFLKSSPGVLEILWKLYKMD
                     RTGMKSMNFLADKILEE"
     gene            complement(26875..27798)
                     /locus_tag="ADIHFNPN_00016"
     CDS             complement(26875..27798)
                     /locus_tag="ADIHFNPN_00016"
                     /inference="ab initio prediction:Prodigal:002006"
                     /codon_start=1
                     /transl_table=11
                     /product="hypothetical protein"
                     /protein_id="X:ADIHFNPN_00016"
                     /translation="MVTAIILLFSSIFNFIIGIYVLSTIFRKRKKFLDFGILCILVGV
                     WDILFSVPFVNSSSTLIWTRVMTLPMIVCPLLLVRFIHSYVFNLKLSKFCNISILMIY
                     ILPIFSLSFSNLFITKAGIINSKLHFEAGLLYDYFVAGGALSLLYSIIVLFVGFKRRK
                     GLDRVQLVYIAAGMCVWFGFIAIFTSLFKIIGLPEYSFITPIGCTLATAIWSIWIIKI
                     NLFEISDNTILENRNSLVAHANILILKKVDSKLYKKLLYGYKKNIIQMIIQDYIYLQL
                     HSDLTVDEIYNYLTENENFFIPLKSYLPKSS"
     gene            complement(27811..27906)
                     /locus_tag="ADIHFNPN_00017"
     CDS             complement(27811..27906)
                     /locus_tag="ADIHFNPN_00017"
                     /inference="ab initio prediction:Prodigal:002006"
                     /codon_start=1
                     /transl_table=11
                     /product="hypothetical protein"
                     /protein_id="X:ADIHFNPN_00017"
                     /translation="MVKIKMENLNLQNGFIQVSNISKIVAELSHK"
     gene            complement(27848..28447)
                     /locus_tag="ADIHFNPN_00018"
     CDS             complement(27848..28447)
                     /locus_tag="ADIHFNPN_00018"
                     /inference="ab initio prediction:Prodigal:002006"
                     /codon_start=1
                     /transl_table=11
                     /product="hypothetical protein"
                     /protein_id="X:ADIHFNPN_00018"
                     /translation="MLQYQLNENFSKTESNNSIEYIHCNYETNVKLIERARNFVQTQY
                     SKLDYIGYDPEFDRQFDKNGLSQYFIAIDSEKKILATSRILTRGPLGLPIEYAIRQDT
                     KERLKLENGNIAEMNSFAALSVSIGIKVLILSAEYVIKKKFITTYGLYDVERPTIGKL
                     YNRFGAVDSKSHPYKIYFPGYGKNKNGKFKPTEWIYPSV"
     gene            28766..29755
                     /locus_tag="ADIHFNPN_00019"
     CDS             28766..29755
                     /locus_tag="ADIHFNPN_00019"
                     /inference="ab initio prediction:Prodigal:002006"
                     /codon_start=1
                     /transl_table=11
                     /product="hypothetical protein"
                     /protein_id="X:ADIHFNPN_00019"
                     /translation="MNRNELNEVISKILKAYETMRLQSSLNGNSEVLEANREIGRILQ
                     TVERKTPEPERLTGNWMKSISKELEKHLKRGFSERNLFYARKFYEIYGNSKIDVRLSW
                     SHYRILSSIANANLREKLMKEAIEGNWNRDDLSYRVRDIGELRKAPTLRWRRPEGVLW
                     NYKIKDISKDKGTLLIDLGFYCYYELSSLHLNQYKIGDIIQIEKQNGIWNLSDSKLDS
                     ELYFYFGEIERVIDGDTILVKFELGFNVITRQRIRLHNVWSAELGSSEGEDNFESLKK
                     RLPLKTKVIVRSRSKDVYGRFVGEVLYSKKKIQHPEDIFRIGIYLNQELAEIS"
     gene            30063..30977
                     /gene="rpnD_1"
                     /locus_tag="ADIHFNPN_00020"
     CDS             30063..30977
                     /gene="rpnD_1"
                     /locus_tag="ADIHFNPN_00020"
                     /EC_number="3.1.21.-"
                     /inference="ab initio prediction:Prodigal:002006"
                     /inference="similar to AA sequence:UniProtKB:B7NGZ6"
                     /codon_start=1
                     /transl_table=11
                     /product="Recombination-promoting nuclease RpnD"
                     /protein_id="X:ADIHFNPN_00020"
                     /translation="MTEVNNPHDRLIRETLQDKIEAISFFRRTLPPEVVELLDLEKLE
                     LSESSFVSEELKSEQTDLLFRIPLRSGNQASIYILFEHKSYLDNAIYIQLLGYLAEIY
                     RSQQRNSEKLSVVIPFVFYHGEKEWKLGENFLHQFKITKEETIHLRHFIPDFKIDLFD
                     LSGMEIQEKLESITLQVIFGVVQRIREGEEKFQKSLPIFFSLLLEIAEEPKRVALLNK
                     LLLYIYNVRDSKPSVLKQMLHLSRLERYEELAMTTAEKLIQEGKIEGKIEGKIEDARK
                     MFAKGIDLNTVLEITDLTEKDLRDNGLI"
     gene            complement(31147..31377)
                     /locus_tag="ADIHFNPN_00021"
     CDS             complement(31147..31377)
                     /locus_tag="ADIHFNPN_00021"
                     /inference="ab initio prediction:Prodigal:002006"
                     /codon_start=1
                     /transl_table=11
                     /product="hypothetical protein"
                     /protein_id="X:ADIHFNPN_00021"
                     /translation="MLIHTFFLLIRLPPCLFNKAAISGLKSLPEQRFRRAYLHLQYSY
                     ADLHQLRDTPPAVRWSLILEKTKKLHLFLRIL"
     gene            31857..32213
                     /gene="ltrA"
                     /locus_tag="ADIHFNPN_00022"
     CDS             31857..32213
                     /gene="ltrA"
                     /locus_tag="ADIHFNPN_00022"
                     /inference="ab initio prediction:Prodigal:002006"
                     /inference="similar to AA sequence:UniProtKB:P0A3U1"
                     /codon_start=1
                     /transl_table=11
                     /product="Group II intron-encoded protein LtrA"
                     /protein_id="X:ADIHFNPN_00022"
                     /db_xref="COG:COG3344"
                     /translation="MTSGSYFPPSVRQVEIPKKSGGIRRLEVPTVSDRIAQMVVKMHL
                     EPMIDPIFHIDSYGYRPRKSAKDAVAITRKRCWKYDWVVEFDIKGAFNNIDHDLLMRA
                     LRKHTKLKWILMYVER"
     gene            32200..32355
                     /locus_tag="ADIHFNPN_00023"
     CDS             32200..32355
                     /locus_tag="ADIHFNPN_00023"
                     /inference="ab initio prediction:Prodigal:002006"
                     /codon_start=1
                     /transl_table=11
                     /product="hypothetical protein"
                     /protein_id="X:ADIHFNPN_00023"
                     /translation="MLKDSYRHHSKDQEARSKGRGVISPLLMNLFMHYAFDDERISEL
                     SFCAIRR"
     gene            32300..32920
                     /locus_tag="ADIHFNPN_00024"
     CDS             32300..32920
                     /locus_tag="ADIHFNPN_00024"
                     /inference="ab initio prediction:Prodigal:002006"
                     /codon_start=1
                     /transl_table=11
                     /product="hypothetical protein"
                     /protein_id="X:ADIHFNPN_00024"
                     /translation="MLLMMREYPNCPFARYADDAVIHCRSEKEAQEIMTKLAKRLESC
                     MLLMHPDKSKIVYCRDGNRTQDYLNIQFTFLGFTFRPRSARDKHGRVFTSFLPAVSKD
                     AQVRMRQKIREWNLQLMTPKTIKDISRLYNPVLRGWLNYYGAFYKTEMRRVFEHFDRK
                     VALWARRKYKKLRRLKRKSIYWLGKIARRESWLFTHWQIIGKPAAG"
     gene            33931..34275
                     /locus_tag="ADIHFNPN_00025"
     CDS             33931..34275
                     /locus_tag="ADIHFNPN_00025"
                     /inference="ab initio prediction:Prodigal:002006"
                     /codon_start=1
                     /transl_table=11
                     /product="hypothetical protein"
                     /protein_id="X:ADIHFNPN_00025"
                     /translation="MVLDGIFGNATASKVLLHVFHYSEVHASAIAKDYDTAVTPIRLQ
                     LERFEKTGILVAKQIGRSRVFTFNPKSPFVKPLKEILSIIYQSLSIEEKEKLFSTRRR
                     PREKGKPVYGRA"
     gene            34262..34804
                     /locus_tag="ADIHFNPN_00026"
     CDS             34262..34804
                     /locus_tag="ADIHFNPN_00026"
                     /inference="ab initio prediction:Prodigal:002006"
                     /codon_start=1
                     /transl_table=11
                     /product="hypothetical protein"
                     /protein_id="X:ADIHFNPN_00026"
                     /translation="MDEPDWKSVNEEELWKYVGWHLAEKGIQSVLVGGAVVSIYSKGA
                     YRSGDIDLVEPIVSRSKEIALVMKNIGFRKTRRHYVHPKCKHLYIEFLSGPVSIGEDF
                     KIVPDEKKFKGKILKIFSPTDCIKDRLASYIHFKARECLDQALLVAKNQRFDLRQIKE
                     WCFREGEIGKSAFEEFQALL"
     gene            34871..34981
                     /locus_tag="ADIHFNPN_00027"
     CDS             34871..34981
                     /locus_tag="ADIHFNPN_00027"
                     /inference="ab initio prediction:Prodigal:002006"
                     /codon_start=1
                     /transl_table=11
                     /product="hypothetical protein"
                     /protein_id="X:ADIHFNPN_00027"
                     /translation="MRDDAPSDLKSPINTILKHLSLAKTEIIESEGKFNG"
     gene            35153..35452
                     /locus_tag="ADIHFNPN_00028"
     CDS             35153..35452
                     /locus_tag="ADIHFNPN_00028"
                     /inference="ab initio prediction:Prodigal:002006"
                     /inference="similar to AA sequence:ISfinder:ISGme3"
                     /codon_start=1
                     /transl_table=11
                     /product="IS5 family transposase ISGme3"
                     /protein_id="X:ADIHFNPN_00028"
                     /db_xref="COG:COG3039"
                     /translation="MKPEENSKQKNQGELFRNRLDQILDHRHPLYQIAKKIDWEKFEK
                     EFGKYYTEKTGRPGLRIRLLVGLHYLKHAYNVSDEKVVEGYLENPYWQHFKWLGF"
     gene            35563..35907
                     /locus_tag="ADIHFNPN_00029"
     CDS             35563..35907
                     /locus_tag="ADIHFNPN_00029"
                     /inference="ab initio prediction:Prodigal:002006"
                     /codon_start=1
                     /transl_table=11
                     /product="hypothetical protein"
                     /protein_id="X:ADIHFNPN_00029"
                     /translation="MKHDFPCDPTSLVKWRKRIGSEGVEKFLEETILLGQREGQIKEP
                     EFRRVNVDTTVQEKAITFPTDAKLYHRMRQVLVKEASKENIQLRQSYKNLPTSFFGKK
                     TGRAEPCSLIFL"
     gene            36159..36566
                     /locus_tag="ADIHFNPN_00030"
     CDS             36159..36566
                     /locus_tag="ADIHFNPN_00030"
                     /inference="ab initio prediction:Prodigal:002006"
                     /codon_start=1
                     /transl_table=11
                     /product="hypothetical protein"
                     /protein_id="X:ADIHFNPN_00030"
                     /translation="MFPVCNLLTRAESPAGCLWQAGFAPVFLCRTLVNIRLKSLLEIS
                     ERILTQSKNSKNKIYSIHSPEVECISKGKSHKRYEFGCKVSLVTTSKSNWVVGVQALH
                     DNPYDGHTLKDAINQMEKIVGLRPKEVYVLNHS"
     gene            complement(37329..38210)
                     /locus_tag="ADIHFNPN_00031"
     CDS             complement(37329..38210)
                     /locus_tag="ADIHFNPN_00031"
                     /inference="ab initio prediction:Prodigal:002006"
                     /codon_start=1
                     /transl_table=11
                     /product="hypothetical protein"
                     /protein_id="X:ADIHFNPN_00031"
                     /translation="MSKNFFPLTNDLMFKILFVKEPDLLISILNSVLFPDGEHTIRNI
                     KILNPELVGSSPNDKRSYLDIRAQDEDGKIFHVEIQVAHQSSFIKRSLYYLSGLIRDQ
                     LNRGSMYSDLKPVYQINIVDFDLIPSENFHSKFKFREESNPDIILTDDVEIHFLELSK
                     FVKRDVRELRNNLEIWLYVLKHTSELEEEEMRILVDKTPDLSKAFTILEQYSNDPQKR
                     NELEAKLKSDRDYAYDLAARFEAGELQGIEKGIEKGAEKEKLKFARKMFQKGMDVNTI
                     LEITGLSKKDLKDHGMI"
     gene            complement(41021..41128)
                     /locus_tag="ADIHFNPN_00032"
     CDS             complement(41021..41128)
                     /locus_tag="ADIHFNPN_00032"
                     /inference="ab initio prediction:Prodigal:002006"
                     /codon_start=1
                     /transl_table=11
                     /product="hypothetical protein"
                     /protein_id="X:ADIHFNPN_00032"
                     /translation="MLLNGTSLEYVLKVTGFTEQELKGYGVHLDICSKG"
     gene            complement(41119..41262)
                     /locus_tag="ADIHFNPN_00033"
     CDS             complement(41119..41262)
                     /locus_tag="ADIHFNPN_00033"
                     /inference="ab initio prediction:Prodigal:002006"
                     /codon_start=1
                     /transl_table=11
                     /product="hypothetical protein"
                     /protein_id="X:ADIHFNPN_00033"
                     /translation="MIISKKLEIKVRELEKKAIVSYISKTTLKVFIKVISNLKSKLPE
                     KCS"
     gene            complement(41259..42185)
                     /gene="rpnD_2"
                     /locus_tag="ADIHFNPN_00034"
     CDS             complement(41259..42185)
                     /gene="rpnD_2"
                     /locus_tag="ADIHFNPN_00034"
                     /EC_number="3.1.21.-"
                     /inference="ab initio prediction:Prodigal:002006"
                     /inference="similar to AA sequence:UniProtKB:B7NGZ6"
                     /codon_start=1
                     /transl_table=11
                     /product="Recombination-promoting nuclease RpnD"
                     /protein_id="X:ADIHFNPN_00034"
                     /translation="MSDMTNPHDRLIRETLQNKEDAISFFKNSLPEAVIELLDLNRLE
                     LTQSSFISENLKEEQTDLLFQIPLKSGKKANIYLLFEHKSYLDDFIFSQLLGYISAIY
                     KSQYRVDKKYSVVIPFVFYHGERTWTLGNSFQNRFILSKEEEEVFKKYIPDFELELFD
                     LSKVDLNRLESISLKVILGVVQRIWEGDTSFLNHLGEVFELLTGLKNESKRVEIFQKL
                     FLYIFNVREIEPTEITSLLSHSKISRDYEDLIMTTAEKLRKEGEIKGEIRGEIKTKIE
                     IARNMLLDGASLEYVLKITGLTEQELKDHGLL"
     gene            complement(43809..45251)
                     /locus_tag="ADIHFNPN_00035"
     CDS             complement(43809..45251)
                     /locus_tag="ADIHFNPN_00035"
                     /inference="ab initio prediction:Prodigal:002006"
                     /codon_start=1
                     /transl_table=11
                     /product="hypothetical protein"
                     /protein_id="X:ADIHFNPN_00035"
                     /translation="MNDNQRVFRVQKDRNFTIVKNHFIDDPRLSMKATAILLLVLRYP
                     DNWRMSVKTMSKFKSDKDSSIASGFKELVTFGYAEFRKGKDPVTGRFNSGWYFFEESQ
                     KPEVQYKIKPTENKRIENQSEHFLKEVKESNRKENKVLDLEQRERPQLENQVVVNSTL
                     PSTKEQKPSIQIFSSQIQNTTREYDQPPQARIEEQKELLEELEIKFKREKNQALGSPQ
                     AEKPLLDFPLLENQPLPNTIDQRLSKQVLFKQILNTSREYGPTAKTHVEKQKQNLYKP
                     KPLSHFHFPESWLIKFQEYYFTEHGSEMGQPDSELKALNKLYELSKGDWNVIESKIQT
                     LIQLRKQDSQFWYEQSLSPESITKFWSRLFERKVKPTDKNRMRNEHQNKSIGAEKRTE
                     PKYNESKLTPDKPIEIKDLDPYKCFLGWGKSKLFKQQLEYYEQNSDPFKYEGTKKILF
                     EKFVNEVYPGLVSDSEVKKTSIENRKESAA"
     gene            46287..46664
                     /locus_tag="ADIHFNPN_00036"
     CDS             46287..46664
                     /locus_tag="ADIHFNPN_00036"
                     /inference="ab initio prediction:Prodigal:002006"
                     /codon_start=1
                     /transl_table=11
                     /product="hypothetical protein"
                     /protein_id="X:ADIHFNPN_00036"
                     /translation="MSTIFDRLSAIDDDLKLSHSKMALELGVNRSTYYKYKNGTLTIP
                     KSILIILRLKGYNEHWILSGKGHMKLKDSVHLVEMQKRLKLISKLDSYGVLDSIEKLP
                     QAPSSDQKKIIREFFIFLASKFV"
     gene            complement(47089..47217)
                     /locus_tag="ADIHFNPN_00037"
     CDS             complement(47089..47217)
                     /locus_tag="ADIHFNPN_00037"
                     /inference="ab initio prediction:Prodigal:002006"
                     /codon_start=1
                     /transl_table=11
                     /product="hypothetical protein"
                     /protein_id="X:ADIHFNPN_00037"
                     /translation="MPLVLSSVFELRKNPLQFEKLVLIDPQHLEEYLFRVMTEQIP"
ORIGIN      
        1 caatctcttc ttatattgcg gctgatataa ttttggttcc tataatcccg gcaaagtggg
       61 caattcgaag agtaaatcaa gtccttaaaa aagtattaca agcaaaagaa tttgaaggca
      121 caaatatttc aaaagttctt atacttccaa tgtcttgggg aaaatcgcaa aagcaaatag
      181 aacttttaga aactattcgc agcattccag gattagaaat tttagagcct atcccgtttt
      241 ccacatccat taaagataga actgaatcga atgttctact tcaggaaggg aaacctgctt
      301 ggatggcttt tgattctctt gcagaggttc tattaaaatg aaaaaactag gattcaacgc
      361 aaaggcctta atttctacag aaaatcaggc gcctatgaaa aaggattcat atttccaagg
      421 ttcgttgacg aaccttttca attctagtga aattacagaa attcttatca actctataac
      481 ttctatagac aatccgagaa caaattttaa caattccagc atcaaagaat tggcagcatc
      541 tatagaagca cacggattat tacagccaat tacagtcaga aaaaaaggcg aaagatatga
      601 tttaattgca ggtgaaagac gacttcgagc atatcaattt ctaaaaagag aaacgatacc
      661 tgcgataatt aaaaatgtag aacaaataaa tccagagaat cttacagaaa taaaattaat
      721 agagaacatc caaagagaag atttatcaga cttagaaata gctttaacgc tatccacatt
      781 gaaagaacga aaaaaaacaa cgaatgaaga attagcgatt aaaataaata aaagcgaggc
      841 ctgggttaaa gctaaaattg cccacatcac aacacttgaa acacttatga aaaaaggttc
      901 gttaacgaac cttaatcttt ttcaagaagt cccaacttca gtatggatag aactatcttc
      961 ttcagtaaaa gagaatccta aagcagttga aaattggtta aattcgcatt ttaataaaaa
     1021 agaaatccca aaacaagcgg aagcaaggat attcgctaaa ggtttaaaaa acgcaaagtt
     1081 aaaaaagaat aaaaattcta aaacggaaag tcttgaatac ttacaaaagc aggaagaaga
     1141 acttgccgaa aaaatcaaaa agttacaaaa aaaacgaaaa aacatcttag caaaaatagc
     1201 ttttattgaa aattcatagt cgctaatttg atattttttt ggattcaacc aaaaaaagag
     1261 tactcaaaat tacacagaga ttatagtgta ccagtacgat ctaagaagaa ttcctcttct
     1321 cgattcaaga tcaaagcctg cggggaggtc agagacccca aaggcaacct ccttccaaaa
     1381 actacataat ttagttatgt cccatttttt gcttgacagg tatatagtac ctgtatctag
     1441 tccaaaatat cttaggagac ataactaaga acagcctctc tgacttaatg gctgaaaaaa
     1501 tcttgaatcg aggacctacc gaaaaggctc catgcctgac ttttagttcc ccgataattt
     1561 ttagagtagg gtagattatt taccgtaccg cgcccgtaga atatgtccgg taccgtaaaa
     1621 taggaaaaca acgtgaaaag tgcaacttta cacggaggaa cttcgtgcac agaatattca
     1681 aactatataa aaattgaata tagtttagtt aatggtaggg gattgaccga tctagataaa
     1741 atcgtagcgt ctctaattca cttttattcc aaaagaccag aaggctgtac tgcttctaac
     1801 gaacatttgg cttttgtgtt agaaaaaaca cccaaggcaa taagtgattc tatttctcga
     1861 ttaactaaga aaggaatcgt ttcaagaaca gtatataaaa ccaaaaatgg ttctcgaaga
     1921 actttaaaat ctttgcttat tccgaactgg gcttggaata ctccaaaaaa agaaactcaa
     1981 acgataacag ccacgccaga ttttgagaac agcactccag aaataacgga tagccttcct
     2041 caaaatacgg attgcatgca gtccgcaaat tctggatcta agataatagt acaaaatgat
     2101 aatcaaataa aagagaaaga aaacaactct tcttttgaag ttttgaaaaa ggaaactgta
     2161 atcaaaaaag tcaagacctt gattgaagaa gaattcgggg aatacgatgc aaacaaagaa
     2221 aaagaagaaa gttcaatcga taaatggaaa actcaattaa aagataaaca tccagaagag
     2281 attacagaaa taatactgaa acacatctcc cagttgattc aaattcgaaa atctgaaaaa
     2341 ttcgggtata aggagttttg gctttctgtt cctgtaaata tttcttcttc cttttcttac
     2401 agattacaaa ttaagaatac ggctttgact ctattgccca aggaagaaat aaaaactaag
     2461 atcgagtctt tgaacaataa cgaaaattct tccatgggat ctgaattaaa agaacctaca
     2521 tgggagggat ttaagatttg gtatagcaag agattgccaa gaaccagcat tgagacccta
     2581 aacaaactga aatatacatt agaagattct aaattatcta ttctcgatga attatcagac
     2641 tcattgaaaa ggatcgtaag aaaatatttt aacgaagaaa ttacgacccc tattacagta
     2701 tttttcagtg aatctgaagg agaggaaaaa tcaaaagaga atccagaatt ccctattgta
     2761 gagcccgaac taggaggtcg aaatgagttt aaaataaaag aatcaactca aaaaatttca
     2821 aaatcgatat ttcagccaga aaaacaaaag gaaagtaact tcaaacattt ccgagactat
     2881 atgtcggtag ataaagtaat ccatgagttc atgagccatt ctacactaac actagatcga
     2941 aaagacttag aaatcattcg taatctaaag atccgttatg atctggagaa aatagtaatc
     3001 tttgattccc caccagagag attaaaaaat cacatacgtg attattttta tagtcttccc
     3061 caaagggtta tcgcactaca gtttgaggaa aacaaattct atgtagcggc ataatacaaa
     3121 accaaaaagg gcgacgactt gtcttgaaag ttaaaatgtg gctcttattt tatggttctg
     3181 agtgactata ttcgtaatcc ttaatgtttc gaacttaaac ttacactctt cagagtccca
     3241 ctccctgaat gcctctagga tcggcattgg gagtttacgg gttatttgac tattacactc
     3301 tgtaagtttt caaatttaac ttaggattca aatttcttcc gaaacttttt tcttactttt
     3361 gttcccttta gtatcattac gagggatcag aatttttcta gcaatttccc aggtttgaat
     3421 ttgaccgcta ctacttgaaa tctgaccggg agtggaagtg tttcctgctt gggtaccagg
     3481 catatactgt acagaagtta caataccaga atcggctagt atgataacat cggcaccttg
     3541 ttctcttgct ttttctttaa cgtattcgat acaatgattc agttgtccac agcgaacttc
     3601 tacaatacca atctgttcta cttgataatc cgggaccgct ctcataatca catcgatggg
     3661 ttctgtttca gaaagaggcg gataacttct tccggtaatc gtaagactac ccattgcaca
     3721 atttgctaaa ccgaagagga ctaaacaaaa tataataaac acttttccaa acttaaaacg
     3781 gcaagttgtc atttaaaaaa ctgattctcc tttatgagtt tggatcattt tttaaaaggc
     3841 tcttgtaggt caaattattt ttaatttaat tgcagaatta tgaatatagg ttttttcatt
     3901 ttagaaattt taaccgaaca cgagtttggc gtaagaacct catggttctg aaaaaaaatg
     3961 aaatctgaaa atgtagatcg atttcttaaa tgtggaaagg actgcaaacc acgattttac
     4021 gaacaaattc taaaattgta gggaataggg acttctattt ttagaaaagt ttttctcatg
     4081 taagaattta cgttactcat aactatataa taaagtacct aatattttac atagaatcag
     4141 cgttttgcga tagaattaac ggtactcaat tttatagaga tcagtaatac aaaaccgaaa
     4201 gggtagggga acgccagtca aataacatga tcatcttcag atagacaata gagttgttga
     4261 aaattccata gttcaattta ataaaactgt ttcaatcaat cgtttccatc aaaagaaact
     4321 gaggagattt atttttcgat aacgttattg gattatttca aaaaaattaa aactatatcg
     4381 atgccattta aactttcatt tttttatact ctctataaaa taaattttta attattggat
     4441 gatcgtaaaa caacggtttt gcgcggatat ttgacttgtg tgatcattct tttgttgata
     4501 actacataat agagtcttaa tatttgcatt caaataggct tttgcgataa aaatacacat
     4561 cctcacaatt attttgatat acaaatcaaa agaataccac aaatcatttc tttcaataaa
     4621 cagatgtttg gtggtttttc gatttgtgat cttagttcca aaaaacttaa ccaacctaca
     4681 aaacattgca tataggccgc attcttagtt ataacatgaa tttaaataag aatcaaagac
     4741 gtgaaaatga aattcgtttt tgtgcaactt aaaataaaaa gaatatagta tcataacaaa
     4801 cgtttggcgg aaatcgctaa cgtttatttg aatatactta aaaatttgat acattttcgg
     4861 taatagtatc acaaaaaatt ggaatttttt gaaatgctgt agccacgata agactcattt
     4921 ttttcatagt cgaaatgaaa cttttgaaaa aacgacgtaa tacactctaa caaagtaaaa
     4981 caaagacata acggacgtaa gatggacaac aagcggaatg tgtgtcttgt aaaagacggt
     5041 tgatcaaaag tgaaaacaaa gaggtgaaaa atgttgaaag ttcgtagtag aacgtatcta
     5101 agtatatttc atattataat attcttaacc atatcttttg taaccgcctg tagttggtta
     5161 gaaaaagata agaacacaat ggaaaacgtg gatctggcgg gagcgatttg gttggccgca
     5221 gaacctgtaa aaacccaggt aaacaacgaa ggagtaccga taaaaccggg gaacaacgga
     5281 tcgggtggaa gtggaacaac accagtcaca cccgtggatg caatttttaa tctaccacct
     5341 ggaagattag taaattcgaa tgctttgatg ggaacgatcg atccgactgg aaccaacata
     5401 gtaaacgact ttgacggaga cggaatttta aatcagaacg aaacactgac taacgtatgg
     5461 gtggcggact atccacagat cgaaacaacg attgcacccc ccgtaacatt aaagatacag
     5521 atcttaaaaa attcttcgaa ccaaagcgat cagatcgtaa gtgaaatcaa ctcaaacgac
     5581 tttgaggctt ctaaaaacga aggatctgaa aaaatacacc agaacgagtt gaatgaaaga
     5641 actgtacagt ttcaagattc attcagtaca gaaacagaac taggacagtc tcacgaaaga
     5701 agtatgtccg cgggaatgac cgccggtttt ggaatgggac ttgtatctac gggaatgaac
     5761 tacagtaaca gtagtcgaga cagttggaat tcaaaaaatg ctacctctgc gactacaacc
     5821 aaatgggcgg atagaccttt taaaaacaat atagatcgag acgcttggaa tttaaaatcg
     5881 gattcatcta caaacaaagc cagaaagtat cgatctgata aatctacaaa ggtaaacgaa
     5941 acgtctacgg tagaaccaaa cgcgggagta gtcagagccg ctttgtatat taaaaattta
     6001 tcagtcaaca tgcctgtaaa aatatcaaac atactttgtt ctttgatgtt tgaaacaccg
     6061 ggtggggaac tggttcctat gtcttccttt agactgagaa acgacgacta cagtctgttc
     6121 gaagtagaag tatatggagg atcggacttt ggaccttacg tagtagaatt aacaaatttg
     6181 aatacatcgg aagtagaaaa agcgatcgca gccgggtata cacctaagat catgatcgtg
     6241 gactatacca tgactcacgt agcggattct aattacaaat cgtctctact tagttttacc
     6301 ggaaacaatc taaaaatcat agaagagaac gcaaaaggaa gaaccgcact cgtaaaagta
     6361 tacggaccag gagtcagaga aatgtatcga gttacagcat tcgatactcc taatgtatcg
     6421 aatccttgta acacaaaagc agcggacgtg ttctctccgg ggatcagttt aaaaaaagct
     6481 ttagaaagaa tttcttgttc tggagacaat attacgttta aggattatgt aatagacctg
     6541 tctgaatcgg ctccaacact tgcagagtcc agggtctact taaaaggaat ccaatctttt
     6601 ggaggaatta gtacaaacat accttgtgcc gatgagacga gcactggatc ggatggagtg
     6661 agtagaacgg cttgtgttca aaaaccgtat agccaatgga cagaaccaga aaagatgaac
     6721 tcaggagtct gggcgattta ttccaagggt aaattttatt ctcctacgga ctactggacc
     6781 gactctggaa gtgttcgaag atttgatcct tggagaggtg cggttgcggc gcccgtatta
     6841 aagggtgtgg attctatcat ctgggcggga gatagctacg acttagttta tatttctttt
     6901 aaggacttta tcaaagtaga acaaaagttt ggaaccaatc ctttagaaac aggaaacggt
     6961 tatccactca atacaaaatg ggatttaaag actctcggaa atcatcctta ttatccggat
     7021 acaaattcgc tttatttagg tgaagtaggt tttggagaaa gggtagaatt aaaaatcaaa
     7081 ttagacaaaa cgaaatatct ttcgcctaac tttggaactg cggtggacac aggtccgtat
     7141 cagtatttta caaacttcaa ttacaatcct caagtttctt cggatcgtta caatatcaac
     7201 caagcggccg attttgaaat cagtcttggg tttggtggaa acaggacgga ttggtttcat
     7261 gttatcaagg acttgagttc gagtgatcct tacaaactaa aaaactgtgg aactacactg
     7321 gactttatca gtcagacgta tacactttgt gtacaacttc ctacgctcag cactacggta
     7381 gatcctgcga tcagtttagt gaaattgtat attcgacctt ctttaaatag tgcgtatcgt
     7441 aaaacgatct ggcctttaca cttttctcag gttcgtaagt taaaaggaga agcgggtgtt
     7501 ccgatcgtaa aaggtacaag ccttgtaaag gtggcgaatt cttacggttc tgtaaacgta
     7561 ggggacaact tttttatcca aggggattct acaaactaca aagtggttca ggttttacct
     7621 gtggcacagg acggttcttt tgacgttcag ttagatcgtc tgatccaaat agacgctccc
     7681 aaaacaactt ctatgtatgt tcctggaact ctcacttctc cggatgtcag actttccatg
     7741 gatacagggt ttacaaccga ctggaacaac tttgtgaatt cttcctttaa ctctacctct
     7801 tttgatcaga ttcaatacaa accgtttgtt tcaagtggta acgttagttg ttcttcgatt
     7861 ccatttcatc ccggttcttg tttgggtttt actccagagt taaactctct caactggatg
     7921 gggatctaca acgaaggtgt ggctctttgg aattcttggg cggatggtgg agactttagc
     7981 aatttcttgt attctggtct ggttcgtttg actgctccga gtggtaagtc gtatcgttta
     8041 gaaagtacaa acactgattt tacaatcagt gccgatgtaa acgctcagag tttggatcag
     8101 ccatctgtag tgaaccacgg ggatgttgct ttggttgttt ggagacaggg cacgactctc
     8161 attggaagat acaatcagat tagtacaggt caggcgctcg gaaatccgtt taacatcaat
     8221 tctacggctg ctacaaataa ttttattgtc aaagcaaaga atggaaaagc ggtcattgtg
     8281 tgggaaaatg gggataatct ttatgtatcc gtcagagact tgaccaatct atcagcaatt
     8341 gtaagtgaag ctcttgtaag cactcgtact cctcaagtgt tttcaggaat aacatatatg
     8401 tttgatattg caattggtaa taaccgtgct gcgatacttt ggactcaact ttcatattca
     8461 tttactcctg atccagcttg taatattttc tcctactgct acggaagcgg gccttacgca
     8521 tttaactatc aaggagcagt aagatggata cgtttagaca atgggacatt tcaaggcggc
     8581 aatgtaaata tagcaaatca tacgtattct ggctatttaa gcgttacttg gggagcggcg
     8641 actaaaatcg attactttaa catatccaac tttcaagctg cagctaacga caacaatcag
     8701 atcgtttttg gctgggtttt tgaaaaacag ggtactcaag atcacacagt ctatagttcc
     8761 atatatgatt taacaacggg cactaaggtt gggacagaca aaactctctt aagtgaatcc
     8821 acaaggcctg tagatacgtt gcaagtagga gctgctactg gaagaggaat ggtactttgg
     8881 agaagaaacg acgggatgat tttaggaaga gggatcgata cttccaattc caatttatta
     8941 ggaacttcga atattgaagt agaatccgga ggtgtggatt ctctcaaact caatagtttt
     9001 ggagatagag gactttttac gtatagaaag aacggtaagg atttgttctt aaaggttcta
     9061 gatctgcaag caggacagtt gttgtatccg aatgcgttgt ctttggctca agccaatgtg
     9121 gattctagaa gttttatcaa ctctgtacta gcaggtaata aaattttaac tacctgggat
     9181 caagtcaacg gaaccagacg aaccaattgg ggaagggtca gtgacatatc tacttttaca
     9241 gtagatggcc caaaagaatt tcagatcagt actaccaacg aaggaattca atacagggga
     9301 actgctgttg cagataacgg ttttggactt gtgacttggc tttctcaaga caaaacacaa
     9361 caaagaatac gaggttataa agtagatctc gctaacccag gttcgttgaa atacggactg
     9421 aataacttct ttgtgtctcc tttgatcgaa agggattata ccatccgagc taagatcaaa
     9481 tactagtaga taggttttag gagttagtgg ttagggcctt ccggctttgc ggaagtgaat
     9541 tctttctgct cgctcctaac tcttcgcaac tggatttgca ttagaaaaat aaaacagcct
     9601 ttggtgtttt tagaaatgga aaggatgaaa gtgaaattat ataaatatca aatcttcaat
     9661 ttgtcggaat tactacaatc ttttgtaata ctcggcccca ccctgtggag cgactcgtag
     9721 ggagtgacac attgagtttc ttttgggtgg ggggtgaggt ggtgggaaaa ctcgatagat
     9781 ttttctctac cacaaaatca tactttttgc aagtaaaaag tatgattcct gtcggaacac
     9841 tttcaaaaaa gtctccgaga atatacccat ttcaaagatt ttcggaaagt agaatgacag
     9901 tgttaaaacg ccaaaaggaa aattcgtctc caaacgatct aggttttatc gtttttgaac
     9961 gattttgttt taaataacaa acaagtatat tagaaaaata aaatgtacta aagttgaaag
    10021 ataaacaaag acaaaagcga aattaagaaa aaagattcga taaaaaaacg aaaagaaaaa
    10081 gcaaacaaga tgaacgtaga agaaacaaac agaaatacag agaaagaaca aaacgcgtat
    10141 acaaaagaga cttctttgca aaagaaaagg atcttttttg attctttaga aatattctgg
    10201 gaactaaacc gcactcatac attcaaatat atcaatatac tactattctc ttgttttttg
    10261 tttactacga caacgtgcgg aatcttacct ggaaaaaaag gaaagtccaa caactggtgg
    10321 tgggcattgc tcggaatccc aaacggagcg agttttccct cgtctggaag tggggtaggt
    10381 ggcggccctg gatctgggaa tggatcccct ggaagtgcac ccgcaccgga aggaagcgac
    10441 cttttttcca tctcgactaa ctatagccag gcgatagacg accccgaaac aaaagcggaa
    10501 ccaattgcag gagcttcttt tgtagcaccc ccggaaatga gtcactatgg aaacgtaagc
    10561 ctttcgtatc cggtccacac actacccgga cgtgcgggag tagaaccaaa actcagcgta
    10621 acgtattctt ctacaggagg agacggatgg cttggggtgg gatggagcct aggacttgga
    10681 agtataacaa gaaccccaga gtatggggcc ttgtattacg atgcaagaga cagttttact
    10741 tggaatggaa ctaggcttgt taaggtaagc ggaaatacaa caaacgaaaa cggaatctac
    10801 cgagcagaaa ttacaagtga ggacttttta atattcaaac tctctcaaat agaaagcgga
    10861 ggggtctggg aagtattgga tacatctgga accaaaacca tctacggaga aagtaacggg
    10921 gataggatct acaatcctgc gatcccgagc cagacataca gctggtatct ttccaaaaca
    10981 gaagacaaaa acggaaacta tctacaagcc agttatgata attcagaata ttccaaaaat
    11041 agaaacttgt atttaaaaga aatacgatat acaggaaata caaaaaacgg cacatccgcc
    11101 cgccaatacg taaggtttgt aacaaaacaa agagacgatt tttacgtttc taacacaccc
    11161 gggttcctca tgaagatgga caggatccta gaaagaatcg aagtaggatg ggacggtgga
    11221 ggaaaggtat atgagtatat tccagaatac gaaacttctc cggattcggg aagacctaga
    11281 attaaaaaca tacaatccag taaaaataca acaaaaccag aattttttta tcaaacttcc
    11341 agcagactac ttacctggca aaacgtaatc aatcaaacct catccgaaat agaagaagat
    11401 ccaaactcca cacagtattt tgaaggagac tataacggag acgggatttc agacatcctc
    11461 ttttttaatc cgaagtcagg aaactggaag gcggccgaag gaagaaaaga aggaggatat
    11521 aactttaaac tgtatgcaaa tcgctaccaa ggatacgact ctttagagaa gatccgattt
    11581 tttaaaggaa acgtaagtgg agactacaac ggagacggaa gaagtgacat cgcattttat
    11641 ctcccttcta caagagactt tgtagtagca gaacacgacg gaagagtatt tcaatttcaa
    11701 agttacggaa gactgatgaa ttctgtccca gacatctttc ggatggaatg gttttccgga
    11761 gactacgacg gaaacggact gagtgacagt gtgctatttg acgagcctac aggtcagtgg
    11821 actttgatgc tcaacaaagg gggaagtttt gaatttttgc gatttagtaa aaagtttcaa
    11881 aacgtattca gaaacgatta tttaccagat tctaatttag acagttcgaa tacaaatgat
    11941 tccacaaaac ctggaaaaga tagagacaag gtaaacttac tcgtcggaga ctataacggg
    12001 gacggaagaa cagacatttc tttgtatgac tctagatccg gaaagtggtt tgtaggtgaa
    12061 aatcatcgta atccaaataa aaacgattcc gtttattttc aaatgcagtg gaaactctac
    12121 aaagtgttta cagcacccga acagtcgtta tttggacacg accggtttag cggtgatttt
    12181 aacggagacg gtttttcgga ctttctacta tttgatcgta gtaatggcga atggacgtta
    12241 ggcgaaaccg gaaatggcac aatcaacttt aaaatttggt ctagaacccc tcagttcaag
    12301 acagtaactc gttggcttca aggtgatttt aacggagacg gtagaacaga catcgggttt
    12361 tactctgcaa acgacggcaa attctggatc ggggaatcta cacaaaacgg atttagatac
    12421 aaaatctaca gcgacatgag ctatggaccc gatcccgaca gaattatgaa aactcctctt
    12481 ccaaaggacg aggtaaaaat agaatctggt aaaactagtt ttagtgcatc taacaacact
    12541 aagacgattt tactttctta caaatatgat ggaaatctaa actacggtaa aggagaagtt
    12601 gtatttggag gttgttttac ttctaacgac tgcagttcta ctcccgaact tttgatcttt
    12661 aaccgtaaag aaaacgtttg gaatttgaaa caaggcaact cgtttgcctc acgagtgaac
    12721 acttctttta acccggaagg aacagggatt acttctcttt ttggtggaaa accggacagg
    12781 tactcaaaca atttaaaaga cgaagtccta ttttacaaaa aacagggaac taccaatcag
    12841 ttttttgttc tgaaaaacac aaacggaact acattcgatc ttttgaattt agctacgttg
    12901 agtgatacgg acgtttctaa gtttgatcca aataacagcg gttacgcgct tgactatttt
    12961 gaaaacaata cttctcagtc ggttctcata ttagatgatc agactacaag tggaaacgca
    13021 agatttgtac tttcgggact cggtggtaca aaaattctta ctccgaatgg agatttgact
    13081 ccgaccgatt taaacgatct tttccaagcg ggaacaaacg aaaaccgaca gagaagaaaa
    13141 gaatttagtt ttttttcggg gaaatttacc acaacccaag cacaacttgt aatcgtagac
    13201 agaaggacca ccacacacaa atggtattta ggtacgattt cgggtactca gattcagttt
    13261 aaacgtttaa cgggtgagtt tgcacttccg attacaacct cggactacaa cttggcaagt
    13321 cccgcgggaa tacaatactc acttacaaac acgggggaga tcgtttttgg taaaacctta
    13381 gacaacggga cttcgtttac caaagttaaa atcaattcta cgaatattca aaaaaacgta
    13441 tataacgcgg gtgttgttgg tttttcggac cgttttgaca atggcgggaa tccgattgta
    13501 gtttctggcg gagaagacaa gttgtatgat ctgtcacaga gtaaagttgt ttctttacct
    13561 aacaacgttt tggtgaagaa tctggatcga ccggacttaa tcgcacaggt ctacgttttt
    13621 cagtggatcc aaggagacta caacggagac ggtctgactg acatcggaat ctttcattta
    13681 aaagaaccta cctggtattt tgctctttcg actggaagtg tgccagacgt gatcgagaaa
    13741 gtcaaaaacg gaattggggg tatttatgat tttgaatatt ccaattccac gaagtttgac
    13801 aatacggggg aagacgatat tccggaccta cccacaagtt acagagtttg taccagggtt
    13861 tctctggatg acggtttttc gaatatcatc actaagaact acgaatacaa aaacggattt
    13921 gcattttctg gatttttaaa cggcaaaaaa gaatccgact attttggttt ttctgaattt
    13981 accgttcacg aggcgtatgg agaaagaaca actcacaaat accatacaac accatattct
    14041 gattttctaa tgaaccgagc cttggctgga gcagagaagg aaacccgtat tgtagggaac
    14101 gacaacaatg actacggcac catccaaaca acacacgatg taaaacagat ccaatacggg
    14161 gtaggtgttt ctgggtattt atctgttcct acaaagatag agaagttttt gagtggagca
    14221 agaacgacta cacaaagttc cgacatcatt ttgaacggaa ctaaaatcag tcgtaagagt
    14281 gaaagcacca ccgatcattt tagtgattct gtgcacggtg ttactaccac aatttccatc
    14341 accgattttg aaacagatga tactacgaat cagagaagag cgactcgttc tgttgccaac
    14401 agtgggagtt cccacgagat tacgtcactt ctttcttacg acagtcgcgg aaatcaaatc
    14461 aaacgagtga gttcctacac aggaaccggg cttgcacctg tgggaactca tacaactgaa
    14521 tttgaatatg ataattttgg aaacaaaacg gttgaaaagg atacaagtgg aagtcctgta
    14581 cgtgggaact cttacaaata cgacgatgaa ctgaatcagt ttgtaacgca ggaaacaaaa
    14641 ttcggaggga gtgtcgtact tacgaccact catcagatcg gatacggggt agcgtttgga
    14701 gttccaacct taaccacaga tccaaatgga aacaaaacat tttttgaata tgatggtttt
    14761 ggaagactga tccgaacgag ttccgacacg gatgtaggaa ctgctacaac tgcaaattac
    14821 agctacgacg cgagttttcc cttaagcgca aagacaacgt ttccgactgg aacgggagat
    14881 ccagattttg ccagtaggac ctacactgac ggaatgggtc ggaacatata tacggtaaaa
    14941 agtgcgtcta acggtaattt tgcgattacg ggaagacttg tgtatgacgg aaccgggaag
    15001 gtgattcgta aaggacaaag taactgggcg agttctggag agatagaccg gtttgttctg
    15061 catttagaag agagaaatcc aacaagtttt gaatacgatc cgattggaag gatcaaaaaa
    15121 acaattgaac cgacagcgtt aggcgaaacc tctcctacga caattacaac tacctacaac
    15181 tctgcgtttg aaacgacaga aactcattca agcggaacga gtaaacgaac tgtcaagaat
    15241 gcgagtgggg aagtattgta tgtagaagat tttgcaagtg atggaagtgc agcgaagatc
    15301 ggtttttgtt acgacatagc ggggaacaga attaaaaaga gtgatctaaa cgattctaac
    15361 gcaatgagtt gtccgaatac acttacggga gttcctacaa aagatacgag tggaaggaac
    15421 caagcgtatt ggagttacga ctcatttgga aagttacgag cagaaagtga tcctgattta
    15481 ggtgtgagtt cctacaacta caactcgttt ggtgatctga cttcaagcac gaacgcgaaa
    15541 ggtgttacga ccactttaac gtacgacgca gtcggtagaa ttctcacgaa gaatatccca
    15601 gaagggaata ttgtatatac gtatgattct ttttcgggga gtgagaattc cgtcggaaga
    15661 ctggtacgaa tcgaggattc gaatcaaaac aaaaccttta gttacgacaa gttaggtcgt
    15721 gtcaaaaaag aaattcgcac gattcttgca acttcttccg gaaatcctct tccgacagaa
    15781 accgggggac cgtacattac agaaactaga tacgatctct taggtcgtgt aactcgcatc
    15841 gactatccag aacatccgat ttctcacgga agaatgaggg cctgctacga atacggttct
    15901 gccggttata tctctgggat ttctgttcaa gtgaatacga acggaatttt acctggatat
    15961 tgtaacaagg atatagttga aaatatttcc tacaacgaat tcggtcagac gtctagcctt
    16021 acacttggaa acggaattac aaccagttac agctatgacg taaaaggaag aatggttcgt
    16081 ctcaattctt ccgggaatgt aggcggaaat gcaaaaacac tccaagatgc tgtttattct
    16141 ttcaatccga acaacaacat tacaaacatt gcaaatacta cttccgactt taatactcaa
    16201 tatgactacg gttatgacgg tctgggtcgt cttacatctg ctaacggaag ctacttaggg
    16261 attgcagaag gaaatctttc gagaaggttt cagcagtctt ttgaatattc taaaaatgga
    16321 aacttatctt ctaaacggtt tcatgatcct ggaagtggtt ctgttcaaga cgtttggagt
    16381 tatgtttatt ctaatcatca agttacgaac attgattcga gccgttccgg tgcggatgct
    16441 cttactttgc aatacgatgc gaatggtaac ttaaccagac aaagggacaa tgttaaggat
    16501 ctgaccaaac ggatcagtgt cgattctcaa gacaggatta ctcagatcca agatgggaac
    16561 aatgcaattc tgggtagtta ctggtacgac gagagtggtt ttagaattag aaggtccgcg
    16621 ttagaaccga aaaacaacca gttcacaaat gtagaaatcc tttatccgag caagttcttt
    16681 ggtttagagt ttattgagtc tgagaacgtg attacaagcg tgaataacgt ttatttaaac
    16741 ggtgttcgta tcgctgcgtt aaacgaagct ggtgctcttg cgtattatct gactgatcaa
    16801 gtggactccg tatcaaccgt gttagacgac gaggggaata ctctgtctca gatgcagtat
    16861 cttccttacg gtgaaacctt tgttcaacgt ggagatttga acttttctcc taaattcaat
    16921 tcgcaggagt tggatcgtga atcgggtttt tactttttca atgctcgtta ctatgatccc
    16981 gggattgcga ggtttaccag tgcggatacg atcatcgatg gggaatttga tacgcaaggt
    17041 tggaaccgtt tctcatatgt aaagggaaat ccgattgggg cgaaagatcc gacggggcat
    17101 ttggctcagc taattccaat tgctgtaaga gttggacaag gtttagcagc cgcaggaatg
    17161 gctctttgtt cttccggaac aattaactgt ggagatatga ttccaagtaa ggctgacaag
    17221 cctagagaca cttccgtttc tccaaatgat gcgaaacaga tggagaaggc cggtcttgat
    17281 ccgttaaata caaaaaaagg atctcaaaat aacattggtg atggcggtaa aaatggcggc
    17341 aatgcgggtg ttagtaataa agggaataat actgggaatg gttccggtaa atccgatatt
    17401 gggtcgactc gatcgtcaaa taaacttgcg ccttacaaag ataatccagg tgataaaata
    17461 aaagcgtcag gagttggaca tcatacaagt ttcaagagag ataaagatgg aaatattttc
    17521 aaatatgaaa cctatgggaa aacgaaaaca ggtcactttg atcctaaaaa acgctttgat
    17581 ggtggaaagt cagatggttc tcccggagat gcacatacaa attcgataac aaagaaagat
    17641 atttcaactc ctcatattca aggaaagaat atttctggtg gtgtcagaga tcctagatcg
    17701 aatgaactgc cgaataaccc gaggtttcaa aaatgaaaca agtagacatt tttgattggt
    17761 tgattcaatg gtattctgat caatgcgatg gcatttggga attggagaac caaattcaaa
    17821 tatatacagt cagcaatccc ggttggacat tcaaggtcgg cttaaaattc acaatattag
    17881 aaagttatga aatagaatct gatcccattg aaacagcaga aactgattgg catctatatt
    17941 atattaggga cgcagtttac aaagctagtg gagatacctc taaacttcca gctttagtag
    18001 aaatatttcg atccatttgg gaaggtaaag aattagtata taaccctaca tctgaaacta
    18061 tgttttcttg gctaatcgaa tggcgcaaat cacaatgtga tggagattgg gaacacgaat
    18121 atggaataga tattaatacg aatggcgatc gaggctggca agtaaagatt gaagtgaact
    18181 ttactgagtt agacggagtt gtgatagatc atactttaaa tcagaaaggt gaagacgact
    18241 ggtattcttt ttcactaaaa gacggaaaat ttttagcgga gggagatcca aagaagttac
    18301 caattatcct ggagaaattt aaggaaattt ggatgatata tgttggctga gcctatcaaa
    18361 gattaaaatg ggaactgacg agaagagcga cgatgaaaca tagacccacg agcggaggaa
    18421 actcagcgcc gcactaacat gcgggaataa ctcagcgcca cggctctcta tggatcgccg
    18481 cggcagggat cgaagcggag tcaataaatt ggtattaagg gtaacacttt gcataacgtt
    18541 tctcgcatgc aatttattga ctggagccga gagcccggtt tcggagaaac aagagagaag
    18601 tggcaatgtt gaatacaata aaactttaaa atacaaaacg acctttctcc gaaagccgcc
    18661 ctatttacta atcactagcc aactaattcc tagccactcg aagagcgaat acaaaaacgg
    18721 ttttgcattc tcttcgttta tcaacggcaa aaaagaaacg gattactttg gattttctga
    18781 atttaccatt cacgaagcgt atggagaaag aacaactcac aaataccata caacacagta
    18841 ttctgatttt ctaatgaacc gtgccttggc tggagcggag aaagaaacgc gtatcattgg
    18901 aaatgacaac aatgattatg gaacgatttt gactacgtcg gaggtacgac agatccaata
    18961 cggggtaggt gtttctgggt atttatctgt tcctacaaag atagagaagt ttttaagtgg
    19021 tcaaagaacg actacacaaa gttccgacat cattttgaac ggaactaaaa tcagtcgcaa
    19081 gagtgaaagc acgacggatc attttagtga ttctgtgcac ggtgttacta ccacaacgaa
    19141 catcaccgat tttgaaacag atgatactac gaatcagaga agagcgactc gtcaaacaag
    19201 tctcgcgggg agttcccacg agattacgtc tcttctttct tacgacagtc gcggaaatca
    19261 aatcaaacgt gtgagttcct acacaggaac cgggcttgca cctgtgggaa ctcatacaac
    19321 cgaatttgaa tatgataatt ttggaaacaa aacggttgaa aaggatacaa gtggaagtcc
    19381 tgtacgtggg aactcttaca aatacgacga tgaactgaat cagtttgtaa cccaagagac
    19441 aaaattcgga gggagtgtcg tacttacgac cactcatcag atcggatacg gggtagcgtt
    19501 tggagttcca accttaacca cagatccaaa tggaaacaaa acattttttg aatatgataa
    19561 ctttggaaga ctgatccgaa ctagttccga cacggatgtg ggaactgcta caactgcaaa
    19621 ttacagctat gacgcgagtt tcccactttc tgcaaagaca acgtttccga cgggaacggg
    19681 agatccagat tttgccagta ggacctacac tgacggaatg ggtcggaaca tatatacggt
    19741 aaaaagtgcg tctaacggta attttgcgat tacgggaaga cttgtgtatg acggaaccgg
    19801 gaaagtgatt cgtaaaggac aaagtaactg ggcaagttct ggagagatag accggtttgt
    19861 tctgcattta gaagagagaa atccaacaag ttttgaatac gatccgattg gaaggatcaa
    19921 aaaaacaatt gaaccgacgg cgttaggcga aacttctcct acgacaatta caaccaacta
    19981 caattctgcg tttgaaacga cagaaactca ttcaagcgga acgagtaaac gaactgtgaa
    20041 ggacgctaaa ggagaaatcc tttacgtaga agattttgca agtgatggaa gtgcagcaaa
    20101 gatcggtttt tgttacgaca tagcggggaa cagaatcaag aagagtgatc taaacgattc
    20161 taacgcaatg agttgtccga atgcacttgc gggagttcct acaaaagata cgagtggaag
    20221 gaaccaaacg tattggagtt acgactcatt tggaaagtta cgtgcggaaa gtgatcctga
    20281 tttaggtgtg agttcctaca actacaactc gtttggtgat ctgacttcaa gcacgaatgc
    20341 gaaaggtgtt acgaccactt taagctacga cgcagtcgga agaatcttaa ctaaaaatat
    20401 ccccgaaggg aatattgtat atacatatga ttctttttcg ggtagtgaga attctgtcgg
    20461 aagactggta cgaatcgagg attcgaatca aaacaaaacc tttagttacg acaagttagg
    20521 tcgtgttaaa aaagaaattc gcacaattct tgcaacctct tccggaaatc ctctcccgac
    20581 agaaaccggg ggaccgtata ttacagaaac tagatagtcg tccctgaaaa agagtcagaa
    20641 tggcaaataa cgcaaataaa atggtttgca atagggaaat gtcaaaaaca aaatcaccgt
    20701 aaagaatcca gaaaccacgt aaaagccggt gaaaatgaaa ccagaagaaa actcaaaaca
    20761 aaagaatcaa ggtgaactat ttcgcaacag attagaccag atcctggatc ataggcaccc
    20821 gttgtatcaa attgcgaaga agatagactg ggaaaagttt gagaaagaat tcggaaaata
    20881 ctacacagag aaaaccggcc gccccggctt acgaatccgt ttgttagttg ggcttcacta
    20941 cttgaaacac gcgtataacg tgtctgatga gaaggtagta gaaggttatt tagaaaatcc
    21001 gtattggcaa catttcaagt ggctagggtt ttagtgctta gatgttagtt atattttcgt
    21061 aatagagcga tttcgcttta aacaaactaa aatctttcta actctgtgaa tttactaacc
    21121 actaattcct aaccaactaa ccacttgaaa catgatttcc cttgtgatcc aacgagttta
    21181 gtaaagtggc gaaaacggat tggttctgaa ggagtagaga aatttttaga agagacgatc
    21241 ttattaggcc aacgagaagg ccagatcaaa gaaccagagt ttagaagagt gaatgtagat
    21301 acgaccgtgc aggaaaaagc gatcactttt ccaacggatg caaaactgta tcatagaatg
    21361 cgacaagttt tagtaaaaga agcatcaaaa gaaaatattc aattaagaca aagttataaa
    21421 cgaaagggta aattagcatt cattaaacaa ggacgttatt ttcatgcgaa acaaagtaaa
    21481 cgcgctcaca aggaaacaaa acgcctaaaa acgtatttgg gctgtgtaaa acgggatata
    21541 gagagaaaag tagaaaatcc taatatacga cttaaatctc ttttagaaat ctctgaacga
    21601 atcttaacac aaagtaaaaa cagcaaaaat aaaatctaca gtattcattc tccagaagtg
    21661 gaatgtattt ctaaaggtaa atcttataag aggtatgagt ttggttgtaa agtgagttta
    21721 gttactacga gtaaatctaa ttgggttgtt ggggttcaag ccttacatga caacccgtat
    21781 gacggtcata ctttgaaaga tgccatcaat caaatggaaa aaattgtcgg tattcgtcct
    21841 aaagaagttt atgtagactt aggttacaaa ggtaaagatc atcatcctga ggatgttcaa
    21901 gttcatcttt ccaataaaag cagaaagaaa atgactcgtt gggaaaggat gtggatgaat
    21961 agaagatctg ccattgaacc ggttatttct catctgaaac acgatcacaa tatggttcga
    22021 aattttctca aaggtaaaga aggcgatcgt atcaatgcga tcttatccgc tgctgggttt
    22081 aatttctcta agctcattcg agcttttttt tgttatttcg aaaatcttat ctcttcatcg
    22141 tttttatttt caatttgagt cttatttctt ttcatttctg aaagacctca ctttttcagg
    22201 gacgactaga tatgatctct taggtcgtgt gactcgtatt gactatccag aacatccgat
    22261 ttctcacgga aggatgagag cctgctacga atacggtagc gccgggtata tctctgggat
    22321 ttctgttcaa gtcaacacga atggaatttt acctggatat tgtaacaagg acatcgtaga
    22381 gaacatttcc tacaacgaat tcggacaaac ggcaaacctt acacttggaa acggaattac
    22441 aacctcttac agctatgacg taaaaggaag aatggttcgt ctcaattctt ccgggaatgt
    22501 aggcggaaac acaaaggttc tccaagacgc ggtttattct ttcaatccga acaacaacat
    22561 tacaaacatt gcaaatacaa ccaccgactt taatactcaa tatgactacg gttatgacgg
    22621 tctgggtcgt ctaacaagcg ctaacggaag ctacttaggg attgcagaag gaaatctttc
    22681 gagaaggttt cagcagtctt ttgaatattc taaaaatgga aacttatctt ctaaaagaat
    22741 tcatgatcct ctgagtggta acatcacaga cgaatggagt taccaataca cgaatcatca
    22801 agttacgaac attgattcca gtaggacggg tgcggatgct cttactttgc aatacgatgc
    22861 gaatggtaac ttaaccagac aaagggacaa tgttaaggat ctgaccaagc ggatcagtgt
    22921 tgattctcaa gatcgtatta ctcagattca agatggtaac aatgcgattc tgggtagtta
    22981 ctggtacgac gagagtggtt ttcggatcag gaaatcttct ttagaaccga agaataatgt
    23041 tttttctaac gttgagatat tgtatccgag taagttcttt ggtttggagt ttatcgaatc
    23101 tgagaacgtg attacaagcg tgaataacgt ttacttaaac ggtgttcgta tcgctgcgtt
    23161 aaacgaggct ggtgctcttg cgtattatct gactgatcaa gtggattccg tatcaaccgt
    23221 gttagacgat gaggggaata ctctgtctct gatgcagtat cttccttacg gtgagacgtt
    23281 tgttcaacgt ggagatttga atttttctcc taagtttaat tctcaggagc tggatcggga
    23341 atctgggttt tatttctaca atgcgaggta ttacgatccg gggattgcta ggtttacaag
    23401 tgcggatacg atcattgacg gtgagttgga tacgcaaggt tggaaccggt tttcgtatgt
    23461 gaagggaaat ccgattggcg cgaaggatcc gactgggcat ttgggtgttc ctgaatttac
    23521 ttcaaaaccg attgaagtag ctgcgagtaa atcaggtcaa gttgcaagca aggcggctcc
    23581 atcaatttta ggaaaagttg ccggtgcagt tggattttta tttgcaacca gtgatttaga
    23641 tgctccagga aaggattatc catcaaaagg aactcctcca cggaatactt ctgttacgcc
    23701 tgaagacgct aaaaaaatgc gtaagcaagg tttagatcct cttaacgaaa aagatattag
    23761 tggttctaaa agtagtggtg ttagtaataa agggaataat accgggaatg gcggcgaagg
    23821 tgtaaaaaca atagtcatta gtaagggtaa atatcctgaa tctgcaaaac atattgaaga
    23881 tgcacaaaaa tctggaaaac ccaatattct tactatagat agagcaggcg caaaggatag
    23941 gaggagagaa tcccttagag gtgtaaaagg tgagtcaggt atggatagag atgaatatcc
    24001 tccggcaatg tttaaagaag gcggaaaagg agccagtgtg agaaatattc catccaatga
    24061 caatcgaggt tcaggggcat gcattggtaa tgcatgcaag ggtttaccaa atggggcaaa
    24121 ggtaaaaatc accacaggtg actaaagatg acaagtattg aaaatttaat caatatttcg
    24181 agtgtaaata ttggaagaac tataaaagaa gagtctattg aacaagactt ttattccctg
    24241 gttttatctc aaaagttttc caaggaaatc acagaaatta taataaaacg aaacggcttt
    24301 ttcacatttg aatctgcctt acattttttt cattacggaa aaaatgcaga gaatgattat
    24361 aattcgcttt ggtggaatga tctgcgaacc tggaaagaaa agtatcaaaa tgaaaggctt
    24421 cattcttctt tttgttttgc tcaagatggt ttcggaaatc aattctgctt tgataatgga
    24481 gggatctaca tttttgatgt agaaactgcc gaatttgaat tcatctcaaa ttcaatagaa
    24541 gattgggcta aaaaagttct cgatgatttt aatttcttaa ctggatttcc tttattgcat
    24601 gaatggcaat tacaaaatgg tcctgttaaa tttggttttc gtttaattcc taagattcct
    24661 ttttgcttag gtggagaata ttcagttgca aatttacatg caatcgagtc aataaaagcc
    24721 ttgaattgga gagctgaaat atgtaatcaa ataaaaaatt tacctgatgg agcagaaatt
    24781 atattttcac aaatagaata aagtttttca aggacgattt tgggctgagc ctcgcaaaaa
    24841 ctaacaaagc aaagattcaa attaacataa cgagaagaaa ttgctttgat agcattaata
    24901 ttgcataata tattgaaaaa ctatcatatt ttctgctcat tttcaatatt tgaaagaagt
    24961 tcctgtctaa gatcccgagg agatttacca gtaaatttaa cacaagccct gtgaaacgaa
    25021 gaagcagaat taaaaccaca ttcaaaagca atatttaaaa gattataatt taattttata
    25081 cgcatcatat ttttcacttc gttgattctg tgaaattgta gaaaatcagt aaaactcata
    25141 ttcaaatatt gatttagata gtaagaagcc tgatgggtag aaagacctaa accagaagca
    25201 aaatcaggta agcgaatctc ttcgtcttta aaacctttgg aatctaaaaa acgatttaac
    25261 ttagttttaa ctttttctaa atcgatccct tctaacaaat ctctaggagg atatttatat
    25321 tttgggggtt ctttgtcctc tgggattgga atggtttcta attcaatttg attgaataag
    25381 ttagtatctg gaatcgtaat aataatctta ccaaacaaag aagggaaaaa acgttctaag
    25441 acaatcgtat aacaaataac ggagccagga atgatttctg caaagagaaa gaaatctttc
    25501 ttatcataaa tcgtacctaa aaaatccaaa acaaaacaaa tagagattaa gaaagataaa
    25561 aagggtaggt tgaaaaataa aatcgaattg ttagatttta aaacacttct taaagaccag
    25621 gaaaatgtaa aaatagaaat tccaaatcca agaacgtcga taaaagaaat aaagtaaagt
    25681 tcgggaatga aataagaaag taaaattaca actggaatga tccctaaaag tcttttacaa
    25741 tagatccaag gattatctaa agattctaat aaatagttga aacaaacaaa tacagccaaa
    25801 ctggaataaa gaaccaaacc atagtaagag gctaataaaa tcttattttc gttttgtaag
    25861 gttccttgat cgatcagaat cccattattt aaaattagaa aaaacgcggc ggattgtaaa
    25921 acggaaccgt aggatttact aaaaccatca tttgaaaaaa gtttagaaaa ccctaataca
    25981 accccaaaaa ttacaccagc agcatgaaaa tagatagctc ccaattttaa aaaattctca
    26041 taatctaaaa ttccgattgt atttatatca aatatggaaa ggaacttgga catgatattg
    26101 attttaaaaa atttgtctta ttggaaactc atcgttactt tctaaatcat ccacaaagta
    26161 atgattgaga gcattgagtt ttaatatttt taaaatagcc aagactttac ggaaacttgt
    26221 cgattttaga atagcttctt tgtcttcgtt atagaggggt aagcctatgt atcttgagaa
    26281 ttcgtctaac tctgattctg tgatgtctaa gggttttata ttaaaataat tgattaccat
    26341 aaatttactc cttactttgg ttttgatgat taattaagtc gcttattcga tttatacttt
    26401 tcggttgcat aaatcccact ttcaaattta gttatcttga attatgacaa gaagtattgg
    26461 ttatcaaatt gtaatataca taagtgtata ttacaagcaa aaaatatgca agaaagtatt
    26521 ttatgaatta taaaaatgtt ttaaaaaaac ttatgataca aaaaaattgg aaccaggaag
    26581 atttggctaa ggcgggcgaa gtcaaacaac ccacaataag ccgttatttg agtggtcata
    26641 cgattcccac gctgacattt atagcaaatc tttataaaaa tgcgaacatt gatcctatta
    26701 tttttgttcg tgattacgag ttagaaccaa tcaatttaga aaaagctttt tcgcgagatg
    26761 aaaaagagaa attggctgtt gaattaaaca gatttcttag attcttaaaa agttcaccag
    26821 gtgttttgga aatattatgg aagttgtata aaatggatcg aactgggatg aaatctatga
    26881 actttttggc agataagatt ttagaggaat aaaaaaattt tcattttctg ttaaataatt
    26941 atatatttca tctacagtta aatctgagtg caattgaaga taaatataat cttgaatgat
    27001 catttgaata atattctttt tgtagccata taataatttt ttataaagtt tagaatcaac
    27061 tttttttaat attagtatgt ttgcatgtgc tactaaggaa tttctatttt ctaggattgt
    27121 attatcagaa atttcgaata agttaatttt aattatccaa attgaccaaa tagccgtagc
    27181 taaagtgcat ccaattggtg taataaaact gtattccggt agaccaatga ttttgaataa
    27241 ggatgtaaat atggctataa agccaaacca aacacacata cctgctgcaa tataaacgag
    27301 ttgaactcta tcaagtcctt ttcttctctt aaatccaaca aatagaacta taattgagta
    27361 taagaggctt aaagctccac cagcgacaaa atagtcgtat aaaagtccgg cttcaaaatg
    27421 taattttgaa ttgatgatcc cagctttagt aataaataag ttagaaaaac ttagggaaaa
    27481 aatcggtaaa atataaatca ttaaaataga aatattacag aactttgata attttaaatt
    27541 gaaaacataa gaatgaataa aacgaactaa taataaagga caaacaatca ttggaagcgt
    27601 cataactctt gtccaaatga gagtagatga gctatttaca aaaggaacag aaaataaaat
    27661 gtcccatact cctactaaaa tacatagaat tccaaaatct aagaattttt ttctttttct
    27721 aaagattgta gataaaacat aaatgcctat aataaaattg aagattgacg agaataaaag
    27781 aataattgca gttaccatag gaacaacaag tcatttatga cttaattctg caacaatttt
    27841 agaaatatta gacacttgga taaatccatt ctgtaggttt aaattttcca tttttatttt
    27901 taccataacc aggaaagtaa attttataag gatgtgattt tgaatcaacc gcaccgaatc
    27961 ggttgtataa ttttccgatt gtaggtcttt ctacgtcata caatccgtaa gtagttataa
    28021 attttttttt aattacgtat tcagcactta aaataagtac ttttatccca attgaaacgg
    28081 atagagcagc aaaagaattc atttctgcaa tattaccgtt ttctaatttc agcctttctt
    28141 tggtgtcttg tctaattgcg tattcaattg gaagccctag tggccctcgt gttaaaatgc
    28201 gagaagtagc gagtattttt ttttcagaat caatagctat aaaatactga cttaatccat
    28261 ttttgtcaaa ttgacgatcg aattcagggt catatccaat gtaatctaat tttgaatact
    28321 gtgtttgaac gaaattacgc gctctctcta ttaattttac attagtttca taattacagt
    28381 gtatatattc tattgaattg ttgctttctg ttttactaaa attttcattt aattgatatt
    28441 gtaacataaa aaaattatgt cacattataa ccaaatttca ataaaattat ctttatttcg
    28501 acctttaagt tataacttag gttgtgataa tttgtatatg ttgccgctgc cttaaatgtg
    28561 taagtttcac taaaaattta gaaacgtaga acaatgtcca gagtagttta gtaaataaaa
    28621 aatttcctca gaatataacg ccaacaaaac cgtcttagaa tcgctgataa aaaaggataa
    28681 cgttgtttat ttaaaactaa caagacgaaa aaaagaggga agaagtaaaa ttctaattta
    28741 gtataattga atacagagta aacccttgaa ccgtaacgaa ttgaatgagg ttatatctaa
    28801 gatattgaaa gcatacgaga cgatgaggct tcaaagttcc ttgaatggaa actcggaagt
    28861 attggaagct aatcgagaga ttggaaggat tttgcaaacg gtagaacgaa aaaccccaga
    28921 accagaaaga ttaactggta attggatgaa atcaatttca aaggagttag aaaaacatct
    28981 caagagaggt ttttcggaac gtaatctttt ttatgcacgc aagttctatg aaatttacgg
    29041 aaatagtaaa attgatgtta ggttaagttg gagtcattat cgtattttgt cgtctattgc
    29101 aaatgcaaat ctccgcgaga aactaatgaa agaagcgatc gaaggaaact ggaaccggga
    29161 cgatttgtcg tatcgagttc gagacattgg agaattaaga aaggctccta ctttgagatg
    29221 gagacgtccc gaaggtgttc tttggaatta caaaattaaa gatatatcaa aggacaaagg
    29281 gacgttgttg atcgatttag gtttttattg ttattacgaa ttgtcaagtt tgcatcttaa
    29341 tcaatacaag attggtgaca tcatacaaat cgaaaagcaa aatggaattt ggaatttatc
    29401 cgattcaaaa ttggattcgg aactctactt ttactttgga gaaatagaac gtgttattga
    29461 tggtgatacg atcttagtca aatttgaatt aggttttaac gtaataacga gacaaagaat
    29521 ccgtttgcat aatgtttggt ctgctgaatt gggttcttct gaaggtgaag acaattttga
    29581 gtctttgaag aagagattgc ctttaaagac taaggtgatc gttagaagca gatctaaaga
    29641 tgtctatgga agatttgttg gagaagtttt atattcaaaa aagaaaattc agcatcctga
    29701 agatattttt aggataggga tctatttaaa tcaggaatta gccgagatca gttgaaagta
    29761 atggaatgtt gtgattgaat acaaaaaact aacaaagcag agaaaacgca aaatcagaac
    29821 gatttcgaga acaaaacaaa agatgaagaa atgaaatctg agtgaaacaa ataaaaatct
    29881 cgtaaaacaa aagttaggtt ctacttaaaa agaaactgag aaatacaatg atttttgaat
    29941 gaaccgtatc tgtagcttta aagttttatt accgtttttt caatttcttg accaacatag
    30001 ttaagacaca tgctctctaa agagaattga caaccactgc cgaggagatt gaataggaac
    30061 gcatgactga agtcaataac ccacacgatc gactgatccg ggagacgtta caggacaaga
    30121 ttgaagctat ttcttttttt agaagaacac ttccgccaga agtagtagag ttacttgact
    30181 tggaaaagtt ggaactatcg gaatccagtt tcgtatccga agagctcaaa tcagaacaga
    30241 ctgatttgtt gtttcgaatt cccttgaggt caggaaatca agccagcata tatattctat
    30301 tcgaacacaa aagttactta gacaacgcaa tctatattca actcttagga taccttgccg
    30361 aaatctatcg cagtcaacaa agaaactctg aaaagttatc agtcgtaatt ccattcgtat
    30421 tctaccacgg agaaaaagaa tggaaactcg gagaaaattt tttacatcaa ttcaaaatta
    30481 cgaaagagga aaccatacac ctccgccact tcatacctga tttcaagatt gacttgtttg
    30541 atttgtcagg aatggaaata caagaaaaac tggagagtat cacgcttcag gtaatctttg
    30601 gagtagtgca aagaattcga gaaggagaag agaagtttca aaagtctctt cccatatttt
    30661 tttcactgct ccttgagatt gcagaggagc caaaaagagt tgccctctta aacaaactgt
    30721 tgttgtatat atataatgta agagattcaa aaccgtccgt cttgaagcaa atgcttcatt
    30781 tatcgagact ggaaagatac gaggagttgg ccatgaccac agcggaaaaa ttgattcaag
    30841 agggaaagat tgaaggtaag attgaaggta agattgaaga tgcccgcaag atgtttgcaa
    30901 aaggaatcga tctaaatacg gttctggaaa ttaccgattt aaccgagaaa gatctccgtg
    30961 acaacggttt gatctgaact ttacaaatat gaaatttaga aagagagaaa tcttgtaaaa
    31021 caagacgtcg atcctactta aaaagaaact gagaaataca atgatctttg aatgaaccga
    31081 tctatggctt taaagtttta ttaccgttct ttcaattttt tgaccaccat gttaagacgt
    31141 tactgtttac aatatgcgaa gaaagagatg taattttttt gttttttcga gaatcaagct
    31201 ccaccgcacc gccggtggtg tgtcacgaag ctgatgtaag tcagcataac tatattgaag
    31261 atgaaggtag gcccttcgaa atcgttgttc aggcaaagat ttcaaaccac tgattgctgc
    31321 tttgttaaag agacaaggtg gtaagcgaat cagcaaaaaa aaagtatgta tcaacatatt
    31381 aggtaaatgt taagaagaag aacgcaagtg aactgctgat gaagtatcga aagtgcagat
    31441 tagatgttgt caaaattgga gaagcgccgc gattccaaga gtagctcaca aagaacctga
    31501 ttattgtgtg agcggcaacc ggtatagagg cagcttgaac ttaacatagg cttcagtatg
    31561 gaacgtgaga acctgttgct ttgatgaaaa gggaaatcaa caaatggaag aaaccataag
    31621 agaaaatacc gatgcagagc gcaggggttc cgttatccgg tctcagagtt tggacaactt
    31681 tgaaagaggg atgaaccgaa cgactgagac aaagcgattt gggataccca agtccatagt
    31741 gtgggaagcg tataagaaga tcaaagccaa tcaagggagc ggctgggatc gacggagaaa
    31801 ccatagagtt gttcgacaag aatcgcagta agaatctgta caaaatttga aatcgaatga
    31861 catctggaag ttacttcccg ccttcggtac gtcaagttga gataccgaag aaatcgggag
    31921 gaattcgtcg tttagaagtt cctacagtct cggatcgaat cgctcagatg gtcgttaaga
    31981 tgcatttgga gccgatgatt gatccgatat ttcacattga ttcttatggc tatcgaccga
    32041 gaaaatctgc taaagatgcc gtagcgataa ccagaaagag atgttggaaa tatgactggg
    32101 tagtagagtt cgatatcaaa ggagccttta ataatatcga tcatgatctt cttatgcgag
    32161 cattaagaaa acatacaaaa ctaaagtgga ttttaatgta tgttgaaaga tagctacagg
    32221 caccattcga aagatcaaga ggcaagaagt aaaggaagag gggttattag tccattatta
    32281 atgaacctat ttatgcacta tgcttttgat gatgagagaa tatccgaatt gtccttttgc
    32341 gcgatacgcc gatgatgcag tgatacattg cagatcagag aaggaagcgc aagagatcat
    32401 gacaaaactt gccaagagat tggagagttg catgctcctg atgcatccgg ataaatccaa
    32461 aatcgtatat tgtagagatg gtaatagaac tcaagattat ttgaacatac aatttacatt
    32521 tttaggattt acgtttcgcc caagatctgc tagggataaa catggaagag tgtttaccag
    32581 ctttttacct gcggtgagta aggatgcaca ggttcgaatg cgtcagaaaa ttcgcgaatg
    32641 gaatctccaa ttgatgactc ctaaaacgat aaaagacatt tccagattat acaatcctgt
    32701 cttaagaggc tggctgaatt attacggagc tttctacaaa acagagatgc gaagagtctt
    32761 cgagcatttc gatagaaagg ttgcgctctg ggctcgtaga aaatacaaga agctcaggcg
    32821 tctcaaacgt aagagtatat actggttagg aaaaatcgcg aggagagagt cttggctttt
    32881 cacacattgg cagatcattg gtaaaccagc agctggataa tgggagccgt atgagtcgag
    32941 aggctcacgt acggttctgc aagaggctta cggtgaaacc ccgtttgcct acttacctga
    33001 tctattgttc tttgaaatac tgtttcgacc agatctaaag aataaatctg tcgtagtgct
    33061 aagcaataat gtccaaaaat tatgatcaat ataaaaaatt gtatgtttac tattgtttat
    33121 gtaaaaatta taatattcct aaattaaaat agtacaaaat gaaaaactaa actaaggata
    33181 tatataaaca aacccaaata aatggctcaa atagccgttt cgaacgaaat taagacaatt
    33241 tttaggggtt taaattatac ctgaaatttc cttaaatttc ctgaatatca aaataatcga
    33301 ggtagtataa gggtttaaaa tgacaaatga ataatatata agacaatcaa tcgaacaaat
    33361 agcaaacagt tgaaataaat taataacaga gttttatcaa ctttgataca tataaaagcg
    33421 actaaacaat ctatttgcaa aaaagtagaa ttgaaaatat taaaattaat ataatacgag
    33481 atatattaaa aaatgaacaa atgttctttt tttggacata aattacatta tcggaagtag
    33541 cttatacaat tgtgcagttt taaaattttg cattcaaatc aactttagat ttatctaata
    33601 tagaattgaa gattgatcga caatattcgt agaagaaaga ttatttattt gattccctac
    33661 ttttgaggag ttatatagta agtaagaact ttgattctca tttggggttt ataataaaaa
    33721 tatagctttt ctttgtttca atgtcatcgc gtgacgaacc gagaatgaaa acttaacatc
    33781 tttgacttcc tttaggagtt ttcaaaaaaa cacggtttcc ggagtcttat actttgagag
    33841 gcgttttttg atttcagagt tgactaaaat atggtcaatg ttggctaaaa agtagttgat
    33901 aataaaaaac taatataaca caatttaaga atggttcttg acggtatttt tggaaatgca
    33961 acagcttcga aagttttgtt gcatgtcttt cattatagcg aagtacacgc ttcggcaatt
    34021 gccaaagact acgatacggc cgtaactcca attcgacttc aattagagcg atttgagaaa
    34081 acaggaatac ttgtcgccaa acagattggt cgttctcgcg tttttacatt taatccaaaa
    34141 tccccttttg taaaaccgtt gaaggaaatt ttgtcgatta tctatcaatc attgagcatc
    34201 gaagaaaagg aaaaactgtt ctctacaaga cgacgaccgc gagaaaaagg aaagcctgta
    34261 tatggacgag cctgattgga agtcggttaa tgaagaagaa ttgtggaagt atgtaggatg
    34321 gcatctcgca gagaaaggaa tacaatctgt tttagttgga ggagcagttg tatcaattta
    34381 ttccaaagga gcttatcgtt caggagatat agacttagta gagccgattg tttctagatc
    34441 gaaagaaatc gcgttagtta tgaaaaacat cggatttcga aaaacaaggc gtcattatgt
    34501 tcatcccaaa tgtaaacatc tatatatcga gttcttatcg ggtcccgttt cgattggaga
    34561 ggatttcaaa attgtaccag atgaaaaaaa attcaaggga aagatcttaa aaatattttc
    34621 tcctaccgat tgtataaagg atcgactcgc ttcatatatt cattttaaag cgcgcgaatg
    34681 tttagatcag gctttgttgg tggcaaaaaa tcaaagattc gatttaagac aaataaaaga
    34741 atggtgtttt agagaaggtg aaatcggaaa gtctgcattt gaagaatttc aagcattgct
    34801 ttaaaaatat taggaatatc aaaacgaatt attgaaagat attataaaag cagaacagcg
    34861 ttataaagaa atgcgagatg atgctccatc tgatttaaaa tctccgatca atacaattct
    34921 aaaacattta agtttagcga aaacggagat tattgaatcg gaaggaaaat ttaatggata
    34981 atctttataa tgcgatcatt gtcgcatctt ttagtattct tgcatctata aatagtcgtc
    35041 cctgaaaaag agtcagaatg gcaaataacg caaataaaat ggtttgcaat agggaaatgt
    35101 caaaaacaaa atcaccgtaa agaatccaga aaccacgtaa aagccggtga aaatgaaacc
    35161 agaagaaaac tcaaaacaaa agaatcaagg tgaactattt cgcaacagat tagaccagat
    35221 cctggatcat aggcacccgt tgtatcaaat tgcgaagaag atagactggg aaaagtttga
    35281 gaaagaattc ggaaaatact acacagagaa aaccggccgc cccggcttac gaatccgttt
    35341 gttagttggg cttcactact tgaaacacgc gtataacgtg tctgatgaga aggtagtaga
    35401 aggttattta gaaaatccgt attggcaaca tttcaagtgg ctagggtttt agtgcttaga
    35461 tgttagttat attttcgtaa tagagcgatt tcgctttaaa caaactaaaa tctttctaac
    35521 tctgtgaatt tactaaccac taattcctaa ccaactaacc acttgaaaca tgatttccct
    35581 tgtgatccaa cgagtttagt aaagtggcga aaacggattg gttctgaagg agtagagaaa
    35641 tttttagaag agacgatctt attaggccaa cgagaaggcc agatcaaaga accagagttt
    35701 agaagagtga atgtagatac gaccgtgcag gaaaaagcga tcacttttcc aacggatgca
    35761 aaactgtatc atagaatgcg acaagtttta gtaaaagaag catcaaaaga aaatattcaa
    35821 ttaagacaaa gttataagaa cctgcccacc agtttcttcg gtaagaaaac tgggagggca
    35881 gaaccttgca gcttgatctt tttgtaaagt aagattaagt tttgagatac gctgtaaacg
    35941 aaaaggtaaa ttagcattca ttaaacaagg acgttatttt catgcgaaac aaagtaaacg
    36001 cgctcacaag gaaacaaaac gcttaaaaac gtatttgggc tgtgtaaaac gggatataga
    36061 gcgaaaagta gaaaatccta atataacgtg agttcggcct aacgcgaaag ggatcgatgc
    36121 ggggtcaata aattgaatct aaagacgatt gttgtattat gtttcctgta tgcaatttat
    36181 tgaccagagc tgagagcccg gccggctgcc tgtggcaagc cggattcgcc ccggttttct
    36241 tatgtcgaac tctcgttaat atacgactta aatctctttt agaaatctct gaacgaatct
    36301 taacacaaag taaaaacagc aaaaataaaa tctacagtat tcattctccg gaagtggaat
    36361 gtatttctaa aggtaaatct cataagagat atgagtttgg ttgtaaagtg agtttagtta
    36421 ccacgagtaa atctaattgg gttgttgggg ttcaagcctt acatgacaac ccgtatgacg
    36481 gtcatacttt gaaagatgcc atcaatcaga tggaaaagat tgttggtctt cgtcctaagg
    36541 aggtttatgt gctcaaccat tcttgaaact aaagcgtctc gcttctattg gcgctcgaca
    36601 gaatacaaag gtaaagatca tcatcctgag gatgttcaag ttcatctttc caataaaagc
    36661 agaaagaaaa tgactcgttg gggatgaatc gaagatctgc cattgaaccg gttatttctc
    36721 atctgaaaca cgatcacaat atggttcgaa attttctcaa aggtaaagaa ggggatcgta
    36781 tcaatgcgat cttatccgct gctgggttta atttctctaa gctcattcga gctttttttt
    36841 tattcctttt ttattcgtat cttgcctttt cgtttttatt ttcaatttga gtcttatttc
    36901 ttttcatttc ctcaaaatct caatttttca gggacgacta gttaaaaaga cgttcgtttt
    36961 caattctcct tgaaaaagaa caccctacta cttcatttaa aaacaatcct aagtttgtta
    37021 ggtgaggaaa ttgtaggaaa agtgagggaa gaatacgaga ttctaaatcc aactaaaact
    37081 tgtgatttgg tataatcaag ttcagacgaa tctgaaaaac ggcctaaaaa gtacgacaaa
    37141 actatgtttc atagaccagt aaaaaatgga tagaataatc aatcgttttt acctttgtaa
    37201 attacagaag tattttatat atctttaaaa ttcgatttaa aattcgtgaa ttggatcaca
    37261 agattactga caacggcctt cgtattcact ctgagtgaag aatgtccgat cgttcttaac
    37321 tgtacaggct atatcatacc gtggtctttt agatcctttt tactcaaacc agtgatttct
    37381 aagatcgtat tcacatccat acctttctga aacatcttac gagcgaattt taacttttct
    37441 ttctctgcac ccttttcaat ccctttctca atcccttgta gttcacccgc ttcaaaacga
    37501 gctgccaagt catacgcata gtcccggtct gattttaact ttgcttctaa ctcattgcgt
    37561 ttctgtggat cgtttgaata ctgttctaag attgtaaatg ccttacttaa atctggagtc
    37621 ttatctacta aaattctcat ttcttcttcc tccaactcgg acgtatgttt taacacatac
    37681 agccagatct ctaaattatt ccttaattcc cttacgtctc ttttgacaaa cttagacaac
    37741 tctaaaaaat gaatctctac gtcgtctgtt aaaatgatgt cgggattaga ctcttctcta
    37801 aatttaaact tactatgaaa attctccgaa ggaattaagt cgaagtcaac tatatttatc
    37861 tgatacaccg gcttcaaatc ggaatacata gaacctcggt ttaactggtc ccgaattagt
    37921 cctgaaagat aatacaaact tctctttatg aaagaactct gatgagctac ttggatttct
    37981 acatgaaata tttttccgtc ctcatcttga gcacgtatat ctaaataaga acgtttgtca
    38041 ttcggagaag agcctacaag ttccggattc agtattttga tatttcggat tgtatgttcc
    38101 ccatccggaa ataacacact gtttaatatt gaaatcagta gatccggttc tttgacaaac
    38161 aagatcttaa acatcaaatc attggttaat ggaaaaaagt ttttagacat tggcttggtt
    38221 cttttgtttt actttcaact ggaaagatat tttgaggaaa ctactttttg taattcggtc
    38281 ttttatttgc ttccttacaa atttatttct ggaagatctc tgttctttta gctttgtttc
    38341 aaatcttaaa agagaaagga atctcttttt ttaaaactat aaacacatac aaccaaatct
    38401 atggttctta atcatccctt gaagatagta agtcttaaac aattaaatac agtttttact
    38461 cccgaatttt tccctccatt ttcctctctt acaattttgc ctgctcttca agttattaag
    38521 actacaacaa taacaaacta ctatcttttg atttaaagag ccttggtttt tatcaaacaa
    38581 ggactttaat ttaggtgggt gtttctaaat gaaacaattc gattttgact gtccttatat
    38641 catggaaatt atttacttct ttttttattt taacacgcct accctatttg aatttcctat
    38701 tgactaaaac attttagatg atcgtgccac ttcaagtttt catcaataag atttttacac
    38761 aaactgtttc ctctacctgc tcttgaaaga gagtcgaaaa tattttaact tcacttctaa
    38821 ctcattgagg atcacttgaa tataaatgtt ttacttaacg tgagttcggt ataacaaatg
    38881 cgaaagcgat tattatgctg cgatccgtag agagcagcat tgagtttgaa aaattccgaa
    38941 ggaattggag cgaaaacgaa caactcagcg tctcgcttct atggtcgctc gacgggtcat
    39001 gagccatttt aactatgaaa tttgcgagct gcgacgacga cccgggaaac tcagtgaacg
    39061 cctacctatg ggtcggcgtt cagggagtcg ttgcattgag tttattattc gccccaattt
    39121 tcttacgtcg aactcacgtt acttaaatct aaaatttgat cctaaaaatt ccttttctct
    39181 tttcaagatc caaaacaaag aaatccgctt ctaaacctca ggattttagg aggtcgaaat
    39241 tttttctgaa tatcgaattt ctttaaaaaa tagattcaaa gctataaaaa gaacatgcta
    39301 ctttttgaat attcttagaa atcacctact ttcttaaaaa atatgacttt tttcaaattg
    39361 tcctgttttg gctcgttttt tcctgaattg agattcttaa gaaaagtcag attctactgt
    39421 cttcctacaa caaacatatt cctttgacaa aggggcctgt tttttaaaac gaatcgagta
    39481 aatatcttac tgacttagat ttctattttg tcaaacggtc acagaagtgg gagaatttct
    39541 gtgaagactc attctaagtt tttatactaa agtaaattga ttctgttcaa ataaaaaaac
    39601 ttaaatcaaa acctaatcat gaactaaaaa cggaggagtt taaaaactat tgaactattc
    39661 gttatccttt tactgagaat tagtatttag aaagttcttt agtttattag aagggtctta
    39721 gtattaccgt tatgagttgt ttggttttag aactttaggt aaaaaatatt gactttttat
    39781 aaacctactt ctctactacg attcaaaaag gtttgtatct ttctagtttc ctaaagaata
    39841 tacagttcta aaattctatt taacgtgagt tcgacgtaag aaaattgggg cgaatcgctc
    39901 gcaaatttta tagttaaaat ggctcacgac cgcgcttttc gctccaattc cttcggaatt
    39961 tccgctacaa tcgctttcgc atttgttatg ccgaactcac gttatttaag gcaaagtcag
    40021 ttttgatttt tttaagtccg aacctctaaa agattcgaat ctatgtgtat ttcattagag
    40081 tcctacaccc tttttggaag tttgacctac cctactctaa aaaacttcgc acagatcttt
    40141 gtttgtaatg tttatccttt tttaattcta tcttctttcc ctttttattt ctttggcatt
    40201 tatttgtgtt ctttcaaatt actttggaat tgtttctgga ctttctaatt gcttatacca
    40261 agcaaatcaa tacattctat tttaaccctc aatttcttta agaaattcta ttcaaaccat
    40321 tgaactccct tccattctcc taaaacagtc cggtttagat attcaagacg aaaaaaattc
    40381 tgaaacatac agcgaaaaga aacttagata aacagaaatg aaatatcgga aaataagaga
    40441 agtttatcct gagcttgtaa tcttgatttt tatgaaacag gggttttgca tgtgaaaaac
    40501 cctgtaaaaa cccacttcca agtttttaaa aaagtaaaat atcggaaaca atacaagacg
    40561 aaaaaacgac tgtctctttt ctgctcatta caaaaagaat tcagaacgaa gaactccatt
    40621 aagagccaaa tcatttttga actgatgtat tttatcccca aaaaatctga ttcaaagata
    40681 gtacattatt gtgccgaaat tcgtagataa aaaagacttt cgtcttctct ttccttgaac
    40741 tttaaagaat ttcgagacct ggaaatccaa atgaaatata gctaaagaac aaagtttcct
    40801 tctataccct tggaaaagaa tgcctactac tccatttaaa aacaacctta catttgttag
    40861 gtgaggaaaa tggagggaag aatacgagat tctaaatcca gctaaaactt gtgatttggt
    40921 ataatcaagt tcagacgaat ctgaaaaacg gcctaaaaaa agtaggacag aaactatgtt
    40981 tcatttctct gcaaaaaatc gatagaatct tcaatcgttt ttaccctttt gaacaaatgt
    41041 ctaaatgcac tccatagcct ttcaattctt gttctgtaaa tccggtaacc tttaatacat
    41101 attctaaact agtgccattc aagagcattt ttctggcaat tttgatttta gattcgaaat
    41161 aacctttata aaaaccttta acgtagtctt cgatatatat gaaactatag cctttttttc
    41221 tagttctcga actttaattt ccaacttttt ggatataatc ataaaagacc gtggtctttt
    41281 aactcttgct cggtaagtcc ggtaatcttt aatacatatt ctaaactggc gccatctaat
    41341 agcatatttc tggcaatttc aattttagtt ttaatttcac ctctgatttc acctttaatt
    41401 tcaccttctt ttcttaactt ttcggctgtt gtcataatca aatcctcgta atctctacta
    41461 atcttagaat gactgagtaa actagtaatt tcagtcggtt caatctctct tacattaaat
    41521 atatacaaaa acagtttttg aaaaatttca acccttttcg attcgttttt tagacctgtt
    41581 aaaagttcaa atacttctcc taaatgattt aaaaatgagg tatcaccttc ccaaattctt
    41641 tggaccactc ctaaaatgac ttttagggaa atactctcta atcgatttag atccactttc
    41701 gacaaatcaa ataattctaa ttcaaaatct ggaatgtatt tcttaaatac ttcctcttct
    41761 tctttagaga gtataaacct gttttgaaaa ctatttccta aagtccaagt cctttcaccg
    41821 tgatagaata caaacggaat tacgactgag tattttttat ccaccctata ctgagacttg
    41881 tagattgcgg atatatatcc taacagttgg ctaaagatga aatcgtctaa ataacttttg
    41941 tgttcaaata atagatagat gtttgctttt ttcccagatt tcagcgggat ctgaaagagt
    42001 agatcggttt gttcttcttt taagttttct gaaataaaac tagattgtgt tagttctaaa
    42061 cggtttaagt ctaatagttc gattacagct tcaggtaaac tatttttaaa gaaggaaatc
    42121 gcatcctctt tgttttgtag agtttcccgg attaaacggt catgagggtt tgtcatatca
    42181 gacatcgtat tttaaaaatt gaatattact tctatttgta aagattcatt ttctattttt
    42241 actgagtagt tctttgattc aatccaaggt gacccctctt tttttaacgt gagcagggcg
    42301 taacgcgaaa gggatcgatg aatgaactaa agcaaaacgc tctcctgaac tcaatgcatc
    42361 gctccctaag ggtcgctctg cagggtcgcg ttaactcagc aaaacgcttt ttacgaaagc
    42421 gttttagggt caatcaattg agactaaaga cgattgttgt attatgtttc ctgtatgcaa
    42481 ttgattgacc agagctgaga gcccggccgg ctgcctgtgg caagccggat tcgccccggt
    42541 tttcttatgt cgaactcacg ttagttacat cttctttgac tccactaaat accttaaaaa
    42601 cgaatgccta ctactctata tttaaaaaca atccttagtt tgttagatga ggaaattgta
    42661 ggaaaatgga gggaaaaata ctctattcta aatccagtta aaacttgtga tttggtataa
    42721 tcaagttcag acaaatttga gaaacggcct aaatctgaaa catatagcga aacgaaactc
    42781 agataaacag aaatgaaata tcggaaaata agagaagttt atcctaatct tgtaatcttg
    42841 atttttatga aacagggttt tgcatgtgaa aaaccctgta aaaccccact tccgagtttt
    42901 ttaaaaaagt aaaatatcgg aaacaataca agacgaaaaa acgactgtca cttttctgct
    42961 cattacaaaa agaattcaga acgaaaaact ccgtaaagat ccaaatcatt tttgaaccga
    43021 tgtattttat ctccagaaaa tctaattcaa agatagtaca ttattgtgcc gaaatccaca
    43081 gatataaaag actttcgtct tctctttcct tgaactttaa agtatttcga aacctggaaa
    43141 tccaaatgaa atatagctaa agaacaaagt ttccttctat acccttggaa aagaatgcct
    43201 actactccat ttaaaaacaa tcctaagttt gttaggtgag gaaattcgag gaaaagtgag
    43261 ggaagaatac tctattctaa atccagctaa aatttgtgat ttggtataat caagttcaga
    43321 cgaatctgaa caacggccta aaaaaacatg acagaaacta tgtttcataa accaggaatg
    43381 aaaccgatgg ataccctaat gtttttaaca ttataaacaa atacctaaat gcagaactat
    43441 tttatacatc tttaatgttc catttccaat tcgtgaatta gatcacaaga taaaacaaaa
    43501 acgttattta ctcagaatag ctgatactac cccatttcat aatttcattg catatattga
    43561 actgttcttt atccgtccaa cattcgaatc gattcacata catgagtctc ttacaaaaaa
    43621 aagatatgat ccttttactg atctctacaa aattgagtac cgttaatttt atcacaaaac
    43681 actgattcca tgcaaaatat taggtactct attatatagt tatgtgtaat ggttggttga
    43741 gagtttactc ttgttctttt ttaaacaaaa tcggctctag tacaatttgg ttgattcaat
    43801 taaaaaactc atgctgcact ttcctttcta ttttcaattg aagtcttttt gacctctgag
    43861 tcacttacaa gacccggata cacttcgttt acaaattttt caaagagtat ctttttagtt
    43921 ccttcgtatt tgaaaggatc tgaattttgt tcgtaatatt ctaattgttg tttaaacaac
    43981 ttactcttac cccaacctaa aaaacatttg tagggatcta agtcctttat ctcgatcggt
    44041 ttgtccggtg ttaacttact ctcgttatat ttgggttcag ttcgtttttc agctcctatt
    44101 gatttattct gatgttcatt tcgcattcta ttcttgtcag taggttttac ttttctttca
    44161 aataacctag accaaaactt agtaatcgat tcaggactta aagactgttc ataccaaaac
    44221 tgggaatctt gttttctcag ttgaatgagt gtttgtattt tactttcaat aacgttccaa
    44281 tctcctttgg atagttcata cagtttgttg agtgctttta gttctgagtc tggttgtccc
    44341 atttcacttc cgtgttctgt gaaatagtat tcttggaatt ttataagcca agactcagga
    44401 aaatgaaaat gtgataacgg tttaggttta tataaatttt gtttttgttt ttccacgtgc
    44461 gtttttgcag ttgggccgta ctctctagaa gtatttagta tttgtttaaa gagtacttgt
    44521 tttgatagtc tttggtctat agtatttggt agtggttgat tttccaagag tgggaaatcc
    44581 agtagtggct tttctgcttg gggtgaacca agagcctgat ttttttctct cttaaatttt
    44641 atttctaatt cttctaagag ttccttttgt tcttctatac gtgcttgtgg gggctggtca
    44701 tactctctag ttgtattttg tatttgtgaa gagaatattt gtatcgaagg tttttgttct
    44761 ttagtactgg gtagagttga atttaccaca acttgatttt caagctgtgg tctttctcgt
    44821 tgttctaaat ctaaaacttt attttctttt ctgttcgatt ctttgacttc ttttaaaaaa
    44881 tgctcacttt gattttctat cctcttattt tctgttggtt ttattttgta ttgaacttcc
    44941 ggcttttgag actcttcaaa aaaataccat cccgaattaa atctaccagt tacgggatct
    45001 tttccttttc gaaattctgc atatccaaaa gtaactagtt ctttaaaacc ggatgcaata
    45061 cttgaatctt tgtcactttt gaatttagac atcgttttta cagacattct ccagttgtct
    45121 ggataacgta gaaccaaaag taggatcgct gttgctttca tacttagtcg aggatcatcg
    45181 ataaaatgat tttttacgat cgtaaagttt ctgtcttttt ggacacgaaa cactctttga
    45241 ttgtcattca tatactattc tcttgttctt aaattgttct tgaggtgagt ctggatagtt
    45301 ctgaaaaagt aagtgggaaa acattacatc gatccaaagt catccggttt cactttggca
    45361 caaaaacggt tatcggaagt tttatttcta aaaaaattta tctaagggta aattttggga
    45421 ttcaatcttt gggttaggtt ttacttgaat ttgatctaaa aaagggcgaa aaattgttca
    45481 gcctacattt tagatttttt ctaaactctg ttttccaaat cggcaatttc ctgtcctggg
    45541 aattctgatt taggtaggag tcttttacag agtagtgagt ttaaaaatac acactatcgt
    45601 taagaaaagt cttttagtta ctcatgttag gaaattggaa tttctatttt atcgggaaaa
    45661 atatatatct actttttgtt ttgatcatac aaagaaaaat cgagttttta attttattta
    45721 aaatgtagta aaacccattt ttaaataaat ataataattt aaaactaatt cttatcttgg
    45781 ttccaagacc cgaatatttc ttttctttta ttccaaaaaa agggtttcat tttttactat
    45841 ttggaggttt gaaaatagga attaaatcta tggtgattct gaaattttct taattggaat
    45901 ctaactcaaa aatggtttag agagttttag aacgatcacc ttgaatgtgt aatcaaaagc
    45961 gagatgtttt cgtttgttca aaaatgtggg aactcatgca aagattgaaa agcataccgt
    46021 ttacaacgcg atgcaaaatg taggactacc acgtctttat ttgaggtcct aaaatttatc
    46081 ttgagatagc cttgtcccct acccttctat ttttgaaggg taaaaacttt tggttttcta
    46141 atttcattct tattttcagc cccagtttta aggtattttt gctttttaaa tatttccagt
    46201 cctctttaca gggttaggcg aaaattctta aattgtagct gactgagaca tgaattatga
    46261 ttccctgtct cctatggaga ctatttatgt ctacaatttt tgacagactt tccgctattg
    46321 acgacgacct aaaactcagt cacagcaaga tggctttgga attaggtgtc aatcgttcca
    46381 cttattacaa atacaaaaat ggaactctta caatcccgaa atctattttg atcattttga
    46441 ggcttaaagg ttataatgaa cattggattc tttccggaaa aggtcatatg aaactcaaag
    46501 attccgttca tttagtagaa atgcagaaaa ggctaaaact catttctaag ctcgactctt
    46561 acggtgtgtt agattctatc gaaaaattac cccaagctcc ttcttctgat caaaagaaaa
    46621 tcattcgaga gttctttatt tttttggctt ctaagtttgt gtaaccggtt attatgaaag
    46681 aacccagtaa tttttgagta taaaaaaatg gtatttttag taaatttata atcacttcat
    46741 acgatcgaaa gtagaaaaat ttaaccaaat agctcacacg aaaatttcaa gttcgttaac
    46801 gaactaagat tgaaaattat taattcaaaa aaattccgct tcccgttttt ctacatatat
    46861 cagcttcttt attttagatg aaaattataa caattactaa tatcaaaggt ggaaccggta
    46921 aatctacatc tgcagtacac ctttctcttg cgcttggacg cagaggaaaa accttatccg
    46981 tagatatgga tcaacaagga gatttaacag aattcttttt tccggacgaa tctcccgaat
    47041 catttgatca agcaaatgct tacacagtgt taaaagcaga aactactctt atggaatctg
    47101 ttcggtcatc acacggaata gatattcttc caagtgttga ggatctatca gaactaactt
    47161 ttcaaattgc aaaggatttt tccttaattc aaagactgaa gagagtacta agggcatctc
    47221 gttatgattt tattgtaatt gatacccctg gatctatttc accagaaa
//
