# Supplementary material for: Horizontal transfer of the rfb cluster in Leptospira is a genetic determinant of serovar identity
Source: Life Sci Alliance. 2022 Dec 9;6(2):e202201480. doi: 10.26508/lsa.202201480 (PMC9736851; doi:10.26508/lsa.202201480)
Supplement: Supplementary file 8 [file LSA-2022-01480_Supplemental_Data_2.zip › Supp_Data_1-plasmid_sequences/Linterrogans_1489_p1.gbk]

LOCUS       IPNFLJEG_1            140106 bp    DNA     linear       21-JAN-2022
DEFINITION  Genus species strain strain.
ACCESSION   
VERSION
KEYWORDS    .
SOURCE      Genus species
  ORGANISM  Genus species
            Unclassified.
COMMENT     Annotated using prokka 1.14.0 from
            https://github.com/tseemann/prokka.
FEATURES             Location/Qualifiers
     source          1..140106
                     /organism="Genus species"
                     /mol_type="genomic DNA"
                     /strain="strain"
     gene            1..927
                     /gene="rpnA"
                     /locus_tag="IPNFLJEG_00001"
     CDS             1..927
                     /gene="rpnA"
                     /locus_tag="IPNFLJEG_00001"
                     /EC_number="3.1.21.-"
                     /inference="ab initio prediction:Prodigal:2.6"
                     /inference="similar to AA sequence:UniProtKB:P31667"
                     /codon_start=1
                     /transl_table=11
                     /product="Recombination-promoting nuclease RpnA"
                     /protein_id="X:IPNFLJEG_00001"
                     /db_xref="COG:COG5464"
                     /translation="MSDMTNPHDRLIRETLQDKEDAISFFKNSLPEKVIELLDLNRLE
                     LTQSSFISENLKEEQTDLLFQIPLKSGKKANVYLLFEHKSYLDEVVFSQLLGYISAIY
                     KSQFKTDKKYSVVIPFVFYHGERTWTLGNSFQDRFILSKNEEEVFKKYIPDFELELFD
                     LSKVDLSRLESITLRVILGVVQKIWEGDSSFLGYLGEVFELLTGLKNESKRVEIFQKL
                     FLYIFNVREIEPTEITNLLSHSRYNREYEDLAMTTAEKLRKEGEMKGELKGIIKGKIE
                     DARIMFKEGFELNVVLRITGLTEQELKDHGLL"
     gene            924..1166
                     /locus_tag="IPNFLJEG_00002"
     CDS             924..1166
                     /locus_tag="IPNFLJEG_00002"
                     /inference="ab initio prediction:Prodigal:2.6"
                     /codon_start=1
                     /transl_table=11
                     /product="hypothetical protein"
                     /protein_id="X:IPNFLJEG_00002"
                     /translation="MIISKKLEIKVRELEEKGYSFIYIEDYVKGFYKGYFESKIKIAR
                     NMLLKGSSLEFVLSVTGLTEQELKDYGVHLEICSQG"
     gene            3422..4291
                     /locus_tag="IPNFLJEG_00003"
     CDS             3422..4291
                     /locus_tag="IPNFLJEG_00003"
                     /inference="ab initio prediction:Prodigal:2.6"
                     /codon_start=1
                     /transl_table=11
                     /product="hypothetical protein"
                     /protein_id="X:IPNFLJEG_00003"
                     /translation="MSKNFFPLTNDLMFKILFVKEPDLLISILNSVLFTDGEHTIRNI
                     KILNPELVGSSPNDKRSYLDIRAQDEDGKIFHVEIQVAHQSSFVKRSLYYLSGLIRDQ
                     LNRGSMYSDLKPVYQINIVDFDLIPSENFHSKFKFREESNPDIILTDDVEIHFLELCK
                     FVKRDVRELRNNLEIWLYVLKHTSELEEEEMRILVDKTPDLSKAFTILEQYSNDPQKR
                     NELEAKLKSDRDYAYDLAARFEAGELQGIEKGAEKEKLKSARKMLQKGMDVDMILEIT
                     GLSKKDLKDHGML"
     gene            complement(4707..5438)
                     /locus_tag="IPNFLJEG_00004"
     CDS             complement(4707..5438)
                     /locus_tag="IPNFLJEG_00004"
                     /inference="ab initio prediction:Prodigal:2.6"
                     /inference="similar to AA sequence:ISfinder:ISFw3"
                     /codon_start=1
                     /transl_table=11
                     /product="IS481 family transposase ISFw3"
                     /protein_id="X:IPNFLJEG_00004"
                     /translation="MGYSRDSFYRFQELYEKGGELALQDLSRRKPNPKNRIEPEKEEA
                     VKKMAIDFPAYGQQRASNELKKQGIIVAPATVRSVWVRHDLETFQKRLKALEAFMAQG
                     NSPVLTESQVQALERRKLEKQVQGEIETEHPGYLGCQDTYYVGTIKGVGRIYQQTFID
                     SYSKVAMAKLYDRKNALVAADMLNDKVVPWFEEEGVRLLRILTDRGTEYCGNREHHEF
                     QLFLALEDIDHSKTKARHRWVQRYL"
     gene            5969..6433
                     /locus_tag="IPNFLJEG_00005"
     CDS             5969..6433
                     /locus_tag="IPNFLJEG_00005"
                     /inference="ab initio prediction:Prodigal:2.6"
                     /inference="similar to AA sequence:ISfinder:IS1501"
                     /codon_start=1
                     /transl_table=11
                     /product="IS3 family transposase IS1501"
                     /protein_id="X:IPNFLJEG_00005"
                     /translation="MSDVTFIRTSFGWSYLCVILDLYSRKTVGWSLSDRNDSQLVCDT
                     ISKAVLSRNPRKGLIFHSDRGSNFCSKETRKLLIANGIRRSNSRKGNCWDNAVAESFF
                     SSLKREIEFNTFYNIEEAERFLFDFIEVYYNRFRLHSTLGYMSPEEFERNIA"
     gene            6851..7639
                     /locus_tag="IPNFLJEG_00006"
     CDS             6851..7639
                     /locus_tag="IPNFLJEG_00006"
                     /inference="ab initio prediction:Prodigal:2.6"
                     /codon_start=1
                     /transl_table=11
                     /product="hypothetical protein"
                     /protein_id="X:IPNFLJEG_00006"
                     /translation="MIQKVLVAIEIFDILFIGLAVTIFFFGYIWLIFESFRIHWGWGL
                     LSLFLGFGLIFGIIIYWKKLKKPFLILFSLIPLLVINISITQLVYYLYSEKEPIKVAF
                     DTLSKGEYPDRFYISLGPHKKEYSKAFYFHAENDTEIPEHTKVYYPIVPQHESSEQGM
                     LNRIQLIEVSKYKDISNGNSYIYSERTSGLASKNGEMLDKETKNYIKANYPEINIKNL
                     LVLERNATPENIYYILASFTVSILILAVIIKISIPIFLKKQGNV"
     gene            7703..8203
                     /locus_tag="IPNFLJEG_00007"
     CDS             7703..8203
                     /locus_tag="IPNFLJEG_00007"
                     /inference="ab initio prediction:Prodigal:2.6"
                     /codon_start=1
                     /transl_table=11
                     /product="hypothetical protein"
                     /protein_id="X:IPNFLJEG_00007"
                     /translation="MKQLEFADFFTWQQEPIEIGVLSITWEDLEEQRGIIIKTDHDDL
                     DTFKYAIIELENGIIYYLHAYQNYQDKSPNKIVVKLQADNLRPKKALHEFVKLLQYDL
                     SIIEWMNPHFVDRTVWQIKMKNGNDKEFIVSSALDEIHADLLVESSCKKYPEYSYWYE
                     KYTFEN"
     gene            complement(8413..8757)
                     /locus_tag="IPNFLJEG_00008"
     CDS             complement(8413..8757)
                     /locus_tag="IPNFLJEG_00008"
                     /inference="ab initio prediction:Prodigal:2.6"
                     /codon_start=1
                     /transl_table=11
                     /product="hypothetical protein"
                     /protein_id="X:IPNFLJEG_00008"
                     /translation="MLFSGRKIFEGLRELGIDSVVTPPASPWCNWIMERWFGSLRREC
                     LNHIPILSLNHAQYTVGEYVNYYNFWRLHLALNKDSPCGRVATFPTPTSKIIKRKVLG
                     GLHHIYFNSEVA"
     gene            9339..9482
                     /locus_tag="IPNFLJEG_00009"
     CDS             9339..9482
                     /locus_tag="IPNFLJEG_00009"
                     /inference="ab initio prediction:Prodigal:2.6"
                     /codon_start=1
                     /transl_table=11
                     /product="hypothetical protein"
                     /protein_id="X:IPNFLJEG_00009"
                     /translation="MIALFLGGVSSILRFAHARLSLLLFSYSQVIYTIELTPPLNSIP
                     DFL"
     gene            9627..11063
                     /locus_tag="IPNFLJEG_00010"
     CDS             9627..11063
                     /locus_tag="IPNFLJEG_00010"
                     /inference="ab initio prediction:Prodigal:2.6"
                     /codon_start=1
                     /transl_table=11
                     /product="hypothetical protein"
                     /protein_id="X:IPNFLJEG_00010"
                     /translation="MLIQNISVSTFCRLSLLLILSSYFIQNCRKPKPIGNGYVLLGGL
                     CVHKEPTYRSECFDSLRRGTSIQILEYKIKDKEEKNNLLWYRVQVGSIDGFISVDEEI
                     SNGSFVSIFPIESKVQYVDASVLRVRSMPSLLGQVIETIPKGTAVSVVGSTPYKMKIE
                     DKYDGWAEVITPSGKVGFSYSGFLNTKTEIYAETDLEPLNGILILSSNQSPTFWSNPG
                     VELGQLDGCKSDRPGKYLNVEGVKLVNKEKYFLVKRKINYYGYNSLEYEGCINGWVLD
                     YVGDFVENFYDWSAKQYGDSFDPKLVQILHENTEPLMDLSTLVVNDLGNSGKKGEALF
                     EISYEAIDDDFNQKWKIHKLYAKNKEGYFELMDNLGRESHSEDFDNDGIGEWIVKTSL
                     RSGERTTYYSRSGNTFKPFLEIEDSEYNPCGIKINDSTDIGAYRESMDLPSPQCSVDI
                     TKTIFTFTIQNKKIGYKFSKGELVALKK"
     gene            11066..12208
                     /locus_tag="IPNFLJEG_00011"
     CDS             11066..12208
                     /locus_tag="IPNFLJEG_00011"
                     /inference="ab initio prediction:Prodigal:2.6"
                     /codon_start=1
                     /transl_table=11
                     /product="hypothetical protein"
                     /protein_id="X:IPNFLJEG_00011"
                     /translation="MRIIILLSLILLFHCSEDKTLAKIFRFSNGIHPVYFDQQSDLAK
                     NLKDNTTFKGSESCKSCHKIIFENWQKSMHRQSFTNSFYQESHAKEPMSWCLNCHSPL
                     LSKGENEKDHRKRILKEEGVSCIVCHVREGKILVAKKPEFNSLVHEYLETPILKSSEF
                     CASCHQFNFPANKSLTEAMHKEFKYSNLPMQNTYNEWKQSIWDDKKNCQSCHLFPKTK
                     RSHSFPGGHDLNYLSDAFNVQLQRISQREFVLIVSLNKTGHAFPTGDLFRALRIHVLN
                     DKDQLIKEWTLKKTYTLSLDKSPESSPKSLINDFVFQPQADKKRPSAQQFHFTLTKES
                     TFLKYRLYIDYLNGFSHAFGKIPLENSILLFKKGMLEVVPVEADQG"
     gene            complement(13508..14398)
                     /locus_tag="IPNFLJEG_00012"
     CDS             complement(13508..14398)
                     /locus_tag="IPNFLJEG_00012"
                     /inference="ab initio prediction:Prodigal:2.6"
                     /codon_start=1
                     /transl_table=11
                     /product="hypothetical protein"
                     /protein_id="X:IPNFLJEG_00012"
                     /translation="MNNPFIEKPSPLEEDSMIKLAQKGDQKAIEEIIKKHQPWIYNIV
                     IRMVYDPEEALDITQEILIKVIQKLSTFKGKSKLSTWIYRIAVNYILLMKKSQVESMS
                     SSFSSYGKDLDSIKNKSLPKEETQGVERKLLIEEAKISCMTGMLLCLNRDQRIIFILG
                     EIFSVSDMVGSKIMNISRTNFRKKLSRARKDLYNFMNEKCGLVNKINPCRCSRKTKGF
                     IELGVVNPKNLKFSNTSLKTIQKIAPRKSEEYDTYVETKYATLYRKHKFFIPPNQENN
                     LRLMFQDPKFTEIFNLSTKS"
     gene            complement(14716..15066)
                     /locus_tag="IPNFLJEG_00013"
     CDS             complement(14716..15066)
                     /locus_tag="IPNFLJEG_00013"
                     /inference="ab initio prediction:Prodigal:2.6"
                     /codon_start=1
                     /transl_table=11
                     /product="hypothetical protein"
                     /protein_id="X:IPNFLJEG_00013"
                     /translation="MIKNKNDEVSTEWIIEWAPFTLLDDKNESLLLKTSEDLQKNFLS
                     KQEGFIKRELLKSSNNRWVDLVYWKNKETAEKAMKNAASSSICSQYFSLMVEADHNNP
                     SEGVSIFAIAEIYH"
     gene            15649..16551
                     /gene="rpnD_1"
                     /locus_tag="IPNFLJEG_00014"
     CDS             15649..16551
                     /gene="rpnD_1"
                     /locus_tag="IPNFLJEG_00014"
                     /EC_number="3.1.21.-"
                     /inference="ab initio prediction:Prodigal:2.6"
                     /inference="similar to AA sequence:UniProtKB:B7NGZ6"
                     /codon_start=1
                     /transl_table=11
                     /product="Recombination-promoting nuclease RpnD"
                     /protein_id="X:IPNFLJEG_00014"
                     /translation="MSDMTNPHDRLIRETLQDKEDAISFFKNSLPEKIIELLDLNGLE
                     LTQSSFISENLKEEQTDLLFQIPLKSGKKANVYLLFEHKSYLDEAVFSQLLGYISAIY
                     KSQFKTDKRYSVVIPFVFYHGERTWTLGNSFQNRFILSKNEEEVFKKYIPDFELELFD
                     LSKVDLNRLESITLRVILGVVQKIWEGDASFLGYLEEVFELLTGLKNESKRVEIFQKL
                     FLYIFNVREIEPTEITSLLSHSRYNREYEDLAMTTAEKLIQKGEIKGKIETARNMLLN
                     GASLEFVLKVTGFTEQELKDHGLL"
     gene            complement(16992..17273)
                     /locus_tag="IPNFLJEG_00015"
     CDS             complement(16992..17273)
                     /locus_tag="IPNFLJEG_00015"
                     /inference="ab initio prediction:Prodigal:2.6"
                     /codon_start=1
                     /transl_table=11
                     /product="hypothetical protein"
                     /protein_id="X:IPNFLJEG_00015"
                     /translation="MVVLSRYDSFSVRITNLEHYKDEIVISYVNSDQRVGNSISTIAW
                     VLDKDKKTFFNREQLGKGTWWTNLIYRPNNEKSYICNSHLKSWLYPFLQ"
     gene            17488..17955
                     /locus_tag="IPNFLJEG_00016"
     CDS             17488..17955
                     /locus_tag="IPNFLJEG_00016"
                     /inference="ab initio prediction:Prodigal:2.6"
                     /codon_start=1
                     /transl_table=11
                     /product="hypothetical protein"
                     /protein_id="X:IPNFLJEG_00016"
                     /translation="MSREQKQEAILLIKTQLGERRSCRLLQISRTGFHHRSRLQDKNR
                     ELKDRILFLAYKYKRAGYRQIHNFIRKEECVNHKRIYRLYSELGLKYRIRPKRKRLSL
                     PTVSKIVPKKSEERWPMDFMSDSLYSGRRFRILNIIDDFGRFAVAAKVEFSIT"
     gene            17974..18300
                     /locus_tag="IPNFLJEG_00017"
     CDS             17974..18300
                     /locus_tag="IPNFLJEG_00017"
                     /inference="ab initio prediction:Prodigal:2.6"
                     /inference="similar to AA sequence:ISfinder:ISDet2"
                     /codon_start=1
                     /transl_table=11
                     /product="IS3 family transposase ISDet2"
                     /protein_id="X:IPNFLJEG_00017"
                     /translation="MNEVSKVLSLPKQIVVDNGPEFTSKTFLRWVFEKGVDIHFITPG
                     KPTENAFIESFNGKMRNECLNENWFKDIEEAKRLIEDWRIFYNSERPHSSLGGLTPEE
                     YLRRSA"
     gene            18362..18946
                     /locus_tag="IPNFLJEG_00018"
     CDS             18362..18946
                     /locus_tag="IPNFLJEG_00018"
                     /inference="ab initio prediction:Prodigal:2.6"
                     /codon_start=1
                     /transl_table=11
                     /product="hypothetical protein"
                     /protein_id="X:IPNFLJEG_00018"
                     /translation="MCVFEPSDSKILFNLWVRLWYETLRDGNKFVEFVEHIDLRIPII
                     KNRPETLMIKSIMLPNSSCLFTEKLFIKRHIKTEYEEVQINLMDEVGCIITKACSFTN
                     KKRTRDSFDIFLSIYQARDYGKLIKRFLKLSRENPDLLIPLVEIKEYIDNDKYLDLIF
                     LHCENTNKVKKVISKFLKDIQISKLISNKFLRTR"
     gene            19315..20310
                     /gene="thyA"
                     /locus_tag="IPNFLJEG_00019"
     CDS             19315..20310
                     /gene="thyA"
                     /locus_tag="IPNFLJEG_00019"
                     /EC_number="2.1.1.45"
                     /inference="ab initio prediction:Prodigal:2.6"
                     /inference="protein motif:HAMAP:MF_00008"
                     /codon_start=1
                     /transl_table=11
                     /product="Thymidylate synthase"
                     /protein_id="X:IPNFLJEG_00019"
                     /translation="MHITSNTLDDLMMVVYEKIILKGKQIKPTRGDAKELTGVLLEIK
                     NPRARLSRTERRGLLFSCVGEFLWYMSGSNDLEFISYYLKEYYENSDDGKTLYGAYGP
                     RIFDKNGINQFQNIISLLKNNSDSRKAVIQLFDAIDLVENHKDVPCTCSLQFLIRGKK
                     LDLFTFMRSNDAYIGLPHDIFSFTMIQEIIANKLGVNLGVYKHFVGSLHLYNDRLDNA
                     KQYIEEGWQETTSMPKMPSEDSTEAILKLIQVESQIRTGQAVNSSDTNDLSPYWMDFV
                     NLLYIFKIYKNENTIKNTSLIEEIKLKISTKVYDTYIDKKKAIRIEKEQLQLPNI"
     gene            20334..21137
                     /locus_tag="IPNFLJEG_00020"
     CDS             20334..21137
                     /locus_tag="IPNFLJEG_00020"
                     /inference="ab initio prediction:Prodigal:2.6"
                     /codon_start=1
                     /transl_table=11
                     /product="hypothetical protein"
                     /protein_id="X:IPNFLJEG_00020"
                     /translation="MLESLLKSLDDPDLISNHVLPWGSPIPVFGDVSNSRVATLGLNP
                     SNREFMDADGKELEGEKRRFHTLKSLNISSWSRVKQKHLDLIDHSYRNYFNKNPYDSW
                     FRILDKIISGTKASFYNKSNKACHLDLVPYATSCKWAELSGKQQTRLFQKAGDTLAFM
                     LRESSIRVIVLNGKTVVDAFQKISNQALEKELIPEWTLPRRSGIGVPGFSYKGIINQI
                     NGQKLRENIYILGFNHNLQSSFGVTNVVKNSIQDWISHSFKKIENETKR"
     gene            21121..21909
                     /locus_tag="IPNFLJEG_00021"
     CDS             21121..21909
                     /locus_tag="IPNFLJEG_00021"
                     /inference="ab initio prediction:Prodigal:2.6"
                     /codon_start=1
                     /transl_table=11
                     /product="hypothetical protein"
                     /protein_id="X:IPNFLJEG_00021"
                     /translation="MKPKDKPLAEKYDSLLLKYNKEVRPLFGIHEKESRISFVEQLLE
                     SIRRVDFVKKIENNSFTISFADPSNSLFDPLKGAIYFKNSGNFEEACWLVFHFVYFGK
                     HRYGGWRYSREVYGALGQEENWNWNRISKDIKGFRKWLKRNQDYIKRKDVPGGFGNHR
                     KYESLDASSSRGTGSAFEAYINWVLRFGSHNILFDKAYQDSEGDVKAAFDNLFKSMSK
                     VVSFGRTAKFDYLTMIGKLNLAQIKPGIPYLSSAPYRSTIAIYR"
     gene            complement(22063..23148)
                     /locus_tag="IPNFLJEG_00022"
     CDS             complement(22063..23148)
                     /locus_tag="IPNFLJEG_00022"
                     /inference="ab initio prediction:Prodigal:2.6"
                     /codon_start=1
                     /transl_table=11
                     /product="hypothetical protein"
                     /protein_id="X:IPNFLJEG_00022"
                     /translation="MSKTTAFRPDWVSEPSDTIIDILSKKQISFQEFSEQMSRPVDKI
                     NELLKGKIRIDKEIAEKLEIVLGPPANFWIERENQFQKDFFLLESQKLENEKREWLTL
                     IPVKEMLKLGWLTNFDNSIDVVEKCLNFFGVPSIRAWHKKYNSEIGMALFKMTSSFTS
                     EPGAIAAWIRQGEILSQSIGCNKWDSGNFLKSLSAIRNLTFKKDPSNFIPELTKLCAE
                     SGVAVIIARAPSGCKASGATKFISSDKALLMLSFRYLSNDHFWFTFFHEAGHLILHSS
                     NPLHVEGSWITNGNEEDEANQFAENILIPVEFKERFQKLRSNRNEVIKFARFINIHPG
                     IVVGQLQHRNIISRSHLNALKRKYTWK"
     gene            complement(23141..23527)
                     /locus_tag="IPNFLJEG_00023"
     CDS             complement(23141..23527)
                     /locus_tag="IPNFLJEG_00023"
                     /inference="ab initio prediction:Prodigal:2.6"
                     /codon_start=1
                     /transl_table=11
                     /product="hypothetical protein"
                     /protein_id="X:IPNFLJEG_00023"
                     /translation="MTLGADSFSKRIGKIKYLILAFQNVQLRKLCERESQALKFLGEP
                     VSSKLRNRLSDLRAAFSVQDLVLGDLIDELGSSENIKIFSIDLGTNYEMVCISNHNPQ
                     PLLSPSKIDWQRVFRIKIIKIGQKNE"
     gene            complement(24100..24789)
                     /locus_tag="IPNFLJEG_00024"
     CDS             complement(24100..24789)
                     /locus_tag="IPNFLJEG_00024"
                     /inference="ab initio prediction:Prodigal:2.6"
                     /codon_start=1
                     /transl_table=11
                     /product="hypothetical protein"
                     /protein_id="X:IPNFLJEG_00024"
                     /translation="MEKLTSKNIHSAGFKYGFNVTADLMKGYVKGVETLTSKLTNNYN
                     DYKVRTPDFDDSLQSEIELEYERLEENEWNLDNLFNIHFPNLQRRSALITLFSIFECE
                     LNEYCNFLQETLSLNLGYQDINGRGIDRSIKYIEKVIEVDISSLQPIRDEIKTIQFIR
                     NFIVHQGGELIFNSNERAVNDVLKFIEQKRPLLSTEDGVTIKAGYLMYVITLMEEYFS
                     KLERIIQKEKF"
     gene            complement(24967..25665)
                     /locus_tag="IPNFLJEG_00025"
     CDS             complement(24967..25665)
                     /locus_tag="IPNFLJEG_00025"
                     /inference="ab initio prediction:Prodigal:2.6"
                     /codon_start=1
                     /transl_table=11
                     /product="hypothetical protein"
                     /protein_id="X:IPNFLJEG_00025"
                     /translation="MEKPWTQGSKELLNHAAEHLENKSDFDRRIAFISIDNAVEIIIK
                     SYLSAPKRGKASKKRPSRKELKETENSFPGLLDLLEQYDFDKLTGISLEDIEWYHRLR
                     NELYHSGNGITVELSKVETYFEIASTLFESLFEEKLVLSKQIVYATHVGLFLEKWTQF
                     EHKFRSKLPERERGDTAYDWKRGYLDKKGTSARIAYDEVSFFRNNLVHGLFKPSETEI
                     TEMLKKIDYLDSVI"
     gene            complement(25844..26713)
                     /locus_tag="IPNFLJEG_00026"
     CDS             complement(25844..26713)
                     /locus_tag="IPNFLJEG_00026"
                     /inference="ab initio prediction:Prodigal:2.6"
                     /codon_start=1
                     /transl_table=11
                     /product="hypothetical protein"
                     /protein_id="X:IPNFLJEG_00026"
                     /translation="MKEQEPNIKSEIDSITLSEFLEGHPPSQIVNVKDLYYISKDNFG
                     EDHWYLNKPEINLYCSNDKCNGNRFFRNIDSGRVELQKRSEKLVFLNYQCSNCQDSLK
                     VFSAFVMADNGTKGQIFKFGELPFYGPSTPSKLITLIGPDREIFLKGRQCENQSLGIG
                     AFIYYRRVVENQKNRILTKILDVIKKLNVQKEKVTKFEEAIKEIQFSKAIDLVKDDFP
                     EILLVNGKNPLKLLHSALSEGVHNRTDEQCLNLAQSIRIVLAELSERISIALKDEQEL
                     LNAISTLENKKNA"
     gene            26957..27211
                     /locus_tag="IPNFLJEG_00027"
     CDS             26957..27211
                     /locus_tag="IPNFLJEG_00027"
                     /inference="ab initio prediction:Prodigal:2.6"
                     /codon_start=1
                     /transl_table=11
                     /product="hypothetical protein"
                     /protein_id="X:IPNFLJEG_00027"
                     /translation="MIQQSTSDNVSYVPSRGNWGRGVVHGGDPLYQKAVVQLVGESPI
                     RVNAREPGSYSRMFLGNRRCLRENIRPFEWRCETAVRNIK"
     gene            27569..28867
                     /locus_tag="IPNFLJEG_00028"
     CDS             27569..28867
                     /locus_tag="IPNFLJEG_00028"
                     /inference="ab initio prediction:Prodigal:2.6"
                     /codon_start=1
                     /transl_table=11
                     /product="hypothetical protein"
                     /protein_id="X:IPNFLJEG_00028"
                     /translation="MHVSNDQQHPITFDTTRELQRKLYLAAKRSRNRRFHALYDRIYR
                     FDILWRAWEEVKENGGSGGVDNITFEQIERDGVETFLRTIEEDLKRRKYRPSPVRRVM
                     IPKLDGSQRPLGIPTIRDRVVQQACKIVIEPIFEANFLNSSFGFRPKRSAVQATIEIK
                     ASLVRNWWVIDADIQKYFDTIDHELLMKLLRKRVSDRRVLKMIRQWLMAGVVENGKFQ
                     ATKIGSPQGGVISPLLANIYLHVFDMYWQNKYQHLGRLIRYADDFVIICRYRSDAERA
                     LKSVTHIMERLKLNLHPAKTKLVQMEKEGFDFLGFYFRKSHSENTGKLVPYFWPSKKA
                     MKSIRSKIRNLTTRRWYRLSLEEIVANLNPVIRGWRNYFRVGNSTRKFQELDSYVLYR
                     LFHFVRKRGGNRGYLRIPDFQEMYLRCGIEHFYLSGGLTR"
     gene            29601..30602
                     /locus_tag="IPNFLJEG_00029"
     CDS             29601..30602
                     /locus_tag="IPNFLJEG_00029"
                     /inference="ab initio prediction:Prodigal:2.6"
                     /codon_start=1
                     /transl_table=11
                     /product="hypothetical protein"
                     /protein_id="X:IPNFLJEG_00029"
                     /translation="MNFRIMLIHLQKITIGFLFLINLFCKIQTEKVEPKTYRDLTEAI
                     QNPLDVRFLYLNGQKLTTLPKEIGQLKNLHDLNLDENPLGAFPKEIGQLENLRVLELN
                     NNQLKTFPKEIGQLKNLLALYLNNNQLMTLSKGIGQLKNLQELYLNYNQLTILPNEIG
                     QLKNLQALELNNNQLKTLPKEIGQLKNLQRLELNNNQLMTLSKGIEQLKNLQRLDLGY
                     NQFKIIPNEIEQLQNLQVLELNNNQLTTLSKEIGRLQNLQELYLSYNQFTTLPEEIGQ
                     LKNLQVLELNNNQLTTLSKEIGQLKNLKRLELDNNQLSSEEKERIRKLLPKCKIYFE"
     gene            30874..31848
                     /gene="rpnD_2"
                     /locus_tag="IPNFLJEG_00030"
     CDS             30874..31848
                     /gene="rpnD_2"
                     /locus_tag="IPNFLJEG_00030"
                     /EC_number="3.1.21.-"
                     /inference="ab initio prediction:Prodigal:2.6"
                     /inference="similar to AA sequence:UniProtKB:B7NGZ6"
                     /codon_start=1
                     /transl_table=11
                     /product="Recombination-promoting nuclease RpnD"
                     /protein_id="X:IPNFLJEG_00030"
                     /translation="MAEVNNPHDRLIRETFQDKKEAATFFKNTLPIEVVKLLDLENLE
                     LSESSFVSEELKQEQTDLLFQIPLRSGNKSNVYLLFEHKSYLENTIYIQLLGYMTEIY
                     RNQQRNGEKLSVVIPFVFYHGEKEWKLGNRFLDQFVLTSQETGILKDFIPDFKIDLFD
                     LKKVELKEKLESITFQVTLGVVQRIREGDLDFLSHLPGLFSLLLEIEEESKRVAILRK
                     LLLYIYWVRDLKPSEFKVIFQRSKLEKYEELTVTTAEKLISEGVKQGIEKGIEQGIEK
                     GIEQGIEKGIEKEKLETAGKMLGKGMDLKTVLEITGLTEKTLKEHKIL"
     gene            complement(32082..32558)
                     /locus_tag="IPNFLJEG_00031"
     CDS             complement(32082..32558)
                     /locus_tag="IPNFLJEG_00031"
                     /inference="ab initio prediction:Prodigal:2.6"
                     /codon_start=1
                     /transl_table=11
                     /product="hypothetical protein"
                     /protein_id="X:IPNFLJEG_00031"
                     /translation="MKIIPYEEYSLKSNLTVEEAISKLKANTEPNKLFGSGTKIFHGN
                     INNDTFDICRIISYRNSFLPKIKGNIRSEANSIIIDIKMHLHPSVIVFMFIWLSGALL
                     EFIVSTITLMSNLSDFPQELLISLGMLAFGIGLFTIPFWIEVKKAKQELEKILAMK"
     gene            33518..34135
                     /locus_tag="IPNFLJEG_00032"
     CDS             33518..34135
                     /locus_tag="IPNFLJEG_00032"
                     /inference="ab initio prediction:Prodigal:2.6"
                     /codon_start=1
                     /transl_table=11
                     /product="hypothetical protein"
                     /protein_id="X:IPNFLJEG_00032"
                     /translation="MINISEKNILINSKTKGFQVHFWDNSQNKEILELVKGFCKKIYK
                     EAGYSDYETVDLDNWSKWFYVTYDGEIQATSRIVEKTKENLIPLEIVNRYPSEEHYLI
                     QNHKVADWNSVCFKETIIGFRAFKIAAKSLAEYCLLHKFNMVYGMINPTWKGLHRVYF
                     DYGALYSIIYSDFVYYPGCFLNNELALFKVIEIKEKALQKIATNV"
     gene            34156..35064
                     /locus_tag="IPNFLJEG_00033"
     CDS             34156..35064
                     /locus_tag="IPNFLJEG_00033"
                     /inference="ab initio prediction:Prodigal:2.6"
                     /codon_start=1
                     /transl_table=11
                     /product="hypothetical protein"
                     /protein_id="X:IPNFLJEG_00033"
                     /translation="MNFSNLLCVLVAIFILFLGIYTYFLPDRKKIQTYFLYFTICFSI
                     WLFSFVGRQFVSFDFRHIVLDWMLIPAIFFPILLDKIISLISDPEQKESKWKIGILFL
                     IVTYFLWAAITCSYSINVDRSNFNYTSTIHYHIFISYQIVYVGFSILKLVKLIYKKSG
                     AQRVRLTLMCIGVITMLSFALIFIYILPLNGMFYGSLSSIGALIHFIFWTIAILQYNA
                     FDTKYSIFVQESVPLLNKISINLFLFLFKILDPIEFRKSDFLFKRFFYSRVLYAEMQL
                     REKTDLDFFQRAEVLARRYDRCKINF"
     gene            complement(35522..35923)
                     /locus_tag="IPNFLJEG_00034"
     CDS             complement(35522..35923)
                     /locus_tag="IPNFLJEG_00034"
                     /inference="ab initio prediction:Prodigal:2.6"
                     /codon_start=1
                     /transl_table=11
                     /product="hypothetical protein"
                     /protein_id="X:IPNFLJEG_00034"
                     /translation="MKSPGLRIKYIRTEGLGRKYNQDEFASTIYLSQSQLSKIENEEN
                     DVTEQTAYIIQNVHGYNMNWIINGKGPMNYFGEEKKEGKLNLRFEEINHIYRNVLRYP
                     KSKETIEAYFKIKDIHRLAIDQIILGLLSDN"
     gene            36073..36297
                     /locus_tag="IPNFLJEG_00035"
     CDS             36073..36297
                     /locus_tag="IPNFLJEG_00035"
                     /inference="ab initio prediction:Prodigal:2.6"
                     /codon_start=1
                     /transl_table=11
                     /product="hypothetical protein"
                     /protein_id="X:IPNFLJEG_00035"
                     /translation="MINYFNIKPLDITESELDEYEKYIGIPLQKEDREAILKSTGFRK
                     ALAIINKHSFNALNHSFSDDLKSNEEFLKR"
     gene            36317..37513
                     /locus_tag="IPNFLJEG_00036"
     CDS             36317..37513
                     /locus_tag="IPNFLJEG_00036"
                     /inference="ab initio prediction:Prodigal:2.6"
                     /codon_start=1
                     /transl_table=11
                     /product="hypothetical protein"
                     /protein_id="X:IPNFLJEG_00036"
                     /translation="MSKFLSIFDIYTVGILDYEIFLKLGIIYFHAFGVVIGFLLGFSK
                     LYSSDGFSKSYGSILQSAAFFLILNNGILIDQGILRYDSRILFGSYYGLVLYSSLAVI
                     ICFNYLFESLDNPWIYCKRLLAIIPVTILFSYFIPVYYFISFIDILGIVISIFTFVWS
                     LKKVLNTKKSILYFNLPFLSLLISICFVFDFFGTIFDKKNLLFFAEFIPGSVICYSIL
                     LERFFPSLFGKVIVSIPTNLVKEIELETIPIPEVKEAETYKYQSKELLVGIDLEKVNT
                     KLNHFIDIKGFKEEEIRLPDFAAALGLTVHRASKYLNVYLNTSFTDFLNYHRMIEVII
                     YMEKKTDFNLLNIALECGFNSASSFHRACVKFTGKSPKELKSYIQSNEGSSLTILKKP
                     KIQSHS"
     gene            complement(37665..37934)
                     /locus_tag="IPNFLJEG_00037"
     CDS             complement(37665..37934)
                     /locus_tag="IPNFLJEG_00037"
                     /inference="ab initio prediction:Prodigal:2.6"
                     /codon_start=1
                     /transl_table=11
                     /product="hypothetical protein"
                     /protein_id="X:IPNFLJEG_00037"
                     /translation="MKAKDIFGPSDDSCEFLQTTAALPLPSNAGEDVIQSRTTRITFL
                     LLNCYQYYTKLKECDKEENRYIPSIYGINFEPMSAKKSELFSMRF"
     gene            complement(38051..38224)
                     /locus_tag="IPNFLJEG_00038"
     CDS             complement(38051..38224)
                     /locus_tag="IPNFLJEG_00038"
                     /inference="ab initio prediction:Prodigal:2.6"
                     /codon_start=1
                     /transl_table=11
                     /product="hypothetical protein"
                     /protein_id="X:IPNFLJEG_00038"
                     /translation="MNYLGTTAVDYYGSMIIGTTLFSVQNYFAYQAQFIHHATFVHKA
                     RYNNFWKPNKWKL"
     gene            complement(38455..38778)
                     /locus_tag="IPNFLJEG_00039"
     CDS             complement(38455..38778)
                     /locus_tag="IPNFLJEG_00039"
                     /inference="ab initio prediction:Prodigal:2.6"
                     /codon_start=1
                     /transl_table=11
                     /product="hypothetical protein"
                     /protein_id="X:IPNFLJEG_00039"
                     /translation="MKLMRLNILIFSAFICASMNCSIGTQRDTCRNNLKAGDVLGPSP
                     DSCEFASITTLFSQKESESIAEFEDRKNATLNFSLLNCIRYYEKLKDCNREENRYIPS
                     IYSKE"
     gene            complement(38970..39107)
                     /locus_tag="IPNFLJEG_00040"
     CDS             complement(38970..39107)
                     /locus_tag="IPNFLJEG_00040"
                     /inference="ab initio prediction:Prodigal:2.6"
                     /codon_start=1
                     /transl_table=11
                     /product="hypothetical protein"
                     /protein_id="X:IPNFLJEG_00040"
                     /translation="MLTKDGLHNPGEIFIRSMNREQHTNESMTHYRRVMINTAIPENR
                     S"
     gene            complement(39195..39485)
                     /locus_tag="IPNFLJEG_00041"
     CDS             complement(39195..39485)
                     /locus_tag="IPNFLJEG_00041"
                     /inference="ab initio prediction:Prodigal:2.6"
                     /codon_start=1
                     /transl_table=11
                     /product="hypothetical protein"
                     /protein_id="X:IPNFLJEG_00041"
                     /translation="MKLRILNIIIWNLFVFWILNCSIGSAREACRNNLKKGSAFHPSD
                     DSCEMLNYLPLANEPNQNGINFLLLNCYQYYEKLQECNKEEKKYLPAIYSKE"
     gene            complement(39599..39958)
                     /locus_tag="IPNFLJEG_00042"
     CDS             complement(39599..39958)
                     /locus_tag="IPNFLJEG_00042"
                     /inference="ab initio prediction:Prodigal:2.6"
                     /codon_start=1
                     /transl_table=11
                     /product="hypothetical protein"
                     /protein_id="X:IPNFLJEG_00042"
                     /translation="MRLRILSLIQLFTIVLTVYLNMGCYIGTQRDTCRYNLHASNKST
                     GCNFIGIGLQSVNNTADVNVARAREGVTNYLILECLDYYERLKECDKEENRYIPSIYG
                     FNMKMFLTKKNNVIALR"
     gene            complement(40073..40435)
                     /locus_tag="IPNFLJEG_00043"
     CDS             complement(40073..40435)
                     /locus_tag="IPNFLJEG_00043"
                     /inference="ab initio prediction:Prodigal:2.6"
                     /codon_start=1
                     /transl_table=11
                     /product="hypothetical protein"
                     /protein_id="X:IPNFLJEG_00043"
                     /translation="MKLRTLNILILSLGLFMNCFIGSHRDACRYNLKQRDVFEASPDS
                     CDFLTYTTLFTQKDNETLEQYEARKNAAFNFSLIKCLDYYEKLKECDKEEYKYMPAIY
                     GYNIELFSNKKSSVIALR"
     gene            complement(40469..40855)
                     /locus_tag="IPNFLJEG_00044"
     CDS             complement(40469..40855)
                     /locus_tag="IPNFLJEG_00044"
                     /inference="ab initio prediction:Prodigal:2.6"
                     /codon_start=1
                     /transl_table=11
                     /product="hypothetical protein"
                     /protein_id="X:IPNFLJEG_00044"
                     /translation="MQRLCLKADTTIFGNRINGSYNEKRKNMKLRILNILILSLFSCI
                     SLTCQIGTRTDACKSDLRRATVFEPSNDSCEILGIGQLLPESREDTPNQNGINLLLFN
                     CYQYYTKLKECEKEGNRYTPALYSRE"
     gene            complement(41195..41530)
                     /locus_tag="IPNFLJEG_00045"
     CDS             complement(41195..41530)
                     /locus_tag="IPNFLJEG_00045"
                     /inference="ab initio prediction:Prodigal:2.6"
                     /codon_start=1
                     /transl_table=11
                     /product="hypothetical protein"
                     /protein_id="X:IPNFLJEG_00045"
                     /translation="MEVITERGRILNIIIWNLLVFWILNCSIGSAKEACKNNLKKGGI
                     FDISPDSCNVLQLLLASPLDSDATLEVIQSREARISFQILTCYQYYEKLQECNKEKKK
                     YLPAIYSKE"
     gene            complement(41518..41724)
                     /locus_tag="IPNFLJEG_00046"
     CDS             complement(41518..41724)
                     /locus_tag="IPNFLJEG_00046"
                     /inference="ab initio prediction:Prodigal:2.6"
                     /codon_start=1
                     /transl_table=11
                     /product="hypothetical protein"
                     /protein_id="X:IPNFLJEG_00046"
                     /translation="MTHYRKSIITGVNYLGTTAVDYYGPMIIGMTIFSVQNYFGYQYL
                     CAKNATFVTKGRYNNLWEPNKWKL"
     gene            complement(41663..41941)
                     /locus_tag="IPNFLJEG_00047"
     CDS             complement(41663..41941)
                     /locus_tag="IPNFLJEG_00047"
                     /inference="ab initio prediction:Prodigal:2.6"
                     /codon_start=1
                     /transl_table=11
                     /product="hypothetical protein"
                     /protein_id="X:IPNFLJEG_00047"
                     /translation="MACNHCKRSITHIFLNKPNSALTIVDRSGIAHNEEHSWDLNKKA
                     IHANEEWIKKSWGNFYSIHEQRAAYKREYDALPEIDHNGCELSWDDSG"
     gene            complement(41944..42774)
                     /locus_tag="IPNFLJEG_00048"
     CDS             complement(41944..42774)
                     /locus_tag="IPNFLJEG_00048"
                     /inference="ab initio prediction:Prodigal:2.6"
                     /codon_start=1
                     /transl_table=11
                     /product="hypothetical protein"
                     /protein_id="X:IPNFLJEG_00048"
                     /translation="MIQKHICNKRIIIIYKVLIALIFILHSNIWGTLKAEEIESFRKR
                     GKFTISASPLFGEKNKEGIEQSTNNNLGIKSHNYQYGRFSFDISLNLIDNLSVGLRYF
                     ETKNQKNSLEYPNFPTIPPNIINYYNSYEYEIKYQQPSLETFVNYFPFNKNNIYFALL
                     VGRTSGAIETYRKNNFDQVNKLVVDYPSSVKTTYDPMLYFGLGLGYKWKIFENIILDF
                     AYDFKFPGKTRSYTVVNYDILLLALNPNSNSAYHISTSANNPSLTSVQSFYIRLGVYF
                     "
     gene            complement(42749..43282)
                     /locus_tag="IPNFLJEG_00049"
     CDS             complement(42749..43282)
                     /locus_tag="IPNFLJEG_00049"
                     /inference="ab initio prediction:Prodigal:2.6"
                     /codon_start=1
                     /transl_table=11
                     /product="hypothetical protein"
                     /protein_id="X:IPNFLJEG_00049"
                     /translation="MNNDKRVYYKILKIKFLLMGIIMNVFCLHPSGKSTSDDSSFYLL
                     LIGYRIFATQQGPCGKYITARSNPQDLNFVSYTTDGANYVGAIVYLENVKNNNQLFLC
                     SISDTSFFQTANYVTRYDNICAFRVFNTSKAKGVLGDPTQVGNCLSYPILKEGSYSLD
                     IFVEGGLYPNDSKAYLQ"
     gene            complement(43282..44244)
                     /locus_tag="IPNFLJEG_00050"
     CDS             complement(43282..44244)
                     /locus_tag="IPNFLJEG_00050"
                     /inference="ab initio prediction:Prodigal:2.6"
                     /codon_start=1
                     /transl_table=11
                     /product="hypothetical protein"
                     /protein_id="X:IPNFLJEG_00050"
                     /translation="MGANVSPGVPSIQNPGVGMTGGGSVGGMPVTGMYFYHPNYLGSI
                     TMITDGAGNPASGPEPGVSYVSYEPYGSIIRNDSYGPDIFRYKFTGQIEDKDTGLYYY
                     KARYYEPTLGRFLQADSVIAPDSVNGMNRYMYVDGNPISYRDPSGHISGPDMMHMLNR
                     IVGHAMGKDFHNGNSPSIKSIGKDLSKSILGKSLSKGFYKNIKKFQNWSQKAFFLRSL
                     KSRVNKLVRKEQITIIGCRVIGKAVGFNDESISTCQTIARENFEDEMDKLYREYYGDP
                     DYTPDENLVKFYATVYIIDCALPGEEGLSSASQFCEGTDQGREN"
     gene            complement(44213..45052)
                     /locus_tag="IPNFLJEG_00051"
     CDS             complement(44213..45052)
                     /locus_tag="IPNFLJEG_00051"
                     /inference="ab initio prediction:Prodigal:2.6"
                     /codon_start=1
                     /transl_table=11
                     /product="hypothetical protein"
                     /protein_id="X:IPNFLJEG_00051"
                     /translation="MTTATSANTGVMTYGYDASGNMVSRNGDTLRYNSYGKLIEITPY
                     ATSSSIRNVYDFQGNRVKSVSDITLFSTYTLDDNYEIVREPGKPERHTLYVKGLQGDL
                     VAQWTREDATLRISGNAGQKTEIANDFSIGWFVGRMLGTPRSQDSSENFRMSFFVGTL
                     TKPFCKDIMGDCSDYWKNRLESEFIGIFGYSKLFQSGVPTGLYKAFYFLILLEVIYLV
                     YPYLLKENLLLQNLGWKGVTTPALILSLFVVISLPGCGVLPGTGGKDGDIGNGCKRIP
                     RSS"
     gene            45107..46003
                     /locus_tag="IPNFLJEG_00052"
     CDS             45107..46003
                     /locus_tag="IPNFLJEG_00052"
                     /inference="ab initio prediction:Prodigal:2.6"
                     /codon_start=1
                     /transl_table=11
                     /product="hypothetical protein"
                     /protein_id="X:IPNFLJEG_00052"
                     /translation="MVLYSSLAVLVCFNYLFESLDNPWIYCKRLLAIIPITILFSYFI
                     PNLYFISFIDILGIVISIFTFIWSLNRILKTNKSILYFNLPFLSLLISICFVFDFFGT
                     IFDKKDFLFFAELIPGFVICYALVLERFFPSLFNKTATIPNSNITNEIETIPEAKEIK
                     KYKYPPRDLLEGIELEKVKIKLNHFIDSKGFIDEELRLPDFASGLGLSTHQASYYLNQ
                     YLNMSFTDFLQFHRINEVKNMMRIKLNYNLLNIAFECGFNSASSFHRACVKYTGKSPR
                     ELKSYIQSNEGSSLTILKKPKI"
     gene            complement(46073..46180)
                     /locus_tag="IPNFLJEG_00053"
     CDS             complement(46073..46180)
                     /locus_tag="IPNFLJEG_00053"
                     /inference="ab initio prediction:Prodigal:2.6"
                     /codon_start=1
                     /transl_table=11
                     /product="hypothetical protein"
                     /protein_id="X:IPNFLJEG_00053"
                     /translation="MLGGVIAGLAATGAAYTAVGVTIACFDRSEVKKLR"
     gene            complement(46195..46842)
                     /locus_tag="IPNFLJEG_00054"
     CDS             complement(46195..46842)
                     /locus_tag="IPNFLJEG_00054"
                     /inference="ab initio prediction:Prodigal:2.6"
                     /codon_start=1
                     /transl_table=11
                     /product="hypothetical protein"
                     /protein_id="X:IPNFLJEG_00054"
                     /translation="MRLNELLIIVYVILFFTGCPMGIRISRSVSGVENTYIKFKISKM
                     NGFKIVREYINTDVFLFHSRIKKDGIFANIQFTIFDNLYMNPSENYYYRKQDGLYRNI
                     FFQISGNMREDFLIDCEYRMPTPAGSNKYSFDVDFQAYQRSGSLESEFDLPPNHSIRL
                     NFVPKDIEVPFSEEAFKDPKDRKVILKKKKIFEIIAIIEPNPEPDEDKPCEIPKD"
     gene            complement(46839..47243)
                     /locus_tag="IPNFLJEG_00055"
     CDS             complement(46839..47243)
                     /locus_tag="IPNFLJEG_00055"
                     /inference="ab initio prediction:Prodigal:2.6"
                     /codon_start=1
                     /transl_table=11
                     /product="hypothetical protein"
                     /protein_id="X:IPNFLJEG_00055"
                     /translation="MQVYAAGGNSKSSFNNIHWDEKSARKWACYATAGEFAAMAGYAA
                     IYGAPGYGISGYVNGSGGAAKGSIGAAKIFNFLSVKDLVLYTSMVLTTKSAIQGDWEA
                     VGLDMAGYASELPVGLAVDYVKGTVRTCEGDL"
     gene            complement(47285..47830)
                     /locus_tag="IPNFLJEG_00056"
     CDS             complement(47285..47830)
                     /locus_tag="IPNFLJEG_00056"
                     /inference="ab initio prediction:Prodigal:2.6"
                     /codon_start=1
                     /transl_table=11
                     /product="hypothetical protein"
                     /protein_id="X:IPNFLJEG_00056"
                     /translation="MKYNIILLISFHLVNCLYVLPFKDRVLIPEDSSSFLIFNYKGFN
                     LNKYSKHFILKADLRYKNGYMTQAYDLIPDNQYWRTYYTNPEDLPFTMRWHTVTGYTY
                     FTEECEYRIPIPTGIYNLEIEFKSFGLTGYIKKSVDVKEQNSLYLDFQRSEEDTNRIN
                     LQIAHKLTKSKNNLEKCIYKD"
     gene            complement(47950..48201)
                     /locus_tag="IPNFLJEG_00057"
     CDS             complement(47950..48201)
                     /locus_tag="IPNFLJEG_00057"
                     /inference="ab initio prediction:Prodigal:2.6"
                     /codon_start=1
                     /transl_table=11
                     /product="hypothetical protein"
                     /protein_id="X:IPNFLJEG_00057"
                     /translation="MSPYALQGYLAGGVSKSSFNNIHWDEKSARLGGCYGAAITFGGL
                     LVGGIYPGYVALAQTYVILEEVMTYSSYVGIAYDIASSD"
     gene            complement(48273..48887)
                     /locus_tag="IPNFLJEG_00058"
     CDS             complement(48273..48887)
                     /locus_tag="IPNFLJEG_00058"
                     /inference="ab initio prediction:Prodigal:2.6"
                     /codon_start=1
                     /transl_table=11
                     /product="hypothetical protein"
                     /protein_id="X:IPNFLJEG_00058"
                     /translation="MKQKLQFRATIKIMILAFFTFGHLGCIGLGSRIPPYKPIINTDR
                     SYVKFNFKVSDKEISNSNFALMIYWYNKELIFYEPFLLNPHSAYWVEKYHLKDTGVRV
                     GKFYEGCDYRMPAPSGKHKYEFVFTYFHNNSPKQTVKLEKVIDLPPNHSIRLNVVPAK
                     LPYPNPKDWTQKIENNNAPEVEIIAIVKPNPEPDEDKPCEIPKD"
     gene            complement(48884..49366)
                     /locus_tag="IPNFLJEG_00059"
     CDS             complement(48884..49366)
                     /locus_tag="IPNFLJEG_00059"
                     /inference="ab initio prediction:Prodigal:2.6"
                     /codon_start=1
                     /transl_table=11
                     /product="hypothetical protein"
                     /protein_id="X:IPNFLJEG_00059"
                     /translation="MISLSGLGAGAAAIFVGGTILSPYTMQAYAAGGYSKSSFNNIHW
                     DEKSARKWACYATAGQLAAMAYYGYTVVDAALIASGSMEGANIFASSWVRLNAGPFSA
                     LDAAALPLLMNDIGSGNWKGVAEGVTTYSIKAGLGKSVPVGIIVNSAELVGKTCEGPL
                     "
     gene            complement(49406..50095)
                     /locus_tag="IPNFLJEG_00060"
     CDS             complement(49406..50095)
                     /locus_tag="IPNFLJEG_00060"
                     /inference="ab initio prediction:Prodigal:2.6"
                     /codon_start=1
                     /transl_table=11
                     /product="hypothetical protein"
                     /protein_id="X:IPNFLJEG_00060"
                     /translation="MQRMGKLKVFKKRFVFVFLILSILLVFFSCAGYSYEGYYPVPIT
                     TSENTYIRFRFENKRSEEEKQLLNDKDRYWKFFSYGFHVWIWTNSKLFTNVKKFRTIN
                     PEMSYWQRYYKPGTLYYRVGVDSLTFVEGCEYKMPIPVGKTKYKFSFGVNDPDRVAEL
                     VKTIDVPPNHSIRVVFDIGGPPQDDDEEDENVIRSRDFKKKRVPIRISVEPNPEPDED
                     KICELPKHPRD"
     gene            complement(50074..50529)
                     /locus_tag="IPNFLJEG_00061"
     CDS             complement(50074..50529)
                     /locus_tag="IPNFLJEG_00061"
                     /inference="ab initio prediction:Prodigal:2.6"
                     /codon_start=1
                     /transl_table=11
                     /product="hypothetical protein"
                     /protein_id="X:IPNFLJEG_00061"
                     /translation="MSPYSLQGYLAGGVSKSSFNNIHWDEKSARLGGCYGAAITFGGL
                     LASGPVMGGMGLISAMGWASSDSVVYQTYEAFAKTPQFGVPGTTVLDLMSYELTLYSL
                     ATGNYKGTGIDAIGYAAKPFVQDIPVGFAIKTGLKVGGEVEKGCKGWVN"
     gene            complement(50642..51304)
                     /locus_tag="IPNFLJEG_00062"
     CDS             complement(50642..51304)
                     /locus_tag="IPNFLJEG_00062"
                     /inference="ab initio prediction:Prodigal:2.6"
                     /codon_start=1
                     /transl_table=11
                     /product="hypothetical protein"
                     /protein_id="X:IPNFLJEG_00062"
                     /translation="MKFVNINSILKLLIIVDVALCYSCISFGGWYSASDRSTTEVTNY
                     KNTYIRFKLDSNSNLLKSDTFNFIVKWQNKENFLKPFLIINPEYGYWSKYYANYEKLP
                     SKIYGFNSDMRFNFLTNCEYKMPASSGMNQYKLMIKNEKLNITGFKEEQIDLPPDYSI
                     RLNFKIKEVEIEFSPPFEQIFKKEKDRTSIKEIRKVYEIIATVEPNPEPDENKPCEIP
                     KN"
     gene            complement(51306..51701)
                     /locus_tag="IPNFLJEG_00063"
     CDS             complement(51306..51701)
                     /locus_tag="IPNFLJEG_00063"
                     /inference="ab initio prediction:Prodigal:2.6"
                     /codon_start=1
                     /transl_table=11
                     /product="hypothetical protein"
                     /protein_id="X:IPNFLJEG_00063"
                     /translation="MQAYATGGYSKSSFNNIHWDEKAARKWACYATAGQLAAMAAYAA
                     IYGAPGYGIGVTALGEAAFGLDNPYMLSFFSEQTLEVFSIIGTTKSALQGDWQSVGLD
                     FITYYSGIKGLSTIHSIGKGAVNTCEGPL"
     gene            complement(51743..52288)
                     /locus_tag="IPNFLJEG_00064"
     CDS             complement(51743..52288)
                     /locus_tag="IPNFLJEG_00064"
                     /inference="ab initio prediction:Prodigal:2.6"
                     /codon_start=1
                     /transl_table=11
                     /product="hypothetical protein"
                     /protein_id="X:IPNFLJEG_00064"
                     /translation="MRIVLIMLILNIIDCSYYIPYKFMRLPIDQSNNSFLIFKYNGIQ
                     ENRKTNRYILNPVLRYGETYLSPAYNLNPENDFWQIFYSNPTDLPYSMRISGTSQYVY
                     YTEGCEYYIPIPTGEYYIDINFRRVGQAGFVRQKVKIIDQQSLYLNFTEIPDDLHKIM
                     LNLHLRETKPKGSIEKCIYKD"
     gene            complement(52291..52818)
                     /locus_tag="IPNFLJEG_00065"
     CDS             complement(52291..52818)
                     /locus_tag="IPNFLJEG_00065"
                     /inference="ab initio prediction:Prodigal:2.6"
                     /codon_start=1
                     /transl_table=11
                     /product="hypothetical protein"
                     /protein_id="X:IPNFLJEG_00065"
                     /translation="MLGGAIAGTGLALAGVALAGLTAASFIVGCTALAVATVAGFAAT
                     GAALGSILSPYALQGYLAGGVSKSSFNNIHWDEKSARLGGCYGAAVTFGGLLASGPYM
                     GYAGLVEIYAIVPKIVQYASYISTAYSLIKGDWKSVGADIASYALNAVFEKEIPIGLG
                     IKYAEGVSKFCKENQ"
     gene            complement(52908..53597)
                     /locus_tag="IPNFLJEG_00066"
     CDS             complement(52908..53597)
                     /locus_tag="IPNFLJEG_00066"
                     /inference="ab initio prediction:Prodigal:2.6"
                     /codon_start=1
                     /transl_table=11
                     /product="hypothetical protein"
                     /protein_id="X:IPNFLJEG_00066"
                     /translation="MQRVGKLKVFKKRFVFVFLILSISLVFFSCAGYSYEGYYPVPIT
                     TSENTYIRFRFENKRSEEEKQLLNDKDRYWKFFSYGFHVWIWTNSKLFTNVKKFRTIN
                     PEMSYWQRYYKPGTLYYRVGVNSLRFVEGCEYKMPIPVGKTKYKFSFGVNDPDRAAAL
                     VKTIDVPPNHSIRVVFDIGGPPQDDDEEDENVIRSRDFKKKRVPIRISIEPNPEPDED
                     KICELPKHPRD"
     gene            complement(53576..54088)
                     /locus_tag="IPNFLJEG_00067"
     CDS             complement(53576..54088)
                     /locus_tag="IPNFLJEG_00067"
                     /inference="ab initio prediction:Prodigal:2.6"
                     /codon_start=1
                     /transl_table=11
                     /product="hypothetical protein"
                     /protein_id="X:IPNFLJEG_00067"
                     /translation="MLGGAIAGLAATGAAIGSILSPYALQGYLAGGVSKSSFNNIHWD
                     EKSARLGGCYGAAITFGGLLASGPYMGAVGLASIVAETAFGNFANQAWGALNDTTGFG
                     VPGTSVLDLMSYELTLYSLATGDYKGAGIDVIGYAAQAFGTKRPVGFAIKTGLKVGGE
                     VEKGCKGWVN"
     gene            complement(54103..54741)
                     /locus_tag="IPNFLJEG_00068"
     CDS             complement(54103..54741)
                     /locus_tag="IPNFLJEG_00068"
                     /inference="ab initio prediction:Prodigal:2.6"
                     /codon_start=1
                     /transl_table=11
                     /product="hypothetical protein"
                     /protein_id="X:IPNFLJEG_00068"
                     /translation="MKRNYFKKLCKVFILVSFGFGTLNCPGFGNRYPPYKPITNSDRS
                     YVKFNIKLLDDTMEKSSTALSNYVFVGYWDEERTLVNFPFKLNPDREYWLENFKVLLY
                     EIGWGMRDVRFYEGCDYRMPAPLGKRRYEFLFVYFHNNSPKQTVKLEKVIDLPPNHSI
                     RLNVVPAKLPYPNPKDWTQKIENNNAPEVEIIAIVEPNPEPDEDKPCEIPKD"
     gene            complement(54738..55064)
                     /locus_tag="IPNFLJEG_00069"
     CDS             complement(54738..55064)
                     /locus_tag="IPNFLJEG_00069"
                     /inference="ab initio prediction:Prodigal:2.6"
                     /codon_start=1
                     /transl_table=11
                     /product="hypothetical protein"
                     /protein_id="X:IPNFLJEG_00069"
                     /translation="MQLLGNLQLWRLGGYLEVNAALGVAASKGNAVAGAWVNFNEVPV
                     VGPFSGLDIATSHLLAYDIATGDWKGTSASVTGYAIKAAIGKSVPIGLLISGGEYVGK
                     TYEGPL"
     gene            complement(55015..55152)
                     /locus_tag="IPNFLJEG_00070"
     CDS             complement(55015..55152)
                     /locus_tag="IPNFLJEG_00070"
                     /inference="ab initio prediction:Prodigal:2.6"
                     /codon_start=1
                     /transl_table=11
                     /product="hypothetical protein"
                     /protein_id="X:IPNFLJEG_00070"
                     /translation="MQAYAAGGYSKSSFNNIHWDEKSARKWACYATAGQLAAMAFGGL
                     S"
     gene            complement(55266..55955)
                     /locus_tag="IPNFLJEG_00071"
     CDS             complement(55266..55955)
                     /locus_tag="IPNFLJEG_00071"
                     /inference="ab initio prediction:Prodigal:2.6"
                     /codon_start=1
                     /transl_table=11
                     /product="hypothetical protein"
                     /protein_id="X:IPNFLJEG_00071"
                     /translation="MQRMGQLKVFNRRFVFVFLILSISLVFFSCAGYYYEGYYPVPIT
                     TSENTYIRFRFENKRSEEEKQLLNDKDRYWKFFSYGFHVWIWTKDRVFKNLKEYRTIN
                     PEMSYWQRYYKPGTLYYRVGVDSLTFVEGCEYKMPIPVGKTKYKFSFGVNDPDRVAEL
                     VKTIDVPPNHSIRVVFDIGGPPQDDDEEDENVIRSRDFKKKRVPIRISVEPNPEPDED
                     KICELPKHPRD"
     gene            complement(55934..56407)
                     /locus_tag="IPNFLJEG_00072"
     CDS             complement(55934..56407)
                     /locus_tag="IPNFLJEG_00072"
                     /inference="ab initio prediction:Prodigal:2.6"
                     /codon_start=1
                     /transl_table=11
                     /product="hypothetical protein"
                     /protein_id="X:IPNFLJEG_00072"
                     /translation="MLGGSILSPYALQGYLAGGVSKSSFNNIHWDEKSARLGGCYGAA
                     ITFGGLLASGPVMGGMGLISAMGWASSDSVVYQTYKAFAKTPQFGVPGTTVLDLMSYE
                     LTLYSLATGNYKGAGIDAIGYAAKPFDKGFPVGFAIKTGLKVGGEVEKGCKGWVN"
     gene            complement(56422..57051)
                     /locus_tag="IPNFLJEG_00073"
     CDS             complement(56422..57051)
                     /locus_tag="IPNFLJEG_00073"
                     /inference="ab initio prediction:Prodigal:2.6"
                     /codon_start=1
                     /transl_table=11
                     /product="hypothetical protein"
                     /protein_id="X:IPNFLJEG_00073"
                     /translation="MKRNYFKKLCKVFILVSFGFGNLNCSGFGMPPYKPITNTDRNYV
                     KFNIKVSDKEEKPLSGLPNYVFIGYWDEERIFINVPFNLNPDREYWLENFKVLLYEIG
                     WGMRDVRFYEGCDYRMPAPLGKRRYEFLFVYFHNNSPKQTVKLEKVIDLPPNHSIRLN
                     VVPAKLPYPNPKDWTQKIENNNAPEVEIIATVEPNPEPDEDKPCEIPKD"
     gene            complement(57048..57536)
                     /locus_tag="IPNFLJEG_00074"
     CDS             complement(57048..57536)
                     /locus_tag="IPNFLJEG_00074"
                     /inference="ab initio prediction:Prodigal:2.6"
                     /codon_start=1
                     /transl_table=11
                     /product="hypothetical protein"
                     /protein_id="X:IPNFLJEG_00074"
                     /translation="MIGLSGLGAEPEAIFVGGTILSPYTMQAYAAGGYSKSSFNNIHW
                     DEKSARKWACYATAGQLAAMAFGGYLEVNAALVAASAQGNMIAKAWVAFDSKPVVGPF
                     SGLDIATSHLLAYDIATGDWKGTSASVTGYAIKAAIGKSVPIGLLISGGEYVGKTCEG
                     PL"
     gene            complement(57576..58256)
                     /locus_tag="IPNFLJEG_00075"
     CDS             complement(57576..58256)
                     /locus_tag="IPNFLJEG_00075"
                     /inference="ab initio prediction:Prodigal:2.6"
                     /codon_start=1
                     /transl_table=11
                     /product="hypothetical protein"
                     /protein_id="X:IPNFLJEG_00075"
                     /translation="MQRVGKLMKLQPPRIALNILVIFNIIMFLSCAGYAYEPYYPVPV
                     TTSKNTYLRFRFENKRSEEEKQLLNDKDRYWKFFSYHFHVRIWTSGELFKNVKEFRTI
                     NPEVKYWRRYYKPGTIYYRVGINPLYFVEGCEYKMPIPIGKTKFEFSFYGDEPFRFAD
                     MIKIFDIQPNHSIRVIFDIDGSPQEEDERGTQYRSNKNRIPMRVSVEPNPEPDEDKIC
                     ELPKHPRD"
     gene            complement(58235..65470)
                     /locus_tag="IPNFLJEG_00076"
     CDS             complement(58235..65470)
                     /locus_tag="IPNFLJEG_00076"
                     /inference="ab initio prediction:Prodigal:2.6"
                     /codon_start=1
                     /transl_table=11
                     /product="hypothetical protein"
                     /protein_id="X:IPNFLJEG_00076"
                     /translation="MKRYVGFFFLSVSFLFLFNFSLLSGIRKIFSLSLPSEESVIPQT
                     MPKLNVDSFGKTSFSYPIIVPPGAGDVVPKLTIRYYSSPLDGGILGKSFSLEGIPIVQ
                     VNSSYGWSESNTRFISTMGGEFISDSNGFYYSKTQTSLKITRLLDGAWKIEEKNGTEY
                     HFGTTTDSKIYAQSPDTGKVITWGLKSVRDPFGNGYDISYDSEGLLNGLLLPSSIVYV
                     HGNGRISFRYTNETSGFISVLFNSNVRQKHSKYLSNIDVYAKDQNGSESRSESYSFDY
                     SYDDTSRLLKTIRRANYEPLTLTYTNRSEDSLSSPWINRSLADGFSLTFRTIQEGLQS
                     AYDTGVTACLCTANAGCMATAGPWAIAICGWATQNIWDVHVNGVETSFTGALDVNGDT
                     IPEYVRVLGPKNDQRFYITDLSTSGDVLNSTLPIDSSPLGSPLNLTSTGRIFPGDFNG
                     DGKSDFLIFEKSGVPIRIYWGPNFSDSYANVTSFVPPTQDKRGKHFVADMNGDGLSDF
                     VQANASLGLEVYLSNGNTLNYSQTLSFSDYGLEFQLFADLDKNGIPDFIRMEGLPGSR
                     RLIVTFLSCNTNVLSVSGPDAILNESGTSFGESGNRFFADTNGDGYLDFITMSSGTYI
                     HQYHFNGKIFQTDNIWQYINNVSLLDDIGNPFLPGTYGYANYDINHDGRMDRVTRSGE
                     TGYLVEFRRGNGSYSSPILVMLNQDTYVDINEDDETDRLRIGYFFFIVQIQVWFGPDD
                     SYAWTDIDNNQMAIPTPTPDESASLSSMGYNNWKNKKEFTDLNRDGRADLVYYQNGQI
                     NVRLARLNSSGWVYYPLFSDYSWNSGGLLQSLDFNGDGVTELVGVSSNPQNYSDWTPS
                     PNPVLPSILIRQVPFRSNTTLEILRFEPKVPDGLVQNIYQGTESDYHQVTKIEYDLKK
                     NHLNSQPAGQRINPNAITPVKPNVYPFLAPEPVIKSVSSYGWDGSNEYLIAKTDYTFS
                     TPRFFRGGLRKSSLLGYETVSSFDSLTGTNTVRMFGYSDPDLAGLETSLTISKSGNVI
                     HSSTQNYSKTILLNGTVWVRPVSTTESIYRSGILFQSVNTTFLYDTNYNPTGKTSVID
                     GVSFSDVTVYDPLSFSLKPLSNTSYKDGQMTARKEFIYNGNFLSFVREKIDTNVFSES
                     QFLNFDGYGNPTQVRDIRGNILNIEYDTMVHKFPIRVTNSFGHVSQKTYDLTRGLELT
                     NTDSNGNIMENKYDLFGRVVAVKIPGSLDWTKTIEYTNTGSITNARAKTSYNSDENTV
                     SWSEEIVNLKDDVTIKRGSLVNGLVLTEATYKDKAGKILRKIEPHLEGQETLGIKDYE
                     YDGNHDLIRVTSNEGTETTILYNGYTTTTVTRSGSEIISTLIEVKNGLGQTLSKTSNG
                     KTIQYGYTLKGDVSRILDPENGQTLISYDFSGKQTSVSNTNSGTIQYQYDTSGNLIEE
                     RYANGSRVSLTYDVLGRVLSKTATSSSGNQIHNYEYDLPSSSNGIGRLSRVTDELGTT
                     EFSYDVRGNQTVLKKTIPQEDNLVLLLEKRYNLQNKVTDVIYPEGTKINHKYSESGYL
                     NGITLTPNDGSTSEHPLVSYRGPLIEGNRVKIIKELGNGVWTDIYVDKITKRALETVT
                     KSGVNVYENVAYSYDSKGNLSQIEDKMNSSRTQNFTYDELNRLTQASGKYGTENYVYT
                     DTGKILQKGDKTFSYTDPTHTNAVTHVTSPGYIGDFGYDASGNMISRNGATLSYDGFQ
                     KMRRMDTIEQGTIEYEYDFTGTRIIKSRQIDGSKVVSLGGLYEISYQAGTAPQHTLYF
                     KGGGGELIGQWTTQTAILRTNPSTALIPFSSEWKIEMNGKLNGIYYKSLTLLGLVRNF
                     LRTNPLGVISGILILLILGICFVLLHSGDVIEGIQLKFLTPLTMVSMLMFVTNCNGLL
                     QGGGGDDPPWLFAPLVLPAGTPSFNTTPTQSGNSGIPLGGSPVNGFVFFNTDHLGSVT
                     VVMDGYGNRLGGGEWGGVSHVSYKPYGEVQRNDSQGPDIFRYKYTGQEEDRDTGLYYY
                     KARYYDSMIGRFTQSDSILDTSRAMSMDLYMYTEGNPINHTDPSGHSIGVGTIAAVTF
                     PTFVLPTIGAAAAVASVVAVFAVTTALSVIAISGAAASIGMMTMAAGAGLGVAALNMV
                     GSTTLLTAGAGVATVGAVGSMSLTSGIEVIGLSGLGAGAAASTALMLGGAIAGTGLAL
                     AGVALAGLTAASFIVGCTALAVATVAGFAATGAVYTAIGLGAFAIGVALGVGGVLFAS
                     AAAAVGAALGSILSPYALQGYLAGGVSKSSFNNIHWDEKSARLGGCYGAAITFGGLLA
                     SGPYMGAVGLASIVAETAFGNFANQAWGALNDTTGFGVPGTSVLNFMSYELTLYSLAT
                     GDYKGAGIDVIGYAAQAFGTKSPVGLGIKVGLKVGSEVEKGCKGWVN"
     gene            65774..66658
                     /locus_tag="IPNFLJEG_00077"
     CDS             65774..66658
                     /locus_tag="IPNFLJEG_00077"
                     /inference="ab initio prediction:Prodigal:2.6"
                     /codon_start=1
                     /transl_table=11
                     /product="hypothetical protein"
                     /protein_id="X:IPNFLJEG_00077"
                     /translation="MTKKLIHYILFFACIGTFESGLFASELLFKSGEAFLIEEVNESA
                     DVVNVRWKGRQFRIPKSEIQRIDYSKKGPESSYNYSEFRLTDGSQVRGIIVETKKDKL
                     VFRTELGFVEIEKSKIQNLNENSLEKESPNLPDKYLSGRSGENLLYVGGSILLQATTG
                     PSHKTNPGVGGAGLFIEKGFINHPLWFFGFLSEYSVAPGAQGSISFWNQSLYVGKQLG
                     ASAPYFLFGGGVTSVQWKNDSRFLNGTDPELLGELGWAWEFNNGSRLRLGIRSQCTLE
                     SGDSFCRSGIRISWGILL"
     gene            66655..68145
                     /locus_tag="IPNFLJEG_00078"
     CDS             66655..68145
                     /locus_tag="IPNFLJEG_00078"
                     /inference="ab initio prediction:Prodigal:2.6"
                     /codon_start=1
                     /transl_table=11
                     /product="hypothetical protein"
                     /protein_id="X:IPNFLJEG_00078"
                     /translation="MNKFQIFRIWKSYQNFIRIKIILRKQNWFRSKIESDSILKRRNI
                     FFLILYLSIFPLSNCLNSPLSNIQNAQNEKVNLAFVSQIGPRSATITWECSHSLPGSI
                     LYGKSGLESVVTSLENSKVHSMTLPNLESNTDYLAFVFCSNSTDKLQSIPLTFKTWIS
                     DFPNRTRGLWVIGGMGADASPVREIDFFDPVTSTWYPSATSIPTPRVFANIVSHKNKI
                     YVIGGMEKQGINYVASKKTEAYDPYLDQWTTLSDMPVANQGGVIASVGEEIFIISGTT
                     TNDMTTGTILNTVSRLAPGIGQNGLWQNYLSLTAIFSRVDMSGCGLNGNIFFTGGRFT
                     NDGTPQATSDSFSPSINSTSAAGEPSITIARHGAGSTCVKPLNSDPYPTDPEWIAVIG
                     GSTGTSTLQPITSITTSNRTDFYQNGMVAFAIGPILPVAVYFPGVEASYETRKLFVFG
                     GASALNIPTDSVYSIGLQNPIASNWSLDSLKMPRARYAHKVIRIDR"
     gene            68154..68774
                     /locus_tag="IPNFLJEG_00079"
     CDS             68154..68774
                     /locus_tag="IPNFLJEG_00079"
                     /inference="ab initio prediction:Prodigal:2.6"
                     /codon_start=1
                     /transl_table=11
                     /product="hypothetical protein"
                     /protein_id="X:IPNFLJEG_00079"
                     /translation="MKSIFQIFIYSILLMLILLTKDSFPDEMSGGHENAKMFIEEKRY
                     IEAEKLAISLLTNNPSDVTAEYILTSAWVGLGREEAKKGNLDKAIELLQKARQKWPFD
                     QDLKKEIELLGNISSKKNIPSNSSQNHDKNYAIFILVKETYDSIQELKLEIHALANNK
                     ESDYYRQELVSSSKREIIYVIIISVMTLVSLLNIFAFYFFIQKKKQ"
     gene            69690..70142
                     /locus_tag="IPNFLJEG_00080"
     CDS             69690..70142
                     /locus_tag="IPNFLJEG_00080"
                     /inference="ab initio prediction:Prodigal:2.6"
                     /codon_start=1
                     /transl_table=11
                     /product="hypothetical protein"
                     /protein_id="X:IPNFLJEG_00080"
                     /translation="MKLTVEKITHKNLDPLVSLFGEYRKFYKKTPQLEDEKRFIGERY
                     KKQDSYICVAITENSQVIGFAQCYFIFSSLSMCNVLVLNDLYVNPDYRNMKVGKKIIN
                     HVIDYCRKNNFKGIALETAESNLVARKIYENLGFTKDDSYLHYYLAIS"
     gene            complement(70241..72517)
                     /gene="mrcA"
                     /locus_tag="IPNFLJEG_00081"
     CDS             complement(70241..72517)
                     /gene="mrcA"
                     /locus_tag="IPNFLJEG_00081"
                     /inference="ab initio prediction:Prodigal:2.6"
                     /inference="similar to AA sequence:UniProtKB:O05131"
                     /codon_start=1
                     /transl_table=11
                     /product="Penicillin-binding protein 1A"
                     /protein_id="X:IPNFLJEG_00081"
                     /db_xref="COG:COG5009"
                     /translation="MNWKLFQERVLRLYQTLVANRKKLFRWSFYFATGIFVLFVLVTI
                     FQFCIFLYSKDLIYHELNSLKSGLSREGQKKVPSQIISIFDRNNLLLGEYNRGANHTL
                     SLKQCSLLGTVQKTLIASEDQDFYSHNGFSFKGILRAFWRNLISFQIQQGGGTITQQL
                     ARNLFTERKRNSITRKIYETILAFYVESKLGKNEILCLYLNKAYFGQNSYGIEEASRF
                     YFNKSASKLSYAEAAILIGVLPAPSLYNPVRNISSAIKKQMNVLDLLVKNEILTEKEA
                     VKKANEFKTLYQINESNLENPYGKIAKSGTNKSFSINHAPEINEYILKYLTENFESLQ
                     NSNDHIQIYTTLELTKQLTLKKILNGDIDSLRWSFRNGSGLGYEKAKSYSIGIQGVVV
                     TIEPNSGEILAISGGGNLSDPYQSMTRAFYMKRQVGSVLKGFLYGVAMEEGIIDENSE
                     LDDSPINIAGYKPRNWYGSYLGKISVAKALQRSVNTVAVKTLKDLGISKYIDYIQNGL
                     ILSRSETKRFPKDLTLALGSADFSPMEVGTLYSEIVNGGTVIEPAFLRKIVVDGNLYY
                     QNESIGYQGNRIFKKSTCASILEFLKSVFDTGGTASWVGDKKKRNSEYLNYDIAGKSG
                     TVENENPAYDKLGLKGARDIWFVGLTPMEVTVVWFGHDEGVPIPGSGSSVAASTWAKY
                     AQSTIQPKEDRKFFLNVTSSMEDVPSSLRNESSSEENDSSEKELNRFEKDNQQEDPDF
                     YPSNEEKIYVAPDEKPKG"
     gene            complement(72528..73787)
                     /locus_tag="IPNFLJEG_00082"
     CDS             complement(72528..73787)
                     /locus_tag="IPNFLJEG_00082"
                     /inference="ab initio prediction:Prodigal:2.6"
                     /codon_start=1
                     /transl_table=11
                     /product="hypothetical protein"
                     /protein_id="X:IPNFLJEG_00082"
                     /translation="MVLRLPNINMRKKYYNKYLILGIFLFSFSLVAENTFQPGQAKVT
                     VGILNVRNIAAAGGDVITTLKRGEVLNVVDRSTNESTENGITDFWYKVNLPKKKSGWV
                     FGGFISFEMNLEGGLRWKTVNPGGGQKFTGIVVSNNGEIVAATEKGNIFISTDKGKSW
                     KKLVPQALGASIGKINKLILVNKEIWAAASGENGGGVWKTTNTGKSWAQFSTVQGLSS
                     NDVYDLAFQKDGSIIAATEKGMSQTKDGGQTWNSNVNGEELNMKILSIAVSQDGKVFA
                     GTIDGLYAFIESSGAFGGTKYSWNRVGKGEPNMGDSIYSVGITPSGEIFVGTELGVSR
                     SNIKELKKWSGVGGKSIVNAIYMDSSKILIGTDNGLNISTDNGLSWVTYKKENGIANN
                     RVDAISINPIDKTIWTLSGSEGLSYHE"
     gene            complement(73788..74762)
                     /locus_tag="IPNFLJEG_00083"
     CDS             complement(73788..74762)
                     /locus_tag="IPNFLJEG_00083"
                     /inference="ab initio prediction:Prodigal:2.6"
                     /codon_start=1
                     /transl_table=11
                     /product="hypothetical protein"
                     /protein_id="X:IPNFLJEG_00083"
                     /translation="MKSKNIFKLFLFALTITLIAINCKKSKTVLSDAMLLENPGEKKP
                     TYVADGRVKRGEYVTLLEEKDFNGVKFNLVEIKGVSTKGWLNEKNLYEGELKSATVIK
                     DADLFLRPNEKSEKAGKAKAGLVVFKLEEKDNFIYIQFPGKKAYISKNDLGDGETVVK
                     TIAIPGLGNATVLASSQYIQSEGKELDFDPRNVFDGKFQTGWCEGKTGDDGIGESVTI
                     SFPNAIRLSEISLVNGYAKSEESYQNNNRIASLKVESSYGSSAILDFDDNNFDYQTKS
                     LDITGDTFKFIISKIHKGKISDTCLSEIKLTGSEHVPEYHDGEGHQAD"
     gene            complement(75377..75790)
                     /locus_tag="IPNFLJEG_00084"
     CDS             complement(75377..75790)
                     /locus_tag="IPNFLJEG_00084"
                     /inference="ab initio prediction:Prodigal:2.6"
                     /codon_start=1
                     /transl_table=11
                     /product="hypothetical protein"
                     /protein_id="X:IPNFLJEG_00084"
                     /translation="MEKTGEGQKPCSLIFPLVKNIFDKLFGDRGYISQSLFESLYEKG
                     IQLITKLKKNMKNKLMPLVDKILLRKRAIIESVNDELKNICQIQHTRHRSFCNWTVNL
                     LSGLVAFSFFPKKPSLNLRSNDNLQLLLSPYACSR"
     gene            75820..76047
                     /locus_tag="IPNFLJEG_00085"
     CDS             75820..76047
                     /locus_tag="IPNFLJEG_00085"
                     /inference="ab initio prediction:Prodigal:2.6"
                     /codon_start=1
                     /transl_table=11
                     /product="hypothetical protein"
                     /protein_id="X:IPNFLJEG_00085"
                     /translation="MRMDSSVVAYFENCGVKIWQSVCIEWQFDSNEIPYGSDSFYYET
                     NPRSYFELFNLKSNDTSFVNELPIIDVNSRP"
     gene            76155..76754
                     /locus_tag="IPNFLJEG_00086"
     CDS             76155..76754
                     /locus_tag="IPNFLJEG_00086"
                     /inference="ab initio prediction:Prodigal:2.6"
                     /inference="similar to AA sequence:ISfinder:ISGme3"
                     /codon_start=1
                     /transl_table=11
                     /product="IS5 family transposase ISGme3"
                     /protein_id="X:IPNFLJEG_00086"
                     /db_xref="COG:COG3039"
                     /translation="MKPEENSKQQNQGELFRNRLDQILDPRHPLYQIANKIDWEKFEK
                     EFGKYYTEKTGRPGLRIRLLVGLHYLKHAYNVSDEKVVEGYLENPYWQYVCGNEYFEH
                     DFPCDPTSLVKWRKRIGSDGVDKFLEETIFLGQREGQIKDPEFRRVNVDTTVQEKAIT
                     FPTDAKLYHRMRQVLVKEASKENIQLRQSYKNLPHQFLQ"
     gene            76925..77566
                     /locus_tag="IPNFLJEG_00087"
     CDS             76925..77566
                     /locus_tag="IPNFLJEG_00087"
                     /inference="ab initio prediction:Prodigal:2.6"
                     /inference="similar to AA sequence:ISfinder:ISGme3"
                     /codon_start=1
                     /transl_table=11
                     /product="IS5 family transposase ISGme3"
                     /protein_id="X:IPNFLJEG_00087"
                     /db_xref="COG:COG3039"
                     /translation="MGSVKRDIERKVENPNERLKSLLEISERILTQSKNSKNKIYSIH
                     APEVECISKGKSHKRYEFGCKVSLVTTSKSNWIVGVQALHDNPYDGHTLKDAINQMEK
                     IVGLRPKEVYVDLGYKGKDHHPEDVQVHLSNKSRKKMTRWERMWMNRRSAIEPVISHL
                     KQDHNMIRNFLKGKEGDRINAILSAAGCNFNKLIRAFFCYFENLISSSFLFSI"
     gene            complement(77675..78613)
                     /locus_tag="IPNFLJEG_00088"
     CDS             complement(77675..78613)
                     /locus_tag="IPNFLJEG_00088"
                     /inference="ab initio prediction:Prodigal:2.6"
                     /codon_start=1
                     /transl_table=11
                     /product="hypothetical protein"
                     /protein_id="X:IPNFLJEG_00088"
                     /translation="MYFKPRIFISSTLDLAPIRKEIREFLESVGAEVMLYEENLTPSI
                     KSSVYRQDILEADFIIFLFNEKYGSRTNSGKSGTHEEWEVALNSDIPKHVYIRQNIKL
                     KRTDSLQKFIIKEISNKSISFFYYSDNEKLIKQIKSTVFTIARDIALNKVGIKYISKE
                     RILQLSILKDFESGLHLIRSFEELQEKCSRLEISFIETTIITDFFNPFFYSFEADPDI
                     IIDIFLNSYYKDIFKSFKKFNLVHSKVFVSSGYYMKTLVLDRNSTEISYKELKQISGT
                     DLKSVNKLFNDLISSYNLFKENLFERKTYLETKYKI"
     gene            complement(78652..79476)
                     /locus_tag="IPNFLJEG_00089"
     CDS             complement(78652..79476)
                     /locus_tag="IPNFLJEG_00089"
                     /inference="ab initio prediction:Prodigal:2.6"
                     /codon_start=1
                     /transl_table=11
                     /product="hypothetical protein"
                     /protein_id="X:IPNFLJEG_00089"
                     /translation="MDKLKLISPYININTRFRRIAFSFRTQLVIGIIALCSLGIILNY
                     SEKNNYIKLSFTLNQCLDFLNQITQLIGIITGALLAFFIFNCQSIETQRQSYYLEIIR
                     NVDNLKNHLLNLPNKYKFIKFELALIINSFNFKTFKEIDFFDSDFDKAHREFVVKLED
                     NKIQYTGLLGKTRLIDDIASNILRIDDYMESLRVLEVQIILLELLVKSLKKLFITILF
                     SMLFIYFSQILKFENIFYLLIPLLFIYLLTFSFYVLFDFIRFYYNGLSGEITKESE"
     gene            complement(79798..80211)
                     /locus_tag="IPNFLJEG_00090"
     CDS             complement(79798..80211)
                     /locus_tag="IPNFLJEG_00090"
                     /inference="ab initio prediction:Prodigal:2.6"
                     /codon_start=1
                     /transl_table=11
                     /product="hypothetical protein"
                     /protein_id="X:IPNFLJEG_00090"
                     /translation="MTLKIYIPKLKGFRLAPFGELTLSLFLKYFGHQANSKLELRNLY
                     KNPDPVFQESNEPYTTKNIKVILKYYLNKSNLNKNDDLEILKTSFILLLLKNNVPLSN
                     ILELTGKFKNPKEDFIKTAQDLKKIERFQEFLNSI"
     gene            complement(80208..80846)
                     /locus_tag="IPNFLJEG_00091"
     CDS             complement(80208..80846)
                     /locus_tag="IPNFLJEG_00091"
                     /inference="ab initio prediction:Prodigal:2.6"
                     /codon_start=1
                     /transl_table=11
                     /product="hypothetical protein"
                     /protein_id="X:IPNFLJEG_00091"
                     /translation="MIIQFLYLFSISFVVIYTLFSIQLIVEKEVLQGAYRVLFPIPYL
                     LNKYIYNRHNVVIITNEILDQIDKIAIGKTKNKPLQNKWEENLKSFKQYLEKSELLNK
                     SLSKSQLSNYLEKVQKDKKIESALVVSKVYEMVMSINGFTIDDFENNQYVKGIPEETY
                     LTEKEINIFFSKFDLKNYFELTHALMFELMYSSILSAAEICAIKFQDINIKE"
     gene            complement(80855..81310)
                     /locus_tag="IPNFLJEG_00092"
     CDS             complement(80855..81310)
                     /locus_tag="IPNFLJEG_00092"
                     /inference="ab initio prediction:Prodigal:2.6"
                     /codon_start=1
                     /transl_table=11
                     /product="hypothetical protein"
                     /protein_id="X:IPNFLJEG_00092"
                     /translation="MTSILMTFIFIPFLVYGCSKMLERNHIMSNYFSFDILQFSLVTN
                     TSILFLLYTERIYDENLFSFIIVSILISLFIGIGYSAKFVRKIQAYVLFKFFKTVQLK
                     TKGKIFGYGPKTSTKNIIGIKFLGYLLTNLVLMNCVFILYKYLMLKILG"
     gene            complement(81432..82724)
                     /locus_tag="IPNFLJEG_00093"
     CDS             complement(81432..82724)
                     /locus_tag="IPNFLJEG_00093"
                     /inference="ab initio prediction:Prodigal:2.6"
                     /codon_start=1
                     /transl_table=11
                     /product="hypothetical protein"
                     /protein_id="X:IPNFLJEG_00093"
                     /translation="MGAYGNIYLGDFELGYTRNYVDLEITNLFRTEDKKTFSINDPEL
                     PEIYKHHEEDHLDREDFTITILQIPVNILKDRLEILGYSFESSKIAFTEWVKLEIEYL
                     KNFKDNLEDSLYNEEKIKFLEKLTVELWIEKITFYYNNRKAERYYDNFWEENWFGFGG
                     EDLNVTLRIAIEVIGNNQSFTYDLTSLILNEFLEEAQDIVDSSNDLKDGYVRKYGKII
                     ILTEGKSDSWILSKSLALLFPHLYRYYTFLDFEHSNLAGGVGYLTSTVKSFIGAGILN
                     KVIALFDNDTAAKSAIKGLSKSRLPTNIKILQLPHNKLLESYPTIGPNGTMFMNVNGL
                     AGSIETFLGITNLKDKDGSLFPIQWMGYDQTTKSYQGEILNKNDILLNFKKQIETCEK
                     DSLQINNYDWEALRNVLNSIFIAFQSVDANNIIPKRNA"
     gene            83368..83595
                     /locus_tag="IPNFLJEG_00094"
     CDS             83368..83595
                     /locus_tag="IPNFLJEG_00094"
                     /inference="ab initio prediction:Prodigal:2.6"
                     /codon_start=1
                     /transl_table=11
                     /product="hypothetical protein"
                     /protein_id="X:IPNFLJEG_00094"
                     /translation="MVYVPSRGNWGRGVVHGGDPLYQKAVVQLVGESPIRVNAREPGS
                     YSRMFLGNRRCLRENIRPFEWRCETAVRNIK"
     gene            83953..85251
                     /locus_tag="IPNFLJEG_00095"
     CDS             83953..85251
                     /locus_tag="IPNFLJEG_00095"
                     /inference="ab initio prediction:Prodigal:2.6"
                     /codon_start=1
                     /transl_table=11
                     /product="hypothetical protein"
                     /protein_id="X:IPNFLJEG_00095"
                     /translation="MHVSNDQQHPITFDTTRELQRKLYLAAKRSRNRRFHALYDRIYR
                     FDILWRAWEEVKENGGSGGVDNITFEQIERDGVETFLRTIEEDLKRRKYRPSPVRRVM
                     IPKLDGSQRPLGIPTIRDRVVQQACKIVIEPIFEANFLNSSFGFRPKRSAVQATIEIK
                     ASLVRNWWVIDADIQKYFDTIDHELLMKLLRKRVSDRRVLKMIRQWLMAGVVENGKFQ
                     ATKIGSPQGGVISPLLANIYLHVFDMYWQNKYQHLGRLIRYADDFVIICRYRSDAERA
                     LKSVTHIMERLKLNLHPAKTKLVQMEKEGFDFLGFYFRKSHSENTGKLVPYFWPSKKA
                     MKSIRSKIRNLTTRRWYRLSLEEIVANLNPVIRGWRNYFRVGNSTRKFQELDSYVLYR
                     LFHFVRKRGGNRGYLRIPDFQEMYLRCGIEHFYLSGGLTR"
     gene            complement(85504..85980)
                     /locus_tag="IPNFLJEG_00096"
     CDS             complement(85504..85980)
                     /locus_tag="IPNFLJEG_00096"
                     /inference="ab initio prediction:Prodigal:2.6"
                     /codon_start=1
                     /transl_table=11
                     /product="hypothetical protein"
                     /protein_id="X:IPNFLJEG_00096"
                     /translation="MKIIPYEEYSLKSNLTVEEAISKLKANTEPNKLFGSGTKIFHGN
                     INNDTFDICRIISYRNSFLPKIKGNIRSEANSIIIDIKMHLHPSVIVFMFIWLSGALL
                     EFIVSTITLMSNLSDFPQELLISLGMLAFGIGLFTIPFWIEVKKAKQELEKILAMK"
     gene            86792..87604
                     /locus_tag="IPNFLJEG_00097"
     CDS             86792..87604
                     /locus_tag="IPNFLJEG_00097"
                     /inference="ab initio prediction:Prodigal:2.6"
                     /codon_start=1
                     /transl_table=11
                     /product="hypothetical protein"
                     /protein_id="X:IPNFLJEG_00097"
                     /translation="MKNHILNIWQYLNFRVVLIFLNFRSSSHILRFWDKLLIKFQNIF
                     LILLHQVHVNYNIMTRATNTLCNPEEILEIRDGIQYIGCTYDSNPDLIEHSREFVQLQ
                     YSKLGYVGYNPEFDRQFDLNGFSQYYIALNENEEIIATSRIVFRGPFGLPIEYSYRED
                     TGERTIIEDGNIAEMNSFAASSMLAGIKVLILSGTFVLEQNFKSTYGLYDLERPKVGK
                     LYNKLGAIESKNYPYSIYFPTYGKIEHGKFRQSEWVIQVSDIPKIIAKIRKI"
     gene            87629..88180
                     /locus_tag="IPNFLJEG_00098"
     CDS             87629..88180
                     /locus_tag="IPNFLJEG_00098"
                     /inference="ab initio prediction:Prodigal:2.6"
                     /codon_start=1
                     /transl_table=11
                     /product="hypothetical protein"
                     /protein_id="X:IPNFLJEG_00098"
                     /translation="MVTTFILFFASICNSVIGIYVLLAARKRREFLDFGVLCVLEGLW
                     DLLFAVPFFHNSATLFWTRTMTLPMIICPLLLVRFIYSYIFNLKLSKIYNIMILIGYV
                     LPISALSFSNYYIIEAEVINSKLHFEAGLLYDYFVLGGVLSLLYSILVLSIGFKERKG
                     SSHLHCYRNLCMVCIHWNIHIFI"
     gene            complement(88118..88342)
                     /locus_tag="IPNFLJEG_00099"
     CDS             complement(88118..88342)
                     /locus_tag="IPNFLJEG_00099"
                     /inference="ab initio prediction:Prodigal:2.6"
                     /codon_start=1
                     /transl_table=11
                     /product="hypothetical protein"
                     /protein_id="X:IPNFLJEG_00099"
                     /translation="MRIFACAIREFSFSRISSSEISKRLILIIPIDQIAVANVQPIGA
                     MKLYSGRPNSLNKNVNIPMNANHTKIPVAM"
     gene            complement(88501..88890)
                     /locus_tag="IPNFLJEG_00100"
     CDS             complement(88501..88890)
                     /locus_tag="IPNFLJEG_00100"
                     /inference="ab initio prediction:Prodigal:2.6"
                     /codon_start=1
                     /transl_table=11
                     /product="hypothetical protein"
                     /protein_id="X:IPNFLJEG_00100"
                     /translation="MNYKDVLKKLMERRAWNQEDLAKAGEVKQPTVSRYLSGHTIPTL
                     TFITNLYKNAKVDPIIFVRDYELDPIHLESGNSRDEKQNLAEETAVFIRFLKNTPDAL
                     EIFWKLYKMDKSGRKSMSVLADKILEE"
     gene            89203..89382
                     /locus_tag="IPNFLJEG_00101"
     CDS             89203..89382
                     /locus_tag="IPNFLJEG_00101"
                     /inference="ab initio prediction:Prodigal:2.6"
                     /codon_start=1
                     /transl_table=11
                     /product="hypothetical protein"
                     /protein_id="X:IPNFLJEG_00101"
                     /translation="MVINYFKIKPLDITESELDEYEYLGKSLSTEDKETILKHTDFRK
                     VLAILKKLKLTNKSE"
     gene            89418..90569
                     /locus_tag="IPNFLJEG_00102"
     CDS             89418..90569
                     /locus_tag="IPNFLJEG_00102"
                     /inference="ab initio prediction:Prodigal:2.6"
                     /codon_start=1
                     /transl_table=11
                     /product="hypothetical protein"
                     /protein_id="X:IPNFLJEG_00102"
                     /translation="MFDINTNVGILDYKQLLKLGLFYFHAFGVAIGIFIGYSKLFSKN
                     EFNKSFGAVLNSASFFLILNGGVLFDGGTLKSENKILFSTYYGLVLYSCIAVSVCFYH
                     ILGNLDNPWIYCKRLLGIIPVTILFSFLIPNLYFISFIDTLGFAISIFTFIWSLNRIL
                     KANKSILYFNLPFLSFLISICFVFDFLGTIFDKKNFLFFAEFIPGSVICYTILLERSF
                     PYLFDKITVTVLDANKENEIDLETIPEVKELQKNKYPSRDLLEGINLEKVKIKLNHFL
                     DSKGFIDEELRLPDFASGLGLSTHQASYYLNQYLNMSFTDFLQFHRINEVKNMMRIKL
                     NYNLLNIAFECGFNSASSFHRACVKYTGKSPRDLRQELLSNVETQRKVE"
     gene            complement(90669..91127)
                     /locus_tag="IPNFLJEG_00103"
     CDS             complement(90669..91127)
                     /locus_tag="IPNFLJEG_00103"
                     /inference="ab initio prediction:Prodigal:2.6"
                     /codon_start=1
                     /transl_table=11
                     /product="hypothetical protein"
                     /protein_id="X:IPNFLJEG_00103"
                     /translation="MEEIKIENFIATYPYKVFPYWKALSIQECVKIKKEIILKLNLPS
                     NVTDLNLIKLIEKKGVFKDTLDLDHSENIKITLANNLPSTKNKLIYINWYRMDRIDQM
                     YLIDLINNFDDIWYPSVDDIDIIDMSVSWILSISHFGEIKLTDLSEPRKN"
     gene            complement(91562..91867)
                     /locus_tag="IPNFLJEG_00104"
     CDS             complement(91562..91867)
                     /locus_tag="IPNFLJEG_00104"
                     /inference="ab initio prediction:Prodigal:2.6"
                     /codon_start=1
                     /transl_table=11
                     /product="hypothetical protein"
                     /protein_id="X:IPNFLJEG_00104"
                     /translation="MSLLQQLVGSVVKDVNRIEDYLQIEFTDETVINVNNNFEFNGDN
                     LKSIEKEELLSIFECDSRIDLHFRNDLMISVSLLEKDYNGPEAMELHRKGKPPIIWN"
     gene            complement(91872..92273)
                     /locus_tag="IPNFLJEG_00105"
     CDS             complement(91872..92273)
                     /locus_tag="IPNFLJEG_00105"
                     /inference="ab initio prediction:Prodigal:2.6"
                     /codon_start=1
                     /transl_table=11
                     /product="hypothetical protein"
                     /protein_id="X:IPNFLJEG_00105"
                     /translation="MSAVLGGAASKALGSRLPKPNVNVPGGGKAIVTNRPDFIVSPNG
                     TAFPVPKGATGPTPVINLNGKITGSGYTGGKGGANGQVNTMRIMDPTPAKGNSPGYPN
                     GYIKYMNNVKQGVDPYTGKTLPNTKNHFGIN"
     gene            complement(92529..92897)
                     /locus_tag="IPNFLJEG_00106"
     CDS             complement(92529..92897)
                     /locus_tag="IPNFLJEG_00106"
                     /inference="ab initio prediction:Prodigal:2.6"
                     /codon_start=1
                     /transl_table=11
                     /product="hypothetical protein"
                     /protein_id="X:IPNFLJEG_00106"
                     /translation="MNQFIISCFILITLSSCSRIDGPKANLVFSFQEGYNGQDISLFV
                     NRNKIFENKNLVTDPTLGLAGTTVIENISGQQETELFINGKSVSRFDIFIDSDTFIGY
                     NLYGGTDFTIIISKKPFVYE"
     gene            complement(92894..93766)
                     /locus_tag="IPNFLJEG_00107"
     CDS             complement(92894..93766)
                     /locus_tag="IPNFLJEG_00107"
                     /inference="ab initio prediction:Prodigal:2.6"
                     /codon_start=1
                     /transl_table=11
                     /product="hypothetical protein"
                     /protein_id="X:IPNFLJEG_00107"
                     /translation="MLDDEGNTLSLMQYLPYGETIVQRGDLNFSPKFNSQELDRESGF
                     YFFNARFYDPGIARFTSADTLIDGELDTQGWNRFSYVKGNPIGAKDPTGHLIAVSEKT
                     ETKNNVSKTNYEIKFTGTLVNSSSEKLSNKELKDISNRMKDQIQKSFSGKEGNVSWKA
                     KVDINTAKPGDKIKDNRHKIELVDEIKSPYSQYDKIAGKADQVGGKEMKVRSDIAKNK
                     TPTKYQNSFERTATHEFGHLAGLEHPKDSKIESETIMHQSTTSDNLTVKQSQIKLMAD
                     KFKSGSLNQGLNVK"
     gene            complement(94068..94415)
                     /locus_tag="IPNFLJEG_00108"
     CDS             complement(94068..94415)
                     /locus_tag="IPNFLJEG_00108"
                     /inference="ab initio prediction:Prodigal:2.6"
                     /codon_start=1
                     /transl_table=11
                     /product="hypothetical protein"
                     /protein_id="X:IPNFLJEG_00108"
                     /translation="MKEKSYYISVGEPWDFVGPDGKNLINGKVLKKISPTCLVFKTNY
                     LLEYEGSKSNILILSPRHYDSNFDDLNKEGDLVTINGGILFNKYSDNLTENELKNTAK
                     FFVIGSIRLVKAF"
     gene            complement(94420..94815)
                     /locus_tag="IPNFLJEG_00109"
     CDS             complement(94420..94815)
                     /locus_tag="IPNFLJEG_00109"
                     /inference="ab initio prediction:Prodigal:2.6"
                     /codon_start=1
                     /transl_table=11
                     /product="hypothetical protein"
                     /protein_id="X:IPNFLJEG_00109"
                     /translation="MSAVLGGAASKALGSRLPKLNVNVPGGASSGYRYVTKGEVQAIK
                     DTGMLRGGNPGETYFTKDLYKSGAKAQERLSLKDQPTHRVEFEVKGSPGYEKYGSKVK
                     PDYGQPGKGSEFMTTNPVKVKLINVQPLK"
     gene            complement(95057..95704)
                     /locus_tag="IPNFLJEG_00110"
     CDS             complement(95057..95704)
                     /locus_tag="IPNFLJEG_00110"
                     /inference="ab initio prediction:Prodigal:2.6"
                     /codon_start=1
                     /transl_table=11
                     /product="hypothetical protein"
                     /protein_id="X:IPNFLJEG_00110"
                     /translation="MILQVTIMTINTTKIERDLDGFRLYSWFNKELAIEKTKYLPKIK
                     VCSKSITNAWDQDERTKFKIKCSRILQLFFKTDIKFFIIRFSTSQHALTRIEKRKGVW
                     GSLKSSLNKILSFEDEIEITNSNLFFRIGLAKIKPFGFYEAISILENDPNQNFIISTR
                     IEFTKEHLIEMLYEFTECDKNVQIFPLVLYTITNFQGIIRWGDSSEEICLDYISK"
     gene            complement(95673..96803)
                     /locus_tag="IPNFLJEG_00111"
     CDS             complement(95673..96803)
                     /locus_tag="IPNFLJEG_00111"
                     /inference="ab initio prediction:Prodigal:2.6"
                     /codon_start=1
                     /transl_table=11
                     /product="hypothetical protein"
                     /protein_id="X:IPNFLJEG_00111"
                     /translation="MGSYWYDESGFRIRKSSLEPKNNVFSNVEILYPSKFFGLEFIES
                     ENVISSVNNVYLNGVRIAALNEAGALAYYLTDQVDSVSTVLDDEGNTLSQMQYLPYGE
                     TFVQRGDLNFSPKFNSQELDRESGFYFFNARFYDPGIARFTSADTLIDGEFDTQGWNR
                     FSYVKGNPIGAKDPTGHFVPAVIAGVALAIGFATEFEELEAPGKNQRNKNQEGQSPKD
                     KLKDKAIDAASDKIGDTVAKGLKKAAAKCPGAKAKFACQVAAEVVGVAIGSGGSSSGK
                     INKTPKTKVKGDRPENYTPEGFGRRGAFREAKRNSGIPVSQQPKTTPAKDKRGNKIPG
                     RDYDFGDGKVIRDHSGGHKYPDNPNQNRGPHINDTSGNHYDY"
     gene            complement(97198..97668)
                     /locus_tag="IPNFLJEG_00112"
     CDS             complement(97198..97668)
                     /locus_tag="IPNFLJEG_00112"
                     /inference="ab initio prediction:Prodigal:2.6"
                     /codon_start=1
                     /transl_table=11
                     /product="hypothetical protein"
                     /protein_id="X:IPNFLJEG_00112"
                     /translation="MNEENLKKFRYKLSMPKYIAEISQLTNNPFDETNLLTLNQTESI
                     RRSPSKIKVMKKFEIPFEEKNSERFSRFLNILYSKNQLPIYIWTSLSNDCGVYRIPSI
                     LDFNSHFVFEVNGGFILLLSENLDDELIFDFTEDNNERLLEVELSGANWIQVEY"
     gene            complement(97661..101299)
                     /locus_tag="IPNFLJEG_00113"
     CDS             complement(97661..101299)
                     /locus_tag="IPNFLJEG_00113"
                     /inference="ab initio prediction:Prodigal:2.6"
                     /codon_start=1
                     /transl_table=11
                     /product="hypothetical protein"
                     /protein_id="X:IPNFLJEG_00113"
                     /translation="MMNRALSGAEKETRIVGNDNNDYGTIQTTHDVKPIVSAPGVTSY
                     LPVTTKIEKYLSGQRTTTQTSDVVINGTKISRKTESTTDHFSDTVHGVTTTTSITDFE
                     TDDTTNQRRATRSVGLSGSSHEITSLLSYDTRGNLIKRASSYTGSGLSPVGTHTTEYE
                     YDNHGNQTTERDTSSSPARGNSYVYDNELQQFVTQETKWGGSITLTTTHQIGYGSAFG
                     VPTTTTDPNGNKSYFEYDNFGRLTKTSSDTDVGTLTTASYSYDSSFPLSAKTTFVTGT
                     GDPDFVSRTYTDGMGRNIYTVKSASNGNFAITGRVVYDTTGKLVRKGQSSWASSGEID
                     RFVLHLEEKNPTSFEYDPIGRVKKTILPLAQGETSSVVVTTAYNSAFETTETHSTGTS
                     KRTVKNASGEVLYVEDFSSDGTGAKIGFCYDIAGNRTKKSDLNDSSLMSCPNPSAGVP
                     TKDVSGRNQTYWSYDAFGKLKAQSDPDLGVSSYNYNTFGDLTSTTNAKGVTTTFTYDG
                     IGRILTKNIPEGNIEYTYDSFSGSENSVGRLVRIEDSSQNKTFSYDKLGRVKKETRVI
                     LATSEGNPLPSETAGPYITETRYDLLGRVTRIDYPEHPISHGRMRACYNYGTAGYISG
                     ISVQVNTNGIFPGYCNKDIVENITYNEFGQTSSLTLGNGITTSYGYDVKGRMVRLNSS
                     GDVGGSNKVLQDAVYSFNPNNNITNVVNTTTDFNTQYVYDYDGLGRLTSANGSYIEPF
                     NSNFTQRFQQSFVYAKNGNLSSKRFHDPLSGSVQDVWSYQYTNHQVTNIDSSKSGNDT
                     LVMQYDANGNLTRQRDNVKDLTKRISIDSQDRITQIQDGNNAILGSYWYDESGFRIRK
                     SSLEPKNNVFSNVEILYPSKFFGLEFIESENVISSVNNVYLNGVRIAALNEAGALAYY
                     LTDQVDSVSTVLDDEGNTLSLMQYLPYGDTFVQRGDLNFSPKFNSQELDRESGFYFFN
                     ARFYDPGIARFTSADTLIDGELDTQGWNRFSYVKGNPIGAKDPTGHLAAPIVAGGIVL
                     YALTQGTQGLGEKGESNAKFYERVYDELSSVKNILKPGKNVPHGLPKGSGKSNPIDQS
                     GKANSSVGNGKNSASNNGSGKANEELTSRAARREAMRKEGIPTSQQPKSQSKNASGRE
                     YQYEVPKNGGGKQTKSVQQQTMDRSHPNEKHWEAGKVKVHEKTGEIRYNNYGRPKLDS
                     DKSKVNYE"
     gene            complement(101407..101631)
                     /locus_tag="IPNFLJEG_00114"
     CDS             complement(101407..101631)
                     /locus_tag="IPNFLJEG_00114"
                     /inference="ab initio prediction:Prodigal:2.6"
                     /codon_start=1
                     /transl_table=11
                     /product="hypothetical protein"
                     /protein_id="X:IPNFLJEG_00114"
                     /translation="MRLKIILCITFLSFNLLTGAESPVSEKQERINNVEYNKTLKYKA
                     TFLRKPPYPLIPEPRNSKANTKMDLHFLHF"
     gene            102277..102894
                     /locus_tag="IPNFLJEG_00115"
     CDS             102277..102894
                     /locus_tag="IPNFLJEG_00115"
                     /inference="ab initio prediction:Prodigal:2.6"
                     /codon_start=1
                     /transl_table=11
                     /product="hypothetical protein"
                     /protein_id="X:IPNFLJEG_00115"
                     /translation="MPFTIQKTKPVNKFHVMRLIGLENKPELENIKNFSNTIFEKVGY
                     SKPLDSIDLDPWSTWFYIREGSEILAAMRIVEKKPNNLIPLELGIIKDSEPIQRYAVI
                     GNNIADWNSVSFLLSKKGWLAAVQTFHAAAQYCIDKNFDIIYGFYHKKINSIVKLYTS
                     IGAIPSKKYEKEVYFPECFFQGEIVYLTPIEITKDALQKIRSRLW"
     gene            102919..103815
                     /locus_tag="IPNFLJEG_00116"
     CDS             102919..103815
                     /locus_tag="IPNFLJEG_00116"
                     /inference="ab initio prediction:Prodigal:2.6"
                     /codon_start=1
                     /transl_table=11
                     /product="hypothetical protein"
                     /protein_id="X:IPNFLJEG_00116"
                     /translation="MSIVFTLLISILIFSLGLYIKKIQNPHNIVRRNFFILTIFVGLW
                     TITIGLRQYFPYHIRSYASFILLFVIFVPFFLSRVVNKLLDNSYFPSLMRKILETCLI
                     GYLIISTIKLNIIKITDLEKFTYVPLLAYHILILYSILWICESIFKLVKYLVVSEGMV
                     RVRLTLMTFGILFSLLISIFLVWILPFFNIYLSSYIPIATLIWIAFWGIAILHYDAFQ
                     TRQEIFSGMYVPLLNRITLNPILKLYSILDPEEFEMRRLNANSILAKEVIDTAYHWFF
                     KANIPLQATARKIAIKYDKYLK"
     gene            complement(103823..104248)
                     /locus_tag="IPNFLJEG_00117"
     CDS             complement(103823..104248)
                     /locus_tag="IPNFLJEG_00117"
                     /inference="ab initio prediction:Prodigal:2.6"
                     /codon_start=1
                     /transl_table=11
                     /product="hypothetical protein"
                     /protein_id="X:IPNFLJEG_00117"
                     /translation="MHESQSKNAIRTIKNMEKFERLQEACNTLKINRKGLADILRIHP
                     SNASRLLSGETEFTWTYAELFQLKTNVSANWIMEGKGDFWFEESGNDKEKLIVRTILK
                     IPGLAEMMEKFVKLHQEDQNAVKEIINRIYQLSVAKIKK"
     gene            104462..104641
                     /locus_tag="IPNFLJEG_00118"
     CDS             104462..104641
                     /locus_tag="IPNFLJEG_00118"
                     /inference="ab initio prediction:Prodigal:2.6"
                     /codon_start=1
                     /transl_table=11
                     /product="hypothetical protein"
                     /protein_id="X:IPNFLJEG_00118"
                     /translation="MVINYFKIKPLDITESELDEYEKYLGKPLGSEDKETILKHTDFR
                     KVLAILKKLKLTSKE"
     gene            104691..105842
                     /locus_tag="IPNFLJEG_00119"
     CDS             104691..105842
                     /locus_tag="IPNFLJEG_00119"
                     /inference="ab initio prediction:Prodigal:2.6"
                     /codon_start=1
                     /transl_table=11
                     /product="hypothetical protein"
                     /protein_id="X:IPNFLJEG_00119"
                     /translation="MFDINTNVGILDYKQLLKLGLFYFHAFGVAIGFFIGYSKLFSKN
                     VFNKAFGAVLNSTSFFLILNGGVLFDGGTLKSENKILFSTYYGLVLYSCIAVLVCFYH
                     ILGNLDNPWIYCKRLLGIIPVTILLSFLIPNFYFISFIDILGFAVSIFTFIWSLSRIL
                     KTNKSILYFNLPFLSFLISICFVFDFFGTIFDKKDFLFLAEIIPGLVICYTILLERFF
                     PSLFSKVTVTVLDANIVKEIELETIPEVKETQKNKYPSRDLLEGINLEKVKNKLNHFL
                     DSKGFIDEELRLPDFAADLGLSTHQASYYLNQYLNMSFTDFLQFHRINEVKNMMRIKL
                     NYNLLNIAFECGFNSASSFHRACVKYTGKSPRDLRQELLSNTEIQRKVE"
     gene            complement(105981..106391)
                     /locus_tag="IPNFLJEG_00120"
     CDS             complement(105981..106391)
                     /locus_tag="IPNFLJEG_00120"
                     /inference="ab initio prediction:Prodigal:2.6"
                     /codon_start=1
                     /transl_table=11
                     /product="hypothetical protein"
                     /protein_id="X:IPNFLJEG_00120"
                     /translation="MITQIYFRFDLPENVFELDAFVQLIQNELLGFDHEIRESSNYFA
                     GFYHKFKTKENIINVANADDTCFHDYHYVVTFNKDENSLQDKVIKLAETWVLKGWTVS
                     IPDGPLIEDLTRTCYLNEDGKIIWKEHQVKPRKD"
     gene            complement(106388..106645)
                     /locus_tag="IPNFLJEG_00121"
     CDS             complement(106388..106645)
                     /locus_tag="IPNFLJEG_00121"
                     /inference="ab initio prediction:Prodigal:2.6"
                     /codon_start=1
                     /transl_table=11
                     /product="hypothetical protein"
                     /protein_id="X:IPNFLJEG_00121"
                     /translation="MILNGKKSQNKLKKLSKNGTNHNNIIKYLIFCMQSVFCDKINDK
                     NPEIGSWSERWGKILNRDISVGGFEKGKVPNQPTIFYGNNK"
     gene            complement(106584..106922)
                     /locus_tag="IPNFLJEG_00122"
     CDS             complement(106584..106922)
                     /locus_tag="IPNFLJEG_00122"
                     /inference="ab initio prediction:Prodigal:2.6"
                     /codon_start=1
                     /transl_table=11
                     /product="hypothetical protein"
                     /protein_id="X:IPNFLJEG_00122"
                     /translation="MNLNSKNIYNLIAEIADLNLQRKLWLNKDNDTGLISSYNEVMCT
                     LFDDYGFDEFLEQASIESGISENTVKELFKLRELLNSYVEKETDIEILNDSEWKKITK
                     QAKEIIKKWH"
     gene            complement(106928..107308)
                     /locus_tag="IPNFLJEG_00123"
     CDS             complement(106928..107308)
                     /locus_tag="IPNFLJEG_00123"
                     /inference="ab initio prediction:Prodigal:2.6"
                     /codon_start=1
                     /transl_table=11
                     /product="hypothetical protein"
                     /protein_id="X:IPNFLJEG_00123"
                     /translation="MSAVLGGAASKALGSRLPKPNVNVPNGASSATNSVKGTISVPEG
                     FVEKQSKKGGGAVFHDPTNPHNSIRQMPGNPNSPNPAQQNSYVKFMKDGKFYDANGDV
                     LKSGKLPEAHIPLNKFDITKMPKF"
     gene            complement(107564..107932)
                     /locus_tag="IPNFLJEG_00124"
     CDS             complement(107564..107932)
                     /locus_tag="IPNFLJEG_00124"
                     /inference="ab initio prediction:Prodigal:2.6"
                     /codon_start=1
                     /transl_table=11
                     /product="hypothetical protein"
                     /protein_id="X:IPNFLJEG_00124"
                     /translation="MNKRLILWLVIIKMFSCTLVEKHKANLIFNFQEGFNGEEVILFV
                     NEKKIFENKSLITDPRLGVAGASAVENIHGLQKTELFINGKSVSRFDIFIDSDTFIGY
                     NLYGGTDFTIIISKKPFVYE"
     gene            complement(107929..110697)
                     /locus_tag="IPNFLJEG_00125"
     CDS             complement(107929..110697)
                     /locus_tag="IPNFLJEG_00125"
                     /inference="ab initio prediction:Prodigal:2.6"
                     /codon_start=1
                     /transl_table=11
                     /product="hypothetical protein"
                     /protein_id="X:IPNFLJEG_00125"
                     /translation="MYHVSFFNLLTGAESPVSEKQKQINNVEYNKTLKYKATFLRKPP
                     YLLIPSYSQLTFEYDPIGRIKKTILPLAEGETSPVVVTTAYNSAFETTETHSTGTSKR
                     TVKNASGEVLYVEDFSSDGTGAKIGFCYDIAGNRTKKGDLNDGSLMSCPSSSAGVPTK
                     DVSGRNQTYWSYDAFGKLKAQSDPDLGVSSYNYNTFGDLTSTTNAKGVTATFTYDGVG
                     RILTKNIPEGNIEYTYDSFSGSENSVGRLVRIEDSSQNKTFSYDKLGRVKKETRVILA
                     TTEGNPLPSETAGPYITETRYDLLGRVSRIDYPEHPISHGRMRACYNYGTAGYISGIS
                     VQVNTNGILPGYCNKDIVENITYNEFGQTSSLTLGNGITTSYGYDVKGRMVRLNSSGD
                     VNGSNKVLQDVLYAFNPNNNITNVVNHSTDFNTQFVYDYDGLGRLTSANGSYIEPFNS
                     NFTQRFQQSFVYAKNGNLSSKRFHDPLSGNISDVWSYQYTNHQVTNIDSSKSGADALT
                     MSYDANGNLTRQRDNVKDLTKRISIDSQDRITQIQDGNNAILGSYWYDESGFRIRKSS
                     LEPKNNVFSNVEILYPSKFFGLEFIESENVISSVNNVYLNGVRIAALNEAGALAYYLT
                     DQVDSVSTVLDDEGNTLSLMQYLPYGETFVQRGDLNFSPKFNSQELDRESGFYFFNAR
                     FYDPGIARFTSADTLIDGELDTQGWNRFSYVKGNPIGAKDPTGHLIAVSEKTETKNNV
                     SKTNYEIKFTGTLVNSSSEKLSNKELKDISNRMKDQIQKSFSGKEGNVSWKAKVDINT
                     AKPGDKIKDNRHKIELVDEIKNPYINYYKVAGEVDKIGGKEMKVRSDIAKNKTPTKYQ
                     NSFERTATHEFGHLAGLEHPKDSKIESETIMHQSTTSDNLTVKQSQIKLMADKFKSGS
                     LNQGLSVK"
     gene            111152..111799
                     /locus_tag="IPNFLJEG_00126"
     CDS             111152..111799
                     /locus_tag="IPNFLJEG_00126"
                     /inference="ab initio prediction:Prodigal:2.6"
                     /codon_start=1
                     /transl_table=11
                     /product="hypothetical protein"
                     /protein_id="X:IPNFLJEG_00126"
                     /translation="MTKAANNPTLSKTKLYFVKDSYSCFMLEAQNPENFHTLKTLKDF
                     VFTINQKAGNFYLRKDDGLDPDSTWFFVTFENEIFSCMRIVVKTPENQIPLEKGFILN
                     SSYQQYKVTVNNVADWNSVAFLPSLQGAKAAKFNFACVSKYCLEQNFNLIYGMFNDER
                     KGIGRIYLEAGAKISKEFPKKIFFKDFLTYGETATFTIIEIEKNSLQKLSEILRS"
     gene            111807..112739
                     /locus_tag="IPNFLJEG_00127"
     CDS             111807..112739
                     /locus_tag="IPNFLJEG_00127"
                     /inference="ab initio prediction:Prodigal:2.6"
                     /codon_start=1
                     /transl_table=11
                     /product="hypothetical protein"
                     /protein_id="X:IPNFLJEG_00127"
                     /translation="MSKHLSNEIILLNSVTAIFIFLLGFYVLYPNSKRKIQKYFGILC
                     LLLGAWFQSFILREIVPSWSYNWLINWGLIPSIPIPYYLFKITSSYDQHEQKVKKPRR
                     TFYFLNFLLICFFSLHAFSLQTLHVSFNYNENFAFESSYVYKFLLIYSLCMVILSLVN
                     LVFNVIRKKGRAKTNAVLLFLGLIPPIISVLVFIYIRPTIYGVFSGGYTAIGFLIGTF
                     IWSIAIMNCDAFQLRQFSVYPKERILTKITKPAFNFLYSIVDKKAWMSEVFSKNIQFM
                     KLVLIKDTELKEDYDYSFMKRSSILARMFGNYIK"
     gene            complement(112742..113128)
                     /locus_tag="IPNFLJEG_00128"
     CDS             complement(112742..113128)
                     /locus_tag="IPNFLJEG_00128"
                     /inference="ab initio prediction:Prodigal:2.6"
                     /codon_start=1
                     /transl_table=11
                     /product="hypothetical protein"
                     /protein_id="X:IPNFLJEG_00128"
                     /translation="MDKDKITRLKIILKHLKETKGLNQGQVASMIGLTSGAITKMLKN
                     ERAITIKTMLLFEHVHDISSEWFTSGQDEMILKKKGESRLTGSNQELFQKILKRKGMV
                     KLLESLLNLTDSQLSAVKNIIDNFKN"
     gene            113236..113382
                     /locus_tag="IPNFLJEG_00129"
     CDS             113236..113382
                     /locus_tag="IPNFLJEG_00129"
                     /inference="ab initio prediction:Prodigal:2.6"
                     /codon_start=1
                     /transl_table=11
                     /product="hypothetical protein"
                     /protein_id="X:IPNFLJEG_00129"
                     /translation="MNPRKEQEINVNAVLPWSIKTRSTKIISILLTHHQAIIDSCPNR
                     DNSW"
     gene            113376..114140
                     /locus_tag="IPNFLJEG_00130"
     CDS             113376..114140
                     /locus_tag="IPNFLJEG_00130"
                     /inference="ab initio prediction:Prodigal:2.6"
                     /codon_start=1
                     /transl_table=11
                     /product="hypothetical protein"
                     /protein_id="X:IPNFLJEG_00130"
                     /translation="MVINYYKIVSLIDILGFAVSVFTFIWSCKNILINKNPIVFFNLP
                     FISLLISVSFILDFMGIILDKKDFFFISKLISGSMICYTLILERFFPSLFNKTATIPN
                     SNITNEIELETIPEVKETQKNKYPSRDLLEGIDLEKVKIKLNHFLDSKGFIDEELRLP
                     DFAADLGLSTHQASYYLNQYLNMSFTDFLQFHRINEVKNMMRIKLNYNLLNIAFECGF
                     NSASSFHRACVKYTGKSPRDLRQELLSNIKTQRKGK"
     gene            complement(114346..114801)
                     /locus_tag="IPNFLJEG_00131"
     CDS             complement(114346..114801)
                     /locus_tag="IPNFLJEG_00131"
                     /inference="ab initio prediction:Prodigal:2.6"
                     /codon_start=1
                     /transl_table=11
                     /product="hypothetical protein"
                     /protein_id="X:IPNFLJEG_00131"
                     /translation="MKNEIIQSVLMKLLYGAQLDSIRVYKIFLEIEFNQIGKKELPIT
                     IWLTTNNSLYVNTDITSIDRTADYYEKRATVIKDLFYLIGEEVSSVTVSEKGELSIVI
                     GDKTLFLFREEDEFEEVWEVMDNSTSNDSRDHNWYIALCDDGDFVLTSP"
     gene            complement(114817..115971)
                     /locus_tag="IPNFLJEG_00132"
     CDS             complement(114817..115971)
                     /locus_tag="IPNFLJEG_00132"
                     /inference="ab initio prediction:Prodigal:2.6"
                     /codon_start=1
                     /transl_table=11
                     /product="hypothetical protein"
                     /protein_id="X:IPNFLJEG_00132"
                     /translation="MGLKIIFWLTFLSFNLLTGAESPVSEKQERINNVEYNETLKYKT
                     TFLRKPPFCPLSRICEANSSVFSPLNEAGALAYYLTDQVDSVSTVLDDEGNTLSLMQY
                     FPYGDTFVQRGDLNFSPKFNSQELDRESGFYFFNARFYDPGIARFTSADTLIDGELDT
                     QGWNRFSYVKGNPIGAKDPTGHLGQMIPIAVRVGQSIAAAGMALCSSGTINCGDMIPS
                     KADKPRDTSVSPNDAKQMEKAGLDPLNTKKGSQKSIGGDGKNGSDVGEKSGVSNKGNN
                     TGNRKADFIVSPDGAIMHNSPGKVKDSLSKAGFPTKERDPNKKEGGTIFNIPEKKMDV
                     RIMDGGPNHPPRVVTTRENKNMSVNPNTGENFRGNMKASEQKSRNHMYFQ"
     gene            complement(116072..116704)
                     /locus_tag="IPNFLJEG_00133"
     CDS             complement(116072..116704)
                     /locus_tag="IPNFLJEG_00133"
                     /inference="ab initio prediction:Prodigal:2.6"
                     /codon_start=1
                     /transl_table=11
                     /product="hypothetical protein"
                     /protein_id="X:IPNFLJEG_00133"
                     /translation="MKREDIFDWLIQWYSNQCNGNWERENQINIYTVSNPGWTFKVGL
                     KSTKLENHEMRSGLIETEETDWYLYYIKDSVYDAGGDTLKLPILIDIFRSIWENKEIA
                     HSSHQSNTMFSWLIEWYQSQCDGDWEHEYGIAINTNGDRGWQIKIEVNFTELDGVEVA
                     HTLNQKGEDDWYSFSLKDGKFLAEGDSKKLPIILEKFKEIWTTNAEPRED"
     gene            complement(116778..117107)
                     /locus_tag="IPNFLJEG_00134"
     CDS             complement(116778..117107)
                     /locus_tag="IPNFLJEG_00134"
                     /inference="ab initio prediction:Prodigal:2.6"
                     /codon_start=1
                     /transl_table=11
                     /product="hypothetical protein"
                     /protein_id="X:IPNFLJEG_00134"
                     /translation="MYTKLQKIWKDAAENLNLEVEIPFSIILADNLKINVSVLLKNFG
                     AKNGMLIITNYEDIEPYLEKIYEAGYGFSTLSEPSENEQYLRKDFIELLSDWGWTGDV
                     NLKPEWL"
     gene            complement(117119..124714)
                     /locus_tag="IPNFLJEG_00135"
     CDS             complement(117119..124714)
                     /locus_tag="IPNFLJEG_00135"
                     /inference="ab initio prediction:Prodigal:2.6"
                     /codon_start=1
                     /transl_table=11
                     /product="hypothetical protein"
                     /protein_id="X:IPNFLJEG_00135"
                     /translation="MNEERTNRKTEKKQNALTKKTSPQKKGGSFFFHSLEIFWKLNRT
                     NTFKYINILLFFCFLFTTTTCGILPGKKGKSNNWWWALLGIPNGASFPSSGSGVGGSP
                     GSGNGTPGSAPAPEGSDLFSISTNYAQAIDDPETKAEPVAGASFVAPPEPNHYGNISL
                     TYPIQTPAGRAGVEPKLSLSYSSTGGDGWLGIGWSLGLGSITRTPEYGALYYDTRDSF
                     SWNGTRLVKVSGNNTNENGVYRAEITSEDFLIFKLSQIESGGVWEVLDASGTKTIYGE
                     SLESRIYNPALPNQTYSWYLTKTEDKNGNYLQANYDNSEYSKNRNLYLKEIRYTGNSK
                     SGLSAKQYVRFVTKQREDFYVSNTPGFLMKMDRILERIEVGWDGGGKLYEYIPEYEIS
                     TDSGRPRIKNIQSSKHTTKPEFFYQTSSRLLTWQNIVNQTSSELEDNPEATQYFEGDF
                     NGDGISDLLFFNPKSGNWKAAEGRKEGGYNFKLYANRYQGYGNDEKIKFFKGNVSGDY
                     NADGRSDIAFYLPETRDFVVAEHDGRVLQFKSYGRLMNSVPDIFRMEWFPGDYDGNGL
                     SDSVLFDEPTGQWTLMLNKGGSFEFLRFSKKFQNVFRNDYTPDSNLDSSNTNDLTKPG
                     KDHDKVNFLVGDYNGDGRTDISLYDSRSGKWFVGENHRNPNKNDSVTFQMQWKLYKVF
                     TAPEQSLFGHDRFSGDFNGDGFSDFLIFDRSNGEWTLGETGDGTINFKIWSRTPQFRT
                     VTRWLQGDFNGDGRTDIGFYSASDGKFWIGEATQSGFRYKIYSDLSYGPDPDRILKTP
                     LPKDEVKIESGKTSLSVSSNTKTILLSYKYDGNLNSGKGELVFGGCFTQDDCSSSPEL
                     LIFDRKANVWDLKRGNNFTERVNTSLNPEASGITTLLGGKPDRYTNNLKDEVLFYKKQ
                     GTTNQFFSFKNTNGTTFDILNLATFTDTDVSKFDPNNSGYAVDHFENNTSQSVLILDD
                     QTSSGNARFVLSGLGGTKFLTPSGDLTPTDLNDFFQAGTNENRQRRKEFSFFSGKFTT
                     TQAQLVIVDRRTTTHKWYLGTISSNAIQFKRLTGEFVLPITTTDYNSKNPAGIVYALT
                     NTGEIVFGKNLDNGTSFTKVKINSTNIQKNVYNAGMIGFSDQFDNGGNPIVVSGGEDK
                     IYDLTQSRIVSLPSTVVVKNLDRPDLIAQVYVFRWIQGDYNGDGLTDIGIFHLKEPTW
                     YFALSTGSIPDVIERVKNGIGGIYDFEYTNSTKFDNTGEDDIPDLPTNYRVCTKVTLD
                     DGFSNVITKDFEYKNGFAFSALLNGKKETDYFGFSEFTVHEAYGEKTIHLYHTTPYPD
                     YMMNRALSGAEKETRIVGNDNNDYGTIQTTHDVKPIVSAPGVTSYLPVTTKIEKYLSG
                     QRTTTQTSDVVINGTKISRKTESTTDHFSDTVHGVTTTTSITDFETDDTTNQRRATRS
                     VGLSGSSHEITSLLSYDTRGNLIKRASSYTGSGLSPVGTHTTEYEYDNHGNQTTERDT
                     SSSPARGNSYVYDNELQQFVTQETKWGGSITLTTTHQIGYGSAFGVPTTTTDPNGNKS
                     YFEYDNFGRLTKTSSDTDVGTLTTASYSYDSSFPLSAKTTFVTGTGDPDFVSRTYTDG
                     MGRNIYTVKSASNGNFAITGRVVYDTTGKLVRKGQSSWASSGEIDRFVLHLEEKNPTS
                     FEYDPIGRVKKTILPLAQGETSSVVVTTAYNSAFETTETHSTGTSKRTVKNASGEVLY
                     VEDFSSDGTGAKIGFCYDIAGNRTKKSDLNDSSLMSCPNPSAGVPTKDVSGRNQTYWS
                     YDAFGKLKAQSDPDLGVSSYNYNTFGDLTSTTNAKGVTTTFTYDGIGRIVTKNIPEGN
                     IQYTYDSFSGSENSVGRLVRIEDSNQNKTFSYDKLGRVKKETRVILATSSGNPLPSET
                     AGPYITETRYDLLGRVTRIDYPEHPISHGRMRACYNYGTAGYISGISVQVNTNGIFPG
                     YCNKDIVENITYNEFGQTSSLTLGNGITTSYGYDVKGRMVRLNSSGDVGGSNKVLQDA
                     VYSFNPNNNITNVVNHSTDWTAQFVYGYDGLGRLTSANGSYIEPFNSNFTQRFQQSFV
                     YAKNGNLSSKRFHDPLSGSVQDVWSYQYTNHQVTNIDSSKSGNDTLVMQYDANGNLTR
                     QRDNVKDLTKRISIDSQDRITQIQDGNNAILGSYWYDESGFRIRKSSLEPKNNVFSNV
                     EILYPSKFFGLEFIESENVISSVNNVYLNGVRIAALNEAGALAYYLTDQVDSVSTVLD
                     DEGNTLSLMQYLPYGDTFVQRGDLNFSPKFNSQELDRESGFYFFNARFYDPGIARFTS
                     ADSIIDGEFDTQGWNRFSYVKGNPIGAKDPTGHYSAEKFTSKPIEAAASKSGPQITGK
                     ATGILGRAVGILGLLFATSDLDAPGKDYPSKGTPPRNTSVTPEDAKKMRKQGLDPLNE
                     KDINGSKSNGVSNKGNNTGNGSGKSASQNSINTDKRFSKEKQALVEMAKKDKEKGITK
                     DDMKAYKDLNKELSDPFPTNKVRGPEKHEGRNYKGLHGHVGPVDHIPVKDH"
     gene            complement(124896..129314)
                     /locus_tag="IPNFLJEG_00136"
     CDS             complement(124896..129314)
                     /locus_tag="IPNFLJEG_00136"
                     /inference="ab initio prediction:Prodigal:2.6"
                     /codon_start=1
                     /transl_table=11
                     /product="hypothetical protein"
                     /protein_id="X:IPNFLJEG_00136"
                     /translation="MINVLRKIHLSIFHIIIFLTIPFLATCSLFEKDRNTMENVDLAG
                     AIWLAAEPVKTQVNNEGVPVKPGNSGAGGAGSTPVTPVDAIFNLPPGRTVNANALMGT
                     IDPTGTNIVNDFDGDGILNQNETLTNVWIADYPQIETTIAPPVTLKIQILKNSSNQSD
                     QIVSEINSNDFEASKNEGSEKIHQNELNERTVQFQDSFSTETEMGQSHEKSMSAGMTA
                     GFGMGLVSTGMNYSNSSRDSWNAKNATSATTTKWADRPFKNNIDRDAWNLKSDSSTNK
                     ARKYRSDKSTKVNETSTVEPNAGVVRAALYIKNLSVNMPVKISNILCSLMFETPGGEL
                     VPMSSFRLRNDDYSLFEVEVYGGSDFGPYVVELTNLNTAEVEKAIAAGYTPKIMIVDY
                     TMTHVADSNYKSSLLSFTGNNLKIIEENAKGRTALVKVYGPGVREMYRVTAFDTPNVS
                     NPCNTKTADVFSPGISLKKALERISCSGDNITFKDYVIDLSESAPKLGESRVYLKGIQ
                     SFGGVSTNIPCEDETSTGSDGVSRTACAQKPYSQWTESEKMNSGVWAIYSKGKFYSPT
                     EYWTDSGSVRRFDPWRGVVAAPILKGVDSIIWAGDSYDLVYISFKDFIKVEQKFGTNP
                     LETGNGYPLNTKWDLKTLGNHPYYPDTNSLYLGEVGFGERVELKIKLDKTKYLSPNFG
                     TAVDTGPYQYFTNFTYNPQVSSDRYNINQAADFEISLGFGGNRTDWFHVVKDLSSSDP
                     YKLKNCGTTLDFISQTYTLCVQLPTLSTSVDPAISLVKLYIRPAFNSAYRKTIWPLHF
                     SQVRKLKGEAGVPIVKGTSLVKVANSYGSVNVGDNFFIQGDSTNYKVVQVLPVAQDGS
                     FDVQLDRLIQIDAPKTTSMYVPGTLTSPDVRLSMDTGFTTDWNNFVNSSFNSTAFDQI
                     QYKPFVSSGNVSCSSIPFHPGSCLGFTPELNSLNWMGIYNEGVALWNSWADGGDFSNF
                     LYSGLVRLTAPSGKSYRLESTNTDFPISADVNAPSLGEPIAVSSGDVALSVWRQGTAL
                     LGRYYQISTGQAISTNPFTINSTASTGKYIVKAKNGKAVIVWDNGDNLYVSVRDLTNL
                     SAIVSEALVSTRTSQVFSGITYMFDVAIGNNRAAILWTQFSSSFTLDPACIFSSYCYG
                     SGTYVNNYQGAVRWIRLDNGAFQGGNVNIANHTYSGYLTVTWGTSPKTDSYNISNFQA
                     AANDNNQIVFGWVFEKQGSQDHTIYGSVYDMTTGTKIGTDKTLLSESTRPVDTLQVAA
                     ATGRGMVLWRRNDGMILGRGVDTSNSNLLGTSNIETESGGIDTVILTVSDNKGIVTYR
                     KDTKETRLKVIDLQSGQFSYPDSLNLGITNADMRGTALSTISGNKVLTTWSQFNSSKR
                     TIWGRVSDISTFTVDGPKEFQISTTNEGLQYTPWPVASNGLAFVAWLSQDKTQQRIRG
                     AKVDLANPGSLKYGLNNFFVSPLIERDYTIRAKIKY"
     gene            130514..130978
                     /locus_tag="IPNFLJEG_00137"
     CDS             130514..130978
                     /locus_tag="IPNFLJEG_00137"
                     /inference="ab initio prediction:Prodigal:2.6"
                     /codon_start=1
                     /transl_table=11
                     /product="hypothetical protein"
                     /protein_id="X:IPNFLJEG_00137"
                     /translation="MTTHRLKFGKIFIIIYLTVFGLTNCAMGSLTITGRSYPPLAETE
                     PIDVIMRAVPDYQVEQIGIVEVRCGQLNHCIEYVKEKAREQGADVIILADSGIVTSIQ
                     YMPGTRAGNTSTPGQISSSSGQIQTWEIARKILIPHNETKGNKKKKNVSEEI"
     gene            131159..131329
                     /locus_tag="IPNFLJEG_00138"
     CDS             131159..131329
                     /locus_tag="IPNFLJEG_00138"
                     /inference="ab initio prediction:Prodigal:2.6"
                     /codon_start=1
                     /transl_table=11
                     /product="hypothetical protein"
                     /protein_id="X:IPNFLJEG_00138"
                     /translation="MGKNFLKISVPAILEFVRKIVVCRSSYILGIKITTFFRKINHDP
                     LYQIQVKLRASF"
     gene            complement(131366..132808)
                     /locus_tag="IPNFLJEG_00139"
     CDS             complement(131366..132808)
                     /locus_tag="IPNFLJEG_00139"
                     /inference="ab initio prediction:Prodigal:2.6"
                     /codon_start=1
                     /transl_table=11
                     /product="hypothetical protein"
                     /protein_id="X:IPNFLJEG_00139"
                     /translation="MTEVVHYALVIAHAIESLPLSRAKRQLLSKITDLDIAGRINGFG
                     GCIAKNKTLGEEVGLAETTVSKYIREMRRDGYINSGEFHGHYRILNSSLHDAVVKERY
                     QYNLQKQITKYTSLSSTNILESPNQSTVSAPYKRTGDSLINQSTNQTINKKKVQTASL
                     SEITWENILEHSKNLVLKEWGEYDHNPERENAKIKSWKKIVPEKPEVVLETLKKLIHI
                     RKSEEYKADRFWGTIPLNLASTYSYKDIIKNTYNLLTQAGSKAPLVTENKKEVKTESK
                     VIDRSKNENEPTWEEFLVWAGKRLSKTSYENLKELKIKFENERLYIIGEINDSLKMIV
                     SKYFNEEAKLKTEIKFVKEELQEKEQNFNSSKKLDPSNQENQTQPNQESSISVDQSEN
                     QDIKTFSDYISVDKVIHEFINHSSLKLNRPELEEIRKLRISYDLEKIVIYDPLPERLK
                     NHIRDYFYSHPQRVIALQFEEGKNKFHVAA"
     gene            complement(133233..133817)
                     /locus_tag="IPNFLJEG_00140"
     CDS             complement(133233..133817)
                     /locus_tag="IPNFLJEG_00140"
                     /inference="ab initio prediction:Prodigal:2.6"
                     /codon_start=1
                     /transl_table=11
                     /product="hypothetical protein"
                     /protein_id="X:IPNFLJEG_00140"
                     /translation="MSKKEEKRNALRISRPGGNSNLSLVQNDEDLEVQEIIDLHKGVE
                     SLLSRGVESIIRIGERLSKKKQELPHGEFQKWVEINFIVDHKNPKYFSMRTARRYIQA
                     YTNQDRIANADSIRTAYKILSESSREEIEINPLSHEENPEILFKKFESGIRLSKSEKS
                     IVNEYLIRRKEKLFSEAKRKAAKIDEYLKKLGQR"
     gene            complement(133814..134560)
                     /gene="soj"
                     /locus_tag="IPNFLJEG_00141"
     CDS             complement(133814..134560)
                     /gene="soj"
                     /locus_tag="IPNFLJEG_00141"
                     /EC_number="3.6.-.-"
                     /inference="ab initio prediction:Prodigal:2.6"
                     /inference="similar to AA sequence:UniProtKB:P37522"
                     /codon_start=1
                     /transl_table=11
                     /product="Sporulation initiation inhibitor protein Soj"
                     /protein_id="X:IPNFLJEG_00141"
                     /db_xref="COG:COG1192"
                     /translation="MKIISIASLKGGIGKTTITTGLAQALHSLGFRVLTMDFDENNNL
                     TDITLRGNPKIDLVAKRNIYSALACENGIQDIQSAIWKAKHGFDIVPAVKKIRDLDTL
                     AKEDPSLGIRFAQEIHSLHYDYILIDLHPSINPSMFLSFYSSDIVLFPLEDDVHNAQA
                     IVDIKEVVENVSRKKRSEILFRIVLNNMTESKTEEYFEAVRDLGATSMNSVILKNSHI
                     KDCKDLARPLREDTKAFDCFLNLAKEIKEL"
     gene            134864..135427
                     /locus_tag="IPNFLJEG_00142"
     CDS             134864..135427
                     /locus_tag="IPNFLJEG_00142"
                     /inference="ab initio prediction:Prodigal:2.6"
                     /codon_start=1
                     /transl_table=11
                     /product="hypothetical protein"
                     /protein_id="X:IPNFLJEG_00142"
                     /translation="MTSDQSLTKSIIVSGIESLTDEELRLASEIDLGYKTFSESMREA
                     CDNAYGHRIMFFQGKRKKKDKYFTYHFHFLLTERFGQKYAICLDTDDAIPLTQKNPTD
                     EEMKAVAFMAMDAFIERAKALEKTKQYIKPEYYFTRSHDELWKKFNTIKENGFVSYVE
                     ESMKGDGEEIEVSNVSSEAELKFESVL"
     gene            135384..135503
                     /locus_tag="IPNFLJEG_00143"
     CDS             135384..135503
                     /locus_tag="IPNFLJEG_00143"
                     /inference="ab initio prediction:Prodigal:2.6"
                     /codon_start=1
                     /transl_table=11
                     /product="hypothetical protein"
                     /protein_id="X:IPNFLJEG_00143"
                     /translation="MSHLKQNLNLKVFSELAIEIGNRPRYLQRIAELRRTQRD"
     gene            135442..135756
                     /locus_tag="IPNFLJEG_00144"
     CDS             135442..135756
                     /locus_tag="IPNFLJEG_00144"
                     /inference="ab initio prediction:Prodigal:2.6"
                     /codon_start=1
                     /transl_table=11
                     /product="hypothetical protein"
                     /protein_id="X:IPNFLJEG_00144"
                     /translation="MGIDRDTYKGLLNYVGLNVIDQRTPQNKIPMSSFQIFHGKDIYI
                     TTFFCHENAIIDLREVIRTNIKILHTLESKLGIFSSDRSVPLIASRIQKMNMYLTKIL
                     NR"
     gene            complement(135870..136247)
                     /locus_tag="IPNFLJEG_00145"
     CDS             complement(135870..136247)
                     /locus_tag="IPNFLJEG_00145"
                     /inference="ab initio prediction:Prodigal:2.6"
                     /codon_start=1
                     /transl_table=11
                     /product="hypothetical protein"
                     /protein_id="X:IPNFLJEG_00145"
                     /translation="MSTLFDRLSAIDDDLKLSHSKMAAELGIDRSTYYKYKNGTLAIP
                     KSILIILRLKGYDDHWVLSGKGQMKLKDSVQLVEMQKRLKLISKLDSYGVLDSIDKLP
                     ETPSSDQKKIIREFLIFLASKFV"
     gene            complement(136456..136683)
                     /locus_tag="IPNFLJEG_00146"
     CDS             complement(136456..136683)
                     /locus_tag="IPNFLJEG_00146"
                     /inference="ab initio prediction:Prodigal:2.6"
                     /codon_start=1
                     /transl_table=11
                     /product="hypothetical protein"
                     /protein_id="X:IPNFLJEG_00146"
                     /translation="MVILGRIQKFSKFKSNSKMALESFKTITLNIQSKLRCFSLFKNV
                     GTHTKIEKLVRLQYDAICGNYHVLFGIQSLS"
     gene            137329..138540
                     /locus_tag="IPNFLJEG_00147"
     CDS             137329..138540
                     /locus_tag="IPNFLJEG_00147"
                     /inference="ab initio prediction:Prodigal:2.6"
                     /codon_start=1
                     /transl_table=11
                     /product="hypothetical protein"
                     /protein_id="X:IPNFLJEG_00147"
                     /translation="MNDTPRVFRVQKDRNFTIVKNNFIDDARLSMKATAILLLALRYP
                     DHWRMSVKTMSKFKSDKESSIASGFKELVTFGYAEFRKGKDPVTGRFNSGWYFFEESQ
                     KPEIPFEVKPTENKRIEKQKGLFLKEVKESNIKENPVLDFPQPENPVTANPGLENQPL
                     SSTIYQGLSKQVLFKQILNTSREYGPPAKTHLEEQKQNLNKPKPLSRFQFPDSWLTKF
                     QDYYFREHGSEMGQPDSELKALNSLYEISKGDWNLIESKIQTLIQLRKQDSQFWYEQS
                     LSPESITKFWSRLFERKVKPTEKNTKRNEQQNKSIRTESKCNESKTIQKTPIEEINNL
                     DPYKCFLGWGKSKLLKSQLEYYEQNPDPLKYEGTKKILYEKFVNEVYPVLVSNSEVKK
                     TTIENRKGSAA"
     gene            138537..138713
                     /locus_tag="IPNFLJEG_00148"
     CDS             138537..138713
                     /locus_tag="IPNFLJEG_00148"
                     /inference="ab initio prediction:Prodigal:2.6"
                     /codon_start=1
                     /transl_table=11
                     /product="hypothetical protein"
                     /protein_id="X:IPNFLJEG_00148"
                     /translation="MSFLIGSTKVNCIRSCLKKNKNRFSKTFKKIGYFFVREKEEELM
                     YVNRFECWTDKEQI"
     gene            138773..139675
                     /gene="rpnD_3"
                     /locus_tag="IPNFLJEG_00149"
     CDS             138773..139675
                     /gene="rpnD_3"
                     /locus_tag="IPNFLJEG_00149"
                     /EC_number="3.1.21.-"
                     /inference="ab initio prediction:Prodigal:2.6"
                     /inference="similar to AA sequence:UniProtKB:B7NGZ6"
                     /codon_start=1
                     /transl_table=11
                     /product="Recombination-promoting nuclease RpnD"
                     /protein_id="X:IPNFLJEG_00149"
                     /translation="MSDMTNPHDRLIRETLQDKEDAISFFKNSLPEKVIELLDLNRLE
                     LTQSSFISENLKEEQTDLLFQIPLKSGKKANIYLLFEHKSYLDEAVFSQLLGYISAIY
                     KSQYRTDKRYSVVIPFVFYHGERTWTLGNSFQDRFILSKNEEEVFKKYIPDFELELFD
                     LSKVDLNRLESITLRVILGVVQKIWEGDSSFLSHLGEVFELLTGLKNESKRVEIFQKL
                     FLYIFNVREIEPTEITSLLSHSRFNREYEDLAMTTAEKLIKKGKFEGKLETAKNMLLD
                     GASLEYVLKITGLTEQELKDYGVI"
ORIGIN      
        1 atgtctgata tgacaaaccc gcacgaccgt ttaatccggg aaactttaca ggacaaagag
       61 gatgcgattt ccttctttaa aaatagttta cccgaaaaag taatcgaact tttagactta
      121 aaccgtttag aacttacaca atctagtttt atttcagaaa atttaaaaga agaacaaacc
      181 gatctacttt ttcagattcc actgaaatcc ggtaaaaaag caaacgtcta tctattattt
      241 gaacataaaa gttatttgga tgaagtagtc tttagccaac tcttaggata tatatccgca
      301 atctacaagt ctcagtttaa gacggataaa aaatactcag tcgtaattcc gtttgtattc
      361 tatcacggtg aaaggacttg gactttagga aatagttttc aagataggtt tatactctcc
      421 aaaaacgaag aggaagtatt taagaaatac attccagatt ttgaattaga actatttgat
      481 ttgtcgaaag tggatctaag tcgattggaa agtattaccc taagagtcat tttaggagtg
      541 gttcaaaaaa tatgggaagg agatagttca tttttaggtt atttaggaga agtatttgaa
      601 ctcttaacag gtctaaaaaa cgaatcgaaa agggttgaaa ttttccaaaa actgtttttg
      661 tatatattta atgtaagaga gatcgaaccg actgaaatta caaacttact cagtcattct
      721 aggtataata gggaatacga ggatttagcc atgacaacag ctgagaaatt aagaaaagaa
      781 ggtgaaatga aaggtgaact caaagggata atcaaaggta aaattgaaga tgccaggata
      841 atgttcaaag aaggattcga attaaacgta gtccttcgga taactggact tacagaacaa
      901 gagttaaaag accatggtct tttatgatta tatccaaaaa gttggaaatt aaagttcgag
      961 aactagaaga aaaaggctat agtttcatat atatcgaaga ttacgttaaa ggtttttata
     1021 aaggttattt cgaatctaaa atcaaaattg ccagaaatat gctattgaaa ggttctagtt
     1081 tagaatttgt tttaagtgtt actgggctta cagaacaaga attgaaagac tatggagtgc
     1141 atttagaaat ttgttcacaa gggtaaaaac gtttgaatat tctatcaatt tcttgcaggt
     1201 ttataagcat agtttctgtc ctactttttt agattgtttc cggattcttt cgaacttgat
     1261 tacgccaaat cacaagtttt agctggattt agaatcccgt attcatccct cacttttcct
     1321 cgaatttcct cacaacaaac ttaggattgt ttttaaatga agtagggcat tcgtttttaa
     1381 gaatgtagaa agaacgtttt tccttagctg tgattatttg agtttctgga tctagaaacg
     1441 ttttgaaact ttaagtagaa aacaaaagtc ttttatatct acgaatttcg gcacaataat
     1501 gtattatctt tgaaccagat tttttggaga cgaaatatat ccggttcaaa aatgatttgg
     1561 atctttatgg agtttttcgt tctgaattct ttttgtaatg agtagaaaaa agagagtcgt
     1621 tttttcggcc ttatattgtt tccgatattt tactttttta aaaactcgga agtggagttt
     1681 tacagggttt ttcacatgca aaacccctgt ttcatcaaaa tcaagatttc aagatcagga
     1741 tatacttctc ttattttccg atatttcatt tttgttcatc tgagtttctt ttctcgggat
     1801 tttttcgtct tgaatatcaa aacagaattg ttttaggaga atggaaaaaa gttcactggt
     1861 tagaatggaa agtatcgatt ggccttagta caatcaatta gaaagtccag aaacaattcc
     1921 aaagttattt gaaagaactc aaacaaatgc caagtgaaag aggatagaat taaaattaca
     1981 aataaagatc cgtacgaagt tattagagta gggtagtcaa acttccaaaa ggacgtaagt
     2041 ataaaatgga gttcaaatag attcgagact aggacttaaa aaatcttaga actgtatatt
     2101 ctttaggaaa caaaaaagat acaaacttta ttgaatcgta gtagggaagt aggtttataa
     2161 aaagtcagta ttttttattt aaagttccaa aatcaaacaa ctcataacgg taatactaag
     2221 acccttctaa taaactaaag aacgttctaa atacgaagtc ccattgaaac gattacgaac
     2281 tgttcaatag ttttaaaatc cctccgtttt tagtgaatga tcaggttttg attcaagttt
     2341 tttatttgaa cagaatcaat ttactttagt ataaaaactt agaatgagtc tccacagaaa
     2401 ttctctcact tctatgaccc tttgacaaaa taaaaatctt agtcattaag atgtttattc
     2461 gattcatatc aaaaaaacag gcccttttat caaaggaata tgtttgttgt aggaagacag
     2521 taaaatctga cttttcttaa gaatgctcta tccaggaaaa aacgagccaa aacaggacaa
     2581 tttgaaaaaa gtgatatttt ttaagaaagt aggtaatttc taagaatatt caaaaagtag
     2641 catgtccttt ctatagcttt gaatccattt tttaaagaaa ttcgatttca ggaaatttaa
     2701 ggaaatttca ggtcaaattt cgacccccta aaatcctgaa aatttgaggt ttggaagtgg
     2761 attttctttg ttttggatct tgaaaagaga aagtggaatc tctgggatca aattttagat
     2821 ttaggtaaaa catttataat cttaaaacaa tattcaaatg attcccagaa acacaaagag
     2881 ttagaagcta agttgaaata ttttcgacgc tctttcaaga gtaagtaggt cgtttgatgt
     2941 tggtagggta gggcatgtta aaatgaaata aataatttcc atgataaaaa gacagtcaaa
     3001 accaaattgt ttcctttagg tacattcacc taaataaaag tccttgtttt ataaaaacca
     3061 aaactcttta aatcaaaaga tagtagtttg ttttgttgta gtcttaatag cttgaaaagt
     3121 aggcaaaatt gtgagagagg aaattggagg aaaatggagg gaagaattcg ggagtaaaaa
     3181 ctgtatttaa ttgcttaaga cttactatct tcaagggatg attaagaacc atagatttgg
     3241 ttgtatgtgt ttatagtttt aaaaaaagag attcctttct cttctaagat ttaaaacaaa
     3301 gctaaaaaaa cagaacctta caaagataaa tttgtaaggg agaagataaa agaccgaatt
     3361 gcaaaaagta gtttcctcaa aatatttttc cagttaagag taaaacaaaa gaaccaaacc
     3421 aatgtctaaa aacttttttc cattaaccaa tgatttgatg tttaaaatct tgtttgtcaa
     3481 agaaccggat ctactgattt caatattaaa cagtgtgtta tttacggatg gggaacatac
     3541 gattcgaaac attaaaatac tgaatccgga acttgtaggc tcttctccga atgacaaacg
     3601 ttcatattta gatatacgtg ctcaagatga ggatggaaaa atatttcatg tagaaatcca
     3661 agtagctcac caaagttctt tcgtgaagag aagtttgtat tatctttcag gactaattcg
     3721 ggaccagttg aaccgaggtt ctatgtattc cgatttgaag ccagtgtatc agataaatat
     3781 agttgacttt gacttaattc cttcggagaa ttttcatagt aagtttaaat ttagagaaga
     3841 gtctaatcct gacatcattt taacagacga cgtagagatt cattttttag agttgtgcaa
     3901 gtttgtcaaa agagacgtaa gggaattaag gaataattta gaaatctggt tgtatgtgtt
     3961 aaaacatacg tctgagttgg aggaagaaga aatgagaatt ttagtagata aaactccaga
     4021 tttaagtaag gcatttacaa ttttagaaca gtattcaaat gatcctcaga aacgcaatga
     4081 gttagaagcg aagttaaaat cagaccgcga ctatgcgtat gacttagcag ctcgttttga
     4141 agcgggtgaa ctacaaggga tagaaaaggg tgcagagaaa gaaaagttaa aatccgctcg
     4201 taagatgctt cagaaaggta tggatgtgga tatgatctta gaaatcactg gtttgagtaa
     4261 aaaggatcta aaagaccacg ggatgctata acctgtaaag ttgagaatag attactcact
     4321 tcgttttgaa tacggaggcg ttgtcgtatc ttgtggccca attcacgaat tgtaaatgga
     4381 atattaaaga tatataaaat acttctgtat tcaggtattt attcataagg ataaaatgta
     4441 ataggcaaaa taagatctta cactccgttc cagttgatta cgaaaactgt aagttgtcga
     4501 gatacttatt cttagctaat tgtttggtgt caaggaaagt ctgtattgga gttttaccaa
     4561 aacaatactt gccttgatgc gtacgttcgt agttatacga atcaatccac tgatccaaat
     4621 ccttttgcaa atcttcaatc gagttgtata ccttcttcct aaaagcaata gcataaaatt
     4681 catcttgaat ggttctgtga aatctttcac aaataccgtt ggacccaacg atgtcttgct
     4741 tttgttttcg aatggtctat atcttccaaa gcaaggaaga gttggaactc atggtgctcc
     4801 ctatttccac aatactcggt tcctctatcg gttaagatcc tcaacaaccg aaccccttct
     4861 tcttcgaacc aaggaaccac tttgtcgttt aacatatcgg cggctactaa cgcgttcttc
     4921 cgatcgtaga gttttgccat cgccacttta gaataagagt cgataaaggt ctgttggtaa
     4981 atccttccca cgcctttgat tgtgcccacg taatacgtgt cttggcatcc caagtatccg
     5041 ggatgttccg tctctatttc tccttgaact tgcttctcta attttcttct ttctaacgct
     5101 tgcacttgtg attcggttaa tacgggagaa ttaccttgag ccatgaatgc ttctaaagct
     5161 ttcaatcttt tttgaaaggt ctctaaatcg tgacgaaccc atacacttct taccgtagca
     5221 ggggcgacta tgatcccttg tttttttaat tcgttggatg ctctttgttg accgtaagcg
     5281 ggaaagtcta ttgccatctt cttgaccgct tcttcttttt ccggttcgat acgattctta
     5341 ggattcggtt tacgtctgct tagatcctgg agagcgagtt cgcctccttt ctcgtataac
     5401 tcttgaaaac gataaaagct atctctggaa tagcccatca cgttacacgc ctttgagacg
     5461 ttccccaacg tctccgctaa cttcaaaagt cccagaacgc gactatctcg cgacccgtcg
     5521 agagcgagat ttgagtttag gaagcgttct gttgagtttc tccttgttct tgattatttt
     5581 ttgtcctgtt gtcatctttt tctccttatt tattttaagg agtgtaagat caagttctaa
     5641 ctattacaga taaaaatgct tgggtattct atccattttt tactggtcta tagaacatag
     5701 tttttgtcgt actttttcag gccctagctc ggattcgttt aaacttgatt acgccggatc
     5761 acaagtttta actggattta gaatcttgta ttcttccctc acttttcctc gaatttcctc
     5821 atctaacaaa cttaggattg tttttaaatg aagtagggta ttcgttttca agggtataga
     5881 aagaaacttt gttctttagc tataatgatt tggatttcca ggtctcgaaa tgttttaaag
     5941 ttcaaggaaa gagcagaacc gaatctgggt gtctgatgtt acattcattc ggacttcgtt
     6001 tggttggagt tatctctgtg tgattctgga tttgtattca cgcaagacag tgggttggtc
     6061 gctttccgat cgtaatgatt ctcagttggt atgtgatacg atatcaaaag cagtgttgtc
     6121 aagaaatcct cggaaaggat tgatctttca ttctgatcgt ggttctaatt tttgttctaa
     6181 agaaacacgc aaattactga ttgctaacgg tatcaggcga agcaacagca gaaaaggaaa
     6241 ttgttgggac aatgcagtgg cagagtcttt ctttagttct ctaaagagag aaatcgaatt
     6301 caatacattc tataacattg aagaagcgga gcgctttcta ttcgatttta tcgaagtgta
     6361 ttacaataga ttcaggcttc attctacact aggttatatg agccctgaag aatttgagag
     6421 aaatattgct taaaagactg tccactttta tgtgactact ttatgatggc gaactaactt
     6481 tcactaaatc gaacttagca gccttgttta ggtcatatta cggagaagaa tttgaagtgg
     6541 atggtatcgg atttaggcat cataaattaa taatggctta cctagatgag aggaaggctt
     6601 ttatccaaca tcaatcaacg atttaacgat agagacaaaa aaagttgaaa gcgtattaaa
     6661 taatgtatga aatgtcgcat aacttcagat cctcactacg gtcttcgaca catttgcttt
     6721 gtgacttcgc gtacaaacac tcgggctcgc aatgttgaga acttattgtt tcgttaggct
     6781 ccattttatg gggttttgtc gtattcattt ggaaatcatt gaacaaataa attaaagttg
     6841 gtaattatta atgattcaaa aagttttagt agcgattgaa atattcgata ttcttttcat
     6901 tggattggca gtaacaattt ttttcttcgg ctatatttgg ttaattttcg aatcctttcg
     6961 aattcactgg ggatggggat tactctcatt attcctaggg tttggtctta ttttcggaat
     7021 aattatttat tggaaaaagt taaaaaagcc gttccttatt ttgttcagtc taattccatt
     7081 attagtaatt aatatatcca ttactcaatt agtatattat ctttattctg agaaagagcc
     7141 gattaaagta gctttcgata ctctgtctaa aggtgaatat cctgacagat tttatatatc
     7201 acttggtcca cataaaaaag aatatagtaa ggcattttat tttcatgcgg aaaacgatac
     7261 tgaaatacca gaacacacaa aagtttatta tccaatagtt cctcagcatg aaagttctga
     7321 acaaggtatg ctcaatcgaa tacagttgat tgaggtatct aaatataaag atattagcaa
     7381 tggaaattct tatatctatt ctgagaggac ttccggactt gcttcgaaga atggcgaaat
     7441 gcttgataaa gaaaccaaaa actatataaa agcaaattat ccagagataa atattaaaaa
     7501 tctattagta ttagaaagaa atgcaactcc tgaaaatata tattatattt tagcttcttt
     7561 cacagtctct attttaattt tagcagtaat aattaaaatt tctataccta tatttttgaa
     7621 aaaacagggc aatgtataaa atggcatata acttcggctt tcgtcccatc cgtcactcac
     7681 agctttcggg ctaagttaaa aaatgaaaca attagaattt gctgatttct ttacttggca
     7741 acaagagcca attgagatag gagtattatc aataacttgg gaagacttag aagagcaaag
     7801 aggaattata ataaaaacag accatgatga tttagacaca ttcaaatacg caattataga
     7861 attagaaaat ggtattatct attatttaca tgcttatcaa aattatcagg ataaatcacc
     7921 gaataaaatt gtagttaagt tacaagcaga taatttgaga cctaaaaaag cacttcatga
     7981 atttgtaaag ttacttcaat atgatttatc cattattgaa tggatgaatc cacattttgt
     8041 agataggact gtttggcaaa ttaaaatgaa aaatggaaac gataaggaat ttattgtctc
     8101 tagtgcgttg gatgaaattc acgcagattt acttgtcgaa tcttcatgta aaaaatatcc
     8161 agagtatagt tattggtatg aaaaatacac ttttgagaac tgaattttat gtggcaagct
     8221 gtgtcacctt gcttcgctgg acgaaaagaa tttatatcat attttaaggg aaattatgac
     8281 aaaaaataaa atactatttc taatatcgat tgtaatacat tgtttgttct gttcgaactg
     8341 tcctagtcca aaaaccgtcg tttgtttagt gatctcgaat tgcacaacta acacatgtta
     8401 agtgatattt cactaagcga cctcggaatt gaaataaata tgatgtaaac cacccaaaac
     8461 ttttcgtttg ataatcttgg aggtaggagt tggaaatgta gccaccctac cacaaggtga
     8521 atctttgttt agagcgagat gcagcctcca gaagttgtaa tagtttacgt attctcctac
     8581 cgtatattga gcatgattta gagaaagaat ggggatgtga tttaaacatt cccttctcaa
     8641 agaaccgaac cagcgttcca tgatccagtt gcaccaaggt gacgctggag gagtgacgac
     8701 agaatcgatc cctaattctc gtaaaccctc aaatattttc ctcccagaga acaacatgtc
     8761 attgtctctt actaagattt cgaaatcgaa acaaagcgcc ttcgtttctt gaatttgtcg
     8821 taagacccaa tctcgagtcg gattttcggt aatattagaa tgaagcagct ttcttgtttc
     8881 taattgaaag aaagaaggaa aatcgtttta ccgtaaacag tttgaatcct gcaaaaatcc
     8941 atagcgacgg caaattcttg aacttgagaa ataaagtgaa accaagaatt aaatccgttt
     9001 ggggtcgttg gggaccattt ctttttgatg cgctcgatga tcctttttac ggtgctaaga
     9061 gaaggagaag ggtcgaatcc taattttaac aacttagaat gaatccgaga tgcaccccaa
     9121 tctagattgt ttatcaacat atctttaatg tgagcagggc gtaaggagaa agtagaagtt
     9181 gtaaattgtc tttagatttc aaattcaaag aaggtttttt tggaaaaaat gaaaatgcga
     9241 ctaacccgct taatagatta acggcccaat tgaaaaaact acgatgccta gtatgttgaa
     9301 tctgacagat atttttaagt tcatcattaa cggattcaat gatagctctt ttccttgggg
     9361 gtgtcagctc gattcttcgg tttgctcatg cgcgtttatc cttgctactt tttagttatt
     9421 cacaagtcat ttacacaatc gagctgacac cccccttaaa ctctattcca gactttcttt
     9481 gacacaaagg aattagcaaa gaagaagtat ctcgacaact tacaattttc gtaatgaact
     9541 ttaaatgagt gtcagatctt attttggcta ttacatctaa cttttttgat tgcctgtaag
     9601 agttcattgc aaaagttata caacaaatgc ttatacaaaa tatttccgtt tcaactttct
     9661 gccgcttatc tcttttactt attttgtctt cttattttat tcaaaattgc agaaaaccaa
     9721 agccgattgg aaacggttac gtattattag gaggactttg cgtccataaa gaaccgacat
     9781 atagaagtga gtgtttcgat agcttacgac gtggtacatc gatacagatt ttggaatata
     9841 aaatcaaaga caaagaagaa aagaataatt tactttggta tcgtgtccaa gttggaagta
     9901 tcgacggatt tatatcagtc gacgaagaga ttagcaacgg tagttttgtt tctatttttc
     9961 cgatcgaatc aaaagtgcaa tacgtagatg cttccgtctt aagagttcgt tctatgccct
    10021 ctttacttgg tcaagtcatt gaaactattc caaaaggaac ggcagtttct gtggttggaa
    10081 gtacacctta taagatgaaa atagaggata aatacgacgg ttgggccgaa gtaatcactc
    10141 cttccggtaa ggtaggtttt agttattccg gttttttaaa tacaaagacc gaaatttatg
    10201 cagaaacgga tttagaaccc ctcaacggaa ttttaatact ttcatcaaat caatcaccta
    10261 ccttttggtc caatcccgga gtagaactcg gtcaacttga tggttgtaag tcagatcgcc
    10321 ccggtaaata tttgaacgtg gaaggagtca aattggtaaa taaggaaaaa tacttcttag
    10381 taaaaagaaa aataaattat tacggttata attctttaga atatgaggga tgtatcaacg
    10441 gatgggttct agattatgta ggagacttcg tcgaaaactt ctacgactgg tccgcgaaac
    10501 aatatggaga ctctttcgat cctaaattag ttcaaattct ccatgagaat actgagccgc
    10561 taatggattt aagtacgtta gtagttaacg atcttggaaa ttccgggaaa aaaggcgaag
    10621 ctttattcga aatatcttac gaagcgatcg acgatgactt taatcaaaaa tggaagattc
    10681 ataaactata tgcaaagaat aaagagggtt atttcgagct tatggacaac ttgggtagag
    10741 aaagccatag cgaagacttt gataacgatg gaatcggaga atggatcgta aaaacaagcc
    10801 tacgatcagg cgaacgaact acttactact cgcgatcagg aaatacgttt aaaccctttt
    10861 tagaaatcga agactctgaa tacaatcctt gcggaatcaa aattaatgat tctactgata
    10921 tcggcgctta tagggaatct atggatttac caagcccgca atgctcagtt gatattacaa
    10981 aaacgatttt tacttttacg atccaaaata agaagattgg atataaattt tcgaaaggcg
    11041 aattggtcgc gttgaaaaag taattttgag aattatcatt ctattatctt taatcctact
    11101 atttcattgt agcgaggaca aaacgctcgc aaagatcttc cgattttcaa atggaataca
    11161 tcccgtctat ttcgatcaac aaagcgatct tgcaaaaaat ttgaaagata acacaacttt
    11221 caaaggtagc gaatcatgta agtcttgcca taagattatt ttcgagaact ggcagaaatc
    11281 aatgcatcga caatctttta caaattcgtt ttatcaggaa agtcacgcaa aggaaccaat
    11341 gtcctggtgt ttaaattgtc attcccctct actttcaaaa ggtgaaaacg aaaaagatca
    11401 ccgcaaacgg attttaaaag aggaaggagt atcttgcatc gtttgtcacg tacgggaagg
    11461 aaaaatcctt gtggcaaaaa aacctgaatt taattcgtta gtccatgaat acttggaaac
    11521 acctattttg aaatcaagtg agttttgtgc gagttgtcat cagtttaact ttcccgcaaa
    11581 taaatcttta accgaagcga tgcataaaga attcaaatat tctaatttac caatgcaaaa
    11641 tacttataat gaatggaagc agtccatatg ggatgataaa aaaaattgtc aatcatgtca
    11701 tctctttccc aaaacaaaac gatcgcattc ctttccagga ggtcatgacc tcaattatct
    11761 ttccgatgct ttcaacgttc aactccaaag aatcagccaa cgagagtttg tcttaatcgt
    11821 atctctaaat aagacgggac atgcattccc tacaggggat ctgtttcgag cgttaagaat
    11881 tcatgtatta aacgataaag atcaattaat taaggaatgg acattaaaaa aaacgtatac
    11941 attgtctttg gataagagcc cagaatcttc accgaaatct ttaataaacg actttgtttt
    12001 ccaacctcaa gccgataaaa aaaggccgtc ggcccaacaa ttccatttta cccttacaaa
    12061 agaatcgact tttcttaaat atagattgta tatcgattac ctcaatggat tctcgcacgc
    12121 tttcggtaag atccctcttg aaaattcaat tcttcttttt aagaaaggca tgttagaagt
    12181 tgttccagtc gaagcagatc agggatagtt tatcttattt catatctggt ttcacgaata
    12241 tttaaacctt tttaatcaca attgctaagt ataaaaagct cgaacgagct attgaaattc
    12301 gatgccgcgg cggataagat cgtattgatc cgatttcttt ctttggcttt gagaaagttg
    12361 cagaccattt tatgattgta tttcagatta gaaagatcga ttcaatagtt gctcttctat
    12421 tcatccacat cttttctgct tttattggaa aggaggattt gaacattctc agtggaagaa
    12481 tccttccctt ggaatctaaa ttaacatggc cgaaagccaa caaccttttc catttggtta
    12541 aggcacccct aaagtatgac tgttgcacgg agtaagtttt gaatttcaat aatccaatta
    12601 gatttacttg ttggtaacta agatgtaata gttagcgttt actcgattcg ttttaaggga
    12661 gtaggtttgt tattggaaga ctgtagaatc tgacttttct taaaaatacc tattcaggaa
    12721 aaaacgagcc aaaacaggac aatttgaaaa aagtcatatt ttttaaaagg gtaggtagtt
    12781 tccaagtaga ttcaaaaaac tgcattttct tttaagcaaa ctttgaatcc attttttaga
    12841 gaaattcgat ttcaggaaat ttaaggaaat ttcaggtcaa atttcgaccc cctaaaatcc
    12901 tgaaaatttg aggtttggaa gtgaattttc tttgttttgg atcttgaaaa gagaaagtgg
    12961 aatctctggg atcaaatttt agatttaagt aaaacattta taattttaaa acaatattca
    13021 aatgatcttc agaaacacaa agagttagaa gctaagttga aatattttcg atgctctttc
    13081 aagagtaagt aggtcgttcg atgttggtag ggtagggcat gttgaaatga aataaataat
    13141 ttccatgata aaaggacagt caaaaccaaa ttgtttcctt taggaacatt cacctaaata
    13201 aaagtccttg tttcataaaa accaaaactc tttaaatcaa aagatagtag tttgttttgt
    13261 tgtagtctta atagtttgaa gagtaggcaa aattgtgagg gaggaaattg gaggaaaatg
    13321 gagggaaaaa ttcgggattt caaatttaat tatatccaat gggatattag atccatagat
    13381 tttttgtatg tgtttttaga gtttgtactt ccctccaatt attggatagg atcgtgcaag
    13441 agtaaaagaa tacaaaagca tgacacaata tgacaagagt tcaagaagaa cgcagttgaa
    13501 ctacggatta gctttttgtt gaaagattaa atatttctgt aaacttggga tcttgaaaca
    13561 ttagacgcag attattttcc tgatttgggg gaatgaagaa cttatgttta cgataaagtg
    13621 tagcatattt cgtttccaca taagtatcat attcttcaga ttttcgagga gcaatttttt
    13681 gaatcgtctt taaagacgta tttgaaaatt tcaaattctt aggatttaca actcccaatt
    13741 caataaaacc ttttgtttta cgggaacaac gacagggatt tattttattt accagtccac
    13801 atttttcatt cataaaatta taaagatctt tacgggctct ggataatttt tttctaaaat
    13861 ttgtcctgga aatgttcata atttttgatc cgaccatatc gcttacagaa aaaatttctc
    13921 caagtataaa aataattctt tgatctcgat ttaaacataa caacatcccg gtcatacaac
    13981 ttatctttgc ctcttcaata agaagttttc tttctacacc ttgggtttct tcttttggta
    14041 ggcttttgtt ctttatagaa tctaaatctt taccataact agaaaaggaa gaggacatac
    14101 tctcgacttg gcttttcttc atgagtaaaa tgtagttaac tgcaatccta taaatccaag
    14161 tactaagttt acttttacct ttaaaagtag ataacttttg aatgactttt atgagaattt
    14221 cttgtgtaat atctaaagct tcttcaggat cataaaccat acgtattaca atattataaa
    14281 tccaaggctg atgttttttg ataatttctt cgattgcttt ttgatctcct ttttgtgcaa
    14341 gttttatcat ggaatcttct tcaagagggg atggtttttc tataaaagga ttgttcatat
    14401 ttttttccat tacaacatgt ttactactca gaatgaatat ttagaattat atctctaaaa
    14461 taaggattcg tttcaaaatt attatgtaag aatcagtaat gattcctttt ggatgagtag
    14521 tgaattttat tgttcgaatt taaaaactgt ccaaaatctc gaaaatccat aaacgaactc
    14581 agatagaact aatcacaaac gtcctaacga aaagtaaatg tagttctctg ctttcaattt
    14641 gtttccgagt tttggatcgt ttctataaat ttattgccgt aaaagtgtaa tcatttaaaa
    14701 tcttaaaata aatttctaat gatagatttc tgcaatagca aaaatggaaa caccttcact
    14761 tggattatta tgatcagctt ctaccatcaa actaaaatac tgagaacaaa tggaacttga
    14821 agccgcattt ttcatagcct tttccgctgt ttccttattt ttccaataaa ctaaatctac
    14881 ccatcggtta ttagaacttt ttaataattc acgttttata aatccttctt gtttcgataa
    14941 aaaattcttt tgtaaatctt cggaagtttt taaaagtaaa ctttcgtttt tatcgtctaa
    15001 cagagtaaaa ggtgcccatt ctataatcca ttccgttgat acttcatcat ttttattttt
    15061 aatcatttta ttcttaactc caaaataaga ttatcaattc caaaagtcta acgttgtaaa
    15121 atttctcctc aaactcaatt aggtaatcaa atctatttta cgtttgaaaa tgagaatggt
    15181 attaaatttg acactcgtta gattttctgg taatatttta gatgctttaa aaaagcaact
    15241 gtgacagttg aaaattgaat ttaagaaaaa aaggaaaata aatttatctt atctggatta
    15301 atcataccca gtatcggata tttaagaatt tcatctaagc tcggagtatc ttatctctgt
    15361 cctacttttt taggcccttg tcggatttgt ctgaactttt attaccgaat tacaagtttt
    15421 agttggactt taaacttcgt attcttccct cacttttcct cgaatttcct cacaacaaac
    15481 ttaggattgt ttttaattgg agtagggcat tcgttttcaa ggtatttagt ggagtcaaag
    15541 aagacgtaaa ataaagcggt cgcactactg gattgaatca aagaactaat tcataaaaaa
    15601 gaaaatgaat ctttacaaat agaagtaatc tccattatta aaaataccat gtctgatatg
    15661 acaaacccac acgaccgttt aatccgggaa actctacagg ataaagagga tgcaatttcc
    15721 ttttttaaaa atagtttacc cgaaaaaata atcgaacttt tggatctaaa cggattagaa
    15781 cttacacaat ctagttttat ttcagaaaat ttaaaagaag aacaaaccga tctactcttt
    15841 cagatcccac tgaaatccgg taaaaaagca aacgtctatc tattatttga acacaaaagt
    15901 tatttggatg aagcagtctt tagtcaactc ttaggatata tatccgcaat ttacaagtct
    15961 cagtttaaga cggataaaag atattcagtg gtgattccgt ttgtattcta tcacggtgaa
    16021 aggacttgga ctttaggaaa tagttttcaa aataggttta tactctccaa aaacgaagag
    16081 gaagtattta agaaatacat tcctgatttt gaattagaac tatttgattt gtcgaaagtg
    16141 gatctaaacc gattggaaag tatcacccta agagtcattt taggagtggt tcaaaaaata
    16201 tgggaaggtg atgcttcatt tttaggttat ttagaagaag tatttgaact cttaacaggt
    16261 ctaaaaaacg aatcgaaaag ggttgaaatt ttccaaaaac tgtttttgta tatatttaat
    16321 gtaagagaga ttgaaccgac tgaaattaca agtttactta gtcattcaag gtataatagg
    16381 gaatacgagg atttagccat gacaacagcc gaaaagttaa ttcaaaaggg tgaaattaaa
    16441 ggtaaaatcg aaactgccag aaatatgtta ttgaatggtg ccagtttaga atttgtatta
    16501 aaggttaccg gatttaccga acaagagtta aaagaccacg gtcttttatg attcaattca
    16561 cgaattgtaa atagaaaatt aaagatgtat aaaacacttc tgtatttaat gtaatagtca
    16621 aaataagatc ttacactccg ttgatgttga ttaggaaaac tgtaagttgt cgagatactt
    16681 attcttagct aattcctcgt gtcaaggaaa gtctgcatcg gagttttccc aaaacaatac
    16741 ttgccttgat gcgttcgttg ttatacgaat cgatccactg atccaatccc ttagtctctg
    16801 ctaacatcaa aagaccaacc ttgtttttga ttatctttta tgctgttgtc atctgtttct
    16861 acttatttat cttcaggagt gtaagaccaa cttctaatta ttacacttga catgagtcct
    16921 gttcggcaag aggaataaca acgtgaaata tgtcgaaggc cacacgagga ctacagttag
    16981 atgctgtgaa tttattggag aaacggatat agccaagatt ttaaatgtga gttgcaaata
    17041 taactttttt cattattagg tcgataaata agattggtcc accatgttcc tttaccaagt
    17101 tgttctcgat taaagaatgt tttcttatct ttatctaaga cccacgctat tgttgatata
    17161 gaattaccga cgcgttgatc actatttaca tacgagatta caatttcatc tttataatgt
    17221 tctaaattgg ttattcttac gctaaaagaa tcatatctac ttaaaacaac cattgaatcg
    17281 atttttgtat taatttcaat tgtataaacc tcatcaaatg tctcatcgcc atcactgacc
    17341 tagcccctga atttagaacc acttagaatg tttgaaatcc tcgaaaagaa tgaaagtttt
    17401 ggaggaagag aatagtaagc taaaaaaact tttcgcagag caagccttgg aacttgaagc
    17461 aatcaagatg ttactcgaaa aaaagtagtg agccgcgagc agaaacaaga ggcgattctg
    17521 ttaatcaaaa cgcaacttgg agaacgaaga tcttgccgtc tcttgcaaat ctccagaacc
    17581 ggctttcatc atcgttccag acttcaagac aaaaacaggg aattaaagga tcgaattctt
    17641 tttttggcgt ataaatacaa aagggccggt taccgacaga tccataattt cattaggaaa
    17701 gaggagtgtg taaatcataa acgaatctat cgtctgtatt ccgaattagg tttaaaatac
    17761 cgaataagac caaaacgaaa gagactatcg ctacctacgg tttcaaagat tgttcctaag
    17821 aaatcggagg aacgatggcc aatggatttc atgtcggatt cactctactc gggaagaaga
    17881 ttcagaattt tgaatatcat cgatgacttt ggacgattcg ccgtggcagc gaaagtggaa
    17941 ttctcaatca cttaagaacg attagtaaga attttgaatg aagtttcaaa agttcttagt
    18001 ttaccaaaac agatcgttgt ggacaacggt cctgaattca catcgaaaac ttttttacga
    18061 tgggttttcg aaaaaggagt cgatattcat tttattacac cgggtaagcc aaccgaaaat
    18121 gccttcatcg agagctttaa cggaaaaatg cgaaacgaat gcttaaatga aaactggttt
    18181 aaagatattg aagaagccaa gcgccttatc gaagactgga ggatcttcta caattcagaa
    18241 agaccgcata gttcactcgg aggtctgact ccggaggaat atttaagacg atctgcttaa
    18301 gagaatttta cacattgcat tggcactaaa aacgggggca tgtcatcgga acacttgaaa
    18361 aatgtgcgtt tttgagcctt ctgattctaa aatcctattc aacttgtggg taaggttatg
    18421 gtatgaaacg ttaagagatg gaaacaagtt tgttgagttt gtggaacata ttgatttacg
    18481 aattccgatt atcaagaatc gtcccgaaac tttaatgatt aaatcaataa tgcttccgaa
    18541 ttcatcttgc ctatttacag aaaaactatt tataaaacgg cacattaaga ctgaatatga
    18601 ggaagtgcag attaatttaa tggatgaagt cggttgtata attacgaagg cgtgtagttt
    18661 tacaaataaa aaaagaaccc gagatagttt tgatatattt ttgtcaattt accaggcaag
    18721 agattatgga aagcttataa agcgattctt gaaactttcg agggagaatc cagatttatt
    18781 gattcctttg gttgagatta aagaatatat tgataatgat aaatatttag atttaatatt
    18841 tcttcattgt gaaaatacaa acaaagtaaa aaaagtgatc agtaaatttc ttaaggatat
    18901 tcagatttct aaattaataa gtaacaaatt tttacgtact agatagcctc tctttttagt
    18961 aggtgcgcgg tcggacaaat aaaaaagaaa tcattgttta ttcgacggaa aggattatat
    19021 taatagtatt ttgttaatca agataaacat tattgaaagt ctttaattaa gaatgaatta
    19081 tgatgacttt aaattcgaat cgttgagagc agggtgaatt tattcaaata aaaatagaag
    19141 acattttaaa tttatttagc tagggtgaaa atagacattt agaacaatct atccttgata
    19201 gaaacttatt aatttcataa aatttaggac attatttaat taaaatattc ttgaatgatg
    19261 ttggaaaaat ttaaaatagg caaaatattc cgatagcttt gtcgtattgt gtaaatgcat
    19321 ataacttcca atacattaga tgatctcatg atggtagtat atgagaaaat aattctgaag
    19381 ggaaagcaaa tcaagccgac tagaggtgat gcaaaagagt taacgggagt tttactagaa
    19441 attaagaatc caagagcaag attgagtcgt actgagaggc ggggattgct tttttcatgt
    19501 gttggcgaat tcttatggta tatgtccggg tctaacgatt tagaatttat tagttattat
    19561 ttaaaagaat attatgaaaa ttcagatgat gggaagacac tttatggtgc ttatggccca
    19621 cgaatttttg acaagaatgg catcaatcag ttccagaata ttatttcatt gttaaaaaat
    19681 aatagtgact ctcgaaaagc tgtaatacaa ttatttgatg caattgatct cgttgaaaat
    19741 cataaagatg tcccttgtac ctgctcacta caatttttga taagagggaa aaaattagat
    19801 ttatttacat ttatgcgatc aaatgacgct tacattggtt tgccacatga tatattttcc
    19861 tttactatga tccaggaaat tatcgcaaat aagttaggtg ttaatctagg tgtatataaa
    19921 catttcgtcg gaagtttaca tctttataat gataggcttg ataatgcaaa acaatatata
    19981 gaggaaggat ggcaggaaac tacaagtatg cctaagatgc catcggaaga ttcgactgag
    20041 gcgattttaa aattgattca agtcgaatcc cagataagga ctgggcaggc ggttaatagt
    20101 agcgacacga atgacttaag tccttactgg atggatttcg taaaccttct ttatatattt
    20161 aaaatatata aaaatgagaa tactattaaa aacacctctc tgattgaaga aattaagctt
    20221 aaaatttcaa cgaaggtata cgatacttat attgataaga aaaaggcgat ccgtattgag
    20281 aaagaacaat tacaactgcc aaatatttga agattaagtt actataattt agaatgttag
    20341 aatctttatt aaaaagttta gatgatccag atttaatatc taatcatgtt cttccttggg
    20401 gatcgccaat tccggttttc ggagatgtat ctaattcgcg agttgctact cttgggttaa
    20461 atccaagtaa tcgagaattt atggatgcgg atgggaagga gttggagggt gaaaaaagaa
    20521 gatttcatac tttgaaatct cttaatataa gcagttggtc tagagtaaaa caaaaacatt
    20581 tagatttaat agaccattct tataggaatt attttaataa aaatccttat gatagctggt
    20641 ttagaatcct tgataaaatc atttctggaa ctaaagcgtc tttttataat aaatcaaaca
    20701 aagcgtgcca tcttgatttg gtcccatacg caacatcttg caagtgggca gaattaagtg
    20761 gcaaacagca aactcgactt ttccaaaagg caggcgatac tttagctttt atgcttcgag
    20821 agtcgtccat ccgtgtaatc gtattaaatg ggaaaacggt cgtagatgct tttcagaaaa
    20881 tttcaaatca agctctcgaa aaagaattaa ttcctgaatg gacgcttcca agaagatcag
    20941 gaattggagt tccaggtttt tcatataaag gtataataaa tcaaattaac ggtcaaaagt
    21001 taagggagaa tatttatatt ctcgggttta atcacaattt acaaagcagt tttggagtaa
    21061 ctaatgttgt aaaaaattcg attcaagatt ggattagtca ttcatttaaa aaaatagaaa
    21121 atgaaaccaa aagataagcc tcttgctgaa aaatatgatt cgcttttatt aaagtacaat
    21181 aaagaagtac gacctttatt tggaattcat gagaaggaaa gtcgtatatc atttgttgag
    21241 cagctattag aaagtattcg aagagtcgac ttcgttaaaa aaattgaaaa caattctttc
    21301 actatttctt ttgctgaccc ttctaactct ttatttgacc ctttgaaagg agctatctat
    21361 tttaaaaata gtggtaattt cgaagaagcg tgctggctag tatttcattt tgtttatttc
    21421 ggaaaacata gatatggtgg ctggcgatat tcgagggaag tatacggtgc attaggtcag
    21481 gaagaaaatt ggaattggaa tcgaataagt aaggatatta aaggattccg caaatggtta
    21541 aaacgtaatc aagattatat taagcgaaaa gatgtacctg gaggttttgg taatcataga
    21601 aaatatgaga gcttggatgc ttcttcatca agaggaacag gaagtgcgtt tgaagcttat
    21661 ataaattggg tgcttcgatt tggatctcat aatatccttt ttgataaagc gtatcaagat
    21721 tcagaaggtg atgtaaaggc agctttcgat aacttattta aatccatgag taaagttgta
    21781 tcttttggtc gaacagcaaa attcgattac cttacaatga taggaaagct aaatcttgct
    21841 caaattaaac cgggaatccc atatttaagt agtgcacctt acaggagcac gattgctatt
    21901 tacaggtgac gttacggcca gcgtgaatcc gaaggattta gagaactgga taatcgaatt
    21961 agattcctat ttggatgtcg gaatgcaagt ctttgaagac tctctttgta actggcaaaa
    22021 aagcccgtca gtattcagac cgtttcgtgg atagaatttt ctctatttcc aagtatattt
    22081 tctttttagc gcatttaaat gactgcgact aattatattg cgatgttgaa gttgtccaac
    22141 aacgattcct ggatgtatat tgataaatcg agcaaattta ataacttcat ttcgattcga
    22201 acgtaatttt tgaaatcttt ctttaaattc tactggtatt aaaatatttt ctgcgaattg
    22261 atttgcctca tcctcttcat ttccatttgt aatccaggaa ccctcaacgt gaagagggtt
    22321 tgagctatgt aaaattaaat gaccagcttc atgaaaaaat gtaaaccaaa aatgatcatt
    22381 agaaagatat ctaaagctca gcattaataa tgctttatca gaacttatga atttcgttgc
    22441 accgcttgcc ttacatcctg atggtgcgcg agcgatgatt accgctactc cagattctgc
    22501 acaaagtttt gttagctcag gaatgaaatt agaaggatct ttcttaaaag ttaagttacg
    22561 aattgcagat aatgatttaa gaaaattgcc agaatcccat ttattacagc ctatcgattg
    22621 acttagaatt tctccttggc gaatccaagc tgcgatagca ccgggttcag aagtaaaact
    22681 tgaagtcatt ttaaataatg ccattccaat ttcggaatta tattttttgt gccaagctcg
    22741 aatgctcggt acaccgaaga aatttaagca tttttctaca acatcaatag aattgtcaaa
    22801 attggttaac cagcctaact ttaacatttc tttaactgga ataagcgtta accattctct
    22861 cttttcattc tccaactttt gggattctag cagaaaaaag tctttttgaa attgattttc
    22921 tctttcaatc caaaaattgg caggaggccc caaaacaatt tcaagtttct ctgcaatttc
    22981 cttatcgatt cgaattttgc cttttaagag ttcgtttatc ttgtccacag gacgagacat
    23041 ttgttccgaa aattcttgaa atgaaatctg ttttttcgaa agtatatcta tgatagtatc
    23101 cgagggttct gaaacccaat caggtctaaa tgctgtcgtt ttactcattt ttttgaccta
    23161 tttttattat tttaattcga aatactcttt gccagtcaat tttactgggt gataataatg
    23221 gttgtggatt atgattagaa atgcaaacca tttcatagtt agttccaaga tcaatactga
    23281 aaattttaat attttcgcta ctgccaagtt catcaattaa atcccctaga acaagatctt
    23341 ggacggaaaa ggcagccctt aaatcggata atctatttct aagcttgctt gaaaccggtt
    23401 cacctaaaaa ctttaaagct tgtgactctc tttcacaaag ctttcgtaat tggacattct
    23461 gaaatgctaa tatcaaatat ttaatcttac ctattctctt tgagaaggaa tcagctccca
    23521 aagtcattcc atcgtattta atttaataga gttgttgaaa aattaccaat taaacatgag
    23581 agtaaaatag aattttctaa actatacgga gaaactaata ttgtcacgat tgaggtggtt
    23641 gggtacttta ctctttatac ttactttttt aaaaacacca tttctattct tataaatctc
    23701 ttaaagaaaa aagacagata gtttaaaata attttaatca aaaaagaact taaactatcc
    23761 aatctttttt atacttcatg ctcaataata gccttacaaa atgcttcttt gtataattgc
    23821 aatctttgtt cgagctggta atcgcgaaga gcattataaa aagatttatg tgaaaccatg
    23881 aagcaatttg caatatctcg agcacaaacg ctcgaaagaa aatagtaacc atattgttta
    23941 cttactttga aggaaaacag atctatcaat tcattccttt cccggttttg ggaaaaggga
    24001 caatataaat tctatttctc ggtctaagag ggctttatct ttcatatttt tgcatatgtc
    24061 ggcgaacgaa gttaggcgcc gtgttttgta gaattatttc taaaactttt ccttttgaat
    24121 aattcgctct aattttgaaa aatattcttc catcaaggtg ataacataca ttaaataacc
    24181 ggctttaatt gtaacaccat cttcagttga gagcaatggt cttttttgtt caataaattt
    24241 taatacatcg ttaactgctc tttcgttaga attgaatatt aattcacctc cttgatgtac
    24301 aataaagttt ctgataaatt ggatcgtttt tatttcatct cgaattggct gcaatgatga
    24361 aatatcaact tcaataactt tttctatata tttgatggat ctatcaatac cccttccatt
    24421 tatatcttgg taacctaaat ttaatgaaag tgtctcttgt aaaaaattgc aatattcatt
    24481 tagttcgcat tcaaatatgg aaaacaaagt aattaaagcg gatcgacgtt gaagatttgg
    24541 aaaatggata ttgaatagat tatctagatt ccactcattc tcttcaagtc tttcatattc
    24601 aagttcaatt tctgattgaa gcgaatcgtc aaaatctgga gttctcactt tataatcatt
    24661 gtagttatta gttagctttg aagtcagcgt ctcaacgcct ttaacgtagc ctttcattag
    24721 atccgcagtg acattaaaac cgtatttaaa tccagcagaa tgaatatttt tcgaagtcaa
    24781 tttttccata tagtttatgc taggaattta tataaaacat ggcgtctaac gaaataggct
    24841 tctcgacgtt tgagcgaact ttagtgagcg tcttgcaaac cgagtgacaa agcaaatgtg
    24901 ccgaaggcca agcaagagtc gcggagcgat ctcgaaacac cgcgagaagc cgcagtaacc
    24961 aaacgtttat ataactgaat ccaaataatc tatctttttt agcatttcag taatttcagt
    25021 ttcagatggt ttaaataatc catgtaccaa attatttcta aaaaaggaaa cctcatcata
    25081 ggcgatgcga gcactagttc cttttttatc taaatatcct cttttccaat cgtaagcggt
    25141 atctcccctc tctctttcag gtaatttgga cctaaactta tgctcgaatt gagtccattt
    25201 ttccagaaac aatcctacat gagtagcgta cacaatttgc tttgataata ccaatttttc
    25261 ttcaaagaga ctttcaaata acgtagaggc tatttcaaaa taagtttcaa ctttagacaa
    25321 ttcaacagtt atgccatttc cagaatggta taactcattt cttaatctat gataccattc
    25381 aatatcttct aagctaattc ccgtcaattt atcgaaatca tattgttcca ataaatctaa
    25441 taaccccgga aatgaatttt cagtttcttt tagttctttc cttgagggtc gctttttaga
    25501 cgcttttcct cttttcggtg cacttaaata gcttttaata attatctcaa cggcattgtc
    25561 tattgagata aaagcaatcc ttctatcgaa gtcacttttg ttttcaagat gctctgcagc
    25621 atggtttaaa agttctttcg aaccctgagt ccaaggtttt tccataatag ttcaatttct
    25681 tggttatttg cctaacgaaa taggcttccc gacgttcgcg gttctggagc gcgtcttaac
    25741 gcgcgaaaga attggcacaa ggcttgagcg accttagtcg catctcgcaa gctgagtgac
    25801 aaagcgaatg tgcggagccg aagttagacg ccgttctttt cttttatgca tttttcttat
    25861 tttctaaagt tgaaattgca ttaagcagtt cttgttcatc cttaagggct atcgaaattc
    25921 tttctgataa ctccgcaaga acgattctga tactttgtgc caggtttaga cattgctcgt
    25981 ccgttcgatt atgaactccc tcacttaagg cgctatgtaa gagctttaaa ggattttttc
    26041 catttactaa taaaatttcg ggaaaatcat cttttactaa atcaattgct ttagaaaatt
    26101 gaatttcttt aattgcttcc tcaaattttg ttactttttc tttttgcaca ttgagttttt
    26161 taattacatc caatatttta gtaaggatac gatttttttg gttttcaact actcttcgat
    26221 aataaatgaa tgctccaatc cctaaacttt gattctcaca ttgtcttcct tttaaaaata
    26281 tttcacgatc cggaccaatt aaagttatta attttgaagg cgtcgatggt ccataaaatg
    26341 gaagttcgcc aaatttaaag atttgacctt ttgtcccatt gtcagccata acaaatgctg
    26401 aaaatacctt aagactatct tggcaatttg aacattggta attcaggaag acaagttttt
    26461 ctgacctttt ttgtaattca acccgcccgc tatcaatatt tcgaaaaaat ctattaccat
    26521 tgcatttatc atttgagcaa tataaattta tttcaggttt atttaaatac caatgatcct
    26581 ctccaaagtt atctttagaa atataataaa gatccttaac atttacaatt tgagaaggtg
    26641 gatgaccttc caaaaattca cttaaagtaa tagaatcaat ttcagattta atattgggtt
    26701 cttgttcttt catttttatt ctctacaata tttaaagaat gatgtataac tattaatctc
    26761 cgaatttcgt ataaacacct aataataaca gaatatacga atatcataaa gccctggaat
    26821 ctatcaatcc caaataagct tagaaaatag agttgtagtg cagttcaaca agaccgatag
    26881 atgattctta aaaacagttt catgtaggtc tttagttgag taaacattta gtgcttcaag
    26941 tatatttttt ttttaaatga tacaacaatc aacttccgat aatgtatctt atgtcccgtc
    27001 acgaggaaac tggggaagag gggttgttca cgggggcgat cctctttacc agaaagctgt
    27061 cgttcaactt gtcggtgaaa gtccgatccg ggtaaacgcc agagagcccg gtagctattc
    27121 tcggatgttt ctgggcaacc ggagatgtct aagggagaat attaggccat ttgaatggag
    27181 gtgcgaaaca gcagtccgta acataaagtg aattctgcag cgctgttaga ttaacggtag
    27241 aaataccgga caagggagag tcgagcctgt cgtagtgagg cgaagacaat agaagaagcg
    27301 aagattctgg aaatgcagct tcgaagaact cttcggcgta agggaatcgg aatgttgtga
    27361 aagtgggcga cggaacgtga gagatcctat cagatcattg gtcccacaac cgatgtaatt
    27421 tttggtataa gttcatagga cgaaatccgg agagaagtct ggtaggaagt cggatgaggt
    27481 cgtagtacct ttgatgatca gaacaacaca acctgatcta ggaaaggatc tctacttcag
    27541 ttaagctata gcacggaggt aagtgaagat gcatgtcagc aatgaccaac aacatccaat
    27601 aacatttgat acaacacgag aacttcagcg aaagctatac cttgcggcca agagaagcag
    27661 gaatcgaaga ttccatgcgc tctatgatcg aatctaccgc ttcgatatac tgtggcgagc
    27721 atgggaggaa gtaaaagaaa atggtggtag cggaggggtt gataacatca cgtttgaaca
    27781 aatagaacga gatggtgttg aaactttcct tcgcacaatc gaagaagatc tgaaaagaag
    27841 aaagtatcga ccctctccgg tacgtagggt aatgattcct aaactggatg ggagccagcg
    27901 accgctcgga attcctacaa ttcgggaccg agtagtacag caggcctgta agatagttat
    27961 cgaaccaatc tttgaggcta actttctaaa tagttcattt ggatttcgtc ctaaacgaag
    28021 tgccgtgcaa gcgactatag agataaaagc ctctttagtt cgtaactggt gggtaatcga
    28081 tgcggatatc caaaagtatt tcgatacaat tgatcatgag ctactaatga aacttttacg
    28141 taaacgagtc agtgaccgtc gcgtattaaa gatgattcgg cagtggttaa tggcgggtgt
    28201 agttgagaac ggaaagtttc aagcgaccaa aattggatcc ccgcaaggag gagtaataag
    28261 tcccctactt gcaaatattt atcttcacgt cttcgatatg tattggcaaa acaaatatca
    28321 acacttaggt cgtttgattc gatatgcaga tgatttcgta attatctgta ggtatcgttc
    28381 agatgctgaa agagcgttga aatctgttac ccacatcatg gaacgcctta aactcaattt
    28441 gcatccagct aaaacaaagt tagtgcaaat ggagaaagaa ggcttcgact ttcttggatt
    28501 ttattttcga aagagccact cggaaaatac gggtaaactt gttccctatt tttggccctc
    28561 taagaaagcg atgaagagta ttcgatctaa gattcgtaat ctaacgactc gtcgatggta
    28621 taggctatca ttggaggaaa ttgttgcgaa tcttaaccct gtgattcgtg gctggaggaa
    28681 ttactttcgg gttggaaatt caacccgtaa gttccaagaa ttagatagtt acgtgttata
    28741 tcgtcttttc catttcgttc gcaagcgtgg aggaaatcga ggttatctta gaatacccga
    28801 ttttcaagaa atgtatttgc gatgcggaat tgaacacttt tatctctcag gtggattaac
    28861 gagatagtac ttgaatgccg gaggaagaag actgtcggaa agccgtatgc gggaaaactg
    28921 cacgtacggt ttgatgtggc aggagatgga gaccagattc ttaacatgaa tccaggcgcc
    28981 atctcctgac cctactctca aaaatgaaca tttgttcatg tatgttctgg cacatcggta
    29041 acactctaga ccggaaacat gggttacact ttattcgttg tagttgtaca caggcgtttc
    29101 gtatttcaat acttttcctg taataaatct aacacatcca gaactgcgtt cgtaaaatag
    29161 atcttacaca aacgctctga gacttcttca aacccgactc gttcaccaat taaagaagaa
    29221 aaaaaccgat tataatttat tcaatattgc ccttgaatgt ggttttaatt ctgcttcttc
    29281 atttcatagg gtttgtgtca agtttacagg taaaccccac gcgatcttaa aatttatatt
    29341 caatcttacg aaggttcaag tcttacaatt ctgcaaaaac caaaaagata atcaaattct
    29401 taaagcgttt aagaaaaaaa ttagaaaaag aaaaagatta ttagaattta aaatttgatc
    29461 ttattaaaaa agaaaatccg gaatcaattt taactttaaa caaacagaaa tttataaaag
    29521 aacgtttaaa ttgaatgact ttttattttt atatagaaat ttatctttca attaaataaa
    29581 tttcagtccg gataaccttt atgaacttcc gcataatgtt gattcactta caaaaaataa
    29641 caattggctt tctgtttctc attaatcttt tttgcaagat tcaaacggaa aaagtagaac
    29701 caaaaactta cagggattta acagaagcga tccaaaatcc tttggatgtt cgatttttgt
    29761 atttgaatgg tcaaaaactc acaactcttc caaaagaaat tggacaatta aagaatttgc
    29821 atgatttgaa tttggatgaa aatccactcg gagcttttcc aaaagaaatc gggcaacttg
    29881 agaatttgcg agtgttggag ttgaataaca accaactcaa gacttttcca aaagaaattg
    29941 ggcaactcaa gaatttgcta gcgttgtatt tgaataataa ccaactcatg actctttcta
    30001 agggaatcgg acaactcaag aatttgcaag aactgtattt gaattataat caacttacga
    30061 ttcttcctaa cgaaatagga caattgaaga acttgcaagc gttggaattg aataataacc
    30121 aactcaagac tcttcctaag gaaataggac aactgaagaa tttacaacgg ttggaattga
    30181 ataataacca actcatgact ctttctaagg gaatcgaaca actaaagaat ttacaacggt
    30241 tggatttggg ttataaccaa tttaaaataa ttcctaacga aatcgaacaa ctacaaaatt
    30301 tgcaagtgtt ggaattaaat aataaccaac tcacaactct ttctaaggaa attggaagac
    30361 tacagaactt gcaagagttg tatttgagtt ataaccaatt tacaaccctt cctgaagaaa
    30421 taggacaatt gaagaacttg caagtgttgg aattaaataa taaccaactc acgactcttt
    30481 ctaaggaaat tggacaactg aagaatttaa aacggttgga attggataat aaccaactct
    30541 catccgaaga aaaagaaagg attagaaagc ttcttccgaa gtgcaaaatt tattttgaat
    30601 aagatttctt tatcaaggga taggacgtcc tgatttaaat caaagagagt tagattctct
    30661 ttgagatttc aaatgatgaa cataaattca acttcttgtt actatatttt ttaaaacttg
    30721 gagtgatttt tatgtgatac aataggattt tttcgtaaat atcatgaact cggaacaaac
    30781 cttatttttt cttacaagcg aaactctttt ttgaagtttt agaccagttc taaataaaat
    30841 tgacttaatg aaattaaatt caaaagataa cagatggccg aagtgaacaa tcctcatgat
    30901 cgattgattc gagaaacatt ccaagataaa aaagaagcag ctactttttt caaaaacaca
    30961 ttaccgatcg aagtagtaaa attactcgac ttagagaact tagaactatc cgaatctagt
    31021 ttcgtctcgg aagaattaaa acaagaacag accgatctat tatttcaaat tccactcagg
    31081 tccggtaata aatctaatgt atatttactc ttcgaacaca aaagttattt agaaaacacg
    31141 atctatatcc aattactcgg atacatgacc gaaatctatc gaaatcaaca aagaaacgga
    31201 gaaaaacttt ccgtagtaat tccattcgtt ttttatcacg gggaaaaaga atggaaattg
    31261 gggaatcgat ttttggatca attcgttcta acaagtcaag aaacgggaat tctaaaagac
    31321 tttatccccg attttaaaat agacttattc gatctgaaaa aagtagaatt gaaagagaag
    31381 ctagaaagta taacctttca agttacttta ggagtggtgc aaagaataag ggaaggagat
    31441 ttggattttt tatctcactt accaggttta ttttctctac tcttggaaat tgaggaagaa
    31501 tcgaaaaggg ttgcaatctt acggaaattg ttattgtata tctattgggt ccgagatttg
    31561 aaaccttcgg agttcaaagt aatttttcaa agatcgaaat tagaaaaata tgaggagttg
    31621 actgtgacta ctgcggaaaa actgatttca gaaggtgtga agcaaggaat cgaaaaggga
    31681 attgaacaag gaattgagaa aggaattgaa caaggaattg agaaaggaat tgagaaagag
    31741 aaactggaaa ccgccggtaa gatgcttggg aaaggaatgg atctaaaaac agttttagag
    31801 attacagggc taaccgaaaa aactctgaaa gagcataaaa tcctttaata tcgattttta
    31861 aggagcagtt tcaattttac tccttatatt cttccattca ttttaatagt agattcttct
    31921 gtgatgtaac atacaacttc cgataatgcg ccctatatct caaaaatgaa catttggtta
    31981 tgagcgtatc catacatcct ttacacttcg tactcaatac aagctttaca aaaagaaacg
    32041 caaatatgta acccgcgttc aaagcgaagc ttagcgattt attatttcat agccaatatt
    32101 ttttcaagtt cttgttttgc cttcttaact tcaatccaaa atgggattgt aaacagtcca
    32161 ataccaaaag caagcatgcc aagagaaata agaagttctt ggggaaaatc acttaaatta
    32221 ctcataagtg tgatggttga aactataaac tctaatagtg cacctgaaag ccaaataaac
    32281 ataaaaacaa ttacggatgg atgtaaatgc atctttatat caattataat tgaatttgct
    32341 tcagatctaa tattaccttt aattttcggt agaaatgaat ttcgatatga aattattcta
    32401 catatatcaa atgtatcgtt atttatattt ccatgaaata ttttagttcc acttccaaat
    32461 agcttatttg gttctgtatt agcctttaat tttgagatag cttcttccac tgtgagattg
    32521 gatttaaggc tatattcttc atacggaatt attttcatct ttcgctctga tagtacagaa
    32581 tctaacttct aattcacatt tttcatataa actactgtta agatattact gtcgaattcc
    32641 attataattc tgtctattcc ctttataaaa tatcaatata ccattaatca ctaatatatt
    32701 tctgatccaa taacgattag gctaccatct cagccaacgc aagaaaatta attggtaaaa
    32761 cggtcatttc agaaaacaga aacacaatgc cttttttgta ttgtgtatcc gggagtttta
    32821 caaatgaata tatctgtttt ttagtaatat tctgattttt ttaaccgata gttattgtat
    32881 taaaagtctt ttcaaccggg acttttaact ccttgggtaa attttttaat attcatttca
    32941 ggcctcattc aactggggct attttttcct gcaaaaaatt tacagacaaa tattttttta
    33001 aaaaagatag ctcttattct agttttggat aatagtattt gtatcaattt gacttataca
    33061 aaccactttc cagttttata atataactat ttatttcctt atccagataa gacttgaaca
    33121 ttattcgatg tctttggttt aagtgatcaa tctttttgta caattaatga aagatatatc
    33181 taatacagtt tctagatatt cttcggcgag agattgaaaa ccggctttaa taggtaatgt
    33241 atatgaatac tttgttttgt ttgtttttag gatttatctt tcccctattt ttcatcctac
    33301 aaatttaaac ccgttattta cgttagtcaa attgtgagga aattttttat ttactaaaat
    33361 agccttagct ttgtgttctc tttttttaat tttatcaaaa tacaactttt aaagtcgaag
    33421 taacatatat tttactagat gactctaagt tataatatag gggtcaaaaa atgaaataaa
    33481 acattgaaat tttgttataa tgtgacataa ttatgttatg attaatattt ctgaaaaaaa
    33541 tattcttata aattcaaaaa caaaaggatt tcaggttcat ttttgggaca attcacaaaa
    33601 caaggaaata ttagaattag taaaaggatt ctgtaaaaaa atctataaag aagctggata
    33661 ttctgattat gaaacagtgg atttagataa ttggtctaag tggttttacg ttacatatga
    33721 tggagaaatt caagcaacca gcagaatagt agaaaaaacg aaagaaaatt taataccttt
    33781 agaaatcgtc aataggtatc cttcggaaga acattattta attcaaaatc ataaagttgc
    33841 agattggaat tctgtttgtt ttaaagaaac aattatagga tttcgagcct tcaagatagc
    33901 agcaaaatca ttagctgagt attgcttact ccataaattt aatatggtat atggaatgat
    33961 taacccaacc tggaagggac tccatcgtgt ttatttcgac tatggagcct tatattcaat
    34021 tatatattca gattttgtat attatccagg ttgttttcta aataatgaac tagcactttt
    34081 taaagtcatc gaaatcaaag aaaaagcttt acaaaaaatc gcgacaaatg tgtagtactt
    34141 ttgccataat tagacatgaa tttttcaaac ttactctgtg ttttagttgc catattcatt
    34201 ttatttttag gaatatatac ttactttctt ccagatcgta aaaagataca aacctacttt
    34261 ttatacttca ctatttgctt ttcaatttgg cttttttctt ttgtaggtcg tcaatttgtc
    34321 agttttgact ttcgacatat tgttttggat tggatgttaa tccctgcaat tttctttcct
    34381 attctcttag ataaaatcat atctttaatt tccgaccctg aacaaaaaga atcgaaatgg
    34441 aaaatcggaa ttcttttttt aatagtaact tattttttat gggctgcgat aacttgttca
    34501 tatagtatca atgtagacag aagtaacttt aattatactt caacgatcca ttatcatatt
    34561 tttattagtt atcaaatcgt ttatgttgga tttagtatct taaaattggt taaacttatc
    34621 tataaaaaat caggtgctca aagagtacgt ttaacattaa tgtgtattgg cgttattaca
    34681 atgttatctt ttgcattgat ttttatttac atacttccct taaatggaat gttttatggt
    34741 tcattatcat caataggggc tttaatacat tttatatttt ggacaattgc aatcttacag
    34801 tataatgctt ttgatactaa atattcaatt tttgttcaag aatctgttcc tttacttaac
    34861 aaaatttcta taaatctttt tttgttcctt tttaaaattt tagatcctat tgagtttaga
    34921 aaaagtgact ttttgtttaa aaggtttttt tattcaagag ttttatatgc agaaatgcaa
    34981 cttagagaga aaacagattt agattttttc caacgtgcag aagttcttgc tagaagatac
    35041 gatcgatgta aaataaattt ttagtttctg tataatttag aagtgaaatc ccaaggaaca
    35101 aaaactataa aaaacgaaaa gtttgaaact ttttaattct aaaaaaagca acttctatca
    35161 aaaattcttt tttccacatt tccagagtaa attccttacc tattttctta actttcttta
    35221 aaatattatt ttgctaatag tattttcaat aaatcatttt caaaacttcg taaacaagac
    35281 tcgtttatcg atataaggaa tataaaatag gttttatctt acccagtaag gtcaattttc
    35341 ttcctttgta aaattatatt tacccttctt taaaaaaaat agatacgtaa ttcaataaaa
    35401 gaagcgaaaa tggttttaag ttataattct gataagctga ataatgcttg gtggcatttt
    35461 agaattcttt aagttttttc tttaaataga atttattaaa aactctaata ttcttaaaat
    35521 ttcagttatc agataaaaga ccaagaataa tttgatctat tgctaaacga tgaatatctt
    35581 taattttaaa atatgcctca attgtttctt ttgattttgg ataacgtaaa acatttcgat
    35641 atatatggtt aatctcttca aacctaagat ttagtttacc ttcttttttc tcttctccaa
    35701 aataattcat cggtcctttt ccgtttatta tccaattcat attataacca tgaacgtttt
    35761 gaataatata tgcagtttgt tcagtaacgt cgttttcttc attttcaatt ttactaagtt
    35821 gtgactgaga aagataaatt gtagatgcaa attcatcttg attatacttt cttccgagtc
    35881 cttcagtacg gatatattta attcttagtc caggtgattt cattttttta attcattatg
    35941 aataatttta gttgattttt tattttttaa tcatatctct gactattcag gattctttac
    36001 gaatattcag aatttgaagt catttgtata agtatcgaca atttttaata aacttaagaa
    36061 aaaaatttat ttatgatcaa ttattttaat ataaaaccct tagacataac agagtccgag
    36121 ttagatgaat acgaaaaata cataggtata cctttacaaa aagaagacag agaagcaatt
    36181 ttaaaatcca ccggttttcg aaaggcttta gcaatcataa ataaacacag ctttaatgct
    36241 ctcaatcatt ccttttcgga tgatttaaaa agtaatgaag agtttctaaa aagataaatt
    36301 ttttaaaatc aagatcatgt ccaagttcct ttcaattttt gatatttata cagtcggaat
    36361 tttagattat gagatttttt taaaattggg aattatctat tttcatgctt ttggggttgt
    36421 cattggattt ttattaggat tctcgaaact ttattcaagc gatggtttta gtaaatccta
    36481 cggttctatt ttacaatccg ccgcgttttt tctgatttta aataatggta ttttgatcga
    36541 tcaaggaatt ttacgttatg atagtaggat tttattcggt tcttattatg gcctagttct
    36601 ttattctagt ttagctgtaa taatctgttt caactattta ttcgaatctt tagataatcc
    36661 ttggatttat tgtaaaagac ttttagcgat cattcctgtt acgattttat tttcttattt
    36721 cattcctgtt tattacttta tatctttcat cgacatttta ggaattgtga tttctatttt
    36781 tacttttgtc tggtctttga aaaaggtttt aaatactaaa aaatctattt tatattttaa
    36841 cctccccttt ctttctcttc taatttctat ttgtttcgtt tttgatttct ttggtacgat
    36901 tttcgataag aagaatctct tattctttgc agaattcatt cccggatcag tcatttgtta
    36961 ttcgattctt ttagaacgtt tttttccttc tttatttggt aaggttattg tttcgattcc
    37021 aactaattta gtcaaagaaa ttgaattaga aaccattcct atcccagagg tcaaagaagc
    37081 agagacatat aaataccagt ctaaagaatt gttagtaggg atcgatttag aaaaagttaa
    37141 tactaaactg aatcatttta ttgatattaa agggtttaaa gaagaagaaa ttagacttcc
    37201 cgattttgca gcagctttag gtcttacagt tcatcgagct tccaagtatc taaatgtata
    37261 tttgaataca agttttaccg attttttaaa ttatcataga atgattgaag taattattta
    37321 tatggagaaa aaaacagatt ttaatttact caatattgcc cttgaatgtg gtttcaattc
    37381 tgcttcttcg tttcataggg cttgtgttaa atttacaggt aaatccccca aagaacttaa
    37441 atcttatatc caatcaaacg aaggttcaag tcttactatt ctaaaaaaac caaaaataca
    37501 atcgcattct taatttatat atcactcact ttcgaaaacc tattctacat tttttactat
    37561 attatacaat tatttcaatt tcttgacttc gcttcgatcg aaacacgcaa tcgttacact
    37621 atacattaga aatcgtttta ggaaatatac ggaaataata ctctttaaaa tctcatcgaa
    37681 aacaattcac tcttctttgc tgacataggt tcaaaattaa ttccatatat gctaggaatg
    37741 tatctattct cttctttatc acactcttta agctttgtat aatactgata gcagttcaga
    37801 agaagaaatg ttattctcgt tgttcgactt tgtataacat cttcccccgc attagacggt
    37861 aatggtaatg ccgccgttgt ttgcaaaaat tcacagctat catcacttgg accaaaaata
    37921 tcttttgcct tcaagttgta cctacacgta tccctttgtg ttccaataga acaatttaaa
    37981 atccaaaaaa actaatagat tccaaatggt tatattcaat attcttaatt tcatattctt
    38041 agtttctccg ttataatttc catttattcg gtttccaaaa attattgtat cgcgccttgt
    38101 gaacaaatgt agcatgatga ataaattggg cttgataagc aaaataattt tgaactgaaa
    38161 acagagtcgt tccgattatc attgaaccgt aataatcaac cgctgtcgtt ccaagataat
    38221 tcacacccgc taggattgat ttcccggtat taccatatcg atcataactt ttcggaagtg
    38281 cgtcatactc tcgtttgtat gctgccctct attcatggat cgaataaaaa tttccccagg
    38341 acttcttaat ccattcttcg ttagcatgga ttgcaccctt actcgttgac catttatgaa
    38401 atttatcatg ggcgattcct gaacgatcaa ataaggtaaa aggaagattc gaagttattc
    38461 ttttgaatag atgctaggta tatatcgatt ttcttctcgg ttgcaatctt ttaatttctc
    38521 atagtatctg atacagttta gaagcgaaaa atttagcgta gcatttttcc tatcttcaaa
    38581 ttcggcaatt gattcagatt ccttttgtga aaacaatgta gtaatagatg caaattcgca
    38641 gctatctgga ctaggcccaa gcacatcgcc tgctttcaag ttattcctac acgtgtctct
    38701 ttgagttcca atcgaacaat tcatactcgc acatataaac gcactgaaaa taagtatatt
    38761 taatctcatt aatttcatat atcctcccgt tataatttcc atttattcag tttccaaaaa
    38821 ttattgtatt tacctttaga aacaaaagtc gcatgatgaa taaattgggc ttgataagca
    38881 aaataatttt gaactgaaaa cagagtcgtt ccgattatca ttggaccata ataatcaacc
    38941 gctgtcgttt ccaagataat tcacacccgc tatgatcgat tttccggtat tgccgtattg
    39001 atcataactc ttcggtagtg cgtcatactc tcgtttgtat gctgctctct gttcatggat
    39061 cgaataaaaa tttccccagg attgtgtaat ccatccttcg ttagcatgga ttacaccctt
    39121 actcgttgac catttatgaa atttatcatg tgcgattcct ggtcagtcaa ttaaggtaaa
    39181 aggaagattc gaagttattc ttttgaataa atcgctggaa ggtatttttt ttcctcttta
    39241 ttacactcct gaagtttttc ataatattga taacaattga gaagtaagaa atttattcca
    39301 ttttgatttg gctcatttgc caagggtaaa taatttaaca tttcacagct atcatcacta
    39361 gggtggaatg cacttccttt ttttaaatta tttctacaag cctcccttgc tgatccaata
    39421 gaacaattta aaatccaaaa aacaaataga ttccaaataa ttatattcaa tattcttaat
    39481 ttcatctcct tcctttctcc gtcataactt ccatttattc ggtttccata agttatagag
    39541 caaactttca aaatagaaaa tacagaaaag aaatagaaaa gctaaattcg atcgatcatt
    39601 atctcaatgc tattacatta ttttttttag ttaaaaacat tttcatattg aatccatata
    39661 tactcggtat gtatctattc tcttctttat cacactcttt aagtcgttca tagtaatcca
    39721 gacattctaa gattagataa ttagtaactc cctctcttgc tcgcgcaaca ttgacatcag
    39781 cagtattatt aactgactgt aagcctatac cgataaaatt acaaccagtt gatttattac
    39841 ttgcatgtaa gttgtatcta cacgtatctc gttgagtccc gatgtaacag cccatattta
    39901 aataaactgt cagaacgatt gtaaataact gaatcaaact caatattctt aatctcatat
    39961 tcctcctttc tcccgttata acttccattg attcggtttc cataagttat agagcaaact
    40021 ttcaaaatag aaaatacaga aaagaaatag gaaagttaaa ttcaatcgat cattatctca
    40081 atgctattac actactcttt ttatttgaaa acagctctat attatagcca taaattgctg
    40141 gcatatattt atattcttcc ttatcacatt ccttaagttt ttcataataa tcaagacact
    40201 tgattaaaga aaaattaaat gccgcgtttt ttcttgcttc atattgctct aatgtttcat
    40261 tatctttctg tgtgaataag gttgtgtatg taagaaaatc acaactatct ggactagctt
    40321 caaaaacatc cctttgcttt aaattatatc tacaggcatc cctatgtgac cctataaaac
    40381 agttcataaa taatcctaaa cttaatatta atatattcaa tgttcttaat ttcatactat
    40441 tataacgaaa ataaggtgag aagaattttt attctcggct atataatgct ggggtgtaac
    40501 gatttccttc cttttcacac tctttaagct ttgtgtaata ttgataacag ttgaagagca
    40561 ggagatttat cccattttga tttggcgtat cttcccttga ttctggaagc aattgaccaa
    40621 ttcctaaaat ttcacaacta tcattgctag gctcaaacac agttgctctc cttaaatccg
    40681 atttgcaagc atccgttcga gttccaatct gacatgttaa acttatacaa gaaaacaaac
    40741 ttaatattaa tatattcaat attcttaatt tcatattctt tcttttttcg ttataacttc
    40801 catttattcg gtttccaaaa attgttgtat ctgcttttag gcacaaacgt tgcatgattc
    40861 acaaatcgag atgagtaacc aatcacattt tgtatcgaaa agatagtcgt tccgattatc
    40921 attgagccgt aaaaatctac acttgtagat gccatataat tcacacccgc taggatcgat
    40981 ttcccggtat tgccgtatcg attataactt ttcggaagtg cgtcatactt tcgtttgtat
    41041 gctgctctct gttcatggat cgaataaaaa tttccccagg acttcttaat ccatccttcg
    41101 ttaacatggg ttgccttttt atttaaatcc cagctatgtt cttcattatg ggcgatccca
    41161 gatcagtcaa ttaaggtaaa aggaaaattc aaaattattc ttttgaataa atcgctggaa
    41221 ggtatttttt tttctcttta ttacactcct gaagtttttc ataatattga taacatgtaa
    41281 gtatttggaa cgaaattctt gcttctcgac tttgaataac ttctaaagtt gcatcagaat
    41341 ctaatggaga agcaagcagt aattgcagca cattgcagct atcagggctt atatcaaaaa
    41401 taccaccttt ttttaaatta tttttgcaag cttcctttgc tgatccaata gaacaattta
    41461 aaatccaaaa aactaataga ttccaaatga ttatattcaa tattcttcct ctctccgtta
    41521 taacttccat ttattcggtt cccataagtt gttgtatctg ccttttgtta caaacgttgc
    41581 atttttggca caaagatact gatagccaaa ataattttga actgaaaaga tagtcattcc
    41641 aattatcatt gggccgtaat aatcaaccgc tgtcgtccca agataattca cacccgttat
    41701 gatcgatttc cggtagtgcg tcatactctc gtttgtatgc tgctctctgt tcatggatcg
    41761 aataaaaatt tccccaggac ttcttaatcc attcttcgtt agcatggatt gcctttttat
    41821 ttaaatccca gctatgttct tcattatggg caattcctga acgatctact atcgtcaaag
    41881 ccgaattcgg tttgttcaaa aagatgtgcg ttattgagcg cttacagtga ttgcaagcca
    41941 tagttagaaa taaacaccta atctaatata aaagctctgg acagaagtta aagagggatt
    42001 atttgcactt gtagaaatat gataagcgga gtttgaattc ggatttaaag ctaaaagtaa
    42061 aatatcatag tttactacag tataacttct cgttttcccg ggaaatttaa aatcataagc
    42121 aaaatctaga attatatttt caaaaatttt ccacttataa cctaacccta aaccaaaata
    42181 taacataggg tcataagtcg ttttaacgga cgaaggataa tcaactacca atttgtttac
    42241 ttgatcaaaa ttgttcttgc gataagtttc tatcgctcct gacgttctcc ctacaagtaa
    42301 agcaaagtaa atattatttt tattaaatgg aaagtaattt acgaaagttt ctaatgaagg
    42361 ttgctgatac ttaatctcat attcatatga attataataa ttaataatat tcggaggtat
    42421 tgtcggaaaa tttgggtatt ccaatgaatt tttttgattt ttcgtttcaa agtatcgtaa
    42481 cccgacagat aaattatcaa ttaaatttag agatatatca aatgaaaatc ttccatattg
    42541 atagttatga gactttatac ccaaattatt atttgtgctt tgttcaatac cttctttatt
    42601 tttttctcca aacaatgggg atgctgaaat tgtaaatttt ccacgctttc gaaaactttc
    42661 aatttcttca gcttttaacg tcccccatat gttagaatgt aaaatgaaaa taagagctat
    42721 taaaacttta taaataatta taattctttt attgcaaata tgcttttgaa tcattcggat
    42781 atagtccacc ttctacaaat atatctaatg aataagagcc ttcctttaaa atgggatatg
    42841 ataaacaatt tccgacttgg gtaggatctc ctaatacacc ttttgctttt gatgtattaa
    42901 aaactctaaa agcacaaata ttatcatagc gagtcacata gttagctgtt tgaaaaaaac
    42961 tcgtatcaga aattgaacat aaaaaaagct gattattatt cttaacattt tccaaataaa
    43021 caatagctcc cacataatta gctccgtcag tagtatatga aacaaaattt aagtcctgcg
    43081 gattagacct tgcagtaatg tatttcccac aaggtccttg ttgagtagca aaaattctat
    43141 accctattaa caacagataa aaactgctat catcactagt tgatttaccg gaaggatgta
    43201 gacaaaatac gttcattatt atgcccatta ataaaaattt aatttttaat attttataat
    43261 atactctttt atcattattc attaattttc tcttccttga tccgttcctt cacaaaactg
    43321 acttgccgaa ctcaatccct cttccccagg caaagcgcaa tcaataatat atacagttgc
    43381 ataaaatttt acaagatttt catcaggagt ataatcggga tcaccataat attctcgata
    43441 aagtttatcc atttcatctt caaaattctc tctagcaata gtctgacatg tacttatact
    43501 ctcatcatta aatccaacag ctttcccaat tactctacat cctataatag ttatttgctc
    43561 tttacggact aatttgttta cgcgactttt taaactcctc aaaaagaaag ctttttgaga
    43621 ccagttttga aattttttaa tatttttata aaaccctttt gataaacttt tacccaaaat
    43681 acttttactt aaatcctttc caatactttt gatacttgga ctattcccat tatgaaaatc
    43741 cttccccata gcatgaccaa cgatacgatt taacatgtgc atcatatcag ggccggaaat
    43801 gtgtccactt ggatcacgat aactaatcgg atttccatcc acatacatat aacgattcat
    43861 accatttaca gaatcaggtg caatcactga atccgcctgc aagaaacgac ctaacgtagg
    43921 ttcgtaatat ctagctttgt agtagtaaag accagtatct ttatcttcga tttgacccgt
    43981 aaacttgtaa cgaaatatat caggaccata agaatcgttt cgtatgatag aaccataggg
    44041 ttcataagaa acgtaactca ctcctggttc tggaccactt gcaggatttc ctgctccatc
    44101 cgttatcatc gtaatcgaac ctaaataatt tggatgataa aaatacattc cggttactgg
    44161 cattccccct acacttccac cacccgtcat tcctactcca ggattttgaa tactaggaac
    44221 tcctggggat acgtttgcac ccattgccaa tatcaccgtc tttcccaccg gttccgggta
    44281 acactccaca accgggcaaa gaaataacta caaataaaga caatatcaag gccggggttg
    44341 tgaccccttt ccaaccaaga ttttgtaaaa gtagattctc ctttagtaaa taaggatata
    44401 ctaaataaat aacttctaat aatatcaaga aataaaacgc cttgtaaaga ccggtcggaa
    44461 ccccagactg aaataattta gaatatccaa atataccaat aaactcagat tctaatctgt
    44521 ttttccagta gtcactacaa tcccccataa tgtccttaca aaatggtttt gtaagagttc
    44581 ccacaaaaaa tgacattcta aaattctcag atgaatcctg acttctagga gttcctaaca
    44641 ttctaccgac aaaccatccg attgaaaaat catttgcaat ttctgtcttt tgtcccgcgt
    44701 ttccagaaat ccgtaacgtc gcgtcttctc ttgtccactg ggccacaagg tccccttgca
    44761 aacctttaac atacaaagta tgtctttccg gtttgccggg ctctcttaca atttcatagt
    44821 tatcatctaa agtataggtt gaaaataaag taatgtctga tacggacttt acacggtttc
    44881 cttgaaagtc gtatacgttt cggatcgaac tactcgtagc ataaggagta atctcaatca
    44941 acttaccata actattgtag cgtaaagtat ctccattacg agaaaccata ttcccactgg
    45001 cgtcatagcc gtaggtcatt actcctgtgt ttgcacttgt ggccgttgtc accgcgttag
    45061 aatgacttgc atctgtgtaa tctaaagtat cggttcttat tatggcttgg ttctttattc
    45121 tagtttggct gtattagtct gtttcaacta tttatttgaa tctttagata atccttggat
    45181 ttattgtaaa agacttttag cgatcattcc aattacgatt ttattttctt atttcattcc
    45241 gaatctttac tttatatctt tcatcgacat tttaggaatt gtgatttcta tttttacctt
    45301 tatctggtct ttgaatagga ttttaaaaac taacaaatct attctatatt ttaacctccc
    45361 ctttctttct cttctaattt ctatttgttt cgtttttgat ttctttggta cgattttcga
    45421 taagaaggat ttcttattct ttgcggaatt aattccgggt tttgtgattt gttatgcact
    45481 tgttttagag cgttttttcc cttctttatt taataagacg gctacgattc caaattctaa
    45541 tataaccaat gaaattgaaa ccattccaga ggccaaagaa ataaaaaaat ataaataccc
    45601 acctagagac ttattagaag ggattgaatt agaaaaagtt aaaattaaat tgaatcattt
    45661 tatagattct aaaggtttta tagacgaaga attgagactt cccgattttg cttctggttt
    45721 aggtctttcc actcatcaag cttcttacta tttaaatcaa tatttgaata tgagttttac
    45781 tgattttctg caattccaca gaatcaatga agttaaaaat atgatgcgta ttaaattaaa
    45841 ttataatctt ttaaatattg cttttgaatg tggttttaat tctgcttctt cgtttcacag
    45901 agcttgtgtt aaatatacgg gtaaatctcc tcgagaactt aaatcttata tccaatcaaa
    45961 cgaaggttca agtcttacta ttctaaaaaa accaaaaata taatctcatt cttaatttat
    46021 atatcactca ctttcgaaaa acctattcta ctttttttac tatattatac cattatctca
    46081 atttcttgac ttcgcttcga tcgaaacacg caatcgttac accaactgcg gtataagctg
    46141 cacctgtggc cgcaagaccc gcaatcacac cacctaacat cagtttatct ttttctaatc
    46201 ctttgggatc tcgcagggtt tgtcttcgtc tggttctggg ttcggttcta tgattgcgat
    46261 gatttcgaaa atttttttct ttttcaagat tacctttcta tctttaggat ctttaaacgc
    46321 ttcttctgaa aatgggactt caatatcttt aggaacaaaa tttaaacgga tcgaatgatt
    46381 gggcggaagg tcaaattctg attctaagct cccggatctc tgatatgctt gaaaatccac
    46441 gtcgaacgaa tatttattac ttcccgcagg ggtaggcatt cgatattcgc aatctattaa
    46501 aaaatcttcc ctcatatttc cgcttatttg aaagaatata ttccgataca atccatcttg
    46561 tttgcgataa tagtaattct cactgggatt catatataaa ttgtcgaaaa tggtgaactg
    46621 tatatttgca aagatcccat ctttcttaat tctactatga aacaagaaaa catctgtgtt
    46681 aatgtattct cttactattt taaatccgtt cattttagaa attttaaatt taatatatgt
    46741 attttctact cccgagacag atctagaaat gcgaataccc attggacaac cagtaaaaaa
    46801 tagaattaca tagacaataa tcagtaattc gtttaatctc ataaatctcc ctcacaagtt
    46861 cttaccgtac ccttcacata atcaactgct aaaccgactg gaagctctga agcataacct
    46921 gccatgtcaa gaccgacggc ttcccaatct ccttgtattg cgcttttagt cgtgagcacc
    46981 attgatgtat ataggactaa gtcttttacc gaaagaaagt taaatatttt ggctgcacca
    47041 atacttcctt ttgcagctcc cccagaacca ttaacataac cagaaatccc atacccaggt
    47101 gcaccataaa tagcagcata ccccgccatc gctgcaaatt ccccagcagt cgcataacaa
    47161 gcccatttac gagcactctt ctcatcccaa tgtatattat taaaactgga tttagaatta
    47221 ccgcccgccg catacacttg catattatac ggacttaggg tcacttctca gtaaatatcc
    47281 aaagttaatc tttataaata catttttcta aattattttt cgatttcgtc agtttatgag
    47341 ctatttgaag atttatgcga ttcgtatcct cttcagatct ttgaaagtca agatatagag
    47401 aattttgttc tttcacatct acagattttt ttatataacc agtcaaacca aaacttttaa
    47461 attcaatttc aagattataa attccagtag gaattggaat acgatattca cattcttctg
    47521 taaagtatgt gtatcctgtc acagtatgcc atcgcattgt aaatgggaga tcttctggat
    47581 tagtataata tgttctccaa tattggttat ctggaataag atcataagct tgtgtcatat
    47641 aaccgttttt atatcgaagg tcagccttca aaataaaatg ttttgagtat ttgtttaagt
    47701 taaatccctt ataattgaat atcaaaaatg agctactatc ttctggaatc aaaactctat
    47761 ctttgaatgg aagaacatat aaacaattta ccaaatgaaa ggaaattaat aatattatat
    47821 tatacttcat agaaagcctt tacagtattt ttctgatacc tcagcatatt tcagccctaa
    47881 accaattggt gcacttttat taaatgtttt tttgataatt aatgcagtag cgtctgctcc
    47941 taaacttttc taatcgcttg aagctatgtc ataagcaata cctacataac ttgaataagt
    48001 cattacttct tccaatataa cataagtttg agccaacgca acataaccag gatatatccc
    48061 tcccaccaac aacccaccaa aggttattgc ggcaccgtaa caacctccta gcctagcact
    48121 cttctcatcc caatgaatat tattgaaact agatttagat actccaccgg caagataacc
    48181 ttgcaaagcg taaggagaca aaatcgaacc gagtgccgca cctgtggccg caagacccgc
    48241 aatcgcacca cctaatatca gtttatcttt ttctaatcct ttgggatctc gcagggtttg
    48301 tcttcgtctg gttctgggtt cggttttacg attgcgatga tttcgacttc aggagcatta
    48361 ttattttcta ttttctgagt ccaatctttg ggatttggat acggtaactt agcaggaaca
    48421 acatttaaac gtatcgaatg attcggcgga agatcgatca ccttttctaa ttttacagtt
    48481 tgcttaggtg aattattatg aaaataggta aatacaaatt catatttatg tttaccagat
    48541 ggagctggca ttcgatagtc gcagccttca taaaattttc caacccgaac acctgtatcc
    48601 tttaaatgat atttttcaac ccaatatgca gaatgaggat ttaataaaaa aggttcataa
    48661 aaaatcagct ctttgttgta ccagtaaatc attaatgcaa aattcgaatt agatatttct
    48721 ttatccgaaa ctttaaaatt aaacttaacg taggatcgat ctgtattaat tattggttta
    48781 taaggtggaa ttctagatcc caaaccaata caacctaggt gtccaaacgt aaaaaaggct
    48841 aaaatcataa ttttgattgt agctcgaaac tgaagttttt gtttcacaaa ggtccctcgc
    48901 aggtcttgcc taccaattca gctgaattca ctataatacc tactggaact gacttgccta
    48961 gccccgcttt aatagagtat gttgttacac cttcagcgac ccccttccaa tttccgcttc
    49021 caatatcatt cattaacagt ggcaaagctg ctgcatctaa agcactaaat gggccagcgt
    49081 ttaatcgtac ccaagaactt gcaaaaatat tagccccttc cattgaacca ctagctatta
    49141 atgcagcatc aactacagtg taaccataat acgccatcgc tgcaagttgc ccagcagttg
    49201 cataacaagc ccatttacga gcactcttct catcccaatg tatattatta aaactggatt
    49261 tagaataacc gcccgccgca tacgcttgca ttgtataagg acttaaaatt gttccaccta
    49321 caaagatcgc cgctgctccc gctcctaacc ccgataggct aatcacttta atacccgacc
    49381 ttatcgttgt ttcttggaac tcactttaat ctctcggatg tttcggtaac tcacaaatct
    49441 tgtcttcgtc cggttctggg ttcggttcta cgctaattct aatcgggact ctcttttttt
    49501 taaagtcccg acttctaatt acgttctcat cttcttcatc atcgtcttgc ggaggtccgc
    49561 caatatcaaa aacaactcga atcgaatggt ttggaggtac atctattgtt ttgacaagtt
    49621 cggctacacg atcaggatca tttacgccga aggaaaattt gtatttggtt ttaccaactg
    49681 gaatcggcat cttgtattcg caaccttcta caaaagtaag ggaatcaact ccaacacgat
    49741 aatagagtgt tcccggtttg taatatctct gccaataact catttcagga ttgatcgttc
    49801 gaaatttttt aacattagta aacaatttac tgtttgtcca aatccaaaca tgaaagccat
    49861 acgaaaaaaa cttccaatat ctgtctttgt cattcaaaag ctgtttctct tcttcacttc
    49921 ttttgttttc aaatcgaaat cgaatatacg tattctctga tgttgttatg ggaacaggat
    49981 aataaccctc ataggaatat cccgcacaag agaagaatac taataaaatc gataaaatga
    50041 gaaaaacaaa tacaaatctc tttttaaaaa ctttcaattt acccatcctt tgcatccttt
    50101 ttcaacctcg ccccccacct ttaacccggt tttaattgca aagcctacag gaatatcttg
    50161 gacgaacggt ttcgccgcgt atccaatcgc atcaattcca gtacctttgt agttacctgt
    50221 agcaagtgaa tataacgtaa gttcgtagct cattaaatct aaaacagtcg tgcctggaac
    50281 tccaaattgt ggagttttag caaacgcttc atatgtttga taaacaaccg aatccgagct
    50341 tgcccaaccc attgcactga taagtcccat tcctcccata acaggacctg aggccaacaa
    50401 cccaccaaag gttattgcgg caccgtaaca acctcccagc ctagcgcttt tctcatccca
    50461 atgaatatta ttgaaactgg atttagatac tccaccggca agataacctt gcaaagagta
    50521 aggagacaaa atcgaaccga gtgccgcgcc taccgccgct gctgcactcg caaataagac
    50581 tcccccactc ctaatgcaac accaatcgca agaacaccac ctaacatcag tttatctttt
    50641 tctaattctt tgggatctcg cagggtttgt tttcatctgg ttctgggttc ggttctacag
    50701 tcgcaatgat ttcatacact tttctaattt ctttaatcga agttctatct ttttcctttt
    50761 taaatatttg ttcaaatgga gggctgaatt ctatttctac ttctttaatc ttaaaattca
    50821 aacgtatcga ataatctggt ggtaaatcta tttgctcttc tttgaaaccc gtaatattta
    50881 atttctcatt tttaatcatc aatttatatt gattcattcc cgaacttgca ggcattttat
    50941 attcacaatt ggttaaaaaa ttaaaacgca tatcactatt aaagccataa attttagaag
    51001 gtaatttttc ataatttgca taatatttac tccagtatcc atattcggga ttaattatca
    51061 aaaatggttt gagaaaattt tctttatttt gccacttaac tataaaatta aatgtatctg
    51121 attttaataa atttgaattc gaatcgagct taaatcgtat ataagtattt ttataattag
    51181 ttacttctgt cgtgcttctg tcacttgcag agtaccatcc accaaagcta atacatgaat
    51241 aacaaagtgc aacatccact ataattaata attttagaat actatttata ttaacaaatt
    51301 tcattttata atggaccttc acaagtatta acagctcctt tgccgatcga atgaatggtg
    51361 cttaatcctt ttatacctga ataataggtt ataaaatcca aaccgacact ttgccaatct
    51421 ccctgtagag cactttttgt ggtgcctatt atgctaaata cttctaaggt ctgttcagaa
    51481 aagaaactaa gcatatacgg attatctaaa ccaaatgcag cttctccaag tgctgtcact
    51541 ccaatcccat acccaggtgc accataaata gcagcatacg ccgccatcgc tgcaagttgc
    51601 ccagcagtcg cataacaagc ccatttacga gcagcttttt catcccaatg tatattatta
    51661 aaactagatt tagaataacc gcccgtcgca tacgcttgca tattatacgg acttagggtc
    51721 acttctcagt aaatatccaa agttaatctt tataaataca tttttctatt gaacccttgg
    51781 gctttgtttc acgtaaatgc aaattgagca ttatcttatg taaatcatca gggatttccg
    51841 taaaattcaa atacaaggat tgttgatcta taattttaac cttttgacga acgaagccag
    51901 cttgtccaac tcttcgaaag ttgatatcaa tatagtattc acccgttggt atgggaatat
    51961 aatattcgca accttctgta tagtatacat attggcttgt tccactgatt ctcattgaat
    52021 aaggaagatc ggttggatta ctataaaata tttgccaaaa atcattttcc ggatttaaat
    52081 tatatgctgg tgatagataa gtttcaccgt atcgtaatac aggattaaga atataacgat
    52141 ttgtttttct attttcctga atgccattat atttaaatat taaaaatgaa ttatttgatt
    52201 ggtcgatagg caatctcata aatttataag gaatataata ggagcaatct atgatattta
    52261 agattaacat aatcaagact attctcattc tcattgattt tccttgcaaa atttactcac
    52321 accttcagcg tattttattc ctaatccgat gggtatttct ttttcgaata cagcatttaa
    52381 tgcataagaa gctatatctg caccgacgct cttccaatct cctttgatta aactataagc
    52441 cgtacttata tatgaagcat actgaacaat tttaggaaca atagcataga tttcaactaa
    52501 tccagcatat cccatataag gaccagaggc caacaaccca ccaaaggtta ctgcggcacc
    52561 gtaacaacct cccagcctag cgcttttctc gtcccaatga atattattga aactagactt
    52621 agatactcca ccggcaagat aaccttgcaa agcgtaaggg gacaaaatcg aaccgagtgc
    52681 cgcacctgtg gccgcaaaac cagcaacggt cgcaacggcc aaagcagtac aaccaacgat
    52741 aaaagaagcc gctgtcaatc ccgccaaagc cacacccgct aacgcaagac ccgtccccgc
    52801 aatcgcacca cctaacatca gtgcggtgga ggccgctgct cccgctccta acccgatagg
    52861 ctaatcactt caatacccga ccttatcgtt gtttcttgga actcacttta atctctcgga
    52921 tgtttcggta actcacaaat cttgtcttcg tccggttctg ggttcggttc tatgctaatt
    52981 ctaatcggga ctctcttttt tttaaagtcc cgacttctaa ttacgttctc atcttcttca
    53041 tcatcgtctt gcggaggtcc gccaatatca aaaacaactc gaatcgaatg gtttggaggt
    53101 acgtctattg ttttgacaag agctgctgca cgatcaggat catttacgcc gaaggaaaat
    53161 ttgtatttgg ttttaccaac tggaatcggc attttgtatt cgcaaccttc cacaaatctt
    53221 agagagttta ctccaacacg ataatagagt gttcccggtt tgtaatatct ctgccaataa
    53281 ctcatttcag gattgatcgt tcgaaatttt ttaacattag taaacaattt actgtttgtc
    53341 caaatccaaa catgaaagcc atacgaaaaa aacttccaat atctgtcttt gtcattcaaa
    53401 agctgtttct cttcttcact tcttttgttt tcaaatcgaa atcgaatata cgtattctct
    53461 gatgttgtta tgggaacagg ataataaccc tcataggaat atcccgcaca agagaagaat
    53521 actaatgaaa tcgataaaat gagaaaaaca aatacaaacc tctttttaaa aactttcaat
    53581 ttacccaccc tttgcatcct ttctcaacct cgccccccac ctttaacccg gttttaattg
    53641 caaagcctac aggacgtttt gtaccaaaag cttgagctgc atacccaatt acgtcaatcc
    53701 ccgctccttt gtaatcacct gtagcaagtg aatataacgt aagttcgtag ctcatcaaat
    53761 ctaaaacaga cgttcctggg actccaaagc ctgtcgtatc attaagcgcc ccccatgcct
    53821 ggttcgcaaa attaccaaac gccgtttccg ctactatcga cgctaaccct actgcaccca
    53881 tataaggacc agaggccaac aacccaccaa aggttattgc agcaccgtaa caacctccca
    53941 acctagcgct cttttcgtcc caatgaatat tattaaaact agatttagat actccaccgg
    54001 caagataacc ttgcaaagcg taaggggaca aaatcgaacc gattgccgca cctgtggccg
    54061 caagacccgc aatcgcacca cctaacatca gtttatcttt ttctaatcct ttggaatctc
    54121 gcagggtttg tcttcgtccg gttctgggtt cggttctacg attgcgatga tttcgacttc
    54181 aggagcatta ttattttcta ttttctgagt ccaatctttg ggatttggat acggtaactt
    54241 agcaggaaca acatttaaac gtatcgaatg attcggtgga agatcgatca ccttttctaa
    54301 ttttacagtt tgcttaggtg aattattatg aaaatataca aataaaaatt catatcttcg
    54361 tttacccaat ggagctggca ttcgataatc gcaaccttca taaaatctta catcacgcat
    54421 gccccagcct atttcatata gtagaacttt aaaattctct aaccagtatt ctctgtcagg
    54481 atttagttta aacgggaaat ttaccaaagt tcgctcttca tcccaatatc caacaaatac
    54541 ataatttgac aatgcagtag aagacttttc catagtgtcg tccagcagct taatattaaa
    54601 cttaacgtaa ctacgatctg aattcgtgat tggtttgtat ggtggatatc gatttccaaa
    54661 acctgggcaa tttaaagttc caaatccaaa tgaaaccaaa ataaaaacct tacataattt
    54721 tttaaaatag tttcttttca taatggcccc tcgtaagtct ttcctacata ttcaccaccg
    54781 cttataagta atccaatagg caccgactta ccaatggctg ctttaattgc ataacctgtt
    54841 acagatgcac ttgtcccctt ccaatctcct gttgcaatat cataagctaa caaatgcgat
    54901 gtcgctatat ccaaaccact aaatggacca accacgggca cttcattaaa atttacccaa
    54961 gctccagcga ctgcatttcc tttagatgca gctacaccaa gtgcagcgtt cacttcaaga
    55021 taacccccca aacgccatag ctgcaagttg cccagcagtt gcataacaag cccatttacg
    55081 agcactcttc tcatcccaat gtatattatt aaaactagat ttagaataac cgcccgccgc
    55141 atacgcttgc attgtataag gacttaaaat tgttccactt acaaagatcg ccgctgctcc
    55201 cgctcctaac ccgataggct aatcacttta atacccgacc ttatcgttgt ttcttggaac
    55261 tcactttaat ctctcggatg tttcggtaac tcacaaatct tgtcttcgtc cggttctggg
    55321 ttcggttcta cgctaattct aatcgggact ctcttttttt taaagtcccg acttctaatt
    55381 acgttctcat cttcttcatc atcgtcttgc ggaggtccgc caatatcaaa aacaactcga
    55441 atcgaatggt ttggaggtac atctattgtt ttgacaagtt cggctacacg atcaggatca
    55501 tttacgccga aggaaaattt gtatttggtt ttaccaactg gaatcggcat tttgtattcg
    55561 caaccttcta caaaagtaag ggaatcaact ccaacacgat aatagagtgt tcccggtttg
    55621 taatatctct gccaataact catttcagga ttgatcgtgc gatattcttt taaattctta
    55681 aaaaccctat ctttcgtcca aatccaaaca tgaaagccat acgaaaaaaa cttccaatat
    55741 ctgtctttgt cattcaaaag ctgtttctct tcttcacttc ttttgttttc aaatcgaaat
    55801 cgaatatacg tattctctga tgttgttatg ggaacaggat aataaccctc ataataatat
    55861 cccgcacaag agaagaatac taatgaaatc gataaaatga gaaaaacgaa tacaaatctc
    55921 ctattaaaaa ctttcaattg acccatcctt tgcatccttt ctcaacctcg ccccccacct
    55981 ttaacccggt tttaattgca aagcctacag gaaatccttt gtcaaacggt ttcgccgcgt
    56041 atccaatcgc atcaatccct gctcctttgt agttacctgt agcaagtgaa tataacgtaa
    56101 gttcgtagct catcaaatct aaaacagtcg tgcctggaac tccaaattgt ggggttttag
    56161 caaacgcttt atatgtttga taaacaaccg aatccgagct tgcccaaccc attgcactga
    56221 taagtcccat tcctcccata acaggaccag aggccaacaa tccaccaaag gttattgcgg
    56281 caccgtaaca acctcccagc ctagcactct tctcatccca atgaatatta ttgaaactag
    56341 atttagatac tccaccggca agataacctt gcaaagcgta aggagacaaa atcgaaccac
    56401 ctaacatcag tttatctttt tctaatcctt tgggatctcg cagggtttgt cttcgtccgg
    56461 ttctgggttc ggttctacag ttgcaatgat ttcgacttca ggagcattat tattttctat
    56521 tttctgagtc caatctttgg gatttggata cggtaactta gcaggaacaa catttaaacg
    56581 tatcgaatga ttcggcggaa ggtcgatcac cttttctaat tttacagttt gcttaggtga
    56641 attattatga aaatatacaa ataaaaattc atatcttcgt ttacccaatg gagctggcat
    56701 tcgataatcg caaccttcat aaaatcttac atcacgcatg ccccagccta tttcatatag
    56761 tagaacttta aaattctcta accagtattc tctgtcagga ttcagattaa agggtacatt
    56821 gataaaaatt ctctcttcat cccagtatcc aataaataca taattcggta agccggacaa
    56881 aggtttttct tctttgtccg acaccttaat attaaactta acgtaattgc gatctgtgtt
    56941 agtgattggt ttgtatggcg gcattccaaa gccagaacaa tttaaatttc caaatccaaa
    57001 tgaaaccaaa ataaaaacct tacataattt tttaaaatag tttcttttca taatggcccc
    57061 tcgcaagtct ttcctacata ttcaccaccg cttataagta atccaatagg caccgactta
    57121 ccaatggctg ctttaattgc ataacctgtt acagatgcac ttgtcccctt ccaatctcct
    57181 gttgcaatat cataagctaa caaatgcgat gtcgctatat ccaaaccact aaatggacca
    57241 accacgggtt tactgtcaaa tgctacccaa gctttagcga tcatattgcc ttgagctgaa
    57301 gctgcaacaa gtgcagcgtt cacttcaaga taacccccaa acgccatagc tgcaagttgc
    57361 ccagcagttg cataacaagc ccatttacga gcactcttct catcccaatg tatattatta
    57421 aaactggatt tagaataacc gcccgccgca tacgcttgca ttgtataagg acttaaaatt
    57481 gttccaccta caaagatcgc ctctggttcc gctcctaacc ccgataggcc aatcacttca
    57541 atacccgacc ttatcgttgt ttcttggaac tcactttaat ctctcggatg tttcggtaac
    57601 tcacaaatct tgtcttcgtc cggttctggg ttcggttcta cgctaacacg catcggtatt
    57661 cgatttttat tgctacgata ttgtgttccg cgttcatctt cttcctgtgg cgaaccatca
    57721 atatcaaaaa taactcgaat cgaatgattc ggttgtatat caaatatttt aatcatgtct
    57781 gcaaatcgaa aaggttcatc accataaaat gaaaattcga atttagtttt accaataggt
    57841 attggcattt tgtattcaca accttctaca aagtaaagtg ggttaatacc aacacgataa
    57901 taaatcgtac ctggtttgta atatcttcgc caatacttga cttcaggatt gatagtacga
    57961 aattccttaa catttttaaa caattcacca ctagtccaga ttctaacatg aaagtgatat
    58021 gagaaaaact tccaatatct gtctttgtca ttcaaaagct gtttctcttc ttcacttctc
    58081 ttgttttcaa atcgaaatcg aagatatgta tttttggaag tcgttacggg aacaggataa
    58141 taaggttcat aagcatatcc ggcacaactt aaaaacataa taatattgaa tattacgaga
    58201 atattcaatg cgattcgagg aggttgcaat ttcatcaatt tacccaccct ttgcatcctt
    58261 tctcaacctc gctccctacc tttaacccca ctttaattcc taaacctaca ggactttttg
    58321 taccaaaagc ttgagctgca tacccaatta cgtcaatccc cgctcctttg taatcacctg
    58381 tagcaagtga atataacgta agttcataac tcataaaatt taaaacagac gttcctggga
    58441 ctccaaagcc tgtcgtatca ttaagcgctc cccatgcctg gttcgcaaaa ttaccaaacg
    58501 ccgtttccgc tactatcgac gctaacccta ctgcacccat ataaggacca gaggccaaca
    58561 acccaccaaa ggttattgcg gcaccgtaac aacctcctag cctagcactc ttctcatccc
    58621 aatgtatatt attgaaactg gatttagata ctccaccggc aagataacct tgcaaagcgt
    58681 aaggggacaa aatcgaaccg agtgccgcgc ctaccgccgc tgctgcactc gcaaacaaga
    58741 ctccccccac ccctaatgca acaccaatcg caaaagcacc caaaccaatc gcggtataaa
    58801 cagcacctgt ggccgcaaaa ccagcaacgg tcgcaacggc caaagcagta caaccaacga
    58861 taaaagaagc cgctgtcaat cccgccaaag ccacacccgc taacgcaaga cccgtccccg
    58921 caatcgcacc acctaacatg agagcggtgg aggccgctgc tcccgctcct aaccccgata
    58981 ggccaatcac ttcaataccc gatgttaaag acatactacc tacagctcct accgtcgcaa
    59041 cacctgcacc cgccgttagt aacgtcgtac ttcctaccat attcaaagct gctactccaa
    59101 gacccgctcc cgcagccatc gtcatcattc caatggaagc cgcagcgcca cttatcgcaa
    59161 tgacagataa cgcggttgta accgcaaaaa ccgctactac ggaagccacc gccgcagccg
    59221 ctccaatggt gggaagtaca aacgtcggaa acgttacagc ggcgatcgta cctacaccta
    59281 ttgaatgacc acttgggtct gtgtgattga tcggattgcc ttccgtatac atatacaagt
    59341 ccatcgacat cgctctactc gtatctaaga tactgtctga ttgggtaaat cttccgatca
    59401 ttgaatcgta atatctggct ttgtaataat aaagtcccgt gtctctgtct tcttcttggc
    59461 ctgtgtattt gtatctaaat atatccggcc cttgagaatc gtttctttgc acttctccgt
    59521 atggcttgta actcacatga gaaactccgc cccactcccc tccaccaagt ctgttaccat
    59581 agccatccat aaccactgta accgatccta aatgatctgt attaaaaaat acgaatccgt
    59641 ttactggact acctcccaaa ggaattcccg agttgccgct ttgggtaggt gttgtgttaa
    59701 aagacggagt ccccgcaggt agtacaagag gtgcaaacaa ccaaggtggg tcgtcccctc
    59761 ctccgccttg taaaagtccg ttacagtttg ttacaaacat caacatcgat accattgtca
    59821 aaggggttaa aaatttcagt tgaatccctt caatcacatc accactgtgt aacaatacaa
    59881 aacaaatccc taatattagt aaaatcaaaa ttcccgatat gacacccaat ggattggttc
    59941 gtagaaaatt acgaactaat cccaacaaag tcaagctttt gtaatatatt ccattcagct
    60001 ttccattcat ttcaatcttc cattctgaag aaaatggaat caaagccgta cttggatttg
    60061 ttcttaaaat cgccgtttgt gtcgtccatt gaccgatcag ttccccacca ccacctttaa
    60121 aatacaacgt atgttgagga gcagttccag cttgatatga aatctcatac aatccgccaa
    60181 gagagaccac tttgcttccg tctatttgtc tgcttttgat aattcgggtt ccagtaaaat
    60241 catattcgta ttcgatcgtt ccttgttcga tcgtatccat tctacgcatc ttttgaaatc
    60301 cgtcatagct aagagttgca ccgttacgag aaatcatatt cccgcttgcg tcgtatccaa
    60361 aatctccgat atatccagga cttgttacat gggtaaccgc gttagtatgt gttggatcgg
    60421 tatagctaaa agttttgtct cctttttgga gaattttacc cgtatctgtg taaacgtagt
    60481 tctcggtacc gtatttgccg cttgcctgtg ttaaacgatt gagttcgtca taagtaaagt
    60541 tttgagtcct gctactattc atcttgtctt caatttgaga aagattacct ttagaatcat
    60601 aagaataggc cacattttca tatacgttca cccctgattt tgtaaccgtt tctaaagctc
    60661 ttttcgtaat cttgtcaacg tagatgtccg tccagacccc gtttcctaat tccttaatga
    60721 ttttgacacg attcccctcg atcagcggtc cacgatacga gactaaggga tgttccgatg
    60781 ttgatccgtc atttggagtt aaagtaattc cgtttaaata tcccgattct gaatacttat
    60841 gattgatttt agtcccttcc ggatagatta catcggttac tttattttgt agattgtatc
    60901 ttttttccaa aagaagtact aaattgtctt cttgaggaat cgttttttta agaaccgttt
    60961 ggtttcctct aacatcgtaa gaaaattctg tcgtccctaa ttcatccgtt acccttgaca
    61021 atcttccgat tccattactc gaacttggta aatcatattc ataattatga atctgatttc
    61081 cacttgaaga cgtagccgtc ttacttaata ccctacctaa gacatcgtat gtcaaactaa
    61141 ccctggaacc gtttgcgtat ctttcctcga ttaaattccc agatgtatca tactggtatt
    61201 ggatcgttcc gctgtttgtg ttgctaactg aagtttgttt tccggaaaaa tcgtaggaaa
    61261 ttaaagtctg tccgttttca ggatctaaaa tcctggatac gtctccttta agagtatatc
    61321 catattgaat cgttttaccg tttgacgttt tactcagtgt ttgccctaat ccgtttttca
    61381 cctcaattaa tgtagaaatt atctccgagc cggatcttgt gacggttgta gtcgtatacc
    61441 cgttatacaa aattgtagtt tcggttcctt cgttacttgt tacccgtatc aaatcatgat
    61501 ttccatcata ctcgtaatct ttgattccaa gggtttcttg accttcgagg tgtggttcta
    61561 tttttcttaa aatcttaccc gccttgtctt tgtaagtcgc ttcggttagt actaatccgt
    61621 ttacaagact tccccgtttg atcgttacgt cgtcttttag gttcacaatt tcttccgacc
    61681 aagataccgt attttcatcc gagttgtatg aggtttttgc cctcgcattt gttatactac
    61741 cggtatttgt atattcgatc gtttttgtcc aatccaaaga accaggaatt tttacggcca
    61801 caactctacc gaacaaatcg tatttgtttt ccataatatt tccgtttgag tccgtatttg
    61861 ttaactcaag accgcgggtc aaatcgtatg ttttttgcga aacgtgaccg aaagaatttg
    61921 taactcgtat cggaaacttg tgaaccattg tatcatattc aatattcaga atatttcctc
    61981 gaatatccct tacttgagtc ggatttccgt aaccatcgaa gttaagaaat tgggattccg
    62041 aaaagacgtt cgtatcgatt ttctcccgaa caaaagaaag aaaatttccg ttataaataa
    62101 attctttccg agcagtcatt tgaccgtctt tgtaacttgt attcgacaaa ggttttaatg
    62161 aaaaagaaag tgggtcataa acggtaacgt ctgaaaaact aaccccgtct ataacagaag
    62221 tttttccggt tggattgtaa tttgtatcat ataaaaaagt ggtattcacc gattgaaaaa
    62281 gaattccgga acgatagatc gattctgttg tagaaacagg acggacccaa acggttccgt
    62341 ttaataaaat cgttttagaa taattttgag tactagaatg aatcacgttc ccggacttac
    62401 ttatagtcaa tgacgtctca agccccgcca aatcgggatc agaatatcca aacatacgca
    62461 ctgtatttgt tccagttaag gaatcaaaag aagaaaccgt ttcgtaacca agtagagagg
    62521 attttcttaa acctcctcta aaaaaacgag gagtactaaa cgtataatcc gtttttgcaa
    62581 ttaaatactc gttcgagccg tcccaaccat aagacgaaac tgactttatt actggttcgg
    62641 gtgctaaaaa aggataaacg tttggtttta ccggcgttat cgcatttgga ttgattcttt
    62701 gcccagctgg ctgggagttt aaatggtttt tctttaaatc atattcaatt tttgtaactt
    62761 gatggtaatc cgattcggtt ccttgataga tgttttggac aagaccatcc ggaactttcg
    62821 gttcaaaacg taatatctct aaagttgtat ttgatctaaa aggaacctgt ctgataagta
    62881 tcgaaggtaa aacaggattg ggacttggtg tccaatctga ataattttga ggattagaac
    62941 tcactcccac aagttctgta actccgtctc cgttaaaatc taaactttgt aaaagtccgc
    63001 cagagttcca agaataatct gaaaataaag gataataaac ccagccagaa gaattgagtc
    63061 ttgctagtct tacgttgatt tgaccgtttt gataataaac caaatcggct ctaccgtctc
    63121 tgtttaaatc cgtaaactct ttcttgtttt tccaattgtt ataccccata ctagaaaggg
    63181 acgcactttc gtccggtgtt ggagtaggaa tcgccatttg attgttatca atatcggtcc
    63241 aggcgtaact gtcgtccgga ccaaaccaaa cctgaatttg tacgataaag aaaaaatagc
    63301 ctatacgcaa tctatcggtt tcatcgtctt cgtttatgtc tacgtatgtg tcttgattca
    63361 gcattactaa aataggagaa gaataagatc catttcccct tcgaaactct acaagataac
    63421 cagtttcccc gcttctggtt actcggtcca ttctcccatc atgattaata tcatagttcg
    63481 cataaccata tgttccgggt aaaaacggat ttccaatatc gtctaacaac gatacgttgt
    63541 ttatatactg ccatatatta tccgtttgaa aaatttttcc gttaaaatga tattgatgta
    63601 tataagttcc agaactcatc gtgataaaat ctaaataacc gtctccgttt gtatccgcaa
    63661 aaaatcggtt tccggattcc ccaaagcttg tcccactctc atttaaaatc gcgtctgggc
    63721 ccgatacgga aagcacattt gtattacaag ataaaaacgt tacaatcagt cttctcgatc
    63781 caggaagtcc ttccattctg ataaaatcag gaattccatt tttgtctaag tccgcaaata
    63841 gttgaaattc caatccatag tccgaaaaag aaagtgtttg agaatagttt aatgtatttc
    63901 cgtttgatag atatacttcg agtcccagac tcgcattcgc ctgaacaaag tcagatagtc
    63961 cgtctccatt catatcagct acaaaatgtt ttcccctttt atcctgtgtc ggtggtacaa
    64021 aggaagtaac gtttgcatac gaatcagaaa aattcggtcc ccaataaatt cgtatcggca
    64081 ctccagactt ttcgaatatt agaaaatcag atttcccatc cccgttaaaa tccccaggga
    64141 aaattctacc cgtacttgtt agatttagag gacttccaag aggagaagaa tcgatcggta
    64201 acgtcgagtt caaaacgtca ccgctcgtgc ttaaatccgt tatgtaaaat ctctggtcgt
    64261 ttttaggtcc gagaactcga acatattcag gtatcgtatc tccgttgaca tctaacgcac
    64321 ctgtaaacga ggtctccact ccatttacat gaacgtccca aatattctga gtcgcccaac
    64381 cacaaattgc aatcgcccaa ggacctgcag tagccataca tccggcattg gcagtacaaa
    64441 gacaagccgt cacaccagta tcatacgcac tttgtagacc ttcttggatc gttctaaagg
    64501 ttaggctaaa accgtccgca agagaacgat tgatccaagg agaggacaaa gaatcttccg
    64561 aacgatttgt atatgttaac gttaagggtt catagttggc tcttcgaatc gtttttaaca
    64621 atcgggaagt atcgtcataa ctataatcaa aagaatatga ttctgatctc gactccgatc
    64681 cgttttgatc cttcgcatat acgtctatat tagaaagata tttagaatgt ttttgtctta
    64741 cattcgaatt aaataaaaca gatataaaac cggaagtttc gtttgtatat cgaaaagaga
    64801 ttcgtccgtt tccatgcaca tatacaatcg aagaaggcaa taatagtcca tttaaaagtc
    64861 cttccgaatc atacgatata tcatatccgt tcccaaatgg gtctcttaca ctttttaatc
    64921 cccatgtgat tactttcccg gtatctggag actgtgcata aattttagaa tccgttgtgg
    64981 tcccgaaatg atattcggtt ccgttctttt cttcgatctt ccaagcacca tctagtaacc
    65041 ttgtaatttt aagagaagtt tgagttttgg aataatagaa tccgtttgaa tccgaaataa
    65101 attctcctcc cattgtagaa atgaatcttg tattactttc agaccaacca taagaagaat
    65161 tcacctgcac gatggggatt ccttccagtg aaaaactttt tcccaatatc ccaccatcca
    65221 aaggtgaaga gtagtaacga atggttaatt taggaacgac atcgcccgca ccgggtggaa
    65281 caataattgg atacgaaaac gaagttttcc caaaagaatc cacattcagt tttggcatcg
    65341 tctgaggaat gacagattct tccgacggaa gcgataaaga gaaaattttt cgaatccctg
    65401 ataacaaact aaaattgaat aaaaacaaaa acgatacact taagaaaaaa aatccgacat
    65461 aacgtttcat ataaagattt cccggttctt ttattcacaa atcgtaatcc tttgttagtt
    65521 gtctttcgcc taacaaattc tttaatttgt gataccaggc cacaaatata gtaactagcg
    65581 gtttctagga agactttttt cacttttcta ggaaatataa agttattatg ttataaccta
    65641 cctattaact tatcaaaaaa tttttataat atgaaaaact tttaattccg tcaaatttgc
    65701 aaaaaatatt tatctattta caagattaac atacttcaaa cttctggatc ataatttttc
    65761 aagagattat aatatgacaa aaaaactaat acattatatt ctattttttg catgtattgg
    65821 gacctttgaa tctggtttat ttgcttccga acttcttttt aaatcaggag aagctttttt
    65881 aatcgaagag gtaaacgaaa gtgcggacgt agtgaacgtc agatggaaag gtagacagtt
    65941 tagaattcca aaatcagaga ttcaaagaat tgattattct aaaaaaggac cagagtcttc
    66001 ttacaattat tctgaattcc gtttaacgga tggtagtcaa gttcgtggaa ttattgtaga
    66061 aactaaaaaa gacaaattag tttttcgaac cgaattagga tttgtagaaa tagaaaaatc
    66121 taaaattcaa aatttaaacg aaaactcttt agaaaaagaa agtccaaact tacctgacaa
    66181 atatctttcg ggtagatccg gtgaaaatct actctatgta ggtggaagta ttcttttaca
    66241 agcaacaact ggaccttctc acaaaacgaa tccaggtgta ggtggtgctg gtctttttat
    66301 cgaaaaaggt tttatcaatc atcctttatg gtttttcggt tttctttctg aatactcagt
    66361 ggctccaggc gcacaaggtt ctatttcttt ttggaatcaa tccttatatg taggaaaaca
    66421 attgggggct tctgctcctt actttttgtt tggaggggga gtaacttccg ttcaatggaa
    66481 aaacgattct cgttttttga acggaaccga tccggaactt ttaggtgaat tgggttgggc
    66541 ttgggaattt aacaacggtt ctcgtttacg tcttggaatt cgttctcagt gtacattaga
    66601 atctggagat tctttttgta gatccgggat tcgtatctct tgggggattt tgttatgaac
    66661 aaatttcaaa tatttagaat atggaaatct tatcaaaatt tcattagaat aaaaatcatc
    66721 cttagaaaac aaaactggtt tcgatcaaaa atagagtctg attcgatttt aaaaagaaga
    66781 aatatatttt ttctaatact ctatttatca atctttcctc tttccaactg tctcaattct
    66841 cctttgtcta atatccaaaa cgcacaaaat gaaaaagtaa atttagcttt tgtttcccaa
    66901 attggtcccc gttcggcaac aatcacttgg gaatgttctc attctcttcc cggttccatt
    66961 ttgtatggaa agtcaggttt ggaatcggtt gtgactagtt tagaaaattc taaagttcat
    67021 tccatgacac ttcccaattt agaatccaat acggattatt tagcctttgt tttttgttct
    67081 aatagtacag acaaactaca aagtattcca cttactttta aaacctggat cagtgatttt
    67141 ccaaacagga cccgtggtct ttgggttata ggtgggatgg gtgcggatgc atccccagtc
    67201 agagaaattg atttttttga tccggttact tctacttggt atccttccgc aacttcaatt
    67261 cctaccccta gagtttttgc aaacatagtc tcccacaaaa ataaaatcta tgtcatcggt
    67321 ggaatggaaa aacaaggaat caattacgta gcttctaaaa aaaccgaagc gtatgatccg
    67381 tatttagatc agtggactac actttcagat atgccggtag ccaatcaagg aggagtcatt
    67441 gcttctgtgg gagaagaaat atttatcatt tccggcacga ccacaaacga tatgactaca
    67501 ggtactattt taaatacggt ttctcgtttg gctcctggaa tcggacaaaa tggcctttgg
    67561 caaaattatc tttctttaac cgctatcttt tcaagagtag acatgtccgg ttgtggactc
    67621 aatggtaata tcttttttac aggtggaaga tttacgaatg atggaacacc tcaggcaact
    67681 tcggattctt tttctccttc gatcaattcc acttccgccg ccggtgaacc ttctatcaca
    67741 atcgcaagac acggagccgg ttctacttgt gtaaaacctt taaactctga tccctatcct
    67801 actgatccag aatggatcgc ggttatcgga ggatctacgg gaacaagtac actccaaccg
    67861 attacatcta ttactacatc caatcgtacc gacttctatc aaaatggtat ggttgctttt
    67921 gcgattggtc ctattttacc cgttgccgtt tattttccag gggtagaagc ttcttacgaa
    67981 actagaaagt tattcgtttt tggtggtgct tctgcactga acattcccac agattctgtt
    68041 tattctatcg gtcttcaaaa cccaattgcc agtaattggt ccttagattc tcttaaaatg
    68101 cctcgggctc gttatgctca caaagtaatt cgtatcgaca ggtaaaaaac tatatgaaat
    68161 ctatctttca aatctttata tattctattc ttctaatgtt gatccttttg actaaagatt
    68221 cttttccaga cgaaatgtcg ggaggtcacg aaaacgctaa aatgtttatc gaagaaaaaa
    68281 gatacataga agcggaaaag ttggccattt ctttacttac taacaatcct tctgatgtaa
    68341 ccgctgaata tattcttact tctgcttggg ttggtttagg tagggaagaa gctaaaaaag
    68401 gaaaccttga taaagcaatc gaacttttac aaaaagcacg tcaaaaatgg ccctttgacc
    68461 aggacttaaa aaaagaaatt gaactactgg gaaatatttc ttctaaaaaa aatattccat
    68521 ccaactcttc tcaaaatcat gacaaaaact atgctatttt tattttagtc aaagaaacgt
    68581 atgattctat tcaagaacta aaattagaga ttcatgcact tgcaaataac aaagaatctg
    68641 attattaccg tcaagaatta gtttcctcct ctaaaagaga aattatatat gtaatcatta
    68701 tttcagttat gacccttgtt tctcttttaa acatttttgc tttttatttc tttatacaaa
    68761 agaaaaaaca atagttatat acaaaaaaaa aatttctaaa attaatcttt accttagttt
    68821 cttctcttaa tctttatttc acttttcttt tgtggaagaa aggtaaataa cgtgaattcg
    68881 gcgtaagaaa attttgacga ataaaaaact caatgctgct cacaagtata atgctccaat
    68941 cgctttcgca tggctaactc acgttaaata gaataacaat tactcatatt cacaataata
    69001 caacagatgg atctaaaaaa gaattcatct catttttact tcgtgcttct acaacataca
    69061 aagtagtaat aatcatttac taaaaatcta ttacaaaacc tcaaaaaaat atctttcaac
    69121 tgttcggtaa atttctaaaa aacatggtag tccccacatt tttcatggaa aaattcagtt
    69181 ctatacaaat tagcctttac gcaaaaatcg cgttaattta aagaaaaggc ttgtggggga
    69241 actatcacat ttgattcgga ttcaggattg attttgagaa gaacacaaac tatttttgag
    69301 atggattcaa atgtaatttc agtaaactca ttcgagtttt ctttttatta ttttcaaatc
    69361 ttatcacact tcatcgtcct tattttcaag ttgagtttcc ttactttact tttgtggaaa
    69421 cctcaacttt tcagcgataa ccatcttaca cacattagat aaagttgtag aatagaattc
    69481 ttatattaca acacttttcc agtgtacctc aaatactcgt tttatgaaat ataattctta
    69541 catgacaatc caatatgtcc tctatcccac tggctcttcg gcggcaagtg taagaatttt
    69601 ggaatagact cttaagtgcc cttttgaatt gttgagtcta aattattcgt tgtttatatt
    69661 atcgttacca aaggttaaaa taaaagttta tgaagcttac agttgaaaaa ataacccata
    69721 aaaatctcga ccctcttgtt tccctatttg gagaatacag aaagttttac aagaaaacac
    69781 cacaattgga ggatgaaaaa cgttttatcg gcgaaaggta taaaaagcag gattcctaca
    69841 tttgtgtcgc cattactgaa aactctcaag taattggatt tgcacaatgt tattttatct
    69901 tttcttcatt gagtatgtgc aatgtcttag tattaaacga tctttacgtg aatcccgatt
    69961 atcgaaatat gaaagtaggt aaaaaaatta ttaatcatgt gatcgattat tgcagaaaga
    70021 ataatttcaa gggaattgct ctggagaccg cagaaagtaa tttagttgca agaaaaattt
    70081 atgagaattt aggttttact aaagacgatt cttatctaca ctattattta gcaatctctt
    70141 agaaatcttt ttatccattc agataaagta tcatctatat aatattagtt gaatctcaaa
    70201 aaaataaaaa tagaatgaaa tcatttaagt accaaaaatt tcagccttta ggtttttcat
    70261 caggggcgac gtagatcttt tcttcattgg aaggataaaa gtccgggtct tcttgttgat
    70321 tgtctttttc aaaacggttc agctcttttt cagaagaatc gttttcctcg ctcgaagact
    70381 cattcctaag agaagaagga acgtcctcca ttgaagaagt gacgttaaga aaaaattttc
    70441 tgtcttcttt cggctgaatt gtagactgag cgtactttgc ccaagtagag gcagcaaccg
    70501 aagaacctga accagggata ggcacccctt cgtcatgacc aaaccaaacg acggttactt
    70561 ccattggcgt caaacctacg aaccagatgt ctcttgcgcc tttaagacca agcttgtcat
    70621 aggctggatt ttcgttttcc acagtacctg atttaccggc aatatcataa tttaaatatt
    70681 cagaatttct ttttttctta tcgccgaccc atgacgccgt gcctccagtg tcaaataccg
    70741 atttcagaaa ttctaatata gatgcgcacg tagatttttt aaaaattcgg tttccttgat
    70801 atccaatcga ttcgttttga taatataagt ttccgtcgac tactatcttc ctcaaaaaag
    70861 cgggctcaat tacagttcca ccatttacga tttccgaata taacgttcca acttccatag
    70921 gtgaaaaatc tgcagaaccc aacgcaaggg ttaaatcctt gggaaatcgt tttgtttccg
    70981 aacgagaaag tataagccca ttttgtatat aatcaatata ttttgaaatt cccaaatcct
    71041 tcagtgtttt gactgcgact gtgtttacgg aacgttggag cgcttttgcc acggatattt
    71101 ttccaagata acttccatac caattacgtg gcttataacc ggcaatgttt ataggagaat
    71161 catccaactc tgaattttca tcaatgatcc cctcttccat tgccacaccg tataaaaatc
    71221 cttttaagac cgagcccact tgacgtttca tataaaaggc gcgagtcata ctttgatacg
    71281 gatccgatag attccctcca cctgagatcg caagaatctc accactgtta ggttctatgg
    71341 taactacaac cccttggatt ccgatggaat aactttttgc tttttcgtat ccgagtccgg
    71401 atccattacg aaaactccag cgtagagaat cgatgtctcc atttagaatt ttttttaagg
    71461 ttaattgttt tgtaagttca agcgtagtat aaatttgaat atgatcgttg gagttttgta
    71521 ggctttcaaa attttcagtt aagtatttta aaatatactc attaatttcc ggcgcgtgat
    71581 taatgctaaa agatttgttc gttcccgact ttgcaatttt tccgtacgga ttttccagat
    71641 ttgattcatt aatttggtat aaggttttaa attcgtttgc ttttttgacg gcttcctttt
    71701 ctgtaagaat ttcgtttttt actaaaagat caagaacgtt catttgtttt tttattgcac
    71761 tcgaaatatt ccgaaccgga ttgtataaag acggagccgg gagaactcca attaatattg
    71821 ccgcttccgc ataactcagt ttagacgccg atttgttgaa gtaaaatcgg gacgcttctt
    71881 cgatcccgta agaattctga ccaaagtagg ctttgtttag atagaggcaa aggatttcat
    71941 tttttcccaa ttttgattcc acataaaacg caaggattgt ttcataaatt tttcttgtga
    72001 tcgaatttct ttttctttcc gtaaacaaat ttcgagctaa ttgttgtgtg attgttcctc
    72061 ctccttgctg aatttggaat gaaattaaat ttctccaaaa ggcccgcaga attcctttaa
    72121 aagaaaatcc gttgtgagaa taaaagtcct gatcttcaga agcgattaaa gttttttgca
    72181 cagttccaag taaactgcat tgtttaagtg aaagggtatg atttgctcca cgattgtatt
    72241 cgcctaataa aagattgttt cggtcaaata tggaaatgat ttgactggga actttttttt
    72301 gtccttctct agaaagtcca gacttgagag aattgagttc gtggtatatt aaatctttag
    72361 aatataagaa aatacaaaat tgaaagatcg taactaaaac gaataaaaca aaaatcccag
    72421 tcgcaaagta aaaactccaa cgaaagagtt ttttacgatt tgcgaccagt gtttgataca
    72481 aacggagaac tcgttcttga aagagcttcc aattcatcgg caaaaaccta ctcgtgataa
    72541 ctcaatcctt ccgatccgga gagagtccag atcgttttat caattggatt tatggagatt
    72601 gcgtcaactc gattgtttgc aattccgttt tcttttttat aagtcaccca agaaaggccg
    72661 ttatcggtcg aaatattcag tccgttatcc gttccgatca ggatttttga agaatccatg
    72721 taaattgcgt ttacaattga tttacctcct actcccgacc atttcttcaa ttctttaata
    72781 ttacttctgg acactcctag ttccgttccc acaaaaattt ctcccgacgg agtaattcct
    72841 acagaataaa tggaatcgcc catattcggt tctcctttac caacgcggtt ccaagaatat
    72901 ttggttcctc caaaagctcc cgaactttcg ataaacgcgt ataaaccgtc tatggttcca
    72961 gcaaatactt taccgtcttg acttactgca atggagagaa ttttcatatt caattcttct
    73021 ccattgacat tggaattcca agtttgcccc ccgtctttgg tttgtgacat tcccttttct
    73081 gttgcggcga taatacttcc atctttctga aaggcaagat cgtatacatc gttagaactt
    73141 aaaccttgta ctgtgctaaa ttgagcccag gactttccgg tgtttgtcgt tttccagacc
    73201 ccacctccgt tttctccact tgcagcggcc caaatttctt tattaaccaa gatgagttta
    73261 ttgatcttac cgatggaggc gccaagcgct tgtggaacga gttttttcca ggattttcct
    73321 ttgtcagtgc ttatgaaaat atttcctttc tcagttgcag cgacaatttc tccgttattg
    73381 gaaacgacaa ttccggtaaa tttttgacca cctccagggt taaccgtttt ccaacgcaat
    73441 ccaccttcca ggttcatttc aaaagagata aaacctccaa acacccaacc ggattttttc
    73501 ttgggaagat ttaccttata ccagaaatcc gtaatgccgt tttcagtact ttcgtttgta
    73561 gaacgatcaa ctacattcaa aacctctcct cgttttaatg tggtaattac gtctccgcca
    73621 gcagcggcaa tatttcgaac gttaagaatt ccaaccgtaa cttttgcttg tcctggctga
    73681 aaagtgtttt cagcaacaag agaaaacgaa aataaaaata ttcccaagat taagtattta
    73741 ttatagtatt tttttctcat atttatattt ggtaacctta ataccattta atcagcctga
    73801 tgaccttcac catcgtgata ctcaggtaca tgttccgaac cagtcagttt gatctcactt
    73861 aaacatgtat cactgatttt tcctttgtga attttggaaa ttataaattt aaaggtatct
    73921 cctgtaatat ccaaagattt tgtttgatag tcgaaattat tatcatcaaa gtctaaaata
    73981 gccgaactac cgtaagaaga ttctacttta aggctagcaa ttctattgtt gttctgataa
    74041 ctttcttccg attttgcgta tccgtttact aaactaattt cacttaaacg aattgcattt
    74101 ggaaaggaaa tcgtgactga ttccccaatt ccatcatctc cagttttacc ttcacaccaa
    74161 ccagtttgaa acttaccgtc gaatacattt cgaggatcaa aatccaattc ttttccttct
    74221 gattgaatgt attgcgaaga ggctaaaacc gttgcatttc ctaaaccggg aatagcaatc
    74281 gttttgacaa cggtttctcc gtctcctaaa tcatttttag atatatatgc ctttttaccg
    74341 ggaaattgaa tataaataaa attgtctttt tcttcgagtt taaaaacaac aagaccagcc
    74401 ttagccttac ctgccttttc gcttttttca tttggtctga gaaaaagatc ggcatcttta
    74461 attacggtcg cggacttgag ttcaccttcg taaaggtttt tttcattcaa ccaacctttc
    74521 gtgctgacac ctttaatttc tactagattg aatttcactc cgttgaaatc tttttcttca
    74581 agaagagtta catattcacc tcgttttact ctcccgtcag caacgtaggt aggttttttt
    74641 tcacctgggt tttcaagcaa cattgcgtca gataaaactg ttttactttt tttacaattg
    74701 atggcgatca aagtaattgt taacgcaaac aaaaataact taaatatgtt tttacttttc
    74761 atttatttct cccaatttat ataaaattga tatagtcatg taaaatcagg agtttgtaaa
    74821 attgattttt tttgtaaaga gaaaataatc gtgataataa catatattta aaatctcaaa
    74881 atcctaagaa ttgcgtaaaa aatttctgat aaaagagaag cttttataaa aaaatcgtcc
    74941 cgttacattt tttgtgaaga agtacagaac atatctactt caaaacctat atgtattatt
    75001 attgtaaata gactttcccc gaaaaaacgg acattgctat gcagtaattt tttctcgaaa
    75061 ctcgaaaggt gtaagatagc ctaaggccga gtatcttctc tttctgttgt aatatctttc
    75121 gatatagtca aacagaaagt attgtgcctc tcttgttgtg ttgaatttcc ttctgtaaac
    75181 ctcctctact tttagagttt taaagaacga ttccagggaa ctcaacagaa cgctctctac
    75241 cataacctta cccaacaagt taaggttttg taagtaattt gaacataaat ccggtttcaa
    75301 cagctctcat aatgccttta aaaatggtaa gtgtcccagg cggagcgtcg gatttacgat
    75361 ccaagtgtcc acctaattaa cgtgagcagg cgtaaggaga gagtaaaagt tgtagattgt
    75421 cattggatct caaattcaaa gaaggttttt ttggaaaaaa agaaaatgca actaaaccgc
    75481 ttaatagatt aacggtccaa ttgcaaaaac tccgatgtct agtatgttga atctggcaga
    75541 tatttttaag ttcatcattt acggattcaa tgattgctct ttttcttaga agaatcttgt
    75601 cgactaaggg cattaattta ttcttcatat tcttttttaa ttttgtaata agttgaattc
    75661 ccttttcata aagactttca aatagagatt ggctgatgta acccctgtct ccgaaaagtt
    75721 tatcgaagat atttttaaca agtggaaaaa tcaagctgca aggtttttgt ccttcaccgg
    75781 ttttttccat aagaaaaaaa tggtgaagga caagttctta tgagaatgga ttcttctgtt
    75841 gtcgcatact ttgagaattg tggagtcaaa atctggcaat ctgtttgtat agaatggcaa
    75901 tttgattcaa acgaaattcc ttatggttcc gattcgtttt attacgaaac aaatccccgt
    75961 tcttattttg aactttttaa ccttaagtct aatgatacat cttttgtaaa tgagttgcct
    76021 ataatagatg taaatagtcg tccctgaaaa agagttaaaa tgtcgaataa cgcaaataaa
    76081 atgctatcca aggagaaaaa gttagaaaca aaatccccat aaaacatcca gaaaccacgt
    76141 aaaagccggt gaaaatgaaa ccagaagaaa actcaaaaca acagaatcaa ggagaactat
    76201 ttcgaaatag attggaccag atcttggatc ctagacaccc gttgtatcaa attgcgaata
    76261 agatagactg ggaaaagttt gagaaagaat tcggaaaata ctacacagag aaaaccggtc
    76321 gacccggatt acgaatccgt ttgttagtgg gacttcatta cttgaaacac gcgtataacg
    76381 tgtctgatga aaaagtagta gaaggctatt tggaaaatcc gtattggcaa tatgtttgcg
    76441 gaaatgaata tttcgaacat gattttcctt gtgatccaac gagtttagta aagtggcgga
    76501 aacgtattgg ttccgatgga gtagataaat ttttagaaga gacgatcttc ttaggtcaac
    76561 gggaaggtca gatcaaagat ccagaattta gaagagtgaa tgttgataca acggttcagg
    76621 agaaagcgat cacttttcca acggatgcaa agttgtatca tagaatgcga caagttttag
    76681 taaaagaagc atcaaaagaa aatattcaat taagacaaag ttataagaac ctgccccacc
    76741 agtttcttca gtaagaaaac cggtagggca gaaccttgca gcttgatctt tttgtaaagt
    76801 aagattaagt ttttagatac gctgtaaacg caagagtaaa ttagcattca ttaaacaagg
    76861 acgttacttt catgcaaaac aaagtaaacg tgccaataaa gaaacaaaac gattaaaaac
    76921 gtatttgggc agtgtaaaac gggatataga gagaaaagta gaaaatccta atgaacgact
    76981 taaatccctt ttagagatct ctgaacgaat cttaacacaa agtaaaaata gcaaaaataa
    77041 aatctatagt attcatgctc cggaagtgga atgtatttct aaaggtaaat ctcataagag
    77101 atatgagttt ggttgtaaag tgagtttagt taccacgagt aaatctaatt ggattgttgg
    77161 agttcaagcc ttgcatgaca acccgtatga tggtcatact ttgaaggacg ccatcaatca
    77221 gatggaaaag attgttggtc ttcgtcctaa ggaggtttat gtggatttag gttacaaagg
    77281 taaagatcat catccggaag acgttcaagt tcatctttcc aataaaagca gaaagaaaat
    77341 gactcgttgg gaaaggatgt ggatgaatag aagatctgct attgaaccgg ttatttctca
    77401 tctgaaacaa gatcacaata tgattcgaaa ttttctcaaa ggtaaagaag gggatcgtat
    77461 caatgcgatc ttatccgctg ctggttgtaa tttcaataag ctcattcgag cttttttttg
    77521 ctatttcgaa aatcttattt cttcatcgtt tttattttca atttgagtct tgtttctttt
    77581 catttcctca aaaatctcaa tttttcaggg acgactattt aggagtaatt gtggcaaaat
    77641 ggaaaaaata acttactccc tttttttcaa acaatcatat tttatatttt gtctctaagt
    77701 atgtctttct ttcaaagaga ttttctttaa ataaattgta tgaactaatc aagtcattga
    77761 ataatttatt cactgatttt agatcggttc cagaaatttg ttttaattct ttgtatgata
    77821 tttcagtaga atttctatca aggactaaag ttttcatgta gtagccacta cttacaaata
    77881 cttttgaatg tactaaatta aactttttga atgatttgaa tatatctttg tagtagctat
    77941 tcaaaaatat atcaattatt atatctggat cagcttcaaa actataaaag aatggattaa
    78001 aaaaatctgt aataattgtt gtttcaataa aagagatttc taaccgtgaa catttctcct
    78061 gtaattcttc aaagctacga attagatgca aaccactttc gaaatctttc aaaattgaaa
    78121 gttgtaaaat cctctctttc gaaatatatt tgatgcccac tttgtttagg gcaatatcac
    78181 gagctattgt aaatacagtg gatttaattt gtttaattaa cttttcgtta tcagagtaat
    78241 aaaaaaagct tatactctta ttgctgattt cttttattat aaatttttga agcgaatcgg
    78301 ttcttttcaa ttttatgttc tgtctaatat atacatgttt tggaatatcc gaatttagtg
    78361 caacctccca ttcttcgtga gtccctgatt tcccggaatt tgttcttgat ccgtattttt
    78421 cgttgaataa aaaaatgatg aagtctgctt caagaatatc ctgtctataa acggatgatt
    78481 tgattgaagg agtcaaattt tcttcataga gcataacttc tgctccaact gattcaagaa
    78541 attcacgaat ctcttttcta atgggagcaa gatctaatgt cgagcttata aatattctgg
    78601 gcttaaaata catatttcaa tggtatgtgg cacaacgagc tgtgtttctg ttcattcact
    78661 ttcttttgtg atttctccac ttaagccatt ataataaaat cgaataaagt caaagagtac
    78721 ataaaaacta aaagtcaaca aataaataaa aagcaaaggg attaataaat aaaagatatt
    78781 ttcaaatttc aaaatttgtg aaaaataaat aaaaagcatt gaaaatagaa tggttataaa
    78841 tagttttttt agagatttga ctaataattc taataaaatt atttgaactt ctaaaactct
    78901 taaactttcc atataatcat ctattcttaa tatatttgaa gcgatgtcat caattaagcg
    78961 ggtttttcct aagaggccag tatattgaat tttattatct tccagtttaa ctacaaattc
    79021 tctgtgcgcc ttatcaaaat cagagtcaaa gaaatcaatt tctttaaatg tcttaaaatt
    79081 aaaactatta ataatcaaag ctaattcaaa ttttataaat ttatatttat tcggcaagtt
    79141 gagtaaatga tttttaagat tatctacatt tcgaataatt tctaagtaat aactttgcct
    79201 ttgtgtttca attgattgac agttaaatat aaaaaatgca agtaaagcgc cagtaattat
    79261 tccaatcaac tgagtaattt gatttaaaaa atccaaacac tgattcaatg taaatgaaag
    79321 tttaatgtaa ttattttttt ctgaataatt taaaataatt cctaaactac acaaagcgat
    79381 tatgccaata actaattgag tacgaaagct aaaagcaatt cttctaaacc gagtattaat
    79441 attaatatac ggggaaatta attttagttt atccatagtt cacagtaatt taaatttttt
    79501 tagaattagt ctatgtaatc acagcttttc gcctaactat taatttccaa atatcgtata
    79561 aacaatctaa aaataacaaa atatacgaat attataaaac cttggaaacc tttcaactca
    79621 aataaactta gggaacactg ttaaaagtaa ctgatagata atttctcaat aacaattgag
    79681 agtaggtgct tatatgatgc aacacataac tttccataat gtaatttatc tcaaaaagaa
    79741 tgtttattta ttttaacatt tctattcata cttttcatat tatacttaaa atatttatta
    79801 tatactattt aaaaattcct gaaatctttc tattttcttt aaatcttgag cagtcttaat
    79861 aaaatcttct tttgggtttt taaattttcc cgtcagttct aaaatattac ttagcggcac
    79921 attatttttt aataaaagaa gaataaaact tgtcttaagt atttctaaat cgtcattctt
    79981 atttaaatta gatttgttta aatagtattt taaaattact tttatgttct ttgttgtata
    80041 tggttcatta ctttcctgaa aaacaggatc tggattttta tacaaatttc ttaattctaa
    80101 ttttgaatta gcttgatgtc caaaatattt taaaaaaagt gataacgtca actcaccaaa
    80161 aggagctaat ctaaatcctt ttaacttagg aatgtaaatc ttcagagtca ttctttgatg
    80221 ttaatatctt gaaattttat cgcgcaaatt tcagctgccg ataaaataga ggaatacatg
    80281 agttcaaaca ttaatgcatg tgttagctca aagtaatttt tcaaatcgaa ttttgagaaa
    80341 aatatattaa tctccttttc tgttaaataa gtttcctctg gtatcccctt tacatactga
    80401 ttattttcaa aatcgtcaat cgtgaagcca tttattgaca ttaccatttc ataaaccttg
    80461 gaaacaacaa gagcactttc aattttttta tctttttgaa ccttttcaag ataattgctg
    80521 agttgagatt tagaaagaga cttatttagc aactcgcttt tttctagata ctgtttgaat
    80581 gattttaaat tttcttccca cttgttctgt aatggtttgt tcttcgtttt accaatggct
    80641 attttgtcaa tttgatctaa tatttcattt gttattataa ctacattatg ccgattgtat
    80701 atatatttat tcaataaata aggtattgga aaaagaactc tatatgcacc ttgtaaaact
    80761 tctttctcaa ctatcaattg aatagaaaaa agtgtgtata tgactacaaa tgaaatactg
    80821 aatagatata aaaactgaat gatcaccttc ttttttagcc tagaatcttt aacataagat
    80881 atttatataa aataaaaacg caattcatca aaactaaatt agtaagcaaa taacctaaaa
    80941 actttatacc tataatattc ttcgtagagg ttttgggccc ataaccaaag attttacctt
    81001 tagtctttag ctggacagtt ttaaaaaatt taaataatac ataagcttgt atttttctta
    81061 caaatttagc ggaatagcca attccaataa ataacgatat taatattgaa acgataataa
    81121 aggaaaataa attttcatca taaatacgtt cagtatataa taaaaataat attgaagtat
    81181 tagttactag tgaaaattgc aaaatatcaa aactaaagta attactcata atatgatttc
    81241 tttcgagcat tttgctacat ccatatacca agaaaggtat aaaaataaat gtcattaaaa
    81301 tcgaagtcat atttattaca aagtaccaaa agaattaagt ttttcgacgt tacgaatctg
    81361 aaaacagcta taatagctag aaatgagtgc aaacgaagag aagcaacgtt gattatgcgt
    81421 cataatattc attaagcatt tctcttagga ataatattgt tggcatctac tgactggaat
    81481 gcaataaaaa tgctgttaag tacatttctt aacgcttccc aatcgtaatt attaatctgt
    81541 aaactatcct tttcacaggt ttcaatctgt tttttgaaat ttaaaagaat atcattcttg
    81601 tttaggattt ctccttggta agatttagtc gtttgatcat aacccatcca ttggatagga
    81661 aataaactac catccttatc ttttaaattt gttatcccta aaaaagtttc aatgctacca
    81721 gcaagaccat tcacattcat aaacattgtt ccattaggac cgattgttgg ataagattct
    81781 aaaagcttat tatgtggaag ttgcaaaatt ttgatattag tcggtaatcg tgatttgctc
    81841 agacctttaa ttgcagattt tgcagctgta tcattgtcaa aaagagctat gactttattt
    81901 aggattcccg caccaataaa actttttaca gtgcttgtaa gatatcctac tccacctgcc
    81961 aaattcgaat gttcaaaatc aaggaaagta taatatctat acaaatgggg aaagagtaaa
    82021 gccaaggatt tggaaagtat ccaactatca cttttaccct ctgttagtat aattatttta
    82081 ccatattttc taacataacc atctttaaga tcgttagaag aatctacaat atcttgagcc
    82141 tcttctaaaa attcatttaa aatcaaacta gttaagtcat aagtaaaact ttgattatta
    82201 ccaataactt caatagctat acgcagagta acatttaggt cttctcctcc aaatccaaac
    82261 caattctctt cccaaaaatt atcataatat ctttccgctt ttcgattatt atagtagaag
    82321 gttatttttt ctatccacaa ttcaactgtt agtttctcta aaaatttaat cttttcttcg
    82381 ttatacaaag aatcttccaa attatcttta aaatttttta aatactcgat ttctagcttc
    82441 acccattctg taaaagcgat tttagaagat tcaaacgaat aacccaatat ttctaatcta
    82501 tcttttaata tattaaccgg aatttgaagg attgttatag taaaatcttc tctatctaaa
    82561 tggtcttctt catgatgttt atagatctcc ggcaattcgg gatcattaat agagaaagtt
    82621 tttttgtctt ctgtacggaa taaattcgtt atctctaaat cgacgtaatt ccttgtatac
    82681 cctaattcga aatctcctaa atatatgttt ccataagctc ccataatttt aaatgtctat
    82741 tttttcttta atatcatgga gctaaaccat ttttgttaaa tagatcagta atgcttttgt
    82801 gcttccgata atacgaacaa tttccttaaa ttgtacactt gttcattgta atattacgag
    82861 taattattta tttcattttt tgaaattttt ttcgcaatat tattaagctc ttcttttgag
    82921 gtctgaggaa ggtatatgca ctttcaagtt ttaaatcttt tttgaaatag agttgttgaa
    82981 agattaattc tccatctgtt ttcgttgtat tgaaatgaac aattgaagta gttttgctaa
    83041 tccactatag aatttttcaa caattctaat atacttattt tcaataatca aaacttcacc
    83101 tgaaagttta atttttcttt ttctgaaatt gatcgtcaaa gtaatattag atgaacgtcg
    83161 tataaacacc taaaaataac agaatatacg aatatcataa aaccctcgaa tctatcaatc
    83221 ccaaaagctt agaaaataga gctgtagtgc agttcaacaa gaccgataga tgattctcaa
    83281 aagcagttcc atgtaggttt ttaggtgagg aaacgttcag tgtttcaagt atatttttaa
    83341 atgaggaaat aaggaacttc cgataatgtg gtttatgtcc cgtcacgagg aaactgggga
    83401 agaggggttg ttcacggggg cgatcctctt taccagaaag ctgtcgttca acttgtcggt
    83461 gaaagtccga tccgggtaaa cgccagagag cccggtagct attctcggat gtttctgggc
    83521 aaccggagat gtctaaggga gaatattagg ccatttgaat ggaggtgcga aacagcagtc
    83581 cgtaacataa agtgaattct gcagcgctgt tagattaacg gtagaaatac cggacaaggg
    83641 agagtcgagc ctgtcgtagt gaggcgaaga caatagaaga agcgaagatt ctggaaatgc
    83701 agcttcgaag aactcttcgg cgtaagggaa tcggaatgtt gtgaaagtgg gcgacggaac
    83761 gtgagagatc ctatcagatc attggtccca caaccgatgt aatttttggt ataagttcat
    83821 aggacgaaat ccggagagaa gtctggtagg aagtcggatg aggtcgtagt acctttgatg
    83881 atcagaacaa cacaacctga tctaggaaag gatctctact tcagttaagc tatagcacgg
    83941 aggtaagtga agatgcatgt cagcaatgac caacaacatc caataacatt tgatacaaca
    84001 cgagaacttc agcgaaagct ataccttgcg gccaagagaa gcaggaatcg aagattccat
    84061 gcgctctatg atcgaatcta ccgcttcgat atactgtggc gagcatggga ggaagtaaaa
    84121 gaaaatggtg gtagcggagg ggttgataac atcacgtttg aacaaataga acgagatggt
    84181 gttgaaactt tccttcgcac aatcgaagaa gatctgaaaa gaagaaagta tcgaccctct
    84241 ccggtacgta gggtaatgat tcctaaactg gatgggagcc agcgaccgct cggaattcct
    84301 acaattcggg accgagtagt acagcaggcc tgtaagatag ttatcgaacc aatctttgag
    84361 gctaactttc taaatagttc atttggattt cgtcctaaac gaagtgccgt gcaagcgact
    84421 atagagataa aagcctcttt agttcgtaac tggtgggtaa tcgatgcgga tatccaaaag
    84481 tatttcgata caattgatca tgagctacta atgaaacttt tacgtaaacg agtcagtgac
    84541 cgtcgcgtat taaagatgat tcggcagtgg ttaatggcgg gtgtagttga gaacggaaag
    84601 tttcaagcga ccaaaattgg atccccgcaa ggaggagtaa taagtcccct acttgcaaat
    84661 atttatcttc acgtcttcga tatgtattgg caaaacaaat atcaacactt aggtcgtttg
    84721 attcgatatg cagatgattt cgtaattatc tgtaggtatc gttcagatgc tgaaagagcg
    84781 ttgaaatctg ttacccacat catggaacgc cttaaactca atttgcatcc agctaaaaca
    84841 aagttagtgc aaatggagaa agaaggcttc gactttcttg gattttattt tcgaaagagc
    84901 cactcggaaa atacgggtaa acttgttccc tatttttggc cctctaagaa agcgatgaag
    84961 agtattcgat ctaagattcg taatctaacg actcgtcgat ggtataggct atcattggag
    85021 gaaattgttg cgaatcttaa ccctgtgatt cgtggctgga ggaattactt tcgggttgga
    85081 aattcaaccc gtaagttcca agaattagat agttacgtgt tatatcgtct tttccatttc
    85141 gttcgcaagc gtggaggaaa tcgaggttat cttagaatac ccgattttca agaaatgtat
    85201 ttgcgatgcg gaattgaaca cttttatctc tcaggtggat taacgagata gtacttgaat
    85261 gccggaggaa gaagactgtc ggaaagccgt atgcgggaaa actgcacgta cggtttgatg
    85321 tggcaggaga tggagaccag attcttaaca tgaatccagg cgccatctcc tgaccctact
    85381 ctcaaaaatg aacatttgtt tatgagagta ttcatacatc ctttacactt cgtactcaat
    85441 acaagcttta caaaaagaaa cgcaaatatg taacccgcgt tcaaagcgaa gcttagcgat
    85501 ttattatttc atagccaata ttttttcaag ttcttgtttt gccttcttaa cttcaatcca
    85561 aaatgggatt gtaaacagtc caataccaaa agcaagcatg ccaagagaaa taagaagttc
    85621 ttggggaaaa tcacttaaat tactcataag tgtgatggtt gaaactataa actctaatag
    85681 tgcacctgaa agccaaataa acataaaaac aattacggat ggatgtaaat gcatctttat
    85741 atcaattata attgaatttg cttcagatct aatattacct ttaattttcg gtagaaatga
    85801 atttcgatat gaaattattc tacatatatc aaatgtatcg ttatttatat ttccatgaaa
    85861 tattttagtt ccacttccaa atagcttatt tggttctgta ttagccttta attttgagat
    85921 agcttcttcc actgtgagat tggatttaag gctatattct tcatacggaa ttattttcat
    85981 ctttcgctct gatagcacag aatcgttact tctaattcat atttttcgta taaactattg
    86041 tagggtatta ccgtcgaatt ccattataat tctgtctatt cctttataaa atatcaatag
    86101 actacccttt caaccaacgc aagaaaatta agggacaaaa tagtcatttc aggaaacaga
    86161 aatacaaggc cttttttata ttgaggatcc gggagtctta caacttccaa taacatataa
    86221 atatatttta taaatgaaca tatccatttt ttagtaatat tctgattttt ttaaccgata
    86281 gttattgtat taaaggtctc tcaaccaaga cttttaacta cttcaggtaa atttatttaa
    86341 tcttcatttc aggcctcatt caattggggt atttttttct tttaaaaatc tacagataaa
    86401 tactcattct tttaaagttc ttgttctagg tccggataat agtatttata tcggttcggc
    86461 ttatacgaat cattttccag ttttataata taagcatcta tttccttatc cggataagac
    86521 ttgaatatta cttcaatgtc tttgatctaa gtgatcgatc cttttgtacg attactgatg
    86581 tatgcctaat atagtttcta aaagctcttc agcgggggaa agaaaaccgg ctttgatagg
    86641 taatatatat gaatgctttg ttttaaatac ttttttgggg ttttttagga tttatctaaa
    86701 gtaatttcta atgccgaact gcgtgttact aaagtcgctt tatggtagat gttcacgcca
    86761 tgttctaata ttcaactctt catgaacgta aatgaaaaat catattctaa atatttggca
    86821 atatttgaat tttcgagtag ttttaatctt cttaaatttt cgtagtagtt cccatatttt
    86881 gaggttttgg gacaaactct taataaaatt ccagaatatt tttctaatct tactccatca
    86941 agttcacgtt aattataata ttatgacacg tgctacaaac actctctgta atcctgagga
    87001 aattttagaa atacgagacg gtattcagta tattggatgt acttacgatt caaatccgga
    87061 cctcattgaa cattcacgag aatttgttca gttgcaatat tccaagttgg ggtatgtagg
    87121 atataacccg gaatttgata ggcagtttga tttaaatgga tttagtcagt attacatcgc
    87181 tctgaacgaa aatgaagaaa ttatagcaac ttcaagaatc gttttccggg gcccatttgg
    87241 tcttccaatt gaatattctt atcgggagga taccggagaa cgaacaatca tcgaagatgg
    87301 aaatatagct gaaatgaatt catttgctgc gtcctcaatg ttagcaggta taaaagtatt
    87361 aattctcagc ggaacatttg tattagaaca aaactttaaa tctacatacg gattatacga
    87421 ccttgaaaga ccaaaagtcg gaaaactgta taataaacta ggggctattg aatcaaaaaa
    87481 ttacccatat tctatatact ttccaactta cggaaaaatc gaacatggaa aatttagaca
    87541 atccgaatgg gttatccaag tgtcagatat tcctaaaatt attgcaaaaa taaggaagat
    87601 atgactttat gtttccaagg taacctcatt ggtaacaaca tttatccttt tttttgcttc
    87661 aatttgcaat tcagttatag gaatttatgt cttattagcc gctcgaaaaa ggagagaatt
    87721 tttagatttt ggagtccttt gcgtcttaga aggtttatgg gatttactat ttgctgttcc
    87781 tttctttcat aattcggcga cattgttttg gacaagaaca atgactctac cgatgattat
    87841 ttgccctctt ctattagtaa gattcatata ttcttatata tttaatctaa aactttcaaa
    87901 aatctataat attatgattc ttatcggata tgtccttccc atatctgctc ttagtttttc
    87961 caattattat atcatcgaag ctgaagtaat aaactcaaaa ctacactttg aagccggact
    88021 tctttacgat tattttgttc tgggtggagt tttgagtctt ctctattcta ttttagtact
    88081 tagtattggt tttaaagaaa gaaaaggttc gtctcattta cattgctaca ggaatctttg
    88141 tatggtttgc attcattgga atattcacat ttttatttaa actattaggt ctaccagagt
    88201 acaatttcat agctcctata ggttgtacat tagcaactgc aatttggtca atcggtatta
    88261 ttaaaattaa tctttttgaa atctctgaac ttgagattct agaaaaagaa aattctctta
    88321 tagcacatgc aaatattctc atattaaaaa aagtagatcc gatttcttat aaaaaagctt
    88381 tatatcgcta caaaaagaat ataattcaaa tgattattca agattacaca tatcttcaag
    88441 tacattcaga tttaacagta gatgaaattt ataattattt aacagaaaat gaagggggac
    88501 ttattcctcc aaaatcttat ctgctaaaac gctcatagat ttccgcccag atttatccat
    88561 tttatacaat ttccaaaata tttctagagc atctggtgtg ttttttagaa aacgaataaa
    88621 cacggcggtt tcctcagcta agttttgttt ctcatcacgc gaatttcccg attctaaatg
    88681 aatcggatct aactcgtaat cacggacaaa aattatagga tcaacctttg catttttata
    88741 aagatttgta ataaaagtca acgtcggaat cgtatgacca ctcaaataac gacttacagt
    88801 cggttgttta acttcacccg ctttagccaa atcttcctgg ttccaagcgc gcctttccat
    88861 gagttttttc aaaacatctt tataattcat aaaaattgag cttgcatatt ttttgcttga
    88921 aatatacact tatgtatatt aacattctat aaaactatta ctccatattg atacaatgat
    88981 aactaaaatt tgaaagtagg aattatgcaa ctgaaaagta aaatagaaat cggttcaaaa
    89041 ttggccaaaa acagatttct tataccaaaa cccatagtta caatctcgta ttttttcaaa
    89101 gtatataaaa gttttcagat aaaaaatgcc ccattttcac aaaccaaaag gctcttaatt
    89161 tggaacttcc attgaacacc tgaaaacaaa ataggaataa tcatggtaat caattatttt
    89221 aaaataaaac ctttagacat cacagaatcc gagttagacg aatatgaata tctcggaaaa
    89281 tcattaagca ccgaagacaa ggaaacaatc ctaaaacaca cggattttag aaaagtttta
    89341 gcaattttaa aaaaattaaa actaacaaat aaatccgaat aaatattttt aaaaacgatt
    89401 ctacacaaga ttttactatg tttgatatta acactaatgt cggaatttta gattataaac
    89461 aacttctaaa gttagggctt ttctattttc atgcttttgg tgtagccatc ggaattttca
    89521 tcggatattc aaagcttttt tctaaaaacg aatttaataa atcatttggt gctgtattaa
    89581 attcagcctc attctttctg attttaaacg gaggagttct ttttgatgga ggaacgttaa
    89641 aatctgaaaa taaaatctta ttcagcacct attatggttt agttctctac tcctgtattg
    89701 cagtttcagt ttgtttttat catatcttag gaaacttaga taatccttgg atttattgca
    89761 aaagactttt agggatcatt cctgttacga ttttattttc ttttttaatt cccaatcttt
    89821 actttatttc tttcatagac actttaggat ttgcgatttc tatttttacc tttatctggt
    89881 ctttgaatag gattttaaaa gctaacaaat ctattttata tttcaaccta ccctttctat
    89941 ctttcttaat ctctatttgt tttgtttttg attttcttgg tacaatcttc gataagaaaa
    90001 atttcttatt ctttgcagaa ttcattcccg gatcagtcat ttgttatacg attcttttag
    90061 aacgttcttt tccttattta tttgataaga ttactgttac ggtcttggat gctaacaaag
    90121 agaatgaaat agatttagaa accattccag aggtcaaaga actccagaaa aacaaatatc
    90181 catcaagaga tttgttagag gggatcaatt tagaaaaagt taaaattaaa ttgaatcatt
    90241 ttttagattc taaaggcttt atagacgaag aactcagact tcctgatttt gcttccggct
    90301 taggtctttc tactcatcaa gcttcttact atttaaatca atatttgaac atgagtttta
    90361 ccgattttct gcaattccac agaatcaacg aagttaaaaa tatgatgcgt atcaaattaa
    90421 attataatct tttaaatatt gcttttgaat gtggttttaa ttctgcttct tcctttcaca
    90481 gggcttgtgt taaatatact ggcaaatctc ccagagatct tagacaagaa cttctttcaa
    90541 atgttgaaac ccagagaaaa gttgaatgag tagggaatat gatagttttt taatataaca
    90601 gcaatgcaga tcaaatcatt ctcttttctt cttgttatac ttcaattttt agatttctct
    90661 ccgttatttt agtttttgcg aggttcgctt agatctgtta atttaatttc tccaaaatga
    90721 gaaattgaaa gaatccaaga aacagacata tcaataatgt caatatcatc tacagatgga
    90781 taccagatgt catcgaaatt attaattaaa tctataagat acatttgatc tattctgtcc
    90841 attctgtacc agttaatata gattagttta ttcttagttg aaggtaaatt attcgctaag
    90901 gtgatcttaa tattttcaga atgatccaaa tctaatgtat ctttaaatac tcctttcttt
    90961 tcaattaatt tgataagatt aagatcagtt acattagaag gaaggtttaa ttttaagata
    91021 atttcctttt taattttgac acattcttga atagatagtg ctttccaata tggaaatacc
    91081 ttatacggat aagttgcaat aaaattttca attttgattt cttccataat tgattgaagt
    91141 tatctcaaaa atatcttaga atgattagaa tcagcatttt gaacaaagac tctccgattc
    91201 cttctcctgt tttcattcgt ccgccggatg gaagtaagaa actcgtttcc actccaatcc
    91261 taggcggact ttatcacatt tattcttaca agaaagtagc ctaacgtctg tttcttgttt
    91321 tcttttgtgt taccttattc ggcaaagggt tccttatgct ttcctgtttg ttttgttaat
    91381 ttaagtaatc tattctttca ttatattcta tattttgaat ccgttttttg tcagttttac
    91441 cgtctctttt ctactcaaat aatttcattt tatcacatga gtctgttatc ttggacttaa
    91501 cttcccacat tttagttttt gcgagactca agacttttgt tttacgaaat ttctatttgt
    91561 ctcaattcca tattattggc ggttttcctt ttctgtgcaa ctccatcgct tcgggaccat
    91621 tatagtcttt ttcgaggagg ctaacagaga tcattaaatc gttcctaaaa tgtaaatcaa
    91681 ttctcgaatc acactcaaaa attgaaagta actcttcttt ctctattgat ttaagattat
    91741 ctccattaaa ctcaaaatta ttattaacat tgataaccgt ttcatctgta aattcaattt
    91801 gtaaataatc ttctatacga ttaacgtcct tgactacgga tccgacaagt tgctgtaata
    91861 aactcatact attaatttat tccaaaatga tttttagtat ttggtaatgt tttacctgta
    91921 taaggatcta ctccttgttt aacattattc atatatttaa tatatccatt cggataacct
    91981 gggctatttc ctttagctgg cgttggatcc attattctca tggtatttac ttgtccattc
    92041 gcgccacctt ttcctccagt atatcccgaa cctgtaattt taccatttag attaattact
    92101 ggtgttggtc ctgtcgcacc tttgggaaca ggaaatgcag ttccatttgg cgaaacgata
    92161 aaatccggcc tgttggttac aattgccttc ccaccacccg gcacattaac attcggctta
    92221 ggcagcctcg acccaagagc cttggaggca gcaccgccaa gaaccgcgct catagtgtaa
    92281 gctttagctt gcccaacggc gtaatcacga actttgtcgt ctttgctcgt taatttacca
    92341 gcaaaatctt tagcgcttgc gtaaacttcc tttcggttat cataaagttc ttttgcgcct
    92401 ttagccgtag caaccgcaga attgacaaca gcgtttactg gagtctgagc agaaagagca
    92461 gatattatac ttttatgtta tttcattcct ctgctttttt agtttgcgag acttaagcca
    92521 gttcaatttt attcataaac aaatggtttt ttagatataa ttatcgtaaa atcggttccg
    92581 ccataaagat tatatcctat aaaagtatca gaatctatga atatatcaaa tcttgaaaca
    92641 gattttccat ttataaataa ttcagtttct tgttgtccgg aaatattctc aattacggtt
    92701 gttccagcta agcctaatgt tggatcagtt actaaatttt tattttcaaa aattttattt
    92761 cgattaacaa acaaagaaat atcctgtcca ttataccctt cctgaaaaga aaaaacaaga
    92821 ttagcttttg gtccatcgat tctagaacat gaagataatg taattaatat aaaacacgat
    92881 attatgaatt gattcatttt acattcaatc cttgatttaa agaacctgat ttaaacttgt
    92941 cggccatcaa tttaatttga gattgcttaa cagttaaatt gtcgctagtt gtactttgat
    93001 gcattattgt ttccgattca attttagaat ctttaggatg ctctaagcct gcaaggtgtc
    93061 cgaattcatg tgttgcagtt ctttcaaagc tattttgata ttttgtagga gttttatttt
    93121 tagctatatc agacctaact ttcatttctt taccgccaac ttgatccgct tttcctgcaa
    93181 ttttatcata ttgcgaatac ggacttttaa tttcatcaac gagttctatt ttatgccgat
    93241 tatctttaat tttatcacct ggttttgctg tgttaatatc aacttttgct ttccaactca
    93301 cattaccttc ttttccgcta aaagattttt gaatttgatc tttcattctg ttgctaatgt
    93361 cttttagctc tttatttgat aatttctcag aacttgagtt aactaatgtt cctgtaaact
    93421 ttatctcata attggttttt gatacattgt ttttagtttc tgttttttcg gaaactgcaa
    93481 ttaaatgccc agtcggatct ttcgccccaa tcggatttcc cttcacatac gagaaccgat
    93541 tccaaccctg ggtatccaat tcaccgtcaa ttaaagtatc cgcactggtg aaacgagcaa
    93601 tccccggatc ataaaatctc gcattgaaaa aataaaaccc agactctctg tctaactcct
    93661 gcgaattaaa cttaggagaa aaattcaaat ccccccgttg cacaatcgtt tccccatacg
    93721 gaagatactg catcaaagaa agagtgttcc cctcatcatc taacacgctt tcgagttgcg
    93781 agtagctagg gattagtaga tagggcggct ttcggagaaa gattcttttg tattttaaag
    93841 tttaattgta ttcaatatta ttaatttatt tttgtttctc cgaaaccggg ctctcggcta
    93901 cagtcaataa attaaaaaag aaacgtgata caaagtatta tcttcagtcc caatttattg
    93961 actccgcctc catccctgcc gctcgtagag aaaagttttg tcgttgtttg agtttcctcc
    94021 gcggcgaggc ctacgttgtt ttgctgttag tttaattttt gcgaggctca gaatgcttta
    94081 acaagtctaa tactgcctat tacgaaaaat ttagcagtat tctttaattc gttctcagtt
    94141 aaattatcgc tatatttgtt gaataatatg cccccattta ttgtaaccaa atcaccttcc
    94201 ttatttaaat catcaaaatt gctatcataa tgcctgggcg atagtattaa aatattactt
    94261 ttactgcctt cgtattctaa aaggtagtta gtcttaaaaa ctaaacatgt agggcttatt
    94321 ttttttaaaa ctttgccatt aattaaattt ttcccatcag gtcccacaaa atcccaaggc
    94381 tccccaacgg atatataata acttttctct ttcataatat tactttaatg gttgaacatt
    94441 gattaactta actttcacag gattagttgt cataaattcg gatcctttac caggttgtcc
    94501 ataatcaggt ttaactttac ttccatattt ttcgtaacca gggctaccct tgacttcaaa
    94561 ctcaactcta tgagtaggct gatcttttag agaaagtctt tcttgagctt ttgctcccga
    94621 tttgtataaa tctttagtaa aataagtctc accagggttt ccacctctta acattcccgt
    94681 atctttgatc gcttgcactt cacctttcgt tacataacga taaccagaac tcgcaccacc
    94741 tggcacatta acattcagct taggcaacct ggaaccaaga gccttggagg cagcaccacc
    94801 aagaaccgcg ctcatagtgt aagctttagc ttgaccagca gcgtaatcac gaactttgtc
    94861 gtctttgctc gttaatttac cagcaaaatc tttagcactt gcgtaaactt cctttcggtt
    94921 atcataaagt tctttggcac ctttaccagt ggcaaccgca gaattgacaa cagcgtttac
    94981 tggagtcgga gcagaaagag cagactttat acttttatgt tatttcattc ctctgctttt
    95041 ttagtttttg cgaagctcac ttagaaatat aatccaaaca aatttcttca ctagaatcac
    95101 cccaacgaat aatcccttga aaatttgtaa tagtatataa gactaacgga aaaatctgaa
    95161 cgtttttatc gcattctgta aattcataaa gcatttcgat aagatgctct ttggtgaatt
    95221 caattcttgt tgaaattata aaattttgat ttggatcatt ttctaaaatt gaaattgcct
    95281 cataaaaccc aaaaggtttt atttttgcta aaccaattcg gaagaataag ttactatttg
    95341 taatttctat ttcatcttca aaagatagaa ttttatttaa agaacttttt aaagaacccc
    95401 aaaccccttt ccttttttca attcttgtta atgcatgttg agaagtagaa aatctaatta
    95461 taaaaaattt tatatccgtt ttaaagaata gctgaagaat tcttgaacat ttgattttaa
    95521 atttagtccg ttcatcttga tcccatgcat ttgttatact ttttgaacat acttttattt
    95581 ttggaagata cttagttttt tctatagcta attctttatt aaaccaagaa taaagtcgga
    95641 atccgtctaa gtctctttct atttttgttg tattaatagt cataatggtt acctgaagta
    95701 tcattaatat gagggcctcg attctggttt gggttatcag gatatttatg tccgccagaa
    95761 tgatctctaa ttactttacc atctccaaaa tcataatcgc gtccaggaat tttatttcct
    95821 cttttgtctt ttgctggggt ggttttaggt tgttggctaa caggtattcc actgttcctt
    95881 ttagcttctc gaaacgctcc tcttcgtcca aaaccttcag gagtataatt ttctggtctg
    95941 tctcctttta cttttgtttt tggcgtttta tttattttcc ctgaactgct accaccactt
    96001 ccaatcgcaa ctccgactac ttctgcagct acctgacatg caaattttgc ctttgcacct
    96061 ggacatttcg ctgctgcttt ttttaagcct tttgcgactg tatctccaat tttatcagat
    96121 gcggcatcaa ttgctttatc ttttagttta tcttttggac tttgaccttc ttgatttttg
    96181 ttacgttgat ttttacccgg tgcttctaac tcttcaaact cagtcgcaaa tccaattgct
    96241 aatgcaactc cagcaatgac agctggaacg aaatgccccg tcggatcttt cgccccaatc
    96301 ggatttcctt tcacatacga gaaacgattc caaccttgcg tatcaaactc accgtcaatt
    96361 aaagtatccg cactggtaaa cctcgcaatc cccgggtcat aaaatcttgc attgaaaaaa
    96421 taaaacccag actctctgtc taactcctgc gaattaaact taggagaaaa gttcaaatcc
    96481 ccccgttgca caaaagtttc cccatacgga agatactgca tctgagaaag agtgttcccc
    96541 tcatcgtcta acacggttga gacggaatct acttgatcag tcaggtaata agcaagagcg
    96601 cccgcctcgt ttaacgcagc aatacgaacc ccattcagat aaacgttgtt aaccgaagag
    96661 atcacgtttt cggattcgat aaactcaagg ccaaagaact tactcggata taaaatctca
    96721 acgttagaaa aaacattgtt tttgggttct aaagaagact ttcggatccg aaaaccactc
    96781 tcgtcatacc agtaactacc caagatcgca ttgttaccgt cttggatctg agtaatccga
    96841 tcttgagaat caatgctgat ccgtttggta agatctttaa cgttgtctct ttgacgagtt
    96901 aagttaccat tggcgtcata ttgaagcgtt tccttcgctt acgctcggac cgggctctcc
    96961 gcttcggtca agttattgag gaattttcaa aaaataatat attctatttt tattacaata
    97021 acttgaccac gcatccatcc ctaacgtgct gtaaatttta atatttcttt tcttctttca
    97081 gatctctcct aataaaagca aatcgttttc aaagatcttt aggtcattaa attttatttt
    97141 tattatattc tagtttctaa atatggtttc aatttctgcg aggggcaggc ttagctctta
    97201 atattcaact tgaatccaat ttgctccaga aagctctacc tctaatagac gttcattatt
    97261 atcttctgtg aagtcaaaaa ttaattcgtc atctaaattt tccgataaca gtaaaataaa
    97321 accaccatta acttcaaaca caaaatgaga gttaaagtcc aaaatggagg gtattctata
    97381 aacaccgcag tcattgctta atgacgtcca aatataaata ggaagttgat tttttgaata
    97441 aagaatattt aaaaatctac taaacctctc actatttttt tcttcaaaag gtatctcaaa
    97501 tttcttcatt acttttattt ttgatggaga acgtcgtatg ctttctgttt gatttaatgt
    97561 aagcaaatta gtttcatcaa aaggattgtt ggttagctga gagatctcag ctatatattt
    97621 aggcattgat aatttgtatc tgaatttttt taaattttct tcattcataa tttactttag
    97681 atttatcact atctaacttt ggtcttccat aattattgta acgtatttca ccagtcttct
    97741 catgtacttt aacttttccg gcctcccaat gtttttcgtt aggatgactt ctgtccattg
    97801 tttgttgttg gacagatttt gtctgtttgc caccaccatt ttttggaact tcatattgat
    97861 attctcgacc agatgcattt ttagattgag attttggttg ttggcttgtt gggatacctt
    97921 cttttcgcat tgcttcacga cgtgcagctc gacttgttaa ttcttcgtta gcttttccag
    97981 aaccattgtt agaagcacta ttcttaccat ttccaacgga agaattagct ttaccacttt
    98041 gatcgatagg attagattta ccgctacctt tcggcaaacc gtgaggaaca tttttaccag
    98101 gtttaagaat attttttacg gaacttaatt catcataaac acgttcataa aatttcgcat
    98161 tgctttcacc tttttcacca agaccttgag taccttgagt taaagcataa agaacaatac
    98221 cacctgcaac aataggtgcc gccaaatgcc ccgtcggatc tttcgcccca atcggattcc
    98281 ccttcacata cgagaatcgg ttccaccctt gcgtgtccaa ttccccgtca attaaagtat
    98341 ccgcactcgt gaaacgagca atccccgggt cataaaatct tgcattgaaa aagtaaaacc
    98401 cagactctct gtctaattct tgcgaattaa acttaggaga aaaattcaaa tccccccgtt
    98461 gcacaaacgt atccccgtaa ggaagatact gcatcaaaga aagagtgttc ccctcgtcgt
    98521 ctaacacggt agagacggaa tctacctgat cggttaggta ataagcaaga gcacccgctt
    98581 cgtttaacgc agcaatacga accccattca gataaacgtt gttaaccgaa gagatcacgt
    98641 tttcggattc gataaactca aggccaaaaa acttactcgg atacaaaatc tcaacgttag
    98701 aaaaaacatt gttcttcggt tctaaagaag actttcggat ccgaaaacca ctctcgtcat
    98761 accagtaact accgaggatt gcattgttcc catcctgaat ctgagtaatc ctgtcttgag
    98821 aatcaatgct gatccgtttg gtaagatctt taacgttgtc tctttgtctt gtgagatttc
    98881 cgtttgcgtc atattgcatg acaagtgtat cgttcccgga tttagaagaa tcaatattcg
    98941 tcacctgatg gtttgtgtat tgataactcc aaacgtcttg aacagaacca ctcagaggat
    99001 catgaaacct cttagaagat aagttaccat tcttcgcata aacaaaagac tgctgaaatc
    99061 tctgtgtaaa gttggaatta aaaggttcaa tatacgatcc gttagccgat gtaagacgac
    99121 ccaggccatc atagtcataa acgtattgag tattgaagtc ggtggttgta tttacaacat
    99181 tcgtaatgtt gttgttcgga ttaaacgaat agactgcatc ttgtaaaacc ttgttacttc
    99241 cacccacatc cccggaagaa ttgagacgaa ccattctccc ctttacgtca tagccgtaac
    99301 tggttgtaat tccgtttcca agcgtaagac tcgacgtctg accaaactcg ttgtaggtaa
    99361 tgttttctac gatgtccttg ttacaatatc ccggaaagat tccgtttgta ttgacttgaa
    99421 cagaaatccc agagatatac ccggcggttc cgtagttgta acatgctctc attcttccgt
    99481 gagaaatcgg atgttctgga tagtcgatac gagttacacg acctaaaaga tcatatctag
    99541 tttctgtaat atacggtccg gcggtttcag aaggaagagg atttccttct gaagtcgcta
    99601 aaatgactct cgtttctttt ttaacacgac ctaatttgtc gtaactaaag gttttgtttt
    99661 ggctggaatc ttcaatccgt accagtcttc ctacagaatt ctcactcccc gaaaaagaat
    99721 catacgtata ttcaatattc ccttctggga tatttttagt caggattcta ccgataccgt
    99781 catacgtgaa agtggtagta accccttttg cgtttgtggt cgaagttaaa tccccaaacg
    99841 tgttgtagtt gtaggaactt actcctaagt caggatcact ttgagctttt aactttccaa
    99901 atgcgtcgta actccaatag gtctggtttc ttccagaaac gtcttttgtg ggaactcccg
    99961 cgcttggatt ggggcaactc atcaaacttg agtcatttaa atcacttttc tttgttcggt
   100021 tcccggcgat gtcgtaacaa aatccgatct tggcccctgt tccgtcactg gaaaagtctt
   100081 ctacatacaa tacttcccca ctcgcatttt tgacagtgcg cttgcttgtt ccagtactgt
   100141 gagtttctgt cgtttcaaac gcactgttgt aggctgtagt tacgaccaca gaagaagttt
   100201 ctccttgggc aagtggtaga attgtttttt tcactcttcc aatcggatcg tattcaaaag
   100261 aagtcggatt tttttcttct aagtgcaata caaaccggtc gatttctccg gaactcgccc
   100321 agctactttg tcctttacgg acgagttttc cggttgtgtc atacacaact cttcccgtaa
   100381 tcgcaaaatt cccgttagac gcacttttta ccgtgtagat gttacgaccc attccgtctg
   100441 tgtaggtacg ggacacaaag tctggatctc ccgttcccgt cacaaacgtt gtctttgcac
   100501 tcagtggaaa actagaatca tagctgtaac tggcagttgt gagagttccc acatccgtgt
   100561 cagaactcgt ttttgtcagt cttccaaaat tgtcatattc aaaatagctt ttgtttccat
   100621 ttggatccgt ggttgtggtc ggaactccaa acgcgcttcc atatccgatt tgatgtgtgg
   100681 ttgttagtgt aatacttccc ccccattttg tctcttgggt tacaaactgt tgaagctcat
   100741 tgtcatacac gtaagagttc ccacgcgcag gactagaact tgtgtccctt tcagttgtct
   100801 gattcccgtg attgtcatat tcatactcgg ttgtgtgagt tcccacagga gaaagtccgc
   100861 ttccagtata ggaactcgca cgtttgatta gatttcctct tgtgtcatac gaaagaaggg
   100921 acgtaatctc gtgggaacta ccactcaaac ccacacttcg agtcgccctt ctttggttgg
   100981 tagtatcatc ggtttcaaaa tcggtgatgg aagttgtggt cgtaacaccg tgcacagtat
   101041 cactaaaatg atccgttgtg gattcggtct tccgactgat cttcgttccg ttgatcacca
   101101 cgtcggaggt ttgtgttgta gttctttgac cgcttaaata tttctcaatc ttagtcgtaa
   101161 caggaaggta actggtcaca cccggtgcac tgacaattgg ttttacatcg tgtgttgtct
   101221 ggatggttcc gtagtcgtta ttgtcatttc ctacaatacg ggtttctttt tctgctccgg
   101281 aaagcgcgcg gttcatcata taatcggggt aaggtgttgt atgatacaga tgtatcgttt
   101341 tttctccgta ggcttcgtga acggtaaact cactaaaccc aaagtagtcg gtttcttttt
   101401 tgccgtttaa aagtgcagaa aatgcaaatc catttttgta ttcgctttcg agttgcgagg
   101461 ctcaggaatt agtggatagg gcggctttcg gagaaaggtc gctttgtatt ttaaagtttt
   101521 attgtattca acattgttga ttcgttcttg tttctccgaa accgggctct cggctccagt
   101581 caataaattg aaagaaagaa acgtgataca aagtattatc ttcagtctca atttattgac
   101641 tccgcctcca tccctgccgc acaaaagtgc ggcgcttgag tttcccccgc acgcattgtg
   101701 agtctaaata tttcttttct tctttcaaat ctcttctact caaagtaaat cgttttcaaa
   101761 gaacaatcaa tcatatcgct tcgcaccacc ggtgcagtcg agcttagttc tcgaaaaaac
   101821 tccgaaattc cagcttcttt aggtaaaata taatacaatt gaaatagatc gcaaacagtt
   101881 ttagatcttt tcgattcaaa acaactcata ctacactcaa ctgatctcgg ctaattcttg
   101941 atttaaataa ataccaatct ctcgattggt ttccaatact tccgagttgc cattcaatgt
   102001 attttgaagc ctcatctctt cgtacgcttt caatatctta gtgataacct tattcaattc
   102061 gctgcggttc aagggtttac tctgtattca attatactta attactattt taattctttt
   102121 ttaccaaaag ctttgggttg gaggttttaa ttttattaaa atccaatttt taaagtcgag
   102181 gtaacatata ctttgttaga tggttctaaa ttataacata gggccgttca atggaaaaaa
   102241 tattgaaatt tttttataat gtgacataat tatattatgc catttactat tcaaaaaact
   102301 aaaccagtta ataaatttca cgtaatgcgc ttaattggtt tagaaaataa acctgaactc
   102361 gaaaatatta aaaatttcag taatactatt tttgaaaaag taggatattc aaaaccttta
   102421 gattcaatag atcttgatcc ttggtctact tggttttaca tccgtgaggg ttctgaaata
   102481 ttagctgcaa tgcgaattgt agaaaaaaaa cctaataacc tgattccatt agaattagga
   102541 attattaaag atagcgaacc aattcaacga tatgcagtga ttggaaacaa cattgctgat
   102601 tggaattctg taagcttttt gttatcaaag aaaggatggt tggccgctgt acaaactttt
   102661 catgcagcag ctcaatattg tatagataaa aattttgata taatctatgg attttatcac
   102721 aaaaaaatta attcaatcgt taaactttat acttcaatag gcgcaatccc atctaaaaaa
   102781 tacgaaaaag aagtctattt tccagaatgt ttttttcaag gagagatagt ttatctaact
   102841 ccgatcgaaa ttactaaaga cgctttacaa aaaattaggt cacgactatg gtgactcgta
   102901 aatatccgtg tcatgagcat gtcaatagtt ttcactcttt taatttcaat tctaatattt
   102961 agtttaggtc tttatataaa gaaaattcaa aatccgcata atatagttag acgaaacttt
   103021 tttatcctaa ctatatttgt aggtctttgg acaattacta taggtcttcg acaatatttc
   103081 ccttatcata tacgttctta tgcttcattt attttattat ttgttatttt tgttcccttc
   103141 tttttaagca gagtagtcaa taagctactt gataactcct atttcccaag tttaatgcgt
   103201 aaaattttgg aaacttgttt aattggttat ttaataattt ctacaattaa attaaatatt
   103261 attaaaataa ccgatttaga gaaattcact tatgttccct tattagctta tcatatatta
   103321 atcctttatt ctattctttg gatttgcgaa agtatattca aacttgtcaa atatctagtt
   103381 gtttccgaag gtatggtccg cgttagatta actttaatga catttggaat tttattttca
   103441 ttactaattt cgattttttt agtttggatt ttaccatttt ttaatatata tctaagttct
   103501 tatatcccaa tagctacttt aatctggatc gcattctggg gaattgcaat tttacattac
   103561 gatgcttttc aaactagaca agaaatcttt tctggaatgt acgttcctct actaaataga
   103621 attactttaa atccaatact aaaattatat tctattttag atcccgagga atttgagatg
   103681 agaagattaa atgcaaattc gatccttgcc aaagaagtaa tagacacagc ttaccattgg
   103741 ttttttaaag caaacatacc attacaagcg actgcaagaa agattgccat caagtatgat
   103801 aaatatttaa aataggttta ttttattttt ttatctttgc cacggataat tgatagatac
   103861 gattaataat ttcttttact gcattctgat cttcttgatg taattttaca aatttttcca
   103921 tcatttcagc taagcctgga atttttaaga ttgttcgcac gattaatttt tctttatcat
   103981 taccagattc ttcaaaccaa aaatctcctt tgccttccat aatccaatta gcagaaacat
   104041 ttgttttcaa ctgaaaaagt tcagcatacg tccaagtaaa ttctgtttca ccacttaata
   104101 atctggaggc gtttgacgga tgaatcctta atatatcggc taaacctttt ctgttaattt
   104161 ttaaggtgtt acatgcttct tgtaatcttt cgaatttttc catatttttt attgtgcgta
   104221 ttgcattttt tgattgactt tcatgcatat tgctttagtc atttattcgt tatatttgat
   104281 ttcaattaga gcaaactact ctactaagaa ggattcaatc aagctaaatc tcatgttttt
   104341 ctgaatacca aaacagatgg caattcttca gatactttct taaaggatcg taaataagaa
   104401 acgttcagtt ttttcgctct actagttgcc atttcaaaaa accaaagtaa ggggtaaatc
   104461 tatggtaatc aattatttta aaataaaacc cttagacatc acagaatccg agttagacga
   104521 atacgaaaaa tatctcggaa aaccattagg tagcgaagac aaggaaacaa tcctaaagca
   104581 cacggatttt agaaaagttt tagcaatttt aaaaaaatta aaactaacaa gcaaagaata
   104641 gaagcaaatc ccaacaaatt tttaaaaaca attctacaca agattttact atgtttgata
   104701 ttaacaccaa tgtcggaatt ttggattata aacaacttct aaagttaggg cttttctatt
   104761 ttcatgcttt tggtgtagcc atcggttttt ttattggata ttcaaagctt ttttctaaaa
   104821 acgtatttaa taaagcattt ggtgctgtat taaattcaac ctcgttcttt ctgattttaa
   104881 acggaggagt tctttttgat ggaggaacgt taaaatctga aaataaaatc ttattcagca
   104941 cttattatgg tttagttctc tactcctgta ttgcggtttt agtttgtttt tatcatatct
   105001 taggaaattt agataatccc tggatttatt gtaaaagact tttagggatc attcctgtta
   105061 cgattttact ttctttttta attccaaact tttactttat ttctttcata gacattctag
   105121 gatttgcggt ctcaattttt actttcatct ggtccttgag tagaatttta aaaactaaca
   105181 aatctatttt atatttcaac cttccctttc tatctttctt aatttctatt tgtttcgttt
   105241 ttgatttctt tggtacaatc ttcgataaga aggatttctt attcttagca gaaataattc
   105301 ctggattagt catttgttat acgattcttt tagaacgttt ttttccttcc ttattcagta
   105361 aagttactgt tacggtcttg gatgctaaca tagttaaaga aattgaatta gaaaccattc
   105421 ctgaagtcaa agaaacccag aaaaataaat atccgtctag agatttgtta gaggggatca
   105481 atttagaaaa agttaaaaat aagctaaatc attttttaga ttctaaaggg tttatagacg
   105541 aagaactaag acttcctgat tttgcagctg atttaggtct ttccactcat caagcttctt
   105601 actatttaaa tcaatatttg aacatgagtt ttactgactt tctgcaattc cacagaatca
   105661 acgaagtgaa aaatatgatg cgtattaaac taaattataa tcttttaaat attgcttttg
   105721 aatgtggttt taattctgct tcttcctttc acagggcttg tgttaaatat actggcaaat
   105781 ctcctcgaga tcttagacag gaacttcttt caaatactga aattcagaga aaagttgaat
   105841 gagtagaaaa tatgatagtt ttttaatata acagcaatac cgattaaatc attttttact
   105901 tttcttgtta tgcttcaatt cttgggtttt gcgagactca ggaaatctat gttccactat
   105961 tgtttttgtc agatcccatt ttagtccttg cgaggcttaa cttgatgttc tttccatata
   106021 attttcccat cttcgtttaa ataacaagtc cttgttaaat cttcaattaa aggtccatcg
   106081 ggaattgaaa cagtccaacc tttaagaacc caagtctctg ctaatttaat gactttatct
   106141 tgaaggctat tttcatcctt gttgaaggtg actacataat ggtaatcatg aaaacatgta
   106201 tcgtctgcat ttgccacatt tattatattt tctttagttt tgaatttgtg ataaaaacct
   106261 gcaaagtaat tactactttc tctaatttca tgatcaaaac ctaataattc attttgaatt
   106321 aactgcacaa atgcatctaa ttcaaataca ttttccggta aatcgaaacg aaagtatatt
   106381 tgcgtaatca tttattattt ccataaaata tcgttggttg atttggaacc ttgccttttt
   106441 caaaacctcc aactgatatg tctctattaa gaatttttcc ccatctttct gaccaagagc
   106501 caatttccgg atttttatcg tttattttat cgcaaaacac tgattgcatg caaaatatta
   106561 ggtactttat tatattgtta tgattagtgc cattttttga taatttcttt agcttgtttt
   106621 gtgatttttt tccattcaga atcatttagg atttctatat ccgtttcttt ttctacatag
   106681 ctatttaaaa gttctcttaa tttaaaaagt tctttaacag tattttcgga gatcccggat
   106741 tcaatagaag cttgttcaag gaattcatca aaaccataat cgtcaaataa agtacacatt
   106801 acttcattat aagaagaaat taatcctgta tcattatcct tatttagcca tagctttctt
   106861 tgtaagttca aatccgctat ttcggcgatt agattataaa tatttttgct atttaaattc
   106921 atgaaatcta aaatttaggc attttggtaa tatcaaattt atttaatggt atatgtgctt
   106981 ccggcaattt tccacttttt aatacgtctc cattggcgtc ataaaattta ccgtctttca
   107041 taaattttac atatgaattt tgttgagcag ggttaggact atttggattt cccggcattt
   107101 gtcttattga attatgagga tttgtcggat cgtgaaaaac tgcacctccg ccctttttgc
   107161 tttgtttttc aacaaagcct tccggcacag atatcgttcc tttaaccgaa ttagtcgcag
   107221 aactcgcacc attcggcaca ttaacattcg gtttcggtag cctcgaccca agagccttgg
   107281 aggcagcacc accaagaacc gcgctcatag tataagcttt agcttgaccc gcagcgtaat
   107341 cacgaacttt gtcgtctttg ctcgttaatt taccagcaaa atctttagca cttgcgtaaa
   107401 cttcctttcg gttatcataa agttctttgg cccctttacc agtggcaacc gcagaattga
   107461 caacagcatt tactggagtc ggagcagaaa gagcggatat tatactttta tgttatttca
   107521 ttcctctgct tttttagttt gcgagactta agccagttca attttattca taaacaaatg
   107581 gttttttaga tataattatc gtaaaatcgg ttccgccata aagattatat cctataaaag
   107641 tatcagaatc tatgaatata tcaaatcttg aaacagattt tccatttata aataattcag
   107701 ttttctggag cccatggata ttctctactg cgcttgcccc agctactcct aatcttggat
   107761 cagttattaa acttttattt tcaaagattt ttttttcatt aacaaataga attacctctt
   107821 ctccattaaa tccctcttga aagttaaaaa ttaaattagc tttatgcttt tcaaccaatg
   107881 tgcatgagaa catcttaata atcactaacc ataaaattaa tcgtttattc attttacact
   107941 caatccttga tttaaagaac ctgatttaaa cttgtcggcc atcaatttaa tttgagattg
   108001 cttaacagtt aaattgtcgc tagttgtact ttgatgcatt attgtttccg attcaatttt
   108061 agaatcttta ggatgctcta agcctgcaag gtgtccgaat tcatgtgttg cagttctttc
   108121 aaagctattt tgatattttg taggagtttt atttttagct atatcagacc taactttcat
   108181 ttctttaccg ccgattttat caacttcgcc tgctactttg taatagttta tataaggatt
   108241 tttaatctcg tcgacgagtt ctattttatg ccgattatct ttaattttat cacctggttt
   108301 tgctgtgtta atatcgactt ttgccttcca actcacatta ccttcctttc cgctaaaaga
   108361 tttttgaatt tgatctttca ttctgttact aatgtctttt agctctttat ttgataattt
   108421 ctcagaactt gagttaacta atgttcctgt aaactttatc tcataattgg tttttgatac
   108481 attgttttta gtttctgttt tttcggaaac tgcaattaaa tgcccagtcg gatctttcgc
   108541 cccaatcgga tttcctttta catacgagaa acgattccaa ccttgtgtat ccaattcacc
   108601 gtcaattaaa gtatccgcac tggtaaacct agcaatcccc ggatcataaa atctcgcatt
   108661 gaaaaaataa aacccagact ctctgtctaa ctcctgcgaa ttaaacttag gagaaaagtt
   108721 caaatccccc cgttgcacaa acgtctcacc ataaggaaga tactgcatca aagaaagagt
   108781 gttcccctca tcgtctaaca cggttgagac ggaatctacc tgatcggtta gataataagc
   108841 aagagcaccc gcctcgttta acgcagcaat acgaaccccg ttcagataaa cattgttaac
   108901 cgaagagatc acgttttcgg attcgataaa ctccaaacca aagaacttgc ttggatacaa
   108961 aatctcaacg ttagaaaaaa cattgttttt gggttctaaa gaagactttc ggatccgaaa
   109021 accactctcg tcataccagt aactacccaa gatcgcattg ttaccgtctt ggatctgagt
   109081 aatcctgtct tgagaatcaa tactgatccg tttggtaaga tctttaacgt tgtctctttg
   109141 acgagttaag ttcccattgg cgtcatacga catcgtaaga gcatccgcac ccgatttaga
   109201 agaatcaata ttcgtcacct gatggtttgt gtattgataa ctccaaacgt ctgaaatgtt
   109261 tccactcaga ggatcatgaa acctcttaga agataagtta ccattcttcg cataaacaaa
   109321 agactgctga aatctctgtg taaagttgga attaaaaggt tcaatatacg atccgttagc
   109381 cgatgtaaga cgacccagac catcatagtc ataaacaaac tgagtgttaa agtctgtaga
   109441 atgatttaca acattcgtaa tgttgttgtt cggattaaat gcatataaga cgtcttgtaa
   109501 aaccttgtta cttccgttta catctccgga agaattgaga cgaaccattc tcccctttac
   109561 gtcatatccg taactggttg taatcccgtt tccaagcgta agactcgacg tctgaccaaa
   109621 ctcgttgtag gtaatgtttt ctacgatgtc cttgttacaa tatccgggta aaattccgtt
   109681 tgtattgact tgaacagaaa tcccagagat atacccggcg gttccgtagt tgtaacaagc
   109741 acgcattctt ccgtgagaaa tcggatgttc tggatagtcg atacgactca cacgacctaa
   109801 aagatcatat ctagtttctg taatatacgg tccggcggtt tcagaaggaa gaggatttcc
   109861 ttctgtagtc gctaaaatca ctctcgtttc ttttttaaca cgacctaatt tgtcgtaact
   109921 aaaggttttg ttttgactcg agtcttcaat ccgtaccagt cttcctacag aattctcact
   109981 ccccgagaaa gaatcatacg tatattcaat attcccttct gggatatttt tagtcaggat
   110041 tcttccgaca ccgtcatacg tgaaagtggc agtaacccct tttgcgtttg tggtcgaagt
   110101 taaatcccca aacgtgttgt agttgtagga acttactcct aagtcaggat cactttgggc
   110161 ttttaacttt ccaaatgcgt cgtaactcca ataggtctgg tttcttccgg aaacgtcttt
   110221 tgtgggaact cccgcactgg aactaggaca actcatcaaa ctgccgtcgt tgagatcgcc
   110281 cttcttcgtt cggttccccg caatgtcgta acaaaatccg atcttggccc ctgttccatc
   110341 actggaaaag tcttctacat acaatacttc cccactcgca tttttgacag tgcgcttgct
   110401 tgttccagta ctgtgagttt ctgtcgtttc aaatgcactg ttgtaggctg tagttacgac
   110461 cacaggagaa gtttcccctt ccgcaagcgg tagaatcgtt tttttgattc ttccaatcgg
   110521 atcgtattca aacgttagtt gcgagtagct agggattagt agatagggcg gctttcggag
   110581 aaaggtcgct ttgtatttta aagttttatt gtattcaaca ttattgattt gtttttgttt
   110641 ctccgaaacc gggctctcgg ctccagtcaa taaattgaaa aaagaaacgt gatacaaagt
   110701 attatcttca gtcccaattt attgactccg cctccatccc tgccgcacaa aagtgcggcg
   110761 ctgagtttcc cctgcgtcgt gagtcaaagt tatttctttt cttctttcaa atctcttcta
   110821 ctcaaagaaa attgttttca aagaacaatc aatcatatcg cttcgcacca ccggtgcagt
   110881 cgagcttagt tctcgaaata actccgagat ttcaacttct tcggttaaat ataatacaat
   110941 tgaaatatat cgcaaacatt tttagatctt ttgtatattc taattttctg attctttcaa
   111001 aataaagaca ttacacaaaa ttaaactcaa cactgttccc tacaatcgca gtataaatac
   111061 ttcaatcacc cattctttcg taaaatcaaa accttttgag aaaattaaaa attgcaattt
   111121 tgtcaattta cgagacatag tttttattac tatgactaaa gctgcaaaca acccaactct
   111181 atcaaaaaca aaactgtatt ttgtaaaaga ttcatattca tgttttatgt tagaggctca
   111241 aaatccagaa aactttcata cattaaaaac tcttaaagat ttcgtattca caatcaatca
   111301 aaaagccgga aacttttatc ttagaaaaga tgatggattg gatccagatt caacttggtt
   111361 ctttgttact ttcgaaaacg aaattttttc ttgtatgaga atcgttgtaa aaacaccaga
   111421 aaatcaaatt cctttagaaa aaggttttat tctcaattcc tcatatcaac aatacaaagt
   111481 cactgttaat aatgtagcgg attggaattc agttgctttt ctaccaagtc ttcaaggtgc
   111541 aaaagctgca aaattcaatt ttgcttgtgt atccaaatat tgtttagaac aaaattttaa
   111601 tttaatatat ggaatgttta atgatgaaag aaaaggtatt gggcgaattt atctagaagc
   111661 aggagcaaaa atttctaaag agtttccaaa aaagattttt ttcaaagact ttctaacgta
   111721 tggagagaca gcaacattta cgattataga aatcgaaaaa aacagtttgc aaaaattgtc
   111781 tgaaatccta cgatcgtgac aattctatgt ccaaacattt atcaaatgag atcatacttc
   111841 tcaattctgt tacggcaatt tttatttttt tattaggatt ttatgtttta tatccaaatt
   111901 caaaacgaaa aattcagaaa tattttggta tcttatgtct gttgttaggc gcatggtttc
   111961 aatcttttat attgagagag atcgttcctt catggtctta taactggttg atcaattggg
   112021 gactgattcc ttctattccc attccttact atttgtttaa gatcacatct tcttatgatc
   112081 aacacgaaca aaaagtcaaa aaaccgagaa gaacttttta ttttctgaat ttcttactaa
   112141 tctgcttctt ttctcttcac gcattttcat tacaaacctt acacgtttct tttaactata
   112201 atgaaaattt cgcttttgaa agtagctatg tttataagtt tttgctaatt tattctctct
   112261 gtatggtaat tttatcttta gtaaacttag ttttcaatgt aatacgaaaa aaaggaagag
   112321 ctaaaacaaa tgcagttctt ttgtttttag gtttgattcc accgattatt tccgttctgg
   112381 tttttatcta tattcgacca actatttacg gagtattttc aggtggatat acagcaattg
   112441 gattcttaat tggaacattt atctggtcga ttgcgattat gaattgtgac gcttttcaac
   112501 ttaggcaatt ttcggtttat cctaaagaaa gaattttaac aaaaattaca aaacctgcgt
   112561 ttaacttttt atattcaatc gttgataaaa aagcctggat gtccgaagtc ttttcaaaaa
   112621 atattcaatt tatgaaatta gttttgatta aagatacgga attaaaagaa gactatgatt
   112681 attcttttat gaaaagaagt tcgatattag cgagaatgtt cggaaactac attaagtaat
   112741 tttaattctt aaaattatct atgatatttt tgaccgcaga aagctgacta tccgtaagat
   112801 tcaataaact ctctaacaat tttaccatcc cttttcgttt taaaattttt tgaaacaatt
   112861 cctgatttga accagttaac cgactctctc cttttttctt taaaatcatc tcatcttgac
   112921 cagacgtaaa ccattcggaa gaaatatcat gaacgtgttc aaacaaaagc attgtcttta
   112981 ttgtaatcgc tctttcattt tttaacatct tggtaattgc acccgaagta agaccaatca
   113041 tagacgcaac ttgcccttga ttgagacctt tagtctcttt gagatgcttt aaaattattt
   113101 ttaaacgagt tattttatct ttatccatag taaattatat ttgtactaag tcaatttttt
   113161 ttatttgaca agttgactta gtcaacttat agtatagatg tcattttctc aaatctgtaa
   113221 ttataggatt tagcaatgaa tccccggaaa gagcaagaaa ttaacgtaaa cgcggtgtta
   113281 ccttggtcaa ttaagactcg ttcaacgaag ataatttcaa ttttattaac ccatcatcaa
   113341 gcaatcatcg attcatgccc aaatcgagat aattcatggt aatcaattat tataaaatcg
   113401 tatcccttat agacatctta ggttttgcgg tttcggtatt tacttttatt tggtcttgta
   113461 aaaatatttt aatcaataaa aatccgattg ttttcttcaa tcttccgttt atttccctct
   113521 taatctctgt tagtttcatt ttagatttta tggggatcat tctagataag aaagatttct
   113581 tttttatttc aaaattgatt tccggatcga tgatttgtta tacacttatt ttagaacgtt
   113641 tttttccttc tttatttaat aagacggcta cgattccaaa ttctaatata accaatgaaa
   113701 ttgaattaga aaccattcct gaagtcaaag aaacccagaa aaacaaatat ccgtctagag
   113761 atttgttaga agggatcgat ttagaaaaag ttaaaattaa gctaaatcat tttttagatt
   113821 ctaaagggtt tatagacgaa gaactaagac ttcctgattt tgcagctgat ttaggtcttt
   113881 ccactcatca agcttcttac tatttaaatc aatatttgaa tatgagtttt actgattttc
   113941 tgcaattcca cagaatcaac gaagttaaaa atatgatgcg tattaaatta aattataatc
   114001 ttttaaatat tgcttttgaa tgtggtttta attctgcttc ttcctttcac agagcttgtg
   114061 ttaaatatac tggcaaatct cccagagatc ttagacaaga acttctttca aatattaaaa
   114121 ctcagagaaa agggaaatga gtagaaagca tgatagtttt ttaatataac agcaatgcag
   114181 atcaaattac tttcttttca aagcaaatcg ttttcaaaga tctttaggta attaaatgtt
   114241 attttcgcta tattctagtt ttagaatgcg attttatttt tctctatctg ctatgctttt
   114301 tcatatgctt ttttagtttt tgtgaggttc aatgtatttt cattctcaag gtgatgttag
   114361 cacaaaatct ccatcatcgc ataaggcgat gtaccaattg tgatctcttg aatcattact
   114421 cgtcgagtta tccataactt cccaaacttc ttcaaattcg tcttcttccc gaaatagaaa
   114481 taaagttttg tcgcctataa caattgaaag ctcacctttt tccgaaaccg taacagaaga
   114541 cacctcttca cctattaaat aaaacaaatc ttttattacg gttgctcttt tctcatagta
   114601 atcagcggtg cgatcaattg aagtaatatc cgtatttaca taaagtgaat tgtttgttgt
   114661 taaccaaata gtaataggaa gttctttttt accaatttga ttaaactcta tctctaaaaa
   114721 tattttgtaa accctgatac tatcaagctg ggctccatag agtaatttca ttaatactga
   114781 ttgaataatt tcatttttca tactataacc tgtattttat tgaaaataca tatggtttct
   114841 tgacttttgt tcactggctt tcatgtttcc acgaaaattt tctcctgtat tggggttgac
   114901 tgacatgttt ttattttccc gtgttgtcac aactctcgga ggatgattag gtccgccatc
   114961 cataattcgg acatccattt ttttctcagg aatattaaaa atagttccac cttctttttt
   115021 gtttgggtcc ctttctttag taggaaatcc agccttactt aaagaatctt taactttacc
   115081 tggagaatta tgcattattg cgccatctgg agaaacaata aaatcagctt ttctattccc
   115141 agtattattc cctttattac taacacccga cttttcacca acatcagatc catttttacc
   115201 atcaccgcca atactttttt gagatccttt ttttgtattt aacggatcaa gaccagcctt
   115261 ctccatctgt ttcgcatcat ttggagaaac agaagtgtct ctaggcttgt cagccttact
   115321 tggaatcata tctccacagt taattgttcc ggaagaacaa agagccattc cagctgctgc
   115381 tatactctgt ccaactctca cagcaattgg aatcatctgt cccaaatgcc cggtcggatc
   115441 tttcgcccca atcggatttc ctttcacata cgagaaacga ttccaaccct gggtatccaa
   115501 ttccccgtca attaaagtat ctgcactggt gaaacgagca atccccgggt cataaaacct
   115561 cgcgttgaaa aaataaaacc cagactctct gtctaactcc tgcgaattaa acttaggaga
   115621 aaaattcaag tccccccgtt gcacaaacgt atcaccgtaa ggaaaatact gcatcaaaga
   115681 aagagtgttc ccctcatcgt ctaacacggt agagacggaa tctacttgat cagtcaggta
   115741 ataagcaaga gcgcccgctt cgttcagagg actgaagaca gacgaatttg cttcgcaaat
   115801 tctagacaga ggacagaagg gcggctttcg gagaaaggtc gttttgtatt ttaaagtttc
   115861 attgtattca acattattga ttcgctcttg tttctccgaa accgggctct cggctccagt
   115921 caataaattg aaagaaagga acgttaacca aaatattatc ttcagtccca atttattgac
   115981 tccgcctcca tccctgccgc acaaaagtgc ggcgctgagt ttcctccgct taggagtcta
   116041 tgtttcactg ttgttctcgt cagatcccat tttaatcttc gcgaggctca gcatttgtcg
   116101 tccaaatctc cttaaatttc tccaagataa ttggtaactt ctttgaatct ccttccgcca
   116161 agaattttcc atctttcagt gaaaaagaat accagtcgtc ttctcctttc tgatttaaag
   116221 tatgagctac ttcaacgccg tctaactcag tgaaattaac ttcgattttt atctgccagc
   116281 ctcgatcgcc attcgtatta attgcgattc cgtattcatg ttcccaatct ccatcacatt
   116341 gtgattgata ccattctatt aaccaactaa acatagtatt ggattgatga gaggaatgag
   116401 caatttcttt gttctcccag atggatcgaa atatatcaat taaaatcgga agtttaaggg
   116461 tatctccacc tgcatcgtaa actgagtctt tgatataata gagataccaa tctgtttctt
   116521 ccgtttcaat taaaccagaa cgcatttcat gattttctaa ttttgtggat tttaaaccaa
   116581 ctttgaatgt ccaaccggga ttactaacag tatatatatt gatttgattc tcccgttccc
   116641 aatttccatt acattggtta gaataccatt gaatgagcca atcaaagata tcttctcgtt
   116701 tcatttttga aacctcggat tattcggcag ttcattcgat ctcggatctc ggacaccacc
   116761 agaaatattc tttcctttta aagccattcc ggttttaaat tgacatcacc agtccaaccc
   116821 caatcagata ataattcaat aaaatccttt cttaaatatt gctcattttc agaaggttcg
   116881 cttaatgttg aaaatccata accagcttca taaatttttt ctaagtatgg ttcgatgtct
   116941 tcataattcg ttataattaa cattccattt ttggcaccaa aattttttaa aagaactgat
   117001 acgtttattt ttaaattatc tgctagaata atcgaaaatg gaatttcaac ttcaagattc
   117061 aaattttcag cagcatcttt ccaaattttt tgtagtttcg tgtacaatga aatactcttt
   117121 aatgatcttt tacaggtata tggtcaacag gtcctacatg tccgtggaga cccttataat
   117181 ttcgaccttc atgtttttct ggtccacgaa ctttattggt tgggaaagga tcagacaatt
   117241 ctttatttaa atctttataa gctttcatgt cgtctttagt aattcctttt tctttatctt
   117301 tttttgccat ttccactaaa gcttgttttt ctttactaaa gcgtttatca gtattaatac
   117361 tattttggct ggctgattta ccggaaccat tcccggtatt attcccttta ttactaacac
   117421 cattactttt agaaccatta atatcttttt cattaagagg atccaaacct tgtttacgca
   117481 tttttttagc gtcttcgggt gtaacagaag tattccgtgg aggagttcct tttgatggat
   117541 aatcctttcc tggagcatct aaatcactag ttgcaaataa aagtcctaaa ataccgacgg
   117601 ctcttcccaa tattccagta gcttttcctg taatttgtgg tcctgattta ctcgcagctg
   117661 cttcaattgg tttcgaagta aatttttcgg ctgagtagtg ccccgtagga tccttggccc
   117721 cgatcggatt tcccttcaca tacgagaacc gattccaacc ttgcgtatca aactcaccat
   117781 caataataga atccgcactc gtaaatctcg caatccccgg atcataaaac ctcgcattga
   117841 aaaagtaaaa cccagactct ctgtctaact cctgcgaatt aaacttagga gaaaaattca
   117901 aatccccccg ttgcacaaac gtatccccgt aaggaagata ctgcatcaaa gaaagagtgt
   117961 tcccctcatc atctaacacg gtagagacgg aatctacctg atcggttagg taataagcaa
   118021 gagcacccgc ttcgtttaac gcagcaatac gaaccccatt cagataaacg ttgttaaccg
   118081 aagagatcac gttttcggat tcgataaact caaggccaaa aaacttactc ggatacaaaa
   118141 tctcaacgtt agaaaaaaca ttgttcttcg gttctaaaga agactttcgg atccgaaaac
   118201 cactctcgtc ataccagtaa ctaccgagga ttgcattgtt cccatcctga atctgagtaa
   118261 tcctgtcttg agaatcaatg ctgatccgtt tggtaagatc tttaacgttg tctctttgtc
   118321 ttgtgagatt tccgtttgcg tcatattgca tgacaagtgt atcgttcccg gatttagaag
   118381 aatcaatatt cgtcacctga tggtttgtgt attgataact ccaaacgtct tgaacagaac
   118441 cactcagagg atcatgaaac ctcttagaag ataagttacc attcttcgca taaacaaaag
   118501 actgctgaaa tctctgtgta aagttggaat taaaaggttc aatatacgat ccgttagccg
   118561 atgtaagacg acccagacca tcatagccat aaacaaactg agcggtccag tctgtagaat
   118621 gatttacaac attcgtaatg ttgttgttcg gattaaacga atagactgca tcttgtaaaa
   118681 ccttgttact tccacccaca tccccggaag aattgagacg aaccattctc ccctttacgt
   118741 catagccgta actggttgta attccgtttc caagcgtaag actcgacgtc tgaccaaact
   118801 cgttgtaggt aatgttttct acgatgtcct tgttacaata tcccggaaag attccgtttg
   118861 tattgacttg aacagaaatc ccagagatat acccggcggt tccgtagttg taacatgctc
   118921 tcattcttcc gtgagaaatc ggatgttctg gatagtcgat acgagttaca cgacctaaaa
   118981 gatcatatct agtttctgta atatacggtc cggcggtttc agaaggaaga ggatttcctg
   119041 aggaagtagc taaaatgact ctcgtttctt ttttaacacg acctaatttg tcgtaactga
   119101 aggttttgtt ttggttcgag tcttcaatcc gtacgagtct tcctacagaa ttctcactcc
   119161 ccgaaaaaga atcatatgta tattgaatat tcccttctgg gatattttta gtaacaatac
   119221 gaccgatacc gtcatacgtg aaagtggtag tcaccccttt tgcgtttgtg gtcgaagtta
   119281 aatccccaaa cgtgttgtag ttgtaggaac ttactcctaa gtcaggatca ctttgagctt
   119341 ttaactttcc aaatgcgtcg taactccaat aggtctggtt tcttccagaa acgtcttttg
   119401 tgggaactcc cgcgcttgga ttggggcaac tcatcaaact tgagtcattt aaatcacttt
   119461 tctttgttcg gttcccggcg atgtcgtaac aaaatccgat cttggcccct gttccgtcac
   119521 tggaaaagtc ttctacatac aatacttccc cactcgcatt tttgacagtg cgcttgcttg
   119581 ttccagtact gtgagtttct gtcgtttcaa acgcactgtt gtaggctgta gttacgacca
   119641 cagaagaagt ttctccttgg gcaagtggta gaattgtttt tttcactctt ccaatcggat
   119701 cgtattcaaa agaagtcgga tttttttctt ctaagtgcaa tacaaaccgg tcgatttctc
   119761 cggaactcgc ccagctactt tgtcctttac ggacgagttt tccggttgtg tcatacacaa
   119821 ctcttcccgt aatcgcaaaa ttcccgttag acgcactttt taccgtgtag atgttacgac
   119881 ccattccgtc tgtgtaggta cgggacacaa agtctggatc tcccgttccc gtcacaaacg
   119941 ttgtctttgc actcagtgga aaactagaat catagctgta actggcagtt gtgagagttc
   120001 ccacatccgt gtcagaactc gtttttgtca gtcttccaaa attgtcatat tcaaaatagc
   120061 ttttgtttcc atttggatcc gtggttgtgg tcggaactcc aaacgcgctt ccatatccga
   120121 tttgatgtgt ggttgttagt gtaatacttc ccccccattt tgtctcttgg gttacaaact
   120181 gttgaagctc attgtcatac acgtaagagt tcccacgcgc aggactagaa cttgtgtccc
   120241 tttcagttgt ctgattcccg tgattgtcat attcatactc ggttgtgtga gttcccacag
   120301 gagaaagtcc gcttccagta taggaactcg cacgtttgat tagatttcct cttgtgtcat
   120361 acgaaagaag ggacgtaatc tcgtgggaac taccactcaa acccacactt cgagtcgccc
   120421 ttctttggtt ggtagtatca tcggtttcaa aatcggtgat ggaagttgtg gtcgtaacac
   120481 cgtgcacagt atcactaaaa tgatccgttg tggattcggt cttccgactg atcttcgttc
   120541 cgttgatcac cacgtcggag gtttgtgttg tagttctttg accgcttaaa tatttctcaa
   120601 tcttagtcgt aacaggaagg taactggtca cacccggtgc actgacaatt ggttttacat
   120661 cgtgtgttgt ctggatggtt ccgtagtcgt tattgtcatt tcctacaata cgggtttctt
   120721 tttctgctcc ggaaagcgcg cggttcatca tataatcggg gtaaggtgtt gtatgataca
   120781 gatgtatcgt tttttctccg taggcttcgt gaacggtaaa ctcactaaac ccaaagtagt
   120841 cggtttcttt tttgccgttt aaaagtgcag aaaatgcaaa tccatttttg tattcaaaat
   120901 cttttgtgat gacgttggaa aatccgtcgt ctaacgtgac ttttgtgcag acacgatagt
   120961 ttgtaggtaa gtctgggata tcgtcttccc ctgtgttgtc aaacttcgta gaattggtat
   121021 attcaaaatc ataaatacct ccaatcccgt ttttgaccct ttcgattaca tcgggaatac
   121081 ttcccgtgct cagtgcaaaa taccaggtag gttcttttaa gtgaaagatt ccaatgtctg
   121141 tcagtccatc cccgttgtaa tctccttgga tccaacgaaa tacatagact tgcgcgatta
   121201 agtcaggtct gtctaaattc ttcacgacaa cggtgctcgg aagagaaacg atcctactct
   121261 gtgtaagatc gtaaattttg tcttccccac ccgagaccac aatcgggttt cctccattgt
   121321 caaactggtc actaaaaccg atcatacccg cgttatatac gtttttttga atattcgtag
   121381 aattgatttt aactttggta aatgaagttc cgttgtctaa atttttccca aacacgatct
   121441 cgcccgtgtt cgtaagagca tatacgatcc ccgccgggtt ttttgaattg tagtccgtag
   121501 ttgtgatcgg aagtacaaac tcccccgtta aacgtttaaa ctggatggcg ttagaagaaa
   121561 tcgttcctaa ataccatttg tgtgtagtag tccttctatc tacgattaca agttgtgctt
   121621 gtgttgtggt aaacttgcct gaaaaaaaac taaattcttt tcttctctgg cgattctcgt
   121681 ttgtccccgc ttgaaaaaaa tcatttaagt ctgtcggggt aagatcccca ctgggagtta
   121741 aaaacttagt tccacctaga ccactcagaa caaatcgtgc gtttccactg gaagtctgat
   121801 catctaagat gagaaccgac tgagaagtat tgttttcaaa atgatctacc gcataaccac
   121861 tgttatttgg atcaaactta gatacgtccg tatccgtaaa ggtagctaaa ttcaaaatat
   121921 cgaatgtagt tccgtttgta tttttaaaac taaaaaactg attggtagtt ccctgttttt
   121981 tgtaaaatag gacttcgtct tttaaattgt ttgtataacg gtccggtttt ccacccaaaa
   122041 gggtggtaat cccagaagct tccgggttca aagaagtatt gactctttct gtaaagttat
   122101 ttccccgttt tagatcccat acgtttgcct ttctgtcaaa gatcaaaagt tcaggagaag
   122161 aagaacaatc atcctgagta aaacatcccc caaatacaag ttctcctttt ccagagttta
   122221 gatttccgtc atatttgtaa gaaagtaaaa tcgtcttagt gttgctcgat acacttaaac
   122281 tcgttttacc cgattctatt tttacctcgt ctttaggaag aggagtttta aggattctgt
   122341 ccggatcagg tccatagctt agatcgctat agattttgta tctaaatccg ctttgtgtcg
   122401 cttctccgat ccaaaacttt ccgtcacttg cagagtaaaa ccctatgtct gttcttccgt
   122461 ccccgttaaa atcaccttgg agccaacgag ttacggttct aaactgagga gttctagacc
   122521 aaatcttaaa gttgatcgtt ccatcccctg tttcgcctaa tgtccattct ccattacttc
   122581 gatcaaatat gagaaagtct gaaaaaccat ctccgttaaa atcaccacta aaccggtcgt
   122641 gtccaaataa cgactgttcg ggtgctgtaa agactttgta gagtttccac tgcatttgga
   122701 aggttacgga atcatttttg tttggattac gatgattttc acccacaaac cactttcccg
   122761 atctagagtc atacaaagaa atgtccgttc ttccgtctcc gttgtagtct cctacaagaa
   122821 agtttacttt gtcgtgatcc tttcccggtt ttgtcaaatc atttgtattc gaactatcta
   122881 aattagaatc tggtgtataa tcatttctga atacgttttg aaacttctta ctaaacctta
   122941 aaaactcaaa acttccccct ttgtttagca tgagagtcca ctgaccggta ggttcgtcaa
   123001 aaagaacact gtcactcaat ccgtttccgt catagtctcc tggaaaccat tccattctaa
   123061 aaatatcggg aacagaattc atcagtcttc cgtaactttt aaactgcaga actcttccgt
   123121 cgtgttctgc tactacaaag tctctggttt cgggtaaata gaatgcaata tcgcttcttc
   123181 cgtctgcgtt gtagtctcca cttacgtttc ctttgaagaa ttttatcttt tcgtcatttc
   123241 cgtatccttg ataacggttt gcatacagtt tgaagttata tccgccttct tttcttcctt
   123301 cggcggcctt ccaattccct gacttcggat taaaaaagag taaatcagaa atcccatccc
   123361 cgttaaagtc tccttcaaag tattgggtcg cttccggatt gtcttctaac tcactggagg
   123421 tttgattgac tatattctgc caggtaagta gtctgctgga agtttgataa aaaaactctg
   123481 gtttggttgt gtgtttactc gattgtatat ttttaattct aggtcttccc gaatccgtag
   123541 aaatttcgta ttccggtata tactcataca gttttcctcc cccgtcccaa cctacttcga
   123601 ttctttcaag gattctgtcc attttcatga ggaaaccagg tgtattagaa acgtaaaaat
   123661 cttctctttg ttttgtaaca aaccttacgt attgtttggc ggatagccca cttttagagt
   123721 ttcccgtata tcgtatttct tttaaataga gatttctatt ttttgaatat tccgaattat
   123781 cgtaatttgc ctgtagataa tttccgtttt tgtcttctgt ttttgtcaaa taccagctat
   123841 acgtttggtt tggaagcgca ggattgtaga tcctactttc taaactttct ccgtagatgg
   123901 ttttggttcc ggaagcatcc aatacttccc agactcctcc actttctatt tgagaaagtt
   123961 tgaatattag gaagtcttca cttgtaattt ctgctcggta gactccgttt tcgtttgtat
   124021 tgtttccgct cactttgaca agtcttgttc cgttccagct aaaactgtct cttgtgtcgt
   124081 agtagagggc tccgtattct ggggttcttg ttatacttcc aagtcctaga ctccatccta
   124141 ttcctaacca tccatctcct cctgtagaag aatacgaaag actgagttta ggttctactc
   124201 ctgctcttcc cgcaggtgtt tggatgggat atgttaggct gatatttccg tagtgatttg
   124261 gttccggggg tgctacaaaa gaagctccag cgaccggttc tgcttttgtt tcgggatcgt
   124321 ctatcgcttg tgcgtagtta gtcgagatgg agaatagatc acttccttcc ggtgcgggtg
   124381 ctgatccagg ggttccgttt ccagaaccag gactaccacc taccccactt ccagacgagg
   124441 gaaaactcgc tccgttgggg attccgagta aagcccacca ccagttattg gactttcctt
   124501 tttttcctgg caaaattcca cacgtagttg tagtaaacaa aaaacaaaag aacagtagta
   124561 tattgatata tttgaatgta ttagtgcgat ttaatttcca gaatatttct aaagaatgga
   124621 aaaagaaact tcctcctttc ttttgaggcg aagtcttttt tgtaagcgcg ttctgttttt
   124681 tctctgtctt tctatttgtt ctttcttcgt tcatcttgtt tgctttttct tttcgttttt
   124741 tgttaaaaac tacaaaagta gcttttaaac tttagagaat aatattgtgg atcagtattt
   124801 tctaatactc ttaaataccg atccacaacc gttttttgaa ggaaagcaag agtagcgaca
   124861 aagagtctta ccgatttgct ttccttgatg gttctttaat acttgatctt agctcggatg
   124921 gtataatccc tttcgatcaa aggagacaca aagaagttat tcagtccgta tttcaacgag
   124981 cctgggttgg caagatctac tttggctcct cgtattcttt gttgtgtttt gtcctgagaa
   125041 agccaagcca caaaagcaag tccattactt gctaccggcc aaggagtata ttgaagtcct
   125101 tcgttggtag tactaatctg aaattctttt ggaccatcta ctgtaaaagt agatatgtcg
   125161 ctgactcttc cccaaatagt tcttttagaa ctgttaaact gactccaggt agtaaggact
   125221 ttattaccgg aaatggtaga aagagcagtt cctctcatat cggcatttgt aataccaaga
   125281 ttgagagaat ctggatacga gaattgacca gattgtagat ctataacttt taaacgggtt
   125341 tcttttgtat cttttctata cgtgacaatt cctttattat cagaaacggt aagaatcacc
   125401 gtgtcgatcc ctccggattc ggtttcaata ttcgaagttc ctaataaatt ggaattcgaa
   125461 gtatcgaccc ctcttcctaa aatcattccg tcgtttcttc tccaaagcac cattcctctt
   125521 cccgtagcag ctgctacttg tagagtatct actggtcttg tggattcact caagagagtt
   125581 ttgtctgttc cgattttagt acctgtagtc atatcatata cagaaccata gattgtatga
   125641 tcttgactac cttgcttttc aaacacccaa ccaaatacaa tttggttatt gtcattggct
   125701 gcagcttgaa aattagatat gttgtaggaa tccgtttttg gcgaagttcc ccaagtaacg
   125761 gtcaagtaac cagaatacgt gtgatttgct atatttacat tgccaccttg aaaggctcca
   125821 ttatctaaac gtatccatcg cacagctcct tggtaattat ttacgtatgt tccactccca
   125881 taacaataag aggaaaaaat acaggctgga tcaagagtaa atgaagacga aaattgagtc
   125941 caaagtatcg cagcacgatt gttaccaatt gcaacatcaa acatatatgt tatccctgaa
   126001 aacacttgag aagtacgagt acttacaaga gcttcgctta cgattgcaga taaattggtt
   126061 aaatccctga cagatacata aaggttatcc ccgttatccc atacaatcac tgcttttcca
   126121 ttttttgctt tgactatata ctttcctgtt gaagcagtag aattgattgt aaatggattt
   126181 gtggaaattg cttgtcccgt actaatctga tagtaacggc cgagtaacgc ggttccttgt
   126241 ctccaaacag aaagtgctac gtcaccggaa cttacagcga tgggttcccc caaactcgga
   126301 gcattcacat ccgcgctaat cgggaaatct gtgtttgtac tttccagacg atacgactta
   126361 ccactcggag ccgtcaaacg aaccaaacca gaatacaaga aattgctaaa gtctccaccg
   126421 tccgcccagg aattccaaag agccacacct tcgttgtaga tccccatcca gttaagagag
   126481 tttaactctg gagtaaaacc caaacaagaa ccgggatgaa atggaatcga agaacaactc
   126541 acgttcccgc tcgaaacaaa gggtttgtat tgaatctgat caaacgccgt agagttaaaa
   126601 gaagaattca caaagttgtt ccagtcggtt gtaaaccctg tatccatgga aagcctgaca
   126661 tccggagaag tcaaagttcc aggcacatac atagaagttg tttttggagc gtctatttga
   126721 atcagacgat ctaactgaac gtcaaaagaa ccgtcctgtg caaccggtaa aacctgaact
   126781 actttgtagt ttgtagaatc tccttggata aaaaagttgt cacctacgtt tacagaaccg
   126841 taagagttcg ccaccttcac aagacttgta ccctttacaa tcggaacccc cgcttctcct
   126901 tttaatttac gaacctgaga aaagtgtaaa ggccagatcg ttttacgata cgcgctattg
   126961 aaagcaggtc gaatatacaa ttttactaaa ctaatcgcag gatctacgct agtactgagt
   127021 gttggaagtt gaacacaaag tgtatacgtc tgactgataa agtccagagt cgttccacag
   127081 ttttttagtt tgtaaggatc acttgaactc aaatccttaa ctacatgaaa ccaatccgtc
   127141 cggtttccgc caaatccaag actaatctca aaatcagccg cttgattgat attgtaacga
   127201 tccgaagaaa cttgaggatt gtaagtaaag tttgtaaaat actgataggg ccccgtgtcc
   127261 accgcagtac caaagttagg cgaaaggtat ttcgtcttgt ccaacttaat ttttagttct
   127321 accctttctc caaaacctac ttcacccaaa taaagtgaat ttgtatccgg ataataagga
   127381 tgatttccga gagtttttag atcccatttt gtattgagag gataaccgtt tccggtttct
   127441 aaaggattgg ttccaaactt ttgttctact ttgataaagt ccttaaaaga aatgtaaact
   127501 aagtcgtagc tatcacccgc ccagatgata gaatccacac cttttaaaat tggggccgca
   127561 actacacccc tccaaggatc aaatctacga acacttccag agtcggtcca gtattcggtt
   127621 ggagaataaa attttccttt ggaataaatc gcccaaactc cagaattcat tttttctgat
   127681 tctgtccatt ggctatatgg tttttgagca caagcggttc tactcacacc atccgatccg
   127741 gtactagttt catcctcaca aggaatgttg gtactcacac ctccaaacga ttggattcct
   127801 tttaagtaaa ctctggactc tcctaactta ggagccgatt cagacaaatc tattacataa
   127861 tccttaaatg taatattgtc cccggaacaa gaaattcttt ctaaagcttt ttttaaactg
   127921 atcccgggag aaaatacgtc cgccgttttt gtgttacacg gattggatac gttcggtgta
   127981 tcaaatgcgg tcacacgata catttctctg actcctggtc catacacttt taccagtgcg
   128041 gttcttcctt ttgcgttttc ttctatgatc tttagattgt ttccggtaaa actgagtaga
   128101 gatgatttgt aattagaatc cgctacgtga gtcatggtat agtccacgat catgatcttg
   128161 ggtgtatatc cggctgcgat cgccttttct acttccgctg tattcaaatt tgttaattct
   128221 actacatacg gtccaaagtc agatcctcca tatacttcca cttcaaaaag actatagtcg
   128281 tcgtttctca gtctaaaaga agacatggga accagttctc ctccaggtgt ttcaaacatc
   128341 aaagaacaaa gtatgtttga tattttgacc ggcatgttga ctgataaatt tttgatatac
   128401 aaagcggctc tgactactcc cgcgtttggt tctaccgtag acgtttcatt gacctttgta
   128461 gatttatcgg atctatactt tctggctttg tttgtggatg aatccgattt taaattccaa
   128521 gcgtctctat ctatattgtt tttaaaaggt ctatccgccc atttggttgt agttgcggat
   128581 gtagcatttt ttgcgttcca actgtctcga ctactgttgc tgtagttcat cccagtggat
   128641 acaagtccca ttccaaaacc ggcggtcatt cccgcggaca tacttttttc atgagactgt
   128701 cccatttctg tttccgtact aaatgaatct tgaaactgta cggttctttc atttaactcg
   128761 ttctggtgta tcttttcaga tccttcgttt ttagaggctt caaagtcgtt tgagttgatc
   128821 tcacttacga tctgatcact ttggttactt gaatttttta agatctgtat ctttaaagtg
   128881 acaggaggtg cgatcgttgt ttcgatctgt ggatagtctg ctatccatac gttagtcagc
   128941 gtttcgttct gatttaagat cccgtctccg tcaaagtcgt ttactatatt cgttcccgtg
   129001 ggatcgatcg ttcccatcaa agcatttgca tttacggtcc tacctggagg taggttgaaa
   129061 attgcgtcta cgggtgttac tggtgtggaa cccgctcctc cagctccaga gtttcctggt
   129121 tttaccggta ctccttcgtt gtttacctga gtttttacag gttctgcggc caaccaaatc
   129181 gctcctgcta gatccacgtt ttccatcgtg ttacgatctt tctcaaacaa actacacgtt
   129241 gcaagaaatg gtatggttaa gaatattata atatggaata tacttagatg tattttcctt
   129301 agaacgttta tcattttttc acctctttat tttcactttt gatctattac gtctttcatc
   129361 agccatacat tcgttctttg ttcatcttac gtttgttatg ccttcatttt gttttgttaa
   129421 agttgataac gtcgtttttc aaaagtttct tttcgactat gaaaaaaatg aggcctattg
   129481 tggctacagc atttcggaaa aaatggtttt tttgtgatac tcttaccaaa aatatatcat
   129541 attttttgat tctattcgag taatcgccaa acgttcgtta tggatactaa agtttttttg
   129601 tttttaagtt gcacaaaatc gaatatgttt tcacgtcttt aattcttatt taaattcatg
   129661 ttataactaa gaatgcgttt atttttgttt cgtttggtct ttgtttaatt tttttggttt
   129721 tgaacactga aactgtgagt ttaatattct atggatgagg aatgttggag gctatgtttt
   129781 gcaaaatcag gaacgttgaa cgaaaaaact ttatcacatt caatgttata ttttgattat
   129841 tccttgtgtt tttttgatag aattctgtca taaaacgaaa aacaacgatg atgactttcg
   129901 agtttaattt gtaaattcat ctgttttctt gaattttgtt ttcacttaga tagattgagc
   129961 gaattgaaag atgataacat catttgacta acatattcca acgcctaccc ttttggtttt
   130021 gtattactac tcggacacat gaatagaata cttgtattag attgtttcaa aaatttgaat
   130081 attttggtct tgccttaaaa tgcagtaaat cccgaatttg cgttattttt taaataccac
   130141 tagttcttcg taaattaggc cgttaataac ttgatactat tttcatacgt ccgagttgac
   130201 ctagtaacgt aaattctctg cgtaagaaaa tgagaaaggc ttttctaaaa tagtagttct
   130261 tacaatttta gaatttgttc ataaaatcgt ggcttgttgt actcccacat tttagaaatc
   130321 gatctccata atgtttaaga tttcattttt tttcagaatc atgggttctt actctaaact
   130381 catgttcagt taaaatttct aaaaaacaaa aaatctatat tcctaatttt gcaattaaat
   130441 tataaaattg atttgaccca taacagcttt ttaaaaaacg atccaaattc ataaaggaga
   130501 atccactttt taaatgacaa ctcaccgtct taagtttgga aaaatattta ttataattta
   130561 tttaaccgta ttcggtttaa caaattgtgc aatgggaagt cttacaatca ctggaagaag
   130621 ttatccacct cttgccgaaa cagaacctat tgatgtgatt atgagagcgg tcccagatta
   130681 tcaagtagaa caaattggaa tcgtagaagt tcgttgtgga caactaaatc attgtatcga
   130741 atatgttaaa gaaaaagcaa gagaacaagg agccgatgta atcatactag ctgattctgg
   130801 tattgtaact tccatacagt atatgcctgg aaccagagcg ggaaatactt ccactcccgg
   130861 ccaaatttca agtagcagcg gtcaaattca aacctgggaa attgctagaa aaattctgat
   130921 tcctcataat gaaactaaag gaaataaaaa gaagaaaaac gtttccgagg aaatttaaat
   130981 cctaagttaa atttgaaaac ttacagaatg taatagtcga ataacccgta aactcccaat
   131041 gccgacagag gcattcaggg agtggaactc tgaagagtgt aagtttaagt tcgaaacatt
   131101 aaggattacg aatatagttc tactcaacca taaaataacg tgaactcgac ctaagaaaat
   131161 gggaaagaat tttctaaaaa tatcagttcc tgcaatttta gaatttgttc gtaaaatcgt
   131221 ggtttgcagg agttcctaca ttttaggaat caaaatcaca acttttttta gaaaaataaa
   131281 ccatgatccc ttataccaaa ttcaagttaa attaagggcc tcattttaac tttcaagaaa
   131341 gttcaccgcc ctttttggtt ttgtattacg ccgcaacatg gaatttattt ttaccttcct
   131401 caaattgtag agcgataacc ctttggggat ggctataaaa gtaatcacgt atgtgatttt
   131461 tcaatctttc tggaagtggg tcatagatta caattttctc taaatcgtaa ctgattctta
   131521 gtttacgtat ctcttctaac tcaggtcgat ttagtttcag agaagaatgg tttatgaact
   131581 catggattac tttatctacc gatatatagt cagagaaagt tttaatatct tgattttctg
   131641 attgatcaac cgatatggat gattcttgat tcggttgggt ttgattttcc tgattacttg
   131701 gatccaattt tttacttgag ttaaaattct gttctttctc ttgcaattct tcttttacaa
   131761 attttatttc tgttttaagt tttgcttctt cattgaagta tttagaaaca atcattttga
   131821 gagaatcgtt tatttcccct attatatata acctttcatt ttcgaatttg attttaagtt
   131881 ctttaagatt ttcatagcta gttttagaaa gtcgtttgcc agcccaaact aagaattctt
   131941 cccaggtcgg ctcattttca tttttggatc gatcaattac tttactttcg gtctttactt
   132001 cttttttatt ttccgtgacc aaaggagctt tactccccgc ttgtgtgagt aagttatatg
   132061 tgttttttat aatgtccttg taagagtaag tagaggctag gtttagaggg attgttcccc
   132121 aaaaacggtc tgctttatat tcctctgatt tacggatatg aattagcttc ttcaaagttt
   132181 ctaaaacgac ttccggtttt tccggtacga tctttttcca ggatttgatt ttagcatttt
   132241 ccctttccgg gttatggtca tattcacccc actctttcaa aacgaggttt ttagaatgtt
   132301 ccaaaatatt ctcccaagta atttctgaaa gtgaggctgt ttgtactttc tttttgttaa
   132361 ttgtttggtt tgtactttgg ttaataagac tatcccccgt acgtttgtac ggagcagaca
   132421 cggtactttg gtttgggctc tctaggatat ttgtactaga cagactagta tattttgtta
   132481 tttgtttttg taagttatat tgataacgtt cttttacaac tgcatcatgt agactagagt
   132541 ttaatattct ataatgtccg tggaattctc cagagtttat atatccgtct cgtctcattt
   132601 cacgaatata cttagaaact gtagtttccg ctagtcctac ttcttcgcct agtgttttgt
   132661 tttttgcaat gcacccccca aatccattaa ttcttcctgc aatatctaag tcagtaattt
   132721 tagacagtag ctgtcttttg gccctggaaa gtggtagtga ttcgatagcg tgagctatca
   132781 ccaaagcgta atgtacgacc tcggtcattt tagtatccct tattttacca tacggacata
   132841 tttcgggtga cgcacggtaa aggttagttt ttaccctact ctattaaaat acggggaact
   132901 aaggtcaggc gtggagcctt tacggtaggt cctcgattcg ttacgtttgg ccaatatgtt
   132961 agagcggcct tatcttagtt atgtctccta agatattttg gactagatac tggtactata
   133021 tgcctgtcaa gcatttaatg ggacataact aaattattgg aactttaggg aaggatgccc
   133081 ttgggggctc taacctcccc ttgggctgat tgtaacgaat ctcggatgag atttatttgt
   133141 tactttaaaa ctgatatatg attttgggta ctcttttttt gattaaatgg atttttttaa
   133201 atacttttca aaacggtcac atgtgaccgt ttttatcttt ggccaagttt ttttaggtat
   133261 tcatcaattt ttgcagcttt acgttttgct tctgaaaata acttttcttt tcgccgtatt
   133321 aaatattcat ttacgataga tttttccgac ttggaaagtc ttattcctga ttcaaatttt
   133381 ttaaataaaa tctcaggatt ttcttcatgg cttaacgggt ttatctcgat ttcttctctt
   133441 gacgattcgc tcaaaatttt ataagccgtt cttatagaat cagcgttagc gatgcgatct
   133501 tgatttgtat aggcttgtat atatcttctt gcagttcgca tagaaaaata tttcggattt
   133561 ttgtggtcga ctatgaaatt aatttctacc cacttttgga attcaccatg cggaagttct
   133621 tgttttttct ttgataaacg ttctccgata cgaatgattg attcaactcc acgcgacaga
   133681 agactttcga ctcctttgtg caggtcaatg atttcttgaa cttcgagatc ttcgtcgttc
   133741 tgtactaatg aaagatttga attccctcca ggcctactta ttcgaagggc gtttcttttt
   133801 tcttcttttt tactcatagc tctttaattt cctttgccaa attgagaaaa caatcaaagg
   133861 cttttgtatc ctcgcgaaga ggacgggcaa gatccttgca atcctttata tgtgaatttt
   133921 taagaataac tgaattcatt gaggttgctc caagatcacg aactgcttcg aaatattctt
   133981 cagttttcga ttccgtcata ttgtttagaa caatgcgaaa gagaatttca gaacgttttt
   134041 tacgagaaac attttcgact acttctttaa tgtcaacgat agcttgggcg ttatgaacat
   134101 cgtcttctaa cggaaataga actatgtcag aagaataaaa ggagaggaac atagaaggat
   134161 ttatagaggg atggagatca atcagtatgt agtcgtagtg tagggagtga atttcctgtg
   134221 caaatcggat tcctaagctt ggatcttcct ttgcaagagt atcaaggtct cgaatttttt
   134281 ttactgctgg aacaatatca aatccgtgtt ttgccttcca aatcgcgctt tgaatatcct
   134341 ggattccatt ttcacaagcg agtgcagagt aaatattgcg ttttgcaaca agatcaattt
   134401 ttgggtttcc acgaagtgtt atatcagtta aattattatt ctcgtcaaaa tccattgtta
   134461 ggacacgaaa tccaagcgaa tgaagtgctt gcgccaatcc agtagtgatt gtcgttttcc
   134521 cgattccacc ttttaacgaa gcgattgaaa ttattttcat ctatcgtaaa aactttctaa
   134581 aagtgtaatt ttgcgatagc gaattttatt tcgtgtggac caaaattacg aaaatgagac
   134641 atattttgct tctcaattca cttaaaaaaa ttgaaacttt cgttttcaat aaattgacag
   134701 tgacgataga ttgatatata cagtcgtcag gatatgaaaa cgtattcatg gaaagtaaag
   134761 acgtaggagg ctggcctttc atttagaggc agtttctgtt tatttgcgtc ttcctaaata
   134821 aataaaaaaa atataaagtc ttatatttgt agggtaaata aaaatgactt ccgatcaatc
   134881 acttactaaa tcaatcatcg tgtctggaat tgaatcactg acagacgaag agctcaggtt
   134941 ggcatccgag atcgatctgg gttataagac tttttctgaa tctatgcgcg aagcttgcga
   135001 taatgcatat ggtcatcgta tcatgttttt tcaaggtaaa agaaaaaaaa aagataaata
   135061 ttttacatat cattttcatt tcctcttaac ggagagattt ggtcaaaaat atgcaatctg
   135121 ccttgatacg gatgatgcaa ttcctttgac tcaaaagaat ccgactgacg aggagatgaa
   135181 ggctgttgcc tttatggcaa tggatgcgtt tatagaacgg gcaaaggcat tagaaaaaac
   135241 aaaacagtat atcaaaccgg agtattattt cactcgttca cacgacgaac tatggaaaaa
   135301 attcaacact ataaaagaaa atgggttcgt aagctacgtt gaggaatcaa tgaagggtga
   135361 cggagaagaa atcgaggttt caaatgtctc atctgaagca gaacttaaat ttgaaagtgt
   135421 tctctgaatt ggccattgaa attgggaatc gaccgagata cttacaaagg attgctgaat
   135481 tacgtcggac tcaacgtgat tgatcaacgt actcctcaaa ataaaattcc aatgagctct
   135541 ttccaaattt ttcacggaaa agatatctat ataacaactt tcttttgcca cgaaaacgca
   135601 attatagatt tacgtgaagt tatccgaacg aatattaaaa ttctacatac tcttgaaagc
   135661 aaattaggga tatttagttc agatagaagt gttcctctta tagctagtcg tatccaaaaa
   135721 atgaatatgt acttaacaaa aattctgaat cgttgaaata agaaatccca attgacgatt
   135781 ttctttaaaa catccaattt tctctcatga taaaagttgg ctggcatata ctatttttat
   135841 gtgtccaggc gttccatacg aaaacttcct tacacaaact tagaagctaa gaaaatgagg
   135901 aactctcgaa tgattttctt ttgatcagaa gaaggagttt ctggtaattt atcaatagaa
   135961 tctaacacac cgtaagagtc gagtttagaa atgagtttta gtcttttttg catttcgact
   136021 aattgaacgg aatctttgag tttcatttgc cctttaccgg aaagaaccca atgatcgtca
   136081 taacctttaa gccttaaaat gattaaaata gatttaggga tagcaagagt gccgtttttg
   136141 tatttgtaat aagtagaacg atcgatgccc aattccgcag ccatcttgct gtgactcagt
   136201 tttaggtcgt cgtcaatagc ggaaagtctg tcaaaaagtg tagacataaa tagtctccat
   136261 aggagacaga gaaatataaa ataagtctct gtcagctaca atttaagaat tttcgcctaa
   136321 ccctgtgaag aggactggaa ttatttaaaa aacaaaaaac gtcctaaact gggatgagaa
   136381 taagaatgaa attgtaaatt ccaaaagtgg ttaccattca aaataaaaag ggtaggggac
   136441 aaggttagag ttatttcaag ataaactttg aatcccaaat aaaacgtggt agttcccaca
   136501 aattgcgtcg tattgtaaac gaacaagttt ttcaattttt gtatgagttc ccacattttt
   136561 aaacaaacta aaacatctca gttttgattg tatattcaag gtgatcgttt tgaaactctc
   136621 taaagccatt ttcgaattgg atttaaattt agaaaatttc tgtattcttc ccaaaatgac
   136681 cataaatttt attcctgttt tcaagcccca gatagtaaaa aatgaagcta ttttttcgta
   136741 atttagagag ttcatactca ggtcttggaa tcaatataag aattagtttt aaattattat
   136801 ttttaattta aaaatgggtt ttagtgtatt ttaaataaaa ttaaaaactc tatttttctt
   136861 tattgaatcg aaacaaaaag tagatatatt tttcccgata aaatggaaat tccaattctc
   136921 taacatgagt aaccacaaga tttttctgaa cgattgtggg tattttatta aactcactac
   136981 tctgtaaaac actccttcct aaaccaggaa ttcccaagac agggaattac cgagttggaa
   137041 aacagatttt agaaaaaatc taaaatgtag accgaacaat tttttaccct tttttagatc
   137101 aaattcaagt aaaactaaaa cgcaaagatt gaatcccaaa atttaactta agattgaatt
   137161 tttttagaaa tcaaacttcc gatattcgtt tttgtgccaa agtgaaaacg gatcgagtag
   137221 gattaaaaaa caaaaagaaa tgactttgga aacgatatat cgtttctccc gccaactttt
   137281 tagaaacatc cagactcacc tcacaacact gtaacaagag aaccatatat gaatgatact
   137341 ccaagagtct ttcgggtaca aaaagaccga aactttacaa tcgtaaaaaa taattttatc
   137401 gatgatgctc gtttaagtat gaaagcgaca gcaatcctac ttcttgccct ccgttatcca
   137461 gaccactggc gaatgtcggt aaaaacgatg tctaaattca aaagcgacaa agaatcaagt
   137521 attgcatctg ggtttaaaga actagttacc tttggctatg cagaatttcg aaaaggaaaa
   137581 gatccagtaa ctggtagatt taattcggga tggtattttt ttgaagagtc tcaaaagccg
   137641 gaaattccat tcgaagtaaa accaacagaa aataagagaa tagaaaaaca aaagggactc
   137701 tttttaaaag aagtcaaaga atcgaacata aaagaaaatc cggtcttgga ttttccacaa
   137761 ccggaaaacc cagtcacggc aaatccaggt ctggaaaatc aacccctatc aagtactata
   137821 taccaaggac tatcaaaaca agtactcttt aaacaaatac taaatacttc tagagagtac
   137881 ggcccgcctg caaaaacgca cctggaagaa caaaaacaaa atttaaacaa acctaaaccg
   137941 ttatcacgat ttcaatttcc tgattcttgg cttacaaaat tccaagacta ttatttcaga
   138001 gaacatggaa gtgaaatggg acaaccagac tcagaactaa aagcattaaa ctcactgtat
   138061 gaaatatcta aaggagattg gaacttgatc gaaagtaaga tacaaacact gatccaactg
   138121 agaaaacaag attcccagtt ttggtatgag cagtctttaa gtcctgaatc gattactaag
   138181 ttttggtcta ggttatttga aagaaaagta aaacctactg aaaagaacac aaaacgaaat
   138241 gaacaacaaa ataaatcaat acgaactgaa tccaaatgta acgagagtaa aacgatccaa
   138301 aaaacaccca tagaagagat aaacaactta gatccttata aatgtttttt aggttggggt
   138361 aagagtaagt tgcttaaatc tcaattagaa tactacgaac aaaacccaga tcctctaaaa
   138421 tacgaaggaa ctaaaaagat actgtatgaa aaatttgtaa acgaagtgta tccggttctt
   138481 gtaagtaact cagaggtaaa aaagactaca attgaaaata gaaaggggag tgctgcatga
   138541 gttttttaat tggatcaacc aaagtgaact gtatccgatc ttgtttaaaa aagaacaaga
   138601 atcgattctc aaagaccttt aaaaagatcg gatatttttt tgtaagagaa aaggaggagg
   138661 aactcatgta tgtaaatcga ttcgaatgtt ggacggataa agaacaaatc taattcataa
   138721 aaaagaaaat gaatctttac aaataaaagt aatctccatt attaaaaatt agatgtctga
   138781 tatgacaaac ccacacgacc gtttaatccg ggaaacttta caggacaaag aggatgcgat
   138841 ttccttcttt aaaaatagtt tacccgaaaa agtaatcgaa cttttagact taaaccgttt
   138901 agaactgact caatctagtt ttatttcaga aaacttaaaa gaagaacaaa ccgatttact
   138961 ttttcagatt ccactgaaat ccgggaaaaa agcaaacatc tatcttctat ttgaacataa
   139021 aagttatttg gatgaagcag tctttagcca actattagga tatatatccg caatttacaa
   139081 gtctcaatat aggacggata aaagatattc agtggtgatt ccgtttgtgt tctatcacgg
   139141 tgaaaggact tggactttag gaaatagttt tcaagatagg tttatactct ctaaaaacga
   139201 agaggaagta tttaaaaaat acattccaga ttttgaatta gaactatttg atctgtcgaa
   139261 agtggatcta aaccgattgg aaagtattac cctaagagtc attttaggag tggttcaaaa
   139321 aatatgggaa ggggatagtt catttttaag tcatttagga gaagtatttg aactcttaac
   139381 aggtctaaaa aacgaatcga aaagggttga aattttccaa aaactgtttt tgtatatatt
   139441 taatgtaaga gagatcgaac cgactgaaat tacaagttta ctcagtcatt caaggtttaa
   139501 tagggaatac gaggatttag ccatgacaac agctgagaaa ttaataaaaa agggtaaatt
   139561 tgaaggtaaa ctcgaaactg ccaaaaatat gttattggat ggtgctagtt tagaatatgt
   139621 attaaagatt accggactta ccgaacaaga attgaaagac tatggagtga tataacctgt
   139681 aaagttaaga acagatctta cactcctcac tcagtattga atacgaaggg ttgtcagcaa
   139741 tcttatcaat ttctgatagt ctatcaaaca aaacatagtt tctgtcctac ttttttaggc
   139801 cgttgttcag attcgtctga acttgattat accaaatcac aaattttatc tggatttaga
   139861 atctcgtatt cttccctcac ttttccttga atttcatcac ctaacaaact taggttttgt
   139921 ttttcagtgg agtagtaggg tatttttttt aaggatatag caaagttaaa gaagacgttc
   139981 ataaagcact caaatccaaa cagttaaaaa gaagcggtcg cgctactaga ttgaatcaaa
   140041 gaactaattc ataaaaaaga aaatgaatct ttacaaataa aagtaatctc cattattaaa
   140101 aatacc
//
