# Supplementary material for: Horizontal transfer of the rfb cluster in Leptospira is a genetic determinant of serovar identity
Source: Life Sci Alliance. 2022 Dec 9;6(2):e202201480. doi: 10.26508/lsa.202201480 (PMC9736851; doi:10.26508/lsa.202201480)
Supplement: Supplementary file 8 [file LSA-2022-01480_Supplemental_Data_2.zip › Supp_Data_1-plasmid_sequences/Linterrogans_1489_p5.gbk]

LOCUS       DIHIIAKE_1             69692 bp    DNA     linear       21-JAN-2022
DEFINITION  Genus species strain strain.
ACCESSION   
VERSION
KEYWORDS    .
SOURCE      Genus species
  ORGANISM  Genus species
            Unclassified.
COMMENT     Annotated using prokka 1.14.0 from
            https://github.com/tseemann/prokka.
FEATURES             Location/Qualifiers
     source          1..69692
                     /organism="Genus species"
                     /mol_type="genomic DNA"
                     /strain="strain"
     gene            536..691
                     /locus_tag="DIHIIAKE_00001"
     CDS             536..691
                     /locus_tag="DIHIIAKE_00001"
                     /inference="ab initio prediction:Prodigal:2.6"
                     /codon_start=1
                     /transl_table=11
                     /product="hypothetical protein"
                     /protein_id="X:DIHIIAKE_00001"
                     /translation="MAKTAMIRARVEGNLKKDVESILDHLGISALEVINIFYHQIKLS
                     KGLPFPV"
     gene            complement(1257..2255)
                     /gene="rpnD_1"
                     /locus_tag="DIHIIAKE_00002"
     CDS             complement(1257..2255)
                     /gene="rpnD_1"
                     /locus_tag="DIHIIAKE_00002"
                     /EC_number="3.1.21.-"
                     /inference="ab initio prediction:Prodigal:2.6"
                     /inference="similar to AA sequence:UniProtKB:B7NGZ6"
                     /codon_start=1
                     /transl_table=11
                     /product="Recombination-promoting nuclease RpnD"
                     /protein_id="X:DIHIIAKE_00002"
                     /translation="MAEVNNPHDRLIRETFQDKKEAATFFKNTLPIEVVKLLDLENLE
                     LSESSFVSEELKQEQTDLLFQIPLRSGNKSNVYLLFEHKSYLENTIYIQLLGYMTEIY
                     RNQQRNGEKLSVVIPFVFYHGEKEWKFGNRFLDQFVLTSQETGILKDFIPDFKIDLFD
                     LKKVELKEKLESITFQVTLGVVQRIREGDLEFISHLPGLFSLLLEIEEESKRVAILRK
                     LLLYIYWVRDLKPSEFKVIFQRSKLEKYEELTVTTAEKLISEGVKQGIEKGIEKGIEK
                     GIEKGIEKGIEQGIEKGIEKEKLETAGKMLGKGMDLKTVLEITGLTEKTLKEHKIL"
     gene            complement(2527..3735)
                     /locus_tag="DIHIIAKE_00003"
     CDS             complement(2527..3735)
                     /locus_tag="DIHIIAKE_00003"
                     /inference="ab initio prediction:Prodigal:2.6"
                     /codon_start=1
                     /transl_table=11
                     /product="hypothetical protein"
                     /protein_id="X:DIHIIAKE_00003"
                     /translation="MNFRITLIHLQKITIGFLFLINLSCKIQTEKVEPKTYRDLTEAI
                     QNPLDVRFLYLNGQKLTTLPKEIGQLKNLHDLNLDENPLGAFPKEIGQLENLRVLELN
                     NNQLKTFPKEIGQLKNLLALYLNNNQLMTLSKGIGQLKNLQELYLNYNQLTILPNEIG
                     QLKNLQALELNNNQLKTLSKEIGQLKNLQRLELNNNQLMTLPEEIGQLKNLQTLNLWN
                     NQLMTLSKEIGQLKNLQELYLNYNQLTILPNEIGQLKNLQALELNNNQLKTLSKEIGQ
                     LKNLKRLDLGYNQFKIIPNEIEQLQNLQVLELNNNQLTTLSKEIGRLQNLQELYLSYN
                     QFTTLPEEIGQLKNLQVLELNNNQLKTLSKEIGQLKNLKRLELDNNQLSSEEKERIRK
                     LLPKCKIYFE"
     gene            4616..4783
                     /locus_tag="DIHIIAKE_00004"
     CDS             4616..4783
                     /locus_tag="DIHIIAKE_00004"
                     /inference="ab initio prediction:Prodigal:2.6"
                     /codon_start=1
                     /transl_table=11
                     /product="hypothetical protein"
                     /protein_id="X:DIHIIAKE_00004"
                     /translation="MPITIQSVHDLRNYFKGVVTRSKHHAPKVDQIIYSLVGHVILKP
                     GFTTFALLLGL"
     gene            5022..5258
                     /gene="mazE"
                     /locus_tag="DIHIIAKE_00005"
     CDS             5022..5258
                     /gene="mazE"
                     /locus_tag="DIHIIAKE_00005"
                     /inference="ab initio prediction:Prodigal:2.6"
                     /inference="similar to AA sequence:UniProtKB:P0AE72"
                     /codon_start=1
                     /transl_table=11
                     /product="Antitoxin MazE"
                     /protein_id="X:DIHIIAKE_00005"
                     /db_xref="COG:COG2336"
                     /translation="MESIIQKWGNSLGIRIPKAMATELELNDGSHVELQYEGDKIVIY
                     PMKKASLEDKLSKITKQNLHSEISTGNSIGNEAW"
     gene            5252..5593
                     /gene="mazF"
                     /locus_tag="DIHIIAKE_00006"
     CDS             5252..5593
                     /gene="mazF"
                     /locus_tag="DIHIIAKE_00006"
                     /EC_number="3.1.27.-"
                     /inference="ab initio prediction:Prodigal:2.6"
                     /inference="similar to AA sequence:UniProtKB:P0AE70"
                     /codon_start=1
                     /transl_table=11
                     /product="Endoribonuclease toxin MazF"
                     /protein_id="X:DIHIIAKE_00006"
                     /db_xref="COG:COG2337"
                     /translation="MVKNRNYTPEKGDIVWLNFTPQAGHEQKGRRPALVLSPKEYNSK
                     TGLAIFCPITSKIKGYPFEVLIKSKKIDGVILSDQVKNLDWTIREAEFIESINKVSLK
                     EVLDNIKLLIF"
     gene            5957..6190
                     /locus_tag="DIHIIAKE_00007"
     CDS             5957..6190
                     /locus_tag="DIHIIAKE_00007"
                     /inference="ab initio prediction:Prodigal:2.6"
                     /codon_start=1
                     /transl_table=11
                     /product="hypothetical protein"
                     /protein_id="X:DIHIIAKE_00007"
                     /translation="MHVDYQIGREGLAMDPYENLEKEMNNCHSWILPKGTIIHFNEIP
                     YYLNANTEILGNNAPKNFVPPTDEDIQRFFDAE"
     gene            complement(6194..6466)
                     /locus_tag="DIHIIAKE_00008"
     CDS             complement(6194..6466)
                     /locus_tag="DIHIIAKE_00008"
                     /inference="ab initio prediction:Prodigal:2.6"
                     /codon_start=1
                     /transl_table=11
                     /product="hypothetical protein"
                     /protein_id="X:DIHIIAKE_00008"
                     /translation="MSSYLVRYVLNSPGQEYQTIIKGIQDNYPVNLHVTGGTWIVKTN
                     SSTSDVRDTLRRYCDNNDKLIVVGLTGKWATYNFEKTTTDWLDRNL"
     gene            6900..7685
                     /locus_tag="DIHIIAKE_00009"
     CDS             6900..7685
                     /locus_tag="DIHIIAKE_00009"
                     /inference="ab initio prediction:Prodigal:2.6"
                     /codon_start=1
                     /transl_table=11
                     /product="hypothetical protein"
                     /protein_id="X:DIHIIAKE_00009"
                     /translation="MEADTDTSFFGPDYLYTPQVIGAFETIEFLCDEFGSENVYLVSK
                     CSEATAQRSLEWLTYRRFYSETGFARQNVLFCRSREEKARICNQHALSAFIDDRYSVL
                     QHMLEDTRLTKLFLFAPQQEELTLFRAAQPNRIQLIDHWFWINAHLTFEISPPPFPLP
                     PRWRLVKDRTESDTMARQFLKETARLSPNSDLLGLRCIARFQDEVLLQAGPDEFFISY
                     LTWSNEPDFNPSAPLRPYTLAEAIDRLKGSAIAFKWPPPAVYT"
     gene            7776..8465
                     /locus_tag="DIHIIAKE_00010"
     CDS             7776..8465
                     /locus_tag="DIHIIAKE_00010"
                     /inference="ab initio prediction:Prodigal:2.6"
                     /codon_start=1
                     /transl_table=11
                     /product="hypothetical protein"
                     /protein_id="X:DIHIIAKE_00010"
                     /translation="MKTKKVLKYITIFSLIILITPLVLYFYKFNEGLSSNDQAWSSFG
                     SYFGGVSAALFSFASFISVLYGLIRNEDIRISENEEKHLLTLIDLLGRHKSFIHCRTA
                     EEDLYSSQVVERYNNMLFNISIIDKNVMSSIIPPYIQLDSSVNVYCNLIIYIFEYIFK
                     TSNVQKYMDLFLSQLSESDRTCVVAKKISFFEDQKGFMEKLMSEKQFIALKNMKTKAD
                     VEVNNFGKSFQ"
     gene            complement(8513..9361)
                     /locus_tag="DIHIIAKE_00011"
     CDS             complement(8513..9361)
                     /locus_tag="DIHIIAKE_00011"
                     /inference="ab initio prediction:Prodigal:2.6"
                     /inference="similar to AA sequence:ISfinder:IS1500A"
                     /codon_start=1
                     /transl_table=11
                     /product="IS3 family transposase IS1500A"
                     /protein_id="X:DIHIIAKE_00011"
                     /translation="MFMETHRFEYSIQSMANVLGVSRSGFYQFLKRSKNELEKYNPEL
                     VEFIRETWLTSRKNYGLVRLLREVKKVYSIYGARTVRKVMKLCEIQGKQEKRFRIATT
                     DSNHGNRVAPDLVQRNFKPNQKNRIWVSDITFLRSSFGWIYLCVILDLYSRKVVGWSI
                     SNSNDSKLVCTALSKAIECRNPPKGLVFHSDRGSNYCSYETRRYLLNNKLRRSNSRKG
                     NCWDNAVAESFFGSLKREMEYNYFYKIQEAEELLFDHIEVYYNRHRSHSSLDFVSPVQ
                     FEVNAA"
     gene            complement(9516..9650)
                     /locus_tag="DIHIIAKE_00012"
     CDS             complement(9516..9650)
                     /locus_tag="DIHIIAKE_00012"
                     /inference="ab initio prediction:Prodigal:2.6"
                     /codon_start=1
                     /transl_table=11
                     /product="hypothetical protein"
                     /protein_id="X:DIHIIAKE_00012"
                     /translation="MNKKGKYSPEFKEQAVKRTLSGSFTIKEVAGSAILCYDNGGENT
                     "
     gene            complement(9700..9876)
                     /locus_tag="DIHIIAKE_00013"
     CDS             complement(9700..9876)
                     /locus_tag="DIHIIAKE_00013"
                     /inference="ab initio prediction:Prodigal:2.6"
                     /codon_start=1
                     /transl_table=11
                     /product="hypothetical protein"
                     /protein_id="X:DIHIIAKE_00013"
                     /translation="MKPESIVIHFDKIEEKFAVLERAKRAEELARSLSECLASRGTKR
                     MCKAGVRVALAILT"
     gene            10129..10428
                     /locus_tag="DIHIIAKE_00014"
     CDS             10129..10428
                     /locus_tag="DIHIIAKE_00014"
                     /inference="ab initio prediction:Prodigal:2.6"
                     /codon_start=1
                     /transl_table=11
                     /product="hypothetical protein"
                     /protein_id="X:DIHIIAKE_00014"
                     /translation="MKSIGIKDLKNNLSSYLEFVKKGETIIIYDRNNPIAEIKKILKT
                     DNRTDLYIKEATENNSLIPAKKFKEIKFPKVKSLKGISRTEISNTWKTIYNEERE"
     gene            10470..10877
                     /locus_tag="DIHIIAKE_00015"
     CDS             10470..10877
                     /locus_tag="DIHIIAKE_00015"
                     /inference="ab initio prediction:Prodigal:2.6"
                     /codon_start=1
                     /transl_table=11
                     /product="hypothetical protein"
                     /protein_id="X:DIHIIAKE_00015"
                     /translation="MYSENHFEKYLEIFNSQQKKFSSILLEIETARSLNLFYNIKKKD
                     LGKVWLNESEGTLNDFLSQINLKNVDSDIRLEIKKYKNILELKSLDATHLATATYIRK
                     MISEDLTICTLDDKFRNVSKKFEFNLLPKSMNK"
     gene            11152..11475
                     /locus_tag="DIHIIAKE_00016"
     CDS             11152..11475
                     /locus_tag="DIHIIAKE_00016"
                     /inference="ab initio prediction:Prodigal:2.6"
                     /codon_start=1
                     /transl_table=11
                     /product="hypothetical protein"
                     /protein_id="X:DIHIIAKE_00016"
                     /translation="MELTASRVLLHVYHYNEIHSSAIANDYGKTVTPIRLQLERFEKA
                     GILVAKNVGRSRVFAFNQKSPFVKPIKEILSIFYNSLIIEEKENIFSTRRRPREKGKP
                     VYGRT"
     gene            12022..12249
                     /locus_tag="DIHIIAKE_00017"
     CDS             12022..12249
                     /locus_tag="DIHIIAKE_00017"
                     /inference="ab initio prediction:Prodigal:2.6"
                     /codon_start=1
                     /transl_table=11
                     /product="hypothetical protein"
                     /protein_id="X:DIHIIAKE_00017"
                     /translation="MGVQAIHIFGSVARKDANPKSDIDFLITFKSGMKNFDNYINLTF
                     LLEVKVDLLTSDSFSGSLKQSVEKESILIEV"
     gene            complement(12271..12459)
                     /locus_tag="DIHIIAKE_00018"
     CDS             complement(12271..12459)
                     /locus_tag="DIHIIAKE_00018"
                     /inference="ab initio prediction:Prodigal:2.6"
                     /codon_start=1
                     /transl_table=11
                     /product="hypothetical protein"
                     /protein_id="X:DIHIIAKE_00018"
                     /translation="MDAENFLHSGSGYFFLKESESLLAASPIISILLTKARLRTLLIK
                     NEPLFVLLNSSFKKSISP"
     gene            12838..13284
                     /locus_tag="DIHIIAKE_00019"
     CDS             12838..13284
                     /locus_tag="DIHIIAKE_00019"
                     /inference="ab initio prediction:Prodigal:2.6"
                     /codon_start=1
                     /transl_table=11
                     /product="hypothetical protein"
                     /protein_id="X:DIHIIAKE_00019"
                     /translation="MESLQIRKIDSIFDIENAYPAFLELRPHLTDKKVFVQMVLQQIS
                     EGYCIHAICLDKETIACIGFRFFHMLAWGKILYIDDLITKRDFHGHGYGDKLLKHVIQ
                     IAKEENCDQVHLDTGYLRHAAHFVYLRNAFELNCHHLALNLRSKPN"
     gene            13569..13718
                     /locus_tag="DIHIIAKE_00020"
     CDS             13569..13718
                     /locus_tag="DIHIIAKE_00020"
                     /inference="ab initio prediction:Prodigal:2.6"
                     /codon_start=1
                     /transl_table=11
                     /product="hypothetical protein"
                     /protein_id="X:DIHIIAKE_00020"
                     /translation="MHSKRFIYIRKKELENIFSKQSLKSIWKNIVKEQLRAFDIHDLF
                     YRRTN"
     gene            14011..14532
                     /locus_tag="DIHIIAKE_00021"
     CDS             14011..14532
                     /locus_tag="DIHIIAKE_00021"
                     /inference="ab initio prediction:Prodigal:2.6"
                     /codon_start=1
                     /transl_table=11
                     /product="hypothetical protein"
                     /protein_id="X:DIHIIAKE_00021"
                     /translation="MNNEKFLEVNSISEKVDDLFDTLDQSGKLDFIKVALQKFSENLQ
                     EQYSITFNLTLDIFDATREQAIKISEVGISCNGGEQPYFVRAGDTFNRYLAKGNIVEI
                     PHSYCPVCWAEWDFKRKNQSCSKCDSIFGTDIKLLIDSNHCPQCSDGSISLEEPYCNQ
                     CEFYADPDIVVWG"
     gene            14573..14827
                     /locus_tag="DIHIIAKE_00022"
     CDS             14573..14827
                     /locus_tag="DIHIIAKE_00022"
                     /inference="ab initio prediction:Prodigal:2.6"
                     /codon_start=1
                     /transl_table=11
                     /product="hypothetical protein"
                     /protein_id="X:DIHIIAKE_00022"
                     /translation="MSMKRSDKFKMKKIKKKISKRISPKKKSFSKQSSTKNDLDQIVK
                     FVSLKRLKPNIKNDFDPLSKEEYQNLKQNMIANGILDPLT"
     gene            complement(15369..16274)
                     /gene="rpnD_2"
                     /locus_tag="DIHIIAKE_00023"
     CDS             complement(15369..16274)
                     /gene="rpnD_2"
                     /locus_tag="DIHIIAKE_00023"
                     /EC_number="3.1.21.-"
                     /inference="ab initio prediction:Prodigal:2.6"
                     /inference="similar to AA sequence:UniProtKB:B7NGZ6"
                     /codon_start=1
                     /transl_table=11
                     /product="Recombination-promoting nuclease RpnD"
                     /protein_id="X:DIHIIAKE_00023"
                     /translation="MTNPHDRLIRETLQDKEDAISFFKNSLPEKVIELLDLNRLELTQ
                     SSFISENLKEEQTDLLFQIPLKSGKKANVYLLFEHKSYLDEAVFSQLLGYISAIYKSQ
                     FKTDKRYSVVIPFVFYHGERTWTLGNSFQDRFILSKNEEEVFKKYIPDFELELFDLSK
                     VDLSRLESITLRVILGVVQKIWEGDASFLGYLGEVFELLTGLKNESKRVEIFQKLFLY
                     IFNVREIEPTEITNLLSHSRYNREYEDLAMTTAEKLIQKGEMKGKVETKIDIARNMLL
                     DGASLEYVLKITRLTEQELKDYGLL"
     gene            17389..18036
                     /locus_tag="DIHIIAKE_00024"
     CDS             17389..18036
                     /locus_tag="DIHIIAKE_00024"
                     /inference="ab initio prediction:Prodigal:2.6"
                     /codon_start=1
                     /transl_table=11
                     /product="hypothetical protein"
                     /protein_id="X:DIHIIAKE_00024"
                     /translation="MRKLHILLLLPIIYSILFVLQIISEYLNHILLGYLLPTAFIISI
                     VLLFIFLLKHKIGIYHVLLLPCFFSMFYFTGHWYFGRASFGIGSGGFFFFLHWLTKYP
                     NFGLINYEVALGMICIFLSHFLPLLFTFIVLSLKHLKSIFLFIILAFDLIMYIPVLLK
                     FDYLNINVLISFPYQFPLFVFFSIFFRISSILMMLIISIYYKRILNNNTTPFGNI"
     gene            18770..19309
                     /locus_tag="DIHIIAKE_00025"
     CDS             18770..19309
                     /locus_tag="DIHIIAKE_00025"
                     /inference="ab initio prediction:Prodigal:2.6"
                     /codon_start=1
                     /transl_table=11
                     /product="hypothetical protein"
                     /protein_id="X:DIHIIAKE_00025"
                     /translation="MIQIVFSDLHWLPQDDQADDLCAHGTVNVCIDNETISDVPNKEW
                     TLSCAGLYLLRSLEHDYHPGDYGSQLIPCCSFDFIPQENWQFPVLMLGCSNGIEWHIK
                     HERNAVTHTTLNGNSSTLALHEWISLVLTLTNQVEEFYRLSGPKKTTSKELEEGYSRF
                     WSEWKARTERAKRRARDFA"
     gene            19392..19802
                     /locus_tag="DIHIIAKE_00026"
     CDS             19392..19802
                     /locus_tag="DIHIIAKE_00026"
                     /inference="ab initio prediction:Prodigal:2.6"
                     /codon_start=1
                     /transl_table=11
                     /product="hypothetical protein"
                     /protein_id="X:DIHIIAKE_00026"
                     /translation="MEKAVPIKTPIGYFKNHRDGIILTNIQWSNSKIIFSCNITDNAI
                     LDATTKEKEYEFKLIFDGVISLFHAELDTYYQIEKDFQKPKVTKSIFEEINNSDYIAK
                     LPIRSDWGEVKHYCLSTYDDIFNILAKSYTFELL"
     gene            20609..21082
                     /locus_tag="DIHIIAKE_00027"
     CDS             20609..21082
                     /locus_tag="DIHIIAKE_00027"
                     /inference="ab initio prediction:Prodigal:2.6"
                     /codon_start=1
                     /transl_table=11
                     /product="hypothetical protein"
                     /protein_id="X:DIHIIAKE_00027"
                     /translation="MKYWRMQLHPDDQSLATDYTVKCLANNYVGLDFPSGSYDLSEYD
                     IDKLEAFPNNIRAFAKQITYNDYILIFHHNIPFALITEIGNYNYLKEVIPEMGIWFRH
                     FRRFKKISYFNDVYKQGKDEHYKITMANTISEASEDTKTVELIKDWIGRLSNNGA"
     gene            21190..21450
                     /locus_tag="DIHIIAKE_00028"
     CDS             21190..21450
                     /locus_tag="DIHIIAKE_00028"
                     /inference="ab initio prediction:Prodigal:2.6"
                     /codon_start=1
                     /transl_table=11
                     /product="hypothetical protein"
                     /protein_id="X:DIHIIAKE_00028"
                     /translation="MINLRLPPELERKLNSFAKSEGKSRSEIVKDSILEYIKNHGKTK
                     TPFELGEDLFGKHTSDVSDLAQNRKKYLHQSVKGKNAKRSSN"
     gene            21428..21844
                     /locus_tag="DIHIIAKE_00029"
     CDS             21428..21844
                     /locus_tag="DIHIIAKE_00029"
                     /inference="ab initio prediction:Prodigal:2.6"
                     /codon_start=1
                     /transl_table=11
                     /product="hypothetical protein"
                     /protein_id="X:DIHIIAKE_00029"
                     /translation="MQNVALIDSGPIVALFNTNDRFHKSTYKFIKSYKGSLFSSWPVV
                     TEVVYLLSFSIDAQSDFLEWIERGSIQILDIQLEDLRYIKTRMKKYSDLSMDLADASL
                     MCIAERQGIERIISIDSDFSIYKTLKGKFLQNLLKI"
     gene            22456..22989
                     /locus_tag="DIHIIAKE_00030"
     CDS             22456..22989
                     /locus_tag="DIHIIAKE_00030"
                     /inference="ab initio prediction:Prodigal:2.6"
                     /codon_start=1
                     /transl_table=11
                     /product="hypothetical protein"
                     /protein_id="X:DIHIIAKE_00030"
                     /translation="MFDRLVKINCYSKSRILKKVAGNLLEKLYCCEINCTEIDRRVLF
                     AHHARGSTIVASKICENVVIYQNVTIGSNLRYNKITNEWENVGNPIIARNVIVSDGAK
                     ILGPVIIGENSVVAAGAIITKDIPPDSVAYGVNQFRPKDKNYDLVFNLNMINFERIIE
                     ANNKLIKKFNENKNQLK"
     gene            complement(23012..23848)
                     /locus_tag="DIHIIAKE_00031"
     CDS             complement(23012..23848)
                     /locus_tag="DIHIIAKE_00031"
                     /inference="ab initio prediction:Prodigal:2.6"
                     /inference="similar to AA sequence:ISfinder:IS1501"
                     /codon_start=1
                     /transl_table=11
                     /product="IS3 family transposase IS1501"
                     /protein_id="X:DIHIIAKE_00031"
                     /translation="MKSNCLEHSIGSMARVLGVSRSGYYKYLNRHKDRSVAPELTNFL
                     QEKWLKSRKNYGFKRLFQEVKKSNLPYGARKVRKAMKHCKISGKQRKQFRPLTTNSKH
                     GGRIAPDLVQRKFHPNEQNRIWVSDVTFIRTSFGWSYLCVILDLYSRKTVGWSLSDRN
                     DSQLVCDTILKAVLSRNPRKGLIFHSDRGSNFCSKETRRLLIANGIRRSNSRKGNCWD
                     NAVAESFFSSLKREIEYNTFYNIEEAEHLLFDFIEVYYNRFRFHSTLGYISPEEFETN
                     IA"
     gene            complement(23854..24153)
                     /locus_tag="DIHIIAKE_00032"
     CDS             complement(23854..24153)
                     /locus_tag="DIHIIAKE_00032"
                     /inference="ab initio prediction:Prodigal:2.6"
                     /inference="similar to AA sequence:ISfinder:IS1501"
                     /codon_start=1
                     /transl_table=11
                     /product="IS3 family transposase IS1501"
                     /protein_id="X:DIHIIAKE_00032"
                     /translation="MKGRRKYSPEFREQAVNRTLNGSFTIKEVAESLGVSYFVLRQWK
                     AEHLKKKETEQPLPDKQLKESEELKRLRKENLRLKDENAILKKFAAMLSREQNPD"
     gene            24712..25665
                     /locus_tag="DIHIIAKE_00033"
     CDS             24712..25665
                     /locus_tag="DIHIIAKE_00033"
                     /inference="ab initio prediction:Prodigal:2.6"
                     /codon_start=1
                     /transl_table=11
                     /product="hypothetical protein"
                     /protein_id="X:DIHIIAKE_00033"
                     /translation="MNSKFEDFALSRLISFDSPLYKVSDLIRQYFYQGDKVYHYTNFD
                     GLKGIIESNGFWLTESTFMNDEQELNNGPLKLQEAIKNIKDHYKGSAQIFIEALANYK
                     LVSRLDYYISCFSKEPDSLDLWRTYSKNETGISIEFDLKDGKFPHFEGLPEYKISEVI
                     YSDKIKLDFIHKLLIVAITEVENDLLNGINYTDWNYEDTANEVIDYISAYFILFKNES
                     FSTENEVRITHHRSEKSGQTIYFRSSKIGLIPYIKSNELYTLDQIPDEKKELTKKLPI
                     SKIIVGPTRYFLEIKRSIGFFLHYSEYENVSVVPSNIPFRG"
     gene            25894..26139
                     /locus_tag="DIHIIAKE_00034"
     CDS             25894..26139
                     /locus_tag="DIHIIAKE_00034"
                     /inference="ab initio prediction:Prodigal:2.6"
                     /codon_start=1
                     /transl_table=11
                     /product="hypothetical protein"
                     /protein_id="X:DIHIIAKE_00034"
                     /translation="MNQTVNISFEKALLKEIDKIAKREHRSRSELIREAARAYIEKKT
                     KWQVIFDFTSKVIDRSVISEKDVFNEIKSVRNKRNAS"
     gene            26139..26558
                     /locus_tag="DIHIIAKE_00035"
     CDS             26139..26558
                     /locus_tag="DIHIIAKE_00035"
                     /inference="ab initio prediction:Prodigal:2.6"
                     /codon_start=1
                     /transl_table=11
                     /product="hypothetical protein"
                     /protein_id="X:DIHIIAKE_00035"
                     /translation="MLKVLLDTNIYISAIFFKGKPRLVFQDLIDEIFTGYISKEILDE
                     IESTLSKPKFKLDDNFIQVVLSEIRDITILVKNKPIQNYLELRDRNDYHILESAFVAN
                     VNYLITGDKDLLTLQKIKNFSIITPDEYLHFKEENET"
     gene            complement(26933..27826)
                     /locus_tag="DIHIIAKE_00036"
     CDS             complement(26933..27826)
                     /locus_tag="DIHIIAKE_00036"
                     /inference="ab initio prediction:Prodigal:2.6"
                     /codon_start=1
                     /transl_table=11
                     /product="hypothetical protein"
                     /protein_id="X:DIHIIAKE_00036"
                     /translation="MSKNFFPLTNDLMFKILFVKEPDLLISILNSVLFTDGEHTIRNI
                     KILNPELVGSSPNDKRSYLDIRAQDEDGKIFHVEIQVAHQSSFVKRSLYYLSGLIRDQ
                     LNRGSMYSDLKPVYQINIVDFDLIPSENFHSKFKFREESNPDIILTDDVEIHFLELCK
                     FVKKDVRELRNNLEIWLYVLKHTSELEEEEMRILVDKTPDLSKAFTILEQYSNDPQKR
                     NELETKLKSDRDYAYDLAARFEAGELQGIEKGIKKGIEKGAEKEKLKSARKMLQKGMD
                     VDTILEITGLSKKDLKDHGML"
     gene            29662..30261
                     /locus_tag="DIHIIAKE_00037"
     CDS             29662..30261
                     /locus_tag="DIHIIAKE_00037"
                     /inference="ab initio prediction:Prodigal:2.6"
                     /inference="similar to AA sequence:ISfinder:ISGme3"
                     /codon_start=1
                     /transl_table=11
                     /product="IS5 family transposase ISGme3"
                     /protein_id="X:DIHIIAKE_00037"
                     /db_xref="COG:COG3039"
                     /translation="MKPEENSKQQNQGELFRNRLDQILDPRHPLYQIANKIDWEKFEK
                     EFGKYYTEKTGRPGLRIRLLVGLHYLKHAYNVSDEKVVEGYLENPYWQYVCGNEYFEH
                     DFPCDPTSLVKWRKRIGSDGVDKFLEETIFLGQREGQIKDPEFRRVNVDTTVQEKAIT
                     FPTDAKLYHRMRQVLVKEASKENIQLRQSYKNLPHQFLQ"
     gene            30432..31073
                     /locus_tag="DIHIIAKE_00038"
     CDS             30432..31073
                     /locus_tag="DIHIIAKE_00038"
                     /inference="ab initio prediction:Prodigal:2.6"
                     /inference="similar to AA sequence:ISfinder:ISGme3"
                     /codon_start=1
                     /transl_table=11
                     /product="IS5 family transposase ISGme3"
                     /protein_id="X:DIHIIAKE_00038"
                     /db_xref="COG:COG3039"
                     /translation="MGSVKRDIERKVENPNERLKSLLEISERILTQSKNSKNKIYSIH
                     APEVECISKGKSHKRYEFGCKVSLVTTSKSNWIVGVQALHDNPYDGHTLKDAINQMEK
                     IVGLRPKEVYVDLGYKGKDHHPEDVQVHLSNKSRKKMTRWERMWMNRRSAIEPVISHL
                     KQDHNMIRNFLKGKEGDRINAILSAAGCNFNKLIRAFFCYFENLISSSFLFSI"
     gene            complement(32492..33571)
                     /locus_tag="DIHIIAKE_00039"
     CDS             complement(32492..33571)
                     /locus_tag="DIHIIAKE_00039"
                     /inference="ab initio prediction:Prodigal:2.6"
                     /codon_start=1
                     /transl_table=11
                     /product="hypothetical protein"
                     /protein_id="X:DIHIIAKE_00039"
                     /translation="MKNYFIVIILVSIFITIPSCAGQKRIKHEASSLDYLNNTLDGEY
                     VYYLDHRSPKNLKIIGVLKLDETSLAVRSKSLNSKSESIVLGRLTLIEGKLNFIPEKM
                     LKGNIQDAQFTATDISNWAILISNVDSSELSKKDFFDLEDPWPEFGYTLLHNFAIWSP
                     IFRLVSTKQKESNGAKGFKIIKIGRIDKRSDSFLQYEYIPVNVKEIPKITYNVPSIDS
                     VEIPIENISFKLDKHWKTSEDLNAHKMNHLIYDLALVSQRDAQISLQKITKDPDIKID
                     TIIRTYIGSMEGVDYDSVHYSNYKGYSRIDFDIYVKGYYPNKFTYIFIPGEKVCKVIA
                     FSSFKQVYISNPTYFENIINSIKIN"
     gene            complement(33696..34376)
                     /locus_tag="DIHIIAKE_00040"
     CDS             complement(33696..34376)
                     /locus_tag="DIHIIAKE_00040"
                     /inference="ab initio prediction:Prodigal:2.6"
                     /codon_start=1
                     /transl_table=11
                     /product="hypothetical protein"
                     /protein_id="X:DIHIIAKE_00040"
                     /translation="MYNILGYQALDREDYQTSIEFFKKALMLKPIYPNPNYGIAISYI
                     KLNHSETALDYALSAYSQFDTQRGKGDVARMLGRVYSDLKNDLKAREYYEFSNKVIPN
                     HYGTLAGLVDVYARIDKPKLKKAMGEFYGLNPRNPTIYHDLYDICASNNTVEDLINFY
                     KEKLLKKENDLVIKGSLNFYLGQLYLKKEPQLAKKYIIQARDLFTQIYAKDHEVFKLI
                     DNILTSLD"
     gene            complement(34409..34891)
                     /locus_tag="DIHIIAKE_00041"
     CDS             complement(34409..34891)
                     /locus_tag="DIHIIAKE_00041"
                     /inference="ab initio prediction:Prodigal:2.6"
                     /codon_start=1
                     /transl_table=11
                     /product="hypothetical protein"
                     /protein_id="X:DIHIIAKE_00041"
                     /translation="MFSPLIQVDSDKNKQNVHTTTNEGINKEIKSKVANYIKEKKYNS
                     AFQLLETYDPENKNIDLVLLKEDLALKYFVTSIMHRTFAFKDLGKSEDLLSVRGSTGN
                     YRMFHFPIDQVLQELLKNNQDHCLLIRGLGDYYYEVQNTEETGLLKVMNFLKKLKINI
                     "
     gene            complement(34948..35724)
                     /locus_tag="DIHIIAKE_00042"
     CDS             complement(34948..35724)
                     /locus_tag="DIHIIAKE_00042"
                     /inference="ab initio prediction:Prodigal:2.6"
                     /codon_start=1
                     /transl_table=11
                     /product="hypothetical protein"
                     /protein_id="X:DIHIIAKE_00042"
                     /translation="MNADGGLRLRENPTIQSRVILTIPEGRIINVIEEIEETETNDNK
                     EGKWVKAKYRNITGYVFNPFLLKVKKDLQYLKENSIKLAKNKSHTKIFETLIENKLPE
                     PYDQNKDRRPNKQFEEFLIENYAERNGYFVITISPRRESCAGYLHFYCYNFIIKNGKV
                     ISTDMNGESYGEFVSISKKAAFFNISGGEGDECGGGGESYTVAFIFKTETTLVERSGW
                     SETCPNEYPCSKPKKFNKTVYEYFNGKGTPTDSELRGIFK"
     gene            complement(35834..36610)
                     /locus_tag="DIHIIAKE_00043"
     CDS             complement(35834..36610)
                     /locus_tag="DIHIIAKE_00043"
                     /inference="ab initio prediction:Prodigal:2.6"
                     /codon_start=1
                     /transl_table=11
                     /product="hypothetical protein"
                     /protein_id="X:DIHIIAKE_00043"
                     /translation="MTRIIFSVFYIIILILGCCKKYSNSVIDFNWPVADLEKNQILVS
                     IDQWDSPNGINVKFLSENSISYHEESEPIHYGKGVYSVKNGILNLQFKETYGEESLEY
                     EFNCTFGYEENDYLPQQYIECSRSILSEKPVRIYNQRSIKPVGTLISIENEKILTMGN
                     KLGKVNFDSFFRSKPELNSKEIPFSSLAPEECLEDISKFPKQVRLPKGFKIRVIGKTE
                     KISKIENWNSPWYYVETNINCYGDIYKMNGWIYAQFVDLE"
     gene            36903..37682
                     /locus_tag="DIHIIAKE_00044"
     CDS             36903..37682
                     /locus_tag="DIHIIAKE_00044"
                     /inference="ab initio prediction:Prodigal:2.6"
                     /codon_start=1
                     /transl_table=11
                     /product="hypothetical protein"
                     /protein_id="X:DIHIIAKE_00044"
                     /translation="MKFVNIVTSLFLIMISINCKYAFEERGYVIANSGLSFRQSPKAD
                     SLRLNIIPRDEFFLILDKEGPEDTIEGTTKRWWKVNYNDQIGWIFSGFAAIYDPSFYD
                     VKKSLYKGDLSIKVEFYNELKTFFSKKAEDHCQLNFISNDFPSGDGDETFDEVYTIEI
                     NTKIDSMVVLSRYDSFSVRITNLEHYKDEIVISYVNSDQRVGNSISTIAWVLDKDKKT
                     FFNREQLGKGTWWTNLIYRPNNEKSYICNSHLKSWLYPFLQ"
     gene            complement(38078..39007)
                     /gene="rpnA"
                     /locus_tag="DIHIIAKE_00045"
     CDS             complement(38078..39007)
                     /gene="rpnA"
                     /locus_tag="DIHIIAKE_00045"
                     /EC_number="3.1.21.-"
                     /inference="ab initio prediction:Prodigal:2.6"
                     /inference="similar to AA sequence:UniProtKB:P31667"
                     /codon_start=1
                     /transl_table=11
                     /product="Recombination-promoting nuclease RpnA"
                     /protein_id="X:DIHIIAKE_00045"
                     /db_xref="COG:COG5464"
                     /translation="MTNPHDRLIRETLQDKEDAISFFKNSLPEKVIELLDLNRLELTQ
                     SSFISENLKEEQTDLLFQIPLKSGKKANVYLLFEHKSYLDEAVFSQLLGYISAIYKSQ
                     YRMDKKYSVVIPFVFYHGERTWTLGNSFQDRFILSKNEEEVFKKYIPDFELELFDLSK
                     VDLNRLESITLRVILGVVQKIWEGDTLFLSHLGEIFELLTGLKNESKRVEIFQKLFLY
                     IFNVRELEPTEITNLLSHSRFNREYEDLAMTTAEKLRKEGEIKGEMKGELKGIIKGKI
                     EDARIMFKEGFELDVVLRITGLTEQELKDYGVI"
     gene            complement(39546..40439)
                     /locus_tag="DIHIIAKE_00046"
     CDS             complement(39546..40439)
                     /locus_tag="DIHIIAKE_00046"
                     /inference="ab initio prediction:Prodigal:2.6"
                     /codon_start=1
                     /transl_table=11
                     /product="hypothetical protein"
                     /protein_id="X:DIHIIAKE_00046"
                     /translation="MSKNFFPLTNDLMFKILFVKEPDLLISILNSVLFTDGEHTIRNI
                     KILNPELVGSSPNDKRSYLDIRAQDEDGKIFHVEIQVAHQSSFVKRSLYYLSGLIRDQ
                     LNRGSMYSDLKPVYQINIVDFDLIPSENFHSKFKFREESNPDIILTDDVEIHFLELCK
                     FVKRDVRELRNNLEIWLYVLKHTSELEEEEMRILVDKTPDLSKAFTILEQYSNDPQKR
                     NELEAKLKSDRDYAYDLAARFEAGELQGIEKGIKKGIEKGAEKEKLKSARKMLEEGMA
                     LDVILRITGLSEKDLKDHGML"
     gene            complement(41830..42837)
                     /locus_tag="DIHIIAKE_00047"
     CDS             complement(41830..42837)
                     /locus_tag="DIHIIAKE_00047"
                     /inference="ab initio prediction:Prodigal:2.6"
                     /codon_start=1
                     /transl_table=11
                     /product="hypothetical protein"
                     /protein_id="X:DIHIIAKE_00047"
                     /translation="MKDNTTFKGSESCKSCHKIIFENWQKSMHRQSFTNSFYQESHAK
                     EPMSWCLNCHSPLLSKGENEKDHRKRILKEEGVSCIVCHVREGKILVAKKPEFNSLVH
                     EYLETPILKSSEFCASCHQFNFPANKSLTEAMHKEFKYSNLPMQNTYNEWKQSIWDDK
                     KNCQSCHLFPKTKRSHSFPGGHDLNYLSDAFNVQLQRISQREFVLIVSLNKTGHAFPT
                     GDLFRALRIHVLNDKDQLIKEWTLKKTYTLSLDKSPESSPKSLINDFVFQPQADKKRP
                     SAQQFHFTLTKESTFLKYRLYIDYLNGFSHAFGKIPLENSILLFKKGMLEVVPVEADQ
                     G"
     gene            complement(42975..44411)
                     /locus_tag="DIHIIAKE_00048"
     CDS             complement(42975..44411)
                     /locus_tag="DIHIIAKE_00048"
                     /inference="ab initio prediction:Prodigal:2.6"
                     /codon_start=1
                     /transl_table=11
                     /product="hypothetical protein"
                     /protein_id="X:DIHIIAKE_00048"
                     /translation="MLIQNISVSTFCRLSLLLILSSYFIQNCRKPKPIGNGYVLLGGL
                     CVHKEPTYRSECFDSLRRGTSIQILEYKIKDKEEKNNLLWYRVQVGSIDGFISVDEEI
                     SNGSFVSIFPIESKVQYVDASVLRVRSMPSLLGQVIETIPKGTAVSVVGSTPYKMKIE
                     DKYDGWAEVITPSGKVGFSYSGFLNTKTEIYAETDLEPLNGILILSSNQSPTFWSNPG
                     VELGQLDGCKSDRPGKYLNVEGVKLVNKEKYFLVKRKINYYGYNSLEYEGCINGWVLD
                     YVGDFVENFYDWSAKQYGDSFDPKLVQILHENTEPLMDLSTLVVNDLGNSGKKGEALF
                     EISYEAIDDDFNQKWKIHKLYAKNKEGYFELMDNLGRESHSEDFDNDGIGEWIVKTSL
                     RSGERTTYYSRSGNTFKPFLEIEDSEYNPCGIKINDSTDIGAYRESMDLPSPQCSVDI
                     TKTIFTFTIQNKKIGYKFSKGELVALKK"
     gene            complement(44773..46206)
                     /locus_tag="DIHIIAKE_00049"
     CDS             complement(44773..46206)
                     /locus_tag="DIHIIAKE_00049"
                     /inference="ab initio prediction:Prodigal:2.6"
                     /codon_start=1
                     /transl_table=11
                     /product="hypothetical protein"
                     /protein_id="X:DIHIIAKE_00049"
                     /translation="MNDTPRVFRVQKDRNFTIVKNNFIDDARLSMKATAILLLALRYP
                     DHWRMSVKTMSKFKSDKESSIASGFKELVTFGYAEFRKGKDPVTGRFNSGWYFFEESQ
                     KPEIPFEVKPTENKRIENQRELFLKEIKESNRKGNKVLDLEQPETPQLENQVVVNSIL
                     PSTKEQKPSRQVFSSQIQSTTREYDQPPQARIEEQKELLEELEIKFKREKNQVLGSPQ
                     AEKPQLDFQGGENQPLSSTIYQGLSKQVLFKQILNTSREYGPPAKTHLEEQKQNLNKP
                     KPLSRFQFPDSWLTKFQDYYFKEHESEMGQPDSELKALNSLYEISKGDWNLIENKIQT
                     LIQLRKQDSRFWYEQSLSPESIAKFWSRLFVRKVKPTEKNTKRNEPQNKSIGAESKYN
                     ESSKSIPDKPIEIKDLDPYKCFLGWGKSKLLKSQLEYYEQNSDPFKYEGTKKILFEKF
                     VNEVYPVLVSNSEVKKTTIENRKGSAA"
     gene            47338..47652
                     /locus_tag="DIHIIAKE_00050"
     CDS             47338..47652
                     /locus_tag="DIHIIAKE_00050"
                     /inference="ab initio prediction:Prodigal:2.6"
                     /codon_start=1
                     /transl_table=11
                     /product="hypothetical protein"
                     /protein_id="X:DIHIIAKE_00050"
                     /translation="MAAELGIDRSTYYKYKNGTLAIPKSILIILRLKGYDDHWVLSGK
                     GQMKLKDSAQLVEMQKRLKLISKLDSYGVLDSIEKLPETPSSVQKKIIQEFFVFLASK
                     FV"
     gene            47840..48664
                     /locus_tag="DIHIIAKE_00051"
     CDS             47840..48664
                     /locus_tag="DIHIIAKE_00051"
                     /inference="ab initio prediction:Prodigal:2.6"
                     /codon_start=1
                     /transl_table=11
                     /product="hypothetical protein"
                     /protein_id="X:DIHIIAKE_00051"
                     /translation="MSQKPYVFVFANVKGGVSKTTSATHCSMALARRGRTLAIDHDPQ
                     GDLSNAFLPNEPLEYFDNANTFTVIRGETTLKESTRNVYEVDILPSSMELEDFQYHVG
                     KDISLVTKLNTVILKSNYDFAIIDTPGSGSYELLSALLSADAVIIPVNPSKWAIRTVK
                     KIFKKINEALSFPGTRISSVYILPTIWNNSGRSGQILEQLEQIPNLLDQLQTKEIGYE
                     LVPTPALLPPIPQSTTIRDRTEFGEPLKEGTEGWNAYNSLAELLIEKSNLSIRSVK"
     gene            48692..49603
                     /gene="noc"
                     /locus_tag="DIHIIAKE_00052"
     CDS             48692..49603
                     /gene="noc"
                     /locus_tag="DIHIIAKE_00052"
                     /inference="ab initio prediction:Prodigal:2.6"
                     /inference="protein motif:HAMAP:MF_02015"
                     /codon_start=1
                     /transl_table=11
                     /product="Nucleoid occlusion protein"
                     /protein_id="X:DIHIIAKE_00052"
                     /translation="MVSKSKKIFQVKDAFGNTTDKTVTNLHNNSQSNALLRELMSKDS
                     KESDQVVQNIPVSKIISKENPRKNFNSESLQELAESIKKYGLIQPISVRKIGNEYHLI
                     AGERRLRATKLNGEEFISSIVKNVHQVDPDLIPEYKLIENIHREDLADIEVALSLTVI
                     KSKYKLSASQLAEKFNKSISWVKQKLMHASAINDLVEAGKIKNPDLISMVPTSILMEV
                     LPAIKANHKDVLDWLLIKAKNDSLPTQAEARKYAKSISQSNDNSKKTKSSITLKTLQD
                     QIKDIDRKIDELKKKKKKLKDQMDLLI"
     gene            49998..51434
                     /locus_tag="DIHIIAKE_00053"
     CDS             49998..51434
                     /locus_tag="DIHIIAKE_00053"
                     /inference="ab initio prediction:Prodigal:2.6"
                     /codon_start=1
                     /transl_table=11
                     /product="hypothetical protein"
                     /protein_id="X:DIHIIAKE_00053"
                     /translation="MTEVVHALVIAHAIESLPLSRAKRQLLSKITDLDIAGRINGFGG
                     CIAKNKTLGEEVGLAETTVSKYIREMRREGYINSGKFHGHYRILNSSLHDTVVKERYQ
                     YNLQKQITKYTSLSSTNILESSNQSTGSAPYERTGDCINNQSTSQINNKERIQSFSFS
                     KVTWENILEHSKNLVSEEWGEYDHNPEKESAKIKSWKKLVPETPGVVLETLKKLIHIR
                     RSEEYKADRFWGTIPVNITSTYSYKDIIKNTYNLLTQVGSKGPLVTENKKEVKTESKV
                     IDPFKNEPTWEGFLVWAKERLSKTSNESLKQFRVKFENEGLYIIGEINDSLKMIVSKY
                     FNEEVKLKTEIKFVKEEELQEKEQNFNSSKKSNPSNQDNQTQPNQEPSISVDQSENQD
                     IKTFSDYISVDKVIHEFMSHSSLKLNRPDLEEVRKLRISYDLEKIVIYDPLPERLKNH
                     IRDYFYSHPQRVIALQFEECKNKFNVAA"
     gene            52089..53147
                     /locus_tag="DIHIIAKE_00054"
     CDS             52089..53147
                     /locus_tag="DIHIIAKE_00054"
                     /inference="ab initio prediction:Prodigal:2.6"
                     /codon_start=1
                     /transl_table=11
                     /product="hypothetical protein"
                     /protein_id="X:DIHIIAKE_00054"
                     /translation="MLIRIKQYKTRFLEAFAERDSSFIVLRLLSAAFNPQNAVSIFGI
                     AAFVVLFCLNWGFERSVKIVPQKLASVLEWSFDSERKLELSSFEILEKPNELFLEDNF
                     RKELKNQKLGFKNKNERLTNVLLYSVKNKESEKLKTVEFHLEIILKKIIPVFTNQPVD
                     ISNIELAIEPNSAVNLETIDSTWETNAELSATEKNEFYHPQKVLILGQIKEIGLSDLQ
                     IKNEPENIQKNSISWEFEKDTFEIRILENIHIEKWTWEQIQEKLEEIKSVKLQNNIPS
                     FFAGAKERLLYLPRRTQPNLKNYEITSLNPDYIWKYSNFLILDHSLEAPNLNRKLMRY
                     YSIQMNGPPPGNQLQVQT"
     gene            53144..60457
                     /locus_tag="DIHIIAKE_00055"
     CDS             53144..60457
                     /locus_tag="DIHIIAKE_00055"
                     /inference="ab initio prediction:Prodigal:2.6"
                     /codon_start=1
                     /transl_table=11
                     /product="hypothetical protein"
                     /protein_id="X:DIHIIAKE_00055"
                     /translation="MRQDYFSRIQSYISDKVINSRSKIDRKNYKFKSNFFNSDSFRNQ
                     NLFREFARLRTFVVGSVSINFKYLTQNLKMWELPQKMLNEKVELNSTSGLKRQNLWEL
                     LQGSLKSKPDLLLGAQMNTRRSDLNTSRITNGVLKSPKGTLSLQNESDRSVANVKSYI
                     EFNNAVQYVKNTIFLIYKKIEMLRCRSKQRVRFVEAGTEKNSLRRSRFSILSPVRNRF
                     SLKTKVVSLITILAFHVVFVLPLSMLDELSAQSVPVLGSTKQFANDDLKPYVDAAKAG
                     STDSATFMNAITNGEQVIEAVWETSVNAEIESIVGGVTTSDSVNNVNVYKDAVRAQLE
                     LQKQQAKSQWLADANAYIQAELQIFLATLSQNTSNNVTSTNASAVQTVNPTVQAVTTT
                     QASQNTNPAQAAESYYQGSQLWDSKWQDLLSKQSTWEQNSLNSIQNGILQWNQSITGL
                     ENDKLAYLNGIEQTKAQWLANKQLIQNAQSQMRSALQSTITNIRNQENQLKANASSDP
                     SLVSVFGDMDGLLDDLQDALNSNSSLGTLAETLGNFFQGQITNATAKADYWNIAKWQE
                     TYATQTLEFKKEVGTASLSCSGSSSCNYQPTGSQAVTYGSNGNVYGWAATNGGFQSGV
                     LVSSFDPYTTANPAYQWYQQMIDQQIPNCFGNQSICSMMYGIDLNNPYASIPVSSTMT
                     VNPNNSTGYYSTGHYVATCNGTDFQGTCLGGTGHYALDTTDCSGAPFGAFCGYNLSWH
                     TDDSYSTSVSENFSQAQKDQIAKNNNIRNAVLGSYNTAFGLSSQAGNAVVGSSTALET
                     KVYLGGTALNSSNWYNSMGLIEQVQVQTKYKYIDTAMQANQNFWTSMKTQFTNIASTF
                     LSLVNPLKDWEERSQTYEEEYQAKLLEIEQTKQSTITNYDNQINQMKAARGAWVTEVY
                     GYQIAGIEGSQNNTDSQFRSGQENWSDTISVFQQAELNWYLSAKDTLQQSVTSPNGEA
                     EYQTNAITQANQIQTQITNSETNTSNLYNAATGLYQTYQYAAAGNVMQQAITNLQNQT
                     NWNQQGANLSQTIADSFGRSEAYKTAELNASNRINALAQTIYGSGAYIVDNTELNQIQ
                     NQITTNGQNQNHWQNEINGNSGGFNFNGRRASSISTTTEYTNIQNDISVATTLQEEVV
                     DEERGYLKTANEYFEKSEKYEELAQKAKSEAKFDEAALYTGYAVREKGNAITFLKKKY
                     NGIGEEITNEVDNRGLTYTRSSFLSYRDTLLNKNFQNSTQVQKQIQEGKNQVAGIITE
                     GETYNQVQGMIQSAQNLNQQGVENKERVEKLLAQSKELAEKNIGEGLLDGLQEMIASI
                     QSSLPQEVSANGVSQYIQAQEKELAEKQEKANELLSHMNSLVTNNNDLSTLQALLQGS
                     SQALNIAANSAVSKYLDDYAKKLQKDNEERSSNLQKTLLESLTNGDDYKYLRDAGYGF
                     RVDGEGITAYREIYSGEIAIDGSAMKSTSYSPDLEYQYIRIETKFNPGNLSVDLLNPN
                     NTTFSAEMVSSVKGYIDNLQKNVESMFAQFSNKTNEIKEEYVQNKEIESYQKKLYEAS
                     KENYLAAFQALPGEFKGMFEGEMGGLKNYHEQGSKYNFGQGSFNGQSGDMKKVGKSMY
                     DGVNIDDTVFAGSRELKGSVSVKGIPVEVSYGMQYLIVTSGFDISNLGYNFKLKGLGT
                     NYVDNQLSGANQRYEIYKEDIQDRIERQAKSNDAEKESKGFIFTILNGMNGGSGSMGQ
                     RFTQAVRSEAQSRITGAVAEATGLPASLVGALVGGSSMKDAVKAYVKDETTNAISKAT
                     GLPTWLISNQMEKMNKPKEQWYQSQEFQMVTTVAAVVAAPLTGGASLMIAMAVNAGLG
                     AATGAASGGLKGALVGAVGGAAGAAVRSFTGGAVTVGLSYSAENGFGASVGVGYGPAN
                     VTVGISEKGGATVDLGFNKGGFNAGLSYNSKTGKASGSVGLEISQGSSLGISYNEGDG
                     FGASISKSLDNGINGSLSWSEKGGVGGNIGYEVPGDKNKSKDSLANKMQGSGGSLNWS
                     QRDGVSVAVNASGGVNAGNWSQSGGFQANTNFLNDQWKANFVSKQGAIEELQSKGLSK
                     DQATAILDASAQEESKAAQNRNNAEQGASALSGAGEVLLGGRRDGDLTGSHGVIGFDD
                     DGPGLAYGAPSSHGPDQMMTRSSGITDGDGRTVLHPKPGVQADGSILVSTPSKPGGVQ
                     ADGSIQVNGSKYQYEISDGKGNKFRYGYGAGGEADGIVHLNVNGKPVEDGSTVRLGKD
                     GKLRVVGDIPAKSTVFVNGIDNKPMEAIHSLHSLQEKSGREVYLVYNRTEGVGNDLVN
                     CAGGKMGQNVETSQAVLANYIRAGKIDTLIAHSQGSLISGNALIEAQRDKPEHIERVN
                     WVTFGSPAGLNSIPDKLRSGVFYENQADGVTISGSTGRRIAAFKNGYEIRPGRNIGHS
                     LDSYAESIGDYFSKR"
     gene            60476..61093
                     /locus_tag="DIHIIAKE_00056"
     CDS             60476..61093
                     /locus_tag="DIHIIAKE_00056"
                     /inference="ab initio prediction:Prodigal:2.6"
                     /codon_start=1
                     /transl_table=11
                     /product="hypothetical protein"
                     /protein_id="X:DIHIIAKE_00056"
                     /translation="MRKDSRKYLGFVLIVLLVTSCDLFKKVDPDFKDYVVDGPEDFPF
                     DPNKLPVIGVTTEEDLKKMYPKPYRIWTYKRPIPKEILGKKFNMDRIYYYVNLQTEKI
                     SGPGKSGYFGKDYLHFYLFIEKGVVAQYLVSHHVRKNWKEDWALGPYDRSVWGLNKKN
                     NETWPGQDEDADCYWLQRRDRLQYFQSDGHRKPCPYWEAVPAWEK"
     gene            61324..61605
                     /locus_tag="DIHIIAKE_00057"
     CDS             61324..61605
                     /locus_tag="DIHIIAKE_00057"
                     /inference="ab initio prediction:Prodigal:2.6"
                     /codon_start=1
                     /transl_table=11
                     /product="hypothetical protein"
                     /protein_id="X:DIHIIAKE_00057"
                     /translation="MKKRKRMNKLLWACAILLLATGCFTIGKVGYMSPASHDDGELSE
                     EVLGEKCGFVVTNILNDMNSVLSNKGKSDLTNVGLKFTGSNCAQTRSIK"
     gene            61607..61969
                     /locus_tag="DIHIIAKE_00058"
     CDS             61607..61969
                     /locus_tag="DIHIIAKE_00058"
                     /inference="ab initio prediction:Prodigal:2.6"
                     /codon_start=1
                     /transl_table=11
                     /product="hypothetical protein"
                     /protein_id="X:DIHIIAKE_00058"
                     /translation="MKRVFKLLTQCIFLLLVSLNCSYNWGQFKRYSVTVPSDLEVIGS
                     GSRVTGSDCSFLPTRWYTNSIAEAVRDALKSAPGATGLKDVEVKAQSYQYVFFGCIEV
                     EGTPVREVVVPAKSTKKK"
     gene            62109..62318
                     /locus_tag="DIHIIAKE_00059"
     CDS             62109..62318
                     /locus_tag="DIHIIAKE_00059"
                     /inference="ab initio prediction:Prodigal:2.6"
                     /codon_start=1
                     /transl_table=11
                     /product="hypothetical protein"
                     /protein_id="X:DIHIIAKE_00059"
                     /translation="MEAKKRQKGYTIGEAVKDKRSGQKMYVEEAWAPEVSCVYFDAGK
                     DSLVKVKMYPEELERIKESLPYLPK"
     gene            62460..62690
                     /locus_tag="DIHIIAKE_00060"
     CDS             62460..62690
                     /locus_tag="DIHIIAKE_00060"
                     /inference="ab initio prediction:Prodigal:2.6"
                     /codon_start=1
                     /transl_table=11
                     /product="hypothetical protein"
                     /protein_id="X:DIHIIAKE_00060"
                     /translation="MKEGKKGYILGEAVRDKRTGQTMYVDAVWSLEVKCVYYDPKTNQ
                     LVKLEVPYEELEKADDPLFKTRVRRDFLDLNS"
     gene            complement(63101..63325)
                     /locus_tag="DIHIIAKE_00061"
     CDS             complement(63101..63325)
                     /locus_tag="DIHIIAKE_00061"
                     /inference="ab initio prediction:Prodigal:2.6"
                     /codon_start=1
                     /transl_table=11
                     /product="hypothetical protein"
                     /protein_id="X:DIHIIAKE_00061"
                     /translation="MKVLLDIKDSKAHSLLEILKGLSFVKFKILNEPKEKDPTKDEIL
                     EGIQQGFKEAKLIRAGKLKAKSMEQLLDEL"
     gene            complement(63560..63913)
                     /locus_tag="DIHIIAKE_00062"
     CDS             complement(63560..63913)
                     /locus_tag="DIHIIAKE_00062"
                     /inference="ab initio prediction:Prodigal:2.6"
                     /codon_start=1
                     /transl_table=11
                     /product="hypothetical protein"
                     /protein_id="X:DIHIIAKE_00062"
                     /translation="MSPFSDKVKKLRKEKGWSQDEFAAKIGVHGRHIGKYENGSTMPN
                     SETVIKMAKVFEVSTDYLLLEEVNASPTSKIRDQALLKEFEIVDQMNEKDREVIKSLI
                     DAFIKKGRMEQVLGK"
     gene            64120..67014
                     /gene="dnaG"
                     /locus_tag="DIHIIAKE_00063"
     CDS             64120..67014
                     /gene="dnaG"
                     /locus_tag="DIHIIAKE_00063"
                     /EC_number="2.7.7.-"
                     /inference="ab initio prediction:Prodigal:2.6"
                     /inference="protein motif:HAMAP:MF_00974"
                     /codon_start=1
                     /transl_table=11
                     /product="DNA primase"
                     /protein_id="X:DIHIIAKE_00063"
                     /translation="MPQFIPKEEIARLKVETDLLALVRSYGIELKNHGTNWLGRCPFH
                     EDRTPSFVVTPAKNLWHCMGACKTGGSAIDFVMKREGLGFHEAAEVLQKFKPRAEASM
                     RGKPLTPVPLEKALGRKIPTTEKLSSEEREVVFQVLEYYETNLRQTRSALSYLQTRKV
                     GSEESISKFRIGYSDGSLGKILPSRQSIVGQRTRDILKEFGIFGENGQEYFQKKIVIP
                     IFRDKELCGMYGRRVFTSKDPRIPNHRYLQGKHLGIWNEEDAFEKKELVLCESIFDAL
                     TFWENGIRNVTCSYGVEGFTEVLQETILEKQIKKIYIAYDADMAGDKGAASVYQKLKD
                     KGIEIYRVLLPLGMDVNEIAVRNEEVQDTLLGLLEESVTLTEEELTRGYKEIFSVETN
                     LSAPRSQEPLLTSEGLSALVESQPQPEVKITKEEVEVKFPERAYVAKGLFRNNVSLET
                     LKVTLKVIQGERYHVDTVDLLSYKGRTSYISTSSNELKEKEEIIKKELGKMINVLEEV
                     LNEREKERNVKTEVELTPEERAQAILYLEDPELLSNILMDFERCGLVGERVNSLVGYL
                     ASITRRTENPLAVIIQSSSSAGKSTLMDSILDFVPEEEKEKYSAMTGQSLFYMSSKNL
                     KNKVLAISEEEGVERAKYALKILQSEKKISIASAMKDPTTGRTVTEEYSVEGPVVIFL
                     TTTNLEIDEELENRCLILTVNEGREQTRTILEIQREQETLEGIVKKRDKEKILTLHKN
                     VQRVLRPLVVVNPYAKEMKFPDTKLRMRRDQRKYLTLIKSIALLNQYQREKKIGKDEN
                     GESFEYIEVEKKDMELGSLLASKILGRTLEELTPQTKEVLFCLHEMVEKESEEQNLSK
                     SAVRFTRRQARERLGMSDTRLRVHLRRLEELEYLVVRSRGQGQLVEYELLYDGEGQEG
                     EEFTLGLTFLGARETGETYTHPEETVVDEVLFSWKEILGLARKEEVREVV"
     gene            67011..67388
                     /locus_tag="DIHIIAKE_00064"
     CDS             67011..67388
                     /locus_tag="DIHIIAKE_00064"
                     /inference="ab initio prediction:Prodigal:2.6"
                     /codon_start=1
                     /transl_table=11
                     /product="hypothetical protein"
                     /protein_id="X:DIHIIAKE_00064"
                     /translation="MKESEYSEFLVYFCSGNLGKFLLWIRSVCIHTNKARENLHFGTG
                     LTQTSPPKSSTSPSKTGTSLPLRLGFAWPSPRGRRRPTLLFCSGLAGVLRQNTSFTLK
                     QCILGRKKFSRSLLLLLIGFESK"
     gene            67385..68113
                     /gene="xerC_1"
                     /locus_tag="DIHIIAKE_00065"
     CDS             67385..68113
                     /gene="xerC_1"
                     /locus_tag="DIHIIAKE_00065"
                     /inference="ab initio prediction:Prodigal:2.6"
                     /inference="protein motif:HAMAP:MF_01808"
                     /codon_start=1
                     /transl_table=11
                     /product="Tyrosine recombinase XerC"
                     /protein_id="X:DIHIIAKE_00065"
                     /translation="MKWQEKLDTLRNSPVGSFENYCYNYLEWNRTAKSHDPYTLKNTH
                     VCLMNFFDWCALREVRYPKEVTLSVLERYRAHVSGLKNKKDGKELSSARKHKKLSSVK
                     DYFGWLVKKRVLLLNPSLDLELPKYVRKNIPHNVLSVEEAEKILSVPDVTNVFGLRDR
                     AMLEVIYSTGIRRMELGNLFLSDLDFEEKTLLVREGKGKKMRLIPISERALEWVRNIW
                     KGRESYFLKMQKSPIYSLIKEVRR"
     gene            68110..68475
                     /gene="xerC_2"
                     /locus_tag="DIHIIAKE_00066"
     CDS             68110..68475
                     /gene="xerC_2"
                     /locus_tag="DIHIIAKE_00066"
                     /inference="ab initio prediction:Prodigal:2.6"
                     /inference="protein motif:HAMAP:MF_01808"
                     /codon_start=1
                     /transl_table=11
                     /product="Tyrosine recombinase XerC"
                     /protein_id="X:DIHIIAKE_00066"
                     /translation="MNPASITLNFTKFRDTAGIKKRQAVHIFRHTTASGMLDNGADIR
                     HVQEMLGHAYLSTTQIYTHVAIRKLKEVYDKTHPSIHTPNSNSLVGGAEENTFQKIEK
                     KVDTKTQDKDSNPEESNTS"
     gene            68639..69133
                     /gene="soj"
                     /locus_tag="DIHIIAKE_00067"
     CDS             68639..69133
                     /gene="soj"
                     /locus_tag="DIHIIAKE_00067"
                     /EC_number="3.6.-.-"
                     /inference="ab initio prediction:Prodigal:2.6"
                     /inference="similar to AA sequence:UniProtKB:Q72H90"
                     /codon_start=1
                     /transl_table=11
                     /product="Chromosome-partitioning ATPase Soj"
                     /protein_id="X:DIHIIAKE_00067"
                     /db_xref="COG:COG1192"
                     /translation="MQIVTLANLKGGVAKTTTAINLSIQLSCRKKKVLCMDLDLNNNL
                     TDFFLRGVKEEELEERNIYHALIEQKEITACIYETQFTGISILPATIGLGKITEELGS
                     DPRVFGSFVEKLRKLDYDYVIIDTPVYLSLELRFALFVADMVLYPVRPSRWNFQGTKT
                     LLGK"
     gene            69094..69411
                     /locus_tag="DIHIIAKE_00068"
     CDS             69094..69411
                     /locus_tag="DIHIIAKE_00068"
                     /inference="ab initio prediction:Prodigal:2.6"
                     /codon_start=1
                     /transl_table=11
                     /product="hypothetical protein"
                     /protein_id="X:DIHIIAKE_00068"
                     /translation="MELSRNQNTVREIENIFEEYQKADGKEKKAKTLLVPSIVGKSKK
                     ESERITILKKKYEVTKTVVWKLSAIETATELGKALKENTKGYELFEELTNEVLKKLKR
                     GRR"
ORIGIN      
        1 tcagcctttt tgatatttcg aataaaaatg caaagccaat cggccagggt gcgcttaaga
       61 gaacgctaat atcaggcttt acgccgatgg ataacaccgt ctatgttacg catgagaaaa
      121 ttcaaattaa agccaaggga aagaaacact atttcagtaa aattgatctg acaaacgaca
      181 cgatcattca atttacatgc gaactacctt tcacagatca tactatcgtc tggtcccgtg
      241 ttgagaatga taaattggcg gtcttacttg acaatggtga tatgctttct acgaacttcc
      301 caaaaagctc ctgacaccga caatggatcc tttttcagtt gggacaacga ggcaccttcg
      361 caattccagc gtttatacaa tattcgatga tttatagtta tgcgaacata ccgcaggaac
      421 tttcagaaaa tcaaaagatt cattttgaat aggacctttt gataaggatt aagctaaagt
      481 gaaagtttaa taatgtatct caaatgggga acaattgact taaggaataa ttatcatggc
      541 aaaaacagca atgattcgag caagagtcga aggtaactta aaaaaagatg tagaaagcat
      601 actcgatcat ttaggtattt ctgctttaga agttatcaat attttttatc atcaaattaa
      661 acttagtaaa ggattaccct tcccggttta aataccgaat aaagtaactc taaaaacgct
      721 tgggaggcta cggataaaaa gaaaagtata aagtctttta aatctaaaga tcaggcattg
      781 ttggtcgcta aaaactaaag attcgattta agacaaataa aaaaatagtg ccttcgggaa
      841 ggcgaacttg gaagatctgc atttgaagaa tttcaagcac tactataatc aatagagttg
      901 ttgaaaaatt acatagcaac aattaacaaa acgcttcaat cgaccgtttc catacaacga
      961 aaaccgatag agaattaatt tttcaacaat tctaataaag gattttcaaa atgaacacct
     1021 tcactggaaa agtattgaaa tacgaaacgc ctgtgtacaa ctacaacgaa taaagtgtaa
     1081 cccatgtctc ggtctagagt gttaccgatg tgccagaaca tacataaaca aatgttcatt
     1141 tttgagatat agggcgcatt atcggaagtt gtatgttgca tcacagaaga atctactatt
     1201 aaaatgaatg gaagaatata aggagtaaaa ttgaaactgc tccttaaaaa tcgatattaa
     1261 aggattttat gctctttcag agttttttcg gttagccctg taatctctaa aactgttttt
     1321 agatccattc ctttcccaag catcttaccg gcggtttcca gtttctcttt ctcaattcct
     1381 ttctcaattc cttgttcaat tcctttctca attcctttct caattccttt ctcaattcct
     1441 ttctcaattc ccttttcgat tccttgcttc acaccttctg aaatcagttt ttccgcagta
     1501 gtcacagtca actcctcata tttttctaat ttcgatcttt gaaaaattac tttgaactcc
     1561 gaaggtttca aatctcggac ccaatagata tacaataaca atttccgtaa gattgcaacc
     1621 cttttcgatt cttcctcaat ttccaagagt agagaaaata aacctggtaa gtgagatata
     1681 aattccaaat ctccttccct tattctttgc accacaccta aagtaacttg aaaggttata
     1741 ctttctagct tctctttcaa ttctactttt ttcagatcga ataagtctat tttaaaatcg
     1801 gggataaagt cttttagaat tcccgtttct tgacttgtta gaacgaattg atccaaaaat
     1861 cgattcccaa atttccattc tttttccccg tgataaaaaa cgaatggaat tactacggaa
     1921 agtttttctc cgtttctttg ttggtttcga tagatttcgg tcatgtatcc gagtaattgg
     1981 atatagatcg tgttttctaa ataacttttg tgttcgaaga gtaaatatac attagattta
     2041 ttaccggacc tgagtggaat ttgaaataat agatcggtct gttcttgttt taattcttcc
     2101 gagacgaaac tagattcgga tagttctaag ttctctaagt cgagtaattt tactacttcg
     2161 atcggtaatg tgtttttgaa aaaagttgct gcttcttttt tatcttggaa tgtttctcga
     2221 atcaatcgat catgaggatt attcacttcg gccatctgtt atcttttgaa ttttatttca
     2281 ttaagtcaat tttatttaga actgatctaa aacttcaaaa aagagtttcg cttgtaagaa
     2341 aaaataaggt ttgttccgag ttcatgatat ttacgaaaaa atcctattgt atcacataaa
     2401 aatcactcca agtttaaaaa gatatagtaa caagaagttg aatttatgtt catcatttga
     2461 aatcttaaag agaatctaac tctctttgat ttaaatcagg acctcctatc ccttgataaa
     2521 gaaatcttat tcaaaataaa ttttgcactt cggaagaagc tttctaatcc tttctttttc
     2581 ttcggatgag agttggttat tatccaattc caaccgtttt aaattcttca gttgtccaat
     2641 ttccttagaa agagtcttga gttggttatt atttaattcc aacacttgca agttcttcaa
     2701 ttgtcctatt tcttcaggaa gggttgtaaa ttggttataa ctcaaataca actcttgcaa
     2761 gttctgtagt cttccaattt ccttagaaag agttgtgagt tggttattat ttaattccaa
     2821 cacttgcaaa ttttgtagtt gttcgatttc gttaggaatt attttaaatt ggttataacc
     2881 caaatccaac cgttttaaat tcttcagttg tccaatttcc ttagaaagag tcttgagttg
     2941 gttattattc aattccaacg cttgcaagtt cttcaattgt cctatttcgt taggaagaat
     3001 cgtaagttga ttataattca aatacagttc ttgcaaattc ttgagttgtc cgatttcctt
     3061 agaaagagtc atgagttggt tattccacaa attcaacgtt tgcaagttct tcaattgtcc
     3121 tatttcttca ggaagagtca tgagttggtt attattcaat tccaaccgtt gtaaattctt
     3181 cagttgtcca atttccttag aaagagtctt gagttggtta ttattcaatt ccaacgcttg
     3241 caagttcttc aattgtccta tttcgttagg aagaatcgta agttgattat aattcaaata
     3301 cagttcttgc aaattcttga gttgtccgat tcccttagaa agagtcatga gttggttatt
     3361 attcaaatac aacgctagca aattcttgag ttgcccaatt tcttttggaa aagtcttgag
     3421 ttggttgtta ttcaactcca acactcgcaa attctcaagt tgcccgattt cttttggaaa
     3481 agctccgagt ggattttcat ccaaattcaa atcatgcaaa ttctttaatt gtccaatttc
     3541 ttttggaaga gttgtgagtt tttgaccatt caaatacaaa aatcgaacat ccaaaggatt
     3601 ttggatcgct tctgttaaat ccctgtaagt ttttggttct actttttccg tttgaatctt
     3661 gcaagaaaga ttaatgagaa acagaaagcc aattgttatt ttttgtaagt gaatcaacgt
     3721 tatgcggaag ttcataaagg ttatccggac tgaaatttat ttaattgaaa gataaatttc
     3781 tatataaaaa taaaaagtca ttcaatttaa acgttctttt ataaatttct gtttgtttaa
     3841 agttaaaatt gattccggat tttctttttt aataagatca aattttaaat tctaataatc
     3901 tttttctttt tctaattttt ttcttaaacg ctttaagaat ttgattatct ttttggtttt
     3961 tgcagaattg taagacttga accttcgttt gattgaatgt aaattttaag atcgcgtggg
     4021 gtttacctgt aaacttgaca caaaccctat gaaatgaaga agcagaatta aaaccacatt
     4081 caagggcaat attgaataaa ttataatcgg tttttttctt ctttaattgg tgaacgagtc
     4141 gggtttgaag aagtctcaga gcgtttgtgt aagatctatt ttacgaacgc agttttgggt
     4201 atgttagatt tatttacagg aaaagtattg aaatacgaaa cgcctgtgta caactacaac
     4261 gaataaagtg taacccatgt ttccggtcta tagtgttacc gatgtgccag aacatacatg
     4321 aacaaatgtt caccaatgag tcataagata cattatcgga agttgattgt tgtatcattt
     4381 aaaaaaatat acttgaaaca ctgaacgttt actcaactaa agatctacac aaaactgttt
     4441 ttgagaatca tctatcagtc ttgttgaatt acactcctat tctatttact aagcttttgg
     4501 gattgataga ttccagggct ttatgatatt cgtatattct gttattatta ggtgtttata
     4561 cgaaattcga tgatttgcag ttatgcgaca tgctaaaaat tataggggtt aagtgatgcc
     4621 aattacaata caaagtgtac atgatttacg aaattatttc aaaggggtag taacgcgttc
     4681 taagcaccat gcccctaaag ttgatcaaat tatttactca ttggtcggac atgtcatttt
     4741 aaaaccgggt ttcaccacat ttgctttgtt actcggtttg tgagacgcgc ctaagggcgc
     4801 tcaaacctcg tgccaattct ttcgcgcgtt tcgcgcgctc caaaaccgca aacgtcgaga
     4861 agcctattac gttagttgca atagcccaaa aatcgaaagt aatacgagga cttattgcat
     4921 tatttttaat taaagaaatt aatttttaaa ttatcaaata tcattcaaaa aaaattgctg
     4981 acaggtttcc aaaagtatat acaatgtata tataggaatt tatggaatca attattcaaa
     5041 aatggggtaa tagcttagga attagaattc caaaagcaat ggcaacggaa ttagagttaa
     5101 atgatggaag ccatgttgaa ttacaatatg aaggagataa gattgtaata tatccaatga
     5161 aaaaagcttc attggaagat aaactttcta aaattacgaa acaaaatctt cactctgaaa
     5221 tatctactgg taattctata ggcaatgaag cttggtaaag aatagaaact atactcctga
     5281 aaaaggagat atagtgtggc tgaactttac tcctcaagca ggtcatgaac agaaaggtcg
     5341 tagacctgca cttgttttat cgcctaagga atataattca aagacagggt tagcaatatt
     5401 ttgtccaatt accagtaaaa ttaaaggtta tccattcgaa gtgttgatta aatcaaaaaa
     5461 aatcgatggt gtaattcttt ctgatcaagt aaaaaactta gattggacta tccgtgaagc
     5521 agaatttatt gaatcaataa ataaagtttc tttaaaagaa gttttagata atattaaatt
     5581 attaatattc taataaatgg gctactgcaa ttaacttcgt ctcctcctca ctctggcttt
     5641 cgacatattc aaaacccgat ttaaaaagaa atcccaatta aaaaccctac ttatttcctc
     5701 acctaaaaac ctacacgaaa ctgcttttga gaatcatcta ttagtcttgt agaactgtaa
     5761 tataactcta ttttctaagc ttttgggatt gatagattcc agggttttat gatattcgta
     5821 tattctgtta tttttaggtg tttatacgac gttcggagat taatagttag gcgtaatgct
     5881 caaaattaat gttgctacct tcattatttg tatataataa taggatttaa ctgagagtta
     5941 tctattgttt ttgtctatgc atgtcgatta tcaaattgga agggagggct tggcgatgga
     6001 cccatatgaa aatttagaaa aagaaatgaa taattgccat tcttggatac taccaaaagg
     6061 cacaattatt catttcaatg aaatacctta ttacctaaat gctaacacag aaatattagg
     6121 caataatgcg ccaaagaatt ttgtcccacc aacggatgag gatattcaac gattctttga
     6181 cgcagagtag gtgttacaga ttcctatcta gccaatctgt tgttgtcttt tcaaagttat
     6241 aagttgccca cttacctgtt aatccgacga caatcaattt atcattgttg tcacaatacc
     6301 ttcttaaggt atctctgaca tcgcttgtcg acgaattagt tttaactatc catgtaccac
     6361 cggttacatg aagatttaca gggtaattgt cttgaattcc cttgattatt gtttggtatt
     6421 cttgtcctgg tgaattcaga acatatctta ctaagtagct actcatatta atagcacact
     6481 ccttcaatta atattaagga ttatgcttgc caaatttaga taagttctgt atttgtgatt
     6541 tgctgatcta aataaagaac ctctataaga ggcaaacact ctggaattcc aatccagatc
     6601 ttttcggctt agcactctga atgttagagt gctcggctgg cttctaacta aaaaatcctg
     6661 atatttttct gtcaacgcaa aatcttcatt tggacaaata atcttattta gtctcattag
     6721 ttattgataa caaatgttct aaatagattt tctccatcgt tctttatatt tcggattcat
     6781 aaataatgaa attataaaga acgttcgttc tgtctattag gcaaaaatta tatttaataa
     6841 ttataatata tgagcactac gcctaactac gctggggaat tgatatcggt ggtgtgctga
     6901 tggaagcaga cacagacacc tccttttttg gtccagatta tctctatact ccccaagtca
     6961 tcggtgcttt cgaaacaatt gaatttcttt gcgatgagtt tggatccgag aacgtatact
     7021 tggtgtccaa gtgttcggaa gcgactgcac agcggtcgtt ggagtggcta acctatcgtc
     7081 gtttttatag tgaaaccggt ttcgcacggc aaaatgtgct cttctgtcgc tcccgggagg
     7141 aaaaggctcg catctgcaat cagcacgcgc tttccgcgtt catcgatgat cgttactccg
     7201 tgctacagca catgctggag gacacacgtc taacgaagct gtttcttttt gccccgcagc
     7261 aagaagaact tactctcttt cgtgcagctc aaccaaatag aatccaatta atcgaccatt
     7321 ggttttggat caacgctcac ctgacctttg aaatcagccc tcctccgttt cccctaccac
     7381 ctcgctggcg gttggtcaag gaccgaactg aaagcgacac gatggcccgc caatttctca
     7441 aggagaccgc ccgactctct ccgaattcag atctccttgg actgcgttgc attgctcgat
     7501 tccaggatga ggtactgctg caagccggac ccgatgaatt cttcatcagt tatctaacgt
     7561 ggtctaatga accggacttc aatccatccg cgccgctccg gccctacacc ctcgcagaag
     7621 caattgatcg tctaaaggga agcgctattg cgttcaaatg gccgcctccg gcggtttaca
     7681 cttgatcggg aaaacaaacg cattgtggaa gaagcggaat aatgcggcgc cacttcgtta
     7741 ccctctttcg ttagacgcca tgactaataa tttatatgaa aactaaaaaa gttttaaaat
     7801 acataacgat tttttcacta attattttga ttactccgct cgtattgtat ttttacaagt
     7861 ttaatgaggg tttgtcatcg aacgatcaag cgtggtctag tttcggttca tattttggcg
     7921 gagtttctgc tgccttattc tcatttgcaa gttttatatc tgttctatat ggattaatac
     7981 gcaatgaaga tattaggata tctgaaaatg aggaaaaaca tctcttaact ctaattgatt
     8041 tattggggcg tcacaaatca tttatccatt gtagaacagc ggaagaggat ctctatagct
     8101 cccaagttgt tgaacgctat aataatatgt tatttaacat ctcaataatt gataaaaatg
     8161 ttatgagttc tattattcct ccttacattc aattggacag ttctgtgaat gtgtattgca
     8221 acttgattat atatattttt gaatatattt tcaaaacgtc aaatgttcaa aagtatatgg
     8281 atctattttt gtctcaactg tcggaaagtg atcgaacttg tgtggttgct aagaaaatat
     8341 catttttcga agatcaaaaa ggttttatgg aaaagttaat gagtgaaaag cagtttatag
     8401 cattaaaaaa tatgaagact aaagctgatg tggaagttaa caattttggg aaaagttttc
     8461 aataagtcac ggcttctcgc gttaacctag tgacgaatta ttggacacat ttttacgcag
     8521 catttacttc aaattgcaca ggactcacaa agtctaatga cgaatgagat ctgtgtctat
     8581 tataataaac ctctatatga tcaaaaagta attcttcggc ttcttgaatt ttataaaagt
     8641 aattatattc catttctctt ttcagagaac caaagaagga ctcagcaact gcgttgtccc
     8701 aacaatttcc ctttctacta ttactccttc tgagtttatt atttaacaga taccttcgag
     8761 tttcgtacga acaataattg gatcctcgat ccgaatgaaa aactaaaccc ttaggaggat
     8821 ttctacattc gattgctttg gaaagagcgg tgcacactaa cttagaatca ttagaatttg
     8881 aaatcgacca acccactact tttcgagaat aaagatccag tattacacaa agataaatcc
     8941 acccgaaaga ggatcttaaa aaagtaatat ctgaaaccca gatccgattc ttctgattcg
     9001 gtttgaaatt ccgttgaact aagtccggag caacccgatt cccatgatta gaatctgttg
     9061 tggcaatccg aaaacgtttc tcctgttttc cttgaatttc acaaagtttc atcacttttc
     9121 gaaccgttct tgctccgtaa attgaataca ctttcttcac ttcccgaagc aaccgaacta
     9181 agccgtaatt cttacggctt gttagccacg tttcccgaat gaactcgaca agttcaggat
     9241 tatatttttc taattcgttt ttactccgtt ttagaaattg atagaatcct gaacgagaca
     9301 ctcctaaaac gttagccatg ctttgaatcg aatactcaaa tcgatgagtt tccatgaaca
     9361 tcaatcggga ttttgttcgc gggaaagtat ggcggcaaac ttttttagga tagtaacttc
     9421 ctctttcagt ttcagatttt ccttccgaag ttttttcagt tcttcacttt cttttaactg
     9481 tttatccgta agtggaagct gatcttctga ttttttcaag tattctcccc tccattgtcg
     9541 taacacaaaa tagctgaccc tgctacttct tttatcgtaa acgaaccaga aagtgttcgc
     9601 ttgactgctt gttctttaaa ctccggagag tattttcctt tcttattcat attcaccttt
     9661 acctcattcg ctgagtaaaa ggtgtccgtt tttacgtaac taggttaaga tcgctaacgc
     9721 gactctcact ccggctttgc acattcgctt tgttcctcgg cttgcaaggc attcgctcaa
     9781 acttcgtgcc aattcttccg cgcgtttagc gcgctccaga accgcgaact tctcttcgat
     9841 tttatcgaag tgtattacaa tagattcagg cttcattcaa cattaggtta tatgagcctt
     9901 gaagaatttg agacaaatat tgcttaaatg gctgtctact tttatgtgac tacttcagtt
     9961 tttgggaagt tcaagtttag cagaagttca ttgattcaat tgtaatcaaa gatttttcag
    10021 aggtttgttg tgatgttttg gttcgaagaa aatatttccg aaagtcataa tggcgcaatt
    10081 tcgaatttat taggttgaca ttgtagctac ggtgactact attttactat gaaatcgatc
    10141 ggaattaaag atctaaaaaa caatcttagc agttaccttg aattcgtaaa aaaaggtgaa
    10201 actattatta tctatgatag aaacaaccct attgctgaaa tcaaaaaaat tcttaaaact
    10261 gacaatagaa ctgatctata tatcaaagag gctactgaaa ataattctct cattcctgct
    10321 aaaaaattca aagaaattaa attccctaaa gttaaatcct taaaagggat ttcaaggacg
    10381 gaaatttcaa acacttggaa aactatttat aacgaagaga gagaataaaa ttggctctat
    10441 atatcgatag tagttttttg ctaaacatta tgtattctga aaatcatttt gaaaaatact
    10501 tagaaatttt caattcccaa cagaaaaagt ttagctcgat tcttctagaa attgaaacag
    10561 caaggtcttt aaatctcttc tataacatca agaaaaaaga tttgggtaag gtttggctta
    10621 atgaatcaga ggggacactt aatgattttc tatctcaaat caatttgaaa aatgtagatt
    10681 ctgatatacg attggaaatc aaaaagtata aaaacatttt agaattgaaa tctcttgacg
    10741 ctactcattt agcgactgct acttatatta ggaaaatgat ctctgaagat cttactattt
    10801 gcactttgga tgataaattc agaaacgttt caaaaaaatt tgaatttaat ttacttccaa
    10861 aaagtatgaa taagtaatcc actatgctta acttgtctcc tcgttcggcg atcttcactg
    10921 tgaactccgt cacttcggtt tgcgggacgt tcgcgaaggc tcgttcaaac ctcgtgtcat
    10981 ccgcatacaa gctcttcggg agcgcgtgga agttaagcaa atatgataag gtattcagat
    11041 ttcttttctt taaacttcaa aaggggattt ttaaatcgac taaaaaatag ctcataataa
    11101 ctaaattata gttgatcaga aaagaataat aagctcgaaa aatggtcctg gatggaatta
    11161 acggcctcaa gagttttatt acatgtatat cattataacg agattcactc atctgcaatc
    11221 gcaaacgact acggaaaaac tgtaacaccg ataaggcttc agcttgaacg ttttgaaaaa
    11281 gcgggaatac ttgtagcgaa aaatgtaggg cgttcgagag tatttgcctt taatcaaaag
    11341 tccccttttg tcaaaccaat caaagaaatt ttgtctatat tttataattc tttaatcatt
    11401 gaagagaaag aaaatatatt ttcaacaaga cgaaggccaa gagaaaaagg aaagccagtg
    11461 tatggacgaa cctgattggg aaagtatcaa cgaagaagaa ttatggagat ttgtcggctg
    11521 gcatttggcg aataaaggta ttcattcgat tttagtcggt ggggccgtcg tttcaattta
    11581 ttcataagga gcctatcgtt ccggtgactt agacttagtt gaaccactta tttcgagagc
    11641 accggaaatt aagtcagtca tggaaggaat cggattccat aaaaaaatcg ccattatgtt
    11701 catccgaaat gtaagcatct atttattgaa tttgtttcag gtcctgtttc tattggcgat
    11761 gactatcaaa tcgttcctga tgaaaaagag ataaaaggta aaagtcgatt taatttcccc
    11821 tgttgttttt aggtgtatat acgaaatctc tacaaaatta tataattacg ttaaaaagtt
    11881 gaaaaaaatt aagaaatcgg aaaagtcctt tgtttgactt ttgaagaatt atagagatag
    11941 agagatttga actatgatag tcgttgattc tttagataaa acaattattc aggaatctct
    12001 acaaagtcac aaaagagagt tatgggggtt caggctattc atattttcgg ctcagtcgca
    12061 aggaaagatg caaatccgaa aagtgatatc gactttctca ttactttcaa aagcggaatg
    12121 aaaaattttg ataactatat aaatcttact tttttgttag aagtgaaagt cgatctactc
    12181 acttctgatt ctttttccgg ttcccttaaa caatccgttg aaaaagagtc tatcttaatt
    12241 gaagtctgat ttagattata ttaaacatat tcacggagaa atacttttct taaaagaaga
    12301 gtttaataaa acaaataaag gctcattctt aattaacaac gtccttaagc gggcctttgt
    12361 tagaagtatt gaaattattg gggaagccgc taataagctt tctgattctt ttaaaaagaa
    12421 atatcctgat cccgagtgga gaaagttttc agcatccata accttaccca caagttaata
    12481 ggattttaga atgagaagga ttaaaaacga acatttttca agtgttccga caagaatgag
    12541 tctttttatt tgcaaaaagt atgtttttct gatagagaaa cattttccga accttaccac
    12601 ctcacccaaa aatagggaaa actcagcaca acactcttta tgaatcgcgt tgtggagtgg
    12661 gaactaagtt tacagaggat ctaccgtaat tccgacagat ttatattgaa atccaaatac
    12721 ttgtgggtaa ggttatggga atcatctgat tatagtaagg atattaagct tgtcatcctg
    12781 ctacttttcc gtgactgttc tctgagatga gaattgcaat tttgaggatt agttaatatg
    12841 gaatctcttc aaattcgaaa aatcgactct atatttgata tcgaaaatgc atatcccgct
    12901 tttctagaac tgagaccgca cctgactgac aagaaagtat ttgtacagat ggtgttgcag
    12961 caaatctctg aggggtattg cattcatgct atttgcttgg ataaagaaac tattgcatgc
    13021 attggatttc gttttttcca tatgttagct tggggtaaaa ttttatatat cgacgatctg
    13081 attacgaagc gagattttca cggtcatggc tacggggata aacttcttaa gcacgtcatt
    13141 cagatcgcaa aggaggaaaa ctgtgaccag gtgcacctcg atacaggtta tttacgtcat
    13201 gcagcacact ttgtttatct tcgaaatgcc tttgaactga actgccatca cttggcctta
    13261 aacttgagaa gcaaaccaaa ctgaattacg catagtgacc tgctttgcca atgtcgacaa
    13321 acttttaaat tcgcacgact tcgactccac tctcgggatc gcagataagg ttcaatttta
    13381 atgacttcaa tgacagaatt tgattgcgag gaagaagagc ttatgcagtc tctcatgaaa
    13441 attcaaggtt ccatcgagtt gaagacaaag cgtattgact acgctggatt gagcttacgc
    13501 tcgcgaaatc ttctatgaag gatacaatcg ttatgtggca tagaaataaa taacactttt
    13561 ccatattaat gcattcaaag cgctttatat atattcggaa aaaagaatta gaaaacattt
    13621 tttctaaaca atccttgaaa agcatttgga aaaatattgt aaaagaacaa cttcgcgctt
    13681 ttgatattca tgatttattt tatcgaagaa cgaattaagg aacttcgatt ttgatattgt
    13741 ccttaaagtt tcgcacaaat gaaaacttaa caatgctctc ctcatgagct ttaaagtttt
    13801 taacttttcc atttcgaaaa agtgacatac ctgggacgga gctctcaata tgagagcagt
    13861 cttcccatct gggaaaactc caaaaccata atttttttaa tgatcctttc aacagattgt
    13921 tcgtttgtat ttgaaaagag attagaattt tatcttgtcc attcgagtgt gttagttaga
    13981 atgaactgat attttttagg aaagttcaga atgaataacg agaaattttt ggaagtaaac
    14041 agtatttcgg aaaaagttga cgatcttttt gacactttag atcaatcagg gaaactagat
    14101 ttcattaagg ttgcgcttca aaaattttct gaaaatttac aagaacaata ttctatcaca
    14161 tttaatttaa ctttagatat attcgatgca acgagggaac aagcaattaa aatatccgaa
    14221 gttggcataa gttgtaatgg aggagagcaa ccgtattttg tccgagcagg agatactttt
    14281 aaccgatatc ttgcaaaggg taatattgta gaaatacctc attcctactg tcctgtctgt
    14341 tgggctgaat gggattttaa acgaaaaaat caaagttgtt cgaaatgtga ttctatattc
    14401 ggtacagata ttaagctatt gattgattca aatcattgtc ctcaatgttc ggatggatct
    14461 atctcattag aagagccata ctgtaatcaa tgtgaatttt atgccgatcc tgatattgta
    14521 gtctggggct aaagaaaaga agctccttgg aacacattac tactataaga gtatgtcaat
    14581 gaaacgttct gataaattta aaatgaagaa aataaaaaag aaaatttcaa aacgaatttc
    14641 accaaagaaa aaatcttttt caaaacagtc ttcaacaaaa aatgatttag atcagatcgt
    14701 aaagtttgta agtcttaaaa ggttaaaacc taatattaaa aacgacttcg atccattgtc
    14761 caaagaagaa tatcaaaacc taaaacaaaa tatgattgcg aacgggattt tagatccact
    14821 aacctaaata tcaaaaacat cgagacaggt ataaagggtt aaagaagacg gagaaattta
    14881 ttcaagacaa tcaatagagg aaatcgtaaa caatctctac cctattttgg aaatagattc
    14941 aaagatatac actattgtgc cgaaatctgt atataaaaag actcctgttt tctctttcct
    15001 tgaactttaa aatatttcga aacttgaaaa tccaaatcat tatagcaaaa gaacaaagct
    15061 ttcttctact tacttgaaaa cgaatgccct acttcattta aaaacaatcc ttagtttgtt
    15121 aggttgagga aattcgaggg aaagtgaggg aagaatccga gattctaaat ccagctaaag
    15181 agtatgattc accataataa agttcagata aatctggtaa cgacttgaaa aagtatgaaa
    15241 gaaactatgt ttatagacct gtaaaaaatt tatagaatac ccaaacgttt ttacccttgt
    15301 gaataaatac ttaagtgtat aagtgtttta tatatctcta atattccatt tacaattcgt
    15361 gaattggatc ataaaagacc atagtctttt aactcttgct cggtaagtct ggtaatcttt
    15421 aatacatatt ctaaactggc gccatctaat agcatgtttc tggcaatatc aattttagtt
    15481 tcaactttac ctttcatttc acccttttga attaactttt cggctgttgt catggctaaa
    15541 tcctcgtatt ccctattata ccttgaatga ctgagtaaat ttgtaatttc agtcggttca
    15601 atctctctta cattaaatat atacaaaaac agtttttgga aaatttcaac ccttttcgat
    15661 tcgtttttta gacctgttaa gagttcaaat acttctccta aataacctaa aaatgaagca
    15721 tccccttccc atattttttg aaccactcct aaaatgactc ttagagtgat actttccaat
    15781 cggcttagat ccactttcga cagatcaaat aattctaatt caaaatctgg aatgtatttt
    15841 ttaaatactt cctcttcatt tttggaaagt ataaatctat cttgaaaact atttcctaaa
    15901 gtccaagtcc tttcaccgtg atagaacaca aatggaatca ccactgaata tcttttatcc
    15961 gtcttaaact gagacttgta gattgcggat atatatccta agagttggct aaagactgct
    16021 tcatccaaat aacttttgtg ttcaaataat agatagacgt ttgctttttt accggatttt
    16081 agtggaatct gaaagagtaa atcggtttgt tcttctttta agttttctga aataaaacta
    16141 gattgagtca gttctaaacg atttaagtct aaaagttcga ttactttttc gggtaaacta
    16201 tttttaaaaa aggaaatcgc gtcctctttg tcctgtaagg tttcccggat taaacggtcg
    16261 tgtgggtttg tcatatcaga catggtattt ttaataatgg agattacttc tatttgtaaa
    16321 gattcatttt cttttttatg aattagttct ttgatttact acccggacgc atgagaatag
    16381 taccaagtta ttaacggccg aatttacaaa aaaatagtgg tacttaaaaa ataacgcaaa
    16441 ttcgggattt actgcatttt aaagcaggac caaatattca aatttttgaa acaatctaac
    16501 ccaagtattc tattcatgtg tccgagtagt aattcttcgt atccaagacg actgtttctt
    16561 tttacatctt ctttaactcc actaaatatc ttgaaaacga atgccctact actatattta
    16621 aaaacaatct taagtgttag gtgagggaaa aatacgagat tctaaatcca actaaaactt
    16681 gtgattcggt taatacggga gaatctcctt gggccatgaa cgcttctaat gctttcagtc
    16741 ttttttgaaa ggtttccaaa tcgtgacgaa cccatacact tcttaccgta gcagggcgac
    16801 tatgatccaa ttcattcgat gctctttgtt gaccagtcga tcgccatctt ctttaccgcc
    16861 tcttcttttt cgggttcgat acgattctta tgattcggtt tacgtctgct tagatcctgg
    16921 agagcgagtt cgcctccttt ctcgtataac tcttgaaaac gatagaagct atctctggaa
    16981 tagcccatca cgttgcatac ctttgagacg ttccctaagg tctctgctaa cttcaaaagt
    17041 ccaacctgtt cttgattatt ttttgtcctg ttgtcattct tttctcctta ttttaaggag
    17101 ttgtattaca cctaaactta agttagctgt agaaatttta gagcatatac ttgatgcaat
    17161 atatttaatt ccgaaaaaag cgactaacta tcggctctga cgcagcgctt cgagatttgc
    17221 ttcgcaaact ctcacttggc cttcggcaca tcgctcgctc acttgacttt ttgtgtatta
    17281 gagtaaattt aagtaaaagt cgttcgcggc ttttagagcc gcgtccgcga cgtcggaaag
    17341 cttaggacgt tgggcgcaat gttgttctgt cagttttcat aggatcttat gagaaaatta
    17401 catatacttc ttttattgcc aataatctat tcaatccttt ttgttctcca aataatctct
    17461 gaatatttaa atcatattct tcttggctat ctattaccca cagcatttat tatatcaatc
    17521 gttcttcttt ttatattctt gctaaaacat aaaattggta tttatcatgt tttacttctt
    17581 ccatgttttt tttccatgtt ttactttaca ggccattggt attttggaag agcctcattt
    17641 ggaatcggtt caggaggttt tttctttttt ctgcattggc taacaaaata tcctaatttc
    17701 ggtttaataa attatgaagt agcacttgga atgatatgta tttttctaag ccattttctg
    17761 cctttattat tcacatttat cgtcctttct cttaaacatt tgaaatcgat cttccttttt
    17821 attattttag cttttgattt aattatgtat atccctgtcc ttctaaaatt tgattatcta
    17881 aatataaatg tattgattag ctttccttat caatttccat tatttgtatt ttttagcata
    17941 ttctttagga tatcttcaat actaatgatg cttataattt caatttatta taaacgtatt
    18001 ttaaataaca acactactcc atttggaaat atttgaatat cagcattaaa aaaatagaat
    18061 ttaacaaaat atatattaca aattgcatga atgataaaaa agatttaatt ttagttgaac
    18121 aaattttcaa attgaaaaaa agttttgtcc gaagaggata accactttta atataagtaa
    18181 aaccgatttt caagttaatt acgcagacgg aggtttcttt tattgtgaag ttaaatcttc
    18241 aaaattaatt ttcaataatt tatttaatgg atataaacat tcaactataa tatcaaaact
    18301 ttcagatctt caaaataaag catgtaaaca gttcaaaaat acaaatccac aacatatcgt
    18361 ttccaatatc ttagtatgga tttcgcgaga ctttcaattg aattggtcag atttagtaga
    18421 ttgtaatctt ggtcatatta ctgttgattc ttaattgatt tacgatttca gagaaagtga
    18481 tttctaccaa aaaataatta aaaacttagg aattatagat tatcatatat ggctacaagt
    18541 agatatgaac aatatgaagt agtcacataa aagtagacag ccttttaacg gttaaaagca
    18601 gttgatcaaa aatatgaata agtataaatc aaaattaggt aatgattatc ggaagttaaa
    18661 tagagttagg ttctaactct attttttaaa cttatttgga ttgatggatt atcagggttt
    18721 tatgatattc gtagattaat agttactcaa aatcacgcgc ctttttctga tgatccaaat
    18781 cgttttttcc gacctccact ggctccccca ggacgaccaa gccgacgatc tctgtgccca
    18841 tggtaccgtg aacgtttgta ttgacaacga gaccatttcc gacgttccga ataaggaatg
    18901 gacattgagt tgtgccgggc tctaccttct gcgatcgctc gaacatgact atcatccggg
    18961 cgattacggg agtcagttga tcccgtgttg tagctttgat ttcattcctc aagaaaattg
    19021 gcagtttcct gttttgatgc tcggatgctc caacggaatc gaatggcaca ttaaacacga
    19081 aaggaacgca gtaacccaca ctactttaaa tggtaattcc tcaacgctcg cattacatga
    19141 gtggatttcc ctcgtcctga ctctgacaaa ccaagtcgaa gaattctatc gactgtcagg
    19201 gccaaagaaa acaacatcca aagagctcga ggaagggtat tcccgtttct ggtcagaatg
    19261 gaaagcgcga acagaaagag ccaagcgaag agcgcgtgac ttcgcataac tacggttatc
    19321 gtgcttgggc gcaagtcggg taatttattc cgttatgcga cattttcgta aaaaaatata
    19381 gaagtgaaaa aatggaaaaa gctgttccta taaaaactcc aatcggttat tttaaaaatc
    19441 atcgagacgg aattatctta acaaatattc aatggagtaa ctcaaagatt atattctctt
    19501 gcaatataac tgacaatgcc atattggatg ccacaactaa agaaaaagaa tatgaattta
    19561 aactaatttt cgatggtgtt atttcgttat ttcatgcaga attagatact tactatcaaa
    19621 ttgaaaaaga tttccaaaaa cccaaagtca ctaaaagtat ttttgaagaa ataaataatt
    19681 cagattatat tgctaaatta cctataagat ctgattgggg cgaagtaaag cactattgtt
    19741 tgtcaacgta tgatgatatt tttaacatct tagcaaaatc gtatacattt gaattgttat
    19801 agactacttc tgtctaacat attcgtatag ttgtctgcat tattaatgca ctatgatctt
    19861 gagtatttcg cgcttttgat aaagaaccga ttactcaact gtgagccctt gataccatcg
    19921 cccaaaaaat acatgtatag tacgagtaac ggtctaaaaa agtaggacag aaactatgtt
    19981 ttataaacca gtaaaaaatg gataagatac caaactacaa taagagaggc acaatatttt
    20041 ctgtttgact atatcgaaag atattacaac agaaagagaa tgcattcggc tttagacgac
    20101 ctgagtcctg tcgagttcag aaaaaaatta ctgcataacc aggtccgttt ttttggggga
    20161 actctatagt gcgtataatc gtaagcatct gttgcattac agaagaatct actacaaact
    20221 gtttttgaga actatctatc ggtctcgttg aactacgctc cagttctatt ttctgagctt
    20281 ttaggattga tagattccag ggttttataa tatttgtata ttttgttatt tttatgtgtt
    20341 tatactacgt tcgtgaatta atagttaagc gtcattgtta taaatactca aaataaattt
    20401 tttattcata aaaccgaatg atgaattttt gagtctttat aggaatactt atgttgattt
    20461 cttaattttt gataaactaa ataagaaaac tgtatctttg tagataagtt ttcgcaagat
    20521 ttattattta aattcttacg aagaaattgc aaatctatga ctaatggact attaattaat
    20581 aatgctactg aataattagg agataaaaat gaaatattgg agaatgcaac ttcaccccga
    20641 cgatcagtct ttagctacag actatacagt gaaatgctta gcaaataatt acgttggttt
    20701 agattttcct tcggggagct atgatttatc agaatatgat attgataaat tagaagcttt
    20761 tccaaataac attagagcat ttgcaaagca gattacgtat aatgattata ttttaatttt
    20821 tcatcacaat attccatttg ctctaattac agaaattgga aattataact atctaaaaga
    20881 agttattcct gaaatgggta tctggtttag acattttcgt agatttaaga aaattagtta
    20941 tttcaatgat gtttataaac aaggtaagga tgaacattac aaaattacta tggccaatac
    21001 aatctccgaa gcatctgagg atacgaagac agttgagctg attaaagatt ggattggtag
    21061 attaagtaac aatggcgcct aactgcgatt tctcgctccg ttcgttattc gcaaatcgct
    21121 ctgagataaa agtattttta atttaataag tttcttaacc gtaatactaa tttgtgatac
    21181 atgtagatta tgataaattt acgtttgcca ccggaattag aaagaaaatt aaattctttt
    21241 gccaaatctg aaggcaaaag tcgttcggaa atagttaaag attctatctt agaatacatt
    21301 aaaaatcatg gaaaaacgaa aacgccattt gaattaggag aagatttatt tgggaaacat
    21361 acctctgacg tttcagattt agctcaaaat cgaaagaaat atcttcatca atcagttaaa
    21421 ggcaagaatg caaaacgtag ctctaattga ttccggtcca attgttgctc tatttaatac
    21481 gaatgataga ttccacaaat ctacttacaa atttattaaa tcatataaag gttcgctatt
    21541 ctcatcctgg ccagtagtta ctgaagttgt ctatttactt tcattttcaa tagatgctca
    21601 atctgacttc ttggaatgga ttgagcgggg gagtatacaa attttagata tacaattgga
    21661 agatcttcga tatataaaaa ctcgaatgaa aaagtattcc gacttatcaa tggatttagc
    21721 tgatgcttct ctaatgtgca ttgcagaaag gcaaggaatt gagcggatta tcagtattga
    21781 ttctgatttt tctatatata aaacattgaa aggaaagttc ttacaaaact tgttaaaaat
    21841 ataaacgcga cccagcgtct aacttcgtct tctcgctccg gtcgggattg ctcatgcaac
    21901 cctcactccg tgtgtcgatt ttcctttact acttccatga ggagggtaaa acctttttca
    21961 tctctttgca ttcacttcaa accctttctt tagaaaaaaa tcgagtactg caggttgatc
    22021 gtagcagata gccaaaaata aatttccctt aagggtataa aaacgatgag gacgagctaa
    22081 tggatgttct acagacgctc ctctttcaac aagtagtgaa acaatttcca tctctccaca
    22141 ttcaatcgca aagaggtttc gccgtttcga tccgctgcgt ttagatcaat agctttacaa
    22201 tttcataaat ggatcttcgt gatcaacata aatcaaagat gtcattccta cttgaccttt
    22261 tgtattcgga ttcgcttctc cctccctgtt ttagcaataa ggctgcaatc tccaaattgt
    22321 cctgtttaac cgccaaaatc aaaagagtat tatttcacat aaaattattc ccaagtataa
    22381 ttagttttat ggaatagtga tgattaattg ttataagaaa atatctgtgg atgacattaa
    22441 gggaatctta taaatatgtt tgataggtta gtaaaaataa attgttattc taaaagtaga
    22501 atactaaaga aagtggccgg taatttactg gaaaagctat actgctgcga aattaattgc
    22561 actgaaatag atagacgcgt attatttgct catcatgcaa ggggaagtac aattgttgct
    22621 tcaaaaattt gtgaaaacgt tgtaatttat caaaatgtaa caattggatc taatttaaga
    22681 tataacaaaa ttactaatga atgggaaaat gttggtaatc cgattattgc tagaaatgtt
    22741 atagtttctg atggagctaa aattttagga ccagtaatca ttggtgaaaa ttctgttgta
    22801 gcagccggag cgataattac aaaagatata cctcctgata gcgtagctta cggagtgaat
    22861 caatttcgac ccaaagataa aaactatgat ttagtattta atttaaatat gataaacttt
    22921 gaaagaatta tagaagctaa taataaattg attaaaaaat ttaacgaaaa taagaaccaa
    22981 ttgaagtagt cacataaaag tggacagcca tttaagcaat atttgtctca aattcttcag
    23041 ggctgatata acctaatgta gaatgaaacc tgaatctatt gtaatacact tcgataaaat
    23101 cgaatagaag atgttccgct tcttcaatgt tatagaatgt attgtattcg atttctcttt
    23161 ttagagaact aaagaaagac tctgccaccg cattgtccca acaatttcct tttctgctgt
    23221 tgcttcgtct gataccgttg gcaattagta gtctacgtgt ttctttagaa cagaaattag
    23281 aaccccgatc cgaatgaaag atcaatcctt tccgagggtt tcttgacaac actgctttta
    23341 aaatcgtatc acataccaac tgagaatcat tacgatcgga aagcgaccaa cccactgtct
    23401 tacgtgaata caaatccagg atcacacaga gataactcca accaaacgaa gtccgaatga
    23461 atgtaacatc agacacccaa attcggttct gctcgttcgg atgaaatttc ctttgaacta
    23521 aatcaggagc aattctacct ccgtgttttg aattcgttgt caaaggtcta aactgcttcc
    23581 tctgtttccc gctaatttta cagtgtttca tcgcttttcg aactttcctc gctccatagg
    23641 gaagattcga ctttttcact tcctgaaaga gacgtttaaa accgtaattc ttacgacttt
    23701 taagccactt ctcttggaga aagttcgtaa gttcaggagc aactgatcga tctttatgac
    23761 ggtttagata tttataatat cctgatcgag atactcctaa aactcttgcc atgctcccta
    23821 tactatgctc taaacaattc gatttcatga acttcaatcg ggattctgtt cgcgggaaag
    23881 catggccgca aactttttta agatcgcgtt ctcatccttt aatctcagat tctctttacg
    23941 aagtcttttc aactcttcgc tttcctttag ctgtttatcc ggaagtggtt gctctgtttc
    24001 cttctttttc aaatgctcgg ccttccattg tctcaataca aagtagctaa ctcctaagga
    24061 ctctgctact tcttttattg taaacgatcc gtttaacgtc cggtttactg cttgttcccg
    24121 aaactccggc gaatattttc ttcttccttt cattctcacc ttttacctct attcttggaa
    24181 aaaaaggtgt ctactttgat gttaataggt caaatataaa atagcaaacg acgtataact
    24241 gaagttgtaa taaccaaaat aaaatcttat gaagaagcgg tcgcacttaa agaagctata
    24301 atacacttta tttgcaatat aaaacaagcg gtgggaatat atggacgttg gtctttctcg
    24361 acttcagcga gtttctgaaa ttagaaaatc tatctaagaa aaaattaaga cacccttaat
    24421 caaaaactct tttacaaaca tagagagttt tcctttagat ataaaaaatg tattagaaaa
    24481 ataaacaaat gacgattatg ggaagctgag tgttacatca cagtagaatc tactccaaac
    24541 tgtttttgag aatcatcaat tagtcttgta aaactgtact acaactttat tttctaagct
    24601 ttttggattg atggattacc agggttttat gatattcata tattcagtta tttttaggtg
    24661 cttatacgac attcgtaaaa aaatagttat gcgcaatgtg gtaaaagaaa tatgaattca
    24721 aaatttgaag attttgcttt atcaagacta atcagttttg attctccact ctacaaggtt
    24781 tcggatctaa ttagacaata cttctatcaa ggtgataagg tataccatta tactaatttt
    24841 gatggtctca aaggaattat agaatcgaat ggcttttggc ttactgaatc cacatttatg
    24901 aatgatgaac aagagttaaa taacggccct cttaaattac aggaagccat aaaaaacata
    24961 aaagatcatt acaaaggcag tgctcaaata tttatagaag cattagcaaa ttacaaatta
    25021 gtctcaagac tggattatta tatttcttgt ttcagtaagg aaccggactc tttagatcta
    25081 tggcgaactt attcaaaaaa tgagactggg attagtatag agtttgatct caaagatggt
    25141 aagtttcctc attttgaagg attgcccgaa tacaagataa gcgaagttat ttattcagat
    25201 aagattaaac tggattttat tcacaaactc ttgattgttg ctataaccga agttgaaaat
    25261 gatcttttga atggaataaa ttacacagac tggaattatg aagataccgc taatgaagtt
    25321 atagattata tttccgcata ctttatttta ttcaaaaatg aaagcttttc aacagaaaac
    25381 gaagttagaa taactcatca tagaagtgaa aaatctggac agacaattta ttttcgatca
    25441 agtaaaattg gattaatacc ttacataaaa tcgaacgaac tttatacact tgatcaaata
    25501 ccggatgaaa aaaaggaatt aaccaagaag ttaccaatat ccaaaataat agttggccct
    25561 actcgttatt ttcttgagat taaaaggtcg attggtttct ttttacatta ttccgagtat
    25621 gaaaatgttt ctgtggtacc gtcaaatatt ccgtttagag gataaccaca cttcggcttc
    25681 tcgcgtcgct tcgagattgc taacgcaact ctcgcttggc ctccggcaca tttgctttgt
    25741 cattcggttt gcaagatgtt gctaaggctc actcaagcct cggtcgttag acgtaattgt
    25801 ggaggaacac cacatccgtg tggcgttaga gaaagaacag gattaagaaa atgctgttga
    25861 cagtcataca atctttgtat ataatagtgg attatgaatc agactgttaa tatttccttt
    25921 gaaaaagcac ttttaaaaga aattgataaa attgcaaaaa gagaacatag atctcgatca
    25981 gaattgattc gtgaagctgc gcgagcatat attgagaaaa aaactaaatg gcaagttatc
    26041 tttgatttca cttcaaaagt tattgatcga agcgttattt ccgaaaagga cgtttttaat
    26101 gaaattaaat ccgtcagaaa caaaagaaac gcttcttaat gttgaaagta ttattagata
    26161 cgaatatcta catttccgct atttttttta aaggaaaacc gagactcgtt ttccaagatt
    26221 taatcgatga gatttttaca ggatatattt cgaaagaaat attagatgaa attgagtcta
    26281 ctctttctaa accaaaattt aagttagatg ataattttat tcaggttgta ttatctgaaa
    26341 ttagagatat tacaatactt gtaaaaaaca aacctattca gaattatttg gagttaagag
    26401 accggaatga ttatcacatc ttagaatctg catttgtagc caatgtgaac tacttaataa
    26461 ctggagataa agatttattg actctccaga aaattaagaa ttttagcata atcaccccgg
    26521 atgaatattt gcattttaaa gaagaaaatg aaacttagtt cagcgacatt cgtgtcgcaa
    26581 aataccacat tcccgttcgg actcctgcgg ttttcgacac attgctttgt cactcaactt
    26641 gcgagccgtt tgctaaggct cactcaaacc tcgtgatttg gcgtaatcaa gttcagacaa
    26701 tctgagaagc aacctgaaaa agtatgacag aaactatgtt catatctttg caagaaattt
    26761 ataggatatt caaacgtttt tacccttgtg aataaatacc taaatgcaga agtattttat
    26821 atatctttaa tattttattt tacaattcgt gaattgggtc acaaaatact gacaacgcct
    26881 tcgtattcaa aactgaataa ggaatgtcca atcttgtttt taactttaca ggttatagca
    26941 tcccgtggtc ttttagatcc tttttactca aaccagtgat ttctaagatc gtatccacat
    27001 ccataccttt ctgaagcatc ttacgagcgg attttaactt ttctttctct gcaccctttt
    27061 caatcccttt cttgatacct ttctcaatcc cttgtagttc acccgcttca aaacgagcag
    27121 ccaagtcata cgcatagtcg cggtctgatt ttaactttgt ttctaactca ttgcgtttct
    27181 gaggatcatt tgaatactgt tctaaaattg taaatgcctt acttaaatct ggagttttat
    27241 ctactaaaat tctcatttct tcttcctcca actcagacgt atgttttaac acatacaacc
    27301 agatttctaa attattcctt aattccctta cgtctttttt gacaaacttg cacaactcta
    27361 aaaaatgaat ttctacgtcg tctgttaaaa tgatgtcagg attagactct tctctaaatt
    27421 taaacttact atgaaaattc tccgaaggaa ttaaatcaaa gtcaactata tttatctgat
    27481 acactggctt caaatcggaa tacatagaac ctcggttcaa ctgatcccga attagtcctg
    27541 aaagataata caaacttctc ttcacgaaag aactttgatg agctacttga atttctacat
    27601 gaaatatttt tccatcctca tcttgagcac gtatatctaa atacgaacgt ttgtcattcg
    27661 gagaagagcc tacaagttcc ggattcagta ttttaatgtt tcgaatcgta tgttccccat
    27721 ccgtaaataa cacactgttt aatattgaaa tcagtagatc cggttctttg acgaacaaga
    27781 tcttaaacat caaatcattg gttaaaggaa aaaagttttt agacatcggt ttggttcttt
    27841 tgttttactt ttaactggaa agatattttg aggaaactac tttttgtaat tcggtctttt
    27901 atcttctccc ttacaaattt atctttgtaa ggtttctgtt tttttagctt tgtttcaaat
    27961 cttagaagag aaaggaatct ctttttttaa aactataaac acatacaacc aaatctatgg
    28021 ttcttaatca tcccttgaag atagtaagtc ttaagcaatt aaatacagtt tttactcccg
    28081 aatttttccc tccattttcc tccaatttcc tctctcacaa ttttgcctac tcttcaaact
    28141 attaagacta caacaaaaca aactactatc ttttgattta aagagttttg gtttttataa
    28201 aacaaggact tttatttagg tgaatgttcc taaaggaaac aatttggttt tgactgtctt
    28261 tttatcatgg aaattattta tttctttttt tcattttaac atgcctatcc tatctgaatt
    28321 cctattgact aaaacagttt agataatcgt gttactttga gttttcatcg ataagatttt
    28381 tatacaaact ggttccttta cctacttttg aaagagcatc gaaaatattt caacttagct
    28441 tctaactctt tgtgtttctg ggaatcattt gaatattgtt ttaagattat aaatgtttta
    28501 cctaaatcta aaatttgatc ccagagattc cactttctct tttcaagatc caaaacaaag
    28561 aaaattcact tccaaacctc aaattttcag gattttaggg ggtcgaaatt tgacctgaaa
    28621 tttccttaaa tttcctgaaa tcgaatttct ttaaaaaatg gattcaaagt tatagaaaga
    28681 acatgctact ttttgaatct acttggaaac tacctactct cttaaaaaat atgacttttt
    28741 tcaaattgtc ctgttttggc tcgttttttc ctggatagag attcttaaga aaagccagat
    28801 tttactgtct tcctacaaca aacatattcc tttgataaaa gggcctgttt ttttgatatg
    28861 aatcgaataa acatcttact gactaagatt tttattttgt cgaagggtca tagaagtgag
    28921 agaatttctg tggagactca ttctaagttt ttatactaaa gtaaattgat tctgttcaaa
    28981 taaaaaaact tgaatcaaaa cctgatcatt cactaaaaac ggagggattt taaaactatt
    29041 gaacagttcg taatcgtttt gatgggaatt cgtatttaga acattcttta gtttattaga
    29101 agggtcttag tattaccgtt atgagttgtt tgattttgga gctttaaata aaaaatactg
    29161 actttttata aacctacttc cctactacga ttcaaaaaga tttgtatctt ttttgtttcc
    29221 taaagaatat acagttctaa gtttttttaa gtcctagtct ctaaaagatt ggaacttcat
    29281 tttatactta cgtccttttg gaagtttgac taccctactc taataacttt gtacggatct
    29341 ttatttgtaa ttttaattct atcctctttc acttggcatt tgtttgagtt ctttcaaata
    29401 actttggaat tgtttctgga ctttctaatt gattgtacta aggccaatcg atactttcca
    29461 ttctaaccag tgaacttttt tccattctcc taaaacaatt ctgttttgat attcaagacg
    29521 aaaaaattct gataacgtaa atagtcgtcc ctgaaaaaga gttaaaatgt cgaataacgc
    29581 aaataaaatg ctatccaagg agaaaaagtt agaaacaaaa tccccataaa acatccagaa
    29641 accacgtaaa agccggtgaa aatgaaacca gaagaaaact caaaacaaca gaatcaagga
    29701 gaactatttc gaaatagatt ggaccagatc ttggatccta gacacccgtt gtatcaaatt
    29761 gcgaataaga tagactggga aaagtttgag aaagaattcg gaaaatacta cacagagaaa
    29821 accggtcgac ccggattacg aatccgtttg ttagtgggac ttcattactt gaaacacgcg
    29881 tataacgtgt ctgatgaaaa agtagtagaa ggctatttgg aaaatccgta ttggcaatat
    29941 gtttgcggaa atgaatattt cgaacatgat tttccttgtg atccaacgag tttagtaaag
    30001 tggcggaaac gtattggttc cgatggagta gataaatttt tagaagagac gatcttctta
    30061 ggtcaacggg aaggtcagat caaagatcca gaatttagaa gagtgaatgt tgatacaacg
    30121 gttcaggaga aagcgatcac ttttccaacg gatgcaaagt tgtatcatag aatgcgacaa
    30181 gttttagtaa aagaagcatc aaaagaaaat attcaattaa gacaaagtta taagaacctg
    30241 ccccaccagt ttcttcagta agaaaaccgg tagggcagaa ccttgcagct tgatcttttt
    30301 gtaaagtaag attaagtttt tagatacgct gtaaacgcaa gagtaaatta gcattcatta
    30361 aacaaggacg ttactttcat gcaaaacaaa gtaaacgtgc caataaagaa acaaaacgat
    30421 taaaaacgta tttgggcagt gtaaaacggg atatagagag aaaagtagaa aatcctaatg
    30481 aacgacttaa atccctttta gagatctctg aacgaatctt aacacaaagt aaaaatagca
    30541 aaaataaaat ctatagtatt catgctccgg aagtggaatg tatttctaaa ggtaaatctc
    30601 ataagagata tgagtttggt tgtaaagtga gtttagttac cacgagtaaa tctaattgga
    30661 ttgttggagt tcaagccttg catgacaacc cgtatgatgg tcatactttg aaggacgcca
    30721 tcaatcagat ggaaaagatt gttggtcttc gtcctaagga ggtttatgtg gatttaggtt
    30781 acaaaggtaa agatcatcat ccggaagacg ttcaagttca tctttccaat aaaagcagaa
    30841 agaaaatgac tcgttgggaa aggatgtgga tgaatagaag atctgctatt gaaccggtta
    30901 tttctcatct gaaacaagat cacaatatga ttcgaaattt tctcaaaggt aaagaagggg
    30961 atcgtatcaa tgcgatctta tccgctgctg gttgtaattt caataagctc attcgagctt
    31021 ttttttgcta tttcgaaaat cttatttctt catcgttttt attttcaatt tgagtcttgt
    31081 ttcttttcat ttcctcaaaa atctcaattt ttcagggacg actaaatata ataaaaatgt
    31141 gcataactcg tgtatccata aattctccag gtcttagaat aatcgttaat cagttctgca
    31201 atctgttatc caaatttttt tttcggtgta gagatactaa attcgtaata attccgattc
    31261 gaattttttc atcatcaaaa aaaatcaatg caaattaccg acatacttat ttcctgaaaa
    31321 aatttcgaaa cgaacgtaga cctttttata aatttttcat aaattagatt ttcttccgaa
    31381 taaattccat tttcttttat attacactaa aaagaatcat ctataacttg attattaatt
    31441 ttaaacctca agtctataaa gacttgatcc aattcgggtt tgctttcatt ttatacttat
    31501 tttttacacc taagattccc ctgtatcgat tgcttaattt tgcttgttga acaagccacc
    31561 aaatctttat tttttggttt cttcttggta tatagaaatt ttaatttttc gatttgcctc
    31621 gatgcaaatt tttttgcata acttttcggt cgatctctga ttgtaagaca aacattttct
    31681 aattttctct tctgagcctt taaaaaataa acctcataag gttccccgtt cttatggaaa
    31741 ataatggcta tttattttct tgagcgtcct attttcgcat cgttcccata aattattttc
    31801 atcaaatttg cgacttattt tttcgaagtc tttaatagtt tccatcctaa ttcttctcct
    31861 cgaaatttac tactcggacg cataaataga atacttgagt tagattgttt caaaaattcg
    31921 aatgttttgg ctctgctcta aaatgccgta aatcacgaat ttgcggtatt ttttaagtac
    31981 cactattttt ttcgcaaatt cgcccgttaa taacttggta ctattttcat gcgtccgagt
    32041 agtaactata tcgatggcta acttaataat ctccttcttt gaataattcc gagctaatag
    32101 atactattct cttgtaacaa cataatgact gtttggatgt tttcggtttt tcttcttact
    32161 ttcattctca ccttttacct caattctggg cgaaaaaggt gtctactttt acgttactag
    32221 gtcacttcca ccaagtgtga acttgaactc actcttattt tatgaccgta aggaaggtat
    32281 aaataaccga acccgccttg aggtagattg aaaacaaaac tacggaaatt aatataaagg
    32341 ttttcttcat ttactttccc taatatattt ttgaataact aaatctctat aaaatccacg
    32401 gacattaatt taaaatcaaa atttctttat aaagttataa ttctgtaact tacatcggat
    32461 taaaattcat ttcatagaga ttccgtaaaa tttagtttat ctttattgaa tttattatat
    32521 tttcaaaata agttgggtta gaaatataaa cttgtttgaa cgatgaaaac gcaatcacct
    32581 tacaaacctt ttccccaggt ataaaaatat atgtgaattt attcgggtaa tatcctttca
    32641 cataaatatc aaaatcaatg cgtgaataac ctttataatt cgaatagtgc actgaatcat
    32701 aatctacacc ctccatactc ccgatgtagg ttcgtatgat agtgtcaatt tttatatctg
    32761 gatctttagt tattttttga aggctaattt gcgcgtctct ttgagacaca agtgccaaat
    32821 catagattaa atgattcatt ttatgtgcat tcagatcctc ggatgttttc caatgtttat
    32881 ccaacttaaa gcttatattc tcaattggaa tttccacgct gtcaatggaa gggacgttgt
    32941 atgtaatttt aggaatttct tttacattta ctggtatata ttcatactga agaaatgaat
    33001 cggatctttt atcaattctg cctattttaa taattttgaa tcctttagca ccgttgcttt
    33061 ctttttgttt tgtagagaca agtctgaaaa tcggtgacca aattgcaaag ttatgaagaa
    33121 gtgtataacc gaattccggc caaggatctt ctaaatcgaa aaaatctttt tttgatagtt
    33181 cactgctatc tacgttcgaa attaaaattg cccaattgga tatatctgta gcagtaaatt
    33241 gagcgtcttg aatattacct tttaacattt tttcgggaat aaaatttaat tttccttcaa
    33301 tcaaagtaag tctacccaag acgatggatt cacttttcga gtttaaagac ttacttctaa
    33361 ctgccagaga tgtttcatcg agtttcaata ctccgatgat tttcaagttt ttcggtgatc
    33421 gatgatccaa ataataaaca tattcaccat ctaacgtgtt attcaaataa tctaagcttg
    33481 aagcttcatg ttttattctc ttctgacccg cacagcttgg tattgtaata aaaattgaga
    33541 ctaatataat tacaataaaa tagtttttca taatattctt ttttacgact tcctcgctcg
    33601 ttcatctaag ttttaaattt tctacttaat tagcaactca aagacaaaac caatctaaaa
    33661 aataggaaat ttaatccgat tataaaatgt cattcctaat ccaaacttgt cagaatgtta
    33721 tcaattaatt taaatacctc gtgatctttc gcataaattt gagtgaataa atctcgtgct
    33781 tgtattatat actttttggc caattgcggt tcctttttta aataaagctg cccaagataa
    33841 aaatttagag aacccttaat cactaagtca ttttcttttt ttagtagttt ctctttataa
    33901 aaattgatca aatcttctac tgtattgtta ctcgcgcaaa tgtcatagag atcgtgatat
    33961 attgtcggat ttcttggatt taaaccgtag aactcgccca ttgctttttt taacttcggc
    34021 ttatcaattc tcgcatatac atctactaaa ccggccaaag ttccataatg attcggaatt
    34081 accttatttg aaaattcata atattctctc gcttttagat cattcttcaa atccgaataa
    34141 accctaccaa gcattcttgc aacgtcccct tttccccgct gcgtatcaaa ttgtgaatac
    34201 gcggacaacg catagtctaa agcggtttcc gaatgattca atttaatata ggaaatcgca
    34261 attccataat ttgggttagg atatataggt tttagcataa gagctttttt aaaaaattcg
    34321 atactggttt gataatcttc tcgatccagt gcttggtaac ccaaaatatt gtacacaaaa
    34381 gcatctgcac aacctgactt gactgacttt aaatattgat tttcaatttc tttagaaagt
    34441 tcatcacttt taataagcca gtttcctccg tattttgtac ttcataataa taatcaccga
    34501 gtccacggat taaaagacaa tgatcttggt tattttttaa taattcttga agtacttgat
    34561 caattgggaa atgaaacatc ctgtaatttc cagttgaacc tcttactgaa agtaaatctt
    34621 cacttttgcc aagatcctta aatgcaaaag tacgatgcat tatactcgtt acaaaatatt
    34681 ttaatgccaa atcttctttt aaaagtacta aatcgatatt tttattttcc ggatcatacg
    34741 tttccaacaa ttgaaaggct gaattatatt ttttttcttt aatatagtta gcgactttcg
    34801 attttatttc cttattgata ccttcatttg tagtcgtatg tacgttttgc ttgtttttat
    34861 ccgagtcgac ctggattaaa ggcgaaaaca tgagggtaca acaaaaacca agatataata
    34921 ttgaattgtt taatttattt ttaaatatca cttaaaaatc cctcgtaatt ctgaatctgt
    34981 aggtgtacct ttaccattga aatattcata aactgtttta ttaaattttt taggtttcga
    35041 acatgggtac tcgttaggac aggtttcgct ccacccagat ctttctacca gcgtcgtttc
    35101 cgttttaaaa ataaaagcaa cggtatagct ttcccctcca ccgccacatt cgtcaccttc
    35161 tccacctgaa atgttaaaga aagctgcttt ctttgaaata gaaacaaatt ctccgtaaga
    35221 ttcaccattc atatcagtgc tgattacctt accgtttttt ataatgaaat tataacaata
    35281 aaaatgtaga taaccggcac aggattctcg acgtggagaa atggttatta cgaaataacc
    35341 atttctttcg gcataatttt caatcaaaaa ttcttcaaat tgtttatttg gtcttctatc
    35401 tttattttga tcgtaaggtt ccggtaattt gttctctatt aatgtttcaa aaattttcgt
    35461 gtgactttta ttctttgcga gtttaataga attttctttt aaatattgaa gatctttttt
    35521 tactttcaaa agaaatggat taaatacata acctgttatg tttctatatt tagcctttac
    35581 ccatttccct tctttattgt catttgtttc ggtttcttcg atttcttcta tgacattaat
    35641 aattctacct tccggaattg ttaaaattac tctagattga attgttggat tttcacgtaa
    35701 tcttaaacca ccatcggcat tcacagaaaa ataacctttt aacgattcaa tctttggttg
    35761 gaccttagtt gtcgcgcagt taaaaactaa ggcactaata taaaaatttc aaatctaaaa
    35821 cgcataaaac tcctcattct aaatccacaa attgcgcgta tatccatcca ttcattttgt
    35881 atatatcacc ataacaattt atgttcgttt caacgtaata ccaaggactg ttccaatttt
    35941 caattttact aattttctca gtctttccaa tgactctgat tttaaaccct tttggcaatc
    36001 gaacttgttt aggaaatttt gatatgtctt ctaaacattc ttcgggagca aggctactaa
    36061 aaggaatttc tttagaatta agctccggct ttgaacgaaa aaaagaatca aaattaacct
    36121 ttccaagttt atttcccatc gtcagaattt tttcattttc aatagaaatt agggttccta
    36181 caggtttaat cgatctttga ttataaatcc ttaccggctt ttcagataga atcgaccgtg
    36241 aacattcgat gtattgctgt ggtaaatagt cgttttcttc atatccaaat gtacaattaa
    36301 attcatattc aagactttct tctccatagg tttctttaaa ttgaagattg agtattccat
    36361 ttttaacgga ataaacccct tttccataat gaataggttc ggattcttca tgataagaaa
    36421 tactattttc agagagaaat tttacattaa ttccattcgg gctatcccat tgatctatac
    36481 ttactagtat ttgattcttt tccaaatctg caacgggcca attaaagtct attacagaat
    36541 tggaatattt cttacaacat cctaagatta aaatgataat gtaaaatacg gaaaaaatta
    36601 ttctggtcat ctttaagtcc aactgatgtt aaatgattag aattttagca ttgaggtatt
    36661 cagctttgtt tcaagtttaa taattgataa aaagtatttt tatcaatcac aaataatggt
    36721 tgtatttaat tttataccaa aataattaac ctatatgatt tgtagcattt accgttattt
    36781 ctcatgctcg ttttcgttct atttcagagt gcagaacaaa agaaactcat tgggaattca
    36841 taaagatccg acctacaaaa gcaaatgtgc cgaaagatta tagggttagg cactaaggtc
    36901 gtatgaaatt tgtaaatata gtcacctcac tattcttaat tatgatctcc ataaattgta
    36961 agtatgcttt cgaagaacga ggatacgtaa ttgctaatag cggactttcg tttaggcagt
    37021 ctccaaaagc tgattctctt cgacttaata ttattcccag agacgaattt ttcttaattc
    37081 ttgataagga aggtccagag gatacgattg aaggaactac aaagcgttgg tggaaagtaa
    37141 attataacga tcaaataggt tggatattta gcggttttgc cgccatttat gatccaagct
    37201 tttatgatgt gaagaaatca ttatataaag gagatcttag tataaaagtt gaattttata
    37261 atgagttgaa aacattcttt tcaaaaaagg cggaggatca ctgccaattg aatttcatat
    37321 cgaatgattt tccaagtggt gatggcgatg agacatttga tgaggtttat acaattgaaa
    37381 ttaatacaaa aatcgattca atggttgttt taagtagata tgattctttt agcgtaagaa
    37441 taaccaattt agaacattat aaagatgaaa ttgtaatctc gtatgtaaat agtgatcaac
    37501 gcgtcggtaa ttctatatca acaatagcgt gggtcttaga taaagataag aaaacattct
    37561 ttaatcgaga acaacttggt aaaggaacat ggtggaccaa tcttatttat cgacctaata
    37621 atgaaaaaag ttatatttgc aactcacatt taaaatcttg gctatatccg tttctccaat
    37681 aaattcacag catctaactg tggccttcga catatttcac attgttattc ctcttgccga
    37741 acaggactca tgtcaaagcg taataattag aaattatcaa atctgtagat aaaaagactt
    37801 ccgttttctc ttttctcgaa ctttaaaata tttcgaaact tgaaaatcca aatcattata
    37861 gctaaagaac aaagcttctt tctataccct tgaaaacgaa taccttactt tatttaaaaa
    37921 caatccaaag tttgttaggt tgaggaaaag tgagggaaga atgcgaagtt taaagtccag
    37981 ctaaaacttg tgatttggta taatagagtt cgcaaaaaac ggacttcgta ttcaatactg
    38041 agtgaggaat gtccgatcgt gttcttaact ttacaggtta tatgactcca tagtctttta
    38101 attcttgttc tgtaagtccc gtaatccgaa gaactacatc taattcgaat ccttctttga
    38161 acattatcct ggcatcttca attttacctt tgattatccc tttgagttca cctttcattt
    38221 caccttttat ttcaccttct tttcttaatt tctcagctgt tgtcatggct aaatcctcgt
    38281 attccctatt aaacctagaa tgactgagta agtttgtaat ttcagtcggt tcaagttctc
    38341 ttacattaaa tatatacaaa aacagttttt ggaaaatttc aacccttttc gattcgtttt
    38401 ttagacctgt taagagttca aatatttctc ctaaatgact taaaaataaa gtatcccctt
    38461 cccatatttt ttgaaccact cctaaaatca ctcttagggt gatactttcc aatcgattta
    38521 gatccacttt agacagatca aataattcta attcaaaatc tggaatgtat tttttaaata
    38581 cttcctcttc gtttttagag agtataaacc tatcttgaaa actatttcct aaagtccaag
    38641 tcctttcacc gtgatagaat acaaacggaa ttacgactga gtatttttta tccatcctat
    38701 actgagattt gtagattgcg gatatatatc ctaatagttg actaaagact gcttcatcca
    38761 aataactttt atgttcaaat aatagataga cgtttgcttt tttaccggat ttcagtggaa
    38821 tctgaaaaag tagatcggtt tgttcttctt ttaaattttc tgaaataaaa ctagattgtg
    38881 ttagttctaa acggtttaag tctaaaagtt cgattacttt ttcgggtaaa ctatttttaa
    38941 agaaggaaat cgcatcctct ttgtcctgta aggtttcccg gattaaacgg tcgtgtgggt
    39001 ttgtcatatc agacatggta tttttaataa tggagattac ttttatttgt aaagattcat
    39061 tttctttttt atgaattagt tctttgattc aatccagtag tgtgaccgct tctttttaac
    39121 tgtttggatt tgagtgcttt atgaacgtct tctttaactt tgctatatcc ttaaaaaaga
    39181 atgccctact actctatatt taaaaacaat cccaagtttg ttaggttgag gaaattcgag
    39241 gaaaagtgag ggaagaatcc gaggctctaa atccagctaa agagtatgat tcaccataat
    39301 aaagttcgaa agaatccggt aacggcttga aaaagtatga cagaaactat gttcatatct
    39361 ttgcaagaaa tttataggat attcaaacgt ttttaccctt gtgaataaaa acctaaatgc
    39421 agaagtattt tatacatctt taatattcta tttacaattc gtgaattgga tcaaaagatt
    39481 acgataacga cctttgtatt cagcactgaa taaggaatgt ccgatcttgt tcttaacttt
    39541 acaggttata gcatcccgtg gtcttttaga tccttttcac tcaaaccagt gatccgaagg
    39601 attacatcta aagccatacc ttcttccaac atcttacgag cggattttaa cttttctttc
    39661 tctgcaccct tttcaatccc tttcttgata cctttctcaa ttccttgtag ttcacccgct
    39721 tcaaaacgag ctgctaagtc atacgcatag tcgcggtctg attttaactt tgcttctaac
    39781 tcattgcgtt tctgaggatc atttgaatac tgttctaaaa ttgtaaatgc cttacttaaa
    39841 tctggagttt tatctactaa aattctcatt tcttcttcct ctaactcgga cgtatgtttt
    39901 aacacataca accagatctc taaattattc cttaattccc ttacgtctct tttgacaaac
    39961 ttgcacaact ctaaaaaatg aatctctacg tcgtctgtta aaatgatgtc aggattagat
    40021 tcttctctaa atttaaactt actatgaaaa ttctccgaag gaattaagtc aaagtcaact
    40081 atatttatct gatacactgg cttcaaatcg gaatacatag aacctcggtt caactgatcc
    40141 cgaattagtc ctgaaagata atacaaactt ctcttcacga aagaactttg atgagctact
    40201 tgaatttcta catgaaatat ttttccatcc tcatcttgag cacgtatatc taaatatgaa
    40261 cgtttgtcat tcggagaaga gcctacaagt tccggattca gtattttaat gtttcgaatc
    40321 gtatgttccc catccgtaaa taacacactg tttaatattg aaatcagtag atccggttct
    40381 ttgacgaaca agatcttaaa catcaaatca ttggttaaag gaaaaaagtt tttagacatc
    40441 ggtttggttc ttttgtttta cttttaactg gaaagatatt ttgaggaaac tactttttgt
    40501 aattcggtct tttatcttct cccttacaaa tttatctttg taaggtttct gtttttttag
    40561 ctttgtttca aatcttagaa gagaaaggaa tctctttttt taaaactata aacacataca
    40621 accaaatcta tggttcttaa tcatcccttg aagatagtaa gtcttaagca attaaataca
    40681 gtttttactc ccgaattttt ccctccattt tcctccaatt tcctctctca caattttgcc
    40741 tactcttcaa actattaaga ctacaacaaa acaaactact atcttttgat ttaaagagtt
    40801 ttggttttta taaaacaagg acttttattt aggtgcatgt tcctaaagga aacgattcgg
    40861 ttttgactgt ctttttatca tggaaattat ttatttcatt ttaacatgcc ctaccaacat
    40921 caaacgacct acttactctt gaaagagcgt cgaaaatatt tcaacttagc ttctaactct
    40981 ttgtgtttct gggaatcatt tgaatattgt tttaagatta taaatgtttt acctaaatct
    41041 aaaatttgat cccagagatt ccactttctc ttttcaagat ccaaaacaaa gaaaatccac
    41101 ttccaaacct caaattttca ggattttagg gggtcgaaat ttgacctgaa atttccttaa
    41161 atttcctgaa atcgaatttc tttaaaaaat ggattcaaag ctatagaaag aacatgttac
    41221 tttttgaata ttcttagaaa ttacctactt tcttaaaaaa tatgactttt ttcaaattgt
    41281 cctgttttgg ctcgtttttt cctggataga gattcttaag aaaagccaga ttctactgtc
    41341 ttcctacaac aaacatattc ccttaaaaac gaacctattc tttaaaacaa atcgagtaaa
    41401 cgctaactat tacatcttag ttaccaacaa gtaaatctaa ttggattatt gaaattcaaa
    41461 acttactccg tgcaacagtc atactttagg ggtgccttaa ccaaatggaa aaggttgttg
    41521 gctttcggcc atgttaattt agattccaag ggaaggattc ttccactgag aatgttcaaa
    41581 tcctcctttc caataaaagc agaaaagatg tggatgaata gaagagcaac tattgaatcg
    41641 atctttctaa tctgaaatac aatcataaaa tggtctgcaa ctttctcaaa gccaaagaaa
    41701 gaaatcggat caatacgatc ttatccgccg cggcatcgaa tttcaatagc tcgttcgagc
    41761 tttttatact tagcaattgt gattaaaaag gtttaaatat tcgtgaaacc agatatgaaa
    41821 taagataaac tatccctgat ctgcttcgac tggaacaact tctaacatgc ctttcttaaa
    41881 aagaagaatt gaattttcaa gagggatctt accgaaagcg tgcgagaatc cattgaggta
    41941 atcgatatac aatctatatt taagaaaagt cgattctttt gtaagggtaa aatggaattg
    42001 ttgggccgac ggcctttttt tatcggcttg aggttggaaa acaaagtcgt ttattaaaga
    42061 tttcggtgaa gattctgggc tcttatccaa agacaatgta tacgtttttt ttaatgtcca
    42121 ttccttaatt aattgatctt tatcgtttaa tacatgaatt cttaacgctc gaaacagatc
    42181 ccctgtaggg aatgcatgtc ccgtcttatt tagagatacg attaagacaa actctcgttg
    42241 gctgattctt tggagttgaa cgttgaaagc atcggaaaga taattgaggt catgacctcc
    42301 tggaaaggaa tgcgatcgtt ttgttttggg aaagagatga catgattgac aatttttttt
    42361 atcatcccat atggactgct tccattcatt ataagtattt tgcattggta aattagaata
    42421 tttgaattct ttatgcatcg cttcggttaa agatttattt gcgggaaagt taaactgatg
    42481 acaactcgca caaaactcac ttgatttcaa aataggtgtt tccaagtatt catggactaa
    42541 cgaattaaat tcaggttttt ttgccacaag gatttttcct tcccgtacgt gacaaacgat
    42601 gcaagatact ccttcctctt ttaaaatccg tttgcggtga tctttttcgt tttcaccttt
    42661 tgaaagtaga ggggaatgac aatttaaaca ccaggacatt ggttcctttg cgtgactttc
    42721 ctgataaaac gaatttgtaa aagattgtcg atgcattgat ttctgccagt tctcgaaaat
    42781 aatcttatgg caagacttac atgattcgct acctttgaaa gttgtgttat ctttcaaatt
    42841 ttttgcaaga tcgctttgtt gatcgaaata gacgggatgt attccatttg aaaatcggaa
    42901 gatctttgcg agcgttttgt cctcgctaca atgaaatagt aggattaaag ataatagaat
    42961 gataattctc aaaattactt tttcaacgcg accaattcgc ctttcgaaaa tttatatcca
    43021 atcttcttat tttggatcgt aaaagtaaaa atcgtttttg taatatcaac tgagcattgc
    43081 gggcttggta aatccataga ttccctataa gcgccgatat cagtagaatc attaattttg
    43141 attccgcaag gattgtattc agagtcttcg atttctaaaa agggtttaaa cgtatttcct
    43201 gatcgcgagt agtaagtagt tcgttcgcct gatcgtaggc ttgtttttac gatccattct
    43261 ccgattccat cgttatcaaa gtcttcgcta tggctttctc tacccaagtt gtccataagc
    43321 tcgaaataac cctctttatt ctttgcatat agtttatgaa tcttccattt ttgattaaag
    43381 tcatcgtcga tcgcttcgta agatatttcg aataaagctt cgcctttttt tccggaattt
    43441 ccaagatcgt taactactaa cgtacttaaa tccattagcg gctcagtatt ctcatggaga
    43501 atttgaacta atttaggatc gaaagagtct ccatattgtt tcgcggacca gtcgtagaag
    43561 ttttcgacga agtctcctac ataatctaga acccatccgt tgatacatcc ctcatattct
    43621 aaagaattat aaccgtaata atttattttt ctttttacta agaagtattt ttccttattt
    43681 accaatttga ctccttccac gttcaaatat ttaccggggc gatctgactt acaaccatca
    43741 agttgaccga gttctactcc gggattggac caaaaggtag gtgattgatt tgatgaaagt
    43801 attaaaattc cgttgagggg ttctaaatcc gtttctgcat aaatttcggt ctttgtattt
    43861 aaaaaaccgg aataactaaa acctacctta ccggaaggag tgattacttc ggcccaaccg
    43921 tcgtatttat cctctatttt catcttataa ggtgtacttc caaccacaga aactgccgtt
    43981 ccttttggaa tagtttcaat gacttgacca agtaaagagg gcatagaacg aactcttaaa
    44041 acggaagcat ctacgtattg cacttttgat tcgatcggaa aaatagaaac aaaactaccg
    44101 ttgctaatct cttcgtcgac tgatataaat ccgtcgatac ttccaacttg gacacgatac
    44161 caaagtaaat tattcttttc ttctttgtct ttgattttat attccaaaat ctgtatcgat
    44221 gtcccacgtc gtaagctatc gaaacactca cttctatatg tcggttcttt atggacgcaa
    44281 agtcctccta acaatacgta accgtttcca atcggcttcg gttttctgca attttgaata
    44341 aaataagaag acaaaataag taaaagagat aagcggcaga aagttgaaac ggaaatattt
    44401 tgtataagca tttgttgtat aacttttgct atgaactctt acaggcaatc aaaaaagaaa
    44461 attaattgta atagccaaaa taagatctga cactcattta aagttcatta tgaaaactgt
    44521 aagttgtaga gatacttatt cttagctaat tcctttgtgt caaagaaagt ctggaatgga
    44581 gttttaccaa aacaatactt gcctgatggg ttcactcatt gttgtacgaa tcgatttaca
    44641 tacatgagtt cccctccctt ctctcttaca aaaaaagtat ccgatctttt taaaggtctt
    44701 tgagaatcaa gtcttgttct tttttaaaca aaatcggctt tattacattt tggttggttg
    44761 agttaaagaa gctcatgcag cactcccctt tctattttca attgtagtct tttttacctc
    44821 tgagttactt acaagaaccg gatacacttc gtttacaaat ttttcaaaga gtatcttttt
    44881 agttccttcg tatttgaaag gatctgagtt ttgttcgtaa tattctaatt gagatttaag
    44941 caacttactc ttaccccaac ctaaaaaaca tttataggga tctaagtcct ttatctcgat
    45001 cggtttgtct ggtattgact tactactctc gttatatttg gattcagctc ctattgattt
    45061 attttgtggt tcatttcgtt ttgtattctt ttcagtaggt tttacttttc ttacaaataa
    45121 cctagaccaa aacttagcaa tcgattcagg acttaaagac tgctcatacc aaaacctgga
    45181 atcttgtttt ctcagttgga tgagtgtttg tatcttattt tcgatcaagt tccaatctcc
    45241 tttggatatt tcatacagtg agtttaatgc ttttagttct gagtctggtt gtcccatttc
    45301 actttcatgt tctttgaaat aatagtcttg gaattttgta agccaagaat caggaaattg
    45361 aaatcgtgat aacggtttag gtttgtttaa attttgtttt tgttcttcca ggtgcgtttt
    45421 tgcaggcggg ccgtactctc tagaagtatt tagtatttgt ttaaagagta cttgttttga
    45481 tagtccttgg tatatagtac ttgatagggg ttgattttcc ccaccttgaa aatcaagttg
    45541 tggcttttct gcttggggtg aaccaagaac ctgatttttt tctctcttaa attttatttc
    45601 taattcttct aagagttcct tttgttcttc tatgcgtgct tgtgggggct ggtcatactc
    45661 tctagttgta ctttgtattt gtgaagagaa tacttgtctc gatggttttt gttctttagt
    45721 actgggtaga attgaattta ccacaacttg attttcaagc tgtggtgttt ctggttgttc
    45781 taaatctaaa actttatttc cttttctgtt cgattctttg atttctttta aaaaaagttc
    45841 tctttgattt tctattctct tattttctgt tggttttact tcgaatggaa tttccggctt
    45901 ttgagactct tcaaaaaaat accatcccga attaaatcta ccagttactg gatcttttcc
    45961 ttttcgaaat tctgcatagc caaaggtaac tagttcttta aacccagatg caatactgga
    46021 ttctttgtcg cttttgaatt tagacatcgt ttttaccgac attcgccagt ggtctggata
    46081 acggagggca agaagtagaa tggctgtcgc tttcatactt aaacgagcat catcgataaa
    46141 gttatttttt acgattgtaa agtttcggtc tttttgtacc cgaaagactc ttggagtatc
    46201 attcatatat ggttctcttg ttacagtgtt gtgaagtgag tctggatgtt tctaaaaagt
    46261 tggcgggaga aacgatatat cgtttccaaa gtcatttctt tttgtttttt aatcctactc
    46321 gatccgtttt cactttggca caaaaacgaa tatcggaagt ttgatttcta aaaaaattca
    46381 atcttaaggt aaattttggg attcaatctt tgcgttttag ttttacttga atttgatcta
    46441 aaaaaagggc gaaaaattgt tcggtctaca ttttagattt tttctaaaat ctgttttcca
    46501 actcgggaat tcctggttta ggaaggagtg ttttacagag ttgtgagttt aataaaatac
    46561 ccacaatcgt tcagaaaaat cttgtggtta ctcattttag agaattggag tttccatttt
    46621 atcgggaaaa aatatatcta ctttttgttt cgattcaata aagaaaaatg gagtttttaa
    46681 ttttatttaa aacacattaa aacccatttt taaataaaat ataataattt aaaactaatt
    46741 cttatattag ttccaagacc tgagcatgaa ctctctaaat tacgaaaaag gagcttcatt
    46801 ttttagatct gagggcttga aaacaggaat aaaatttatg gtcattttgg gaaggataca
    46861 gaaattttct aaatttaaat ccaattcgaa aatggtttta gagagtttca aaacgatcac
    46921 cttgaatatg caatcaaaac tgagatgttt tagtttgttc aagaatgtgg gaactcatac
    46981 aaaaattgaa aaacctattc gtttacaata cgacgcaatt tgtgggaact accacgtttt
    47041 atttgggttc ataaatttat cttgagatag attctaacct tgtcccctac ccttctattt
    47101 taaatcgtaa caacttttgg aatttacaat ttcattctta ttttcatccc agtttaggac
    47161 gttttttgtt ttttaaacaa tcccagtcct cttttacagg gttaggcgaa aattcttaaa
    47221 ttgtagctga cagagactta ttttatattt ctctgtctcc tatggagact acttgtgtct
    47281 acactttttg aaagactttc cgctattgac gacgacctaa aactgagtca cagcaagatg
    47341 gctgcggaat tgggcatcga tcgttccact tattacaaat acaaaaacgg cactcttgct
    47401 atccctaagt ctattttaat cattttaaga cttaaaggtt atgacgatca ttgggttctt
    47461 tccggaaaag gccaaatgaa gctcaaagat tctgctcaat tagtcgaaat gcaaaaaaga
    47521 ctaaaactca tttctaagct cgactcttac ggtgtgttag attctatcga aaaattacca
    47581 gaaacccctt cctctgttca aaagaaaatt attcaagagt tcttcgtttt cttggcttct
    47641 aagtttgtgt aaaatccgat taaaacacct gattggccct tttttaacta aatattcctc
    47701 caacatattt catttaaata gatcagctta ttacaccaaa tcgttcagtc aactgaacga
    47761 ttttcaatat taagatgaaa ttatgtagca tatataaaat tcgctttcca tgatttgaat
    47821 ttgttttaaa accgatttta tgagccaaaa gccttatgta tttgtttttg caaacgtaaa
    47881 ggggggggtt tctaaaacca caagtgcaac tcattgttca atggcattgg caagaagagg
    47941 tcgcacactc gcaattgacc atgatcccca aggagacctt tccaatgcat tccttcccaa
    48001 tgaaccttta gaatatttcg ataacgcaaa tacatttact gttattaggg gtgaaactac
    48061 acttaaagaa tccacaagaa acgtttatga agttgatata cttccatctt cgatggaatt
    48121 agaagatttt caataccacg taggaaaaga tatttccctc gttaccaagc taaacacggt
    48181 aattttaaaa tcaaattacg attttgccat aatagacact cctggatcag gctcgtacga
    48241 acttctctcg gctcttttat ccgccgacgc cgtaataatc ccggtaaacc cttcaaagtg
    48301 ggctattcga acggtaaaaa aaatctttaa aaaaatcaat gaggctctga gtttcccagg
    48361 aactagaata tcttctgttt acattctacc aactatttgg aacaactcag gccgaagcgg
    48421 acagatatta gaacagctgg agcaaattcc aaatctatta gatcaactac aaacaaaaga
    48481 aattggatat gaactagtac cgacccctgc tttacttcca ccaatccctc aatcaacgac
    48541 aattcgcgat agaactgaat ttggggaacc cttgaaagaa ggaacagaag gctggaatgc
    48601 ttataattct ttagcagagc ttctaatcga gaaatcaaat ctatcaattc gttcagtcaa
    48661 atgaactatt tttttgctta gtaggtttta aatggtttct aaatcaaaaa aaatatttca
    48721 agtaaaagac gctttcggaa acacaaccga taaaactgtt actaacttgc acaataattc
    48781 gcaaagcaat gcattgctac gcgaattgat gagtaaagat agtaaagaat ccgatcaagt
    48841 agtacaaaac atccctgtaa gtaaaattat tagcaaagag aatcctagaa aaaatttcaa
    48901 tagcgaatcc cttcaagaat tagccgaaag cattaaaaaa tacggcttaa ttcaaccaat
    48961 ttccgttcga aaaattggga atgaatatca cctaattgca ggtgaaagaa gacttcgtgc
    49021 cacaaaacta aacggcgaag aatttatttc atcaattgtc aaaaatgttc atcaagtaga
    49081 tccggactta attcccgaat acaaacttat tgaaaatatt catcgagaag atctcgctga
    49141 tatagaagtt gcccttagcc taaccgttat taagtctaaa tataaacttt cagcttctca
    49201 gcttgcagaa aagttcaata aatcaatttc ttgggtaaaa caaaaactga tgcatgcttc
    49261 agctatcaac gacttagttg aagctggaaa aattaagaat cctgatttaa taagtatggt
    49321 gcctacttct attttgatgg aagttttacc tgcaattaaa gccaatcata aggacgtgtt
    49381 agattggtta cttataaaag caaaaaatga ttctttacct acacaagctg aagcccgaaa
    49441 atatgctaaa tccatttcac aatccaacga caattcaaag aaaaccaaat cttcaattac
    49501 tcttaaaact cttcaagatc agataaaaga tattgatagg aaaattgatg aattaaaaaa
    49561 gaaaaaaaag aaactcaaag atcaaatgga tttattaata tgattttttt aattcttcaa
    49621 cgaaaaaaga gtacccaaaa caatacgact atattatcgt atcaaataga tctcgtctga
    49681 gattgattgt cgcaaacgcc cgtggggagg ttagagcccc caagggcaac cttccttaaa
    49741 atcctaataa tttagttatg tcgcattttt tgcttgacat ttgtctggta catgtttcta
    49801 gtccaaaata tcttaggcga cataactaag ataaggccgc tctaaccttt tggccaagac
    49861 aatcaatcga ggacctaccg taacggctcc aatgcctgat ccttagttcc ccgtattttt
    49921 aacagagtag ggtaaaaact aacctttacc gtgcgtcacc cgaagtatgt cagcatggta
    49981 aagcaaggga tactaaaatg accgaggtcg tacacgcttt ggtgatagct catgctatcg
    50041 aatcgctacc actttcaaga gcaaaaagac aactactgtc taaaattact gacttagata
    50101 ttgcaggaag aatcaacgga tttggggggt gcattgcaaa aaacaaaaca ctaggcgaag
    50161 aagtaggact agcggaaact acagtttcta agtatattcg tgaaatgaga cgagaaggat
    50221 atataaactc tggaaaattc cacggacatt atagaatact caactctagt cttcatgata
    50281 cagttgtaaa agaacgttat caatataact tacaaaaaca gataacaaaa tatactagtc
    50341 tgtctagtac aaatatccta gagagctcaa accaaagtac cgggtctgct ccgtacgaac
    50401 gtacggggga ctgtattaat aaccaaagta caagccaaat aaataacaaa gaaagaatac
    50461 aaagtttttc tttttcaaaa gttacttggg agaatatttt ggaacattcc aaaaatctcg
    50521 tttcggaaga gtggggggaa tacgaccaca acccggaaaa ggaaagtgca aaaatcaaat
    50581 cctggaaaaa gttagtaccg gaaaccccgg gagtcgtttt agaaactttg aagaaactaa
    50641 ttcatattcg gagatcagag gaatataaag cagaccgttt ttggggaaca atccctgtaa
    50701 acataacctc tacctactct tataaagaca ttataaaaaa cacatataac ctacttacac
    50761 aagtgggaag taaaggccct ttagtcacgg aaaataaaaa agaagtaaaa accgaaagta
    50821 aagtaattga tccgttcaaa aatgaaccta cctgggaagg attcttagtt tgggccaagg
    50881 aaagactttc taaaactagt aatgaaagtc ttaaacagtt tagagtcaaa ttcgaaaatg
    50941 aagggttata tataataggg gaaataaacg attctctcaa aatgattgtt tctaaatact
    51001 tcaatgaaga agtaaaactt aaaacagaaa taaaattcgt aaaagaagaa gaattgcaag
    51061 agaaagaaca gaattttaac tcaagtaaaa aatcgaatcc aagtaatcag gacaatcaaa
    51121 cccaaccgaa tcaagaacca tccatatcgg ttgatcaatc agaaaatcaa gatattaaaa
    51181 ctttctctga ctatatatcg gttgataaag taattcatga gttcatgagc cattcttctc
    51241 tgaaactaaa tcgacctgac ttagaagagg tacgtaaact aagaatcagt tacgatttag
    51301 agaaaattgt aatctatgac ccacttccag aaagattgaa aaatcacata cgtgattact
    51361 tttatagcca tccccaaagg gttatcgctc tacaatttga ggaatgtaaa aataaattca
    51421 acgttgcggc gtaatacaaa accaaaaaag ttttcttttt agaaaaggac ttttgttctt
    51481 tgttgtataa ttagtatctt taagttttgt taatgcaagg tctataaaat taaatactac
    51541 ggattttatt ctaatacact gtttaaatac agaatattga gtattctttt acataacttt
    51601 aattttagat cttatatgaa attcaaaaac cagtgtataa aaagatgatt aagttagagg
    51661 aaaagttatg aaagttttga ttagctaatt tgcggttaat attttgaacc aagatgctat
    51721 gaagtaacca atttcctctt taagctcgag atcataagac cattttctat acgatctttg
    51781 taacgattct attcttctca aaattcccac tttacaaaaa actttcccga attttgaaaa
    51841 aacaacaaaa gcattccgca aaattttatt gaatttgcga agaaaggacc ggtggttttt
    51901 gggccaaaac agtgtaacta agctggaata gttaatttgt tttgcaaatt atctggaatt
    51961 tgaaatttgt gattgcaata tattgagata atcacaaatt tcgttcttgt tgcaaattcg
    52021 aactgggcgc aactcagcga atggggctaa tctaagttgt atttgtaaca atttaacttt
    52081 aaaagacaat gttgattaga attaaacaat ataaaacgcg ttttctcgaa gcattcgcgg
    52141 agagggattc gtccttcatt gtcctccgtc ttctgtccgc tgccttcaat cctcagaacg
    52201 cagtttcaat ttttggaatt gcggctttcg tcgtattgtt ttgtttgaat tggggttttg
    52261 aacgttcggt caagatagtt cctcaaaagt tagcctctgt tttggaatgg tcttttgatt
    52321 cagagcgtaa attagaattg agttcgtttg aaattctgga aaagccgaat gaattgtttt
    52381 tagaagataa ttttcgaaaa gagttaaaaa atcagaaatt ggggtttaag aacaaaaacg
    52441 aacgactaac gaatgttcta ctatattctg ttaaaaataa agaatccgag aaattaaaaa
    52501 cagttgaatt tcatttagaa atcattttaa agaaaataat tccagttttt acaaatcagc
    52561 cggtagatat ttcaaatata gagttagcta tagaaccaaa ctcagccgtt aacttagaaa
    52621 caattgactc tacgtgggaa acgaatgcgg aactttctgc aactgaaaaa aacgaatttt
    52681 atcatcccca aaaagtttta attttaggcc aaataaaaga aattgggtta tccgatttac
    52741 aaatcaaaaa tgaaccagaa aatattcaaa agaattccat ttcttgggaa tttgaaaaag
    52801 atacttttga aattcgtatt ttagaaaata ttcatataga gaagtggact tgggaacaga
    52861 tccaagaaaa gttagaagaa attaaaagcg taaaattaca aaataatatc ccttcttttt
    52921 ttgccggtgc aaaagaaaga cttctttatt tacctagaag aactcagccc aatctaaaga
    52981 attatgaaat cacttcgctt aacccggatt atatctggaa atattcgaat tttctaattc
    53041 tggatcactc cttagaagct ccaaatctaa atcgaaaact aatgcgttat tattctatcc
    53101 aaatgaacgg gccgccgccc ggcaaccaat tgcaggtaca aacatgagac aagactattt
    53161 ctccagaatc caatcctata tctccgacaa agtaatcaat agccgatcaa agatcgatcg
    53221 taaaaattac aaattcaaat ctaacttttt taattcagac tcttttagaa accagaatct
    53281 ttttcgagag ttcgcacgtt tacggacatt tgtggtcgga agtgtttcta taaatttcaa
    53341 gtatttaact caaaatctca agatgtggga actaccacaa aaaatgttaa acgaaaaagt
    53401 agaattaaac agcacaagcg gcttaaagag acaaaatctg tgggaactac tacagggatc
    53461 tttgaaatca aaaccggatt tattattagg ggcgcaaatg aatacaagaa gatcggattt
    53521 aaatacatca agaattacga acggagtttt gaagagtccg aaggggacac tgagtttaca
    53581 aaatgaaagc gatcgaagtg ttgcgaacgt aaaaagctac attgaattca ataatgcagt
    53641 gcaatatgta aagaatacaa tatttttaat atacaaaaaa attgaaatgt tacgctgcag
    53701 gtcgaagcaa agggtgcgtt ttgtcgaagc gggaacggag aaaaattcac tccgtcgttc
    53761 tcggttttct atccttagtc ccgtcagaaa ccgtttttca ctgaaaacaa aggtcgtaag
    53821 tttgatcacg atccttgcct ttcatgtggt ttttgtgttg cccttgtcaa tgttagacga
    53881 actttccgcc cagagtgtgc ccgtgctcgg aagcacgaaa caatttgcta atgatgacct
    53941 aaaaccatac gtagatgctg caaaagccgg ttcgacagac tctgctacct ttatgaatgc
    54001 gataacaaat ggagaacagg ttatagaagc tgtctgggag acgagcgtaa acgcagaaat
    54061 agaatcgatc gtaggaggag ttactacttc agattcggtg aataacgtaa acgtttacaa
    54121 agacgcggtc agggctcaat tagaactaca aaaacaacag gcaaaaagtc agtggctggc
    54181 ggatgccaac gcatatatcc aagcagaatt acaaatcttt ttagcaacat tgtctcagaa
    54241 tacgtctaac aacgtaacgt cgactaacgc aagcgctgtg caaacggtca atccaacggt
    54301 gcaagctgta actacaactc aagcgtcaca aaacacaaac cctgcgcaag cagcagagag
    54361 ttattatcaa ggaagccaac tctgggattc taaatggcag gacttacttt ccaaacaatc
    54421 cacctgggaa caaaattctt tgaattcgat ccaaaatggt attttacaat ggaatcagtc
    54481 tatcacaggt ttagaaaatg ataaattagc ctatttgaat ggaatcgaac agactaaggc
    54541 acagtggctt gccaacaaac aactgattca gaacgctcaa agtcaaatga gaagtgcgtt
    54601 acaatctacg ataacgaata tacgaaacca agaaaatcaa ttaaaagcaa acgcttctag
    54661 cgatcctagt ttagtttctg tgtttgggga catggatgga ctgctcgacg atctacaaga
    54721 tgctttgaac tcgaattcgt ctttaggaac tttagcggaa acattaggca actttttcca
    54781 aggacagatc acaaacgcaa ccgcgaaagc ggactactgg aacatagcga aatggcaaga
    54841 gacgtatgcg acccaaacgt tagagtttaa aaaagaagta ggaactgcga gcttgagctg
    54901 tagtggaagc agttcctgta actaccaacc tacgggatca caagctgtga cctacggaag
    54961 taatggaaac gtatatggat gggctgccac gaatggaggg tttcaaagcg gagtcttggt
    55021 aagtagtttt gatccatata cgacggcaaa tccagcgtat cagtggtatc aacaaatgat
    55081 tgatcaacag ataccgaatt gttttggaaa ccaatcaatt tgtagcatga tgtatggaat
    55141 tgatctgaat aatccatacg catcgatacc agtttcatct acaatgactg taaacccgaa
    55201 caacagcaca ggatactaca gcacgggaca ttacgtagca acgtgtaacg gaacggattt
    55261 ccaaggaact tgtcttgggg gaactggaca ctacgcatta gacacaacgg attgtagcgg
    55321 cgctccgttt ggagcatttt gtggatataa cttaagttgg catacggacg acagttattc
    55381 gacttctgta tcggaaaact ttagccaagc gcaaaaagat caaatcgcaa aaaacaataa
    55441 tatacgaaac gcagtactcg gaagttataa tacagcattt ggattgtcgt ctcaagctgg
    55501 gaacgcggtt gtaggatcaa gcactgctct tgagacaaaa gtatatttag gaggaaccgc
    55561 acttaattct tcgaactggt ataactcgat gggattaatt gaacaagtac aggttcaaac
    55621 caaatacaaa tacatagaca cggcgatgca ggcgaatcaa aacttttgga ccagcatgaa
    55681 aacacaattt acaaatattg catctacgtt tttgtccttg gtgaatcctt taaaagactg
    55741 ggaagaaaga tcgcaaacat atgaagaaga ataccaagca aaactattag aaatagaaca
    55801 aacgaaacaa agtacaatta ctaactatga caaccagatc aatcagatga aagcagccag
    55861 aggcgcttgg gtgactgaag tgtatggtta tcaaattgct ggaattgaag gaagtcaaaa
    55921 taacacagat agccaattta gaagtggaca agagaactgg tcggatacaa tttctgtttt
    55981 tcaacaagcg gaactcaatt ggtatctttc cgctaaagat acgttacaac aatcggtaac
    56041 gtcgcctaac ggagaagcag aataccaaac aaacgcaatt acacaagcga atcagatcca
    56101 aacacaaatt accaattcgg aaacaaacac ttcgaacctt tacaacgcag caaccggact
    56161 ttaccaaacg tatcaatacg cggccgctgg gaatgtaatg caacaagcaa ttaccaactt
    56221 gcaaaaccaa actaattgga atcagcaagg agcgaatctt tcgcaaacaa tcgcggattc
    56281 ttttggaaga agcgaagcct acaaaactgc ggaactaaac gcgagtaatc gaatcaatgc
    56341 tttggcccaa acgatttacg gaagtggtgc gtatatagta gataatacgg agctaaatca
    56401 gatccaaaat caaattacaa ccaacggaca aaaccaaaac cattggcaaa atgaaatcaa
    56461 tggaaatagc ggtggtttta actttaacgg aagaagggca agcagtatat ccacaacaac
    56521 agaatatacg aatatacaaa atgacatatc cgttgcgacc acgttacaag aagaagtagt
    56581 agatgaagaa aggggttatt taaaaaccgc gaacgaatat tttgaaaagt ctgaaaagta
    56641 tgaagagtta gcccaaaaag caaagagtga agcaaaattt gacgaagcag cgttatatac
    56701 cggttatgcg gtaagagaaa aaggaaacgc aatcaccttt ttgaaaaaga aatacaatgg
    56761 aatcggagag gaaattacaa acgaagtaga caaccgagga ttgacgtata caagaagttc
    56821 ttttttaagt tacagagata cgttactgaa caagaacttt caaaatagca cacaagttca
    56881 aaaacaaatc caagaaggaa agaatcaagt agcagggatt ataacggaag gagaaacata
    56941 caaccaagtc caaggaatga tccaaagtgc acagaacttg aatcaacaag gagtggagaa
    57001 taaagagagg gtggagaagt tacttgccca atcgaaagaa ctagcggaga agaatatagg
    57061 ggaggggcta ctcgacggac tacaagagat gattgcgagt atccagagtt cattacccca
    57121 agaagtgagt gctaatggag tgagtcaata catccaagcg caagagaaag agttagcaga
    57181 gaaacaagag aaggcaaacg agttactttc tcacatgaat tcacttgtaa cgaataacaa
    57241 tgatctttcc acgttacaag ctttgttaca aggaagtagc caggctctga acatagcggc
    57301 gaacagcgcg gtatctaaat acttagacga ttacgcaaag aaattacaaa aagataacga
    57361 agaaagaagt tctaatcttc agaagacact tttagaatcc ctgacgaacg gagacgacta
    57421 caaatatcta agagacgcgg gctatggatt tagagtggat ggagaaggga tcaccgccta
    57481 cagagagatc tatagcgggg aaatagcaat tgacggaagt gcgatgaaaa gcacgagtta
    57541 ttctcctgat ttagaatatc aatatatccg aatagagacg aagtttaatc caggcaactt
    57601 gagcgtggat cttttaaatc caaacaacac aacgtttagt gcagagatgg tgtcgagtgt
    57661 aaagggttac atagacaatc tacagaagaa tgtagaaagt atgtttgcac agtttagcaa
    57721 caaaaccaat gagatcaaag aagaatacgt acaaaacaag gaaatagaaa gttatcaaaa
    57781 gaaattgtat gaagcgagta aggagaatta cttagcagcg ttccaagctt tacccggaga
    57841 gtttaagggt atgtttgaag gggagatggg agggctgaaa aattaccacg aacaaggctc
    57901 taaatacaac tttggccagg gaagttttaa cggtcaaagt ggagacatga aaaaagtcgg
    57961 caaatcgatg tatgacggag tgaacattga tgacactgta tttgctggaa gtagagaact
    58021 aaaaggaagc gtaagtgtta aaggaattcc cgtagaagta agctacggaa tgcagtattt
    58081 aatcgtaacc tctggatttg atatatcaaa tttaggttac aactttaagt taaaaggact
    58141 gggaacgaat tatgtagaca atcaactgag tggagccaac cagaggtatg agatctacaa
    58201 agaagatata caagacagga tagagagaca agcgaagtcg aatgacgcgg agaaggaaag
    58261 taagggcttt atattcacga ttttgaatgg aatgaacggc ggctcaggaa gtatgggaca
    58321 gagatttacg caggccgtaa gatcagaagc gcaaagccgt ataactggag cggtagcaga
    58381 agcgactgga ctaccagcaa gtcttgtagg agcgcttgta ggcggaagta gtatgaaaga
    58441 cgcggtgaag gcgtatgtga aagacgagac aacaaacgca atttcgaaag cgaccggtct
    58501 accgacgtgg ctgatctcga accagatgga gaagatgaac aaaccgaagg aacaatggta
    58561 tcaaagccaa gagttccaga tggtaacaac ggtagcggct gtagtggcag cgcctctaac
    58621 gggtggggcg agtttaatga ttgcgatggc ggttaacgca ggtcttggag cggcaacggg
    58681 agcagctagc ggtgggttaa aaggtgcact tgtaggcgca gtcggaggag ctgcgggagc
    58741 tgctgtaaga agttttactg gaggagctgt aacagttggc cttagttatt ctgcagagaa
    58801 tggctttgga gcttccgtcg gagtaggata cggacctgcg aatgtaactg tagggatctc
    58861 ggagaaaggt ggagcaacag tagacttagg tttcaacaaa ggtggtttta acgctggcct
    58921 tagttacaac agtaaaacag gaaaggcgag tggcagcgtg ggcttagaaa tatcacaagg
    58981 atcaagtctt ggaatcagct acaacgaagg agatggcttt ggagctagta ttagtaaaag
    59041 cttagataac ggtattaatg gaagtttaag ttggagtgag aaaggtgggg taggcggaaa
    59101 catcggttat gaagtgcctg gagacaaaaa caaatctaag gattcgcttg cgaacaaaat
    59161 gcaaggatct ggaggaagtt taaactggag tcaaagagat ggagtgtctg tagcggttaa
    59221 cgcgtctggt ggtgtgaatg cgggtaactg gagtcagtct ggtggttttc aagcgaacac
    59281 taactttttg aacgaccaat ggaaggccaa ctttgtatcg aaacaaggtg cgattgaaga
    59341 acttcaatcg aaaggtttga gtaaggacca ggcgacagca attctggatg cgagtgctca
    59401 agaagaatcg aaggctgctc aaaacagaaa caacgctgaa caaggtgcga gtgcgttaag
    59461 tggagccggt gaagtattgt taggcggaag aagggatggg gacttaacgg gaagtcatgg
    59521 agtgattggt tttgatgatg atggtccagg tcttgcgtat ggtgctccgt cgtcgcatgg
    59581 tccggatcag atgatgactc gatcgtcggg tataaccgat ggggatggta gaaccgtgtt
    59641 acatccaaaa cccggagttc aagcggacgg ttcgatatta gtgagcactc catcaaaacc
    59701 cggaggagtg caagcagacg gatcgatcca agtgaacggt tcgaaatatc aatatgagat
    59761 cagcgacgga aaagggaaca agttcagata tggatatggt gctggaggag aagcagacgg
    59821 aatcgttcat ttaaacgtga acggaaaacc tgtggaagac ggttcgacgg taaggttagg
    59881 aaaggatgga aaacttagag tagttggcga catccctgcg aaatcgacgg tgtttgtaaa
    59941 cggaatagac aacaagccga tggaagcgat ccacagtctt cattcacttc aagagaaaag
    60001 cggaagggaa gtctatttgg tttataatcg aaccgaagga gtaggtaacg atcttgtgaa
    60061 ttgtgcggga ggtaagatgg gtcaaaacgt agaaacgtct caagctgtat tagcaaacta
    60121 tattagagca ggaaagatcg atacgttgat tgcccacagc cagggatctt tgatttctgg
    60181 aaatgctttg attgaggctc aaagagataa accagagcat atcgaaagag tcaactgggt
    60241 aacctttgga agtcccgcag gattgaatag cataccggac aaattgagat ccggcgtatt
    60301 ctatgaaaat caagcggacg gagttacgat ttctggaagt acaggaagaa ggattgcagc
    60361 gtttaagaac ggatatgaaa tacgtcccgg tagaaatatc ggtcacagtt tggacagcta
    60421 tgcagagtcc attggagact atttcagcaa acgttgattt tgttaaggaa agaacatgag
    60481 aaaagattct agaaagtatt tgggatttgt tttgatcgta ctgcttgtaa cgagttgtga
    60541 tttgtttaaa aaagtggacc ctgattttaa ggactatgta gttgatggtc ctgaagattt
    60601 tccatttgat ccgaacaagt taccggtaat cggagtcacc acggaagagg atttaaagaa
    60661 aatgtatcct aaaccgtatc gtatttggac atacaagagg ccgattccta aagaaatttt
    60721 aggaaagaaa ttcaatatgg atcgcattta ctattacgta aaccttcaga cggaaaagat
    60781 atccggtcct ggaaagtccg gctatttcgg taaagattat ctccactttt atctctttat
    60841 cgagaaggga gttgtggctc aatatcttgt aagccatcat gtaaggaaaa attggaagga
    60901 ggactgggcg cttggaccct atgaccgttc tgtttgggga ttaaacaaaa agaacaatga
    60961 aacttggccg ggtcaagatg aagatgcaga ttgttactgg ttacaaaggc gggatcgact
    61021 tcagtatttt caaagtgacg gtcataggaa accttgcccg tattgggagg ccgttccagc
    61081 gtgggagaag tagctactgt gatgatttct gaatatactg atttcttgaa gttcagaatg
    61141 accgggttcg gggatggagc agaggagatg cagaacccaa ggcaaggtag caagcgggct
    61201 ccggaaagcc gaatactcgc acggaatcca tttactcttt aaagagtatt agaaaaacag
    61261 caattgatgg aagaagtaaa aaaaagagat tttaaataga gagtttcttt cgtaagaaac
    61321 cgaatgaaaa agaggaaacg aatgaataaa ctgttatggg cctgtgcaat attactatta
    61381 gcgacgggtt gttttacgat tggtaaagta gggtacatgt cacctgcgtc gcacgacgac
    61441 ggtgaacttt cagaggaagt attgggtgaa aaatgcggct ttgtagtgac gaacatcttg
    61501 aacgatatga atagtgtatt gtcgaataaa gggaaatcgg atttaacgaa tgtaggattg
    61561 aaatttacag gcagcaattg tgcgcaaaca cggagtataa aataacatga aaagagtgtt
    61621 caagttatta actcagtgta tatttctttt gcttgtatcg ttaaattgtt catacaactg
    61681 gggacagttt aagagatatt cagtgacagt gccatcggat ttagaagtga taggaagtgg
    61741 cagccgtgta actggaagcg attgcagctt tttgccaact cgttggtata cgaacagcat
    61801 tgcagaagcg gttcgagatg cattaaagtc ggcaccagga gccactggtt tgaaagacgt
    61861 agaagttaaa gcacaatcgt atcaatacgt attctttggc tgtatagagg tagaaggaac
    61921 tcccgtacgg gaagtagtgg taccagcgaa atctactaag aaaaaataga ctcaaacctt
    61981 gcttggcgtg tatttcagct cgccaagctt ttttcagtgc agaacccaca tgtagagtat
    62041 tagaaaaaca gcaattgatg gaagaagtaa aaaaatagca agagagaaag agtgagtttg
    62101 taaagggaat ggaagcaaag aaaagacaaa aaggatatac aattggtgaa gcggtcaaag
    62161 acaaaagaag cggccaaaag atgtatgtag aagaagcttg ggcccctgaa gtaagttgcg
    62221 tttactttga tgccggtaag gacagtcttg taaaggtaaa gatgtatcct gaagaattgg
    62281 agaggatcaa ggaatcacta ccgtatcttc caaagtaaaa cacaaagaaa aagaaatcat
    62341 catctatcga gaaaaacaaa gaactttctt tggtattaaa gacaaagcga aagggagtca
    62401 aagtaaagag tctagaaaaa tcggaaccca gggagtgagt tttccaactt gggggaagaa
    62461 tgaaagaagg taagaaagga tacatattag gggaagcagt aagagacaag agaacgggtc
    62521 aaacgatgta tgtagacgcg gtttggagtt tggaagtgaa gtgtgtgtat tacgacccta
    62581 agacgaacca acttgtaaaa ttggaagttc cgtatgagga attggagaag gcagacgatc
    62641 cgttatttaa aacgagagta agacgagatt ttttggatct aaattcctaa aactttgact
    62701 taaaaaaata gattagaaat catgagaata ttcaaccgat ccctatttgc cggcgagtag
    62761 ccggtttttt tgtttcgggg gtctatatta gatttctcga attgcttttt caagatcttt
    62821 gtcggagata ttttcttttt cagacttgtc gtagattgag agaagagaga cgaccttgtc
    62881 gattaggaag atgcaagaaa tgactcttgc accgcctgat ttccctttcc ctttggaagc
    62941 gattggtatt ctgatcttgt aacagtttcg accgatggcg gtgccttggg tcgggttgtt
    63001 tgcaagagaa atggaaagga ctttgatttc ttttttgaga gagggatatt ttttagtaag
    63061 tcgtttgagt tccctttcga atgtgggggt aggctcgatt ttaaagctca tccaagagtt
    63121 gttccattga tttcgctttc agcttaccgg ctcggatgag tttagcttct ttgaatcctt
    63181 gttggatgcc ttcgagtatt tcgtctttag tgggatcttt ttctttcggt tcgtttaaga
    63241 ttttaaattt cacaaaagag agtcctttta ggatttctag gagtgaatgc gctttactgt
    63301 ctttaatatc gagaaggact ttcatgggtt tgattattgt tgtcttctat attcgaagga
    63361 ttttcgaaat ctatttaatc tgaagttctt gtaacattcc aatcatcttt ttcttagaaa
    63421 gtaaagaatc cagaaaaaga gtaacggctt ttatggaaga gtttttcata ttcagtaaat
    63481 ttaataaatt atgaatgttt gatttggtat catatatgtt tcttttgtaa atttgaactt
    63541 tttttagatt tttcatcttc tatttcccta aaacctgttc catacgtcct tttttgatga
    63601 aagcgtctat gagagatttg atgacttctc tgtctttttc attcatctga tctacaattt
    63661 caaattcttt gagtaaagcc tgatctctaa tcttggaggt cgggcttgcg tttacttctt
    63721 ctaaaagtag atagtcagtt gagacttcaa atactttagc catcttaata acggtttctg
    63781 aatttggcat ggtagatccg ttttcatact ttccgatatg tcgtccatga acgccgatct
    63841 ttgcggcgaa ctcatcttga gaccaaccct tttcttttct taatttcttt actttatcac
    63901 taaaaggcga catgactcaa tccttatatt ccgagcgtag aagttgttta tatttgaaaa
    63961 aatatagagt gatccttgaa aaagaagaaa aaaacgagta aaaagggaat ttttctcttg
    64021 tcttatacag tctttagaat catatattga ttcaattgat tgagtttata tacgccctgt
    64081 gactcaatct ttatactaca ttaccccagg agtccttgta tgcctcaatt catcccaaaa
    64141 gaagagatag cgcgattgaa agtggaaaca gacttgcttg cgttggttcg aagctacggt
    64201 atcgagctga agaaccatgg gacgaactgg cttgggcgat gtccgttcca cgaggacaga
    64261 acaccttctt tcgtcgtaac accagcaaag aatttgtggc actgtatggg agcttgtaag
    64321 acaggaggaa gcgcaatcga ctttgtaatg aaacgggaag gcttggggtt tcacgaagcg
    64381 gcggaagtgc tacagaaatt caaaccccgc gcggaagcct ccatgagggg caagcctctt
    64441 actcctgtgc cattggaaaa ggcattagga agaaagatcc cgacgacgga gaaactaagc
    64501 agtgaagaaa gagaggtggt ttttcaggta ttagaatact acgaaactaa cttgagacaa
    64561 acgagaagcg cactttcgta tttacaaacg agaaaggtag gaagcgagga atcgatttcc
    64621 aagtttagaa ttggctacag tgacggaagt ttaggaaaga ttttgccatc gagacaaagt
    64681 attgtgggac aaagaacgag agatattttg aaggaattcg ggatatttgg agagaatggt
    64741 caagagtatt tccaaaagaa aatagtaatc ccgattttta gggacaaaga actgtgtggg
    64801 atgtatggaa gaagagtatt cacgagtaaa gacccaagaa tacccaatca ccgttactta
    64861 caaggtaaac acttaggaat ctggaatgaa gaagacgcgt ttgaaaagaa agaacttgta
    64921 ctttgcgagt caatatttga tgcgttgacg ttttgggaga atggaatccg aaacgtgact
    64981 tgtagttacg gagtggaagg tttcacggaa gtacttcaag aaacgatcct ggaaaaacaa
    65041 atcaagaaga tatacatagc gtatgacgca gatatggcgg gagacaaggg agcggcttct
    65101 gtatatcaga aactaaaaga caaaggaata gagatctacc gagtattgtt accactggga
    65161 atggatgtaa atgaaattgc tgttcgaaac gaagaagtac aggacacact cctcggactt
    65221 ttagaagaga gcgtaacgct cactgaggaa gaactcacac gagggtacaa agaaatattt
    65281 tccgtagaga caaatctttc cgctccccga tcgcaagaac cgcttttgac ttcggaaggg
    65341 ttgagcgctt tagtcgaatc acaaccccaa ccggaagtca aaatcacaaa agaagaagtg
    65401 gaagtaaagt ttccggaaag agcgtatgta gccaagggac tctttcgtaa caacgtgagt
    65461 cttgagacgt taaaagtgac attaaaggtg attcaaggag aaagatacca cgtggatacg
    65521 gtggatcttt taagctacaa aggaaggacg tcgtatatat caacgtcctc aaatgagtta
    65581 aaagaaaaag aagaaataat caagaaggaa cttgggaaaa tgatcaatgt cttggaagag
    65641 gtattgaacg aaagagagaa ggagagaaac gtaaagacag aagtagaact aacccccgaa
    65701 gaaagagccc aagcaatttt gtatttggag gacccagaat tactttcaaa tatcctaatg
    65761 gactttgaaa gatgcggact tgtgggggag agagtgaatt cacttgtggg gtatctcgcg
    65821 agtatcacga gaagaacgga gaatccatta gccgtcatca tacaaagttc atcgagtgcg
    65881 gggaagtcga ccctaatgga ctcaatttta gatttcgtac cggaagaaga gaaagagaag
    65941 tattcggcaa tgaccgggca aagtcttttc tatatgtctt ctaagaattt aaagaacaag
    66001 gttttagcga tctcggaaga agaaggagtg gagagggcga aatatgcgct caagatctta
    66061 cagagtgaga aaaaaatcag catagcgagt gcgatgaaag acccgacgac aggaaggaca
    66121 gtaacggaag aatacagcgt agaagggcct gtggtaatct ttctcacaac cacaaattta
    66181 gagattgatg aggagttaga gaatcgttgt ctcattttaa cggtaaacga aggaagagag
    66241 cagacaagaa cgatccttga gatccaaaga gagcaagaga cgcttgaggg aattgtaaag
    66301 aaacgagaca aagaaaagat cttaacactt cacaagaatg tacaaagggt tcttcggcct
    66361 ttagtggttg taaatccgta tgcgaaggaa atgaagtttc cggatacaaa actgagaatg
    66421 agacgggatc agagaaagta tcttaccctc atcaaatcga tagcactcct taaccaatac
    66481 caaagagaaa agaagattgg aaaggatgaa aacggagaga gtttcgaata catagaggta
    66541 gaaaaaaaag acatggagct tgggagctta cttgcttcta agatattggg aaggacttta
    66601 gaagagttaa cccctcagac caaggaagta ttgttttgtc ttcatgagat ggtagagaaa
    66661 gaaagcgaag aacaaaatct ttcaaagagt gcagtgagat tcacgagacg tcaagccagg
    66721 gagagacttg gaatgagtga cacaagactt cgggtacatt tgagaagact tgaggaattg
    66781 gaatatttgg tggtacgaag tcgcggtcaa ggccagttag tggaatacga gctattgtat
    66841 gatggagagg gacaagaggg agaagagttt acattagggc ttactttttt aggagcaaga
    66901 gagacgggag aaacatacac acatcccgaa gagacagtag tagacgaagt acttttctct
    66961 tggaaagaga tattagggct tgctagaaaa gaagaagtga gggaagttgt atgaaagaat
    67021 ccgaatattc tgagtttctt gtatattttt gttctggaaa tttaggaaaa tttcttttgt
    67081 ggatacgttc agtttgtatc cataccaaca aggctcggga aaacctgcat tttggcacag
    67141 gtttgacgca aacttcgccc cccaaaagct caacttcgcc tagcaaaacg ggcacttcgc
    67201 tcccccttcg cctggggttc gcctggcctt cgcctagggg tcgccgccgc ccaactctct
    67261 tattctgtag tggtttagct ggtgttttaa ggcaaaatac gagttttacg ttaaaacaat
    67321 gtattctagg gagaaaaaag ttttcccgaa gcttgttgct gttgctgatt ggttttgaat
    67381 ccaaatgaag tggcaagaga agttagatac attgaggaat tctcctgttg gaagtttcga
    67441 gaattactgt tacaactatt tagaatggaa ccgaactgcg aagtcacacg acccatatac
    67501 attaaagaat acgcatgtat gtttgatgaa tttttttgat tggtgtgctt tgcgtgaagt
    67561 ccgttatccg aaggaggtaa cactttcggt cttagaaaga taccgagcgc atgtatctgg
    67621 gttaaagaac aagaaagatg ggaaagagct atcgagcgcg aggaaacaca agaaactttc
    67681 ctcggtgaaa gactattttg gttggcttgt aaaaaagcgt gtgttgcttt taaatccgag
    67741 tttggattta gagcttccga agtatgtcag aaaaaatatc cctcacaacg tgcttagtgt
    67801 agaggaagcg gaaaagatat tgtcggtgcc ggacgtgacg aatgtttttg ggcttcgaga
    67861 cagggcgatg cttgaggtaa tctattcgac tggaatccgt agaatggaac tcgggaatct
    67921 gtttttaagc gaccttgatt ttgaggaaaa aacgctcctt gtgagagaag gcaagggcaa
    67981 gaaaatgaga ctgattccaa ttagtgaaag ggcccttgaa tgggtaagaa atatttggaa
    68041 aggtcgcgag tcgtatttct taaaaatgca aaagagccct atttattcct taatcaaaga
    68101 ggtaagaaga tgaatcctgc gagtatcacc ttgaatttta caaaattcag agacacagcg
    68161 ggaataaaaa aacgacaagc ggtccatatc ttccgacata cgacagccag tggcatgctt
    68221 gacaacggag cagacatacg acacgtgcag gagatgcttg gacacgcgta tttaagcacg
    68281 acccaaatct atacccacgt agcgattcga aagttaaagg aagtgtatga caagacccat
    68341 ccttcgatcc atacaccgaa ttctaattct cttgtaggtg gtgcggagga gaatacattc
    68401 caaaagattg aaaaaaaagt agataccaaa acacaagaca aagattccaa tccagaagag
    68461 agtaatacta gctaacttct ctattgaaag ttgtaatact tttttagagt ccttgaagag
    68521 agtttaaaac tttcatctac aaacactgta accggttaga gcggatattt ttctaaccga
    68581 taatccaaaa ccaaaacaag attcaaaaaa actaataaaa cttaggaggg ccgaaggcat
    68641 gcaaatagta acacttgcga atttaaaagg aggggtggcg aagactacaa cagccatcaa
    68701 tctatcaatt cagttgtcat gcagaaaaaa gaaagtgttg tgtatggact tggatttgaa
    68761 caacaactta acagactttt ttctacgtgg agtgaaagaa gaagaattag aggaaaggaa
    68821 tatatatcat gcattaatcg aacaaaaaga gataacggct tgtatctacg agacacaatt
    68881 tacaggaatt tcaatactac cagcgacaat tggtttggga aagattacag aggaattagg
    68941 aagtgatcca agagtgtttg ggtcgtttgt agagaagtta agaaaactag attatgatta
    69001 tgtaatcatt gatacacctg tgtatttaag tttagaacta cgatttgccc tttttgtggc
    69061 ggacatggta ttgtatccgg tgaggccgtc tagatggaac tttcaaggaa ccaaaacact
    69121 gttagggaaa tagaaaatat atttgaagag tatcagaaag cagacgggaa agagaagaaa
    69181 gccaagacat tactcgttcc ttcgatagta ggaaaaagta agaaggaatc agagaggatt
    69241 actatactaa agaagaaata cgaagtaaca aagacagtgg tttggaagtt gtcggcgatt
    69301 gaaacggcca cagagcttgg aaaggcgtta aaggagaata caaagggata cgagttattt
    69361 gaagagttaa ccaacgaagt attaaaaaaa cttaaaaggg gaagaagatg aaaaagaaag
    69421 aaacatccac aaaatttctt tagaagagaa ggcgaaagag tggatggaag cacaagagtc
    69481 gactccccgt cctgggtcta tattcaaaag cagtatatac caaaaggggt gacgttaagc
    69541 cgatcgtgaa gatggttcct ccttcgagtt taaaaccgaa tccaagaaac gattttgatc
    69601 cgttgacgga agaaagaata cgagagtctg aaagaaaaca ttgctttgaa tggaatcttg
    69661 gatgcactca cagccagaaa agacgggaca ct
//
