# Supplementary material for: Horizontal transfer of the rfb cluster in Leptospira is a genetic determinant of serovar identity
Source: Life Sci Alliance. 2022 Dec 9;6(2):e202201480. doi: 10.26508/lsa.202201480 (PMC9736851; doi:10.26508/lsa.202201480)
Supplement: Supplementary file 8 [file LSA-2022-01480_Supplemental_Data_2.zip › Supp_Data_1-plasmid_sequences/Linterrogans_Gui44_pGui1.gbk]

LOCUS       MLGOLKOO_1             74981 bp    DNA     linear       21-JAN-2022
DEFINITION  Genus species strain strain.
ACCESSION   
VERSION
KEYWORDS    .
SOURCE      Genus species
  ORGANISM  Genus species
            Unclassified.
COMMENT     Annotated using prokka 1.14.0 from
            https://github.com/tseemann/prokka.
FEATURES             Location/Qualifiers
     source          1..74981
                     /organism="Genus species"
                     /mol_type="genomic DNA"
                     /strain="strain"
     gene            1..300
                     /locus_tag="MLGOLKOO_00001"
     CDS             1..300
                     /locus_tag="MLGOLKOO_00001"
                     /inference="ab initio prediction:Prodigal:2.6"
                     /inference="similar to AA sequence:ISfinder:ISLin2"
                     /codon_start=1
                     /transl_table=11
                     /product="IS3 family transposase ISLin2"
                     /protein_id="X:MLGOLKOO_00001"
                     /translation="MNKKGKYSPEFKEQAVKRTLSGSFTIKEVAGSLGISYFVLRQWR
                     GEYLKKSEDQLPLTDKQLKESEELKKLRKENLKLKEEVTILKKFAAMLSREQNPD"
     gene            300..803
                     /locus_tag="MLGOLKOO_00002"
     CDS             300..803
                     /locus_tag="MLGOLKOO_00002"
                     /inference="ab initio prediction:Prodigal:2.6"
                     /inference="similar to AA sequence:ISfinder:IS1500B"
                     /codon_start=1
                     /transl_table=11
                     /product="IS3 family transposase IS1500B"
                     /protein_id="X:MLGOLKOO_00002"
                     /translation="MFMETHRFEYSIQSMANVLGVSRSGFYQFLKRSKNELEKYNPEL
                     VEFIREVKKVYSIYGARTVRKVMKLCEIQGKQEKRFRIATTDSNHGNRIAPNLVQRNF
                     KPNQKNRIWVSDITFLRSSFGWIYLCVILDLYSRKVVGWSISNSNDSKLVCTALSKAI
                     ELKFPLN"
     gene            complement(750..1094)
                     /locus_tag="MLGOLKOO_00003"
     CDS             complement(750..1094)
                     /locus_tag="MLGOLKOO_00003"
                     /inference="ab initio prediction:Prodigal:2.6"
                     /inference="similar to AA sequence:ISfinder:IS1501"
                     /codon_start=1
                     /transl_table=11
                     /product="IS3 family transposase IS1501"
                     /protein_id="X:MLGOLKOO_00003"
                     /translation="MARVLGVSRSGYYKYLNRHKDRSVAPDLTNFLQEKWLKSRKNYG
                     FKRLFQEVKKSNLPYGARKVRKAMKHCKISGKQRKQFRPLTTNSKHGGRIAPDLVQRK
                     FQFDCFGKSGAH"
     gene            complement(1122..1421)
                     /locus_tag="MLGOLKOO_00004"
     CDS             complement(1122..1421)
                     /locus_tag="MLGOLKOO_00004"
                     /inference="ab initio prediction:Prodigal:2.6"
                     /inference="similar to AA sequence:ISfinder:IS1501"
                     /codon_start=1
                     /transl_table=11
                     /product="IS3 family transposase IS1501"
                     /protein_id="X:MLGOLKOO_00004"
                     /translation="MKGRRKYSPEFREQAVNRTLNGSFTIKEVAESLGVSYFVLRQWK
                     AEHLKKKETEQPLPDKQLKESEELKRLRKENVRLKDENAILKKFAAMLSREQNPD"
     gene            complement(2072..2413)
                     /gene="mazF_1"
                     /locus_tag="MLGOLKOO_00005"
     CDS             complement(2072..2413)
                     /gene="mazF_1"
                     /locus_tag="MLGOLKOO_00005"
                     /EC_number="3.1.27.-"
                     /inference="ab initio prediction:Prodigal:2.6"
                     /inference="similar to AA sequence:UniProtKB:P0AE70"
                     /codon_start=1
                     /transl_table=11
                     /product="Endoribonuclease toxin MazF"
                     /protein_id="X:MLGOLKOO_00005"
                     /db_xref="COG:COG2337"
                     /translation="MVKNRNYTPEKGDIVWLNFTPQAGHEQKGRRPALVLSPKEYNSK
                     TGLAIFCPITSKIKGYPFEVLIKSKKIDGVILSDQVKNLDWTIREAEFIESINKVSLK
                     EVLDNIKLLIF"
     gene            complement(2407..2643)
                     /gene="mazE"
                     /locus_tag="MLGOLKOO_00006"
     CDS             complement(2407..2643)
                     /gene="mazE"
                     /locus_tag="MLGOLKOO_00006"
                     /inference="ab initio prediction:Prodigal:2.6"
                     /inference="similar to AA sequence:UniProtKB:P0AE72"
                     /codon_start=1
                     /transl_table=11
                     /product="Antitoxin MazE"
                     /protein_id="X:MLGOLKOO_00006"
                     /db_xref="COG:COG2336"
                     /translation="MESIIQKWGNSLGIRIPKAMATELELNDGSHVELQYEGDKIVIY
                     PMKKASLEDKLSKITKQNLHSEISTGNSIGNEAW"
     gene            complement(2988..3410)
                     /locus_tag="MLGOLKOO_00007"
     CDS             complement(2988..3410)
                     /locus_tag="MLGOLKOO_00007"
                     /inference="ab initio prediction:Prodigal:2.6"
                     /codon_start=1
                     /transl_table=11
                     /product="hypothetical protein"
                     /protein_id="X:MLGOLKOO_00007"
                     /translation="MEIKDILLILLPIISGLIGSYCTYYFTLRAKRISEILKYKEEKY
                     ANLTVLLQGFVGNTTSLDLKRKFFEEQYRSWLYASDDVIRSINRMIALIIEHKGQDVP
                     KVLGKKAVGEVILSMRKDLIGKTSVAPEEFYYTSVIKD"
     gene            complement(3459..3671)
                     /locus_tag="MLGOLKOO_00008"
     CDS             complement(3459..3671)
                     /locus_tag="MLGOLKOO_00008"
                     /inference="ab initio prediction:Prodigal:2.6"
                     /codon_start=1
                     /transl_table=11
                     /product="hypothetical protein"
                     /protein_id="X:MLGOLKOO_00008"
                     /translation="METIIELRYRRNQKELKYLIYPNPGGNCSAIDENDDGSFDIILN
                     HQVIDTVIETEVIDFERINIQVNEIR"
     gene            complement(3895..4218)
                     /gene="mazF_2"
                     /locus_tag="MLGOLKOO_00009"
     CDS             complement(3895..4218)
                     /gene="mazF_2"
                     /locus_tag="MLGOLKOO_00009"
                     /EC_number="3.1.27.-"
                     /inference="ab initio prediction:Prodigal:2.6"
                     /inference="similar to AA sequence:UniProtKB:P0AE70"
                     /codon_start=1
                     /transl_table=11
                     /product="Endoribonuclease toxin MazF"
                     /protein_id="X:MLGOLKOO_00009"
                     /db_xref="COG:COG2337"
                     /translation="MVISQYEVYLINLDPTVGHEIKKSRPCAIISPNEMNKTIGTIII
                     APMTTKSRSYPTRVELTFQGKKGWIVLDQIRAVDKTRLVKKLGKIDPKTVNKMKLVIK
                     EMLVD"
     gene            complement(4212..4460)
                     /locus_tag="MLGOLKOO_00010"
     CDS             complement(4212..4460)
                     /locus_tag="MLGOLKOO_00010"
                     /inference="ab initio prediction:Prodigal:2.6"
                     /codon_start=1
                     /transl_table=11
                     /product="hypothetical protein"
                     /protein_id="X:MLGOLKOO_00010"
                     /translation="MKASVVKIGNSKGIRIPKAVLEECHIEEEVDLLIDNNKLIIVPL
                     KSKPREGWEKQFKTMSSNKDDKLFIPDSIDLLDKDWEW"
     gene            complement(4649..4828)
                     /locus_tag="MLGOLKOO_00011"
     CDS             complement(4649..4828)
                     /locus_tag="MLGOLKOO_00011"
                     /inference="ab initio prediction:Prodigal:2.6"
                     /codon_start=1
                     /transl_table=11
                     /product="hypothetical protein"
                     /protein_id="X:MLGOLKOO_00011"
                     /translation="MPITIQSVHDLRNYFKGVVTRSKHHAPKVDQIIYSLVGHVILKP
                     GFTTFALSLRFAGRR"
     gene            5671..6465
                     /locus_tag="MLGOLKOO_00012"
     CDS             5671..6465
                     /locus_tag="MLGOLKOO_00012"
                     /inference="ab initio prediction:Prodigal:2.6"
                     /codon_start=1
                     /transl_table=11
                     /product="hypothetical protein"
                     /protein_id="X:MLGOLKOO_00012"
                     /translation="MNFRIMLIHLQKITIGFLFLINLFCKIQTEKVEPKTYRDLTEAI
                     QNPLDVRFLYLNGQKLTTLPKEIGQLKNLHDLNLDENPLGAFPKEIGQLENLRVLELN
                     NNQLKTFPKEIGQLKNLLALYLNNNQLMTFSKGIEQLKNLQELYLNYNQLTILPNEIG
                     QLKNLQALELNNNQLKTLSKEIGQLKNLQRLELNNNQLMTLPEEIGRLKNLQVLELNN
                     NQLTTLSKEIGQLKNLKRLELNNNQLSSEEKERIRKLLPKCQIYFE"
     gene            6737..7675
                     /gene="rpnD_1"
                     /locus_tag="MLGOLKOO_00013"
     CDS             6737..7675
                     /gene="rpnD_1"
                     /locus_tag="MLGOLKOO_00013"
                     /EC_number="3.1.21.-"
                     /inference="ab initio prediction:Prodigal:2.6"
                     /inference="similar to AA sequence:UniProtKB:B7NGZ6"
                     /codon_start=1
                     /transl_table=11
                     /product="Recombination-promoting nuclease RpnD"
                     /protein_id="X:MLGOLKOO_00013"
                     /translation="MAEVNNPHDRLIRETFQDKKEAATFFKNTLPIEVVKLLDLENLE
                     LSESSFVSEELKQEQTDLLFQIPLRSGNKSNVYLLFEHKSYLENTIYIQLLGYMTEIY
                     RNQQRNGEKLSVVIPFVFYHGEKEWKLGNRFLDQFVLTSQETGILKDFIPDFKIDLFD
                     LKKVELKEKLESITFQVTLGVVQRIREGDLEFISHLPGLFSLLLEIEEESKRVAILRK
                     LLLYIYWVRDLKPSEFKVIFQRSKLEKYEELTVTTAEKLISEGVKQGIEKGIEQGIEK
                     EKLKTADKMLGKGMDLKTVLEITGLTEKTLKEHKIL"
     gene            complement(8241..8396)
                     /locus_tag="MLGOLKOO_00014"
     CDS             complement(8241..8396)
                     /locus_tag="MLGOLKOO_00014"
                     /inference="ab initio prediction:Prodigal:2.6"
                     /codon_start=1
                     /transl_table=11
                     /product="hypothetical protein"
                     /protein_id="X:MLGOLKOO_00014"
                     /translation="MAKTAMIRARVEGNLKKDVESILDHLGISALEVINIFYHQIKLS
                     KGLPFPV"
     gene            complement(8621..9634)
                     /locus_tag="MLGOLKOO_00015"
     CDS             complement(8621..9634)
                     /locus_tag="MLGOLKOO_00015"
                     /inference="ab initio prediction:Prodigal:2.6"
                     /codon_start=1
                     /transl_table=11
                     /product="hypothetical protein"
                     /protein_id="X:MLGOLKOO_00015"
                     /translation="MENFSAASFETIINILDSKGKLKSIHFAKDYKGYLFTIQQENVL
                     KIWKIEPAFKLSKISEVILPFRMNFEDQRIIQFQFIDDHLLLIGGDNCSVLSIQDIHN
                     PIQILCDEINKYSGQELILGMSCFAKGVIYHMATDDRFNTHFYLSGVSDPVISLPRVN
                     SEDRYGRYPLVVNDLIFWICRQGVIVMDISNPKTPKILAEERIPNFFNYGFPILLANN
                     RVAILEFGSHYGTAGISLFDISNKNAKPIGQGALKRTLISGFTPMDNTVYVTHEKIQI
                     KAKGKKHYFSKIDLTNDTIIQFTCELPFTDHTIVWSRVENDKLAVLLDNGDMLSTNFP
                     KSS"
     gene            complement(9823..10413)
                     /locus_tag="MLGOLKOO_00016"
     CDS             complement(9823..10413)
                     /locus_tag="MLGOLKOO_00016"
                     /inference="ab initio prediction:Prodigal:2.6"
                     /codon_start=1
                     /transl_table=11
                     /product="hypothetical protein"
                     /protein_id="X:MLGOLKOO_00016"
                     /translation="MTSIYNQSFLWALIISCVLLIGTCSKHERGHVMTKKSASEFKTN
                     IGNRERAAGQLLSSLKLGISATEVMDMLGPPTTKTWAYTLFYSSAMVIYFDDSSKLVR
                     VTSDISPETVTTWDESAPEISTASTQFKGKPYNRQVAAKMLLPLLKQGMPTKKVEDVL
                     GRPDFISWCYSLTPSSSSLLVRFASDDKIVEVSIQR"
     gene            complement(11760..12398)
                     /locus_tag="MLGOLKOO_00017"
     CDS             complement(11760..12398)
                     /locus_tag="MLGOLKOO_00017"
                     /inference="ab initio prediction:Prodigal:2.6"
                     /codon_start=1
                     /transl_table=11
                     /product="hypothetical protein"
                     /protein_id="X:MLGOLKOO_00017"
                     /translation="MSWKSIVNIALLVYLVISILNCNVVHLTKPETFAYTPTWVYHLL
                     IGYCSFYILFSSIQVLILIFQKRGDDRVRSFLFFSGIIISLFVSLIFVYILPLHGYFL
                     ASNSAFGIMISSLLWAIAILHYDAFEIREHIIEGDSHLPLLNRISSIPILKLFQILDP
                     EEYYNKIVLSKTNVILNVTLIFDDLKNREEAKKLNTKQRAEILARIFNRRLR"
     gene            complement(12696..13304)
                     /locus_tag="MLGOLKOO_00018"
     CDS             complement(12696..13304)
                     /locus_tag="MLGOLKOO_00018"
                     /inference="ab initio prediction:Prodigal:2.6"
                     /codon_start=1
                     /transl_table=11
                     /product="hypothetical protein"
                     /protein_id="X:MLGOLKOO_00018"
                     /translation="MSYLLEQIVVKKLIGLNNEEELSKIKSFVSKIYEDAGYSNSPWK
                     NIDHYDLWSTWFYVEENGQIFSAMRITEKKPYNFIPLEVALFKDEQFPPKRYAVIEEN
                     VADWNSVAFIQNIRGAKAAKANFIAVADHCVKKGYDTIYGMYNPKLSGIERIYLREGA
                     VLSIKYPGPMYFPGLYLKGEIPWFEVIEIGKESLQKVASKKE"
     gene            complement(13512..13763)
                     /locus_tag="MLGOLKOO_00019"
     CDS             complement(13512..13763)
                     /locus_tag="MLGOLKOO_00019"
                     /inference="ab initio prediction:Prodigal:2.6"
                     /codon_start=1
                     /transl_table=11
                     /product="hypothetical protein"
                     /protein_id="X:MLGOLKOO_00019"
                     /translation="MSKTEIQNRINIALKFLKETRGFNQNQIAKKLAVTPGTITRLGN
                     GENALTESMALLLSIFWNFFKMADLWGRGNVIFSSKHWR"
     gene            14145..14372
                     /locus_tag="MLGOLKOO_00020"
     CDS             14145..14372
                     /locus_tag="MLGOLKOO_00020"
                     /inference="ab initio prediction:Prodigal:2.6"
                     /codon_start=1
                     /transl_table=11
                     /product="hypothetical protein"
                     /protein_id="X:MLGOLKOO_00020"
                     /translation="MVINYFKIKPLDITESELDEYEKYIGIPLQKEDREAILKSTGFR
                     KAIAIKNKLRLNYLNHYFSDDLESNEKFPIK"
     gene            14391..15554
                     /locus_tag="MLGOLKOO_00021"
     CDS             14391..15554
                     /locus_tag="MLGOLKOO_00021"
                     /inference="ab initio prediction:Prodigal:2.6"
                     /codon_start=1
                     /transl_table=11
                     /product="hypothetical protein"
                     /protein_id="X:MLGOLKOO_00021"
                     /translation="MSKFLSIFDIYTIGILDYGNFLKLGIIYFHSFGVVIGFLLGFSK
                     FFSSDGFNKSYGSVLQSTAFFLILNGGILFDEGSLRSESKITFGFYYGLVLYSSLAVL
                     VCFNYLFESFDNPWIYCKRLLWLIPFVIPLSYLIPDFYFIFFIDILGFAVSIFTFIWS
                     LSRILNTNKSILYFNLPFLSFLISTCFVFDFFGTIFDKKDFLFFAELIPGSVICYSIL
                     LERFFPSLFSKITVTVLDANITNEIELETIPEVKETQKNKYPSRDLLEGINLEKVKTK
                     LNHFLDSKGFIDEELRLPDFASGLGLSTHQASYYLNQYLNMSFTDFLQFHRINEVKNM
                     MRIKLNYNLLNIAFECGFNSASSFHRACVKYTGKSPRDLRQELLSTETQRKVE"
     gene            15877..16953
                     /locus_tag="MLGOLKOO_00022"
     CDS             15877..16953
                     /locus_tag="MLGOLKOO_00022"
                     /inference="ab initio prediction:Prodigal:2.6"
                     /codon_start=1
                     /transl_table=11
                     /product="hypothetical protein"
                     /protein_id="X:MLGOLKOO_00022"
                     /translation="MFYEISLFLNFIFLFHFLCNIQKESQNTTRILFLKSQLVAYKRK
                     KKKFHTKPLERLKLVILSYLHRNWKENLILISPATLLEWRKKKFKIFWSLLSRRKKTG
                     RPNIPWEIIKLIRRVAKENKIWGATKLHGLLLKLGHTICERTVSKYIPKPPPNTKKRI
                     SWKEFYLLHADAMIVSDTFTAYSSNFKEIFRVVFFLHLGSRQVLHFDIHTNPTTKWMR
                     KVLKFAIRKQKQAGKKFHYFLSDNDSVFGKRFTKYLIRFGIKHKKTSFHSPWQNCYAE
                     RWIKTCRNEFLDFFIPLNQYHLEKKLNEFIHFYNNHRTHLALNKDLPVPSPVLTSSKD
                     KSVKLVSTPVLGGLYHTYSYKKVA"
     gene            17489..17902
                     /locus_tag="MLGOLKOO_00023"
     CDS             17489..17902
                     /locus_tag="MLGOLKOO_00023"
                     /inference="ab initio prediction:Prodigal:2.6"
                     /codon_start=1
                     /transl_table=11
                     /product="hypothetical protein"
                     /protein_id="X:MLGOLKOO_00023"
                     /translation="MEICKDWNVEDYLKTNEQKKIPFLIRKHLNECQKCQIEILEYSE
                     SHSIPEYLFGKTFSKQKLLWFGAELANSINFPATKKKVSSKMKVLNEDPSVLNLTQQN
                     RSKFLLFCHRYKKLIFIFSYLALLAPILQFVFQIF"
     gene            17912..18217
                     /locus_tag="MLGOLKOO_00024"
     CDS             17912..18217
                     /locus_tag="MLGOLKOO_00024"
                     /inference="ab initio prediction:Prodigal:2.6"
                     /codon_start=1
                     /transl_table=11
                     /product="hypothetical protein"
                     /protein_id="X:MLGOLKOO_00024"
                     /translation="MVQFFLRSKLSILVILITALLLGGSYFYFFKETCNGDCKNGFGS
                     KIYWNGKKYVGQWKNGKENGYGVLVAKDQKILYSGKWQEGNQISKESDMPKKNNKFE"
     gene            complement(18559..19248)
                     /locus_tag="MLGOLKOO_00025"
     CDS             complement(18559..19248)
                     /locus_tag="MLGOLKOO_00025"
                     /inference="ab initio prediction:Prodigal:2.6"
                     /codon_start=1
                     /transl_table=11
                     /product="hypothetical protein"
                     /protein_id="X:MLGOLKOO_00025"
                     /translation="MTVLSYLKNTLFRPEYYFKVYSLQSNQIQSNYSVKNFFIILISF
                     TILLTCTRVLHESFFSPVKVTTVQDVSAKVEENRKNYGQNQGFVFVLLSKIIYALIWI
                     LIPILLTLIRLPILYFIGEHKVRFKELFITTLTTSLPLLVSSFIISVMYDLVLSNHTI
                     GDFETLKLFFLICFLILLVSWIWEGRLCFYAFTVQYDQNNGRAILTWLAPSLLFVDLL
                     AINLVIQIWFP"
     gene            complement(19245..21068)
                     /gene="mdtC"
                     /locus_tag="MLGOLKOO_00026"
     CDS             complement(19245..21068)
                     /gene="mdtC"
                     /locus_tag="MLGOLKOO_00026"
                     /inference="ab initio prediction:Prodigal:2.6"
                     /inference="protein motif:HAMAP:MF_01424"
                     /codon_start=1
                     /transl_table=11
                     /product="Multidrug resistance protein MdtC"
                     /protein_id="X:MLGOLKOO_00026"
                     /translation="MEIFTTILLVSGVFLPILFATKELKSIYGGLGLVLSGNFFISYL
                     ISITIIPGFRTKFQINVKNFDVPKIFAHNMNVLLYYVYRIKEDLIDKTLLIIEHSRKR
                     PKVFLSVYILFILIGIYFYFISKNEFINKVEEKQLIGNVEFPSGTSFSRINTITEQIE
                     KKISGLYNIQEINSKVENGKSTIVVKFNESVSNVDEIGKELEEIIGDIKPAFIYFSGS
                     NDEVLLKEVTIDVIGDDLNKIDQITRKVSSIAQELLPNVRHVLLRYKPPREEVRVIID
                     KEKSESLGIRSQDIGRLLRYGIQGGVATKFIEEEREVDVRIRYDSNYRDQFTDLREYK
                     IDTEKGKSVPLLEIASLTRDTTPVRIYRKNKRRVLSFSLRITDMSLTEILPKLEKLKE
                     IELPKQYRIEFSDSLQKVLEHQKKMNFILSFAGLILFMILASYLESLKGPFLLLSVLP
                     LPLFFVIIIIYWIDLPLNIPVYIGMIIISAFGILEAFILRKELSPWMNQGEKFEAGLM
                     PYNLKEKIKILLSNFFQLWFLITLFYLPSIFSFGTGSAMLKTVSITLILGLIGICFFT
                     PIVFITFYLYPITITNMITNVYRQSIDWTSLKLIELRRNTR"
     gene            complement(21080..22387)
                     /gene="mdtB_1"
                     /locus_tag="MLGOLKOO_00027"
     CDS             complement(21080..22387)
                     /gene="mdtB_1"
                     /locus_tag="MLGOLKOO_00027"
                     /inference="ab initio prediction:Prodigal:2.6"
                     /inference="similar to AA sequence:UniProtKB:B7M458"
                     /codon_start=1
                     /transl_table=11
                     /product="Multidrug resistance protein MdtB"
                     /protein_id="X:MLGOLKOO_00027"
                     /translation="MAKNKKKNDLKEYTTVPESGWKPSVLVLWVEKHRTGTAMIFLSL
                     ILLGIIAFCSIPISLFPEAPYPGLTVETEYFGVGPEKIEEIITKPIEESVSTLGGIKH
                     LFSVSEEGKSKVHIQFDQNADLEIKSLEIRDKVEQVSYKFPRETQKPVVLQYDPTQKP
                     VFIIVPRSSSLNIMEIREISDREIKKIIEGIPGVSEVVVAGGKPREILISCDAQKMIG
                     FGIDMNLLLSVLQEANYNENPGEVTEGSIQIPVYVKGRMRSLKEIESLTLRKEDSGKL
                     IRVGDVAKVNFSYREENSAARVNGQNTVSIYVYRAGTANLLEVSEELRKELRKAENTN
                     LNFEILYDQAETVIQAIRNFFLASLIGFILFVIAASLIFQEFKSSCLFVLLLTCQFFI
                     GSIFMYFLKIDYNLVTIVGLILGCGCCLCVFIANQLFSDHEKK"
     gene            complement(22357..25458)
                     /gene="mdtB_2"
                     /locus_tag="MLGOLKOO_00028"
     CDS             complement(22357..25458)
                     /gene="mdtB_2"
                     /locus_tag="MLGOLKOO_00028"
                     /inference="ab initio prediction:Prodigal:2.6"
                     /inference="similar to AA sequence:UniProtKB:A8A1U7"
                     /codon_start=1
                     /transl_table=11
                     /product="Multidrug resistance protein MdtB"
                     /protein_id="X:MLGOLKOO_00028"
                     /translation="MKYLQRIAIDRPVTTAMFYLLLILLGLISLKDLEVNLLPDMEFP
                     RLTVITNFQNAAPEEVENLITKPLTEAVGTVKGIEKISSESMEGVSFVTLQFGWGNKI
                     DYSAMEVREKIDLIRGILPEDAGKPIVTKFDPSQSAIQEIVFFPVDKSRSHELRGFIK
                     REIKSYLDRVDGVALAQISGGFKKEILIEVDPSSMYAHQISIKDIQGAVESSNINYPA
                     GHIEEGSKDVLIRTMGEYRDFREIEKTNVSKNDKNIPIRLGSIAQIHEGYKERKGLAR
                     YNGEECVTVSIYKESGKNTVTVSESVRSELERLKEQYKNVIKADIVYEESRFVKQSID
                     NITGELISGGLLAFLSLIFILRNMESPLILLTVLPISVITTFLLMYLKDLTLNVMTLG
                     GLSLGIGMLFDSGNVVLAAIERHVRNGLSVKEASLTGANEVAGSITSAVLTTVIIFLP
                     IVFLKGIIGVVFGEMALTITFSLLVSLAVSLTLIPMLSALRGNKVWSRKFDQWSFFKK
                     VATWENEIDVRFVKGLTNWLGKPKRFFTGIAICFVVVLILISYVDKEFIPKVDTGEFK
                     IEILNVKGSSLSSTSELVEELETKLLKEKEVKHVISNIGYDEEQILSRSGGEVGTHQA
                     QIRVVLSTERSEKTKDFIHRFREKIQHARTIGIHFYPEEDMLSKILSPDSKAVTLEIE
                     GNDLATLAFIGENVRNEISKIQGITDSKSSLESENREFQVRFDEDKMSVYGLSHQYLA
                     GILKTALKGTVATRLRINDEEFDVRLRYRQSDRKYKKDISGIIIRTPSGDAVFLDQAA
                     EIREGKGYASILRIGQSRVNRITANVENVKQSAVISEVEEYIERLKLPVGYKIHFGGE
                     KENIDSSMRELLFAFVLAVVLIYMLLAGQFESLLIPLIMLCTIPLILIGIIPALLITG
                     NSFNISSFTGIILLVGIVVDNAALFYEYVEILEHDQVSLKEAIIGSGQIVLRPIIMNN
                     GTTLLGLLPVALELGEGTEFQSPMAVTVISGLAASVVLSLFLIPIAFYYILKWQRTRR
                     KTI"
     gene            complement(25461..26447)
                     /gene="mdtA"
                     /locus_tag="MLGOLKOO_00029"
     CDS             complement(25461..26447)
                     /gene="mdtA"
                     /locus_tag="MLGOLKOO_00029"
                     /inference="ab initio prediction:Prodigal:2.6"
                     /inference="protein motif:HAMAP:MF_01422"
                     /codon_start=1
                     /transl_table=11
                     /product="Multidrug resistance protein MdtA"
                     /protein_id="X:MLGOLKOO_00029"
                     /translation="MLDIEKRRTQAKETKAELAKMKMTFAGKETLYKEGGISKEEIEH
                     AQTSLITAEAKYRMSVKDLEMGMVGFRNEDITSKNMKVPEDPKEKLKLFIDINTRIDK
                     AEVNVARSQVEAAQAALTSTEELIRAATIRSPIDGVVAYVNKHVGEYVNPGAVNSPDQ
                     AILVLVNIHKVFAKLNIRESDMTSVHKGMDLEFTADVYPEKKFFGKVGIVNPIVDPKT
                     HTIEVKALIKNENRSLNPGMFIRGSIFTGETKMSLLVPSESLFAKDNDAAWIYVLNDG
                     IALRAKVKTGNQYEDKIEILEGLNPGSIIAVEKLTQLKDGMKIRSEMESGLK"
     gene            complement(26435..26752)
                     /locus_tag="MLGOLKOO_00030"
     CDS             complement(26435..26752)
                     /locus_tag="MLGOLKOO_00030"
                     /inference="ab initio prediction:Prodigal:2.6"
                     /codon_start=1
                     /transl_table=11
                     /product="hypothetical protein"
                     /protein_id="X:MLGOLKOO_00030"
                     /translation="MDSVIVKAIMVHPEKINPSIHALGTVDFLDKVDIVSKTAGIIVE
                     IKAKEGEKVKKGEVLLQIDTLQLELERKKISPLYKVHFLHSALARKNTQKPERTLKSE
                     CWI"
     gene            complement(26740..26958)
                     /locus_tag="MLGOLKOO_00031"
     CDS             complement(26740..26958)
                     /locus_tag="MLGOLKOO_00031"
                     /inference="ab initio prediction:Prodigal:2.6"
                     /codon_start=1
                     /transl_table=11
                     /product="hypothetical protein"
                     /protein_id="X:MLGOLKOO_00031"
                     /translation="MPVSKLQIFRNALMSKTAKMTLLIFCLFVLYKVFIQSDSKSFIR
                     DKRKDSKFEFILSLFKKKTKIILPIWTQ"
     gene            complement(26964..27617)
                     /locus_tag="MLGOLKOO_00032"
     CDS             complement(26964..27617)
                     /locus_tag="MLGOLKOO_00032"
                     /inference="ab initio prediction:Prodigal:2.6"
                     /codon_start=1
                     /transl_table=11
                     /product="hypothetical protein"
                     /protein_id="X:MLGOLKOO_00032"
                     /translation="MIHRHSRKNFLIPILVFITASTHFCKKESEELKSLKRDANIAYV
                     KQDLNGALALFSQVLEMDSDSTNTMIMLGKIYYYKKDFEKAEEMFKNAANNGKCNSNA
                     EYWLSKMQSLHGEDRVEVKERLESVIDNIPNRWEVQYTLGTLMESEGKIQEALSLYDQ
                     AQVESTKLSLLYLRLGKIYQKAQRKEMADRYFEKAKFISEENSDMSKMIESEINKAR"
     gene            complement(27614..28357)
                     /locus_tag="MLGOLKOO_00033"
     CDS             complement(27614..28357)
                     /locus_tag="MLGOLKOO_00033"
                     /inference="ab initio prediction:Prodigal:2.6"
                     /codon_start=1
                     /transl_table=11
                     /product="hypothetical protein"
                     /protein_id="X:MLGOLKOO_00033"
                     /translation="MKKFFQSIVLLLFSTIFCNCSAISKLFRSSGSYQVYVMKSEENI
                     SLALGKVVSRDARFSPFLMENFKDMLQLQLMAEGYSIKEMPEEKSLRKLISKVSSSSE
                     SLDSTEIKETPSITNETQGSEGSANVKDLLPENLRHVLDKGTVVGFSNISKEIQFGDY
                     LSSDEIKTLSERTGIRYFVQGAIGNNDSGNLLEEDFNSLVFLKIYDSNGVLKGGVTYV
                     VNGRTLNDANLLKEVCQNISNKIGALLRQ"
     gene            complement(28369..29346)
                     /locus_tag="MLGOLKOO_00034"
     CDS             complement(28369..29346)
                     /locus_tag="MLGOLKOO_00034"
                     /inference="ab initio prediction:Prodigal:2.6"
                     /codon_start=1
                     /transl_table=11
                     /product="hypothetical protein"
                     /protein_id="X:MLGOLKOO_00034"
                     /translation="MVFTPDVAFQYGRRYNISLATSITNTSGKGLRNPVNATFVVGAL
                     DSSQPVVTGIDFEVDGDGDNCVVPPNDVLNVQNGTLTNNVCTGVPIVVHFNEVMDPVS
                     TQNALSVSPSANFAITFAGNDMTLTPLIALTSRQNYTLTISTSAKDLAGNSLQNSFSL
                     IFRTENNSPQVIAIGRGNQANCNSMAVTTGCWWQTGTPFLPASSYSFTPGLQACPADS
                     TSDNIVIVFNQPMNTVSTVNAVNISAISQVPNSASSIYKGKWVWSDSDRVLTISMTDV
                     NLVCGFDMLFNTGIGGANYPLYLIQIDQSATNVNGTALSSQFNFFFESN"
     gene            complement(29309..32020)
                     /locus_tag="MLGOLKOO_00035"
     CDS             complement(29309..32020)
                     /locus_tag="MLGOLKOO_00035"
                     /inference="ab initio prediction:Prodigal:2.6"
                     /codon_start=1
                     /transl_table=11
                     /product="hypothetical protein"
                     /protein_id="X:MLGOLKOO_00035"
                     /translation="MKQYKQFKYFVLIIFLYSICFFFIHCSKLENKFKNWIPLDNNPA
                     SPKVLYSIPSPGQTGVLRDQKIVMTFNKPIDEQSCIGAFSVQPGVTGLFEINGSSLTF
                     TPNKRWQGGITYLVNLSNRCEDQDGRDLEKPYSISFSVSTDVLPPDVISIGGRKNTTG
                     CLNTDPIMDFVNFQNNFYSTTDVCINTPLVLTFTKPMDRGTVESNFLSVPQMVGSFVW
                     SNNNTILTFTPREALTTGLTYVLTVSQTAQDTSENPLGKNVSVSFTVGTEIVKPQVLM
                     QDGFIQNVGGCSPGTLASTLFPAGLFNAVGLCTGIVPGFQSSPIMIDFSEAMNLATTD
                     SNINISPNINGIKTWSTSPNGGCGSTGPCGTTSRLTFTPVTPWQHSVTYTVTISGNAT
                     DVAGNPVGQNYSFSFTVGQDFQIPRVIFQDGFLNIGAGCAPGSLASVLDPINGIRDKT
                     GACSGLSPASANTPIFIHFSESVVQSTVENAMSISPNIIGTKTWLTSGNALCGSTGTC
                     GNSSLLVFTPSQDWQNTTYTISIPGSAMDLDGNTLGSSYSFSFTFGIDLLPPRMDFTT
                     GPLLSDLAPACGNLGLTPIPNLTTNVCSQTNGTRFRVRFNEPMDQAATTNAFSLTPSV
                     TGLITWPSPTELLFTPSQNLNLFAQYKLTISTAAKDLAGNAMISEFISFFTTGNGGPV
                     NNTPPTVLNVLSDVATGPGGCDGGMDDTLTPSFVTNVCTDNVGTGQGASFEVIFSKNM
                     NQNLTSQAFSISPNISGLISWTSPTTLRFIATQSLNPNTQYVISVNQNAIDSGGIQIQ
                     NAYVLYFLTSPLGGFPAVNSIDVFSGTTANCQAGLGIVLNVLAATVNNACTGNPAINP
                     IVVTFSEPMNSASLRSGFYDFSFGNRTVFFPDCKSNGFYSRRSFSIR"
     gene            complement(32025..33779)
                     /locus_tag="MLGOLKOO_00036"
     CDS             complement(32025..33779)
                     /locus_tag="MLGOLKOO_00036"
                     /inference="ab initio prediction:Prodigal:2.6"
                     /codon_start=1
                     /transl_table=11
                     /product="hypothetical protein"
                     /protein_id="X:MLGOLKOO_00036"
                     /translation="MTIIIFTIVEKQNYFIRSVAKTLLCKFSNFFFTLKINITKQDHS
                     CSKKRDVGNFSIFFAYIIVLFFFLCTDVYASDKKTLRVNLETATQIALTNYYLLLSLK
                     NKNTAIKELISERWRDLLPTLGVNMTRQKYIIEHSNDYVYNAILVNLEQIVYDGGKKK
                     LDLDIAKLEETLSREDFKITSSKVKLEVEKTFMSTLVALAKVALNKKSVERAKEQLRL
                     AKLEAKLGFTTQIQVLSVASRLQEIEFALVKSVNEYLKAKNDLKLAMSLDHQFDLIIE
                     GNLLTDFYLSYPNFKREVLIDNAQNQRSEIVRIKINNRKLSKERELAENAWIPQISVG
                     GSYGRTGVTYPLQNDTWNVNVKVVFPLGGSTNTTTENLGMRYNNQASSGFAGTVNPNF
                     NAATSNNLQVLDNMSYSRKVMESKIKLGDSIAEKKRLEQSIAIEVEKASDFVKESYDL
                     ITIGSGMVYFRYESMRLMNTKIQVGEAKRSDILFAETELVGAQEKLVDAIGKYCTSAY
                     ELEWVSGMPPDSLKLFDYKPNHGNTILPLILENRPIPKSKVSENFKVKDIEEYFNSPE
                     TDLEPDKGLLETYDSINK"
     gene            complement(34556..35119)
                     /gene="ycf3"
                     /locus_tag="MLGOLKOO_00037"
     CDS             complement(34556..35119)
                     /gene="ycf3"
                     /locus_tag="MLGOLKOO_00037"
                     /inference="ab initio prediction:Prodigal:2.6"
                     /inference="protein motif:HAMAP:MF_00439"
                     /codon_start=1
                     /transl_table=11
                     /product="Photosystem I assembly protein Ycf3"
                     /protein_id="X:MLGOLKOO_00037"
                     /translation="MNFKFLVILFVVIFGITTDYFGDSLPKMEQQKKAFEFNQQGVAL
                     LSKGNLVQARSFFEKAVKLNPQSPEYVNNIGVTYLNEGKLDQAIVFFAKSTERDPNYV
                     RAFYNLGVAYQNQQNNEKAIQNYLKALSIDKAFAEIYFNLGIVYARIGNKKQAIDSYQ
                     KFIEVAPAEYEKPKKDAKSKIEELKNG"
     gene            complement(35756..36757)
                     /locus_tag="MLGOLKOO_00038"
     CDS             complement(35756..36757)
                     /locus_tag="MLGOLKOO_00038"
                     /inference="ab initio prediction:Prodigal:2.6"
                     /codon_start=1
                     /transl_table=11
                     /product="hypothetical protein"
                     /protein_id="X:MLGOLKOO_00038"
                     /translation="MQKTLKENKSDSPKSVSFLFSILIYTLAIHKIGDIIRPGLDESY
                     VLAINKYFANLEYSYSKIFFSYGPLGFLIVPLPVGLNIILSTIFWNILIFFFIVSSLS
                     IILVKTNKFSFFPTLISILLCIWIVNATEIKFIPFLLLSNLLILDRFFFKEKDYFLIL
                     SAILISIIGYYMGTYFIALLGYFIPLFILYLIEKRWRRMCILILFSILALLFFRFIIY
                     RDFDIFSNLISILEFSIGNSYSMTLGADSFSWGLFFCSLLPFFLIFLTGKSEIVYYIL
                     ISFIPIYLTFKYAFTRIDHAPHFFNFITVLFLNMVIISLCSTYSSKQKGFIQKANIY"
     gene            complement(36732..37799)
                     /locus_tag="MLGOLKOO_00039"
     CDS             complement(36732..37799)
                     /locus_tag="MLGOLKOO_00039"
                     /inference="ab initio prediction:Prodigal:2.6"
                     /codon_start=1
                     /transl_table=11
                     /product="hypothetical protein"
                     /protein_id="X:MLGOLKOO_00039"
                     /translation="MFSKYKIIIYKILKSQKNPFNSFQITSNILLIILSIFSSSIFLK
                     SIDYSRDVKLSLLSLNPCYWSYQEYKTCFLNIIKPVAYSNNLLEQTSFSLNNVSLDKK
                     LLNVLNHNSVDIYPWELSEVEKYNLTWKSRPTFQSYISYTPWIDLQNNRFWNSKEKPK
                     FILWDTKLGIKSIDDRYLFNDEPISIITILTNYKPVVQEFQHILLELRNEPILIKHSP
                     THFFINGPTIFNGKFNENIEVPIPDSNCITRVKIKFDYTLKGYLKNFLFKADAQGIVF
                     NFHNTPEKKFFRLIPRNSISGIWINPLVTEINLYTLDIENILKTNYNVKSFMIITEDK
                     KMLKGFQYQWEYLCAKDIKGK"
     gene            complement(38389..38547)
                     /locus_tag="MLGOLKOO_00040"
     CDS             complement(38389..38547)
                     /locus_tag="MLGOLKOO_00040"
                     /inference="ab initio prediction:Prodigal:2.6"
                     /codon_start=1
                     /transl_table=11
                     /product="hypothetical protein"
                     /protein_id="X:MLGOLKOO_00040"
                     /translation="MEEVKKRKSELVKGMEAKKRQKGYRIGEAVKDKRSGQKMYVSAL
                     CSLEVLRP"
     gene            complement(38519..38683)
                     /locus_tag="MLGOLKOO_00041"
     CDS             complement(38519..38683)
                     /locus_tag="MLGOLKOO_00041"
                     /inference="ab initio prediction:Prodigal:2.6"
                     /codon_start=1
                     /transl_table=11
                     /product="hypothetical protein"
                     /protein_id="X:MLGOLKOO_00041"
                     /translation="MIDYNQTKDKAKMLELQVSMSFRTWVLIFVGKSICSLKSIRKTA
                     IDGRSKKEKE"
     gene            complement(38717..39193)
                     /locus_tag="MLGOLKOO_00042"
     CDS             complement(38717..39193)
                     /locus_tag="MLGOLKOO_00042"
                     /inference="ab initio prediction:Prodigal:2.6"
                     /codon_start=1
                     /transl_table=11
                     /product="hypothetical protein"
                     /protein_id="X:MLGOLKOO_00042"
                     /translation="MKKIYVLLILLLLQNCATTLLKNAVPVTTPTKWLFEISEVYSKF
                     QYALDHSRYYPKDDNETMVVVEVKATNRDLVKKEIDFNASILVAGKMIRKVTVVAKTE
                     NVISVVKESGITLVEPNQSVKRDMVFVFPEKMKPEKLFIQNVGEINLLEQQNPVPR"
     gene            complement(39403..39765)
                     /locus_tag="MLGOLKOO_00043"
     CDS             complement(39403..39765)
                     /locus_tag="MLGOLKOO_00043"
                     /inference="ab initio prediction:Prodigal:2.6"
                     /codon_start=1
                     /transl_table=11
                     /product="hypothetical protein"
                     /protein_id="X:MLGOLKOO_00043"
                     /translation="MKRVFKLLIQCIFLLLVSLNCSYNWGQFKRYSVAVPSDLEVIGS
                     GARVTGSDCSFLPTRWYTNSIAEAVREALKLSPGATGLKDVEVKAQSYQYVFFGCIEV
                     EGTPVREVVVPAKSTKKK"
     gene            complement(39767..40048)
                     /locus_tag="MLGOLKOO_00044"
     CDS             complement(39767..40048)
                     /locus_tag="MLGOLKOO_00044"
                     /inference="ab initio prediction:Prodigal:2.6"
                     /codon_start=1
                     /transl_table=11
                     /product="hypothetical protein"
                     /protein_id="X:MLGOLKOO_00044"
                     /translation="MKKRKRMNKLLWACAILLLATGCFTIGKVGYMSPASHDDGELSE
                     EVLGEKCGFVVTNILNDMNSVLSNKGKSDLTNVGLKFTGSNCAQTRSIK"
     gene            40140..40352
                     /locus_tag="MLGOLKOO_00045"
     CDS             40140..40352
                     /locus_tag="MLGOLKOO_00045"
                     /inference="ab initio prediction:Prodigal:2.6"
                     /codon_start=1
                     /transl_table=11
                     /product="hypothetical protein"
                     /protein_id="X:MLGOLKOO_00045"
                     /translation="MDSVRVFGLPDSKLSTLRVGFSPDQVLNGDIPDKHRFIEQIKEA
                     TAKRPKINKQGFCDPCSDQSTIPKKK"
     gene            complement(40519..41175)
                     /locus_tag="MLGOLKOO_00046"
     CDS             complement(40519..41175)
                     /locus_tag="MLGOLKOO_00046"
                     /inference="ab initio prediction:Prodigal:2.6"
                     /codon_start=1
                     /transl_table=11
                     /product="hypothetical protein"
                     /protein_id="X:MLGOLKOO_00046"
                     /translation="MIGLQINEEMLMKINKLRRKINKSVLMKNNSKFEVGKLIYLRVQ
                     KCLLIFILVQAYIPVYGLDFSTFKIHLRGLGPIHINDTLLQIEKKLSAKLVGGKENDY
                     NGQECHFYTIPGLSGISLMFTGKTNDLRLSRIYISNSTFQTLSGIKINSDMTLILSTY
                     KNNIKREKEHYTGDTMLVFEPKDFYDKDFRMIFLTNNKKVTGISVGRIPEIFAVEGCD
                     "
     gene            complement(41153..42430)
                     /locus_tag="MLGOLKOO_00047"
     CDS             complement(41153..42430)
                     /locus_tag="MLGOLKOO_00047"
                     /inference="ab initio prediction:Prodigal:2.6"
                     /codon_start=1
                     /transl_table=11
                     /product="hypothetical protein"
                     /protein_id="X:MLGOLKOO_00047"
                     /translation="MGLNITRSEYGGWGADVSTDNYGPGNLSGGLAYTQRDGFTVSLN
                     VNGTNAFNYNSQSGLSGNGDFMSQYVMNNGLAQGVSDESDTSEPNSAQQHNNAEQGAQ
                     AIEGAGFATQRREGEGHVIGFSDDGPEPAHGNPGVHDTGQTITSSGSVEGTGVSRQLS
                     AADVAEFKADWRKESPAQTDASLAALKSAGYDTSGLEKFVTDYRNQSKPGYVNSNQTG
                     SPIVVTGSRTPTLGEIAGSIFGSVVDGAKGLWNKVTGGGSKPVLNSNSLSEGSYNYKP
                     SKESNGVLKPLADGAIIPGKGYNVTSEFGSRPDPFNPTGPTKNHRGIDIAMPTGTPVF
                     ATAPGKVIFSGTQNNGSKEVHIDHGGGLVSIFKHNSELLVQNNHQVVRGELITRSGNT
                     GPSTGPHLHYELKLNGVVQNPVNFNIRDWATNQ"
     gene            complement(42571..42732)
                     /locus_tag="MLGOLKOO_00048"
     CDS             complement(42571..42732)
                     /locus_tag="MLGOLKOO_00048"
                     /inference="ab initio prediction:Prodigal:2.6"
                     /codon_start=1
                     /transl_table=11
                     /product="hypothetical protein"
                     /protein_id="X:MLGOLKOO_00048"
                     /translation="MQDIFCKAFDQLQCRTHTKGEPGSGPFAEELARRRGSGIPSLNE
                     QLNICKLAK"
     gene            complement(42704..43252)
                     /locus_tag="MLGOLKOO_00049"
     CDS             complement(42704..43252)
                     /locus_tag="MLGOLKOO_00049"
                     /inference="ab initio prediction:Prodigal:2.6"
                     /codon_start=1
                     /transl_table=11
                     /product="hypothetical protein"
                     /protein_id="X:MLGOLKOO_00049"
                     /translation="MKNIRIFKKIFILLVVFFLVLGEIQGKEEHEVKRGSKEYNAVLN
                     FTQKFINVYVERQYIYSDNKEMKDIEHEFFDEETIVGPPGDQDTGMKVYIINSFKIDK
                     IIDEGDGYHVSVIFETLKKCNISMDKKIVCKTYKNNEEVGLSIKKSGSNFKIKFVTIG
                     GFLKGNLLKKYATNARYILQGI"
     gene            complement(43265..50608)
                     /locus_tag="MLGOLKOO_00050"
     CDS             complement(43265..50608)
                     /locus_tag="MLGOLKOO_00050"
                     /inference="ab initio prediction:Prodigal:2.6"
                     /codon_start=1
                     /transl_table=11
                     /product="hypothetical protein"
                     /protein_id="X:MLGOLKOO_00050"
                     /translation="MRQDYSSRIQSYISDKVINSRSKIDRKNYKFKSNFFNSDSFRNQ
                     NLFREFARLRTFVVGSVSINFKYLTQNLKMWELPQKMLNEKVELNSTSGLKRQNLWEL
                     LQGSLKSKPDLLLGAQMNTRRSDLNTSRITNGILKNPKGTLSLQNESDRSVANVKSYI
                     EFNNAVQYVKNAIFLIYKKIEMLRCRLKQRVRFVEAGTEKNSLRRSRFSIFSPVRNRF
                     SLKTKVVSLITILAFHVVFVLPLSMLDELSAQSVPVLGSTKQFANDDLKPYVDAAKAG
                     STDSATFMNAITNGEQVIEAVWETSVNAEIESIVGGVTTSDSVNNVNVYKDAVRAQLE
                     LQKQQAKSQWLADANAYIQAELQIFLATLSQNTSNNVTSTNASAVQTVNPTVQAVTTT
                     QASQNTNPAQAAESYYQGSQLWDSKWQDLLSKQSTWEQNSLNSIQNGILQWNQSITGL
                     ENDKLAYLNGIEQTKAQWLANKQLIQNAQSQMRSALQSTITNIRNQENQLKANASSDP
                     SLVSVFGDMDGLLDDLQDALNSNSSLGTLAETLGNFFQGQITNATAKADYWNIAKWQE
                     TYATQTLEFKKEVGTASLSCSGGPWCNYQPTGSQAVTYGSDGNVYGWAATNGGFQSGV
                     LVSSFDPYTVTNSNYAELNQQYQSCQSQASSPLGWMTWWTYPCSSFGWNGENAPVQSY
                     TVNPNNSTGSHSEGHYVIECNGIEWFGNTCSGAQGYTNTGEYCGNAPAFCGYNKRWQT
                     DYSYSLSVSENFSQAQKDQIAKNNNIRNAVLGSYNTAFGLSSQAGNAVVGSSTALETK
                     VYLGGTALNSSNWYNSMGLIEQVQVQTKYKYIDTAMQANQNFWTSMKTQFTNIASTFL
                     SLVNPLKDWEERSQQYEEEYQAKLLEIEQTKQSTITNYDNQINQMKAARGAWVTEVYG
                     YQIAGIEGSQNNTDSQFRSGQENWSDTISVFQQAELNWYLSAKDTLQQSVTSPNGEAE
                     YQTNAITQANQIQTQITNSETNTSNLYNAATGLYQTYQYAAAGNVMQQAITNLQNQTN
                     WNQQGANLSQTIADSFGRSEAYKTAELNASNRINALAQTIYGSGAYIVDNTELNQIQN
                     QITTNGQNQNHWQNEINGNSGGFNFNGRRASSISTTTEYTNIQNDISVATTLQEEVVD
                     EERGYLKTANEYFEKSEKYEELAQKAKSEAKFDEAALYTGYAVREKGNAITFLKKKYN
                     GIGEEITNEVDNRGLTYTRSSFLSYRDTLLNKNFQNSTQVQKQIQEGKNQVAGIITEG
                     ETYNQVQGMIQSAQNLNQQGVENKERVEKLLAQSKELAEKNIGEGLLDGLQEMIASIQ
                     SSLPQEVSANGVSQYIQAQEKELAEKQEKANELLSHMNSLVTNNNDLSTLQALLQGSS
                     QALNIAANSAVSKYLDDYAKKLQKDNEERSSNLQKTLLESLTNGDDYKYLRDAGYGFR
                     VDGEGITAYREIYSGEIAIDGSAMKSTSYSPDLEYQYIRIETKFNPGNLSVDLLNPNN
                     TTFSAEMVSSVKGYIDNLQKNVESMFAQFSNKTNEIKEEYVQNKEIESYQKKLYEASK
                     DNYLAAFQALPGEFKEAFEGEMGNTKDYHSNSRYSFSARSFNGLSGDTKKIGKSMYDG
                     VNIDDTVFAGSRELKGSVSVKGIPVEVSYGMQYLVITSGFDISKIGYNFKLKGLGTSY
                     VDSQLSGVSQKYSVYTKDIQDRIERQAKSNDEEMDKKGFVFNVLNGMSGGQKVTQAVE
                     GEIRSRVTGAIAEASGLPASFVGALVGGGSVKDAMKAYEKSVTTEAISKATGIPGWYL
                     DQKMAEKEANHAMTTSFSYNMATSMVGSLKYSPPLLAAQALIPGLKEDVNKFVDHVGR
                     EAYKNRETIDTAVTVAMTVAAPFSGGASLVALAAYKAAEGAVEGGVLGALAGAANVGN
                     AFLYEFTGGTVSYNLSYSYADGFGASIGGGWKIANGLGVGATLSYNENQGFGGSVGLQ
                     AGTSALSFNAGLSYSQRDGVSANAGVGIGLGGKKPTGSLNLGVSYNRQDGLGTSVGIS
                     SNNNKITHGMGLNITRSEYGGWGADVSTDNYGPGNLSGGLAYTQRDGFTVSLNVNGTN
                     AFNYNSQSGLSGNGDFMSQYVMNNGLAQGVSDESDTSEPNSAQQHNNAEQGAQAIAGA
                     GETLLGGRRNEGEGGATHYYDKDGNMRIRVTDSNGDSYYRAATAEEAHRIQNNNGYTM
                     ASETGKPVNSSHQNSESGNLKPVKSYENTGFFEGIGQRFNNLLSGNGFNTDANLICNA
                     EIQGGKLAGLLKASELGYASSLADVREVMDYYQRNNRDNNLQAQTAAGARILSQAEAL
                     LRLNAESPFQYKMGNTGIGGIMDCTGFVYRANQGAGFEHIPYIGGSSIEVSDHYKPVS
                     EGERVPGDIKIITIRDKNGKVVDGHAMIYNGGKPGGEFYEMSSKGMKPNKDYMEDYYI
                     SRYKGKMNSGEYTMEGGYYRPLEKQ"
     gene            complement(50611..51663)
                     /locus_tag="MLGOLKOO_00051"
     CDS             complement(50611..51663)
                     /locus_tag="MLGOLKOO_00051"
                     /inference="ab initio prediction:Prodigal:2.6"
                     /codon_start=1
                     /transl_table=11
                     /product="hypothetical protein"
                     /protein_id="X:MLGOLKOO_00051"
                     /translation="MLIRIKQYKTRFLEALAERDSSFIVLRLLSAAFNPQNAVSIFGI
                     AAFVVLFCLNWGFERSVKIVSQKLAPVLEWSFDSERKLELSSFEILEKPNELFLEDNF
                     RKKLKNQKLGFKNKNERLTNVLLYSVKNKESEKLKTVEFHLEIILKKIIPVFTNQPVD
                     ISNIELAIEPNSAVNLETIDSTWETNAELSATEKNEFYHPQKVLILGQIKEIGLSDLQ
                     IKNEPENIQKNSISWEFEKDTFEIRILENIHIEKWTWEQIQEKLEEIKSVKLQNNIPS
                     FFAGAKERLLYLPRRTQSNLKNYEITSLNPDYIWKYSNFLILDHSLEAPNLNRKLMRY
                     YSIQMNGPPPGNQLQV"
     gene            complement(52319..53755)
                     /locus_tag="MLGOLKOO_00052"
     CDS             complement(52319..53755)
                     /locus_tag="MLGOLKOO_00052"
                     /inference="ab initio prediction:Prodigal:2.6"
                     /codon_start=1
                     /transl_table=11
                     /product="hypothetical protein"
                     /protein_id="X:MLGOLKOO_00052"
                     /translation="MTEVVHYALVIAHAIESLPLSRAKRQLLSKITDLDIAGRINGFG
                     GCIAKNKTLGEEVGLAETTVSKYIREMRREGYINSGEFHGHYRILNSSLHDTVVQERY
                     EYNLQKQITKYTSLSSTNILESTNQSTGSAPYERTGDCINNQSTNQINNKEKVQTSSL
                     SKITWENIFEHSKNLVSEEWGEYDHNPEKESAKIKSWKKLVPENPGVVLETLKKLIHI
                     RRSEEYKADRFWGTIPLNLASTYSYKDIIKNTYNLLTQVGSKGPLVTENKKEVKTESK
                     VIDPFKNEPTWEGFLVWAKERLSKTSNESLKQLRVKFENERLYIIGEINDSLKMIVSK
                     YFNEEAKLKTEIKFVKEELQEKEQNFNSSKKLDPSNQDNQTQPNQESSISVDQSENQD
                     IKTFSDYISVDKVIHEFMSHSSLKLNRPDLEEIRKLRISYDLEKIVIYDPLPERLKNH
                     IRDYFYSHPQRMIALQFEEGKNKFHVAA"
     gene            complement(54153..55058)
                     /gene="noc"
                     /locus_tag="MLGOLKOO_00053"
     CDS             complement(54153..55058)
                     /gene="noc"
                     /locus_tag="MLGOLKOO_00053"
                     /inference="ab initio prediction:Prodigal:2.6"
                     /inference="protein motif:HAMAP:MF_02015"
                     /codon_start=1
                     /transl_table=11
                     /product="Nucleoid occlusion protein"
                     /protein_id="X:MLGOLKOO_00053"
                     /translation="MVSKSKKIFQVKDAFGNTTDKTVTNLHNNSQSNALLRELMSKDS
                     KESDQVVQNIPVSKIISKENPRKNFNSESLQELAESIKKYGLIQPISVRKIGNEYHLI
                     AGERRLRATKLNGEEFISSIVKNVHQVDPDLIPEYKLIENIHREDLADIEVALSLTVI
                     KSKYKLSASQLAEKFNKSISWVKQKLMHASAINDLVEAGKIKNPDLISMVPTSILMEV
                     LPAIKANHKDVLDWLLIKAKNDSLPTQAEARKYAKSISQSNDNSKKTKSSITLKTLQD
                     QIKDIDRKIDELKKKKRNSKIKWIY"
     gene            complement(55086..55910)
                     /locus_tag="MLGOLKOO_00054"
     CDS             complement(55086..55910)
                     /locus_tag="MLGOLKOO_00054"
                     /inference="ab initio prediction:Prodigal:2.6"
                     /codon_start=1
                     /transl_table=11
                     /product="hypothetical protein"
                     /protein_id="X:MLGOLKOO_00054"
                     /translation="MSQKPYVFVFANVKGGVSKTTSATHCSMALARRGRTLAIDHDPQ
                     GDLSNAFLPNEPLEYFDNANTFTVIRGETTLKESTRNVYEVDILPSSMELEDFQYHVG
                     KDISLVTKLNTVILKSNYDFAIIDTPGSGSYELLSALLSADAVIIPVNPSKWAIRTVK
                     KIFKKINEALSFPGTRISSVYILPTIWNNSGRSGQILEQLEQIPNLLDQLQTKEIGYE
                     LVPTPALLPPIPQSTTIRDRTEFGEPLKEGTEGWNAYNSLAELLIEKSNLSIRSVK"
     gene            complement(56098..56412)
                     /locus_tag="MLGOLKOO_00055"
     CDS             complement(56098..56412)
                     /locus_tag="MLGOLKOO_00055"
                     /inference="ab initio prediction:Prodigal:2.6"
                     /codon_start=1
                     /transl_table=11
                     /product="hypothetical protein"
                     /protein_id="X:MLGOLKOO_00055"
                     /translation="MAVELGVDRSTYYKYKNGTLAIPKSILIILRLKGYDDHWVLSGK
                     GQMKLKDSAQLVEMQKRLKLISKLDSYGVLDSIEKLPETPSSVQKKIIQEFFVFLASK
                     FV"
     gene            complement(56683..56856)
                     /locus_tag="MLGOLKOO_00056"
     CDS             complement(56683..56856)
                     /locus_tag="MLGOLKOO_00056"
                     /inference="ab initio prediction:Prodigal:2.6"
                     /codon_start=1
                     /transl_table=11
                     /product="hypothetical protein"
                     /protein_id="X:MLGOLKOO_00056"
                     /translation="MVLESFKTITLNIQSKLRCFSLFKNVGTHTKIEKLVRLQYDAIC
                     GNYHVLFGIQSLS"
     gene            complement(56847..57005)
                     /locus_tag="MLGOLKOO_00057"
     CDS             complement(56847..57005)
                     /locus_tag="MLGOLKOO_00057"
                     /inference="ab initio prediction:Prodigal:2.6"
                     /codon_start=1
                     /transl_table=11
                     /product="hypothetical protein"
                     /protein_id="X:MLGOLKOO_00057"
                     /translation="MLVPRPEYELSKLRKRSFIFLLFGGLKIGIKFMVILEKYRNFLN
                     LNLIRKWF"
     gene            57537..58952
                     /locus_tag="MLGOLKOO_00058"
     CDS             57537..58952
                     /locus_tag="MLGOLKOO_00058"
                     /inference="ab initio prediction:Prodigal:2.6"
                     /codon_start=1
                     /transl_table=11
                     /product="hypothetical protein"
                     /protein_id="X:MLGOLKOO_00058"
                     /translation="MNDTQRVFRVQKDRNFTIVKNNFIDDARLSMKATAILLLALRYP
                     DHWRMSVKTMSKFKSDKDSSIASGFKELVTFGYAEFRKGKDPVTGRFNSGWYFFEESQ
                     KPEVQYKVKTTENKRIEKQKGLFLKEVKELNRKGNKVLDLEQPETPQLENQVVVNSIL
                     PSTEEQRPSRQVFSSQIQNTTREYDQPPQARIEEQLEIKFKREKNQALGSPQAEKPQL
                     DFQGGENQPLSSTIYQGLSKQVLFKQILNTSREYGPPAKTHLEEQKQNLNKPKTLSRF
                     QFPDSWLTKFQDYYFKEHESEMGQPDSELKALNKLYEISKGDWNLIESKIQTLIQLRK
                     QDSRFWYEQSLSPESITKFWSRLFERKVKPTEKNTKRNEQQNKSIRTESKYNESKTIQ
                     ETPIEEINNLDPYKCFLGWGKSKLLKSQLEYYEQNSDPFKYEGTKKILFEKFVNEVYP
                     VLVSNSEVKKTTIENRKGSAA"
     gene            59681..60610
                     /gene="rpnD_2"
                     /locus_tag="MLGOLKOO_00059"
     CDS             59681..60610
                     /gene="rpnD_2"
                     /locus_tag="MLGOLKOO_00059"
                     /EC_number="3.1.21.-"
                     /inference="ab initio prediction:Prodigal:2.6"
                     /inference="similar to AA sequence:UniProtKB:B7NGZ6"
                     /codon_start=1
                     /transl_table=11
                     /product="Recombination-promoting nuclease RpnD"
                     /protein_id="X:MLGOLKOO_00059"
                     /translation="MTNPHDRLIRETLQDKEDAISFFKNSLPEKVIELLDLNGLELTQ
                     SSFISENLKEEQTDLLFQIPLKSGKKANIYLLFEHKSYLDEAVFSQLLGYISAIYKSQ
                     YRTDKRYSVVIPFVFYHGERTWTLGNSFQDRFILSKNEEEVFKKYIPDFELELFDLSK
                     VDLNRLESITLRVILGVVQKIWEGDASFLGYLGEVFELLTSLKNESKRVEIFQKLFLY
                     IFNVRELEPTEITSLLSHSRFNREYEDLAMTTAEKLRKEGEIKGEMKGELKGIIKGKI
                     EDARIMFKEGFELDVVLRITGLTEQELKDYGVI"
     gene            62220..63077
                     /locus_tag="MLGOLKOO_00060"
     CDS             62220..63077
                     /locus_tag="MLGOLKOO_00060"
                     /inference="ab initio prediction:Prodigal:2.6"
                     /codon_start=1
                     /transl_table=11
                     /product="hypothetical protein"
                     /protein_id="X:MLGOLKOO_00060"
                     /translation="MSKNFFPLTNDLMFKILFVKEPDLLISILNSVLFTDGEHTIRNI
                     KILNPELVGSSPNDKRSYLDIRAQDEDGKIFHVEIQVAHQSSFVKRSLYYLSGLIRDQ
                     LNRGSMYSDLKPVYQINIVDFDLIPSENFHSKFKFREESNPDIILTDDVEIHFLELCK
                     FVKRDVRELRNNLEIWLYVLKHTSELEEEEMRILVDKTPDLSKAFTILEQYSNDPQKR
                     NELEAKLKSDRDYAYDLAARFEAGELQGIGKEKLESARKMLEEGMTLDVILRITGLSK
                     KDLKDHGML"
     gene            complement(63869..64168)
                     /locus_tag="MLGOLKOO_00061"
     CDS             complement(63869..64168)
                     /locus_tag="MLGOLKOO_00061"
                     /inference="ab initio prediction:Prodigal:2.6"
                     /inference="similar to AA sequence:ISfinder:IS1501"
                     /codon_start=1
                     /transl_table=11
                     /product="IS3 family transposase IS1501"
                     /protein_id="X:MLGOLKOO_00061"
                     /translation="MKGRRKYSPEFREQAVNRTLNGSFTIKEVAESLGVSYFVLRQWK
                     AEHLKKKETEQPLPDKQLKESEELKRLRKENLRLKDENAILKKFAAMLSREQNPD"
     gene            64409..64771
                     /locus_tag="MLGOLKOO_00062"
     CDS             64409..64771
                     /locus_tag="MLGOLKOO_00062"
                     /inference="ab initio prediction:Prodigal:2.6"
                     /codon_start=1
                     /transl_table=11
                     /product="hypothetical protein"
                     /protein_id="X:MLGOLKOO_00062"
                     /translation="MNYLNYVFYGSIILNFLLLYYCIKMFRKLKEIQFKANRDMEENN
                     IELYTDIELVDNSFTLFGDGKEYHAYILDFTEIDEIFAEGRKRDAERMAKSAERYERN
                     KLENRKKNDRSKRKKDKP"
     gene            complement(64768..65430)
                     /gene="xerC"
                     /locus_tag="MLGOLKOO_00063"
     CDS             complement(64768..65430)
                     /gene="xerC"
                     /locus_tag="MLGOLKOO_00063"
                     /inference="ab initio prediction:Prodigal:2.6"
                     /inference="protein motif:HAMAP:MF_01808"
                     /codon_start=1
                     /transl_table=11
                     /product="Tyrosine recombinase XerC"
                     /protein_id="X:MLGOLKOO_00063"
                     /translation="MSMRTAKILKFERLKKRLGKDSKSSPSDSTAFTKGLSKETMKGL
                     MKRFSHPTTEEAYRNRALFFFMSTTGLQAKEIVGSKFRNLLEAPSGEILLRYIKKGGK
                     LGYAVIHKDLLKTIREYHSKFQISSDHFFHTLIKRNQGIRNPLSKRGLQFIISGWNVK
                     TCEGKKFIVMHHQHTVGIRLLAEAGSIAVQKVLGHSSPITSNKFYTAPLYDASKYLCS
                     WD"
     gene            complement(65524..71415)
                     /locus_tag="MLGOLKOO_00064"
     CDS             complement(65524..71415)
                     /locus_tag="MLGOLKOO_00064"
                     /inference="ab initio prediction:Prodigal:2.6"
                     /codon_start=1
                     /transl_table=11
                     /product="hypothetical protein"
                     /protein_id="X:MLGOLKOO_00064"
                     /translation="MTSPGIGDPYWYEWTVGLKSIVEMLNPDNEIQSVTFQANHISGW
                     DDIVVRHHSGKKIYYQIKHTYTNDTFTYGDLIASTPSKDSLLKQLSIGWQKIEDKASS
                     DFIIYSNRKMGIQNSNSKKDEKTILRPALNIFWEYLKTEVMKSEKIEDIQIKEEYADT
                     FNIEFLPNLKDLSSSEIISFLKQLEIKVNQPNLKDLEAEILKNLGSIFHVSQSKAANL
                     LSALDHSLRIWTTSIRIKEEVTIEEVYRILSKDSNEPIGNHELEVRVPFFSSRNNVID
                     QLKESLEDLNIKIIFLTGNPGIGKTTVISELYNSRENLIHLRYYTFKPFSPENDLVPA
                     DSGRTCDARSLWGDLLIQLRSYFKGKLAVFSVPIRNDFIESVDELRSEVIRLSIELSR
                     ILGKRIVICVDGIDHAARSGQSVGRNYLNTLLPPDQIPKEIIFIISGQSPVAYDQYPS
                     WLRDSHNKVKNINVPNITKDEISQLIDPRFSGNEDWLANEIYQITNGNTLSVIYAIET
                     IKRSKDANKAIAKLNINCLKDGLSSYYEAIWKNTIEKFKNQQPSLPHFLSSIFSLTSS
                     QLKLEHFQTLIHESNNSIYDWRVILDGLSPLVINNNDSYCVLHNDVKVFFTKIVSESQ
                     NSIFSNTAYRLVQLYKENEIFQKQRHLDLVRLIKKSNKHSLIIEILTPKYVMEAYVER
                     TPKANIEESLQFGLLQAIESKNLDNIHAVAYSIKTFNQLNNSLNSTNEDWNFIDFRQP
                     LLNELRVIKKEDWNIEILNGLLDEVYRLAIEENNARAKRLASSWFKGLKFSELLRILP
                     ENELYSKEPIFQEAKNLNPTFENFLMMLGKVEVRLRGNLFHVDTFENEALIKAKINSG
                     FFEELIQVKRVFEFKSNIRHHYNTFFHNDIDTLLFNLFSALDWKRIHIFLIYIKPSQI
                     SDHHKSLAYLCARLLNREKLVTKWNLDSKEIIFNNLSQYSRNTDSHYSKYVIYCAIAF
                     LLPYIELGKDNIELRSFLIECISKEDYFDKNTKIAANILFDITITLSRWFREVFNENK
                     KSNFLYLDPTSLNLIIDKLLNFHVRNGNTMIASNQSVILLLKLISFCTKATNEDYAQI
                     LNDNFSSHYSKSKTYDSFFILIWNWFLESHNLEKCNDLLENIIGESGKIWGYSLEEKN
                     EIFRILATISEPQFLNKIQEAGMRFQWHRIGFSGHKEYTLFSAHSWLENLLKNDPALW
                     KEDGLRLFNLSEEIEEIADNRAAWDIAELLLSNSLRTTPNDFLFVYELIKKSRNEYDT
                     LIVSAISNYLNKEKSTNLEKLKLIWLFCCGYTSYRLHEGRKVIYELKIAILRNVDPTE
                     KDSLLDFLSKTNPIEFRIEELDSIEKEQVISRYEIGDNSLEQELIQFSNSSEQVPGRL
                     LDILEKWNESDSKQLKENSDLIAQIVLNLSNLSTWQYSGNSRIFKLLIPLLKEEIYWN
                     ILRGIYKDFYDSSQYSYYGSLADSLDEFCLYASGQNKEKLKSGLQRTLRSHTEWLYGF
                     SSDSDNNILAQDSIIPEIQYQSWLESFLVILFERLNSGSAFKIESSIRTIMNILLEFS
                     DSLKFLNHNWSHFSVDQKEFLLIIFEAVVILKPESFSLLESILQKEIQSERLALKLNS
                     YLVYLATNRNTQINIPEIKYEILKELLNFKESGEYHNLIEYQPTNGFIKGKFQLIENR
                     IKFFEILYEKDLLPRIAQEINFLDVKNPDLFNAEKAYSSYRKDIRILPRSDNDRFLRV
                     LEHESACGAIKEIPPLILAQGTLTWDDPFNLLLSYQPYKNLDLWNFENLEDIQSIQNR
                     AFEILKNTFDENYLTLGGEFHFHKNKNNYIFIYGTYFKKNHILTKNKSLPQEFNGRFS
                     FAFEGSLFENSNPHLFSTIRYAGIIRLRDGINWQLPSSKFMEEFHLEYSKKDPRILLS
                     NGNKAAWLEKYIGKFNLSWETGRDISFMQRWVINKQTLMSALNENPALSINETFHCEN
                     HQFDE"
     gene            71628..73091
                     /locus_tag="MLGOLKOO_00065"
     CDS             71628..73091
                     /locus_tag="MLGOLKOO_00065"
                     /inference="ab initio prediction:Prodigal:2.6"
                     /codon_start=1
                     /transl_table=11
                     /product="hypothetical protein"
                     /protein_id="X:MLGOLKOO_00065"
                     /translation="MLDYIHSHPFPSSELTVLRALNLPESIFEFKIWRDDSLNIQCKF
                     GYRIDNRHEANVIISKIYNLSEGEKIKVIAQSEKKSFFILIKDISIKSFDWNGNVLVI
                     YGDIYDLLFRNKFCKEIDNYTYWYLNGSDELTYNQILLTHQECLLHLNFGEGKEYKIR
                     IPPQQNLSLNHTYIKFYHNDVLILIGCTSPTTESQYRFTWIRYYSQTPPTGKITEAVA
                     SLYSFLSGCEILPLGNVSFNIDFIPMRSYHLSSCRTVVDNVVFANQFPPIPISYRRIG
                     QLKEKVENLLSHLLANYLEKSGDMHLKLAIWYINQSLHLPLDIQLQPMSTAFDILKKG
                     WFKSKNSISQGFNITEKEFQGILGEEFKTISERLEKNPKGKKIIGRILKANTKGDSEK
                     TFTFLEELGLEIDLVEREVLEERNRAVHGTTKPKNYSKLAYRTMAYRTLLNRIILRIL
                     NYQGDYIDYSWDCGAQVKYTTWPLSIPMQGRKNDKKV"
     gene            73315..73479
                     /locus_tag="MLGOLKOO_00066"
     CDS             73315..73479
                     /locus_tag="MLGOLKOO_00066"
                     /inference="ab initio prediction:Prodigal:2.6"
                     /codon_start=1
                     /transl_table=11
                     /product="hypothetical protein"
                     /protein_id="X:MLGOLKOO_00066"
                     /translation="MYRFRSVDNLLTLHHELKNDEIYFSDIASLNDPIIERYRIVQLN
                     LLSNLLIVCV"
     gene            73495..74406
                     /locus_tag="MLGOLKOO_00067"
     CDS             73495..74406
                     /locus_tag="MLGOLKOO_00067"
                     /inference="ab initio prediction:Prodigal:2.6"
                     /codon_start=1
                     /transl_table=11
                     /product="hypothetical protein"
                     /protein_id="X:MLGOLKOO_00067"
                     /translation="MKIIKAFLLAMRVGKIFDFTHNDLKKISKAPYTYLEDFLIKFES
                     ILEPNLENGELKLNIKEEMIRMLENMPYERINRIVSIERRSSKIHFGTKKKLKVVCGL
                     IQTACRQDSASSLEIIDQAVKDYERSCMQVFTSVEQIQKLEKDTKEEIARGAMSLIAE
                     LAEPAYRNYLITISRLYALASNANYAMLSGSLGNIEREIRNQLPDNYHILFYKNISPI
                     RNAKAHSSWKFDAKSGMIILCGQDSKKEIAYSPLDLKAIAEDMIFNAIHLIPLALNLI
                     MLDQLSLNPGLIQEVVFRMLEELKKNT"
     gene            74503..74940
                     /locus_tag="MLGOLKOO_00068"
     CDS             74503..74940
                     /locus_tag="MLGOLKOO_00068"
                     /inference="ab initio prediction:Prodigal:2.6"
                     /codon_start=1
                     /transl_table=11
                     /product="hypothetical protein"
                     /protein_id="X:MLGOLKOO_00068"
                     /translation="MTTEQRLSLILILKNTLSACETSLKSDAYYDKDDRYQFTVTILL
                     LRIYEQAYAILTLLQAGLDSSIPPIVRIILETSIDLICLGKDPKFLNVLLKEYVKQER
                     KALRICKENPNHLLNQMYTEDVIRFANLDRLSSLIPEDTNLVT"
ORIGIN      
        1 atgaataaga aaggaaaata ctctccggag tttaaagaac aagcagtcaa gcgaacactt
       61 tcgggttcgt ttacgataaa agaagtagca gggtcacttg gaatcagcta ttttgtgtta
      121 cgacaatgga ggggagaata cttgaaaaaa tcagaagatc agctcccact tacggataaa
      181 cagttaaaag aaagtgaaga actgaaaaag cttcggaagg aaaatctgaa actgaaagag
      241 gaagttacta tcctaaaaaa gtttgcagcc atgctttccc gcgaacaaaa tcccgattga
      301 tgttcatgga aactcatcga tttgagtatt cgattcaaag catggctaac gttttaggag
      361 tgtctcgttc aggattctat caatttctaa aacggagtaa aaacgaatta gaaaaatata
      421 atcctgaact tgtcgagttc attcgggaag tgaagaaagt gtattcaatt tacggagcaa
      481 gaacggttcg aaaagtgatg aaactttgtg aaattcaagg aaaacaggag aaacgttttc
      541 ggattgccac aacagattct aatcatggga atcggattgc tccgaactta gttcaacgga
      601 atttcaaacc gaatcagaag aatcggatct gggtttcaga tattactttt ttaagatcct
      661 ctttcgggtg gatttatctt tgtgtaatac tggatcttta ttctcgaaaa gtagtgggtt
      721 ggtcgatttc aaattctaat gattctaagt tagtgtgcac cgctctttcc aaagcaatcg
      781 aattgaaatt tcctttgaac taaatcagga gcaattctac ccccgtgttt tgaattcgtt
      841 gtcaaaggtc taaactgctt cctctgtttc ccgctaattt tacagtgttt catcgctttt
      901 cgaactttcc tcgctccata gggaagattc gactttttca cttcctgaaa gagtcgttta
      961 aaaccgtaat tcttacgact cttaagccac ttctcttgga gaaaattcgt aaggtcagga
     1021 gcaactgacc gatctttatg acggtttaga tatttataat atcctgatcg agatactcct
     1081 aaaactcttg ccatgctcta agcaattcga tttcatgaac ttcaatcggg attctgttcg
     1141 cgggaaagca tggccgcaaa cttttttaag atcgcgtttt catcctttaa tctcacattc
     1201 tctttacgaa gtcttttcaa ttcttcgctt tcctttagct gtttatccgg aagtggttgc
     1261 tctgtttcct tctttttcaa atgctcggcc ttccattgtc tcaatacaaa gtagctaact
     1321 cctaaggact ctgctacttc ttttattgta aacgatccgt ttaacgtccg gtttactgct
     1381 tgttcccgaa actccggcga atattttctt cttcctttca ttctcaactt ttacctcatt
     1441 cttggaaaaa aaggtgtcta cttttatgtt actaggtcag tagcacggag taacgatcat
     1501 cgatgaacgc ggaaagcgcg tgctgattgc agatgcgagc cttttcctcc cgggagcgac
     1561 agaagagcac attttgccgt gcgaaaccgg tttcactata aaaacgacga taggttagcc
     1621 actccaacga ccgctgtgca atcgcttccg aacacttgga caccaagtat acgttctcgg
     1681 atccaaactc atcgcaaaga aattcaattg tttcgaaagc accgatatca attccccagc
     1741 gtagcgcagg cttgtgggtg ggttctttta taatcattgc ggcgccattt cgtataacta
     1801 ttaatctccg aacgtcgcat aaaacaccta aaaataacag aatatacgaa tatcataaaa
     1861 ccctggaatc tatcaatccc aaaagcttag aaaatagagt tatattacag ttctacaaga
     1921 ctaatagatg attctcaaaa gcagtttcgt gtaggttttt aggtgaggaa ataagtaggg
     1981 tttttaattg ggatttcttt ttaaatcggg ttttgaatat gtcgaaagcc agagtgagga
     2041 ggagacgaag ttaattgcag tagcccattt attagaatat taataattta atattatcta
     2101 aaacttcttt taaagaaact ttatttattg attcaataaa ttctgcttca cggatagtcc
     2161 aatctaagtt ttttacttga tcagaaagaa ttacaccatc gatttttttt gatttaatca
     2221 acacttcgaa tggataacct ttaattttac tggtaattgg acaaaatatt gctaaccctg
     2281 tctttgaatt atattcctta ggcgataaaa caagtgcagg tctacgacct ttctgttcat
     2341 gacctgcttg aggagtaaag ttcagccaca ctatatctcc tttttcagga gtatagtttc
     2401 tattctttac caagcttcat tgcctataga attaccagta gatatttcag agtgaagatt
     2461 ttgtttcgta attttagaaa gtttatcttc caatgaagct tttttcattg gatatattac
     2521 aatcttatct ccttcatatt gtaattcaac atggcttcca tcatttaact ctaattccgt
     2581 tgccattgct tttggaattc taattcctaa gctattaccc catttttgaa taattgattc
     2641 cataaattcc tatatataca ttgtatatac ttttggaaac ctgtcagcaa ttttttttga
     2701 atgatatttg ataatttaaa aattaatttc tttaattaaa aataatgcaa taagtcctcg
     2761 tattactttc gatttttggg ctattgcaac taacgtaata ggcttctcga cgtttgcggt
     2821 tttggagcgc gcgaaacgcg cgaaagaatt ggcacgaggt ttgagcgccc ttaggcgcgt
     2881 ctcacaaacc gagtaacaaa gcaaatgtgg tgaagcccgg agtgagagtc gcgttagcga
     2941 tctcgaacgc agcgaggaga cgaagttatg cgccggtgga gaaaagctta atctttaatc
     3001 acagacgtat aatagaattc ctctggagcc acgctcgttt ttccaattaa atcctttcgc
     3061 attgatagaa tgacttcacc gactgctttt ttaccaagta ccttaggcac atcttgacct
     3121 ttgtgctcaa tgattagtgc aatcattcta ttaatactcc gaatcacatc atcagatgcg
     3181 tacaaccagg atcgatactg ttcttcaaaa aattttcgtt tcaaatctaa agaagtagtg
     3241 tttcctacaa agccttgtaa caaaacagtc aaattcgcat acttttcttc tttatatttt
     3301 agaatttccg agatgcgctt tgcacgaaga gtaaagtaat acgtacaata tgaccctatt
     3361 aatccggaaa ttatcggcaa tagaattagc aaaatatctt ttatttccat ttaaaccgaa
     3421 tataccctcc caaaggtaaa aatatattta cgatacattc atctaatttc attaacctga
     3481 atattaattc tttcaaagtc aattacttca gtttctataa ctgtatcaat aacttgatga
     3541 tttaagataa tgtcgaaact tccatcatca ttttcatcaa ttgctgaaca attccctccg
     3601 ggattcggat atatcaaata tttcagttcc ttttggttcc ttctatatct taactcaatt
     3661 atcgtttcca tatttttctt tctttttgat aaaatattat tgtgattagt atatattttt
     3721 ccactggcgc ataaggaaag agtctcctcg acgtttgcgc ttctggagcg cgctaagcgc
     3781 gcggaagaat tggcacgagg ttcgaggcgc cttagcgccg ttccgcgaac cgagtgacaa
     3841 agcaaatgtg cggagccgga gtgaggcgac ggtttttaga aaatcgatca attcttaatc
     3901 aaccaacatt tcctttatta ccagtttcat tttattaact gttttgggat ctatttttcc
     3961 taacttcttt accagacgtg ttttatcaac agctcgaatc tgatctaaca caatccaacc
     4021 cttctttcct tgaaaggtta attcaactct tgtcggatat gatcgagatt ttgtagtcat
     4081 tggtgcaata ataattgttc caatcgtttt attcatttca ttgggtgaga ttattgcaca
     4141 aggtcttgat ttttttatct catgtccaac cgttggatct aaatttatta gatatacttc
     4201 gtattgagaa atcaccattc ccaatccttg tctaataaat ctattgaatc aggaataaat
     4261 aatttatcat ctttattaga tgacattgtt ttaaattgtt tttcccaccc ttctcttggt
     4321 ttcgatttta gaggtacaat aattaatttg ttattatcga ttagtaaatc tacttcttct
     4381 tcaatatgac attcttctaa gactgccttg ggaattcgaa tacctttgga attgcctatt
     4441 tttacgactg aagccttcat tgtaattact atgtaattac gtataaattt gtcaactgaa
     4501 aagaaactaa agattgggat tgagctcaaa aatcttcatt gcaaaaaaat atttaaaaac
     4561 tgtcgcctaa cgaaagagtc tcctcgacgt ttgcggttct ggagcgcgtc taaacgcgcg
     4621 gaagaattgg cacaaggttc aaggcgcctt agcgccgtcc cgcgaaccga agtgacaaag
     4681 caaatgtggt gaaacccggt tttaaaatga catgtccgac caatgagtaa ataatttgat
     4741 caactttagg ggcatggtgc ttagaacgcg ttactacccc tttgaaataa tttcgtaaat
     4801 catgtacact ttgtattgta attggcatca cttaacccct ataattttta gcatgtcgca
     4861 taactgcaaa tcatcgaatt tcgtataaac acataaaaat aacagaatat acgaatatca
     4921 taaaaccctg gaatctatca atcccaaaag cttagaaaat aaagttatat tacagttcta
     4981 caagactaat agatgattct caaaaacagt ttggagtaga ttcttttgtg atgcaacagg
     5041 caacttccga taatgtatct tatgactcaa aaatgaacat ttgttcatgt atgttctggc
     5101 acatcggtaa cactatagac cggacacatg ggttacactt tattcgttgt agttgtacac
     5161 aggcgtttcg tatttcaata cttttcctgt aaataaatct aacataccca aaactgcgtt
     5221 cgtaaaatag atcttacaca aacgctctga gacttcttca aacccgactc gttcaccaat
     5281 taaagaagaa aaaaaccgat tataatttat tcaatattgc ccttgaatgt ggttttaatt
     5341 ctgcttcttc atttcatagg gtttgtgtca agtttacagg taaaccccac gcgatcttaa
     5401 aatttacatt caatcaaacg aaggttcaag tcttacaatt ctgcaaaaac caaaaagata
     5461 atcaaattct taaagcgttt aagaaaaaaa ttagaaaaag aaaaagatta ttagaattta
     5521 aaatttgatc ttattaaaaa agaaaatccg gaatcaattt taactttaaa caaacagaaa
     5581 tttataaaag aacgtttaaa ttgaatgact ttttattttt atatagaaat ttatctttca
     5641 attaaataaa tttcagtccg gataaccttt atgaacttcc gcataatgtt gattcactta
     5701 caaaaaataa caattggctt tctgtttctc attaatcttt tttgcaagat tcaaacggaa
     5761 aaagtagaac caaaaactta cagggattta acagaagcga tccaaaatcc tttggatgtt
     5821 cgatttttgt atttgaatgg tcaaaaactc acaactcttc caaaagaaat tggacaatta
     5881 aagaatttgc atgatttgaa tttggatgaa aatccactcg gagcttttcc aaaagaaatc
     5941 gggcaacttg agaatttgcg agtgttggag ttgaataaca accaactcaa gacttttcca
     6001 aaagaaattg ggcaactcaa gaatttgcta gcgttgtatt tgaataataa ccaactcatg
     6061 actttttcta agggaatcga acaactaaag aatttacaag aactgtattt gaattataat
     6121 caacttacga ttcttcctaa cgaaatagga caattgaaga acttgcaagc gttggaattg
     6181 aataataacc aactcaagac tctttctaag gaaattggac aactgaagaa tttacaacgg
     6241 ttggaattga ataataacca actcatgact cttcctgaag aaataggacg attgaagaac
     6301 ttgcaagtgt tggaattaaa taataaccaa ctcacgactc tttctaagga aattggacaa
     6361 ctcaagaatt taaaacggtt ggaattgaat aataaccaac tctcatccga agaaaaagaa
     6421 aggattagaa agcttcttcc gaagtgccaa atttactttg aataagattt ctttatcaag
     6481 ggatagaacg tcctgattta aatcaaagag agttagattc tctttgagat ttcaaatgac
     6541 gaacataaat tcaacttctt gttactatat tttttaaaac ttggagtgat ttttatgtga
     6601 tacaatagga ttttttcgta aatatcatga actcggaaca aaccttattt tttcttacaa
     6661 gcgaaactct tttttgaagt tttagatcag ttctaaataa aattgactta atgaaataaa
     6721 attcaaaaga taacagatgg ccgaagtgaa taatcctcat gatcgattga ttcgagaaac
     6781 attccaagat aaaaaagaag cagcaacttt tttcaaaaac acattaccga tcgaagtagt
     6841 aaaattactc gacttagaga acttagaact atccgaatct agtttcgtct cggaagaatt
     6901 aaaacaagaa cagaccgatc tattatttca aattccactc aggtccggta ataaatctaa
     6961 tgtatattta ctcttcgaac acaaaagtta tttagaaaac acgatctata tccaattact
     7021 cggatacatg accgaaatct atcgaaatca acaaagaaac ggagaaaaac tttccgtagt
     7081 aattccattc gttttttatc acggggaaaa agaatggaaa ttggggaatc gatttttgga
     7141 tcaattcgtt ctaacaagtc aagaaacggg aattctaaaa gactttatcc ccgattttaa
     7201 aatagactta ttcgatctga aaaaagtaga attgaaagag aagctagaaa gtataacctt
     7261 tcaagttact ttaggtgtgg tacaaagaat aagggaaggt gatttggaat ttatatctca
     7321 cttaccaggt ttattttctc tactcttgga aattgaggaa gaatcgaaaa gggttgcaat
     7381 cttacggaaa ttgttattgt atatctattg ggtccgagat ttgaaacctt cggagttcaa
     7441 agtaattttt caaagatcga aattagaaaa atatgaggag ttgactgtga ctactgcgga
     7501 aaaactgatt tcagaaggtg tgaagcaagg aatcgaaaag ggaattgaac aaggaattga
     7561 gaaagagaaa ctgaaaaccg ccgataagat gcttgggaaa ggaatggatc taaaaacagt
     7621 tttagagatt acagggctaa ccgaaaaaac tctgaaagag cataaaatcc tttaatatcg
     7681 ttttttaggg agcagtttca attttactcc ttatattctt ccattcattt taatagtata
     7741 tttttaaatg atacaacaat caacttccga taatgcgccc tatatctcaa aaatgaacat
     7801 ttgtttatat atgttctggc acatcggtaa cactctagac cgagacatgg gttacacttt
     7861 attcgttgtg gttgtacaca ggcgtttcgt atttcaatac ttttccagtg aaggtgttca
     7921 ttttaaaaat cctttattag aattgttgaa aaattaattc tctatcggtt ttcgttgtat
     7981 ggaaacggtc gattgaagcg ttttgttaat tgttgctatg taatttttca acaactctat
     8041 tgattatagt agtgcttgaa attcttcaaa tgcagatctt ccaagttcgc cttcccgaag
     8101 gcactatttt tttatttgtc ttaaatcgaa tctttagttt ttagcgacca acaatgcctg
     8161 atctttagat ttaaaagact ttatactttt ctttttatcc gtagcctccc aagcgttttt
     8221 agagttactt tattcggtat ttaaaccggg aagggtaatc ctttactaag tttaatttga
     8281 tgataaaaaa tattgataac ttctaaagca gaaataccta aatgatcgag tatgctttct
     8341 acatcttttt ttaagttacc ttcgactctt gctcgaatca ttgctgtttt tgccatgata
     8401 attatttctt aagtcaattg ttccccattt gagatacatt attaaacttt cactttagct
     8461 taatccttat caaaggtcta ttcaaaatga atcttttgat tttctgaaag ttcctgcggt
     8521 atgttcgcat aactataaat catcgaatat tgtataaacg ctggaattgc gaaggtcgcc
     8581 tcgttgtgcc caactctcaa aaaggatctc ttgtcgggtg tcaggaactt tttgggaagt
     8641 tcgtagaaag catatcacca ttgtcaagta agaccgccaa tttatcattc tcaacacggg
     8701 accagacgat agtatgatct gtgaaaggta gttcgcatgt aaattgaatg atcgtgtcgt
     8761 ttgtcagatc aattttactg aaatagtgtt tctttccctt ggctttaatt tgaattttct
     8821 cgtgcgtaac atagacggtg ttatccatcg gcgtaaagcc tgatattagc gttctcttaa
     8881 gcgcaccctg gccgattggc tttgcatttt tattcgaaat atcaaaaagg ctgatgcctg
     8941 ccgttccgta atggctgcca aactcaagaa tcgctacccg attgttagcc agtagtatcg
     9001 gaaatccgta attaaagaag ttaggtattc tttcttcggc caggattttt ggggttttcg
     9061 gatttgatat atccattact ataacgccct gcctgcaaat ccagaaaatc aaatcattta
     9121 cgacgagtgg atatcttcca tacctatctt cgctgttgac ccttgggaga gaaataactg
     9181 gatcagaaac tcctgacaag taaaagtgcg tattaaatct atcatccgtc gccatatgat
     9241 aaattacacc tttggcaaaa caactcatgc caagtatcaa ctcttgccca gaatatttgt
     9301 ttatctcatc acaaaggatt tggatgggat tatggatatc ctgaatagat aagactgagc
     9361 agttatcacc cccgatcaaa agaaggtgat catctataaa ttgaaattga atgattcgtt
     9421 ggtcttcaaa gttcattcga aatgggagaa ttacctctga tatttttgat agtttaaatg
     9481 ccggttcaat tttccatatc ttcaaaacgt tctcttgttg tatggtaaat aggtatccct
     9541 tgtaatcttt agcaaaatgg atcgatttaa gtttcccttt tgaatctaag atattgataa
     9601 ttgtctcaaa gcttgcggct gaaaaatttt ccatagcatt tgtgtttgga agttatatag
     9661 aaaaagacaa cattttttta atagtcgtgt ccctgaaaat tgaaaactca aattctaaag
     9721 ctaaaagatt ttaagctttt tttggtttta tttgccacta cgttttgagt tcttttttgt
     9781 atttttgggt atagacgttg ggacaatagg gttaattact gcctacctct gaatcgatac
     9841 ctcaacgatt ttgtcatctg aagcaaagcg caccaatagg gacgagctgc tgggtgtcag
     9901 cgagtagcac caacttataa aatccggtcg acccaggaca tcctcaactt tcttcgttgg
     9961 cataccctgc ttcaataagg gtaggagcat ctttgcagca acttgtctgt tgtaaggttt
    10021 gcccttgaac tgggtactcg cagttgagat ttcgggcgcg gattcatccc aggtagtaac
    10081 agtctcaggc gagatatccg aggtcacccg aacgagcttg gaggagtcat cgaagtaaat
    10141 gaccatcgca gaggaataaa atagtgtgta cgcccaagtc ttggtagttg gaggaccaag
    10201 catatccatc acctcggtgg cggatatgcc tagcttgagc gacgacagga gttgaccggc
    10261 agctcgttcc ctgttcccga tattggtctt aaattcagag gctgattttt ttgtcattac
    10321 atgtcctctt tcgtgtttcg aacatgtgcc gatcagcaat acgcaactga tgatcagtgc
    10381 ccagagaaaa ctttgattgt aaattgacgt catgccggaa aacaaattca atctgtaggc
    10441 tattgcctct cactaaaaaa catacgtaat ccctgatctc ttgactgtaa atcctaattt
    10501 tcactcaggg gcaaaatgac cagttatcca acttatatac catgtcgttc gaacatccaa
    10561 tcacaattca gactcaactt tctcatatat acgttatgcc tcaatagtaa acatttattc
    10621 atctttgaga gctggaatct atttccgatt ttgatttata tatattaata tttttgatca
    10681 actgcattta actacgcaag ttatgactca attcttttta aaagaatata gttatataag
    10741 ttttccctta cgcttttttt gatagctttt ctataacaag ttttttagta atattctgat
    10801 ttttttaacc gatagttatt gtattaaaag tctctcgacc aagattttta actccttcag
    10861 gtaaattttt ttaatcttca cttcgagcct cattcaattg aggcaatttt ttacagcata
    10921 tagtctacag acaatttctg atttttggga ttctaacttt ctttgattta ttcttttacg
    10981 tattagattt atatttttat gttttgtttt tttaatatta gaattgttga aaaattaatt
    11041 ctccatctgt ttctatttta tggaaaccgg caattgaagc tgttttgtta atcgtcacta
    11101 tggaattttt caacaactct attcatttgc taaaacaata gctcttgttc taagtccgaa
    11161 taatagtatt tatatcgatt tggcttatac aaaccacttt ccagttttat aatataacca
    11221 tttatttcct tatccaaata agacttgaac attattcgat gtctttggtt tactactcgg
    11281 acgcatgaat agaatatttg ggttagattg tttcaaaaat ttgaatattt cgatcctgct
    11341 ttaaaatgcc gtaatcccga atttgcgaca tttgttaagt accactattt tttcgtaaat
    11401 tgggccgtta ataacttggt attattttca tgcatccggg ttagtaagac ctatcgatca
    11461 atccttttat taatgaaaaa tatgtttaat acagtttcta aatattcttc ggtgggagat
    11521 tgaaatccgg ctttaatagg tgatctttgt tttaaggtct tcttaaaatt ttctgctttc
    11581 ccctattttt cattcttcaa atttaaacgc gttatttacg ttagtcaatt tttgaagaat
    11641 ttttttattt actaaatgct aaaagttttg tgttaatttt tttcatttta ttaaaagttt
    11701 gaaaaaatgg aagggactat ttcatccggg ttttaaagaa atcaattgaa aatcgattat
    11761 tatcgaagac gtcgattaaa aattctagct aatatttccg ctcgttgttt agtattcaat
    11821 tttttagctt cttctctgtt tttaagatca tcaaaaatca aagttacatt taaaatcacg
    11881 ttagttttac ttaatacaat cttattataa tactcttctg gatctaaaat ttgaaacaat
    11941 ttaagtatag ggatagaaga tattcgattc agtaaaggga gatgactatc accctcaata
    12001 atatgttctc taatttcaaa tgcgtcatag tgtaaaattg ctatggccca aagcaaagaa
    12061 gaaatcatga taccgaaagc agaattagaa gctaaaaaat atccgtgtaa tggaagaata
    12121 taaacaaata ttaaagaaac aaaaagtgaa ataataatgc cggaaaaaaa tagaaatgat
    12181 cttacacgat catctccacg cttctgaaaa attaaaatta aaacctgaat tgaagaaaac
    12241 aatatataaa aactacaata tccgatcaaa agatgataaa cccaagttgg agtataagca
    12301 aatgtttctg gttttgtaag atgaacaaca ttacagttta aaatagaaat cacaaggtaa
    12361 acgagaagag ctatattaac aatcgatttc caactcattt cattcggttt cttatgtgga
    12421 gtaaacaaat aggatacaag tgaatgtaga aaatatggcg taaagataac cggtattaac
    12481 gtccaattaa ctaaaaagga tcggaattcg gtaggagcgt gaactctcag tcctaagcaa
    12541 agaagccagg cagcaagtga aattgtaagt aagaaaaaag aatttcgaac cggtttatta
    12601 gaagcaaaaa tccaaacata acagccgaga gaaaaaacaa ataatccaat tcccgtttcg
    12661 atcaagttga caaatcctca acaaaaatgt gttcgttatt ctttttttga ggcaactttc
    12721 tgtaaagact cttttccgat ttctattact tcgaaccaag gtatttcacc ttttaaatat
    12781 aaaccaggaa agtacatagg accaggatat ttgattgata gtactgcacc ttctcttaaa
    12841 taaattcttt caatacccga caacttcgga ttgtacattc cataaattgt atcgtatcct
    12901 ttttttacac aatgatcagc aaccgcgata aaattagctt ttgccgcctt tgctcctctt
    12961 atattttgaa taaaagccac actgttccaa tctgccacat tttcttcaat gaccgcatat
    13021 cgttttggtg gaaactgttc atctttaaat aaagcaactt ctaaaggaat aaaattatac
    13081 ggtttctttt cagtaattct cattgctgaa aaaatctgtc cgttctcttc cacataaaac
    13141 caagtcgacc agagatcata atgatctata tttttccaag gtgaattgga ataacccgca
    13201 tcttcatata ttttagaaac aaaagatttt attttgctca gttcttcttc attatttagc
    13261 ccaatgagtt ttttaactac aatttgctct aataaatatg acataacata aattatgtct
    13321 cattatttaa aaactcaata attattctag aatttatata aaaccgaaat aaaaaacatt
    13381 tttaagaatt caatttctca accgttactt gaatgactgc taaatctcga tcagataaac
    13441 aaagaaggct ttcgattaga attttcatac cttttcgatt gtaaattcta tgaagaaaat
    13501 caatgtcctc cttatctcca atgtttgctg gaaaaaataa catttcccct tccccataaa
    13561 tcagccattt tgaagaaatt ccaaaatata ctcaaaagca aagccattga ttctgtaaga
    13621 gcattttcgc cattccccaa gcgagtaata gttccaggtg taacagctaa ttttttagct
    13681 atctgatttt gattgaaacc tctcgtttct ttcagaaatt ttaaagcaat attgattcga
    13741 ttttggattt ctgttttact catttattgt attaatcaat ttttttattt gacaaattgt
    13801 attattcaac acacattccc actaatccaa ctcattataa acaaaggaca tagtgatgtt
    13861 atattcgtat attctggtga ctatatttag aattaattct gaatataata gaaagaagat
    13921 tattttttgt aatcaaacat tcagtttttt aaattcccta aaaaaaaatt tccaaagccg
    13981 attttcaaaa tctttatcta ctaactcttt caaatttttt gaacaattac attacgattc
    14041 ctcaactctg agttttgaac tcattacaat tttcaaatag ctaactctaa ttacgtctta
    14101 ctcaaataaa aaaattttaa ttaataacta tataagtaat aatcatggta atcaattatt
    14161 ttaaaataaa acccttagac atcacagaat ccgagttaga cgaatacgaa aaatacatag
    14221 gtataccttt acaaaaagaa gacagagaag caattttaaa atccaccggt ttccgtaagg
    14281 cgatagctat caaaaataaa ttaagactca actaccttaa tcactacttt tcggatgatt
    14341 tagaaagtaa cgaaaagttt ccaataaaat aaatttttat aaccaatatc atgtccaaat
    14401 tcctttccat atttgatata tatacaatcg gaattttaga ttatgggaat tttttaaaat
    14461 tgggaattat ctattttcat tcttttggtg ttgtcattgg atttttatta gggttttcga
    14521 aatttttttc gagtgatggt tttaacaaat catatggctc tgttttacaa tccaccgcgt
    14581 tttttctgat tttaaatgga ggaatacttt ttgatgaagg gtccctccga agtgaaagta
    14641 aaatcacatt cggcttttat tatggtctgg tactctattc tagtttagct gttttagtct
    14701 gtttcaacta tttattcgaa tcttttgata atccttggat ttattgtaaa agactactat
    14761 ggttgattcc ttttgtaatc ccactctctt acttaattcc tgatttttac tttatttttt
    14821 tcatagacat tctaggattt gcggtctcaa tttttacttt catctggtcc ttgagtagga
    14881 ttttaaatac taacaaatct attttatatt ttaacctccc ctttctatct ttccttatct
    14941 ctacttgttt cgtttttgat ttttttggta cgattttcga taagaaggat ttcttattct
    15001 ttgcggaatt aattccggga tcagtcattt gttattcgat tcttttagaa cgtttttttc
    15061 cttccttatt cagtaagatt actgttacgg tcttggatgc taacataacc aatgaaattg
    15121 aactagaaac cattcctgaa gtcaaagaaa ctcaaaaaaa taaatatccg tctagagatt
    15181 tgttagaagg gatcaattta gaaaaagtta aaactaagct aaatcatttt ttagattcta
    15241 aagggtttat agacgaagaa ttgagacttc ctgattttgc ttccggtcta ggtctttcca
    15301 ctcatcaagc ttcttactat ttaaatcaat atttgaatat gagttttact gattttctgc
    15361 aattccacag aatcaacgaa gtcaaaaata tgatgcgtat taaattaaat tataatcttt
    15421 taaatattgc ttttgaatgt ggttttaatt ctgcttcttc ctttcacaga gcttgtgtta
    15481 aatatactgg caaatctccc agagatctta gacaagaact tctttctact gaaactcaga
    15541 gaaaagttga atgagtagaa ggcataatag ttttttaata taatagtaat accaatcaga
    15601 gctttttctt tttgtttttt caaagcaaat cgttttcaaa gatttttagg tcattaaatt
    15661 ttattttcat tatattctag ttttagaatg cgattttaat tttctctatc cgttatgctc
    15721 cgatgtttag gcttctctcc gttgttttag tttttgtgag gttgaactat gtttgtccaa
    15781 aaaattgaaa aaaagtaata aagtattaaa gttacaaata cggttcattt aaaaatcatt
    15841 gtatctctca gtttcttttt aagtaggacc taacgtttgt tttacgagat ttctctcttt
    15901 ctcaacttca tatttctttt tcattttctt tgtaatattc aaaaagaatc ccaaaacaca
    15961 actcggattt tgtttcttaa aagccaactt gtagcctaca aacgaaagaa aaagaaattt
    16021 catacaaaac ctcttgaaag actcaaactt gtaattcttt cctatctcca tcgaaactgg
    16081 aaagaaaatc taatccttat ttcccctgct actcttctgg aatggcgaaa gaaaaagttc
    16141 aaaatctttt ggtcattact ttcgagaaga aaaaaaacag gtaggcccaa cattccttgg
    16201 gaaatcatta aactcattcg aagagtcgct aaggaaaaca aaatctgggg agcgactaaa
    16261 ctgcacggat tgcttttgaa attgggtcat actatttgtg aaagaaccgt ttctaagtat
    16321 attccaaaac ctccacctaa cactaaaaaa cgtatttctt ggaaagagtt ctacttgttg
    16381 catgcagatg ctatgattgt ttccgatacg tttaccgctt actcttctaa tttcaaagaa
    16441 atctttcgtg ttgtattctt tttgcatctc ggttcgagac aagttcttca tttcgacatt
    16501 catacaaacc caactacaaa atggatgcgt aaagttttaa agtttgcaat tcgtaaacaa
    16561 aaacaagcag gaaaaaagtt tcattacttt ctttcagaca acgattccgt ctttggaaaa
    16621 cgttttacaa agtatttgat acggttcggc atcaaacaca aaaagacttc gtttcattct
    16681 ccttggcaaa actgttacgc cgaacgctgg atcaagactt gtagaaatga gtttttggat
    16741 tttttcattc cgctcaacca atatcacttg gaaaagaaat tgaatgagtt tattcatttc
    16801 tacaacaacc acagaaccca tctcgctttg aacaaagact tacccgttcc ttctcctgtt
    16861 ttaacatctt cgaaagataa aagtgtgaag ctcgtttcca ctccagtcct cggcggcctt
    16921 taccacacat attcttacaa gaaagttgcc taatagctat ttcttgtttt cttttgtgtt
    16981 accttattca gcaaaggggt tacctatgtc ttcctgtttg ttttgttact ttaagtaatc
    17041 tattctcgtt ttttgtcagt tttaccgcct tttttctact caaataattt cattttatca
    17101 catgagtcta ttatcttgga cttaacttcc cacattttag tttttgcggg gctcagatta
    17161 tttttataaa aaatataatg gacataaaat cgggaaattg atttatttta actaatttgt
    17221 gatatactct aataaaagaa tcacaataag aatatattag aatttcgact taaaaatcgt
    17281 taattgtttt attaaggact caatcattca tagatcttca ttatattttg agtggatttt
    17341 taaacactgg atactgattc attgttctgg aaaatatcga atgaagttaa ttcaaaaatt
    17401 tcttagaatg attagtggta ttctagcaaa gacaaagtat ttttgagata atttcacatc
    17461 aaattgagaa atattaggta ggccgaatat ggaaatatgc aaggattgga atgtcgaaga
    17521 ctatttgaaa acaaacgaac aaaaaaaaat tccgttttta attagaaaac atttaaatga
    17581 atgccaaaaa tgtcagatag aaatactcga atactccgag tcgcactcta taccggaata
    17641 tctttttgga aaaacttttt ccaaacaaaa acttttatgg tttggagcgg aactggccaa
    17701 ttcaattaat ttcccggcta caaagaaaaa agtttcttct aaaatgaaag ttttaaatga
    17761 agatccttcg gttttaaact taacccaaca aaatcgttct aaatttcttt tattttgtca
    17821 tcgttataag aaattaattt ttatatttag ttatcttgcg ttgcttgcgc caattctaca
    17881 atttgtattt cagatttttt agagggtatg tatggttcag ttttttttaa gaagtaaact
    17941 ttcaatttta gtaattttga ttacggctct attgttagga ggaagttact tttacttttt
    18001 taaggaaact tgtaacggcg attgtaaaaa cggatttggc tctaagattt attggaacgg
    18061 aaaaaaatac gtgggccaat ggaaaaatgg caaagagaac ggatacggag ttttggttgc
    18121 aaaagaccag aaaattcttt atagcggaaa gtggcaggaa ggaaatcaaa tttcaaaaga
    18181 gtcggatatg ccgaaaaaaa ataacaagtt tgaatgatta taatctgaat ttttttaaga
    18241 cagtcatatt atatataatc gttctcgaaa gaattcaaat taatcttaaa tccaattaat
    18301 ttcaaaattc tctagatttt ttacttagaa ctatattata aagtacctat ttaatagttt
    18361 acgttttaat tatgtgaatt cagagagtag aatctaaacg ttaatgcgcg gtacaacata
    18421 atcatcgctt tcgtattgga ttctattgaa cttatgtaag acggcacttt ataacagaca
    18481 tttagatact caattttata gaagtcggta accattctat cgttcaaaat cggttatttc
    18541 cgaagttcca caactatatt aaggaaacca aatttgaatt acaagattga tcgcaagtag
    18601 gtctacaaac aataaacttg gagctaacca agttaaaata gcccttccgt tattctgatc
    18661 atattgtacc gtaaaagcat aaaaacacaa tctaccttcc caaatccagg atactagtaa
    18721 aattaaaaaa caaatcaaaa agaataattt taatgtttcg aaatctccaa tcgtatgatt
    18781 tgataaaact aaatcgtaca taaccgaaat aataaaacta gatactagaa gcggaaggga
    18841 ggttgtaaga gttgtgatga aaagttcttt gaaccggact ttatgttctc caataaagta
    18901 aagaatcgga agtcggatta acgtaagtaa gatcggaatt aaaatccaaa tcaaagcgta
    18961 aatgattttg gaaagtaaga caaagacgaa accttgattc tgtccgtaat tttttcgatt
    19021 ttcttccact tttgccgaaa cgtcttgaac cgtcgtaact ttaaccggag aaaaaaacga
    19081 ttcgtgtaaa actctcgtgc acgtgagtaa tattgtaaaa ctaattaaaa taataaaaaa
    19141 attcttaact gagtagtttg attgaatttg atttgattgt aacgaataaa ccttaaaata
    19201 atattccggt ctaaacaatg tattttttaa ataactcaat accgtcatcg tgtatttctc
    19261 ctaagttcga taagttttaa gcttgtccag tcaatgcttt gtcgatacac attcgttatc
    19321 atatttgtga tcgtaattgg atataagtaa aacgtgataa atactattgg agtaaaaaaa
    19381 caaattccaa ttagtccgag aatcaacgta atggaaacgg ttttaagcat cgccgaacca
    19441 gttccaaaac tgaaaataga tggtaaataa aatagggtga ttaaaaacca aagttgaaaa
    19501 aaatttgata ataagatttt tattttttct tttaagttgt acggcatcaa accggcttca
    19561 aatttttccc cctgattcat ccaaggagac agttctttcc taagtataaa agcttctaaa
    19621 attccaaacg cgctaatgat aatcatgccg atataaacgg gaatgttcaa aggtaaatcg
    19681 atccaataaa tgattatgat aacaaaaaac aacggtaaag gtaatacaga taacaataaa
    19741 aacggccctt ttaaggactc caaataagat gcaagaatca taaataaaat taatcctgcg
    19801 aaacttaaaa tgaagttcat ttttttttgg tgttctaata ctttttgcaa gctatcgctg
    19861 aattcgatcc tatattgttt gggcagttcg atttctttta gtttttcgag tttaggtaga
    19921 atttcggtta aactcatgtc tgtaattcta agactaaacg atagaaccct tcttttattt
    19981 tttctataaa tcctgacggg cgtagtgtct ctggttaaag atgcaatttc caacaaaggc
    20041 actgatttac ctttttccgt atcaatttta tattctctca gatctgtaaa ctgatctcga
    20101 taatttgaat catatcgaat tcgaacgtct acttcccttt cctcttctat aaattttgta
    20161 gcgaccccac cttgaattcc ataacgtagt aatcgaccta tatcttggga acggattccc
    20221 aaagattcgc ttttctcttt gtctataatg acccgaacct cctctctagg aggtttatat
    20281 ctcaataaaa cgtgtctaac gttaggaagt agttcttgtg ctatggaaga aacttttctc
    20341 gtaatttgat cgattttatt tagatcgtct ccgatcacgt cgatcgttac ttccttcaat
    20401 aaaacttcgt cgttgctccc tgaaaaatat ataaaagcgg gtttgatgtc tcctataatt
    20461 tcttctaatt cttttccgat ttcatctacg ttggatacac tttcgttaaa ctttactaca
    20521 attgtagact taccgttttc tactttcgaa ttgatttcct gaatattata taatcctgat
    20581 attttttttt cgatctgttc cgtaattgta ttaattctcg aaaaactggt tccagagggg
    20641 aactctacat ttcctatcaa ttgtttttct tctactttgt tgataaactc gtttttggaa
    20701 atgaaataaa agtaaatacc gattaagata aataaaatat aaacggacaa aaatactttt
    20761 ggtctttttc tagaatgttc aatgattaat aaagttttat cgattaaatc ctcttttatt
    20821 ctataaacat aatataataa tacgttcatg ttatgggcga atatttttgg aacgtcaaaa
    20881 tttttgacgt tgatttgaaa tttggttcta aaaccgggta ttatcgtaat tgaaatcaaa
    20941 tagctaataa aaaaatttcc agatagaact aaacctaagc cgccgtaaat actttttagc
    21001 tcttttgtag caaataaaat cggaagaaat acgccggata ctaacaatat cgtggtaaat
    21061 atctccacgg taatcgaatt tatttttttt catgatccga aaacagttga ttggcgataa
    21121 aaacacatag gcaacatcca caacctaaaa ttaatcctac gatcgtgaca agattataat
    21181 caattttcaa gaaatacata aaaatcgatc caataaaaaa ctgacaagtt aacaaaagca
    21241 caaataaaca agaggattta aattcttgga atattaagga agccgcaata acaaaaagta
    21301 taaacccaat taacgaggct aaaaaaaagt ttctgatagc ctgtatgacg gtttctgctt
    21361 ggtcatacaa aatttcaaag ttcagatttg tattttccgc ttttctgagt tcttttctga
    21421 gctcttcaga aacctcaaga agattggccg ttcccgctcg ataaacgtat atgctgaccg
    21481 tattttgccc gttcactctc gccgcagaat tttcttctct gtaagaaaag ttcacctttg
    21541 ccacgtcgcc cactcggatt aattttccgg aatcttcttt tcgcaaagtt aacgattcta
    21601 tttcttttaa actccgcatt ctacctttaa catatactgg aatttgaatg gatccttccg
    21661 taacctctcc ggggttttcg ttataattcg cctcctgtag cacggataaa agtaagttca
    21721 tgtctattcc aaatccgatc attttctgag catcacatga aattaaaatt tccctcggtt
    21781 ttcctccagc gactacgact tcgctaacgc cgggaattcc ttctatgatc tttttgattt
    21841 cacgatcgga tatttctcgt atctccataa tgttcaatga agagcttcta ggaacgatga
    21901 tgaataccgg tttttgagtt ggatcatatt gtagtacgac cggtttttgt gtttctctag
    21961 gaaatttata agatacttgt tctaccttat cccttatttc caatgattta atttccaaat
    22021 cggcattctg atcaaattga atatgtactt ttgattttcc ttcttcagag actgaaaata
    22081 gatgtttaat tccgcctaac gtagatacgg attcttcaat cggctttgtg ataatttctt
    22141 cgattttttc aggaccgacg ccaaaatatt ccgtctccac cgtaagaccg ggataaggcg
    22201 cttccggaaa taaggatatg ggtatagaac aaaatgcaat aatccctaaa agtatcagac
    22261 tcagaaaaat cattgccgtt cccgttctat gtttttccac ccaaagaacc aaaacggatg
    22321 gtttccatcc agactcagga acggtcgtat attcctttag atcgtttttc ttcttgttct
    22381 ttgccatttt agaatataat aaaatgcgat tggaattaga aaaagagaga gtacaacgga
    22441 agccgccaat ccgctgatta cggttaccgc cataggagat tggaattcgg ttccttctcc
    22501 caattctaac gcgaccggaa gtaagcctaa aagagtggtt ccattattca taataatcgg
    22561 acgaagtaca atctgtccgc ttccgatgat tgcttcctta agagaaactt ggtcgtgttc
    22621 taaaatttct acgtattcgt agaataaagc ggcgttatcg actacaattc ctacaagaag
    22681 tattattccg gtaaaagaac tgatattaaa actattaccc gtgattaata atgccggtat
    22741 aattccaatc agaatcaaag gaattgtaca caacataatt aatggaatta aaagcgattc
    22801 gaactgaccc gcaagcagca tgtaaatcaa aacaacggct aaaacgaaag cgaataacaa
    22861 ctcccgcatc gaagagtcta tattttcttt ttctcctcca aaatgaattt tgtatccgac
    22921 gggtaatttt aatcgttcta tatactcttc gacttctgaa attacggcgg attgttttac
    22981 gttttcaacg ttagccgtaa ttctgttcac tcgactttga cctattctaa gaatcgaagc
    23041 atatcctttc ccttcccgaa tttcggccgc ttgatcaagg aaaaccgcgt ctcctgatgg
    23101 tgtacgaatt ataattccgg aaatatcttt tttgtatttt cgatcagatt gtctataacg
    23161 aagtctaacg tcaaattcct cgtcattgat tctcaacctt gtcgcaaccg ttcctttaag
    23221 agccgttttt aaaattccgg caagatattg atgtgataac ccgtaaacgg acattttgtc
    23281 ttcgtcgaat cgaacttgga attctcgatt ctcagactct agactacttt tggaatccgt
    23341 aataccttga attttagaaa tttcatttct tacgttctcg ccgataaaag ccaaagtagc
    23401 aagatcattc ccttctattt ccaaagtcac cgctttagaa tcaggagaaa gtattttcga
    23461 aagcatatct tcttccggat aaaaatgaat ccctatggtt cgagcgtgtt gaattttctc
    23521 cctaaatcta tggatgaagt ccttggtttt ttccgatcgt tccgtggaaa gtacaactct
    23581 tatctgggcc tgatgagttc cgacttctcc tccggaacgc gataagattt gttcttcatc
    23641 gtatccgata ttcgaaatga cgtgttttac ttccttttct ttgagtaatt tcgtttccaa
    23701 ttcttctact agttcggatg tagaagaaag tgaagaacct tttacgttga gtatttctat
    23761 tttaaactct ccggtatcta ctttaggtat gaactcttta tctacgtatg aaattaaaat
    23821 caagactact acaaaacaga ttgcgattcc cgtaaaaaaa cgtttcggtt ttccaagcca
    23881 gttcgttaat ccttttacaa aacgaacgtc tatttcattt tcccaagtcg ctaccttttt
    23941 aaagaaggac cactgatcga attttcgaga ccatacctta tttcctcgaa gtgctgacaa
    24001 catcggtatt agcgtaagag aaacggctaa actaactaac aacgaaaagg tgatcgttaa
    24061 ggccatttct ccaaaaacaa ctccgatgat tccttttaaa aaaacgatcg gtaaaaatat
    24121 aattaccgtg gtcaaaactg cagaagtgat cgatccggca acttcattgg ctcctgttaa
    24181 ggaagcctct tttacggaaa gtccgttcct aacgtgtctt tcgatggcag ctaatactac
    24241 gttgcccgag tcgaacaaca tcccgattcc caaggataaa cctcctaacg tcataacgtt
    24301 gagagtaaga tccttgagat acataagtaa aaacgtagtg ataaccgata tgggtagtac
    24361 cgttaaaagt ataagcggac tttccatatt acgaagtatg aatataagag aaagaaaggc
    24421 aagcaaaccg ccggaaatca attctccggt aatattgtct atggattgtt ttacgaatct
    24481 ggattcttcg tagacaatat ctgccttaat tacgttttta tattgttctt taagacgctc
    24541 taattcggag cggacggatt cggatacagt tacagtgttt tttccggatt ccttataaat
    24601 cgatacggtt acacattctt ctccattgta tcttgcaagt ccctttctct ccttataccc
    24661 ttcatgaatt tgggcaatgc ttcccaaacg aattggaatg ttcttatcgt ttttggatac
    24721 gttggttttt tcaatttcac gaaaatcccg atattcaccc atcgttcgta tcaatacgtc
    24781 cttggatccc tcttcaatat gacccgcagg ataatttata ttcgaacttt caactgcacc
    24841 ttgtatatct ttgattgata tttgatgtgc atacatggaa gaaggatcca cttcaatgag
    24901 aatttctttt ttaaaacctc ctgaaatctg tgcgagtgca actccgtcca cgcgatccaa
    24961 ataacttttg atttctcttt tgataaatcc tctgagttcg tgtgacctgg atttatccac
    25021 ggggaaaaaa acgatctctt gaattgcaga ttggcttgga tcaaatttag taacgattgg
    25081 tttacccgca tcctctggaa ggatccctcg gattagatct atcttttccc gtacttccat
    25141 tgcagaataa tcgattttgt ttccccaacc aaattgtaaa gtgacgaaag aaactccttc
    25201 catcgattct gaagagattt tttcgattcc ttttacggtg cctaccgctt cggttaaagg
    25261 ttttgtaatc agattttcta cttcttcagg agccgcgttt tgaaagtttg taatcactgt
    25321 tagacgggga aattccatat ccggaagcaa attcacttcc agatctttta gggagattaa
    25381 gccgagtaga attaaaagca gataaaacat agccgtagtt accggcctat cgatcgctat
    25441 ccgctgaagg tatttcactt ttatttaaga ccgctttcca tctctgaacg aatcttcata
    25501 ccatccttga gttgagtaag tttttctaca gctatgatac ttcccggatt taaaccttcg
    25561 agtatttcaa tcttatcctc atattggttt ccggttttta ctttggctct taatgcaatt
    25621 ccatcgttga gtacgtaaat ccatgctgcg tcattatctt tagcaaataa agattccgat
    25681 ggaaccaaaa gggacatttt tgtctctccc gtaaaaatag aacccctaat aaacattcct
    25741 ggatttaatg atctgttctc gtttttgatt aaagccttta cttctatagt gtgggtttta
    25801 gggtctacga ttgggttaac aattcccact ttcccgaaaa atttcttttc gggatatacg
    25861 tctgctgtaa attcaagatc cataccttta tggacagagg tcatatcaga ttctcgaata
    25921 ttcaattttg cgaatacttt atgaatgttt acaagaacta aaattgcctg gtccgggcta
    25981 tttaccgctc ccggatttac gtattcccca acgtgtttgt ttacataggc tacgactccg
    26041 tcaattggag accggatcgt agcggcacga attaactcct ctgtggaagt tagagctgct
    26101 tgtgcagctt ccacttgaga acgtgcaaca tttacttccg ccttgtcgat acgagtatta
    26161 atatcaatga acagctttaa tttttccttg ggatcttcgg gaactttcat attttttgaa
    26221 gtaatatctt cgttcctaaa acctaccatc cccatttcca aatcctttac gctcatacga
    26281 tatttggctt ccgccgtgat cagtgaagtt tgagcgtgtt ctatttcttc cttgctgata
    26341 cctccttctt tataaagtgt ttccttaccg gcaaaggtca ttttcatttt agctaattcg
    26401 gctttggttt ctttggcttg tgtccttctt ttttctatat ccagcattct gacttcaacg
    26461 ttctctctgg cttttgcgta tttttcctcg ctaaggctga gtgaagaaaa tgcactttgt
    26521 aaagcggact gatttttttt ctttctaact ccaactgaag agtgtcaatc tgaagcaaca
    26581 cttccccttt tttaactttc tcaccctctt tggctttaat ttctacgatg atacctgcgg
    26641 ttttagaaac tatatctacc ttatctaaaa aatcgacggt tcctaaagcg tgaatcgaag
    26701 gatttatctt ttcaggatga accataatcg cttttacaat cactgagtcc atatcggtaa
    26761 tataatcttt gtcttttttt tgaataaact aaggataaat tcaaatttac tgtcttttct
    26821 tttatcccta atgaaagact ttgaatccga ttgtataaat actttataaa gtacgaataa
    26881 acaaaaaatc aataacgtca ttttagccgt tttcgacatt aaggcattcc taaaaatctg
    26941 taatttagaa acaggcatac agtttaacgc gccttattta tttcggactc gatcattttg
    27001 gacatatcag aattttcttc ggagataaat tttgcctttt caaaataacg atccgccatt
    27061 tcttttcttt gtgctttttg atatattttt cccaaacgca gatataaaag agatagttta
    27121 gtagattcca cttgcgcttg atcgtacaaa gaaagagctt cctgaatttt tccttccgat
    27181 tccatcaatg ttcccagtgt gtattgtact tcccatcgat tggggatatt gtctatgacg
    27241 gattcaagac gttcttttac ttccacacga tcctcgccgt gtaaactttg catttttgaa
    27301 agccagtatt ctgcgtttga attacatttt ccattattcg ccgcgttttt gaacatctcc
    27361 tccgcctttt caaaatcttt tttataataa taaatcttgc ccaacataat cattgtattt
    27421 gttgaatccg aatccatttc caaaacttgc gaaaaaagtg caagtgcgcc gttcagatct
    27481 tgttttacgt aagcgatatt tgcatctctt tttaacgact ttaattcttc agactctttt
    27541 ttacaaaaat gcgttgaagc ggtaataaat accaaaatag gaatgagaaa atttttacga
    27601 gaatgtctat gtatcattgt cttaataacg caccaatctt gttggaaata ttttggcaga
    27661 cttcttttaa tagattggcg tcgtttaagg tacgtccgtt gaccacataa gtgaccccac
    27721 cctttaatac tccgttcgaa tcataaattt taagaaagac cagagaatta aaatcttcct
    27781 ccaataaatt accagaatcg ttattaccga tggctccttg aacaaaataa cgaatccccg
    27841 ttcgttccga taaagttttg atctcgtcac tagaaagata atctccgaat tgaatctctt
    27901 tagatatatt agaaaatcct actactgttc ccttatccaa aacatgtctt aagttttccg
    27961 gaagtagatc ttttacattt gcacttcctt cggagccttg ggtttcattc gttattgagg
    28021 gagtttcttt tatttctgtc gagtcaagag attcggaact cgaagatact ttcgaaatta
    28081 atttccttaa ggatttctcc tccggcattt cttttatgga ataaccttcc gccatcaatt
    28141 gaagctgaag catatcttta aagttttcca taagaaaagg agagaatcta gcatccctac
    28201 taacaacttt tcctaaagcc aaagaaatgt tttcttcgga cttcattaca tatacctgat
    28261 aacttccgga agaacggaat aacttcgaaa ttgccgaaca attacagaat atcgtagaaa
    28321 ataaaagtaa tacgatagat tggaaaaatt ttttcataat atactctttt agttactttc
    28381 gaagaaaaaa ttgaactgcg aagataaagc ggtcccgttc acattcgtgg cagattgatc
    28441 tatttgaatc agataaagag ggtaatttgc tccgccgatt ccagtattaa agagcatatc
    28501 gaaaccacat actaaattga cgtcggtcat cgaaatggtc aaaactctat cgctgtcgct
    28561 ccatacccat ttgcccttat aaatagaaga agcgctattt ggaacttgag atatagcgct
    28621 tatattcact gcgtttaccg tacttacggt attcataggt tgattaaaaa cgattactat
    28681 gttatccgag gtggaatccg caggacaagc ctgtaaccct ggagtaaaag aataagagga
    28741 agcaggaagg aaaggagttc ctgtctgcca ccaacatcct gtcgtaaccg ccatactatt
    28801 acaattggct tggttccctc ttccgattgc gattacctgc ggtgaattat tctccgttct
    28861 gaatattaga gaaaatgaat tttgtaaaga gttaccagct aaatctttcg ccgaagtgga
    28921 aattgttaaa gtataatttt gcctactggt tagcgcaatc aaaggagtta atgtcatgtc
    28981 gttccctgca aaagtaattg caaaattcgc agaaggagaa acagataacg cgttttgtgt
    29041 ggaaactgga tccataactt cgttaaaatg aactacaatc ggaacacctg tgcacacgtt
    29101 attcgtaaga gtaccgtttt gaacgtttaa cacatcgtta ggtggaacga cacaattgtc
    29161 cccgtccccg tccacttcaa agtcaattcc ggtcaccact ggttggctcg aatccaaagc
    29221 ccccactaca aaagtagcat tcacaggatt cctaagtcct ttacccgaag tgtttgttat
    29281 cgaggttgca agagaaatat tatatctcct accgtattga aaagctacgt ctggagtaaa
    29341 aaccatttga tttgcagtcg ggaaagaaaa ctgtcctgtt accgaaggag aaatcgtaaa
    29401 aaccggatcg gagagaagcc gaattcatcg gctcggaaaa agtaaccaca atcggattga
    29461 tcgctgggtt tccggtacaa gcgttattga ctgttgcagc taaaacgttc aaaacaattc
    29521 ctagacccgc ttggcaattt gcagttgtac cggaaaacac gtctatggag ttcacagcag
    29581 gaaaacctcc gagtggtgac gttagaaaat aaagaacgta agcgttttga atttgaattc
    29641 cacctgagtc gatggcgttt tgattaaccg aaattacgta ctgagtattc ggattgagag
    29701 attgagttgc gataaatcga agtgtagtcg gagacgtcca agaaataagt ccggaaatat
    29761 ttggactaat agaaaacgct tgagaggtca aattttggtt catgttttta ctgaatataa
    29821 cttcaaatga cgctccttgc ccagttccta cgttatctgt gcaaacattc gtcacaaaag
    29881 aaggtgttag agtatcgtcc atcccgccgt cacaacctcc cggaccggtt gcgacgtcgg
    29941 ataacacatt cagtacggta ggcggagtat tgtttaccgg acctccgttt ccagtcgtaa
    30001 aaaagctaat aaattcggaa atcatcgcgt tacccgcaag atccttagca gcggtactga
    30061 tcgtaagctt gtactgtgcg aatagattca aattctgaga cggagtaaac aacaactcgg
    30121 taggagaagg ccaagtaatg agtcccgtca cagacggagt taacgaaaat gcatttgtag
    30181 tcgccgcttg atccattggc tcgttaaatc gaactcgaaa tctagttccg ttcgtctgac
    30241 tacaaacgtt ggtagtaaga ttcgggatcg gagtaagccc taaattcccg caagcaggag
    30301 ccaagtcgct taacaacggc ccagtcgtaa agtccatcct gggtggaaga agatcaattc
    30361 cgaacgtaaa agaaaacgaa taagaagatc ctaatgtatt cccgtctaaa tccattgctg
    30421 aacccggaat cgaaattgta taagttgtgt tctgccaatc ctggcttgga gtgaatacca
    30481 aaagactact gtttccacaa gttccggtgg aaccacataa cgcgttaccg cttgtaagcc
    30541 aagttttagt tcctatgata tttggagaaa tactcatcgc attttcgaca gtggactgaa
    30601 ctacagattc gctaaaatgt atgaatatcg gggtatttgc agaagcggga gaaagaccag
    30661 aacaagctcc ggttttatct cggattccgt tgattggatc taacacggag gcaagtgaac
    30721 caggtgcaca acctgctcct atgtttagaa agccatcctg aaaaatcact cttgggattt
    30781 gaaaatcctg acctaccgta aatgagaaag aataattttg gcctaccgga tttcctgcta
    30841 cgtccgtcgc atttcctgaa atagtgacgg tataagtgac ggaatgttgc caaggtgtta
    30901 caggtgtaaa cgttagtctg cttgtagtac cacaagggcc ggtagatcca caacctccat
    30961 ttgggcttgt ggaccaagtt ttgattccgt tgatattagg agatatgttg atattcgaat
    31021 cggttgtggc taaattcatc gcttccgaaa aatcaatcat aattggagaa gattgaaaac
    31081 cagggacaat accggtacat aaacctactg cattaaaaag ccctgccgga aataaagtgg
    31141 aagcaagagt gccaggtgag caaccgccca cattttgaat gaaaccatcc tgcattagga
    31201 cttgaggttt gactatttcc gttcctactg taaaacttac ggaaacattt ttacccaacg
    31261 gattttcgga cgtatcttgt gcggtttggg aaacagttaa aacataagta agaccagtcg
    31321 taagagcttc tctaggagta aaagtaagaa tcgtgttatt attactccaa acgaaggatc
    31381 ctaccatttg tgggacggag agaaagttag attctacggt tcccctatcc attggttttg
    31441 taaatgtcaa cacgagtgga gtattgatac aaacgtcagt agtactataa aagttatttt
    31501 gaaaatttac aaaatccata ataggatcag tgttcaaaca gcctgttgta ttttttcttc
    31561 caccaattga aattacgtca gggggaagta cgtcagtact aacggaaaaa ctaatactgt
    31621 atggtttttc caaatcgcga ccgtcttgat cctcacatcg attggaaaga tttaccaaat
    31681 aagtaattcc accttgccat cttttatttg gtgtgaaggt caaagaactt ccgttaattt
    31741 caaaaagtcc ggtgactccc ggttggactg aaaaagcacc gatacaactt tgttcatcga
    31801 tcggtttatt aaatgtcatt acaattttct gatctcttaa gacgccagtt tggcctggag
    31861 acggaataga atataaaact ttaggtgagg ctggattatt gtccaaagga atccaatttt
    31921 tgaacttatt ttcaagctta ctgcagtgga taaagaaaaa acaaatagaa tataagaata
    31981 ttattaaaac aaaatattta aattgtttat actgtttcat agttttactt atttatagag
    32041 tcgtatgttt ccaataaacc cttgtccggt tctaaatcgg tttcaggtga attgaaatat
    32101 tcctcaatat ccttaacttt aaaattttcg ctcactttcg atttaggaat aggtctgttt
    32161 tctaagatca gaggtaaaat tgtatttccg tgattcggtt tataatcgaa caacttcaaa
    32221 gaatcaggcg gcatacccga aacccattcc aactcgtaag cagaagtaca atattttcca
    32281 atcgcatcta cgagtttttc ctgagcgcct acaagttcag tttcagcaaa aagtatgtcc
    32341 gatcgttttg cttctccaac ttgaattttg gtattcatta aacgcatact ttcgtaacga
    32401 aagtaaacca ttccgctgcc gatcgtaatt agatcataag attccttaac aaaatcgcta
    32461 gccttttcaa cttcgatcgc aatggattgc tctaggcgtt ttttttcagc aatagaatct
    32521 cccagtttaa tcttgctctc catcaccttt cttgaataac tcatattatc caaaacttgc
    32581 aggttgttcg acgttgctgc attaaagtta ggatttacag taccggcaaa accggaacta
    32641 gcttgattgt tataacgcat acctaaattt tccgtcgtcg tattcgtaga tccacccaaa
    32701 gggaaaacaa ccttaacgtt tacattccac gtatcgtttt gcaaaggata ggttacgccg
    32761 gtccttccgt aagaaccgcc taccgaaatc tgaggaatcc atgcgttttc agctaattcg
    32821 cgttctttag ataattttct attgttaatt ttaattctta cgatttccga tcgttggttt
    32881 tgagcgttgt cgatcaacac ttctctttta aaattgggat aggaaagata gaagtctgtg
    32941 agtaagttcc cctcgatgat aagatcaaat tgatgatcca aactcatggc caacttcaaa
    33001 tcgtttttcg ctttgagata ttcattgacg gatttcacca atgcgaattc gatttcttgt
    33061 aaacgggagg caacgcttaa aacctgaatt tgtgtggtaa agccgagttt tgcctctaac
    33121 tttgctaatc tcagttgttc tttcgcgcgc tccaccgact tcttattcag agccacctta
    33181 gcaagagcaa ctaacgtgct catgaacgtt ttttcgactt ctaatttaac tttggaagaa
    33241 gtaatcttaa aatcttccct acttaatgtt tcctccagct tagcaatatc aagatcaagc
    33301 tttttctttc ccccgtcgta aacgatttgc tctaaattga ccaaaatcgc attgtaaacg
    33361 taatcatttg aatgttcgat aatatatttc tgccttgtca tattaacgcc taaggtaggc
    33421 aacaagtctc tccatcgctc tgaaatgagt tctttaattg ctgtgttttt atttttgaga
    33481 gataataaca gataataatt tgttaaggca atctgagtcg cagtttctaa attaactctt
    33541 aaagtttttt tatcggaagc atagacatcg gtacataaaa aaaagaatag aacgataata
    33601 tatgcaaaga aaatcgaaaa attaccaaca tctcgttttt tagaacaaga atgatcttgt
    33661 ttagttatat taatttttaa tgtgaaaaaa aagttagaaa acttacatag aagagttttt
    33721 gcaacactcc taataaaata attctgtttt tctactattg taaaaattat tatggtcacg
    33781 tgtttgacgc aaatcccgaa tttgtgatta tttattgtga aaatatcaca atttcttttg
    33841 cctaattact attaactcaa atttttcgtc aataccaatt taatttggat ataaatttat
    33901 tagatttggt tttatctaaa gatgatggag aaaactcttt caatgatgct ttaagttaac
    33961 gtttgaaaat tgatttttga aaaaaggaaa gcgattgagt gttttaaatg acaaatgttt
    34021 tatttgaaaa ttaaaaataa ttttagaaaa gttgccttta attgttttca attttctttc
    34081 aagttaaact aaaaccttac tacaatttca agttccgctt ttggtagaat cgctagtact
    34141 ctctaccatt ttcattaatt cttcttttgt ggttattttt tagtatatca acttctaatt
    34201 tttttatttt tgattgtggc tctcgtttgt agacctacct tttcggataa ttctttttat
    34261 aacctgtttt cttttatagc atgaaccatt tctattacaa ttgccaccgc atccggtatc
    34321 ggaaatctct tactcagcta ccagtgatcg tttgttttaa tttatcgata gtatcaccca
    34381 ccaaatattt tgttttccct taaatcctaa aagtatggtt cttaatctat ttttttgctc
    34441 gttcaaagca tgttttaaga acaatatttt tttagatcga ctttgtctta atacatcttt
    34501 gaaaacccat ttatgccata tatttcaaaa tcttaaaact tgttttgagt attcgttacc
    34561 cattcttaag ttcttcaatt ttagactttg catccttttt tggtttttcg tattctgcgg
    34621 gtgctacttc aataaacttt tgataactgt cgattgcttg ttttttattt ccgatccgag
    34681 catagacaat acctaaattg aaatatattt ccgcaaaggc tttatctata gatagagctt
    34741 ttaaataatt ttgaatcgct ttctcattgt tttgttgatt ttgataagcg acacctaaat
    34801 tgtaaaaggc tctcacataa ttcggatctc tttctgtaga tttcgcaaaa aaaacgatcg
    34861 cttgatctaa cttaccttca ttcaaataag ttacgcctat attatttacg tattctggtg
    34921 attgaggatt taatttaacc gctttttcaa aaaaggaacg agcctgaacc aaatttccct
    34981 tacttaataa agccacacct tgttggttaa attcaaacgc ttttttttgt tgttccattt
    35041 tcggtaaaga atctccaaaa taatctgtgg taatcccaaa aataaccaca aaaagtataa
    35101 ctaaaaattt aaaattcata atgtttttta atctctccta agccaacatt tggaatgaaa
    35161 gcctaatttt ctaatccatt tttaaaaaat agtgatttca ttcttctaat ttttataaaa
    35221 ttttaccctt taaatttcaa tataaaacga tttttgcatc aataagacat aaaataattg
    35281 gaggtaaaat catcattcaa tggacccgct actccaattc tactatctgg aattataata
    35341 ttcgcattta taaatattct ttcagaattt aaaataacaa tctgatcatc gattcgtata
    35401 agtcattttc caaccctaaa tgaacctgtt taaacttcca gcttcactct tagagccatt
    35461 catttaagta aaaatataaa atcactaata gtttacaatt tgtattgcaa accaacttcg
    35521 ctcactttct ctttgctttc gaaaatcttg tttaaaacga gacctcagaa aattatagag
    35581 acttacacaa aatctaaatc gaggaaagaa tattcaaaat cagtaaccta tttaagttag
    35641 acgtaatcag taggaactca ttcaatgttt ggtacgggtt taacatttta atcagaaaga
    35701 ttattctgtg gaaatgcctt tttaaagttt tcaagttaca acctgaaaca atcacttaat
    35761 atatattagc tttctgtata aaaccttttt gtttagaaga atatgtagaa caaagtgaga
    35821 taatcaccat attgagaaat aaaactgtaa taaaattaaa aaagtgaggt gcgtgatcta
    35881 tcctagtaaa cgcgtattta aaagttaaat aaattggaat aaaagaaatt aaaatataat
    35941 aaactatttc cgactttccg gttaggaata tgagaaaaaa aggaagtagt gaacagaaaa
    36001 ataaacccca agaaaatgaa tccgccccca aggtcatact atagctattt ccaattgaaa
    36061 attcaagaat cgatattaaa tttgaaaaaa tatcaaaatc acgataaatt ataaatcgaa
    36121 aaaataacaa agccaagatt gaaaaaagaa taaggataca catccttctc catcgctttt
    36181 caatcaaata caaaataaat aaaggaataa aatatcctaa taaagcgata aaatatgtcc
    36241 ccatataata tccaataata cttatcaaaa ttgccgataa aataagaaaa taatcctttt
    36301 ctttaaaaaa gaatctatca agtatcaaaa gattacttaa taaaagaaag ggaataaatt
    36361 ttatctccgt cgcatttaca atccaaatac ataagaggat cgatattaat gtgggaaaaa
    36421 aagaaaattt gttggtttta actaaaatta tactaagaga cgagacaata aaaaagaaaa
    36481 tgagtatatt ccaaaatata gttgaaagaa ttatatttaa tccaactggt aaaggaacaa
    36541 ttaaaaatcc caatggtcca taagaaaaaa atatttttga ataggaatat tctaaatttg
    36601 caaagtactt atttatcgct agcacataag attcatctag gcctggccga attatatcac
    36661 caatcttatg aatagccaat gtatagatca aaatcgaaaa taaaaaacta acacttttcg
    36721 gactatcact tttattttcc tttaatgtct tttgcacata aatattccca ctgatattgg
    36781 aatcctttta gcattttctt atcttctgta ataatcataa aagattttac gttataattt
    36841 gtttttaaaa tattctcaat atctaaagta tataaattaa tttccgttac gagcggatta
    36901 atccaaatac cggaaattga attcctcgga attaatctaa aaaacttctt ttcaggagta
    36961 ttatgaaaat taaatacaat tccctgcgca tcagctttga ataaaaagtt ctttagataa
    37021 ccttttaaag tataatcgaa ttttattttc acccttgtaa tacaattaga atcaggaata
    37081 ggaacttcta tgttttcgtt aaatttccca ttaaagattg taggaccatt tataaaaaaa
    37141 tgcgtaggag aatgttttat caatataggc tcattcctta actctaagag aatatgttga
    37201 aattcctgaa caaccggttt gtaattcgtc aatatcgtaa ttatagatat tggctcatca
    37261 ttaaataaat atcgatcgtc aatactttta attcctagtt tagtatccca aagaatgaat
    37321 ttgggttttt ctttcgaatt ccaaaatcta ttattttgca agtcaatcca tggagtataa
    37381 gagatataag attgaaacgt aggtctcgat ttccaagtta aattatattt ttcaacctca
    37441 cttagttccc atggatatat atcaacgcta ttatgattga gcacatttaa gagtttttta
    37501 tccaaactta cattgtttaa agaaaaactt gtttgctcta aaagattatt tgaatatgct
    37561 accggtttaa taatatttag aaaacatgtt ttatattctt gataagacca ataacagggg
    37621 ttcaatgata ataaggataa tttaacatct ctagaataat cgatagattt aagaaagata
    37681 ctactactaa atatagacag tataattaac aaaatatttg aagtaatttg aaatgaatta
    37741 aatgggtttt tttgagattt taaaatttta tatatgatta tcttatattt actgaacata
    37801 tttaactttt acaaaatgaa ggatataaaa atctatttaa tttctctcat ttatcgccta
    37861 tagcgcaaat ttaaaaatac caaatttcaa tgtatagtta atttaacatc aaaaattcta
    37921 gggatcattt ataagtcaag cggcagtatc aacaattctg gtgttattag caatactgtg
    37981 taaatgagat tttttaaaaa atcgagtttc aattgatcac caaaaatgat aaaaaattac
    38041 ttcaatgctt tccctcaatc ttgaatcggc atagtacatt ttttggatat attattcaaa
    38101 gctaactagc catccttaaa aaagtagaaa ggatctaatc aacgtaaatt cggcataagg
    38161 attcttttta taaaaacctg atttttcata aatagtaaat atgaggactt cattgttttt
    38221 agtctttaaa attaggatca atcatttcca taaatgaatg tagaaactta tacttttaga
    38281 aaaattttct tagttttcct tacgccgaaa ttcacattag ttggtaatta atcttatacc
    38341 ttctccaatc cctcatacgg aacttccaat tttacaagtt ggttcgtctt agggtcgtaa
    38401 tacttccaaa ctacaaagcg cgcttacata catcttttgg ccgcttcttt tgtctttgac
    38461 cgcttcacca attctatatc ctttttgtct tttctttgct tccattccct ttaccaactc
    38521 actctttctc ttttttactt cttccatcaa ttgctgtttt tctaatactt tttaaagagc
    38581 aaatggattt ccctacaaat attaagaccc acgttctaaa gctcatcgat acttgtaatt
    38641 ccaacatttt agctttatct tttgtttgat tgtaatcaat catacttttg taagacatca
    38701 aagatattgc aacttgttac cttggcaccg ggttctgttg ttcgagtaga ttaatctcgc
    38761 caacattctg gataaataac ttttcaggtt tcattttctc tggaaatacg aaaaccatat
    38821 ctctcttaac cgattgattt ggttcaacca atgtaatacc tgattcttta actaccgaaa
    38881 taacattctc tgttttagct accaccgtta ccttacgaat cattttcccg gcaaccaata
    38941 tgcttgcgtt aaaatctatt tctttcttta ctaaatccct attcgttgcc tttacctcta
    39001 ctaccaccat cgtttcattg tcgtctttag gatagtaacg actatgatct aacgcatatt
    39061 gaaactttga atatacttcc gaaatctcaa acagccactt cgtaggcgtt gttacaggca
    39121 ccgcattctt tagcaatgta gtcgcgcaat tttgtaataa caacaatatc aacaatacat
    39181 atatcttctt cattcaactt tccttttttg ccgaatatca acggcttcgt ttgtgacgtt
    39241 tcttcagtca gcttcttgtt tccaattacc gactgtattc actcttgcta tttttctctt
    39301 tttttacttc tttcatcaat tgctgttttt ctaatactct acatgtgggt tctgcactga
    39361 aaaaagcttg gcgagctgaa atacacgcca agcaaggaga gtctattttt tcttagtaga
    39421 tttcgctggt accactactt cccgtacggg agttccttct acctctatac agccaaagaa
    39481 tacgtattga tacgattgtg ctttaacttc tacgtctttc aaaccagtgg ctcctggtga
    39541 caattttaat gcttcgcgaa ctgcttctgc aatgctattc gtataccaac gagttggcaa
    39601 aaagctgcaa tcgcttccag ttacacgagc tccacttcct atcacttcca aatccgatgg
    39661 cactgccact gaatatctct taaactgtcc ccagttgtat gaacaattta acgatacaag
    39721 caaaagaaat atacactgta ttaataactt gaacactctt ttcatgttat tttatactcc
    39781 gtgtttgcgc acaattgctg cctgtaaatt tcaatcccac attcgttaaa tccgatttcc
    39841 ctttattcga caatacacta ttcatatcgt tcaagatgtt cgtcactaca aagccgcatt
    39901 tttcacctaa tacttcctct gaaagttcac cgtcgtcgtg cgacgcaggt gacatgtacc
    39961 ctactttacc aatcgtaaaa caacccgtcg ctaatagtaa tattgcacag gcccataaca
    40021 gtttattcat tcgtttcctc tttttcattc ggtttcttac gaaagaaact ctctatttaa
    40081 aatctctttt tttacttctt ccatcaattg ctgtttttct aatgctcttt aaagagtaaa
    40141 tggattccgt gcgagtattc ggcttgccgg actccaagct ttctacctta cgtgtgggtt
    40201 tctctccgga tcaagtctta aacggtgata ttcccgacaa acatcgtttt atcgagcaaa
    40261 tcaaagaggc aaccgcaaaa cggcctaaga tcaacaaaca aggtttctgt gatccttgct
    40321 ctgatcaatc tactattcca aaaaagaaat agcagattgt aatttttcac attcaaacac
    40381 cgattaacgt caattagttg gtgtttcttt ttttattcga tctccgtgaa agtgtcatct
    40441 tatcatttca ccttttcaag cagcattacg attttccgga accagctttc tacctttggt
    40501 gtgatttctg cactgcgtct aatcgcaacc ttcaacagca aatatttctg ggattctacc
    40561 aacgctaatt cctgttacct ttttattatt agttaaaaaa atcatgcgaa aatctttatc
    40621 ataaaaatct ttaggttcaa aaactaacat tgtatcaccc gtataatgtt ctttctcccg
    40681 tttaatatta tttttataag tggaaagaat taatgtcata tcagaattga tttttattcc
    40741 agacaaggtt tgaaaagttg aattcgaaat ataaatccta cttaatctca aatcattggt
    40801 ctttcctgta aacattaaag aaatgccaga aagtccaggt atagtgtaga aatgacattc
    40861 ttgtccattg taatcatttt ctttaccacc tactaactta gcagataatt ttttctctat
    40921 ctgaagcaat gtatcattta tatgtattgg acctaaacct ctaagatgaa ttttaaatgt
    40981 actaaaatct agaccgtaaa ccggtatata tgcctgcact aagatgaaaa ttaataaaca
    41041 tttttgaaca cgtaggtaaa ttagctttcc tacttcaaat tttgaattat tcttcattaa
    41101 tacacttttg tttatttttc tacgcagttt attaattttc attaacatct cctcattgat
    41161 ttgtagccca atcacgtata ttaaaattaa caggattctg aacaactcca ttaagtttca
    41221 attcataatg taaatgggga cccgttgatg gtccggtatt tcctgatcta gtaattaact
    41281 ctccacgtac gacctgatga ttattttgaa ctagcaattc agagttgtgt ttaaaaattg
    41341 agacaagacc accaccatga tctatatgaa cttcctttga accattattt tgcgttccgg
    41401 aaaagataac ctttcccggt gcagttgcaa atactggtgt tcccgtgggc attgcaatat
    41461 caattccccg atgatttttc gttggaccag tcggattaaa cggatctggt cttgacccaa
    41521 attcggaagt cacattgtac ccttttcctg gaataatcgc gccatctgct aaaggtttta
    41581 aaacaccatt agattctttt gaaggcttat agttataact accttcagat agagaattag
    41641 aatttaaaac aggtttcgaa cctccacccg tcaccttgtt ccacaaacct ttcgcaccat
    41701 caacaacgga accgaaaatt gaacctgcta tttcacctaa cgttggtgtt ctacttcctg
    41761 tcacaacgat cggacttccg gtctgattcg agtttacata acccggtttc gattgattac
    41821 gatagtcagt tacaaacttc tcaagaccac ttgtatcgta accggccgac tttaacgctg
    41881 ctaaactcgc atccgtttgc gctggacttt cctttctcca atctgctttg aattccgcaa
    41941 catcagccgc actcaactga cgactgactc cagtgccttc aactgatcca gatgaagtta
    42001 ttgtttgccc tgtatcatga actcccggat ttccatgtgc aggctctgga ccatcatcgc
    42061 taaaaccaat cacatgtcct tctccctctc ttctctgagt agcaaatcct gcaccttcga
    42121 ttgcttgagc accttgttct gcgttgttgt gttgttgagc agagttaggt tcggatgtat
    42181 cactctcatc agaaactcct tgagcaagtc cgttgttcat cacatactga ctcataaaat
    42241 caccgttacc ggataaacca ctttgtgaat tgtaattaaa cgcattcgtt ccgtttacgt
    42301 tcaaactcac cgtaaaacca tctctttgtg tataggcaag tccaccactc aggttgccgg
    42361 gaccgtagtt gtccgtgctt acatccgctc cccaacctcc atattcactt cttgtaatgt
    42421 ttaatcccat tccgtgcgtt atcttgttat tgttagatga aatccctaca ctcgtgccta
    42481 aaccatcctg tcgattgtag cttatgtttt agatgttagt agttaagatt taggagggga
    42541 aagcattccc ctcgcttcat accgagcttg ctattttgct aatttacaaa tgtttaattg
    42601 ttcatttaag ctcggtattc cgctacccct tcgccgggct aattcttcgg caaaaggccc
    42661 ggagcccggt tcacctttgg tgtgggttct gcactgcagt tgatcaaatg ccttgcaaaa
    42721 tatatcttgc attagtagcg tattttttca ggagatttcc tttaagaaaa ccgccaatcg
    42781 tcacgaactt aattttaaag ttagagccag actttttaat acttaatccc acttcttcat
    42841 tatttttata cgtcttacaa actatttttt tatccattga tatattgcat ttttttaaag
    42901 tttcaaaaat aacagacacg tggtagccat ctccttcatc tataatttta tcaattttaa
    42961 atgaatttat aatataaact ttcattcccg tatcctgatc tcctggtgga cccacaattg
    43021 tttcttcatc gaaaaactca tgctcaatat ctttcatttc tttattatca gaatagatat
    43081 actgtctctc gacatataca tttataaatt tttgagtgaa atttaacact gcattatatt
    43141 ccttagaacc tctcttcact tcatgttcct ctttcccttg gatttctccc aaaactaaaa
    43201 aaaacacaac taagagtata aaaatctttt taaatatcct tatgtttttc atcatttaaa
    43261 cacctcattg tttctcaagt ggtctgtaat atccaccttc cattgtatat tctccagaat
    43321 tcatttttcc cttatatctt gaaatataat agtcttccat ataatcttta ttaggtttca
    43381 ttcccttact tgacatttca taaaattctc ctcctggttt accaccattg tagatcattg
    43441 catgaccatc gactacctta ccattcttgt cacgaatcgt aataatctta atatcacccg
    43501 gaactctttc accttcacta actggtttgt aatggtcaga aacttcaatg gatgagcctc
    43561 caatgtaagg aatatgctca aaaccggcac cttgattcgc tctgtaaaca aatcctgtgc
    43621 aatccataat accaccaata ccagtatttc ccattttata ttgaaatgga ctttcagcat
    43681 tcaatctcaa tagcgcttcc gcttgcgaaa gaattcttgc accggccgcc gtctgagctt
    43741 gtaaattatt atctctatta tttctttgat aataatccat tacttctctt acgtcagcaa
    43801 gagaagaggc atatcctagt tcagatgctt tcaaaagacc ggctaattta cctccttgaa
    43861 tctccgcatt acaaattaaa ttggcatcag tattaaagcc atttccagat agtaaattgt
    43921 taaatctttg tccaattcct tcgaaaaatc ctgtattttc ataactttta acaggtttta
    43981 aattcccact ttctgaattc tggtgtgagc tatttaccgg cttacccgtc tcactcgcca
    44041 tcgtataacc gttgttattc tgaatccgat gcgcttcttc tgcggtagcc gctctgtaat
    44101 acgaatctcc gttcgagtcc gttactcgta ttctcatatt accgtctttg tcgtagtaat
    44161 gcgttgctcc gccttctccc tcattccttc ttccacctaa cagagtctca ccggctcccg
    44221 cgattgcttg agcaccttgt tctgcgttgt tgtgttgttg agcagagtta ggttcggatg
    44281 tatcactctc atcagaaact ccttgagcaa gtccgttgtt catcacatac tgactcataa
    44341 aatcaccgtt accggataaa ccactttgtg aattgtaatt aaacgcattc gttccgttta
    44401 cgttcaaact caccgtaaaa ccatctcttt gtgtataggc aagtccacca ctcaggttgc
    44461 cgggaccgta gttgtccgtg cttacatccg ctccccaacc tccatattca cttcttgtaa
    44521 tgtttaatcc cattccgtgc gttatcttgt tattgttaga tgaaatccct acactcgtgc
    44581 ctaaaccatc ctgtcgattg tagcttactc ctaagtttaa agaacccgta ggttttttac
    44641 ctccaagtcc tattcccaca cctgcgttcg ccgacactcc atctctttgt gaataactta
    44701 aacctgcgtt aaaacttagt gccgacgtgc ctgcttgtaa acctacgcta cctccaaaac
    44761 cctgattctc gttgtagctc agcgtagctc ctactcctaa gccatttgcg atcttccaac
    44821 caccacctat actcgctcca aaaccatccg catacgaata actcagattg taagacactg
    44881 ttccacctgt aaattcatac aaaaacgcat tgcctacatt agccgctcca gctaacgcgc
    44941 ctaagacgcc tccctctacg gctccttccg ctgccttgta agccgctaac gcgactaaac
    45001 tagcccctcc agaaaaaggg gctgctactg tcattgctac cgttaccgcc gtatcgatcg
    45061 tctctctatt cttgtatgct tctcttccta catgatctac gaacttgttt acatcttctt
    45121 ttaaacctgg tattaatgct tgggctgcta acagtggggg actatatttt aaagaaccta
    45181 ccatcgacgt tgccatgttg taagaaaagc tagtcgtcat cgcatgattg gcttctttct
    45241 ctgccatctt ttgatccaga taccaacctg gtatccctgt agctttagaa atcgcttctg
    45301 tcgttacgct cttctcatac gccttcatcg cgtcttttac gcttccaccc cctacaagtg
    45361 ctcctacaaa actcgctggt agcccacttg cttccgcaat tgctccagtc actctacttc
    45421 taatttcacc ttctactgct tgcgttactt tttggcctcc gctcattccg tttaacacgt
    45481 taaagacgaa tccctttttg tccatttcct cgtcgttcga cttcgcttgt ctctcgattc
    45541 tgtcttgtat atctttggta tagactgagt atttctgact tacaccgctt agttggctat
    45601 ctacataact cgttcccagt ccttttaact taaagttgta acctatcttc gatatatcaa
    45661 atccagaagt gatcactaaa tactgcattc cgtagctcac ttctacggga attcctttaa
    45721 cacttacgct tccttttagt tctctacttc cagcaaatac agtgtcatca atgttcactc
    45781 cgtcatacat cgatttaccg atcttttttg tgtctccgct cagaccgtta aaacttctgg
    45841 cgctaaaact gtatctggaa ttagaatgat agtccttagt attccccatc tccccttcaa
    45901 acgcttcttt aaactctccg ggtaaagctt ggaacgctgc taagtaattg tccttactcg
    45961 cttcatacaa tttcttttga taactttcta tttccttgtt ttgtacgtat tcttctttga
    46021 tctcattggt tttgttgcta aactgtgcaa acatactttc tacattcttc tgtagattgt
    46081 ctatgtaacc ctttacactc gacaccatct ctgcactaaa cgttgtgttg tttggattta
    46141 aaagatccac gctcaagttg cccggattaa acttcgtctc tattcggata tattgatatt
    46201 ctaaatcagg agaataactc gtgctcttca tcgcacttcc gtcaattgct atttccccgc
    46261 tatagatctc tctgtaggcg gtgatccctt ctccatccac tctaaaacca tagcccgcgt
    46321 ctcttagata tttgtagtcg tctccgttcg tcagggattc taaaagtgtc ttctgaagat
    46381 tagaacttct ttcttcgttg tctttttgta atttctttgc gtaatcatct aagtatttag
    46441 ataccgcgct gttcgccgct atgttcagag cctggctact tccttgtaac aaagcttgta
    46501 acgtggaaag atcattgtta ttcgttacaa gtgaattcat gtgagaaagt aactcgtttg
    46561 ccttctcttg tttctctgct aactctttct cttgcgcttg gatgtattga ctcactccat
    46621 tagcactcac ttcttggggt aatgaactct ggatactcgc aatcatctct tgtagtccgt
    46681 cgagtagccc ctcccctata ttcttctccg ctagttcttt cgattgggcg agtaatttct
    46741 ccaccctctc tttattctcc actccttgtt gattcaagtt ctgtgcactt tggatcattc
    46801 cttggacttg gttgtatgtt tctccttccg ttataatccc tgctacttga ttctttcctt
    46861 cttggatttg tttttgaact tgtgtgctat tttgaaagtt cttgttcagt aacgtatctc
    46921 tgtaacttaa aaaagaactt cttgtatacg tcaatcctcg gttgtctact tcgtttgtaa
    46981 tttcctctcc gattccattg tatttctttt tcaaaaaggt gattgcgttt cctttttctc
    47041 ttaccgcata accggtatat aacgctgctt cgtcaaattt tgcttcactc tttgcttttt
    47101 gggctaactc ttcatacttt tcagactttt caaaatattc gttcgcggtt tttaaataac
    47161 ccctttcttc atctactact tcttcttgta acgtggtcgc aacggatatg tcattttgta
    47221 tattcgtata ttctgttgtt gtggatatac tgcttgccct tcttccgtta aagttaaaac
    47281 caccgctatt tccattgatt tcattttgcc aatggttttg gttttgtccg ttggttgtaa
    47341 tttgattttg gatctgattt agctccgtat tatctactat atacgcacca cttccgtaaa
    47401 tcgtttgggc caaagcattg attcgattac tcgcgtttag ttccgcagtt ttgtaggctt
    47461 cgcttcttcc aaaagaatcc gcgattgttt gcgaaagatt cgctccttgc tgattccaat
    47521 tagtttggtt ttgcaagttg gtaattgctt gttgcattac attcccagcg gccgcgtatt
    47581 gatacgtttg gtaaagtccg gttgctgcgt tgtaaaggtt cgaagtgttt gtttccgaat
    47641 tggtaatttg tgtttggatc tgattcgctt gtgtaattgc gtttgtttgg tattctgctt
    47701 ctccgttagg cgacgttacc gattgttgta acgtatcttt agcggaaaga taccaattga
    47761 gttccgcttg ttgaaaaaca gaaatcgtat ccgaccagtt ctcttgtcca cttctaaatt
    47821 ggctatctgt gttattttga cttccttcaa ttccagcaat ttgataacca tacacttcag
    47881 tcacccaagc gcctctggct gctttcatct gattgatctg gttgtcatag ttagtaattg
    47941 tactttgttt cgtttgttct atttctaata gttttgcttg gtattcttct tcatactgtt
    48001 gcgatctttc ttcccagtct tttaaaggat tcaccaagga caaaaacgta gatgcaatat
    48061 ttgtaaattg tgttttcatg ctggtccaaa agttttgatt cgcctgcatc gccgtgtcta
    48121 tgtatttgta tttggtttga acctgtactt gttcaattaa tcccatcgag ttataccagt
    48181 tcgaagaatt aagtgcggtt cctcctaaat atacttttgt ttcaagagca gtgcttgatc
    48241 ctacaaccgc gttcccagct tgagacgaca atccaaatgc tgtattataa cttccgagta
    48301 ctgcgtttcg tatattattg ttttttgcga tttgatcttt ttgcgcttgg ctaaagtttt
    48361 ccgatacaga gagagaataa ctataatcgg tttgccaacg tttgttgtat ccacaaaacg
    48421 ccggtgcatt tccacaatac tcgccagtgt ttgtgtatcc ttgcgcaccg ctacaagtat
    48481 tgccaaacca ttcaattcca ttacattcta ttacgtaatg tccttcgctg tggctcccag
    48541 tgctattgtt tgggtttacc gtatacgatt gaaccggtgc gttctctcca ttccatccaa
    48601 aacttgaaca tggatacgtc caccaagtca tccatcctaa cggagatgac gcctgagact
    48661 gacaactctg atattgttga tttaattccg cgtaatttga attcgttacc gtatatggat
    48721 caaaactact tactaaaact ccactctgaa accctccatt cgtggcagcc cagccatata
    48781 cgttcccatc acttccgtag gtcacagctt gtgacccagt cggttggtag ttacaccaag
    48841 gtccgccact acagctcaag ctcgcagttc ctacttcttt tttaaactct aacgtttggg
    48901 tcgcatacgt ctcttgccat ttcgctatgt tccaataatc cgctttcgcg gttgcgtttg
    48961 tgatttgtcc ttggaaaaag ttgcctaatg tttccgccaa ggttcctaaa gacgaattcg
    49021 agttcaaagc atcttgtaga tcgtcgagca gtccgtccat gtctccaaac acagaaacta
    49081 aactaggatc gctagaagcg tttgctttta attgattttc ttgatttcgt atattcgtta
    49141 tcgtagattg taacgcactt ctcatttgac tttgagcgtt ctgaatcagt tgtttgttgg
    49201 caagccactg tgccttagtc tgttcgattc cattcaaata ggctaattta tcattttcta
    49261 aacctgtgat agactgattc cattgtaaaa taccattttg gatcgaattc aaagaatttt
    49321 gttcccaggt ggattgtttg gaaagtaagt cctgccattt agaatcccag agttggcttc
    49381 cttgataata actctctgct gcttgcgcag ggtttgtgtt ttgtgacgct tgagttgtag
    49441 ttacagcttg caccgttgga ttgaccgttt gcacagcgct tgcgttagtc gacgttacgt
    49501 tgttagacgt attctgagac aatgttgcta aaaagatttg taattctgct tgaatatatg
    49561 cgttggcatc cgccagccac tgactttttg cctgttgttt ttgtagttct aattgagccc
    49621 tgaccgcgtc tttgtaaacg tttacgttat tcaccgaatc tgaagtagta actcctccta
    49681 cgatcgattc tatttctgcg tttacgctcg tctcccagac agcttctata acctgttctc
    49741 catttgttat cgcattcata aaggtagcag agtctgtcga accggctttt gcagcatcta
    49801 cgtatggttt taggtcatca ttagcaaatt gtttcgtgct tccgagcacg ggcacactct
    49861 gggcagaaag ttcgtctaac attgacaagg gcaacacaaa aaccacatga aaggcaagga
    49921 tcgtgatcaa acttacgacc tttgttttca gtgaaaaacg gtttctgacg ggactaaaga
    49981 tagaaaaccg agaacgacgg agtgaatttt tctccgttcc cgcttcgaca aaacgcaccc
    50041 tttgcttcaa cctgcagcgt aacatttcaa tttttttgta tattaaaaat attgcattct
    50101 ttacatattg cactgcatta ttgaattcaa tgtagctttt tacgttcgca acacttcgat
    50161 cgctttcatt ttgtaaactc agtgtcccct tcggattctt caaaattccg ttcgtaattc
    50221 ttgatgtatt taaatccgat cttcttgtat tcatttgcgc ccctaataat aaatccggtt
    50281 ttgatttcaa agatccctgt agtagttccc acagattttg tctctttaag ccgcttgtgc
    50341 tgtttaattc tactttttcg tttaacattt tttgtggtag ttcccacatc ttgagatttt
    50401 gagttaaata cttgaaattt atagaaacac ttccgaccac aaatgtccgt aaacgtgcga
    50461 actctcgaaa aagattctgg tttctaaaag agtctgaatt aaaaaagtta gatttgaatt
    50521 tgtaattttt acgatcgatc tttgatcggc tattgattac tttgtcggag atataggatt
    50581 ggattctgga ggaatagtct tgtctcatgt ttatacctgc aattggttgc cgggcggcgg
    50641 cccgttcatt tggatagaat aataacgcat tagttttcga tttagatttg gagcttctaa
    50701 ggaatgatcc agaattagaa aattcgaata tttccagata taatccgggt taagcgaagt
    50761 gatttcataa ttctttagat tggactgagt tcttctaggt aaataaagaa gtctttcttt
    50821 tgcaccggca aaaaaagaag ggatattatt ttgtaatttt acgcttttaa tttcttctaa
    50881 cttttcttgg atctgttccc aagtccactt ctctatatga atattttcta aaatacgaat
    50941 ttcaaaagta tctttttcaa attcccaaga aatggaattc ttttgaatat tttctggttc
    51001 atttttgatt tgtaaatcgg ataacccaat ttcttttatt tggcctaaaa ttaaaacttt
    51061 ttggggatga taaaattcgt ttttttcagt tgcagaaagt tctgcattcg tttcccacgt
    51121 agagtcaatt gtttctaagt taacggctga gtttggttct atagctaact ctatatttga
    51181 aatatctacc ggctgatttg taaaaactgg aattattttc tttaaaatga tttctaaatg
    51241 aaattcaact gtttttaatt tctcagattc tttattttta acagaatata gtagaacatt
    51301 cgttagtcgt tcgtttttgt tcttaaaccc caatttctga ttttttaact tttttcgaaa
    51361 attatcttct aaaaacaatt cattcggctt ttccagaatt tcaaacgaac tcaattctaa
    51421 tttacgctct gaatcaaaag accattccaa aacaggggct aacttttgag aaactatctt
    51481 gaccgaacgt tcaaaacccc aattcaaaca aaacaatacg acgaaagccg caattccaaa
    51541 aattgaaact gcgttctgag gattgaaggc agcggacaga agacggagga caatgaagga
    51601 cgaatccctc tccgctaatg cttcgagaaa acgcgtttta tattgtttaa ttctaatcaa
    51661 cattgtcttt taaagttaaa ttgttacaaa tacaacttag attagcccca ttcgctgagt
    51721 tgcgcccagt tcggatttgc aacaagaacg aaatttgtga ttatctcaat atattgcaat
    51781 cacaaatttc aaattccaga taatttgcaa aaacaaatta actattccag cttagttaca
    51841 ctgttttggc ccaaaaacca ccggtccttt cttcgcaaat tcaataaaat tttgcggaat
    51901 gcttttgttg ttttttcaaa attcgggaaa gttttttgta aagtgggaat tttgagaaga
    51961 atagaatcgt tacaaagatc gtatagaaaa tggtcttatg atctcgagct taaagaggaa
    52021 attggttact tcatagcatc ttggttcaaa atattaaccg caaattagct aatcaaaact
    52081 ttcataactt ttcctctaac ttaatcatct ttttatacac tggtttttga atttcatata
    52141 agatctaaaa ttaaagttat gtaaaagaat actcaatatt ctgtatttaa acagtgtatt
    52201 agaataaaat ccgtagtatt taattttata gaccttgcat taacaaaact taaagatact
    52261 aatcatacaa caaagaacaa aagtcctttt ctaaaaagaa aacttttttg gttttgtatt
    52321 acgccgcaac atggaattta tttttacctt cctcaaattg tagagcaatc atcctttggg
    52381 gatggctata aaagtaatca cgtatgtgat ttttcaatct ttctggaagt gggtcataga
    52441 ttacaatttt ttctaaatcg taactgattc ttagtttacg tatctcttct aagtcaggtc
    52501 gatttagttt cagagaagaa tggctcataa actcatggat tactttatca accgatatat
    52561 agtcagagaa agttttaata tcttgatttt ctgattgatc aaccgatatg gatgattctt
    52621 gattcggttg ggtttgattg tcctgattac ttggatccaa ttttttactt gagttaaaat
    52681 tctgttcttt ctcttgcaat tcttctttta caaattttat ttctgtttta agttttgctt
    52741 cttcattgaa gtatttagaa acaatcattt tgagagaatc gtttatttcc cctattatat
    52801 ataacctttc attttcgaat ttgactctaa gctgtttaag actttcgtta ctagttttag
    52861 aaagtctttc ctttgcccaa actaaaaatc cttcccaggt aggttcattt ttgaacggat
    52921 caattacttt actttcggtt tttacttctt ttttattttc cgtgactaaa gggcctttac
    52981 ttcccacttg tgtaagtagg ttatatgtgt tttttataat gtctttgtaa gagtaagtgg
    53041 aggctagatt tagagggatt gttccccaaa aacggtctgc tttatattcc tctgatctcc
    53101 gaatatgaat tagtttcttc aaagtttcta aaacgactcc cgggttttcc ggtactaact
    53161 ttttccagga tttgattttt gcactttcct tttccgggtt gtggtcgtat tccccccatt
    53221 cttctgaaac gagatttttg gaatgttcaa aaatattctc ccaagtaatt tttgaaagag
    53281 aagaagtttg tactttctct ttgttattta tttggtttgt actttggtta ttaatacagt
    53341 cccccgtacg ttcgtacgga gcagacccgg tactttggtt tgtactctct aggatatttg
    53401 tactagacag actagtatat tttgttatct gtttttgtag gttatattca taacgttctt
    53461 gtacaactgt atcatgtaga ctagagttta gtattctata atgtccgtgg aattctccag
    53521 agtttatata tccttctcgt ctcatttcac gaatatactt agaaactgta gtttccgcta
    53581 gtcctacttc ttcgcctagt gttttgtttt ttgcaatgca ccccccaaat ccgttgattc
    53641 ttcctgcaat atctaagtca gtaattttag acagtagttg tcttttggcc ctggaaagtg
    53701 gtaaagattc gatagcgtga gctatcacca aagcgtaatg tacgacctcg gtcattttaa
    53761 tatcccttat tttaccatac ggacatactt cgggtgacgc atggtaaagg ttagttttta
    53821 ccctactctg ttaaaaatac ggggaactaa gggtcaggct tggagccttt cggtaggtcc
    53881 tcgattgatt gtcttggcca aaaggttaga gcggccttat cttagttatg tcgcctaaga
    53941 tattttggac tagaaacatg taccagacaa atgtcaagca aaaaatgcga cataactaaa
    54001 ttattaggat tttaaggaag gttgcccttg ggggctctaa cctccccacg ggcgtttgcg
    54061 acaatcaatc tcagacgaga tctatttgat acgataatat ggtcgtattg ttttgggtac
    54121 tcttttttcg ttgaagaatt aaaaaaatca tattaataaa tccatttgat ctttgagttt
    54181 ctttttttct tttttaattc atcaattttc ctatcaatat cttttatctg atcttgaaga
    54241 gttttaagag taattgaaga tttggttttc tttgaattgt cgttggattg tgaaatggat
    54301 ttagcatatt ttcgggcttc agcttgtgta ggtaaagaat cattttttgc ttttataagt
    54361 aaccaatcta acacgtcctt atgattggct ttaattgcag gtaaaacttc catcaaaata
    54421 gaagtaggca ccatacttat taaatcagga ttcttaattt ttccagcttc aactaagtcg
    54481 ttgatagctg aagcatgcat cagtttttgt tttacccaag aaattgattt attgaacttt
    54541 tctgcaagct gagaagctga aagtttatat ttagacttaa taacggttag gctaagggca
    54601 acttctatat cagcgagatc ttctcgatga atattttcaa taagtttgta ttcgggaatt
    54661 aagtccggat ctacttgatg aacatttttg acaattgatg aaataaattc ttcgccgttt
    54721 agttttgtgg cacgaagtct tctttcacct gcaattaggt gatattcatt cccaattttt
    54781 cgaacggaaa ttggttgaat taagccgtat tttttaatgc tttcggctaa ttcttgaagg
    54841 gattcgctat tgaaattttt tctaggattc tctttgctaa taattttact tacagggatg
    54901 ttttgtacta cttgatcgga ttctttacta tctttactca tcaattcgcg tagcaatgca
    54961 ttgctttgcg aattattgtg caagttagta acagttttat cggttgtgtt tccgaaagcg
    55021 tcttttactt gaaatatttt ttttgattta gaaaccattt aaaacctact aagcaaaaaa
    55081 atagttcatt tgactgaacg aattgataga tttgatttct cgattagaag ctctgctaaa
    55141 gaattataag cattccagcc ttctgttcct tctttcaagg gttccccaaa ttcagttcta
    55201 tcgcgaattg tcgttgattg agggattggt ggaagtaaag caggggtcgg tactagttca
    55261 tatccaattt cttttgtttg tagttgatct aatagatttg gaatttgctc cagctgttct
    55321 aatatctgtc cgcttcggcc tgagttgttc caaatagttg gtagaatgta aacagaagat
    55381 attctagttc ctgggaaact cagagcctca ttgatttttt taaagatttt ttttaccgtt
    55441 cgaatagccc actttgaagg gtttaccggg attattacgg cgtcggcgga taaaagagcc
    55501 gagagaagtt cgtacgagcc tgatccagga gtgtctatta tggcaaaatc gtaatttgat
    55561 tttaaaatta ccgtgtttag cttggtaacg agggaaatat cttttcctac gtggtattga
    55621 aaatcttcta attccatcga agatggaagt atatcaactt cataaacgtt tcttgtggat
    55681 tctttaagtg tagtttcacc cctaataaca gtaaatgtat ttgcgttatc gaaatattct
    55741 aaaggttcat tgggaaggaa tgcattggaa aggtctcctt ggggatcatg gtcaattgcg
    55801 agtgtgcgac ctcttcttgc caatgccatt gaacaatgag ttgcacttgt ggttttagaa
    55861 acccccccct ttacgtttgc aaaaacaaat acataaggct tttggctcat aaaatcggtt
    55921 ttaaaacaaa ttcaaatcat ggaaagcgaa ttttatatat gctacataat ttcatcttaa
    55981 tattgaaaat cgttcagttg actgaacgat ttggtgtaat aagctgatct atttaaatga
    56041 aatatgttgg aggaatattt agttaaaaaa gggccaatca ggtgttttaa tcggatttta
    56101 cacaaactta gaagccaaga aaacgaagaa ctcttgaatg attttctttt gaacagagga
    56161 aggcgtttct ggtaattttt cgatagaatc taacacaccg taagagtcga gcttagaaat
    56221 gagttttagt cttttttgca tttcgactaa ttgagcagaa tctttgagct tcatttgacc
    56281 ttttccagaa agaacccaat gatcgtcgta acctttaagt cttaaaatga ttaaaataga
    56341 cttagggata gcaagagtgc cgtttttgta tttgtaataa gtggaacgat cgacacccaa
    56401 ttccacggcc atcctgctgt gactcagttt taggtcgtcg tcaatagcgg aaagtctttc
    56461 aaaaagtgta gacacaagta gtctccatag gagacagtgg aatataaaat aagtctctgt
    56521 cagctacaat ttaagaattt tcgcctaacc ctgtaaagag gactggaatt atttaaaaaa
    56581 caaaaaacgt cctaaactgg gatgagaata agaatgaaat tggagattcc aaaagttatt
    56641 acgatttaaa atagaagggt aggggacaag gttagagtta tttcaagata aactttgaat
    56701 cccaaataaa acgtggtagt tcccacaaat tgcgtcgtat tgtaaacgaa caagtttttc
    56761 aatttttgta tgagttccca catttttaaa caaactaaaa catctcagtt ttgattgtat
    56821 attcaaggtg atcgttttga aactctctaa aaccattttc gaattagatt taaatttaga
    56881 aaatttctgt atttttccaa aatgaccata aatttaattc ctattttcaa acctccaaat
    56941 agtaagaaaa tgaagctcct ttttcgtaat ttagagagtt catactcagg tcttggaacc
    57001 aacataagaa ttagttttaa attattattt ttaatttaaa aatgggtttt agtgtatttt
    57061 aaataaaatt aaaaactcca tttttcttta ttgaatcgaa acaaaaagta gatatatttt
    57121 tcccgataaa atggaaattc caattctcta acatgagtaa ccacaagata tttctgaatg
    57181 attgtgggta tttttaaact cacaactttg taaaacactc cttcctaaac caggaattcc
    57241 cgagttggaa aacagatttt agaaaaaatc taaaatgtag accgaacaat tttttaccct
    57301 tttttagatc aaattcacgt taaactaaaa cgcaaagatt gaatcccaaa atttacctta
    57361 agattgaatt tttttagaaa tcaaacttcc gatattcgtt tttgtgccaa agtgaaaacg
    57421 gatcgagtag gattaaaaaa caaaaagaaa tgactttgga aacgatatcg tttctcccgc
    57481 caacttttta gaaacatccg gactcacttc acaacactgt aacaagagaa ccatatatga
    57541 atgatactca aagagtcttt cgggtacaaa aagaccgaaa ctttacaatc gtaaaaaata
    57601 attttatcga tgatgctcgt ttaagtatga aagcaacagc aatcctactt cttgccctcc
    57661 gttatccaga ccactggcga atgtcggtaa aaacgatgtc taaattcaaa agcgacaaag
    57721 attcaagtat tgcatctggg tttaaagaac tagttacctt tggctatgca gaatttagaa
    57781 aaggaaaaga tccagtaact ggtagattta attcgggatg gtattttttt gaagagtctc
    57841 aaaagccgga agttcaatac aaagtaaaaa caacagaaaa taagagaata gaaaaacaaa
    57901 agggactctt tttaaaagaa gtcaaagaat tgaacagaaa aggaaataaa gttttagatt
    57961 tagaacaacc agaaacacca cagcttgaaa atcaagttgt ggtaaattca attctaccta
    58021 gtactgaaga acaaagacca tcgagacaag tattctcttc acaaatacaa aatacaacta
    58081 gagagtatga ccagccccca caagcacgca tagaagaaca attagaaata aaatttaaga
    58141 gagaaaaaaa tcaggctctt ggttcacccc aagcagagaa gccacaactt gattttcaag
    58201 gtggggaaaa tcaaccccta tcaagtacta tataccaagg actatcaaaa caagtactct
    58261 ttaaacaaat actaaatact tctagagagt acggcccgcc tgcaaaaacg cacctggaag
    58321 aacaaaaaca aaatttaaac aaacctaaaa cgttatcacg atttcaattt cctgattctt
    58381 ggcttacaaa attccaagac tattatttca aagaacatga aagtgaaatg ggacaaccag
    58441 actcagaatt aaaagcactc aacaaactgt atgaaatatc caaaggagat tggaacttga
    58501 tcgaaagtaa gatacaaaca ctgatccaac tgagaaaaca agattccagg ttttggtatg
    58561 agcagtcttt aagtcctgaa tcgattacta agttttggtc taggttattt gaaagaaaag
    58621 taaaacctac tgaaaagaac acaaaacgaa atgaacaaca aaataaatca atacgaactg
    58681 aatccaaata taatgagagt aagacgatcc aagaaacacc catagaagag ataaacaatc
    58741 tagatcctta taaatgtttt ttaggttggg gtaagagtaa gttgcttaaa tctcaattag
    58801 aatattacga acaaaactca gatcctttca aatacgaagg aactaaaaag atactctttg
    58861 aaaaatttgt aaacgaagtg tatccggttc ttgtaagtaa ctcagaggta aaaaagacta
    58921 caattgaaaa tagaaagggg agtgctgcat gagcttcttt aactcaacca accaaaatgt
    58981 aataaaaccg attttgttta aaaaagaaca agacttgatt ctcaaagacc tttaaaaaga
    59041 tcggatactt tttttgtaag agagaaggga ggggaactca tgtatgtaaa tcgattcgaa
    59101 tgttggacgg ataaagaaca gttcaatata tatcagtgaa attatgaaat ggggtagtat
    59161 cagctatttt gagaaatgac gtttttgttt agaaagaatt tgttctatct tgtgatctaa
    59221 ttcacgaatt gaaaatggaa cattaaagac atataaaata cttctgcatt taggtatttg
    59281 tttataatgg taaaaacgat tgaagattct attaatttca ttcctggtct ataaaacata
    59341 gtttctgtcc tactttttca agccgttacc ggattctttc gaactttatt actctgaatc
    59401 gcaaatttta gctggattta gaatctcgta ttcttccctc acttttcctc gaatttcctc
    59461 acctaacaaa cttaggtttt gtttttaaat atagagtagt agggcattct tttttaagga
    59521 tatagcaaag ttaaagaaga cgttaataaa gcactcaaat ccaaacagtt aaaaagaagc
    59581 ggtcgcacta ctggattgaa tcaaagaact aattcataaa aaagaaaatg aatctttaca
    59641 aataaaagta atctccatta ttaaaaatac catgtctgat atgacaaacc cacacgaccg
    59701 tttaatccgg gaaaccttac aggacaaaga agatgcgatt tcctttttta aaaatagttt
    59761 acccgaaaaa gtaatcgaac ttttggatct aaacggatta gaacttactc aatctagttt
    59821 tatttcagaa aacttaaaag aagaacaaac cgatctactc tttcagattc cactgaaatc
    59881 cgggaaaaaa gcaaacatct atcttctatt tgaacataaa agttatttgg atgaagcagt
    59941 ctttagtcaa ctattaggat atatatccgc aatctacaaa tctcaatata ggacggataa
    60001 aagatattca gtggtgattc cgtttgtgtt ctatcacggt gaaaggactt ggactttagg
    60061 aaatagtttt caagatagat ttatactctc taaaaacgaa gaggaagtat ttaaaaaata
    60121 cattccagat tttgaattag aattatttga tttgtcgaaa gtagatctaa accgattgga
    60181 aagcattacc ctaagagtga ttttaggagt ggttcaaaaa atatgggaag gggatgcttc
    60241 atttttaggt tatttaggag aagtatttga actcttaaca agtctaaaaa acgaatcgaa
    60301 aagggttgaa attttccaaa aactgttttt gtatatattt aatgtaagag aacttgaacc
    60361 gactgaaatt acaagtttac tcagtcattc taggtttaat agggaatacg aggatttagc
    60421 catgacaaca gctgagaaat taagaaaaga aggtgaaata aaaggtgaaa tgaaaggtga
    60481 actcaaaggg ataatcaaag gtaaaattga agatgccagg ataatgttca aagaaggatt
    60541 cgaattagat gtagttcttc ggattacggg acttacagaa caagaattga aagactatgg
    60601 agtcatataa cctgtaaagt taagaacacg atcggacatt cctcactcag tattgaatac
    60661 gaagggttgt cagcaatctt atcaatttct tgatagtcta tcaaacaaaa catagttttt
    60721 gtcctacttt tttaggccgt taccggattt gtctgaactt tataggttga atcacaagtt
    60781 ttagctggat ttagaatctc atattcttcc ctccattttc ctcgaatttc ctcacaacaa
    60841 acttaggatt gtttttaaat gaagtagggc attcgttttc aagaatgtag aaagaacgtt
    60901 tttctttaga tgtgattatt tggaattcga gatctagaaa cgttttgaaa ctttaagtag
    60961 aaaacaaaag tcatttatat ctacgaattt cggcacaata gtgtactatc tttgaaccag
    61021 attttttgga gacaaaatat atccgttcaa aaatgatttg gatctttatg gagtttttcg
    61081 ttctgaattc tttttgtaat gagtagaaaa aagagagtcg tttttttggt ttgtattgtt
    61141 tccgatattt tactttttta aaaaactcgg aagtggggtt ttacagggtt tttcacatgc
    61201 aaaacccctg tttcatcaaa atcaagatta caagatcagg ataaacttct cttattttcc
    61261 gatatttcat ttttgttcat ctgagtttct tttctcggga atcagaatta gtaggatgtt
    61321 gactcgattc gttttaaggg aatatgtttg ttgtaggaag actgtagaat ctggcttttc
    61381 ttaagaatct ctatccagga aaaaacgagc caaaacagga caatttgaaa aaagtcatat
    61441 tttttaagaa agtaggtaat ttctaaaaat attcaaaaag tagcatgttc tttctatagc
    61501 tttgaatcca ttttttaaag aaattcgatt tcaggaaatt taaggaaatt tcaggtcaaa
    61561 tttcgacccc taaaatcctg aaaatttgag gtttggaagt gaattttctt tgttttggat
    61621 cttgaaaaga gaaagtggaa tctctgggat caaattttag atttaagtaa aacatttata
    61681 atcttaaaac aatattcaaa tgattcccag aaacacaaag agttagaagc taagttgaaa
    61741 tattttcgat gttctttcaa gagtaagtag gtcgtttgat gttggtaggg tagggcatgt
    61801 taaaatgaaa taaataattt ccatgatata aagacagtca aaaccaaatt gtttccttta
    61861 ggaacattca cctaaataaa agtccttgtt tcataaaaac caaaactctt taaatcaaaa
    61921 gatagtagtt tgttttgttg tggtcttaat agtttgaaga gtaggcaaaa ttgtgagaga
    61981 ggaaattgga ggaaaatgga gggaaaaatt cgggatttca aatttagcta tattcaacgg
    62041 aatattagat ccatagattt tttttaaaag attcctttgt cttttaagtt ttgaaacaaa
    62101 ggtaaaaaac aaagatcttc tagaaataaa tttgtaagga agaagataaa agaccgaact
    62161 aaaaaattag tttcctcaaa tatctttcca gttaaaagta aaagaaaaga accaaaccga
    62221 tgtctaaaaa cttttttcct ttaaccaatg atttgatgtt taagatcttg ttcgtcaaag
    62281 aaccggatct actgatttca atattaaaca gtgtgttatt tacggatggg gaacatacga
    62341 ttcgaaacat taaaatactg aatccggagc ttgtaggatc gtctccgaat gataaacgtt
    62401 cgtatttaga tatacgtgct caagatgagg atggaaaaat atttcatgta gaaatccaag
    62461 tagctcatca aagttctttc gtgaagagaa gtttgtatta tctttcagga ctaattcggg
    62521 atcagttgaa ccgaggttct atgtattccg atttgaagcc agtgtatcag ataaatatag
    62581 ttgactttga cttaattcct tcggagaatt ttcatagtaa gtttaaattt agagaagagt
    62641 ctaatcctga catcatttta acagacgacg tagagattca ttttttagag ttgtgcaagt
    62701 ttgtcaaaag agacgtaagg gaattaagga ataatttaga aatctggttg tatgtgttaa
    62761 aacatacgtc tgagttggag gaagaagaaa tgagaatttt agtagataaa actccagatt
    62821 taagtaaggc atttacaatt ttagaacagt attcaaatga tcctcagaaa cgcaatgagt
    62881 tagaagcgaa gttaaaatca gaccgcgact atgcgtatga cttagcagct cgttttgaag
    62941 cgggtgaact acaagggatt ggaaaggaaa aactagaatc cgctcgtaag atgttggaag
    63001 aaggtatgac tttagatgta attcttcgaa tcactggttt gagtaaaaag gatctaaaag
    63061 accacgggat gctataacct gtaaagttaa gaacaagatt ggacattcct tattcagtgc
    63121 tgaatacaaa ggtcgttatc gtaatctttt gatccaattc acgaattgta aatagaatat
    63181 taaagatata taaaatactt ctgcatttag gtatttattc acaagggtaa aaacgattgg
    63241 gtttcttatc cattttttac tggtctataa aacatagttt ttgtcgtact ttttcaggcc
    63301 ctagctcgga ttcgtttaaa cttgattacg ccggatcaca agttttaact ggatttagaa
    63361 tcttgtattt ttccctcgaa tttcctcatc taacaaactt aggattgttt ttaaatgaag
    63421 tagggtattc gttttcaagg gtatagaaag aaactttgtt ctttagctat aatgatttgg
    63481 atttccaggt ctcgaaatgt tttaaatttc atccgaacga gcagaaccga atttgggtgt
    63541 ctgatgttac attcattcgg acttcgtttg gttggagtta tctctgtgtg atcctggatt
    63601 tgtattcacg taagacagtg tttcctcgct tttcgaactt tcctcgctcc atagggaaga
    63661 ttcgactttt tcacttcctg aaagagacgt ttaaaaccgt aattcttacg actcttaagc
    63721 cacttctctt ggagaaagtt cgtaagttca ggagcaactg atcgatcttt atgacggttt
    63781 agatatttat aatatcctga tcgagatact cctaaaactc ttgccatgct ccctatacta
    63841 tgctctaaac aattcgattt catgaacttc aatcgggatt ctgttcgcgg gaaagcatgg
    63901 ccgcaaactt ttttaagatc gcgttctcat cctttaatct cagattctct ttacgaagtc
    63961 tttttaattc ttcgctttcc tttagctgtt tatccggaag tggttgctct gtttccttct
    64021 ttttcaaatg ctcggccttc cattgtctca atacaaagta gctaactcct aaggactctg
    64081 ctacttcttt tattgtaaac gatccgttta acgtccggtt taccgcttgt tcccgaaact
    64141 ctggcgaata ttttcttctt cctttcattc tcacctttta cctctattct tggaaaaaaa
    64201 ggtgtctact tttatgttac taggtcaaaa tgatcgtaaa attttaataa aaatatcaaa
    64261 atcagaatat tcgtatagct catgaaagat tcaagagaga ataataaatc attctggtag
    64321 atcggatacc gatagaaata tcaggtcgac gccgctataa agcatataga gaaatcccta
    64381 ttcattttta aattaggaag ttaatataat gaattatttg aattacgtat tttatggctc
    64441 cattatttta aactttttac ttctctatta ttgtatcaaa atgttcagga aattaaaaga
    64501 gatacagttt aaagcaaatc gagatatgga agaaaataac atagaattat atactgatat
    64561 tgagcttgta gataattcat ttactttatt cggcgacgga aaggaatacc atgcgtatat
    64621 attagatttc acagaaattg atgagatttt tgccgaagga aggaaacggg acgctgaacg
    64681 catggctaaa tcagccgagc gttatgaaag aaataagtta gaaaatagaa agaagaatga
    64741 tcgatccaaa cgaaagaaag ataaacctta gtcccatgaa cataagtatt tacttgcatc
    64801 ataaagcgga gcagtataga atttgttact ggtgatcgga gaagagtgtc ctaatacctt
    64861 ttgtaccgca atagaacctg cttcagccaa gagtcgtatg cccactgtat gctgatgatg
    64921 catgacaatg aatttttttc cctcacaggt ttttacattc catccagata ttatgaattg
    64981 caagccgcgc tttgagagtg ggtttcgaat tccttgatta cgcttgatca gtgtatgaaa
    65041 gaaatgatca gagcttattt ggaattttga atgatactct cttattgttt ttaaaagatc
    65101 tttatggatt actgcgtatc caagttttcc acctttcttt atatatctaa gtaagatttc
    65161 tcctgaagga gcctcgagga gattacgaaa cttcgagcca acaatttctt tagcttgaag
    65221 acctgttgta gacatgaaga agaataacgc tctgttccta tacgcttcct cagtagttgg
    65281 atgagaaaat ctcttcataa gacctttcat cgtttctttg gaaagtcctt tcgtgaaagc
    65341 agtagagtcg ctaggagaac ttttagaatc tttcccgagt cttttcttta ggcgttcgaa
    65401 tttgagtatt ttcgctgttc gcatcgacat aaagagtcta tacgtttaaa atgtacaatc
    65461 aaacttggga tattttaagg attagtcaag tgaaaagtat gacatgaaat actttaaatt
    65521 aggttattca tcgaattgat ggttttcgca atgaaaagtt tcattgatag ataatgctgg
    65581 attttcattt aatgcagaca ttaatgtttg cttatttata acccagcgtt gcataaagga
    65641 aatgtcacga cctgtttccc agctaagatt aaatttacct atatattttt ctaaccaagc
    65701 agctttgttt ccattcgaca agaggattct cggatctttt ttagaatact ccaggtgaaa
    65761 ttcttccata aattttgaag atggtaactg ccaatttatg ccgtcgcgta aacgaattat
    65821 tccagcgtat cgaatagttg aaaaaaggtg tggattggag ttttcgaata aagaaccttc
    65881 aaaagcaaag gagaatcttc cattaaattc ttgcggaaga cttttgtttt ttgttagaat
    65941 atgattcttt ttaaaataag ttccatatat aaaaatgtaa ttatttttat ttttatgaaa
    66001 atgaaattcc ccacctaacg taagataatt ttcgtcaaaa gtatttttca aaatttcaaa
    66061 agctctattt tggattgact gaatatcttc aagattttcg aaattccata agtctaaatt
    66121 tttataaggc tgataagata aaagaagatt aaatggatca tcccaggtta aagttccttg
    66181 agctaagatt aatggaggaa tttctttgat agcaccacag gcggactcat gttctaaaac
    66241 tcttaaaaat cgatcattat ccgatcttgg gagaattcga atatcttttc tatatgagga
    66301 gtatgctttt tcagcattga ataagtctgg attttttacg tccaggaaat ttatttcttg
    66361 agcgattctc ggaagtaaat ctttttcata caatatttcg aaaaatttaa ttctattttc
    66421 aattaattga aattttcctt ttataaaacc atttgtaggt tgatattcaa ttaaattatg
    66481 atattcacca gattctttaa aatttaacaa ttctttcaag atttcatatt tgatttcagg
    66541 aatattaatt tgcgtatttc tatttgtggc cagatatacc aaataggagt tcaatttgag
    66601 tgcaagacgt tcagattgaa tctctttttg cagtattgat tctaatagag aaaatgattc
    66661 tggttttaat atgacgacag cttcaaaaat aattagtaaa aattcttttt gatccacaga
    66721 aaagtgagac caattgtggt taagaaattt cagagaatct gaaaattcta acaagatatt
    66781 cataattgtt cttattgaag attcaatttt aaatgcagat cctgagttca acctttcaaa
    66841 taagattact aaaaaagatt ctaaccaact ttgatattga atttctggga taatggagtc
    66901 ctgagctaga atattattat cgctgtcaga ggaaaaacca tatagccatt ctgtatgcga
    66961 tcgtaatgtt cgttgtagtc cggatttgag tttttcttta ttttgaccac ttgcgtaaag
    67021 acaaaattca tctaaactat ctgctagaga tccatagtaa gaatattgac tactatcgta
    67081 gaaatctttg tatattcctc ttagtatatt ccaatatatt tcttctttta agaggggaat
    67141 taataattta aagattcttg aatttcctga atactgccaa gtcgatagat tacttaaatt
    67201 cagtactatt tgagcgatta agtctgagtt ttctttaagt tgtttagaat cggattcatt
    67261 ccatttctca agaatatcaa gaagtctgcc tggtacttgt tcagacgaat ttgaaaattg
    67321 aattaactct tgttcaagtg agttgtcacc tatttcatat cgcgatatta cttgctcttt
    67381 ctctatggaa tctaattctt caattctaaa ttcaatagga tttgtcttac taagaaaatc
    67441 caataaagag tctttttctg tagggtctac atttcttaag atggctattt ttaattcgta
    67501 aataactttt cgaccctcgt gcaatctgta ggaagtatat ccacaacaaa atagccagat
    67561 cagttttagt ttttccaaat ttgtagattt ttctttattt aaataatttg aaattgctga
    67621 aacgatgagg gtgtcgtatt catttcgtga tttctttatt aattcataaa caaagagaaa
    67681 gtcatttggc gttgttctca gtgaatttga taataaaagt tcagcaatgt cccatgccgc
    67741 tcgattgtcg gctatctctt ctatttcttc ggataaattg aataacctca atccatcttc
    67801 tttccacaat gccggatcat tttttaatag attttctaac caagaatgtg cactaaataa
    67861 tgtatattct ttgtgtccag agaagccaat tctatgccat tgaaatcgca tacctgcttc
    67921 ttggatttta tttaagaatt gcggctccga aatcgtagct aagattctga aaatttcgtt
    67981 tttctcttcc agagaatatc cccaaatttt tcctgattcg ccgattatgt tttccaaaag
    68041 atcattacat ttctctaaat tatgagattc aagaaaccaa ttccagataa gaataaaaaa
    68101 agaatcatat gttttacttt ttgaataatg agatgaaaaa ttatcattca atatttgagc
    68161 ataatcttcg tttgtggcct tggtgcaaaa tgaaataagc ttcaataaaa gaatgacaga
    68221 ttgattcgag gcaatcattg tattgccatt tcttacatga aaatttaata acttatcaat
    68281 aattaaattg agggacgttg gatctaaata caaaaaatta gactttttat tctcattgaa
    68341 tacttctcga aaccaacgac ttaacgtaat agttatatca aaaagaatat ttgcggcaat
    68401 ttttgtattt ttatcgaaat aatcttcctt agatatacat tcaattagaa acgatcttaa
    68461 ttcaatatta tcctttccta gctcaatata aggcaagaga aatgcaatag cacagtatat
    68521 tacgtattta gaataatgtg aatcagtatt tctagaatac tgacttaagt tattaaaaat
    68581 aatctccttt gaatcaagat tccatttggt aactaatttc tccctattga gtagtcttgc
    68641 acataaatat gctaagcttt tatggtgatc gctaatttgt gaaggtttta tatatattag
    68701 aaaaatatga atacgtttcc agtctaaagc agagaataaa ttgaataata gagtgtcgat
    68761 gtcattgtga aaaaaagtat tataatgatg ccggatattg cttttaaatt caaagactcg
    68821 tttaacttgt attaattctt cgaaaaaccc tgaatttatt tttgccttga ttagcgcttc
    68881 attttcaaaa gtgtctacat gaaataagtt gcctcttaat ctaacttcaa ctttacctaa
    68941 catcataagg aaattttcaa aagtaggatt taaattctta gcttcttgga aaataggttc
    69001 ttttgaataa agttcatttt cagggagaat tcttaataat tcagaaaatt ttagaccttt
    69061 gaaccaggaa gacgctaatc gcttagcccg agcattattt tcttcaatag ctaatcggta
    69121 tacttcatcg agaaggccat tcaaaatctc tatattccaa tcttcttttt tgattactct
    69181 tagttcattg agtaatggct gtcgaaaatc tataaaattc caatcctcat ttgtcgaatt
    69241 tagagaattg ttcaattgat tgaaagtttt aatggagtat gctacagcat ggatattgtc
    69301 taaatttttc gattctattg cttgaagtaa gccgaattgt agagattctt ctatatttgc
    69361 tttaggagtt ctctcaacat aagcttccat tacatatttt ggagtaagaa tttctataat
    69421 tagactatgc ttgtttgact tttttattaa tcgaactaga tcaagatgcc tttgtttttg
    69481 aaaaatctca ttttctttat atagttgaac caatctgtat gcagtgttag agaaaatact
    69541 attttgagat tcggaaacta ttttcgtaaa gaagacctta acatcattat gtaagacgca
    69601 atagctatca ttattattga taactaaagg tgatagccca tctaagatta cccgccaatc
    69661 gtaaatagaa ttattcgatt catgaattaa agtctgaaag tgttccaact ttaattgact
    69721 tgatgttaaa gaaaagattg aagataaaaa atgaggaagc gagggttgct gattcttgaa
    69781 cttttcaata gtgtttttcc atatcgcttc ataatatgaa cttaatccgt cttttagaca
    69841 attaatattc aattttgcaa tagctttgtt tgcatccttg cttcttttga tcgtttcaat
    69901 agcatatatt acactcaacg tattcccgtt cgtgatttga taaatttcat ttgcaagcca
    69961 atcttcgtta cctgaaaatc ttggatctat taattgggaa atttcatctt tcgttatgtt
    70021 cggaacatta atatttttaa ctttattatg agagtcgcgt agccaagaag gatattgatc
    70081 atatgcaaca ggggactgac cagaaattat aaaaatgatt tctttaggaa tttgatcagg
    70141 aggaagtaat gtgttaagat aatttcttcc gactgattgc ccagatctcg ctgcgtgatc
    70201 aattccatca acgcaaatca ctattcgttt cccgagtatt ctggaaagtt caatagaaag
    70261 tcggattact tcgcttctta attcatctac agattcaatg aaatcgtttc gaattggtac
    70321 tgaaaaaaca gccaatttcc ctttaaaata cgaacgtagc tggattaata agtctcccca
    70381 aagacttcgt gcatcacatg ttctccccga gtcagcaggt actaaatcat tctcaggtga
    70441 gaacggcttg aatgtatagt aacgaagatg gattaagttc tcacgtgaat tgtaaagctc
    70501 actaattact gtagtttttc cgatacctgg atttccagtt agaaagataa tttttatatt
    70561 taagtcttct aaagattctt taagctgatc tatgacatta tttcgcgaag aaaaaaaagg
    70621 aactcggact tctaactcgt gattgccaat tggttcgttt gaatcctttg atagaattct
    70681 ataaacttct tctatcgtaa cttcttcttt aattcgtata ctagttgtcc agatgcgtaa
    70741 tgaatgatca agcgcgctaa gtaaattagc tgcttttgat tgtgacacat gaaaaataga
    70801 accgagattt ttaagaattt cagcctctaa atcttttaga tttggttgat tgactttaat
    70861 ttctaattgc ttaaggaagg atattatttc cgagctactt aggtctttca agttcggaag
    70921 aaattctata ttgaaggtat cggcatattc ttccttgatc tgaatgtctt ctattttctc
    70981 gcttttcata acttctgtct ttaaatattc ccagaagata ttcaatgctg gtctaagaat
    71041 tgttttttca tcttttttgc tatttgaatt ttgaattccc attttacggt ttgagtaaat
    71101 tataaaatca cttgatgctt tatcttctat tttctgccag ccaatgctta attgttttaa
    71161 aagagaatct ttcgatgggg tacttgcaat taggtcgccg taagtgaatg tgtcatttgt
    71221 atacgtatgc tttatttgat agtaaatttt ttttcctgaa tgatggcgga caacaatatc
    71281 atcccatcct gatatgtgat tagcctgaaa agtaactgat tgaatctcat tatctggatt
    71341 caacatttca actatggatt tcaagcccac agtccattca taccaatatg gatcgccaat
    71401 tccaggagaa gtcattatct attctgtatt actatcaaat aattaattat ttttgattgc
    71461 gcaaaaatat atgattatat caatttatca ttatatttaa tattatgggt gtctattata
    71521 aaattctgtc ccgcaaagga aaagtagcga atatttttcc agaggtgctt gcggtaacct
    71581 attgagcgac cgatcgttga aaattaatat gtaataaata tttatagatg ctggattata
    71641 tacactctca tccttttcca agttcggaat tgactgtttt aagagccttg aatcttcctg
    71701 aaagtatatt tgaatttaaa atatggaggg atgattcttt aaatattcaa tgtaaatttg
    71761 gctatcgaat cgacaatagg catgaagcta atgtaatcat ttcgaaaatc tataatttat
    71821 ctgaaggaga aaagattaag gttatagcgc aaagcgagaa aaagagcttc tttattttga
    71881 ttaaagatat tagtatcaag agttttgatt ggaatggtaa tgtccttgtc atatatggag
    71941 atatatatga cttattgttt cgaaataaat tctgcaaaga aatagataat tatacgtatt
    72001 ggtatctcaa tggatctgat gaattaacct ataatcaaat tctgttgact catcaagaat
    72061 gtttgttaca tttaaatttt ggcgaaggta aggaatacaa aattagaatt cctcctcaac
    72121 agaatttatc attaaatcac acatatataa agttttatca taatgatgtt cttattttaa
    72181 ttggctgcac aagtccaaca actgaaagcc agtatcgatt tacttggatt cgatattatt
    72241 cgcaaacacc cccgactgga aaaatcactg aagcagttgc gagtttatat tcttttctgt
    72301 caggttgtga gatattgcca cttggaaatg ttagctttaa tatagatttc attccaatga
    72361 gatcttatca tttatcatcg tgtcgcaccg ttgtagataa tgttgttttt gctaatcaat
    72421 ttcctccgat accaatatca tataggagaa ttggccaatt gaaagagaag gttgagaatc
    72481 ttctgtcaca tctattggcg aattatttag aaaagagtgg ggatatgcat ttgaaattag
    72541 ctatttggta tataaatcaa tcgttacact tgccgcttga tattcaactc cagcctatgt
    72601 ctacagcgtt tgatatctta aaaaagggtt ggtttaagtc caaaaactct atatctcaag
    72661 gctttaatat tactgaaaaa gagtttcaag gaatcttggg tgaagagttt aaaactatta
    72721 gtgagcggtt agagaagaat cctaaaggta aaaaaataat aggtagaata ttgaaagcaa
    72781 atacaaaagg agattcagaa aaaacgttta cctttttaga agagcttgga cttgaaattg
    72841 acttagttga gcgagaagtc ttggaagaac gtaatcgagc tgtacatggg acgaccaaac
    72901 ctaagaatta ttctaagtta gcatatagaa caatggccta tcgtacgtta ttgaatagga
    72961 ttatactaag aattcttaat tatcaaggag attatataga ttactcttgg gattgtggcg
    73021 cccaagttaa atatacaact tggccattga gtattccaat gcaaggaagg aaaaatgata
    73081 aaaaggtgtg ataacccatt aaatttttag cttagttgaa aagaatatag tatattaaat
    73141 caaaagacag ttaatcttag ttttattctc actgcacaaa attgtggaga agacgcagtt
    73201 gaagaccaaa attttagaat tgcccttatg gaattaaata atgttgattc agaaaataaa
    73261 tacatttaat tgcattgaat ttaagaactg taagcgaatt aagaaaaaat taaaatgtat
    73321 agatttagaa gtgtagataa tttacttaca ttgcatcatg agcttaaaaa tgatgaaatc
    73381 tacttctccg atatcgcctc tttaaatgat ccgataatag aaagatatcg aattgtgcag
    73441 ttgaatctgt tgagcaacct tttaatcgta tgtgtttaaa tcattttcaa gtatatgaag
    73501 ataattaaag cttttcttct tgcaatgaga gtcggaaaga tattcgattt tactcataat
    73561 gatttaaaaa aaatatctaa agccccgtat acttatttag aagacttcct tattaaattt
    73621 gaatcaatat tggagccgaa tcttgaaaat ggagagttga aactaaatat aaaagaagaa
    73681 atgattcgaa tgttggagaa tatgccatat gagcggatta atcggattgt ctctattgag
    73741 aggagaagtt ccaaaataca ttttggaaca aagaaaaagc ttaaggttgt ttgtggttta
    73801 atacagactg cttgtcgaca agactctgcc tcgtcactcg aaattatcga tcaagcagtt
    73861 aaagactatg aaagaagttg catgcaagta tttacttctg tagagcagat tcagaaactt
    73921 gaaaaagata caaaagaaga aattgcacgc ggggcaatgt cacttattgc tgaacttgct
    73981 gagcctgctt acaggaacta tttaataaca atttcaagac tatatgcttt ggctagtaat
    74041 gcaaattatg ctatgctctc tggctcatta ggaaatattg aaagggagat tagaaatcaa
    74101 ttgccggaca actatcatat attattttat aaaaatatta gcccgattag aaatgcaaag
    74161 gctcatagca gttggaaatt tgatgctaaa agtggaatga ttattctttg tggacaagac
    74221 agtaaaaagg aaattgcata ttcacctctt gatctaaagg caatcgcaga agatatgatt
    74281 tttaatgcaa ttcatttgat tcctttggct cttaatttaa taatgctgga tcagctttca
    74341 ttgaatccag gtttaattca ggaagtcgtt ttcagaatgt tggaagaatt aaagaaaaat
    74401 acttagaata agtttctgag ggatcattga ggttatgaat tgtacatttc ttaattacta
    74461 atattttcgg aaaagaagat tctctccaat tgacaaatta aaatgactac tgaacaaaga
    74521 ttgagtctaa tattgatctt gaaaaatact ctttcagctt gcgaaacttc gcttaagagt
    74581 gatgcatatt atgataagga cgatcgatat caatttacgg taacgatctt gctacttcga
    74641 atttatgagc aagcgtatgc gattttaacg ctcttgcaag ctgggttaga ttcttctatt
    74701 cctccaattg ttcgaataat tttggaaaca agcatcgatt taatctgtct tggaaaggat
    74761 ccaaagtttt taaatgtact tttaaaggag tatgttaagc aagagcgtaa agcattgagg
    74821 atttgtaaag aaaatcctaa tcacttacta aatcaaatgt acactgaaga cgtgattaga
    74881 tttgcaaact tagatcggct gtcttcactc attcccgaag atactaacct agttacgtaa
    74941 aaacggacac cttttactca gcgaatgagg taaaggtgaa t
//
