# Supplementary material for: Horizontal transfer of the rfb cluster in Leptospira is a genetic determinant of serovar identity
Source: Life Sci Alliance. 2022 Dec 9;6(2):e202201480. doi: 10.26508/lsa.202201480 (PMC9736851; doi:10.26508/lsa.202201480)
Supplement: Supplementary file 8 [file LSA-2022-01480_Supplemental_Data_2.zip › Supp_Data_1-plasmid_sequences/Linterrogans_1489_p4.gbk]

LOCUS       BEFPIAPL_1             76580 bp    DNA     linear       21-JAN-2022
DEFINITION  Genus species strain strain.
ACCESSION   
VERSION
KEYWORDS    .
SOURCE      Genus species
  ORGANISM  Genus species
            Unclassified.
COMMENT     Annotated using prokka 1.14.0 from
            https://github.com/tseemann/prokka.
FEATURES             Location/Qualifiers
     source          1..76580
                     /organism="Genus species"
                     /mol_type="genomic DNA"
                     /strain="strain"
     gene            1..897
                     /locus_tag="BEFPIAPL_00001"
     CDS             1..897
                     /locus_tag="BEFPIAPL_00001"
                     /inference="ab initio prediction:Prodigal:2.6"
                     /codon_start=1
                     /transl_table=11
                     /product="hypothetical protein"
                     /protein_id="X:BEFPIAPL_00001"
                     /translation="MQELPFLHVIKKDLKIEQIPIHKIRYHEKNKELFEKRKPEYIRE
                     LANNIQKEGLHEPVSVKYDFQNNNYLCLSGEHRIEAVKLLGWTEIDGYKVDPEDELSY
                     LIRRNTLKKQLGHKTRIRIYKECYPEFLTCEKITIKRLKEISRKIGLAVATLKSDLKK
                     IRNGSTKDETIQVLIELWEKKKIKGLRVNLCGLPDDNFILKVSGRNLNYEWKGKFKTV
                     VKESIEAAKSEYFNKNFKNENLETAERIKQLRKDAGLTQFQLSQALGYSQSYFAELET
                     GKWQCSNNLFESIAIFCQERIV"
     gene            894..1853
                     /locus_tag="BEFPIAPL_00002"
     CDS             894..1853
                     /locus_tag="BEFPIAPL_00002"
                     /inference="ab initio prediction:Prodigal:2.6"
                     /codon_start=1
                     /transl_table=11
                     /product="hypothetical protein"
                     /protein_id="X:BEFPIAPL_00002"
                     /translation="MSFEVFQGDAVQKICELKENNRYIGQIDSIVTSPPYYQKRKYLD
                     TNDSNVCLELGREKSKVEYFQNLEQVFLKVRPLLKNTATLFVNLGDTFRNGQALEIPT
                     GFVKMMKQIGYHFIQEIIWAKSITTQNGNFGSCKPESVTRRFTYSHEYVLFFVVDIKR
                     YFFDSKSVAVPINGVHHENKNSESLIKVMRATKHSLCKSSGLKNYLITNAQDPMEVKN
                     RIIKNKIKNHDFTARRRTVWQIATPNSRNRHTAIGPEELFEICILAGSPKIGLIFDPF
                     VGEGTIGRAAIKNGRNFLGIDLDVRSFEETKNNLQRVSKELIS"
     gene            1894..2478
                     /locus_tag="BEFPIAPL_00003"
     CDS             1894..2478
                     /locus_tag="BEFPIAPL_00003"
                     /inference="ab initio prediction:Prodigal:2.6"
                     /codon_start=1
                     /transl_table=11
                     /product="hypothetical protein"
                     /protein_id="X:BEFPIAPL_00003"
                     /translation="MANAKKKTGKKPLSKNNTKTKSKVSYNAQSEANIELIRCEYVRG
                     QKREDICRKFNISYKTLDNFIQKRGWTKHREEIVGKWREEFAVQIVTDKVAALARLNQ
                     EATELLDLLQEKLFDQKTSNVELSLLLKSRNLITRELLRSLCLPETIRQESSSGEENS
                     QINIQIVSGVGEKPGTIEKLIGGIVRAESEEARE"
     gene            2705..3877
                     /locus_tag="BEFPIAPL_00004"
     CDS             2705..3877
                     /locus_tag="BEFPIAPL_00004"
                     /inference="ab initio prediction:Prodigal:2.6"
                     /codon_start=1
                     /transl_table=11
                     /product="hypothetical protein"
                     /protein_id="X:BEFPIAPL_00004"
                     /translation="MSVWRQTVLPCLKDMGFVRGRDFEINESDLIVTFSNGSEIYGAG
                     LDDSDRVEKIMGTEYNTIFVNEATQISYATFQKIKTRLSYVREDLTNKLIVDCNPRNR
                     FHWIFKYFVLRQDPETGKALPLHRIARMSRRHWTPLDNPYISDEYKQMLDELTGIERD
                     RLYKGQWVDVQGLVYPKFESAIVEPFSIPEVWDCAGAVDFGYTNPFVFLWFFLDKSNE
                     TWYLADEYYLPEKTVRAHCEFLKTKRKPNLFLTADHDAEDRATLAENGFLTIAADKDV
                     TTGIQAVIRLIEAEQGIKLRIFRSCVHTIEEFSVYSWEEPKDNKNAKEVPIKNYDHAM
                     DALRYFALRVVTKKHQVVTTSLEKIKREIEQRPKGLETLRRERLTRFGINSDRYKN"
     gene            3932..4348
                     /locus_tag="BEFPIAPL_00005"
     CDS             3932..4348
                     /locus_tag="BEFPIAPL_00005"
                     /inference="ab initio prediction:Prodigal:2.6"
                     /codon_start=1
                     /transl_table=11
                     /product="hypothetical protein"
                     /protein_id="X:BEFPIAPL_00005"
                     /translation="MQETEKVTNENPNIKEETKNQKSTKELEFTEEVLALDEISKQTL
                     FDSLYSAFVNTENRDTVLYLVLTKASKLLREKGVLKSSPEKDTEFSNRILKLSSQVRQ
                     VLFDSVSSAIENQNSRDTVLHILFWKSEKLLFESEK"
     gene            4454..5341
                     /locus_tag="BEFPIAPL_00006"
     CDS             4454..5341
                     /locus_tag="BEFPIAPL_00006"
                     /inference="ab initio prediction:Prodigal:2.6"
                     /codon_start=1
                     /transl_table=11
                     /product="hypothetical protein"
                     /protein_id="X:BEFPIAPL_00006"
                     /translation="MGDPKNGIHFRIQKTLWSEVFGELRRKFFGELLVRSRYIPRMIN
                     VTPEFGKDYTYLRKQTGVLEFSEEVVRREELETADQEIFDFLTQDWNRIYIQEREKAS
                     ILGYVAEYLLGHGVKEDELKEMTLPEFSETAIAHNLPGLKDINLLQEEIGLTKEQTYS
                     LLYAQGQGAQWLAIYNKNGERKGKVYELITKMYRRQIAEALSRNATEEEIRSLMISPD
                     DDEIKEALGLFEVGISDSLRSRREKRYEKLVTDHLNRDMTRLAFTEVQINFNNGKLLY
                     LANEKPSATYVRFAGGSYT"
     gene            5338..5898
                     /locus_tag="BEFPIAPL_00007"
     CDS             5338..5898
                     /locus_tag="BEFPIAPL_00007"
                     /inference="ab initio prediction:Prodigal:2.6"
                     /codon_start=1
                     /transl_table=11
                     /product="hypothetical protein"
                     /protein_id="X:BEFPIAPL_00007"
                     /translation="MNEENHKPLTCERCKEFALQIARVFPSEEHLHNKKYMQSLGLSF
                     LEGDRFEGDPVTNIAVWPGKNNANRKFSEYWFCCPAHPNCGHEYEEYEHEIENEEEDE
                     ISEIFREGRIRDAKQRLITDERYRQNEEANEERITLERKYGPITKADVFLNGVWEEPT
                     CSSDSESSEEWLANYISWKNKTLKIF"
     gene            5847..6122
                     /locus_tag="BEFPIAPL_00008"
     CDS             5847..6122
                     /locus_tag="BEFPIAPL_00008"
                     /inference="ab initio prediction:Prodigal:2.6"
                     /codon_start=1
                     /transl_table=11
                     /product="hypothetical protein"
                     /protein_id="X:BEFPIAPL_00008"
                     /translation="MARKLYKLEKQNTQDFLIGTIKKYVPWDRRENKGGYGFVTSDSK
                     DYFFNAKYSDIKDEHLKSGLTVTFELRRGYDKKRSEFVVQATHLQKL"
     gene            6119..7243
                     /locus_tag="BEFPIAPL_00009"
     CDS             6119..7243
                     /locus_tag="BEFPIAPL_00009"
                     /inference="ab initio prediction:Prodigal:2.6"
                     /codon_start=1
                     /transl_table=11
                     /product="hypothetical protein"
                     /protein_id="X:BEFPIAPL_00009"
                     /translation="MRKSGLGGSTPFSITTKPNVLTPLTNEEMIDRRGESAIWYRLTP
                     CPCPQEERVPDCKFCFDGLVRTFQDELEISEEMAYKVERNKIYTRYAPISEIVSATLI
                     SRETFKPLTVKRIHDEFFEVEEDLKFWNSVLLKYKVKMEETLTVEGYGENEYVLFPKL
                     PLGAITGVEEVFHIPQDSEPEEVEFSGFTFKSVVFPKRTNGLFRLKLKFQHPVKVAYK
                     TFRVDSDARKIFDRSQITFQEGELMAVIGGGYKLGEGDLLTFLVSTLRHSEYIPYQPG
                     NYDILSYSPIMNLDCIFSKGKKGLITHKKGEDFILFGDSKIKWITDKPRNGYSVIYDY
                     HPTFRINGFIEGGSGEDRDKPKIFKMKSISNLNTRGIQGE"
     gene            7249..7734
                     /locus_tag="BEFPIAPL_00010"
     CDS             7249..7734
                     /locus_tag="BEFPIAPL_00010"
                     /inference="ab initio prediction:Prodigal:2.6"
                     /codon_start=1
                     /transl_table=11
                     /product="hypothetical protein"
                     /protein_id="X:BEFPIAPL_00010"
                     /translation="MLYTLFQKIKNFKRYFERTQTHKIITYYLAVWIHRGRLTFVFPK
                     YIFGMLKLAFTTWKHKVKFRTEVPGQMMILHFNLEKIKDPTIFVKQIEESVVKPFRIL
                     HKVNPVVLILPYGTTFQAGSFKGFVRSLDQDQKQALTKAIYEFREEKTNLEIVTPNQD
                     R"
     gene            7756..9798
                     /locus_tag="BEFPIAPL_00011"
     CDS             7756..9798
                     /locus_tag="BEFPIAPL_00011"
                     /inference="ab initio prediction:Prodigal:2.6"
                     /codon_start=1
                     /transl_table=11
                     /product="hypothetical protein"
                     /protein_id="X:BEFPIAPL_00011"
                     /translation="MEVLEKEDITKELAERILDKVHLAMSKENPDWQVWAMDEDLENW
                     QEYELNTLSRNGLLLVLRNSKKELNPNAGLKLAKEFRALGANFLSDFLIQRSKFQKEE
                     NRDEEKIRTDKSVFLSPFSNILKSESNLSQVKAGNYKKKHIRVQKIPNTIKNKKGSYR
                     SGTDTQFKEWLESGNTKSELKDPKIEFIKSNLFLLKESLNALPGLLENRKSDYEVYKY
                     SPFKTFLPFSEKEERKSNLFEIRKAIEKSNSELRFIRKADLGQNADPVGTKNLWDDGY
                     YHEKTFEGWKIVSDTKKESKNEIPKKQKRSKSKKIERPKKGHTNPTSLPFSKIRVVGQ
                     YTAKEDYDRTQIDSLKQKIYKNGYDPSFPMTVDFKDGQWTVVAGHHRFEAVKELISEG
                     KLHSNFKIPVVTKEFADDNSRLAAQISENHRRNVLATDEAIAYGKLIKDGWDIKRISE
                     ELGIKIGDIQKRLSLNNLTPELFRLIHKKDRSLPLGIAEVIGNFCKDANDKPNSTMQI
                     KAFRWYQENRAKYGSRGPSVLQGYIKELQSGEFENFDFETVATSVQKEALRTIGSKEK
                     ASANKKMLEIMVENLMKTYNRVLGDNITSLSPDVTKELAASLALTSDKGVDSVAVLGK
                     LGVIIQDLTLIKNSIQNKLKEIEDDSSIPMLFARSFLFDIDEAIELSNVIKSKIAA"
     gene            9844..10068
                     /locus_tag="BEFPIAPL_00012"
     CDS             9844..10068
                     /locus_tag="BEFPIAPL_00012"
                     /inference="ab initio prediction:Prodigal:2.6"
                     /codon_start=1
                     /transl_table=11
                     /product="hypothetical protein"
                     /protein_id="X:BEFPIAPL_00012"
                     /translation="MNDPFRHHPEVLRIRALLTEGLYFQRLSHRVFDEILQSVDRIYI
                     DRDRLLEFVIKENLLGDYEKFIQHSQGLDP"
     gene            complement(10327..10662)
                     /locus_tag="BEFPIAPL_00013"
     CDS             complement(10327..10662)
                     /locus_tag="BEFPIAPL_00013"
                     /inference="ab initio prediction:Prodigal:2.6"
                     /codon_start=1
                     /transl_table=11
                     /product="hypothetical protein"
                     /protein_id="X:BEFPIAPL_00013"
                     /translation="MTCCGGKSTLNQDLILQQIGQLSQIARNKGKNEEEAAKDAFRFV
                     KGLLTKSTEVSKKYSSLNKELIFHQMSSQAFSLYHTIDNQEEILETVTKSISEYAEMS
                     KKLSEEFAV"
     gene            complement(11292..12074)
                     /locus_tag="BEFPIAPL_00014"
     CDS             complement(11292..12074)
                     /locus_tag="BEFPIAPL_00014"
                     /inference="ab initio prediction:Prodigal:2.6"
                     /codon_start=1
                     /transl_table=11
                     /product="hypothetical protein"
                     /protein_id="X:BEFPIAPL_00014"
                     /translation="MPETLIPISNNEIKVYYQNQFQKVTAEDINRLSGAETSHSIVPA
                     LLTSILASIGRVSETAIGFEISLENLNTIRVSSGIIIRTDSVYIVPELLITPSPGSLE
                     GILEIELMSSFTDTKAVPLFNTVTERFSPQPRPTRKTFSSQVFEQWSSTSGLPPVTQN
                     RLGLLSYRKASINGPVLSLSRILPVYDPKLIGIDVDLDPGILENDSLADAINWIYNHL
                     QNKDFIKTTPSPGFDDANFRVRTQGNFAFWSKDNGGSWFPFA"
     gene            complement(12067..12666)
                     /locus_tag="BEFPIAPL_00015"
     CDS             complement(12067..12666)
                     /locus_tag="BEFPIAPL_00015"
                     /inference="ab initio prediction:Prodigal:2.6"
                     /codon_start=1
                     /transl_table=11
                     /product="hypothetical protein"
                     /protein_id="X:BEFPIAPL_00015"
                     /translation="MTENKLLLRLPQFNETDPVFKQLFGDKERPELSPVTNINDINVG
                     ATYNSIEWHLRYQELATRCAVLSEAEGHFLRKWAEFLGIERPPGMSDTEFVGYILGYV
                     LSNEPTITKIAGLFPRPDFAVLRCDELGFSSDVSATDVGLTLPGPGTKSVSAIITPDR
                     LVSYIITDDLSKFTNLLLTELNRILAAGTAIYIGEKEHA"
     gene            complement(12663..13853)
                     /locus_tag="BEFPIAPL_00016"
     CDS             complement(12663..13853)
                     /locus_tag="BEFPIAPL_00016"
                     /inference="ab initio prediction:Prodigal:2.6"
                     /codon_start=1
                     /transl_table=11
                     /product="hypothetical protein"
                     /protein_id="X:BEFPIAPL_00016"
                     /translation="MALPYVPKTELEYRLAIQNFLVASNSKLSNFNPGSRISTWISAI
                     ASVLAEGDLRTKNGFEYSIIEGMYSVLGYSRLPGLKSVGIVRIEHQGHTENVTLGVFT
                     LDLFGLVFESVAPITIAVGETYVEIELRAKEPGTDFNIRRLSLNTSEGLGTVNIELPP
                     NTRIWNPSDFAGGTNKETEESRLKRFRNFIISLGRSTPLGIYTAVVSLSGIAGVQLIT
                     NRNPYSNEIEFGWINLYVSDGTSNPPQTLLDLVKKTVEGDLSDPENFPGYSAAGTQVC
                     VFKIPVIGITVRFELDLFSNSLLSFEDALSIATNAITTYLNTLAVGFDVLLKQVEATI
                     LKSHPDFYKVRILEYYGKFATDPVPGPLPPLTDISIPSTHLPRTGGTSGGMISGNISK
                     VDPT"
     gene            13925..15835
                     /locus_tag="BEFPIAPL_00017"
     CDS             13925..15835
                     /locus_tag="BEFPIAPL_00017"
                     /inference="ab initio prediction:Prodigal:2.6"
                     /codon_start=1
                     /transl_table=11
                     /product="hypothetical protein"
                     /protein_id="X:BEFPIAPL_00017"
                     /translation="MGVLDIAKSGFNSVTSNAFSGSLAPTYEPQNVFSFAFYEKSKNG
                     FYSHNSLNSSEYFFVNGPLSYTENFKNRTNIEKTFGGVVVIDYGPDNHDIKLEGEFHI
                     YHLGLPQKPKSVVPGDSGSGFVQSAFSAGKAILKNKLTSYYDKIRSSYLSLSGGDFRS
                     GLGEFQDFMFFLHFARGLERVEYSSTDLQASEITKLFSEKRLTWKTHAFVFRDYDRGR
                     TVEVVVPGNGFTISRSVSDTNTYKYSLNLVVVKELESRITGQLVRSGFNPFRTISGLL
                     NELENLVNLPLQISGALLGVSNGIKVFSSGVKRLSTSWERMKDQFDSQGRLARKTFES
                     AKEDLGIKTKRRGFQEEEISEKIDQANRKARSNEAEFRQNLDSSVTQCQVLISLIPQL
                     LIAVDSSGSIEAMSLQPNADLSLWIDNDIYKYAFTGLEILNETKAALNFASTDNEFSL
                     FSPSSGDTWESIAKKKLGDLKLGQALARYNNVQDSSLPLKRAIRIPFGTHTNVFTTLP
                     EDPSRRDLEIALLGSDIRLNSNRGIEVSPTGDFALVEGDETLVNEKLDLTDVSKGSLI
                     QDLNLGNPIPLGVFTDEILQKNYIQDFLNQFRSDPRIKSANFLGVVEDADNLLFQFRI
                     ESISGGSVILSV"
     gene            15832..16494
                     /locus_tag="BEFPIAPL_00018"
     CDS             15832..16494
                     /locus_tag="BEFPIAPL_00018"
                     /inference="ab initio prediction:Prodigal:2.6"
                     /codon_start=1
                     /transl_table=11
                     /product="hypothetical protein"
                     /protein_id="X:BEFPIAPL_00018"
                     /translation="MSNFSNDSFDWQERPQSPDSRIAPGVIARVTQVLPRFRVDVLTT
                     FGEIFKNVRTLGPGLSSNGNAHGRAFGIQKDQLVFVEFIGGSYRSPIITQVFPFATKD
                     SDLSNLTQFSEKFSFLDLETDIVDFHKSGYCIRQTTDKLEVYDRTQSIVFELDFQSGE
                     GKFNLSKLIIEADVEITGNLKATGKIESVEGLISSGKEFNSHGHTYNPGSLPPSKSGP
                     PI"
     gene            16519..18069
                     /locus_tag="BEFPIAPL_00019"
     CDS             16519..18069
                     /locus_tag="BEFPIAPL_00019"
                     /inference="ab initio prediction:Prodigal:2.6"
                     /codon_start=1
                     /transl_table=11
                     /product="hypothetical protein"
                     /protein_id="X:BEFPIAPL_00019"
                     /translation="MFSKQSFDEVLSISKRTDTSSPPKRIAIEIRLPGSSKSIFFPVE
                     YVSHIRSHRSLTAGRGGIALSIPYQEEYLVQTGEGDPLPLSEIKDGVSLRFKDIFRVR
                     SIVFLFYDNSPAKTKEVRFKKLNAGKVKTASREHSPDGKSFVSVSISSIETILSETDF
                     FLDFQRTEGEPQARTQESYAGVITSAAKVFLQGQLSDLLKNFWDEFFCKLLNVSRYAD
                     KKILCPTSEQDSDALLTLLPPKKAYTEHFVYESQILSSFSIGQYVNFWEILRSYLCEP
                     LYELFVDPLESFEIEDHFGKGVSFGEIGSDNIEEYEVGRYESKVIFRPTPFYYFSNEG
                     KYREWIDAEYVFLIDDLKNFKVEESEEEVVSGVHVIQNTFQSFGTVLSEPKYEDRIRS
                     IFGPRLLHVKIPGLVFKEENLNSSKKANYKGELSKIRDILFSIFCNLDELKIANGSFD
                     LPFFPIRPGMPFQIVATPKKEYGFFVDEILTFGYITDVVDEFSPGQVKANTQVSFKWS
                     PSASSYME"
     gene            18161..19603
                     /locus_tag="BEFPIAPL_00020"
     CDS             18161..19603
                     /locus_tag="BEFPIAPL_00020"
                     /inference="ab initio prediction:Prodigal:2.6"
                     /codon_start=1
                     /transl_table=11
                     /product="hypothetical protein"
                     /protein_id="X:BEFPIAPL_00020"
                     /translation="MTEEPRPKVFISYSWTTPDHQRFVMELATELREKLGIDIILDRW
                     NLKSGHDINYFMEKSIIKEEIKVLIICDKAYCEKADNRKGGVGTETQIITSEIYENVE
                     QEKFVAVVVEKDENGKPYLPKYFKSRLYIDLSDPLNRDEGLKQILHWSFGRDLYPKPE
                     LGPVPSFNKQEISLVKTELRSKDYIENIKLGKISSQVYIQEYLDHFLSHFDSIRISKG
                     KKESKEFFNGIGRNIHDWIVLRNEFLKLISHFAKDPTCLDNIQIIHRFFESLIPYLSR
                     PEEINSWSDYDFDNYRFIIHELFLYTIAILLKYERFNEVGYLLNEDYYVKPVEGIRDL
                     KPMKSFTSLSKPIEYLARLDEIERIEHGIYRHANILKERNKNSSVNSSFLIQADCILF
                     IRGNLSKERWIPSVLYFCTHLYNPLEIFSRAKSIDYFQKLKLVLGIQTKIELGEVLEK
                     LTNERQSYLGWGSEGIDFKMLTGFELIETK"
     gene            19616..20587
                     /locus_tag="BEFPIAPL_00021"
     CDS             19616..20587
                     /locus_tag="BEFPIAPL_00021"
                     /inference="ab initio prediction:Prodigal:2.6"
                     /codon_start=1
                     /transl_table=11
                     /product="hypothetical protein"
                     /protein_id="X:BEFPIAPL_00021"
                     /translation="MSKPQQLFGLVFIEKEPIFSVENSLPPLLPFEKKDFGIIYLTQK
                     SYLKIIQDQNIKSNENYVYLSILREFYLQNQKVLICLKEELSTFNTLGEYYCTTIDDL
                     RNMFPKGIVEKVRRTLLNLSHIQPEYGQRIINEDRYNYFSKNNDEIIYIINILQEKGY
                     ITHGISKLLNGSIYINTGIRIEEKGWIEIEEIEKPKNSKQAFIAMWFDKELNEAYNEI
                     RAACSENGFKELKIDNKEHNNEISGEILYEIRHSRFLIADVTGQRAGVYFEAGYAMGL
                     RIPVIWCCREDEIDKVHFDTRQYNHVVWKDEKDLFEKLKKRIKGTIL"
     gene            20655..22973
                     /locus_tag="BEFPIAPL_00022"
     CDS             20655..22973
                     /locus_tag="BEFPIAPL_00022"
                     /inference="ab initio prediction:Prodigal:2.6"
                     /codon_start=1
                     /transl_table=11
                     /product="hypothetical protein"
                     /protein_id="X:BEFPIAPL_00022"
                     /translation="MSLVKETVKSTLQILKSRVLPIGHISNRANGAVWKKVNLTGNKR
                     WILINAPVIKNPLDLNKQESEKFLTKDSNNQNQKLLNSSEDQPLLFTKESFSKNSKPE
                     SSYHSKTPQSITFKKPVFIPQNLKTLEELRTEIRDTLELSGQELRAKDFFESSQSIDS
                     LNKLLNYSYKFVSIDSNTSNNITRSIVSNTIKEAKQSRSEAMRGNQNAVGEHDVQSNQ
                     ITEINSNSLVKVVKEFEGLPLSVKDSEYLDQIRDSLSKNLIAPKIASQISDTLSKIPV
                     KESSIVLKVLRNYISNSLLTYNAKIEPKKFDDSNPLKRTVLATKFRNLAEDMNSQIQH
                     MEKPPISMQRPTRRRSGIASSMMEKAKKLRDIQAILKGMSREIEEAILPESLKTIKSK
                     SDVEALLSLVKYFKKYNENRNKDSRILPLPQKIEVRINKFNDRSFFSADEDIRLSSSG
                     GIYGHNIHWANKIGLLTKEEYKEALKFHADPTKYDNFINLTDLNEIEKLNKLKNKVYK
                     ISNHLCVKPANPKSDKVIEINGKQYELYLKNKKINEYRDDNSLRLLKLGFETTQDVEE
                     AGSHLFKLIQEYSNGAPTEQEIKIKKLERNLIGSKISGFFPTPKNLGKTMIDEADIQP
                     GMDVLEPSAGKGDLSDLIRNKKVEPDTIEIDYSLREILKEKDHKIVGSNFLDYNEKKY
                     DRIIMNPPFERGQDIDHVQHAYDLLKPGGKLVSIMAEGPFFRSDNKSKNFRNWLDEVG
                     GDSRQLPNNSFMGSESFRQTGVSTRLVTITKD"
     gene            22973..23359
                     /locus_tag="BEFPIAPL_00023"
     CDS             22973..23359
                     /locus_tag="BEFPIAPL_00023"
                     /inference="ab initio prediction:Prodigal:2.6"
                     /codon_start=1
                     /transl_table=11
                     /product="hypothetical protein"
                     /protein_id="X:BEFPIAPL_00023"
                     /translation="MSFLGPFSNDEIQSNNNLKKLNVSRIELDFSSPLGTYNLCENLH
                     ANSIVLQTNVQIENAFDGNSSLTIGNSTDIRRYLEESGIDLNSEGIYIGYSIDFLRSV
                     NQIRVYWNPGTSTKGQLSVILVYSDS"
     gene            23363..23638
                     /locus_tag="BEFPIAPL_00024"
     CDS             23363..23638
                     /locus_tag="BEFPIAPL_00024"
                     /inference="ab initio prediction:Prodigal:2.6"
                     /codon_start=1
                     /transl_table=11
                     /product="hypothetical protein"
                     /protein_id="X:BEFPIAPL_00024"
                     /translation="MKYSQEYNIQANFEIDEGKLYNLLYMCIPMKGRFVNGNLYVYGY
                     RAIIPKIINPFLLLDRYFFQVYDKSYFQAVYQFLRGDSITKEDDNKN"
     gene            23687..24589
                     /locus_tag="BEFPIAPL_00025"
     CDS             23687..24589
                     /locus_tag="BEFPIAPL_00025"
                     /inference="ab initio prediction:Prodigal:2.6"
                     /codon_start=1
                     /transl_table=11
                     /product="hypothetical protein"
                     /protein_id="X:BEFPIAPL_00025"
                     /translation="MKETVFLHPFNILKASPEERTGAIKILVKASSEREDRQGEIILK
                     SAYADKEMQEAFKTQGYFDYNHLTDHIDKEIRDLKSNGNLTGSKLVELQKAKTEAIIG
                     SPTQIGFKDDFASNLGIKEDGLYILGSLFPGNKFAEEIRKGLQAGFNGWGASVSGFAR
                     PQDYSGKTIRKILLKKCAIAPLQEVINPDTSVQLLKGAIFLKDLEKSELLVNESSPIL
                     FDEDRISRIERRLDFFTRLFQSDLAAQDRYVDLIFSDIANRITQEEIRSAWVRSILQN
                     DFCVEGEDLENLTDMIFLKLNEEN"
     gene            24589..25269
                     /locus_tag="BEFPIAPL_00026"
     CDS             24589..25269
                     /locus_tag="BEFPIAPL_00026"
                     /inference="ab initio prediction:Prodigal:2.6"
                     /codon_start=1
                     /transl_table=11
                     /product="hypothetical protein"
                     /protein_id="X:BEFPIAPL_00026"
                     /translation="MLKDAIARLKKRVTISNVLKSGDTEPDLQSLASKVTTLLDAGSI
                     TADTDKIKEWAIAQGVSEESATNFASDVVDAYFDDTADEIQKSENGSEENEKANLLNI
                     QNTLEILKSNQETLAVAIEHLLDYSEETLKFKEEFQKLKSELGNLSKNSFSEKTPVLS
                     NVAKSSLNSSIEGQISMQNREEIGRLLIKGIELGQCQLEDVSYFQSTWKLSERASKFV
                     NEYKEIRK"
     gene            25269..26720
                     /locus_tag="BEFPIAPL_00027"
     CDS             25269..26720
                     /locus_tag="BEFPIAPL_00027"
                     /inference="ab initio prediction:Prodigal:2.6"
                     /codon_start=1
                     /transl_table=11
                     /product="hypothetical protein"
                     /protein_id="X:BEFPIAPL_00027"
                     /translation="MVGPYSLDQLLEIQKSFQANTANNGATPFVDFNSSGATLSMQLL
                     DKVEVALVSTDKDFKFLKEIPRRTITQTLAEYNRHVSHGGAWYRISNIGQSDEPSFSD
                     AQMERLYNEVNYIAEGFSYNKVIDSVQNVQDPELIQSNSALRRGMENQMRRYYFGKKK
                     LNKNEQDGFETQIKSLGKEYFHDCRGSLPSIDQFKYYSSKIRTKAFGLVNYIKMHPST
                     KALYDQSFDRLGNNVVLQNNNQSPGNTTLSNIVYGIADSNAKDNIIAFDDDIWLDRHE
                     WGVPMRKDATGNWVEGATSDTEAPPTPSLSIDPIASVPNSLFTGSYVGNYKYRVSAGT
                     FRHFSGACNELSVSIPNGGASELTITPGNGGVPETRYVVFRETSPNSNLILYMTEVNR
                     NLLGASTIIQDLNENLPGTTIMILGDFNSKSSSDSTRTLVLSELLPFTKTLFPYGAGG
                     SFRSRHGIVEAYNVLQILAPEKFRVFTNVPVRL"
     gene            26779..27525
                     /locus_tag="BEFPIAPL_00028"
     CDS             26779..27525
                     /locus_tag="BEFPIAPL_00028"
                     /inference="ab initio prediction:Prodigal:2.6"
                     /codon_start=1
                     /transl_table=11
                     /product="hypothetical protein"
                     /protein_id="X:BEFPIAPL_00028"
                     /translation="MSSYESLYEKGKFPRTKYLLNRIAIEAKNSWSHNVLSAKPAWWG
                     RMAMSNRAGGGGGILIKKITGGFQVFHPNRGKYNYMKVIENGRGRYDMRPALLGGSRA
                     RMGPHGPYVIVPITKNENGTPVSPQHNEINSVLIKTGTFKEPNAHGKEVTRNRYKYRQ
                     DPGMTGRGNVFAREQIYKNGTVQRSFVKFVVVNQFSRDFFQPAIPAQKVFSGVKKDVN
                     RALKSKQLKSAVAMDTKDLIRILLSKKKKV"
     gene            complement(27522..28541)
                     /locus_tag="BEFPIAPL_00029"
     CDS             complement(27522..28541)
                     /locus_tag="BEFPIAPL_00029"
                     /inference="ab initio prediction:Prodigal:2.6"
                     /codon_start=1
                     /transl_table=11
                     /product="hypothetical protein"
                     /protein_id="X:BEFPIAPL_00029"
                     /translation="MKTSLKVISFLILLFSLTIVCKKNSNQEITNIGIVNSRNGIKLY
                     FEPNLNSEPTHLAVTFGAVISIIESIPPEPNRGVWTKIRYQDRSGWAYIINDNILVTR
                     LIDSNLFANNLKGVTVYVSHTTESKKYKILHYGEKVHLLTQGFQNPVDAKFYNIAKIG
                     TEYGFVLDDEFTSVTYTKEELNKAPFVGMIYRGSIHNCKSYYSSVVRYKGDAWEEKFY
                     ISREKCRNKEYILLSESLRYIGNQAEFKILNMIDTATYETDSNKHLVIGQFGIDELHC
                     TGPEFTNTVSLIDIKKGTKTKNPDGSIVLENGILKTWILDQKSNNIIVIDSKDQKCIS
                     PSPVD"
     gene            28622..29422
                     /locus_tag="BEFPIAPL_00030"
     CDS             28622..29422
                     /locus_tag="BEFPIAPL_00030"
                     /inference="ab initio prediction:Prodigal:2.6"
                     /codon_start=1
                     /transl_table=11
                     /product="hypothetical protein"
                     /protein_id="X:BEFPIAPL_00030"
                     /translation="MDISLREEETRRQDGRDKGAVLFTYPVPPEDAVVDYFRNCLPLL
                     GLEERNISVPIEHGHPLYQQGISTKGSNSKFPKIGIECATEKHSQFLGLNEHHFQNSN
                     PFLEYLESIAELPESKRLPSKAFLDSFSRQKNIQQLQFTCESDVVITGFVTGNAGRTT
                     NRFLYDSSLAVTLLLANDLPILHPGVSVFLPEDTESNLTTTDFAEPFWGFEIRVRIVQ
                     TKSIFRTKPAFLFPDTKKFDVSLSRSRTKFQGRFGFEDSRLGTRKPQR"
     gene            29590..31395
                     /locus_tag="BEFPIAPL_00031"
     CDS             29590..31395
                     /locus_tag="BEFPIAPL_00031"
                     /inference="ab initio prediction:Prodigal:2.6"
                     /codon_start=1
                     /transl_table=11
                     /product="hypothetical protein"
                     /protein_id="X:BEFPIAPL_00031"
                     /translation="MGAREVEFLGRGYIQPGARGAFRTKPQTGGISPDFTTLVLIGSA
                     DNGYFSNDSSLPISKRVLEFSGPDEARSVLGSGDLTDAVINSFSPSKDSRFANGPQTI
                     KTLNVSRNLSASVSVLSITTGISNIIKAQVPGPKGNQIRFRITNNGTVIQVGDKDGIV
                     SSAPIEANEFRIQYIGNAETTNLTFDGTTLQVILSGASATDGSLNLNVPVKDYETISE
                     LVAYINSQSGYSAILLSQPDRKTKTLDYISTVDAVDIKSGYTLRSLLYWQETFFLTNG
                     LAEIELGSQRKPCADMASFSYLYGGATGTATATDFLNAIDTVFDTELIKGFYVNVCTS
                     LETVRLYLADKLSNGNSPEGSDERFGGAGLDLARTIDQRIDDIKATNSEYLVLGFSPI
                     TRYASDRITLKTYPGWMLAVLHNAIKASGNVRETATYKDLNIVDAPEILSKTQIKKIL
                     RAGGLVVTRKPNNGPFKIEFALTSYQSENLIKNQASTVCTALALVKDFREWLNVTFTG
                     EVPTDPNALGTNLTDADIRTAVTQRFRNVYISQFGWLTRNIYTGEDAFDENFDIRRDG
                     DVVYFVFPNGLIVTPINFMFFLLQLDVIRGASKEN"
     gene            31398..31829
                     /locus_tag="BEFPIAPL_00032"
     CDS             31398..31829
                     /locus_tag="BEFPIAPL_00032"
                     /inference="ab initio prediction:Prodigal:2.6"
                     /codon_start=1
                     /transl_table=11
                     /product="hypothetical protein"
                     /protein_id="X:BEFPIAPL_00032"
                     /translation="MARGSRPNPNVLTGNDAIVKINGQAVGFMKSIRVNINNHVERIQ
                     ALGVRKPKGLKSLDWQGNASGEFHILTTQKDGVVKIDTYNDEHSDDLYDILVIDKRSG
                     KRIGLLIGAVNTEGFSLVNNEMSARELEFELVDWEPMEAFN"
     gene            complement(31836..32078)
                     /locus_tag="BEFPIAPL_00033"
     CDS             complement(31836..32078)
                     /locus_tag="BEFPIAPL_00033"
                     /inference="ab initio prediction:Prodigal:2.6"
                     /codon_start=1
                     /transl_table=11
                     /product="hypothetical protein"
                     /protein_id="X:BEFPIAPL_00033"
                     /translation="MRLEDFVAKLISLGFSVSPLPPYSIAKGNKKFWIYIEKQISEKE
                     IVYLPLSFYNVDYKFTESLLSSYGRTLKLSERWWEN"
     gene            complement(32081..32476)
                     /locus_tag="BEFPIAPL_00034"
     CDS             complement(32081..32476)
                     /locus_tag="BEFPIAPL_00034"
                     /inference="ab initio prediction:Prodigal:2.6"
                     /codon_start=1
                     /transl_table=11
                     /product="hypothetical protein"
                     /protein_id="X:BEFPIAPL_00034"
                     /translation="MSNSSSILPIQAAELIGNRDGKVFSLPLLAYKIQEDVDQLTYIE
                     ALSYGIIGKGKNMDEATEDFIETMKLYIQKLASTSKIISLTPSDPEKINIFKELYLKD
                     KLSNLKSTSSLSNIDTLKKLDPTNLQLAI"
     gene            32705..33364
                     /locus_tag="BEFPIAPL_00035"
     CDS             32705..33364
                     /locus_tag="BEFPIAPL_00035"
                     /inference="ab initio prediction:Prodigal:2.6"
                     /codon_start=1
                     /transl_table=11
                     /product="hypothetical protein"
                     /protein_id="X:BEFPIAPL_00035"
                     /translation="MRILEPEKRYFLNVKFEGENYSFLAEVADPSSELDIEIAVAKRL
                     SGASLESIPNSVYGYLIAVATLNHVIKEMPENFPIQFNSFEEIRDKEFVVKLFNEYKK
                     KENWFQTELKKNRDTRRGNFRREKHSRFHSYKRVSDTPTRSHESRKSFSRAETISDRS
                     NVEDRYRNVSETHTPPFGKETSRENEPERIPGKYKPANDKYPSGRGRVLERTDSDARR
                     I"
     gene            33411..35087
                     /locus_tag="BEFPIAPL_00036"
     CDS             33411..35087
                     /locus_tag="BEFPIAPL_00036"
                     /inference="ab initio prediction:Prodigal:2.6"
                     /codon_start=1
                     /transl_table=11
                     /product="hypothetical protein"
                     /protein_id="X:BEFPIAPL_00036"
                     /translation="MSSESLDIKVRARPDFKDVDKDFERIAKKGKKGFSFLGFGKGGS
                     RKGNSSFQKNWKKTKETASKYHGGSAGATKLGADGSDLDETEHGGFYNTLDKKISFAK
                     DLLSKKKKKGEKEEDNENSSSGLSNPTSAKQFQIQKAELKIQQGNFDKGLLGNGSGTV
                     SGGGNNGADAKGNGLTAMGMAIPIAGAAFAVAGGILKTISAIGEQYHNAMQSQSSTIG
                     ATGGYVGGGSGYFSNAELSSANVAKGRITGESIFRKGNTIDSETVRFAASQGKGIGEV
                     VKELETIRKDNKHADLGFLRGGANASGFSGLRQSEYISKLASISENLRSKGFSGDISD
                     YTKFAAGMNRTDGTKMDPARRMSLAEELSSQGKNGAFGGGIFGSLSFASALKASGGDV
                     FKAIRESESSPGKYMSSALSGLDANTRGIIAKLNGGSFSEMSSMKFGYGDFKKDNSSI
                     QAGYNKGLELDNMKKEIFASKTGEEAAKVGYELNNAMLKLFEENKGIMLRLTNTVQNI
                     EKTLLPIVSTSITGIVSGIEKMCEYAGPLIDGIGKLASLSSPAGLLVRPR"
     gene            35127..35516
                     /locus_tag="BEFPIAPL_00037"
     CDS             35127..35516
                     /locus_tag="BEFPIAPL_00037"
                     /inference="ab initio prediction:Prodigal:2.6"
                     /codon_start=1
                     /transl_table=11
                     /product="hypothetical protein"
                     /protein_id="X:BEFPIAPL_00037"
                     /translation="MEIHRIFFKLFQRNGISIEREVEEYATEFQVQQPQKLTKAIRQS
                     DNLVTIPIPNGITFKYVLILAKYLTDDTAIGVKKDDPAPLICRINGSSLDHPTSLGFV
                     AWAGGINTLRVATTYDTNQILIEIYLG"
     gene            35516..37015
                     /locus_tag="BEFPIAPL_00038"
     CDS             35516..37015
                     /locus_tag="BEFPIAPL_00038"
                     /inference="ab initio prediction:Prodigal:2.6"
                     /codon_start=1
                     /transl_table=11
                     /product="hypothetical protein"
                     /protein_id="X:BEFPIAPL_00038"
                     /translation="MFPVFNFFLRGIGSSVRLGKSGPIFKATQTGIEVRNTTDSGLTN
                     LKVASPISPQDAVNLSWVKSEILTNWNTPVQNLSELRSVPASERKDKQMREVEDEFTL
                     YQFDADSYATVPDVVDPLRVILPNDLTLVSPGRWIKTKARTSLHSELIGLTLNDHPQY
                     QLRGEKNSSLGYPGLSSDFGLELLSSGGIRSVLRSISTTVKEFFLPDRSGTLALDTTF
                     QGSTSTVNGEKGLVPTPLTTDREKFLSGDGSWKTNFGSLKNSSIQTLNYTASKYERVL
                     CDVSGGGFTVSLPTNPNDNEVVGILDISNKAGTNPITIERNGQMIEDISEDWQLDLDG
                     GSIEICFSSEKGSWYFLASKAYSNVAPSNGFLTNTPTFTETSLAPSANAVRQYVEQIQ
                     VSILQLVSNFGVFLFGSSYAPPGTIIKNAYFEGTTNSSGLCTIQTGLSDTILFVSAFI
                     SDNQGKWFSLPPLGIAATLYYDESGIVSLQFTGNSTFQNRNVRFRVEFK"
     gene            37012..38364
                     /locus_tag="BEFPIAPL_00039"
     CDS             37012..38364
                     /locus_tag="BEFPIAPL_00039"
                     /inference="ab initio prediction:Prodigal:2.6"
                     /codon_start=1
                     /transl_table=11
                     /product="hypothetical protein"
                     /protein_id="X:BEFPIAPL_00039"
                     /translation="MKSFKNDFLKDNLLRSYIDTKILSETNARISENLNLISQISSKI
                     NLSEKGALSGVATLGPDGILVSSQRPLSGNVFVFRPGETSPSGNVYSSWSSLITAVAG
                     KSGLKFIQFDDSLQTVTIPVDNVNFSDCILLPRFKKQTPLAVTFTSGFLISAWPLEVQ
                     SLSLKFSSHFFDNLGSNILTLVDSSLEYSGSGNGIDFSTGSLSVFLKNSSVISNTKII
                     FALQSRSLNLVAFSGLCTIETNCITGNTSSILNITNLGANFAFGTSFVGTQIQFLGTR
                     NNQDFTHVLERTLTSKGQILTRDASGNFVSFAPGFDNEILIYDSTTLSGFKSSSIGYL
                     FSLPGMKSISDYVRQSSPSTQLLTAGSKTLDCSVSNLFRITGGNANITLSNLTENQIV
                     NVIFESTGSLYSLSWLGGTFLWSGAIIPTPTQTVSRKDFYSFIKVGGLIFSSCILNMG
                     "
     gene            38369..39529
                     /locus_tag="BEFPIAPL_00040"
     CDS             38369..39529
                     /locus_tag="BEFPIAPL_00040"
                     /inference="ab initio prediction:Prodigal:2.6"
                     /codon_start=1
                     /transl_table=11
                     /product="hypothetical protein"
                     /protein_id="X:BEFPIAPL_00040"
                     /translation="MFLPFAFFQNQNQKTYIDPVNVGGVNQGETIFAMVQVGNILYIG
                     GYFTAVGGVSRYRIAAIDTTTGNVIPDFLSSGIGGGVDPYVTALTYANGMLLVAGVFT
                     RIGGQNRNGIAAVDPISGNVLPWYPTGGISGSSTSNISKFVVKGNVVYIAGTFTGVGG
                     LSRNRIAALDLTTAAVLPWYPSGGIGSGLVKNIVLSEDQNTIFACGSFTSAGGQGKQK
                     IVSFDVNTGAVLNFTFPTFTTVSSTCIMESIFQKNGKLYIAGNFNTIAGQSRNGFAVL
                     DSITGNLLSLYPISGIDWPSPNIFSILNKGNALYVFGNFSSIGGQSRICNASLDSETL
                     QILSWYPTGGVPGLNSTIQQAFQCGDDAAWIFGYFSIIGGQNRNGIAKLNLF"
     gene            complement(39526..41109)
                     /locus_tag="BEFPIAPL_00041"
     CDS             complement(39526..41109)
                     /locus_tag="BEFPIAPL_00041"
                     /inference="ab initio prediction:Prodigal:2.6"
                     /codon_start=1
                     /transl_table=11
                     /product="hypothetical protein"
                     /protein_id="X:BEFPIAPL_00041"
                     /translation="MNKKNGRPPGINYEKNLERRKKRTEEDTRIIDSKIVNNRLYFLA
                     KSFFNQINSEKIAGRNPVYNYDQLQQIRDGVQLRPTWRIPYQQLRNSAYGTSLISAIH
                     TVRVEDLSKFSKISKKTGLWFRTENEDDTVNDELLFKMKQCGRFFEKMGDLTPGWQNR
                     DHLVSVFEMMIRDTLTIDSIAFYLVYNSFGKLLEIRYLDPATIFPVDPGKGYCGDKGI
                     AFVQIIDDNIVETFSASEILWFHKNHISDVSMRIFGFSPLEACILDLVAVINSLKFNR
                     DTFSRQHPQGFMSFQGDATQEVIESLQLQWQEMISGIDDSHRIPIIGTSAGEVRWTPL
                     SIPNDMLFKDLMQWCTSFVLMGHGMDQSELGLRLIGSQATFSEGNQVEKSKLSMTRAN
                     LSLLTYFESPFNRLKEFREDDFSGIVCEFTGKNPEDEKEKLSKSKDEVSNWKLIDEIR
                     IEQDKPTIAETLSELYGVNEDDFRMAGAVILNPIFQQNLQLLQNSIQSNTNIDEDFNS
                     EYEDYEYEEETQTDKDLVF"
     gene            41568..42041
                     /locus_tag="BEFPIAPL_00042"
     CDS             41568..42041
                     /locus_tag="BEFPIAPL_00042"
                     /inference="ab initio prediction:Prodigal:2.6"
                     /codon_start=1
                     /transl_table=11
                     /product="hypothetical protein"
                     /protein_id="X:BEFPIAPL_00042"
                     /translation="MNMFGNSKNTLVKKKVTVHGKTGDYQAFRNTKTNEDIRTPVEKK
                     IDQARQDRNRISYRKEKSKEEIQKEKEITKRHLEFESLSKEQRRTYGSGPKLPRPGMI
                     MRVYAKGRANVGGMLAKIKEVAKDGKSVVCELTSGMTHTLPIEHLEIAKSKLFSD"
     gene            42094..43032
                     /locus_tag="BEFPIAPL_00043"
     CDS             42094..43032
                     /locus_tag="BEFPIAPL_00043"
                     /inference="ab initio prediction:Prodigal:2.6"
                     /codon_start=1
                     /transl_table=11
                     /product="hypothetical protein"
                     /protein_id="X:BEFPIAPL_00043"
                     /translation="MSYGFEGDLNKQEEDYEYHDLSACIYPNLVSSNSPLPGWGTLIH
                     PDELRRIIFFGNEPLLTTRGSQMENFQLKNWVDQTIRAFGQEIDWDVYPRLFRSRPLV
                     GQSGRFDLEPRMGRIEDFAEWDDTYDYDPSRGSNFFLKLRRKNLCKIHKWVLTLPWNG
                     ITVLDLTNRASIQYKNGILRALYTRTPFMNSGPPQVGIQGFRTLQFSNSLPGAYQVDY
                     TTGYDHASRVPRELKDQILKYFAICFLSSYGEGIIGGISNYSTSVGVISESIGTTMSA
                     ENAFFGARIKQFTNELKDWWKTAKIRYSGISFGALG"
     gene            43032..43580
                     /locus_tag="BEFPIAPL_00044"
     CDS             43032..43580
                     /locus_tag="BEFPIAPL_00044"
                     /inference="ab initio prediction:Prodigal:2.6"
                     /codon_start=1
                     /transl_table=11
                     /product="hypothetical protein"
                     /protein_id="X:BEFPIAPL_00044"
                     /translation="MDEFSYLKEIKDESFLGYFASFLLLFSQFVIWFWKNWKDTFPQK
                     KNSELYKVESPFFHSFAEVTRLDIFLIKNLSVSTSEILFDDLVSLYKIARKRKLESIK
                     IDLAHYGTVSLSAKHALKRFLDFVSEFNGLRLVIKFPTTSPDAVNLYLSLQKHISKLN
                     GGRIELYLNDYGETKQKFSPIR"
     gene            43543..44268
                     /locus_tag="BEFPIAPL_00045"
     CDS             43543..44268
                     /locus_tag="BEFPIAPL_00045"
                     /inference="ab initio prediction:Prodigal:2.6"
                     /codon_start=1
                     /transl_table=11
                     /product="hypothetical protein"
                     /protein_id="X:BEFPIAPL_00045"
                     /translation="MEKQNKNFLRYVNHFYNERVNYETFIPQLIEETKSRFVKSENFP
                     FLNFETGNVLIGVRGISIIKNKVVLNDDSFDKFNDILFNIYPGGKSWGSRVVTIDPGN
                     VSEKTLEKYGVIGGEARTEEGLYLVKIGTHHGHEAFNQASNFKFRRDKDGNHIWSSDD
                     PVFRGKIGLNIHAQGMKKENVGVSSLGCTVTKATWQDSEWIELISVFKAAQLRAKKEN
                     PDFTDFCYAVFNQESIKNILISR"
     gene            44271..44609
                     /locus_tag="BEFPIAPL_00046"
     CDS             44271..44609
                     /locus_tag="BEFPIAPL_00046"
                     /inference="ab initio prediction:Prodigal:2.6"
                     /codon_start=1
                     /transl_table=11
                     /product="hypothetical protein"
                     /protein_id="X:BEFPIAPL_00046"
                     /translation="MKKKISANEILKVSPDSLEAKEYEKKLSNSIVVEKNLFRVTNQA
                     FFLGLFFLFIGLYTLKTFPEAKISEGFGAISVSGLFLTSGIVLMSWFKTGEILKVVGE
                     FIVKARGGST"
     gene            44672..44938
                     /locus_tag="BEFPIAPL_00047"
     CDS             44672..44938
                     /locus_tag="BEFPIAPL_00047"
                     /inference="ab initio prediction:Prodigal:2.6"
                     /codon_start=1
                     /transl_table=11
                     /product="hypothetical protein"
                     /protein_id="X:BEFPIAPL_00047"
                     /translation="MKSYLTRFKNFITKHKSFLISRILVFFILFTFFKINNLEIHLSH
                     NEEHFESVSPVSYSKDRDKLVCYANNTPKEVQKTCDFLDSEGKK"
     gene            44938..45321
                     /locus_tag="BEFPIAPL_00048"
     CDS             44938..45321
                     /locus_tag="BEFPIAPL_00048"
                     /inference="ab initio prediction:Prodigal:2.6"
                     /codon_start=1
                     /transl_table=11
                     /product="hypothetical protein"
                     /protein_id="X:BEFPIAPL_00048"
                     /translation="MIRFLFLYILFLLFNCSSFGSIPTKSNLNPSHDTGCSEVKGPSW
                     FLCMEKLQATWQKIESSKATITILSKDREGKYVRLKKRICWSEYFCRDFEEVVYAPTF
                     FQRLKVTLSTVLISVCIGFLIGISF"
     gene            complement(45485..46309)
                     /locus_tag="BEFPIAPL_00049"
     CDS             complement(45485..46309)
                     /locus_tag="BEFPIAPL_00049"
                     /inference="ab initio prediction:Prodigal:2.6"
                     /codon_start=1
                     /transl_table=11
                     /product="hypothetical protein"
                     /protein_id="X:BEFPIAPL_00049"
                     /translation="MNKKYWSQRKGINAKFDLDGLKRSFKSIATHFSDSGYFQEYYGF
                     YCVDQGYTYGKAGIDIDEFIFRRTRREVKWPIHENLQSLDLDTFFDMIEFLYDTISKP
                     LNGSYHSYAGCGYHYSTFDTAAGQAEYRNEFNQILRDFEDGYELNLSGEIQFMLTPGL
                     KELTEASVPAAQEESKLISQRVERAISKYRNRHSDPTDRREAVRELVDVLEYLRPTIK
                     TELLTKDESDLFNIANNFSIRHNNLKQKDNYGPAWLSWIFYIYLATIHLCLRLRLK"
     gene            46763..47419
                     /locus_tag="BEFPIAPL_00050"
     CDS             46763..47419
                     /locus_tag="BEFPIAPL_00050"
                     /inference="ab initio prediction:Prodigal:2.6"
                     /codon_start=1
                     /transl_table=11
                     /product="hypothetical protein"
                     /protein_id="X:BEFPIAPL_00050"
                     /translation="MEETLLKFNPTKLTLEDPNKLILDDSEDTPFKTLEGEAYEELKN
                     SIKRNGILHPVYCQKDYRIISGNNRVLIARELGILVPVIRFRLAIDKDAYQEILYHTN
                     IPGRQVTPADRRKIVFSKFKNELGKRGALKTIQCLTGIGMSTLKQYSVDFQNQKEFEN
                     FGLDKQKRNKGLKLFEQYQEFKKQENEIRAERAKIERKLTAIAPLKYWTSGKFEKDMS
                     "
     gene            complement(47581..47931)
                     /locus_tag="BEFPIAPL_00051"
     CDS             complement(47581..47931)
                     /locus_tag="BEFPIAPL_00051"
                     /inference="ab initio prediction:Prodigal:2.6"
                     /codon_start=1
                     /transl_table=11
                     /product="hypothetical protein"
                     /protein_id="X:BEFPIAPL_00051"
                     /translation="MKSDLDYIKHIHGEILFLREEFNKTNKDLFLINNVLKRAFVRSI
                     EIIGEAANKLSDSFKKKYPDPEWRKFSATRNHLIHGYFTVDYDIVWDLVENKIPTLYL
                     QITEILRKEKTLFD"
     gene            complement(47921..48235)
                     /locus_tag="BEFPIAPL_00052"
     CDS             complement(47921..48235)
                     /locus_tag="BEFPIAPL_00052"
                     /inference="ab initio prediction:Prodigal:2.6"
                     /codon_start=1
                     /transl_table=11
                     /product="hypothetical protein"
                     /protein_id="X:BEFPIAPL_00052"
                     /translation="MIAVDSLDKTIIQESLRNHKKELDSLGVQAIHIFGSVARKDANP
                     KSDIDFLVTFKSGMKNFDNYINLTFLLEDLFEVKVDLLTSDSISGSLKQSVEKESILI
                     EV"
     gene            complement(48555..49025)
                     /locus_tag="BEFPIAPL_00053"
     CDS             complement(48555..49025)
                     /locus_tag="BEFPIAPL_00053"
                     /inference="ab initio prediction:Prodigal:2.6"
                     /codon_start=1
                     /transl_table=11
                     /product="hypothetical protein"
                     /protein_id="X:BEFPIAPL_00053"
                     /translation="MTVTTLIKELFPLLNLIFVYLIARFITKNANLDIKKRELMFSVA
                     KDFENRIENLFEKIKLILGDVSLDVERGRRIRIDLKVISNLFSIISLNLENFLSKEIF
                     SETCQNYNELRDLIADIEVFYKNDPGKAERDLINTYSKFIGSFVKLKFDLLKEK"
     gene            complement(49059..49379)
                     /locus_tag="BEFPIAPL_00054"
     CDS             complement(49059..49379)
                     /locus_tag="BEFPIAPL_00054"
                     /inference="ab initio prediction:Prodigal:2.6"
                     /codon_start=1
                     /transl_table=11
                     /product="hypothetical protein"
                     /protein_id="X:BEFPIAPL_00054"
                     /translation="MITKIKIAKDFTDVVGHRYRVDGPKSGEEFREIFLEPALNDSDT
                     ETIEIDMDDTWGYPSSFLEECFGGLVRKYGIDLIREKIKIISNQDESLQERIKEIINK
                     AKKE"
     gene            complement(49376..50383)
                     /locus_tag="BEFPIAPL_00055"
     CDS             complement(49376..50383)
                     /locus_tag="BEFPIAPL_00055"
                     /inference="ab initio prediction:Prodigal:2.6"
                     /codon_start=1
                     /transl_table=11
                     /product="hypothetical protein"
                     /protein_id="X:BEFPIAPL_00055"
                     /translation="MKKYRKGFRWKRLLNKRSRKAIKRQKKARSLKKNKNIKYFTKVI
                     IEAPEILSFLKNLEETVLFFHKVEEAVSKGNNTYLNLSKISIITGDAILYLLSITEKN
                     RGSHNTGSIGGNVPLDHDARKYLEASGFYKYVKSNADFISVNQNFFAIRRGLLVEPKT
                     LKEAIQFSLKKCKNNQSVNKFLKDKIYRSLNEATGNIAQHAYSKNKLRRYWWLMVEFV
                     EKEKRLRFYVLDNGLGISETIAKKLKEHIFDFVFEFFSNHSDADYILSALKGEFRSET
                     RKKYRGFGLPEIQGIAKNKHIAEFHIISNFGFVDVKKMRPTKLSSKIYGTMLTWEIQL
                     L"
     gene            complement(51231..52121)
                     /locus_tag="BEFPIAPL_00056"
     CDS             complement(51231..52121)
                     /locus_tag="BEFPIAPL_00056"
                     /inference="ab initio prediction:Prodigal:2.6"
                     /codon_start=1
                     /transl_table=11
                     /product="hypothetical protein"
                     /protein_id="X:BEFPIAPL_00056"
                     /translation="MITSITGFFILYLGIYVYRIQPRAKIQKHFLFLCFMLCSWMVGY
                     GMRLLIPNEYREIYSNWILFPIPFIPLFLEMVVYSIAKIKYSMNAYQTIMIFVLLPAF
                     SIISFCGGYARINDMSGYSFSPLFNYHLLTAFGFISVIKISFDLGFMMIRKRGDERIR
                     SFLMLSGILIALLFAIIFCYILPLNNIFLGTYSAFGLLIFAILWSVAILHYDAFEIRE
                     LVIDGAPTPILSRIFSFCVLGLYRIMDGHDYHLKLIASKALVTMNIADKHFDLAVRYP
                     TLERSERAELVASIYNRRIR"
     gene            complement(52155..52766)
                     /locus_tag="BEFPIAPL_00057"
     CDS             complement(52155..52766)
                     /locus_tag="BEFPIAPL_00057"
                     /inference="ab initio prediction:Prodigal:2.6"
                     /codon_start=1
                     /transl_table=11
                     /product="hypothetical protein"
                     /protein_id="X:BEFPIAPL_00057"
                     /translation="MSTLISENSIKMISGTGSSRELTRIKDFLRRSFDSAGYSDTPWR
                     AFNYDEWSTWFYFEKESEILSVMRIVEKKPYNIIPLENAVIYNEDEKIPHRRYAVIEE
                     RVADWNSLAFVHTYDGWRAARETFKAVAKFCVQKQFSIIYGMYPRALKSIGLFYKKFG
                     AHLSHRFYEDVYYPGLYLKGELCVCSVVEIEKKTLQEIASKSS"
     gene            complement(52843..53247)
                     /locus_tag="BEFPIAPL_00058"
     CDS             complement(52843..53247)
                     /locus_tag="BEFPIAPL_00058"
                     /inference="ab initio prediction:Prodigal:2.6"
                     /codon_start=1
                     /transl_table=11
                     /product="hypothetical protein"
                     /protein_id="X:BEFPIAPL_00058"
                     /translation="MKSEKHPKVDDEVLKRLNIALDFLLETKGLNPRSIALRMKIHHT
                     NLYRVAAGKRPLTSTFAVNFEHHTNISSVWLTTGEGDMIKANVEIFSDEEIRFFYKIK
                     KDAKLYELVKLLTKVKKDSYELLKGSILKFIK"
     gene            53369..53824
                     /locus_tag="BEFPIAPL_00059"
     CDS             53369..53824
                     /locus_tag="BEFPIAPL_00059"
                     /inference="ab initio prediction:Prodigal:2.6"
                     /codon_start=1
                     /transl_table=11
                     /product="hypothetical protein"
                     /protein_id="X:BEFPIAPL_00059"
                     /translation="MSDSKKFIRIKKNKLLAFILYRVVRNFLEKRKILPFFFNSSFWF
                     PSTQSKREHSKNLLQNIDLNQVQLNEFLDEDLQLPDFAIYTGPSTQASHHLNHELNIS
                     FKDFLNFNRLEETKRIIHLKGKQTNLLESVFNSITSFHKSYSLIFVYDN"
     gene            53911..54138
                     /locus_tag="BEFPIAPL_00060"
     CDS             53911..54138
                     /locus_tag="BEFPIAPL_00060"
                     /inference="ab initio prediction:Prodigal:2.6"
                     /codon_start=1
                     /transl_table=11
                     /product="hypothetical protein"
                     /protein_id="X:BEFPIAPL_00060"
                     /translation="MIINYFKIKPLDFTESELDEYSKYIGFPLYNEDKEAILKFNGFR
                     KAIAIINKHSFNALSHHFSDDLKSNEEFLKR"
     gene            54158..55357
                     /locus_tag="BEFPIAPL_00061"
     CDS             54158..55357
                     /locus_tag="BEFPIAPL_00061"
                     /inference="ab initio prediction:Prodigal:2.6"
                     /codon_start=1
                     /transl_table=11
                     /product="hypothetical protein"
                     /protein_id="X:BEFPIAPL_00061"
                     /translation="MSKFLSIFDIYTVGILDYENFLKLGIIYFHAFGVVIGFLLGFSK
                     LYSSDGFSKSYGSVLQSAAFFLILNNGILIDQGILRYDSRILFGSYYGLVLYSSLAVI
                     VCFNYLFESLDNPWIYCKRLLAIIPITILFSYFIPVYYFISFIDILGIVISIFTFIWS
                     LRKVLNTKKSILYFNLPFLSLLISICFVFDFFGTIFDKKDFLFFAELIPGSVICYSIL
                     LERFFPSLFGKVIVSIPDTNLVKEIELETIPTPEAKEIKKYKYPHRDLLEGIELEKVN
                     TKLNHFIDSKGFIDEELRLPDFAADLGLTTHQASYYLNQYLNMSYTEFLQFHRINEVK
                     NMIRIKLNYNLLTIALECGFNSASSFHRACIKFTGKSPRELKIYIQSNEDSSLTILKK
                     PKIQSHS"
     gene            complement(55509..55847)
                     /locus_tag="BEFPIAPL_00062"
     CDS             complement(55509..55847)
                     /locus_tag="BEFPIAPL_00062"
                     /inference="ab initio prediction:Prodigal:2.6"
                     /codon_start=1
                     /transl_table=11
                     /product="hypothetical protein"
                     /protein_id="X:BEFPIAPL_00062"
                     /translation="MKLRILILIVCLCVNCYIGTQRDTCRYNLKESGKSFYCDLTVLG
                     FHFKSGTNDLNTIQRIDTANNYLILECLDYYERLKECDKEENRYIPSIYGINFQPMSA
                     KKSELFSMRF"
     gene            complement(55960..56298)
                     /locus_tag="BEFPIAPL_00063"
     CDS             complement(55960..56298)
                     /locus_tag="BEFPIAPL_00063"
                     /inference="ab initio prediction:Prodigal:2.6"
                     /codon_start=1
                     /transl_table=11
                     /product="hypothetical protein"
                     /protein_id="X:BEFPIAPL_00063"
                     /translation="MEVITGKEEYETKNIDLDCLFVNCYIGTQRDTCRYNIKESSSAI
                     YCEILNLAPFANDGEPNPNGINFLILNCLDYYERLKECDKEENRYIPSIYGINMKKFS
                     NKKSSVIAFR"
     gene            complement(56690..57004)
                     /locus_tag="BEFPIAPL_00064"
     CDS             complement(56690..57004)
                     /locus_tag="BEFPIAPL_00064"
                     /inference="ab initio prediction:Prodigal:2.6"
                     /codon_start=1
                     /transl_table=11
                     /product="hypothetical protein"
                     /protein_id="X:BEFPIAPL_00064"
                     /translation="MRLNILIFSAFICASMNCSIGTQRDTCRNNLKAGDVLGPSPDSC
                     EFASITTLFSQKESESIAEFENRKNATLNFSLLNCIRYYEKLKDCNREENRYIPSIYS
                     KE"
     gene            complement(57121..57471)
                     /locus_tag="BEFPIAPL_00065"
     CDS             complement(57121..57471)
                     /locus_tag="BEFPIAPL_00065"
                     /inference="ab initio prediction:Prodigal:2.6"
                     /codon_start=1
                     /transl_table=11
                     /product="hypothetical protein"
                     /protein_id="X:BEFPIAPL_00065"
                     /translation="MKLIILNITIWNLLVFWILNCSIGTQRDTCRYNLHQSISSGYCK
                     FIGTGTASTNPNMDVNTLQKRDQILTFELLNCLDYYERLKECDKEENRYIPSIYGFNM
                     KKFSTKKSSVIAVR"
     gene            complement(57667..57846)
                     /locus_tag="BEFPIAPL_00066"
     CDS             complement(57667..57846)
                     /locus_tag="BEFPIAPL_00066"
                     /inference="ab initio prediction:Prodigal:2.6"
                     /codon_start=1
                     /transl_table=11
                     /product="hypothetical protein"
                     /protein_id="X:BEFPIAPL_00066"
                     /translation="MMNFIDGQRVRVQSMLMKDGLNNPGEIFIRSMNRGQPTNESMTH
                     FRKVMIDMVIPGNQS"
     gene            complement(57892..58212)
                     /locus_tag="BEFPIAPL_00067"
     CDS             complement(57892..58212)
                     /locus_tag="BEFPIAPL_00067"
                     /inference="ab initio prediction:Prodigal:2.6"
                     /codon_start=1
                     /transl_table=11
                     /product="hypothetical protein"
                     /protein_id="X:BEFPIAPL_00067"
                     /translation="MKLIILNITIWNLLVFWILNCSIGTQRDTCRYNLKAKDIFGPSD
                     DSCEFLQTTAALPLPSNAEEDIIQSRTTRITFLLLNCYQYYQKLKECDKEENRYIPSI
                     YSKE"
     gene            complement(58229..65392)
                     /locus_tag="BEFPIAPL_00068"
     CDS             complement(58229..65392)
                     /locus_tag="BEFPIAPL_00068"
                     /inference="ab initio prediction:Prodigal:2.6"
                     /codon_start=1
                     /transl_table=11
                     /product="hypothetical protein"
                     /protein_id="X:BEFPIAPL_00068"
                     /translation="MKRYVGLFFLSVSFLFLFNFSLLSGIQNVFSSVASAIAGGIPQK
                     LPTLQAGPDGSANTQIEIELPPGKVVPSLSLSYNSNGGNTIVGMGWSLNGLPTVSRNP
                     SLGINYNGNDSYVSSLAGELIDVSGNKTIYHSKKESYIKFEPQGTCGDGPCTWMATEK
                     DGRRFIFGGSINSRIPALGRTAGSIREWALSREEDSHGNGYDVNYTPVDVNNGDYYPN
                     TITYNDRTIRFNFENRNDKIPNYSLGTMERIQKRLDTIEIRVGGNVLRTYDLDYSYGP
                     VTGRSIFRKLKQNGSNTFGSENFADLDFNYTNHSGSFSPGHLDYQNLSSVSNMNVFIP
                     NVAVDVLNFFLNGALPYHPSALDSNIDASLQYVVKTPVPDRGACNLGFASCLCALLTP
                     CWGGNQQFLEYLAGNCAGFLGWGGPGACENGVDSALTAWLPMDLNGDGISDFATLNGN
                     ETSGSIHLVGHIQRIGQGVISFNGPNIPIHYNTFYQVVDLNGDGKTDFVYEDNGRLWG
                     IYSTGGNFTSPVQFGNVNLNSSNRDMHVFSPYEYQFRYSPNSTAPLASNRPVMDFFAD
                     MNGDDLVDFIHNNGGSFSIYINRETYFDNPIVIGGNNDYYINSMIDMTGDGKADYVQL
                     IATYDNSTLTTLQSQKTALDALMAQYQTEHARVKAVVDQMPTPTTHANIDDTEFENLL
                     AYLTVNGYDSLSDSLESDGKDYPYTPSTVAGLQTILENIVSAQMNFVGQQSQAINIQI
                     ASIYAQGTLGQATYALQVRTFNLGNGTSQVQTFPISNSIDADKSTFADVNGDGRTDFI
                     SFIGTQVSVSLFMGNGFASPVYTSLNAGNGKNLLQYNFGEINGDGLADLVLFNKESQR
                     IETYLSLGNGTFSLNGGYSFGGFSAQEYTDSNGIERSDLYQIALQDMNLDGISDVSIA
                     FLSLDKTWGRIYYRYNNPRNSGEDQLLNVSNGAGQTSQVQYQLKNSHPGAVNAGTGNY
                     PDVPSMIPGFLVTQTRQDLSNGIVHTTNYSYTNERYIQGTRTISRSLGFASIRETDVN
                     TNFYKITDYFQNDYRLAGVPQSTRNYNASNQLIRSTVNSSFSFPNPFGTEIASPGVVT
                     TNSYQNGSLLTTSVKSLSYDVYGFTTSEVESLGSHTITNTTQISNDVSGWRMGRVVRS
                     KKNVDGTWVSDTQLGYTGDNLTSQTEFPASVSPLTTTFTYDTFGNMISINDPANGMST
                     ISYDGFLNHFPVTKTNALGHVTTTNYDFATGLEISTTDPNGAITLTGYDGYGRKTSVT
                     YPGEGTANETYTYSNTGEYNLTNLNNNEFVTKSIRDNVSGSVNVSKIFRDPFGNTIRS
                     ENSTAVAGINTIEEFEYNYLLGKLVRKSNAYLSVQAPQYVTLQYNDPDGGLTSIVEPN
                     VNGTILTTLTKTGFTETKTTTYPDGQTTTKIEITNELGQVLSRTENGRTLNYTYSPFG
                     EVRMVTDVSGITTNINYDSKGRRISTQDPNSGTIAFSYDSVGRIASQTDARGKTVGYT
                     YDSLGRVITETTNGPEAPILFTYDDASIPFSRGRLTQVTDGSGRTEFRYNQRGETIQR
                     TKYVDDITAIFKTDYDSLGRAVTNTYPDGTKVHNVYSSTGSISGITIDSADGTSSGHT
                     VVSYQGPYLNTNGVPSVRRVTGNGVSMEISYETNEKRPLEIVTRKPDGTLIGNTELTY
                     DGKGNITKIEDKINPNRTQNFTLDNLGRVTQAVGKYGTQNYIFSANGNLIQKGAYTLA
                     YGDASHANAVTTATSANTGVMTYGYDASGNMVSRNGDTLRYNSYGKLIEITPNGVTDT
                     IYYSYDYTGNRIKSITNSSLTTSYFFGNDYEIVRNPGVAERHTLYVKGIQGETVAQWT
                     REDATLRISGNVEQRKEIASDFSIESFVGRILGTTTNRDESEDSKMSFFVGTLTKPFC
                     KDVTVDCDDYLKNRFKSEFIGIFGYSKLFRSGVPTSFYKAFYFLLLLAVIYLVYPYFL
                     KENEVLIRLGWRGVGTPALILSLFVVTSLPGCGVLPGTGGKNGDPPWVLALGANLNPG
                     VPSIQNPGVGMTGGGSVGGMPVTGMYFYHPNHLGSIQMITDGAGNPASGPEPGVSYVS
                     YEPYGSIIRNDSYGPDIFRYKFTGQVEDKESGLYYYKSRFYEPTLGRFIQADTVIDPE
                     SVNGQNRYMYVEGNPVNYKDSSGHSLDMMFYAALYQYAQLPNSPEKEQSSLMLLALHN
                     QQIRNTSGPGCPASGKNNMVWGNFQGNGRCGGTLPKDVEKFMSFALLGKDLGPTVALA
                     IYFLYKPNSALTIVDRSGIAHDELHRWSTSKGAIHANEQWIKKSWGNFYSIHEQRAAY
                     KREYDALPKSYDRYGNTGKSILAGVNYLGTTAVDYYGPMVIGTTLFSVQNYFAYQAQF
                     IHHATFVHKARYNNFWKPNKWKL"
     gene            65861..66745
                     /locus_tag="BEFPIAPL_00069"
     CDS             65861..66745
                     /locus_tag="BEFPIAPL_00069"
                     /inference="ab initio prediction:Prodigal:2.6"
                     /codon_start=1
                     /transl_table=11
                     /product="hypothetical protein"
                     /protein_id="X:BEFPIAPL_00069"
                     /translation="MTKKLIRYILFFACIGTFESGLFASELLFKSGEAFLIEEVNESA
                     DVVNVRWKGRQFRIPKSEIQRIDYSKKGPESSYNYSEFRLTDGSQVRGIIVETKKDKL
                     VFRTELGFVEIEKSKIQNLNENSLEKESPNLPDKYLSGRSGENLLYVGGSLLFQTTTG
                     PSHKTNPGTIGAGLFIEKGFINHPLWFFGFLSEYSVAPGAQGSISFWNQSLYVGKQLG
                     ASAPYFLFGGGITSVQWKNDSRSLNGTDPELLGELGWAWEFNNGSRLRLGIRSQCTLE
                     SGDSFCRSGIRISWGILL"
     gene            66742..68112
                     /locus_tag="BEFPIAPL_00070"
     CDS             66742..68112
                     /locus_tag="BEFPIAPL_00070"
                     /inference="ab initio prediction:Prodigal:2.6"
                     /codon_start=1
                     /transl_table=11
                     /product="hypothetical protein"
                     /protein_id="X:BEFPIAPL_00070"
                     /translation="MILVFNILIFLLTFIFSNCLNSPLSNIHDAQNEKVNLAFVSQIG
                     PRSATITWECSHSLPGSILYGKSGLESVVTSLENSKVHSMTLPNLESNTDYLAFVFCS
                     NSTDKLQSIPLTFKTWISDFPNRTRGLWVIGGMGADASPVREIDFFDPVTSTWYPSAT
                     SIPTPRVFANIVSHKNKIYVIGGMEKQGINYVASKKTEAYDPYLDQWTTLSDMPVANQ
                     GGVIASVGEEIFIISGTTTNDMTTGTILNTVSRLAPGIGQNGLWQNYLSLTAIFSRVD
                     MSGCGLNGNIFFTGGRFTNDGTPQATSDSFSPSINSTSAAGEPSITIARHGAGSTCVK
                     PLNSDPYPTDPEWIAVIGGSTGTSTLQPITSITTSNRTDFYQNGMVAFAIGPILPVAV
                     YFPGVEASYETRKLFVFGGASALNIPTDSVYSIGLQNPIASNWSLDSLKMPRARYAHK
                     VIRIDR"
     gene            68164..68745
                     /locus_tag="BEFPIAPL_00071"
     CDS             68164..68745
                     /locus_tag="BEFPIAPL_00071"
                     /inference="ab initio prediction:Prodigal:2.6"
                     /codon_start=1
                     /transl_table=11
                     /product="hypothetical protein"
                     /protein_id="X:BEFPIAPL_00071"
                     /translation="MLILLTKDSFPDEMSGGHENAKMFIEEKRYIEAEKLAISLLTNN
                     PSDVTAEYILTSAWVGLGREEAKKGNLDKAIELLQKARQKWPFDQDLKKEIELLGNIS
                     SKKNVPSNSSQNRRSNGSQTVILLDSELFRSIDDLKSELHSTIVSLKDTHSYNKEQES
                     FSKKEILFLGLILIFTLVSSLNLYFTFLLWKRR"
     gene            complement(68928..70073)
                     /locus_tag="BEFPIAPL_00072"
     CDS             complement(68928..70073)
                     /locus_tag="BEFPIAPL_00072"
                     /inference="ab initio prediction:Prodigal:2.6"
                     /codon_start=1
                     /transl_table=11
                     /product="hypothetical protein"
                     /protein_id="X:BEFPIAPL_00072"
                     /translation="MEGIYLRTPKAFTKERRIKRNQLGTAILVFGSMWSFSGKGNICF
                     ASIGLGPDDEENPKIGKATICSRSGLSKNTVVKYKKLLAQLGWIQVRREGGTKNDTIH
                     LFETPQTILEKVIPNNNDSNAEKIGNLVFNENALGIKNPNCMNEDSCSVPKGVGFTVQ
                     NSSKHNINKINNTKHENFQIETKRIDSIWTGFLVWAKERLSKTSNESLKQFRVKFENE
                     RLYIVGEINDSLKMIVSKYFNEEAKLKTEIKFVKEELQEKEQNFNSSKKLDQKSNQEN
                     QTQPNQESSISVDQSENQDIKTFSDYMPVDKVIHEFMSHSSLKLNRPDLEEIRKLRIS
                     YDLEKIVIYDPLPERLKNHIRDYFYSHPQRVIALQFEEGKNKFNVAA"
     gene            complement(70462..71433)
                     /gene="noc"
                     /locus_tag="BEFPIAPL_00073"
     CDS             complement(70462..71433)
                     /gene="noc"
                     /locus_tag="BEFPIAPL_00073"
                     /inference="ab initio prediction:Prodigal:2.6"
                     /inference="protein motif:HAMAP:MF_02015"
                     /codon_start=1
                     /transl_table=11
                     /product="Nucleoid occlusion protein"
                     /protein_id="X:BEFPIAPL_00073"
                     /translation="MKFTNKGIDLGEAFGLADDNSSKQSPEIIEESSIIKEIKALNNN
                     QKTKNGLNVTEIPVSLIRSNNNPRKLFDENKLKQLATNIKERGLLQPIGVRKHSDWYE
                     LIYGERRLRAFKINNYKTIPAIISDVKQIPPETIPEIKLLENLQREDLTDHETAQAIL
                     GISNTQGYSDEKLAKILNMSIAWVKQKMIHANLISSLEDEVKDNTRLSDFLFALPTTV
                     FIDLQSSLKSNKKKVLNWLENYAKTDTIPKKQEVREFTKSLKSNIQSDRKSTPEKNLK
                     TLTIDQLKRLIASIDKKIANLNIEKSLYEKSLKSLEEKNIKKKKNSK"
     gene            complement(71474..72292)
                     /gene="soj"
                     /locus_tag="BEFPIAPL_00074"
     CDS             complement(71474..72292)
                     /gene="soj"
                     /locus_tag="BEFPIAPL_00074"
                     /EC_number="3.6.-.-"
                     /inference="ab initio prediction:Prodigal:2.6"
                     /inference="similar to AA sequence:UniProtKB:Q72H90"
                     /codon_start=1
                     /transl_table=11
                     /product="Chromosome-partitioning ATPase Soj"
                     /protein_id="X:BEFPIAPL_00074"
                     /db_xref="COG:COG1192"
                     /translation="MGKGHNIIVVANPKGGVSKTTSTGHLAMALAKKAKVCVVDFDRQ
                     KDLSKMFFRGETDAFFEKANIFTLLKYQTTLKETIKNKYGVDIIVAAPSLRDFQFIAS
                     KDIEITLRLKEILSELDNEIVLIDTPGSGSYETITALMAADTVIIPVIPELWSIDTLR
                     DFFKIINETISQGATIEKIYLLPTRWGTSKESEQVHTQLYRTPEFLKKLKEREPKSFN
                     LVPSPDILTSIPFSKTIRDRTEAGEPLAENTNGKAAFSALADKIISELGLFSKV"
     gene            72532..72777
                     /locus_tag="BEFPIAPL_00075"
     CDS             72532..72777
                     /locus_tag="BEFPIAPL_00075"
                     /inference="ab initio prediction:Prodigal:2.6"
                     /codon_start=1
                     /transl_table=11
                     /product="hypothetical protein"
                     /protein_id="X:BEFPIAPL_00075"
                     /translation="MKPQKKSVPKENRERIRRILIKLLTDLLVKNQKLQTTLDEAVES
                     ITEIFEHKDLKNPKAVFCPPLLEYPEERVKWEKVHRF"
     gene            complement(72665..73060)
                     /locus_tag="BEFPIAPL_00076"
     CDS             complement(72665..73060)
                     /locus_tag="BEFPIAPL_00076"
                     /inference="ab initio prediction:Prodigal:2.6"
                     /codon_start=1
                     /transl_table=11
                     /product="hypothetical protein"
                     /protein_id="X:BEFPIAPL_00076"
                     /translation="MKQKNIKPITLRFLQIEKETGKRPKEIAEILEVDLSTYYKTKRG
                     DIPLTSSFLIRVEYKLGYNRDWFESGKGDPKKEEAEVLAEVESQLDVINKIKTYELFP
                     ILHALPDTPKEEDKKLLLDFLNLYVQKFQ"
     gene            73396..73587
                     /locus_tag="BEFPIAPL_00077"
     CDS             73396..73587
                     /locus_tag="BEFPIAPL_00077"
                     /inference="ab initio prediction:Prodigal:2.6"
                     /codon_start=1
                     /transl_table=11
                     /product="hypothetical protein"
                     /protein_id="X:BEFPIAPL_00077"
                     /translation="MEILDRYKIYPIGEGSDYYEVYDSLTKEVVYSHTKRAWCIDWVL
                     EKFIQSEKSKLETKKKGQK"
     gene            74186..74518
                     /locus_tag="BEFPIAPL_00078"
     CDS             74186..74518
                     /locus_tag="BEFPIAPL_00078"
                     /inference="ab initio prediction:Prodigal:2.6"
                     /codon_start=1
                     /transl_table=11
                     /product="hypothetical protein"
                     /protein_id="X:BEFPIAPL_00078"
                     /translation="METKEKLEEGMRIRNKTRIEILLYKNDFREETTDPGLYKNLKIP
                     DFEIRIGDCLSFLDKGNLFYYTNSINDIERILKYIQTKWKKEKKKGIDIPFTAYLKVA
                     SGMNPDVA"
     gene            74533..75960
                     /locus_tag="BEFPIAPL_00079"
     CDS             74533..75960
                     /locus_tag="BEFPIAPL_00079"
                     /inference="ab initio prediction:Prodigal:2.6"
                     /codon_start=1
                     /transl_table=11
                     /product="hypothetical protein"
                     /protein_id="X:BEFPIAPL_00079"
                     /translation="MKENQRVFRVEKDRNFTVVKNHFIDDTRLSLKATAILLLALRYP
                     DNWKMSVKTIARFKSDKESSISSGLKELVSYGYAELRKGKDPVTGRFNSGWYFFEESQ
                     KPEVQIKPIRIKNKGFEKQKVLIEEKENLFLDFPLSENPSEEKPLPVNPSQENQPLSN
                     TIYQGLSKQVLSNQILNTSREYGAPAQTHVEKQKQNFIEVETNKKENPKIDLSQLTNP
                     LLEKPLPENPSQGNQPLSNTIYQGLSKQELFKQILNTSREYGPPAQMHVEEPKQNLNK
                     PKTLSRYQFPVSWLANFQNYYFKEHGSEMGQPDSELRALNSLYEISRGDWNVIESKIQ
                     TLIQLRKQNSKFWYEQSLSPESISKFWSRLFVRKEKRTEKNTMRTEKQNQTKFNESKT
                     MPDNPIEIKDLDPYKCFLGWGKTKLLKQQLEYYEQNPDPLKYEVTKKILFEKFVNEVY
                     PVLVSNSEVKKSAIENKKENKEIVA"
     gene            75957..76127
                     /locus_tag="BEFPIAPL_00080"
     CDS             75957..76127
                     /locus_tag="BEFPIAPL_00080"
                     /inference="ab initio prediction:Prodigal:2.6"
                     /codon_start=1
                     /transl_table=11
                     /product="hypothetical protein"
                     /protein_id="X:BEFPIAPL_00080"
                     /translation="MSCLELTNQKPLEGTDTFFVKDKDGEILYVSRYDAIRILDRQRI
                     FKYPKSEKDNGR"
     gene            76117..76371
                     /locus_tag="BEFPIAPL_00081"
     CDS             76117..76371
                     /locus_tag="BEFPIAPL_00081"
                     /inference="ab initio prediction:Prodigal:2.6"
                     /codon_start=1
                     /transl_table=11
                     /product="hypothetical protein"
                     /protein_id="X:BEFPIAPL_00081"
                     /translation="MEDREEYHIYKHIAPNNTSPRVWGSAGQECFTGIDGLENAIKKA
                     IELQKNAPLGVEYSVQKYVYSKKTNYRPVKTKVWKNGEAA"
ORIGIN      
        1 atgcaagaac taccattctt acacgtaatt aaaaaagatt taaaaataga acagataccg
       61 attcataaaa ttaggtatca cgaaaaaaat aaggagttat ttgaaaaaag aaaacctgaa
      121 tatattagag aattagcaaa taatatacaa aaggaagggt tacacgaacc cgtatccgta
      181 aaatacgatt ttcaaaataa taattacctt tgtctatcag gtgagcatag aatagaggct
      241 gtgaaactac ttggatggac agaaatcgac ggatacaaag tagatccaga ggatgaacta
      301 agttatttaa ttagaaggaa tacattaaaa aaacaattag gccacaaaac tagaatcagg
      361 atatataaag aatgttatcc tgaatttttg acctgcgaga aaataaccat aaaaaggtta
      421 aaagaaattt ctagaaaaat agggttagca gttgcaaccc tcaaatccga tctaaaaaaa
      481 attcgaaacg gatctacaaa agacgaaacg attcaggttt taattgagct ttgggaaaag
      541 aaaaagatca aaggactaag agtaaatctt tgcggacttc cagacgacaa tttcatactt
      601 aaagtttcag gtcgtaatct aaattacgaa tggaaaggaa aattcaagac cgtcgtaaag
      661 gaaagtatcg aagcggcaaa gtctgaatac tttaacaaaa atttcaaaaa tgaaaactta
      721 gaaacagccg agcggattaa gcagttacga aaggacgccg gtctcactca gtttcaactt
      781 tcgcaagcac tcggatattc tcagtcatat ttcgccgaac ttgagacggg taaatggcag
      841 tgttcgaata acctttttga gtcgattgct attttttgcc aggaaagaat cgtatgagtt
      901 ttgaagtatt tcaaggagat gcggttcaaa aaatctgtga acttaaagaa aacaatcgat
      961 acatcggtca aattgactcg attgtaactt cgccaccata ttaccaaaaa cgaaagtatc
     1021 tagatacaaa cgattctaat gtatgtttgg aattaggaag agaaaaaagt aaagtagaat
     1081 actttcagaa tctagagcag gtgtttttaa aagtaagacc gttactaaaa aatacagcaa
     1141 ctctttttgt caacttaggt gatacatttc gaaatggcca agctctcgag ataccgacag
     1201 gatttgtaaa aatgatgaaa caaatcggat accatttcat tcaagaaatt atatgggcga
     1261 aatccatcac gacacaaaac ggaaattttg gttcgtgtaa accggaatca gtgacaagaa
     1321 ggtttacgta ttctcatgag tatgtattgt tttttgttgt cgatataaag agatacttct
     1381 ttgactcaaa gtcggttgcc gttcctataa acggagttca tcacgaaaat aaaaattctg
     1441 agtctttgat aaaagttatg agggcgacaa aacactcact ctgtaagtcg agcggactga
     1501 aaaactattt gataacaaat gcacaagatc cgatggaagt taaaaaccgg attatcaaaa
     1561 acaaaatcaa aaatcatgat ttcactgcaa gaagaagaac cgtttggcaa attgcaacac
     1621 caaactcaag gaacagacat accgcaattg gtcccgaaga actttttgaa atttgtatct
     1681 tggcaggaag tccgaaaatt ggactcatat ttgatccgtt tgtaggagaa ggaacaatcg
     1741 gaagggctgc aatcaaaaac ggtagaaact ttctaggaat agatttggat gtgcggtctt
     1801 tcgaagaaac aaagaacaac cttcaacgtg tgagtaaaga actcatttct tagcaaataa
     1861 actttttcat acaattaaac atataataca acagtggcga acgctaagaa aaaaaccggg
     1921 aagaaacctc tttccaaaaa caatactaaa acaaaatcta aggtttcata taacgcccaa
     1981 tccgaagcaa atatagaact cattcgttgt gaatatgttc gaggacaaaa acgggaggat
     2041 atttgtagga aatttaatat ttcctacaag actttagata actttattca gaaaaggggg
     2101 tggacaaaac atagggagga aattgtagga aaatggaggg aagaattcgc ggttcaaata
     2161 gtgactgata aagtggccgc gcttgctcgc ctcaaccaag aagctactga attactagat
     2221 ctcttacaag aaaagctctt tgatcaaaaa acctcaaatg tagaactttc tctcctttta
     2281 aaatctcgta accttatcac gcgtgaactt ctccgatcac tttgtttgcc agaaactatc
     2341 agacaagaat cttccagtgg tgaagagaat agccagataa acatacagat cgtatccgga
     2401 gtaggtgaga aaccaggaac gattgaaaag ttgatcggcg ggatagtgag agctgaaagc
     2461 gaagaggcgc gagaataaac agaataagaa atttcaattt gaaaaaagat ccaaggtttt
     2521 ctctgaaaaa caatcacaag caattgaaga agattggtct ctttctaaaa ttcaagagat
     2581 ctgttatgac gggggtgcac gctgcggaaa aacatatctc gtaataaagg cgattatatc
     2641 acgcgcttgg atctcaaaag aatctcgcca tttaatcgct cgttatcgac tcaatcactt
     2701 aaaaatgtcc gtatggagac aaacggtcct tccttgtctt aaagatatgg ggtttgttag
     2761 aggtagagac tttgaaatca acgaatcgga tttgattgtt accttttcaa acggatctga
     2821 aatctatgga gcgggacttg atgactccga tcgtgtagag aagattatgg gcaccgagta
     2881 caatacgatt tttgtcaatg aagcgactca aatctcttat gctacgtttc aaaaaatcaa
     2941 aactagactt tcatatgtaa gagaagactt aacgaataaa ctgattgtag attgtaaccc
     3001 tcgtaaccgg ttccactgga tatttaaata ctttgtacta agacaagatc cagaaacagg
     3061 taaagcgtta ccacttcata gaatcgcaag gatgagtaga aggcactgga cgccacttga
     3121 taacccttat ataagcgatg aatacaaaca gatgctcgat gagcttacag ggatcgaaag
     3181 agaccgactt tacaaaggcc aatgggtaga tgttcaaggg cttgtatatc ctaagtttga
     3241 atccgcgatc gtcgaacctt tttcgattcc cgaggtttgg gactgtgctg gagccgttga
     3301 ctttggatac acaaacccct ttgtatttct ttggttcttt ttggataaat caaatgaaac
     3361 ttggtatctt gcagatgagt attatctacc cgaaaaaacg gtacgggctc actgtgaatt
     3421 tttaaaaaca aaacgaaaac caaatctctt tttaacagcc gatcatgacg ccgaagaccg
     3481 agcgacactt gcagaaaatg gatttttaac gatagccgct gacaaggatg taactaccgg
     3541 aatacaagca gtgatacggc tcatcgaagc agagcaagga atcaaactta gaatctttcg
     3601 tagctgtgtt catacaatcg aagaattttc agtctactct tgggaagaac cgaaggataa
     3661 caaaaacgca aaggaagttc caatcaaaaa ttacgatcat gcgatggacg cacttaggta
     3721 ttttgcgtta agagtagtta ctaaaaaaca tcaagtcgta acaacgtctc ttgaaaaaat
     3781 aaaaagagaa atagaacaaa gaccaaaagg tcttgaaaca cttaggagag aaagactaac
     3841 ccgtttcgga atcaattcgg atcgctacaa aaattaaact ccgattccta aaatcctcgt
     3901 agttttaaaa aacaaaaaac gaggaaaaac catgcaagaa accgaaaagg ttacaaatga
     3961 aaatccaaac ataaaagaag aaacaaaaaa tcaaaaaagc acaaaagaac ttgaatttac
     4021 agaagaagta ttagcgttag acgaaatatc gaaacaaact ctttttgatt ctttgtattc
     4081 ggcttttgtg aatacagaaa accgagatac ggttttatat ttagttttga cgaaagcgag
     4141 taaattactc cgtgaaaaag gagtacttaa aagttctcct gaaaaagata ctgagttttc
     4201 gaatcgaatt ttaaaacttt cctcacaagt aagacaagtc ctctttgatt cggtaagttc
     4261 tgcaatagag aatcaaaact ctagggatac agtattacac attctttttt ggaagtctga
     4321 gaaactactc tttgaatcgg agaagtaaaa ggatttcaaa ttgaaaaggg aatcaccttt
     4381 gtcagaatac cgcgcggttc gggaactaac ctacgcgtgg ttatattact ttctttcact
     4441 tcaatattct tttttgggtg atcctaagaa tgggatacat tttagaatcc aaaaaactct
     4501 atggtcggaa gtctttggtg agttaagaag aaagtttttt ggtgaattac ttgttaggtc
     4561 tcggtatata ccaagaatga taaacgtcac accggaattt ggaaaggatt acacgtatct
     4621 aagaaaacaa acaggagtcc ttgaattttc cgaggaagta gtcagacgcg aagaattaga
     4681 aactgctgat caggaaatct ttgatttttt aacacaagac tggaaccgga tctatattca
     4741 agaaagagaa aaagcctcta tactcggata tgttgcagag tatttactcg ggcatggagt
     4801 caaagaagac gagttaaaag aaatgactct acctgagttt tcggaaactg caattgcaca
     4861 caacttaccc ggtcttaaag atataaatct cttacaagaa gaaattggac tcacaaaaga
     4921 acagacgtat tccctactat atgcacaagg ccagggtgct cagtggcttg cgatatataa
     4981 caagaatgga gaacgaaaag gaaaagtata tgagcttata acaaaaatgt atcgtagaca
     5041 gatcgcggaa gctctgtcac gtaacgcaac cgaagaagaa atccgatctc taatgatctc
     5101 acccgatgac gatgaaatta aagaagcatt aggactattt gaagtcggga tttcggattc
     5161 tttgagaagc cgtagggaaa aacgttacga aaaactcgta accgatcatc taaatcggga
     5221 tatgacacga ctcgcattta ctgaagttca aattaatttt aataacggaa agctcctcta
     5281 tctcgcaaat gaaaaacctt ccgcgacgta tgtacgtttt gcgggtggtt cttacacttg
     5341 aacgaagaaa atcacaaacc cctcacttgt gagaggtgta aagaattcgc cttacaaatt
     5401 gcgcgcgtct ttccttctga agaacattta cataacaaaa aatatatgca gagtcttgga
     5461 ctgtcttttc tagaagggga caggtttgag ggcgatcccg ttacgaatat agccgtatgg
     5521 ccgggtaaaa ataatgcaaa ccgaaagttt agcgaatact ggttttgttg cccagcacat
     5581 ccaaactgtg gacatgaata cgaggaatac gaacacgaaa tagaaaacga agaggaagat
     5641 gaaatctcag aaatctttcg ggagggaaga attcgagacg caaaacaaag actcataaca
     5701 gatgaacgtt acagacaaaa tgaagaagcc aacgaagaac gtataacact tgaaagaaaa
     5761 tacggcccga taacgaaagc ggatgtattt ttaaacgggg tctgggagga acccacgtgt
     5821 agcagtgact cggaatcttc tgaggagtgg ctcgcaaatt atataagttg gaaaaacaaa
     5881 acactcaaga ttttttaatc ggaaccatca agaaatacgt cccttgggat cgtagagaaa
     5941 ataaaggcgg ttatggcttt gtcacatcag acagtaaaga ttactttttt aatgcaaagt
     6001 attctgacat caaagatgaa cacttaaagt caggactcac ggtcactttc gaacttagaa
     6061 gaggatatga caaaaaacgt tctgagtttg tagtccaagc aacacacctt caaaaactat
     6121 gagaaaatcg gggttagggg gttctacccc cttttcaatt acaacaaaac ctaatgtact
     6181 cactccgtta acaaatgagg agatgataga tagaagaggc gagtcagcaa tttggtacag
     6241 acttactccc tgtccttgcc cgcaagaaga acgagtacct gattgtaaat tttgttttga
     6301 tggacttgtt agaacttttc aagatgagtt ggaaatatct gaggaaatgg cttacaaagt
     6361 cgagaggaac aaaatatata cgcgttacgc tccgatttcg gaaattgttt cggcaactct
     6421 catttcaaga gaaaccttca aaccgctcac agttaaacga attcatgacg aattttttga
     6481 agtcgaggaa gacttaaaat tctggaatag tgtacttctt aaatacaaag tgaagatgga
     6541 agagacacta acggttgaag gatatggaga aaatgaatac gttctattcc cgaaactacc
     6601 actcggtgcg attacaggag tggaagaagt ctttcacata ccgcaagata gcgagcccga
     6661 ggaagttgag ttttcagggt ttacgtttaa aagtgtagta tttccaaaac gaacaaacgg
     6721 actttttcgt ctcaaactca aatttcagca tccggtaaaa gtcgcctaca aaacgttccg
     6781 agtagattcg gatgcacgaa aaatttttga tcgtagtcag attacatttc aagaaggcga
     6841 actcatggcg gtcattggag gaggatacaa acttggggaa ggagaccttt taacctttct
     6901 tgtatccacc ctaagacatt cagagtatat cccatatcaa ccaggaaact atgacatact
     6961 ttcgtattca ccaattatga atttagactg tatattttca aaaggaaaaa agggactaat
     7021 cacgcacaaa aaaggcgaag actttatttt gtttggagat tcaaaaatca aatggataac
     7081 tgataaacct cgaaacggtt attctgtaat ctatgactat cacccgacgt ttcgtataaa
     7141 cggttttatt gaaggtggtt ccggtgagga ccgtgacaaa cctaagattt tcaaaatgaa
     7201 atcgatttca aatctaaaca ctcgagggat tcaaggagag taagagaaat gttatatacc
     7261 ctttttcaaa aaattaagaa tttcaaacga tactttgaaa gaactcaaac tcataaaatc
     7321 ataacctact atttggcggt atggattcat agggggagac ttacttttgt atttccgaaa
     7381 tacattttcg gaatgctaaa acttgcattc actacttgga agcacaaagt caagtttaga
     7441 accgaggttc cgggtcaaat gatgattctt cattttaatt tagaaaagat taaagatcca
     7501 acgatctttg taaaacaaat cgaagaaagt gtcgtaaaac cgtttcgaat cttacacaaa
     7561 gtcaatccag tcgttttgat tttaccatac ggaacaacgt tccaagcggg aagtttcaaa
     7621 ggatttgtac gctcactgga tcaagatcaa aaacaggctt tgacaaaagc aatttacgaa
     7681 tttagagaag aaaaaacgaa tctagaaatt gtaacaccta atcaggatag atagaggata
     7741 aggaaattac aaaacgtgga ggttttagaa aaagaagata taacaaaaga acttgcagag
     7801 aggattcttg ataaagttca tctggctatg tcaaaagaaa acccagactg gcaagtatgg
     7861 gccatggatg aagatttaga gaactggcaa gaatatgaac taaatacact ttctcgaaac
     7921 ggtttattac tagttttacg aaattcgaaa aaggaattaa atccaaatgc aggattaaaa
     7981 cttgctaaag agtttcgcgc gttaggtgca aattttcttt cagacttctt aatccaaaga
     8041 agtaaattcc aaaaagaaga aaatagagac gaggaaaaga ttcgtactga caaatctgtt
     8101 tttttaagtc cattctcaaa tattttaaaa agtgaatcta acctctctca ggtaaaagcg
     8161 ggtaactaca aaaaaaagca tattagagtc caaaaaattc caaacacaat caagaacaaa
     8221 aaaggttcgt atagatcagg gaccgacact caatttaagg aatggcttga atctggaaac
     8281 acaaaaagtg aattaaaaga tcctaaaata gaatttataa aatcaaacct ttttttgtta
     8341 aaagaatctc taaacgctct ccctggactt ttagaaaaca ggaagtctga ctatgaggtt
     8401 tataagtaca gtccgtttaa aaccttttta cctttcagtg aaaaagaaga aaggaagtcg
     8461 aatctatttg aaatacgaaa agcgatagaa aaatcgaata gcgaactccg atttatacga
     8521 aaagccgatc ttggccaaaa tgcggacccg gtcggaacaa agaatctttg ggatgacgga
     8581 tattatcacg agaaaacatt tgaaggttgg aagattgttt cagacacaaa gaaagaatca
     8641 aaaaatgaaa taccaaaaaa gcaaaagaga tcaaaaagta aaaagataga acgtcctaaa
     8701 aaaggacata caaatccgac aagtcttcct ttttcaaaaa tacgtgtagt agggcaatac
     8761 acggcaaagg aggactacga ccgcactcaa attgattcac tcaaacaaaa gatttataaa
     8821 aatggatacg acccatcttt tcctatgact gtcgatttta aagatggtca atggacagta
     8881 gttgcagggc atcaccgttt cgaagcagtc aaagaactta tcagtgaagg aaaacttcat
     8941 tcgaatttca aaatccctgt tgtaacaaaa gaatttgccg acgacaattc acgtcttgcc
     9001 gcacagattt cagagaatca cagacgaaac gttcttgcaa ctgatgaggc aatcgcttac
     9061 ggaaagctca tcaaagacgg atgggatata aaaagaatct cagaagaact aggaatcaag
     9121 ataggtgata ttcaaaaacg actttcctta aataatctta caccagaact tttcaggctc
     9181 attcacaaaa aggaccgttc tctacctttg ggtatcgccg aagtgattgg aaatttttgt
     9241 aaagatgcaa acgacaaacc gaattcaacg atgcaaatca aagcgtttcg gtggtatcaa
     9301 gaaaataggg cgaaatacgg aagtcgtggt ccgagtgttt tacaaggata tatcaaggaa
     9361 ctacagtccg gtgagtttga aaattttgat tttgaaacgg tcgcgacgag tgtacaaaaa
     9421 gaagcgttaa gaacgatcgg atcaaaagag aaagcaagcg caaataagaa aatgctagaa
     9481 atcatggtcg agaacctaat gaaaacatat aacagagttt taggcgacaa cataacgtct
     9541 ctttctccgg atgtaacaaa agaacttgcg gcatctcttg cactcacttc tgacaaggga
     9601 gtggattcgg tcgcggttct tggaaaacta ggtgtcatta ttcaagacct tactttgatt
     9661 aagaattcaa ttcaaaataa attaaaagag atagaagacg attcgagcat tccgatgctt
     9721 tttgcaagat cctttctttt tgacatcgat gaggcaatcg aactttcaaa cgttataaaa
     9781 tccaagattg cagcataacc gatactgcat tcagaggtat tttcgaagtt aggagaatat
     9841 cttttgaacg atcctttcag acatcatccg gaagtattaa gaatccgtgc gctattaacc
     9901 gaaggactct attttcagag actcagtcac agagtctttg acgaaatttt gcagagtgta
     9961 gacagaattt acattgatcg agacagacta ttagaatttg tgataaaaga gaacttactc
    10021 ggagactatg aaaaatttat tcaacacagt caagggttag acccttgact gtgaatacgt
    10081 ctcacttctt gtaaaataga accaccaact caaaaccaaa aacaactatt cgtatcgaat
    10141 caaagggtct attctcgttt cttttaacta cacttactgt aaaaagtgga attcttttaa
    10201 agatgaagga ccagtaatta cgaaaaataa atttcgttct tttatagaaa tagaaggaaa
    10261 cgtttaaaaa aaaaccggat tttagaaact ttactggaaa gagaaatttt tctaaaagag
    10321 agtgagtcat actgcgaatt cttccgaaag ttttttactc atctctgcat attcagaaat
    10381 ggactttgtg actgtttcta aaatctcttc ttggttgtcg attgtgtgat agagagaaaa
    10441 tgcctgtgaa gacatttggt gaaagatcag ttccttgttt aaactagagt atttttttga
    10501 aacctctgtg gactttgtga gaagtccttt gacgaatcga aacgcatcct tggccgcttc
    10561 ttcttcgttt ttacctttgt tccgtgcgat ttggcttaac tgcccgattt gttgtaaaat
    10621 taaatcctga ttcaatgtgc tttttcctcc acagcatgtc atattctttt actctttact
    10681 ccattttgaa atcgggcaag attcagattt aatttttgtt tttagtctga caaaacatcc
    10741 acacacagaa cacctttcta aaagaaatgt ttttataatc agagaacagg ataaacaggt
    10801 ggaaagtctt tcgttagaaa atttcgtttc ttgtttttca ttttgcaagt tctaactcca
    10861 atatcttccc ggaatctggt aagtctgtac tggtttccac tgaaaaaact cgtatttaaa
    10921 aacacgatag cgagtatacc aatttggaat attgcaagta ttgcatgtat taagacaaca
    10981 tgtgaccgta caacaccaca caaacccaga tccgccaacc caacatactc ctatactgac
    11041 agaccgtgaa tatccgttag gacaaggaag gcaatcaaac caaggtcctt tttggtgaca
    11101 agagtttgta ctaccacata cgttacaatc tgtgactgtt gttgtgtaat caatatgagc
    11161 atcgactacg tgccagtagt ccccaaccat gtatgcaccc gatggaaaaa cgtcgtaacg
    11221 attagaacca agattccccg cccagtgacc acctgcacct ggaacaggtg aggccgggcc
    11281 gaccggcggg gttatgcgaa agggaaccag gagcctccgt tatctttact ccaaaacgcg
    11341 aagttgcctt gagtccttac acgaaagttt gcgtcatcga atccgggtga gggagttgtt
    11401 tttataaagt ctttgttctg aagatgatta taaatccagt taattgcatc cgcaagagaa
    11461 tcattctcta aaattcccgg atctaaatcg acatcgattc cgattagttt cggatcatat
    11521 accggaagaa ttcgagaaag tgataagacc gggccattta tagaagcttt ccgatatgat
    11581 aaaagaccga gcctgttttg tgtcaccggt ggaagacctg aagtagacga ccactgttcg
    11641 aaaacttgag aagaaaacgt tttccgtgtt ggccgtggtt gaggtgaaaa tctttctgtg
    11701 acagtattaa aaagtggaac cgcttttgta tcagtgaagg aagacatgag ttcaatttct
    11761 aagattcctt cgagagatcc aggactcggt gtaataagaa gttctggaac gatatacaca
    11821 gaatcggttc gaataataat accagaactt acccgtattg tattcaagtt ttctaaacta
    11881 atttcaaacc caattgcggt ttcggacact cttcctatac ttgcaaggat ggatgtaaga
    11941 agtgcgggaa caatagagtg ggaggtttct gcaccggaaa gtctatttat atcttctgca
    12001 gtaacttttt gaaactggtt ttgataatag actttaattt cgttgtttga aatcggtatt
    12061 aaagtttcag gcatgttctt tttctccaat gtatatagcg gttcccgctg caagaattct
    12121 atttagttcg gtaagaagta ggtttgtaaa tttcgagaga tcatctgtga tgatataact
    12181 taccaatcga tcgggtgtaa taatagcgga tacggatttt gttccgggac cgggaagggt
    12241 aagacctaca tcggttgcgg atacatcact cgaaaaccca agttcgtcac atcgaagaac
    12301 cgcgaagtca ggacgaggaa aaagacctgc tatttttgtg atagtcggtt cgtttgaaag
    12361 aacgtatccg agaatgtaac cgacaaattc cgtgtctgac ataccgggag gcctttcaat
    12421 acctaaaaat tccgcccact tgcgaagaaa atgtccttct gcttcggaga gaaccgcaca
    12481 gcgagtggca agttcttggt atcttaaatg ccattcgata gaattgtatg tcgctccaac
    12541 attaatatca ttgatatttg ttacaggtga aagttcgggt ctttctttgt ctccgaataa
    12601 ctgtttaaag acgggatcgg tttcgttaaa ctgtggaagc cttaaaagaa gtttgttctc
    12661 ggtcatgtag ggtcaacctt tgaaatgttt cctgaaatca tacctccgga tgttccgccc
    12721 gttctcggaa gatgcgttga tgggatggaa atgtccgtaa gaggaggaag aggtcctgga
    12781 accggatcgg ttgcaaattt accataatat tctaatatac gaactttgta aaagtccggg
    12841 tgagatttaa gaatggttgc ttctacttgt tttaacaaaa catcgaatcc gaccgcaaga
    12901 gtattcaaat atgtcgtgat tgcatttgtt gcaatcgaca aagcatcttc gaatgaaaga
    12961 agggagtttg aaaaaagatc gagttcaaat cttaccgtga tcccgatcac aggaatttta
    13021 aaaacgcata cttgtgtccc ggccgctgaa tacccaggaa aattctcagg atcagaaagg
    13081 tcaccctcga cagttttttt taccaaatca agaagtgttt gaggcggatt cgaagtccca
    13141 tctgatacat aaagatttat ccaaccaaat tcgatttcat tggaatacgg atttcgattt
    13201 gttataagtt gtacaccagc gataccggaa agagaaacga cagcggtata tatcccaaga
    13261 ggggtagaac gacccaaaga aattatgaag tttcgaaacc gtttgagtct gctttcctct
    13321 gtttctttat tggttccacc tgcaaagtct gacggattcc agattcgagt atttggaggt
    13381 agctcaatat ttacggtacc aagaccttcg ctcgtgttaa gcgaaagtct tcggatatta
    13441 aaatcggttc cgggttcttt tgctcttagt tcgatttcta catatgtttc accgactgca
    13501 attgtaatag gtgcgactga ttcaaagaca agtccaaaaa gatcaagagt aaatacgcct
    13561 aacgtaacat tttcagtatg cccctggtgt tcgattcgaa ctatcccgac ggatttgaga
    13621 cctgggagac gcgagtatcc caaaacggaa tacatacctt cgataattga gtattcaaaa
    13681 ccgtttttag tgcgtaggtc tccttcagct aagactgagg cgattgctga aatccaagtg
    13741 gaaatacgag aacctggatt gaagtttgaa agtttggagt tagaagcgac aaggaagttt
    13801 tgaattgcaa gtctgtattc aagttcagtt ttcggtacgt aaggtaaagc cacactctga
    13861 aagataaaat tgaataaaga atcggaaaat cctccgatac cggattctta cttacattca
    13921 atacgtgggc gttttagata ttgctaaatc cggttttaac tcggtaacga gtaacgcatt
    13981 ttctggaagc cttgcaccta cctatgaacc acagaacgtt ttctcttttg cgttttatga
    14041 aaaatcaaaa aacggttttt attctcataa ctccttaaac tcaagtgaat atttttttgt
    14101 aaatggacct ctctcgtata cggagaattt caaaaacaga accaatattg aaaaaacatt
    14161 tggcggtgtt gtcgtaattg attatggacc cgataaccac gatataaagt tagaaggtga
    14221 atttcatatc taccatttag gacttcctca aaaaccgaag tctgtagttc caggagattc
    14281 cggttcgggt tttgtacaat ccgctttctc cgcaggtaag gcgattttaa aaaataaact
    14341 cacttcttac tatgacaaga tacgtagtag ttatttgagt ctttcaggag gtgattttcg
    14401 ctctggtcta ggtgagtttc aagactttat gttcttcctg cactttgcaa gaggtcttga
    14461 gagagtggag tattcatcca ccgatttgca agcaagtgag attacaaaac tcttttctga
    14521 aaaaagactt acttggaaaa cgcacgcgtt tgttttccgg gactatgatc gtgggcgcac
    14581 tgttgaggtt gttgttcctg ggaacggatt tacgatttcg aggtccgttt cagacacaaa
    14641 tacttacaaa tattccttaa atctcgtagt cgtgaaagaa cttgaatcca ggataacagg
    14701 acaactcgtt agatcggggt ttaatccatt tcgcacaata tccggacttt taaacgaact
    14761 ggaaaatctt gtgaatcttc ctctccaaat ttccggtgca ctccttgggg tttcgaacgg
    14821 tataaaggtt tttagttcag gagtaaaacg tctttctact tcttgggaga gaatgaaaga
    14881 tcagtttgat tctcaaggta ggcttgcacg aaaaacattt gaaagtgcaa aagaagatct
    14941 tggaataaaa acaaaacgac gtgggtttca ggaggaagaa atctcagaaa aaatcgatca
    15001 agcaaataga aaagcaagat ccaatgaagc agagtttcga caaaatctag attcctcggt
    15061 tacacagtgc caagttctca tttctcttat tcctcaattg ctcatagctg tagatagttc
    15121 gggttccatc gaggcaatga gtttgcaacc taacgcggat ttgagtctgt ggatagacaa
    15181 cgacatttac aaatatgcgt ttacgggtct tgaaatctta aacgaaacaa aagcggcact
    15241 gaattttgca tctacagaca atgaattttc tttattttca ccttcctccg gtgacacatg
    15301 ggaaagtatc gccaaaaaaa agttaggtga tctaaaactt ggtcaagcac ttgcaagata
    15361 caataacgtt caggacagtt ctcttccttt aaagcgtgca attcgaattc cgtttggaac
    15421 ccatacaaac gtattcacaa cacttccaga agacccaagt cggagagatt tggaaattgc
    15481 acttcttggt tctgacatcc gtcttaattc aaatcgtgga atcgaagttt caccaactgg
    15541 tgattttgca ctagtagaag gagatgaaac tttagttaat gaaaaactag atttaacaga
    15601 tgtttctaag ggttctttaa tccaggattt gaatcttggg aatccgatcc ctttaggtgt
    15661 ttttactgac gagattcttc aaaaaaatta cattcaagat ttcttaaatc aatttcgttc
    15721 cgatcctaga ataaaaagtg cgaacttttt aggagttgta gaagacgcag acaatctttt
    15781 attccaattt agaatcgaat ccatttcggg cgggagtgtt attttgtcgg tatgagtaat
    15841 ttctcaaacg attcttttga ttggcaggaa agaccgcaat cccctgattc tcgaattgcg
    15901 cctggagtga ttgcacgtgt gactcaggtt cttcctcggt ttcgtgtgga tgtacttact
    15961 acgtttggag aaattttcaa aaatgttcga actctcggcc ctggactttc ctcgaacggt
    16021 aacgcgcatg gaagagcttt tggcatccaa aaagaccaac ttgtttttgt agagtttatt
    16081 ggaggttcat acagaagtcc gattattact caagtttttc cattcgcaac caaagactcg
    16141 gatctttcta acctcactca gttctctgaa aagttttcgt ttttagatct tgaaacggat
    16201 atagttgatt ttcacaaatc cggttactgt attcgacaaa cgacagacaa acttgaagta
    16261 tatgacagga cacaatcaat tgttttcgaa ctggactttc aatcaggaga aggaaaattc
    16321 aatctttcga aacttataat tgaagccgac gttgagatca ctgggaattt aaaagcgacc
    16381 ggaaaaatcg aatcggttga aggacttatt tcttccggga aggaatttaa ttcacatggg
    16441 catacttata atcctggatc gcttccacct tcaaaatcgg gtccaccgat ataaccgatt
    16501 ttgaatatat tatgttctgt gttttctaaa caatcttttg acgaagtttt atccatatcg
    16561 aaacgtactg atacttcaag cccaccaaaa aggattgcga ttgagatccg acttcccggt
    16621 tcttctaaaa gtatcttttt ccctgtcgaa tatgtttctc atatccggtc tcacaggtct
    16681 ttgactgctg ggcgtggtgg aatcgctctt tctattccct accaagaaga gtatttagtt
    16741 caaacaggtg aaggagatcc gcttcctctt tctgaaatca aagacggtgt atcgttacgt
    16801 tttaaagata ttttcagggt tcgaagtatc gtctttttgt tttatgacaa ctcacccgcc
    16861 aaaacaaaag aagttagatt caaaaaactg aatgctggta aagtgaaaac ggcgagtcgt
    16921 gaacattctc cagacggaaa aagttttgtt tctgtaagta tctcttccat cgaaaccatt
    16981 ctttccgaaa cagacttctt cttagatttt caaagaaccg aaggagaacc gcaggcccgt
    17041 actcaagaat cttacgcagg tgttataacg agtgcagcga aagttttttt gcaaggccag
    17101 ctttctgacc ttctaaagaa tttttgggat gagttttttt gtaagctctt aaacgtttca
    17161 aggtatgcgg acaaaaaaat tctttgtcct acctcagaac aagattcgga tgcgcttctt
    17221 acccttcttc ctccaaaaaa agcatacacc gaacattttg tatatgaatc acaaattcta
    17281 tcttcttttt caatcgggca gtatgttaac ttttgggaaa ttcttcgttc gtatctttgt
    17341 gaaccactct acgaactttt tgtagatccg ttggaatctt ttgaaattga agatcatttc
    17401 ggaaaagggg tttcttttgg tgaaattggg tctgacaata tcgaagaata tgaggttgga
    17461 agatatgaat ctaaagtgat ctttcgtccg actccgtttt attatttctc gaatgaaggt
    17521 aaataccgtg aatggattga cgcggaatat gtttttctaa tagacgatct aaaaaatttc
    17581 aaagttgaag aatcagaaga agaagtcgtt tcgggggttc acgttattca aaatacgttc
    17641 caatcgtttg ggaccgttct ttctgaacca aaatacgaag accggattcg ctctattttt
    17701 ggacccaggc ttcttcatgt aaaaattccg ggccttgttt tcaaagaaga gaatttaaac
    17761 tcaagtaaaa aggcgaatta caaaggcgag ttatccaaga tccgagatat tttattttct
    17821 atcttttgta atttggatga gttaaaaatt gcgaacggat cgtttgatct tccgtttttt
    17881 ccaattcggc ccggaatgcc gtttcagata gttgcaactc caaaaaaaga gtatgggttt
    17941 tttgtggatg agattttgac attcgggtat attacggatg ttgtagatga atttagtcct
    18001 gggcaagtaa aagccaatac gcaagtgtct tttaaatgga gtccatcggc ttcgagttat
    18061 atggaatgaa tttataatct aaatttcgat tgtagaaaat aaagtaaaga aatgaattag
    18121 aatattaaac tatctaaaat tagctatatt taaggtaaac atgacagaag aaccaagacc
    18181 caaagtattt atttcgtata gttggacaac tcccgaccat caacgctttg taatggaatt
    18241 agcgacagaa ctacgtgaga aacttggtat agatattatc ttagatagat ggaatctaaa
    18301 aagtggacat gatataaatt atttcatgga aaaatctatt ataaaagaag aaataaaagt
    18361 attgataatt tgtgataagg cttactgtga aaaagcagac aatcgaaagg gtggtgtagg
    18421 aactgaaact caaattatta ctagtgagat ctatgagaac gttgaacaag aaaagtttgt
    18481 tgcggttgta gttgaaaaag atgaaaacgg gaagccctat ttgcctaaat attttaaatc
    18541 tagattgtat atagatttaa gcgatccttt aaatcgtgac gaaggattaa agcaaatttt
    18601 acattggtct tttggtagag acttataccc taaaccggaa ttagggcctg ttccttcttt
    18661 taataaacaa gaaataagtt tggttaaaac tgaactgaga tcgaaagatt atattgaaaa
    18721 tataaaactt ggaaaaatct cttctcaagt gtatatccaa gaatacttgg atcatttcct
    18781 atcacatttt gattcaatca gaatttcaaa aggtaaaaag gaaagtaaag aattctttaa
    18841 tggaattggg cgcaatatac atgattggat cgttttgaga aatgagtttt taaaactcat
    18901 ttctcacttt gccaaagatc ctacttgtct agacaatatt caaattattc atcgtttttt
    18961 tgagagctta attccatatc taagtaggcc agaagaaata aactcttggt cggattacga
    19021 ttttgataat tatagattta ttatacacga actattcctt tatacaatag cgattctatt
    19081 gaaatatgaa aggtttaatg aagtgggcta tttattaaac gaagattatt atgttaaacc
    19141 agtagaaggt attcgggatt tgaaaccaat gaaatctttt acctctctat ctaaaccaat
    19201 tgaatatttg gcaaggttgg acgaaatcga aagaattgaa catggcatat atagacacgc
    19261 aaacattctt aaagaacgaa ataaaaattc ttcagtaaac tcaagctttt taattcaagc
    19321 tgattgtatt ttgtttattc gaggtaattt atcaaaagaa agatggatac catctgttct
    19381 atatttttgt actcatttat ataatccgct tgaaattttt tctagggcta aatcgatcga
    19441 ttattttcaa aagctcaaat tagttttagg aattcaaact aaaatcgagt taggtgaagt
    19501 tcttgaaaag ttgactaatg aacggcaaag ttatttaggt tggggtagtg aagggatcga
    19561 ttttaaaatg ctaaccggtt ttgaattgat agagacgaaa taatcaggat tggatatgtc
    19621 taaacctcaa caattatttg gattagtatt tattgaaaaa gaaccaatat tttcagtaga
    19681 aaattcactt cctcctttat tgccgtttga aaaaaaagat ttcggaataa tatatcttac
    19741 tcaaaagtca tatctgaaaa ttatccaaga tcaaaatata aaatcgaatg aaaattatgt
    19801 ttatctatcc attcttaggg aattctattt acaaaatcaa aaagtattaa tttgtttaaa
    19861 agaagaatta tctacattca atactttagg ggaatattat tgtactacaa tagatgattt
    19921 aaggaatatg tttcccaaag ggatcgttga aaaggtacgt cgtacactat taaatctttc
    19981 tcatattcaa ccagaatatg gacaacggat tataaatgaa gatagataca attatttttc
    20041 gaagaataat gatgaaataa tttatattat aaatattcta caggagaaag gttacataac
    20101 gcacggtatt tcaaaacttc taaacggatc tatatatatc aatactggga ttcgaataga
    20161 agaaaaaggt tggatagaaa ttgaggaaat tgaaaaacca aagaattcaa aacaagcttt
    20221 tattgcaatg tggtttgata aagaattgaa tgaagcttat aatgaaataa gagcagcttg
    20281 tagtgaaaat ggttttaaag aacttaaaat tgataataaa gagcataaca acgaaatatc
    20341 aggtgaaatc ttatatgaaa tacgacatag ccgttttctg attgcagacg taactggaca
    20401 gagagctggc gtttatttcg aagctggtta tgcaatggga ttaagaatcc ccgtaatatg
    20461 gtgttgtaga gaagatgaaa tcgataaagt gcattttgat acaagacaat acaatcatgt
    20521 agtttggaaa gatgagaaag atttatttga aaaattaaaa aagagaatta aaggtaccat
    20581 cctttaacga attttaaacg ataccatttt tattcccatc ccgataaact tgaattgtgc
    20641 attctcagaa gagaatgtcc cttgtcaaag aaactgtaaa gtccaccctt caaatactta
    20701 aatcacgagt cttgccgata gggcatattt ccaatcgggc gaacggagca gtctggaaaa
    20761 aggtaaacct aaccggaaat aagcgttgga ttctaatcaa tgctccagtt attaaaaacc
    20821 ccctggattt aaataagcaa gagagtgaaa aattcttaac taaagattca aataaccaaa
    20881 atcagaaact tttaaactca agtgaagatc aaccgcttct ttttacgaaa gaaagttttt
    20941 ctaaaaattc aaaaccagaa agttcctatc attcaaagac tccgcaatcg attactttca
    21001 aaaaacctgt ttttattcct caaaatttaa aaacactcga agagctacga actgaaatca
    21061 gagatacctt agaattaagt ggacaggaac taagagcaaa agattttttc gaaagttctc
    21121 agtctatcga ttctttaaac aagctactta actactccta caaattcgta tcaatagatt
    21181 caaatacatc gaacaatatt actagatcta ttgtatcaaa tacgataaaa gaagcgaaac
    21241 aatctagatc cgaagcgatg cgagggaatc aaaacgctgt tggtgaacat gatgttcaat
    21301 cgaatcaaat cacagaaatt aattcgaatt ctttggttaa ggtcgtcaag gagttcgagg
    21361 gattaccttt atccgtaaaa gactcggagt atcttgatca aattagagat tcattatcaa
    21421 agaatttgat tgctccgaaa attgcctctc agatcagtga tacactttca aaaattcccg
    21481 taaaggaatc ctcaattgta ttaaaggttc ttcgaaacta catttcaaat tcccttctta
    21541 catataatgc gaagatagaa cctaaaaagt tcgatgattc aaatccgtta aagagaaccg
    21601 ttcttgctac gaaattccga aatttagcgg aagatatgaa ctcccaaatt caacatatgg
    21661 agaaaccacc catatcaatg caaagaccta ctagaagaag atctggaatt gcctcgtcga
    21721 tgatggagaa agcaaaaaag ttaagagata tacaggcaat tcttaaaggt atgtcacgag
    21781 aaattgaaga agcaatttta ccggaaagtt taaaaacaat taaatcaaaa tccgatgttg
    21841 aagctcttct ttcattggta aagtatttca agaagtataa tgaaaatcga aataaagatt
    21901 ctcgaattct accacttcca caaaaaatag aagtacgtat aaacaaattt aatgatagat
    21961 ccttctttag tgcggacgag gatataagac tgagtagtag tggtggaatt tatggtcaca
    22021 atatccattg ggcaaataag ataggtcttc ttacaaaaga agaatataaa gaagctctaa
    22081 aatttcatgc tgatccaacg aaatatgaca attttattaa tttgactgac ttaaatgaaa
    22141 ttgaaaaatt aaataaactt aaaaataaag tatataaaat ctcgaatcat ctgtgcgtaa
    22201 aacctgcaaa cccaaaatct gataaagtca ttgaaataaa tggaaaacaa tatgaacttt
    22261 atttaaagaa caaaaaaata aacgaataca gggatgataa tagtcttaga ctattaaagc
    22321 tagggtttga aactacccaa gatgtagaag aagcaggaag tcatctattc aaactaatcc
    22381 aagaatattc taatggtgca cctacagaac aagaaatcaa aattaaaaaa ttagaaagaa
    22441 atcttattgg tagtaagatt tcgggatttt ttccaactcc aaaaaattta ggaaaaacga
    22501 tgatcgatga ggcagatatt caacccggaa tggacgtatt agaaccttcg gcagggaaag
    22561 gagacctttc ggatttgatt cgaaacaaaa aagtagaacc ggatacgata gaaatcgatt
    22621 atagtctacg agaaattcta aaggaaaaag accacaaaat tgtaggatct aattttttag
    22681 actataacga aaaaaaatat gatcgaatta taatgaatcc tccatttgaa agaggtcagg
    22741 atatagacca tgttcaacac gcgtatgatc ttttaaaacc aggaggtaaa ctcgtttcga
    22801 ttatggccga gggtccattt tttaggtctg ataacaaatc caaaaatttt agaaattggc
    22861 tcgatgaggt cggaggagat tcgagacagc ttcctaataa ttcgtttatg ggatcagaat
    22921 cttttcgtca aaccggtgtt tctactcggt tagtgacaat tacaaaagac taatgtcttt
    22981 tctaggtcca ttttcaaatg acgaaataca atcaaataac aacttaaaaa agttaaacgt
    23041 ttcacgaatt gagctcgatt tttcaagtcc tctcggaaca tataacttgt gcgagaattt
    23101 acatgcgaat tcgattgtat tacaaactaa tgttcaaata gaaaatgctt tcgatggaaa
    23161 ttcttcttta acaattggaa attctacaga tataaggcgt tatttagaag agtctggaat
    23221 tgatttgaac agtgaaggga tatatatagg ttattcgata gattttcttc gatcagtgaa
    23281 ccaaatccgc gtgtactgga atccaggaac ttcgacaaaa ggccagctta gtgtaatttt
    23341 agtttattca gattcttaaa aaatgaagta ttctcaagag tataacatac aggcaaattt
    23401 tgagattgat gaaggtaagt tatataatct tctttatatg tgtattccaa tgaagggccg
    23461 ctttgttaat ggaaatttgt atgtatatgg gtatcgtgca ataattccga agatcataaa
    23521 tccattttta ttgttagata gatatttctt tcaagtatat gataaaagtt actttcaagc
    23581 tgtgtatcag tttcttagag gggactctat aacaaaagag gacgataaca agaattaaat
    23641 tcactaaatc aagatccgat tacatttaat ttgatatacg gattccatga aggaaaccgt
    23701 atttttacac ccctttaata tactcaaagc atcccccgaa gaaagaacgg gcgcgatcaa
    23761 aatattggtg aaagcttctt ccgaacgaga agaccggcaa ggcgagatta ttctcaagtc
    23821 tgcgtatgcg gacaaagaaa tgcaagaggc atttaagacc caaggttatt ttgactataa
    23881 tcacttaacc gatcacattg ataaagagat ccgagattta aaatcgaacg gaaaccttac
    23941 gggttcaaaa cttgtagaac ttcaaaaagc aaaaaccgaa gcaatcattg gctcacctac
    24001 tcagatcgga ttcaaagatg attttgcttc aaatctcgga atcaaagaag acgggttgta
    24061 tattcttgga agtctttttc caggtaacaa attcgcagaa gagatccgta aaggactcca
    24121 agctggattt aacggttggg gagcttccgt ttccggattt gcaagaccac aagattattc
    24181 cggaaaaaca attcgcaaga ttcttttaaa aaaatgtgca attgctcctt tgcaagaggt
    24241 aatcaacccg gacacttcag ttcaactttt aaagggtgca atctttctaa aggatcttga
    24301 aaaaagtgaa ctattagtta atgaatcttc tccaattcta tttgacgaag atcgaatttc
    24361 aagaattgaa agacgacttg atttctttac tcgtcttttt caatccgatc tagcagcaca
    24421 agacagatac gtcgatttaa ttttctccga tatagcaaat cgaattacac aagaagaaat
    24481 tcgttctgca tgggtgcgtt ctattcttca aaacgatttc tgtgttgaag gtgaggactt
    24541 ggaaaactta acggatatga tttttttaaa attaaacgag gaaaactaat gctcaaggac
    24601 gctatcgcgc gacttaaaaa acgcgtaacg ataagcaatg ttttgaaatc gggcgataca
    24661 gaacccgatt tgcaatcact tgcatccaag gtaacaacct tactcgatgc aggttcaatt
    24721 actgctgaca ctgataaaat caaggaatgg gcgattgctc aaggagtcag tgaagaatca
    24781 gctacgaatt ttgcatccga cgtagttgat gcgtattttg acgatacagc cgacgaaatt
    24841 caaaaatctg aaaacggttc cgaagaaaac gaaaaagcga atttattaaa cattcaaaat
    24901 acattagaga ttttgaaatc aaatcaagag actcttgccg ttgcgattga acaccttctc
    24961 gattattccg aagaaacttt aaaattcaaa gaagagtttc aaaaattaaa atctgaactc
    25021 ggaaatctct ctaaaaattc tttttcggaa aaaactccgg ttctttctaa tgtcgcaaag
    25081 tcttccttaa actcttcaat agaaggacaa atttctatgc aaaatcgaga agagatcgga
    25141 agacttctta tcaaaggaat agaattgggt caatgccagc ttgaagacgt ttcctacttt
    25201 caatctactt ggaagctttc tgaacgcgct tcaaaatttg taaacgaata caaggagata
    25261 agaaaataat ggtcggtcct tacagtttag atcaactctt agaaatccaa aaaagttttc
    25321 aagcaaacac agcaaataat ggagcaaccc cctttgtaga cttcaactct tcgggtgcga
    25381 ctttatccat gcaacttctc gacaaagttg aggttgctct tgtttccacg gacaaagact
    25441 ttaaattctt aaaagaaatt ccaagacgta cgattaccca gactctagcg gagtacaatc
    25501 gtcatgtatc acatggagga gcttggtaca gaatatctaa tattggccaa tccgatgaac
    25561 cttcatttag tgacgctcaa atggagagac tttataacga ggtaaactat atcgcggaag
    25621 gattctctta caacaaagtc attgacagcg ttcaaaacgt acaagatcca gaactcattc
    25681 aatcgaactc ggctttaaga cgtgggatgg aaaaccaaat gcgtcgttac tactttggga
    25741 agaaaaaact caataagaac gagcaggatg ggtttgaaac tcaaattaaa tcgttaggta
    25801 aagaatattt ccatgattgt aggggttctt taccatcgat tgatcagttc aaatattact
    25861 cgtccaaaat tagaacaaaa gcgttcggac ttgtgaacta tataaaaatg cacccgtcaa
    25921 caaaagctct ttacgatcaa agtttcgatc gtttgggaaa taacgtagtt cttcaaaata
    25981 ataaccaatc acccggaaat acaacacttt cgaatattgt ttacggaatc gctgactcaa
    26041 acgcaaaaga caacataatc gcgtttgacg acgacatttg gctagaccgt catgaatggg
    26101 gtgttccgat gcgaaaagac gcgacgggga actgggtgga aggtgccaca agtgatacgg
    26161 aagcccctcc aactccatcg ttatctattg atccaatcgc aagcgttccc aattctcttt
    26221 tcacaggaag ttacgttgga aattataaat atcgcgtgag tgcgggaaca tttagacact
    26281 tttcaggtgc ttgtaatgaa ttatcagttt cgataccaaa tggtggagca tcggaactta
    26341 cgatcactcc tggtaacggc ggagttcctg aaacacgtta tgttgtattt agagaaactt
    26401 caccaaattc aaatttgatt ttgtatatga ctgaggtgaa tcggaatttg cttggtgcga
    26461 gtacgatcat tcaagattta aatgagaatc ttcccggaac tacgattatg attttaggag
    26521 attttaattc gaagtcatct agtgattcaa caagaacttt agtactctct gagcttttac
    26581 ccttcacaaa gacactcttc ccatatggtg caggaggatc ttttagatca agacacggga
    26641 ttgtagaagc atataacgtt ttgcaaattt tagctcctga gaagttcaga gtcttcacaa
    26701 acgttcccgt aagactttaa ataaaatttc tttaattaag atttttaata aggggtgtaa
    26761 tgcaccccgt tttttaaaat gtcatcttac gaatcacttt atgaaaaagg caagttccca
    26821 agaacgaagt atcttttaaa ccgtattgcg atcgaggcta aaaactcttg gagtcataac
    26881 gttctgtccg cgaaacctgc ttggtgggga agaatggcta tgtcgaaccg agcgggtggg
    26941 ggagggggga ttttaattaa aaaaattacg ggaggttttc aagttttcca tcctaatcgc
    27001 ggtaagtata attatatgaa ggtgattgaa aatggacgtg gtcgttacga tatgcgtccg
    27061 gcccttctcg gtggaagtcg ggcacgtatg ggcccacatg gtccttatgt gattgttcca
    27121 atcacaaaaa atgaaaacgg tactcccgta tctcctcaac ataacgaaat caattcggtt
    27181 ttaattaaaa caggaacttt caaagaacca aacgcacacg gaaaggaagt tacaagaaac
    27241 agatacaagt acagacaaga tccggggatg actggacggg gaaacgtatt tgctagggaa
    27301 caaatttaca aaaacggaac tgtccaaaga tcgtttgtaa aattcgtagt cgttaaccag
    27361 tttagtcgtg acttttttca acctgcgatt ccggcacaaa aagtttttag tggagtgaaa
    27421 aaagacgtaa atcgcgctct gaaatctaaa cagcttaaaa gtgccgtagc aatggacaca
    27481 aaggatttga ttcgtatatt actcagtaaa aagaaaaaag tttaatcaac tggagatgga
    27541 ctaatacatt tttgatcttt tgaatcaatc acaataatat tatttgattt ttgatctaaa
    27601 atccaagttt tcaagattcc gttttccaaa actatacttc cgtctggatt tttggttttt
    27661 gtaccttttt ttatgtcgat gagagatact gtattcgtaa attctggacc agtgcaatgt
    27721 aattcatcta ttccaaattg acctattact aaatgtttat tagaatcggt ttcatatgtg
    27781 gccgtgtcta tcatattcag gattttgaat tcagcttgat tccctatata ccgaagtgat
    27841 tcagacagaa gtatatattc tttatttctg catttctctc tagaaatata gaatttttct
    27901 tcccaagcat cacctttata tcggacaacg gagctgtaat aacttttgca attatgaata
    27961 gatcctctat aaatcattcc tacaaaggga gccttattta attcttcttt cgtgtatgta
    28021 accgaagtaa attcatcatc taaaacaaat ccatattccg ttccaatttt tgctatgttg
    28081 taaaacttag catccaccgg attttgaaat ccttgggtta agaggtgcac tttttcacca
    28141 taatgaagaa tcttatattt tttggattcg gtcgtgtgtg aaacataaac agttacacct
    28201 tttaaattat tcgcaaacaa attgctatct atgagacgcg ttacaagaat attgtcattg
    28261 attatatatg cccaccctga tcggtcttga taccttattt ttgtccaaac tcctcgattt
    28321 ggttcgggtg gaattgattc tattatacta attacagcac cgaaagtgac cgctaaatgt
    28381 gttggctcgg aattcaaatt cggttcgaaa tacagtttaa ttccatttcg agaattaact
    28441 ataccaatat tggttatttc ttgattggag ttcttcttgc aaacaatcgt taaagagaat
    28501 agtaaaatta aaaaacttat aaccttgaga gaagttttca tttttacaaa ttttttcaaa
    28561 ttcaagaatc caaacaagat ttctattcat ccgattcaaa ttatttaact aactctttta
    28621 tatggacatt tccttacgcg aagaagaaac aagacgacaa gacggaagag acaaaggagc
    28681 ggtactattt acatatccag ttccacccga agacgctgta gtagattatt ttcgaaactg
    28741 tcttccactt ttgggacttg aagaacgaaa catttccgtt cctatagaac acggtcatcc
    28801 actctatcaa caaggtattt caacaaaagg ttctaactca aaatttccga aaatcggaat
    28861 tgaatgcgcg actgaaaaac actctcaatt tttaggatta aacgagcatc actttcaaaa
    28921 ttcaaatccc tttttggaat atttggaatc gattgcagaa cttcctgaat caaaacgact
    28981 tccttccaaa gcgtttcttg attctttctc aagacaaaaa aatattcaac agctccaatt
    29041 tacttgcgaa agtgatgtag tgatcaccgg atttgtaact ggaaacgcgg gaagaactac
    29101 gaatcgattt ttatatgatt cttctttagc cgttacttta cttcttgcca acgatcttcc
    29161 aatactacat ccgggtgtaa gtgtttttct tcccgaagat acagaatcaa atttgactac
    29221 gacagatttt gcagaacctt tctggggatt tgagattcga gtacgaattg tacaaaccaa
    29281 atcaattttt cgaacaaaac ctgcgttctt atttcccgat accaaaaagt tcgatgtaag
    29341 tttatctcgg agccgaacga agtttcaggg tcgtttcggt ttcgaggatt caagacttgg
    29401 tacaagaaaa ccccaaaggt aaagatccaa aaaatctttc tcaacagaga aaagaaactc
    29461 caaacgagtt tcttttaaaa aaagaaaaag aaaccggtaa acctatttct gctcggtttc
    29521 gagaatattt cttacgtgaa ctcaatggaa tttcaaaccg ctcctacgaa caggtttggg
    29581 agtccgtgaa tgggcgcgcg tgaagttgag tttttaggtc gaggatatat tcaaccgggt
    29641 gcaaggggtg catttcgaac aaagccacaa acaggtggga tttcaccgga cttcacaact
    29701 ctagtcctca tcggatcagc agataatgga tatttttcaa atgacagttc gttaccgatt
    29761 tcaaaacgcg ttttagaatt tagcggaccc gacgaagcaa ggtctgtact cggttccgga
    29821 gatttaacgg atgcggttat aaattcattt tctccttcca aagattctcg ttttgcaaac
    29881 ggtccacaga cgatcaaaac tttaaacgtt tctagaaatc tttctgcttc tgtgtctgtt
    29941 ctttcgatta caacaggaat ttctaatatt ataaaagcac aagtaccagg tccaaaagga
    30001 aatcaaatcc gatttcgaat cacaaacaac ggaactgtaa tccaggttgg ggataaagat
    30061 ggcatcgtaa gttctgctcc aattgaggcg aatgaattta gaattcagta cattggaaat
    30121 gcagaaacta caaaccttac ctttgacgga acaacactac aagtaatact ttctggagca
    30181 tcggctacgg atggttcact caatctaaac gttcctgtaa aagattatga aacgatttct
    30241 gaacttgtcg catatatcaa ttctcaatca ggatattcgg cgattttact ttctcaacca
    30301 gatcgaaaaa caaaaacctt agactatatt tcaactgtcg atgcagtaga tataaagtca
    30361 gggtatacac ttcgatcact tctttactgg caggaaacgt tcttccttac aaacggactt
    30421 gccgaaattg aattgggttc gcaaagaaaa ccgtgtgcgg atatggcttc attttcgtat
    30481 ctttatggcg gtgcaacggg gacagcaact gcaacggact ttcttaacgc gatcgacacg
    30541 gtttttgata cagaactcat aaaaggattc tacgttaatg tctgcacgtc gcttgaaacc
    30601 gttcgtcttt atctagctga caaactctca aatggtaatt ctccagaagg atcagacgaa
    30661 cgtttcggag gcgcgggtct tgatcttgcc cgaacgatcg atcaaagaat cgatgatata
    30721 aaagcgacta actctgagta tctggtcctc gggttttctc caattactcg ttacgcttct
    30781 gatcgaatca ctttaaaaac ctatcctgga tggatgcttg ctgttttaca caatgcgatt
    30841 aaagcgtccg gaaacgttcg agaaaccgcg acttacaaag acttaaacat tgtagatgca
    30901 cctgaaatac tttccaaaac gcaaatcaag aaaatacttc gcgctggtgg acttgttgtt
    30961 actagaaaac caaataacgg accttttaag attgaattcg ctttaacgag ttaccaatcc
    31021 gagaacttaa tcaagaacca ggcttcaacg gtttgtaccg ctcttgcgct tgtgaaagat
    31081 ttcagagagt ggcttaacgt tacttttact ggcgaagttc cgactgatcc aaatgctctt
    31141 ggaacaaacc ttacggatgc tgacattcgt actgcagtca ctcaacgttt tcgtaatgtg
    31201 tatatctctc aattcggttg gcttacccgg aacatataca caggtgagga cgcttttgac
    31261 gaaaactttg acattcgtcg tgatggtgat gttgtttatt tcgtgttccc taatggactg
    31321 atcgttactc cgatcaattt catgttcttt cttttacaat tggacgtaat tcgcggcgct
    31381 agcaaggaga attaattttg gctagaggat caagaccaaa ccctaacgtt ttaaccggaa
    31441 atgatgcaat agtaaagatt aacggacaag cggtcggttt tatgaagtca attcgagtaa
    31501 atataaacaa tcacgtcgaa agaattcaag ctttaggagt tagaaaaccc aaaggactca
    31561 aatctctcga ttggcaaggc aatgcttcag gagagtttca tattcttaca actcaaaaag
    31621 atggagtagt gaaaattgat acgtataatg acgagcactc ggacgatctt tatgatattc
    31681 ttgtaataga taaaagatcc ggaaaacgta tcgggctatt aatcggtgcg gtcaatacgg
    31741 aaggatttag tcttgtgaac aacgagatgt cagcgcggga acttgaattc gaacttgtgg
    31801 attgggaacc gatggaagcg tttaactaaa cacttttaat tttcccacca cctttcagaa
    31861 agtttcaatg ttcttccgta agaagaaaga agactttcag taaatttgta atcgacgttg
    31921 taaaaggaaa gcggcaaata aactatctct ttttctgaga tttgtttttc aatataaatc
    31981 caaaattttt tgtttccttt agctattgag taaggaggta gaggagaaac actaaatcct
    32041 agagaaatga gttttgcaac aaagtcctct aatcgcattc ttaaattgct aattgtaaat
    32101 tagtaggatc tagttttttt aatgtatcaa tatttgaaag acttgaagtt gacttaagat
    32161 tacttaattt atcttttaaa tataattctt tgaatatatt aattttttct gggtctgaag
    32221 gagttagtga aattattttt gaagtagatg ctaatttttg aatatataat ttcattgtct
    32281 cgataaaatc ttcggtagct tcatccatat ttttcccttt tcctatgata ccataagata
    32341 atgcttcaat gtatgttagt tgatctacgt cttcttgaat tttatatgct agaagtggaa
    32401 gagaaaatac tttgccgtct ctattaccaa ttaattcagc agcttgtatt ggaagaatcg
    32461 aagaagaatt actcattttg ttccttattt attattagtc ggcttttata tcgattttta
    32521 aatatttcaa gtttaatgta actggtatat ttctctcaag caagtgagaa attattcact
    32581 tttgaagaat tttattcaat ttggattatg tctataaaat ttaaaaatca aagtctaatc
    32641 ctaaaatcgt atatctttga ttttttcaat tttccgatag tttttagtca ttcactatga
    32701 aggaatgaga attctcgaac ccgaaaaacg ttactttcta aacgtaaaat tcgaaggtga
    32761 aaactattcc ttcctagctg aagttgcaga tccttcttca gagttagaca ttgagattgc
    32821 ggttgcgaag cgtctaagtg gtgcatccct tgaatcaata ccaaattctg tttacggata
    32881 cttaatcgcg gttgcaactt taaaccacgt tattaaagaa atgccagaaa attttcccat
    32941 acaatttaat tctttcgaag agatacgaga taaagaattc gtcgttaaac tctttaacga
    33001 atataagaaa aaagaaaact ggtttcagac agagttaaaa aaaaataggg acactagacg
    33061 aggcaatttt agacgagaaa aacattctcg atttcattct tataaaagag tttcggatac
    33121 tcccacaagg agtcacgaat ctcggaaatc tttttcacga gcagaaacga tttctgatcg
    33181 aagcaatgtc gaggatagat atagaaacgt atctgaaacg cacacgcctc ctttcggaaa
    33241 agagacaagt cgagaaaatg agcccgaacg aattcctgga aagtataagc ccgcaaatga
    33301 caaatatcct agcggaagag gccgggttct cgaaagaaca gattcagatg caaggagaat
    33361 ataagaaaaa ggaaatatta gaaaaaattg aaaaagagtt aaggctttaa atgtcatccg
    33421 aatcacttga tataaaggtc cgcgcgcgcc ctgactttaa agacgtcgac aaagacttcg
    33481 aaaggattgc caaaaaaggt aaaaaaggat tttcgttttt aggatttgga aaaggtggtt
    33541 ccagaaaagg taattcatca tttcaaaaaa actggaagaa aaccaaagaa accgcgtcaa
    33601 agtatcatgg tggcagcgcg ggcgcaacaa aactaggtgc agacggttca gacctagacg
    33661 aaaccgaaca cggtggattt tataacacac tcgacaaaaa aatatccttt gccaaagacc
    33721 ttctttcaaa aaagaaaaag aaaggtgaga aagaagaaga taacgaaaac tcctcatctg
    33781 gtctttctaa tcccacgagt gcaaaacaat ttcaaattca aaaagctgaa cttaaaatcc
    33841 aacagggaaa tttcgacaaa ggtcttttag gaaacggatc aggtacagtt tccggtgggg
    33901 gaaataacgg agccgatgca aaaggtaacg gactcactgc aatgggaatg gcgattccga
    33961 tcgcgggcgc tgcgtttgct gtagctggtg gaatcttaaa aaccatatcc gctatcgggg
    34021 aacagtatca caatgctatg cagtctcaaa gttcgacaat cggcgcgacc ggcggatacg
    34081 tcgggggtgg tagcggttat ttttcgaacg cagaactatc ttcggcaaac gtcgccaaag
    34141 ggcgcataac gggtgagtct atttttagaa aaggaaatac gattgattcc gaaacagtta
    34201 gatttgccgc gtcacaagga aaaggaattg gtgaagttgt taaagaactc gaaactatca
    34261 gaaaagataa caaacacgcc gatcttggat ttttaagagg gggtgcaaac gcatccggat
    34321 tctcaggtct taggcaatcc gagtatattt caaaacttgc aagtatttct gagaaccttc
    34381 gttcaaaagg tttctccggg gatatttccg actatacaaa gtttgcagcg ggaatgaaca
    34441 ggaccgatgg aactaaaatg gaccctgcaa gaagaatgtc acttgcagaa gagctttctt
    34501 ctcaaggaaa aaatggtgcg tttggtggag gtatatttgg ttctctttct tttgcaagtg
    34561 cattgaaagc aagtggagga gacgtattta aagcaatccg agaatcggaa tcaagtcccg
    34621 gaaaatatat gtcttcggct ctttcaggac tggatgcaaa tacacgcgga attatagcta
    34681 agttaaacgg aggtagtttt tctgaaatgt cttctatgaa attcgggtac ggagatttta
    34741 aaaaggataa ctcttcaatc caagcaggat acaataaagg tcttgaactc gataacatga
    34801 aaaaagaaat ctttgcttca aaaacgggag aagaagcggc taaggtcgga tatgaactca
    34861 ataacgcaat gcttaaactt tttgaagaga acaaaggaat aatgctcaga cttacaaaca
    34921 ccgtacaaaa tatcgaaaaa actttactcc ccattgtatc tacttcaatt acaggaattg
    34981 tctctggaat tgaaaaaatg tgtgaatatg ctggccccct tattgatggg attggaaaac
    35041 tcgcttccct ctcctcacct gcaggacttc ttgtaagacc aagatagttt taactccgat
    35101 ttttttgttc gttttaattt tgtgaaatgg aaatccacag aatctttttt aaactctttc
    35161 aaagaaatgg aatttcaatc gaaagagaag ttgaagaata cgcaaccgag ttccaggttc
    35221 aacaaccaca gaaacttacc aaggcaatca gacagtcaga taatcttgtt acgattccga
    35281 ttcctaatgg aattactttt aaatatgttt tgattttagc aaaatatctc accgacgaca
    35341 cagcaatcgg agttaaaaaa gatgatccgg caccactgat ttgtcgtatt aatggatcaa
    35401 gtcttgatca ccctacaagt cttgggtttg tcgcgtgggc ggggggaatc aatacgttac
    35461 gcgtcgcaac gacttacgac acgaatcaaa ttttgatcga aatctactta ggttaatgtt
    35521 tccagttttt aatttttttc ttcgaggaat tggaagttcg gttcgtcttg gaaaaagtgg
    35581 accgattttt aaagcaacac aaacaggaat cgaggtaaga aatacaactg attcgggtct
    35641 taccaaccta aaagttgcat caccaatttc gccacaggac gccgtaaatc tttcctgggt
    35701 aaaatcagag atactcacaa actggaatac tccggttcaa aatttatcgg aacttaggtc
    35761 agtaccagca agcgaacgaa aagataaaca gatgagggaa gttgaagacg aattcaccct
    35821 ttatcaattc gatgcggatt catacgcgac cgttccggac gtagtagatc cactgagggt
    35881 gattcttcca aatgatctta ctcttgtttc tcctggtagg tggattaaaa cgaaagcaag
    35941 aacctcactt cattcagaac taatcggact tactctcaac gatcatccgc aatatcaact
    36001 taggggagaa aaaaattctt cacttgggta tccaggactt agttctgatt ttggattgga
    36061 gcttctttct tctggaggaa ttaggagcgt tcttaggtct atttcaacca cagttaaaga
    36121 atttttttta ccagaccgat cgggaacact tgcacttgat actacgtttc aaggttcaac
    36181 ttctactgta aacggagaga aaggactagt tcccacacct cttacgacag acagagagaa
    36241 atttctttca ggagatggtt cttggaaaac gaattttgga tctttaaaaa actcaagtat
    36301 tcaaacccta aattataccg cttcaaaata tgaacgagta ctttgtgacg tttccggagg
    36361 aggatttaca gtatcattac caacaaatcc aaacgacaac gaagtagtag gaatattaga
    36421 tatttcaaat aaagcaggaa caaatccaat tacgatcgaa cgtaatggac aaatgattga
    36481 agatatatcc gaagactggc aacttgatct agacggtgga tctattgaga tttgtttttc
    36541 aagcgaaaag gggagttggt attttcttgc aagtaaagcc tatagtaatg ttgcaccttc
    36601 aaacggtttt ttaacaaata cccctacatt taccgaaacc tctttggctc cgtctgcaaa
    36661 tgcagtacgg caatacgttg aacaaattca ggtatccatt ttacaactgg tttctaattt
    36721 cggagtattt ctattcggaa gttcttacgc accacccgga acgatcatca aaaacgctta
    36781 ctttgaagga acaaccaact caagcggact ttgtacgatt caaactggtc tttcagacac
    36841 gattcttttt gtatccgctt ttatttcaga caatcaaggt aaatggttct ctcttcctcc
    36901 tttggggatt gccgcaacac tttactatga cgaatcagga attgtatcat tacagtttac
    36961 aggaaattct acattccaga atcgtaatgt tcgtttcagg gtggaattca aatgaaatcc
    37021 tttaaaaatg attttctaaa ggacaacctt ctaagatcgt atatcgatac aaaaatattg
    37081 tcagaaacaa acgcgcgtat ctcagaaaac ctaaatctta tttctcaaat cagttctaaa
    37141 attaatcttt cggaaaaagg tgcgctttca ggagttgcga cactgggacc tgacggaatt
    37201 ttagtttcca gtcaaagacc gctatctgga aacgtatttg tgtttcgacc cggtgaaacc
    37261 tcaccttctg gaaatgttta ttcatcttgg agttcactca ttacggctgt tgcgggcaaa
    37321 agcggactga aatttattca attcgacgat tcacttcaaa cagtaacaat tccggtggat
    37381 aacgtaaatt tttcggattg tattctttta ccacgattca aaaaacaaac tcctcttgct
    37441 gtaaccttta catctggatt tttaatcagt gcttggcctc tcgaagtaca aagtcttagt
    37501 ctaaaattct cttctcattt ttttgataac ctgggatcaa acatccttac gctcgtcgat
    37561 tcttctctcg agtattcagg ttctggaaac ggaatcgatt tttcaaccgg atcgttgagt
    37621 gtatttctaa aaaactcatc cgtcatttca aacacaaaga taatctttgc gcttcaaagc
    37681 cgttctctca atctagtcgc gttctctggt ctttgcacaa tcgaaacaaa ttgtattacg
    37741 ggcaacacaa gttcgatttt gaatattaca aacttaggtg ccaatttcgc tttcggaact
    37801 tcatttgtcg gaactcaaat ccaatttctt ggtacaagaa acaatcagga ttttactcac
    37861 gttttagaaa gaactctcac ctcgaaaggt cagattctta ctcgtgatgc gagtggaaac
    37921 tttgtttctt ttgccccggg ttttgataat gaaattctaa tatacgattc tacaaccctg
    37981 tcgggtttta aaagttcttc gattggttat cttttttccc ttccaggaat gaaatctatt
    38041 tctgattatg taagacagtc ttctccgtct actcaacttc ttacagcagg ctcaaaaact
    38101 cttgattgtt ctgtttcaaa tctatttcgt atcactggag gaaacgcaaa cattacactt
    38161 tcaaatctaa ctgaaaatca gatagtcaat gtgatctttg aatctacggg ttctctttat
    38221 tcactcagtt ggttaggtgg aacatttctt tggtctggtg caatcattcc aacacctaca
    38281 caaactgttt ccagaaaaga tttttattca tttattaaag tcggtggact cattttcagt
    38341 tcctgtattt tgaatatggg ttagaaattt gtttttacct tttgcatttt ttcagaatca
    38401 gaatcaaaaa acttatatag atcctgtaaa cgtaggtggt gtaaaccaag gcgaaacaat
    38461 ttttgctatg gtacaagttg gtaatatact ttatatagga ggatacttta ctgcagtcgg
    38521 tggagtttca agatacagaa tcgctgcaat tgacacaaca actggaaacg tgattcccga
    38581 ttttttatcc tccggtatag gagggggggt agatccttat gttaccgcct taacttatgc
    38641 aaatggaatg cttcttgtag ctggagtatt tacaagaata ggaggacaaa atagaaacgg
    38701 tattgcagca gttgacccga ttagtggaaa cgttcttccg tggtatccaa caggaggaat
    38761 tagcggtagt agtacttcta atatcagtaa atttgtagtc aaaggtaatg ttgtttatat
    38821 agcaggcacc ttcacgggag tagggggtct ttcaagaaat cgtatcgctg ctttagattt
    38881 aacaacagca gcagttttac cctggtatcc gtcaggtgga ataggttcag gacttgttaa
    38941 aaacattgtt ttatcagagg accaaaatac aatttttgca tgcggttctt ttacttcagc
    39001 gggtggtcaa ggtaaacaaa aaatcgtgtc ctttgacgta aacacgggtg ctgttttaaa
    39061 ttttacattt cctactttta cgaccgtatc ttctacgtgc attatggaat ctatattcca
    39121 aaaaaatggt aaactttata ttgcaggtaa ctttaatact atagccggac aatctcgtaa
    39181 cggttttgcg gttttagact ccataaccgg taacttatta tctctatatc cgatcagtgg
    39241 aattgattgg ccctccccga atatattcag tatcttgaat aaaggtaacg ctttatatgt
    39301 tttcggtaat ttttcatcaa tcggtggtca atctagaatc tgcaatgctt ccctagattc
    39361 cgaaacctta caaatattgt cttggtatcc tacaggtgga gttcctggac taaactcaac
    39421 gattcaacaa gcctttcagt gtggtgacga cgccgcttgg atttttggtt atttttctat
    39481 tatcggagga caaaatagaa acggtatcgc taaactcaat ctattttaaa aaaccaagtc
    39541 cttatctgtc tgtgtctctt cttcatattc atagtcttca tattctgaat taaaatcttc
    39601 gtctatatta gtatttgatt gtatagaatt ctgcaatagt tgtaaatttt gttggaatat
    39661 cggatttaaa attacggctc cagccattct aaagtcgtct tcattaactc catacagttc
    39721 agaaagagtt tccgcaattg tcggtttgtc ttgttcaatt cgtatttcat cgattaattt
    39781 ccaattggat acctcgtcct tacttttact taacttttct ttctcgtctt caggattttt
    39841 tccagtaaac tcacatacaa tcccagaaaa gtcgtcttct ctaaactctt tcaatcgatt
    39901 aaacggagat tcaaagtacg taagtagaga aaggtttgcg cgcgtcatag agagtttact
    39961 tttttcaacc tggtttcctt cggaaaatgt agcttgtgat ccgataaggc gaagaccaag
    40021 ttctgattgg tccatcccat gtcccatcag tacaaatgaa gtgcaccact gcataagatc
    40081 tttaaaaagc atatcgtttg gaatactaag aggagtccaa cgcacctctc cggcggatgt
    40141 accaataatt gggatacggt gcgagtcatc gattccagag atcatctctt gccattgaag
    40201 ttgtaacgac tcaattacct cttgtgttgc atcaccttga aagctcataa aaccttgcgg
    40261 atgttgtcta gaaaatgtat cgcggttgaa cttgagagaa ttgattacgg cgacaagatc
    40321 tagaatacaa gcttcaagcg gtgaaaatcc aaatatcctc attgaaacgt cagaaatatg
    40381 gtttttatga aaccagagaa tttccgaagc tgaaaatgtt tcgacaatat tgtcgtcaat
    40441 tatctggaca aaggctatgc ctttatcacc gcagtatcct ttccctggat ctactggaaa
    40501 gattgtcgca ggatctaaat accgaatctc aagtaacttt ccaaaactgt tatatactaa
    40561 atagaacgca atactgtcta tagtaagcgt atctcttatc atcatctcga aaacggatac
    40621 taggtggtct cggttttgcc agcccggtgt taagtcaccc attttttcaa agaaacgacc
    40681 gcactgcttc attttaaaaa gtagttcgtc gtttacagta tcgtcttcgt tttcggttcg
    40741 aaaccaaagc ccagtttttt tagaaatctt tgaaaacttc gacaagtctt cgaccctaac
    40801 agtatgtatt gcggaaataa gggaagttcc ataagcggag tttcgaagct gttgataggg
    40861 tattctccaa gtgggacgga gttgtactcc atcacgaatc tgttggagtt ggtcgtaatt
    40921 atatactgga tttcttcccg cgattttttc tgagttgatc tgattaaaaa aggattttgc
    40981 aagaaagtaa agacggttgt ttacgatctt tgaatctatg attcgggtat cttcttcggt
    41041 tctttttttt cttctctcta aatttttctc gtagtttatt ccgggcggac gtccgttttt
    41101 tttgttcata gtttccgatt ttgttctttt taaaaaaatc ggatgtgggg ttttacaggg
    41161 tttttcacat gcaaaaccct ggttttatta aaatgtaata tcggtttcta gggtacgttt
    41221 ctcttatttt ccgatattaa actttttatt taaattctat gtatgagcct aaagtcattt
    41281 tcgtttcagg attttaatcg tctcgaagtt caaaatcagt tcaccgtttc tggaaacaca
    41341 gttctaaacg cacccgatag aatgtatttt atcaccgaag ttatctctgc gagttcctgg
    41401 acaattcacg tcaaaggtaa caacgcggac caaacgttaa gaaactacga tcgtaaagga
    41461 agcggtgaca aacagttctt tcgtccgatc tgtgcaagtg aggcgagctt ttctggaatc
    41521 accgaagtat ctgggttttg gacaaacgca agttctgtct gtcattaatg aatatgtttg
    41581 gaaattcgaa aaacacactc gtaaaaaaga aagttaccgt tcacggtaaa accggtgact
    41641 accaagcatt tagaaacaca aaaacaaacg aagatattcg tactcccgtt gagaaaaaaa
    41701 ttgatcaggc aagacaggat cgaaatcgaa tttcgtaccg aaaagaaaaa tcaaaagaag
    41761 aaattcaaaa agaaaaggaa attacaaaaa ggcatttgga attcgaatct ctttcaaaag
    41821 aacaaagacg aacatacgga agtggtccca agctccccag acccggtatg attatgagag
    41881 tctatgcaaa aggtcgtgca aatgtgggag gaatgcttgc aaaaataaaa gaagtggcta
    41941 aagacgggaa aagtgtcgtt tgtgaactga cctctggtat gactcacact ctaccgatcg
    42001 aacacttaga aattgcaaaa tcaaaacttt tctccgatta aatcgaccct tctacattag
    42061 aagaatgaaa tattattcta atgggtatat tctttgagtt acggttttga aggggattta
    42121 aacaaacagg aagaagacta cgagtatcac gatctttccg cgtgtatcta tccgaatctt
    42181 gtttcttcaa actctccact tcctggttgg ggtacgctca ttcatccaga cgagcttcga
    42241 cgtataattt tttttggtaa cgaacctctc ttaacgactc gcggttctca aatggagaac
    42301 tttcaactca agaactgggt cgatcagact atacgagcat tcgggcaaga aattgattgg
    42361 gacgtgtatc caagactttt tcgttcccgt cctcttgtcg gacaaagtgg aagatttgat
    42421 cttgaaccgc gaatgggtag aattgaagac ttcgctgagt gggacgacac atacgactat
    42481 gatccttctc gcggatcaaa tttcttttta aaactcagaa gaaaaaatct atgtaagatt
    42541 cataaatggg ttttgactct tccttggaat gggattacag ttcttgatct tacaaaccgt
    42601 gcaagtatcc agtacaaaaa cggaatctta cgtgcacttt atactcgaac tccttttatg
    42661 aattctggac caccacaagt tggaattcaa gggtttcgca ctttacaatt ttcgaattct
    42721 cttcctggtg cgtatcaagt tgattacacg accggttacg atcacgcttc ccgtgttccg
    42781 cgtgaattaa aagaccaaat tttaaaatat tttgcaattt gttttctatc ttcatacggc
    42841 gagggtatta tcggcgggat ctcgaactat tcaacttcgg taggagttat ctcggaatcg
    42901 atagggacaa cgatgtctgc tgaaaacgca ttttttggag cgcggatcaa acaatttact
    42961 aacgagttaa aagattggtg gaagacggca aaaattcgat attcagggat ttcatttgga
    43021 gccttgggtt aatggatgaa ttttcttact taaaagaaat caaagacgaa agttttctcg
    43081 gctacttcgc aagttttcta cttttatttt ctcaatttgt gatttggttt tggaaaaatt
    43141 ggaaagatac atttccgcaa aaaaagaatt ccgaactcta caaagttgaa agtccgtttt
    43201 ttcattcttt tgcggaagta acgcgactgg atattttttt aattaagaat ctgtctgttt
    43261 ccacttcgga aatcctcttt gatgatttgg tttcactcta caaaatcgct cggaaaagaa
    43321 aacttgaatc catcaagatc gatctcgcgc actatggaac cgtttctctt tccgctaaac
    43381 acgctttaaa aaggtttcta gactttgttt ccgaatttaa cggtcttcgt cttgtgatta
    43441 agtttccaac tacttcaccc gatgcggtga atctctacct ttccttacaa aaacatattt
    43501 ctaaacttaa tggtggaagg atcgaactct atctaaacga ttatggagaa acaaaacaaa
    43561 aattttctcc gatacgttaa tcacttctat aacgaaagag tgaattacga aacatttatt
    43621 cctcaattga tcgaagaaac gaagtcgcgt tttgtaaaaa gtgagaactt tccttttctc
    43681 aatttcgaga cggggaacgt tctcatcggt gtcaggggaa ttagcataat taaaaacaaa
    43741 gtcgttttaa acgatgattc cttcgacaaa ttcaacgaca ttctattcaa tatctacccg
    43801 ggtgggaagt cttggggaag cagagtcgtt acgatcgatc ccggtaatgt ttcggaaaaa
    43861 acattagaaa agtacggagt tataggaggg gaagcacgaa cagaagaagg actctatctt
    43921 gtaaagatcg gaactcatca cggacacgaa gcttttaatc aagcttcaaa ctttaaattt
    43981 agacgagaca aagacggaaa tcatatttgg tcaagtgatg atcctgtctt tcgtggaaaa
    44041 attggtttaa acattcacgc acaaggtatg aaaaaagaaa atgtaggtgt atcttctctt
    44101 ggttgtacag tgacgaaagc aacctggcaa gattcagagt ggattgaatt aatatctgtt
    44161 tttaaagctg cccaacttcg cgcgaaaaaa gaaaacccag actttaccga tttttgttat
    44221 gcagtattta atcaagaatc cattaaaaat atcttaattt cgaggtagaa ttgaaaaaga
    44281 aaatttctgc aaacgaaatc ctaaaagtct cacccgattc tttggaagct aaagaatacg
    44341 agaagaaact ttcaaactcg attgtagttg agaagaatct ttttcgagtc acaaatcagg
    44401 catttttttt aggacttttt tttcttttca ttggtcttta tactttgaag acatttccgg
    44461 aagcaaaaat ttcagaaggg tttggcgcaa ttagcgtttc aggacttttt cttacttcgg
    44521 gtatcgttct catgtcttgg tttaaaacag gggaaattct aaaagttgtg ggggaattta
    44581 ttgttaaagc tcggggaggt agcacttaaa actttaataa ctaaaaaaca cacgtaatct
    44641 tttaaattaa aatttttatg aggttacatc tatgaaaagt tatttgactc gttttaaaaa
    44701 ctttatcact aaacacaaat ccttccttat ttcaagaata ttagttttct ttattttatt
    44761 tacttttttt aaaatcaata accttgaaat tcatctttct cataacgaag aacattttga
    44821 aagcgtgtct ccagtaagtt attctaagga ccgcgacaaa ctcgtttgtt atgcaaataa
    44881 tactcccaaa gaagttcaaa aaacctgtga ttttttagat tccgaaggta aaaagtaatg
    44941 atacgttttc tatttcttta tattcttttt ttattattta attgttcttc ctttggtagt
    45001 attcctacta aatcaaactt aaatccttct catgataccg gttgttccga agtaaaaggg
    45061 ccttcttggt ttttatgtat ggaaaaactt caagcgactt ggcaaaaaat tgaatcttct
    45121 aaagctacga ttactatcct ttcaaaagat agggaaggga agtatgtacg tttaaaaaaa
    45181 agaatctgtt ggtctgagta tttttgtcgt gatttcgaag aagtcgtcta cgctcctact
    45241 ttttttcaga ggttaaaagt cactctttcc acggttttaa tttcagtctg tatcgggttt
    45301 ttaatcggga tttcttttta aattggattt gaatattcca cagtactacc gagaaaacct
    45361 actggcaaaa gcaagactat tgttaagagt aattttttaa taaatctaat attcatatta
    45421 gatataaaaa aatttgattt catgcactaa acgaagcctg aaagccaagc taggcgtaat
    45481 ccaattactt taacctaagt cgcaagcata aatgtatagt tgctagatat atatagaata
    45541 tccaactaag ccaagcaggt ccataattat ctttttgctt tagattgtta tgtcgaattg
    45601 aaaaattgtt ggcgatgtta aataaatcac tttcatcttt cgttaatagt tctgtcttaa
    45661 tcgttggtct aagatattcg agaacatcta ctaactccct aacagcttct cgtctatcag
    45721 taggatcaga atggcggttt cgatatttag agattgctct ttccactctc tggctaatta
    45781 acttagattc ttcttgagca gccggaacgg atgcctctgt taactctttt aggccagggg
    45841 ttagcataaa ttgtatctcc cctgataaat ttaactcata gccatcttcg aaatctctta
    45901 atatctgatt gaattcattt ctatattcag cttgtccagc agctgtatca aatgtactat
    45961 aatgatagcc acatccggcg tatgagtgat aagatccatt aagaggtttt gatatagtat
    46021 catacaagaa ttcaatcatg tcaaaaaaag tatcaaggtc taaagattgt aaattttcat
    46081 gtattggcca tttaacttct cttctagtcc tacgaaaaat aaattcgtca atgtcaatcc
    46141 ctgcctttcc ataagtataa ccctgatcca cacaatagaa tccataatat tcctgaaaat
    46201 aaccactatc tgagaaatgt gtcgcaatac ttttaaacga acgttttaac ccatcaagat
    46261 caaatttcgc atttattcct tttctttgtg accaatattt tttgttcata atatatttta
    46321 attagattac gcttaacgac gtttcgtgag cacaaaacac ttggtccgcg atttgcaaag
    46381 taagtgttta aatctaatcc tttaaaaatt taagcaactc gttagataaa aaattaaaac
    46441 cattcacatt atcttcataa agtagcattt ggaactcata tctataataa gttctgatga
    46501 taacttttgt gtccctaatt aatcaactac tgctcatgga gttgcaactt ttcgaaatat
    46561 ttctatgaat tttccactac ctcttttact ttcacctttt ttaaataaat tttaaaaatt
    46621 tttaattaaa aaatgatttc ttattttcat ttttttactt agtttgcgag atacacctgg
    46681 cacgaattgc caaacgatat aaacaaagaa ccatctttta gtttcaaaaa actaataaaa
    46741 aaggatcata acattttatt atatggaaga aacgctctta aaatttaacc ccacaaaact
    46801 taccctagaa gatccgaata aactaatttt agacgattca gaagacaccc ctttcaaaac
    46861 cctcgaagga gaagcctacg aagaacttaa aaattcaatc aaacgaaacg ggattcttca
    46921 ccccgtctac tgtcaaaaag actatcgaat tatctccgga aacaaccgtg ttttaatcgc
    46981 acgcgagctt ggaattttag tcccagtcat ccgctttcgt ttggcaatag acaaagacgc
    47041 ataccaagaa attctctacc acacaaatat acccggcaga caagtcacgc cagcagacag
    47101 aagaaaaatc gtattttcta aatttaaaaa tgagttagga aaacgcggag cactcaaaac
    47161 aattcaatgt cttactggga tcggcatgtc cactctgaaa caatattccg tagatttcca
    47221 gaaccagaaa gaatttgaaa attttggctt ggacaaacag aaaagaaaca aagggctaaa
    47281 actattcgag caataccaag aattcaaaaa acaagaaaac gaaatcaggg ccgaaagggc
    47341 aaaaatcgaa agaaaactta ccgcaatcgc tccgttaaaa tattggacct ctggtaaatt
    47401 tgaaaaagac atgtcataac ttttactatt tatttgtata gcccgatgtt ctaagttacg
    47461 cgtgcaagtt ccttaagtaa gctttgaaat gttgtaggat tctctttttt taccggactt
    47521 aatctcttga atgatcgtag gagagagttt agccgttagc aattccgaat ttactctgga
    47581 ttaatcgaag agcgttttct cttttctcaa aatttcggta atttgtaaat acaatgtagg
    47641 gattttattt tcaacaagat cccaaactat atcgtaatct acagtaaagt atccatgaat
    47701 cagatgattc ctggttgctg aaaactttct ccactcggga tcaggatatt tctttttaaa
    47761 agaatcagaa agcttattag cggcttcccc aataatttca atacttctaa caaaggcccg
    47821 tttaaggacg ttgttaatta agaataaatc tttatttgtt ttattaaact cttctcttaa
    47881 gaaaagtatt tctccgtgaa tatgtttaat ataatctaaa tcagacttca attaagatag
    47941 actctttttc aactgattgt ttaagggaac cggaaataga atcagaagtg agtagatcga
    48001 ctttcacttc aaacaaatct tctaacaaaa aagtaagatt tatatagtta tcaaaatttt
    48061 tcattccgct cttgaaagta acgagaaagt cgatatcact tttcggattt gcatctttcc
    48121 ttgcgactga gccgaaaata tgaatagcct gaacccccaa agaatctaac tcttttttgt
    48181 gatttcgtag agattcctga ataattgttt tatctaaaga atcaacggct atcatagttc
    48241 aaatctctct ataattcttc aaaagtcaat atttcttaaa tgtttaatta aaatagttta
    48301 tttatttagt tctaaatcat taggatctaa gagcgtttgc gctttttcta atcttaaaac
    48361 gccttcgaat atgaactgat tctcgaggat tgccttcatt cgcaaaaaag aagaatttat
    48421 agccgtttct ttcaaaaact tttggcattc cgccaaatat gaaattatac attatttcaa
    48481 gcaatcaatt aactatttac atgtttagta ttcctgaagt cagcgaatat ccaaagacta
    48541 ctgcatttta aattctattt ttcctttaag aggtcgaatt taagtttcac gaaagagcca
    48601 ataaactttg aatatgtatt aattaaatct ctctcggcct tacccggatc gtttttataa
    48661 aacacctcta tatcggcaat caaatctctt aattcattat aattctgaca tgtttctgaa
    48721 aatatttctt tgctcaaaaa attttctaaa ttcaaagata taatggaaaa taagttacta
    48781 atcaccttta aatctattcg aattcttcta cctctttcta catccaatga aacatcacct
    48841 aatatcaatt taattttttc gaatagattt tctattctat tttcaaaatc tttcgcaacg
    48901 gaaaacatta actctctttt tttaatatct agatttgcat ttttagtaat aaatcttgca
    48961 atgagataaa caaatattag gttcaagaga gggaataatt ctttgattaa agttgtgacg
    49021 gtcataagcg acggacagat aatatgaaaa ttcaagcatt attccttttt agctttatta
    49081 ataatttctt taattctttc ttgcaaactt tcatcttgat tggaaattat tttaattttt
    49141 tctcttatta agtctattcc atatttacga acgagcccgc caaaacattc ttccaaaaat
    49201 gatgatgggt atccccaggt atcatccata tcaatttcaa ttgtctctgt atctgaatca
    49261 tttaatgctg gttctaaaaa aatttctcta aactcttcac cagattttgg accatcaact
    49321 ctatatctgt gtccaacaac atcggtaaaa tcttttgcaa tttttatttt cgttatcata
    49381 atagctgaat ctcccaagtt aacattgttc cataaatttt agacgaaagt tttgtcgggc
    49441 gcatcttttt gacgtccaca aaaccaaaat tggaaataat gtgaaattcg gcaatatgct
    49501 tatttttggc tataccttgt atttctggca acccaaaccc acggtatttt tttctagttt
    49561 ctgacctaaa ttcccctttt aaagcagaca atatataatc tgcatcagaa tggttactga
    49621 agaattcaaa aacaaaatca aaaatatgct ccttcagctt tttagcaata gtttcagaaa
    49681 ttcctaaacc attatccaga acataaaatc gcaacctttt ctctttttcc acgaattcaa
    49741 ccattaacca ccaatagcgt cttaatttat ttttcgaata cgcgtgttgt gcaatatttc
    49801 ccgtagcttc attcaaagaa cgataaattt tatcttttag aaatttatta actgattgat
    49861 tatttttaca ctttttaagc gaaaattgaa tcgcctcttt aagtgttttt ggttctacaa
    49921 gaagcccgcg cctaattgca aaaaaattct gatttactga tatgaaatcg gcattggatt
    49981 ttacatactt ataaaatcct gaagcctcta aatatttcct tgcatcatga tccaaaggta
    50041 cgttaccccc gatcgaacca gtattatgag atcctctatt tttttcagta atagataaga
    50101 gatataagat ggcatcacct gtaataatag aaatttttga taaatttaaa taagtgttgt
    50161 tccctttact aaccgcttct tcaaccttat gaaaaaataa tactgtctct tctaaatttt
    50221 ttagaaagct caaaatttct ggagcttcga taattacttt cgtaaaatac tttatattct
    50281 tatttttttt taatgaccga gctttttttt gacgtttaat tgcttttcga cttcttttat
    50341 ttaaaagtct tttccatcgg aatccctttc tatatttctt catattttgt taaattatat
    50401 ttccaattac gcctaaaaat aacagaatat acgaatatca taaaaccctg aaatatatca
    50461 atcccaaaag cttagaaaat agagttgtaa tgcagttcaa cgaaactgat ggatgattct
    50521 caaaaacagt ttggagtaga ttcttatgtg atgcaatagg caacttccca taatgtggtt
    50581 tatgactcat tggtgaacat ttgttcattt ttgagacctg aaatctattt cctaattttg
    50641 atttatatat attaatattt ttgatcaact gcatttacta tgcaagttat gactcaattc
    50701 cttttaaaag aatatagtta tatatttcta caagttttcc cttacgcttt tttgatagct
    50761 tttctataac aagtttttta gtaatattct gattttttta accgatagtt aatgtattaa
    50821 aagtcttttc aaccgggact tttaactcct tgggtaaatt ttttaatatt catttcagcc
    50881 tcattcaact ggggctattt tttcctgcaa aaaatttaca gacaaatatt tatttttaaa
    50941 aagatagctc ttattctagt tttggataat agtatttgta tcaatttgac ttatacaaac
    51001 cactttccag ttttataata taactattta tttccttatt cgataatact taattttagg
    51061 aaaaaatttg caaagtttag attttaataa ttcttcggaa aaatgattta tagattaatt
    51121 ttccattcat agaatgctgg aaatacgagt atcggagact agagagttaa aattcaacta
    51181 ttgaatatat ttttttttat actttggaat ttgagaaatc tacaaagtga ttatcgaatt
    51241 cgtctattgt aaatgctcgc aacaagttcc gctctttccg aacgctccag agtgggatac
    51301 ctaactgcta aatcaaaatg tttatctgca atattcatag tgacaagtgc tttcgaagca
    51361 ataagtttca aatgatagtc atgcccatcc ataatgcgat ataagcccaa tacgcaaaat
    51421 gaaaagattc gacttaaaat cggagtcggt gcaccatcaa tgaccaactc tctaatttcg
    51481 aacgcgtcgt aatgcaaaat cgcaactgac caaagaatgg cgaatatcaa aagcccaaaa
    51541 gcggaataag tacccaagaa aatattattc aaaggaagta tgtaacaaaa aatgatagca
    51601 aatagaagag cgattaagat tccagataac atcaagaaag aacggattct ttcatcacct
    51661 cgttttctaa tcatcatgaa tcctaaatca aaagaaatct ttattactga aataaagcca
    51721 aaggctgtca gtaaatggta gttaaaaaga ggagaaaacg aatagccgga catatcattt
    51781 atccgagcat aaccaccgca aaaagaaatg atcgaaaatg ccggaagtaa cacaaagatc
    51841 ataatcgttt gataagcatt catcgaatat ttaattttag caattgaata aactaccatt
    51901 tcaagaaata agggaataaa tggaatcggg aataagatcc agttagaata tatttctcga
    51961 tattcatttg gaattaacaa tcgcataccg tatccaacca tccaactgca aagcatgaaa
    52021 cataaaaata agaaatgctt ttgtattttc gctctaggtt gaatgcgata cacataaatt
    52081 ccaaggtata gtataaagaa acctgtaata gatgttatca ttcaaattct ctaaagcgat
    52141 attttgacac gcgcttacga tgattttgac gcaatttctt gtaaagtttt tttttcaatt
    52201 tctacgacag agcatacaca tagctctcct ttcaaatata atccagggta gtaaacatct
    52261 tcatagaacc gatgagaaag atgtgctcca aattttttat aaaacaaacc tatactttta
    52321 agcgcacgcg gatacattcc atagattatt gaaaattgct tttgaacaca aaacttagct
    52381 acagctttaa atgtttccct ggccgctcgc caaccatcat aagtatgaac aaatgctaaa
    52441 gaattccaat cggcgaccct ctcctcaata actgcataac gtctatgagg gatcttttcg
    52501 tcttcattgt aaatcactgc attttccaaa ggaattatat tatatggctt tttttcaact
    52561 atacgcatta ctgacaaaat ctcactttcc ttttcaaaat aaaaccaagt ggaccattca
    52621 tcataattga atgcccgcca gggtgtatca ctatatcctg cactgtcaaa tgaccgacgc
    52681 aaaaaatctt tgatccgagt aagctcccta ctggaaccag ttcctgaaat cattttaatc
    52741 gagttttctg aaatcaatgt agacataact ttattatgtc tcttattttt aaaaaaatca
    52801 agtagttgta ctaattttag aacacaatat tttattaaca aattacttta taaatttgag
    52861 gattgaacct tttaacaatt cgtagctatc ctttttgact ttcgtcagaa gtttaactag
    52921 ctcatatagc tttgcatctt tctttatctt atagaagaat cgaatttcct cgtcgctgaa
    52981 gatttcgacg tttgccttaa tcatatctcc ttcacccgtt gtcagccaga cagaagaaat
    53041 attcgtatgg tgttcaaaat taactgcaaa tgttgaagtc aacggccttt tcccagcagc
    53101 gactctataa aggttggtat gatgaatctt catccgaagt gcaatacttc ttggatttag
    53161 ccctttagtt tccaataaga aatccaaagc aatatttaac cgcttcaaga cttcatcatc
    53221 gactttcgga tgcttttcag atttcatata atagcaaaat tataattttc taattgtgcc
    53281 tacggcacat tttttaattg acttgttgcc agcggcacaa tataaattga ctcatcttga
    53341 attcaatata agcaatacag gtctataaat gtcagattca aaaaagttca ttcgtatcaa
    53401 aaaaaataaa ctccttgcat tcatccttta tagagtcgtt cgaaattttt tagaaaagcg
    53461 taaaattcta ccattctttt ttaactcttc gttttggttt ccttccactc aaagcaaaag
    53521 ggaacattcg aaaaatctcc tgcaaaatat tgatcttaat caagttcaat tgaatgaatt
    53581 tttggacgaa gatttacaat tgccagactt tgccatatac acagggccca gcactcaagc
    53641 gtcgcaccac ttgaaccacg aattaaatat aagttttaag gattttctga attttaacag
    53701 gttagaagaa accaaaagaa taattcacct caaaggaaaa cagaccaacc tgttagaatc
    53761 cgtctttaat tcgatcactt ccttccataa atcctattct ctgatttttg tttatgataa
    53821 ctaaattttg aaagtgagat tgatgcaatc gaaaagtaaa aattgaattc aacatcttaa
    53881 ttgatcaaaa cctaagtaag aggtaaacct atgataatca attattttaa aataaaaccc
    53941 ttggatttca cagaatccga gttagatgaa tactcgaaat atataggctt tccgttatac
    54001 aacgaagaca aggaagcaat tctaaaattc aatggttttc gcaaggctat agcaatcata
    54061 aataaacaca gctttaatgc tctcagtcat cacttttcgg atgatttaaa aagtaatgaa
    54121 gagtttctaa aaagataaat tttttaaaat caagatcatg tccaagttcc tttccatatt
    54181 tgatatttat acagtcggaa ttttagatta tgagaatttt ttaaaattag gaattatcta
    54241 ttttcatgct tttggggttg tcattggatt tttattagga ttctcgaaac tttattcaag
    54301 cgatggtttt agtaaatctt acgggtccgt tttacaatcc gccgcgtttt ttctgatttt
    54361 aaataatggc attttgatcg atcaaggaat tttacgttac gatagtagaa ttttattcgg
    54421 ttcttattat ggcttagttc tttattctag tttagctgta atagtctgtt tcaactattt
    54481 atttgaatct ttagataatc cttggattta ttgtaaaaga cttttagcga tcattccaat
    54541 tacgatttta ttttcttatt tcattcctgt ttattacttt atatctttca tcgacatttt
    54601 aggaattgtg atttctattt ttacttttat ctggtctttg agaaaggttt taaatactaa
    54661 aaaatctatt ttatatttta acctcccctt tctttccctt ctaatttcta tttgttttgt
    54721 ttttgatttc tttggtacga ttttcgataa gaaggatttc ttattctttg cggaattaat
    54781 tccgggatca gtcatttgtt attcgattct tttagaacgt ttttttcctt ctttatttgg
    54841 taaggttatt gtttcgattc cagatactaa tttagtcaaa gaaattgaat tagaaaccat
    54901 tcctacccca gaggccaaag aaataaaaaa atataaatac ccgcatagag acttattaga
    54961 agggattgaa ttagaaaaag ttaatactaa actgaatcat tttatagatt caaaaggttt
    55021 tatagacgaa gaattgagac ttcctgattt tgcggctgat ttaggtctca ctactcatca
    55081 ggcttcctac tatctaaatc aatatttgaa tatgagctat actgaatttc tccaattcca
    55141 cagaatcaac gaagtgaaaa atatgatacg tataaaatta aattataatc ttttaactat
    55201 tgcactggaa tgtggtttta attccgcttc ttcgtttcac agagcttgta ttaagtttac
    55261 aggtaaatct cctcgagaac ttaaaattta tattcaatca aacgaagatt caagtcttac
    55321 tattctaaaa aaaccaaaaa tacaatcgca ttcttaattt atatatcact cactttcgaa
    55381 aacctattct acttttttta ctatattata caattatttc aatttcttga cttcgcttcg
    55441 atcgaaacac gcaatcgtta cactatacat tagaaatcgt tttaggaaat atacagaaat
    55501 aatgctcttt aaaatctcat cgaaaacaat tcactcttct ttgctgacat aggttgaaaa
    55561 ttaattccat atatgctcgg tatatatcta ttctcttcct tatcacactc tttaagtctt
    55621 tcgtagtaat ccagacattc taagattaga taattattag cagtatctat tctttgaatt
    55681 gtatttagat cattagttcc acttttaaaa tgaaaaccta acacagttaa atcacaataa
    55741 aaagatttgc cactttcttt taaattatat ctacaagtat ccctttgcgt cccaatataa
    55801 caatttacac acaaacaaac aatcaagatc aatattctta gtttcatatt cttcctttct
    55861 ccgttataac ttccatttat tcggtttcca taagttatcg agcaaacttt caaaatagaa
    55921 aatacagaaa aaaataggaa agttaaattc aatcgatcat tatctaaatg ctattacact
    55981 actcttttta tttgaaaact ttttcatatt aattccatat atactcggta tatatctatt
    56041 ctcttcttta tcacactctt taagtctttc gtagtaatcc agacaattga gaataagaaa
    56101 atttattcca tttggatttg gttcgccatc atttgcaaat ggggccaaat ttaatatttc
    56161 acaatatatt gctgaactac tttcttttat gttatatcta catgtatctc tttgcgtccc
    56221 tatataacaa tttacaaaca aacaatcaag atcaatattc ttagtttcat attcttcctt
    56281 tcccgttata acttccattt atttggtttc caaaagttat tgtatcgcgc cttgtgaaca
    56341 aatgtcgcat gatgaataaa ttgggcttga taagcaaaat aattttgaac tgaaaagata
    56401 gtcgttccga ttaccattgg gccgtaaaaa tcaacacttg tagttgctgc ataattcaca
    56461 cccgctatga ttgattttcc ggtattgccg tattgatcat aacttttcgg aagtgcatca
    56521 tactctcgtt tgtaggctgc cctctgttca tggatcgaat aaaaatttcc ccaggacttc
    56581 ttaatccact gctcattagc atggattgcc tttttattta aatcccagct atgttcttca
    56641 tcatgggcga ttcctgaacg atcaaataag gtaaaaggaa gattcgaagt tattcttttg
    56701 aatagatgct aggtatatat cgattttctt ctcggttgca atcttttaat ttctcatagt
    56761 atctgataca gtttagaagc gaaaaattta gcgtagcatt tttcctattt tcaaattcgg
    56821 caattgattc agattccttt tgtgaaaaca atgtagtaat agatgcaaat tcgcagctat
    56881 ctggactagg cccaagcaca tcgcctgctt tcaagttatt cctacacgtg tctctttgag
    56941 ttccaatcga acaattcata ctcgcacata taaacgcact gaaaataagt atattcaatc
    57001 tcattaattt atatattctc ccgttataac ttccatttat tcggtttcca taagttatcg
    57061 agcaaacttt caaaatagaa aatacagaaa agaaatagga aagttaaatc caatcgatca
    57121 ttatctaact gctattacac tactcttttt agttgaaaac tttttcatat tgaaaccata
    57181 tatactcggt atatatctat tctcttcttt atcacactct ttaagtcgtt cgtagtaatc
    57241 cagacaattg agaagctcaa atgttaaaat ctgatctctt ttctgaagag tatttacatc
    57301 catatttgga tttgtcgaag ctgtaccagt tcctataaat ttacaataac cagaagatat
    57361 gctttgatgc aaattgtacc gacatgtatc cctttgtgtt ccaatagaac aatttaaaat
    57421 ccaaaaaact aatagattcc aaatggttat attcaatatt attaatttca tattcttcct
    57481 ttctccgtta taatttccat ttattcggtt tccaaaagtt attgtatcgc gccttgtgaa
    57541 caaatgtcgc atgatgaata aattgggctt gataagcaaa ataattttga actgaaaaca
    57601 gagtcgttcc gattatcatt gggccgtaat aatcaaccgc tgtcgttcca agataattca
    57661 cacccgctag gattgatttc ccggtattac catatcgatc ataacttttc ggaagtgcgt
    57721 catactctcg tttgtaggct gccctctgtt catggatcga ataaaaattt ccccaggatt
    57781 gtttaatcca tccttcatta gcatggattg cacccttact cgttgaccat ctatgaagtt
    57841 catcatgtat gatccctggt cagtcaatta aggtaaaagg aagatttgaa attattcttt
    57901 tgaatagatg ctaggtatat atcgattttc ttctttgtca cactctttga gtttttgata
    57961 atactgatag cagttcagaa gaagaaatgt tattctggtt gttcgacttt gtataatatc
    58021 ttcctccgca ttagacggta atggtaatgc tgccgttgtt tgcaaaaatt cacagctatc
    58081 atcacttgga ccaaaaatat cttttgcctt caagttgtac ctacacgtat ccctttgtgt
    58141 tccaatagaa caatttaaaa tccaaaaaac taatagattc caaatggtta tattcaatat
    58201 tattaatttc atattcttcc tttctccgtt ataatttcca tttattcggt ttccaaaagt
    58261 tattgtatcg cgccttgtga acaaatgtcg catgatgaat aaattgggct tgataagcaa
    58321 aataattttg aactgaaaac agagtcgttc cgattaccat tgggccgtaa taatcaaccg
    58381 ctgtcgttcc aagataattc acacccgcta ggatcgattt tccggtattg ccgtatcgat
    58441 cataactctt tggaagtgca tcatactctc gtttgtatgc tgccctctgt tcatggattg
    58501 aataaaaatt tccccaggac tttttaatcc actgctcgtt tgcatgaatt gcgcctttac
    58561 tcgttgacca tctatgaagt tcatcatggg cgattcctga acgatctaca atcgtcaaag
    58621 ctgaattcgg tttgtagaga aaataaattg ccaaagcaac tgttggacct aagtcttttc
    58681 ccaaaagcgc aaatgacata aacttttcaa catccttcgg caaggtcccc ccacaccgac
    58741 catttccttg aaaatttccc caaaccatat tgttctttcc actcgcggga caaccaggac
    58801 cggaagtatt tcgaatctgt tgattgtgta aagcaagtaa cattaaacta ctttgttcct
    58861 tctcagggct attgggtagt tgtgcgtatt gatacaatgc tgcataaaac atcatatcca
    58921 aactatgacc cgacgaatcc ttgtagttca caggatttcc ttccacatac atataacgat
    58981 tttgaccgtt gactgattct ggatcaatca ctgtatccgc ttgaataaac ctacctaacg
    59041 ttggttcgta aaaacgagat ttgtagtagt aaagaccact ctctttgtct tctacttgac
    59101 ccgtaaactt gtaacggaat atatctggac cataagaatc gtttcgtatg atagaaccat
    59161 agggttcata agaaacgtaa ctcactcctg gttctggacc actcgctgga tttccagctc
    59221 catctgttat catttgaatc gatcctaaat gattgggatg ataaaaatac attccggtta
    59281 cgggcattcc ccctacactt ccaccacccg tcatacctac ccctggattt tgaatactag
    59341 gaactcctgg atttaagttg gctccaagtg caagaaccca tggaggatct ccgtttttac
    59401 caccggttcc gggtaacact ccacaaccgg gtaaagaagt aactacaaat aaagacaata
    59461 tcagggccgg ggttcctaca cctctccaac ccagtctaat aagaacttca ttctctttta
    59521 ggaaataagg atatactaaa taaataactg ctaataatag caagaaataa aacgccttgt
    59581 aaaacgaggt tggaactcca gaccgaaata atttagaata tccaaatata ccgataaact
    59641 cagatttaaa cctgtttttt aaatagtcat cacaatcaac cgtcacgtct ttacagaatg
    59701 gttttgtgag agttcccaca aaaaatgaca ttttagaatc ctcggattca tcccgatttg
    59761 tagtagttcc taaaattcta ccgacaaacg attcgattga aaaatcactt gcaatttctt
    59821 tcctctgttc aacgttccca gaaattcgaa gcgtcgcgtc ttctcttgtc cactgagcca
    59881 ccgtttcccc ttgaattcct tttacataca aagtatgtct ttccgcaacc ccgggatttc
    59941 ttacgatttc gtaatcgttt ccaaaaaaat aactcgtagt caaagaacta ttcgtgatcg
    60001 atttgattct atttcccgta tagtcataac tgtaatagat cgtatccgtt acaccattag
    60061 gagtaatctc gatcagttta ccatagctat tataacgtaa agtatcccca ttacgagaaa
    60121 ccatattccc gcttgcgtca tagccgtagg tcataactcc cgtgtttgca cttgtggccg
    60181 ttgtcacggc attcgcgtga cttgcatccc catacgctaa agtatatgca cctttttgaa
    60241 ttaagtttcc gtttgcggaa aaaatatagt tttgagttcc gtatttaccc actgcttggg
    60301 tcactcttcc taaattgtct aaagtaaagt tttgagtcct gttcggattt attttgtctt
    60361 caatttttgt aatattccct tttccgtcat acgttaattc cgtattcccg atgagcgtcc
    60421 cgtccggttt acgtgttacg atttcaagcg gtcttttttc attcgtttcg taggaaattt
    60481 ccatagacac accgtttccg gtcacgcgtc taacggacgg aactccgttt gtatttaaat
    60541 acggaccttg ataagaaacg accgtatgac cggaactcgt tccatccgcg ctgtcaatgg
    60601 ttataccgga tatacttccc gtactagaat atacgttatg caccttggtt ccatccggat
    60661 acgtattcgt cacggcccta cccaaagaat cataatcggt tttaaaaatt gccgttatat
    60721 catctacata cttcgttctt tggattgttt cccctctttg attgtatcga aactcggttc
    60781 taccagatcc gtctgtaact tgagttaacc ttcctctgga aaaaggaata cttgcgtcgt
    60841 catacgtaaa cagaatcggt gcttccggtc cgtttgtggt ttcggtaatt actctaccta
    60901 aagaatcata cgtataaccg accgtttttc ctcttgcgtc ggtttgactt gcaatcctcc
    60961 ccacggaatc ataactaaaa gcaatagttc ctgaattcgg atcttgtgta gaaatccttc
    61021 tacctttaga atcatagttg atattggtcg taattccgga cacatccgta accattctaa
    61081 cttcgccaaa cggggaatag gtgtaattta aggttctacc gttttctgtt ctactcaaca
    61141 cttgacctag ttcgttggtt atttctattt tggtcgttgt ttgtccgtct ggatacgtgg
    61201 tagtttttgt ttccgtaaat ccggtttttg taagagtcgt caatatagta ccattgacgt
    61261 ttggttctac aatagaagtt aaaccaccat ccggatcgtt gtattgtaag gttacatact
    61321 gtggagcctg aacgcttaaa tatgcgttcg attttcgtac taattttcca agtaaatagt
    61381 tatattcaaa ttcctcgatc gtattgatac ccgctacggc tgtactgttt tcacttcgaa
    61441 tcgtatttcc aaaagggtca cgaaatattt tagaaacgtt cacacttccg cttacgttgt
    61501 ctcggatact tttcgtcaca aactcattgt tgtttaaatt tgttagattg tattcccctg
    61561 tgttagaata ggtatacgtt tcgtttgcag tcccttcccc tggatacgtt acgcttgttt
    61621 ttcttccata accgtcatag ccggttagtg taatcgcacc gtttgggtct gttgtagata
    61681 tttctaatcc agtcgcaaaa tcatagttag ttgttgtaac atgacccagt gcatttgttt
    61741 ttgtgaccgg aaaatgattc aaaaacccat catacgaaat cgtactcatt ccgttagccg
    61801 gatcattgat tgaaatcata ttcccgaaag tatcatacgt aaacgtagtc gtaagaggag
    61861 aaacacttgc gggaaactcg gtctgagaag ttaaattgtc tcctgtatat ccgagttgtg
    61921 tgtctgaaac ccaagtgccg tctacgtttt ttttagacct cactaccctt cccattctcc
    61981 aaccggacac gtcgttagag atttgtgtag tatttgtaat cgtatgggaa cctaaacttt
    62041 ctacctcact cgtcgtaaaa ccgtaaacgt cataagaaag agattttaca gacgtagtaa
    62101 gcagactccc gttttgatat gagttggtag tcacaactcc aggagaggca atttctgttc
    62161 cgaaaggatt tggaaaacta aaagaagaat ttacggtgga tcggatcaac tgattggatg
    62221 cgttgtaatt tctagtagat tgtggtactc cggctagacg atagtcattt tgaaaataat
    62281 ccgtgatttt gtaaaagttc gtatttacat ccgtttccct tatggaagca aaccctaaac
    62341 ttctagaaat agtacgagtt ccttggatat atctttcatt cgtataactg taattagttg
    62401 tatggacaat tccgttggat aaatcctgtc ttgtctgagt gactaaaaaa ccggggatca
    62461 tactaggcac atccggatag tttccggttc ctgcgttcac agctcccggg tgtgaatttt
    62521 ttaactgata ctgtacttga gaggtttgac cggcaccgtt ggaaacattc aaaagctgat
    62581 cttctcccga attcctagga ttattataac gatagtaaat tcttccccaa gttttatcta
    62641 aagaaagaaa cgcgatactt acatcactaa tcccatctaa gttcatatcc tgtagagcga
    62701 tttgataaag atcggatctt tcgattccgt tagaatccgt atattcttga gcagaaaatc
    62761 caccgaacga ataacctcca ttcaaactaa acgttccgtt tcctaaagaa agatacgttt
    62821 caattctttg actttcctta ttaaataata caagatccgc aagtccgtcc ccgtttatct
    62881 ctccaaagtt atactgtaac agattttttc catttcctgc atttaaactc gtatataccg
    62941 gagaagcaaa tccatttccc ataaacagag aaacagaaac ttgagtcccg ataaaagata
    63001 taaaatcggt ccttccatct ccgtttacgt ctgcaaatgt acttttgtcc gcatcaattg
    63061 aattggatat gggaaaggtt tgaacttgag acgttccatt tcctaaatta aatgttctta
    63121 cttgaagtgc gtatgtagcc tgtcctaatg taccttgtgc atagattgaa gcaatttgaa
    63181 tattgatcgc ctgactttgt tgacctacaa agttcatttg tgcactgact atattctcta
    63241 aaatggtttg taaaccggca accgtcgaag gggtataagg atagtcttta ccatcggatt
    63301 ctaaagaatc ggacaaagag tcgtatccgt ttacagttaa ataggctaat agattttcaa
    63361 attcggtatc gtcaatgttt gcgtgtgttg ttggtgtagg catttgatcc acaaccgctt
    63421 taactcttgc gtgttctgtt tgatactgag ccataagtgc gtctaacgct gttttttgag
    63481 attgtaaagt ggttaaagtg gaattgtcgt aggttgcaat cagttgaacg tagtccgcct
    63541 taccatcccc tgtcatatca atcatcgaat tgatataata gtcgttattt cctccaatca
    63601 caatcggatt gtcaaagtag gtttctcggt tgatatagat cgaaaaactt ccaccgttgt
    63661 tgtgaataaa atctactaaa tcgtccccgt tcatatccgc aaaaaaatcc atcacgggtc
    63721 ggttgcttgc aaggggtgcg gtgctattcg gcgaatatct aaattgatat tcatacggac
    63781 taaatacgtg catatctcga tttgaagaat ttaaatttac attcccaaat tgtacaggag
    63841 acgtaaaatt tccacccgtg gaataaatcc cccaaagcct tccgttatcc tcatatacaa
    63901 aatccgtttt accgtctcca ttcaagtcca caacctgata aaatgtattg tagtgaattg
    63961 gaatattagg accattgaat gaaatgacac cttgtccgat cctttggata tgtcccacta
    64021 aatgaatcga tccgcttgtt tcgtttccgt ttaaggtcgc aaagtcggaa attccgtccc
    64081 cgtttagatc catcggcaac caggcggtca aagcagaatc cacaccgttc tcgcaagcgc
    64141 caggacctcc ccatcccaaa aaaccagcac agtttccagc taaatattct aaaaattgtt
    64201 ggttccctcc ccaacaagga gtcaataacg cacaaagaca agacgcaaat cctagattac
    64261 acgcccctct atccgggaca ggagttttca ctacatactg taaggatgcg tctatattag
    64321 aatctaaggc ggatgggtga tacggcaagg caccgtttag aaaaaaattc aatacgtcta
    64381 ccgcgacgtt tggaataaat acattcatat tagagacact cgataagttt tgatagtcaa
    64441 gatgtccggg tgaaaaactc cctgaatgat tggtatagtt aaaatctaaa tccgcaaagt
    64501 tttcgcttcc aaaagtgtta cttccatttt gtttcaactt tctgaatata cttctacccg
    64561 ttacaggacc ataactataa tctaaatcgt aggttctgag tacgtttcca cctactctaa
    64621 tttcgattgt atcgagtctt ttttgaattc tttccatcgt tcctaaagaa tagtttggaa
    64681 ttttgtcgtt tctattttcg aaattaaacc ggatcgttct gtcgttatac gtaatcgtat
    64741 ttggataata gtctccatta tttacatcaa ccggagtgta attaacgtcg tatccgtttc
    64801 cgtgtgaatc ttcttctctg gagagtgccc actcccgaat agaaccagcg gttcttccta
    64861 gggctggaat ccttgagttt atacttccac caaaaataaa tcttctaccg tctttctccg
    64921 ttgccatcca agtacaagga ccgtctccgc aagttccctg tggttcaaat tttatatacg
    64981 attccttttt agaatgatag atcgttttat ttccggatac gtcaatcagc tcacccgcca
    65041 aactagatac atacgaatcg tttccgttgt aattaattcc caaagaaggg tttctggaaa
    65101 cggtaggaag tccgtttaga ctccaaccca ttcctacaat cgtatttcct ccatttgagt
    65161 tataactaag agatagacta ggaactactt taccgggtgg tagttctatt tcgatttgtg
    65221 tattagcaga tccatccgga cccgcttgta aagtaggaag tttttgggga attcctcctg
    65281 caatcgcgga agctacagaa ctaaatacat tctgaattcc tgataacaaa ctaaaattga
    65341 ataaaaacaa aaacgataca cttaagaaaa ataatccgac ataacgtttc atataaagat
    65401 ttcccggttt ttattattaa cgtgaacacg atttaaaaaa gtttttaagc gaatcgctca
    65461 tggacccgcg cttttcgctc taaaaaatcc cttcggaatt tttcaaactc aatgctactt
    65521 tctatagatc gtagcataat aatcgcctta gcattttgtt atgccaaact cacattatta
    65581 tcaataaatc gtaatccttt gttagttgtt tttcgcctaa caaattcttt aatttgtgat
    65641 accaggccac aaatatagta actagcggtt tctaggaaga cttttttcac ttttctagga
    65701 aatataaagt tattatgtta taacctacct gttaaattat gctaggccgc gataatatga
    65761 aaaacttttc attttcttaa aatttgcaaa aaatatttat ctatttacaa gattaacata
    65821 cttcaaactt ctggatcata atttttcaag agattataat atgacaaaaa aactaatacg
    65881 ttatattcta ttttttgcat gtattggaac ctttgaatct ggtttatttg cttccgaact
    65941 tctttttaaa tcaggagaag cttttttaat cgaagaggta aacgaaagtg cggacgtagt
    66001 gaacgtcaga tggaaaggta gacagtttag aattccaaaa tcagagattc aaagaattga
    66061 ttattctaaa aaaggaccag agtcttctta caattattct gaattccgtt taacggatgg
    66121 tagtcaagtt cgtggaatta ttgtagaaac taaaaaagac aaattagttt ttcgaaccga
    66181 attaggattt gtagaaatag aaaaatctaa aattcaaaat ttaaacgaaa actctttaga
    66241 aaaagaaagt ccaaacctac ctgacaaata tctttcgggt agatccggtg aaaatctact
    66301 ctatgtaggt ggaagtcttt tatttcaaac tacaaccgga ccttctcaca aaacgaatcc
    66361 aggaactatt ggtgctggtc tttttatcga aaaaggtttt atcaatcatc ctttatggtt
    66421 tttcggtttt ctttctgaat actcagtggc tccaggcgca caaggttcta tttctttttg
    66481 gaatcaatcc ttatatgtag gaaaacaatt gggggcttct gctccttact ttttgtttgg
    66541 aggcggaata acttccgttc aatggaaaaa cgattctcgt tctttgaacg gaaccgatcc
    66601 ggaactttta ggtgaattgg gttgggcttg ggaatttaac aacggttctc gtttgcgtct
    66661 tggaattcgt tctcagtgta cattagaatc tggagattct ttttgtagat ccggaattcg
    66721 tatctcttgg gggattttgt tatgatttta gtttttaata ttttgatatt ccttcttact
    66781 tttatctttt ccaactgtct caattctcct ttgtctaata ttcacgatgc gcaaaatgaa
    66841 aaagtaaatt tagcttttgt ttcccaaatt gggccccgtt cggcaacaat cacttgggaa
    66901 tgttctcatt ctcttcccgg ttccattttg tatggaaagt caggtttgga atcggttgtg
    66961 actagtttag aaaattctaa agttcattcc atgacacttc ccaatttaga atccaatacg
    67021 gattatttag cctttgtttt ttgttctaat agtacagaca aactacaaag tattccactt
    67081 acttttaaaa cttggatcag tgattttcca aatagaaccc gtggtctttg ggttataggc
    67141 gggatgggtg cggacgcatc cccagtcaga gaaattgatt tttttgatcc ggttacttct
    67201 acttggtatc cttccgcaac ttcaattcct acccctagag tttttgcaaa catagtctct
    67261 cacaaaaata aaatctatgt catcggtggt atggaaaaac aaggaatcaa ttacgtagct
    67321 tctaaaaaaa ccgaagcgta tgatccatat ttagatcagt ggactacact ttcagatatg
    67381 ccggtagcca atcaaggagg agtcattgct tctgtgggag aagaaatatt tatcatttcc
    67441 ggcacgacca caaacgatat gactacaggt actattttaa atacggtttc tcgtttggct
    67501 cctggaatcg gacaaaatgg tctttggcaa aattatcttt ctttaaccgc tatcttttca
    67561 cgagtggata tgtccggttg tggattaaac ggtaatatct tttttacagg tggaagattt
    67621 acgaatgatg gaacacctca ggcaacttcg gattcttttt ctccttcgat caattccact
    67681 tccgccgccg gtgaaccttc tatcacaatc gcaagacacg gagccggttc tacttgtgta
    67741 aaacctttaa actctgatcc ctaccctact gatccagaat ggattgcggt catcggagga
    67801 tctacgggaa caagtacact ccaaccgatt acatctatta ctacatccaa tcgtaccgac
    67861 ttctatcaaa atggtatggt tgcttttgcg attggtccta ttttacccgt tgccgtttat
    67921 tttccagggg tagaagcttc ttacgaaact agaaagttat tcgtttttgg tggtgcttct
    67981 gcactgaaca ttcccactga ttctgtttat tctatcggtc ttcaaaaccc aattgccagt
    68041 aattggtctt tagattctct taaaatgcct cgggctcgtt atgctcacaa agtaattcgt
    68101 atcgacaggt aaaaaaacta tatgaaatct atatttcaaa tctttatata ttctattctt
    68161 ctaatgttga tccttttgac taaagattct tttccagacg aaatgtcggg aggtcacgaa
    68221 aacgctaaaa tgtttatcga agaaaaaaga tacatagaag cggaaaagtt agccatttct
    68281 ttacttacta acaatccttc tgatgtaacc gctgaatata ttcttacttc tgcttgggtt
    68341 ggtttaggta gggaagaagc taaaaaagga aaccttgata aagcaatcga acttttacaa
    68401 aaagcacgtc aaaaatggcc ctttgatcag gacttaaaaa aagaaatcga attactggga
    68461 aatatttctt ctaaaaaaaa tgttccatct aactcttctc aaaatcgtag atccaacggc
    68521 tcacaaaccg tcatcctttt agattcggaa ttatttcgtt ccatcgatga tctaaagtcg
    68581 gagctccatt ctacaattgt tagtctcaaa gatactcatt cctacaacaa agaacaagaa
    68641 tccttttcta aaaaagaaat tctctttctg ggtttgattt tgatctttac gttggtttct
    68701 tctcttaatc tttatttcac ttttcttttg tggaagagga gataataata tgtatacata
    68761 tatatggtaa acatgagtta cgtcattctt ttaattgaat attgagttat caccagccct
    68821 acccttttgg aatttgtttg tacaatcgta gtttgttgta gtttccacat ttaagaagtc
    68881 gatctatgat gtttaagatt tcattttttt ttagaatcat aagatcttta cgccgcaacg
    68941 ttgaatttat ttttaccttc ctcaaactgt agagcgataa ccctttgggg atggctataa
    69001 aagtaatcac gtatgtgatt tttcaatctt tctggaagtg ggtcatagat tacaattttc
    69061 tctaaatcgt aactgattct tagtttacgt atctcttcta agtcaggtcg atttagtttc
    69121 agagaagaat ggctcatgaa ctcatgaatt actttatcta ctggcatgta gtcagagaaa
    69181 gttttaatat cttgattttc tgattgatca accgatatgg atgattcttg attcggttgg
    69241 gtttgatttt cctgattact tttctgatcc aattttttac ttgagttaaa attctgttct
    69301 ttctcttgca attcttcttt tacaaatttt atttctgtct taagttttgc ttcttcattg
    69361 aagtatttag aaacaatcat tttaagtgaa tcgtttattt cccctactat atataacctt
    69421 tcattttcga atttgactct aaactgttta agactttcat tactagtttt agaaagtctt
    69481 tccttggccc aaactaagaa tcctgtccaa atagaatcaa ttcttttagt ttcaatctgg
    69541 aagttttcat gtttggtatt atttattttg tttatattat gtttactaga attctgtaca
    69601 gtaaacccca ctcccttggg tacgctacat gaatcttcat tcatgcaatt gggattcttg
    69661 attcccaaag cattctcgtt aaagactaaa tttcctatct tttcagcatt tgaatcgtta
    69721 ttattgggaa tcactttctc aaggattgtc tgaggtgttt caaaaagatg aatcgtatca
    69781 tttttagtcc ccccttccct tctaacttga atccaaccta attgggctaa taacttttta
    69841 tattttacaa ctgtgttttt agataacccg gacctagaac aaattgttgc tttcccgatt
    69901 ttgggattct cttcatcatc tggacctaat ccaatagaag caaaacatat attccctttt
    69961 ccgctaaaac tccacataga accgaatact aaaattgcag ttcctaattg gtttctttta
    70021 attcttcttt ccttagtaaa cgccttcggc gtccgtagat agataccttc cacgatatat
    70081 attctcctga gtgcggtacg gacatatttt gggatacgta cggcacagag ttgaacttac
    70141 cctactctaa aattatcggg gaactaaggt caggcttgga gcctttcggt aggtcctcga
    70201 ttcgtgttca atacggcaga tgtgagataa gccgaatctt aatcttagtt atgtctccta
    70261 agattggatt gaactagaat cgggtactaa ataaatgtca aggattttat gagacataat
    70321 tttaaaaaag gaaatgatta ctatatttca gaaattccga cctgcaaggt atctcacttc
    70381 ctcgcaggtc gtttggcgaa cacgaatctg gatttaagat tctatactaa cttattgaag
    70441 tcaaaatcaa gtacaagaat tttatttaga gtttttcttt tttttaatat ttttttcctc
    70501 aaggctttta agtgattttt cataaagtga tttttctata ttaaggttag cgattttttt
    70561 atcaattgat gcaattaatc tttttagctg atctatagtt aatgttttta agtttttttc
    70621 tggtgttgat tttctatctg attgaatatt agattttaat gatttagtaa attctcttac
    70681 ttcttgtttt ttgggaattg tatctgtttt tgcataattt tctaaccagt taaggacctt
    70741 ttttttattt gattttaggc ttgattgtag atcgatgaat accgtggtcg gaagggcaaa
    70801 caagaagtca ctcagtcttg tattatcttt gacttcatct tcaagacttg aaattaagtt
    70861 tgcatgaatc attttttgtt ttacccatgc tatagacata tttagtattt tagctaattt
    70921 ttcatctgag taaccttgcg tattacttat gcccaggata gcctgggcag tttcatggtc
    70981 tgttaaatct tctctttgta ggttttctaa gagtttaatt tctggaatag tttcaggtgg
    71041 gatttgctta acatcactta ttattgctgg tatagttttg tagttgttta ttttaaaagc
    71101 acggaggcgc ctttcgccat aaatcaattc gtaccagtcg ctatgtttcc gaactccaat
    71161 gggttgaaga aggcccctct ctttgatatt ggttgcgagt tgtttgagtt tattttcgtc
    71221 gaaaagtttc cgtgggttgt tattcgagcg aataagtgat acaggtattt cagtaacatt
    71281 taagccgttc ttagtttttt ggttattgtt aagcgctttg atttccttta ttattgagct
    71341 ttcttcaatt atttcgggac tttgttttga agaattgtca tctgcaagtc caaaagcttc
    71401 acccaaatcg atacctttat tcgtaaactt cattgtaact tattgccttt tgtatttata
    71461 aaagtttagc cggctaaact tttgaaaaca atccaagttc tgagataatt ttatctgcta
    71521 aagcactaaa tgcggctttg ccatttgtat tttctgctaa aggttctcct gcttctgttc
    71581 tgtcccttat agttttagaa aatggtattg aagtcagaat atctggcgaa ggcacaaggt
    71641 taaaagattt aggttccctt tcttttaatt tttttagaaa ttctggagtt ctatagagct
    71701 gggtatgcac ctgctctgat tcctttgatg tcccccatct tgttggtaaa aggtaaattt
    71761 tttctattgt tgcaccttgg cttatggttt cgttaattat tttgaagaaa tctctaagtg
    71821 tatcaattga ccaaagctcc ggtattactg gtataataac agtgtcagca gccattaagg
    71881 ctgttattgt ttcatatgaa ccggaaccag gagtatcgat aaggacaatt tcgttatcga
    71941 gttcactaag aatttcttta agtcgaagtg taatttctat atctttagaa gcaataaatt
    72001 gaaagtctct gagactcgga gctgctacaa taatatctac tccgtattta ttcttaattg
    72061 tttcttttaa agtggtttgg tattttagta gagtgaagat atttgctttt tcgaaaaaag
    72121 catccgtttc gcctcggaaa aacattttag aaagatcttt ttgccggtcg aaatctacaa
    72181 cacatacctt tgctttttta gcaagtgcca ttgcgaggtg tcctgtagaa gtggtttttg
    72241 aaactcctcc ttttggattt gctacaacaa taatattatg tcccttaccc atattattga
    72301 gatactatat tgagctagtt aggaaagcga aaaatttaaa aagagataaa atcttaaaat
    72361 tttttataaa agtttagccg gctaaacttt tgaaaacatt gggattttag aggcaaattt
    72421 ctggctataa aagtcccgaa ataaactcaa aagaaaaaga caaaatccaa ataagagtaa
    72481 agagggataa aataaaaaat cgtcgaatat agtcacaaaa aagaggagtg tatgaaaccc
    72541 caaaaaaaat ctgtcccaaa agaaaatagg gaacgaataa ggagaatcct aataaaactt
    72601 ttgacagatc ttcttgtcaa aaatcaaaaa ttacaaacca ctcttgatga ggctgtggaa
    72661 tcaattactg aaatttttga acataaagat ttaaaaaatc caaaagcagt tttttgtcct
    72721 cctcttttgg agtatccgga agagcgtgta aaatgggaaa aagttcatag gttttgattt
    72781 tattgataac gtcgagttga ctttccactt ctgctaaaac ttccgcttct tctttttttg
    72841 gatccccttt tccggattca aaccaatctc tattgtaccc taatttgtat tctactcgga
    72901 ttaaaaaact actggtcagc ggaatgtccc cgcgtttggt tttgtaataa gtgctaagat
    72961 ctacttctaa aatttcagca atctcttttg gtcttttgcc ggtttctttt tcgatttgta
    73021 aaaaacgtaa agtaatgggt ttgatatttt tttgcttcat taaaggaaaa attcctaatt
    73081 tttagtatac aaaaagggaa taattccctt ttttgacaaa tataaggtat tcctgtgcca
    73141 agcacaggaa ggaccaaaaa gagtgtaaca tcgccgaaaa tatgagaatc aatcattaaa
    73201 ataatagaat atatagacta ttacatagaa acattagtcg attaaaacct taaaaaatca
    73261 aaaacaaaaa ttaccaattc cgaataattg ggccactccc aaagacatcc ctaaaaacta
    73321 aataaaaggt acattagtaa aaactaatgt agttgcgtca aaacgaaaag ttttaatgtc
    73381 aaaccgattt tataaatgga aattttagat agatataaaa tttatccgat aggggagggg
    73441 agtgattact atgaagtata tgactcgctt acaaaagaag tggtatatag ccacacaaaa
    73501 cgggcgtggt gtatcgactg ggtactcgaa aaattcatcc agtccgaaaa atcaaaatta
    73561 gaaaccaaaa agaagggcca gaaatgacag aaattatcag cacttttatg ggactaggga
    73621 tcgttttttt acttctggag gtttaccgat accggatcag aaggcaaact acagaagaga
    73681 tactgacccg gttaaataaa aaatacgaaa aaaaataaat acagcttagg attgaacagt
    73741 tggaaacgaa agaaaaacac acaagtcaaa cgactcaaga aaagaaaaaa aaccgaagtc
    73801 agttggaact actattactg aaatacaact ggaacgaaat acccaacacc tccgtatttc
    73861 accattttaa tttaccaaaa attgaaataa cgatcaagaa cgaaaacgaa gctcattttt
    73921 gcgtcaaaaa cgttccctac tatatactca aagatccgga tacgatcgaa caggttttga
    73981 atcatatcga ttcgtcttgg attaaaaaac aaaacttaaa gccgttttta caaactataa
    74041 aataaaaaaa gagtaagtca aagaattgta ctgaagttta aaaaaggttc aatctgctac
    74101 attagaaatt actaaaatat aaaaaagtgt aatccaaata agaagaatga gactttctaa
    74161 caaataaaaa caaaaggatg aatagttgga aacaaaagag aaacttgagg aaggaatgcg
    74221 aattcgaaat aaaacaagaa tcgagatcct gttatacaaa aacgatttta gggaagaaac
    74281 gacagacccg ggactttata aaaacttaaa aatcccggac tttgaaattc gaatcgggga
    74341 ttgccttagt tttttagaca aaggaaacct tttttattat acaaactcca taaacgacat
    74401 agagcgaatc ctaaaataca tacaaacgaa atggaagaaa gaaaagaaaa aaggaatcga
    74461 tattccgttt actgcatatt tgaaagtggc ctccggaatg aatcccgacg tggcataata
    74521 agagtttaag acatgaaaga gaatcaaaga gtgtttcggg tagaaaaaga ccgaaacttt
    74581 acggtagtaa aaaatcattt tatagacgat acgagactaa gcctaaaagc aaccgcgatc
    74641 ctactactag ccctacgtta tccggacaac tggaaaatgt ccgtaaaaac aatcgctagg
    74701 tttaaatccg acaaagaatc cagtatttca tccggattga aagaactggt tagttatgga
    74761 tatgcagaat tgcgaaaagg aaaagatcca gtaactggta gatttaattc gggatggtat
    74821 tttttcgaag agtctcaaaa gccggaagtt caaataaaac cgattcgtat taaaaataaa
    74881 ggattcgaaa aacaaaaagt actaattgaa gaaaaagaaa acttgttcct tgattttcca
    74941 ctctcggaaa atccaagcga ggaaaaaccg ttaccggtaa atccaagtca ggaaaatcaa
    75001 cccctatcaa atactatata ccaaggacta tcaaaacaag tactttctaa ccaaatacta
    75061 aatacttcta gagagtacgg cgcgcctgca caaacgcacg tagaaaaaca aaaacaaaac
    75121 ttcatagaag tagaaactaa taaaaaagaa aatcctaaaa tcgatttatc acaactgact
    75181 aatccactct tggaaaaacc actaccggaa aatccaagtc agggaaatca acccctatca
    75241 aatactatat accaaggact atcaaaacaa gaactcttta aacaaatcct aaatacttct
    75301 agagagtacg gcccacctgc acaaatgcac gtagaagaac caaaacaaaa tttaaacaaa
    75361 cctaaaacgt tatcacgtta tcaatttccg gtctcttggc tagctaactt ccaaaactac
    75421 tatttcaaag aacacggaag tgaaatggga caacccgact cggaattaag agccttaaac
    75481 tctctctatg aaatatccag aggagattgg aacgtaattg aaagtaagat acaaacactc
    75541 atccaactga gaaaacaaaa ttccaagttt tggtatgaac aatctttaag tcctgaatcc
    75601 atttctaagt tttggtccag gttatttgta agaaaagaaa aacgaactga aaaaaataca
    75661 atgcgaactg aaaaacaaaa ccaaaccaaa tttaacgaga gtaagacaat gccagacaat
    75721 ccaatcgaga taaaggactt agatccttat aaatgttttt taggttgggg taaaactaaa
    75781 ttactaaaac aacaattaga atattacgaa caaaatccag atcctttaaa atacgaagta
    75841 actaaaaaga tactttttga gaaattcgta aacgaagtgt atccggttct tgtaagtaac
    75901 tcagaagtaa aaaagtcagc aattgaaaat aaaaaagaaa ataaggaaat tgtagcatga
    75961 gctgtttaga actaaccaac caaaaaccct tagaaggaac ggataccttt tttgtaaaag
    76021 ataaggacgg tgaaatattg tatgtaagtc ggtatgacgc cattcgaata ttagatagac
    76081 aaagaatttt caaatatcca aagagtgaaa aagataatgg aagataggga agagtatcat
    76141 atctacaaac acatagctcc taacaatact tcacctagag tttggggatc ggctggtcaa
    76201 gaatgtttta ctggtatcga cggattagaa aatgcgatta agaaagctat agagttacaa
    76261 aaaaacgcac ctttaggagt agaatattcc gtacaaaaat acgtatattc caaaaagaca
    76321 aattacagac ccgtaaaaac gaaagtttgg aaaaacgggg aagctgctta aaaataagga
    76381 ggttaaaaaa attaattcta aaaaataacg cggggataaa agaaataacc ccgcgtaata
    76441 taacattttt aaaaaaacta cattcgtaaa aaagaataaa ccgttttatt aatgaagcaa
    76501 aaaaagacag tccttaactt tttttaagga atgaaaaaaa acgaaaggac tcttttggat
    76561 agaaaaaaat aacaaacggt
//
