# Supplementary material for: Horizontal transfer of the rfb cluster in Leptospira is a genetic determinant of serovar identity
Source: Life Sci Alliance. 2022 Dec 9;6(2):e202201480. doi: 10.26508/lsa.202201480 (PMC9736851; doi:10.26508/lsa.202201480)
Supplement: Supplementary file 8 [file LSA-2022-01480_Supplemental_Data_2.zip › Supp_Data_1-plasmid_sequences/Lnoguchii_IP1705032_p1.gbk]

LOCUS       FCILOMJA_1             58982 bp    DNA     linear       21-DEC-2021
DEFINITION  Genus species strain strain.
ACCESSION   
VERSION
KEYWORDS    .
SOURCE      Genus species
  ORGANISM  Genus species
            Unclassified.
COMMENT     Annotated using prokka 1.14.6 from
            https://github.com/tseemann/prokka.
FEATURES             Location/Qualifiers
     source          1..58982
                     /organism="Genus species"
                     /mol_type="genomic DNA"
                     /strain="strain"
     gene            99..518
                     /gene="soj"
                     /locus_tag="FCILOMJA_00001"
     CDS             99..518
                     /gene="soj"
                     /locus_tag="FCILOMJA_00001"
                     /EC_number="3.6.-.-"
                     /inference="ab initio prediction:Prodigal:002006"
                     /inference="similar to AA sequence:UniProtKB:P37522"
                     /codon_start=1
                     /transl_table=11
                     /product="Sporulation initiation inhibitor protein Soj"
                     /protein_id="X:FCILOMJA_00001"
                     /db_xref="COG:COG1192"
                     /translation="MKIITITNIKGGTGKSTSAVHLSLALGRRGKTLSVDMDQQGDLT
                     EFFFPDESPESFDQANAYTVLKAETTLMESVRSSHGIDILPSVEDLSELTFQIAKDFS
                     LIQRLKRVLRASRYDFIVIDTPGSISPEQSLLILRLI"
     gene            824..1084
                     /locus_tag="FCILOMJA_00002"
     CDS             824..1084
                     /locus_tag="FCILOMJA_00002"
                     /inference="ab initio prediction:Prodigal:002006"
                     /codon_start=1
                     /transl_table=11
                     /product="hypothetical protein"
                     /protein_id="X:FCILOMJA_00002"
                     /translation="MKKLGFNAKALISTENQAPMKKDSYFQGSLTNLFNSSEITEILI
                     NSITSIDNPRTNFNNSSIKELAASIEAHGLLQPLQSEKRRKI"
     gene            1263..1550
                     /locus_tag="FCILOMJA_00003"
     CDS             1263..1550
                     /locus_tag="FCILOMJA_00003"
                     /inference="ab initio prediction:Prodigal:002006"
                     /codon_start=1
                     /transl_table=11
                     /product="hypothetical protein"
                     /protein_id="X:FCILOMJA_00003"
                     /translation="MKERKKTTNEELAIKINKSEAWVKAKIAHITTLETLMKKGSLTN
                     LNLFQEVPTSVWIELSSSVKENPKAVENWLNSHFNKKKSQNKRKQGYSLKV"
     gene            2288..2773
                     /locus_tag="FCILOMJA_00004"
     CDS             2288..2773
                     /locus_tag="FCILOMJA_00004"
                     /inference="ab initio prediction:Prodigal:002006"
                     /codon_start=1
                     /transl_table=11
                     /product="hypothetical protein"
                     /protein_id="X:FCILOMJA_00004"
                     /translation="MAFVLEKTPKAISDSISRLTKKGIVSRTVYKTKNGSRRTLKSLL
                     IPNWAWNTPKKETQTITTTSDFENSSPEITDNLPQNTDCMQSANSGSEIIVQNNNQIK
                     EGENNSSFEVLKKEAVIKKVKTLIEEEFGEYDTNKEKEESSIDKWKTQLKINIQKRLQ
                     K"
     gene            2725..2952
                     /locus_tag="FCILOMJA_00005"
     CDS             2725..2952
                     /locus_tag="FCILOMJA_00005"
                     /inference="ab initio prediction:Prodigal:002006"
                     /codon_start=1
                     /transl_table=11
                     /product="hypothetical protein"
                     /protein_id="X:FCILOMJA_00005"
                     /translation="MENSIKDKHPEEITEIILKHISQLIQIRKSEKFGYKEFWLSVPV
                     NISSSFSYRLQIKNTALTLLPKEEIKTRSSL"
     gene            2949..3593
                     /locus_tag="FCILOMJA_00006"
     CDS             2949..3593
                     /locus_tag="FCILOMJA_00006"
                     /inference="ab initio prediction:Prodigal:002006"
                     /codon_start=1
                     /transl_table=11
                     /product="hypothetical protein"
                     /protein_id="X:FCILOMJA_00006"
                     /translation="MNNNENPSIISELKEPTWEGFKIWYSKRLPRTSIETLNRLKYTL
                     EDSKLSILDELSDSLKRIVRKYFNEEITTPITVFFSESEGEEKSKENPEFPIVEPELG
                     GRNEFKIKESTQRISKSIFQPEKQKESNFKYFRDYMSVDKVIHEFMTYSLLKLDRPDL
                     EIIRNLRIRYDLEKIVIFDSPPEKLKNHIREYFYSHSQRVIALQFEENKFYVAA"
     gene            complement(3637..3756)
                     /locus_tag="FCILOMJA_00007"
     CDS             complement(3637..3756)
                     /locus_tag="FCILOMJA_00007"
                     /inference="ab initio prediction:Prodigal:002006"
                     /codon_start=1
                     /transl_table=11
                     /product="hypothetical protein"
                     /protein_id="X:FCILOMJA_00007"
                     /translation="MPIPREAFREWDSEECKFKFETLRITNIVTQNHKIRATF"
     gene            complement(3817..4281)
                     /locus_tag="FCILOMJA_00008"
     CDS             complement(3817..4281)
                     /locus_tag="FCILOMJA_00008"
                     /inference="ab initio prediction:Prodigal:002006"
                     /codon_start=1
                     /transl_table=11
                     /product="hypothetical protein"
                     /protein_id="X:FCILOMJA_00008"
                     /translation="MTTNCLKFGKVFIIFCLILFGLANCAMGSLTITGRSYPPLSETE
                     PIDVIMRAVPDYQVEQIGIVEVRCGQLNHCIEYVKEKAREQGADVIILADSGIVTSVQ
                     YMPGTQAGNTSTPGQISSSSGQIQTWEIARKILIPRNDTKGKKSKKSVSEEI"
     gene            4369..4545
                     /locus_tag="FCILOMJA_00009"
     CDS             4369..4545
                     /locus_tag="FCILOMJA_00009"
                     /inference="ab initio prediction:Prodigal:002006"
                     /codon_start=1
                     /transl_table=11
                     /product="hypothetical protein"
                     /protein_id="X:FCILOMJA_00009"
                     /translation="MNIGFFILEILTEHEFGVTNAKKVRTEILKELDFENSTNCSLRV
                     YKLNKRQLYNENKC"
     gene            complement(5300..7219)
                     /locus_tag="FCILOMJA_00010"
     CDS             complement(5300..7219)
                     /locus_tag="FCILOMJA_00010"
                     /inference="ab initio prediction:Prodigal:002006"
                     /codon_start=1
                     /transl_table=11
                     /product="hypothetical protein"
                     /protein_id="X:FCILOMJA_00010"
                     /translation="MIQSKTLQIHSKLLFLIFLFLITCKAQSSGDSSNLLGLFTLNSF
                     NQANGPTNPVKPTESPNLVVKINSSLISEGNTVTIPSAVINTHGTSLNIEIFNSGNAD
                     LEIDSVFLSNGDTNQFSMNTSTFVKKIKPSANSSFSIALAPTTDGNKAAFLFISSNDQ
                     KNKNFNFSLQGTAQLTPAPSIVITMGQDILQSGNSIDVGGLSACSSGKDYSFKIKNYG
                     TADLNLTGAPIVQISGTNANLFSISQLPVTTLTPESETDFKIRFTPSGTGTKNAGFLI
                     QNNDSSNSGFAFSLTALETNPEINLSFNSNTVASGNNQYVGYTRINSGNFNLPFKIEN
                     TGSGNLILSGSPPITLGGDTNNYGILQPSNSIISSTATFFNLINRFSSVGLKTSTISI
                     PNDDCDENPYTVMFSGIGFSDTKVADTSSWSARREHVLLNYNNTLWILGGTSSGVTKD
                     VYSSNDGLTWSTKTLNAAWGKRTNFSGEVFNGKMWVLGGSEDTGSSVYVGRNDVWNST
                     DGITWTQVTTNGGWTARTFFATATFNNKIWIFGGKSSNGPMLNDVWYSSDGITWTQAT
                     ANAGWEPRDAHKVLVYNNKLWLIGGFGGTTIGKYQDVWSSPDGVTWSKVTSNANFSTS
                     GLSSHNAVVLTTRCG"
     gene            8410..9552
                     /locus_tag="FCILOMJA_00011"
     CDS             8410..9552
                     /locus_tag="FCILOMJA_00011"
                     /inference="ab initio prediction:Prodigal:002006"
                     /codon_start=1
                     /transl_table=11
                     /product="hypothetical protein"
                     /protein_id="X:FCILOMJA_00011"
                     /translation="MENVDLAGAIWLAAEPVKTQVNNEGVPVKPGNNGSGGSGTTPVT
                     PVDAIFNLPPGRLVNSNALMGTIDPTGTNIVNDFDGDGILNQNETLTNVWIADYPQIE
                     TTIAPPVTLKIQILKNSSNQSDQIVSEINSNDFEASKNEGSEKIHQNELNERTVQFQD
                     SFSTETELGQSHERSMSAGMTAGFGMGLVSTGMNYSNSSRDSWNSKNATSATTTKWAD
                     RPFKNNIDRDAWNLKSDSSTNKARKYRSDKSTKVNETSTVEPNAGVVRAALYIKNLSV
                     NMPVKISNILCSLMFETPGGELVPMSSFRLRNDDYSLFEVEVYGGSDFGPYVVELTNL
                     NTSEVEKAIAAGYTPKIMIVDYTMTHVADSNYKSSLLSFTGNNLKS"
     gene            9612..12758
                     /locus_tag="FCILOMJA_00012"
     CDS             9612..12758
                     /locus_tag="FCILOMJA_00012"
                     /inference="ab initio prediction:Prodigal:002006"
                     /codon_start=1
                     /transl_table=11
                     /product="hypothetical protein"
                     /protein_id="X:FCILOMJA_00012"
                     /translation="MYRVTAFDTPNVSNPCNTKAADVFSPGISLKKALERISCSGDNI
                     TFKDYVIDLSESAPKLGESRVYLKGIQSFGGVSTNIPCEDETSTGSDGVSRTACVQKP
                     YSQWTESEKMNSGVWAIYSKGKFYSPTDYWTDSGSIRRFDPWRGAVAAPVLKGVDSII
                     WAGDSYDLVYISFKDFIKVEQKFGTNPLETGNGYPLNTKWDLKTLGNHPYYPDTNSLY
                     LGEVGFGERVELKIKLDKTKYLSPNFGTAVDTGPYQYFTNFNYNPQVSSDRYNINQAA
                     DFEISLGFGGNRTDWFHVIKDLSSSDPYKLKNCGTTLDFISQTYTLCVQLPTLSTTVD
                     PAISLVKLYIRPSLNSAYRKTIWPLHFSQVRKLKGEAGVPIVKGTSLVKVANSYGSVN
                     VGDNFFIQGDSTNYKVVQVLPVAQDGSFDVQLDRLIQIDAPKTTQMYVPGTLTSPDVR
                     LSMDTGFTTDWNNFVNSSFNSTSFDQIQYKPFVSSGNVSCSSIPFHPGSCLGFTPELN
                     SLNWMGIYNEGVALWNSWADGGDFSNFLYSGLVRLTAPSGKSYRLESTNTDFTISADV
                     NAPSLGDARIASSGDVSIAVWRQGTTLIGRYNQISTGQAIGNPFNINSTASTGNYIVK
                     AKNGKAVIIWESGINIYANLRDLTTATSLVNEALVVTRFSPSGQLFYDPSYTSFIRSI
                     DVVFGNGKAAIVWNDFTMATTPSVFNVPCNNAYGTGVCHIYPRTYAVNMRILNTDTGL
                     FEGGSNTIKSYPENYEAAYIYMIPIVLAYYIPTYQLDFSVDATNENQIVVASNQKGIG
                     TESHTFISSVFNLDTGSRIGVDKVIISETVRPIDFYSVKANNGKATVIWRRNDGMILG
                     RGIDIASSNLIGTDNVTLETGPVDSLVFSSFGDTGLLTYRKNSKELRLKAVNLQTGQL
                     LFPDFLVLGVGNADSRTPGPAFLSGNKILTTWDQTNGTKRTIWGRVSNLTNFTVEGPK
                     EFQISTTNEGLQYTPSVVANNGLGFVAWLSQDKTQQRIRGAKVDLANPGALKYGLNNF
                     FVSPLIERDYTIRAKIKY"
     gene            12951..13235
                     /locus_tag="FCILOMJA_00013"
     CDS             12951..13235
                     /locus_tag="FCILOMJA_00013"
                     /inference="ab initio prediction:Prodigal:002006"
                     /codon_start=1
                     /transl_table=11
                     /product="hypothetical protein"
                     /protein_id="X:FCILOMJA_00013"
                     /translation="MNVEETNRNTEKKQNAYTKETSLQKKRIFFNSLEIFWELNRTHT
                     FKYINILLFSCFLLTTTCGILPGKKESPTTGGGHCSESQTEPVFPRLEVG"
     gene            13393..17997
                     /locus_tag="FCILOMJA_00014"
     CDS             13393..17997
                     /locus_tag="FCILOMJA_00014"
                     /inference="ab initio prediction:Prodigal:002006"
                     /codon_start=1
                     /transl_table=11
                     /product="hypothetical protein"
                     /protein_id="X:FCILOMJA_00014"
                     /translation="MSHYGNVSLSYPVHTLPGRAGVEPKLSITYSSTGGDGWLGVGWS
                     LGLGNITRTPEYGALYYDARDSFTWNGTRLVKVSGNTTNENGIYRAEITSEDFLIFKL
                     SQIESGGVWEVLDTSGTKTIYGESNGDRIYNPAIPSQTYSWYLSKTEDKNGNYLQASY
                     DNSEYSKNRNLYLKEIRYTGNTKNGTSARQYVRFVTKQRDDFYVSNTPGFLMKMDRIL
                     ERIEVGWDGGGKVYEYIPEYETSPDSGRPRIKNIQSSKNTTKPEFFYQTSSRLLTWQN
                     VINQTSSEIEEDPNSTQYFEGDYNGDGISDILFFNPKSGNWKAAEGRKEGGYNFKLYA
                     NRYQGYDSLEKIRFFKGNVSGDYNGDGRSDIAFYLPSTRDFIVAEHDGRVFQFQSYGR
                     LMNSVPDIFRMEWFSGDYDGNGLSDSVLFDEPTGQWTLMLNKGGSFEFLRFSKKFQNV
                     FRNDYLPDSNLDSSNTNDSTKPGKDRDKVNLLVGDYNGDGRTDISLYDSRSGKWFVGE
                     NHRNPNKNDSVYFQMQWKLYKVFTAPEQSLFGHDRFSGDFNGDGFSDFLLFDRSNGEW
                     TLGETGNGTINFKIWSRTPQFKTVTRWLQGDFNGDGRTDIGFYSANDGKFWIGESTQN
                     GFRYKIYSDMSYGPDPDRIMKTPLPKDEVKIESGKTSFSASNNTKTILLSYKYDGNLN
                     YGKGEVVFAGCFTSNDCSSTPELLIFNRKENVWNLKQGNSFASRVNTSFNPEGTGITS
                     LFGGKPDRYTNNLKDEVLFYKKQGTTNQFFVLKNTNGTTFDLLNLATLSDTDVSKFDP
                     NNSGYALDYFENNTSQSVLILDDQTTSGTARFVLSGLGGTKILTPNGDLTPADLNDLF
                     QAGTNENRQRRKEFSFFSGKFTTTQAQLVIVDRRTTTHKWYLGTISGTQIQFKRLTGE
                     FALPITTSDYNLASPAGIQYSLTSTGEIVFGKTLDNGTSFTKVKINSTNIQKNVYNAG
                     VVGFSDRFDSGGNPIVVSGGEDKLYDLSQSKVVSLPNNVLVKNLDRPDLIAQVYVFQW
                     IQGDYNGDGLTDIGIFHLKEPTWYFALSTGSVPDVIEKVKNGIGGIYDFEYSNSTKFD
                     NTGEDDIPDLPTSYRVCTRVSLDDGFSNSITKNYEYKNGFAFSSFINGKKETDYFGFS
                     EFTIHEAYGERTTHKYHTTQYSDFLMNRALAGAEKETRIIGNDNNDYGTIQTTHDVKQ
                     IAMAPGVVSYLPVTTKIEKYLSGTRTTTQSSDIVLNGTKISRKTESVTDHFSDSVHGV
                     TTTTSITDFETDDTTNQRRATRQTSLAASSHEITSVMSYDTRGNLTKRVSSYTGTGLA
                     PANAHTTEFEYDNFGNRTVEKDTSGSPVRGNSYKYDDELNQFVTQETKFGGSVVLTTT
                     HQIGYGVAFGVPTLTTDPNGNKTFFEYDGFGRLIRTSSDTDVGTATTANYSYDSSFPL
                     SAKTTFPTGTGDPDFASRTYTDGMGRNIYTVKSASNGNFAITGRLVYDGTGKVIRKGQ
                     SNWASSGEIDRFVLHLEERNPTSFEYDPIGRIKKQLNRRR"
     gene            18087..20636
                     /locus_tag="FCILOMJA_00015"
     CDS             18087..20636
                     /locus_tag="FCILOMJA_00015"
                     /inference="ab initio prediction:Prodigal:002006"
                     /codon_start=1
                     /transl_table=11
                     /product="hypothetical protein"
                     /protein_id="X:FCILOMJA_00015"
                     /translation="MKDAKGEILYVEDFASDGSAAKIGFCYDIAGNRIKKSDLNDSNA
                     MSCPNTLAGVPAKDVSGRNQTYWSYDSFGKLRAESDPDLGVSSYNYNSFGDLTSSTNA
                     KGVTTTLTYDAVGRILTKNIPEGNIVYTYDSFSGSENSVGRLVRIEDSNQNKTFSYDK
                     LGRVKKETRVILATSSGNPLPSETGGPYITETRYDLLGRVTRIDYPEHPISHGRMRAC
                     YEYGSAGYISGISVQVNTNGILPGYCNKDIVENISYNEFGQTSSLTLGNGITTSYSYD
                     VKGRMIRLNSSGNVGGNAKVLQDAVYSFNPNNNITNIANNTTDFNTQYGYGYDGLGRL
                     TSANGSYLGIADGNLSRRFQQSFEYAKNGNLSSKRIHDPASGNVQDVWSYVYSNHQVT
                     NIDSSRTGADALTMSYDANGNLTRQRDNVKDLTKRISVDSQDRITQIQDGNNAILGSY
                     WYDESGFRIRRSALEPKNNQFTNVEILYPSKFFGLEFIESENVITSVNNVYLNGVRIA
                     ALNEAGALAYYLTDQVDSVSTVLDDEGNTLSLMQYLPYGETFVQRGDLNFSPKFNSQE
                     LDRESGFYFYNARYYDPGIARFTSADTIIDGEFDTQGWNRFSYVKGNPITFKDPTGHE
                     VPLIGYGSPRDGLLPGSRNTNDPRYQSEIANKYDLKDKGKIEAAAKEYQAGSQKGFNQ
                     GYSRTSGWASPTQGHNAKSDGQALEKSDLSGKSKAYKDGYKDSVGVGRAYGILGGLGT
                     GIAEAAGLATAGGVGKTGKAVNAKNSSTDGVGNFKYDPRVRARGVEDPKAHNFPYSFD
                     KEILSTKAIPKENGYNIFQKSGTMNNKKGSFEMGLTKEGIIDHRFFRPDKQ"
     gene            20638..20931
                     /locus_tag="FCILOMJA_00016"
     CDS             20638..20931
                     /locus_tag="FCILOMJA_00016"
                     /inference="ab initio prediction:Prodigal:002006"
                     /codon_start=1
                     /transl_table=11
                     /product="hypothetical protein"
                     /protein_id="X:FCILOMJA_00016"
                     /translation="MQYLVIDASLNGTGIRDEYEGNYIDPSSLGINSDLLDRINSWLL
                     KYEAEHYKGYMNNSLIEELDNEGKELAIQIKKELKNVKIAYYSDAKMDKTIIY"
     gene            20984..21118
                     /locus_tag="FCILOMJA_00017"
     CDS             20984..21118
                     /locus_tag="FCILOMJA_00017"
                     /inference="ab initio prediction:Prodigal:002006"
                     /codon_start=1
                     /transl_table=11
                     /product="hypothetical protein"
                     /protein_id="X:FCILOMJA_00017"
                     /translation="MWEVKSKITDSYDKMKLFEKKRGGKTDKKRIQNIEYNERIEYLK
                     "
     gene            21149..21634
                     /locus_tag="FCILOMJA_00018"
     CDS             21149..21634
                     /locus_tag="FCILOMJA_00018"
                     /inference="ab initio prediction:Prodigal:002006"
                     /codon_start=1
                     /transl_table=11
                     /product="hypothetical protein"
                     /protein_id="X:FCILOMJA_00018"
                     /translation="MPNKANKPRDTSVSPNDAKQMEKTGLDPLNTKKGSQNNIGDGGK
                     SGVSNKGNNTGNKKADFIVSPDGAVMHNSSGKVKDSLSKAGFTTKERDPNKKESGTIF
                     NIPEKKMDVRIMDGGPNHPPRVVTTKENTNMSVNPNTGKNYPGNIKGDEQKSRSHMYF
                     Q"
     gene            21650..21895
                     /locus_tag="FCILOMJA_00019"
     CDS             21650..21895
                     /locus_tag="FCILOMJA_00019"
                     /inference="ab initio prediction:Prodigal:002006"
                     /codon_start=1
                     /transl_table=11
                     /product="hypothetical protein"
                     /protein_id="X:FCILOMJA_00019"
                     /translation="MKNEVIQSVLMKLLSGAQLDSIRVYKISLQIEFNQIGKKELPIT
                     IWFATNNSLYVNTNITSIDRTADYYEKRAAVIKDCSI"
     gene            21907..22116
                     /locus_tag="FCILOMJA_00020"
     CDS             21907..22116
                     /locus_tag="FCILOMJA_00020"
                     /inference="ab initio prediction:Prodigal:002006"
                     /codon_start=1
                     /transl_table=11
                     /product="hypothetical protein"
                     /protein_id="X:FCILOMJA_00020"
                     /translation="MSCVTVSEEGELSIVIGDKTLFLFREEDEFEEVWEIMDNSTSNF
                     ADHEWYITLLDDGDFELKCPELPKN"
     gene            complement(22208..22762)
                     /locus_tag="FCILOMJA_00021"
     CDS             complement(22208..22762)
                     /locus_tag="FCILOMJA_00021"
                     /inference="ab initio prediction:Prodigal:002006"
                     /codon_start=1
                     /transl_table=11
                     /product="hypothetical protein"
                     /protein_id="X:FCILOMJA_00021"
                     /translation="MSVSKIQKIKNFIGKSHFVSLGTARNFLTIAEILPFFFKSSLKI
                     PSFPAPLIETKNSRNILQNIDLQRVEFKLNEFLAQKNYIDEELRLPDFAAAIGLSTHQ
                     ASYYLNQYLNMSFTEFLQFHRINEVKNMMRIKLNYNLLNIAFECGFNSASSFHRACVK
                     FTGKSPRDLRQELLSNIETQRKVE"
     gene            22878..23270
                     /locus_tag="FCILOMJA_00022"
     CDS             22878..23270
                     /locus_tag="FCILOMJA_00022"
                     /inference="ab initio prediction:Prodigal:002006"
                     /codon_start=1
                     /transl_table=11
                     /product="hypothetical protein"
                     /protein_id="X:FCILOMJA_00022"
                     /translation="MKIDQEVAKRFETALEYLKEHQGKSQNHIAKSMDVASSTLSRIA
                     NGKLPLLNKMAVTFEHYTGISSTWLLSGEGSMLVEEKVLKTFSEEEFRFFVKIKKDSE
                     LFELVQMVSGMKKDNYEVIKSLITKLKK"
     gene            23458..23874
                     /locus_tag="FCILOMJA_00023"
     CDS             23458..23874
                     /locus_tag="FCILOMJA_00023"
                     /inference="ab initio prediction:Prodigal:002006"
                     /codon_start=1
                     /transl_table=11
                     /product="hypothetical protein"
                     /protein_id="X:FCILOMJA_00023"
                     /translation="MILFIEMNINYDMSIELSESPVKFISGNESGRELNRIKDFVNKV
                     YDSAGYSKTPWRGFNYDEWSTWFYYEQGNEILAVMRIVEKKPWNLIPLELAIIVDEEK
                     KHPYRRYAVIEEKVADWNSVAFVSTYEGWRAAKKNI"
     gene            23840..25027
                     /locus_tag="FCILOMJA_00024"
     CDS             23840..25027
                     /locus_tag="FCILOMJA_00024"
                     /inference="ab initio prediction:Prodigal:002006"
                     /codon_start=1
                     /transl_table=11
                     /product="hypothetical protein"
                     /protein_id="X:FCILOMJA_00024"
                     /translation="MKVGVQQKKTFRAVAKFCIDQDYSIVYGMYPLALKSIGLFYKKS
                     GAVDSNRYFDRVFYPGFSLKGKPCILNVIELEKRLYRKLRQKHRNRGKTAMFEDNLLT
                     IGIGLFILYFGVYVYRIFPRKKIQIYFLLLCVTLSLWMGGLGFRSYFPLTYREIFLNW
                     ILFPVIYIPFFLDLVVCSLIRKRFKFNFYRVISVFVILPTFSVISLLGAFVKLNDPIR
                     YFYSPYLNYHLFIFYIIVSVAQNTFSLGRVMVRRSGDERIRSFLMLTGLLIALSVSII
                     FVYILPLSGLFKASYSALGLLPFTVLWAVAILHYDAFKIRELVMNGNSLPLLNRIFSI
                     VVLSLYRLMDRNGYKLKLILSKANVTLNIVDKHYEIAVRYPSLEKMERAEIVANIYRN
                     RIR"
     gene            25313..26014
                     /locus_tag="FCILOMJA_00025"
     CDS             25313..26014
                     /locus_tag="FCILOMJA_00025"
                     /inference="ab initio prediction:Prodigal:002006"
                     /codon_start=1
                     /transl_table=11
                     /product="hypothetical protein"
                     /protein_id="X:FCILOMJA_00025"
                     /translation="MKTYNAGITQCHGSRTQQNAFYESVLDRRGGNSAPRLSTDRRGR
                     DRSGVNKLRLRVILCITFLACNLLTGAESPVSEKQERSSNVEYNKTLKYKTTFLRKPP
                     YLLITSQLIPSHSKREYKNGFAFSSFINGKKETDYFGFSEFTVHEAYGERTTHKYHTT
                     PYSDFLMNRALAGAEKETRIIGNDNNDYGTIQTTHDVKQIQYGAGVSGYLSVPTKIEK
                     FLSGQRTTTQSSDII"
     gene            26011..29238
                     /locus_tag="FCILOMJA_00026"
     CDS             26011..29238
                     /locus_tag="FCILOMJA_00026"
                     /inference="ab initio prediction:Prodigal:002006"
                     /codon_start=1
                     /transl_table=11
                     /product="hypothetical protein"
                     /protein_id="X:FCILOMJA_00026"
                     /translation="MNGTKISRKSESTTDHFSDSVHGVTTTTSITDFETDDTTNQRRA
                     TRQTSLAGSSHEITSLLSYDSRGNQIKRVSSYTGTGLAPVGTHTTEFEYDNFGNKTVE
                     KDTSGSPVRGNSYKYDDELNQFVTQETKFGGSVVLTTTHQIGYGVAFGVPTLTTDPNG
                     NKTFFKYDGFGRLIRTSSDTDAGTATTANYSYDASFPLSAKTTFPTGTGDPDFASRTY
                     TDGMGRNIYTVKSASNGNFAITGRLVYDGTGKVIRKGQSNWASSGEIDRFVLHLEERN
                     PTSFEYDPIGRIKKTILPTALGETSPTTITTTYNSAFETTETHSSGTSKRIVKDAKGE
                     ILYVEDFASDGSAAKIGFCYDIAGNRIKKSDLNDSNAMSCPNTLVGVPTKDVSGRNQA
                     YWSYDSFGKLRAQSDPDLGVSSYNYNSFGDLTSSTNAKGVTTTLTYDAVGRILTKNIP
                     EGNIVYTYDSFSGSENALGKLVRIEDSNQNKTFSYDKLGRVKKEIRTILATSSGNPLP
                     TETGGPYITETRYDLLGRVTRIDYPEHPISHGRMRVCYNYGTAGYISGISVQVNTNGI
                     FPGFCNKDIVENISYNEFGQTSSLRLGNGITTSYGYDVKGRMVRLNSSGDVGGSNKVL
                     QDAVYSFNPNNNITNIANNTTDFNTQYDYGYDGLGRLTSANGSYLGIADGNLSRRFQQ
                     SFEYAKNGNLSSKRIHDPASGNVQDEWSYQYTNHQVTNIDSSRTGADALTLQYDANGN
                     LTRQRDNVKDLTKRISVDSQDRITQIQDGNNAILGSYWYDESGFRIRKSSLEPKNNVF
                     SNVEILYPSKFFGLEFIESENVITSVNNVYLNGVRIAALNEAGALAYYLTDQVDSVST
                     VLDDEGNTLSQMQYLPYGETFVQRGDLNFSPKYNSQELDRESGFYFFNARYYDPGIAR
                     FTSADTLIPDEYNSQAWNRFAYVYNNPIGAKDPTGHAPQDYDAGFKDSSKGIVKGTVD
                     SVKSALSAPTPVNAAVNSAVATGKGVYDLAKDYKGTYNSAKDFAGKLTSKDDKVRDYA
                     AGQAAAHTMSAVLGVWLGKLLALSCQNRRQICRVVGRALRLIRLN"
     gene            29193..29474
                     /locus_tag="FCILOMJA_00027"
     CDS             29193..29474
                     /locus_tag="FCILOMJA_00027"
                     /inference="ab initio prediction:Prodigal:002006"
                     /codon_start=1
                     /transl_table=11
                     /product="hypothetical protein"
                     /protein_id="X:FCILOMJA_00027"
                     /translation="MPGGGASSATNSVKLNKSLASEAQMNSKGTAIFKSDKLKQADNL
                     SKQYGGKSDDWAKMTSKSYTAKDGTKFETHWYENTSTGQRVEPKTKLSK"
     gene            29482..29856
                     /locus_tag="FCILOMJA_00028"
     CDS             29482..29856
                     /locus_tag="FCILOMJA_00028"
                     /inference="ab initio prediction:Prodigal:002006"
                     /codon_start=1
                     /transl_table=11
                     /product="hypothetical protein"
                     /protein_id="X:FCILOMJA_00028"
                     /translation="MKVKCIKLKTEKTYQIKYIPDWMNENMKVDDTYTVFGLNFNLDM
                     LFVCIFFDERHLVEVPMELFEVIDNTVSSEWKAKLWENGRFTLWPEMFYEEAFSENFS
                     DWQTDERERFSLLKERMEKEMS"
     gene            29984..32617
                     /locus_tag="FCILOMJA_00029"
     CDS             29984..32617
                     /locus_tag="FCILOMJA_00029"
                     /inference="ab initio prediction:Prodigal:002006"
                     /codon_start=1
                     /transl_table=11
                     /product="hypothetical protein"
                     /protein_id="X:FCILOMJA_00029"
                     /translation="MTGAESPISEKLDRSSNIEYSKTLKYKTTFLRKPPYLLIPNHSP
                     LETYVEDFASDGSAAKIGFCYDIAGNRIKKSDLNDSNAMSCPNALAGVPTKDTSGRNQ
                     AYWSYDSFGKLRAQSDPDLGVSSYNYNSFGDLTSSTNAKGVTTTLSYDAVGRILTKNI
                     PEGNIVYTYDSFSGSENSVGRLVRIEDSNQNKTFSYDKLGRVKKEIRTILATSSGNPL
                     PTETGGPYITETRYDLLGRVTRIDYPEHPISHGRMRACYEYGSAGYISGISVQVNTNG
                     ILPGFCNKDIVENISYNEFGQTSSLRLGNGITTSYGYDVKGRMVRLNSSGDVGGSNKV
                     LQDAVYSFNPNNNITNIANTTSDFNTQYVYDYDGLGRLISANGSYLGIADGNLSRRFQ
                     QSFEYAKNGNLSSKRIHDPANGNVQDVWSYQYTNHQVTNIDSSRTGADALTMSYDANG
                     NLTRQRDNVKDLTKRISVDSQDRITQIQDGNNAILGSYWYDESGFRIRRSALEEKNSQ
                     FTNVEILYPSKFFGLEFIESENVITSVNNVYLNGVRIAALNEAGALAYYLTDQVDSVS
                     TVLDDEGNTLSQMQYLPYGETFVQLGDLNFSPKYNSQELDRESGFYFYNARYYDPGIA
                     RFTSADTIIDGEFDTQGWNRFSYVKGNPIGAKDPTGHEANAGIGIMMNSQCKGNAGCN
                     SAGLNAVSEGAKKAVVGTAVVGATAATGYAAAAEVGSAALPSAIYLSSRLGSSNITNS
                     LLNRLPQSQNAVANSVNATKEASKYGKIVPTKDLGMIEKEGLPKRGWPTIGKLDDLKK
                     VNLNNPKEISSTLYNKELQKNPYYTDRFKGGATLLELTIPKNTTVRAAGITNKGPNGI
                     PQYKVDGAIPYKNIDYDGKTK"
     gene            32614..33366
                     /locus_tag="FCILOMJA_00030"
     CDS             32614..33366
                     /locus_tag="FCILOMJA_00030"
                     /inference="ab initio prediction:Prodigal:002006"
                     /codon_start=1
                     /transl_table=11
                     /product="hypothetical protein"
                     /protein_id="X:FCILOMJA_00030"
                     /translation="MNLADFEKTILEIRKLAKRNTRDKSKKQFDYELFEYPFLEYIKE
                     KKIGSDTMFQIASEFMRSPDNFDRDMAIFIIRFNIIDKEAISDFLKRYLAILNEEQTN
                     IALSLIEKHKLENLYYPVIHHLERNFFYDSESLQKRIIYTGILFNKEEGYIAFHKVLE
                     RDLLNPRTEIELSIGNILFLCIVDKNYEKIQTIFQRYSNQKTKEFLEQQTFIAAKRWN
                     AGFKERFMIKKAIIAACIKNFFKPNKAKPRKN"
     gene            complement(33647..34759)
                     /locus_tag="FCILOMJA_00031"
     CDS             complement(33647..34759)
                     /locus_tag="FCILOMJA_00031"
                     /inference="ab initio prediction:Prodigal:002006"
                     /codon_start=1
                     /transl_table=11
                     /product="hypothetical protein"
                     /protein_id="X:FCILOMJA_00031"
                     /translation="MFYEISLYLNLILLFHFLWNIRKEYQNTARILFLKSQLVAYKRK
                     KKKFHTKPLERFKLVILSYLDRNWKENLILISPATLLEWRKKKFKIFWSLLSRRKKTG
                     RPNIPWEIIKLIRKIAKENNIWGATKLHGLLLKLGHTICERTVSKYIPKRPPDPKKRM
                     NWKQFYSLHSETVIVSDTFTSYSENFKEIFRVVFFLHVETRQILHFDIHTNPTTNWMK
                     KVLKLVVRKQKQAGKKIRYFLSDNDPIFGKKFTKYLERLGIKHNKTTRFSPWQNCYAE
                     RINSMLHSLRVVQQIKTCRNEFLDFFIPLNKYHLEKKLDEFIHFYNNHRTHLALNKDS
                     PVPSPVLTSSKDKSVKLVSTPVLGGLYHIYSYKKVA"
     gene            complement(35128..36273)
                     /locus_tag="FCILOMJA_00032"
     CDS             complement(35128..36273)
                     /locus_tag="FCILOMJA_00032"
                     /inference="ab initio prediction:Prodigal:002006"
                     /codon_start=1
                     /transl_table=11
                     /product="hypothetical protein"
                     /protein_id="X:FCILOMJA_00032"
                     /translation="MNTIGIENYKSTLELGIFYFHAAGVIFGFVLGFSKLYSSDGFSK
                     SYGSVLQSAAFFLILNNGILIDQGTLQNENKILLGSYYGLVLYSSLAVLVCFNYILDS
                     LDNPWIHCKRILGIIPVVILFSYFIPELYFISFIDFLGFGISIFTFSWSLRKILKSNK
                     SILFFNLPFLSFLISICFVLDFLGTIYDKKDFFLFAEIIPGSVICYTILLEHFFPALF
                     GKIIITIPDTNLFNQIELETIPIPEDKEPQKYKYPPKNMLEGIDLEKVKTKLNHFLDS
                     KGFIDEELRLPDFATELGLSTHQASYYLNQYLNMSFTEFLQFHRINEVKNMMRIKLNY
                     NLLNIAFECGFNSASSFHRACVKFTGKSPRDLRQELLSTEPKEKANE"
     gene            complement(36322..36528)
                     /locus_tag="FCILOMJA_00033"
     CDS             complement(36322..36528)
                     /locus_tag="FCILOMJA_00033"
                     /inference="ab initio prediction:Prodigal:002006"
                     /codon_start=1
                     /transl_table=11
                     /product="hypothetical protein"
                     /protein_id="X:FCILOMJA_00033"
                     /translation="MVINYFNIKPLNFTESELDEFSRYIGLPLYNEDKEAILKYNSFR
                     KALAIINKHSFYALNYFPDNPESK"
     gene            36741..36866
                     /locus_tag="FCILOMJA_00034"
     CDS             36741..36866
                     /locus_tag="FCILOMJA_00034"
                     /inference="ab initio prediction:Prodigal:002006"
                     /codon_start=1
                     /transl_table=11
                     /product="hypothetical protein"
                     /protein_id="X:FCILOMJA_00034"
                     /translation="MIQKNWNQEDLAKAGEVKQPTISRYLSGHTIPHADIYSKSL"
     gene            36820..37101
                     /locus_tag="FCILOMJA_00035"
     CDS             36820..37101
                     /locus_tag="FCILOMJA_00035"
                     /inference="ab initio prediction:Prodigal:002006"
                     /codon_start=1
                     /transl_table=11
                     /product="hypothetical protein"
                     /protein_id="X:FCILOMJA_00035"
                     /translation="MVIRSPTLTFIANLYKNANIDPIIFVRDYELEPINLEKAFSRDE
                     KEKLAVELNRFLRFLKSSPGVLEILWKLYKMDRIGMKSMNFLADKILEE"
     gene            complement(37064..37192)
                     /locus_tag="FCILOMJA_00036"
     CDS             complement(37064..37192)
                     /locus_tag="FCILOMJA_00036"
                     /inference="ab initio prediction:Prodigal:002006"
                     /codon_start=1
                     /transl_table=11
                     /product="hypothetical protein"
                     /protein_id="X:FCILOMJA_00036"
                     /translation="MIIQDYIYLQLHSDLTVDEIYNYLTENENFFIPLKSYLPKSS"
     gene            complement(37189..37986)
                     /locus_tag="FCILOMJA_00037"
     CDS             complement(37189..37986)
                     /locus_tag="FCILOMJA_00037"
                     /inference="ab initio prediction:Prodigal:002006"
                     /codon_start=1
                     /transl_table=11
                     /product="hypothetical protein"
                     /protein_id="X:FCILOMJA_00037"
                     /translation="MVTAIILLFSSIFNFIIGIYVLSTIFRKRKKFLDFGILCILVGV
                     WDILFSVPFVNSSSTLIWTRVMTLPMIVCPLLLVRFIHSYVFNLKLSKFCNISILMIY
                     ILPIFSLSFSNLFITKAGIINSKLHFEAGLLYDYFVAGGALSLLYSIIVLFVGFKRRK
                     GLDRVRLVYIAAGMCVWFGFIAIFTSLFKIIGLPEYSFITPIGCTLATAIWSIGIIKI
                     NLFEISDNTILENRNSLVAHANILILKNVDSKLYKKHYMVTKRILFK"
     gene            complement(37999..38646)
                     /locus_tag="FCILOMJA_00038"
     CDS             complement(37999..38646)
                     /locus_tag="FCILOMJA_00038"
                     /inference="ab initio prediction:Prodigal:002006"
                     /codon_start=1
                     /transl_table=11
                     /product="hypothetical protein"
                     /protein_id="X:FCILOMJA_00038"
                     /translation="MNKITENNSLIENFSKTESNNSIEYIHCNYETNVKLIERARNFV
                     QTQYSKLDYIGYDPEFDRQFDKNGLSQYFIAIDSEKKILATSRILTRGPLGLPIEYAI
                     RQDTKERLKLENGNIAEMNSFAALSVSIGIKVLILSAEYVIKKKFITTYGLYDVERPT
                     IGKLYNRFGAVDSKSHPYKIYFPGYGKNKNGKFIPTEWIIQVSNISKIVAKLSHK"
     gene            38966..39955
                     /locus_tag="FCILOMJA_00039"
     CDS             38966..39955
                     /locus_tag="FCILOMJA_00039"
                     /inference="ab initio prediction:Prodigal:002006"
                     /codon_start=1
                     /transl_table=11
                     /product="hypothetical protein"
                     /protein_id="X:FCILOMJA_00039"
                     /translation="MNRNELNEVISKILKAYETMRLQSSLNGNSEVLEANREIGRILQ
                     TVERKTPEPERLTGNWMKSISKELEKHLKRGFSERNLFYARKFYEIYGNSKIDVRLSW
                     SHYRILSSIANANLREKLMKEAIEGNWSRDDLSYRVRDIGELRKAPTLRWRRPEGALW
                     NYKIKDISKDKGTLLVDLGFYCYYELSSLHLNQYKIGDIIQIEKQNGIWNLSDSKLDS
                     ELYFYFGEIERVIDGDTILVKFELGFNVITRQRIRLHNVWSAELGSSEGEDNFESLKK
                     KLPLKTKVIVRSRSKDVYGRFVGEVLYSKKKIQHPEDIFRIGIYLNQELAEIS"
     gene            40263..41189
                     /gene="rpnD_1"
                     /locus_tag="FCILOMJA_00040"
     CDS             40263..41189
                     /gene="rpnD_1"
                     /locus_tag="FCILOMJA_00040"
                     /EC_number="3.1.21.-"
                     /inference="ab initio prediction:Prodigal:002006"
                     /inference="similar to AA sequence:UniProtKB:B7NGZ6"
                     /codon_start=1
                     /transl_table=11
                     /product="Recombination-promoting nuclease RpnD"
                     /protein_id="X:FCILOMJA_00040"
                     /translation="MTEVNNPHDRLIRETLQDKIEAISFFRRTLPPEVVELLDLEKLE
                     LSESSFVSEELKSEQTDLLFRIPLRSGNQASIYILFEHKSYLDNAIYIQLLGYLAEIY
                     RSQQRNSEKLSVVIPFVFYHGEKEWKLGENFLHQFKITKEETIHLRHFIPDFKIDLFD
                     LSGMEIQEKLESITLQVIFGVVQRIREGEEKFQKSLPIFFSLLLEIAEEPKRVALLNK
                     LLLYIYNVRDSKPSVLKQMLHLSRLERYEELAMTTAEKLIQEGKIEGKIEGKIEGKIE
                     DARKMFAKGIDLNTVLEITDLTEKDLRDNGLI"
     gene            complement(41359..41589)
                     /locus_tag="FCILOMJA_00041"
     CDS             complement(41359..41589)
                     /locus_tag="FCILOMJA_00041"
                     /inference="ab initio prediction:Prodigal:002006"
                     /codon_start=1
                     /transl_table=11
                     /product="hypothetical protein"
                     /protein_id="X:FCILOMJA_00041"
                     /translation="MLIHTFFLLIRLPPCLFNKAAISGLKSLPEQRFRRAYLHLQYSY
                     ADLHQLRDTPPAVRWSLILEKTKKLHLFLRIL"
     gene            42069..42425
                     /gene="ltrA"
                     /locus_tag="FCILOMJA_00042"
     CDS             42069..42425
                     /gene="ltrA"
                     /locus_tag="FCILOMJA_00042"
                     /inference="ab initio prediction:Prodigal:002006"
                     /inference="similar to AA sequence:UniProtKB:P0A3U1"
                     /codon_start=1
                     /transl_table=11
                     /product="Group II intron-encoded protein LtrA"
                     /protein_id="X:FCILOMJA_00042"
                     /db_xref="COG:COG3344"
                     /translation="MTSGSYFPPSVRQVEIPKKSGGIRRLEVPTVSDRIAQMVVKMHL
                     EPMIDPIFHIDSYGYRPRKSAKDAVAITRKRCWKYDWVVEFDIKGAFNNIDHDLLMRA
                     LRKHTKLKWILMYVER"
     gene            42412..42567
                     /locus_tag="FCILOMJA_00043"
     CDS             42412..42567
                     /locus_tag="FCILOMJA_00043"
                     /inference="ab initio prediction:Prodigal:002006"
                     /codon_start=1
                     /transl_table=11
                     /product="hypothetical protein"
                     /protein_id="X:FCILOMJA_00043"
                     /translation="MLKDSYRHHSKDQEARSKGRGVISPLLMNLFMHYAFDDERISEL
                     SFCAIRR"
     gene            42512..43132
                     /locus_tag="FCILOMJA_00044"
     CDS             42512..43132
                     /locus_tag="FCILOMJA_00044"
                     /inference="ab initio prediction:Prodigal:002006"
                     /codon_start=1
                     /transl_table=11
                     /product="hypothetical protein"
                     /protein_id="X:FCILOMJA_00044"
                     /translation="MLLMMREYPNCPFARYADDAVIHCRSEKEAQEIMTKLAKRLESC
                     MLLMHPDKSKIVYCRDGNRTQDYLNIQFTFLGFTFRPRSARDKHGRVFTSFLPAVSKD
                     AQVRMRQKIREWNLQLMTPKTIKDISRLYNPVLRGWLNYYGAFYKTEMRRVFEHFDRK
                     VALWARRKYKKLRRLKRKSIYWLGKIARRESWLFTHWQIIGKPAAG"
     gene            43717..43863
                     /locus_tag="FCILOMJA_00045"
     CDS             43717..43863
                     /locus_tag="FCILOMJA_00045"
                     /inference="ab initio prediction:Prodigal:002006"
                     /codon_start=1
                     /transl_table=11
                     /product="hypothetical protein"
                     /protein_id="X:FCILOMJA_00045"
                     /translation="MNKCSFFGHSLHYRKNLIASFENILETLNVSSPKNLHETAFENH
                     PSVS"
     gene            44004..44540
                     /locus_tag="FCILOMJA_00046"
     CDS             44004..44540
                     /locus_tag="FCILOMJA_00046"
                     /inference="ab initio prediction:Prodigal:002006"
                     /codon_start=1
                     /transl_table=11
                     /product="hypothetical protein"
                     /protein_id="X:FCILOMJA_00046"
                     /translation="MKTEIEELKNFVMEIDEIEKISKSIDSFNLFETLGLVHHEIRHS
                     NVLTWLLDPFQTHNLSYLFLQKFLKDLIMFNLNSTDQINDQLIFDFETLNYEDVDVKR
                     EYKNIDILILIKEKNKEYCIIVENKIHSSESKNQLHKYKTIAEAEFSNHTKIFVFLSP
                     INRFPPRITGYCMGMNEF"
     gene            44639..45175
                     /locus_tag="FCILOMJA_00047"
     CDS             44639..45175
                     /locus_tag="FCILOMJA_00047"
                     /inference="ab initio prediction:Prodigal:002006"
                     /codon_start=1
                     /transl_table=11
                     /product="hypothetical protein"
                     /protein_id="X:FCILOMJA_00047"
                     /translation="MGDKNIEEICKNLYKKHSKALDLIFQYRPDLFLKIKESIISRLK
                     EESEIILDSDNPSKSYIRFTTKKIDQALPKLGSGWTNSQRILLFEFQNLSDRLNLKLY
                     IGPGDKTLREKLYKILNSEQQKIFLPKKTLAAKWHSVFSYEILKKTDYAKIEDIEYEL
                     TDKKIENSLKNEFFPKLT"
     gene            45675..45911
                     /gene="mazE"
                     /locus_tag="FCILOMJA_00048"
     CDS             45675..45911
                     /gene="mazE"
                     /locus_tag="FCILOMJA_00048"
                     /inference="ab initio prediction:Prodigal:002006"
                     /inference="similar to AA sequence:UniProtKB:P0AE72"
                     /codon_start=1
                     /transl_table=11
                     /product="Antitoxin MazE"
                     /protein_id="X:FCILOMJA_00048"
                     /db_xref="COG:COG2336"
                     /translation="MESIIQKWGNSLGIRIPKAMATELELNDGSHVELQYEGDKIVIY
                     PMKKASLEDKLSKITKQNLHSEISTGNSIGNEAW"
     gene            45905..46246
                     /gene="mazF"
                     /locus_tag="FCILOMJA_00049"
     CDS             45905..46246
                     /gene="mazF"
                     /locus_tag="FCILOMJA_00049"
                     /EC_number="3.1.27.-"
                     /inference="ab initio prediction:Prodigal:002006"
                     /inference="similar to AA sequence:UniProtKB:P0AE70"
                     /codon_start=1
                     /transl_table=11
                     /product="Endoribonuclease toxin MazF"
                     /protein_id="X:FCILOMJA_00049"
                     /db_xref="COG:COG2337"
                     /translation="MVKNRNYTPEKGDIVWLNFTPQAGHEQKGRRPALVLSPKEYNSK
                     TGLAIFCPITSKIKGYPFEVLIKSKKIDGVILSDQVKNLDWTIREAEFIESINKVSLK
                     EVLDNIKLLIF"
     gene            complement(47148..47384)
                     /locus_tag="FCILOMJA_00050"
     CDS             complement(47148..47384)
                     /locus_tag="FCILOMJA_00050"
                     /inference="ab initio prediction:Prodigal:002006"
                     /codon_start=1
                     /transl_table=11
                     /product="hypothetical protein"
                     /protein_id="X:FCILOMJA_00050"
                     /translation="MESLYLSDNQLKTYLNEIGQLQNLQSLDLSDNQLKTLPNEIGKL
                     KNLQELYLINNQQSTIIQRKRKDSKASSKVQNLF"
     gene            47462..47584
                     /locus_tag="FCILOMJA_00051"
     CDS             47462..47584
                     /locus_tag="FCILOMJA_00051"
                     /inference="ab initio prediction:Prodigal:002006"
                     /codon_start=1
                     /transl_table=11
                     /product="hypothetical protein"
                     /protein_id="X:FCILOMJA_00051"
                     /translation="MKTNALLHLKTILNLLGEEIVGKVREEYEILNPAKICDLV"
     gene            complement(47682..47924)
                     /locus_tag="FCILOMJA_00052"
     CDS             complement(47682..47924)
                     /locus_tag="FCILOMJA_00052"
                     /inference="ab initio prediction:Prodigal:002006"
                     /codon_start=1
                     /transl_table=11
                     /product="hypothetical protein"
                     /protein_id="X:FCILOMJA_00052"
                     /translation="MIVSKKLEIKVRELEEKGYSFIYIEDYVKGFYKDSFKSKIEIAR
                     NMILKGTSMEFILSVTKLIEQELKDYGVHLEICSKG"
     gene            complement(47921..48823)
                     /gene="rpnA"
                     /locus_tag="FCILOMJA_00053"
     CDS             complement(47921..48823)
                     /gene="rpnA"
                     /locus_tag="FCILOMJA_00053"
                     /EC_number="3.1.21.-"
                     /inference="ab initio prediction:Prodigal:002006"
                     /inference="similar to AA sequence:UniProtKB:P31667"
                     /codon_start=1
                     /transl_table=11
                     /product="Recombination-promoting nuclease RpnA"
                     /protein_id="X:FCILOMJA_00053"
                     /db_xref="COG:COG5464"
                     /translation="MSDMTNPHDRLIRETLQNKEDAISFFKNSLPEAVIELLDLNRLE
                     LTQSSFISENLKEEQTDLLFHIPLKSGKKANVYLLFEHKSYLDDSIFSQLLGYISAIY
                     KSQYRVDKKYSVVIPFVFYHGERTWTLGNSFQNRFILSKNEEEVFKKYIPDFELELFD
                     LSKVDLSKLESISLRVILGVVQKIWEGDTSFLSHLGEVFELLTGLKNESKRVEIFQKL
                     FLYIFNVRELEPTEITSLLSHSRYNREYEDLTMTTAEKLRKEGKFEGKIEDARKMFKE
                     GFELDVVLRITGLTEQELKDHGLL"
     gene            complement(49449..49985)
                     /locus_tag="FCILOMJA_00054"
     CDS             complement(49449..49985)
                     /locus_tag="FCILOMJA_00054"
                     /inference="ab initio prediction:Prodigal:002006"
                     /codon_start=1
                     /transl_table=11
                     /product="hypothetical protein"
                     /protein_id="X:FCILOMJA_00054"
                     /translation="MYSDLKPVYQINIVDFDLIPSENFHSKFKFREESNPDIILTDDV
                     EIHFLELCKFVKRDVRELRNNLEIWLYVLKHTSELEEEEMRILVDKTPDLSKAFTILE
                     QYSNDPQKRNELEAKLKSDRDYAYDLAARFEAGELQGIGKEKLESARKMLEEGMRLDV
                     ILRITGLSKKDLKDHGML"
     gene            complement(50075..50305)
                     /locus_tag="FCILOMJA_00055"
     CDS             complement(50075..50305)
                     /locus_tag="FCILOMJA_00055"
                     /inference="ab initio prediction:Prodigal:002006"
                     /codon_start=1
                     /transl_table=11
                     /product="hypothetical protein"
                     /protein_id="X:FCILOMJA_00055"
                     /translation="MSKNFFPLTNDLMFKILFVKEPDLLISILNSVLFPDGEHTIRNI
                     KILNPELVGSSPNDKRSYLDIRAQDETERYFM"
     gene            complement(52462..52701)
                     /locus_tag="FCILOMJA_00056"
     CDS             complement(52462..52701)
                     /locus_tag="FCILOMJA_00056"
                     /inference="ab initio prediction:Prodigal:002006"
                     /codon_start=1
                     /transl_table=11
                     /product="hypothetical protein"
                     /protein_id="X:FCILOMJA_00056"
                     /translation="MIISKKLEIKVRELEKKAIVSYISKITLGFYKGYFESKIKIARK
                     MLLNGTSLEFVLMVTGFTEQELKDYGVRLDICSKG"
     gene            complement(52698..53612)
                     /gene="rpnD_2"
                     /locus_tag="FCILOMJA_00057"
     CDS             complement(52698..53612)
                     /gene="rpnD_2"
                     /locus_tag="FCILOMJA_00057"
                     /EC_number="3.1.21.-"
                     /inference="ab initio prediction:Prodigal:002006"
                     /inference="similar to AA sequence:UniProtKB:B7NGZ6"
                     /codon_start=1
                     /transl_table=11
                     /product="Recombination-promoting nuclease RpnD"
                     /protein_id="X:FCILOMJA_00057"
                     /translation="MSDMTNPHDRLIRETLQNKEDAISFFKNSLPEAVIELLDLNRLE
                     LTQSSFISENLKEEQTDLLFQIPLKSGKKANIYLLFEHKSYLDDSIFSQLLGYISAIY
                     KSQYRVDKKYSVVIPFVFYHGERTWTLGNSFQNRFILSKNEEEVFKKYIPDFELELFD
                     LSKVDLSRLESITLRVILGVVQKIWEGDTSFLSHLGEVFELLTGLKNESKRVEIFQKL
                     FLYIFNVRELEPTEITSLLSHSRYNREYEDLAMTTAEKLIQKGEMKGKVETKIDIARN
                     MLLDGASLEYVLKITGLTEQELKDHGLL"
     gene            54119..54694
                     /locus_tag="FCILOMJA_00058"
     CDS             54119..54694
                     /locus_tag="FCILOMJA_00058"
                     /inference="ab initio prediction:Prodigal:002006"
                     /codon_start=1
                     /transl_table=11
                     /product="hypothetical protein"
                     /protein_id="X:FCILOMJA_00058"
                     /translation="MKSHACFLMIQIVFSDLHWLPQGDQADDLCAHGTVNVCIDKETL
                     SDVPNKEWTLSCAGLYLLRSLEHDYHPGDYGSQLIPCCSFDFIPQENWQFPVLMLGCP
                     NGIEWHIKHEGNAVTHTTLNGNSSTLALHEWISLVLSLTNQVEEFYQLSGPKKTISKE
                     LKEGYSRFWSEWRTRTERARRVTSHNNDYYV"
     gene            complement(55847..57148)
                     /locus_tag="FCILOMJA_00059"
     CDS             complement(55847..57148)
                     /locus_tag="FCILOMJA_00059"
                     /inference="ab initio prediction:Prodigal:002006"
                     /codon_start=1
                     /transl_table=11
                     /product="hypothetical protein"
                     /protein_id="X:FCILOMJA_00059"
                     /translation="MNDNQRVFRVQKDRNFTIVKNHFIDDPRLSMKATAILLLVLRYP
                     DNWRMSVKTLSKFKSDKDSSIASGFKELVTFGYAEFRKGKDPVTGRFNSGWYFFEESQ
                     KPEVQYKIKTTENKRIEKQSELFLKEVKESNRKENKVLDLEQRERPQLENQVVVNSTL
                     PSTKEQRLSKQVFSSQIQNTTREYDQPSQARIEEQRELLEELEIKFKREKNQALDSPQ
                     AEKPQLDFQGGENRPLSNTIYQGLSKQVLFKQILNTSREYGPPAKTHIEEQKQSSEKV
                     NPHFHFPDSWLIKFQEYYFKEHGSEMGQPDSELKALNKLYELSKGDWNVIESKIQTLI
                     QLRKQDSQFWYEQSLSPESITKFWSRLFVRKVKPTDKNRMRNEHQNKSIGTEPKYNES
                     KSIPDKPIEIKDLDPYKCFLGWGKSKLFKQQLEYYEQIQIL"
     gene            58456..58776
                     /locus_tag="FCILOMJA_00060"
     CDS             58456..58776
                     /locus_tag="FCILOMJA_00060"
                     /inference="ab initio prediction:Prodigal:002006"
                     /codon_start=1
                     /transl_table=11
                     /product="hypothetical protein"
                     /protein_id="X:FCILOMJA_00060"
                     /translation="MNYDSLSPMETIYVYNFDRLSAIDDDLKLSHSKMALELGVNRST
                     YYKYKNGTLTIPKSILIILRLKGYNEHWILSGKGHMKLKDSVHLVEMQKRLNSFLSST
                     LMVC"
ORIGIN      
        1 cgaaaatttc aagttcgtta acgaactaag attgaaaatt attaattcaa aaaattccgc
       61 ttcccgtttt tctacatata tcagcttctt tattttagat gaaaattata acaattacta
      121 atatcaaagg tggaaccggt aaatctacat ctgcagtaca cctttctctt gcgcttggac
      181 gcagaggaaa aaccttatcc gtagatatgg atcaacaagg agatttaaca gaattctttt
      241 ttccggacga atctcccgaa tcatttgatc aagcaaatgc ttacacagtg ttaaaagcag
      301 aaactactct tatggaatct gttcggtcat cacacggaat agatattctt ccaagtgttg
      361 aggatctatc agaactaact tttcaaattg caaaggattt ttccttaatt caaagactga
      421 agagagtact aagggcatct cgttatgatt ttattgtaat tgatacccct ggatctattt
      481 caccagaaca atctcttctt atattgcggc tgatataatt ttggttccta taatcccggc
      541 aaagtgggca attcgaagag taaatcaagt ccttaaaaaa gtattacaag caaagaattt
      601 gaaggcacaa atatttcaaa agttcttata cttccaatgt cttggggaaa atcgcaaaag
      661 caaatagaac ttttagaaac tattcgcagc attccaggat tagaatttta gagcctatcc
      721 cgttttccac atccattaaa gatagaactg aatcgaatgt tctacttcag gaagggaaac
      781 ctgcttggat ggcttttgat tctcttgcag aggttctatt aaaatgaaaa aactaggatt
      841 caacgcaaag gccttaattt ctacagaaaa tcaggcgcct atgaaaaagg attcatattt
      901 ccaaggttcg ttgacgaacc ttttcaattc tagtgaaatt acagaaattc ttatcaactc
      961 tataacttct atagacaatc cgagaacaaa ttttaacaat tccagcatca aagaattggc
     1021 agcatctata gaagcacacg gattattaca gccattacag tcagaaaaaa ggcgaaagat
     1081 atgatttaat tgcaggtgaa agacgacttc gagcatatca atttctaaaa agagaaacga
     1141 tacctgcgat aattaaaaat gtagaacaaa taaatccaga gaatcttaca gaaataaaat
     1201 taatagagaa catccaaaga gaagatttat cagacttaga aatagcttta acgctatcca
     1261 cattgaaaga acgaaaaaaa acaacgaatg aagaattagc gattaaaata aataaaagcg
     1321 aggcctgggt taaagctaaa attgcccaca tcacaacact tgaaacactt atgaaaaaag
     1381 gttcgttaac gaaccttaat ctttttcaag aagtcccaac ttcagtatgg atagaactat
     1441 cttcttcagt aaaagagaat cctaaagcag ttgaaaattg gttaaattcg cattttaata
     1501 aaaagaaatc ccaaaacaag cggaagcaag gatattcgct aaaggtttaa aaaacgcaaa
     1561 gttaaaaaag aataaaaatt ctaaaacgga aagtcttgaa tacttacaaa agcaggaaga
     1621 agaacttgcc gaaaaaatca aaaagttaca aaaaaaacga aaaaacatct tagcaaaaat
     1681 agcttttatt gaaaattcat agtcgctaat ttaatatttt ttttggattc aaccaaaaaa
     1741 gagtacccaa aattacacga aattatagtg taccagtacg atctaagaag aatccctctt
     1801 ctcgattcaa gatcaaagcc tgcggggagg tcagagaccc caaaggcaac tccttccaaa
     1861 agctacataa tttagttatg tcccattttt tgcttgacat ttgtctggta catgtttcta
     1921 gtccaaaata tcttaggaga cataactaag aacagccttc tctgacttaa tggctgaaaa
     1981 aatcttgaat cgaggaccta ccgcaaaggc tccatgcctg acctttagtt ccccgtattt
     2041 ctaatagagt agggtagatt atttaccgta ccgcgcccgt agaatatgtc cggtaccgta
     2101 aaataggaaa acaacgtgaa agtgcaactt tacacggagg aacttcgtgc acagaatatt
     2161 caaactatat aaaaattgaa tatagtttag ttaatggtag gggattgacc gatctagata
     2221 aaatcgtagc gtctctaatt cacttttatt ccaaagacca gaaggctgta ccgcctctaa
     2281 cgaacatttg gcttttgtgt tagaaaaaac accaaaggca ataagtgatt ctatttctcg
     2341 attaactaag aaaggaatcg tttcaagaac agtatataaa accaaaaatg gttctcgaag
     2401 aactttgaaa tctttgctta ttccgaactg ggcttggaat actccaaaaa aagaaactca
     2461 aacaataaca accacgtcag attttgagaa cagcagtcca gaaataacgg ataaccttcc
     2521 tcaaaatacg gattgcatgc agtccgcaaa ttctggatct gagataatag tacaaaataa
     2581 taaccaaata aaagagggag aaaataactc ttcttttgaa gttttgaaaa aggaagctgt
     2641 aatcaaaaaa gtcaagacct tgattgaaga agaattcggg gaatacgata caaacaaaga
     2701 aaaagaagaa agttcaatcg ataaatggaa aactcaatta aagataaaca tccagaagag
     2761 attacagaaa taatactaaa acacatctcc caattgattc aaattcgaaa atctgaaaaa
     2821 ttcgggtata aggagttttg gctttctgtt cctgtaaata tttcttcttc cttttcttac
     2881 agattacaaa ttaaaaatac ggctttgact ctgttgccca aggaagaaat aaaaactaga
     2941 tcgagtcttt gaacaataac gaaaatcctt ccataatatc tgaattaaaa gaacctacat
     3001 gggagggatt taagatttgg tatagcaaga gattgccaag aaccagcatt gagaccctaa
     3061 acaggctgaa atatacatta gaagattcta aattatctat tctcgatgaa ttatcagact
     3121 cattaaaaag gatcgtaaga aaatatttta acgaagaaat tacgacccct attacagtat
     3181 ttttcagtga atctgaagga gaggaaaaat caaaagagaa tccagaattc cctattgtag
     3241 agcccgaact aggaggtcga aatgagttta aaataaaaga atcaactcaa agaatttcaa
     3301 aatcgatatt tcagcctgaa aaacaaaagg aaagtaactt caaatatttc cgagactata
     3361 tgtcggtaga taaagtaatc catgagttca tgacttactc tttactaaaa ctagatcgac
     3421 cagacttaga aatcattcgt aatctaagaa tccgttacga tctggaaaaa attgtaatct
     3481 ttgattctcc accagagaag ttaaaaaatc acatacgaga atacttctat agccattccc
     3541 aaagggttat cgcactacag tttgaggaaa acaaattcta tgtagcggcg tagtttcata
     3601 ttacgaaacg aaaagggcgg cgacttgtct tgaaagttaa aatgtggctc ttattttatg
     3661 gttctgagtg actatattcg taatccttaa tgtttcgaac ttaaacttac actcttcaga
     3721 gtcccactcc ctgaatgcct ctctaggaat cggcattggg agtttacggg ttatttgact
     3781 attacactct gtaagttttc aaatttaact taggattcaa atttcttcgg aaacgctctt
     3841 cttgctcttc tttcctttag tatcattacg agggatcaga atttttctag caatttccca
     3901 ggtttgaatt tgaccgctac tacttgaaat ctgaccggga gtagaagtat ttcccgcttg
     3961 ggtaccaggc atatactgta cagaagttac aataccagaa tcggctagta tgataacgtc
     4021 agctccttgt tctcttgctt tttctttaac gtattcgata caatgattca gttgtccaca
     4081 gcgaacttct acaataccaa tctgttctac ttgataatcc gggaccgctc tcataatcac
     4141 atcgataggt tctgtttcag aaaggggcgg ataacttctt ccggtaatcg taagactacc
     4201 cattgcacaa tttgctaaac cgaagaggat taaacaaaat ataataaaca cttttccaaa
     4261 cttaagacag ttagttgtca tttaaaaaac tgattctcct ttatgagttt ggatcatttt
     4321 ttaaaaggct cttgtaagtc aaattatttt taatttaatt gcagaattgt gaatataggt
     4381 tttttcattt tagaaatttt aaccgaacac gagtttggcg taactaatgc gaagaaggtt
     4441 agaacggaaa ttttaaagga attggatttt gaaaattcaa cgaattgttc attacgtgtt
     4501 tacaaactca acaaacgaca attgtataat gaaaataaat gctaaacgac aaatgattcc
     4561 ctgattcaaa gaagacgttc ggttgttgaa gactctaaaa ttgtctatcg agggcattgt
     4621 atcttgtgtc ttttccagaa atctcgaaaa actttgtcca atgtctattt ccattattat
     4681 caaattaaaa aagaatcagt ttattttttc gtgagtcagg taaaagtttc aaaaagtaaa
     4741 gatctataaa gtaggtttta ttcggtttaa atttatagta gagaaattga actcttaata
     4801 aatcaataat gggtatttag caatcaagtt ggaaatagat caatttaata acagaattgt
     4861 aaaaccaacg atagatgtaa accgagtccc agctgaatta gcgaattcta aactatactg
     4921 cggaatggaa taatttccgg taagtcgacg tgtacataac aacgaattga tttaaataat
     4981 tcgttgttat gtaatatagt ttggacttca tctcataatt tctttgtttt tggaactgtc
     5041 ttattcttgt atttgcccca cgatacgttg gtttttgtga ggtttatcta tgacatcttc
     5101 tcactgatcc caaaaagtcc agatgtcgtt cattcggttt gcattataat caaaaccgcc
     5161 taacatccaa atctttccat tgaagacagt ggatgctgaa gtatctcttg gtgtccatag
     5221 cggcgctatt ctttcccatt ggataccgtc ggaagattga aaatatagtt ttgaacagcg
     5281 gtgttattaa atccgttgat tacccacatc ttgttgttaa aacgaccgca ttgtgtgatg
     5341 agagacctga ggtagagaaa ttagcatttg aagtaacttt tgaccatgtg actccatctg
     5401 ggctagacca aacatcttga tatttgccaa tggttgtacc tccgaaacct ccgatcagcc
     5461 agagtttatt attataaaca agaactttat gcgcgtctct tggctcccat cctgcatttg
     5521 cagttgcctg tgtccaggtg attccatcgc tactatacca tacgtcgttt aacatgggtc
     5581 cattcgaaga tttacctccg aaaatccaaa ttttattatt aaaagtggca gtagcaaaga
     5641 atgtcctagc ggtccaacct ccatttgtag ttacttgtgt ccatgtaatc ccatctgtgc
     5701 tattccaaac atcgttacga ccgacgtaaa ccgaggatcc agtatcttct gatcctccta
     5761 agacccacat ttttccgttg aaaacttctc cagaaaaatt agttctcttg ccccaagctg
     5821 catttaaagt ttttgtagac catgttaaac cgtcgttaga tgagtaaacg tcttttgtta
     5881 ctcccgatga agttcctcct aatatccaaa gagtgttatt atagtttaac aatacgtgtt
     5941 ctcttcgtgc agaccaagaa gaagtatctg caactttcgt atcagagaat ccgattccag
     6001 aaaacattac tgtataagga ttttcatcgc aatcgtcgtt tggaatcgag atcgttgaag
     6061 ttttcaggcc gacactagaa aatctattaa tgagattgaa aaaggtagcc gttgaactga
     6121 tgattgagtt tgaaggttga agaatgccat agttgttggt atctccacct aacgtgatgg
     6181 gaggagaccc gcttagaatt agatttcctg aaccggtatt ttcaatttta aagggaaggt
     6241 taaaatttcc tgaattgata cgagtatacc ccacatattg attgttgcca gatgcaaccg
     6301 tatttgaatt gaatgaaaga ttgatttccg gattggtttc taatgccgta agactgaacg
     6361 caaatccact attggagcta tcattatttt gtattaagaa tcctgcattc ttagtgcctg
     6421 tgccagaagg tgtaaaacgt attttaaaat ctgtctccga ttccggagtt agagttgtga
     6481 ctggtaattg agagatgctg aaaagattcg cattggttcc tgaaatttgt acgataggtg
     6541 caccggttaa attcaaatcc gccgttccat aatttttaat cttaaaagaa taatcttttc
     6601 cggaagaaca agcactgaga ccgccgacat caatcgaatt gccggattga agaatgtctt
     6661 gacccatagt aatcacaatg gaaggagctg gagtcaattg tgccgttcct tgtaatgaga
     6721 aattaaaatt tttgtttttc tgatcattgc ttgaaataaa tagaaaggct gctttgtttc
     6781 catcagtagt cggtgcgaga gcaattgaga aagaagaatt tgctgaaggt ttgatttttt
     6841 taacaaatgt agaagtattc atagagaatt gatttgtatc accatttgat aaaaagacgg
     6901 aatcgatttc tagatccgca ttaccactat tgaaaatttc tatgtttaag gacgttccat
     6961 gtgtattgat gactgcactg ggaatcgtta ccgtatttcc ttctgagatt aaagatgaat
     7021 tgattttaac gacaagattt ggggactccg taggtttcac tggatttgtc ggtccgttag
     7081 cttgattgaa agaattcaaa gtgaataagc cgagaagatt actagaatca cctgagcttt
     7141 gagctttaca tgtaattaaa aataagaata ttaaaaataa aagtttcgaa tgaatttgta
     7201 atgttttgga ttgtatcacg gagccagaat tatttttgat cgccttgagt caagggaatc
     7261 aaaaaattca gattttagtt ttgtttgact tagaattgta tcacatttat tcctataaaa
     7321 acataaccta acgcgcttta tattgaccgt attttttgat taaaagtaga aaaaagggat
     7381 aaaacgtttt gttttgcaca tttctacctg ttgatttatc acttgaaatg aatcaacaat
     7441 attagagttt ttgaaaaatg aatttccatc tgtttttgtt ttgtggaagt ggtcgattga
     7501 agcaattttg ttaatctgaa ttatggaaat tttcaacaac cctattgaat aagccaacta
     7561 caagttcttt ggttatccta caacatgaat agcttttctc aagtaaacga cgtattcata
     7621 taacatagag tacgataaaa ttttttcaat caacagtcct agtttcacaa aacataaaca
     7681 ttactcagag ctacataata gagtcttaat atttgcattc aaataggctt ttgcgataaa
     7741 attacggtgt tttttattat atagctctct gagcaaaata aaaatacaca tcctcacaat
     7801 tcttttgata tacaaatcaa agaataccac aaatcatttc tttcaataaa caggtgtttg
     7861 gtggtttttc gatttgtgat cttagattcc aaaaaatctt aaccaaccta caaaacattg
     7921 catataggcc gcattcttag ttataacatg aatttaaata agaatcaaag acgtgaaaat
     7981 gaaattcgtt tttgtgcaac ttaaaataaa aagaatatag taccataaac agacgtttgg
     8041 cggaaatcgc taacgcttat ttgaatatac ttaaaaattt gatacatttt cggtaatagt
     8101 atcacaaaaa attggaattt tttgaaatcc tgtagccacg acaagactca ttttttcata
     8161 gtcgaaatga aacttttgaa aaaacgacgt aatacacttt aacaaagtaa aacaaagaca
     8221 taacggacgt aagatggaca acaaacggaa tgtgtgtctt gtaaaagaca gttgatcaaa
     8281 agtgaaaaca aagaggtgaa aaatgttgaa agttcgtagt agaacatatc taagtatatt
     8341 tcatattata atattcttaa ccatatcttt gtaaccgcct gtagttggtt agaaaaagat
     8401 aaaaacacaa tggaaaacgt ggatctggcg ggagcgattt ggttagccgc agaacctgta
     8461 aaaacccagg taaacaacga aggagtaccg gtaaaaccgg ggaacaacgg atcgggtggg
     8521 agtggaacaa caccagtcac acccgtagat gcaattttta atctaccacc tggaagatta
     8581 gtaaattcga atgctttgat gggaacgatt gatccgactg gaaccaacat agtaaacgac
     8641 tttgacggag acggaatttt aaatcagaac gaaacgctga ctaacgtatg gatagcggac
     8701 tatccacaga tcgaaactac aattgcacct cccgtaacat taaagataca gatcttaaaa
     8761 aattcttcga accaaagcga tcagatcgta agtgaaatca actcaaacga ctttgaggct
     8821 tctaaaaacg aagggtctga aaaaatacac cagaacgagt tgaatgaaag aactgtacag
     8881 tttcaagatt cattcagtac agaaacggaa ctgggacagt ctcacgaaag aagtatgtct
     8941 gcgggaatga ccgccggttt tggaatggga cttgtatcca ctggaatgaa ctacagtaac
     9001 agtagtcgag acagttggaa ttcaaaaaat gctacctctg cgactacaac caaatgggcg
     9061 gatagacctt ttaaaaacaa tatagatcga gacgcttgga atttaaaatc ggattcatct
     9121 acaaacaaag ctagaaagta tcgatctgat aaatctacaa aggtaaacga aacgtctacg
     9181 gtagaaccaa acgcgggagt agtcagagcc gctttgtata ttaaaaatct atcagtcaac
     9241 atgcccgtaa aaatatcaaa catactctgt tctttgatgt ttgaaacacc gggaggagaa
     9301 ctggttccta tgtcttcctt tagactgaga aacgacgact acagtctgtt cgaagtagaa
     9361 gtatatggag gatcggactt tggaccttac gtagtagaat taacaaattt gaatacatcg
     9421 gaagtagaaa aggcgatcgc ggccgggtat acacctaaga tcatgatcgt ggactatacc
     9481 atgactcacg tagcggattc taattacaaa tcgtctctac ttagttttac cggaaacaat
     9541 ctaaaatcat agaagagaac gcaaaaggaa gaaccgcact cgtaaaagta tacggaccag
     9601 gagtcagaga aatgtatcga gttacagcat tcgatactcc taatgtatcg aatccttgta
     9661 acacaaaagc agcggacgta ttttctccgg ggatcagttt aaaaaaagct ttagaaagaa
     9721 tttcttgttc tggggacaat attacgttta aggattatgt aatagacctg tctgaatcgg
     9781 ctcctaagtt aggagagtcc agggtctact taaaaggaat ccaatctttt ggaggtgtga
     9841 gtactaacat accttgtgag gatgaaacca gcactggatc ggatggagtg agtagaacgg
     9901 cttgtgttca aaaaccgtat agccaatgga ctgaatcaga aaagatgaac tcaggagtct
     9961 gggcgattta ttccaagggt aaattttatt ctcctacgga ctactggacc gactccggaa
    10021 gtattcgtag atttgatcct tggagaggtg ctgttgcggc gcccgtatta aagggtgtgg
    10081 attctatcat ctgggcggga gatagctacg acttagttta tatttctttt aaggacttta
    10141 tcaaagtaga acaaaagttt ggaaccaatc ctttagaaac aggaaacggt tatccactca
    10201 atacaaaatg ggatttaaaa actctcggaa atcatcctta ttatccggat acaaattcac
    10261 tttatttagg agaagtaggt tttggagaaa gggtagaatt aaaaatcaaa ttagacaaaa
    10321 caaaatatct ttcgcctaac tttggaactg cggtggacac aggtccgtat cagtatttta
    10381 caaacttcaa ttacaatcct caagtttctt cggatcgtta caatatcaac caagcggccg
    10441 attttgaaat cagtcttggg tttggtggaa acagaacgga ttggtttcat gttatcaagg
    10501 acttgagttc gagtgatcct tacaaactaa aaaactgtgg aacgactctg gactttatca
    10561 gccagacgta tacactttgt gtacaacttc ctacgctcag cactacggta gatcctgcga
    10621 ttagtttagt gaaattgtat attcgacctt ctttaaatag cgcgtatcgt aaaacgatct
    10681 ggcctttaca cttttctcag gttcgtaagt taaaaggaga agcgggtgtt ccgatcgtaa
    10741 aaggtacaag ccttgtgaag gtggcgaatt cttacggttc tgtaaacgta ggggacaact
    10801 tttttatcca aggggattct acaaactaca aagtggttca ggttttacct gtggcacagg
    10861 acggttcttt tgacgttcag ttagatcgtc tgatccaaat agacgctccc aaaacaactc
    10921 aaatgtatgt tcctggaact ctcacttctc cggatgtcag gctttccatg gatacggggt
    10981 ttacaaccga ctggaacaac tttgtgaatt cttcctttaa ctctacctct tttgatcaga
    11041 ttcaatacaa accttttgtt tcaagtggta acgttagttg ttcttcgatt ccatttcatc
    11101 ccggttcttg tttaggtttt actccagagt taaactctct caactggatg gggatctaca
    11161 acgaaggtgt ggctctttgg aattcttggg cggatggtgg agactttagc aatttcttgt
    11221 attctggtct agttcgtttg actgctccga gtggtaagtc gtatcgttta gaaagtacaa
    11281 acactgattt tacaatcagt gccgatgtaa acgctccgag tttgggagat gcgagaattg
    11341 caagctcggg agacgtgtcg attgcagttt ggagacaggg cacgactctc attggaagat
    11401 acaatcagat tagtacaggt caggcgatcg gaaatccgtt taacatcaat tctacggctt
    11461 ctactggaaa ttatatcgtc aaagcaaaga atggaaaagc ggtcattatc tgggagagtg
    11521 gaatcaatat ctacgcgaat ttgagggatc taacaacggc cacatctctc gtcaatgaag
    11581 cgttagtcgt aactcgattt tccccttccg gtcagttgtt ttatgaccct agttatactt
    11641 cgttcattcg aagtatagac gtggtgtttg gaaacgggaa agctgctatc gtttggaacg
    11701 attttacaat ggcaaccacc ccatccgtgt ttaacgtccc ttgtaataat gcttacggaa
    11761 caggagtttg tcatatctat ccaagaactt atgcagttaa tatgagaatc ctgaatacag
    11821 atacgggact cttcgaaggt ggaagcaata cgatcaaaag ttatccggaa aattatgaag
    11881 ctgcatacat atatatgatt cctatagttt tagcatatta cattcctaca tatcaattag
    11941 acttcagtgt agatgcaaca aacgagaatc aaatcgtagt cgcttccaat cagaaaggta
    12001 taggtacgga aagtcatacc tttataagta gtgttttcaa tctggataca ggaagcagaa
    12061 tcggtgttga taaagtaatc atctccgaaa cggttcgacc gatcgatttt tactccgtca
    12121 aagcaaacaa cggaaaggcg actgtaattt ggcgtagaaa cgacggaatg attttaggaa
    12181 gagggattga tattgcaagt tccaatttaa tcggaaccga caacgtaacc ttggaaacgg
    12241 ggccggttga ttctctagtt ttttcctcct ttggagatac gggacttttg acgtatcgta
    12301 agaattcaaa agagctgcgt ttaaaggcgg tgaatttaca aaccggtcaa ttgctttttc
    12361 cggattttct cgttttagga gtgggtaacg cggattcaag aacgccgggg ccggcctttc
    12421 tttccggtaa taaaatttta actacctggg atcaaaccaa cggaacaaaa cgaaccatct
    12481 ggggaagagt cagtaacctg actaacttta cagtcgaagg tccaaaagaa tttcagatca
    12541 gtactaccaa cgaaggactt caatacactc caagcgtagt tgcaaataac ggacttggat
    12601 ttgtagcttg gctttctcaa gacaaaacac aacaaagaat tagaggagct aaagtggatc
    12661 tcgctaatcc aggcgctttg aaatacggac tgaataactt ctttgtgtct cctttgatcg
    12721 aaagggatta taccatccga gctaagatca aatactagta gataggtttt aggagttagt
    12781 ggttagggcc ttccggcttt gcggaagtga attctttctg ctcgctccta actcttcgca
    12841 actggatttg cattagaaaa ataaaatgta ctaaagttca aagataaaca aagacaaaag
    12901 cgaaattaaa agaaagattc gataaaaaac gaaaagaaaa agcaaacaag atgaacgtag
    12961 aagaaacaaa cagaaataca gagaaaaaac aaaacgcgta tacaaaagag acttctttgc
    13021 aaaagaaaag gatctttttt aattctttag aaatattctg ggaactaaac cgcactcata
    13081 cattcaaata tatcaatata ctactattct cttgtttttt gttgacgact acgtgcggaa
    13141 tcttacctgg aaaaaaggaa agtccaacaa ctggtggtgg gcattgctcg gaatcccaaa
    13201 cggagccagt tttccctcgt ctggaagtgg ggtaggtggc ggccctggat ctgggaatgg
    13261 atcccctgga agtgcacccg caccggaagg aagcgacctt tttccatctc gactaactat
    13321 agccaggcga tagacgaccc agaaacaaaa gcggaaccaa ttgcaggagc ttcttttgtc
    13381 gcacccccgg aaatgagtca ctatggaaac gtaagccttt cgtatccggt ccatacacta
    13441 cccggacgtg cgggagtaga accaaaactc agcataacgt attcttctac agggggagac
    13501 ggatggcttg gagtgggatg gagcctagga cttggaaata taacaagaac cccagagtat
    13561 ggggctttgt attacgatgc aagagacagt tttacttgga atggaactag gcttgttaag
    13621 gtaagcggaa atacaacaaa cgaaaacgga atctaccgag cagaaattac aagtgaagac
    13681 tttctaatat tcaaactctc tcaaatagaa agcggagggg tctgggaagt attggataca
    13741 tctggaacca aaaccatcta cggagaaagt aacggggata ggatctacaa tcctgcgatc
    13801 ccgagccaga catacagctg gtatctttcc aaaacagaag ataaaaacgg aaactatcta
    13861 caagccagtt atgacaattc agaatattcc aaaaatagaa acttgtattt aaaagaaata
    13921 cgatatacag gaaatacaaa aaacggcaca tccgcccgcc aatacgtaag gtttgtaaca
    13981 aaacaaagag acgattttta cgtttctaac acacccgggt tcctcatgaa gatggacagg
    14041 atcctagaaa gaatcgaagt gggttgggac ggtggaggaa aggtatatga gtatattcca
    14101 gaatacgaaa cttctccgga ttcgggaaga cctagaatta aaaacataca atccagtaaa
    14161 aatacaacaa aaccagaatt tttttatcaa acttccagca ggctacttac ctggcaaaac
    14221 gtaatcaatc aaacctcatc cgaaatagaa gaagatccaa actctacaca gtattttgaa
    14281 ggagactata acggagacgg gatttcagac atcctctttt ttaatccgaa atcaggaaac
    14341 tggaaggcgg ccgaaggaag aaaagaagga ggatataact ttaaactgta tgcaaaccgg
    14401 tatcaaggat acgactcttt agaaaagatc cgatttttta aaggaaacgt aagtggagac
    14461 tataacggag acggaagaag tgacatcgca ttttatctcc cttctacaag agactttatc
    14521 gtagcagaac acgacggaag agtatttcaa tttcaaagtt acggaagact gatgaattct
    14581 gtcccagaca tctttcggat ggaatggttt tccggagact acgacggaaa cggactgagt
    14641 gacagtgtgc tatttgacga gcctacaggt cagtggactt tgatgctcaa caaaggggga
    14701 agttttgagt ttttacgatt tagtaaaaag tttcaaaacg tattcagaaa cgattattta
    14761 ccagattcta atttagacag ttcgaataca aacgattcca caaaaccggg aaaagataga
    14821 gacaaggtaa acttactcgt cggagactat aacggggacg gaagaacgga catttctttg
    14881 tatgactcta gatccggaaa gtggtttgta ggtgaaaatc atcgtaatcc aaacaaaaac
    14941 gattccgttt attttcaaat gcagtggaaa ctctacaaag tgtttaccgc acccgaacag
    15001 tcgttatttg gacacgaccg gtttagcggt gattttaacg gagacggttt ttcggacttt
    15061 ctattatttg atcgtagtaa tggcgaatgg acgttaggcg aaactggaaa tggcacaatc
    15121 aactttaaaa tttggtctag aacccctcag ttcaagacag taactcgttg gcttcaaggt
    15181 gattttaacg gagacggtag aacagacatc gggttttact ctgcaaacga cggcaaattc
    15241 tggatcgggg aatctacaca aaacggattc agatacaaaa tctacagcga catgagctat
    15301 ggacctgatc cggacagaat tatgaaaact cctcttccaa aggacgaggt aaaaatagaa
    15361 tcgggtaaaa ctagttttag tgcatctaac aacacaaaga cgattttact ttcttacaaa
    15421 tatgatggaa atctaaacta cggtaaagga gaagttgtat ttgctggatg ttttacttcc
    15481 aacgactgca gttctactcc cgaacttttg atctttaacc gaaaggaaaa cgtttggaat
    15541 ttgaaacaag gcaactcgtt tgcctcacga gtaaacactt cttttaaccc ggaaggaaca
    15601 gggattactt ctctttttgg tggaaaaccg gatcgttaca caaacaattt aaaagacgaa
    15661 gtcctatttt acaaaaaaca ggggaccacc aatcagtttt ttgttctgaa aaacacaaac
    15721 ggaactacat tcgatctttt gaatttagct acgttgagtg atacggacgt ttctaagttt
    15781 gatccaaata acagcggtta cgcgcttgac tattttgaga ataatacttc tcagtcggtt
    15841 ctcatactcg atgatcagac tacaagtgga actgcaagat ttgtactttc gggactcggt
    15901 ggtacaaaaa ttcttactcc gaatggagat ttgactccgg ccgacttaaa cgatcttttt
    15961 caagcgggaa caaacgaaaa ccgacagaga agaaaagaat ttagtttttt ttcggggaaa
    16021 tttaccacca cacaggcaca actcgtaatc gtagacagaa ggaccaccac acacaaatgg
    16081 tatttaggta cgatttcggg tactcagatt cagtttaaac gtttaacggg tgagtttgca
    16141 cttccgatta caacctcgga ctacaacttg gcaagtcccg cgggaataca atactcactt
    16201 acaagcacgg gtgagatcgt ttttggtaaa accttagaca acgggacttc gtttaccaaa
    16261 gttaaaatca attctacgaa tattcaaaaa aacgtatata acgcgggtgt tgttggtttt
    16321 tcggaccgtt ttgactcggg cgggaatccg attgtagttt ctggcggaga agacaagttg
    16381 tatgatctgt cacagagtaa agttgtttct ttacctaaca acgttttggt gaagaatctg
    16441 gatcgaccgg acttaatcgc acaggtctac gtttttcagt ggatccaagg agactacaac
    16501 ggagatggtc tgactgacat cggaatcttt catttgaaag aaccaacttg gtattttgca
    16561 ctttctacag gaagtgtacc agacgtgatc gagaaagtca aaaacggaat tgggggtatt
    16621 tatgattttg aatattccaa ttccacgaag tttgacaata cgggggaaga cgatattccg
    16681 gacctaccca caagttacag agtttgtacc agggtttctc tggatgacgg tttttcgaat
    16741 agcatcacta agaattacga atataaaaac ggatttgcgt tttcttcgtt tatcaacggc
    16801 aaaaaagaaa cggattactt tggattttct gaatttacca ttcacgaagc gtatggagaa
    16861 agaacaactc acaaatacca tacaacacag tattctgatt ttctaatgaa ccgtgccttg
    16921 gctggagcag agaaagaaac gcgtatcatc gggaatgaca acaatgacta cggcaccatc
    16981 caaacaacac acgatgtaaa acagattgca atggcaccgg gagttgtgag ttaccttcct
    17041 gttacgacca aaattgaaaa atatttaagc ggaacaagaa cgactacaca aagttccgac
    17101 attgttttga atggaaccaa aatcagtcgg aagacggaga gcgttaccga tcatttcagt
    17161 gattctgtgc acggtgttac taccacaact tccatcaccg attttgaaac agatgatact
    17221 acgaatcaga gaagagcgac tcgtcaaaca agtctcgcgg cgagttccca cgagattact
    17281 tccgtgatga gttacgacac aagaggaaat cttacaaaac gagtgagttc ctacacagga
    17341 accgggcttg cacctgcaaa cgcacataca actgaatttg aatatgacaa ttttggaaac
    17401 agaacggttg aaaaggatac aagtggaagt cctgtacgtg ggaactctta caaatacgac
    17461 gatgaactga atcagtttgt aacgcaggaa acaaaattcg gagggagtgt cgtacttacg
    17521 accactcatc agatcggata cggggtagcg tttggagttc caaccttaac cacagatcca
    17581 aatggaaaca aaacattttt tgaatatgat ggttttggaa gattgatccg aacgagttcc
    17641 gacacggatg taggaactgc tacgaccgca aattacagct atgattcctc cttcccactt
    17701 tctgccaaga caacgtttcc gacggggacg ggagatcctg attttgccag taggacctac
    17761 actgacggaa tgggtcggaa catatatacg gtaaaaagtg cgtctaacgg taattttgcg
    17821 attacgggaa gacttgtgta tgatggaacc gggaaggtga ttcgtaaagg acaaagtaac
    17881 tgggcgagtt ccggagagat agatcggttt gttctgcatt tagaagagag aaatccaacg
    17941 tcttttgaat acgatccgat tggaaggatc aaaaaacaat tgaaccgacg gcgttaggcg
    18001 aaacttctcc tacgacaatt acaactacct acaactctgc gtttgaaacg acagaaactc
    18061 attcaagcgg aacgagtaaa cgaatcgtga aggacgctaa aggagaaatc ctttacgtag
    18121 aagattttgc aagtgatgga agtgcagcga agatcggatt ttgttacgac atagcgggga
    18181 acagaatcaa gaagagtgat ctaaacgatt ctaacgcaat gagttgtccg aatacacttg
    18241 cgggagttcc cgcaaaagac gtttctggaa gaaaccaaac gtattggagt tacgactcat
    18301 ttgggaaatt gagagctgaa agtgatcctg atttaggtgt gagttcctac aactacaact
    18361 cgtttggtga tctgacttca agcacgaatg cgaaaggtgt tacgaccact ttaacgtacg
    18421 acgcagtcgg aagaattctc acgaagaata tcccggaagg gaatattgta tatacgtatg
    18481 attctttttc ggggagtgag aattccgtcg gaagactggt acgaatcgag gattccaacc
    18541 aaaacaaaac ctttagttac gacaaattag gtcgtgttaa aaaagaaacg agagtgattt
    18601 tagcaacctc ttccggaaat cctcttccaa gtgaaaccgg gggaccgtac attacagaaa
    18661 ctagatacga tctcttaggt cgtgtgactc gtattgacta cccagaacat ccgatttctc
    18721 acggaagaat gagagcctgc tacgaatacg gttctgctgg ttatatctct gggatttctg
    18781 ttcaagtgaa tacaaacgga attttacctg gatattgtaa caaagatata gttgaaaata
    18841 tttcctacaa cgagtttggt cagacgtcta gccttacact tggaaacgga attacaacca
    18901 gttacagcta cgacgtcaag gggagaatga tccgactcaa ttcttccggg aatgtaggcg
    18961 gaaatgcaaa ggttctccaa gacgcggtgt attcatttaa tccgaacaac aacattacaa
    19021 acattgcaaa caacacgacc gactttaata ctcaatatgg ctacggttat gacggtctgg
    19081 gtcgccttac ctcggctaac ggaagctatt tagggattgc agatggaaat ctttcgagaa
    19141 ggtttcagca gtcttttgaa tatgcaaaga atggaaactt atcttctaaa agaattcatg
    19201 atcctgcgag tggtaacgtt caagacgttt ggagttatgt ttattctaac catcaagtta
    19261 cgaacattga ttccagtagg acgggtgcgg atgctcttac gatgtcgtat gacgcgaatg
    19321 ggaacttaac cagacaaagg gacaatgtta aggacttaac gaaacggatc agtgtcgatt
    19381 ctcaagatcg aattactcag attcaagatg gtaacaatgc aattctgggt agttactggt
    19441 acgacgagag tggttttaga atccgcagat ctgctctgga accgaaaaac aaccagttca
    19501 caaatgtaga aatcctttat cctagtaagt tctttggttt ggagtttatc gaatctgaaa
    19561 acgtgattac aagcgtgaat aacgtttatt taaacggtgt tcgtattgct gcgttaaacg
    19621 aggctggtgc tcttgcgtat tatctgactg atcaagtgga ttccgtatca accgtgttag
    19681 acgatgaggg gaatactctg tctctgatgc agtatcttcc ttacggtgag acgtttgttc
    19741 aacgtggaga tttgaatttt tctcctaagt ttaattcgca ggagctggat cgtgagtctg
    19801 gtttttactt ttacaatgcg aggtactatg atcccgggat tgcgaggttt acgagtgcgg
    19861 atacgatcat tgacggtgag tttgatactc aaggttggaa ccggttttcg tatgttaagg
    19921 ggaatccgat tacatttaaa gaccctactg gtcacgaggt tcccctcatt ggttacggtt
    19981 ctccccgaga cggcttattg ccagggagtc gtaatacaaa tgatccaaga tatcaatctg
    20041 aaattgcaaa caaatatgat ttaaaagaca aaggtaagat tgaggctgcc gccaaagaat
    20101 atcaagccgg ttcgcaaaaa ggcttcaatc aaggttattc tcgaacttcc gggtgggctt
    20161 ctcctactca aggtcacaat gctaaatctg atggacaagc attagaaaaa tctgatttat
    20221 ctggtaagtc taaagcttac aaagacggtt acaaggattc tgttggtgtt ggtcgtgctt
    20281 atggtatcct tggagggctg gggactggga ttgctgaagc agctggactt gcaactgcgg
    20341 gcggagttgg gaaaacaggg aaggcagtaa atgcgaaaaa ttcaagcaca gatggtgtag
    20401 gcaattttaa atatgacccg cgcgttcgag cacgaggagt tgaagatccc aaagctcata
    20461 attttcctta ttcctttgat aaagaaatat tatctacaaa ggcaataccc aaagaaaatg
    20521 gttataatat tttccaaaaa tcaggaacaa tgaataataa aaagggctct tttgaaatgg
    20581 gattgactaa agaaggcata attgatcaca gattctttag accggataaa caataatatg
    20641 caatatttag ttattgatgc ttcactaaat ggtacaggta ttagagatga atatgaaggt
    20701 aactacattg atccttcatc attgggaatc aattctgatt tactagatcg aattaactcc
    20761 tggctgctaa aatatgaagc tgagcattat aagggttata tgaataattc cttgatcgaa
    20821 gaattagata acgaaggaaa agagttagct attcaaataa agaaagaact aaaaaatgta
    20881 aagattgctt attattcgga tgcgaaaatg gataaaacaa taatttattg agtctcacaa
    20941 actaaaaaaa tgaattcgag atctagaata ttcaaaaact aaaatgtggg aagttaagtc
    21001 caagataaca gactcatatg ataaaatgaa attatttgag aagaaaagag gcggtaaaac
    21061 tgacaaaaaa cggattcaaa atatagaata taatgaaaga atagagtatt taaagtaaca
    21121 aaacaaatag gaaggcatag gtaacccttt gccgaataag gctaacaagc ctagagacac
    21181 ttccgtttct ccaaatgatg cgaaacagat ggagaagacc ggtcttgatc cgttaaatac
    21241 aaaaaaagga tctcaaaata acattggtga tggcggtaaa tcaggtgtta gtaataaagg
    21301 gaataatact gggaataaaa aggctgattt tattgtttct ccggatggtg cagtaatgca
    21361 taattcttca ggtaaggtta aagattcttt aagtaaggct ggatttacta caaaagaaag
    21421 agatccaaac aaaaaagaaa gtggaacaat tttcaatatt cctgagaaaa aaatggatgt
    21481 tcgaattatg gatggtgggc ctaatcatcc tccaagagtc gtgacaacta aggaaaatac
    21541 aaatatgtca gtcaatccta atacgggaaa aaactatccc ggaaatataa aaggcgatga
    21601 acaaaaatca agaagccata tgtattttca ataatataca ggttccagca tgaaaaatga
    21661 agttattcaa tcagtattaa tgaaattact cagtggagcc caacttgata gtatcagggt
    21721 ctataaaata tctttacaaa tagagtttaa ccaaattggt aaaaaagaac ttcccattac
    21781 tatttggttc gcaacgaata attcactata tgtaaatacg aatattactt caattgatcg
    21841 tacagctgat tattatgaga aaagagcagc cgtaataaaa gattgttcta tttaataggg
    21901 gaagaagtgt cttgtgttac ggtttcggaa gaaggtgaac tctcaattgt tataggtgac
    21961 aaaactttat ttctatttcg ggaagaagac gaatttgaag aggtttggga gattatggat
    22021 aactcgacaa gcaactttgc ggatcatgaa tggtatatta ctttgcttga tgacggcgat
    22081 tttgagttaa aatgtcctga gcttcccaaa aactaacaaa gcaaagattc aaactagcat
    22141 aacaagaaga aaagaaaata acttgattgg tattacttct acattaaaaa actatcatgt
    22201 tttctactca ttcaactttt ctttgggttt caatatttga aagaagttcc tgtctaagat
    22261 ccctaggaga tttgccagta aatttaacac aagccctgtg aaacgaagaa gcagaattaa
    22321 aaccacattc aaaagcaata tttaaaagat tataatttaa ttttatacgc atcatatttt
    22381 tcacttcgtt gattctgtga aattgtagaa actcagtaaa gctcatattc aaatattgat
    22441 ttagataata agaagcctga tgggtagaaa gccctattgc agccgcaaaa tcaggaagtc
    22501 tcaattcttc gtctatatag tttttctgtg ctaaaaactc gtttaacttg aattcaactc
    22561 tctgtagatc aatattttga aggatatttc tagaattttt ggtttcgatt aatggagcgg
    22621 ggaagctggg aatcttcaat gaagacttaa aaaagaatgg tagaatttcg gctattgtca
    22681 aaaaatttcg agcggtaccc aaagacacaa aatgagattt tccgatgaag ttcttaattt
    22741 tttgtatttt ggaaactgac atttatatac ctatataata aatttaaaat ttgagtttgg
    22801 tcatattata tgatgcgtag agcaacatgt caaataaaaa aaattgcgta aagcaatagt
    22861 aaaaacttta gaaaaaaatg aaaatagatc aagaagtggc aaaaagattt gaaactgctc
    22921 tggaatatct taaagagcac caaggaaaat ctcaaaatca tatagcaaag tcgatggatg
    22981 tcgcttcgag cactctatca agaattgcta atggtaagtt acctcttttg aataaaatgg
    23041 ctgttacatt tgaacattat acgggtattt cttcgacttg gcttttatct ggcgaaggaa
    23101 gtatgctcgt agaagaaaaa gttttaaaaa cattcagtga agaagagttc cgcttttttg
    23161 taaagattaa gaaagactct gaattgtttg aacttgttca aatggtgtcc ggaatgaaaa
    23221 aagataatta tgaagtaatc aaaagtttaa tcactaaact taagaaatag attaatatta
    23281 aaaattacga atataaaaga gaactttaaa aaaagaaggt aaatttcttt ccagaaaaat
    23341 gaattataga ttcgaagaat taaaactact ttagaaaaaa tgaaattact ttcattttgt
    23401 tatgaaattt aaaaatagaa tattatgaat tctgagtaaa atatataaaa caaagacttg
    23461 attttattta tagaaatgaa cattaattat gacatgtcta ttgagttatc agaaagtcct
    23521 gtaaagttta tttcaggtaa cgaatcaggg agagaactaa atagaattaa ggatttcgta
    23581 aataaagttt acgatagcgc gggttatagt aaaacccctt ggcgtggatt taattatgat
    23641 gaatggtcta cttggtttta ttacgaacaa ggtaatgaaa ttttagctgt tatgcgaatt
    23701 gttgaaaaaa aaccttggaa cttaatacca ttagagcttg cgataattgt agatgaagaa
    23761 aaaaaacatc cttatcgtag atatgcagtc atcgaagaga aagttgccga ttggaattcg
    23821 gtagcttttg tttcaacata tgaaggttgg cgtgcagcaa aaaaaaacat ttagggcagt
    23881 tgcaaagttt tgtatcgatc aagattattc aatcgtttac ggtatgtatc ctttagcgct
    23941 caaaagtata ggtttgtttt ataaaaagtc tggtgctgtt gattcgaatc ggtatttcga
    24001 tagagttttc tatccaggtt tctctttaaa aggtaaacca tgtattttga atgtgattga
    24061 attagaaaag agactttaca gaaaattgcg tcaaaaacat cgtaaccgtg gcaaaactgc
    24121 gatgttcgaa gataatttac ttacaatagg aataggtctt tttatacttt actttggggt
    24181 ttacgtttat cgtatttttc cgagaaagaa aattcaaatt tatttcttac ttctttgcgt
    24241 tacactttct ttgtggatgg gcgggcttgg ttttagaagt tattttccat taacttaccg
    24301 cgaaatattt ttaaactgga ttttgtttcc tgtaatatat attccttttt ttctagatct
    24361 tgttgtttgc tcgttaataa ggaaaaggtt taagttcaat ttttatcgag ttatttcggt
    24421 ctttgtgatt ttgcctactt tttcggttat ttctcttctt ggcgcctttg ttaaattaaa
    24481 cgatcctata cgttatttct attcaccgta ccttaattat catttattca ttttttatat
    24541 tattgtttca gtagcccaaa atacttttag tcttggtcgc gttatggttc gtaggagtgg
    24601 ggatgaaaga atacgatctt ttttaatgtt aacaggtctt ttaattgcat tgtctgtttc
    24661 tatcatattc gtttatattc taccgcttag cggactgttc aaagcttcat attctgcatt
    24721 gggattattg cctttcacag ttctttgggc tgttgctatt ttacattatg atgcctttaa
    24781 gattcgagaa cttgtaatga atggaaattc tttacctctt ttaaacagga tattttctat
    24841 tgtagttctc tcgttataca ggttgatgga tcgaaacgga tacaagttaa aactcatttt
    24901 gtcaaaagcg aacgttactc taaatatagt tgataaacac tatgaaattg cagttcggta
    24961 tccatctctt gaaaaaatgg aacgcgctga aatcgtcgca aatatataca gaaatcgaat
    25021 acgctgattt cttttaaccc ttgaaatttc tataaaatta cgtacggata cttagaaata
    25081 atgtttctga atagaacgat tttttaatag aatcatagaa ttagaatata caaaaaacta
    25141 aaaatgtttg cgatatattt caattgtatt ctactttact taaagaagct gaaatttcgg
    25201 agttttttcg agaatcaagc tcgactgcac cgccggtgcg aagcgatacg acttattgtt
    25261 ctttgaaaac aattttcttt gagtaaaaga gatttgaaag aagaaaagaa atatgaagac
    25321 ttacaacgcg ggaataactc aatgccacgg ctctcgaact cagcaaaacg ctttttacga
    25381 aagcgtttta gatcgccgcg gaggaaactc agcgccacgg ctctctacgg atcgccgcgg
    25441 cagggatcga agcggagtca ataaattgag attgagagta atactttgca taacgtttct
    25501 cgcatgcaat ttattgactg gagccgagag cccggtttcg gagaaacaag agagaagtag
    25561 taatgttgaa tacaataaaa ctctaaaata caaaacgacc tttctccgaa agccgcccta
    25621 tttactaatc actagccaac taattcctag ccactcgaag cgcgaatata aaaacggatt
    25681 tgcgttttct tcgtttatca acggcaaaaa agaaacggac tattttggtt tttctgaatt
    25741 taccgttcac gaagcgtatg gagaaagaac aactcacaaa taccatacaa caccatattc
    25801 tgattttcta atgaaccgtg ccctggctgg agcagagaaa gaaacgcgta tcatcgggaa
    25861 cgacaacaat gattatggaa ccatccaaac aacacacgat gtaaaacaga tccaatacgg
    25921 cgctggtgtt tctgggtatt tatctgttcc tacaaagata gagaagtttt taagtggtca
    25981 aagaacgact acacaaagtt ccgacatcat ttgaacggaa ctaaaatcag tcgcaagagt
    26041 gaaagcacca ccgatcattt cagtgattct gtgcacggtg ttactaccac aacttccatc
    26101 accgattttg aaacagatga tactacgaat cagagaagag cgactcgtca aacaagtctc
    26161 gcggggagtt cccacgagat tacgtcactt ctttcttacg acagtcgcgg aaatcaaatc
    26221 aaacgagtga gttcctacac aggaaccggg cttgcacctg tgggaactca tacaaccgaa
    26281 tttgaatatg acaattttgg aaacaaaacg gttgaaaagg atacgagtgg aagtcctgta
    26341 cgtggaaact cttacaaata cgacgatgaa ctgaatcagt ttgtaacgca ggaaacaaaa
    26401 ttcggaggga gtgtcgtact tacgaccact catcagatcg gatacggggt agcgtttgga
    26461 gttccaacct taactacgga tccaaatgga aacaaaacat tttttaaata tgatggtttt
    26521 ggaagactga tccgaactag ctccgacacg gatgcgggaa ctgctacaac tgcaaattac
    26581 agctatgacg cgagtttccc actttctgcc aagacaacgt ttccgacggg gacgggagat
    26641 ccagactttg cttcccgcac atataccgac ggaatgggtc ggaacatata tacggtaaaa
    26701 agtgcgtcta acggtaattt tgcgattacg ggaagacttg tgtatgatgg aaccgggaag
    26761 gtgattcgta aaggacaaag taactgggcg agttctggag agatagaccg gtttgttctg
    26821 catttagaag agagaaatcc aacaagtttt gaatacgatc cgattggaag gatcaaaaaa
    26881 acaattctac cgacggcgtt aggcgaaact tctcctacga ccattacaac tacctacaac
    26941 tctgcgtttg aaacgacaga aactcacagt tctggaacga gcaaacgaat tgtgaaggac
    27001 gctaaaggag aaatccttta cgtagaagat tttgcaagtg atggaagtgc agcgaagatc
    27061 ggattttgtt acgacatagc ggggaacaga atcaagaaga gtgatctaaa cgattctaac
    27121 gcaatgagtt gtccgaatac actcgtggga gttcctacaa aagacgtttc tggaagaaac
    27181 caagcgtatt ggagttacga ctcatttgga aagttacgag cccaaagtga tcctgatcta
    27241 ggtgtgagtt cctacaacta caactcgttt ggggatttaa cttcaagcac gaatgcgaaa
    27301 ggtgttacga ctactttaac gtacgacgca gtcggaagaa ttctgactaa aaatatcccg
    27361 gaagggaata ttgtatatac gtatgattct ttttcgggga gtgagaatgc gctcggcaaa
    27421 ctcgtacgaa tcgaggattc gaatcaaaac aaaaccttta gttacgacaa gttaggtcgt
    27481 gttaaaaaag aaattcgcac aattcttgca acctcttccg gaaatcctct cccgacagaa
    27541 accgggggac cgtacattac agaaactaga tacgatctct taggtcgtgt gactcgtatt
    27601 gactatccag aacatccgat ttctcacgga agaatgaggg tttgttacaa ctacggaacc
    27661 gctggttata tctctgggat ttctgttcaa gtcaatacaa acggaatctt tcctggtttt
    27721 tgtaacaagg acatagttga gaacatttct tacaacgagt ttggtcagac gtcgagtctt
    27781 agacttggga acggaattac aaccagttat ggctacgatg taaaagggag aatggttcgt
    27841 ctcaattctt ctggggatgt aggtggtagt aacaaggttt tacaagatgc tgtttattct
    27901 ttcaatccga acaacaacat tacgaatatt gcaaacaaca cgactgactt caatactcaa
    27961 tatgactacg gttacgatgg tctgggtcgc cttacatctg ctaatggaag ctatttaggg
    28021 attgcagatg gaaatctttc gagaaggttt cagcagtctt ttgaatatgc aaagaatgga
    28081 aacttatctt ctaaaagaat tcatgatcct gcgagtggta acgttcaaga cgagtggagt
    28141 taccaataca cgaatcatca agttacgaac attgattcca gtaggacggg tgcggatgct
    28201 cttactttac aatacgatgc aaacggtaac ttaaccagac aaagggacaa tgttaaggac
    28261 ttaacgaaac ggatcagtgt tgattctcaa gacaggatta ctcagattca agatggtaac
    28321 aatgcgatcc ttggtagtta ctggtatgac gagagtggtt ttagaatcag gaagtcttct
    28381 ttagaaccga agaacaatgt tttttctaac gttgagattt tgtatcctag caagttcttt
    28441 ggtttagagt ttattgagtc tgagaacgtg attacaagcg tgaataacgt ttacttaaac
    28501 ggtgttcgta ttgctgcgtt aaacgaggct ggtgctcttg cgtattacct gactgatcaa
    28561 gtagactccg tatcaaccgt gttagacgac gaggggaata ctctttctca gatgcaatac
    28621 cttccttacg gtgaaacttt tgttcaacgt ggagatttga acttttctcc taaatacaac
    28681 tcgcaggagt tggatcgtga gtctgggttt tactttttca atgctcgtta ctatgatcct
    28741 gggattgctc gttttaccag tgcggatact ttaattccag atgaatacaa ttctcaggct
    28801 tggaatcgtt ttgcctatgt ttacaacaat ccgattgggg caaaagatcc gacagggcat
    28861 gctcctcaag attacgatgc tggttttaaa gactcttcga aaggaattgt taagggcact
    28921 gtggattctg ttaagtctgc tctttctgct ccaactcctg ttaacgctgc tgtgaattct
    28981 gccgttgcta caggtaaagg tgtttacgat cttgcaaaag attacaaagg gacttacaac
    29041 agtgcgaaag attttgctgg taaattaacg agcaaagacg acaaagttcg tgattacgcc
    29101 gctggtcaag ctgctgctca tactatgagc gccgttcttg gggtatggct gggaaagctc
    29161 ttggctctaa gttgccaaaa ccgaagacag atttgccggg tggtggggcg agctctgcga
    29221 ctaattcggt taaactgaat aaaagcctag caagcgaagc tcagatgaat agtaaaggaa
    29281 cggctatttt taaatctgat aaattgaaac aagctgacaa tttatcaaaa caatatggcg
    29341 gaaaaagcga cgattgggcg aagatgacaa gcaagtctta cactgcgaaa gacggcacaa
    29401 aatttgaaac ccattggtat gagaatactt ctaccggtca aagagtagaa ccgaaaacta
    29461 aattatctaa gtagcaatat tatgaaagta aaatgtatta aactcaaaac tgaaaaaaca
    29521 tatcaaatca aatacattcc tgattggatg aacgaaaata tgaaagtcga tgatacatat
    29581 actgtttttg gtttaaactt taatttagat atgctctttg tttgtatttt ctttgatgaa
    29641 cgtcatttag tcgaagtccc catggagtta tttgaagtta tagataatac ggtgagtagt
    29701 gaatggaaag caaaactttg ggaaaacggc agatttaccc tttggcctga aatgttttat
    29761 gaagaagcct tttctgaaaa cttctcagat tggcaaacag atgaaagaga aagatttagc
    29821 cttttaaaag aaagaatgga aaaagaaatg tcttagctga gagatgaacc tttccttcaa
    29881 gtaacgaaaa aacaacgacc cacaacacgg cagggatgga ggcggagtca ataaattgaa
    29941 aattgctgta gtattttgta taagtatttt tgcattcaat ttattgactg gagctgagag
    30001 cccgatttcg gagaaactag accgaagtag taatattgaa tacagtaaaa ctctaaaata
    30061 caaaacgacc tttctccgaa agccgcccta tttactaatt cctaatcact cgccacttga
    30121 aacgtatgta gaagattttg caagtgatgg aagtgcagcg aagatcggat tttgttacga
    30181 catcgcgggg aacagaatca agaagagtga tctaaacgat tctaacgcaa tgagttgtcc
    30241 gaatgcactt gcgggagttc ctacaaaaga tacgagtgga agaaaccaag cgtattggag
    30301 ttacgactca tttgggaaat tgagagccca aagtgatcct gatttgggtg tgagttccta
    30361 caactacaac tcgtttgggg atctgacttc aagcacgaac gcgaaaggtg ttacgactac
    30421 tttaagctac gacgcagtcg gaagaatctt aactaaaaat atcccggaag ggaatattgt
    30481 atatacgtat gattcttttt cggggagtga gaattctgtc ggaagactgg tacgaatcga
    30541 ggattcgaat caaaacaaaa cctttagtta cgacaaatta ggtcgtgtta aaaaagaaat
    30601 tcgcacgatt cttgcaacct cttccggaaa tcctctcccg acagaaaccg ggggaccgta
    30661 tattacagaa actagatacg atctcttagg tcgtgtgact cgtattgact atccagaaca
    30721 tccgatttct cacggaagaa tgagagcctg ctacgaatac ggtagcgccg ggtatatctc
    30781 tgggatttct gttcaagtga atacaaacgg aattcttcct ggcttttgta acaaagacat
    30841 agttgagaac atttcctaca acgaattcgg tcagacgtct agccttagac ttggaaacgg
    30901 aattacaacc agttatggtt atgacgtcaa ggggagaatg gtaagactca attcttccgg
    30961 ggatgtgggt ggtagcaaca aggttttaca agatgctgtt tattctttca atccgaataa
    31021 caacattaca aacattgcaa atactacttc cgactttaac acgcagtatg tttacgacta
    31081 cgatggtctg ggtcgtctta tatctgctaa cggaagctac ttagggattg cggatgggaa
    31141 tctttcgaga aggtttcaac agtcttttga atatgcaaag aatggaaact tatcttctaa
    31201 aagaattcat gatcctgcga atgggaacgt tcaagatgtt tggagttacc aatacacgaa
    31261 tcatcaagtt acgaacattg attcgagtag gacgggtgcg gatgctctta cgatgtcgta
    31321 tgatgcgaac ggtaacttaa ccagacaaag ggacaatgtt aaggatctga ccaagcggat
    31381 cagtgtcgat tctcaagatc gtattactca gatccaggat ggtaacaatg cgattctggg
    31441 tagttactgg tatgatgaga gtggttttcg gattcgaagg tccgcgttag aagaaaagaa
    31501 cagccagttt acaaatgtag aaatccttta tccgagtaag ttctttggtt tagagtttat
    31561 tgagtctgag aacgtgatta caagcgtgaa taacgtttac ttaaacggtg ttcgtattgc
    31621 tgcgttaaat gaagcgggtg ctcttgcgta ttatctgact gatcaagtgg attccgtatc
    31681 aaccgtgtta gacgatgagg ggaatactct gtctcagatg caataccttc cttacggtga
    31741 gacgtttgtt caacttggag atttgaattt ttctcctaaa tacaactcgc aggaactgga
    31801 tcgtgaatct gggttttact tttacaatgc tcgttattac gatcccggga ttgctcgttt
    31861 taccagtgcg gatacgatca tcgatgggga atttgatact caaggttgga atcggttctc
    31921 gtatgtgaag ggaaatccga tcggggcgaa agatccgaca gggcatgaag cgaatgctgg
    31981 tattgggatc atgatgaatt cccaatgcaa aggaaatgca ggttgtaatt ctgctggttt
    32041 aaatgctgtt tcagaaggtg ctaaaaaggc tgtcgttggc accgccgttg tcggtgctac
    32101 tgccgcaact ggttatgctg ctgcggctga agttggttcc gctgctctgc catctgctat
    32161 ttatttaagt agtagactag gtagttctaa tattacaaat tctttattaa ataggctccc
    32221 tcaatcccag aatgcagttg caaattctgt aaatgctacg aaagaagcgt ctaaatatgg
    32281 taaaattgtt cctacgaagg atttaggaat gatagaaaaa gaaggacttc ctaaaagggg
    32341 atggccgaca atcggtaaat tggatgactt aaaaaaagtg aatctaaata atcctaaaga
    32401 aatttcttct actttgtata acaaggaact tcaaaaaaat ccatattata cggatcgatt
    32461 caaaggtggg gctactttgt tagagttaac aattcctaaa aatacaacgg taagagccgc
    32521 tggtattact aataaaggcc caaatggtat tcctcagtat aaagttgatg gagcaattcc
    32581 ttataaaaat atagattacg atgggaaaac gaaatgaatc ttgctgattt tgaaaaaaca
    32641 attttggaaa ttcgaaaatt agcaaaaaga aatactcgag ataaatctaa aaagcaattt
    32701 gattatgagt tgtttgaata tccgttttta gaatatatta aagaaaaaaa aatcggatca
    32761 gatactatgt ttcaaattgc atctgaattt atgcgaagcc ctgataattt tgatagagat
    32821 atggcgattt ttattattag attcaatata attgataaag aagcaatttc agattttctt
    32881 aaaagatatt tggctatttt aaatgaagag cagacaaata ttgctttgtc tctaatagag
    32941 aaacataaat tagaaaatct atattatcca gttattcatc atcttgaaag aaattttttt
    33001 tacgattccg aaagtttaca aaagagaata atctataccg gtattctttt taacaaagaa
    33061 gaagggtata ttgcgtttca taaggtatta gaaagggatt tattaaatcc aagaacagag
    33121 attgaacttt ctataggtaa tattctcttt ctttgcattg ttgataagaa ctacgaaaaa
    33181 attcaaacta ttttccaacg ttatagcaat caaaaaacaa aagaattttt agaacaacag
    33241 actttcattg cagcaaaacg atggaatgca ggctttaaag agcgattcat gattaaaaag
    33301 gcaattattg cagcttgcat caaaaatttc tttaaaccaa acaaggctaa acctcgcaaa
    33361 aactaaagcg gcagggatcg aagcggagtc aataaattga gagtgagagt aatactttgc
    33421 tgagcctcgc aaaaactaaa atgtgagaag ttaagtccaa gataacagac tcatgtgata
    33481 aaatgaaatt atttgagaag aaaggaggcg gtaaaactga caaaaaatgg attcaaaata
    33541 tagaatataa tgaaagaata gagtatttaa agtaacaaaa caaacagaaa gacataggta
    33601 accctttgcc aaataaagtt tcacaaaaga aaacaagaaa cagacgttag gcaactttct
    33661 tgtaagaata aatgtggtaa aggccgccga ggactggagt ggaaacgagc ttcacacttt
    33721 tatccttcga agatgttaaa acaggagaag gaaccggtga gtctttgttc aaagcgagat
    33781 gggttctgtg gttgttgtag aaatgaataa actcatccaa tttcttttcc aagtgatatt
    33841 tgttgagagg aatgaagaaa tccaaaaact catttctaca agtcttgatc tgctgaacga
    33901 cccttaggga gtgaagcatt gagttaatcc gttcagcgta acagttttgc caaggagaga
    33961 atcgagtcgt cttattgtgt ttgatgccta agcgttctaa atactttgta aatttctttc
    34021 caaaaatcgg atcgttgtcg gaaagaaagt aacggatttt ctttcccgct tgtttttgtt
    34081 tacgaactac gagtttcaaa acttttttca tccaattcgt agtcgggttt gtatgaatat
    34141 caaagtgaag tatttgtctt gtttcaacat gtaaaaagaa aacaacacga aagatttctt
    34201 tgaaattttc agagtaagaa gtaaacgtat cggaaacaat caccgtctca gaatgaagag
    34261 aatagaactg tttccaattc atacgttttt taggatctgg tggtcttttt ggaatatact
    34321 tcgaaacggt tctttcacaa atagtatgac ccaatttcaa aagtaatccg tggagtttgg
    34381 tcgctcccca gatattgttt tcttttgcaa ttttacgaat gagtttaatg atttcccaag
    34441 gaatgttggg cctacctgtt ttttttcttc tcgaaagtaa tgaccaaaag attttgaact
    34501 ttttctttcg ccattccaga agagtagcag gggaaataag gattagattt tctttccagt
    34561 ttcgatcgag ataggaaaga attacaagtt tgaatctttc aagaggtttt gtatgaaatt
    34621 tctttttctt tcgtttgtag gcgacaagtt ggcttttaag aaacaaaatt cgggctgtgt
    34681 tttgatattc ttttcgaata ttccaaagaa aatgaaaaag aagtatgagg ttgagataga
    34741 gagaaatctc gtaaaacaaa agttaggtcc tacttaaaaa gaaactgaga aatacaatga
    34801 tttttggatg aaccgtattt gtaactttaa agttttatta ctttttttca attttttgga
    34861 caaatatagt tgagcctcgc aaaaattaaa atcgcattct aaaactagaa tataaaaaaa
    34921 ataacattta gatacctaaa gatctttgaa aacgatttgc tttgaataag agagatttga
    34981 aagaagaaaa gaaatatgaa gacttccagt gcgttaggga tggatgtgtg gtcaagttat
    35041 tgtaatgata acaaagcata gtattattga aaaataactc aataatttga tctacattgc
    35101 ttctgcatta aaaaactatt atgtttccta ctcattcgcc ttttctttgg gttcagtaga
    35161 aagaagttct tgtctaagat cccgaggaga tttaccagta aatttaacac aagccctgtg
    35221 aaacgaagaa gcagaattaa aaccacattc aaaagcaata tttaaaagat tataatttaa
    35281 ttttatacgc atcatatttt tcacttcgtt gattctgtga aattgtagaa actcagtaaa
    35341 actcatattt aaatattgat ttagatagta agaagcctga tgagtagaaa gacctaattc
    35401 agtggcaaaa tcaggaagtc ttagttcttc gtctataaaa cctttagaat ctaaaaaatg
    35461 atttagctta gttttaactt tttctaaatc gattccttct aacatatttt taggaggata
    35521 tttatatttt tgtggttctt tatcctctgg gattggaatg gtttctaatt caatttgatt
    35581 gaataagtta gtatctggaa tcgtaataat aatcttacca aataaagcag gaaaaaaatg
    35641 ttctaagaga atcgtataac aaataacaga accaggaata atttctgcaa agagaaagaa
    35701 atccttctta tcataaatcg tacctaaaaa atccaaaaca aaacaaatag agattaagaa
    35761 agataaaaag ggtaggttga aaaataaaat tgatttgtta gattttagaa tttttcttaa
    35821 agaccaggaa aaagtaaaaa tagaaattcc aaatccaaga aagtcgataa aagaaataaa
    35881 gtaaagttcg ggaatgaaat aagaaaataa aattacaact ggaatgattc ctaaaattct
    35941 tttgcaatga atccaaggat tatctaaaga atctaatata tagttgaaac agactaaaac
    36001 agccaaacta gaatagagaa ccaaaccata gtaagagcct aataaaatct tattttcgtt
    36061 ttgtaaggtt ccttgatcga taagtatacc gttatttaaa attagaaaaa acgcggcgga
    36121 ttgtaaaacg gaaccgtagg atttactaaa accatcactc gaataaagtt ttgaaaaccc
    36181 taatacaaat ccaaaaatta caccggccgc atgaaaataa aaaataccta attctaaagt
    36241 acttttgtaa ttctcaattc cgattgtatt cataacaatt ctataaaaaa atttgattta
    36301 attttgtttt aaacgaatct cctatttact ttcaggatta tctggaaagt aattgagggc
    36361 atagaaacta tgtttattta tgattgctaa agcctttcga aagctgttgt atttcagaat
    36421 tgcttctttg tcttcgttat agaggggtag gcctatgtat cttgagaatt cgtctaactc
    36481 ggattctgtg aagtttaagg gttttatatt aaaataattg atgaccatag atttatccct
    36541 tactttggtt ttgatgatta attaagtcgc ttattcgatt tatacttttc ggttgcataa
    36601 atcccacttt caaatttagt tatcttgaat tatgacaaga agtattggtt atcaaattgt
    36661 aatatacata agtgtatatt acaagcaaaa aatatgcaag aaagtatttt atgaattata
    36721 aaaatgtttt aaaaaaactt atgatacaaa aaaattggaa ccaggaagat ttggctaagg
    36781 cgggcgaagt caaacaaccc acaataagcc gttatttgag tggtcatacg atcccccacg
    36841 ctgacattta tagcaaatct ttataaaaat gcgaacattg atccaattat ttttgttcgt
    36901 gattacgagt tagaaccaat caatttagaa aaagcttttt cgcgagatga aaaagagaaa
    36961 ttggctgttg aattaaacag atttcttaga ttcttaaaaa gttcaccagg tgttttggaa
    37021 atattatgga agttgtataa aatggatcga attgggatga aatctatgaa ctttttggca
    37081 gataagattt tagaggaata aaaaaatttt cattttctgt taaataatta tatatttcgt
    37141 ctacagttaa atctgagtgc aattgaagat aaatataatc ttgaatgatc atttgaataa
    37201 tattcttttt gtaaccatat aatgcttttt ataaagttta gaatcaacat tttttaatat
    37261 tagtatattt gcatgtgcta ctaaggaatt tctattttct aggattgtat tatcagaaat
    37321 ttcgaataag ttaattttaa ttattcctat tgaccaaata gccgtagcta acgtgcatcc
    37381 aattggtgta ataaaactgt attccggtag accaatgatt ttgaataagg atgtaaatat
    37441 ggctataaag ccaaaccaaa cacacatacc tgctgcaata taaacgagac gaactctatc
    37501 aagtcctttt cttcttttaa atccaacaaa tagaactata attgagtata agaggcttaa
    37561 agctccacca gcgacaaaat agtcgtataa aagtccggct tcaaaatgta attttgaatt
    37621 gatgatccca gctttagtaa taaataagtt agaaaaactt agggaaaaaa tcggtaaaat
    37681 ataaatcatt aaaatagaaa tattacagaa ctttgataat tttaaattga aaacataaga
    37741 atgaataaaa cgaactaata ataaaggaca aacaatcatt ggaagcgtca taactcttgt
    37801 ccaaatgaga gtagatgagc tatttacaaa aggaacagaa aataaaatgt cccatactcc
    37861 tactaaaata catagaattc caaaatctaa gaattttttt ctttttctaa agattgtaga
    37921 taaaacataa atgcctataa taaaattgaa gattgacgag aataaaagaa taattgcagt
    37981 taccatagga acaacaagtc atttatgact taattttgca acaattttag aaatattaga
    38041 cacttggata atccattctg taggtataaa ttttccattt ttatttttac cataaccagg
    38101 aaagtaaatt ttataaggat gtgattttga atcaactgca ccgaatcggt tgtataattt
    38161 tccgattgta ggtctttcta cgtcatacaa tccgtaagta gttataaatt tttttttaat
    38221 tacgtattca gcacttaaaa taagtacttt tatcccaatt gaaacggata gagcagcaaa
    38281 agaattcatt tctgcaatat taccgttttc taatttcagc ctttctttgg tgtcttgtct
    38341 aattgcgtat tcaattggaa gccctagtgg ccctcgtgtt aaaatgcgag aagtagcgag
    38401 tatttttttt tcagaatcaa tagctataaa atactgactt aatccatttt tgtcaaattg
    38461 acgatcgaat tcagggtcat atccaatgta atctaatttt gaatactgtg tttgaacgaa
    38521 attacgcgct ctctctatta attttacatt agtttcataa ttacagtgta tatattctat
    38581 tgaattgttg ctttctgttt tactaaaatt ttcgattaat gaattatttt cagttatttt
    38641 attcataaaa taatttatgt cacattataa ccaaatttca ataaaattat ctttatttcg
    38701 acctttaagt tataacttag gttgtgataa tttgtatatg ttgccgctgc cttaaatgtg
    38761 taagtttcac taaaaattta gaaacgtaga acaatgtcca gagtagttta gtaaataaaa
    38821 aatttcctca gaatataacg ccaacaaaac cgtcttagaa tcgctgataa aaaaggataa
    38881 cgttgtttat ttaaaactaa caagacgaaa aaaagaggaa agaagtaaaa ttctaattta
    38941 gtataattga atacagagta aacccttgaa ccgtaacgaa ttgaatgagg ttatatctaa
    39001 gatattgaaa gcatacgaga cgatgaggct tcaaagttca ttgaatggaa actcggaagt
    39061 attggaagct aatcgagaga ttggaaggat tttgcaaacg gtagaacgaa aaaccccaga
    39121 accagaaaga ttaactggta attggatgaa atcaatttca aaggagttag aaaaacatct
    39181 caagagaggt ttttcggaac gtaatctttt ttatgcacgc aagttctatg aaatttacgg
    39241 aaatagtaaa attgatgtta ggttaagttg gagtcattat cgtattttgt cgtctattgc
    39301 aaatgcaaat ctccgcgaga aactaatgaa agaagcgatc gaaggaaact ggagccgaga
    39361 tgatttgtcg tatcgagttc gagacattgg agaattaaga aaggctccta ctttgagatg
    39421 gagacgtccc gaaggtgcac tttggaatta caaaattaaa gatatatcaa aggacaaagg
    39481 gacgttgtta gtcgatttag gtttttactg ttattacgaa ttgtcaagtt tgcatcttaa
    39541 tcaatacaag attggtgaca tcatacaaat cgaaaaacaa aatggaattt ggaatttatc
    39601 cgattcaaaa ttggattcgg aactctactt ttactttgga gaaatagaac gtgttattga
    39661 tggtgatacg atcttagtca aatttgaatt aggttttaac gtaataacga gacaaagaat
    39721 ccgtttgcat aatgtttggt ctgctgaatt gggttcttct gaaggtgagg ataattttga
    39781 gtctttaaag aagaaattac ctctaaagac taaggtgatc gttagaagca gatctaaaga
    39841 tgtctatgga agatttgttg gagaagtttt atattcaaaa aagaaaattc agcatcctga
    39901 agatattttt aggataggga tctatttaaa tcaggaatta gccgagatca gttgaaagta
    39961 atggaatgtt gtgattgaat cgaaaaaact aaaaaagcag agaaaacgca aaatcagaac
    40021 gatttcgaga acaaaacaaa agatgaagaa atgaaatctg agtgaaacaa ataaaaatct
    40081 cgtaaaacaa aagttaggtt ctacttaaaa agaaactgag aaatacaatg atttttgaat
    40141 gaaccgtatc tgtagcttta aagttttatt accgtttttt caatttcttg accaacatag
    40201 ttaagacaca tgctctctaa agagaattga caaccactgc cgaggagatt gaataggaac
    40261 gcatgactga agtcaataac ccacacgatc gactgatccg ggagacgtta caggacaaga
    40321 ttgaagctat ttcttttttt agaagaacac ttccgccaga agtagtagag ttacttgact
    40381 tggaaaagtt ggaactatcg gaatccagtt tcgtatccga agagctcaaa tcagaacaga
    40441 ctgatttgtt gtttcgaatt cccttgaggt caggaaatca agccagcata tatattctat
    40501 tcgaacacaa aagttactta gacaacgcaa tctatattca actcttagga taccttgccg
    40561 aaatctatcg cagtcaacaa agaaactctg aaaagttatc agtcgtaatt ccattcgtat
    40621 tctaccacgg agaaaaagaa tggaaactcg gagaaaattt tttacatcaa ttcaaaatta
    40681 cgaaagagga aaccatacac ctccgccact tcatacctga tttcaagatt gacttgtttg
    40741 atttgtcagg aatggaaata caagaaaaac tggagagtat cacacttcag gtaatctttg
    40801 gagtagtgca aagaattcga gaaggagaag agaagtttca aaagtctctt cccatatttt
    40861 tttcactgct ccttgagatt gcagaggagc caaaaagagt tgccctctta aacaaactgt
    40921 tgttgtatat atataatgta agagattcaa aaccgtccgt cttgaagcaa atgcttcatt
    40981 tatcgagact ggaaagatac gaggagttgg ccatgaccac agcggaaaaa ttgattcaag
    41041 agggaaagat tgaaggtaag attgaaggta agattgaagg taagattgaa gatgcccgca
    41101 agatgtttgc aaaaggaatc gatctaaata cggttctgga aattaccgat ttaaccgaga
    41161 aagatctccg tgacaacggt ttgatctgaa ctttacaaat atgaaattta gaaagagaga
    41221 aatcttgtaa aacaagacgt cgatcctact taaaaagaaa ctgagaaata caatgatctt
    41281 tgaatgaacc gatctatggc tttaaagttt tattaccgtt ctttcaattt tttgaccacc
    41341 atgttaagac gttactgttt acaatatgcg aagaaagaga tgtaattttt ttgttttttc
    41401 gagaatcaag ctccaccgca ccgccggtgg tgtgtcacga agctgatgta agtcagcata
    41461 actatattga agatgaaggt aggcccttcg aaatcgttgt tcaggcaaag atttcaaacc
    41521 actgattgct gctttgttaa agagacaagg tggtaagcga atcagcaaaa aaaaagtatg
    41581 tatcaacata ttaggtaaat gttaagaaga agaacgcaag tgaactgctg atgaagtatc
    41641 gaaagtgcag attagatgtt gtcaaaattg gagaagcgcc gcgattccaa gagtagctca
    41701 caaagaacct gattattgtg tgagcggcaa ccggtataga ggcagcttga acttaacata
    41761 ggcttcagta tggaacgtga gaacctgttg ctttgatgaa aagggaaatc aacaaatgga
    41821 agaaaccata agagaaaata ccgatacaga gcgcaggggt tccgttatcc ggtctcagag
    41881 tttggacaac tttgaaagag ggatgaaccg aacgactgag acaaagcgat ttgggatacc
    41941 caagtccata gtgtgggaag cgtataagaa gatcaaagcc aatcaaggga gcggctggga
    42001 tcgacggaga aaccatagag ttgttcgaca agaatcgcag taagaatctg tacaaaattt
    42061 gaaatcgaat gacatctgga agttacttcc cgccttcggt acgtcaagtt gagataccga
    42121 agaaatcggg aggaattcgt cgtttagaag ttcctacagt ctcggatcga atcgctcaga
    42181 tggtcgttaa gatgcatttg gagccgatga ttgatccgat atttcacatt gattcttatg
    42241 gctatcgacc gagaaaatct gctaaagatg ccgtagcgat aaccagaaag agatgttgga
    42301 aatatgactg ggtagtagag ttcgatatca aaggagcctt taataatatc gatcatgatc
    42361 ttcttatgcg agcattaaga aaacatacaa aactaaagtg gattttaatg tatgttgaaa
    42421 gatagctaca ggcaccattc gaaagatcaa gaggcaagaa gtaaaggaag aggggttatt
    42481 agtccattat taatgaacct atttatgcac tatgcttttg atgatgagag aatatccgaa
    42541 ttgtcctttt gcgcgatacg ccgatgatgc agtgatacat tgcagatcag agaaggaagc
    42601 gcaagagatc atgacaaaac ttgccaagag attggagagt tgcatgctcc tgatgcatcc
    42661 ggataaatcc aaaatcgtat attgtagaga tggtaataga actcaagatt atttgaacat
    42721 acaatttaca tttttaggat ttacgtttcg cccaagatct gctagggata aacatggaag
    42781 agtgtttacc agctttttac ctgcggtgag taaggatgca caggttcgaa tgcgtcagaa
    42841 aattcgcgaa tggaatctcc aattgatgac tcctaaaacg ataaaagaca tttccagatt
    42901 atacaatcct gtcttaagag gctggctgaa ttattacgga gctttctaca aaacagagat
    42961 gcgaagagtc ttcgagcatt tcgatagaaa ggttgcgctc tgggctcgta gaaaatacaa
    43021 gaagctcagg cgtctcaaac gtaagagtat atactggtta ggaaaaatcg cgaggagaga
    43081 gtcttggctt ttcacacatt ggcagatcat tggtaaacca gcagctggat aatgggagcc
    43141 gtatgagtcg agaggctcac gtacggttct gcaagaggct tacggtgaaa ccccgtttgc
    43201 ctacttaccc gaagcgatat gatctattgt tctttgaaat actgtttcga ccagatctaa
    43261 agaataaatc tgtcgtagtg ctaagcaata atgtccaaaa attatgatca atataaaaaa
    43321 ttgtatgttt actattgtat atgtaaaaat tataatattc ctaaattaaa atagtacaaa
    43381 ataaaaaacc taaactaagg atatatataa ataaacccaa taaaatgact caaatagccg
    43441 tttcggacga aattaagaca atttttaggt gtttaaatta tacctgaaat ttccttaaat
    43501 ttcctgaata tcaaaataat cgaggtagta taagggttta aaatgacaaa tgaataatat
    43561 ataagacaat caatcgaaca aatagcaaat agttgaaata aattaataac agagttttat
    43621 caactttgag atatataaaa gcgactaaac aatctatttg caaaaaagta gaattaaaaa
    43681 tattaaaatt aattataata cgagatatat taaaaaatga acaaatgttc tttttttgga
    43741 catagtttac attatcggaa gaaccttatt gcatcatttg aaaatatact tgaaacacta
    43801 aacgtttcct cacctaaaaa cctacacgaa actgcttttg agaatcatcc atcagtttcg
    43861 taaaactgca ctacaacttc attttctaag cttttgggat tgatggattc cagggtttta
    43921 tgatattcgt atattcggtt atttataggt gtttatacga agttcgatga tttatagtta
    43981 gacgtaattc aaaagaaata attatgaaaa cggaaataga agaattaaaa aactttgtga
    44041 tggaaattga tgaaattgaa aaaatttcga aaagcatcga ttccttcaat ttatttgaaa
    44101 cacttggatt ggttcaccat gaaatcagac attctaatgt attgacctgg ttactggatc
    44161 cgtttcaaac gcataattta agttaccttt tcctgcaaaa atttttaaaa gatttaataa
    44221 tgtttaattt gaattcaact gatcaaatta atgaccaact aatttttgat tttgaaacat
    44281 taaattatga ggatgtagat gtcaaaagag agtataaaaa tatagatatt cttatactaa
    44341 taaaagaaaa aaataaagaa tactgtatta tcgttgaaaa taaaattcat tcctccgaat
    44401 cgaaaaatca attacataaa tataaaacta ttgcggaagc agagttctct aatcatacga
    44461 aaatttttgt tttcttatcc ccgatcaaca gattccctcc gaggattact ggatactgta
    44521 tgggtatgaa cgaattttaa atatcttaga aaatatccta tctaccaagg aatctgaaat
    44581 ttcaaaaaat gtcttagaat ttattgatca gtatatatac attttaagga gaaatattgt
    44641 gggggataag aacatcgagg aaatctgtaa aaacttatat aaaaaacact ctaaagctct
    44701 tgatctgatt tttcaatata gaccggattt atttttaaag ataaaggaat ccataatctc
    44761 acgtttaaag gaagaatcag aaattatttt agattcggat aatcctagta aatcttatat
    44821 ccgatttaca acgaagaaaa ttgatcaagc tctaccaaaa ctggggtctg gttggacgaa
    44881 ttcccaaaga atcttgctat tcgaatttca aaatctatct gacagattaa atttaaagtt
    44941 atatattggg ccaggtgata aaactttaag agaaaaactt tataaaatac taaattcaga
    45001 gcaacaaaaa atatttttac caaaaaaaac gttagcggcc aaatggcatt cggttttttc
    45061 ctacgaaatt cttaagaaaa ctgattatgc aaaaattgaa gatattgaat atgaattaac
    45121 tgacaaaaaa atagagaatt ctttaaaaaa tgaatttttt cctaaattaa cgtgagttcg
    45181 gcataacaaa tgcgaaagcg attgtagcgg aaattccgaa ggaattggag cgaaaagcgc
    45241 ggtcgtgagc cattttaact atgaaatttg cgagcgattc gccccaattt tcttacgtcg
    45301 aactcacgtt aaattaaaag aaatagaaga tttcatcgta agcaatttga acgtcgcata
    45361 acttcgtcac tcgcggttcc tgctcggact cactacgggc ttcgcacatt tgctttgtca
    45421 cttcggttcg cgggatgttc gctaaggctc actcgaacct cgtgccaatt ctttcgcatg
    45481 cttaggcatg cttcagaacc gcaaacgtcg agaagcctat tacgttagtt gcaatagccc
    45541 aaaaatcgaa agtaatacga ggacttattg cattattttt aattaaagaa attaattttt
    45601 aaattatcaa atatcattca aaaaaaattg ctgacaggtt ttcaaaagta tatacaatgt
    45661 atatatagta atttatggaa tcaattattc aaaaatgggg taatagctta ggaattagaa
    45721 ttccaaaagc aatggcaacg gaattagagt taaatgatgg aagccatgtt gaattacaat
    45781 atgaaggaga taagattgta atatatccaa tgaaaaaagc ttcattggaa gataaacttt
    45841 ctaaaattac gaaacaaaat cttcactctg aaatatctac tggtaattct ataggcaatg
    45901 aagcttggta aagaatagaa attatactcc tgaaaaagga gatattgtgt ggctgaactt
    45961 tactcctcaa gcaggtcatg aacagaaagg tcgtagacct gcacttgttt tatcgcctaa
    46021 ggaatataat tcaaagacag ggttagcaat attttgtcca attaccagta aaattaaagg
    46081 ttatccattc gaagtgttga ttaaatcaaa aaaaatcgat ggtgtaattc tttctgatca
    46141 agtaaaaaac ttagattgga ctatccgtga agcagaattt attgaatcaa taaataaagt
    46201 ttctttaaaa gaagttttag ataatattaa attattaata ttctaataaa caggctactg
    46261 caactaactt cgtctcctcc tcactttctg gccttcgaca cattcaaaac ccgatttaaa
    46321 aagaaatccc aattagaagc ccgatacaga cagaaattaa aatcgtggaa agagtgactt
    46381 ttaacctctg aaaaaatata ggagagtaaa tgacttcttc gaattcacga caagaaaact
    46441 cagaccaaca gattcttttt tttagacgta aatactcccc ttctctgtct ttcgaaagaa
    46501 tggttacgat cgctttggaa gattctatta tttgccaagt tgcttgaagt ttttccatac
    46561 ataaaaacca agaaggtcta ttgacttcgg aacaacccgt atcatgagat ggatttagat
    46621 tcgtttatgt agaaacgcta ccaaatgtag aacagttaaa taaaaataga atataaagaa
    46681 aacgtttcat ttctttttac tttccttttt ttagaatcta aaaaatcaca ggtgttttga
    46741 atttccttgg gtgtaagact cgcataacag actagtttag aacggtcttt agaataatct
    46801 gctggagata ctttttcaaa gtgttcctcg ttatgagaaa gatgaatttc aaggttattg
    46861 attttaaaga aggaaaggag aagaacgaaa actaatattc ttgaaatcag gaaggatttg
    46921 tgtttggtga gaaagttttt aaaacgaatt agataatttt tcaatgatgt tcattacgaa
    46981 aactgtaagt tgtagagaca cttattttaa gccaactcct tctcatcaag aaaaggttgt
    47041 attggagttt tgctgaaacc gaaacagtat tttaccaaat aaagaagaaa aagcgctcta
    47101 aaactatcgt ataacaaatt acggataaga tgaaaaagaa attttattca aaataaattt
    47161 tgcactttgg aagaagcttt cgaatccttt ctttttcttt ggatgatagt tgattgttga
    47221 ttgttgatta aatacaactc ttgcaagttt tttaattttc caatttcgtt aggaagggtc
    47281 ttgagttggt tatcactcaa atctaaactt tgcaagttct gtagttgtcc gatttcgtta
    47341 agataagtct tgagttggtt atcactcaaa tacaaacttt ccaagttctt taattttcca
    47401 atttcgttag gaagagtctt aagctcacgt tatttacgtc ttctttactc tgctaaatac
    47461 catgaaaacg aatgccctac ttcatttaaa aacaatccta aatttgttag gtgaggaaat
    47521 tgtaggaaaa gtgagggaag aatacgagat tctaaatcca gctaaaattt gtgatttggt
    47581 ataatcaagt tcagacgaat ctgaaaaatg aactaaaaaa gtaggacaga aactatgttt
    47641 catagaccag gaatgaaatt gataagatac tctaacgttt tttacccttt tgaacaaatt
    47701 tctaaatgca ctccatagtc tttcaattct tgttctataa gtttagtgac acttaaaata
    47761 aattccatac tagtcccctt caatatcata tttctggcaa tttcaatttt agatttgaaa
    47821 gaatctttat aaaaaccttt aacatagtct tcgatatata tgaaactata gcctttttct
    47881 tctagttctc gaactttaat ttccaacttt ttggatacaa tcataaaaga ccgtggtctt
    47941 ttaactcttg ttcggtaagt ccggtaatcc gaagaactac atctaattcg aatccttctt
    48001 tgaacatttt tctggcatct tcaattttac cttcaaattt accttctttt cttaactttt
    48061 cggctgttgt catggttaaa tcctcgtatt ccctattata cctagaatga ctgagtaaac
    48121 ttgtaatttc agtcggttca agttctctta cattaaatat atacaaaaac agtttttgga
    48181 aaatttcaac ccttttcgat tcgtttttta gacctgttaa gagttcaaat acttctccta
    48241 aatgacttaa aaatgaagta tcaccttccc atattttttg gactactcct aaaatgactc
    48301 ttagggaaat actttctaat ttacttagat ccactttcga caaatcaaat aattctaatt
    48361 caaaatctgg aatgtatttc ttaaatactt cttcttcatt tttagagagt ataaacctgt
    48421 tttgaaaact atttcctaaa gtccaagtcc tttcaccgtg atagaataca aacggaatta
    48481 cgactgagta ttttttatcc accctatatt gagatttgta gattgcagat atgtatccta
    48541 acagttggct aaagatagaa tcgtctaaat aacttttgtg ttcgaataat agatagacgt
    48601 ttgctttttt cccagatttc agcgggatgt gaaagagtaa atcggtttgt tcttctttta
    48661 agttttctga aataaaacta gattgtgtta gttctaaacg gtttaagtct aatagttcga
    48721 ttacagcttc aggtaaacta tttttaaaaa aggaaatcgc atcttctttg ttttgtagag
    48781 tttcccggat taaacggtcg tgtgggtttg tcatatcaga catcgtattt taaaaattga
    48841 atattacttc tatttgtaaa gattcatttt ctatttttac tgagtagttc tttgattcaa
    48901 tccaaggcgc cgctttttta actgtttgga tttaagtcct tttttaacgt cttctttgac
    48961 tccactaaat accttgaaaa cgaataccct acttcattca aaaacaatcc ttacgtttgt
    49021 taggtgagga aattcgagga aaagtgaggg aagaatacaa gattctaaat tcagctaaat
    49081 cttgtgattt ggtataatca agttcagacg aatctgaaca acggcctaaa aaagtataat
    49141 agagttgttg aaaaattcta tgtccagttt aacaaaattg cttcaattga ccgtttctat
    49201 caaagataaa ctgatggaga attaattttt caacaactct aatataaact atgtttcata
    49261 gacaaggaat gaaattgata gaatcttcaa tcgtttttac ctttataaac aaatacttaa
    49321 atgcagaagt attttatata tctttaatat tctaatttcc aattcgtgaa ttaaatcaca
    49381 agattactga caatccttca tattcaatac tgagtagttg aatgttcgat cgttcttaac
    49441 tgtacaggtt atagcatccc gtggtctttt aaatcctttt tactcaaacc agtgattcta
    49501 aggattacat ctaacctcat accttcttcc agcatcttac gagcggattc tagtttttcc
    49561 tttccaatcc cttgtagttc acccgcttca aaacgggccg ccaagtcata cgcatagtcc
    49621 cggtctgatt ttaactttgc ttctaactca ttgcgtttct gtggatcgtt tgaatattgt
    49681 tctaagattg taaatgcctt acttaaatct ggagtcttat ctactaaaat tctcatttct
    49741 tcttcctcca actcggacgt atgttttaac acatacaacc agatctctaa attattcctt
    49801 aattccctta cgtctctttt gacaaacttg cacaactcta aaaagtgaat ctctacgtcg
    49861 tctgttaaaa tgatgtcggg attagactct tctctaaatt taaacttact atgaaaattc
    49921 tccgaaggaa ttaagtcgaa gtcaactata tttatctgat acactggctt caaatcggaa
    49981 tacatagaac ctcggttcaa ctggtcccga attagtcctg aaagataata caaacttctc
    50041 ttcacgaaag aactctgatg agctacttgg atttctacat gaaatatctt tccgtctcat
    50101 cttgagcacg tatatctaaa taagaacgtt tgtcattcgg agacgatcct acaagttccg
    50161 gattcagtat tttaatgttt cggatcgtat gttctccatc cggaaataac acactgttta
    50221 atattgaaat cagtagatcc ggttctttga caaacaagat cttaaacatc aaatcattgg
    50281 ttaaaggaaa aaagttttta gacatacgtt tggttctttt cttttacttt caactggaaa
    50341 gatattttgc gggaactact ttttgtaatt cggtctttta tttgcttcct ttacaaattt
    50401 atctttgtaa ggtttctatt ttttagcttt gtttcaaatc ttaaaaaaga aaggaatctc
    50461 tttttttaaa aactataaac acatacaacc agatctatgg ttcttaatca tcccttgaag
    50521 atagctaagt cttaaacaat tcaatgtttt tgctcccgaa tttttccctc cattttcctc
    50581 acctttaatt tcaaacgatt cagaccacaa caaaacaaac tactatattt tgatttaaag
    50641 agttttggtt tttgtgaaac aaagactttc atttagatgg gtgtttctaa atgaaacaat
    50701 taggttttaa ctgtccttat taatagaaat tatttatttc tattaacacg tccaacatcg
    50761 gactttccaa acctcaagtt ttaaggattt taggaggtcg aaatttgacc tgaaatttcc
    50821 ttaaatttcc tgaataccga atttctttaa aaaatggatt caaaactata gaaagaacat
    50881 gctacttttt gaatattctc agaaatcacc tactctttta aaaaagatga cttttttcaa
    50941 attgtcctgt tttggctcgt tttttcctga gtagatattc ttaaaaaaat acgattacag
    51001 ccttcctaca acaaacatac tcccttgaat aagggacctg ttctttaaaa cgaatcgagt
    51061 aaacatctta ctgactgaga tttctatttt gtcaaagggt cacagaagtg ggagaatttc
    51121 tgtgaagact cattctaagt ttttatacta aagtaaattg attctgttca aataaaaaaa
    51181 cttcaatcaa aacctgatca tgaactaaaa acggaggagt ttaaaaacta ttgaactatt
    51241 cgtaatcctt ttactgagaa ttagtattta gaacgttctt tagcttatta gaagggccat
    51301 taaggaagtt gttcgatttt gaaactttag gttaaaaata cttacttttt aaactacttc
    51361 tctatacgat tcaaaatgat tggtatcttt ctcacttcct aaagaatata cgattctaaa
    51421 attctatttg aggcaaagtc agttttgatt tttttaagtc cgagtctctg aaagattcga
    51481 aacaagaaaa ctttcattag agtcctacgc ccttttggaa gtttggccta ccctactcta
    51541 aaaacttcac acagatcttt gtttgtaatg ttaatccttt tttaatttta ttttctttcc
    51601 ctttttcttt ctttggcatc tgtttgagtt ctttcaaaat aacttggaat tgtttctgaa
    51661 ctttctaatt gattgtacca agcaaatcaa tacattctat tttaaccccc agtttcttta
    51721 agaaattcta ttcaaaccat tgaactccct tccattctcc taaaacagtt ctgttttgat
    51781 attcaagacg aaaaaaattc tgataacgca aataccttac cgagaaaaga aactcagata
    51841 atcagaaatg aaatatcgga aaataagaga agtttatcct aatcttgtaa tcttgatttt
    51901 tatgaaacag gggttttgca tgtgaaaaac cctgtaaaac cccacttccg agtttttaaa
    51961 aaagtaaaat atcggaaaca atataagccg aaagaacgac tgtcactttt ctgctcatta
    52021 caaaaagaat tcagaacgaa aaactccata aagaatcaaa tcatttttga accggatgta
    52081 ttctatctcc agaaaatctg attcaaagat agtacattat tgtgccgaaa tccgtagata
    52141 taaaagactt tcgtcttctc tttccttgaa ctttaaagta tttcgaaacc tggaaaatcc
    52201 aaataaatat agcaaaagaa caaagtttcc ttttatatcc ttgaaaaaga atgccttact
    52261 actttattta aaaacaacct tacgtctgtt aggtgaggaa attcgagaaa aagtgaggga
    52321 aaaatacgag attctaaatt cagataaaat ttgtgatttg gcgtaatcag ttcagacaaa
    52381 tctgaaaaac ggcctaaaaa agtaggacag aaactatgtt ttatagacca ggaatgaaat
    52441 tgatagaatc ttcaatcgtt tctacccttt tgaacaaatg tctaaacgca ctccatagtc
    52501 tttcaactct tgttctgtaa atccggtaac cattaataca aattctaaac tagtgccatt
    52561 caagagcatt tttctggcta ttttgatttt agattcgaaa taacctttat aaaaacctaa
    52621 cgtaatcttc gatatatatg aaactatagc ctttttttct agttctcgaa ctttaatttc
    52681 caactttttg gatataatca taaaagaccg tggtctttta actcttgctc ggtaagtccg
    52741 gtaatcttta atacatattc taaactggcg ccatctaata gcatgtttct ggcaatatca
    52801 attttagttt caactttacc tttcatttca cccttttgaa ttaacttttc ggctgttgtc
    52861 atggctaaat cctcgtattc cctattatac cttgaatgac tgagtaaact tgtaatttca
    52921 gtcggttcaa gttctcttac attaaatata tacaaaaaca gtttttgaaa aatttcaacc
    52981 cttttcgatt cgttttttag acctgttaag agttcaaaaa cttctcctaa atgacttaaa
    53041 aaagaagtat caccttccca tattttttgg actactccta aaatcactct tagggtgata
    53101 ctttccaatc ggcttagatc cactttcgac aaatcaaata attctaattc aaaatctgga
    53161 atgtatttct taaatacttc ctcctcgttt ttagagagta taaacctgtt ttgaaaacta
    53221 tttcctaaag tccaagtcct ttcaccgtga tagaatacaa acggaattac gactgagtat
    53281 tttttatcca ccctatactg agatttgtag attgcggata tatatcctaa tagttggcta
    53341 aagatggaat cgtctaaata acttttgtgt tcaaatagaa gatagatgtt tgcttttttc
    53401 ccagatttca gtgggatctg aaagagtaga tcggtctgtt cttcttttaa gttttctgaa
    53461 ataaaactag attgtgttag ttctaaacgg tttaagtcta aaagttcgat tacagcttca
    53521 ggtaaactat ttttaaaaaa ggaaatcgca tcttctttgt tttgtagagt ttcccggatt
    53581 aaacggtcgt gtgggtttgt catatcagac atcgtatttt aaaaattgaa tattacttct
    53641 atttgtaaag attcattttc tatttttact gagtagttct ttgattcaat ccaaggtgac
    53701 ccctcttttt ttaacgtgag cagggcgtaa cgcgaaaggg atcgatgaat gaactaaagc
    53761 aaaacgcttc ctaaactcaa tgcatcgctc cctaagggtc gctctgcagg gtcgcgttaa
    53821 ctcagcaaaa cgcttcctaa gggtcgcgtt ttagggtcaa taaattgaat ctaaagacga
    53881 ttgttgtatt atgtttcctg tatgcaattt attgaccaga gctgagagcc cggccggctg
    53941 cctgtggcaa gccggattcg ccccggtttt cttatgtcga actcacgtta tttacgtctt
    54001 ctttaactct gctatatcct tgaaaaaaaa cgccctacta cttcatttaa aaacaatcct
    54061 aagttatttg gattgatgga ataacgcgtc tttatgatat tcgtagatta atagttatgt
    54121 gaaatcacac gcctgttttc tgatgatcca aattgttttt tccgacctcc actggctccc
    54181 ccagggcgat caagccgacg atctctgtgc ccacggtacc gtgaacgttt gcattgataa
    54241 agaaaccctt tccgacgttc cgaacaaaga atggacattg agttgtgccg gactctacct
    54301 tctgcgatcg ctcgaacatg actatcatcc gggcgattac gggagtcagt taatcccgtg
    54361 ttgtagcttt gatttcatcc ctcaagaaaa ttggcagttt cccgttttga tgctcggatg
    54421 ccccaacgga atcgaatggc acattaaaca tgaagggaac gccgtaaccc acactacttt
    54481 aaatggcaat tcctcaacgc tcgcattaca cgagtggatt tccctcgtcc tgtctctgac
    54541 aaaccaagtg gaagaattct atcaactgtc agggccaaag aagacaatat ccaaagaact
    54601 caaagaaggg tattcccgtt tctggtcaga atggagaacg cgaacagaaa gagctagacg
    54661 cgtgacttcg cataacaacg attactatgt ttgaccacat tgcgcccagg acgcaatgcc
    54721 aggtaaccta ttgcgttatg cggcattttg tgatttggta tgatcaagtt cagacgaatc
    54781 tgagaaacgg cctaaatctg aaacatataa cgaaacgaaa cttagataaa cagaaatgaa
    54841 atatcggaaa ataagagaag tttatcctga gcttgtaatc ttgattttta tgaaacaggg
    54901 gttttgcatg tgaaaaaccc tgtaaaaacc cacttccaag tttttaaaaa agtaaaatat
    54961 cggaaacaat acaagacaaa tagtaaacga agaactccat taagatccaa atcatttttg
    55021 aaccgatgta ttttatctcc agaaaatctg attcaaagat agtacattat tgtgccgaaa
    55081 ttcgtagata aaaaagactt tcgtcttctc tttccttgaa ctttaaagaa tttcgagacc
    55141 tggaaatcca aatgaaatat agctaagaac aaagtttccc tttatacctt gaaaaagaat
    55201 gccttactac ttcatttaaa aacaacctta cgtttgttag gtgaggaaaa tggagggaag
    55261 aatacgagat tctaaatcca gctaaaactt gtgatttggt ataatcaagt tcagacgaat
    55321 ctgaaaaacg gcctaaaaaa agtaggacag gaactatgtt tcatagacca ggaatgaaat
    55381 tgatagaatc ttcaatcgtt tttaccattg taaacaaata cctaaatgca gaactatttt
    55441 atatatcttt aatgttccat ttccaattcg tgaattagat tacaagataa aacaaaacgt
    55501 catttacaca gttttactga taccctcgat actctacccc atttcataat ttcactgtta
    55561 tatattgaac tgttctttat ccgtccaaca ttcgaatcga ttcacataca tgagtctctt
    55621 acaaaaaaag atatgatcct tttaatagtt cgttgagagt ttactcttgt tctttttaaa
    55681 caaaatcggc tctagtacaa tttggttgat tcaattaaaa aagctcatgc tgcactcccc
    55741 tttctattct caattgaagt ctttttgacc tctgagtcac ttacaagacc cggatacact
    55801 tcgtttacaa atttttcata cagtatcttt ttagttcctt cgtattttag aggatctgaa
    55861 tttgttcgta gtattctaat tgttgtttaa acaacttact cttaccccaa cctaaaaaac
    55921 atttgtaggg atctaagtcc tttatctcga tcggtttgtc cggtattgac ttactctcgt
    55981 tatatttggg ttcagttcct attgatttat tctgatgttc atttcgcatt ctattcttgt
    56041 cagtaggttt tacctttctt acaaataacc tagaccaaaa cttagtaatc gattcaggac
    56101 ttaaagattg ttcataccaa aactgggaat cttgttttct cagttgaatg agtgtttgta
    56161 ttttactttc aataacgttc caatctcctt tggatagttc atacagtttg ttgagtgctt
    56221 ttagctctga gtctggttgt cccatttcac ttccatgttc tttgaaatag tattcttgaa
    56281 atttaataag ccaagaatca ggaaaatgaa aatgtggatt tactttttct gaactttgtt
    56341 tttgttcttc tatgtgcgtt tttgcaggcg ggccgtactc tctagaagta tttagtattt
    56401 gtttaaagag tacttgtttt gatagtcctt ggtatatagt atttgatagt gggcgatttt
    56461 ccccaccttg aaaatcaagt tgtggctttt ctgcttgggg tgaatcaaga gcctgatttt
    56521 tttctctctt aaattttatt tctaattctt ctaaaagttc cctttgttct tctatacgtg
    56581 cttgtgaggg ctgatcatac tctctagttg tattttgtat ttgtgaagag aatacttgtt
    56641 ttgatagtct ttgttcttta gtactgggta gagttgaatt taccacaact tgattttcaa
    56701 gctgtggtct ttctcgttgc tctaaatcta aaactttatt ttcttttctg ttcgattctt
    56761 tgacttcttt taaaaaaagt tcactttgtt tttctattct cttattttct gttgttttta
    56821 ttttgtattg aacttccggc ttttgagact cttcaaaaaa ataccatccc gaattaaatc
    56881 taccggttac tggatctttt ccttttcgaa attctgcata tccaaaggta actagttctt
    56941 taaaaccgga tgcaatactt gaatctttgt cgcttttgaa tttagataac gtttttaccg
    57001 acattctcca gttgtctgga taacgtagga ccaaaagtag gatcgctgtt gctttcatac
    57061 ttagtcgcgg atcatcgata aaatgatttt ttacgatcgt aaagtttctg tctttttgga
    57121 cccgaaacac tctttgattg tcattcatat actattctct tgttacaatg ttgtgaggtg
    57181 agtctggata gttctgaaaa agtaagtggg aaaacattac atcgatccaa agtatccgga
    57241 ttcggtttca ctttggcaca aaaacggtta tcggaagttt tatttctaaa aaaatttatc
    57301 taagggtaaa ttttggaatt caatctttgc gttgggttga acgtaaattt gatctaaaaa
    57361 agggcgaaaa attgttcagc ctacatttta gattttttcc agctcggtaa tttcctgtcc
    57421 tgggaattct ggtttaggta gtagtctttt acagagtagt tgagtttaaa aatacacact
    57481 atcgttaaga aaagtcttgt ggttactcat gttaggaaat tggaatttct attttatcgg
    57541 gaaaaatata tatctacttt ttgctttgat catacaaaga aaaatagagt ttttaatttt
    57601 atttaacgtg agttcgacgt aagaaaattg gggcgaataa taaactcaat gcaacgactc
    57661 cctgaacgcc gacccatagg taggcgttca ctgagtttcc cgggtcgtcg tcgcagctcg
    57721 caaatttcat agttaaaatg gctcacgacc tgtcgaacga cccatgggga gtgagacgct
    57781 gagtttactt cgagcgccaa tagaagcgag acgctgagtt aacgcgaccc ataagaaagc
    57841 gttgtgttga gttcttttcg ctccaattcc ttcggaattt ttcaaactca atgctgctca
    57901 ctatggatcg cagcataata atcgctttcg catttgttat gccgaactca cgttaattta
    57961 aaactattcc ttatcttgat tccaagacct gagtatttct tttcttttat tccaaaaagt
    58021 ggtttcattt tttactattt tgaggtttga aaataggaat taaatctatg atcattttgg
    58081 atggattctg aatttttctt aatttgaatc taactcaaaa acggtttaga attttttgaa
    58141 cgatcacttt gaatgtgtaa ttaaaagtga gatgttttcg tttgttcaaa aaaatggaaa
    58201 ctcatgcaaa gactgaaaag cccgtcgttt acaatgcgat gcaatttgtg ggaactacca
    58261 cgtctttatt tgagcttcta aaatttatct tgagatagct tgtcccctac ccttctattt
    58321 ttgaaggtaa aaactttggt tttctaattt cattcttatt ttcagcccca gttttaaggt
    58381 atttttgttt tttaaatatt tccagtcctc tttacagggt taggcgaaaa ttcttaaatt
    58441 gtagctgact gagacatgaa ttatgattcc ctgtctccta tggagactat ttatgtctac
    58501 aattttgaca gactttccgc tattgacgac gacctaaaac tcagtcacag caagatggcc
    58561 ctggaattag gcgtcaatcg ttccacttat tacaaataca aaaatggaac tcttacaatc
    58621 cctaagtcta ttttgatcat tttgaggctt aaaggttata atgaacattg gattctttcc
    58681 ggaaaaggtc atatgaaact caaagattcc gttcatttag tagaaatgca gaaaaggcta
    58741 aactcatttc taagctcgac tcttatggtg tgttagattc tatcgaaaaa ttacctgaag
    58801 ctccttcttc tgatcaaaag aaaatcattc gagagttctt tattttctta gcttcaaagt
    58861 ttgtgtaacc ggttattatg aaagaaccca gtaatttttg agtataaaaa aatggtattt
    58921 ttagtaaatt tataatcact tcatacgatc gaaagtagaa aaatttaacc aaatagctca
    58981 ca
//
