# Supplementary material for: Horizontal transfer of the rfb cluster in Leptospira is a genetic determinant of serovar identity
Source: Life Sci Alliance. 2022 Dec 9;6(2):e202201480. doi: 10.26508/lsa.202201480 (PMC9736851; doi:10.26508/lsa.202201480)
Supplement: Supplementary file 8 [file LSA-2022-01480_Supplemental_Data_2.zip › Supp_Data_1-plasmid_sequences/Linterrogans_1489_p6.gbk]

LOCUS       LIEPLMCL_1             62980 bp    DNA     linear       21-JAN-2022
DEFINITION  Genus species strain strain.
ACCESSION   
VERSION
KEYWORDS    .
SOURCE      Genus species
  ORGANISM  Genus species
            Unclassified.
COMMENT     Annotated using prokka 1.14.0 from
            https://github.com/tseemann/prokka.
FEATURES             Location/Qualifiers
     source          1..62980
                     /organism="Genus species"
                     /mol_type="genomic DNA"
                     /strain="strain"
     gene            1..882
                     /gene="noc"
                     /locus_tag="LIEPLMCL_00001"
     CDS             1..882
                     /gene="noc"
                     /locus_tag="LIEPLMCL_00001"
                     /inference="ab initio prediction:Prodigal:2.6"
                     /inference="protein motif:HAMAP:MF_02015"
                     /codon_start=1
                     /transl_table=11
                     /product="Nucleoid occlusion protein"
                     /protein_id="X:LIEPLMCL_00001"
                     /translation="MKKLGFNAKNLISTENQTPKKKDSYFQGSLTNLLGSNEITEILI
                     DSITSIDNPRTNFNFSSIKELAASIEAHGLLQPITVRKKGEKYDLIAGERRLRAYQFL
                     KRKTIPAIIKNVEQINPENLTEIKLIENIQREDLSDLEIALTLSTLKERKKTTNEELA
                     IKINKTEGWVKAKIAHITTLETLMKKGSLTNLNLFQEVPTSVWVELSSSVKENPKAVE
                     NWLNSHFSKKEIPKQAEARIFAKGLKNGKLKKNKNSKTESLEYLQKQEEELAEKIKKL
                     QKKRKNILAKIAFIENS"
     gene            1297..2439
                     /locus_tag="LIEPLMCL_00002"
     CDS             1297..2439
                     /locus_tag="LIEPLMCL_00002"
                     /inference="ab initio prediction:Prodigal:2.6"
                     /codon_start=1
                     /transl_table=11
                     /product="hypothetical protein"
                     /protein_id="X:LIEPLMCL_00002"
                     /translation="MEGIYLRTPKAFTKERRIKRNQLGTAILVFGSMWSFSGKGNICF
                     ASIGLGPDDEENPKIGKATICSRSGLSKNTVVKYKKLLAQLGWIQVRREGGTKNDTIH
                     LFETPQTILEKVIPNNNDSNAEKIGNLVFNENALGIKNPNCMNEDSCSVPKGVGFTVQ
                     NSSKYNINKINNTKHENFQIETKRINSIWTEFLVWAGKRLSKTSYENLKQLRVKFKEE
                     RLYIIGEINDSLKMIVSKYFNEEAKLKTEIKFVKEELEEKEQNFNSSKKLDPSNQENQ
                     TQPNQKSSISVDQSENQDIKTFRDYISVDKVIHEFMSHSSLKLNRPDLEEIRKLRISY
                     DLEKIVIYDPLPERLKNHIRDYFYSHPQRMIALQFEEGKNKFHVAA"
     gene            complement(2834..3220)
                     /locus_tag="LIEPLMCL_00003"
     CDS             complement(2834..3220)
                     /locus_tag="LIEPLMCL_00003"
                     /inference="ab initio prediction:Prodigal:2.6"
                     /codon_start=1
                     /transl_table=11
                     /product="hypothetical protein"
                     /protein_id="X:LIEPLMCL_00003"
                     /translation="MGSLTITGRSYPPLAETEPIDVIMRAVPDYQVEQIGIVEVRCGQ
                     LNHCIEYVKEKAREQGADVIILADSGIVTSIQYMPGTRAGNTSTPGQISSSSGQIQTW
                     EIARKILIPHNETKGNKKKKNVSEEI"
     gene            3983..5041
                     /locus_tag="LIEPLMCL_00004"
     CDS             3983..5041
                     /locus_tag="LIEPLMCL_00004"
                     /inference="ab initio prediction:Prodigal:2.6"
                     /codon_start=1
                     /transl_table=11
                     /product="hypothetical protein"
                     /protein_id="X:LIEPLMCL_00004"
                     /translation="MLIRIKQYKTRFLEAFAERDSSFIVLRLLSAAFNPQNAVSIFGI
                     AAFVVLFCLNWGFERSVKIVPQKLASVLEWSFDSERKLELSSFEILEKPNELFLEDNF
                     RKELKNQKLGFKNKNERLTNVLLYSVKNKESEKLKTVEFHLEIILKKIIPVFTNQPVD
                     ISNIELAIEPNSAVNLETIDSTWETNAELSATEKNEFYHPQKVLILGQIKEIGLSDLQ
                     IKNEPENIQKNSISWEFEKDTFEIRILENIHIEKWTWEQIQEKLEEIKSVKLQNNIPS
                     FFAGAKERLLYLPRRTQPNLKNYEITSLNPDYIWKYSNFLILDHSLEAPNLNRKLMRY
                     YSIQMNGPPPGNQLQVQT"
     gene            5038..12351
                     /locus_tag="LIEPLMCL_00005"
     CDS             5038..12351
                     /locus_tag="LIEPLMCL_00005"
                     /inference="ab initio prediction:Prodigal:2.6"
                     /codon_start=1
                     /transl_table=11
                     /product="hypothetical protein"
                     /protein_id="X:LIEPLMCL_00005"
                     /translation="MRQDYFSRIQSYISDKVINSRSKIDRKNYKFKSNFFNSDSFRNQ
                     NLFREFARLRTFVVGSVSINFKYLTQNLKMWELPQKMLNEKVELNSTSGLKRQNLWEL
                     LQGSLKSKPDLLLGAQMNTRRSDLNTSRITNGVLKSPKGTLSLQNESDRSVANVKSYI
                     EFNNAVQYVKNTIFLIYKKIEMLRCRSKQRVRFVEAGTEKNSLRRSRFSILSPVRNRF
                     SLKTKVVSLITILAFHVVFVLPLSMLDELSAQSVPVLGSTKQFANDDLKPYVDAAKAG
                     STDSATFMNAITNGEQVIEAVWETSVNAEIESIVGGVTTSDSVNNVNVYKDAVRAQLE
                     LQKQQAKSQWLADANAYIQAELQIFLATLSQNTSNNVTSTNASAVQTVNPTVQAVTTT
                     QASQNTNPAQAAESYYQGSQLWDSKWQDLLSKQSTWEQNSLNSIQNGILQWNQSITGL
                     ENDKLAYLNGIEQTKAQWLANKQLIQNAQSQMRSALQSTITNIRNQENQLKANASSDP
                     SLVSVFGDMDGLLDDLQDALNSNSSLGTLAETLGNFFQGQITNATAKADYWNIAKWQE
                     TYATQTLEFKKEVGTASLSCSGSSSCNYQPTGSQAVTYGSNGNVYGWAATNGGFQSGV
                     LVSSFDPYTTANPAYQWYQQMIDQQIPNCFGNQSICSMMYGIDLNNPYASIPVSSTMT
                     VNPNNSTGYYSTGHYVATCNGTDFQGTCLGGTGHYALDTTDCSGAPFGAFCGYNLSWH
                     TDDSYSTSVSENFSQAQKDQIAKNNNIRNAVLGSYNTAFGLSSQAGNAVVGSSTALET
                     KVYLGGTALNSSNWYNSMGLIEQVQVQTKYKYIDTAMQANQNFWTSMKTQFTNIASTF
                     LSLVNPLKDWEERSQTYEEEYQAKLLEIEQTKQSTITNYDNQINQMKAARGAWVTEVY
                     GYQIAGIEGSQNNTDSQFRSGQENWSDTISVFQQAELNWYLSAKDTLQQSVTSPNGEA
                     EYQTNAITQANQIQTQITNSETNTSNLYNAATGLYQTYQYAAAGNVMQQAITNLQNQT
                     NWNQQGANLSQTIADSFGRSEAYKTAELNASNRINALAQTIYGSGAYIVDNTELNQIQ
                     NQITTNGQNQNHWQNEINGNSGGFNFNGRRASSISTTTEYTNIQNDISVATTLQEEVV
                     DEERGYLKTANEYFEKSEKYEELAQKAKSEAKFDEAALYTGYAVREKGNAITFLKKKY
                     NGIGEEITNEVDNRGLTYTRSSFLSYRDTLLNKNFQNSTQVQKQIQEGKNQVAGIITE
                     GETYNQVQGMIQSAQNLNQQGVENKERVEKLLAQSKELAEKNIGEGLLDGLQEMIASI
                     QSSLPQEVSANGVSQYIQAQEKELAEKQEKANELLSHMNSLVTNNNDLSTLQALLQGS
                     SQALNIAANSAVSKYLDDYAKKLQKDNEERSSNLQKTLLESLTNGDDYKYLRDAGYGF
                     RVDGEGITAYREIYSGEIAIDGSAMKSTSYSPDLEYQYIRIETKFNPGNLSVDLLNPN
                     NTTFSAEMVSSVKGYIDNLQKNVESMFAQFSNKTNEIKEEYVQNKEIESYQKKLYEAS
                     KENYLAAFQALPGEFKGMFEGEMGGLKNYHEQGSKYNFGQGSFNGQSGDMKKVGKSMY
                     DGVNIDDTVFAGSRELKGSVSVKGIPVEVSYGMQYLIVTSGFDISNLGYNFKLKGLGT
                     NYVDNQLSGANQRYEIYKEDIQDRIERQAKSNDAEKESKGFIFTILNGMNGGSGSMGQ
                     RFTQAVRSEAQSRITGAVAEATGLPASLVGALVGGSSMKDAVKAYVKDETTNAISKAT
                     GLPTWLISNQMEKMNKPKEQWYQSQEFQMVTTVAAVVAAPLTGGASLMIAMAVNAGLG
                     AATGAASGGLKGALVGAVGGAAGAAVRSFTGGAVTVGLSYSAENGFGASVGVGYGPAN
                     VTVGISEKGGATVDLGFNKGGFNAGLSYNSKTGKASGSVGLEISQGSSLGISYNEGDG
                     FGASISKSLDNGINGSLSWSEKGGVGGNIGYEVPGDKNKSKDSLANKMQGSGGSLNWS
                     QRDGVSVAVNASGGVNAGNWSQSGGFQANTNFLNDQWKANFVSKQGAIEELQSKGLSK
                     DQATAILDASAQEESKAAQNRNNAEQGASALSGAGEVLLGGRRDGDLTGSHGVIGFDD
                     DGPGLAYGAPSSHGPDQMMTRSSGITDGDGRTVLHPKPGVQADGSILVSTPSKPGGVQ
                     ADGSIQVNGSKYQYEISDGKGNKFRYGYGAGGEADGIVHLNVNGKPVEDGSTVRLGKD
                     GKLRVVGDIPAKSTVFVNGIDNKPMEAIHSLHSLQEKSGREVYLVYNRTEGVGNDLVN
                     CAGGKMGQNVETSQAVLANYIRAGKIDTLIAHSQGSLISGNALIEAQRDKPEHIERVN
                     WVTFGSPAGLNSIPDKLRSGVFYENQADGVTISGSTGRRIAAFKNGYEIRPGRNIGHS
                     LDSYAESIGDYFSKR"
     gene            12370..12987
                     /locus_tag="LIEPLMCL_00006"
     CDS             12370..12987
                     /locus_tag="LIEPLMCL_00006"
                     /inference="ab initio prediction:Prodigal:2.6"
                     /codon_start=1
                     /transl_table=11
                     /product="hypothetical protein"
                     /protein_id="X:LIEPLMCL_00006"
                     /translation="MRKDSRKYLGFVLIVLLVTSCDLFKKVDPDFKDYVVDGPEDFPF
                     DPNKLPVIGVTTEEDLKKMYPKPYRIWTYKRPIPKEILGKKFNMDRIYYYVNLQTEKI
                     SGPGKSGYFGKDYLHFYLFIEKGVVAQYLVSHHVRKNWKEDWALGPYDRSVWGLNKKN
                     NETWPGQDEDADCYWLQRRDRLQYFQSDGHRKPCPYWEAVPAWEK"
     gene            13218..13499
                     /locus_tag="LIEPLMCL_00007"
     CDS             13218..13499
                     /locus_tag="LIEPLMCL_00007"
                     /inference="ab initio prediction:Prodigal:2.6"
                     /codon_start=1
                     /transl_table=11
                     /product="hypothetical protein"
                     /protein_id="X:LIEPLMCL_00007"
                     /translation="MKKRKRMNKLLWACAILLLATGCFTIGKVGYMSPASHDDGELSE
                     EVLGEKCGFVVTNILNDMNSVLSNKGKSDLTNVGLKFTGSNCAQTRSIK"
     gene            13501..13863
                     /locus_tag="LIEPLMCL_00008"
     CDS             13501..13863
                     /locus_tag="LIEPLMCL_00008"
                     /inference="ab initio prediction:Prodigal:2.6"
                     /codon_start=1
                     /transl_table=11
                     /product="hypothetical protein"
                     /protein_id="X:LIEPLMCL_00008"
                     /translation="MKRVFKLLTQCIFLLLVSLNCSYNWGQFKRYSVTVPSDLEVIGS
                     GSRVTGSDCSFLPTRWYTNSIAEAVRDALKSAPGATGLKDVEVKAQSYQYVFFGCIEV
                     EGTPVREVVVPAKSTKKK"
     gene            14003..14212
                     /locus_tag="LIEPLMCL_00009"
     CDS             14003..14212
                     /locus_tag="LIEPLMCL_00009"
                     /inference="ab initio prediction:Prodigal:2.6"
                     /codon_start=1
                     /transl_table=11
                     /product="hypothetical protein"
                     /protein_id="X:LIEPLMCL_00009"
                     /translation="MEAKKRQKGYTIGEAVKDKRSGQKMYVEEAWAPEVSCVYFDAGK
                     DSLVKVKMYPEELERIKESLPYLPK"
     gene            14354..14584
                     /locus_tag="LIEPLMCL_00010"
     CDS             14354..14584
                     /locus_tag="LIEPLMCL_00010"
                     /inference="ab initio prediction:Prodigal:2.6"
                     /codon_start=1
                     /transl_table=11
                     /product="hypothetical protein"
                     /protein_id="X:LIEPLMCL_00010"
                     /translation="MKEGKKGYILGEAVRDKRTGQTMYVDAVWSLEVKCVYYDPKTNQ
                     LVKLEVPYEELEKADDPLFKTRVRRDFLDLNS"
     gene            complement(14995..15219)
                     /locus_tag="LIEPLMCL_00011"
     CDS             complement(14995..15219)
                     /locus_tag="LIEPLMCL_00011"
                     /inference="ab initio prediction:Prodigal:2.6"
                     /codon_start=1
                     /transl_table=11
                     /product="hypothetical protein"
                     /protein_id="X:LIEPLMCL_00011"
                     /translation="MKVLLDIKDSKAHSLLEILKGLSFVKFKILNEPKEKDPTKDEIL
                     EGIQQGFKEAKLIRAGKLKAKSMEQLLDEL"
     gene            complement(15454..15807)
                     /locus_tag="LIEPLMCL_00012"
     CDS             complement(15454..15807)
                     /locus_tag="LIEPLMCL_00012"
                     /inference="ab initio prediction:Prodigal:2.6"
                     /codon_start=1
                     /transl_table=11
                     /product="hypothetical protein"
                     /protein_id="X:LIEPLMCL_00012"
                     /translation="MSPFSDKVKKLRKEKGWSQDEFAAKIGVHGRHIGKYENGSTMPN
                     SETVIKMAKVFEVSTDYLLLEEVNASPTSKIRDQALLKEFEIVDQMNEKDREVIKSLI
                     DAFIKKGRMEQVLGK"
     gene            16014..18908
                     /gene="dnaG"
                     /locus_tag="LIEPLMCL_00013"
     CDS             16014..18908
                     /gene="dnaG"
                     /locus_tag="LIEPLMCL_00013"
                     /EC_number="2.7.7.-"
                     /inference="ab initio prediction:Prodigal:2.6"
                     /inference="protein motif:HAMAP:MF_00974"
                     /codon_start=1
                     /transl_table=11
                     /product="DNA primase"
                     /protein_id="X:LIEPLMCL_00013"
                     /translation="MPQFIPKEEIARLKVETDLLALVRSYGIELKNHGTNWLGRCPFH
                     EDRTPSFVVTPAKNLWHCMGACKTGGSAIDFVMKREGLGFHEAAEVLQKFKPRAEASM
                     RGKPLTPVPLEKALGRKIPTTEKLSSEEREVVFQVLEYYETNLRQTRSALSYLQTRKV
                     GSEESISKFRIGYSDGSLGKILPSRQSIVGQRTRDILKEFGIFGENGQEYFQKKIVIP
                     IFRDKELCGMYGRRVFTSKDPRIPNHRYLQGKHLGIWNEEDAFEKKELVLCESIFDAL
                     TFWENGIRNVTCSYGVEGFTEVLQETILEKQIKKIYIAYDADMAGDKGAASVYQKLKD
                     KGIEIYRVLLPLGMDVNEIAVRNEEVQDTLLGLLEESVTLTEEELTRGYKEIFSVETN
                     LSAPRSQEPLLTSEGLSALVESQPQPEVKITKEEVEVKFPERAYVAKGLFRNNVSLET
                     LKVTLKVIQGERYHVDTVDLLSYKGRTSYISTSSNELKEKEEIIKKELGKMINVLEEV
                     LNEREKERNVKTEVELTPEERAQAILYLEDPELLSNILMDFERCGLVGERVNSLVGYL
                     ASITRRTENPLAVIIQSSSSAGKSTLMDSILDFVPEEEKEKYSAMTGQSLFYMSSKNL
                     KNKVLAISEEEGVERAKYALKILQSEKKISIASAMKDPTTGRTVTEEYSVEGPVVIFL
                     TTTNLEIDEELENRCLILTVNEGREQTRTILEIQREQETLEGIVKKRDKEKILTLHKN
                     VQRVLRPLVVVNPYAKEMKFPDTKLRMRRDQRKYLTLIKSIALLNQYQREKKIGKDEN
                     GESFEYIEVEKKDMELGSLLASKILGRTLEELTPQTKEVLFCLHEMVEKESEEQNLSK
                     SAVRFTRRQARERLGMSDTRLRVHLRRLEELEYLVVRSRGQGQLVEYELLYDGEGQEG
                     EEFTLGLTFLGARETGETYTHPEETVVDEVLFSWKEILGLARKEEVREVV"
     gene            18905..19282
                     /locus_tag="LIEPLMCL_00014"
     CDS             18905..19282
                     /locus_tag="LIEPLMCL_00014"
                     /inference="ab initio prediction:Prodigal:2.6"
                     /codon_start=1
                     /transl_table=11
                     /product="hypothetical protein"
                     /protein_id="X:LIEPLMCL_00014"
                     /translation="MKESEYSEFLVYFCSGNLGKFLLWIRSVCIHTNKARENLHFGTG
                     LTQTSPPKSSTSPSKTGTSLPLRLGFAWPSPRGRRRPTLLFCSGLAGVLRQNTSFTLK
                     QCILGRKKFSRSLLLLLIGFESK"
     gene            19279..20370
                     /gene="xerC"
                     /locus_tag="LIEPLMCL_00015"
     CDS             19279..20370
                     /gene="xerC"
                     /locus_tag="LIEPLMCL_00015"
                     /inference="ab initio prediction:Prodigal:2.6"
                     /inference="protein motif:HAMAP:MF_01808"
                     /codon_start=1
                     /transl_table=11
                     /product="Tyrosine recombinase XerC"
                     /protein_id="X:LIEPLMCL_00015"
                     /translation="MKWQEKLDTLRNSPVGSFENYCYNYLEWNRTAKSHDPYTLKNTH
                     VCLMNFFDWCALREVRYPKEVTLSVLERYRAHVSGLKNKKDGKELSSARKHKKLSSVK
                     DYFGWLVKKRVLLLNPSLDLELPKYVRKNIPHNVLSVEEAEKILSVPDVTNVFGLRDR
                     AMLEVIYSTGIRRMELGNLFLSDLDFEEKTLLVREGKGKKMRLIPISERALEWVRKYL
                     ERSRVVFLKNAKEPYLFLNQRGKKMNPASITLNFTKFRDTAGIKKRQAVHIFRHTTAS
                     GMLDNGADIRHVQEMLGHAYLSTTQIYTHVAIRKLKEVYDKTHPSIHTPNSNSLVGGA
                     EENTFQKIEKKVDTKTQDKDSNPEESNTS"
     gene            20534..21307
                     /locus_tag="LIEPLMCL_00016"
     CDS             20534..21307
                     /locus_tag="LIEPLMCL_00016"
                     /inference="ab initio prediction:Prodigal:2.6"
                     /codon_start=1
                     /transl_table=11
                     /product="hypothetical protein"
                     /protein_id="X:LIEPLMCL_00016"
                     /translation="MQIVTLANLKGGVAKTTTAINLSIQLSCRKKKVLCMDLDLNNNL
                     TDFFLRGVKEEELEERNIYHALIEQKEITACIYETQFTGISILPATIGLGKITEELGS
                     DPRVFGSFVEKLRKLDYDYVIIDTPVYLSLELRFALFVADMVLYPVRPSRWNFQGTKT
                     LLGEIENIFEEYQKADGKEKKAKTLLVPSIVGKSKKESERITILKKKYEVTKTVVWKL
                     SAIETATELGKALKENTKGYELFEELTNEVLKNLKGGRR"
     gene            21304..22473
                     /locus_tag="LIEPLMCL_00017"
     CDS             21304..22473
                     /locus_tag="LIEPLMCL_00017"
                     /inference="ab initio prediction:Prodigal:2.6"
                     /codon_start=1
                     /transl_table=11
                     /product="hypothetical protein"
                     /protein_id="X:LIEPLMCL_00017"
                     /translation="MKKKETSTKISLEEKAKEWMEAQESTPRPGSIFKKQYIPKGVTL
                     SPIVKMVPPSSLKPNPRNDFDPLTEEEYESLKENIALNGILDALTARKDGTLVTGENR
                     YRIALELQKHEDENVRRRVESIPVRHYMNELTAEEEYDILEGDNLFRRHLTAEQRKER
                     LKRRILRKYKDELVQDNRGGDRKSESSKILIGEETKQERDLESEMLSEEKLGSLFKET
                     ESKYHPDILISHSSKDLVNNESSLVGSGSEKSKIQGESLIFSKKEQSENLAVKISKNE
                     NIPRGTAQRYIAELRKELKTKNPKSIAKKEKDESKIKTLKSKDKVKEFQKKYSKMSST
                     AKKAEVNRLVSKLVILRKKGKRLDEEMMNLLKEDSEIVEKLVSVGEKKKVQGLSV"
     gene            22470..22736
                     /locus_tag="LIEPLMCL_00018"
     CDS             22470..22736
                     /locus_tag="LIEPLMCL_00018"
                     /inference="ab initio prediction:Prodigal:2.6"
                     /codon_start=1
                     /transl_table=11
                     /product="hypothetical protein"
                     /protein_id="X:LIEPLMCL_00018"
                     /translation="MKKREFKSGRVSLKLISKDCLNERVESFWNCYEEMNSREKRETV
                     KELLSTLHKSRKQSEEMTMKLGKLLEREIEIEKKLRMIGERMRG"
     gene            22904..23185
                     /locus_tag="LIEPLMCL_00019"
     CDS             22904..23185
                     /locus_tag="LIEPLMCL_00019"
                     /inference="ab initio prediction:Prodigal:2.6"
                     /codon_start=1
                     /transl_table=11
                     /product="hypothetical protein"
                     /protein_id="X:LIEPLMCL_00019"
                     /translation="MRVKKRIGQRVNLEASIFKMKQLKVIIEKHPDGYVSYPLGLKGV
                     VVGQGDSYEEALNDVKSAIRFHIETFGEEVFEEEFPVIEAFIAEAVAVD"
     gene            24881..30793
                     /locus_tag="LIEPLMCL_00020"
     CDS             24881..30793
                     /locus_tag="LIEPLMCL_00020"
                     /inference="ab initio prediction:Prodigal:2.6"
                     /codon_start=1
                     /transl_table=11
                     /product="hypothetical protein"
                     /protein_id="X:LIEPLMCL_00020"
                     /translation="MQTVNPTVQAVTTTQASQNTNPAQAAESYYQGSQLWDSKWQDLL
                     SKQSTWEQNSLNSIQNGILQWNQSITGLENDKLAYLNGIEQTKAQWLANKQLIQNAQS
                     QMRSALQSTITNIRNQENQLKANASSDPSLVSVFGDMDGLLDDLQDALNSNSSLGTLA
                     ETLGNFFQGQITNATAKADYWNIAKWQETYATQTLEFKKEVGTASLSCSGSSSCNYQP
                     TGSQAVTYGSNGNVYGWAATNGGFQSGVLVSSFDPYTTANPAYQWYQQMIDQQIPNCF
                     GNQSICSMMYGIDLNNPYASIPVSSTMTVNPNNSTGYYSTGHYVATCNGTDFQGTCLG
                     GTGHYALDTTDCSGAPFGAFCGYNLSWHTDDSYSTSVSENFSQAQKDQIAKNNNIRNA
                     VLGSYNTAFGLSSQAGNAVVGSSTALETKVYLGGTALNSSNWYNSMGLIEQVQVQTKY
                     KYIDTAMQANQNFWTSMKTQFTNIASTFLSLVNPLKDWEERSQTYEEEYQAKLLEIEQ
                     TKQSTITNYDNQINQMKAARGAWVTEVYGYQIAGIEGSQNNTDSQFRSGQENWSDTIS
                     VFQQAELNWYLSAKDTLQQSVTSPNGEAEYQTNAITQANQIQTQITNSETNTSNLYNA
                     ATGLYQTYQYAAAGNVMQQAITNLQNQTNWNQQGANLSQTIADSFGRSEAYKTAELNA
                     SNRINALAQTIYGSGAYIVDNTELNQIQNQITTNGQNQNHWQNEINGNSGGFNFNGRR
                     ASSISTTTEYTNIQNDISVATTLQEEVVDEERGYLKTANEYFEKSEKYEELAQKAKSE
                     AKFDEAALYTGYAVREKGNAITFLKKKYNGIGEEITNEVDNRGLTYTRSSFLSYRDTL
                     LNKNFQNSTQVQKQIQEGKNQVAGIITEGETYNQVQGMIQSAQNLNQQGVENKERVEK
                     LLAQSKELAEKNIGEGLLDGLQEMIASIQSSLPQEVSANGVSQYIQAQEKELAEKQEK
                     ANELLSHMNSLVTNNNDLSTLQALLQGSSQALNIAANSAVSKYLDDYAKKLQKDNEER
                     SSNLQKTLLESLTNGDDYKYLRDAGYGFRVDGEGITAYREIYSGEIAIDGSAMKSTSY
                     SPDLEYQYIRIETKFNPGNLSVDIMDPNSNFDANKVADLKNYIDNLQKNVESMFAQFS
                     NKTNEIKEEYVQNKEIESYQKKLYEASKENYLAAFQALPGEFKGMFEGEMGGLKNYHE
                     QGSKYNFGQGSFNGLSGDTKKIGKSMYDGVNIDDTVFAGSRELKGSVSVKGIPVEVSY
                     GMQYLIVTSGFDISNLGYNFKLKGLGTNYVDNQLSGANQRYEIYKEDIQDRIERQAKS
                     NDAEKESKGFIFTILNGMNGGSGSMGQRFTQAVRSEAQSRITGAVAEATGLPASLVGA
                     LVGGSSMKDAVKAYVKDETTNAISKATGLPTWLISNQMEKMNKPKEQWYQSQEFQMVT
                     TVAAVVAAPLTGGASLMIAMAVNAGLGAATGAASGGLKGALVGAVGGAAGAAVRSFTG
                     GAVTVGLSYSAENGFGASVGVGYGPANVTVGISEKGGATVDLGFNKGGFNAGLSYNSK
                     TGKASGSVGLEISQGSSLGISYNEGDGFGASISKSLDNGINGSLSWSEKGGVGGNIGY
                     EVPGDKNKSKDSLANKMQGSGGSLNWSQRDGVSIAVNASGGVNAGNWSQSGGFQANTN
                     FLNDQWKANFISGKAKEDADAQEASRAAQNKNNQETGKSVLDGAGISTQRREGEDGAT
                     PHHNGESADPVDQRIAQLKKELSEGISLAHDNGTMSDAGNPALASAAKELSSKMAELQ
                     KLEGQKASGQKPGVQKDGSMIVTGTKGNAQDTNVSKDPKNPGNANIKPGEIGYSILNF
                     SAVLGVGPNLTKTEMTDHTGRTTVAWDVGVSFGLGGGISYSEGKVDGLPHNVKSKDFS
                     FDLGMNVGLGVASVDFNFYNRSKVSASIGGAKALPTIPGKIGVTVTPGSGQGYPQWTI
                     SKWDKKIQNENE"
     gene            30780..31574
                     /locus_tag="LIEPLMCL_00021"
     CDS             30780..31574
                     /locus_tag="LIEPLMCL_00021"
                     /inference="ab initio prediction:Prodigal:2.6"
                     /codon_start=1
                     /transl_table=11
                     /product="hypothetical protein"
                     /protein_id="X:LIEPLMCL_00021"
                     /translation="MKMNKKYIKCLASIIIVVIWFFLFFNCSKVTLPKNPKVISYIIW
                     DKDKPDLFYLTLDYSFQKNLSLSKLSFFELEKAESDDFGKSLNEFSQCAFELIPRNRG
                     DFSLNDAPLIVMLVEDSIDHSRYIFTIGLQNLESKMVFIRRTKIILNVENNVEYKNEG
                     CYQNKNGYQKYVQLIRAEKARKRNLPLLDVLKEYREIENTHSGKTPDLYLRLIFMSFS
                     FLGGIGTMLILLMLLNRTRNFSKKKKLIIGILYGTFCLIVSAWLLF"
     gene            complement(31775..32851)
                     /locus_tag="LIEPLMCL_00022"
     CDS             complement(31775..32851)
                     /locus_tag="LIEPLMCL_00022"
                     /inference="ab initio prediction:Prodigal:2.6"
                     /codon_start=1
                     /transl_table=11
                     /product="hypothetical protein"
                     /protein_id="X:LIEPLMCL_00022"
                     /translation="MFYEISLFLNCIFLFHFLCNIQKESQNTTRILFLKSQLVAYKRK
                     KKKFHTKPLERFKLVILSYLHRNWKENLILISPATLLEWRKKKFKIFWSLLSRRKKTG
                     RPNIPWEIIKLIRRVAKENKIWGATKLHGLLLKLGHTICERTVSKYIPKPPPNTKKRI
                     SWKEFYLLHADAMIVSDTFTAYSSNFKEIFRVVFFLHLGSRQVLHFDIHTNPTTKWMR
                     KVLKFAIRKQKQAGKKFHYFLSDNDSVFGKRFTKYLIRFGIKHKKTSFHSPWQNCYAE
                     RWIKTCRNEFLDFFIPLNQFHLEKKLEEFIYFYNHHRTHLALNKDSPIPSPVFIRPPD
                     GSKKLVSTPVLGGLYHIYSYKKVA"
     gene            complement(33176..34342)
                     /locus_tag="LIEPLMCL_00023"
     CDS             complement(33176..34342)
                     /locus_tag="LIEPLMCL_00023"
                     /inference="ab initio prediction:Prodigal:2.6"
                     /codon_start=1
                     /transl_table=11
                     /product="hypothetical protein"
                     /protein_id="X:LIEPLMCL_00023"
                     /translation="MSKFLSIFDIYTIGILDYGNFLKLGIIYFHSFGVVIGFLLGFSK
                     LFSSDGFSKSYGSVLQSAAFFLILNNGILIDQGILRYDSRILFGSYYGLVLYSSLAVL
                     VCFNYLFESFDNPWIYCKRLLWLIPFVIPLSYLIPDFYFISFIDILGFAVSIFTFIWS
                     LSRILNTNKSILYFNLPFLSFLISICFVFDFFGTIFDKKNFLFFAEFIPGLVICYTIL
                     LERFFPSLFSKITVTVLDANIVKEIELETIPEVKENQKNKYPPRNILEGVDLEKVNTK
                     LNHFLDSKGFIDEELRLPDFASGLGLSTHQASYYLNQYLNMSFTDFLQFHRINEVKNM
                     MRIKLNYNLLNIAFECGFNSASSFHRACVKYTGKSPRDLRQELLSNVETQRKGK"
     gene            complement(34361..34588)
                     /locus_tag="LIEPLMCL_00024"
     CDS             complement(34361..34588)
                     /locus_tag="LIEPLMCL_00024"
                     /inference="ab initio prediction:Prodigal:2.6"
                     /codon_start=1
                     /transl_table=11
                     /product="hypothetical protein"
                     /protein_id="X:LIEPLMCL_00024"
                     /translation="MVINYFKIKPLDITESELDEYEKYIGIPLQKEDREAILKSTGFR
                     KAIAIKNKLRLNYLNHYFSDDLESNEEFPIK"
     gene            35011..35412
                     /locus_tag="LIEPLMCL_00025"
     CDS             35011..35412
                     /locus_tag="LIEPLMCL_00025"
                     /inference="ab initio prediction:Prodigal:2.6"
                     /codon_start=1
                     /transl_table=11
                     /product="hypothetical protein"
                     /protein_id="X:LIEPLMCL_00025"
                     /translation="MELKTPGQRVKYIRTEGLGEKLTQAQFGSAIFISQAHLSRIESD
                     ELEVTEQAAFVIEVVFNYKKDWVLNGIEPKMISAVKFRENLSSKIEEWNHLVRRIEKT
                     PNAKSIIEKYIKLTDKDRVIIDQIISRFSEL"
     gene            complement(35429..36337)
                     /locus_tag="LIEPLMCL_00026"
     CDS             complement(35429..36337)
                     /locus_tag="LIEPLMCL_00026"
                     /inference="ab initio prediction:Prodigal:2.6"
                     /codon_start=1
                     /transl_table=11
                     /product="hypothetical protein"
                     /protein_id="X:LIEPLMCL_00026"
                     /translation="MNVPLIISLLCSLIALLLGIYVIRFGHRKNSKIPRYFFVLSFSI
                     SLWSLLSGIRYVLPKEIHAIAPSITLLPVIFVPFLLNRLVMNLIRSDFKQKNVIFLID
                     LVVMAYLFLSCISLNMIEMVDYQTSSYKLLPAYHILIMYSFGYVGFSIFLILRRVITA
                     SGAERVRFALLSLGIIISLFTTLLFVYILPTLGIFKGYLIPIGLIPSSFLWAVAILQY
                     DVFETKAAVLFGDKVPFLNRLSLNFHLILYSFLDPNEFQNKSVALKAVVTADILYTDM
                     SLVLNTDLELNRRAELLARKYYQYIK"
     gene            complement(36355..36969)
                     /locus_tag="LIEPLMCL_00027"
     CDS             complement(36355..36969)
                     /locus_tag="LIEPLMCL_00027"
                     /inference="ab initio prediction:Prodigal:2.6"
                     /codon_start=1
                     /transl_table=11
                     /product="hypothetical protein"
                     /protein_id="X:LIEPLMCL_00027"
                     /translation="MSHIVLKSAALRKNIIQGLENPEELERVKNFIKNIFSNSGYNKS
                     PYATFNLDPWSTWFYVTDSEQKILSAMRIVEKKPNNFLPVEMGVIYGSNPQKRYVVSE
                     ENVADWNNVAFLRTVMGGKAATINFKMVVNYCLQKKFSKIYGMYHQKLASIERIYLSA
                     GAELSKQFSKPVFFPEDYFDQELVLLNIIEIDKTSLQKISVNLM"
     gene            38262..38852
                     /locus_tag="LIEPLMCL_00028"
     CDS             38262..38852
                     /locus_tag="LIEPLMCL_00028"
                     /inference="ab initio prediction:Prodigal:2.6"
                     /codon_start=1
                     /transl_table=11
                     /product="hypothetical protein"
                     /protein_id="X:LIEPLMCL_00028"
                     /translation="MTSIYNQSFLWALIISCVLLIGTCSKHERIHVMTKKSASEFKTN
                     IGNRERAAGQLLSSLKIDISATEVMDMLGPPTTKTWAYTLFYSSAMVIYFDDSSKLVR
                     VTSDISPETVTTWDESAPEISTASTQFKGKPYNRQVAAKMLLPLLKQGMPTKKVEDVL
                     GRPDFISWRYSLTPSSSSLLVRFASDDKIVEASIQR"
     gene            39040..40053
                     /locus_tag="LIEPLMCL_00029"
     CDS             39040..40053
                     /locus_tag="LIEPLMCL_00029"
                     /inference="ab initio prediction:Prodigal:2.6"
                     /codon_start=1
                     /transl_table=11
                     /product="hypothetical protein"
                     /protein_id="X:LIEPLMCL_00029"
                     /translation="MENFSAASFETIINILDSKGKLKSIHFAKDYKGYLFTIQQENVL
                     KIWKIEPAFKLSKISEVILPFRMNFEDQRIIQFQFIDDHLLLIGGDNCSVLSIQDIHN
                     PIQILCDEINKYSGQELILGMSCFAKGVIYHMATDDRFNTHFYLSGVSDPVISLPRVN
                     SEDRYGRYPLVVNDLIFWICRQGVIVMDISNPKTPKILAEERIPNFFNYGFPILLANN
                     RVAILEFGSHYGTAGISLFDISNKNAKPIGQGALKRTLISGFTPMDNTVYVTHEKIQI
                     KAKGKKHYFSKIDLTNDTIIQFTCELPFTDHTIVWSRVENDKLAVLLDNGDMLSTNFP
                     KSS"
     gene            40274..40429
                     /locus_tag="LIEPLMCL_00030"
     CDS             40274..40429
                     /locus_tag="LIEPLMCL_00030"
                     /inference="ab initio prediction:Prodigal:2.6"
                     /codon_start=1
                     /transl_table=11
                     /product="hypothetical protein"
                     /protein_id="X:LIEPLMCL_00030"
                     /translation="MAKTAMIRARVEGNLKKDVESILDHLGISALEVINIFYHQIKLS
                     KGLPFPV"
     gene            complement(40995..41993)
                     /gene="rpnD_1"
                     /locus_tag="LIEPLMCL_00031"
     CDS             complement(40995..41993)
                     /gene="rpnD_1"
                     /locus_tag="LIEPLMCL_00031"
                     /EC_number="3.1.21.-"
                     /inference="ab initio prediction:Prodigal:2.6"
                     /inference="similar to AA sequence:UniProtKB:B7NGZ6"
                     /codon_start=1
                     /transl_table=11
                     /product="Recombination-promoting nuclease RpnD"
                     /protein_id="X:LIEPLMCL_00031"
                     /translation="MAEVNNPHDRLIRETFQDKKEAATFFKNTLPIEVVKLLDLENLE
                     LSESSFVSEELKQEQTDLLFQIPLRSGNKSNVYLLFEHKSYLENTIYIQLLGYMTEIY
                     RNQQRNGEKLSVVIPFVFYHGEKEWKFGNRFLDQFVLTSQETGILKDFIPDFKIDLFD
                     LKKVELKEKLESITFQVTLGVVQRIREGDLEFISHLPGLFSLLLEIEEESKRVAILRK
                     LLLYIYWVRDLKPSEFKVIFQRSKLEKYEELTVTTAEKLISEGVKQGIEKGIEKGIEK
                     GIEKGIEKGIEQGIEKGIEKEKLETAGKMLGKGMDLKTVLEITGLTEKTLKEHKIL"
     gene            complement(42265..43473)
                     /locus_tag="LIEPLMCL_00032"
     CDS             complement(42265..43473)
                     /locus_tag="LIEPLMCL_00032"
                     /inference="ab initio prediction:Prodigal:2.6"
                     /codon_start=1
                     /transl_table=11
                     /product="hypothetical protein"
                     /protein_id="X:LIEPLMCL_00032"
                     /translation="MNFRITLIHLQKITIGFLFLINLSCKIQTEKVEPKTYRDLTEAI
                     QNPLDVRFLYLNGQKLTTLPKEIGQLKNLHDLNLDENPLGAFPKEIGQLENLRVLELN
                     NNQLKTFPKEIGQLKNLLALYLNNNQLMTLSKGIGQLKNLQELYLNYNQLTILPNEIG
                     QLKNLQALELNNNQLKTLSKEIGQLKNLQRLELNNNQLMTLPEEIGQLKNLQTLNLWN
                     NQLMTLSKEIGQLKNLQELYLNYNQLTILPNEIGQLKNLQALELNNNQLKTLSKEIGQ
                     LKNLKRLDLGYNQFKIIPNEIEQLQNLQVLELNNNQLTTLSKEIGRLQNLQELYLSYN
                     QFTTLPEEIGQLKNLQVLELNNNQLKTLSKEIGQLKNLKRLELDNNQLSSEEKERIRK
                     LLPKCKIYFE"
     gene            44354..44521
                     /locus_tag="LIEPLMCL_00033"
     CDS             44354..44521
                     /locus_tag="LIEPLMCL_00033"
                     /inference="ab initio prediction:Prodigal:2.6"
                     /codon_start=1
                     /transl_table=11
                     /product="hypothetical protein"
                     /protein_id="X:LIEPLMCL_00033"
                     /translation="MPITIQSVHDLRNYFKGVVTRSKHHAPKVDQIIYSLVGHVILKP
                     GFTTFALLLGL"
     gene            44760..44996
                     /gene="mazE"
                     /locus_tag="LIEPLMCL_00034"
     CDS             44760..44996
                     /gene="mazE"
                     /locus_tag="LIEPLMCL_00034"
                     /inference="ab initio prediction:Prodigal:2.6"
                     /inference="similar to AA sequence:UniProtKB:P0AE72"
                     /codon_start=1
                     /transl_table=11
                     /product="Antitoxin MazE"
                     /protein_id="X:LIEPLMCL_00034"
                     /db_xref="COG:COG2336"
                     /translation="MESIIQKWGNSLGIRIPKAMATELELNDGSHVELQYEGDKIVIY
                     PMKKASLEDKLSKITKQNLHSEISTGNSIGNEAW"
     gene            44990..45331
                     /gene="mazF"
                     /locus_tag="LIEPLMCL_00035"
     CDS             44990..45331
                     /gene="mazF"
                     /locus_tag="LIEPLMCL_00035"
                     /EC_number="3.1.27.-"
                     /inference="ab initio prediction:Prodigal:2.6"
                     /inference="similar to AA sequence:UniProtKB:P0AE70"
                     /codon_start=1
                     /transl_table=11
                     /product="Endoribonuclease toxin MazF"
                     /protein_id="X:LIEPLMCL_00035"
                     /db_xref="COG:COG2337"
                     /translation="MVKNRNYTPEKGDIVWLNFTPQAGHEQKGRRPALVLSPKEYNSK
                     TGLAIFCPITSKIKGYPFEVLIKSKKIDGVILSDQVKNLDWTIREAEFIESINKVSLK
                     EVLDNIKLLIF"
     gene            45695..45928
                     /locus_tag="LIEPLMCL_00036"
     CDS             45695..45928
                     /locus_tag="LIEPLMCL_00036"
                     /inference="ab initio prediction:Prodigal:2.6"
                     /codon_start=1
                     /transl_table=11
                     /product="hypothetical protein"
                     /protein_id="X:LIEPLMCL_00036"
                     /translation="MHVDYQIGREGLAMDPYENLEKEMNNCHSWILPKGTIIHFNEIP
                     YYLNANTEILGNNAPKNFVPPTDEDIQRFFDAE"
     gene            complement(46062..46307)
                     /locus_tag="LIEPLMCL_00037"
     CDS             complement(46062..46307)
                     /locus_tag="LIEPLMCL_00037"
                     /inference="ab initio prediction:Prodigal:2.6"
                     /codon_start=1
                     /transl_table=11
                     /product="hypothetical protein"
                     /protein_id="X:LIEPLMCL_00037"
                     /translation="MKKKTDYNLFNIALECGFNSASSFHRVCVKFTGKPHAILKFTFN
                     QTKVQVLQFCKNQKDNQILKAFKKKIRKRKRLLEFKI"
     gene            46687..46929
                     /locus_tag="LIEPLMCL_00038"
     CDS             46687..46929
                     /locus_tag="LIEPLMCL_00038"
                     /inference="ab initio prediction:Prodigal:2.6"
                     /codon_start=1
                     /transl_table=11
                     /product="hypothetical protein"
                     /protein_id="X:LIEPLMCL_00038"
                     /translation="MKEIQYNISYSEIPDALWEKTALLIPKEKANLQRGRNRVPVRIV
                     KAGIIYRIKKAISGAQFPMRLDLVKLVTEDFKNGNE"
     gene            46991..47209
                     /locus_tag="LIEPLMCL_00039"
     CDS             46991..47209
                     /locus_tag="LIEPLMCL_00039"
                     /inference="ab initio prediction:Prodigal:2.6"
                     /codon_start=1
                     /transl_table=11
                     /product="hypothetical protein"
                     /protein_id="X:LIEPLMCL_00039"
                     /translation="MGLGLDGFRNGIPLAITLIDANVHETRCKGYVKFNPNIFPEKVE
                     KKHLCLDKDYDFKDKFLNKNKMSFFFKF"
     gene            complement(47351..47704)
                     /locus_tag="LIEPLMCL_00040"
     CDS             complement(47351..47704)
                     /locus_tag="LIEPLMCL_00040"
                     /inference="ab initio prediction:Prodigal:2.6"
                     /codon_start=1
                     /transl_table=11
                     /product="hypothetical protein"
                     /protein_id="X:LIEPLMCL_00040"
                     /translation="MFSQSAQIEKHKGSKNYYEIKEYSIVCRDYDKTKAEDGEKQLEG
                     EINSRLTKLSMASIQIRIILIGLSLKFKKDGSYTTKLIHDATCDFEHIRTGAWLYKHK
                     YPGKAPGKFLGWTKK"
     gene            complement(47904..48326)
                     /locus_tag="LIEPLMCL_00041"
     CDS             complement(47904..48326)
                     /locus_tag="LIEPLMCL_00041"
                     /inference="ab initio prediction:Prodigal:2.6"
                     /inference="similar to AA sequence:ISfinder:ISBmu27"
                     /codon_start=1
                     /transl_table=11
                     /product="IS481 family transposase ISBmu27"
                     /protein_id="X:LIEPLMCL_00041"
                     /translation="MAKLYDRKNALVAADMLNDKVIPWFEEEGVRLLRILTDRGTEYC
                     GNREHHEFQLFLALEDIDHSKTKARHPQSNGICERFHRTIQDEFYAIAFRKKIYNSIE
                     DLQKDLDQWIDSYNFERRHQGKCRFNKLHSKLSLTRRN"
     gene            complement(48374..48523)
                     /locus_tag="LIEPLMCL_00042"
     CDS             complement(48374..48523)
                     /locus_tag="LIEPLMCL_00042"
                     /inference="ab initio prediction:Prodigal:2.6"
                     /codon_start=1
                     /transl_table=11
                     /product="hypothetical protein"
                     /protein_id="X:LIEPLMCL_00042"
                     /translation="MAQGDSPVLTESQALEKRKLEKQVEGEIETEHPGYLDVKTRITW
                     AQSKA"
     gene            49020..49439
                     /locus_tag="LIEPLMCL_00043"
     CDS             49020..49439
                     /locus_tag="LIEPLMCL_00043"
                     /inference="ab initio prediction:Prodigal:2.6"
                     /codon_start=1
                     /transl_table=11
                     /product="hypothetical protein"
                     /protein_id="X:LIEPLMCL_00043"
                     /translation="MKKLNLLTGVTLLGIFLATGLYMKFVFRPEHLADTTARMEIRAN
                     HIYILFTALLNLLSFPFQTPPTTTLRKWSIGISRVMFVLAGILAVVAFFREHSGVLQG
                     RIFTFSSVLLSLSAVLLMLFTNHFSSKVKDGNGRDVA"
     gene            complement(49832..50347)
                     /locus_tag="LIEPLMCL_00044"
     CDS             complement(49832..50347)
                     /locus_tag="LIEPLMCL_00044"
                     /inference="ab initio prediction:Prodigal:2.6"
                     /codon_start=1
                     /transl_table=11
                     /product="hypothetical protein"
                     /protein_id="X:LIEPLMCL_00044"
                     /translation="MKSNCLEHSIGSMARVLGVSRSGYYKYLNRHKDRSVAPELTDFL
                     QEKWLKSRKNYGFKRLFQEVKKSNLPYGARKVRKAMKLCKISGKQRKQFRPLTTNSKH
                     GGRIAPDLVQRKFHPNEQNRIWVSDVTFIRTSFGWSYLCVILDLYSRKGWVGRFPIVV
                     LISVLKKHANY"
     gene            complement(50353..50652)
                     /locus_tag="LIEPLMCL_00045"
     CDS             complement(50353..50652)
                     /locus_tag="LIEPLMCL_00045"
                     /inference="ab initio prediction:Prodigal:2.6"
                     /inference="similar to AA sequence:ISfinder:IS1501"
                     /codon_start=1
                     /transl_table=11
                     /product="IS3 family transposase IS1501"
                     /protein_id="X:LIEPLMCL_00045"
                     /translation="MKGRRKYSPEFREQAVNRTLNGSFTIKEVAESLGVSYFVLRQWK
                     AEHLKKKETEQPLPDKQLKESEELKRLRKENLRLKDENAILKKFAAMLSREQNPD"
     gene            complement(51687..52925)
                     /locus_tag="LIEPLMCL_00046"
     CDS             complement(51687..52925)
                     /locus_tag="LIEPLMCL_00046"
                     /inference="ab initio prediction:Prodigal:2.6"
                     /codon_start=1
                     /transl_table=11
                     /product="hypothetical protein"
                     /protein_id="X:LIEPLMCL_00046"
                     /translation="MTLLSSALILFVSCAKHKDNKNDLLLAAILLNGGTNAEFRISNI
                     NALVAARTAANSSQSRIGESNASAFLTDLGGDNPQNYGDGAADGFNDHFITPAAISIG
                     VCQVVAYKSVAKGGPAKGSETLENANFIMFELSGSNVVPGAKMCGSGFMPIGLQTGDS
                     TLSSAFLPITPFPEAEKQDYDRVGIIARDFTYYFDPKDVPENSYRYVDLVLNNPISNI
                     ESNRTDDGITRGDVSPKLFNKNCPESFLNSPSYIYSDLLKSGEIENISGSCMMGELAI
                     DANSGHILRTAVPDNLNPFTNPTNMLNPPSVAGVAFASATQKLKFKTPTSINNLDIKD
                     PYILVVDLDSSKKDGGSILFNVSIDKVLFWDSNSADNVFSPQLDAGDSPNATSGNDNL
                     TNTARKNMIFHLPTIISNYK"
     gene            complement(53731..54933)
                     /locus_tag="LIEPLMCL_00047"
     CDS             complement(53731..54933)
                     /locus_tag="LIEPLMCL_00047"
                     /inference="ab initio prediction:Prodigal:2.6"
                     /codon_start=1
                     /transl_table=11
                     /product="hypothetical protein"
                     /protein_id="X:LIEPLMCL_00047"
                     /translation="MYKYFIFIALLFFSFCIKSPAVLDPPYFILQYLQNVNSTENQGN
                     NSNNNNSQCPAPAGPFNPGAIFDTGQTLCWNGAGTVQTCALWLPGADGDFNNVPNARS
                     FVGPTQHCKFTSDYTIFDPLHGLTWKACAQGQTGSDCSGSVAAPINWADANAGLFGSC
                     TELNTLNSGEGYAGRTNWRIPTVRELASIVHYTNNPHIENAFFPSRTFTGRPYMTSTI
                     DARAAGNNWAIDFSVAPPMDVRILSTAQATSIYLRCVSGNAMPATSFVDQGDGTIRDL
                     NTGLLWAQCSEGQGGVGCMFGGIGSLDWNQARGNCNGKVLVPGRVWRLPNINELLSII
                     DYSDPNPILPTIDTIFFPNTPNPSGYWTSTTYDSNKSLAIAVAFGNGIVATSDKSGNL
                     YARCVTTF"
     gene            complement(55468..55824)
                     /locus_tag="LIEPLMCL_00048"
     CDS             complement(55468..55824)
                     /locus_tag="LIEPLMCL_00048"
                     /inference="ab initio prediction:Prodigal:2.6"
                     /codon_start=1
                     /transl_table=11
                     /product="hypothetical protein"
                     /protein_id="X:LIEPLMCL_00048"
                     /translation="MKDIIEYKGFLGSVHFNADDEVFFGKIEGIEDLVSFEGESVKEL
                     KKAFQESVNDYLVLCKKAKKSPEKSFKGSFNVRIPTELHRRVYRKSLREGISLNQLVQ
                     RALEKEITDLKTSHFS"
     gene            complement(55821..56081)
                     /locus_tag="LIEPLMCL_00049"
     CDS             complement(55821..56081)
                     /locus_tag="LIEPLMCL_00049"
                     /inference="ab initio prediction:Prodigal:2.6"
                     /codon_start=1
                     /transl_table=11
                     /product="hypothetical protein"
                     /protein_id="X:LIEPLMCL_00049"
                     /translation="MSKVEKLVERFKSRPRDFSYDELRKLLSAFGYNENNSGKSSGSR
                     VAWIHSETKHIMRLHKPHPKNILKSYQINQILDELKSEGYIK"
     gene            complement(56849..57754)
                     /gene="rpnD_2"
                     /locus_tag="LIEPLMCL_00050"
     CDS             complement(56849..57754)
                     /gene="rpnD_2"
                     /locus_tag="LIEPLMCL_00050"
                     /EC_number="3.1.21.-"
                     /inference="ab initio prediction:Prodigal:2.6"
                     /inference="similar to AA sequence:UniProtKB:B7NGZ6"
                     /codon_start=1
                     /transl_table=11
                     /product="Recombination-promoting nuclease RpnD"
                     /protein_id="X:LIEPLMCL_00050"
                     /translation="MTNPHDRLIRETLQDKEDAISFFKNSLPEKVIELLDLNRLELTQ
                     SSFISENLKEEQTDLLFQIPLKSGKKANIYLLFEHKSYLDEAVFSQLLGYISAIYKSQ
                     YRTDKRYSVVIPFVFYHGERTWTLGNSFQDRFILSKNEEEVFKKYIPDFELELFDLSK
                     VDLNRLESITLRVILGVVQKIWEGDSSFLSHLGEVFELLTGLKNESKRVEIFQKLFLY
                     IFNVREIEPTEITNLLSHSRYNREYEDLAMTTAEKLIQKGEMKGKVETKIEIARNMLL
                     KGSSLEFVLSVTGLTEQELKDHGVI"
     gene            complement(57989..59422)
                     /locus_tag="LIEPLMCL_00051"
     CDS             complement(57989..59422)
                     /locus_tag="LIEPLMCL_00051"
                     /inference="ab initio prediction:Prodigal:2.6"
                     /codon_start=1
                     /transl_table=11
                     /product="hypothetical protein"
                     /protein_id="X:LIEPLMCL_00051"
                     /translation="MNDIQRVFRVQKDRNFTIVKNNFIDDARLSMKATAILLLALRYP
                     DHWRMSVKTMAKFKSDKESSIASGFKELVTFGYAEFRKGKDPVTGRFNSGWYFFEESQ
                     KPEVQYKVKTTENKNLENQRELFLKEIKESNRKGNKVLDLEQPKTPQLENQVVVNSIL
                     PSTKEQKPSRQVFSSQIQNTTREYDQPPQARIEEQKELLEELEIKFKREKNQVLGSPQ
                     AEKPQLDFQGGENQPLSNTIYQGLSKQVLFKQILNTSREYGPPAKTHLEEQKQNLNKP
                     KPLSRFQFPDSWLTKFQDYYFKEHGSEMGQPDSELKALNSLYEISKGDWNVIESKIQT
                     LIQLRKQDSRFWYEQSLSPESIAKFWSRLFERKVKPTEKNTKRNEPQNKSIRTEFKYN
                     ESKTIQETPIEEINNLDPYKCFLGWGKSKLLKSQLEYYEQNSDPFKYEGTKKILYEKF
                     VNEVYPVLVSNSEVKKTTIENRKGSAA"
     gene            59976..60104
                     /locus_tag="LIEPLMCL_00052"
     CDS             59976..60104
                     /locus_tag="LIEPLMCL_00052"
                     /inference="ab initio prediction:Prodigal:2.6"
                     /codon_start=1
                     /transl_table=11
                     /product="hypothetical protein"
                     /protein_id="X:LIEPLMCL_00052"
                     /translation="MLVPRPEYELSKLRKRSFIFYYLGLENRNKIYGHFGKDTEIF"
     gene            60437..60769
                     /locus_tag="LIEPLMCL_00053"
     CDS             60437..60769
                     /locus_tag="LIEPLMCL_00053"
                     /inference="ab initio prediction:Prodigal:2.6"
                     /codon_start=1
                     /transl_table=11
                     /product="hypothetical protein"
                     /protein_id="X:LIEPLMCL_00053"
                     /translation="MNFKVHFFENFLNLILNKNACNTSSYYYYYNMDNSSVKKTIIRA
                     IGNSAGATIPKALLEKYNFHEGDTVFLLETESGILLSPYDPDFEEAMDIYQKGSKKYR
                     NALRELAK"
     gene            60766..61164
                     /locus_tag="LIEPLMCL_00054"
     CDS             60766..61164
                     /locus_tag="LIEPLMCL_00054"
                     /inference="ab initio prediction:Prodigal:2.6"
                     /codon_start=1
                     /transl_table=11
                     /product="hypothetical protein"
                     /protein_id="X:LIEPLMCL_00054"
                     /translation="MKKEPRWLNQKIVLTIHLDQVKQHGGSQGIRDQGLLESALDRPK
                     NKWSYRPSSNIFDLAASLCIGIAKNHPFIDGNKRVAFMATYVFLGINGYSIEVPEEEV
                     VSIMLKVASGNINETNLSIWLKDNSNRNLR"
     gene            61730..62107
                     /locus_tag="LIEPLMCL_00055"
     CDS             61730..62107
                     /locus_tag="LIEPLMCL_00055"
                     /inference="ab initio prediction:Prodigal:2.6"
                     /codon_start=1
                     /transl_table=11
                     /product="hypothetical protein"
                     /protein_id="X:LIEPLMCL_00055"
                     /translation="MSTLFDRLSAIDDDLKLSHSRMAVELGVDRSTYYKYKNGTLAIP
                     KSILIILRLKGYDDHWVLSGKGQMKLKDSAQLVEMQKRLKLISKLDSYGVLDSIEKLP
                     ETPSSVQKKIIQEFFVFLASKFV"
     gene            complement(62464..62592)
                     /locus_tag="LIEPLMCL_00056"
     CDS             complement(62464..62592)
                     /locus_tag="LIEPLMCL_00056"
                     /inference="ab initio prediction:Prodigal:2.6"
                     /codon_start=1
                     /transl_table=11
                     /product="hypothetical protein"
                     /protein_id="X:LIEPLMCL_00056"
                     /translation="MPLILSLVFELRKNPLQFGKLVLIDPQHLEEYLFRVMTEQIP"
ORIGIN      
        1 atgaaaaaac taggattcaa tgcaaaaaac ttaatttcta cagaaaatca aacgcctaaa
       61 aaaaaagatt catacttcca aggttcgttg acgaaccttc tcggttccaa tgaaattacg
      121 gaaattctta tcgactccat aacttccata gacaacccga gaacgaattt taacttttca
      181 agtattaaag aattggcagc ttctatagaa gcacatggat tattacaacc aattacagtc
      241 agaaaaaagg gtgaaaaata tgatttaatt gcaggtgaaa gacgacttcg agcatatcaa
      301 tttctaaaaa gaaaaacgat acctgcaata attaaaaatg tagaacaaat aaatccagag
      361 aatcttacag aaataaaatt aatagagaat atccaaagag aagatttatc agatttagaa
      421 atagccttaa cgctctcaac attaaaagaa cgaaaaaaaa caacaaatga agaactagca
      481 attaaaataa acaaaacaga aggctgggtt aaagcgaaaa ttgcccacat aacaacactt
      541 gaaacactta tgaaaaaagg ttcgttaacg aaccttaatc tttttcaaga agtcccgact
      601 tcagtatggg tggagctatc ttcttcagta aaagagaatc ctaaggcagt tgaaaattgg
      661 ttaaattcac attttagtaa aaaagaaatc ccaaaacaag cggaagcaag aatatttgct
      721 aaaggtttaa aaaacggaaa attaaaaaag aataaaaatt ctaaaacgga aagtcttgaa
      781 tacttacaaa aacaggaaga agaacttgcc gagaaaatta aaaagttaca aaaaaaacga
      841 aaaaacatct tagcaaaaat agcttttatt gaaaattcat aatcattaat ttgatatttt
      901 tttggattta attaaaaaaa gagtacccaa aattacacag aaattatagt gtactagtac
      961 gatctaagaa gaaatcctct tctcggttca agatcaaagc ctgcggggag gtcagagacc
     1021 ccaaaggcaa ccttccttaa aatcctaata atttagttat gtcccatttt ttgcttgaca
     1081 tttgtctggt acatgtttct agtccaaaat atcttaggag acataactaa gaacagcctt
     1141 ctctgactta atggctgaat aaatcttgaa tcgaggacct accaaaaggc catgcctgac
     1201 ttttagttcc ccgataattt tagagtaggg taagttcaac tctgtgccgt acgtagccca
     1261 aaatatgtcc gtaccgcact caggagaata tatatcgtgg aaggtatcta tctacggacg
     1321 ccgaaggcgt ttactaagga aagaagaatt aaaagaaacc aattaggaac tgcaatttta
     1381 gtattcggtt ctatgtggag ttttagcgga aaagggaata tatgttttgc ttctattgga
     1441 ttaggtccag atgatgaaga gaatcccaaa atcgggaaag caacaatttg ttctaggtcc
     1501 gggttatcta aaaacacagt tgtaaaatat aaaaagttat tagcccaatt aggttggatt
     1561 caagttagaa gggaaggggg gactaaaaat gatacgattc atctttttga aacacctcag
     1621 acaatccttg agaaagtgat tcccaataat aacgattcaa atgctgaaaa gataggaaat
     1681 ttagtcttta acgagaatgc tttgggaatc aagaatccca attgcatgaa tgaagattca
     1741 tgtagcgtac ccaagggagt ggggtttact gtacagaatt ctagtaaata taatataaac
     1801 aaaataaata ataccaaaca tgaaaacttc cagattgaaa ctaaaagaat taattccatt
     1861 tggacagaat tcttagtttg ggctggcaaa cgactttcta aaactagcta tgaaaatctt
     1921 aaacagctta gagtcaaatt taaggaagaa aggttatata taatagggga aataaacgat
     1981 tctctcaaaa tgattgtttc taaatacttc aatgaagaag caaaacttaa aacagaaata
     2041 aaatttgtaa aagaagaatt ggaagagaaa gaacagaatt ttaactcaag taaaaaattg
     2101 gatccaagta atcaggaaaa tcaaacccaa ccgaatcaaa aatcatccat atcggttgat
     2161 caatcagaaa atcaagatat taaaactttc cgtgactata tatcggtaga taaagtaatt
     2221 catgagttca tgagccattc ttctctgaaa ctaaatcgac ctgacttaga agagatacgt
     2281 aaactaagaa tcagttacga tttagagaaa attgtaatct atgacccact tccagaaaga
     2341 ttgaaaaatc acatacgtga ttacttttat agccatcccc aaaggatgat cgctctacaa
     2401 tttgaggaag gtaaaaataa attccatgtt gcggcgtaat acaaaaccaa aaaagggggg
     2461 gggcggtgaa ctttcttgaa agttaaaatg aggcccttaa tttaacttga atttggtata
     2521 agggatcatg gtttattttt ctaaaaaaag ttgtgatttt gattcctaaa atgtaggaac
     2581 tcctgcaaac cacgatttta cgaacaaatt ctaaaattgc aggaactgat atttttagaa
     2641 aattctttcc cattttctta ggtcgagttc acgttatttt atggttgagt agaactatat
     2701 tcgtaatcct taatgtttcg aacttaaact tacactcttc agagttccac tccctgaatg
     2761 cctctgtcgg cattgggagt ttacgggtta ttcgactatt acactctgta agttttcaaa
     2821 tttaacttag gattcaaatt tcctcggaaa cgtttttctt ctttttattt cctttagttt
     2881 cattgtgagg gatcagaatt tttctagcaa tttcccaggt ttgaatttga ccgctgctac
     2941 ttgagatttg gccgggagta gaagtatttc ccgctctggt tccaggcata tactgtatgg
     3001 aagttacaat accagaatca gctagtatga ttacgtcggc tccttgttct cttgcttttt
     3061 ctttaacata ttcgatacaa tgatttagtt gtccacaacg aacttctacg attccaattt
     3121 gttctacttg ataatctggg accgctctca taatcacatc aataggttct gtttcggcaa
     3181 gaggtggata acttcttcca gtgattgtaa gacttcccat tgcacaattt gttaaaccga
     3241 atacggttaa ataaattata ataaatattt ttccaaactt aagacggtga gttgtcattt
     3301 aaaaagtgga ttctccttta tgagtttgga tcgtttttta aaaagctgtt ataggtcaaa
     3361 tcaattttat aatttaattg caggattagg aatatagatt ttttgttttt tagaaatttt
     3421 aactgaacat gcatttggtt taaaggactt atgattctaa aaaaaatcga aatctgaaaa
     3481 tatagatcga tttctaaaat gtgggagtac aacaagccac gattttatga acaaattcta
     3541 aaagggtagg gctgctgatg ctgatgactt aatattcggt caaaagaaag gtgaaataga
     3601 aattttgaaa agaaaccagc gtaaaaatca aaaccaaaaa agttttcttt ttagaaaagg
     3661 acttttgttc tttgtaacga ttctattctt ctcaaaattc ccactttaca aaaaactttc
     3721 ccgaattttg aaaaaacaac aaaagcattc cgcaaaattt tattgaattt gcgaagaaag
     3781 gaccggtggt ttttgggcca aaacagtgta actaagctgg aatagttaat ttgttttgca
     3841 aattatctgg aatttgaaat ttgtgattgc aatatattaa gataatcaca aatttcgttc
     3901 ttgttgcaaa ttcgaattgg gcgcaactca gcgaatgggg ctaatctaag ttgtatttgt
     3961 aacaatttaa ctttaaaaga caatgttgat tagaattaaa caatataaaa cgcgttttct
     4021 cgaagcattc gcggagaggg attcgtcctt cattgtcctc cgtcttctgt ccgctgcctt
     4081 caatcctcag aacgcagttt caatttttgg aattgcggct ttcgtcgtat tgttttgttt
     4141 gaattggggt tttgaacgtt cggtcaagat agttcctcaa aagttagcct ctgttttgga
     4201 atggtctttt gattcagagc gtaaattaga attgagttcg tttgaaattc tggaaaagcc
     4261 gaatgaattg tttttagaag ataattttcg aaaagagtta aaaaatcaga aattggggtt
     4321 taagaacaaa aacgaacgac taacgaatgt tctactatat tctgttaaaa ataaagaatc
     4381 cgagaaatta aaaacagttg aatttcattt agaaatcatt ttaaagaaaa taattccagt
     4441 ttttacaaat cagccggtag atatttcaaa tatagagtta gctatagaac caaactcagc
     4501 cgttaactta gaaacaattg actctacgtg ggaaacgaat gcggaacttt ctgcaactga
     4561 aaaaaacgaa ttttatcatc cccaaaaagt tttaatttta ggccaaataa aagaaattgg
     4621 gttatccgat ttacaaatca aaaatgaacc agaaaatatt caaaagaatt ccatttcttg
     4681 ggaatttgaa aaagatactt ttgaaattcg tattttagaa aatattcata tagagaagtg
     4741 gacttgggaa cagatccaag aaaagttaga agaaattaaa agcgtaaaat tacaaaataa
     4801 tatcccttct ttttttgccg gtgcaaaaga aagacttctt tatttaccta gaagaactca
     4861 gcccaatcta aagaattatg aaatcacttc gcttaacccg gattatatct ggaaatattc
     4921 gaattttcta attctggatc actccttaga agctccaaat ctaaatcgaa aactaatgcg
     4981 ttattattct atccaaatga acgggccgcc gcccggcaac caattgcagg tacaaacatg
     5041 agacaagact atttctccag aatccaatcc tatatctccg acaaagtaat caatagccga
     5101 tcaaagatcg atcgtaaaaa ttacaaattc aaatctaact tttttaattc agactctttt
     5161 agaaaccaga atctttttcg agagttcgca cgtttacgga catttgtggt cggaagtgtt
     5221 tctataaatt tcaagtattt aactcaaaat ctcaagatgt gggaactacc acaaaaaatg
     5281 ttaaacgaaa aagtagaatt aaacagcaca agcggcttaa agagacaaaa tctgtgggaa
     5341 ctactacagg gatctttgaa atcaaaaccg gatttattat taggggcgca aatgaataca
     5401 agaagatcgg atttaaatac atcaagaatt acgaacggag ttttgaagag tccgaagggg
     5461 acactgagtt tacaaaatga aagcgatcga agtgttgcga acgtaaaaag ctacattgaa
     5521 ttcaataatg cagtgcaata tgtaaagaat acaatatttt taatatacaa aaaaattgaa
     5581 atgttacgct gcaggtcgaa gcaaagggtg cgttttgtcg aagcgggaac ggagaaaaat
     5641 tcactccgtc gttctcggtt ttctatcctt agtcccgtca gaaaccgttt ttcactgaaa
     5701 acaaaggtcg taagtttgat cacgatcctt gcctttcatg tggtttttgt gttgcccttg
     5761 tcaatgttag acgaactttc cgcccagagt gtgcccgtgc tcggaagcac gaaacaattt
     5821 gctaatgatg acctaaaacc atacgtagat gctgcaaaag ccggttcgac agactctgct
     5881 acctttatga atgcgataac aaatggagaa caggttatag aagctgtctg ggagacgagc
     5941 gtaaacgcag aaatagaatc gatcgtagga ggagttacta cttcagattc ggtgaataac
     6001 gtaaacgttt acaaagacgc ggtcagggct caattagaac tacaaaaaca acaggcaaaa
     6061 agtcagtggc tggcggatgc caacgcatat atccaagcag aattacaaat ctttttagca
     6121 acattgtctc agaatacgtc taacaacgta acgtcgacta acgcaagcgc tgtgcaaacg
     6181 gtcaatccaa cggtgcaagc tgtaactaca actcaagcgt cacaaaacac aaaccctgcg
     6241 caagcagcag agagttatta tcaaggaagc caactctggg attctaaatg gcaggactta
     6301 ctttccaaac aatccacctg ggaacaaaat tctttgaatt cgatccaaaa tggtatttta
     6361 caatggaatc agtctatcac aggtttagaa aatgataaat tagcctattt gaatggaatc
     6421 gaacagacta aggcacagtg gcttgccaac aaacaactga ttcagaacgc tcaaagtcaa
     6481 atgagaagtg cgttacaatc tacgataacg aatatacgaa accaagaaaa tcaattaaaa
     6541 gcaaacgctt ctagcgatcc tagtttagtt tctgtgtttg gggacatgga tggactgctc
     6601 gacgatctac aagatgcttt gaactcgaat tcgtctttag gaactttagc ggaaacatta
     6661 ggcaactttt tccaaggaca gatcacaaac gcaaccgcga aagcggacta ctggaacata
     6721 gcgaaatggc aagagacgta tgcgacccaa acgttagagt ttaaaaaaga agtaggaact
     6781 gcgagcttga gctgtagtgg aagcagttcc tgtaactacc aacctacggg atcacaagct
     6841 gtgacctacg gaagtaatgg aaacgtatat ggatgggctg ccacgaatgg agggtttcaa
     6901 agcggagtct tggtaagtag ttttgatcca tatacgacgg caaatccagc gtatcagtgg
     6961 tatcaacaaa tgattgatca acagataccg aattgttttg gaaaccaatc aatttgtagc
     7021 atgatgtatg gaattgatct gaataatcca tacgcatcga taccagtttc atctacaatg
     7081 actgtaaacc cgaacaacag cacaggatac tacagcacgg gacattacgt agcaacgtgt
     7141 aacggaacgg atttccaagg aacttgtctt gggggaactg gacactacgc attagacaca
     7201 acggattgta gcggcgctcc gtttggagca ttttgtggat ataacttaag ttggcatacg
     7261 gacgacagtt attcgacttc tgtatcggaa aactttagcc aagcgcaaaa agatcaaatc
     7321 gcaaaaaaca ataatatacg aaacgcagta ctcggaagtt ataatacagc atttggattg
     7381 tcgtctcaag ctgggaacgc ggttgtagga tcaagcactg ctcttgagac aaaagtatat
     7441 ttaggaggaa ccgcacttaa ttcttcgaac tggtataact cgatgggatt aattgaacaa
     7501 gtacaggttc aaaccaaata caaatacata gacacggcga tgcaggcgaa tcaaaacttt
     7561 tggaccagca tgaaaacaca atttacaaat attgcatcta cgtttttgtc cttggtgaat
     7621 cctttaaaag actgggaaga aagatcgcaa acatatgaag aagaatacca agcaaaacta
     7681 ttagaaatag aacaaacgaa acaaagtaca attactaact atgacaacca gatcaatcag
     7741 atgaaagcag ccagaggcgc ttgggtgact gaagtgtatg gttatcaaat tgctggaatt
     7801 gaaggaagtc aaaataacac agatagccaa tttagaagtg gacaagagaa ctggtcggat
     7861 acaatttctg tttttcaaca agcggaactc aattggtatc tttccgctaa agatacgtta
     7921 caacaatcgg taacgtcgcc taacggagaa gcagaatacc aaacaaacgc aattacacaa
     7981 gcgaatcaga tccaaacaca aattaccaat tcggaaacaa acacttcgaa cctttacaac
     8041 gcagcaaccg gactttacca aacgtatcaa tacgcggccg ctgggaatgt aatgcaacaa
     8101 gcaattacca acttgcaaaa ccaaactaat tggaatcagc aaggagcgaa tctttcgcaa
     8161 acaatcgcgg attcttttgg aagaagcgaa gcctacaaaa ctgcggaact aaacgcgagt
     8221 aatcgaatca atgctttggc ccaaacgatt tacggaagtg gtgcgtatat agtagataat
     8281 acggagctaa atcagatcca aaatcaaatt acaaccaacg gacaaaacca aaaccattgg
     8341 caaaatgaaa tcaatggaaa tagcggtggt tttaacttta acggaagaag ggcaagcagt
     8401 atatccacaa caacagaata tacgaatata caaaatgaca tatccgttgc gaccacgtta
     8461 caagaagaag tagtagatga agaaaggggt tatttaaaaa ccgcgaacga atattttgaa
     8521 aagtctgaaa agtatgaaga gttagcccaa aaagcaaaga gtgaagcaaa atttgacgaa
     8581 gcagcgttat ataccggtta tgcggtaaga gaaaaaggaa acgcaatcac ctttttgaaa
     8641 aagaaataca atggaatcgg agaggaaatt acaaacgaag tagacaaccg aggattgacg
     8701 tatacaagaa gttctttttt aagttacaga gatacgttac tgaacaagaa ctttcaaaat
     8761 agcacacaag ttcaaaaaca aatccaagaa ggaaagaatc aagtagcagg gattataacg
     8821 gaaggagaaa catacaacca agtccaagga atgatccaaa gtgcacagaa cttgaatcaa
     8881 caaggagtgg agaataaaga gagggtggag aagttacttg cccaatcgaa agaactagcg
     8941 gagaagaata taggggaggg gctactcgac ggactacaag agatgattgc gagtatccag
     9001 agttcattac cccaagaagt gagtgctaat ggagtgagtc aatacatcca agcgcaagag
     9061 aaagagttag cagagaaaca agagaaggca aacgagttac tttctcacat gaattcactt
     9121 gtaacgaata acaatgatct ttccacgtta caagctttgt tacaaggaag tagccaggct
     9181 ctgaacatag cggcgaacag cgcggtatct aaatacttag acgattacgc aaagaaatta
     9241 caaaaagata acgaagaaag aagttctaat cttcagaaga cacttttaga atccctgacg
     9301 aacggagacg actacaaata tctaagagac gcgggctatg gatttagagt ggatggagaa
     9361 gggatcaccg cctacagaga gatctatagc ggggaaatag caattgacgg aagtgcgatg
     9421 aaaagcacga gttattctcc tgatttagaa tatcaatata tccgaataga gacgaagttt
     9481 aatccaggca acttgagcgt ggatctttta aatccaaaca acacaacgtt tagtgcagag
     9541 atggtgtcga gtgtaaaggg ttacatagac aatctacaga agaatgtaga aagtatgttt
     9601 gcacagttta gcaacaaaac caatgagatc aaagaagaat acgtacaaaa caaggaaata
     9661 gaaagttatc aaaagaaatt gtatgaagcg agtaaggaga attacttagc agcgttccaa
     9721 gctttacccg gagagtttaa gggtatgttt gaaggggaga tgggagggct gaaaaattac
     9781 cacgaacaag gctctaaata caactttggc cagggaagtt ttaacggtca aagtggagac
     9841 atgaaaaaag tcggcaaatc gatgtatgac ggagtgaaca ttgatgacac tgtatttgct
     9901 ggaagtagag aactaaaagg aagcgtaagt gttaaaggaa ttcccgtaga agtaagctac
     9961 ggaatgcagt atttaatcgt aacctctgga tttgatatat caaatttagg ttacaacttt
    10021 aagttaaaag gactgggaac gaattatgta gacaatcaac tgagtggagc caaccagagg
    10081 tatgagatct acaaagaaga tatacaagac aggatagaga gacaagcgaa gtcgaatgac
    10141 gcggagaagg aaagtaaggg ctttatattc acgattttga atggaatgaa cggcggctca
    10201 ggaagtatgg gacagagatt tacgcaggcc gtaagatcag aagcgcaaag ccgtataact
    10261 ggagcggtag cagaagcgac tggactacca gcaagtcttg taggagcgct tgtaggcgga
    10321 agtagtatga aagacgcggt gaaggcgtat gtgaaagacg agacaacaaa cgcaatttcg
    10381 aaagcgaccg gtctaccgac gtggctgatc tcgaaccaga tggagaagat gaacaaaccg
    10441 aaggaacaat ggtatcaaag ccaagagttc cagatggtaa caacggtagc ggctgtagtg
    10501 gcagcgcctc taacgggtgg ggcgagttta atgattgcga tggcggttaa cgcaggtctt
    10561 ggagcggcaa cgggagcagc tagcggtggg ttaaaaggtg cacttgtagg cgcagtcgga
    10621 ggagctgcgg gagctgctgt aagaagtttt actggaggag ctgtaacagt tggccttagt
    10681 tattctgcag agaatggctt tggagcttcc gtcggagtag gatacggacc tgcgaatgta
    10741 actgtaggga tctcggagaa aggtggagca acagtagact taggtttcaa caaaggtggt
    10801 tttaacgctg gccttagtta caacagtaaa acaggaaagg cgagtggcag cgtgggctta
    10861 gaaatatcac aaggatcaag tcttggaatc agctacaacg aaggagatgg ctttggagct
    10921 agtattagta aaagcttaga taacggtatt aatggaagtt taagttggag tgagaaaggt
    10981 ggggtaggcg gaaacatcgg ttatgaagtg cctggagaca aaaacaaatc taaggattcg
    11041 cttgcgaaca aaatgcaagg atctggagga agtttaaact ggagtcaaag agatggagtg
    11101 tctgtagcgg ttaacgcgtc tggtggtgtg aatgcgggta actggagtca gtctggtggt
    11161 tttcaagcga acactaactt tttgaacgac caatggaagg ccaactttgt atcgaaacaa
    11221 ggtgcgattg aagaacttca atcgaaaggt ttgagtaagg accaggcgac agcaattctg
    11281 gatgcgagtg ctcaagaaga atcgaaggct gctcaaaaca gaaacaacgc tgaacaaggt
    11341 gcgagtgcgt taagtggagc cggtgaagta ttgttaggcg gaagaaggga tggggactta
    11401 acgggaagtc atggagtgat tggttttgat gatgatggtc caggtcttgc gtatggtgct
    11461 ccgtcgtcgc atggtccgga tcagatgatg actcgatcgt cgggtataac cgatggggat
    11521 ggtagaaccg tgttacatcc aaaacccgga gttcaagcgg acggttcgat attagtgagc
    11581 actccatcaa aacccggagg agtgcaagca gacggatcga tccaagtgaa cggttcgaaa
    11641 tatcaatatg agatcagcga cggaaaaggg aacaagttca gatatggata tggtgctgga
    11701 ggagaagcag acggaatcgt tcatttaaac gtgaacggaa aacctgtgga agacggttcg
    11761 acggtaaggt taggaaagga tggaaaactt agagtagttg gcgacatccc tgcgaaatcg
    11821 acggtgtttg taaacggaat agacaacaag ccgatggaag cgatccacag tcttcattca
    11881 cttcaagaga aaagcggaag ggaagtctat ttggtttata atcgaaccga aggagtaggt
    11941 aacgatcttg tgaattgtgc gggaggtaag atgggtcaaa acgtagaaac gtctcaagct
    12001 gtattagcaa actatattag agcaggaaag atcgatacgt tgattgccca cagccaggga
    12061 tctttgattt ctggaaatgc tttgattgag gctcaaagag ataaaccaga gcatatcgaa
    12121 agagtcaact gggtaacctt tggaagtccc gcaggattga atagcatacc ggacaaattg
    12181 agatccggcg tattctatga aaatcaagcg gacggagtta cgatttctgg aagtacagga
    12241 agaaggattg cagcgtttaa gaacggatat gaaatacgtc ccggtagaaa tatcggtcac
    12301 agtttggaca gctatgcaga gtccattgga gactatttca gcaaacgttg attttgttaa
    12361 ggaaagaaca tgagaaaaga ttctagaaag tatttgggat ttgttttgat cgtactgctt
    12421 gtaacgagtt gtgatttgtt taaaaaagtg gaccctgatt ttaaggacta tgtagttgat
    12481 ggtcctgaag attttccatt tgatccgaac aagttaccgg taatcggagt caccacggaa
    12541 gaggatttaa agaaaatgta tcctaaaccg tatcgtattt ggacatacaa gaggccgatt
    12601 cctaaagaaa ttttaggaaa gaaattcaat atggatcgca tttactatta cgtaaacctt
    12661 cagacggaaa agatatccgg tcctggaaag tccggctatt tcggtaaaga ttatctccac
    12721 ttttatctct ttatcgagaa gggagttgtg gctcaatatc ttgtaagcca tcatgtaagg
    12781 aaaaattgga aggaggactg ggcgcttgga ccctatgacc gttctgtttg gggattaaac
    12841 aaaaagaaca atgaaacttg gccgggtcaa gatgaagatg cagattgtta ctggttacaa
    12901 aggcgggatc gacttcagta ttttcaaagt gacggtcata ggaaaccttg cccgtattgg
    12961 gaggccgttc cagcgtggga gaagtagcta ctgtgatgat ttctgaatat actgatttct
    13021 tgaagttcag aatgaccggg ttcggggatg gagcagagga gatgcagaac ccaaggcaag
    13081 gtagcaagcg ggctccggaa agccgaatac tcgcacggaa tccatttact ctttaaagag
    13141 tattagaaaa acagcaattg atggaagaag taaaaaaaag agattttaaa tagagagttt
    13201 ctttcgtaag aaaccgaatg aaaaagagga aacgaatgaa taaactgtta tgggcctgtg
    13261 caatattact attagcgacg ggttgtttta cgattggtaa agtagggtac atgtcacctg
    13321 cgtcgcacga cgacggtgaa ctttcagagg aagtattggg tgaaaaatgc ggctttgtag
    13381 tgacgaacat cttgaacgat atgaatagtg tattgtcgaa taaagggaaa tcggatttaa
    13441 cgaatgtagg attgaaattt acaggcagca attgtgcgca aacacggagt ataaaataac
    13501 atgaaaagag tgttcaagtt attaactcag tgtatatttc ttttgcttgt atcgttaaat
    13561 tgttcataca actggggaca gtttaagaga tattcagtga cagtgccatc ggatttagaa
    13621 gtgataggaa gtggcagccg tgtaactgga agcgattgca gctttttgcc aactcgttgg
    13681 tatacgaaca gcattgcaga agcggttcga gatgcattaa agtcggcacc aggagccact
    13741 ggtttgaaag acgtagaagt taaagcacaa tcgtatcaat acgtattctt tggctgtata
    13801 gaggtagaag gaactcccgt acgggaagta gtggtaccag cgaaatctac taagaaaaaa
    13861 tagactcaaa ccttgcttgg cgtgtatttc agctcgccaa gcttttttca gtgcagaacc
    13921 cacatgtaga gtattagaaa aacagcaatt gatggaagaa gtaaaaaaat agcaagagag
    13981 aaagagtgag tttgtaaagg gaatggaagc aaagaaaaga caaaaaggat atacaattgg
    14041 tgaagcggtc aaagacaaaa gaagcggcca aaagatgtat gtagaagaag cttgggcccc
    14101 tgaagtaagt tgcgtttact ttgatgccgg taaggacagt cttgtaaagg taaagatgta
    14161 tcctgaagaa ttggagagga tcaaggaatc actaccgtat cttccaaagt aaaacacaaa
    14221 gaaaaagaaa tcatcatcta tcgagaaaaa caaagaactt tctttggtat taaagacaaa
    14281 gcgaaaggga gtcaaagtaa agagtctaga aaaatcggaa cccagggagt gagttttcca
    14341 acttggggga agaatgaaag aaggtaagaa aggatacata ttaggggaag cagtaagaga
    14401 caagagaacg ggtcaaacga tgtatgtaga cgcggtttgg agtttggaag tgaagtgtgt
    14461 gtattacgac cctaagacga accaacttgt aaaattggaa gttccgtatg aggaattgga
    14521 gaaggcagac gatccgttat ttaaaacgag agtaagacga gattttttgg atctaaattc
    14581 ctaaaacttt gacttaaaaa aatagattag aaatcatgag aatattcaac cgatccctat
    14641 ttgccggcga gtagccggtt tttttgtttc gggggtctat attagatttc tcgaattgct
    14701 ttttcaagat ctttgtcgga gatattttct ttttcagact tgtcgtagat tgagagaaga
    14761 gagacgacct tgtcgattag gaagatgcaa gaaatgactc ttgcaccgcc tgatttccct
    14821 ttccctttgg aagcgattgg tattctgatc ttgtaacagt ttcgaccgat ggcggtgcct
    14881 tgggtcgggt tgtttgcaag agaaatggaa aggactttga tttctttttt gagagaggga
    14941 tattttttag taagtcgttt gagttccctt tcgaatgtgg gggtaggctc gattttaaag
    15001 ctcatccaag agttgttcca ttgatttcgc tttcagctta ccggctcgga tgagtttagc
    15061 ttctttgaat ccttgttgga tgccttcgag tatttcgtct ttagtgggat ctttttcttt
    15121 cggttcgttt aagattttaa atttcacaaa agagagtcct tttaggattt ctaggagtga
    15181 atgcgcttta ctgtctttaa tatcgagaag gactttcatg ggtttgatta ttgttgtctt
    15241 ctatattcga aggattttcg aaatctattt aatctgaagt tcttgtaaca ttccaatcat
    15301 ctttttctta gaaagtaaag aatccagaaa aagagtaacg gcttttatgg aagagttttt
    15361 catattcagt aaatttaata aattatgaat gtttgatttg gtatcatata tgtttctttt
    15421 gtaaatttga acttttttta gatttttcat cttctatttc cctaaaacct gttccatacg
    15481 tccttttttg atgaaagcgt ctatgagaga tttgatgact tctctgtctt tttcattcat
    15541 ctgatctaca atttcaaatt ctttgagtaa agcctgatct ctaatcttgg aggtcgggct
    15601 tgcgtttact tcttctaaaa gtagatagtc agttgagact tcaaatactt tagccatctt
    15661 aataacggtt tctgaatttg gcatggtaga tccgttttca tactttccga tatgtcgtcc
    15721 atgaacgccg atctttgcgg cgaactcatc ttgagaccaa cccttttctt ttcttaattt
    15781 ctttacttta tcactaaaag gcgacatgac tcaatcctta tattccgagc gtagaagttg
    15841 tttatatttg aaaaaatata gagtgatcct tgaaaaagaa gaaaaaaacg agtaaaaagg
    15901 gaatttttct cttgtcttat acagtcttta gaatcatata ttgattcaat tgattgagtt
    15961 tatatacgcc ctgtgactca atctttatac tacattaccc caggagtcct tgtatgcctc
    16021 aattcatccc aaaagaagag atagcgcgat tgaaagtgga aacagacttg cttgcgttgg
    16081 ttcgaagcta cggtatcgag ctgaagaacc atgggacgaa ctggcttggg cgatgtccgt
    16141 tccacgagga cagaacacct tctttcgtcg taacaccagc aaagaatttg tggcactgta
    16201 tgggagcttg taagacagga ggaagcgcaa tcgactttgt aatgaaacgg gaaggcttgg
    16261 ggtttcacga agcggcggaa gtgctacaga aattcaaacc ccgcgcggaa gcctccatga
    16321 ggggcaagcc tcttactcct gtgccattgg aaaaggcatt aggaagaaag atcccgacga
    16381 cggagaaact aagcagtgaa gaaagagagg tggtttttca ggtattagaa tactacgaaa
    16441 ctaacttgag acaaacgaga agcgcacttt cgtatttaca aacgagaaag gtaggaagcg
    16501 aggaatcgat ttccaagttt agaattggct acagtgacgg aagtttagga aagattttgc
    16561 catcgagaca aagtattgtg ggacaaagaa cgagagatat tttgaaggaa ttcgggatat
    16621 ttggagagaa tggtcaagag tatttccaaa agaaaatagt aatcccgatt tttagggaca
    16681 aagaactgtg tgggatgtat ggaagaagag tattcacgag taaagaccca agaataccca
    16741 atcaccgtta cttacaaggt aaacacttag gaatctggaa tgaagaagac gcgtttgaaa
    16801 agaaagaact tgtactttgc gagtcaatat ttgatgcgtt gacgttttgg gagaatggaa
    16861 tccgaaacgt gacttgtagt tacggagtgg aaggtttcac ggaagtactt caagaaacga
    16921 tcctggaaaa acaaatcaag aagatataca tagcgtatga cgcagatatg gcgggagaca
    16981 agggagcggc ttctgtatat cagaaactaa aagacaaagg aatagagatc taccgagtat
    17041 tgttaccact gggaatggat gtaaatgaaa ttgctgttcg aaacgaagaa gtacaggaca
    17101 cactcctcgg acttttagaa gagagcgtaa cgctcactga ggaagaactc acacgagggt
    17161 acaaagaaat attttccgta gagacaaatc tttccgctcc ccgatcgcaa gaaccgcttt
    17221 tgacttcgga agggttgagc gctttagtcg aatcacaacc ccaaccggaa gtcaaaatca
    17281 caaaagaaga agtggaagta aagtttccgg aaagagcgta tgtagccaag ggactctttc
    17341 gtaacaacgt gagtcttgag acgttaaaag tgacattaaa ggtgattcaa ggagaaagat
    17401 accacgtgga tacggtggat cttttaagct acaaaggaag gacgtcgtat atatcaacgt
    17461 cctcaaatga gttaaaagaa aaagaagaaa taatcaagaa ggaacttggg aaaatgatca
    17521 atgtcttgga agaggtattg aacgaaagag agaaggagag aaacgtaaag acagaagtag
    17581 aactaacccc cgaagaaaga gcccaagcaa ttttgtattt ggaggaccca gaattacttt
    17641 caaatatcct aatggacttt gaaagatgcg gacttgtggg ggagagagtg aattcacttg
    17701 tggggtatct cgcgagtatc acgagaagaa cggagaatcc attagccgtc atcatacaaa
    17761 gttcatcgag tgcggggaag tcgaccctaa tggactcaat tttagatttc gtaccggaag
    17821 aagagaaaga gaagtattcg gcaatgaccg ggcaaagtct tttctatatg tcttctaaga
    17881 atttaaagaa caaggtttta gcgatctcgg aagaagaagg agtggagagg gcgaaatatg
    17941 cgctcaagat cttacagagt gagaaaaaaa tcagcatagc gagtgcgatg aaagacccga
    18001 cgacaggaag gacagtaacg gaagaataca gcgtagaagg gcctgtggta atctttctca
    18061 caaccacaaa tttagagatt gatgaggagt tagagaatcg ttgtctcatt ttaacggtaa
    18121 acgaaggaag agagcagaca agaacgatcc ttgagatcca aagagagcaa gagacgcttg
    18181 agggaattgt aaagaaacga gacaaagaaa agatcttaac acttcacaag aatgtacaaa
    18241 gggttcttcg gcctttagtg gttgtaaatc cgtatgcgaa ggaaatgaag tttccggata
    18301 caaaactgag aatgagacgg gatcagagaa agtatcttac cctcatcaaa tcgatagcac
    18361 tccttaacca ataccaaaga gaaaagaaga ttggaaagga tgaaaacgga gagagtttcg
    18421 aatacataga ggtagaaaaa aaagacatgg agcttgggag cttacttgct tctaagatat
    18481 tgggaaggac tttagaagag ttaacccctc agaccaagga agtattgttt tgtcttcatg
    18541 agatggtaga gaaagaaagc gaagaacaaa atctttcaaa gagtgcagtg agattcacga
    18601 gacgtcaagc cagggagaga cttggaatga gtgacacaag acttcgggta catttgagaa
    18661 gacttgagga attggaatat ttggtggtac gaagtcgcgg tcaaggccag ttagtggaat
    18721 acgagctatt gtatgatgga gagggacaag agggagaaga gtttacatta gggcttactt
    18781 ttttaggagc aagagagacg ggagaaacat acacacatcc cgaagagaca gtagtagacg
    18841 aagtactttt ctcttggaaa gagatattag ggcttgctag aaaagaagaa gtgagggaag
    18901 ttgtatgaaa gaatccgaat attctgagtt tcttgtatat ttttgttctg gaaatttagg
    18961 aaaatttctt ttgtggatac gttcagtttg tatccatacc aacaaggctc gggaaaacct
    19021 gcattttggc acaggtttga cgcaaacttc gccccccaaa agctcaactt cgcctagcaa
    19081 aacgggcact tcgctccccc ttcgcctggg gttcgcctgg ccttcgccta ggggtcgccg
    19141 ccgcccaact ctcttattct gtagtggttt agctggtgtt ttaaggcaaa atacgagttt
    19201 tacgttaaaa caatgtattc tagggagaaa aaagttttcc cgaagcttgt tgctgttgct
    19261 gattggtttt gaatccaaat gaagtggcaa gagaagttag atacattgag gaattctcct
    19321 gttggaagtt tcgagaatta ctgttacaac tatttagaat ggaaccgaac tgcgaagtca
    19381 cacgacccat atacattaaa gaatacgcat gtatgtttga tgaatttttt tgattggtgt
    19441 gctttgcgtg aagtccgtta tccgaaggag gtaacacttt cggtcttaga aagataccga
    19501 gcgcatgtat ctgggttaaa gaacaagaaa gatgggaaag agctatcgag cgcgaggaaa
    19561 cacaagaaac tttcctcggt gaaagactat tttggttggc ttgtaaaaaa gcgtgtgttg
    19621 cttttaaatc cgagtttgga tttagagctt ccgaagtatg tcagaaaaaa tatccctcac
    19681 aacgtgctta gtgtagagga agcggaaaag atattgtcgg tgccggacgt gacgaatgtt
    19741 tttgggcttc gagacagggc gatgcttgag gtaatctatt cgactggaat ccgtagaatg
    19801 gaactcggga atctgttttt aagcgacctt gattttgagg aaaaaacgct ccttgtgaga
    19861 gaaggcaagg gcaagaaaat gagactgatt ccaattagtg aaagggccct tgaatgggta
    19921 agaaaatatt tggaaaggtc gcgagtcgta tttcttaaaa atgcaaaaga gccctattta
    19981 ttccttaatc aaagaggtaa gaagatgaat cctgcgagta tcaccttgaa ttttacaaaa
    20041 ttcagagaca cagcgggaat aaaaaaacga caagcggtcc atatcttccg acatacgaca
    20101 gccagtggca tgcttgacaa cggagcagac atacgacacg tgcaggagat gcttggacac
    20161 gcgtatttaa gcacgaccca aatctatacc cacgtagcga ttcgaaagtt aaaggaagtg
    20221 tatgacaaga cccatccttc gatccataca ccgaattcta attctcttgt aggtggtgcg
    20281 gaggagaata cattccaaaa gattgaaaaa aaagtagata ccaaaacaca agacaaagat
    20341 tccaatccag aagagagtaa tactagctaa cttctctatt gaaagttgta atactttttt
    20401 agagtccttg aagagagttt aaaactttca tctacaaaca ctgtaaccgg ttagagcgga
    20461 tatttttcta accgataatc caaaaccaaa acaagattca aaaaaactaa taaaacttag
    20521 gagggccgaa ggcatgcaaa tagtaacact tgcgaattta aaaggagggg tggcgaagac
    20581 tacaacagcc atcaatctat caattcagtt gtcatgcaga aaaaagaaag tgttgtgtat
    20641 ggacttggat ttgaacaaca acttaacaga cttttttcta cgtggagtga aagaagaaga
    20701 attagaggaa aggaatatat atcatgcatt aatcgaacaa aaagagataa cggcttgtat
    20761 ctacgagaca caatttacag gaatttcaat actaccagcg acaattggtt tgggaaagat
    20821 tacagaggaa ttaggaagtg atccaagagt gtttgggtcg tttgtagaga agttaagaaa
    20881 actagattat gattatgtaa tcattgatac acctgtgtat ttaagtttag aactacgatt
    20941 tgcccttttt gtggcggaca tggtattgta tccggtgagg ccgtctagat ggaactttca
    21001 aggaaccaaa acactgttag gggaaataga aaatatattt gaagagtatc agaaagcaga
    21061 cgggaaagag aagaaagcca agacattact cgttccttcg atagtaggaa aaagtaagaa
    21121 ggaatcagag aggattacta tactaaagaa gaaatacgaa gtaacaaaga cagtggtttg
    21181 gaagttgtcg gcgattgaaa cggccacaga gcttggaaag gcgttaaagg agaatacaaa
    21241 gggatacgag ttatttgaag agttaaccaa cgaagtatta aaaaacttaa aagggggaag
    21301 aagatgaaaa agaaagaaac atccacaaaa atttctttag aagagaaggc gaaagagtgg
    21361 atggaagcac aagagtcgac tccccgtcct gggtctatat tcaaaaagca gtatatacca
    21421 aaaggggtga cgttaagccc gatcgtgaag atggttcctc cttcgagttt aaaaccgaat
    21481 ccaagaaacg attttgatcc gttgacggaa gaagaatacg agagtctgaa agaaaacatt
    21541 gctttgaatg gaatcttgga tgcactcaca gccagaaaag acgggacact tgtgacagga
    21601 gagaatcgtt acagaatcgc attagagtta cagaaacacg aagacgagaa cgtacggcga
    21661 cgagtcgaga gtattcctgt ccgtcattat atgaacgaac ttaccgctga agaggaatac
    21721 gatatattag aaggagacaa tttatttcga agacatctaa cagcggaaca aagaaaagaa
    21781 cggctaaaga gaagaatttt acgtaaatac aaagatgagc ttgtgcagga caaccgaggt
    21841 ggggacagaa agagtgagtc gtctaaaata ctcattgggg aagaaaccaa acaagagaga
    21901 gatttagaat cagaaatgtt aagcgaagag aaactaggaa gtttatttaa agagacggaa
    21961 tcaaaatatc accctgatat tttgatcagt cattccagta aggacttagt aaacaatgag
    22021 tcttctcttg ttggaagtgg ttctgaaaaa tcaaaaattc agggtgaatc tttgattttt
    22081 tctaaaaagg aacaatcaga aaacttagca gttaagattt ctaaaaatga gaatatacca
    22141 agaggaacag cacagagata catagcagag cttcgcaaag agttaaaaac gaaaaatcct
    22201 aagtcaatag ctaagaaaga gaaggatgaa tcaaagatta aaactttgaa atcgaaggac
    22261 aaagtaaaag agtttcaaaa gaaatattct aagatgagtt cgacggccaa gaaagcggaa
    22321 gtgaatcgtc ttgtatccaa acttgtaatt cttcgtaaga agggtaagag attagatgaa
    22381 gaaatgatga atctattgaa agaagattca gagatagtag agaagcttgt ttcggtagga
    22441 gagaagaaaa aagttcaggg tcttagcgta tgaagaaaag agaattcaaa tcgggtagag
    22501 tttctttaaa attaatctct aaggattgtt tgaatgagag agtagaaagt ttttggaatt
    22561 gttatgagga aatgaattcc agagagaaga gagagacggt caaagaacta ctttcgactc
    22621 tccacaaaag ccgaaagcaa agtgaagaaa tgacaatgaa attaggaaag ttgttagaga
    22681 gagaaataga gatagaaaag aaactgagaa tgatcggtga aaggatgagg ggttgaagtc
    22741 ctttcatcca ttttagttag aattagaacc ccgaattttt ccctccaatt tcctccattt
    22801 tcctcaccct ggaactaccc ttaaaaatcc tgaattcagt tttcgaaaga agaatggctt
    22861 ttgaattaaa ggatgcagaa agaaacttct ctctttagca gtgatgagag tgaaaaaaag
    22921 gattggacaa agggtaaatt tggaggcttc aatattcaag atgaaacagt taaaagtaat
    22981 tattgaaaaa catccggacg gatatgtatc gtatccgctt ggactcaaag gcgtggtagt
    23041 cggacaggga gacagttacg aagaagctct aaatgatgta aagtcggcaa ttcgatttca
    23101 cattgaaacg tttggagaag aagtatttga agaagaattc ccagtgattg aagcctttat
    23161 tgccgaagcg gtagcggtgg attgattgcc tcagaagttt cctgtagatg ctcccaaagc
    23221 acgagtaatc aaagccctca aattattggg ttttgaagtg attcgggaaa gagaacacat
    23281 atcgatgagt cgtgaaaatt cagatggaac taaaacacct ctaacgattc cgaatcattc
    23341 caagattaaa ggctctacgt tacgtacaat ctgttctcaa tctgggattt ccagagacga
    23401 ttttttagat gcgtatgaag aagtttaaaa aacaatctaa gctaattttt caagatacga
    23461 tattctttcg tatttaagga tgcagaaaga aacttccttc tttagctgtg attgtttaga
    23521 atttcaaaac acgaaacgta ttgaagttca aacggaagag acaagaaaag tggtagtgta
    23581 tttttagaga tttcggctga agtaatgcac tattttgtat taaaaagaaa ctgagaatga
    23641 ttggtgaaag gatgagaggt tttgagtcct tttatttcat tagaataaaa taaaacttga
    23701 atatatagac caattttttc gatttttcac cccctaaaaa tgacctgaaa tttccttaaa
    23761 tttcctgaat tcagttttct aaagaattct catgaaacta agtttttagg agttttcaaa
    23821 gcattaaaaa gatagatttg ccaatttgga tagtatgctg caaaggagaa acactagcat
    23881 taactaacat tcaaagaacg atattgtaaa ggcaagggta accccgtgcc ttaccgtcct
    23941 tattagctga agaaaattcg aatcaaatcc aagatttgcg aaatgatctg aagcacgaga
    24001 ttcaaattag atttttgatt cttgttaatc atatctaaca accctcctgt atttttagta
    24061 tctagttatc atcttttgaa tgagttcggt ggaattttga agttcacctt tccaaagttc
    24121 taaaatgatt ttttgatcgg ctaaattaat agaagtttag gtgacttctt tactttcgaa
    24181 tgaggttgga ggcgttttga gtgtctgttt tttaagtttt tcaaattgtc ctgttttgtc
    24241 ttgttcttcg tttctcattt tctcgtgttt caccaaagga tgaaaagagg acgaacgcga
    24301 aagggttttg atttttgcgt tatcgcattt taaacgggac ttgttcgagt cctaaaagta
    24361 aattccaaga agtagaaagc agggaataca agctcggttg gtgaattttt gtaagatacg
    24421 aattgggacc aatagcgagc aagattgttg cttgtattgt tgaaaaatgt gaagaaatcc
    24481 gaagttttcc gcaagtttca actttgacaa agtggaactt ggaaattgaa tcaccaatat
    24541 ttccggaatt tggaattgaa tccgaaatat tctttcatat ttttccattt ttttcggaaa
    24601 acgcatgaag aaagctgaat atttaagaaa gtacctttag ggaaattttc ttgtgtattt
    24661 tcaaaaacgg tcttagggga tttttttcgg aggcgtcaat gactatgagc taaaacgttt
    24721 aggattggcg aatgctatga aaaaaatgca actccagcag tttcagggtt agggcaattg
    24781 agatgatgcc aacgcatata ttcaagcaga attacaaatc tttttagcaa cattgtctca
    24841 gaatacttct aacaacgtaa cgtcgactaa cgcaagcgct gtgcaaacgg tcaatccaac
    24901 ggtgcaagct gtaacaacaa ctcaagcgtc acagaataca aaccctgcac aagcagcaga
    24961 gagttattat caaggaagcc agctctggga ttctaaatgg caggacttac tttccaaaca
    25021 atccacctgg gaacaaaatt ctttgaattc gatccaaaat ggtattttac aatggaatca
    25081 gtctatcaca ggtttagaaa atgataaatt agcctatttg aatggaatcg aacagactaa
    25141 ggcacagtgg cttgccaaca aacaactgat tcagaacgct caaagtcaaa tgagaagtgc
    25201 gttacaatct acgataacga atatacgaaa tcaagaaaat caattaaaag caaacgcttc
    25261 tagcgatcct agtttagttt ctgtgtttgg ggacatggat ggactgctcg acgatctaca
    25321 agatgctttg aactcgaatt cgtctttagg aactttagcg gaaacattag gcaacttttt
    25381 ccaaggacag atcacaaacg caaccgcgaa agcggactac tggaacatag cgaaatggca
    25441 agagacgtat gcgacccaaa cgttagagtt taaaaaagaa gtaggaactg cgagcttgag
    25501 ctgtagtgga agcagttcct gtaactacca acctacggga tcacaagctg tgacctacgg
    25561 aagtaatgga aacgtatatg gatgggctgc cacgaatgga gggtttcaaa gcggagtctt
    25621 ggtaagtagt tttgatccat atacgacggc aaatccagcg tatcagtggt atcaacaaat
    25681 gattgatcaa cagataccga attgttttgg aaaccaatca atttgtagca tgatgtatgg
    25741 aattgatctg aataatccat acgcatcgat accagtttca tctacaatga ctgtaaaccc
    25801 gaacaacagc acaggatact acagcacggg acattacgta gcaacgtgta acggaacgga
    25861 tttccaagga acttgtcttg ggggaactgg acactacgca ttagacacaa cggattgtag
    25921 cggcgctccg tttggagcat tttgtggata taacttaagt tggcatacgg acgacagtta
    25981 ttcgacttct gtatcggaaa actttagcca agcgcaaaaa gatcaaatcg caaaaaacaa
    26041 taatatacga aacgcagtac tcggaagtta taatacagca tttggattgt cgtctcaagc
    26101 tgggaacgcg gttgtaggat caagcactgc tcttgagaca aaagtatatt taggaggaac
    26161 cgcacttaat tcttcgaact ggtataactc gatgggatta attgaacaag tacaggttca
    26221 aaccaaatac aaatacatag acacggcgat gcaggcgaat caaaactttt ggaccagcat
    26281 gaaaacacaa tttacaaata ttgcatctac gtttttgtcc ttggtgaatc ctttaaaaga
    26341 ctgggaagaa agatcgcaaa catatgaaga agaataccaa gcaaaactat tagaaataga
    26401 acaaacgaaa caaagtacaa ttactaacta tgacaaccag atcaatcaga tgaaagcagc
    26461 cagaggcgct tgggtgactg aagtgtatgg ttatcaaatt gctggaattg aaggaagtca
    26521 aaataacaca gatagccaat ttagaagtgg acaagagaac tggtcggata caatttctgt
    26581 ttttcaacaa gcggaactca attggtatct ttccgctaaa gatacgttac aacaatcggt
    26641 aacgtcgcct aacggagaag cagaatacca aacaaacgca attacacaag cgaatcagat
    26701 ccaaacacaa attaccaatt cggaaacaaa cacttcgaac ctttacaacg cagcaaccgg
    26761 actttaccaa acgtatcaat acgcggccgc tgggaatgta atgcaacaag caattaccaa
    26821 cttgcaaaac caaactaatt ggaatcagca aggagcgaat ctttcgcaaa caatcgcgga
    26881 ttcttttgga agaagcgaag cctacaaaac tgcggaacta aacgcgagta atcgaatcaa
    26941 tgctttggcc caaacgattt acggaagtgg tgcgtatata gtagataata cggagctaaa
    27001 tcagatccaa aatcaaatta caaccaacgg acaaaaccaa aaccattggc aaaatgaaat
    27061 caatggaaat agcggtggtt ttaactttaa cggaagaagg gcaagcagta tatccacaac
    27121 aacagaatat acgaatatac aaaatgacat atccgttgcg accacgttac aagaagaagt
    27181 agtagatgaa gaaaggggtt atttaaaaac cgcgaacgaa tattttgaaa agtctgaaaa
    27241 gtatgaagag ttagcccaaa aagcaaagag tgaagcaaaa tttgacgaag cagcgttata
    27301 taccggttat gcggtaagag aaaaaggaaa cgcaatcacc tttttgaaaa agaaatacaa
    27361 tggaatcgga gaggaaatta caaacgaagt agacaaccga ggattgacgt atacaagaag
    27421 ttctttttta agttacagag atacgttact gaacaagaac tttcaaaata gcacacaagt
    27481 tcaaaaacaa atccaagaag gaaagaatca agtagcaggg attataacgg aaggagaaac
    27541 atacaaccaa gtccaaggaa tgatccaaag tgcacagaac ttgaatcaac aaggagtgga
    27601 gaataaagag agggtggaga agttacttgc ccaatcgaaa gaactagcgg agaagaatat
    27661 aggggagggg ctactcgacg gactacaaga gatgattgcg agtatccaga gttcattacc
    27721 ccaagaagtg agtgctaatg gagtgagtca atacatccaa gcgcaagaga aagagttagc
    27781 agagaaacaa gagaaggcaa acgagttact ttctcacatg aattcacttg taacgaataa
    27841 caatgatctt tccacgttac aagctttgtt acaaggaagt agccaggctc tgaacatagc
    27901 ggcgaacagc gcggtatcta aatacttaga cgattacgca aagaaattac aaaaagataa
    27961 cgaagaaaga agttctaatc ttcagaagac acttttagaa tccctgacga acggagacga
    28021 ctacaaatat ctaagagacg cgggctatgg atttagagtg gatggagaag ggatcaccgc
    28081 ctacagagag atctatagcg gggaaatagc aattgacgga agtgcgatga agagcacgag
    28141 ttattctcct gatttagaat atcaatatat ccgaatagag acgaagttta atccgggcaa
    28201 cttgagcgtg gatataatgg atccgaattc aaactttgat gcaaacaagg ttgctgactt
    28261 aaaaaactat atcgacaatc tacaaaagaa tgtagaaagt atgtttgcac agtttagcaa
    28321 caaaaccaat gagatcaaag aagaatacgt acaaaacaag gaaatagaaa gttatcaaaa
    28381 gaaattgtat gaagcgagta aggagaatta cttagcagcg ttccaagctt tacccggaga
    28441 gtttaagggt atgtttgaag gggagatggg agggctgaaa aattaccacg aacaaggctc
    28501 taaatacaac tttggccagg gaagttttaa cggtctgagc ggagacacaa aaaagatcgg
    28561 caaatcgatg tatgacggag tgaacattga tgacactgta tttgctggaa gtagagaact
    28621 aaaaggaagc gtaagtgtta aaggaattcc cgtagaagtg agctacggaa tgcagtattt
    28681 aatcgtaacc tctggatttg atatatcaaa tttaggttac aactttaagt taaaaggact
    28741 gggaacgaat tatgtagaca atcaactgag tggagccaac cagaggtatg agatctacaa
    28801 agaagacata caagacagga tagagagaca agcgaagtcg aatgacgcgg agaaggaaag
    28861 taagggcttt atattcacga ttttgaatgg aatgaacggc ggctcaggaa gtatgggaca
    28921 gagatttacg caggccgtaa gatcagaagc gcaaagccgt ataactggag cggtagcaga
    28981 agcgactgga ctaccagcaa gtcttgtagg agcgcttgta ggcggaagta gtatgaaaga
    29041 cgcggtgaag gcgtatgtga aagacgagac aacaaacgca atttcgaaag cgaccggtct
    29101 accgacgtgg ctgatctcga accagatgga gaagatgaac aaaccgaagg aacaatggta
    29161 tcaaagccaa gagttccaga tggtaacaac ggtagcggct gtagtggcag cgcctctaac
    29221 gggtggggcg agtttaatga ttgcgatggc ggttaacgca ggtcttggag cggcaacggg
    29281 agcagctagc ggtgggttaa aaggagcact tgtaggcgca gtaggaggag ctgcgggagc
    29341 tgctgtaaga agttttactg gaggagctgt aacagttggc ctgagttatt ctgcagagaa
    29401 tggctttgga gcttccgtcg gagtaggata cggacctgcg aatgtaactg tagggatctc
    29461 ggagaaaggt ggagcaacag tagacttagg tttcaacaaa ggtggtttta acgcaggcct
    29521 tagttacaac agtaaaacag gaaaggcgag tggcagcgtg ggcttagaaa tatcacaagg
    29581 atcaagtctt ggaatcagct acaacgaagg agatggcttt ggagctagta ttagtaaaag
    29641 cttagataac ggtattaatg gaagtttaag ctggagtgag aaaggtgggg taggcggaaa
    29701 catcggttat gaagtgcctg gagacaaaaa caaatctaag gattcgcttg cgaacaaaat
    29761 gcaaggatct ggaggaagtt taaactggag tcaaagagat ggagtgtcca tagcggttaa
    29821 cgcgtctggt ggtgtgaatg cgggtaactg gagtcagtct ggtggttttc aagcgaacac
    29881 taactttttg aacgaccaat ggaaggccaa ctttatttcc ggaaaagcta aagaagatgc
    29941 agacgctcaa gaagcttcta gagccgctca aaacaagaac aatcaagaaa ccggaaaatc
    30001 ggtgttagac ggtgcaggga tttcgacaca gagaagagag ggagaagacg gggcaacacc
    30061 tcatcacaac ggagaatcag ccgacccagt ggatcaaaga attgcacaat taaagaaaga
    30121 gttgagtgaa ggtattagtc tcgctcatga caatggaacg atgagcgatg cgggtaatcc
    30181 agcattggca agtgctgcaa aagagctttc gagcaaaatg gcagagttgc agaaattgga
    30241 aggccagaaa gcttccggtc agaaaccggg ggttcaaaaa gacgggtcca tgattgttac
    30301 ggggacaaaa ggaaatgcac aggatacaaa cgtttccaaa gatcctaaaa acccaggaaa
    30361 tgcgaatatt aaaccagggg aaatcggtta ttcaattttg aatttttctg ctgtattagg
    30421 cgttggtcct aatcttacta aaacggaaat gacagatcat actggaagaa ctactgttgc
    30481 ctgggacgtc ggcgtttcat ttggcttagg tggcgggatt tcatattcgg aaggtaaggt
    30541 agatggatta cctcacaacg tcaaatcaaa agatttttca tttgatctag gaatgaacgt
    30601 cggtttaggc gttgcatctg tagattttaa tttttacaat cgctccaaag tttcagcatc
    30661 aattggggga gcgaaggcac tcccaactat accaggtaag attggagtga cagtaactcc
    30721 gggatcagga caagggtatc cacaatggac aataagtaaa tgggataaaa agattcagaa
    30781 tgaaaatgaa taaaaagtat attaaatgtt tagcatctat aatcatcgta gtaatatggt
    30841 ttttcctttt ttttaactgt tcaaaggtta cattacctaa aaatcctaag gtaatttcct
    30901 atataatctg ggataaagat aagcccgatt tgttttatct gaccttagat tattcttttc
    30961 agaaaaactt atcgttatct aaactttcat tttttgaact tgaaaaggca gaatccgatg
    31021 attttggaaa atcgctaaac gaattctctc agtgtgcatt tgagcttatt ccaaggaata
    31081 gaggtgattt ttcgctaaac gatgctccat taattgttat gttagtggaa gactctatcg
    31141 atcattctcg ttatattttt acgatcggtt tgcaaaattt agaatcgaaa atggtgttta
    31201 tccggagaac taaaataatt ttaaacgtag aaaacaatgt cgagtataaa aacgagggat
    31261 gttatcaaaa taaaaatgga tatcagaaat acgttcaatt aattcgagca gaaaaggctc
    31321 ggaaacggaa tctaccttta ttggatgtgc ttaaagaata tcgggaaata gaaaatactc
    31381 attcaggtaa aactcctgat ctttatttgc gtttaatatt tatgagtttt tcatttttgg
    31441 gcggaatcgg cacaatgcta atattattaa tgttactgaa tcgaactaga aatttctcga
    31501 agaaaaagaa acttattata ggcatattat atggaacctt ttgtttaatc gtatccgcat
    31561 ggctcctgtt ctagtgtgct gaggtgcaga aagcacactc atgtgataaa atgaaattat
    31621 ttgagtagaa aagagacggt aaaactgaca aaaaacggat tcaaaatata gaatataatg
    31681 aaagaataga ttacttaaat taacaaaaca aacaggaagg cataaggaac cctttgccga
    31741 ataaggtaac acaaaagaaa acaagaaaca gacgttaggc tactttcttg taagaataaa
    31801 tgtgataaag tccgcctagg actggagtgg aaacgagttt cttacttcca tccggcggac
    31861 gaatgaaaac aggagaagga atcggagagt ctttgttcaa agccaaatga gtgcgatgat
    31921 gattgtaaaa ataaataaac tcttctaatt tcttttctag atgaaattgg ttgagtggaa
    31981 tgaagaaatc taagaattcg ttcctacatg ttttaatcca acgttcggcg taacagtttt
    32041 gccaaggaga atgaaacgaa gtctttttgt gtttgatgcc gaaccgtatc aaatactttg
    32101 taaaacgttt tccaaagacg gaatcgttgt ctgaaagaaa gtaatgaaac ttttttcctg
    32161 cttgtttttg tttacgaatt gcaaacttta aaactttacg catccatttt gtagttgggt
    32221 ttgtatgaat gtcgaaatga agaacttgtc tcgaaccgag atgcaaaaag aatacaacac
    32281 gaaagatttc tttgaaatta gaagagtaag cggtaaacgt atcggaaaca atcatagcat
    32341 ctgcatgcaa caagtagaac tctttccaag aaatacgttt tttagtgtta ggtggaggtt
    32401 ttggaatata cttagaaacg gttctttcac aaatagtatg acccaatttc aaaagcaatc
    32461 cgtgcagttt agtcgctccc cagattttgt tttccttagc gactcttcga atgagtttaa
    32521 tgatttccca aggaatgttg ggcctacctg ttttttttct tctcgaaagt aatgaccaaa
    32581 agattttgaa ctttttcttt cgccattcca gaagagtagc aggggaaata aggattagat
    32641 tttctttcca gtttcgatgg agataggaaa gaattacaag tttaaatctt tcaagaggtt
    32701 ttgtatgaaa tttctttttc tttcgtttgt aggctacaag ttggctttta agaaacaaaa
    32761 tccgagttgt gttttgggat tctttttgaa tattacaaag aaaatgaaaa agaaatatgc
    32821 agttgagaaa gagagaaatc tcgtaaaaca aacgttaggt ccttcttaaa aagaaactga
    32881 gatatacaat gatttttaaa tgaaccgtat ttgtaacttt aaaactttat taccgttctt
    32941 tcaatttttt gaccaacata attaaacttc gcaaaaacta aaaaagcata tgaaatagta
    33001 taacggatgg agaaaattaa aatcgcattc taaaactaga atataatgaa aataaagttt
    33061 aatgatctaa agatcttcga aaacgatttg cttttattag gagagatctg aaagaaaaaa
    33121 agaaaataat ttgatctgca ttatctctat attaaaaaac tatcatatta tctactcatt
    33181 taccttttct ctgggtttca acatttgaaa gaagttcctg tctaagatct ctgggagatt
    33241 tacccgtata tttaacacaa gccctgtgaa aggaagaagc agaattaaaa ccacattcaa
    33301 aagcaatatt taaaagatta taatttagtt taatacgcat catattttta acttcgttga
    33361 ttctgtggaa ttgtagaaaa tcagtaaaac tcatattcaa atattgattt aaatagtaag
    33421 aagcctgatg agtggaaaga cctaaaccag aagcaaaatc gggaagtctc agctcttcgt
    33481 ctataaaccc tttagaatct aaaaaatgat tcaatttagt attaactttt tctaaatcga
    33541 ccccttctaa tatatttcta ggtggatatt tatttttttg attttctttg acctctggaa
    33601 tggtttctaa ttcaatttct ttaactatgt tagcatccaa gaccgtaaca gtaatcttac
    33661 tgaataagga aggaaaaaaa cgttctaaaa gaatcgtata acaaatgact aatccgggaa
    33721 tgaattctgc aaagaataag aaattttttt tatcgaaaat cgtaccaaaa aaatcaaaaa
    33781 cgaaacaaat agagataagg aaagatagaa aggggaggtt aaaatataaa atagatttgt
    33841 tagtatttaa aatcctactc aaggaccaga tgaaagtaaa aattgagacc gcaaatccta
    33901 gaatgtctat gaaagaaata aagtaaaaat caggaattaa gtaagagagt gggattacaa
    33961 aaggaatcaa ccatagtagt cttttacaat aaatccaagg attatcaaaa gattcgaata
    34021 aatagttgaa acagactaaa acagctaaac tagaataaag aactagacca taataagaac
    34081 cgaataaaat cctactatcg taacgtaaaa ttccttgatc gatcaaaatg ccattattta
    34141 aaatcagaaa aaacgcggcg gattgtaaaa cagaaccgta agatttacta aaaccatcac
    34201 tcgaaaaaag tttagaaaac cctaataaaa atccaatgac aacaccaaaa gagtgaaaat
    34261 agataattcc caattttaaa aaattcccat aatctaaaat tccgattgta tatatatcaa
    34321 atatggaaag gaatttggac atgatattgg ttataaaaat ttattttatt ggaaactctt
    34381 cgttactttc taaatcatcc gaaaagtagt gattaaggta gttgagtctt aatttatttt
    34441 tgatagctat cgccttacga aaaccggtgg attttaaaat tgcttctctg tcttcttttt
    34501 gtaaaggtat acctatgtat ttttcgtatt cgtctaactc ggattctgtg atgtctaagg
    34561 gttttatttt aaaataattg attaccatag atgtatccct tatttagttt ttgaaatgtt
    34621 gatttatgat tagtgtttaa aagtaaaact ctagcgatgg gtatagatga taaaaacagt
    34681 agagtttgaa agttgaaaaa tgagggaata ggttttaatt tggtaactaa atcagaaaaa
    34741 atggttttcc aaaaaagaat aaatttcttt gaaattagga ctggaaaaat attatcttct
    34801 aaaataattt tgttctggtt aaaaaaatat ttagaaaatg aatgaataaa atttctgatc
    34861 gcgtacataa aatggtaaat aacctcataa ttatcgaaaa tgtcagaatt tatgaataaa
    34921 attgaatatt ctattcgtat atatagtaca gataatttat acgtttagta taaaatgcaa
    34981 gaaaaaaata ttcttttata atatgattta atggaattaa aaaccccagg acaaagagta
    35041 aaatacatcc gaactgaagg attaggtgag aaactgacac aagcgcagtt cggttcagca
    35101 atatttattt ctcaagcaca tttgagtaga attgaatctg atgagcttga ggttacagaa
    35161 caagcagcat ttgttattga agtagttttt aattataaaa aagattgggt cttaaatgga
    35221 atagaaccca aaatgattag tgctgttaaa ttccgggaaa atctttcatc aaaaatagaa
    35281 gaatggaatc atttagttag gagaattgaa aaaactccaa atgcaaagtc aattatcgaa
    35341 aaatatataa aactaacaga taaagacaga gtgataattg atcaaattat ttcacgtttt
    35401 tcagagttat aattttctta ggaaagaact atttaatata ctgatagtat tttctagcta
    35461 atagttcggc tcttctattc aattcaagat ctgtatttag taccaggctc atatcagtat
    35521 aaagtatatc tgcggtaacg actgctttaa gagcaacgga tttattttga aattcatttg
    35581 gatctagaaa actataaaga ataagatgaa aattgagtga gagccggttt aagaatggta
    35641 ctttatcacc aaaaagtaca gcagccttgg tttcaaatac atcgtattga agaatagcaa
    35701 cagcccataa aaatgaggac ggaatcaagc caataggaat taaataacct ttaaaaatcc
    35761 ccaaggtagg taagatatat acaaatagga gagtagtgaa taaactaata ataattccta
    35821 atgaaagtaa cgcgaatctt accctttcgg caccggaagc tgtaatgact cttcttaaaa
    35881 ttaaaaagat agaaaatcca acgtatccaa acgaatacat aattaaaata tgatatgctg
    35941 gtaaaagctt ataggaagaa gtttgataat ctaccatttc aatcatattc aatgaaatgc
    36001 aagatagaaa aagataagcc attacaacta aatcgataag aaatataaca tttttttgtt
    36061 taaagtcaga tcgtattaga ttcataacta gtcgatttaa gaggaaaggt acaaaaataa
    36121 cgggtaatag tgttatactc ggagcaattg catgaatttc ttttggaaga acatagcgta
    36181 ttccggaaag tagtgaccac aagctaattg aaaacgacaa aacaaaaaaa taccttggta
    36241 tttttgaatt tttccgatga ccaaatcgaa taacgtagat tcctaaaagt aacgcgatta
    36301 aggaacataa aagactaatt attagtggaa cattcattac aattttcttg aaaattacat
    36361 taaattaaca ctaatttttt gtaaacttgt tttgtcgatt tcgatgatgt ttaagagaac
    36421 taattcttga tcaaagtagt cttcaggaaa aaaaacaggt ttagaaaatt gctttgatag
    36481 ttcagctccg gctgacaaat aaattctttc gatggatgct aatttttgat gatacatacc
    36541 ataaattttc gaaaattttt tttgtaagca ataattaacg accattttaa aattgattgt
    36601 tgcagcttta cctcccataa cagtgcgtaa aaatgctacg ttattccaat ctgcaacgtt
    36661 ctcttctgat acaacgtatc ttttttgtgg attagagcca taaataacac ccatctcaac
    36721 agggagaaaa ttattcggtt ttttctctac aattctcatt gcagatagaa ttttttgttc
    36781 tgaatcggta acataaaacc aagtggacca aggatctaag ttaaatgttg cataaggcga
    36841 tttgttataa ccgctatttg aaaatatatt tttgataaaa tttttaactc gttcgagttc
    36901 ttcgggattt tctaatcctt ggattatatt tttccgaaga gcagcacttt ttaaaacaat
    36961 atgtgacata atatatatat tttgccattc ttggattgaa tttcaatgaa ttattctatg
    37021 tgtgttctta cttttcttaa gaattctaaa ataggtttta aaaaagatcc ccaatattct
    37081 aagaagatca atttcaattg taaagacagt ggtaagctag attaacaaaa gctcggagta
    37141 agttatttat aatttatttt ctgaaaaatt attgaaatct aaactttaca gatttttttc
    37201 taaagtgtgg aaaactacca agggattacg attttaagaa cagattctaa aataatatga
    37261 attcatatgt gttataacat tacgaatttc acagttatta gaaactaatt agatcgaagg
    37321 ataatttttt taaatatcgt attttaataa aatgaaaaaa attaacacaa aacttttagc
    37381 atttagtaaa taaaaaattt cttcaaaaat tgactaacgt aaataacgcg tttaaatttg
    37441 aagaatgaaa aataggggaa agcagaaaat tttaaaaaga ccttaaaaca aagatcacct
    37501 attaaagccg gatttcaatc tcccaccgaa gaatatttag aaactgtatt aaacatattt
    37561 ttcattaata aaagaattaa tcgatagggt cttactaccc ggacgcatca aaataatacc
    37621 aagttattaa cagcccaatt tacgaaaaaa tagtgatact taacaaatac cgcaaattcg
    37681 ggattacagc attttaaaac aggatcaaaa tattcaaatt tttgaaacaa tctaacccaa
    37741 atattctatt catgcgtccg agtagtaaac caaagacatc gaataatgtt caagtcttat
    37801 ctggataagg aaataaatgc ttatattata aaactggaaa gtggtttgta taagccaaat
    37861 cgatataaat actattattc ggacttagaa caagagctat tgttttagca aatgaataga
    37921 gttgttgaaa aactccatag tgacgattaa caaaactgct tcaattgccg gttcccataa
    37981 aatagaaaca gatggagaat taatttttca acaattctaa tatatatata aatcaaaatc
    38041 ggaaatagat tccagctctc aaagatgaat aaatgtttac tattgaggca taacgtatat
    38101 atgagaaagt tgagtctgaa ttgtgattgg atgttcgaac gacatggtat ataagttgga
    38161 taactggtca ttttgcccct gagtgaatac agtcaagaga tcagggatta cgtatgtttt
    38221 agtgagaggc aatagcctac agattgaatt tgttttccgg catgacgtca atttacaatc
    38281 aaagttttct ctgggcactg atcatcagtt gcgtattgct gatcggcaca tgttcgaaac
    38341 acgaaagaat acatgtgatg acaaaaaaat cagcctctga atttaagacc aatatcggga
    38401 acagggaacg agctgccggt caactcctgt cgtcgctcaa gatagacata tccgccaccg
    38461 aggtgatgga tatgcttggt cctccaacta ccaagacttg ggcgtacaca ctattttatt
    38521 cctctgcgat ggtcatttac ttcgatgact cctccaagct cgttcgggtg acctcggata
    38581 tctcgcctga gactgttact acctgggatg aatccgcgcc cgaaatctca actgcgagta
    38641 cccagttcaa gggcaaacct tacaacagac aagttgctgc aaagatgctc ctacccttat
    38701 tgaagcaggg tatgccaacg aagaaagttg aggatgtcct gggtcgaccg gattttataa
    38761 gttggcgcta ctcgctgaca cccagcagct cgtctctatt ggtgcgcttt gcttcagatg
    38821 acaaaatcgt tgaggcatcg attcagaggt aggcagtaat taaccctatt gtcccaacgt
    38881 ctatacccaa aaatacaaaa aagaactcaa aacgtagtga caaataaaac caaaaaaagc
    38941 ttaaaatctt ttagctttag aatttgagtt ttcaattttc agggacacga ctattaaaaa
    39001 aatgttgtct tttctatata acttccaaac acaaatgcta tggaaaattt ttcagccgca
    39061 agctttgaga caattatcaa tatcttagat tcaaaaggga aacttaaatc gatccatttt
    39121 gctaaagatt acaagggata cctatttacc atacaacaag agaacgtttt gaagatatgg
    39181 aaaattgaac cggcatttaa actatcaaaa atatcagagg taattctccc atttcgaatg
    39241 aactttgaag accaacgaat cattcaattt caatttatag atgatcacct tcttttgatc
    39301 gggggtgata actgctcagt cttatctatt caggatatcc ataatcccat ccaaatcctt
    39361 tgtgatgaga taaacaaata ttctgggcaa gagttgatac ttggcatgag ttgttttgcc
    39421 aaaggtgtaa tttatcatat ggcgacggat gatagattta atacgcactt ttacttgtca
    39481 ggagtttctg atccagttat ttctctccca agggtcaaca gcgaagatag gtatggaaga
    39541 tatccactcg tcgtaaatga tttgattttc tggatttgca ggcagggcgt tatagtaatg
    39601 gatatatcaa atccgaaaac cccaaaaatc ctggccgaag aaagaatacc taacttcttt
    39661 aattacggat ttccgatact actggctaac aatcgggtag cgattcttga gtttggcagc
    39721 cattacggaa cggcaggcat cagccttttt gatatttcga ataaaaatgc aaagccaatc
    39781 ggccagggtg cgcttaagag aacgctaata tcaggcttta cgccgatgga taacaccgtc
    39841 tatgttacgc atgagaaaat tcaaattaaa gccaagggaa agaaacacta tttcagtaaa
    39901 attgatctga caaacgacac gatcattcaa tttacatgcg aactaccttt cacagatcat
    39961 actatcgtct ggtcccgtgt tgagaatgat aaattggcgg tcttacttga caatggtgat
    40021 atgctttcta cgaacttccc aaaaagctcc tgacacccga caatggatcc tttttcagtt
    40081 gggacaacga ggcaccttcg caattccagc gtttatacaa tattcgatga tttatagtta
    40141 tgcgaacata ccgcaggaac tttcagaaaa tcaaaagatt cattttgaat agacctttga
    40201 taaggattaa gctaaagtga aagtttaata atgtatctca aatggggaac aattgactta
    40261 aggaataatt atcatggcaa aaacagcaat gattcgagca agagtcgaag gtaacttaaa
    40321 aaaagatgta gaaagcatac tcgatcattt aggtatttct gctttagaag ttatcaatat
    40381 tttttatcat caaattaaac ttagtaaagg attacccttc ccggtttaaa taccgaataa
    40441 agtaactcta aaaacgcttg ggaggctacg gataaaaaga aaagtataaa gtcttttaaa
    40501 tctaaagatc aggcattgtt ggtcgctaaa aactaaagat tcgatttaag acaaataaaa
    40561 aaatagtgcc ttcgggaagg cgaacttgga agatctgcat ttgaagaatt tcaagcacta
    40621 ctataatcaa tagagttgtt gaaaaattac atagcaacaa ttaacaaaac gcttcaatcg
    40681 accgtttcca tacaacgaaa accgatagag aattaatttt tcaacaattc taataaagga
    40741 ttttcaaaat gaacaccttc actggaaaag tattgaaata cgaaacgcct gtgtacaact
    40801 acaacgaata aagtgtaacc catgtctcgg tctagagtgt taccgatgtg ccagaacata
    40861 cataaacaaa tgttcatttt tgagatatag ggcgcattat cggaagttgt atgttgcatc
    40921 acagaagaat ctactattaa aatgaatgga agaatataag gagtaaaatt gaaactgctc
    40981 cttaaaaatc gatattaaag gattttatgc tctttcagag ttttttcggt tagccctgta
    41041 atctctaaaa ctgtttttag atccattcct ttcccaagca tcttaccggc ggtttccagt
    41101 ttctctttct caattccttt ctcaattcct tgttcaattc ctttctcaat tcctttctca
    41161 attcctttct caattccttt ctcaattccc ttttcgattc cttgcttcac accttctgaa
    41221 atcagttttt ccgcagtagt cacagtcaac tcctcatatt tttctaattt cgatctttga
    41281 aaaattactt tgaactccga aggtttcaaa tctcggaccc aatagatata caataacaat
    41341 ttccgtaaga ttgcaaccct tttcgattct tcctcaattt ccaagagtag agaaaataaa
    41401 cctggtaagt gagatataaa ttccaaatct ccttccctta ttctttgcac cacacctaaa
    41461 gtaacttgaa aggttatact ttctagcttc tctttcaatt ctactttttt cagatcgaat
    41521 aagtctattt taaaatcggg gataaagtct tttagaattc ccgtttcttg acttgttaga
    41581 acgaattgat ccaaaaatcg attcccaaat ttccattctt tttccccgtg ataaaaaacg
    41641 aatggaatta ctacggaaag tttttctccg tttctttgtt ggtttcgata gatttcggtc
    41701 atgtatccga gtaattggat atagatcgtg ttttctaaat aacttttgtg ttcgaagagt
    41761 aaatatacat tagatttatt accggacctg agtggaattt gaaataatag atcggtctgt
    41821 tcttgtttta attcttccga gacgaaacta gattcggata gttctaagtt ctctaagtcg
    41881 agtaatttta ctacttcgat cggtaatgtg tttttgaaaa aagttgctgc ttctttttta
    41941 tcttggaatg tttctcgaat caatcgatca tgaggattat tcacttcggc catctgttat
    42001 cttttgaatt ttatttcatt aagtcaattt tatttagaac tgatctaaaa cttcaaaaaa
    42061 gagtttcgct tgtaagaaaa aataaggttt gttccgagtt catgatattt acgaaaaaat
    42121 cctattgtat cacataaaaa tcactccaag tttaaaaaga tatagtaaca agaagttgaa
    42181 tttatgttca tcatttgaaa tcttaaagag aatctaactc tctttgattt aaatcaggac
    42241 ctcctatccc ttgataaaga aatcttattc aaaataaatt ttgcacttcg gaagaagctt
    42301 tctaatcctt tctttttctt cggatgagag ttggttatta tccaattcca accgttttaa
    42361 attcttcagt tgtccaattt ccttagaaag agtcttgagt tggttattat ttaattccaa
    42421 cacttgcaag ttcttcaatt gtcctatttc ttcaggaagg gttgtaaatt ggttataact
    42481 caaatacaac tcttgcaagt tctgtagtct tccaatttcc ttagaaagag ttgtgagttg
    42541 gttattattt aattccaaca cttgcaaatt ttgtagttgt tcgatttcgt taggaattat
    42601 tttaaattgg ttataaccca aatccaaccg ttttaaattc ttcagttgtc caatttcctt
    42661 agaaagagtc ttgagttggt tattattcaa ttccaacgct tgcaagttct tcaattgtcc
    42721 tatttcgtta ggaagaatcg taagttgatt ataattcaaa tacagttctt gcaaattctt
    42781 gagttgtccg atttccttag aaagagtcat gagttggtta ttccacaaat tcaacgtttg
    42841 caagttcttc aattgtccta tttcttcagg aagagtcatg agttggttat tattcaattc
    42901 caaccgttgt aaattcttca gttgtccaat ttccttagaa agagtcttga gttggttatt
    42961 attcaattcc aacgcttgca agttcttcaa ttgtcctatt tcgttaggaa gaatcgtaag
    43021 ttgattataa ttcaaataca gttcttgcaa attcttgagt tgtccgattc ccttagaaag
    43081 agtcatgagt tggttattat tcaaatacaa cgctagcaaa ttcttgagtt gcccaatttc
    43141 ttttggaaaa gtcttgagtt ggttgttatt caactccaac actcgcaaat tctcaagttg
    43201 cccgatttct tttggaaaag ctccgagtgg attttcatcc aaattcaaat catgcaaatt
    43261 ctttaattgt ccaatttctt ttggaagagt tgtgagtttt tgaccattca aatacaaaaa
    43321 tcgaacatcc aaaggatttt ggatcgcttc tgttaaatcc ctgtaagttt ttggttctac
    43381 tttttccgtt tgaatcttgc aagaaagatt aatgagaaac agaaagccaa ttgttatttt
    43441 ttgtaagtga atcaacgtta tgcggaagtt cataaaggtt atccggactg aaatttattt
    43501 aattgaaaga taaatttcta tataaaaata aaaagtcatt caatttaaac gttcttttat
    43561 aaatttctgt ttgtttaaag ttaaaattga ttccggattt tcttttttaa taagatcaaa
    43621 ttttaaattc taataatctt tttctttttc taattttttt cttaaacgct ttaagaattt
    43681 gattatcttt ttggtttttg cagaattgta agacttgaac cttcgtttga ttgaatgtaa
    43741 attttaagat cgcgtggggt ttacctgtaa acttgacaca aaccctatga aatgaagaag
    43801 cagaattaaa accacattca agggcaatat tgaataaatt ataatcggtt tttttcttct
    43861 ttaattggtg aacgagtcgg gtttgaagaa gtctcagagc gtttgtgtaa gatctatttt
    43921 acgaacgcag ttttgggtat gttagattta tttacaggaa aagtattgaa atacgaaacg
    43981 cctgtgtaca actacaacga ataaagtgta acccatgttt ccggtctata gtgttaccga
    44041 tgtgccagaa catacatgaa caaatgttca ccaatgagtc ataagataca ttatcggaag
    44101 ttgattgttg tatcatttaa aaaaatatac ttgaaacact gaacgtttac tcaactaaag
    44161 atctacacaa aactgttttt gagaatcatc tatcagtctt gttgaattac actcctattc
    44221 tatttactaa gcttttggga ttgatagatt ccagggcttt atgatattcg tatattctgt
    44281 tattattagg tgtttatacg aaattcgatg atttgcagtt atgcgacatg ctaaaaatta
    44341 taggggttaa gtgatgccaa ttacaataca aagtgtacat gatttacgaa attatttcaa
    44401 aggggtagta acgcgttcta agcaccatgc ccctaaagtt gatcaaatta tttactcatt
    44461 ggtcggacat gtcattttaa aaccgggttt caccacattt gctttgttac tcggtttgtg
    44521 agacgcgcct aagggcgctc aaacctcgtg ccaattcttt cgcgcgtttc gcgcgctcca
    44581 aaaccgcaaa cgtcgagaag cctattacgt tagttgcaat agcccaaaaa tcgaaagtaa
    44641 tacgaggact tattgcatta tttttaatta aagaaattaa tttttaaatt atcaaatatc
    44701 attcaaaaaa aattgctgac aggtttccaa aagtatatac aatgtatata taggaattta
    44761 tggaatcaat tattcaaaaa tggggtaata gcttaggaat tagaattcca aaagcaatgg
    44821 caacggaatt agagttaaat gatggaagcc atgttgaatt acaatatgaa ggagataaga
    44881 ttgtaatata tccaatgaaa aaagcttcat tggaagataa actttctaaa attacgaaac
    44941 aaaatcttca ctctgaaata tctactggta attctatagg caatgaagct tggtaaagaa
    45001 tagaaactat actcctgaaa aaggagatat agtgtggctg aactttactc ctcaagcagg
    45061 tcatgaacag aaaggtcgta gacctgcact tgttttatcg cctaaggaat ataattcaaa
    45121 gacagggtta gcaatatttt gtccaattac cagtaaaatt aaaggttatc cattcgaagt
    45181 gttgattaaa tcaaaaaaaa tcgatggtgt aattctttct gatcaagtaa aaaacttaga
    45241 ttggactatc cgtgaagcag aatttattga atcaataaat aaagtttctt taaaagaagt
    45301 tttagataat attaaattat taatattcta ataaatgggc tactgcaatt aacttcgtct
    45361 cctcctcact ctggctttcg acatattcaa aacccgattt aaaaagaaat cccaattaaa
    45421 aaccctactt atttcctcac ctaaaaacct acacgaaact gcttttgaga atcatctatt
    45481 agtcttgtag aactgtaata taactctatt ttctaagctt ttgggattga tagattccag
    45541 ggttttatga tattcgtata ttctgttatt tttaggtgtt tatacgacgt tcggagatta
    45601 atagttaggc gtaatgctca aaattaatgt tgctaccttc attatttgta tataataata
    45661 ggatttaact gagagttatc tattgttttt gtctatgcat gtcgattatc aaattggaag
    45721 ggagggcttg gcgatggacc catatgaaaa tttagaaaaa gaaatgaata attgccattc
    45781 ttggatacta ccaaaaggca caattattca tttcaatgaa ataccttatt acctaaatgc
    45841 taacacagaa atattaggca ataatgcgcc aaagaatttt gtcccaccaa cggatgagga
    45901 tattcaacga ttctttgacg cagagtaggt gttacagatt cctatctagc caatctgttt
    45961 ttctatataa aaaataaaaa gtcattcaat ttaaacgttc ttttataaat ttctgtttgt
    46021 ttaaagttaa aattgattcc ggattttctt ttttaataag atcaaatttt aaattctaat
    46081 aatctttttc tttttctaat ttttttctta aacgctttaa gaatttgatt atctttttgg
    46141 tttttgcaga attgtaagac ttgaaccttc gtttgattga atgtaaattt taagatcgcg
    46201 tggggtttac ctgtaaactt gacacaaacc ctatgaaatg aagaagcaga attaaaacca
    46261 cattcaaggg caatattgaa taaattataa tcggtttttt tcttcattga ttagcgaaca
    46321 ggttgggttt gaagaagtct cagagcgttt gtgtaagatc tattttacga acgcagtttt
    46381 gggtatgtta gatttattta caggaaaagt attgaaatac gaaacgcctg tgtacaacta
    46441 caacgaataa agtgtaaccc atgtttccgg tctatagtgt taccgatgtg ccagaacata
    46501 catgaacaaa tgttcaccaa tgagaccaaa agaccattat atgtattaat ttataacctt
    46561 tacttagaac tacatataga atacttaatc taatagttta cacttcaata atgtaaattc
    46621 aacataaaaa atctgggcaa attcggcgtt gccggaccac gttttcagct ccagttaata
    46681 aatcacatga aagaaattca atacaatatt tcgtattcag aaatccccga cgcactatgg
    46741 gaaaaaacag cactattgat tcctaaagaa aaagccaatc ttcaaagagg gcgcaatcgt
    46801 gttcctgtaa gaatagtaaa ggcaggaatc atctatcgaa taaaaaaggc tatcagtggc
    46861 gcacaatttc caatgagatt ggatctggtc aaacttgtca cagaagattt caaaaatggg
    46921 aacgagtagg aatattcaaa aagatttata aattaatttt aaaatattat gatgtaaaga
    46981 ataagatagt atgggactgg gcctcgatgg attccgaaat ggaattcctt tggcaattac
    47041 gttgattgac gctaacgttc atgaaacaag gtgtaaagga tacgttaaat tcaatcctaa
    47101 tatttttccg gaaaaagtag aaaaaaaaca cctttgttta gataaagatt atgatttcaa
    47161 agacaagttt cttaataaga ataaaatgtc attctttttt aaattctgag tgtttgagtt
    47221 tggctgtaaa gtgagtttag ttaccacaaa taaatttaat tggattttaa aaaatgtgat
    47281 ttgcataaaa ttgctgataa tgttaaaaaa accagcttgt aataaagctg gttttttaga
    47341 gaagtataat ttactttttt gtccaaccaa gaaatttacc cggagctttt ccagggtact
    47401 tgtgtttata tagccaagct cctgttcgaa tatgctcgaa atcacaagta gcatcatgga
    47461 taagtttagt agtgtaagaa ccgtcctttt tgaatttcaa agataaccca atcaaaatta
    47521 tacgaatctg gatgcttgcc atcgacaact ttgtcagacg tgaatttatt tcgccttcaa
    47581 gttgtttttc cccatcctca gcttttgtct tatcataatc tctacaaact atagaatatt
    47641 ctttaatttc gtaataattt ttcgaacctt tatgtttctc aatttgtgcg gattgagaaa
    47701 acaatccagt tacatataaa gaaaatataa tccctaataa actttttttt cacactattt
    47761 ttactccttt aatctactat tgtaaaatta tctaaaacat agtgaattcc cagatcagaa
    47821 agcttacatg tagtctcata cctacaatac caatttttat ttcattaata gagaattgta
    47881 agttatcgag atacttattt tagctaattc cttcgtgtca aggaaagttt ggaatggagt
    47941 ttgttaaagc gacacttacc ttgatgcctc cgttcgaagt tatacgaatc gatccactga
    48001 tccaaatcct tttgcaaatc ttcaattgag ttgtatatct tctttctaaa agcaatagca
    48061 tagaattcgt cttgaatggt tctgtgaaat ctttcacaaa taccattgga ctgaggatgt
    48121 cttgcctttg ttttcgaatg gtcgatatct tccaaagcaa ggaacagttg gaattcatga
    48181 tgctccctat ttccacaata ctcggttcct ctatcggtta aaatcctcaa caaccgaacg
    48241 ccttcttctt cgaaccaagg aatcactttg tcgtttagca tatcagcggc gactaatgcg
    48301 ttcttccgat cgtaaagttt tgccatcgcc actttagaat aggagtcgat aaaggtctgt
    48361 tggtaaatcc ttcctacgcc tttgattgtg cccacgtaat acgtgtcttg acatccaagt
    48421 atccaggatg ttccgtttct atttctcctt caacttgctt ttctaatttc cttttttcta
    48481 atgcctgcga ttcggttaat acgggagaat ctccttgggc catgaacgct tttaatactt
    48541 tcagtttttt ttgaaaagtt tccaaatcat gacgaaccca tacacttctt atcgtagcag
    48601 ggcgactatg atcccttgtt ttttcaattc attcgatgct ctttgttgac cgtaagccgg
    48661 aaagtcgatc gccatcttct ttttcgggtt cgatacgatt cttatgattc ggtatttttt
    48721 aagtacctct atcttttcgt aaattcggct gttaataact tggtactatt ttcatgcgtc
    48781 cgggtagtaa gtacgttttg aatgggatat tgaaaaagaa aggctaaata ttcagaatct
    48841 catttagaga cgcttcattg gtttttgcaa acccaagaac tatttatatt tcttatcctg
    48901 atattccatt ggtgaagtta gagaaattgc acttggaatg attggaaata tcacttttac
    48961 acagttgtaa tttttgttaa tagacctcaa aatgatgaag aaatattaag gattattttg
    49021 tgaaaaaact caatcttctg actggtgtaa ctctcttagg tatttttctc gctactggtc
    49081 tctacatgaa atttgttttc cgtccagaac atttggccga taccacggcc cggatggaaa
    49141 ttcgcgcgaa tcatatctat atattattca cagcccttct aaatcttttg tcctttccgt
    49201 tccaaactcc tccaacgacc actttaagga aatggtcgat tggaatttct cgcgtcatgt
    49261 ttgttttggc tggaattttg gcagtcgttg cttttttccg tgaacattcc ggtgtattgc
    49321 agggacgcat ctttactttt tcttccgtcc ttctttccct ctcagccgtg cttctaatgc
    49381 tatttacgaa tcatttttct tcaaaagtta aagacgggaa cgggcgagac gtcgcataac
    49441 ttcacacaca cgctgtggca tgccttgtag ccttttgtct ggtaatttaa tggctttggc
    49501 ttcgtcgtat gggttcaaac aatacaaaaa atctatggat ctaatatccc gttgaatata
    49561 gctaaattta aagtagtcac ataaaagtgg acagccattt aagcaatatt tgtctcaaat
    49621 tcttcagggc tgatataacc taatgtagaa tgaaacctga atctattgta atacacttcg
    49681 ataaaatcga atagaagatg ttccgcttct ttaatgttat aaaatgtatt gaattcgatt
    49741 tctctcttta gagaactaaa gaaagactca gacacagcgt tgtcccaaca atttcctttt
    49801 ctgctgttgc ttcgtctgat accgttagca atcagtaatt tgcgtgtttc tttagaacag
    49861 aaattagaac cacgatcgga aagcgaccaa cccacccctt gcgtgaatac aaatccagaa
    49921 tcacacagag ataactccaa ccaaacgaag tccgaatgaa tgtaacatca gacacccaga
    49981 ttcggttctg ctcgttcgga tgaaatttcc tttgaactaa atcaggagca attctacctc
    50041 cgtgttttga attcgttgtc aaaggtctaa actgcttcct ctgtttcccg ctaattttac
    50101 agagcttcat cgcttttcga actttcctcg ctccataggg aagattcgac tttttcactt
    50161 cctgaaagag acgtttaaaa ccgtaattct tacgactctt aagccacttc tcttggagaa
    50221 agtccgtaag ttcaggagca actgaccgat ctttatgacg gtttagatat ttataatatc
    50281 ctgatcgaga tactcctaaa actcttgcca tgctccctat actatgctct aagcaattcg
    50341 atttcatgaa cttcaatcgg gattctgttc gcgggaaagc atggccgcaa acttttttaa
    50401 gatcgcgttc tcatccttta atctcagatt ctctttacga agtcttttca actcttcgct
    50461 ttcctttagc tgtttatccg gaagtggttg ctctgtttcc ttctttttca aatgctcggc
    50521 cttccattgt ctcaatacaa agtagctaac tcctaaggac tctgctactt cttttattgt
    50581 aaacgatccg tttaacgtcc ggtttaccgc ttgttcccga aactccggcg aatattttct
    50641 tcttcctttc attctcacct tttacctcta ttcttggaaa aaaaggtgtc cgtttttacg
    50701 taactaggtt aaagttaaaa tttgtattaa aagaaaaccg ctgatttatt taaagtaagt
    50761 tcggtgtaag gtgaaaaaag agaaagatct tgtactcaaa gcaccaaatc acgtattgaa
    50821 ccaaactttc aacttagaca aaatggcgcc ccttctgggc ttgaaaaacg tgggttagat
    50881 gcaagcattt accacaaaat aaaaaaacca acagaaggaa ctaaagtgaa aagaaagata
    50941 tgtaggaatg gatggaggcc ggtaaggttt tctttatcag aaaaacatac tttttgcaag
    51001 taaaaagact cattcttgtt ggaacacttg aaaaatgcgc ctttttgagc cttctgattc
    51061 taaaatccta ttcaacttgt ggagttggtt atgataggaa agcgttgcac tgagttgttt
    51121 ttagactaag aacagctccc gatgatagat tatcctgcgg tatccaactc gcaaatatca
    51181 gtctgatcaa tcgtcgcgaa tgcttttctc taacgagtta aattattggg tgattaaaaa
    51241 aatatattta cggctccggt tgagggcgcc atatcagaac cggtctcaaa actacctatc
    51301 aaaaaaagtt aaaagcaatg atggagcttg cgagataaag agatgcaaga taattttcag
    51361 attttctttc ccaacgaatt aggatagtcc tgaatccgat tgtgccaact gttagttttt
    51421 tcaacgaccc atcgtctagg ttttccttta tatttaccga tgagaggttt ttcacttttt
    51481 ttccgaatat gagatcgaat gtttcttttt ttgattaaaa ccagaacata ttttggagga
    51541 agaagtatcc aaggaaatat actttgagtc gagtcgaagt taaatttgaa aacacagaaa
    51601 ggaaacttga ttcctttctg tgttattcac aaaccttttg taatcagaaa ttgattggac
    51661 gaagatcaac ggcgatctcg tttcaattac ttatagttgc tgatgatcgt tggtaagtgg
    51721 aagatcatat ttttcctagc tgtattcgtt aaattatcgt ttccacttgt tgcgttagga
    51781 ctatcgccag catcgagctg aggagagaag acgttgtccg ccgagtttga gtcccaaaaa
    51841 agaactttat caatggaaac gttaaataaa atacttcccc cgtctttttt agaagagtcc
    51901 agatctacaa ccaatatgta tggatctttt atgtccaaat tattgatgga agtcggcgtt
    51961 ttgaatttta gtttttgtgt ggcggaagca aatgcaacgc ctgccacaga tggtggattg
    52021 agcatgtttg taggatttgt aaaagggtta agattgtctg gaactgcagt tctaagtata
    52081 tgacctgaat ttgcgtcgat cgctaattcg cccatcatac aactacctga gatattttct
    52141 atttctcccg attttaacaa atcggagtag atataacttg gagagttcaa aaaagattcc
    52201 ggacaatttt tattaaaaag ttttggactt acgtcgcctc tggtaattcc atcgtcggtt
    52261 cggttagact caatattaga aataggatta tttaaaacca agtccacata acggtatgaa
    52321 ttttcaggga catctttcgg gtcaaaataa taagtaaagt ctctggcgat gattcctact
    52381 cgatcatagt cttgtttttc cgcttctgga aatggagtaa ttggaagaaa agccgaactt
    52441 aaagtactgt ctccggtttg taatccgatg ggcataaagc cacttccaca catttttgcg
    52501 ccagggacaa catttgatcc cgataattca aacattataa aattcgcatt ttctaatgtc
    52561 tcacttcctt ttgccggccc accttttgct actgatttat aagcaacaac ttggcatact
    52621 ccgatagaaa ttgcagctgg cgtgataaaa tgatcgttaa aaccatccgc tgcaccgtct
    52681 ccataatttt gagggttgtc tccgccaaga tccgttagga atgcggaagc gttactttct
    52741 ccaattctag attgggatga atttgccgca gtgcgcgctg ctacaagggc attgatattg
    52801 gaaatgcgga actcggcgtt tgttccacca ttaagcaaaa ttgccgctaa caataaatca
    52861 ttcttattgt ctttatgttt cgcacaactt acaaataaaa ttaaggctga cgataaaaga
    52921 gtcatgatct taacgttcct acattgtttc atattattta aacctctaat ggtattaacg
    52981 aaataaagaa ggaggcttgt gccagcggga gggtgaaatt ttaagatttt gattgaaaat
    53041 ttagctttta acagcactca aattctgatt attaatggag gtgtataaaa atgatgcttt
    53101 ttctttaggg atcaatggtg ctatttttcc catagtgtgt cggagatttc tgaataatat
    53161 ttgtccattt catattgata ttattacgcg ttctctgtac aatcagtttt gggacacgct
    53221 ctgatatggc gccctcaacc ggagcagtaa atattttttc gcattttttt atcatccaat
    53281 attaattcgt tagagaaaag cattcgtgac gattgatcag actgatattt gcgagttgga
    53341 taccgcagga taatctatac atcgggagct gttcttagtc taaaaacaac tcagcacaac
    53401 gctttcctat gggtcgcgtt gtagatcaaa tctgaaattc atcaaatttg cttcaacact
    53461 gagtcaacaa gtattcctcc tttatcgcac atcttctctg acgagttcat attggatgaa
    53521 ttttcacttc tctttaaaac tactttaagc tgccagattt aacatactag gcatagaagt
    53581 ttttttaatt gggccgttaa cctattaagc agttaagttg tattttcctt ttttccaaaa
    53641 aacccttctt tgaatttaag atctaaagac aatttccaac ttttaacttc tttaggctaa
    53701 attcacgtta acttataaac aatagcaaga tcagaaggta gttacacaac gggcatacag
    53761 attaccagac ttatctgatg tagcaactat accatttcca aaagcgacag ctatagctaa
    53821 acttttattg ctatcatatg tagtagaggt ccaatatcct gaaggattgg gtgtgtttgg
    53881 aaaaaaaata gtatcgattg tgggcaaaat cggattaggg tcactataat ctatgatact
    53941 taaaagttcg tttatattcg gtaacctcca aacccttcct ggcactaaaa ctttaccatt
    54001 gcagttacca cgcgcctgat tccaatctaa gctccctata cctccaaaca tacatcctac
    54061 tcctccttgt ccttctgaac attgagccca aagaagtcca gtatttaggt ctcgaattgt
    54121 cccatctcct tgatctacaa aagaagttgc aggcatcgcg tttccggaaa cacaacgcaa
    54181 ataaatagag gttgcttgtg ctgtgctaag aatccttacg tccataggtg gtgcaactga
    54241 aaagtctatc gcccaattgt tgcctgctgc cctagcatct attgtgctag tcatataagg
    54301 ccttccggta aatgtcctag aaggaaaaaa agcattctca atatgaggat tgtttgtgta
    54361 gtgaacgata gatgctaatt ctcttactgt agggattctc caattggttc tgccagcata
    54421 tccttctcca ctgttgagag tattcaactc ggtacaactt ccaaaaagtc ctgcattcgc
    54481 atctgcccag ttaattggag ccgcaacact accagaacag tctgaaccag tctggccttg
    54541 tgcacaagcc ttccaagtaa gtccatgcag aggatcgaat atagtataat cggaagtaaa
    54601 tttacagtgt tgggtcggtc ctacaaaact gcgagcattt ggaacattat taaaatctcc
    54661 atcagcgcct ggcagccaca gtgcacaagt ttgaacggtt ccagctccat tccaacaaag
    54721 agtttggcca gtatcaaaga ttgcccctgg attaaaagga ccagcaggag cagggcattg
    54781 ggagttattg ttattagagt tatttccctg attttcagta gaatttacat tttgcaaata
    54841 ctgtaatata aaatagggcg gatcaagaac ggcgggggac tttatacaaa aactgaaaaa
    54901 aagtagggct ataaaaataa aatacttata cataactttg tttaattgtc tatttattaa
    54961 agctggaaga gttcgaaaaa taggattcac ttatagtatg atctattttt tattcagagc
    55021 agattcatag aatgagtatt tttatgatac aaaatttaaa attttcagat tatattttga
    55081 acttatgcta ttttgatttt gtagtaagta gatttttgaa gctaaaccta agttttttca
    55141 cactaaataa atttttagga acagactttt gaattagtat tcaataaaaa ctactgcaga
    55201 cggatatatt ggacttcccc cgaaaaaacg aacatggcta tcatacggaa gtttcaaaaa
    55261 aatcaaatga tcgatatttg agccaggtta ttggtctaac ggatagcttt tgggattatt
    55321 ggacatgaaa tccaatttca aagttttcca tttccctttc aatcgatatt ccgtttccga
    55381 aagttaaaga aactaatttc gaaatggaat ttactcaact tcgatcccta tagcaccgga
    55441 gattccaaac aaagcaaaaa gacgatgtta gctgaagtgt gatgtcttaa gatcagtaat
    55501 ttctttttct aaagctctct gaactaattg attcaaagag atcccttctc tcaaagattt
    55561 tctataaaca cgtctatgaa gttctgttgg tatacgaaca ttaaatgaac ctttaaagga
    55621 tttctctgga ctttttttag cttttttaca taaaactaaa taatcattca ctgattcttg
    55681 aaatgccttc ttcaattctt taaccgattc accttcaaag gaaactaaat cttcaattcc
    55741 ttctattttt ccaaaaaata cttcatcatc cgcattaaaa tgaacagagc ctaaaaagcc
    55801 tttatactcg ataatatcct tcattttata taaccctccg attttaattc gtctaaaatt
    55861 tgatttatct gatacgactt caaaatattt ttaggatggg gtttgtgaag tctcatgata
    55921 tgtttagttt ctgaatgaat ccaagcaact cttgagcctg aagacttgcc agaattattt
    55981 tcattatatc caaaggctga gagtaacttt cttagttcat cataagaaaa atctcttggt
    56041 ctacttttaa atctttctac taacttttca acctttgaca cgattctatt ttatcataag
    56101 tccttagaat tgcaactaat atttagttac atttcaattt tgaaagcaaa attttctgtt
    56161 atgattatca atattaagat attataaaga agtagtttaa aaagtcaaaa ctactacttt
    56221 ttggccgaat tttaagggtc aaatttgacc tgaaatttcc tgaatatcaa aaatatcgag
    56281 acaagtataa agggttaaaa aagacagaaa aatttattca agacaatcaa tagaggaaat
    56341 cgtaaataat ctttaccata ttttgaaaat taattcaaag atagtacact attgtgccga
    56401 aatccgtaga taaaaagact ttcgttttct ctttttctcg aactttaaaa tatttcgaaa
    56461 cttgaaaatc caaatcatta tagctaaaga acaaagtttc tttctacttc ctgaaagtaa
    56521 atgccctact acttaagttt gttaagtgag ggaagaatac aagattctaa atccagctaa
    56581 aaagtatgat tcactataat aaagttcaga caaatctggt aacggcttga aaaagtatga
    56641 aagaaataat gttttataga cctgcaagaa atttatagga tattcaaacg tttttaccct
    56701 tgtgaataaa tacctaaatg cagaagtatt ttatatatct ttaatattct atttacaatt
    56761 cgtgaattag atcacaagat tgctgacaac ggccttcgta tcaatactac ttactgagga
    56821 atgtccgatc ttgttcttaa ctttacagtt atatcactcc atggtctttt aactcttgtt
    56881 ctgtaagtcc agttacactt aaaacaaatt ctaaactaga acctttcaat agcatatttc
    56941 tggcaatttc aattttagtt tcaactttac ctttcatttc acctttttga attaactttt
    57001 cggctgttgt catggctaaa tcctcgtatt ccctattata ccttgaatga ctgagtaaat
    57061 ttgtaatttc agtcggttcg atctctctta cattaaatat atacaaaaac agtttttgga
    57121 aaatttcaac ccttttcgat tcgtttttta gacctgttaa gagttcaaat acttctccta
    57181 aatgacttaa aaatgaacta tccccttccc atattttttg aaccactcct aaaatgactc
    57241 ttagggtaat actttccaat cggtttagat ccactttcga cagatcaaat agttctaatt
    57301 caaaatctgg aatgtatttt ttaaatactt cctcttcgtt tttagagagt ataaacctat
    57361 cttgaaaact atttcctaaa gtccaagtcc tttcaccgtg atagaacaca aacggaatca
    57421 ccactgaata tcttttatcc gtcctatatt gagacttgta aattgcggat atatatccta
    57481 atagttggct aaagactgct tcatccaaat aacttttatg ttcaaataga agatagatgt
    57541 ttgctttttt cccggatttc agtggaatct gaaaaagtaa atcggtttgt tcttctttta
    57601 agttttctga aataaaacta gattgagtca gttctaaacg gtttaagtct aaaagttcga
    57661 ttactttttc gggtaaacta tttttaaaaa aggaaatcgc gtcctctttg tcctgtagag
    57721 tttcccggat taaacggtcg tgtgggtttg tcatatcaga catcaaattt ttaataatgg
    57781 agattacttc tatttgtaaa gattcatttt cttttttatg aattagattt gttctttgtc
    57841 cgtctcacat ttgaatcgat tcagcctccc tcccttctct cttacaaaaa aagtatccga
    57901 tctttttaaa ggtctttgag aatcaagtct tgttcttttt taaacaaaat cggctttatt
    57961 acattttggt tggttgagtt aaagaagctc atgcagcact cccctttcta ttttcaattg
    58021 tagtcttttt tacctctgag ttacttacaa gaaccggata tacttcgttt acaaattttt
    58081 catacagtat ctttttagtt ccttcgtatt tgaaaggatc tgagttttgt tcgtaatatt
    58141 ctaattgaga tttaagcaac ttactcttac cccaacctaa aaaacatttg tagggatcta
    58201 agttgtttat ctcttctatg ggtgtttctt ggatcgtttt actctcatta tatttgaatt
    58261 cagttcgtat tgatttattc tgtggttcat ttcgttttgt gttcttttca gtaggtttta
    58321 cttttctttc aaataaccta gaccaaaact tagcaatcga ttcaggactt aaagactgct
    58381 cataccaaaa cctggaatct tgttttctca gttggatcag tgtttgtatt ttactttcga
    58441 taacattcca atctcctttg gatatttcat atagtgagtt taatgctttt agttctgagt
    58501 ctggttgccc catttcactt ccgtgttctt tgaaataata gtcttggaat tttgtaagcc
    58561 aagaatcagg aaattgaaat cgtgataacg gtttaggttt gtttaaattt tgtttttgtt
    58621 cttccaggtg tgtttttgca ggcggaccgt actctctaga agtatttagt atttgtttaa
    58681 agagtacttg ttttgatagt ccttggtata tagtatttga tagtggttga ttttccccac
    58741 cttgaaaatc aagttgtggc ttttctgctt ggggtgaacc aagaacctga tttttttctc
    58801 tcttaaattt tatttctaat tcttctaaga gttctttttg ttcttctatg cgtgcttgtg
    58861 ggggctggtc atattctcta gttgtatttt gtatttgtga agagaatact tgtctcgatg
    58921 gtttttgttc tttagtactg ggtagaattg aatttaccac aacttgattt tcaagctgtg
    58981 gtgtttttgg ttgttctaaa tctaaaactt tatttccttt tctgttcgat tctttgattt
    59041 cttttaaaaa aagttctctt tgattttcta aattcttatt ttctgttgtt tttactttgt
    59101 attgaacttc cggcttttga gactcttcaa aaaaatacca tcccgaatta aatctaccag
    59161 ttactggatc ttttcctttt cgaaattctg catagccaaa ggtaactagt tctttaaaac
    59221 cggatgcgat actggattct ttatcacttt tgaacttagc catcgttttt acggacattc
    59281 tccagtggtc tggataacgg agggcaagaa gtagaatggc tgtcgctttc atacttaaac
    59341 gagcatcatc gataaagtta ttttttacga ttgtaaagtt tcggtctttt tgtacccgaa
    59401 agactctttg aatatcattc atatactatt ctcttgttgt aagttattct aaagttgagt
    59461 ctggatgttt ctaaaaagtt ggcgggagaa acgatatatc gtttccaaag tcatttcttt
    59521 ttgtttttta atcctactcg atccgttttc actttggcac aaaaacgaat atcggaagtt
    59581 tgatttctaa aaaaattcaa tcttaaggta aattttggga ttcaatcttt gcgttttagt
    59641 tttacttgaa tttgatctaa aaaaagggcg aaaaattgtt cggtctacat tttagatttt
    59701 ttctaaaatc tgttttccaa ctcgggaatt ccccgtcttg ggtttcctag tttaggaagg
    59761 agtgttttac aaagtagtga gtttaataaa ataccacaat cgttcagaaa tatcttgtgg
    59821 ttactcatgt tagagaattg gagtttccat tttatcggga aaaatatatc tactttttgt
    59881 ttcgattcaa taaagaaaaa tggagttttt aattttattt aaaatacact aaaacccatt
    59941 tttaaataaa atataataat ttaaaactaa ttcttatgtt agttccaaga cctgagtatg
    60001 aactctctaa attacgaaaa aggagcttca ttttttacta tctggggctt gaaaatagga
    60061 ataaaattta tggtcatttt gggaaggata cagaaatttt ctaaatttaa atccaattcg
    60121 aaaatggtta gaattttttg aagagaggca tttgctgagt tttctggtcg ctacaggtca
    60181 cgtttataat aaattgaaac taaatacgaa atatcgcatt acgtttcttc tatataattt
    60241 attgactatc gctgaaaata cgatccgaca aagccggaat tcgtccaaac tttcttacgt
    60301 tgaatttacg ttattgatgt gtaaaagatt aatttgggta ttttatacca tagttccgaa
    60361 taatttatta ctttaatttc atccagtttg ttcgtctata tcaccttttt taagaatttc
    60421 tttaacgttt agtatcatga attttaaagt acatttcttt gaaaactttt taaatctaat
    60481 tttaaataaa aatgcttgca acacttctag ttattactat tattataaca tggataactc
    60541 atcagttaaa aagacaataa ttcgggcaat aggcaactcc gccggggcga ccattccgaa
    60601 agctctatta gagaagtata attttcatga aggcgacact gtatttctct tagaaaccga
    60661 atcgggcatc cttttatctc cctatgatcc cgactttgaa gaagctatgg atatttacca
    60721 aaaaggttct aaaaagtacc gaaatgcgct aagagaattg gctaaatgaa aaaagagcca
    60781 agatggttaa atcagaaaat cgttttgaca attcatttag atcaagtaaa acaacatggc
    60841 ggctctcaag ggattcgaga tcagggactt cttgaatcag cccttgatcg gccaaagaat
    60901 aaatggtcct accgcccctc ctccaacatc tttgatttag ccgcttcttt atgtatagga
    60961 atagcgaaga atcatccttt tattgatggc aataaacgtg tcgctttcat ggccacttat
    61021 gtatttcttg gtatcaatgg ttacagtata gaagttccgg aagaagaagt cgtttctatc
    61081 atgctgaaag ttgctagtgg aaatattaac gaaacaaacc tatcaatctg gttaaaagat
    61141 aattcgaatc ggaatttgcg gtagttccct atattttaag aatcgattta cagaatttag
    61201 atccaacttt ttcagaaaga tgaatttttt gtgccaaata gagctttgta ataaaaatct
    61261 acggtaccaa attttatagg aatcagtagt aaagacgttc aaacatgaac attgaaaaga
    61321 atattcatct ttggaaaatt tcaattcttg tagagacaat taaataccaa tataatgttt
    61381 ataactctct ctaccttttt ctcagaagct tgaaaacaag aacaaacact atggtctatt
    61441 ttcggtaaac gttaatggtt tcaaaaatag cttttgagta gtccatattt gaatctaact
    61501 aggacccctt tcccgtcttc attactatct aaccttgtcc cctacccttt ttattttgaa
    61561 tggtaaccac ttttggaatt tacaatttca ttcttatttc catcccagtt taggacgttt
    61621 tttgtttttt aaacaatccc agtcctcttt acagggttag gcgaaaattc ttaaattgta
    61681 gctgacagag acttatttta tatttctctg tctcctatgg agactattta tgtctacact
    61741 ttttgacaga ctttccgcta ttgacgacga cctaaaactg agtcacagca ggatggccgt
    61801 ggaattgggt gtcgatcgtt ccacttatta caaatacaaa aacggcactc ttgctatccc
    61861 taagtctatt ttaatcattt taagacttaa aggttatgac gatcattggg ttctttccgg
    61921 aaaaggccaa atgaagctca aagattctgc tcaattagtc gaaatgcaaa aaagactaaa
    61981 actcatttct aagctcgact cttacggtgt gttagattct atcgaaaaat taccagaaac
    62041 cccttcttct gttcaaaaga aaatcattca agagttcttc gttttcttgg cttctaagtt
    62101 tgtgtagctg gtcattatga aagaatctaa taatttttga ggataaaaaa tgtgaaaaaa
    62161 tttaagttcg tcaacaaact aagattgaaa attatttttt caaaaaaatt ccgcttcccg
    62221 tttttttgta cttactagtt tctttgtttt agatgaaaat tataacaatt accaatatca
    62281 aaggtggaac tggaaaatct acatcggcag tacacctttc tctggcactt ggacgcagag
    62341 gaaaaaccct gtctgtagat atggatcaac aaggagattt aacagaattc ttttttccag
    62401 acgaatctcc cgaatcattt gatcaagcaa atgcttatac agtgttaaaa gcagaaacta
    62461 ctcttatgga atctgttcgg tcatcacacg gaatagatat tcttccaagt gttgaggatc
    62521 tatcagaact aactttccaa attgcaaagg atttttcctt aattcaaaga ctaaagagag
    62581 tattaagggc atctcactat gattttatta taatcgatac cccaggatct atttcaccag
    62641 aaacaatctc ttcctatatt gcggccgata taattttggt tcctattatc ccagcaaaat
    62701 gggcaatccg aagagtcaat caagtcctta aaaaagtatt acaggcaaaa gaatttgaag
    62761 gaacaaatat ttcaaaagtt ctcatacttc caatgtcttg gggaaaatca caaaagcaga
    62821 tagaactttt agaaactatc cgcagcatcc cgggattgga aattttagag cctattccat
    62881 tttccacatc tatcaaagat agaaccgaat caaatgttct acttcaggaa ggaaaacctg
    62941 cttggattgc tttcgattct cttgcagagg ttctattaaa
//
