# Supplementary material for: Horizontal transfer of the rfb cluster in Leptospira is a genetic determinant of serovar identity
Source: Life Sci Alliance. 2022 Dec 9;6(2):e202201480. doi: 10.26508/lsa.202201480 (PMC9736851; doi:10.26508/lsa.202201480)
Supplement: Supplementary file 8 [file LSA-2022-01480_Supplemental_Data_2.zip › Supp_Data_1-plasmid_sequences/Linterrogans_Gui44_pGui2.gbk]

LOCUS       KJGOEPEG_1             66851 bp    DNA     linear       21-JAN-2022
DEFINITION  Genus species strain strain.
ACCESSION   
VERSION
KEYWORDS    .
SOURCE      Genus species
  ORGANISM  Genus species
            Unclassified.
COMMENT     Annotated using prokka 1.14.0 from
            https://github.com/tseemann/prokka.
FEATURES             Location/Qualifiers
     source          1..66851
                     /organism="Genus species"
                     /mol_type="genomic DNA"
                     /strain="strain"
     gene            1..894
                     /gene="rpnD_1"
                     /locus_tag="KJGOEPEG_00001"
     CDS             1..894
                     /gene="rpnD_1"
                     /locus_tag="KJGOEPEG_00001"
                     /EC_number="3.1.21.-"
                     /inference="ab initio prediction:Prodigal:2.6"
                     /inference="similar to AA sequence:UniProtKB:B7NGZ6"
                     /codon_start=1
                     /transl_table=11
                     /product="Recombination-promoting nuclease RpnD"
                     /protein_id="X:KJGOEPEG_00001"
                     /translation="MTNPHDRLIRETLQDKEDAISFFKNSLPEKVIELLDLNGLELTQ
                     SSFISENLKEEQTDLLFQIPLKSGKKANIYLLFEHKSYLDEAVFSQLLGYISAIYKSQ
                     YRTDKRYSVVIPFVFYHGERTWTLGNSFQDRFILSKNEEEVFKKYIPDFELELFDLSK
                     VDLNRLESITLRVILGVVQKIWEGDSSFLGYLGEVFELLTGLKNESKRVEIFQKLFLY
                     IYNLREFKPTEITSLLSHSRYNREYEDLIMTTAEKLRKEGKVEGKIEDAKNMLLNGAS
                     LEFVLKVTGFTEQELKDHGVI"
     gene            3238..4107
                     /locus_tag="KJGOEPEG_00002"
     CDS             3238..4107
                     /locus_tag="KJGOEPEG_00002"
                     /inference="ab initio prediction:Prodigal:2.6"
                     /codon_start=1
                     /transl_table=11
                     /product="hypothetical protein"
                     /protein_id="X:KJGOEPEG_00002"
                     /translation="MSKNFFPLTNDLMFKILFVKEPDLLISILNSVLFPDGEHTIRNI
                     KILNPELVGSSPNDKRSYLDIRAQDEDGKIFHVEIQVAHQSSFVKRSLYYLSGLIRDQ
                     LNRGSMYSDLKPVYQINIVDFDLIPSENFHSKFKFREESNPDIILTDDVEIHFLELCK
                     FVKRDVRELRNNLEIWLYVLKHTSELEEEEMRILVDKTPDLSKAFTILEQYSNDPQKR
                     NELEAKLKSDRDYAYDLAARFEAGELQGIEKGAEKEKLKSARKMLQKGMDVDMILEIT
                     GLSKKDLKDHGML"
     gene            4615..5517
                     /gene="rpnD_2"
                     /locus_tag="KJGOEPEG_00003"
     CDS             4615..5517
                     /gene="rpnD_2"
                     /locus_tag="KJGOEPEG_00003"
                     /EC_number="3.1.21.-"
                     /inference="ab initio prediction:Prodigal:2.6"
                     /inference="similar to AA sequence:UniProtKB:B7NGZ6"
                     /codon_start=1
                     /transl_table=11
                     /product="Recombination-promoting nuclease RpnD"
                     /protein_id="X:KJGOEPEG_00003"
                     /translation="MSDMTNPHDRLIRETLRDKEDAISFFKNSLPEKVIELLDLNGLE
                     LTQSSFISENLKEEQTDLLFQIPLKSGKKANIYLLFEHKSYLDEAVFSQLLGYISAIY
                     KSQYRTDKRYSVVIPFVFYHGERTWTLGNSFQDRFILSKNEEEVFKKYIPDFELELFD
                     LSKVDLNRLESITLRVILGVVQKIWEGDASFLGYLGEVFELLTGLKNESKRVEIFQKL
                     FLYIFNVREIKPTEITSLLSHSRYNREYEDLIMTTAEKLRKEGKIEGKIETARNMLLK
                     GASLEFVLSVTGLTEQELKDHGLL"
     gene            complement(5944..6318)
                     /locus_tag="KJGOEPEG_00004"
     CDS             complement(5944..6318)
                     /locus_tag="KJGOEPEG_00004"
                     /inference="ab initio prediction:Prodigal:2.6"
                     /codon_start=1
                     /transl_table=11
                     /product="hypothetical protein"
                     /protein_id="X:KJGOEPEG_00004"
                     /translation="MNFISNDFPSGDGDETFDEVYTIEINTKIDSMVVLSRYDSFSVR
                     ITNLEHYKDEIVISYVNSDQRVGNSISTIAWVLDKDKKTFFNREQLGKGTWWTNLIYR
                     PNNEKSYICNSHLKSWLYPFLQ"
     gene            complement(6299..6685)
                     /locus_tag="KJGOEPEG_00005"
     CDS             complement(6299..6685)
                     /locus_tag="KJGOEPEG_00005"
                     /inference="ab initio prediction:Prodigal:2.6"
                     /codon_start=1
                     /transl_table=11
                     /product="hypothetical protein"
                     /protein_id="X:KJGOEPEG_00005"
                     /translation="MIFINCKYAFEERGYVIANSGLSFRQSPKADSLRLNIIPRDEFF
                     LILDKEGPEDTIEGTTKRWWKVNYNDQIGWIFSGFAAIYDPSFYDVKKSLYKGDLSIK
                     VEFYNELKTFFSKKGGGSLPIEFHIE"
     gene            6969..7745
                     /locus_tag="KJGOEPEG_00006"
     CDS             6969..7745
                     /locus_tag="KJGOEPEG_00006"
                     /inference="ab initio prediction:Prodigal:2.6"
                     /codon_start=1
                     /transl_table=11
                     /product="hypothetical protein"
                     /protein_id="X:KJGOEPEG_00006"
                     /translation="MTRIIFSVFYIIILILGCCKKYSNSVIDFNWPVTDLEKNLILVS
                     IDQWDSPNGINVKFLSENSISYHEESEPIHYGKGVYSVKNGILNLQFKETYGEESFEY
                     EFNCTFGYEENDYLPQQYIECSRSILSEKPVRIYNQRSIKPVGTLISIENEKILTMGN
                     KLGKVNFDSFFRSKPELNSKEIPFSNLAPEECLEDISKFPKQVRLPKGFKIRVIGKTE
                     KISKIENWNSPWYYVETNINCYGDIHKMNGWIYAQFVDLE"
     gene            7752..8630
                     /locus_tag="KJGOEPEG_00007"
     CDS             7752..8630
                     /locus_tag="KJGOEPEG_00007"
                     /inference="ab initio prediction:Prodigal:2.6"
                     /codon_start=1
                     /transl_table=11
                     /product="hypothetical protein"
                     /protein_id="X:KJGOEPEG_00007"
                     /translation="MRFRFEIFILVPLIFNCATTKVQPKIESLKGYFSVDADGGLRLR
                     ENPTIQSKVILTIPEGRIINVIEEIGETETNDNKEGKWVKAKYGNITGYVFNPFLLKV
                     KKDLQYLKENSIKLAKNKSHTKIFETLIENKLPEPYDQNKDRRPNKQFEEFLTENYAE
                     RNGYSVITISPRRESCSGYLHSYCYNFIIKNGKVISTDMNGESYGEFVSISKKAAFFN
                     ISGGEGDECGGGGESYTVAFVFKTETTLVERSGWSETCPNECPCSKPKKFNKTVYEYF
                     NGKGTPTDSELRGIFK"
     gene            8875..9639
                     /locus_tag="KJGOEPEG_00008"
     CDS             8875..9639
                     /locus_tag="KJGOEPEG_00008"
                     /inference="ab initio prediction:Prodigal:2.6"
                     /codon_start=1
                     /transl_table=11
                     /product="hypothetical protein"
                     /protein_id="X:KJGOEPEG_00008"
                     /translation="MKLQTSIICGLLTISLYSQEYDRKECKMDSNKNLKAYIEKGKIP
                     SLDIGMAKALRNAKDTDGYEIGFTGNWSTSILAPNVTLPKLPKEQNFDNEKLFVKYDN
                     MTCKYSPYYAMDGDPSTAWSEGVDGDGVGEILLTFVDVRKKVKIWTGYGRTEEIFRNN
                     NRPKDVTLYIFEALKTSDGTISITLKDLVLRGQIELTLKDENGYQEIVLPKVKLTGSK
                     GTVGNPEARFTVLGIKINSVYKGEKYEDTLISEVSN"
     gene            9738..10535
                     /locus_tag="KJGOEPEG_00009"
     CDS             9738..10535
                     /locus_tag="KJGOEPEG_00009"
                     /inference="ab initio prediction:Prodigal:2.6"
                     /codon_start=1
                     /transl_table=11
                     /product="hypothetical protein"
                     /protein_id="X:KJGOEPEG_00009"
                     /translation="MFFKKLKLQFLIILSMTFSITVSGESNYGKIPSSIYEQQEILIS
                     IKQWENVAGASMKFSKNGTVSFVQDFEPPISGEGIYSLVDGKIKVSFKKAEDNRLKGA
                     EYICSFEFKEHDYLPMQYISCREPKNKKYVMNLFNPESHHLSGYKFLLEGQKMELTDR
                     KLSKVNFDSFFREKPDVNSKSIPFTNLSSEECMQDILTDLGSKADVTKQIRLPKGFHV
                     EVIARSEESVQIDKWNNHWYFVVSSLGCYGNITTKYGWIFGQFLDMK"
     gene            10854..11336
                     /locus_tag="KJGOEPEG_00010"
     CDS             10854..11336
                     /locus_tag="KJGOEPEG_00010"
                     /inference="ab initio prediction:Prodigal:2.6"
                     /codon_start=1
                     /transl_table=11
                     /product="hypothetical protein"
                     /protein_id="X:KJGOEPEG_00010"
                     /translation="MNYEFDVIDFLVRHFRQNILFNKIRSQMNIILIFLSAILLFTCN
                     KVESNKYLTNKYALTKRENKNQMAKALEFEKAGLAFYKNKKDADAISAYEKALEVYAN
                     GSIYFNYGNSLWNMGNLDLAIRSYEIAELLNYERKDLLYYNLACAYSKKKWKLKHSNI
                     "
     gene            11288..11830
                     /locus_tag="KJGOEPEG_00011"
     CDS             11288..11830
                     /locus_tag="KJGOEPEG_00011"
                     /inference="ab initio prediction:Prodigal:2.6"
                     /codon_start=1
                     /transl_table=11
                     /product="hypothetical protein"
                     /protein_id="X:KJGOEPEG_00011"
                     /translation="MCLFKKEMEIKAFEYLDKAVNNGYKNFHRILTDDDLQYLRVDIN
                     WPSRKYLVDASKQFFLTEIKNLKQPISLHIATDGITFCPNGKFREVTAAGIGEVVLGT
                     WRYDSSVNKVFMHSHSKSCIKPEDSSIDPEGNICKPGYKICKDGSSEFECEEVDSEYE
                     LNWEDLIDRGGPPSRYTSCN"
     gene            11866..12744
                     /locus_tag="KJGOEPEG_00012"
     CDS             11866..12744
                     /locus_tag="KJGOEPEG_00012"
                     /inference="ab initio prediction:Prodigal:2.6"
                     /codon_start=1
                     /transl_table=11
                     /product="hypothetical protein"
                     /protein_id="X:KJGOEPEG_00012"
                     /translation="MFVVEGSFGHVPWRRFFFCQAARVKNILMKKVIFVILFLILIKC
                     NGDLKKTEIKAIIPSSNELRRILEEPKYWENDYSYISFKNGKAELIFWGDPPLRGNAK
                     FIINENKISLNVTDLSYKESTFPDKKFTCEYKFGDHDYLPEKTIECCFEKKNCKKPIV
                     HYDMDSHKPKGRLINLHDYSIESDGYEKYQTTKDVYFRSKPIIDKSNVIRYDKLVSED
                     CINPVGADISPEEYIRIPKESYVLLIGHTLTKEVISGKEGNWYYVRLSPPCSGGYPTT
                     SVEGWVFGEYIEKLKK"
     gene            12877..13140
                     /locus_tag="KJGOEPEG_00013"
     CDS             12877..13140
                     /locus_tag="KJGOEPEG_00013"
                     /inference="ab initio prediction:Prodigal:2.6"
                     /inference="similar to AA sequence:ISfinder:IS1222"
                     /codon_start=1
                     /transl_table=11
                     /product="IS3 family transposase IS1222"
                     /protein_id="X:KJGOEPEG_00013"
                     /translation="MKKRFSEDQIHKILKESESGVSTPEICRKYGISGNTFYRWRSKY
                     GGLELSDLKRMKVLEEENSKLKKLFAEQALELEAIKMLLEKKW"
     gene            13491..13949
                     /locus_tag="KJGOEPEG_00014"
     CDS             13491..13949
                     /locus_tag="KJGOEPEG_00014"
                     /inference="ab initio prediction:Prodigal:2.6"
                     /inference="similar to AA sequence:ISfinder:ISDet2"
                     /codon_start=1
                     /transl_table=11
                     /product="IS3 family transposase ISDet2"
                     /protein_id="X:KJGOEPEG_00014"
                     /translation="MDFMSDSLYSGRRFRILNIIDDFGRFAVAAKVEFSITSERLVRI
                     LNEVSKVLSLPKQIVVDNGPEFTSKTFLGWAFEKGVDIHFITPGKPTENAFIESFNGK
                     MRNECLNENWFKDIEEAKRLIEDWRIFYNSERPHSSLGGLTPEEYLRRSA"
     gene            complement(14248..14916)
                     /locus_tag="KJGOEPEG_00015"
     CDS             complement(14248..14916)
                     /locus_tag="KJGOEPEG_00015"
                     /inference="ab initio prediction:Prodigal:2.6"
                     /codon_start=1
                     /transl_table=11
                     /product="hypothetical protein"
                     /protein_id="X:KJGOEPEG_00015"
                     /translation="MYFSNSINIFSQKRDYDRSKLPTNKDKLDIVELYQILPFEAFHK
                     HDIPLEHKELILSRKANFDEMSIEQTWGNHTINKANGFLSIGKPGMMGSNYKVEFAVW
                     RKTNKSSIVGINSTYGFQRNSQLSFYEFKSNEWLDVTNQIFPGLQQSEFYKLNLNGLE
                     QESLQKIKEILYYCELPEKGFTITCNLYGDYLEHLGDSQIYDILFDWKNEKFEKRLEK
                     NTYL"
     gene            15570..15698
                     /locus_tag="KJGOEPEG_00016"
     CDS             15570..15698
                     /locus_tag="KJGOEPEG_00016"
                     /inference="ab initio prediction:Prodigal:2.6"
                     /codon_start=1
                     /transl_table=11
                     /product="hypothetical protein"
                     /protein_id="X:KJGOEPEG_00016"
                     /translation="MVKLWIIVWIKESAYVKKSINSNFDLSALVALFNNLDFKRVK"
     gene            15695..16534
                     /locus_tag="KJGOEPEG_00017"
     CDS             15695..16534
                     /locus_tag="KJGOEPEG_00017"
                     /inference="ab initio prediction:Prodigal:2.6"
                     /codon_start=1
                     /transl_table=11
                     /product="hypothetical protein"
                     /protein_id="X:KJGOEPEG_00017"
                     /translation="MNCLRYLYLEIDNVHQTEKLLNKIGNVLFSISVLLIVASLSSCR
                     QEQIKLKPVISIDNVVKENQFSNSSGMHSLYLKFNDNGSYEFSYDSEGWTWFNKGTYF
                     LKNNSIELKSNFCTSEEYKGQVCSATFHNGKCSIEPTPLNIEYEYSLVCLSNHKFRIF
                     SSDSKPSNIVTFDIKQFLLLPGNERFYRDHKIITMGNIIGEVTEPVVLRDGPGINFPK
                     LDYIVNVYDGPYLKSLQKGKKVIIHGRILKKEKVKNWENYWLLISIDDTNKVWAFGQF
                     FAY"
     gene            16590..16892
                     /locus_tag="KJGOEPEG_00018"
     CDS             16590..16892
                     /locus_tag="KJGOEPEG_00018"
                     /inference="ab initio prediction:Prodigal:2.6"
                     /codon_start=1
                     /transl_table=11
                     /product="hypothetical protein"
                     /protein_id="X:KJGOEPEG_00018"
                     /translation="MLSYLVFLLSYFLSTPVNIIFHEFGHAISALIFTKSMVHIDLCD
                     GVTGKLIDFTIGRLRLTFSWQNLFYHSGLTIHAPVKSLTASRIIILSGVVLSLNKA"
     gene            complement(16909..17106)
                     /locus_tag="KJGOEPEG_00019"
     CDS             complement(16909..17106)
                     /locus_tag="KJGOEPEG_00019"
                     /inference="ab initio prediction:Prodigal:2.6"
                     /codon_start=1
                     /transl_table=11
                     /product="hypothetical protein"
                     /protein_id="X:KJGOEPEG_00019"
                     /translation="MDKILNENFVSLQGAPFEQISELKIENYFFEYETLTGYILQKSK
                     TNKLIEKKYKLTNCKLSNLAQ"
     gene            complement(17345..17719)
                     /locus_tag="KJGOEPEG_00020"
     CDS             complement(17345..17719)
                     /locus_tag="KJGOEPEG_00020"
                     /inference="ab initio prediction:Prodigal:2.6"
                     /codon_start=1
                     /transl_table=11
                     /product="hypothetical protein"
                     /protein_id="X:KJGOEPEG_00020"
                     /translation="MKQIILLFVSLSLNCSIKDNVVSYAIVRGDAVNVRSDSNLASKK
                     IRIVKKGELLTLIKRSEHKESIEGFNNYWYKYKSEAGEEGWVYGSFLTLYQNIHPNAE
                     LFINKFKSTVSNLFPLVKKIFQ"
     gene            complement(17845..18162)
                     /locus_tag="KJGOEPEG_00021"
     CDS             complement(17845..18162)
                     /locus_tag="KJGOEPEG_00021"
                     /inference="ab initio prediction:Prodigal:2.6"
                     /codon_start=1
                     /transl_table=11
                     /product="hypothetical protein"
                     /protein_id="X:KJGOEPEG_00021"
                     /translation="MKGDYIGTYGTDNSTYGKLELREENIGILTLNFCHNIAFPQIRW
                     EKNAGLLYIKLYKEDEQCCPEIKNKILPFRINKVDQLEYIGEMIYACSLGGSGRLLTK
                     KKD"
     gene            complement(18278..18463)
                     /locus_tag="KJGOEPEG_00022"
     CDS             complement(18278..18463)
                     /locus_tag="KJGOEPEG_00022"
                     /inference="ab initio prediction:Prodigal:2.6"
                     /codon_start=1
                     /transl_table=11
                     /product="hypothetical protein"
                     /protein_id="X:KJGOEPEG_00022"
                     /translation="MRVMLIPILIIISLIGCDKAEYRYVATGNGLILRDSPQQNAAKI
                     VLIPFNSKIKIQSKLTN"
     gene            complement(18650..19513)
                     /locus_tag="KJGOEPEG_00023"
     CDS             complement(18650..19513)
                     /locus_tag="KJGOEPEG_00023"
                     /inference="ab initio prediction:Prodigal:2.6"
                     /codon_start=1
                     /transl_table=11
                     /product="hypothetical protein"
                     /protein_id="X:KJGOEPEG_00023"
                     /translation="MLYNGKRKGVLLLSIFVTFILSCKKVEKNIGENVIFENGTNVQI
                     NLKPGLAVRIEPSTTSKKILEIPFNESAQIISCKKNNEILLNLSGSWCQIKFLDKEGW
                     VFAPLLRLEKSNELPFRVFYGKAIRELPPEKPAPLSSKLVLYQVSIQGHDIGTIQFAL
                     DEKMGKGKKNSCRYWSGPPHTEESSQRHCDSSTILYKRNGNELSIDGKQYKWDGRFEG
                     FISLDDNHDWKEIFAQAFEGKPHPEGEYNSWTLEESNCRFYEGDPYGGAEASFLCEKL
                     GYDDSCQCFEK"
     gene            complement(19739..20236)
                     /locus_tag="KJGOEPEG_00024"
     CDS             complement(19739..20236)
                     /locus_tag="KJGOEPEG_00024"
                     /inference="ab initio prediction:Prodigal:2.6"
                     /codon_start=1
                     /transl_table=11
                     /product="hypothetical protein"
                     /protein_id="X:KJGOEPEG_00024"
                     /translation="MASEYVGFEFKDGQFARRGYSKTQTTINKSNQVLAAPKLKIARK
                     HYNKALKYFQSKEIQDAENSIKEAICALEATLNNLFSPNVASNFSKEVLKLVGGDENQ
                     APRPLIDAMIKIYGYRNSASGVAHAPAEGLKVTFKEAELVLNLIGDYITYFYDLLYTD
                     DEIPF"
     gene            complement(20699..21328)
                     /locus_tag="KJGOEPEG_00025"
     CDS             complement(20699..21328)
                     /locus_tag="KJGOEPEG_00025"
                     /inference="ab initio prediction:Prodigal:2.6"
                     /codon_start=1
                     /transl_table=11
                     /product="hypothetical protein"
                     /protein_id="X:KJGOEPEG_00025"
                     /translation="MATHRLTSSPRSVQDRYAIITSLVSILLGWLLKIFSDSVSNRHV
                     ERKHINRLIFLFYKLNSFIEYFLINYEIFKISKELKDSIKRLASSNSEIPYENVLKEM
                     RDTIKVLAEIDPVFACDLEAYITSMEHILELAKSENHLSHFKDDKDIFAVILTFRNQQ
                     TELLESLSKLRNYIRNIRKKKDILEASIRNESVINLMRKSVEDKNSNPM"
     gene            complement(21349..22176)
                     /locus_tag="KJGOEPEG_00026"
     CDS             complement(21349..22176)
                     /locus_tag="KJGOEPEG_00026"
                     /inference="ab initio prediction:Prodigal:2.6"
                     /codon_start=1
                     /transl_table=11
                     /product="hypothetical protein"
                     /protein_id="X:KJGOEPEG_00026"
                     /translation="MIYRWSLLNHDKKILKKVKTEWNALLKNKKLTEHDYHKFLSEHA
                     GIILSPNDFSYMVLSKIKLADDYEVDFVTIEDKRSNGMRYNLIEIESPHSPPFTKAGK
                     PSARLTTALQQIDDWRFWIKENREQFKRLFPNETYKVFKGHLNYSFTIYIGNRENSEP
                     FLEKRNELASERNVTIRSFDSLGDYIDFNRFSDLAPDYAAEMTEFSYEIRNQLASPFF
                     KATNHSMWKIFLKQRKGNAHIFTWNASTIVNLREYNKLYYDFINKKYQKRCHISVHE"
     gene            23740..24363
                     /locus_tag="KJGOEPEG_00027"
     CDS             23740..24363
                     /locus_tag="KJGOEPEG_00027"
                     /inference="ab initio prediction:Prodigal:2.6"
                     /codon_start=1
                     /transl_table=11
                     /product="hypothetical protein"
                     /protein_id="X:KJGOEPEG_00027"
                     /translation="MLEFTKIDMTLFGIILGCFLTFLSQYILSKRQIKVKFIEKIVEN
                     KIKAYDELYYLLKILKSIDINRIDDSLNQEEALVRYPIVLKDFNTFLVYCNEVTSTYN
                     KYSHLFSIDLIRLFNFLQDYLINLEIIIKKYNPEQIIEIGINIKKDFIDLSSEFDKIM
                     YKFYNNDIYKLKINIDINKWHKFKKYETNMKLKKTLLYKYYILNKSL"
     gene            24502..25143
                     /locus_tag="KJGOEPEG_00028"
     CDS             24502..25143
                     /locus_tag="KJGOEPEG_00028"
                     /inference="ab initio prediction:Prodigal:2.6"
                     /codon_start=1
                     /transl_table=11
                     /product="hypothetical protein"
                     /protein_id="X:KJGOEPEG_00028"
                     /translation="MCELIYFPSYDFEIITYSELFELIKYIFLSFTGVVGSIVAWKGL
                     NTWQRQISGQHKYETAMKLLRCLIQVRTDIKSIRSPVNYINEIYEAFKEIEGRIPINS
                     DELYKKDYLRIVKGKRLNKALDDLYAALIDVEIVFDSLVILEVDKIFEFITKLNKAIE
                     LIEYFKGEAHLGTNFPSNINTDVLYSNGPNDPYGQEIEQIILNVKNLLKKFVS"
     gene            25435..26289
                     /locus_tag="KJGOEPEG_00029"
     CDS             25435..26289
                     /locus_tag="KJGOEPEG_00029"
                     /inference="ab initio prediction:Prodigal:2.6"
                     /codon_start=1
                     /transl_table=11
                     /product="hypothetical protein"
                     /protein_id="X:KJGOEPEG_00029"
                     /translation="MIEDLVKSFKASMYDRISDPLISSFFLSLCTWNWKPIFILLKSK
                     LPVEIRILYVHSLYFSNCCDYLFAIVPAIVFSLIYTFGYPYIKVFVIKFNSMITQKIR
                     NIKEPYENDIKLTIEQSQKLRMKFEAEIEELKLSMNTDENIQLELISELLIYYSKANN
                     LDLSDVNILVASKKTIVGTWVSSLDEKKAIPTTQWINGVYGLVIKMISNKYCLIQRKG
                     IVNGILKNLNPNSLYYLKPPMADGGMTSEPPKNESIILGKAKSDTSFEINIENYKPSF
                     IASASSLK"
     gene            26463..27632
                     /locus_tag="KJGOEPEG_00030"
     CDS             26463..27632
                     /locus_tag="KJGOEPEG_00030"
                     /inference="ab initio prediction:Prodigal:2.6"
                     /codon_start=1
                     /transl_table=11
                     /product="hypothetical protein"
                     /protein_id="X:KJGOEPEG_00030"
                     /translation="MKIYFLDILNFLKNNKDGIEILISIFHNLGIFILFLLGGFLSYL
                     AIFREIKFARIKELHKQQNEIINKVQEESYKSIVLFESKMIGKDAKILINIKVILKCK
                     SILSNLFELSTKVNSGIANQIHLLHTFLNHCIEILKVNKNIKSWELVDEFHLYKYLIH
                     YLTNISIVTSKVEKVLNIWDLIRPNVKNKTFSFWLFFLTHSKRPYKSKNFEKGVNFSY
                     LSPYILSNVINTLYYPNYLFPFSLFSIINLQNYIARALYREFIYFPLEFEIERNSFNN
                     QKMKFMLFKIEKKFRLSSRKKIVKFLYYKEITYEQIDSKIFFNSIKKKKDFYFLKDKF
                     HPFTYKVHESKIEFSKLYGETNIVTIEVVGYFTLYTYFFKNTISILINLLKKKDR"
     gene            complement(28011..28700)
                     /locus_tag="KJGOEPEG_00031"
     CDS             complement(28011..28700)
                     /locus_tag="KJGOEPEG_00031"
                     /inference="ab initio prediction:Prodigal:2.6"
                     /codon_start=1
                     /transl_table=11
                     /product="hypothetical protein"
                     /protein_id="X:KJGOEPEG_00031"
                     /translation="MEKLTSKNIHSAGFKYGFNVTADLMKGYVKGVETLTSKLTNNYN
                     DYRVRTPDFDDSLQSEIELEYERLEENEWNLDNLFNIHFPNLQRRSALITLFSIFECE
                     LNEYCNFLQETLSLNLGYQDINGRGIDRSIKYIEKVIEVDISSLQPIRDEIKTIQFIR
                     NFIVHQGGELIFNSNERAVNDVLKFIEQKRPLLSTEDGVTIKAGYLMYVITLMEEYFS
                     KLERIIQKEKF"
     gene            complement(28878..29576)
                     /locus_tag="KJGOEPEG_00032"
     CDS             complement(28878..29576)
                     /locus_tag="KJGOEPEG_00032"
                     /inference="ab initio prediction:Prodigal:2.6"
                     /codon_start=1
                     /transl_table=11
                     /product="hypothetical protein"
                     /protein_id="X:KJGOEPEG_00032"
                     /translation="MEKPWTQGSKELLNHAAEHLENKSDFDRRIAFISIDNAVEIIIK
                     SYLSAPKRGKASKKRPSRKELKETENSFPGLLDLLEQYDSDKLTGISLEDIEWYHRLR
                     NELYHSGNGITVELSKVETYFEIASTLFESLFEEKLVLSKQIVYATHVGLFLEKWTQF
                     EHKFRSKLPEREREDTAYDWKRGYLDKKGTSARIAYDEVSFFRNNLVHGLFKPSETEI
                     TEMLKKIDYLDSVI"
     gene            complement(29752..30369)
                     /locus_tag="KJGOEPEG_00033"
     CDS             complement(29752..30369)
                     /locus_tag="KJGOEPEG_00033"
                     /inference="ab initio prediction:Prodigal:2.6"
                     /codon_start=1
                     /transl_table=11
                     /product="hypothetical protein"
                     /protein_id="X:KJGOEPEG_00033"
                     /translation="MNQFLTKIFEIYNQSKSMINLAWNWEGIRNIYEREPELFENIFK
                     RSSTNRYNFQKDLLINSLWIASNVTDSYLKRPNCYYCGLMFQRTDYFNGTVHIDHFNP
                     ISKTGIHSAGNIIPTCKDCNLLKSSLSDDELLTIFRTPEKFFSAKYLKSTETKKEKLK
                     DFSALFFQRSAGGEEYRKAFNLTIYDQRKHQDDMKVNYRMKWRND"
     gene            complement(30503..31600)
                     /locus_tag="KJGOEPEG_00034"
     CDS             complement(30503..31600)
                     /locus_tag="KJGOEPEG_00034"
                     /inference="ab initio prediction:Prodigal:2.6"
                     /codon_start=1
                     /transl_table=11
                     /product="hypothetical protein"
                     /protein_id="X:KJGOEPEG_00034"
                     /translation="MKLTDISIIVLPVSGTLLGLVYAAFIYWLQGGFSRFSFNNEIFE
                     DVLVSDVKVLLDLLVGAGSISLILLFGYPNLATPAYWIFSILFFQDILLAASSYGYLS
                     TVFSKKYIPEKYGIFRRFLRKIKNSGPLRWLQSSVLLISVIIFPYIYGDSSFLEISNK
                     SFEYYLFSANIIAFLQIKSLLVEAYAMRKKMNERLQDKDYELILQNKETDLNWSLEKK
                     KLEQGILNYVFQSINIVPDYEVENLKTIVWDSLTLRKPVLISYPQIAASGSIHVNIII
                     PFFESDSEYRKYIFLTSRRIFKNIEVSKSDIKHITLSYFNKKSGGGTEHLSMIRSSLS
                     NIKLISSLNLTDEEYIAKLNGTFFAEKIAKF"
     gene            complement(31954..32430)
                     /locus_tag="KJGOEPEG_00035"
     CDS             complement(31954..32430)
                     /locus_tag="KJGOEPEG_00035"
                     /inference="ab initio prediction:Prodigal:2.6"
                     /codon_start=1
                     /transl_table=11
                     /product="hypothetical protein"
                     /protein_id="X:KJGOEPEG_00035"
                     /translation="MKIIPYEEYSLKSNLTVEEAISKLKANTEPNKLFGSGTKIFHGN
                     INNDTFDICRIISYRNSFLPKIKGNIRSEANSIIIDIKMHLHSSVIVFMFIWLSGALL
                     EFIVSTITLMSNLSDFPQELLISLGMLAFGIGLFTIPFWIEVKKAKQELEKILAMK"
     gene            33372..33989
                     /locus_tag="KJGOEPEG_00036"
     CDS             33372..33989
                     /locus_tag="KJGOEPEG_00036"
                     /inference="ab initio prediction:Prodigal:2.6"
                     /codon_start=1
                     /transl_table=11
                     /product="hypothetical protein"
                     /protein_id="X:KJGOEPEG_00036"
                     /translation="MINISEKNILINSKTKGFQVHFWDNSQNKEILELVKGFCKKIYK
                     EAGYSDYETVDLDNWSKWFYVTYDGEIQATSRIVEKTKENLIPLEIVNRYPSEEHYLI
                     QNHKVADWNSVCFKETIIGFRAFKIAAKSLAEYCLLHKFNMVYGMINPTWKGLHRVYF
                     DYGALYSIIYSDFVYYPGCFLNNELALFKVIEIKEKALQKIATNV"
     gene            34010..34918
                     /locus_tag="KJGOEPEG_00037"
     CDS             34010..34918
                     /locus_tag="KJGOEPEG_00037"
                     /inference="ab initio prediction:Prodigal:2.6"
                     /codon_start=1
                     /transl_table=11
                     /product="hypothetical protein"
                     /protein_id="X:KJGOEPEG_00037"
                     /translation="MNFSNLLCVLVAIFILFLGIYTYFLPDRKKIQTYFLYFTICFSI
                     WLFSFVGRQFVSFDFRHIVLDWMLIPAIFFPILLDKIISLISDPEQKESKWKIGILFL
                     IVTYFLWAAITCSYSINVDRSNFNYTSTIHYHIFISYQIVYVGFSILKLVKFIYKKSG
                     AQRVRLTLMCIGVITMLSFALIFIYILPLNGMFYGSLSSIGALIHFIFWTIAILQYNA
                     FDTKYSIFVQESVPLLNKISINLFLFLFKILDPIEFRKSDFLFKRFFYSRVLYAEMQL
                     REKTDLDFFQRAEVLARRYDRCKINF"
     gene            complement(35375..35776)
                     /locus_tag="KJGOEPEG_00038"
     CDS             complement(35375..35776)
                     /locus_tag="KJGOEPEG_00038"
                     /inference="ab initio prediction:Prodigal:2.6"
                     /codon_start=1
                     /transl_table=11
                     /product="hypothetical protein"
                     /protein_id="X:KJGOEPEG_00038"
                     /translation="MKSPGLRIKYIRTEGLGRKYNQDEFASTIYLSQSQLSKIENEEN
                     DVTEQTAYIIQNVHGYNMNWIINGKGPMNYFGEEKKEGKLNLRFEEINHIYRNVLRYP
                     KSKETIEAYFKIKDIHRLAIDQIILGLLSDN"
     gene            35926..36150
                     /locus_tag="KJGOEPEG_00039"
     CDS             35926..36150
                     /locus_tag="KJGOEPEG_00039"
                     /inference="ab initio prediction:Prodigal:2.6"
                     /codon_start=1
                     /transl_table=11
                     /product="hypothetical protein"
                     /protein_id="X:KJGOEPEG_00039"
                     /translation="MINYFNIKPLDITESELDEYEKYIGIPLQKEDREAILKSTGFRK
                     ALAIINKHSFNALNHSFSDDLKSNEEFPIR"
     gene            36170..37369
                     /locus_tag="KJGOEPEG_00040"
     CDS             36170..37369
                     /locus_tag="KJGOEPEG_00040"
                     /inference="ab initio prediction:Prodigal:2.6"
                     /codon_start=1
                     /transl_table=11
                     /product="hypothetical protein"
                     /protein_id="X:KJGOEPEG_00040"
                     /translation="MSKFLSIFDIYTVGILDYENFLKLGIIYFHAFGVVIGFLLGFSK
                     LYSSDGFSKSYGSVLQSAAFFLILNNGILIDQGILRYDSRILFGSYYGLVLYSSLAVI
                     VCFNYLFESLDNPWIYCKRLLAIIPITILFSYFIPVYYFISFIDILGIVISIFTFIWS
                     LRKVLNTKKSILYFNLPFLSLLISICFVFDFFGTIFDKKDFLFFAELIPGSVICYSIF
                     LERFFPSLFGKVIVSIPDTNLVKEIELETIPTPEAKEIKKYKYPHRDLLEGIELEKVN
                     TKLNHFIDSKGFIDEELRLPDFAADLGLTTHQASYYLNQYLNMSYTEFLQFHRINEVK
                     NMIRIKLNYNLLTIALECGFNSASSFHRACIKFTGKSPRELKIYIQSNEDSSLTILKK
                     PKIQSHS"
     gene            complement(37543..38166)
                     /locus_tag="KJGOEPEG_00041"
     CDS             complement(37543..38166)
                     /locus_tag="KJGOEPEG_00041"
                     /inference="ab initio prediction:Prodigal:2.6"
                     /codon_start=1
                     /transl_table=11
                     /product="hypothetical protein"
                     /protein_id="X:KJGOEPEG_00041"
                     /translation="MKEIYNVKKIAYGLFALFQLANCSGNVYYWRHITHKIPDLSESY
                     IRVKMPKQFYYGKITYINNTYHARLFLEDKNNRFKPSILINPNRGLNILEQWYGTGQF
                     ELVTGCVYKIPIPDGDNLFEFYIGIPKILPASLIKNILVPKGHSLILQFEVKETEISY
                     VHLWDQAFTKPKDIVPIVEKKPKLEIIASVEPNPDPDEDKLCEIPKD"
     gene            complement(38150..38479)
                     /locus_tag="KJGOEPEG_00042"
     CDS             complement(38150..38479)
                     /locus_tag="KJGOEPEG_00042"
                     /inference="ab initio prediction:Prodigal:2.6"
                     /codon_start=1
                     /transl_table=11
                     /product="hypothetical protein"
                     /protein_id="X:KJGOEPEG_00042"
                     /translation="MGLLCDCWATCSDGGVCAAIYGIGATAGSAAYGPSNPYATSLLS
                     NEIPLLGINFRLAGKIYTLGSGLNFLKNGDLLSAGIAIVDFNSPVPIGTPIKIGQAVG
                     KTCEGNL"
     gene            complement(38671..39351)
                     /locus_tag="KJGOEPEG_00043"
     CDS             complement(38671..39351)
                     /locus_tag="KJGOEPEG_00043"
                     /inference="ab initio prediction:Prodigal:2.6"
                     /codon_start=1
                     /transl_table=11
                     /product="hypothetical protein"
                     /protein_id="X:KJGOEPEG_00043"
                     /translation="MGKLKVFNRRFVFVFLILSISLVFFSCAGYSYEGYYPVPITTSE
                     NTYIRFRFENKRSEEEKQLLNDKDRYWKFFSYGFHVWIWTKDRVFKNLKEYRTINPEM
                     SYWQRYYKPGTLYYRVGVNSLRFVEGCEYKMPIPVGKTKYKFSFGVNDPDRAAALVKT
                     IDVPPNHSIRVVFDIGGPPQDDDEEDENVIRSRDFKKKRVPIRISVEPNPEPDEDKIC
                     ELPKHPRD"
     gene            complement(39339..39779)
                     /locus_tag="KJGOEPEG_00044"
     CDS             complement(39339..39779)
                     /locus_tag="KJGOEPEG_00044"
                     /inference="ab initio prediction:Prodigal:2.6"
                     /codon_start=1
                     /transl_table=11
                     /product="hypothetical protein"
                     /protein_id="X:KJGOEPEG_00044"
                     /translation="MQGYLAGGVSKSSFNNIHWDEKSARLGGCYGAAITFGGLLASGP
                     VMGAVGLASIVAETAFGNFANQAWGALNDTTGFGVPGTSVLNFMSYELTLYSLATGDY
                     KGAGIDVIGYAAQAFGTKSPVGFAIKTGLKVGGEVEKGCKGWVN"
     gene            complement(39866..40480)
                     /locus_tag="KJGOEPEG_00045"
     CDS             complement(39866..40480)
                     /locus_tag="KJGOEPEG_00045"
                     /inference="ab initio prediction:Prodigal:2.6"
                     /codon_start=1
                     /transl_table=11
                     /product="hypothetical protein"
                     /protein_id="X:KJGOEPEG_00045"
                     /translation="MKQKLQFRATIKIMILAFFTFGHLGCIGLGSRIPPYKPITNTDR
                     SYVKFNFKVSDKEISNSNFALMIYWYNKELIFYEPFLLNPHSAYWVEKYHLKDTGVRV
                     GKLYEGCDYRMPAPLGKRRYEFLFVYFHNNSPKQTVKLEKVIDLPPNHSIRLNVVPAK
                     LPYPNPKDWTQKIENNNAPEVEIIAIVEPNPEPDEDKPCEIPKD"
     gene            complement(40477..40890)
                     /locus_tag="KJGOEPEG_00046"
     CDS             complement(40477..40890)
                     /locus_tag="KJGOEPEG_00046"
                     /inference="ab initio prediction:Prodigal:2.6"
                     /codon_start=1
                     /transl_table=11
                     /product="hypothetical protein"
                     /protein_id="X:KJGOEPEG_00046"
                     /translation="MQAYATGGYSKSSFNNIHWDEKSARKWACYATAGQLAAMAYYGY
                     LEVNAVLGVAASKGNAVAGAWVNFNEVPVVGPFSGLDIATSHLLAYDIATGDWKGASA
                     SVTGYAIKAAIGKSVPIGLLISGGEYVGKTCEGPL"
     gene            complement(40932..41483)
                     /locus_tag="KJGOEPEG_00047"
     CDS             complement(40932..41483)
                     /locus_tag="KJGOEPEG_00047"
                     /inference="ab initio prediction:Prodigal:2.6"
                     /codon_start=1
                     /transl_table=11
                     /product="hypothetical protein"
                     /protein_id="X:KJGOEPEG_00047"
                     /translation="MRMRIVLIMLILNIIDCSYYIPYKFMRLPIDQSNNSFLIFKYNG
                     IQENRKTNRYILNPVLRYGETYLSPAYNLNPENDFWQIFYSNPTDLPYSMRISGTSQY
                     VYYTEGCEYYIPIPTGEYYIDINFRRVGQAGFVRQKVKIIDQQSLYLNFTEIPDDLHK
                     IMLNLHLRETKPKGSIEKCIYKD"
     gene            complement(41480..41992)
                     /locus_tag="KJGOEPEG_00048"
     CDS             complement(41480..41992)
                     /locus_tag="KJGOEPEG_00048"
                     /inference="ab initio prediction:Prodigal:2.6"
                     /codon_start=1
                     /transl_table=11
                     /product="hypothetical protein"
                     /protein_id="X:KJGOEPEG_00048"
                     /translation="MLGGAIAGTGLALAGLTAASFIVGCTALAVATVAGFAATGAALG
                     SILSPYALQGYLAGGVSKSSFNNIHWDEKSARLGGCYGAAITFGGLLASGPYMGYAGL
                     VEIYAIVPKIVQYASYISTAYSLIKGDWKSVGADIASYALNAVFEKEIPIGLGIKYAE
                     GVSKFCKENQ"
     gene            complement(42082..42762)
                     /locus_tag="KJGOEPEG_00049"
     CDS             complement(42082..42762)
                     /locus_tag="KJGOEPEG_00049"
                     /inference="ab initio prediction:Prodigal:2.6"
                     /codon_start=1
                     /transl_table=11
                     /product="hypothetical protein"
                     /protein_id="X:KJGOEPEG_00049"
                     /translation="MGKLKVFKKRFVFVFLILSISLVFFSCAGYYYEGYYPVPITTSE
                     NTYIRFRFENKRSEEEKQLLNDKDRYWKFFSYGFHVWIWTKDRVFKNLKEYRTINPEM
                     SYWQRYYKPGTLYYRVGVDSLTFVEGCEYKMPIPVGKTKYKFSFGVNDPDRVAELVKT
                     IDVPPNHSIRVVFDIGGPPQDDDEEDENVIRSRDFKKKRVPIRISVEPNPEPDEDKIC
                     ELPKHPRD"
     gene            complement(42750..46634)
                     /locus_tag="KJGOEPEG_00050"
     CDS             complement(42750..46634)
                     /locus_tag="KJGOEPEG_00050"
                     /inference="ab initio prediction:Prodigal:2.6"
                     /codon_start=1
                     /transl_table=11
                     /product="hypothetical protein"
                     /protein_id="X:KJGOEPEG_00050"
                     /translation="MTARKEFIYNGNFLSFVREKIDTNVFSESQFLNFDGYGNPTQIM
                     DIRGNILNIEYDTMVHKFPIRVTNSFGHVSQKTYDLTRGLELTNTDSNGNIMENKYDL
                     FGRIVAVKIPGSLDWTKTIEYTNTGSITNARAKTSYNSDENTVSWSEEIVNLKDDVTI
                     KRGSLVNGLVLTEATYKDKAGKILRKIEPHLEGQETLGIKDYEYDGNHDLIRVTSNEG
                     TETTILYNGYTTTTVTRSGSEIISTLIEVKNGLGQTLSKTSNGKTIQYGYTLKGDVSR
                     ILDPENGQTLISYDFSGKQTSVSNTNSGTIQYQYDTSGNLIEERYANGSRVSLTYDVL
                     GRVLSKTATSSNGNQIHNYEYDLPSSSNGIGRLSRVTDELGTTEFSYDVRGNQTVLKK
                     TIPQEDNLVLLLEKRYNLQNKVTDVIYPEGTKINHKYSESGYLNGITLTPNDGSTSEH
                     PLVSYRGPLIEGNRVKIIKELGNGVWTDIYVDKITKRALETVTKSGVNVYENVAYSYD
                     SKGNLSQIEDKMNSSRTQNFTYDELNRLTQASGKYGTENYVYTDTGKILQKGDKTFSY
                     TDPAHTNAVTHVTSPGYIGDFGYDASGNMISRNGATLSYDGFQKMRRMDTIEQGTIEY
                     EYDFTGTRIIKSRQIDGSKVVSLGGLYEISYQAGTAPQHTLYFKGGGGELIGQWTTQT
                     AILRTNPSTALIPFSSEWKIEMNGKLNGIYYKSLTLLGLVRNFLRTNPLGVISGILIL
                     LILGICFVLLHSGDVIEGIQLKFLTPLTMVSMLMFVTNCNGLLQGGGGDDPPWLFAPL
                     VLPAGTPSFNTTPTQSGNSGIPLGGSPVNGFVFFNTDHLGSVTVVMDGYGNRLGGGEW
                     GGVSHVSYKPYGEVQRNDSQGPDIFRYKYTGQEEDRDTGLYYYKARYYDSMIGRFTQS
                     DSILDTSRAMSMDLYMYTEGNPINHTDPSGHSIGVGTIAAVTFPTFVLPTIGAAAAVA
                     SVVAVFAVTTALSVIAISGAAASIGMMTMAAGAGLGVAALNMVGSTTLLTAGAGVATV
                     GAVGSMSLTSGIEVIGLSGLGAGAAASTALMLGGAIAGTGLALAGVALAGLTAASFIV
                     GCTALAVATVAGFAATGAVYTAIGLGALAIGVTLGVGGVLFASAAAAVGAALGSILSP
                     YSLQGYLAGGVSKSSFNNIHWDEKSARLGGCYGAAITFGGLLASGPVMGGMGLISAMG
                     WASSDSVVYQTYKAFAKTPQFGVPGTTVLDLMSYELTLYSLATGNYKGAGIDAIGYAA
                     KPFDKGFPVGFAIKTGLKVGGEVEKGCKGWVN"
     gene            complement(46762..49986)
                     /locus_tag="KJGOEPEG_00051"
     CDS             complement(46762..49986)
                     /locus_tag="KJGOEPEG_00051"
                     /inference="ab initio prediction:Prodigal:2.6"
                     /codon_start=1
                     /transl_table=11
                     /product="hypothetical protein"
                     /protein_id="X:KJGOEPEG_00051"
                     /translation="MKRYVGFFFLSVSFLFLFNFSLLSGIRKFFSLSLPSEESVIPQT
                     MPKLNVDSFGKTSFSYPIIVPPGAGDVVPKLTIRYYSSPLDGGILGKSFSLEGIPIVQ
                     VNSSYGWSESNTRFISTMGGEFISDSNGFYYSKTQTSLKITRLLDGAWKIEEKNGTEY
                     HFGTTTDSKIYAQSPDTGKVITWGLKSVRDPFGNGYDISYDSEGLLNGLLLPSSIVYV
                     HGNGRISFRYTNETSGFISVLFNSNVRQKHSKYLSNIDVYAKDQNGSESRSESYSFDY
                     SYDDTSRLLKTIRRANYEPLTLTYTNRSEDSLSSPWINRSLADGFSLTFRTIQEGLQS
                     AYDTGVTACLCTANAGCMATAGPWAIAICGWATQNIWDVHVNGVETSFAGALDVNGDT
                     IPEYVRVLGPKNDQRFYITDLSTSGDVLNSTLPIDSSPLGSPLNLTSTGRIFPGDFNG
                     DGKSDFLIFEKSGVPIRIYWGPNFSDSYANVTSFVPPTQDKRGKHFVADMNGDGLSDF
                     VQANASLGLEVYLSNGNTLNYSQTLSFSDYGLEFQLFADLDKNGIPDFIRMEGLPGSR
                     RLIVTFLSCNTNVLSVSGPDAILNESGTSFGESGNRFFADTNGDGYLDFITMSSGTYI
                     HQYHFNGKIFQTDNIWQYINNVSLLDDIGNPFLPGTYGYANYDINHDGRMDRVTRSGE
                     TGYLVEFRRGNGSYSSPILVMPNQDTYVDINEDDEIDRLRIGYFFFIVQIQVWFGPDD
                     SYAWTDIDNNQMAIPTPTPDESASLSSMGYNNWKNKKEFTDLNRDGRADLVYYQNGQI
                     NVRLARLNSSGWVYYPLFSDYSWNSGGLLQSLDFNGDGVTELVGVSSNPQNYSDWTPS
                     PNPVLPSILIRQVPFRSNTTLEILRFEPKVPDGLIQNIYQGTESDYHQVTKIEYDLKK
                     NHLNSQPAGQRINPNAITPVKPNVYPFLAPEPVIKSVSSYGWDGSNEYLIAKTDYTFS
                     TPRFFRGGLRKSSLLGYETVSSFDSLTGTNTVRMFGYSDPDLAGLETSLTISKSGNVI
                     HSSTQNYSKTILLNGTVWVRPVSTTESIYRSGILFQSVNTTFFI"
     gene            50453..51337
                     /locus_tag="KJGOEPEG_00052"
     CDS             50453..51337
                     /locus_tag="KJGOEPEG_00052"
                     /inference="ab initio prediction:Prodigal:2.6"
                     /codon_start=1
                     /transl_table=11
                     /product="hypothetical protein"
                     /protein_id="X:KJGOEPEG_00052"
                     /translation="MTKELIHYILFFACIGTFKSGLFASELLFKSGEAFLIEEVNESA
                     DVVNVRWKGRQFRIPKSEIQRIDYSKKGPESSYNYSEFRLTDGSQVRGIIVETKKDKL
                     VFRTELGFVEIEKSKIQNLNENSLEKESPNLPDKYLSGRSGENLLYVGGSILLQTTTG
                     PSHKTNPGTIGAGLFIEKGFINHPLWFFGFLSEYSVAPGAQGSISFWNQSLYVGKQLG
                     ASAPYFLFGGGVTSVQWKNDSRFLNGTDPELLGELGWAWEFNNGSRLRLGIRSQCTLE
                     SGDSFCRSGIRISWGILL"
     gene            51334..52824
                     /locus_tag="KJGOEPEG_00053"
     CDS             51334..52824
                     /locus_tag="KJGOEPEG_00053"
                     /inference="ab initio prediction:Prodigal:2.6"
                     /codon_start=1
                     /transl_table=11
                     /product="hypothetical protein"
                     /protein_id="X:KJGOEPEG_00053"
                     /translation="MNKFQIFRIWKSYENFIRIKIILRKQNWFRSKIESDSILKRRNI
                     FFLILYLSIFPLSNCLNSPLSNIHDAQNEKVTLAFVSQIGPRSATITWECSHSLPGSI
                     LYGKSGLGSVVTSLENSKVHSMTLPNLESNTDYLAFVFCSNSTDKLQSIPLTFKTWIS
                     DFPNRTRGLWVIGGMGADASPVREIDFFDPVTSTWYPSATSIPTPRVFANVVSHKNKI
                     YVIGGMEKQGINYVTSKKTEVYDPYLDQWTTLSDMPVANQGGVIASVGEEIFIISGTT
                     TNDMTTGTILNTVSRLAPGIGQNGLWQNYLSLTAIFSRVDMSGCGLNGNIFFTGGRFT
                     NDGTPQATSDSFSPSINSTSAAGEPSITIARHGAGSTCVKPLNSDPYPTDPEWIAVIG
                     GSTGTSTLQPITSITTSNRTDFYQNGTVAFAIGPILPVAVYFPGVEASYETRKLFVFG
                     GASALNIPTDSVYSIGLQNPIASNWSLDSLKMPRARYAHKVIRIDR"
     gene            52875..53456
                     /locus_tag="KJGOEPEG_00054"
     CDS             52875..53456
                     /locus_tag="KJGOEPEG_00054"
                     /inference="ab initio prediction:Prodigal:2.6"
                     /codon_start=1
                     /transl_table=11
                     /product="hypothetical protein"
                     /protein_id="X:KJGOEPEG_00054"
                     /translation="MLILLTKDSFPDEMSGGHENAKMFIEEKRYIEAEKLAISLLTNN
                     PSDVTAEYILTSAWVGLGREEAKKGNLDKAIELLQKARQKWPFDQDLKKEIELLGNIS
                     SKKNVSSNSSQNRKPSNSQSIILLDSELFRSIDDLKSELHSTIVSLKDTHSYNKKQES
                     FSKKEILFLGLILIFTLVSSLNLYFTFLLWKRK"
     gene            complement(53637..55076)
                     /locus_tag="KJGOEPEG_00055"
     CDS             complement(53637..55076)
                     /locus_tag="KJGOEPEG_00055"
                     /inference="ab initio prediction:Prodigal:2.6"
                     /codon_start=1
                     /transl_table=11
                     /product="hypothetical protein"
                     /protein_id="X:KJGOEPEG_00055"
                     /translation="MTEVVHYALVIAHAIESLPLSRAKRQLLSKITDLDIAGRINGFG
                     GCIAKNKTLGEEVGLAETTVSKYIREMRREGYIISGEFHGHYRILNSSLHDTVVKERY
                     EYNLQKQITKYTSLSSTNILESTNQSTGSAPYKRTGDCISNQSTNQTNNKKKVQTSSL
                     SKITWENILEHSKNLILKEWGGYDHNPERENAKIKSWKKLVPENPGVVLETLKKLIHI
                     RRSEEYKADRFWGTIPVNITSTYSYKDIIKNTYNLLTQVGSKGPLVTENKKEVKTESK
                     VIDPFKNEPTWEGFLVWAKERLSKTSYENLKELKIKFENEGLYIIGEINDSLKMIVSK
                     YFNEEAKLKTEIKFVKEEELQEKEQNFNSNKKLDPSNQENQTQPNQESSISVDQSENQ
                     DIKTFSDYISVDKVIHEFMSHSSLKLNRPDLEEIRKLRISYDLEKIVIYDPLPERLKN
                     HIRDYFYSHPQRMIALQFEEGKNKFHVAA"
     gene            complement(55451..56155)
                     /locus_tag="KJGOEPEG_00056"
     CDS             complement(55451..56155)
                     /locus_tag="KJGOEPEG_00056"
                     /inference="ab initio prediction:Prodigal:2.6"
                     /codon_start=1
                     /transl_table=11
                     /product="hypothetical protein"
                     /protein_id="X:KJGOEPEG_00056"
                     /translation="MSAKTKASTQPLRKIGNQTYLLSKMKLSPELLEVQHLMPISTVD
                     YNNLLNSISKDGIKDAIRGYFDSNRIFNIFSGANRHRAGLESGKLDGPIEVYEGGTWN
                     ERVEFCLDENLARRHFTTGQKRALIEFKLKLNPAYSDREIASTLSVDHKTVGATRKRL
                     ESTGEIPQLRSRIGSDGKRRTKQENLLLNNNGLSIKKQISILKGELKTLYSQRKNLNS
                     EIQAKEARLSILQKKA"
     gene            complement(56152..56895)
                     /locus_tag="KJGOEPEG_00057"
     CDS             complement(56152..56895)
                     /locus_tag="KJGOEPEG_00057"
                     /inference="ab initio prediction:Prodigal:2.6"
                     /codon_start=1
                     /transl_table=11
                     /product="hypothetical protein"
                     /protein_id="X:KJGOEPEG_00057"
                     /translation="MEVIAVVNQKGGSGKSSTSTIIAKSIADTGKKVLIVDTDPQGGI
                     TSLLLPKPSAEEKRKGIYDILVGEEPEFNVNVVLTNHSNIGDRLYIIPADHRFDLIYS
                     TISPFALKQCLEDFASKNFDVVIIDTPPTVQGITRSAILFANKIIIPCEISQQAHGPT
                     EYTINEVLNLDKTPNIVYIGWQEPDPKGEGLDDRNGRLFKKTFDKFVIGNLPKNKTNI
                     SFASEDKKITDNLRNVLLSNAVSIVGKAS"
     gene            complement(57451..57828)
                     /locus_tag="KJGOEPEG_00058"
     CDS             complement(57451..57828)
                     /locus_tag="KJGOEPEG_00058"
                     /inference="ab initio prediction:Prodigal:2.6"
                     /codon_start=1
                     /transl_table=11
                     /product="hypothetical protein"
                     /protein_id="X:KJGOEPEG_00058"
                     /translation="MSTPFERLSAIDDDLKLSHSRMAVELGVNRSTYYKYKNGTLAIP
                     KSILIILRLKGYDDHWVLSGKGQMKLKDSAQLVEMQKRLKLISKLDSYGVLDSIEKLP
                     ETPSSVQKKIIQEFFIFLASKFV"
     gene            complement(58036..58278)
                     /locus_tag="KJGOEPEG_00059"
     CDS             complement(58036..58278)
                     /locus_tag="KJGOEPEG_00059"
                     /inference="ab initio prediction:Prodigal:2.6"
                     /codon_start=1
                     /transl_table=11
                     /product="hypothetical protein"
                     /protein_id="X:KJGOEPEG_00059"
                     /translation="MNSLNYEKGASFFTIWRFENRNKIYGHFGKLQKFSKFESNSKMV
                     LESFKTITLNMQSKLRCFSLFKNVGNYVLFGIQSLS"
     gene            complement(58383..58661)
                     /locus_tag="KJGOEPEG_00060"
     CDS             complement(58383..58661)
                     /locus_tag="KJGOEPEG_00060"
                     /inference="ab initio prediction:Prodigal:2.6"
                     /codon_start=1
                     /transl_table=11
                     /product="hypothetical protein"
                     /protein_id="X:KJGOEPEG_00060"
                     /translation="MGFNLCVLVLLEFDLKKGEKLFGLHFRFFLKSVFQLGNSRLGFP
                     SLGRSVLQSSEFNKIPTIVQKNLVVTHVRELEFPFYREKIYLLFVSIQ"
     gene            58851..60047
                     /locus_tag="KJGOEPEG_00061"
     CDS             58851..60047
                     /locus_tag="KJGOEPEG_00061"
                     /inference="ab initio prediction:Prodigal:2.6"
                     /codon_start=1
                     /transl_table=11
                     /product="hypothetical protein"
                     /protein_id="X:KJGOEPEG_00061"
                     /translation="MNDTPRVFRVKKDRNFTIVKNNFIDDARLSMKATAILLLALRYP
                     DHWRMSVKTMAKFKSDKDSSIASGFKELVTFGYAEFRKGKDPVTGRFNSGWYFFEESQ
                     KPEVPFEVKPTENKRIENQRELFLKEVKESNRKGNPVLDFPQPANPGQENQPLSSTIY
                     QGLSKQVLFKQILNTSREYGPPAKTHLEEQKQNLNKPKPLSRFQFPDSWLTKFQDYYF
                     REHGSEMGQPDSELKALNSLYEISKGDWNLIESKIQTLIQLRKQDSRFWYEQSLSPES
                     IAKFWSRLFERKVKPTEKNTKRNEPQNKSIGAESKYNESKTIQKTPIEEINNLDPYKC
                     FLGWGKSKLLKSQLEYYEQNSDPFKYEGTKKILFEKFVNEVYPGLVSNSEVKKTTIEN
                     RKGSAA"
     gene            60410..61846
                     /locus_tag="KJGOEPEG_00062"
     CDS             60410..61846
                     /locus_tag="KJGOEPEG_00062"
                     /inference="ab initio prediction:Prodigal:2.6"
                     /codon_start=1
                     /transl_table=11
                     /product="hypothetical protein"
                     /protein_id="X:KJGOEPEG_00062"
                     /translation="MLIQNISISTFCRLSLLLILSSYFIQNCRKPKPIGNGYVLLGGL
                     CVHKEPTYRSECFDSLRRGTSIQILEYKIKDKEEKNNLLWYRVQVGSIDGFISVDEEI
                     SNGSFVSIFPIESKVQYVDASVLRVRSMPSLLGQVIETIPKGTAVSVVGSTPYKMKIE
                     DKYDGWAEVITPSGKVGFSYSGFLNTKTEIYAETDLEPLNGILILSSNQSPTFWSNPG
                     VELGQLDGCKSDRPGKYLNVEGVKLVNKEKYFLVKRKINYYGYNSLEYEGCINGWVLD
                     YVGDFVENFYDWSAKQYGDSFDPKLVQILHENTEPLMDLSTLVVNDLGNSGKKGEALF
                     EISYEAIDDDFNQKWKIHKLYAKNKEGYFELMDNLGRESHSEDFDNDGIGEWIVKTSL
                     RSGERTTYYSRSGNTFKPFLEIEDSEYNPCGIKINDSTDIGAYRESMDLPSPQCSVDI
                     TKTIFTFTIQNKKIGYKFSKGELVALKK"
     gene            62122..62991
                     /locus_tag="KJGOEPEG_00063"
     CDS             62122..62991
                     /locus_tag="KJGOEPEG_00063"
                     /inference="ab initio prediction:Prodigal:2.6"
                     /codon_start=1
                     /transl_table=11
                     /product="hypothetical protein"
                     /protein_id="X:KJGOEPEG_00063"
                     /translation="MSWCLNCHSPLLSKGENEKDHRKRILKEEGVSCIVCHVREEKIL
                     VAKKPEFNSLVHEYLETPILKSSEFCASCHQFNFPANKSLTEAMHKEFKYSNLPMQNT
                     YNEWKQSIWDDKKNCQSCHLFPKTKRSHSFPGGHDLNYLSDAFNVQLQRISQREFVLI
                     VSLNKTGHAFPTGDLFRALRIHVLNDKDQLIKEWTLKKTYTLSLDKSPESSPKSLIND
                     FVFQPQADKKKPSAQQFHFTLTKESTFLKYRLYIDYLNGFSHAFGKIPLENSILLFKK
                     GMLEVVPVEADQG"
     gene            complement(64146..65036)
                     /locus_tag="KJGOEPEG_00064"
     CDS             complement(64146..65036)
                     /locus_tag="KJGOEPEG_00064"
                     /inference="ab initio prediction:Prodigal:2.6"
                     /codon_start=1
                     /transl_table=11
                     /product="hypothetical protein"
                     /protein_id="X:KJGOEPEG_00064"
                     /translation="MNNPFIEKPSPLEEDSMIKLAQKGDQKAIEEIIKKHQPWIYNIV
                     IRMVYDPEEALDITQEILIKVIQKLSTFKGKSKLSTWIYRIAVNYILRMKKSQVESMS
                     SSFSSYGKDLDSIKNKSLPKEETQGVERKLLIEEAKISCMTGMLLCLNRDQRIIFILG
                     EIFSVSDMVGSKIMNISRTNFRKKLSRARKDLYNFMNEKCGLVNKINPCRCSRKTKGF
                     IELGVVNPKNLKFSNTSLKTIQKIAPRKSEEYDTYVETKYATLYRKHKFFIPPNQENN
                     LRLMFQDPKFTEIFNLSTKS"
     gene            complement(65354..65704)
                     /locus_tag="KJGOEPEG_00065"
     CDS             complement(65354..65704)
                     /locus_tag="KJGOEPEG_00065"
                     /inference="ab initio prediction:Prodigal:2.6"
                     /codon_start=1
                     /transl_table=11
                     /product="hypothetical protein"
                     /protein_id="X:KJGOEPEG_00065"
                     /translation="MIKNKNDEVSTEWIIEWAPFTLLDDKNESLLLKTSEDLQKNFLS
                     KQEGFIKRELLKSSNNRWVDLVYWKNKETAEKAMKNAASSSICSQYFSLMVEADHNNP
                     SEGVSIFAIAEIYH"
ORIGIN      
        1 atgacaaacc cacacgaccg tttaatccgg gaaaccttac aggacaaaga agatgcgatt
       61 tcctttttta aaaatagttt acccgaaaaa gtaatcgaac ttttggatct aaacggatta
      121 gaacttactc aatctagttt tatttcagaa aacttaaaag aagaacaaac cgatctactc
      181 tttcagattc cactgaaatc cgggaaaaaa gcaaacatct atcttctatt tgaacataaa
      241 agttatttgg atgaagcagt ctttagccaa ctattaggat atatatccgc aatttacaag
      301 tctcaatata ggacggataa aagatattca gtggtgattc cgtttgtgtt ctatcacggt
      361 gaaaggactt ggactttagg aaatagtttt caagataggt ttatactctc taaaaacgaa
      421 gaggaagtat ttaaaaaata cattccagat tttgaattag aattatttga tctgtctaaa
      481 gtggatctaa atcgattgga aagtatcacc ctaagagtga ttttaggagt ggttcaaaaa
      541 atatgggaag gggatagttc atttttaggt tatttaggag aagtatttga actcttaaca
      601 ggtctaaaaa acgaatcgaa aagggttgaa attttccaaa aactgttttt gtatatatac
      661 aacttacgag aatttaaacc gactgaaatt acaagtttac tcagtcattc aaggtataat
      721 agggaatacg aggatttgat tatgacaaca gctgagaaat taagaaaaga aggtaaagtt
      781 gaaggtaaaa tcgaagatgc caaaaatatg ttattaaatg gtgccagttt agaatttgta
      841 ttaaaggtta ccggatttac agaacaagag ttaaaagacc atggagtcat ataacctgta
      901 aagttaagaa cagatcggac attcactcag tattgaatac gaagtccgtt tctcagattc
      961 ttgcgaactt tattatgcca aatcacaagt tttagctgga tttagaatcc cgtattcttc
     1021 cctcactttc cctcactttt cctcgaattt cctcacaaca aacttaggat tgtttttaaa
     1081 tgaagtaggg cattcgtttt caagaatgta gaaagaactt ctttccttag atgtgattat
     1141 ttggaattcg agatctagaa acgttttgaa actttaagta gaaaacaaaa gtcttttata
     1201 tctacgaatt tcggcacaat aatgtactat ctttgaacca gattttttgg agacgaaata
     1261 tatccggttc aaaaatgatt tggatcttta tggagttttt cgttttgaat tctttttgta
     1321 atgagcagaa aagagacagt cgtttttttg gccttatatt gtttccgata ttttactttt
     1381 ttaaaaaact cggaagtggg gttttacagg gtttttcaca tgcaaaaccc ctgtttcata
     1441 aaaatcaaaa ttacaagatc aggatatact tctcttattt tccgatattt catttttgat
     1501 tatctgagtt tcttttctca gaagggtatt tacgttatca ggattttttc gtcttgaata
     1561 tcaaaacaga actgttttag gagaatggaa aaaagttcac tggttaaaat ggaaagtatc
     1621 gattggcctt agtacaatca attagaaagt ccagaaacaa ttccaaagtt atttgaaaga
     1681 actcaaacaa atgccaagtg aaagaggata gaattaaaat tacaaataaa gatccgtacg
     1741 aagttattag agtagggtag tcaaacttcc aaaaggacgt aagtataaaa tggagttcaa
     1801 atagattcga gactaggact taaaaaatct tagaactgta tattctttag gaaacaaaaa
     1861 agatacaaat ttttttgaat cgtagtaggg aagtaggttt ataaaaagtc agtatttttt
     1921 atttaaagtt ccaaaatcaa acaactcata acgataatac ttaaagggcc ttcaataaac
     1981 taaagaatgt tctaaatacg aagtcccatt aaaacgatta cgaactgttc aatagtttta
     2041 aaatccctcc gtttttagtg aatgatcagg ttttgattca agttttttta tttgaacaga
     2101 atcaatttac tttagtataa aaacttagaa tgagtctcca cagaaattct ctcacttcta
     2161 tgaccctttg gcaaaataaa aatcttagtc agtaagatgt ttattcgatt catatcaaaa
     2221 aaacaggccc ttttatcaaa ggaatatatt tgttgtagga agactgtaga atctgacttt
     2281 tcttaagaat ctctatccag gaaaaaacga gccaaaacag gacaatttga aaaaagtgat
     2341 attttttaag aaagtaggta atttctaaga atattcaaaa agtagcatgt tctttctata
     2401 actttgaatc cattttttag agaaattcga tttcaggaaa tttaaggaaa tttcaggtca
     2461 aatttcgacc ccctaaaatc ctgaaaattt gaggtttgga agtgaatttt ctttgttttg
     2521 gatcttgaaa agagaaagtg gaatctctgg gatcaaattt tagatttagg taaaacattt
     2581 ataatcttaa aacaatattc aaatgattcc cagaaacaca aagagttaga agctaagttg
     2641 aaatattttc gatgctcttt caaaagtagg taaaggaacc agtttgtata aaaatcttat
     2701 cgatgaaaac tcaaagtaac acgattatct aaactgtttt agtcaatagg aattcaggta
     2761 gggtagggca tgttaaaatg aaataaataa tttccatgat ataaagacag tcaaaaccaa
     2821 attgtttcct ttaggaacat tgacctaaat aaaagtcctt gttttataaa aaccaaaact
     2881 ctttaaatca aaagatagta gtttgttttg ttgtagtctt aatagtttga agagtaggca
     2941 aaattgtgag agaggaaatt ggaggaaaat ggagggaaaa attcgggagt aaaaactgta
     3001 tttaattgct taagacttac tatcttcaag ggatgattaa gaaccataga tttggttgta
     3061 tgtgtttata gttttaaaaa aagagattcc tttctcttct aagatttgaa acaaagctaa
     3121 aaaaacagaa accttacaaa gataaatttg taagggagaa gataaaagac cgaattacaa
     3181 aaagtagttt cctcaaaata tctttccagt tgaaagtaaa agaaaagaac caagccgatg
     3241 tctaaaaact tttttccatt aaccaatgat ttgatgttta agatcttgtt tgtcaaagaa
     3301 ccggatctac tgatttcaat attaaacagt gtgttatttc cggatgggga acatacgatt
     3361 cgaaacatta aaatactgaa tccggagctt gtaggatcgt ctccgaatga taaacgttcg
     3421 tatttagata tacgtgctca agatgaggat ggaaaaatat ttcatgtaga aatccaagta
     3481 gctcatcaga gctctttcgt gaagagaagt ttgtattatc tttcaggact aattcgggat
     3541 cagttgaacc gaggttctat gtattccgat ttgaagccag tgtatcagat aaatatagtt
     3601 gactttgatt taattccttc ggagaatttt catagtaagt ttaaatttag agaagagtct
     3661 aatcctgaca tcattttaac agacgacgta gagattcatt ttttagagtt gtgcaagttt
     3721 gtcaaaagag acgtaaggga attaaggaat aatttagaaa tctggttgta tgtgttaaaa
     3781 catacgtccg agttggagga agaagaaatg agaattttag tagataaaac tccagattta
     3841 agtaaggcat ttacaatctt agaacagtat tcaaatgatc ctcagaaacg caatgagtta
     3901 gaagcaaagt taaaatcaga ccgcgactat gcgtatgact tggcggctcg ttttgaagcg
     3961 ggtgaactac aagggataga aaagggtgca gagaaagaaa agttaaaatc cgctcgtaag
     4021 atgcttcaga aaggtatgga tgttgatatg atcttagaaa tcactggttt gagtaaaaag
     4081 gatctaaaag accacgggat gctataacct gtaaagttga gaatagatta ctcacttcgt
     4141 tttgaatacg gaggcgttgt cgtatcttgt ggcccaattc acgaattgta aatggaatat
     4201 taaagatata taaaatactt ctgtattcag gtatttattc ataaggataa aaatgcttga
     4261 gtatcctatc gattttttgc aggtctatag aacatagttt ctgtactact ttttcaggcc
     4321 gttactggat tcgtctaaac ttgattacat caaatcgcaa gttctatctg gattgagaac
     4381 tcgtattctt ttccctcact tttcctcgaa tttcctcacc taacaaactt aggtagtagg
     4441 gcattcgttt tcaaaatatt tagtggagtc aaagaagacg ttcataaagc actcaaatcc
     4501 aaacagttaa aaaaagcggt cgccttggat gctaaggatt taatcaaaga actaattcat
     4561 aaaaaagaaa atgaatcttt acaaatagaa gtaatctcca ttatttaaaa taccatgtca
     4621 gatatgacaa acccacacga ccgtttaatc cgggaaacct tacgggacaa agaggacgcg
     4681 atttcctttt ttaaaaatag tttacccgaa aaagtaatcg aacttttgga tctaaacgga
     4741 ttagaactta cacaatctag ttttatttca gaaaacttaa aagaagaaca aaccgatcta
     4801 ctttttcaga ttccactgaa atccgggaaa aaagcaaaca tctatcttct atttgaacat
     4861 aaaagttatt tggatgaagc agtttttagt caactcttag gatatatatc cgcgatctac
     4921 aaatctcaat ataggacgga taaaagatat tcagtcgtaa ttccatttgt attctatcac
     4981 ggtgaaagga cttggacttt aggaaatagt tttcaagata ggtttatact ttccaaaaac
     5041 gaagaggaag tatttaaaaa atacatacca gattttgaat tagaattatt tgatctgtcg
     5101 aaagtagatc taaaccgatt ggaaagtatt accctaagag tcattttagg agtggttcaa
     5161 aaaatatggg aaggggatgc ttcattttta ggttatttag gagaagtatt tgaactctta
     5221 acaggtctaa aaaacgaatc gaaaagggtt gaaattttcc aaaaactgtt tttgtatata
     5281 tttaatgtaa gagagattaa accaactgaa attacaagtt tactcagtca ttcaaggtat
     5341 aatagggaat acgaggattt gattatgaca acagccgaaa agttaagaaa agaaggtaaa
     5401 atcgagggta aaatcgaaac agccagaaat atgctattga aaggtgctag cttagaattt
     5461 gttttaagtg taactggact taccgagcaa gagttaaaag accatggtct tttatgattc
     5521 aattcacgaa ttgtaaatgg aaaattaaag atgtataaaa cacttctgta tttaagtatt
     5581 tatttgtaat agtcaaaata agatctgaca ctccgttgat gttgattagg aaaactgtaa
     5641 tttgtcgaga tacttattct tagtaattcc ttcgtgttaa ggaaagtctg catctgagtt
     5701 ttcccataca atacttgcct tgatgtacga atcgatccgc tgatccaaat ccttagtctc
     5761 tgctaacatc aaaagaccaa ccttgttttt tgattatctt ttgtgctgtt gtcatctgtt
     5821 tctacttatt tattttcagg agtgtaagac caacttttaa ttattacact tgacatgagt
     5881 cctgttcggc aagaggaata acaacgtgaa atatgtcgaa ggctacagtt agatgctgtg
     5941 aatttattgg agaaacggat atagccaaga ttttaaatgt gagttgcaaa tataactttt
     6001 ttcattatta ggtcgataaa taagattggt ccaccatgtt cctttaccaa gttgttctcg
     6061 attaaagaat gttttcttat ctttatctaa gacccacgct attgttgata tagaattacc
     6121 gacgcgttga tcactattta catacgagat tacaatttca tctttataat gttctaaatt
     6181 ggttattctt acgctaaaag aatcatatct acttaaaaca accattgaat cgatttttgt
     6241 attaatttca attgtataaa cctcatcaaa tgtctcatcg ccatcaccac ttggaaaatc
     6301 attcgatatg aaattcaatt ggcagtgatc ctcctccttt ttttgaaaag aatgttttca
     6361 actcattata aaattcaact tttatactaa gatctccttt atatagtgat ttcttcacat
     6421 cataaaagct tggatcataa atggcggcaa aaccgctaaa tatccaacct atttgatcgt
     6481 tataatttac tttccaccaa cgctttgtag ttccttcaat cgtatcctct ggaccttcct
     6541 tatcaagaat taagaaaaat tcgtctctgg gaataatatt aagtcgaaga gaatcagctt
     6601 ttggagattg tctaaacgaa agtccgctat tagcaattac gtatcctcgt tcttcgaaag
     6661 catacttaca atttatgaag atcataatta agaatagtga ggtgattata tttacaaatt
     6721 tcatacgacc ttagtgccta accctataat ctttctgcac tctgaaatag aacgaaaacg
     6781 agcggtatga gaaataacgg taaatgctac gaatcatata ggttaatggt taattacttt
     6841 ggtataaaat taaatacaac cattatttgt gattgataaa aatacttttt atcaattatt
     6901 aaacttgaaa taagactgaa tacctcgatg ctaaaattct aatcatttaa catcagttgg
     6961 actcaaagat gaccagaata attttttccg tattttacat tatcatttta atcttaggat
     7021 gttgtaagaa atattccaat tctgtaatag actttaattg gcccgttaca gatttggaaa
     7081 agaatctaat actagtaagt atagatcaat gggatagccc gaatggaatt aatgtaaaat
     7141 ttctctctga aaatagtatt tcttatcatg aagaatccga acctattcat tatggaaaag
     7201 gggtttattc cgttaaaaat ggaatactca atcttcaatt taaagaaacc tatggagaag
     7261 aaagttttga atatgaattt aattgtacat ttggatatga agaaaacgac tatttaccac
     7321 agcaatacat cgaatgttcc cggtcgattc tatctgaaaa accggtaagg atttataatc
     7381 aaagatcgat taaacctgta ggaaccctaa tttctattga aaatgaaaaa attctgacga
     7441 tgggaaataa acttggaaaa gttaattttg attctttttt tcgttcaaag ccggagctta
     7501 attctaaaga aattcctttt agtaatcttg ctcccgaaga atgtttagaa gacatatcaa
     7561 aatttcctaa acaagttcga ttgccaaaag ggtttaaaat cagagtcatt ggaaagactg
     7621 agaaaattag taaaattgaa aattggaaca gtccttggta ttacgttgaa acgaacataa
     7681 attgttatgg cgatatacat aaaatgaatg gatggatata cgcgcaattt gtggatttag
     7741 aatgaggttt tatgcgtttt agatttgaaa tttttatatt ggtaccctta atttttaact
     7801 gcgcgacaac taaggtccaa ccaaagattg aatcgttaaa aggttatttt tctgtggatg
     7861 ccgatggtgg tttaagatta cgtgaaaatc caacaattca atctaaagta attttaacga
     7921 ttccggaagg tagaattatt aatgtcatag aagaaatcgg agaaaccgaa acaaatgaca
     7981 ataaagaagg gaaatgggta aaggctaaat atggaaacat aacaggttat gtattcaatc
     8041 catttctttt gaaagtaaaa aaagatcttc aatatttaaa agaaaattct attaaactcg
     8101 caaagaataa aagtcacacg aaaatttttg aaacgttaat agagaacaaa ttgccggaac
     8161 cttacgatca aaataaagat agaagaccaa ataaacaatt tgaagaattt ctgactgaaa
     8221 attatgccga aagaaatggt tattccgtaa taaccatttc tccacgtcga gaatcctgtt
     8281 ccggttatct acattcttat tgttataatt tcattataaa aaacggtaag gtaatcagta
     8341 ccgatatgaa tggtgaatct tacggagaat ttgtttctat ttcaaagaaa gcagctttct
     8401 ttaacatttc aggtggagaa ggtgacgaat gtggcggtgg aggggaaagt tataccgttg
     8461 cttttgtttt taaaacggaa acgacgctgg tagaaagatc tgggtggagc gaaacctgtc
     8521 ctaacgagtg cccatgttcg aaacctaaaa aatttaataa aacagtttat gaatatttca
     8581 atggtaaagg tacacctaca gattcagaat tacgagggat ttttaagtga tatttaaaag
     8641 ttgattacgt gtaatagtta gaacttaatc ttatgcccct taaaactaac aagctaaaag
     8701 aaaaaagctc gttggtaaaa gatatagatg agtaaggatc tgctattgaa tagattattt
     8761 ctcatctgaa acacgatcat agtatgattc gcaactttct caaagggaaa gaaggataca
     8821 gcgtcggtaa gcttgctcta tcgttattag aaattatttt gatatggaga ataaatgaaa
     8881 ttacaaacat cgataatatg tggcttactc acaataagtt tatattcaca ggaatatgat
     8941 cgaaaagaat gtaagatgga ttctaacaag aatctcaaag cttacattga aaagggcaaa
     9001 atcccatctc ttgatattgg tatggctaag gcattgagaa atgcgaaaga tactgacggt
     9061 tatgaaattg gatttaccgg taattggtcg acatctattt tagccccaaa tgttactttg
     9121 ccaaagcttc cgaaagaaca gaattttgat aacgaaaagt tattcgtaaa gtatgataat
     9181 atgacatgca aatattctcc ctattatgca atggacggag atccttctac agcatggtct
     9241 gaaggagtag acggagacgg agtaggcgaa atacttttaa catttgtaga tgttaggaag
     9301 aaagtcaaaa tatggactgg ctatggtcgg actgaagaaa tttttagaaa taacaatcgt
     9361 ccgaaggacg ttacgttata tatctttgaa gcattaaaaa caagtgacgg aacaattagt
     9421 attacgctta aagatcttgt tttacgtggt caaatagaat taactttgaa agatgaaaat
     9481 gggtatcaag aaattgtatt accaaaagtt aaattaacag gtagcaaagg aactgtcgga
     9541 aacccagagg ctcggtttac cgttttggga atcaaaataa actctgtata taagggtgaa
     9601 aaatacgaag atacattaat ttccgaggtt agtaattgac caccacataa ctgcgatttc
     9661 gcgttacgat ttataataca aatgttgaga agcctagttt gttatacgaa acgactaaat
     9721 aaattatagg aaaaacaatg ttttttaaaa aactcaaatt gcaatttctc ataattctct
     9781 ctatgacttt ttcaattact gtcagtggag agagtaatta tggtaaaatt ccctcatcca
     9841 tttacgaaca acaagagatt ttgattagca taaaacaatg ggaaaatgtt gctggtgcct
     9901 ctatgaaatt tagtaaaaat ggaactgttt catttgtcca ggattttgaa ccgccgattt
     9961 cgggcgaagg aatctattca ttagtagatg gaaagatcaa agttagcttt aaaaaagcgg
    10021 aagataatag attgaaaggt gcggaatata tctgttcatt cgaattcaaa gaacatgatt
    10081 atcttccaat gcaatatata tcttgcagag agccaaaaaa taaaaaatat gtgatgaatc
    10141 tttttaatcc cgaatcccat catttgtccg gttacaagtt tcttttagaa ggccaaaaaa
    10201 tggaattaac agatagaaaa ctatctaaag ttaatttcga ttccttcttt cgtgaaaagc
    10261 cggacgttaa ttcaaaatct ataccattca ctaatttatc ctctgaagaa tgtatgcaag
    10321 atattcttac tgatttaggt tcaaaagctg acgtcacaaa acaaattaga ttaccaaaag
    10381 gctttcatgt tgaagttatt gcgagaagtg aagaatcagt gcaaatcgat aaatggaata
    10441 atcattggta tttcgttgta agtagtttag gatgttatgg gaatataact acaaaatatg
    10501 gatggatatt tggtcaattt cttgatatga agtagttttg tttatcgcag caaaaatgaa
    10561 attgttaaag gaaaatagga agaatttata ttttggttca ccatatccgt atgcggaact
    10621 tttaatgagt ttgaatatct tttgttggtg gggattttct catcaactta cggattagta
    10681 tgctaattca agtgtagcat taaattactt caaaaatatg cagtatcctt tatcgaacgt
    10741 aaagaaaata gttgagaccc aattttcaaa aaataagaat gatcctaata tattaagtta
    10801 tttgtcgttt ctccaatcaa atcttaaagt catgttgttc attgttagta aaaatgaatt
    10861 atgaattcga cgtcattgat tttctcgtta ggcattttcg ccaaaatatt ttatttaaca
    10921 aaattagaag tcaaatgaat ataatactta tctttctttc tgcgatttta ttgttcactt
    10981 gtaataaagt tgaaagcaat aaatatttaa cgaataaata tgctctgact aaaagagaaa
    11041 acaagaatca gatggcaaag gcgcttgaat ttgaaaaggc tggtttggcc ttctataaga
    11101 ataaaaaaga tgctgatgct atatctgcgt atgaaaaagc tctcgaagtt tatgcaaatg
    11161 gtagcattta ttttaattac ggtaacagtc tttggaatat gggcaattta gatttggcaa
    11221 ttcgatccta tgagattgct gaactgttga attacgaaag aaaagacctt ttatactaca
    11281 atttagcatg tgcttattca aaaaagaaat ggaaattaaa gcattcgaat atttagataa
    11341 ggcagtcaat aatggataca agaattttca tcgtatatta actgatgatg accttcaata
    11401 tttgcgagtt gatataaatt ggccgagtag aaaatatttg gttgatgcaa gtaaacaatt
    11461 ttttttaacc gaaattaaaa atttaaagca gccaatttca cttcatattg caacggatgg
    11521 cattacattt tgtcctaacg gaaagtttag ggaagttact gctgccggaa taggtgaagt
    11581 tgttttagga acttggagat acgattcaag tgttaataaa gtttttatgc attctcatag
    11641 caaaagttgt atcaaaccgg aagattcaag tatcgatcca gaaggaaata tatgtaagcc
    11701 gggatataaa atttgtaaag acggatcaag tgaatttgaa tgtgaggaag ttgattcaga
    11761 atatgagtta aattgggaag atttaatcga tcgaggtggt cctccatcga gatacacttc
    11821 ttgtaattaa caaatttcga aatctggcaa agacatctcc tcgatttgtt tgttgttgag
    11881 ggttcctttg ggcatgtacc gtggagaagg tttttttttt gtcaggcagc aagggttaaa
    11941 aacatactta tgaaaaaagt tatttttgtt atattatttc taattttaat aaaatgtaat
    12001 ggtgatttga agaaaacaga aataaaagca ataattccat cctccaatga attaaggaga
    12061 atattagaag aaccgaaata ttgggagaat gattatagtt atatcagttt taagaatggt
    12121 aaggcggaac tcattttttg gggagaccca ccattgcgtg gtaacgctaa gtttattatt
    12181 aatgagaata aaattagctt aaatgtaacg gacttaagtt ataaagagtc aacgtttccg
    12241 gataagaaat ttacctgtga gtataaattt ggggatcacg attatttacc agagaaaaca
    12301 atagaatgct gttttgaaaa aaagaactgt aaaaagccaa tcgtccacta tgatatggat
    12361 tctcataaac cgaaagggcg tttaatcaat cttcatgatt actctattga atcggacggc
    12421 tatgaaaaat accaaactac gaaggatgta tattttagat caaagccgat catcgacaag
    12481 agtaacgtta ttcgttatga taaactcgtc tctgaagatt gcataaatcc tgttggagcg
    12541 gacatttctc ctgaagagta tattcgtatt cctaaagagt cctatgtact tttaataggc
    12601 cacactttga caaaggaagt tatttctggc aaagagggga attggtatta cgtaagatta
    12661 tctcctcctt gttcgggcgg atatccaaca acaagcgtag agggctgggt ttttggtgaa
    12721 tatattgaaa aattgaaaaa gtaaattctc gtcgcctaac ctaactgcaa ttaagttttt
    12781 caattccgaa ttagacaata ttgacctagc ccccgaattt agaaccactt agaatgtttg
    12841 aaatcctcga aaagaatgaa aattttggag gaaaacatga agaaacgttt tagcgaagat
    12901 caaatccata agattttaaa agaatcggag tcaggagtct cgacaccgga aatttgtcgg
    12961 aagtatggaa tcagcggaaa tactttttac cgttggcgtt ctaaatacgg cggcctcgaa
    13021 ctgagtgacc taaagaggat gaaagttttg gaggaagaga atagtaagct aaaaaaactt
    13081 ttcgcagagc aagccttgga acttgaagca atcaagatgt tacttgaaaa aaagtggtga
    13141 gccacgatca gaaacaagag gcgattctgt taatcaaaac gcaacttgga gaacgaagat
    13201 cttgtcgtct cttgcaaatc tccagaaccg gctttcgtca tcgttccaga cttcaagaca
    13261 aaaacaggga attaaaggat cgaattcttt ttttggcgta taaacacaaa agggccggtt
    13321 accgacagat ccataatttc attaggaaag aggagtgtgt aaatcataaa cgaatctatc
    13381 gtctgtattc tgaattgggt ttaaaatacc gaataaaacc aaaacgaaag agactatcac
    13441 tacctacggt tccaaagatt gttcctaaga aatcggagga acgatggtca atggatttca
    13501 tgtcggattc actctactcg ggaagaagat tcagaatttt gaatatcatt gatgactttg
    13561 gacgattcgc cgtggcagcg aaagtggaat tctcaatcac ttcagaacga ttagtaagaa
    13621 ttttgaatga agtttcaaaa gttcttagtt taccaaaaca gatcgttgtg gacaacggtc
    13681 ctgaattcac atcgaaaact tttttaggat gggctttcga aaaaggagtc gatattcatt
    13741 ttattacacc gggtaagcca accgaaaatg ccttcatcga gagctttaac ggaaaaatgc
    13801 gaaacgaatg cttaaatgaa aactggttta aagatattga agaagccaag cgccttatcg
    13861 aagactggag gatcttctac aattcagaaa gaccacatag ttcactcgga ggtctgactc
    13921 cggaggaata tttaagacga tctgcttaag agaattttac acattgtatt ggcactaaaa
    13981 acgggggcat gtcaaatatg acgattgaat gctgttattt tctttcaata taggatatag
    14041 atagttggct tatcaatcgt cggatcttta aaaagggatt tttgagacat tggcgaatat
    14101 agaatttcga accgataaag tatctatatt tcgatgcttc ttaaattatg atctttgaag
    14161 tatgtaatat tcttctaatt ttggcttaca gattacgatt gcctatagaa tttatttgga
    14221 ttcaatccat tttgaattaa agtaatctta taaatatgta tttttctcta aacgcttttc
    14281 aaatttttca ttcttccaat cgaatagaat atcgtaaatt tgactatctc ccaaatgttc
    14341 taaataatca ccgtaaagat tacaagtaat ggtgaatcct ttttccggta gttcacaata
    14401 ataaagaatt tcttttattt tttgtagaga ttcttgctcc aacccgttta gattgagttt
    14461 gtaaaactca ctttgttgaa gtcctgggaa aatttgattc gttacatcga gccattcatt
    14521 cgatttaaat tcataaaagc ttagttggga atttctttgg aatccatatg ttgaattaat
    14581 tccaacgatg ctgcttttgt tcgttttgcg ccatacggca aattcaactt tataattact
    14641 gcccatcatg cctggtttac ctatagaaag aaaaccattt gctttattga tagtgtgatt
    14701 tccccatgtt tgctctatac tcatttcgtc aaaatttgct ttacgactta aaattagttc
    14761 tttatgttct aacgggatat cgtgtttatg aaatgcctca aagggaagga tttgataaag
    14821 ttcaacaata tctaatttat ccttatttgt tggaagtttc gaacgatcat aatctctttt
    14881 ttgcgaaaaa atattaatgc tattagagaa atacaaaaag tttttttaaa cataataatt
    14941 cccaattgaa tatgtgattt tcattagaga gcaattgcaa gatatatcaa ataaagagat
    15001 ttatcaatga atttgtttac aattcttttt tctactctat atgtatttat cttttcgtaa
    15061 aataacttta gaattctgac gatttcgatc aaaataatga aagaaatata gcccttacgt
    15121 taggagtttc attcagtaca tcagcatcta attgaaaccg ctttgcgtga agttggtcta
    15181 ctttttataa ttatctacga ttccccatca gtaactcaat gttctgttat tttatcagat
    15241 tcaactttat tatttgatct tttgtatggc tggcttattt agaataaggc gaaaaaaatt
    15301 cagtgaaggc tgtagagttt ccaatttttc aaagtggatg ctgggaattg ttataattgc
    15361 cgtcttatct ttgattcttt atctataata ttcatttttc gtgtatccag cattttatct
    15421 ttttttagat tcactaacta cttccattag tttatctatt aacaatttaa agacttgaag
    15481 ggtggaatta ctggcttatc gtggatatag tcggaatctt tctgtattag cagaagggtt
    15541 tatctcaata caataatcta ttaacggtaa tggtgaagtt atggattatt gtttggataa
    15601 aagagtcagc atatgttaaa aaatcgatta attcaaattt tgatctaagt gcattagtag
    15661 cgctttttaa taatttggat tttaagaggg tgaaatgaat tgtttgagat atttgtattt
    15721 agaaatagat aacgttcatc aaacagaaaa gcttttaaat aagattggca atgtattatt
    15781 tagcataagt gttttattga ttgtagcaag tttatcttcc tgccgacaag agcaaattaa
    15841 attaaaacct gtaatttcaa ttgataatgt cgtaaaagaa aatcaattct ccaatagttc
    15901 tgggatgcat tcactttatt taaagttcaa tgataatggc tcctatgaat ttagctatga
    15961 ttcagaaggc tggacttggt tcaacaaagg tacttatttt ttaaagaaca attctattga
    16021 attgaaatct aatttttgca cttcagaaga atataaaggc caagtttgct cagcaacctt
    16081 ccacaacgga aaatgctcta tcgaaccgac tcctttgaat attgaatatg aatactcttt
    16141 ggtatgtcta tctaatcata aatttaggat ttttagttcg gactcaaagc cgtcaaatat
    16201 cgttaccttt gatataaaac aatttctact tctacctggg aatgaacgat tttatagaga
    16261 tcataaaatc attacaatgg gaaatatcat tggtgaagtg actgaaccgg ttgtcctacg
    16321 agatgggccg ggaattaatt ttccaaagct cgattatatt gtaaacgtat atgatggtcc
    16381 atatttaaag agtcttcaaa agggtaagaa agtaataatt cacggtcgaa ttttaaaaaa
    16441 ggaaaaggtg aaaaattggg aaaattactg gttattaatt agtattgatg atacaaataa
    16501 agtttgggct tttggacaat tctttgctta ttgaaattag tgactctaat ttgtaggtga
    16561 atttatctct acagtcttga gtataaaaca tgctatcata tttagtattt cttttatctt
    16621 attttttatc tactccagta aacattatat ttcatgaatt tggtcatgcc atttctgcat
    16681 taatatttac gaagtctatg gtacatatag atttatgtga tggggttaca ggcaaattaa
    16741 ttgattttac aataggtagg cttcgtctta cattcagttg gcaaaatttg ttttatcatt
    16801 caggtcttac gattcacgcc cctgttaaat ccttgaccgc ttcaagaata ataattttgt
    16861 caggtgtagt attgtcacta aacaaagcct gaaagccacc atttttgctt actgagctaa
    16921 attcgatagt ttgcagttgg ttagtttata ttttttttca atcaatttat ttgttttact
    16981 tttctgtagt atataccccg ttaaagtttc atattcaaaa aaatagtttt caatcttcaa
    17041 ctccgaaatt tgctcaaatg gagctccttg aagggaaaca aaattttcat taagaatttt
    17101 gtccatatca taagtttgca caccagaacg gttgatagta ataaaacagc tagattcaat
    17161 atagttaaag cttggatata aacctcggta aatttgaaat agcctgtcat cttttaatat
    17221 ataaatggaa gtaacttttt gctcatgtaa atcgtatttt tctaattcat ttaaaattaa
    17281 aattccatct tcaacagaga tcgtaatttc ataatcatta taattaccac catatcgtgt
    17341 atatttattg gaagattttt tttaccagag gaaataaatt agaaaccgta gatttaaatt
    17401 tattgataaa taattctgca ttaggatgta tattctgata caaagtcaga aaggacccat
    17461 agacccaacc ttcttctcct gcttcacttt tatatttata ccaataattg ttgaaccctt
    17521 cgatcgactc tttatgttcg cttcgtttga ttaatgttaa aagttctccc ttcttaacaa
    17581 ttcgaatttt tttagaagcg agatttgagt cactcctcac attaaccgca tctccacgaa
    17641 ctattgcata agaaactaca ttgtctttta tcgaacaatt caatgaaagc gaaacgaaca
    17701 atagaataat ttgtttcaat agtttttaat ccttatacac aattgtaaaa atggcgtata
    17761 acgaaaaagt cttctcgcgg ctcacaaacc gagtgacaaa gttagtcgaa ggtttacata
    17821 attgtattgc atgacaaata tggtttaatc ttttttcttc gttagtaacc gaccagagcc
    17881 gcctaaacta caagcatata tcatttcgcc tatatattcc aattgatcta ctttattaat
    17941 gcgaaacggt aaaattttat ttttgatctc tgggcaacat tgttcatctt ctttatataa
    18001 tttgatatat aaaagccctg catttttttc ccatctaatt tgtgggaaag caatattatg
    18061 acaaaaattt aatgtcaaaa tgccgatatt ttcttctctg agttctaact ttccgtaggt
    18121 gctgttatcc gttccataag taccaatgta atcgcctttc atatctaggt tctccggaat
    18181 tgagatctca gatagatatg gcgaaaaaac gaaacctaag taatctttga attcagcttt
    18241 tacccattgt ccttctatgt gatctataac tgtcgagtta gttagttagt ttactttgga
    18301 ttttaatctt tgaattaaaa ggtattaaaa caattttagc ggcattttgt tggggagaat
    18361 cacgcaggat caatccgttt ccagtcgcaa catagcgata ttcagcttta tcgcaaccta
    18421 ttaaactaat aattattaat attggaatta acattactct cataaaattt cgcctaacga
    18481 agtaggcatc ccgacatctc gaacccgaag cggcgcaaac gaattttact taaatttatt
    18541 ctaatacaca aaaagtcaag cgagtgatgt gtcgaaggcc gaagtggaag tttgcaaagc
    18601 aaaactcgaa cgaagcgagg agacgaagta ggcgacactg gtcattttct tatttttcga
    18661 aacattgaca tgaatcatca tatccaagtt tttcgcatag gaaactcgct tctgcacctc
    18721 cgtatgggtc tccttcatag aagcgacaat tactttcctc tagtgtccaa gaattatatt
    18781 ctccttcagg atgcggttta ccttcgaaag cttgagcaaa tatttctttc cagtcatgat
    18841 tgtcgtctaa ggaaatgaat ccctcgaatc taccgtccca tttgtattgt tttccatcta
    18901 ttgataattc atttccgttt cttttgtaga gtatagttga actatcacaa tgtctttgac
    18961 tagattcctc agtgtgtggt ggtcctgacc agtagcgaca ggagttcttt tttccctttc
    19021 ccatcttttc atctagggca aattgaatcg ttccaatatc gtgtccctgg attgatactt
    19081 ggtacaaaac aagtttactt gacaatggtg ctggtttctc aggcggtaat tcccttattg
    19141 ctttaccgta aaataccctg aatggtagct cattagattt ttctaaacga agcaatggcg
    19201 caaataccca tccctcttta tctaaaaatt ttatttggca ccaagaccca gaaagattta
    19261 aaagtatttc gttatttttt ttacaactaa tgatttgtgc agattcatta aaagggattt
    19321 ctaatatctt tttgctcgtt gtagaaggtt caattcgaac cgccaagccc ggctttaaat
    19381 ttatttgaac atttgttcca ttttcgaaaa ttacattctc tcctatattt ttttctactt
    19441 ttttgcagct taatataaaa gttacgaata ttgaaagaag caatacgcct tttctttttc
    19501 cattgtatag cattctttga tcttaattct aaatctagta ttttgacaag ttaatttgac
    19561 tagtatcgac taacgaacaa ggcttgctct gcaaggcgag taacagaaac aaaatgtgcc
    19621 gaaagccaag caagagttgc gtaagcaatc ccgaagtgct tacgcgcgaa gagattggta
    19681 tgaggtttag taagggtcgc attagcgatc tcgaacggag cgaggagatg aagtgcactt
    19741 agaacggaat ttcatcatct gtatataata aatcataaaa ataagttata taatcaccaa
    19801 tcagattcaa aactagttcg gcttctttaa aagtgacttt taacccctca gcaggagcat
    19861 gagcaacacc agaagctgaa tttcgatacc catagatctt aatcattgca tctattaaag
    19921 gcctcggtgc ttgattttca tcccctccaa caagttttaa tacttcttta gaaaaatttg
    19981 atgctacatt cggagaaaag aggttattta aagttgcttc aagagcacat atagcttctt
    20041 ttatagagtt ttctgcgtct tgaatttcct tagactgaaa atactttaaa gctttattat
    20101 aatgctttct tgctattttc aatttcggtg cagcaagtac ctggttagat ttattaatag
    20161 tggtctgtgt ttttgagtat cctctcctag caaactgtcc atctttaaat tcaaagccaa
    20221 catactcgct tgccaaaagg gcgtttattt cgtcggtaaa atatctttga ttttcttctt
    20281 tggtgtattt aatagtttct gcgccaccat aataaacaca atattcttcg atattattag
    20341 aaaaataaat ttcgcaaaat tcataaacaa cgtaccattc acaattaatt aaaagagcgt
    20401 taaattgctc tcgatagcta tttgaatctg gaagttaaag aatttgttta ttcgctttgt
    20461 gtaaacactg agagattttt tcccactcgg tcttactatt ttctttatcc tttctctgaa
    20521 gcaattcagt aataatatga acaagtccat ttcgagcagg taaagggaac tgatcataga
    20581 tgagggcttt ctggttaata gagaatctat ttataaaaga atttctattc atagtgattc
    20641 ggctagcgaa gttagacgca gtgtgatgta actacagcta aaaaacaata atttaagttc
    20701 acattgggtt tgaattttta tcttcaacgc tttttctcat caaatttata actgattcat
    20761 tacgtatact ggcttcaaga atgtcttttt tctttcttat atttcgaata taatttcgaa
    20821 gttttgaaag actttcaaga agctcagttt gttgatttct aaaagttaga ataactgcga
    20881 atatatcctt atcatccttg aaatgactca aatggttttc acttttagcg agttctaaaa
    20941 tatgttccat tgacgtgata tatgcctcta ggtcgcaagc aaaaaccgga tcaatctcag
    21001 ctaagacttt tatagtgtct cgcatttcct ttaaaacatt ttcatacgga atttcactat
    21061 ttgatgaagc taatcttttt atagaatctt ttaattcttt tgatatttta aaaatctcat
    21121 aattgattag aaaatattct ataaaactat ttagtttata gaataaaaaa ataagcctgt
    21181 ttatatgttt tctttctaca tgtcgattcg aaacactatc agagaaaatt ttgagtagcc
    21241 aacctaagag aatactgact aatgaagtta ttatcgcata gcgatcctga acggagcgag
    21301 gagacgaagt taggcgatgt gtagccaaat taatcgaata tcatctcttt attcatgaac
    21361 tgagatatga caccgttttt gatatttttt atttataaaa tcataataga gcttattata
    21421 ttctctgaga tttacaattg ttgatgcgtt ccatgtaaaa atatgcgcat tgccttttct
    21481 ttgttttaaa aatattttcc acattgaatg attagtagct ttgaaaaatg gtgatgccag
    21541 ttgatttctt atctcatagg aaaattctgt catttcagca gcatagtcag gagctaaatc
    21601 actaaatcta ttaaaatcaa tgtagtctcc gagactgtca aaggatctta tagttacgtt
    21661 tctttcagag gccaattcat ttcttttttc caagaaaggt tcagaatttt ctcgatttcc
    21721 aatatagata gtgaatgagt aatttaaatg acctttaaac actttgtatg tttcgttcgg
    21781 aaacaacctt ttgaactgtt ctctgttttc tttgatccaa aatctccaat catctatttg
    21841 ctgaagcgca gttgttaatc tagcagaagg tttgcctgct tttgtaaatg gtggagaatg
    21901 cggtgattct atttctatta agttatagcg cataccatta ctgcgcttat cctcaattgt
    21961 tacaaaatcc acttcgtaat catctgcaag tttaatcttc gataacacca tgtagctgaa
    22021 atcattcgga gataagataa ttcccgcatg ttcgctgaga aatttgtgat aatcatgctc
    22081 agttaacttt ttattcttta aaagcgcatt ccattcagtt tttacttttt taagaatctt
    22141 tttatcgtga ttaagaagag accatctata tatcataaac attactctgg caaaaggaaa
    22201 gttgctacat ttcgcctaac tattttttta cgaacgtcgt ataaacacct aaaaataatg
    22261 aatatacgaa tatcataaaa ccctggaatc tatcaatccc aaaagctcag aaaatagaat
    22321 tggagtgcag ttctacgaga ccgatgatag ttctcaaaaa cagtttcaag tatattttta
    22381 aacgaggaaa taagtaactt ccgataatcg tctctatgga attccctcga aaaacggaca
    22441 tggttatgca gtaatttttt ttctgaactc gatcggactc aggtcgtcta aagccgaatg
    22501 cattctcttt ctgttgtaat atctttcgat atagtcaaac agaaaatatt gtgcctctct
    22561 tattgtagtt tggtatccta tctatttttt actggtctat aaaatatagt ttttgttata
    22621 ctttttcaag ccgttaccgg attctttcga actttattac gccgaatcac aagttttagc
    22681 tggatttaga atcttgtatt cttccctcac ttttcctcaa cctaacaaac ttagaattat
    22741 ttttaaatga agtagtaggc attcgttttt aagggtatag aaagtaactt tgttctttag
    22801 ctataattat ttggatttcc gggtctcgaa atgttttaaa gttcaaggaa agagaagaaa
    22861 acgggagtct ttttatctac ggatttcggc acaatagtgt actatctttg aattaatttc
    22921 caaaatatgg tagagattgt ttacgatttc ctctattgat tgtcttgaat aaacgtctct
    22981 gtcttcttta acccttcata cctgtctcga tatttttgat attcaggaaa tttcaggtca
    23041 aatttgaccc cttaaattcg gccaaaaagt agtagttttg actttttaaa ctactacttt
    23101 ataatatcat aatattaatc ttactaatga cacagcaatc ggaaattaga aagcgatccg
    23161 ggcttgcaag aatagtttca atcaagacca cgttttactc caaggtttaa tcacctggag
    23221 tagtgaaatt tattctttag agtggctata cccttcgaat caaattttgg tgaagtttat
    23281 tcaggttgaa tccggtattt ttatttttta ctaaaaggaa tcagttcttg aggttctttt
    23341 aggtaaaaag gttcgatcct aaaggcttgt atctacaggt atcggaatat ggacgtctcg
    23401 ataattcagg atttaccaat ctaaaaactg tgtctcctct ggaggtaaat ttagaatgga
    23461 taaaagaaag tattaataaa ttagaatact actctacaaa atttaaagga gttcaatctt
    23521 taaatacggg tctatattcc aaatcagatt taaattttaa ggacttctgt atttttgtaa
    23581 aacctactgt taatttacgg gctacatctg agtattactg tattagtttt attgcaaaac
    23641 taaaataatt taaataaatt taataatatt gattgtagaa cacctttagt atattagctt
    23701 taagttagaa attataaatg gatatattat atagttatta tgttagaatt tacaaaaata
    23761 gatatgacac tatttggtat aatattagga tgttttttaa cctttttatc tcaatacata
    23821 ctttcaaaac gtcaaataaa agtaaaattt attgaaaaaa tagttgaaaa taaaataaaa
    23881 gcttatgatg aattatatta tcttttaaaa attctaaaat ctatagatat aaataggata
    23941 gatgattcct taaatcaaga agaagcctta gttagatacc ctatagtatt aaaagatttt
    24001 aatacttttt tagtatattg taatgaagtt acctcaactt ataataaata tagccattta
    24061 ttttctattg atctaattag actttttaat tttttacaag actatcttat aaatttagaa
    24121 ataattatta aaaaatataa ccccgaacaa attatcgaaa taggtattaa cataaaaaaa
    24181 gattttattg atctatcttc tgaattcgat aaaatcatgt ataaatttta taataatgat
    24241 atatacaaat taaaaattaa tattgatatt aacaaatggc ataaatttaa aaaatatgaa
    24301 actaatatga aacttaaaaa aacattatta tataagtatt atattttaaa taaatcttta
    24361 taatctttaa tttttataaa taataagaac acgtatccta attgtgtgaa gtgtatctta
    24421 atacttcagc gtctaatcat tttctatatc caaaaaacat tataaagttt aaaattacat
    24481 tattgatcta aggtgacttt tatgtgtgaa ctaatttatt ttccaagcta cgattttgaa
    24541 attattacat attcggagtt atttgaatta ataaaatata tttttttaag ttttacaggc
    24601 gttgtaggtt ctattgttgc ttggaaaggt ctaaatactt ggcaacggca aatttcagga
    24661 caacataaat atgaaactgc tatgaagtta ttaaggtgtc tgatacaagt tcgcacagat
    24721 attaaatcga ttcgtagtcc tgtcaattat atcaatgaga tttatgaagc tttcaaagag
    24781 attgaaggac gaattcctat taattctgat gaactatata aaaaagatta tttaagaatc
    24841 gttaaaggga aaagactaaa taaagcatta gatgatcttt atgcagcttt aatagatgta
    24901 gagatagtgt ttgactcatt agtaatttta gaagtagata aaatttttga atttataaca
    24961 aaattaaata aggcaattga attaatagaa tatttcaaag gcgaagccca tcttgggaca
    25021 aattttccaa gcaatatcaa cacagatgtc ctatattcta atgggccgaa tgatccatat
    25081 gggcaagaga tagaacaaat aattttaaat gttaaaaatt tattaaaaaa gtttgtatcc
    25141 taaagaaatt ataccgtcaa attaaatcca ttttctattc ttgtattaaa taatacactg
    25201 gaatactttt tgttgaaaag tgctttttat taaaaagcat tacttttgtt ccgaaacaaa
    25261 cattcaattt taagacaccc aaaaatatca gaataagtca tatattgcag ccatagttat
    25321 atgtataatt tgaattgata taataccata gttttatgat atacatattt tcagttattt
    25381 tacaatgttt atataaaaac ttttgattat tagttaaaca aaatggatta aattatgatt
    25441 gaagatttag taaaatcttt taaggcgtcc atgtatgatc gcatatcgga cccattaata
    25501 agcagcttct ttttatcatt atgtacctgg aattggaagc caatctttat actgttaaaa
    25561 agcaaattac ctgttgagat aagaatatta tatgttcata gcttatattt ctctaattgc
    25621 tgtgactatt tgtttgctat tgttccagca atagtattta gtttaatata tacgtttgga
    25681 tacccatata ttaaagtgtt tgtaataaag tttaattcta tgataacaca aaagattaga
    25741 aacattaaag aaccttatga aaatgatatt aaattaacta tcgaacaatc tcaaaaattg
    25801 agaatgaaat ttgaagcaga gatagaagaa cttaaattat ccatgaatac agatgaaaat
    25861 atacaacttg aattaatttc cgaattactt atttattatt caaaagcaaa taacttggat
    25921 cttagtgacg ttaatatttt agtcgcaagc aaaaagacaa ttgtcggaac ttgggtctcc
    25981 tctctggatg aaaaaaaggc tattcctaca acacaatgga ttaatggtgt ttatggttta
    26041 gtaattaaaa tgatttctaa taaatattgt ctcattcaac gaaaagggat agttaatgga
    26101 attttgaaaa atttgaatcc caatagctta tattatttaa aaccgccaat ggctgatggt
    26161 ggtatgacat cagaaccacc aaaaaatgaa tcaataatac tcggaaaagc taagtctgat
    26221 actagttttg aaatcaatat agaaaattat aaaccatctt ttattgcatc tgcatcttct
    26281 ttaaaatagt ttttgaataa aataatggat taaacagttt ttgttttaaa acctatttct
    26341 gaattatatt ctgatattta tgaaataggt atgtatagtc ataattcgtt tgaagttaaa
    26401 acgtcgatag aacttttcct tatttgcaat ttcgagtaac ataaaaataa aactataaaa
    26461 ctatgaaaat atatttttta gacatattaa atttcttaaa aaataataaa gatgggatag
    26521 aaatattaat ttcgatattt cataatttag gaatatttat actttttctg ctcggaggat
    26581 ttctttcata cttagctata tttagagaaa taaaattcgc cagaataaaa gaattacaca
    26641 aacaacaaaa tgagattata aataaagtcc aagaggaatc ctacaagtca atagtattgt
    26701 ttgaatccaa aatgatcgga aaggacgcta aaatattaat taacattaaa gtaattttaa
    26761 aatgtaaatc tattcttagt aacttatttg aattaagtac taaagtcaac tctggtatag
    26821 ctaatcaaat acatttactt catacttttt taaatcattg tatagaaatt ctaaaggtaa
    26881 ataaaaatat taaatcttgg gaattagtgg atgaatttca tttgtataaa tacttaattc
    26941 actatttaac taatatttca attgtaacta gtaaagtgga aaaagtatta aatatttggg
    27001 atttgattag accaaacgtt aaaaataaga cttttagctt ttggttattt ttccttactc
    27061 attccaaaag accttataaa agtaaaaatt ttgaaaaggg agttaatttt tcctatttat
    27121 ctccatatat tttatccaat gttataaata ctctttatta tccaaattat ctatttccat
    27181 tttccttatt ttcaataatc aacttacaaa attatattgc tcgtgcactt tatagagaat
    27241 tcatatattt tcctttagaa tttgaaatag agagaaactc atttaacaat caaaaaatga
    27301 agttcatgtt gttcaaaatt gaaaaaaagt ttcgcctttc ttcaagaaaa aaaatagtaa
    27361 aatttcttta ttataaagag attacttatg aacaaattga tagtaaaatc tttttcaatt
    27421 caataaaaaa gaaaaaagat ttttattttt taaaagataa atttcatcct tttacttata
    27481 aagttcatga gagtaaaata gaattttcta aactatacgg agaaactaat attgtcacga
    27541 ttgaggtggt tgggtacttt actctttata cttacttttt taaaaacacc atttctattc
    27601 ttataaatct cttaaagaaa aaagacagat agtttaaaat aattttaatc aaaaaagaac
    27661 ttaaactatc caatcttttt tatacttcat gctcaataat agccttacaa aatgcttctt
    27721 tgtataattg caatctttgt tcgagctggt aatcgcgaag agcattataa aaagatttat
    27781 gtgaaaccat gaagcaattt gcaatatctc gagcacaaac gctcgaaaga aaatagtaac
    27841 catattgttt acttactttg aaggaaaaca gatctatcaa ttcattcctt tcccggtttt
    27901 gggaaaaggg acaatataaa ttctatttct cggtctaaga gggctttgtc tttcatattt
    27961 ttgcatatgt cggcgaacga agttaggcgc cgtgttttgt agaattattt ctaaaacttt
    28021 tccttttgaa taattcgctc taattttgaa aaatattctt ccatcaaggt gataacatac
    28081 attaaataac cggctttaat tgtaacacca tcttcagttg agagcaatgg tcttttttgt
    28141 tcaataaatt ttaatacatc gttaactgct ctttcgttag aattgaatat taattcacct
    28201 ccttgatgta caataaagtt tctgataaat tggatcgttt ttatttcatc tcgaattggt
    28261 tgcaatgatg aaatatcaac ttcaataact ttttctatat atttgatgga tctatcaata
    28321 ccccttccat ttatatcttg gtaacctaaa tttaatgaaa gtgtctcttg taaaaaattg
    28381 caatattcat ttagttcgca ttcaaatatg gaaaacaaag taattaaagc ggatcgacgt
    28441 tgaagatttg gaaaatggat attgaataga ttatctagat tccactcatt ctcttcaagt
    28501 ctttcatatt caagttcaat ttctgattga agcgaatcgt caaaatctgg agttctcact
    28561 ctataatcat tgtagttatt agttagcttt gaagtcagcg tctcaacgcc tttaacgtag
    28621 cctttcatta gatccgcagt gacattaaaa ccgtatttaa atccagcaga atgaatattt
    28681 ttcgaagtca atttttccat atagtttatg ctaagaattt atataaaaca tggcgtctaa
    28741 cgaaataggc ttctcgacgt ttgagcgaac tttagtgagc gtcttgcaaa ccgagtgaca
    28801 aagcaaatgt gccgaaggcc aagcaagagt cgcggagcga tctcgaaaca ccgcgagaag
    28861 ccgcagtaac caaacgttta tataactgaa tccaaataat ctatcttttt tagcatttca
    28921 gtaatttcag tttcagatgg tttaaataat ccatgtacca aattatttct aaaaaaggaa
    28981 acctcatcat aggcgatgcg agcactagtt ccttttttat ctaaatatcc tcttttccaa
    29041 tcgtaagcgg tatcttccct ctctctttca ggtaatttgg acctaaactt atgctcgaat
    29101 tgagtccatt tttccagaaa caatcctaca tgagtagcgt acacaatttg ctttgataat
    29161 accaattttt cttcaaagag actttcaaat aacgtagagg ctatttcaaa ataagtttca
    29221 actttagaca attcaacagt tatgccattt ccagaatggt ataactcatt tcttaatcta
    29281 tgataccatt caatatcttc taagctaatt cccgtcaatt tatcggaatc atattgttcc
    29341 aataaatcta ataaccccgg aaatgaattt tcagtttctt ttagttcttt ccttgagggt
    29401 cgctttttag acgcttttcc tcttttcggt gcacttaaat agcttttaat aattatctca
    29461 acggcattgt ctattgagat aaaagcaatc cttctatcga agtcactttt gttttcaaga
    29521 tgctctgcag catggtttaa aagttctttc gaaccctgag tccaaggttt ttccataata
    29581 gttcaatttc ttggttattt gcctaacgaa ataggcttcc cgacgttcgc ggttctggag
    29641 cgcgtcttaa cgcgcgaaag aattggcaca aggcttgagc gaccttagtc gcatctcgca
    29701 agctgagtga caaagcgaat gtgcggaaac gaagttaggc gacgttttga attaatcgtt
    29761 tcgccatttc atacgataat tgactttcat atcatcttga tgttttctct gatcataaat
    29821 tgtaaggtta aaagctttgc gatattcctc ccctccagcc gatcgttgga aaaataaagc
    29881 tgaaaaatct tttaactttt cctttttagt ttcagtagac ttgagatatt ttgcagaaaa
    29941 gaatttctct ggagttcgaa aaattgttaa aagctcatcg tctgatagac ttgatttaag
    30001 caaattgcaa tctttacaag taggaattat atttcctgca gagtgtatcc ctgtcttgct
    30061 gattggatta aaatgatcaa tgtgaacagt accattgaaa taatctgttc gttgaaacat
    30121 taatccacag taataacaat tgggacgctt cagatagcta tctgtaacgt ttgaggcaat
    30181 ccataggcta ttaatcaaaa gatctttttg aaaattgtat cgatttgtac tcgatctttt
    30241 aaagatattc tcgaacaatt ccggttctct ttcgtatatg ttccttattc cttcccaatt
    30301 ccaagcaagg ttaatcatag attttgattg attgtaaatt tcgaaaattt tagttaaaaa
    30361 ttgattcata ttctcatact ctcctttttc agaaaacagt taagattttt ttagaaattt
    30421 ttcataatgt cgcataacga aataggcttc tcgacgtttg cggtcccgga gcgccgcgag
    30481 aagtcgcagt ggcaatcatc acttaaaatt ttgcaatttt ctccgcaaaa aatgttccat
    30541 taagctttgc aatatattct tcatctgtca aattcaaaga agaaattaac tttatattac
    30601 tcaacgatga cctaatcata gacaaatgct cagtgcctcc tccagatttt ttattaaaat
    30661 atgaaagtgt aatatgtttt atatcacttt ttgaaacttc aatattttta aatattcttc
    30721 gagaggtcag gaaaatatat ttccgatatt ctgagtcact ttcaaaaaat ggtataataa
    30781 tattaacatg aatacttccg ctcgcagcaa tttgtgggta tgaaattaga accggctttc
    30841 gtaatgtcaa agaatcccac actatagttt tcaaattttc aacttcatag tccggaacta
    30901 tattgatgct ttgaaaaaca tagtttaata ttccctgttc taattttttc ttctctaaac
    30961 tccagtttaa atcggtttct ttattttgca aaattagctc atagtcttta tcctgcaatc
    31021 tttcattcat cttctttctc atagcgtacg cttctactag tagcgatttt atttgaagaa
    31081 acgctatgat attagcagaa aataaatagt attcgaaaga tttattcgaa atttccagaa
    31141 aagaggaatc tccatagatg tacggaaata taattacaga aattagaagt acgcttgatt
    31201 gtaaccatct taacggccct gaatttttaa tttttcgtaa gaaccgtcta aaaattccat
    31261 atttttctgg gatatatttt ttagagaaaa cggtactaag atatccataa cttgaagcag
    31321 ctaacagaat atcttgaaaa aacaaaatag aaaaaatcca ataggcgggc gtagctagat
    31381 taggatatcc gaaaaggagt attaagctaa tgctaccagc tccaactaat agatctagca
    31441 agaccttgac atcagagacc agaacatctt caaatatttc gttattaaag ctaaatctag
    31501 aaaaaccgcc ttgcaaccaa tatataaatg cagcatagac taaacctaaa agagtacctg
    31561 agacgggtaa tactattatt gagatgtcag taagtttcat tattaaaatt tttccaatta
    31621 cgtctaacta ttaatttaca aatgccgtat aaacacctaa aaataataga atatacgaat
    31681 atcataaaac cctggtaatc catcaatcca aataagctta gaaagtagag ttgtagtaca
    31741 gctttacaag accgatggat gattttttaa aacagtttgg agagattctt ctgtgatgca
    31801 acaggtaact tccgataatg tatcttatga ctcattggtg aacatttgtt catgagagtg
    31861 tccatacatc ctttacactt cgtactcaat acaagcttta caaatagaaa cgtaaatatg
    31921 taacctgcgt tcaaagcgaa gcttagcgat ttgttatttc atagccaata ttttttcaag
    31981 ttcttgtttt gccttcttaa cttcaatcca aaatgggatt gtaaacagtc caataccaaa
    32041 agcaagcatg ccaagagaaa taagaagttc ttggggaaaa tcacttaaat tactcataag
    32101 tgtgatggtt gaaactataa actctaatag tgcacctgaa agccaaataa acataaaaac
    32161 aattacggat gaatgtaagt gcatctttat atcaattata attgaatttg cttcagatct
    32221 aatattacct ttaattttcg gtagaaatga atttcgatat gaaattattc tacatatatc
    32281 aaatgtatcg ttatttatat ttccatgaaa tattttagtt ccacttccaa atagcttatt
    32341 tggttctgta ttagccttta attttgagat agcttcttcc actgtgagat tggatttaag
    32401 gctatattct tcatacggaa ttattttcat ctttcgctct gatagtacag aatctaactt
    32461 ctaattcaca tttttcatat aaactactgt taagatatta ctgtcgaatt ctattataat
    32521 tctgtctatt ccctttataa aatatcaata taccattaat cactaatata tttctgatca
    32581 ataacgatta ggctaccatc tcagccaacg caagaaaatt aattggtaaa acggtcattt
    32641 cagaaaacag aaacacaatg ccttttttgt attgcgtatc cgggaatttt acaaatgaac
    32701 atatctgttt tttagtaata ttctgatttt tttaaccgat agttaatgta ttaaaagtct
    32761 tttcaaccgg gacttttaac tccttgggta aattttttaa tattcatttc agcctcattc
    32821 aactggggct attttttcct gcaaaaaatc tacagaccaa tatttatttt taaaaagata
    32881 gctcttattc tagtatcaat ttggcttata cagactattt tcaaatttta taatataagg
    32941 atttatttct ttatccggat aagacttgaa cattatctca tgtctttggt ttaagtgatc
    33001 aatccttttg tacaattaat gaaaggtata tctaatacag tttctagata ttcttcggcg
    33061 agagattgaa aaccggcttt aatagataat gtatatgaat actttgtttt ggggatcttt
    33121 ttaggattta tctttcccct atttttcatc ctacaaattt aaacccgtta tttacgttag
    33181 tcaaattgtg agaaaatttt ttatttacta aaatagccgt agctttgtgt tctctttttt
    33241 taattttatc aaaatacaac ttttaaagtc gaagtaacat atattttact agatgactct
    33301 aagttataat ataggggtca aaaaatgaaa taaagcattg aaattttgtt ataatgtgac
    33361 ataattatgt tatgattaat atttctgaaa aaaatattct tataaattca aaaacaaaag
    33421 gatttcaggt tcatttttgg gacaattcac aaaacaagga aatattagaa ttagtaaaag
    33481 gattctgtaa aaaaatctat aaagaagctg gatattctga ttatgaaaca gtggatttag
    33541 ataattggtc taagtggttt tacgttacat atgatggaga aattcaagca accagcagaa
    33601 tagtagaaaa aacgaaagaa aatttaatac ctttagaaat cgtcaatagg tatccttcgg
    33661 aagaacatta tttaattcaa aatcataaag ttgcagattg gaattctgtt tgttttaaag
    33721 aaacaattat aggatttcga gccttcaaga tagcagcaaa atcattagct gagtattgct
    33781 tactccataa atttaatatg gtatatggaa tgattaaccc aacctggaag ggactccatc
    33841 gtgtttattt cgactatgga gccttatatt caattatata ttcagatttt gtatattatc
    33901 caggttgttt tctaaataat gaactagcac tttttaaagt catcgaaatc aaagaaaaag
    33961 ctttacaaaa aatcgcgaca aatgtgtagt acttttgcca taattagaca tgaatttttc
    34021 aaacttactc tgtgttttag ttgccatatt cattttattt ttaggaatat atacttactt
    34081 tcttccagat cgtaaaaaga tacaaaccta ctttttatac ttcactattt gcttttcaat
    34141 ttggcttttt tcttttgtag gtcgtcaatt tgtcagtttt gactttcgac atattgtttt
    34201 ggattggatg ttaatccctg caattttctt tcctattctc ttagataaaa tcatatcttt
    34261 aatttccgac cctgaacaaa aagaatcgaa atggaaaatc ggaattcttt ttttaatagt
    34321 aacttatttt ttatgggctg cgataacttg ttcatatagt atcaatgtag acagaagtaa
    34381 ctttaattat acttcaacga tccattatca tatttttatt agttatcaaa tcgtttatgt
    34441 tggatttagt atcttaaaat tggttaaatt tatctataaa aaatcaggtg ctcaaagagt
    34501 acgtttaaca ttaatgtgta ttggcgttat tacaatgtta tcttttgcat tgatttttat
    34561 ttacatactt cccttaaatg gaatgtttta tggttcatta tcatcaatag gggctttaat
    34621 acattttata ttttggacaa ttgcaatctt acagtataat gcttttgata ctaaatattc
    34681 aatttttgtt caagaatctg ttcctttact taacaaaatt tctataaatc tttttttgtt
    34741 cctttttaaa attttagatc ctattgagtt tagaaaaagt gactttttgt ttaaaaggtt
    34801 tttttattca agagttttat atgcagaaat gcaacttaga gagaaaacag atttagattt
    34861 tttccaacgt gcagaagttc ttgctagaag atacgatcga tgtaaaataa atttttagtt
    34921 tctgtataat ttagaagtga aatcccaagg aacaaaaact ataaaaaacg aaaagtttga
    34981 aactttttaa ttctaaaaaa agcaacttct atcaaaaatt cttttttcca catttccaga
    35041 gtaaattcct tacctatttc ttaactttct ttaaaatatt attttgctaa tagtgttttc
    35101 aataaatcat tttcaaaact tcgtaaacaa gactcgttta tcgatataag gaatataaaa
    35161 taggttttat cttacccagt aaggtcgatt ttctaccttt gtaaaattat atttaccctt
    35221 ctttaaaaaa aatagatacg taattcaata aaagaagcga aaatggtttt aagttataat
    35281 tctgataagc tgaataatgt ttggtggcat tttagaattc tttaagtttt ttctttaaat
    35341 agaatttatt aaaaactcta attttcttaa aatttcagtt atcagataaa agaccaagaa
    35401 taatttgatc tattgctaaa cgatgaatat ctttaatttt aaaatatgcc tcaattgttt
    35461 cttttgattt tggataacgt aaaacatttc gatatatatg gttaatctct tcaaacctaa
    35521 gatttagttt accttctttt ttctcttctc caaaataatt catcggtcct tttccgttta
    35581 ttatccaatt catattataa ccatgaacgt tttgaataat atatgcagtt tgttcagtaa
    35641 cgtcgttttc ttcattttca attttactga gttgtgactg agaaagataa attgtagatg
    35701 caaattcatc ttgattatac tttcttccga gtccttcagt acggatatat ttaattctta
    35761 gtccaggtga tttcattttt ttaattcatt atgaataatt ttagttgatt ttttattttt
    35821 taatcatatc tctgactatt caggattctt tacgaatatt cagaatttga agtcatttgt
    35881 ataagtatcg acaattttta ataaacttaa gaaaaaaatt tatttatgat caattatttt
    35941 aatataaaac ccttagacat aacagagtcc gagttagatg aatacgaaaa atacataggt
    36001 atacctttac aaaaagaaga cagagaagca attttaaaat ccaccggttt tcgaaaggct
    36061 ttagcaatca taaataaaca cagctttaat gctctaaatc attccttttc ggatgattta
    36121 aaaagtaatg aagagtttcc aataagataa attttttaaa atcaagatca tgtctaagtt
    36181 cctttccatt tttgatatat atacagtcgg aattttagat tatgagaatt ttttaaaatt
    36241 gggaattatc tattttcatg cttttggggt tgtcattgga tttttattag ggttctcgaa
    36301 actttattca agcgatggtt ttagtaaatc ttacgggtcc gttttacaat ccgccgcgtt
    36361 ttttctgatt ttaaataatg gcattttgat cgatcaagga attttacgtt acgatagtag
    36421 aattttattc ggttcttatt atggcttagt tctttattct agtttggctg taatagtctg
    36481 tttcaactat ttatttgaat ctttagataa tccttggatt tattgtaaaa gacttttagc
    36541 gatcattcca attacgattt tattttctta tttcattcct gtttattact ttatatcttt
    36601 catcgacatt ttaggaattg tgatttctat ttttactttt atctggtctt tgagaaaggt
    36661 tttaaatact aaaaaatcta ttttatattt taacctcccc tttctttctc ttctaatttc
    36721 tatttgtttt gtttttgatt tctttggtac gattttcgat aagaaggatt tcttattctt
    36781 tgcggaatta attccgggat cagtcatttg ttattcgatt tttttagaac gtttttttcc
    36841 ttctttattt ggtaaggtta ttgtttcgat tccagatact aatttagtca aagaaattga
    36901 attagaaacc attcctaccc cagaggccaa agaaataaaa aaatataaat acccacatag
    36961 agacttatta gaagggattg aattagaaaa agttaatact aaactgaatc attttataga
    37021 ttcaaaaggt tttatagacg aagaattgag acttcctgat tttgcggctg atttaggtct
    37081 cactactcat caggcttcct actatctaaa tcaatatttg aatatgagct atactgaatt
    37141 tctccaattc cacagaatca acgaagtgaa aaatatgata cgtataaaat taaattataa
    37201 tcttttaact attgcactgg aatgtggttt taattccgct tcttcgtttc acagagcttg
    37261 tattaagttt acaggtaaat ctcctcgaga acttaaaatt tatattcaat caaacgaaga
    37321 ttcaagtctt actattctaa aaaaaccaaa aatacaatcg cattcttaat ttatatatca
    37381 ctcactttcg aaaacctatt ctactttttt tactatatta ttccattatc tcaatttctt
    37441 gacttcactt cgatcgaaac acgcaatttt tacaccaatc gcggtataag ctacacctgt
    37501 ggccgcaatc gcaccactta atatctatca gtttatcttt ttctaatcct ttggaatctc
    37561 gcacagtttg tcttcatctg gatctgggtt cggctctacg cttgcaataa tttctaactt
    37621 aggttttttt tcaacgatag gaacaatatc tttaggcttt gtaaaagctt gatcccaaag
    37681 atgaacatat gatatttccg tttccttaac ttcgaattgg agtattaaag aatgaccctt
    37741 gggaactaaa atgttcttaa ttaaagatgc cggaagtatt tttggaatac caatatagaa
    37801 ttcaaataaa ttatccccat caggaattgg aattttgtaa acgcagcctg taacgagttc
    37861 aaactgtcca gttccatacc attgttcaag aatatttaat cctcgatttg gattaataag
    37921 tatacttggc ttgaatctat tattcttatc ctcaaggaat aatcgtgcat ggtatgtgtt
    37981 attaatataa gttatttttc catagtaaaa ttgttttggc atttttaccc gaatataact
    38041 ttcacttaag tccggaattt tatgagtgat atgcctccag taataaacat taccgctaca
    38101 attagctaat tgaaacaaag caaataatcc atatgcaatt tttttcacgt tataaatttc
    38161 cttcacatgt tttcccgaca gcttgaccaa tcttaattgg tgttccgata ggaactgggc
    38221 tattaaagtc aacaatagct ataccagcag atagcaaatc gccattcttt aagaaattca
    38281 atccactacc taatgtataa atcttacctg ctaatctaaa attaattcct agtaaaggaa
    38341 tttcattact taataaacta gttgcatatg ggtttgatgg accataagct gcactacctg
    38401 cagttgctcc aatcccataa atagcagcac ataccccgcc atcgctgcaa gttgcccagc
    38461 agtcgcataa caagcccatt tacgagcact cttctcatcc caatgtatat tattaaaact
    38521 agatttagaa taaccgcccg ccgcatacgc ttgcattgta taaggactta aaattgttcc
    38581 acctacaaag atcgccgctg ctcccgctcc taaccccgat aggccaatca cttcaatacc
    38641 cgaccttatc gttgtttctt ggaactcact ttaatctctc ggatgtttcg gtaactcaca
    38701 aatcttgtct tcgtccggtt ctgggttcgg ttctacgcta attctaatcg ggactctctt
    38761 ttttttaaag tcccgacttc taattacgtt ctcatcttct tcatcatcgt cttgcggagg
    38821 tccgccaata tcaaaaacaa ctcgaatcga atggtttgga ggtacgtcta ttgttttgac
    38881 aagagctgct gcacgatcag gatcatttac gccgaaggaa aatttgtatt tggttttacc
    38941 aactggaatc ggcattttgt attcgcaacc ttccacaaat cttagagagt ttactccaac
    39001 acgataatag agtgttcccg gtttgtaata tctctgccaa taactcattt caggattgat
    39061 cgtgcgatat tcttttaaat tcttaaaaac cctatctttc gtccaaatcc aaacatgaaa
    39121 gccatacgaa aaaaacttcc aatatctgtc tttgtcattc aaaagctgtt tctcttcttc
    39181 acttcttttg ttttcaaatc gaaatcgaat atacgtattc tctgatgttg ttatgggaac
    39241 aggataataa ccctcatagg aatatcccgc gcaagagaag aatactaatg aaatcgataa
    39301 aatgagaaaa acgaatacaa atctcctatt aaaaactttc aatttaccca tcctttgcat
    39361 cctttttcaa cctcgccccc cacctttaac ccggttttaa ttgcaaagcc tacaggactt
    39421 tttgtaccaa aagcttgagc tgcataccca attacgtcaa tccccgctcc tttgtaatca
    39481 cctgtagcaa gtgaatataa cgtaagttca taactcataa aatttaaaac agacgttcct
    39541 gggactccaa agcctgtcgt atcattaagc gctccccatg cctggttcgc aaaattacca
    39601 aacgccgttt ccgctactat cgacgctaac cctactgcac ccataacagg acctgaggcc
    39661 aacaacccac caaaggttat tgcggcaccg taacaacctc ccagcctagc gcttttctca
    39721 tcccaatgaa tattattgaa actagattta gatactccac cggcaagata accttgcaaa
    39781 gcgtaaggag acaaaatcga accgagtgcc gcacctgtga ccgcaagacc cgcaatcgca
    39841 ccacctaata tcagtttatc tttttctaat cctttgggat ctcgcagggt ttgtcttcgt
    39901 ccggttctgg gttcggttct acgattgcga tgatttcgac ttcaggagca ttattatttt
    39961 ctattttctg agtccaatct ttgggatttg gatacggtaa cttagcagga acaacattta
    40021 aacgtatcga atgattcggt ggaagatcta tcaccttttc taattttaca gtttgcttag
    40081 gtgaattatt atgaaaatat acaaataaaa attcatatct tcgtttaccc aatggagctg
    40141 gcattcgata atcgcaacct tcatacaatt ttccaacccg aacacctgta tcctttaaat
    40201 gatatttttc aacccaatat gcagaatgag gatttaataa aaaaggttca taaaaaatca
    40261 gctctttgtt gtaccagtaa atcattaatg caaaattcga attagatatt tctttatccg
    40321 aaactttaaa attaaactta acgtaggatc gatctgtatt agttattggt ttataaggtg
    40381 gaattctaga tcccaaacca atacaaccta ggtgtccaaa cgtaaaaaag gctaaaatca
    40441 taattttgat tgtagctcga aactgaagtt tttgtttcat aatggcccct cgcaagtctt
    40501 tcctacatat tcaccaccgc ttataagtaa tccaataggc accgatttac cgatggctgc
    40561 tttaattgca taacctgtta cggatgcact tgcccccttc caatctcctg ttgcaatatc
    40621 ataagctaac aaatgcgatg ttgctatatc caaaccacta aatggaccaa ccacgggcac
    40681 ttcattaaaa tttacccaag ctccagcgac tgcatttcct ttagatgcag ctacaccaag
    40741 tacagcattc acttcaagat aaccataata cgccatcgct gcaagttgcc cagcagttgc
    40801 ataacaagcc catttacgag cactcttctc atcccaatgt atattattaa aactggattt
    40861 agaataaccg cccgtcgcat atgcttgcat tgtataagga cttagggtca cttctcagta
    40921 aatatccaaa gttaatcttt ataaatacat ttttctattg aacccttggg ctttgtttca
    40981 cgtaaatgca aattgagcat tatcttatgt aaatcatcag ggatttccgt aaaattcaaa
    41041 tacaaggatt gttgatctat aattttaacc ttttgacgaa cgaagccagc ttgtccaact
    41101 cttcgaaagt tgatatcaat atagtattca cccgttggta tgggaatata atattcgcaa
    41161 ccttctgtat agtatacata ttggcttgtt ccactgattc tcattgaata aggaagatcg
    41221 gttggattac tataaaatat ttgccaaaaa tcattttccg gattcaaatt atatgctggt
    41281 gatagataag tttcaccgta tcgtaataca ggattaagaa tataacgatt tgtttttcta
    41341 ttttcctgaa tgccattata tttaaatatt aaaaatgaat tatttgattg gtcgataggc
    41401 aatctcataa atttataagg aatataatag gagcaatcta tgatatttaa gattaacata
    41461 atcaagacta ttctcattct cattgatttt ccttgcaaaa tttactcaca ccttcagcgt
    41521 attttattcc taatccgatg ggtatttctt tttcgaatac agcatttaat gcataagaag
    41581 ctatatctgc accgacgctc ttccaatctc ctttgattaa actataagcc gtacttatat
    41641 atgaagcata ctgaacaatt ttaggaacaa tagcatagat ttcaactaat ccagcatatc
    41701 ccatataagg accagaggcc aacaacccac caaaggttat tgcggcaccg taacaacctc
    41761 ccagcctagc gcttttctcg tcccaatgaa tattattgaa actagactta gatactccac
    41821 cggcaagata accttgcaaa gcgtaagggg acaaaatcga accgagtgcc gcacctgtgg
    41881 ccgcaaaacc agcaacggtc gcaacggcca aagcagtaca accaacgata aaagaagccg
    41941 ctgtcaatcc cgctaacgca agacccgtcc ccgcaatcgc accacctaac atcagtgcgg
    42001 tggaggccgc tgctccgctc ctaaccccga taggccaatc acttcaatac ccgaccttat
    42061 cgttgtttct tggaactcac tttaatctct cggatgtttc ggtaactcac aaatcttgtc
    42121 ttcgtccggt tctgggttcg gttctacgct aattctaatc gggactctct tttttttaaa
    42181 gtcccgactt ctaattacgt tctcatcttc ttcatcatcg tcttgcggag gtccgccaat
    42241 atcaaaaaca actcgaatcg aatggtttgg aggtacatct attgttttga caagttcggc
    42301 tacacgatca ggatcattta cgccgaagga aaatttgtat ttggttttac caactggaat
    42361 cggcattttg tattcgcaac cttctacaaa agtaagggaa tcaactccaa cacgataata
    42421 gagtgttccc ggtttgtaat atctctgcca ataactcatt tcaggattga tcgttcgata
    42481 ttcttttaaa ttcttaaaaa ccctatcttt cgtccaaatc caaacatgaa agccatacga
    42541 aaaaaacttc caatatctgt ctttgtcatt caaaagctgt ttctcttctt cacttctttt
    42601 gttttcaaat cgaaatcgaa tatacgtatt ctctgatgtt gttatgggaa caggataata
    42661 accctcataa taatatcccg cacaagagaa gaatactaat gaaatcgata aaattagaaa
    42721 aacaaataca aatctctttt taaaaacttt caatttaccc atcctttgca tcctttttca
    42781 acctcgcccc ccacctttaa cccggtttta attgcaaagc ctacaggaaa tcctttgtca
    42841 aacggtttcg ccgcgtatcc gatcgcatca atccctgctc ctttgtagtt acctgtagca
    42901 agtgaatata acgtaagttc gtagctcatc aaatctaaaa cagtcgtgcc tggaactcca
    42961 aattgtgggg ttttagcaaa cgctttatat gtttgataaa caaccgaatc cgagcttgcc
    43021 caacccattg cactgataag tcccattcct cccataacag gacctgaggc caacaaccca
    43081 ccaaaggtta ttgcggcacc gtaacaacct cccagcctag cgctcttctc gtcccaatga
    43141 atattattga aactagattt agatactcca ccggcaagat aaccttgcaa agagtaagga
    43201 gacaaaatcg aaccgagtgc cgcgcctacc gccgctgctg cactcgcaaa caagactccc
    43261 cccactccta atgtaacacc aattgcaagc gcgcccaaac caatcgcggt ataaactgca
    43321 cctgtggccg caaaaccagc aacggtcgca acggccaaag cagtacaacc aacgataaaa
    43381 gaagccgctg tcaatcccgc caaagccaca cccgctaacg caagacccgt ccccgcaatc
    43441 gcaccaccta acatcagtgc ggtggaggcc gctgctcccg ctcctaaccc cgataggcca
    43501 atcacttcaa tacccgatgt taaagacata ctacctacag ctcctaccgt cgcaacacct
    43561 gcacccgccg ttagtaacgt cgtacttcct accatattca aagctgctac tccaagaccc
    43621 gctcccgcag ccatcgtcat cattccaatg gaagccgcag cgccacttat cgcaatgaca
    43681 gataacgcgg ttgtaaccgc aaaaaccgct actacggaag ccaccgccgc agccgctcca
    43741 atggtgggaa gcacaaacgt cggaaacgtt acagcggcga tcgtacctac acctattgaa
    43801 tgaccacttg ggtctgtgtg attgatcgga ttgccttccg tatacatata caagtccatc
    43861 gacatcgctc tactcgtatc taagatactg tctgattggg taaatcttcc gatcattgaa
    43921 tcgtaatatc tggctttgta ataataaagc cccgtgtctc tgtcttcttc ttggcctgtg
    43981 tatttgtatc taaatatatc cggcccttga gaatcgtttc tttgcacttc tccgtatggt
    44041 ttgtaactca catgagaaac tccgccccac tcccctccac caagtctgtt accatagcca
    44101 tccataacca ctgtaaccga tcctaaatga tctgtattaa aaaatacgaa tccgtttact
    44161 ggactacctc ccaaaggaat tcccgagttc ccgctttggg taggtgttgt gttaaaagac
    44221 ggagtccccg caggtagtac aagaggtgca aacaaccaag gtgggtcgtc ccctcctccg
    44281 ccttgtaaaa gtccgttaca gtttgttaca aacatcaaca tcgataccat tgtcaaaggg
    44341 gttaaaaatt tcagttgaat cccttcaatc acatcaccac tgtgtaacaa tacaaaacaa
    44401 atccctaata ttagtaaaat caaaattccc gatatgacac ccaatggatt ggttcgtaga
    44461 aaattacgaa ctaatcccaa caaagtcaag cttttgtaat atattccatt cagctttcca
    44521 ttcatttcaa tcttccattc tgaagaaaat ggaatcaaag ccgtacttgg atttgttctt
    44581 aaaatcgccg tttgtgtcgt ccattgaccg atcagttccc caccaccacc tttaaaatac
    44641 aacgtatgtt gaggagcagt tccagcttga tatgaaatct catacaatcc gccaagagag
    44701 accactttgc ttccgtctat ttgtctgctt ttgataattc gggttccagt aaaatcatat
    44761 tcgtattcga tcgttccttg ttcgatcgta tccattctac gcatcttttg aaatccgtca
    44821 tagctaagag ttgcaccgtt acgagaaatc atattcccgc ttgcgtcgta tccaaaatct
    44881 ccgatatatc caggacttgt cacatgggta accgcgttag tatgtgcagg atcggtatag
    44941 ctaaaagttt tgtctccttt ttggagaatt ttacccgtat ctgtgtaaac gtagttctcg
    45001 gtaccgtatt tgccgcttgc ctgtgttaaa cgattgagtt cgtcataagt aaagttttga
    45061 gtcctgctac tattcatctt gtcttcaatt tgagaaagat tacctttaga atcataagaa
    45121 taggccacat tttcatatac gttcacccct gattttgtaa ccgtttctaa agctcttttc
    45181 gtaatcttgt caacgtagat gtccgtccag accccgtttc ctaattcctt aataattttg
    45241 acacgattcc cctcgatcag cggtccacga tacgagacta agggatgttc cgatgttgat
    45301 ccgtcatttg gagttaaagt aattccgttt aaatatcccg attctgaata cttatgattg
    45361 attttagtcc cttccggata gattacatcg gttactttat tttgtagatt gtatcttttt
    45421 tccaaaagaa gtactaaatt gtcttcttga ggaatcgttt ttttaagaac cgtttggttc
    45481 cctctaacat cgtaagaaaa ttctgtcgtc cctaattcat ccgttaccct tgacaatctt
    45541 ccgattccat tactcgaact tggtaaatca tattcataat tatgaatctg atttccattt
    45601 gaagacgtag ccgtcttact taatacccta cctaagacat cgtatgtcaa actaaccctg
    45661 gaaccgtttg cgtatctttc ctcgattaaa ttcccagatg tatcatactg gtattggatc
    45721 gttccgctgt ttgtgttgct aactgaagtt tgttttccgg aaaaatcgta ggaaattaaa
    45781 gtctgtccgt tttcagggtc taaaatcctg gatacgtctc ctttaagagt atatccatat
    45841 tgaatcgttt taccgtttga cgttttactc agtgtttgcc ctaatccgtt tttcacctca
    45901 attaatgtag aaattatctc cgagccggat cttgtgacgg ttgtagtcgt atacccgtta
    45961 tacaaaattg tagtttcggt tccttcgtta cttgttaccc gtatcaaatc atgatttcca
    46021 tcatactcgt aatctttgat tccaagggtt tcttgacctt cgaggtgtgg ttctattttt
    46081 cttaaaatct tacccgcctt gtctttgtaa gtcgcttcgg ttagtactaa tccgtttaca
    46141 agacttcccc gtttgatcgt tacgtcgtct tttaggttca caatttcttc cgaccaagat
    46201 accgtatttt catccgagtt gtatgaggtt tttgccctcg catttgttat actaccggta
    46261 tttgtatatt cgatcgtttt tgtccaatcc aaagaaccgg gaatttttac ggccacaatt
    46321 ctaccgaaca aatcgtattt gttttccata atatttccgt ttgagtccgt atttgttaac
    46381 tcaagaccac gggtcaaatc gtatgttttt tgcgaaacgt gaccgaaaga atttgtaact
    46441 cgtatcggaa acttgtgaac cattgtatca tattcaatat tcagaatatt tcctcgaata
    46501 tccattattt gagtcggatt tccgtaacca tcgaagttaa gaaattggga ttccgaaaag
    46561 acgttcgtat cgattttctc ccgaacaaaa gaaagaaaat ttccgttata aataaattct
    46621 ttccgagcag tcatttgacc gtctttgtaa cttgtattcg acaaaggttt taatgaaaaa
    46681 gaaagtgggt cataaacggt aacgtctgaa aaactaaccc cgtctataac ggaagttttt
    46741 ccggttggat tgtaattcgt atcatataaa aaaagtggta ttcaccgatt gaaaaagaat
    46801 tccggaacga tagatcgatt ccgttgtaga aacaggacgg acccaaacgg ttccgtttaa
    46861 taaaatcgtt ttagaatagt tttgagtact agaatgaatc acgttcccgg acttactgat
    46921 agtcaatgac gtctcaagcc ccgccaaatc gggatcagaa tatccaaaca tacgcactgt
    46981 atttgttcca gttaaggaat caaaagaaga aaccgtttcg taaccaagta gagaggattt
    47041 tcttaaacct cctctaaaaa aacgaggagt actaaacgta taatccgttt ttgcaattaa
    47101 atactcgttc gagccgtccc aaccataaga cgaaacggac tttattactg gttcgggtgc
    47161 taaaaaagga taaacgtttg gttttaccgg cgttatcgca tttggattga ttctttgccc
    47221 agctggctgg gagtttaaat ggtttttctt taaatcatat tcaatttttg taacttgatg
    47281 gtaatccgat tcggttcctt gatagatatt ttggataaga ccatccggaa ctttcggttc
    47341 aaaacgtaat atctctaaag ttgtatttga tctaaaagga acctgtctga taagtatcga
    47401 aggtaaaaca ggattgggac ttggtgtcca atctgaataa ttttgaggat tagaactcac
    47461 tcccacaagt tctgtaactc cgtctccgtt aaaatctaaa ctttgtaaaa gtccgccaga
    47521 gttccaagaa taatctgaaa ataaaggata ataaacccat ccagaagaat tgagtcttgc
    47581 tagtcttacg ttgatctgac cgttttgata ataaaccaaa tcggctctac cgtctctgtt
    47641 taaatccgta aactctttct tgtttttcca attgttatac cccatactag aaagggacgc
    47701 actttcatcc ggtgttggag taggaatcgc catttgattg ttatcaatat cggtccaggc
    47761 gtaactgtcg tccggaccaa accaaacctg aatttgtacg ataaagaaaa aatagcctat
    47821 acgcaatcta tcgatttcat cgtcttcgtt tatgtctacg tatgtgtctt gattcggcat
    47881 tactaaaata ggagaagaat aagatccatt tccccttcga aactctacaa gataaccagt
    47941 ttccccgctt ctggttactc ggtccattct cccatcatga ttaatatcat agttcgcata
    48001 accatatgtt ccgggtaaaa acggatttcc aatatcgtct aacaacgata cgttgttgat
    48061 atactgccat atattatccg tttgaaaaat ttttccgtta aaatgatatt gatgtatata
    48121 agttccagaa ctcatcgtga taaaatctaa ataaccgtct ccgtttgtat ccgcaaaaaa
    48181 tcggtttccg gattccccaa agcttgtccc actctcattt aaaatcgcgt ctgggcccga
    48241 tacggaaagc acatttgtat tacaagataa aaacgttaca atcagtcttc tcgatccagg
    48301 aagtccttcc attctgataa aatcaggaat tccatttttg tctaagtccg caaatagttg
    48361 aaattccaat ccatagtccg aaaaagaaag tgtttgagaa tagtttaatg tatttccgtt
    48421 tgatagatat acttcgagtc ccagactcgc attcgcctga acaaagtcag atagtccgtc
    48481 tccattcata tcagctacaa aatgttttcc ccttttatcc tgtgtcggtg gtacaaagga
    48541 agtaacgttt gcatacgaat cagaaaaatt cggtccccaa taaattcgta tcggcactcc
    48601 agacttttcg aatattagaa aatcagattt cccatccccg ttaaaatctc cagggaaaat
    48661 tctacccgta cttgttagat ttagaggact tccaagagga gaagaatcga tcggtaacgt
    48721 cgagttcaaa acgtcaccac tcgtgcttaa atccgttatg taaaatctct ggtcgttttt
    48781 aggtccgaga actcgaacat attcaggtat cgtatctccg ttgacatcta acgcacctgc
    48841 aaacgaggtc tccactccat ttacatgaac gtcccaaata ttctgagtcg cccaaccaca
    48901 aattgcaatc gcccaaggac ctgcagtagc catacatccg gcattggcag tacaaagaca
    48961 agccgtcaca ccagtatcat acgcactttg tagaccttct tggatcgttc taaaggttag
    49021 gctaaaaccg tccgcaagag aacgattgat ccaaggagag gacaaagaat cttccgaacg
    49081 atttgtatat gttaacgtta agggttcata gttggctctt cgaatcgttt ttaacaatcg
    49141 ggaagtatcg tcataactat aatcaaaaga atatgattct gatctcgact ccgatccgtt
    49201 ttgatccttc gcatatacgt ctatattaga aagatattta gaatgttttt gtcttacatt
    49261 cgaattaaat aaaacagata taaaacctga agtttcgttt gtatatcgaa aagagattcg
    49321 tccgtttcca tgcacatata caatcgaaga aggcaataat agtccattta aaagtccttc
    49381 tgaatcatac gatatatcat atccgttccc aaatgggtct cttacgcttt ttaatcccca
    49441 tgtgattact ttcccggtat ctggagactg tgcataaatt ttagaatccg ttgtggtccc
    49501 gaaatgatat tcggttccgt tcttttcttc gatcttccaa gcaccatcta gtaatcttgt
    49561 aattttaaga gaagtttgag ttttggaata atagaatccg tttgaatccg aaataaattc
    49621 tcctcccatt gtagaaatga atcttgtatt actttcagac caaccataag aagaattcac
    49681 ctgcacgatg gggattcctt ccagtgaaaa actttttccc aatatcccac catccaaagg
    49741 tgaagagtag taacgaatgg ttaatttagg aacgacatcg cccgcaccgg gtggaacaat
    49801 aattggatac gaaaacgaag ttttcccaaa agaatccaca ttcagttttg gcatcgtctg
    49861 aggaatgaca gattcttccg acggaagcga taaagagaaa aattttcgaa ttcctgataa
    49921 taaactaaaa ttgaataaaa acaaaaacga tacacttaag aaaaaaaatc cgacataacg
    49981 tttcatataa agatttcccg gtttttatta ttaacgtgaa cacgatttaa aaaagttttt
    50041 aagcgaatcg ctcatggacc cgcgcttttc gctctaaaat cccttcggaa tttttcaaac
    50101 tcaatgctac tttctataga tcgtagcata ataatcgcct tagcattttg ttatgccaaa
    50161 ctcacattat tatcaataaa tcgtaatcct ttgttagttg tttttcgcct aacaaattct
    50221 ttaatttgtg ataccaggcc acaaatatag taactagcgg tttctaggaa gacttttttc
    50281 acttttctag gaaatataaa gttattatgt tataacctac ctattaactt atcaaaaaat
    50341 ttttataata tgaaaaactt ttaattccgt caaatttgca aaaaatattt atctatttac
    50401 aagattagca tacttcaaac ttctggatca taatttttca agagattata atatgacaaa
    50461 agaactaata cattatattc tattttttgc atgtattgga acctttaaat ctggtttatt
    50521 tgcttccgaa cttcttttta aatcaggaga agctttttta atcgaagagg taaacgaaag
    50581 tgcggacgta gtgaacgtca gatggaaagg tagacagttt agaattccaa aatcagagat
    50641 tcaaagaatt gattattcta aaaaaggacc agagtcttct tacaattatt ctgaattccg
    50701 tttaacggat ggtagtcaag ttcgtggaat tattgtagaa actaaaaaag acaaattagt
    50761 ttttcgaacc gaattaggat ttgtagaaat agaaaaatct aaaattcaaa atttaaacga
    50821 aaactcttta gaaaaagaaa gtccaaacct acctgacaaa tatctttcgg gtagatccgg
    50881 tgaaaatcta ctctatgtag gtggaagtat tcttttacaa actacaaccg gaccttctca
    50941 caaaacgaat ccaggaacta ttggtgctgg tctttttatc gaaaaaggtt ttatcaatca
    51001 tcctttatgg tttttcggtt ttctttctga atactcagtg gctccaggtg cacaaggttc
    51061 tatttctttt tggaatcaat ccttatatgt gggaaaacaa ttgggggctt ccgctcctta
    51121 ctttttgttt ggagggggag taacttccgt tcaatggaaa aacgattctc gttttttgaa
    51181 cggaaccgat ccggaacttt taggtgaatt gggttgggct tgggaattta acaacggttc
    51241 tcgtttgcgt cttggaattc gttctcagtg tacattagaa tctggagatt ctttttgtag
    51301 atccgggatt cgtatctctt gggggatttt gttatgaaca aatttcaaat atttagaata
    51361 tggaaatctt atgaaaattt cattagaata aaaatcatcc ttagaaaaca aaactggttt
    51421 cgatcaaaaa tagagtctga ttcgatttta aaaagaagaa atatattttt tctaatactc
    51481 tatttatcaa tctttccact ttccaactgt ctcaattctc ctttgtctaa tattcacgat
    51541 gcgcaaaatg aaaaagtaac cttggccttt gtttcccaaa ttgggccccg ttcggcaaca
    51601 atcacttggg aatgttctca ttctcttccc ggttccattt tgtatggaaa gtcaggtttg
    51661 ggatcggttg tgactagttt agaaaattct aaagttcatt ccatgacact tcccaattta
    51721 gaatccaata cggattattt agcctttgtt ttttgttcta atagtacaga caaactacaa
    51781 agtattccac ttacttttaa aacctggatc agtgattttc caaacaggac ccgtggtctt
    51841 tgggttatag gcgggatggg tgcagatgca tccccagtca gagaaattga tttttttgat
    51901 ccggttactt ctacttggta tccttccgca acttcaattc ctacccctag agtttttgca
    51961 aacgtagtct ctcacaaaaa taaaatctat gtcatcggtg gtatggaaaa acaaggaatc
    52021 aattacgtaa cttctaaaaa gacggaagta tatgatccgt atttagatca gtggactaca
    52081 ctttcagata tgccggtagc caatcaagga ggagtcattg cttctgtggg agaagaaatt
    52141 tttatcattt ccggtacgac cacaaacgat atgactacag gtactatttt aaatacggtt
    52201 tctcgtttgg ctcctggaat cggacaaaat ggcctttggc aaaattatct ttctttaacc
    52261 gctatctttt cacgagtgga tatgtccggt tgtggattaa acggtaatat cttttttaca
    52321 ggtggaagat ttacgaatga cggaacacct caggcaactt cggattcttt ttctccttcg
    52381 atcaattcca cttccgccgc cggtgaacct tctatcacaa tcgcaagaca cggagccggt
    52441 tctacttgtg taaaaccttt aaactctgat ccctacccta ctgatccaga atggatcgcg
    52501 gttatcggag gatcaacggg aacaagtaca ctccaaccga ttacatccat tactacatcc
    52561 aatcgtaccg acttctatca aaatggtacg gttgcttttg cgattggtcc tattttaccc
    52621 gttgccgttt attttccagg ggtagaagct tcttacgaaa ctagaaagtt attcgttttt
    52681 ggtggtgctt ctgcactgaa cattcctacc gattctgttt attctatcgg tcttcaaaac
    52741 ccaattgcca gtaattggtc tttagattct cttaaaatgc ctcgggctcg ttatgctcac
    52801 aaagtaattc gtatcgacag gtaaaaaact atatgaaatc catttttcaa atctttatat
    52861 attctattct tctaatgttg atccttttga ctaaagattc ttttccagac gaaatgtcgg
    52921 gaggtcacga aaacgctaaa atgtttatcg aagaaaaaag atacatagaa gcggaaaagt
    52981 tagccatttc tttacttact aacaatcctt ctgatgtaac cgctgaatat attcttactt
    53041 ctgcttgggt tggtttaggt agggaagaag ctaaaaaagg aaaccttgat aaagcaatcg
    53101 aacttttaca aaaagcacgt caaaaatggc cctttgacca ggacttaaaa aaagaaattg
    53161 aattactggg aaatatttct tctaaaaaaa atgtttcatc caactcttct caaaatcgta
    53221 aaccttctaa ttctcaatca atcatccttt tagattcgga attatttcgt tccatcgatg
    53281 atctaaagtc ggaactccat tctacaattg ttagtctcaa agatactcat tcctacaaca
    53341 aaaaacaaga atccttttct aaaaaagaaa ttctttttct gggtttgatt ttgatcttta
    53401 cgttggtttc ttctcttaat ctttatttca cttttctttt gtggaagagg aaataataat
    53461 atgtatacat atatatggta aacatgagtt acgtcattct tttaattgaa tattgagtta
    53521 tcaccagccc tacccttttg gaatttgttc gtacaatcgt ggtttgttgt agtttccaca
    53581 tttaagaagt cgatctatga tgtttaagat ttcatttttt tagaatcatg agatttttac
    53641 gccgcaacat ggaatttatt tttaccttcc tcaaattgta gagcaatcat cctttgggga
    53701 tggctataaa agtaatcacg tatgtgattt ttcaatcttt ctggaagtgg gtcatagatt
    53761 acaattttct ctaaatcgta actgattctt agtttacgta tctcttctaa gtcaggtcga
    53821 tttagtttca gagaagaatg gctcatgaac tcatgaatta ctttatcaac cgatatatag
    53881 tcagagaaag ttttaatatc ttgattttct gattgatcaa ctgatatgga agattcttga
    53941 ttcggttggg tttgattttc ctgattactt ggatccaatt ttttatttga gttaaaattc
    54001 tgttctttct cttgcaattc ttcttctttt acaaatttta tttctgtttt aagttttgct
    54061 tcttcattga agtatttaga tacaatcatt ttgagtgaat cgtttatttc ccctattata
    54121 tataaccctt cattttcgaa tttgatttta agttctttaa gattttcata gctggtttta
    54181 gaaagtcttt cctttgccca aactaaaaat ccttcccagg taggttcatt tttgaacgga
    54241 tcaattactt tactttcggt ttttacttct tttttatttt ccgtgactaa agggccttta
    54301 cttcccactt gtgtaagtag gttatatgtg ttttttataa tgtctttata agagtaggta
    54361 gaggttatgt ttacagggat tgttccccaa aaacggtctg ctttatattc ttctgatctc
    54421 cgaatatgaa ttagcttctt caaagtttct aaaacgactc ccgggttttc cggtactaac
    54481 tttttccagg atttgatttt agcattttcc ctttccgggt tgtggtcata tcccccccac
    54541 tctttcagta tgaggttttt agaatgttca agaatattct cccaagtaat tttagaaaga
    54601 gaagaagttt gtactttctt tttgttattt gtttggtttg tactttggtt actaatacag
    54661 tcccccgtac gtttgtacgg agcagacccg gtactttggt ttgtgctctc taggatattt
    54721 gtactagaca gactagtata ttttgttatc tgtttttgta ggttatattc ataacgttct
    54781 tttacaactg tatcgtgaag actagagttt agtattctat aatgtccgtg gaattctcca
    54841 ctgattatat atccttctcg tctcatttct cggatatatt tagaaactgt agtttccgct
    54901 agtcctactt cttcgccaag agttttattt ttggcaatgc accccccaaa tccgttgatt
    54961 cttcctgcaa tatctaagtc agtaatttta gacagtagct gtcttttggc cctggaaagt
    55021 ggtagtgatt cgatagcatg agctatcacc aaagcgtaat gtacgacctc ggtcatttta
    55081 gtatccctta ttttaccata cggacatact tcgggtgacg catggtaaag gttagttttt
    55141 accctactct gttaaaaata cggggaacta agggtcaggc atggagcctt ttcggtaggt
    55201 cctcgaattc ttgtgtaaat cagaccaatt gtgagagcgg ccttacttag ttatgtcttc
    55261 taagatgttt tggactagat acaggtacta tatgcctgtc aagctaaaaa tgggacataa
    55321 ctaaattatg tggatttagt tgcttgtgga actctcacat tccacaagct tgtttattac
    55381 acaagaatca aagatccttg cagtagaaga taataaatct tatttcgagt acaagaattt
    55441 ttttatcatt ttatgctttt ttttgaagta tagacaatct tgcttccttt gcttggattt
    55501 ctgaatttaa gttttttcgt tgagaatata aagtttttag ttcacctttt agtatcgaaa
    55561 tttgtttttt aattgaaagt ccattgttat tcaggagaag gttttcttgt ttggttcttc
    55621 tcttgccatc tgatcctatg cggctcctca actggggaat ttccccagtt gactctaacc
    55681 gctttcttgt ggccccaacg gttttatggt caactgaaag cgtggaagct atttctctat
    55741 ctgaatatgc tggatttaat tttaatttga attcaatcaa tgcacgcttt tgaccagttg
    55801 tgaaatgcct tcgggcaagg ttttcgtcta agcaaaattc aacccgttca ttccaagttc
    55861 cgccttcata tacttctatt gggccatcca gtttcccgct ttctaatccg gctctatgcc
    55921 tgtttgctcc tgaaaaaata ttaaatatgc gattcgagtc aaagtaacct cttattgcat
    55981 ctttaatccc atctttggaa atagaattta ataagttatt ataatcaact gttgaaatcg
    56041 gcatcaaatg ctggacttcc agaagctcag gagagagttt cattttggaa agaagataag
    56101 tttgatttcc tatctttctt agtggttgag tgcttgcctt tgtttttgcg ctcatgaagc
    56161 tttgcctact atagaaactg cgtttgacaa taatacattt cgtaaattgt cagtaatctt
    56221 tttatcttca gaagcaaatg agatgttagt tttatttttc ggaagatttc ctataacaaa
    56281 tttgtcaaaa gtcttcttaa aaagtcgccc gtttcgatca tctaatcctt cgcctttggg
    56341 atcaggttct tgccagccta tatatacaat attgggtgtt ttatctagat ttaagacctc
    56401 gttgattgtg tattcggttg ggccgtgtgc ttgttgtgag atttcacaag gaatgattat
    56461 tttatttgcg aacaatatag cagatctggt tatgccttgg actgttggcg gagtgtcgat
    56521 tataacaaca tcaaagtttt ttgaagcaaa atcttctaga cattgtttta atgcaaatgg
    56581 ggaaatggtt gagtagatta gatcgaagcg atgatcggct ggaataatat aaagacggtc
    56641 gcctatgttc gaatgatttg ttaaaacaac attaacattg aattccggtt cttctccaac
    56701 aagtatgtcg tagattcctt ttcttttctc ctctgctgaa ggtttcggta aaagcaatga
    56761 tgtaattcca ccttgcgggt cagtatctac tatgaggact ttcttcccag tgtcagcaat
    56821 actttttgcg atgatagttg aagttgaaga ttttccgctt ccgccttttt gattaactac
    56881 tgcaattact tccataagaa ttgagatttc cggaagagta aatattggga agcttatttt
    56941 ttaattatgt cagatttctt attaaaattc ccttatttta atcactttta ccaactgggg
    57001 aatttcccca gttggtaaaa gttcattttt tagatttcta cttcatgcta attgaattgg
    57061 tattaaaagt atctcaagaa acaaaaagtt ttatatttta aggctcataa aagattatgg
    57121 tgctcgaaag aaattattaa aacttctgaa tactaattgg taatcgaaag aaggaaaata
    57181 ataatgatga gtgaataggc ccatatataa tttggtttct ctgaatagga aaccacgaaa
    57241 atcaaattgt cttggtctat ttttcttatt tcttaaaaat tcctcggtgc tctttgataa
    57301 ggttgtcaac agattgattc tttaaatgta aaagttacta cgaatcacga ttttacgaac
    57361 aagttctaaa attgtaaaaa tgtgtacttt tagaaaatta tttcttattt tcttacgccg
    57421 aaatctcgtt ccatatcaaa aaactccctg ttacacaaac ttagaagcca agaaaatgaa
    57481 gaactcttga ataattttct tttgaacaga ggaaggggtt tctggtaatt tttcgataga
    57541 atctaacaca ccgtaagagt cgagcttaga aatgagtttt agtctttttt gcatttcgac
    57601 taattgagca gaatctttga gtttcatttg accttttcca gaaagaaccc aatgatcgtc
    57661 ataaccttta agccttaaaa tgattaaaat agatttaggg atagcaagag tgccattttt
    57721 gtatttgtaa taagtagaac gattgacacc caattccacg gccatcctgc tgtgactcag
    57781 ttttaggtcg tcgtcaatag cggaaagtct ttcaaaaggt gtagacacaa gtagtctcca
    57841 taggagacag agaaatgtaa aataagtctc tgtcagctac aatttaagaa ttttcgccta
    57901 accctgtaaa gaggactgga attatttaaa aaacaaaaaa cgtcctaaac tgggatgaga
    57961 ataagaatga aattggagat tccaaaagtt attacgattt aaaatagaag ggtaggggac
    58021 aaggatagag ttatctcaag ataaactttg aatcccaaat aaaacgtagt ttcccacatt
    58081 cttgaataaa ctaaaacatc tcagttttga ttgcatattc aaggtgatcg ttttgaaact
    58141 ctctaaaacc attttcgaat tagattcaaa tttagaaaat ttctgtaact ttccaaaatg
    58201 accataaatt ttatttctgt tttcaaacct ccaaatagta aaaaatgaag ctcctttttc
    58261 gtaatttaga gagttcatac tcaggtcttg gaatcaacat aagaattagt tttaaattat
    58321 tatattttat ttaaaaatgg gttttagtgt attttaaata aaattaaaaa ctctattttt
    58381 ctttattgaa tcgaaacaaa aagtagatat attttttccc gataaaatgg aaattccaat
    58441 tctctaacat gagtaaccac aagatttttc tgaacgattg tgggtatttt attaaactca
    58501 ctactctgta aaacactcct tcctaaacta ggaaacccaa gacgggaatt accgagttgg
    58561 aaaacagatt ttagaaaaaa tctaaaatgt agaccgaaca atttttcgcc cttttttaga
    58621 tcaaattcaa gtaaaactaa aacgcaaaga ttgaatccca aaatttacct taagattgaa
    58681 tttttttaga aatcaaactt ccgatattcg tttttgtgcc aaagtgaaaa cggatcgagt
    58741 aggattaaaa aacaaaaaga aatgactttg gaaacgatat accgtttctc ccgccaactt
    58801 tttagaaaca tccagactca cttcacaaca ctgtaacaag agaaccatat atgaatgata
    58861 ctccaagagt ctttcgggta aaaaaagacc gaaactttac aatcgtaaaa aataacttta
    58921 tcgatgatgc tcgtttaagt atgaaagcga cagcaatcct acttcttgcc ctccgttatc
    58981 cagaccactg gcgaatgtcg gtaaaaacga tggctaagtt caaaagtgac aaagattcaa
    59041 gtattgcatc tgggtttaaa gaactagtta cctttggcta tgcagaattt cgaaaaggaa
    59101 aagatccagt aactggtaga tttaattcgg gatggtattt ttttgaagag tctcaaaagc
    59161 cggaagttcc gtttgaagta aaaccaacag aaaataagag aatagaaaat caaagagaac
    59221 tttttttaaa agaagtcaaa gagtcgaaca gaaaaggaaa tccggtcttg gattttccac
    59281 aaccggcaaa tccaggtcag gaaaatcaac ccctatcaag tactatatac caaggactat
    59341 caaaacaagt actctttaaa caaatactaa atacttctag agagtacggc ccgcctgcaa
    59401 aaacgcacct ggaagaacaa aaacaaaatt taaacaaacc taaaccgtta tcacgatttc
    59461 aatttcctga ttcttggctt acaaaattcc aagactatta tttcagagaa catggaagtg
    59521 aaatggggca accagactca gaactaaaag cattaaactc actgtatgaa atatccaaag
    59581 gagattggaa cttgatcgaa agtaagatac aaacactcat ccaactgaga aaacaagatt
    59641 ccaggttttg gtatgagcag tctttgagtc ctgaatcgat tgctaagttt tggtctaggt
    59701 tatttgaaag aaaagtaaaa cctactgaaa agaatacaaa acgaaatgaa ccacagaata
    59761 aatcaatagg agctgaatcc aaatataacg agagtaaaac gatccaaaaa acacccatag
    59821 aagagataaa caacttagat ccgtataaat gttttttagg ttggggtaag agtaagttgc
    59881 ttaaatctca attagaatat tacgaacaaa actcagatcc tttcaaatac gaaggaacta
    59941 aaaagatact ctttgaaaaa tttgtaaacg aagtgtatcc gggtcttgta agtaactcag
    60001 aggtaaaaaa gactacaatt gaaaatagaa aggggagtgc tgcatgagct tctttaactc
    60061 aaccaaccaa aatgtaataa agccgatttt gtttaaaaaa gaacaagact tgattctcaa
    60121 agacctttaa aaagatcgga tactttttct gtaagagaga agggagggga actcatgtat
    60181 gtaaatcgat tcgtagaata atgagcgaac ctatccaggc aagtattgtt ttggtaaaac
    60241 tccattccag actttccttg gcacgaaaga attagctaag aataagtatc tctacaactt
    60301 acagttttca taatgaactt taaatgagta tcagatctta ttttggctat tacacttaat
    60361 tttctttttt gattgcctgt aagagttcat agcaaaagtt atacaacaaa tgcttataca
    60421 aaatatttcc atttcaactt tctgccgctt atctctttta cttattttgt cttcttattt
    60481 tattcaaaat tgcagaaaac cgaagccgat tggaaacggt tacgtattat taggaggact
    60541 ttgcgtccat aaagaaccga catatagaag tgagtgtttc gatagcttac gacgtggtac
    60601 atcgatacag attttggaat ataaaatcaa agacaaagaa gaaaagaata atttactttg
    60661 gtatcgtgtc caagttggaa gtatcgacgg atttatatca gtcgacgaag agattagcaa
    60721 cggtagtttt gtttctattt ttccgatcga atcaaaagtg caatacgtag atgcttccgt
    60781 cttaagagtt cgttctatgc cctctttact tggtcaagtc attgaaacta ttccaaaagg
    60841 aacggcagtt tctgtggttg gaagtacacc ttataagatg aaaatagagg ataaatacga
    60901 cggttgggcc gaagtaatca ctccttccgg taaggtaggt tttagttatt ccggtttttt
    60961 aaatacaaag accgaaattt atgcagaaac ggatttagaa cccctcaacg gaattttaat
    61021 actttcatca aatcaatcac ctaccttttg gtccaatccc ggagtagaac tcggtcaact
    61081 tgatggttgt aagtcagatc gccccggtaa atatctgaac gtggaaggag tcaaattggt
    61141 aaataaggaa aaatacttct tagtaaaaag aaaaataaat tattacggtt ataattcttt
    61201 agaatatgag ggatgtatca acggatgggt tctagattat gtaggagact tcgtcgaaaa
    61261 cttctacgac tggtccgcga aacaatatgg agactctttc gatcctaaat tagttcaaat
    61321 tctccatgag aatactgagc cgctaatgga tttaagtacg ttagtagtta acgatcttgg
    61381 aaattccggg aaaaaaggcg aagctttatt cgaaatatct tacgaagcga tcgacgatga
    61441 ctttaatcaa aaatggaaga ttcataaact atatgcaaag aataaagagg gttatttcga
    61501 gcttatggac aacttgggta gagaaagcca tagcgaagac tttgataacg atggaatcgg
    61561 agaatggatc gtaaaaacaa gcctacgatc aggcgaacga actacttact actcgcgatc
    61621 aggaaatacg tttaaaccct ttttagaaat cgaagactct gaatacaatc cttgcggaat
    61681 caaaattaat gattctactg atattggtgc ttatagggaa tctatggatt taccaagccc
    61741 gcaatgctca gttgatatta caaaaacgat ttttactttt acgattcaaa ataagaagat
    61801 tggatataaa ttttcgaaag gcgaattggt cgcgttgaaa aagtaatttt gagaattatc
    61861 attctattat ctttaatcct actatttcat tgtagcgagg acaaaacgct cgcaaagatc
    61921 ttccgatttt caaatggaat acatcccgtc tatttcgatc aacaaagcga tcttgcaaaa
    61981 aatttgaaag ataacacaac tttcaaaggt agcgaatcat gtaagtcttg ccataagatt
    62041 attttcgaga actggcagaa atcaatgcat cgacaatctt ttacaaattc gttttatcag
    62101 gaaagtcacg caaaggaacc aatgtcctgg tgtttaaatt gtcattcccc tctactttca
    62161 aaaggtgaaa acgaaaaaga tcaccgcaaa cggattttaa aagaggaagg agtatcttgc
    62221 atcgtttgtc acgtacggga agaaaaaatc cttgtggcaa aaaaacctga atttaattcg
    62281 ttagtccatg aatacttgga aacacctatt ttgaaatcaa gtgagttttg tgcgagttgt
    62341 catcagttta actttcccgc aaataaatct ttaaccgaag cgatgcataa agaattcaaa
    62401 tattctaatt taccaatgca aaatacttat aatgaatgga agcagtccat atgggatgat
    62461 aaaaaaaatt gtcaatcatg tcatctcttt cccaaaacaa aacgatcgca ttcctttcca
    62521 ggaggtcatg acctcaatta tctttccgat gctttcaacg ttcaactcca aagaatcagc
    62581 caacgagagt ttgtcttaat cgtatctcta aataagacgg gacatgcatt ccctacaggg
    62641 gatctgtttc gagcgttaag aattcatgta ttaaacgata aagatcaatt aattaaggaa
    62701 tggacattaa aaaaaacgta tacattgtct ttggataaga gcccagaatc ttcaccgaaa
    62761 tctttaataa acgactttgt tttccaacct caagccgata aaaaaaagcc gtcggcccaa
    62821 caattccatt ttacccttac aaaagaatcg acttttctta aatatagatt gtatatcgat
    62881 tacctcaatg gattctcgca cgctttcggt aagattcctc ttgaaaattc aattcttctt
    62941 tttaagaaag gcatgttaga agttgttcca gtcgaagcag atcagggata gtttatctta
    63001 ttccatatct ggtttcacga atatttaaac ctttttaatc acaattgcta agtataaaaa
    63061 gctcgaacga gctattgaaa ttcgatgccg cggcggataa gatcgtattg atccgatctc
    63121 tttctttggc tttgagaaag ttgcagacca ttttatgatt gtatttcaga ttagaaagat
    63181 cgattcaata gttgctcttc tattcatcca catcttttcc tagatttact tgttggtaac
    63241 taagatgtaa tagttaacgt ttactcgatt tgttttcaag aataggttct ttttcaaggg
    63301 agtaggtttg ttgtaggaag acagtaaaat ctgacttttc ttaagaactc tatccaggaa
    63361 aaaacgagcc aaaacaggac aatttgaaaa aagtgatatt ttttaagaaa gtaggtaatt
    63421 tctaagaata ttcaaaaagt agcatgttct ttctatagct ttgaatccat tttttaaaga
    63481 aattcgattt caggaaattt aaggaaattt caggtcaaat ttcgaccccc taaaatcctg
    63541 aaaatttgag gtttggaagt ggattttctt tgttttggat catgaaaata gaaaggggaa
    63601 tctttgggat caaattttag atttaagtaa aacatttata atcttaaaac aatattcaaa
    63661 tgattcccag aaacacaaag agttagaagc taagttgaaa tattttcgat gctctttcaa
    63721 gagtaagtag gtcgttcgat gttggtaggg tagggcatgt tgaaatgaaa taaataattt
    63781 ccatgataaa aggacagtca aaaccgaatt gtttccttta gaaacatgca cctaaataaa
    63841 agtccttgtt tcataaaaac caaaactctt taaatcaaaa gatagtagtt tgttttgttg
    63901 tagtcttaat agtttgaaga gtaggcaaaa ttgtgaggga ggaaattgga ggaaaatgga
    63961 gggaaaaatt cgggatttca aatttaatta tatccaatgg gatattagat ccatagattt
    64021 tttgtatgtg tttttagagt ttgtacttcc ctccaattat tggataggat cgtgcaagag
    64081 taaaagaata caaaagcatg acacaatatg acaagagttc aagaagaacg cagttgaact
    64141 acggattagc tttttgttga aagattaaat atttctgtaa acttgggatc ttgaaacatt
    64201 agacgcagat tattttcctg atttggggga atgaagaact tatgtttacg ataaagtgta
    64261 gcatatttcg tttccacata agtatcatat tcttcagatt ttcgaggagc aattttttga
    64321 atcgtcttta aagacgtatt tgaaaatttc aaattcttag gatttacaac tcccaattca
    64381 ataaaacctt ttgttttacg ggaacaacga cagggattta ttttatttac cagtccacat
    64441 ttttcattca taaaattata aagatcttta cgggctctgg ataatttttt tctaaaattt
    64501 gtcctggaaa tgttcataat ttttgatccg accatatcgc ttacagaaaa aatttctcca
    64561 agtataaaaa taattctttg atctcgattt aaacataaca acatcccggt catacaactt
    64621 atctttgcct cttcaataag aagttttctt tctacacctt gggtttcttc ttttggtagg
    64681 cttttgttct ttatagaatc taaatcttta ccataactag aaaaggaaga ggacatactc
    64741 tcgacttggc ttttcttcat gcgtaaaatg tagttaactg caatcctata aatccaagta
    64801 ctaagtttac ttttaccttt aaaagtagat aacttttgaa tgacttttat gagaatttct
    64861 tgtgtaatat ctaaagcttc ttcaggatca taaaccatac gtattacaat attataaatc
    64921 caaggctgat gttttttgat aatttcttcg attgcttttt gatctccttt ttgtgcaagt
    64981 tttatcatgg aatcttcttc aagaggggat ggtttttcta taaaaggatt gttcatattt
    65041 ttttccatta caacatgttt actactcaga atgaatattt agaattatat ctctaaaata
    65101 aggattcgtt tcaaaattat tatgtaagaa tcagtaatga ttccttttga atgagtagtg
    65161 aattttattg ttcgaattta aaaactgtcc aaaatctcga aaatccataa acgaactcag
    65221 atagaactaa tcacaaacgt cctaacgaaa agtaaatgta gttctatgct ttcaatttgt
    65281 ttccgagttt tggatcgttt ctataaattt attgccgtaa aagtgtaatc atttaaaatc
    65341 ttaaaataaa tttctaatga tagatttctg caatagcaaa aatggaaaca ccttcacttg
    65401 gattattatg atcagcttct accatcaaac taaaatactg agaacaaatg gaacttgaag
    65461 ccgcattttt catagccttt tccgctgttt ccttattttt ccaataaact aaatctaccc
    65521 atcggttatt agaacttttt aataattcac gttttataaa tccttcttgt ttcgataaaa
    65581 aattcttttg taaatcttcg gaagttttta aaagtaaact ttcgttttta tcgtctaaca
    65641 gagtaaaagg tgcccattct ataatccatt ccgttgatac ttcatcattt ttatttttaa
    65701 tcattttatt cttaactcca aaataagatt atcaattcca aaagtctaac gttgtaaaat
    65761 ttctcctcaa actcaattag gtgatcaaat ctattttacg tttgaaaatg agaatggtat
    65821 taaatttgac actcgttaga ttttctggta atattttaga tgctttaaaa aagcaactgt
    65881 gacagttgaa aattgaattt aagaaaaaaa ggaaaataaa tttatcttat ctggattaat
    65941 catacccagt atatcgggta tttaagaatt tcatctaagt tcggagtatc ttctctgccc
    66001 tactttttca ggccgttacc ggattcgtct gaacttttat tacgccaaat cacaagtttt
    66061 agttggatgt agaatctcgt atttttccct cacttttcct cgaatttcct catctaacaa
    66121 acttaggatt gtttttaaat aaagtagtag ggtatttgtt ttcaaggtat ttagcacagt
    66181 taaagaggat gtaaaaaaaa agcggtcgcc ttggattgaa tcaaagaact aattcataaa
    66241 aaggaaaatg aatctttaca aatagaagta atctccatta ttcaattcca aaaagtctac
    66301 gtttgtaaaa tttctcttca aactcaatta ggtgatcaaa tctattttac gtttgaaaat
    66361 gagaatggta ttaaatttga cactcgttag attttctggt aatattttag atgctttaaa
    66421 aaagcaactg tgacagttga aaattgaatt tagaaaaaaa aggaaaataa atttatctta
    66481 tctggattaa tcatacccag tatatcgggt atttaagaat ttcatctaag ttcggagtat
    66541 cttctctgcc ctactttttc aggccgttac cggattcgtc tgaactttta ttacgccaaa
    66601 tcacaagttt tagttggatg tagaatctcg tatttttccc tcacttttcc tcgaatttcc
    66661 tcatctaaca aacttaggat tgtttttaaa taaagtagta gggtatttgt tttcaaggta
    66721 tttagcacag ttaaagagga tgtaaaaaaa aagcggtcgc cttggattga atcaaagaac
    66781 taattcataa aaaggaaaat gaatctttac aaatagaagt aatctccatt atttaaaata
    66841 ccatgtctga t
//
