# Supplementary material for: Horizontal transfer of the rfb cluster in Leptospira is a genetic determinant of serovar identity
Source: Life Sci Alliance. 2022 Dec 9;6(2):e202201480. doi: 10.26508/lsa.202201480 (PMC9736851; doi:10.26508/lsa.202201480)
Supplement: Supplementary file 8 [file LSA-2022-01480_Supplemental_Data_2.zip › Supp_Data_1-plasmid_sequences/Lweilii_CUD13_pD13.gbk]

LOCUS       DDLGDFMJ_1             95487 bp    DNA     linear       21-JAN-2022
DEFINITION  Genus species strain strain.
ACCESSION   
VERSION
KEYWORDS    .
SOURCE      Genus species
  ORGANISM  Genus species
            Unclassified.
COMMENT     Annotated using prokka 1.14.0 from
            https://github.com/tseemann/prokka.
FEATURES             Location/Qualifiers
     source          1..95487
                     /organism="Genus species"
                     /mol_type="genomic DNA"
                     /strain="strain"
     gene            25..897
                     /locus_tag="DDLGDFMJ_00001"
     CDS             25..897
                     /locus_tag="DDLGDFMJ_00001"
                     /inference="ab initio prediction:Prodigal:2.6"
                     /codon_start=1
                     /transl_table=11
                     /product="hypothetical protein"
                     /protein_id="X:DDLGDFMJ_00001"
                     /translation="MPPQFVITITNPKGGTGKSTTAFHLTISISKNGKTLAADVDMQA
                     DFSDAFFPDTPIEDFDEANTFTVIRGETTLKNSVRSKHGIDVLVSSLEMEDFAYHATK
                     NQSLIPKLGSILRNSNYDYVIIDTPGSGSSETISSIMAADYVLIPVKPSKWATRTIKR
                     VLKKINEAQQFLNTIQSGRTIESFIVPVQWGKAKQPSARAIQILDQLQNYNEILSLLK
                     KKEVGFDLVKCPMVTDPIPYIQEMDDRTENGEPFKPNTIGSEHYDRLVDTILNFHLNK
                     SSKKDTQLSLTYDK"
     gene            903..1850
                     /gene="noc"
                     /locus_tag="DDLGDFMJ_00002"
     CDS             903..1850
                     /gene="noc"
                     /locus_tag="DDLGDFMJ_00002"
                     /inference="ab initio prediction:Prodigal:2.6"
                     /inference="protein motif:HAMAP:MF_02015"
                     /codon_start=1
                     /transl_table=11
                     /product="Nucleoid occlusion protein"
                     /protein_id="X:DDLGDFMJ_00002"
                     /translation="MAQKREIFSLLSTATGSKKMEPEEAEERLPSRANVFLQDLANSN
                     GQNGELRKIKISLIDSKNNPRKTFIQESIEGLAKSIKAQGLIQPIVVKKAGKRFNLIA
                     GERRKLAMTLNGEEFILALVHDVDYIEDEFIPEYKLTENLQREDLSDLESAFSLSEIK
                     ERKNYTVTELMNRFGKSESWVKQKLAHAKLADDLVSKNIIPSITLLNKVPTSLIMQLK
                     PHIESNPKEISNWLIPKLQSTELPTRIEFQDFANNLKKTITKPTAIDETKKQLDKKYK
                     ITLLIQKIQKDKDLLSVIKKRITQNQKLLDELQNKKKKT"
     gene            2247..3581
                     /locus_tag="DDLGDFMJ_00003"
     CDS             2247..3581
                     /locus_tag="DDLGDFMJ_00003"
                     /inference="ab initio prediction:Prodigal:2.6"
                     /codon_start=1
                     /transl_table=11
                     /product="hypothetical protein"
                     /protein_id="X:DDLGDFMJ_00003"
                     /translation="MGEALSSCAFTISNVIESLPLTRAKRQLLSRITDLDIAGKKRGL
                     GGCIAKNKSLGRKVGLAETTVSKYIREMKAEGYLVAGTFHGHYRILNSNLSNAVEMER
                     HQYNLSKFQEKNPRQSSANILGSYLQEYGAAPYESTELCISNQSTNIMSNKNNEESSS
                     EINWSNIVQHTRTFILKEFGEYDSVPEKEKEKIKLWRKLCNDNPEISPGTVLETIRKL
                     IYIKEKYKTNSFWSSIPVNIASSYSYKDRIKSTYNALLQVSSNTTAKQAAKQENVSLK
                     QNLNVDRKYQDPSWEAFLNWSSERLTRSSIEILKRVQAQFRDNGTLLILNTVPESLEI
                     IIKKYFSEEVQILVPVEFLNGTRLGEKLDSINSNANVNQGEETFSHEEFMQALTKLGK
                     GKPWNTQLASAPLQNQKRVGHQITSGYAFLQSKNVKNKFKTETRAKPKMIPM"
     gene            4221..4667
                     /locus_tag="DDLGDFMJ_00004"
     CDS             4221..4667
                     /locus_tag="DDLGDFMJ_00004"
                     /inference="ab initio prediction:Prodigal:2.6"
                     /codon_start=1
                     /transl_table=11
                     /product="hypothetical protein"
                     /protein_id="X:DDLGDFMJ_00004"
                     /translation="MDLSNDQWKILEPLIIEPNVREDGKGRPRMDARSILNGILWILR
                     TGAQWKELPDRYPPYQTCHRRFQEWNRNGTMRNMIRSLASDLKERGGIDIEESFIDGT
                     FVPAKKGVQKWGKPNVGRVQRSWQSETAKVFLSPFARKMLRPMKSR"
     gene            4667..4990
                     /locus_tag="DDLGDFMJ_00005"
     CDS             4667..4990
                     /locus_tag="DDLGDFMJ_00005"
                     /inference="ab initio prediction:Prodigal:2.6"
                     /inference="similar to AA sequence:ISfinder:ISAcp3"
                     /codon_start=1
                     /transl_table=11
                     /product="IS5 family transposase ISAcp3"
                     /protein_id="X:DDLGDFMJ_00005"
                     /db_xref="COG:COG3039"
                     /translation="MEQTLENLFIEENPKRMIGDKAYDSDGLDEHILQQYETKIIAPH
                     RKKRKQPTQDGRGLRRYKRRWKIERLFAWLQNFRRLVVRYEYYDFNFDGFIALGCAMI
                     LLRHF"
     gene            5423..9901
                     /locus_tag="DDLGDFMJ_00006"
     CDS             5423..9901
                     /locus_tag="DDLGDFMJ_00006"
                     /inference="ab initio prediction:Prodigal:2.6"
                     /codon_start=1
                     /transl_table=11
                     /product="hypothetical protein"
                     /protein_id="X:DDLGDFMJ_00006"
                     /translation="MLKIRWMSYIYFRFISLLFITLFATCSFLEKDHNTMDNVDLAGA
                     IWLAAEPVKTQVNNEGVPVRPGNGGSGSSPVTPVDAIFNLPPGRLVNSNALMGTIDPT
                     GTNIVNDFDGDGILNQNETLTNVWVADYPQIETTIAPPVTLKIQILKNSSNQSDQIVS
                     EINSNDFEASKNEGSEKIHQNELNERTVQFQDSFSTETDLGQSHERSMSAGMTAGFGM
                     GLVSTGMNYSNSTRDSWNAKNATSSTTTKWADRPFKNNIDRDAWNLKSDSSTNKARKY
                     RSDKSSKINETSTVEPNAGVVRAALYIKNLSVNMPVKISNILCSLMFETPGGELVPMS
                     SFRLRNDDYSLFEVEVYGGSDFGPYVVELTNLNTAEVEKAIAAGYTPKIMIVDYTMTH
                     VADSNYKSSLLSFTGNNLKIIEENAKGRTALVKVYGPGVREMYRVTAFDTPNVSNPCN
                     TKSTDVFSPGISLKKALERISCSGDNITFKDYVIDLSESAPRLGESRVYLKGIQSFGG
                     VSTNIPCTDETSTGSDGVSRTACVQKPYSQWTESEKTNSGVWAIYSKGKFYSPTEYWT
                     DSGSIRKFDPWRGAVAAPILKGADSIIWAGDNYDLVYISFKDFIKVEQKFGTNPLETG
                     NGYPLNTKWDLKTLGNHPYYPDTNSLYLGEVGFGERVELKIKLDKTKYLSPNFGSAVD
                     TGPYQYFTNFSYNPQVSSDRYNINQAADFEISLGFGGNRTDWFHVVKDLSSNDPYKLK
                     NCGTTLDFISQVYTLCVQLPTLSTTVDPAISLVKLYIRPALNTAYRKTIWPLHFSQVR
                     KLKGEAGVPIVKGTSLIKVANSYGSVNVGDNFFIQGDSTNYKVVQVLPAAEDGSFDVQ
                     LDRLIQIDASKTTSVYVPGTLTSPDVRLSVDTGFTADWNTFVNSSFNSTAFDQVQYKP
                     FLLNGNVSCSSSPFHPGSCLGFTPELNSLNWMGIYNEGVALWNSWADGGDFSNFLYSG
                     LVRLTAATGKSYRLESTNTDFTVSADVNAQDLAYAAVANHGDVALTVWRQGTTLIGRY
                     NQISTGQALGNPFNINSAASTGSYIVKAKNGKAVIVWDNGYNIYAIVKDLTTLASVGS
                     ETLVVSRLQPVGGMSMWGTVFMYPGNPPFSYSYDVTFGNDRAAIVWNDFATSFVPSIT
                     TSPNPMYDVYTYCQMSYCGFIETKTYQANARVLRLDTGAFQGGSISIWSYAETKTIYY
                     VVEIPSNTPVYQIDVAAGANDNNRLVYAWNVRLSSGGDSHTAYGSVYDLTTGTKIGST
                     QTLISEATRPVDSLQVGAATGRGMVLWRRNDGVILGRGIDTSNSNLLGTSNIEAESGN
                     VDSLKLTSFGDRGILTYRKNGKDALLRILDLQAGQFLYPNALSLAQMNVDSRNLFLTG
                     SIVSGNKILTTWDQINGTKRTIWGRVSDISTFTVDGPKEFQISTTNEGVQYRGTAVAD
                     SGFGFVTWLAQDKTQQRIRGYKVDLANPGALKYGLNNFFVSPLIDRDFTIRAKIKF"
     gene            10141..17886
                     /locus_tag="DDLGDFMJ_00007"
     CDS             10141..17886
                     /locus_tag="DDLGDFMJ_00007"
                     /inference="ab initio prediction:Prodigal:2.6"
                     /codon_start=1
                     /transl_table=11
                     /product="hypothetical protein"
                     /protein_id="X:DDLGDFMJ_00007"
                     /translation="MIFKSVFSRDRKVFESCSDLYTKSSEVRQSSVKRSAPPAFGWRW
                     RGGGKTRETFQYQKTNLFASKKWGFCRNTCVLVNRFYQNILLVSCILFFSASCGLLPG
                     KHGNKNNWWIALAGLVPGTSFPSSGSGVGSGPGSGNGSPGSAPAPEGSDLFSISTNYS
                     QAIDDPETKADPLAGAAFIAPPEMSHYGNVSLSYPIQTPAGRSGVEPKLTITYSSTQG
                     DGWLGVGWSLGLGSITRTPEYGALWYDARDTFTWNGQKLVKVAGGTTNENGTYRPEIA
                     SEGLVVLRLSNIESGGVWEVFDSSGTKTTYGETNASRIFNPQVSNQTYSWYLSRTEDK
                     NGNYLQAQYDNSEYSKNRNLYLKEIRYTGNSKSGLSARQYVKFFTKQREDFYVSSAPG
                     FFMKMDKILERIEVGWDNGGKLYEYTPVYETSSDSARPRLKSITSSRHTTSPEFNYQS
                     SSRLLTWQTIVNQTSSEMEEDPNSTQYFEGDYNGDGISDLLFFNPKSGNWKAAEGRKE
                     GGYNFKLYANRYQGYDTLEKIRFFKGNTSGDFNGDGRSDIAFYLPSTRDFIVAEHDGR
                     VFQFKSYGRLMYGIPDIFRMEWFPGDYDGNGLSDSVLFDEPTGQWTLMLNKGGSFEFL
                     RFSKKFQNVFRNDYAPDSNLDSSNTNDTTKPGKDHDKVNLLVGDYNGDGRTDISLYDS
                     RSGKWFVGENHRNPNKTDPVYFKLQWKLYKVFTAPEQALFGHDRFSGDFNGDGLSDFL
                     LFDRSSGEWTLGETGDGTINFRIWSRTPQFKTVTRWIQGDFNGDGRTDIGFYSSNDGK
                     FWIGESTFNGFRYKIYSDMSYGPDQDRILKTPLPRDEVKIESGKTSFAASNNTKTILL
                     NYKYDGNLNSGKGELVFPGCFTQDDCSTSPELLIFDRKANVWDLKRGNTFTERVNTNF
                     NPEGTGITTLFGGKPDRYSNNTKDEVLFYKKQGTTNQFFSLKNTNGTAFDVLNVATFT
                     DTDITKFDPQNSGIVADHFENNTSQSVLVLDDQTVSGNARFVLSGLSGTKVLTPSGDL
                     TSTDLNDLFQAGTNENRQRRKEFSFFSGKFTTTQAQLVIVDRRTTAHKWYLGTISSNA
                     IQFKRLTGEFSLPITTSDYDSKSPAGIVYALTSDGSIVFGKTEDNGTAFTKVKINSTN
                     ITKNTYNAGTVGFSDRFDNYGNPIVISGGEEKLYDLTQSKIVSLPGNVVTKSLDRPDL
                     IAQVYVFQWIQGDYNGDGLTDIGIFHLKEPNWYFALSTGTLPDIIERVKNGIGGIYEF
                     EYTNSTKFDNTGEDDIPDLPTSYRVCTKVAIEDGFSNTITKNYEYKNGFAFSSFINGK
                     KETDFFGFSEFTIHEAYGERTTHKYHTTPYSDFLMNRALGGAEKETRIIGSDNNDYGT
                     IQTTYDVKPIAIAPGVTSYLPVTTKIEKFLSGQRTTTEVFDIILNGTKLSRKTDTITD
                     HFTDSVHGVTTTTSITDFETDDTTNQRRAIRSVAFSGSSHEITSLLSYDTRGNLIKRT
                     SSYTGSGLSPVGVHTTEYEYDTHGNQTVEKDTSSSPARGSSYAYDNELQQFVTQETKF
                     GGSITLTTTHQINYESAFGLPTTSTDPNGNKRFFEYDGYGRLIRSSADTDDGTRTVAT
                     HSYDASFPLSAKTILPSGTGDPDFASRTYTDGMGRNIYSVKSASNGNYAITGRLVYDG
                     TGKIVRKGQSNWATSGEIDRFVLHLEERNPTSFEYDPIGRVKKTILPTAAGETSPTTI
                     TTTYNSAFETTETHSSGTSKRIVKNAKGEILYVEDFSSDGTGAKIGFCYDIAGNRTKK
                     SDLNDSSLMSCPNATAGVPTKDISGRNQTYWSYDAFGKLRAQSDPDLGVSSYNYNGFG
                     DLTSSTNAKGVTTNLSYDGIGRILTKNIPEGNIQYSYDSFPGAENSLGKLVRIEDSNQ
                     SKTFSYDKLGRVKKETRVILATSAGNPLPTETQGPYITETKYDLLGRVTRIDYPEHPI
                     SHGRMRACYEYGSAGYISEISVQVNTNGILPGYCNKDIVENITYNEFGQTASLTLGNG
                     IQTTYGYDVKGRMVRLNSSGDVDGSNKVLQDAVYSFNPNNNITRIANNSTDWSAQYDY
                     GYDGLGRLTNATGSYLGIAEGNLSREFQQSFSYAKNGNLTSKRVHDPVSGNITDEWSY
                     QYTNHQVTNIDSSKSGNDAFVMQYDANGNLTRQRDNAKDLTKRIQVDSQDRITQIQDG
                     NNAILGSYWYDESGFRIRKSSLEPKNNQFANVEILYPSKFYGLEFIEAENVITSVNNV
                     YLNGVRIAALNEVGALAYFLTDQVDSVSLVLDDEGKTLSKMQYLPYGETFVQRGDLNF
                     APKYNSQELDRESGFYFYNARFYDPGIARFTSADTLIPDEYNSQSWNRFSYVNGNPIQ
                     YKDPTGHAPQDENAGFKDASKNIAKGFVEGVKSALSAPTPVDAAVNSAVATAKGAKEL
                     YENRKEVYASVKDFAGKLTSKDDKVRDYAVGQAKAYTMSAVLGGMAGKALGSKLPKPK
                     VDVPGSSGSVGGNFQKVIHVTKDGIALPANSKYKIPDKYLENKHRTGSYGEIENGKFK
                     EKLRIDPATKPGDKGPNYSHYHLDGKGTHYSPRPNDKDSGFSK"
     gene            17883..18272
                     /locus_tag="DDLGDFMJ_00008"
     CDS             17883..18272
                     /locus_tag="DDLGDFMJ_00008"
                     /inference="ab initio prediction:Prodigal:2.6"
                     /codon_start=1
                     /transl_table=11
                     /product="hypothetical protein"
                     /protein_id="X:DDLGDFMJ_00008"
                     /translation="MKFEFNNLPWHDAELLLIEIDRTLPGHDDSISILVKWPEELKSR
                     ITFTNCYGFEARMNFGFIAEESILRASVNNEQEKLYIIKENWKSMGVSLDNLKCYEIE
                     TNTTGSLLLIYAIDFQIKPEPPEPRKN"
     gene            complement(18473..19414)
                     /locus_tag="DDLGDFMJ_00009"
     CDS             complement(18473..19414)
                     /locus_tag="DDLGDFMJ_00009"
                     /inference="ab initio prediction:Prodigal:2.6"
                     /codon_start=1
                     /transl_table=11
                     /product="hypothetical protein"
                     /protein_id="X:DDLGDFMJ_00009"
                     /translation="MFDMNTFGFYYGVFLYSCGATLVCFNFILGNLDNPWIYCKRLLG
                     TIPITILLSYFIPDLYFISFVDILGFVISIFTFIWSLSRVLNTNKSILHYNLPFLSFL
                     ISICFVFDFLGSVFFKKECLFFAEFIPGSVICYAFILERLFPSLFGKVKVSGANIDKE
                     IESETISIPEVKETKKYKYPPRDLLDGTDLEKVKIKLSQFITSKGFIDEELRLPDFAA
                     DLGLSTHQASYYLNQYLNQSYNDFLNFHRINEVMIMMKNKSNFNLLTIAFECGFNSAS
                     SFHRACIKFTGKSPRDLRNYIQFNIGTGNKVEKQLDL"
     gene            19748..20134
                     /locus_tag="DDLGDFMJ_00010"
     CDS             19748..20134
                     /locus_tag="DDLGDFMJ_00010"
                     /inference="ab initio prediction:Prodigal:2.6"
                     /codon_start=1
                     /transl_table=11
                     /product="hypothetical protein"
                     /protein_id="X:DDLGDFMJ_00010"
                     /translation="MTDPEVIKRLKIVFDYLKKELNLNQKNVASKFGVTDSAITRILK
                     GQNALTNRVLTQFESIFGISKMWIVAGQGEMLLPDRDSNMDEDQILLRSINRRSGFRG
                     LIKILLKLSDKNLAAIKALAEKLDPE"
     gene            20216..20788
                     /locus_tag="DDLGDFMJ_00011"
     CDS             20216..20788
                     /locus_tag="DDLGDFMJ_00011"
                     /inference="ab initio prediction:Prodigal:2.6"
                     /codon_start=1
                     /transl_table=11
                     /product="hypothetical protein"
                     /protein_id="X:DDLGDFMJ_00011"
                     /translation="MSNLTLPNPKRTEITVQIMHCNDLQSGLLNKIKNFVNKIYSEAG
                     YSTSEWKNHNFDPWSTWFWVEEQDGRIIAAMRLTEKRPNNFIPTEIGIVFGINPKLRY
                     AIVEPNVADWGAVAFELNRSGLVAAKETFRTVARICLIRGYERVYGFYNPALKGIEKL
                     YLSSGVEFSQRYSAPIYFPEFCLDSNRYLA"
     gene            20866..21795
                     /locus_tag="DDLGDFMJ_00012"
     CDS             20866..21795
                     /locus_tag="DDLGDFMJ_00012"
                     /inference="ab initio prediction:Prodigal:2.6"
                     /codon_start=1
                     /transl_table=11
                     /product="hypothetical protein"
                     /protein_id="X:DDLGDFMJ_00012"
                     /translation="MSAANIYNILVAIFLLSIGFYVQRAGNGKGAQKQFFLLCTALAV
                     WMFCHGFRVLLPEELREIALNWTLIPILFVPRILHKIVNLMFDSSKNRKEFQPFHWVV
                     LVYLLSCAFFCNAISIIDTSKFTYVYNYSYHLINAYALLYISYSCYLMFRSIFRSKGD
                     LRIRAFLFSCGSIIALVFTIACTWILPYYGLYWASKSVFGFLPFALFWSIAILHSDEK
                     DPHWKSYDAFKIREYILDGKKLPFLNRISSFFVLGLFKILDPNEYSMRLLISKANVVL
                     NVASKNHELAMQMDLEKFERAEIVAGIFQNRIK"
     gene            21828..22115
                     /locus_tag="DDLGDFMJ_00013"
     CDS             21828..22115
                     /locus_tag="DDLGDFMJ_00013"
                     /inference="ab initio prediction:Prodigal:2.6"
                     /codon_start=1
                     /transl_table=11
                     /product="hypothetical protein"
                     /protein_id="X:DDLGDFMJ_00013"
                     /translation="MLKKRGDKRIRSFLMLSGILIALLTILIFNYVLPLRSIISNLAQ
                     VRKSEQRVFTLRTQKLFRKQKQRFKNRVLEQADQPDFSFLIYLKQTRRKKK"
     gene            22147..23151
                     /locus_tag="DDLGDFMJ_00014"
     CDS             22147..23151
                     /locus_tag="DDLGDFMJ_00014"
                     /inference="ab initio prediction:Prodigal:2.6"
                     /codon_start=1
                     /transl_table=11
                     /product="hypothetical protein"
                     /protein_id="X:DDLGDFMJ_00014"
                     /translation="MPLNRSELNKVISKILKAYEEMRLQSSLNGNLEVLEANREIGKI
                     LHTVERKATEQERSTGSWMKSISKELQKHLKRGFSERNLFYARKFYENYGNSKIDVRL
                     SWSHYRILSSIADANIREKLMKEAIERNWNRDDLAFRVRDIGDLRKAPTLRWRRPEGV
                     LWNYKIKDISKDKDTLLVDLGFYCYYELPSSRLSDKYKIGDIVQIEKQNRSWTLSKSK
                     SVHVSELYFYFGEIERVIDGDTILVKFELGFNVITRQRIRLHNVWAAELGSPEGEDNF
                     ESLKKRLPLKTKVIVRSRSKDVYGRYVGEVLYSKKKIQDPVDIFREGMYLNQELAEIG
                     "
     gene            23562..25328
                     /locus_tag="DDLGDFMJ_00015"
     CDS             23562..25328
                     /locus_tag="DDLGDFMJ_00015"
                     /inference="ab initio prediction:Prodigal:2.6"
                     /codon_start=1
                     /transl_table=11
                     /product="hypothetical protein"
                     /protein_id="X:DDLGDFMJ_00015"
                     /translation="MQHVMNRILLLTILLHVALQIEAKSPVSEKQKRINHVEYNRTLK
                     YKRSFLRKPPYPLIPKPYPLEYVKGRMVRLNSSGDVDGSTKVLQDAVYSFNPNNNITG
                     IANNSTDWSAQYDYGYDGLGRLTNANGSYLGIAEGNLSREFQQSYSYAKNGNLTAKRI
                     HDPANGNVTDDWSYQYTNHQVTNIDSSKSGNDAFVMQYDANGNLTRQRDNSKDLTKRI
                     SVDSQDRITQIQDGNNAVLGSYWYDEGGFRIRKSSLEPKNNVFSNVEILYPNKFFGLE
                     FIESENVISSVNNVYLNGVRIAALNEVGALAYFLTDQVDSVSLVLDDEGKTLSKMQYL
                     PYGETFVQRGDTNFAPKYNSQELDRESGFYFYNARFYDPGIARFTSADTIIDGEFDTQ
                     GWNRFSYVKGNPIGAKDPTGHLGESQVVDTTVKIPLSKFLEEATKKTSEKAAENSGKV
                     FSKVAGKATGALGFLVPSEVDAPTKKPSTDNRKDPKLPIYHRLESPTQTSKTAKMQEQ
                     SGEIWGKEASGSNIKSVQAYTGPLPKGKRGVEFITAAKETPGSAPGQAKWLEGSPGVR
                     PANNPDYVKINVRVTKNTQTEK"
     gene            25325..25720
                     /locus_tag="DDLGDFMJ_00016"
     CDS             25325..25720
                     /locus_tag="DDLGDFMJ_00016"
                     /inference="ab initio prediction:Prodigal:2.6"
                     /codon_start=1
                     /transl_table=11
                     /product="hypothetical protein"
                     /protein_id="X:DDLGDFMJ_00016"
                     /translation="MISYKIAISALILITGRKFMIKQIDWSSWLKDDYIAIALVSLNL
                     EVIYRKCGIEFKEEFDDFDYFKFALFEISLEDSGKLEYIMLKRYKNYPDEGTGIYMNK
                     IIYSKNIFLEHFLEITKLSKYITWRAELA"
     gene            25724..26092
                     /locus_tag="DDLGDFMJ_00017"
     CDS             25724..26092
                     /locus_tag="DDLGDFMJ_00017"
                     /inference="ab initio prediction:Prodigal:2.6"
                     /codon_start=1
                     /transl_table=11
                     /product="hypothetical protein"
                     /protein_id="X:DDLGDFMJ_00017"
                     /translation="MQLVNNIMVKQINEVDLKKGDYLALAIYNNTPEEIENKYKIKFT
                     EDYDDLDYVKYALFFAKDNLTNKEDYFMLQRHLNSPEPGTPIYVLNRDFAIIDRIQKY
                     LLELGMEVNISWWCDKSLLS"
     gene            26227..26529
                     /locus_tag="DDLGDFMJ_00018"
     CDS             26227..26529
                     /locus_tag="DDLGDFMJ_00018"
                     /inference="ab initio prediction:Prodigal:2.6"
                     /codon_start=1
                     /transl_table=11
                     /product="hypothetical protein"
                     /protein_id="X:DDLGDFMJ_00018"
                     /translation="MTGAESPVREAEPPYPLIPNSYSLETYDASGNLTRQRDNAKDLT
                     KRIQVDSQDRITLSLAKTKIAESRTNITEETQKQSSFENKKQRNGIAYEIINIAFL"
     gene            complement(26615..27796)
                     /locus_tag="DDLGDFMJ_00019"
     CDS             complement(26615..27796)
                     /locus_tag="DDLGDFMJ_00019"
                     /inference="ab initio prediction:Prodigal:2.6"
                     /codon_start=1
                     /transl_table=11
                     /product="hypothetical protein"
                     /protein_id="X:DDLGDFMJ_00019"
                     /translation="MAKFFSILDINTIGILDYENFLKLGIIYFHAFGVVIGFLLGFSK
                     LFSSDGFNKSYGTVLYSSVFFLILNNGLLFDQGALKSENKITLGFYYGLVLYSSLAVL
                     ICFKYVLESLDNPWIYCKRLLGTIPITILLSYFIPDLYFISFVDILGFVISIFTFIWS
                     LSRVLNTNKSILHYNLPFLSFLISICFVFDFLGSVFFKKECLFFAEFIPGSVICYAFI
                     LERLFPSLFGKVKVSGANIDKEIESETISIPEVKETKKYKYPPRDLLDGTDLEKVKIK
                     LSQFITSKGFIDEELRLPDFAADLGLSTHQASYYLNQYLNQSYNDFLNFHRINEVMIM
                     MKNKSNFNLLTIAFECGFNSASSFHRACIKFTGKSPRDLRNYIQFNIGTGNKVEKQLD
                     L"
     gene            complement(27846..28034)
                     /locus_tag="DDLGDFMJ_00020"
     CDS             complement(27846..28034)
                     /locus_tag="DDLGDFMJ_00020"
                     /inference="ab initio prediction:Prodigal:2.6"
                     /codon_start=1
                     /transl_table=11
                     /product="hypothetical protein"
                     /protein_id="X:DDLGDFMJ_00020"
                     /translation="MIINYFKIEPSNINKSKLYEYEKYIGLPLYNEAILKYNGFQKAL
                     AIRKKLKLNSLENISSND"
     gene            28284..28667
                     /locus_tag="DDLGDFMJ_00021"
     CDS             28284..28667
                     /locus_tag="DDLGDFMJ_00021"
                     /inference="ab initio prediction:Prodigal:2.6"
                     /codon_start=1
                     /transl_table=11
                     /product="hypothetical protein"
                     /protein_id="X:DDLGDFMJ_00021"
                     /translation="MEKFERLQETCNTLKINRKGLADILRIHPSNASRLLNGETEFTW
                     TYAELFQMKTKVSAVWIMEGKGEFWFEEEPGNDKEKLIIRNILKIPGLAEVMDKFIKI
                     HQEDQKMIIGLINRIYKLSESKFKK"
     gene            complement(28673..29572)
                     /locus_tag="DDLGDFMJ_00022"
     CDS             complement(28673..29572)
                     /locus_tag="DDLGDFMJ_00022"
                     /inference="ab initio prediction:Prodigal:2.6"
                     /codon_start=1
                     /transl_table=11
                     /product="hypothetical protein"
                     /protein_id="X:DDLGDFMJ_00022"
                     /translation="MSVFFILLTSSLILGLGYYIKKISNPFIEVRRNFFYLTVSVGLW
                     TLFSGCRQFIPYSIRLYAPNWILISVIFAPYFLSKIVNKLINENYNTSYFRKAIEICL
                     ISYLVFSAFCFNLIKIIDINTLAHEPKLAYHILILYSILWIFESIFKLAKHLIDSDGM
                     IRVRLSLMSFGITSAFLIIITLVWILPFYEIYLGSYIHIATLIWIAFWGIAILHYDAF
                     QTRLEVFSGMNVPLLNRITLNPILKLYSILDPEEFETKRLNANSILAEEVIDTAYNWF
                     FKANIPLQATARKIAIKYDKYLK"
     gene            complement(29597..30223)
                     /locus_tag="DDLGDFMJ_00023"
     CDS             complement(29597..30223)
                     /locus_tag="DDLGDFMJ_00023"
                     /inference="ab initio prediction:Prodigal:2.6"
                     /codon_start=1
                     /transl_table=11
                     /product="hypothetical protein"
                     /protein_id="X:DDLGDFMJ_00023"
                     /translation="MIMSLTTQKTKPVNKFHVIRLSGLENQEELYHVKKFAGDVFNNF
                     GYTKSLYTAVDMDLWSTWFYVREGSEILAAMRIVEKKPNNLIPLELGIVKGSDPIQRY
                     AVIGDNIADWNSVSFLLSKKAMFAAVNVFHAAAQYCIDKNFDMVYGFYHKKVNSIVKL
                     YTSIGAIPSKKYEKEVYFPECYYNDELVYLTPIEISKGALQKIKTRLW"
     gene            30517..31521
                     /locus_tag="DDLGDFMJ_00024"
     CDS             30517..31521
                     /locus_tag="DDLGDFMJ_00024"
                     /inference="ab initio prediction:Prodigal:2.6"
                     /codon_start=1
                     /transl_table=11
                     /product="hypothetical protein"
                     /protein_id="X:DDLGDFMJ_00024"
                     /translation="MPLKRSELNKVISKILKTYEEMRLQSSLNGNSEVLEANREIGKI
                     LHTVERKATEQERSTGSWMKSISKELQKHLKRGFSERNLFYARKFYEVYGNSKIDVRL
                     SWSHYRILSSIADANIREKLMKEAIERNWNRDDLAFRVRDIGDLRKAPTLRWRRPEGV
                     LWNYKIKDISKDKDTLLVDLGFYCYYELPSSRLSGKYKIGDIVQIEKRKGYWTLSKSK
                     SVHVSELYFYFGEIERVIDGDTILVKFELGFNVITRQRIRLHNVWAAELGSPEGEDNF
                     ESLKKRLPLKTKVIVRSRSKDVYGRYVGEVLYSKKKIQDPVDIFREGMYLNQELAEIG
                     "
     gene            31959..34478
                     /locus_tag="DDLGDFMJ_00025"
     CDS             31959..34478
                     /locus_tag="DDLGDFMJ_00025"
                     /inference="ab initio prediction:Prodigal:2.6"
                     /codon_start=1
                     /transl_table=11
                     /product="hypothetical protein"
                     /protein_id="X:DDLGDFMJ_00025"
                     /translation="MLLCFNLLTGAESPVSEKQKRINNVEYNRTLKCKRSFLRKPPYP
                     LIPEPCPLKYVEDFSSDGTGAKIGFCYDIAGNRTRKSDLNDSSLMSCPNATAGVPTKD
                     ISGRNQTYWSYDAFGKLRAESDPDLGVSSYNYNAFGDLTSSTNAKGVTTNLSYDGIGR
                     ILTKNIPEGNIQYSYDSFPGAENALGKLVRVEDGNQSKTFSYDKLGRVKKETRMILAT
                     SAGNPLPTETQGPYITETKYDLLGRVTRIDYPEHPISHGRMRACYEYGSAGYISEISV
                     QVNTNGILPGYCNKDIVENITYNEFGQTASLTLGNGIQTTYGYDVKGRMVRLNSSGDV
                     DGSNKVLQDAVYSFNPNNNITGIANNSTDWSAQYDYGYDGLGRLTNATGSYLGIAEGN
                     LSREFQQSYSYAKNGNLTAKRIHDPASGAISDEWSYQYTNHQVTNIDSSKSGNDAFVM
                     QYDASGNLIRQRDNAKDLTKRIQVDSQDRITQIQDGNNAILGSYWYDEGGFRIRKSSL
                     EPKNNQFANVEILYPSKFYGLEFIEAENVITSVNNVYLNGVRIAALNEVGALAYFLTD
                     QVDSVSLVLDDEGKTLSKMQYLPYGETFVQRGDTNFAPKYNSQELDRESGFYFYNARF
                     YDPGIARFTSADAIIDGEWDTQGWNRFSYVKGNPIGAKDPTGHISDALLKHQVQTELM
                     TGGGGGPIRSGMGNSSLSGRGGQGSSKGSTSITNSSQARKNNISASKTENVKEIKISK
                     SKYPESAKHVEDAQKSGKPSTLTIDRGGAKDRRRESLKGVERQPGKDRDEYPPALFKE
                     GGKGSSVRNIPSSDNRGSGACLGNACKGLPNGSKVKITIGD"
     gene            34481..35134
                     /locus_tag="DDLGDFMJ_00026"
     CDS             34481..35134
                     /locus_tag="DDLGDFMJ_00026"
                     /inference="ab initio prediction:Prodigal:2.6"
                     /codon_start=1
                     /transl_table=11
                     /product="hypothetical protein"
                     /protein_id="X:DDLGDFMJ_00026"
                     /translation="MSELSNLIQISSKDIGIAFDKNKIQESFISLSKSQKALKEIIEI
                     LNYRNGFMAFESALHFFHFSEEQKQDYNIIWWNNPEVWKSAYQNDKINSCFCFAEDAF
                     GNQFCFEDDVIYSLDAETGEFEFIADSIENWAEQILSDYEFFTGYSLIHNWQQENGAI
                     PFGYRLIPKIPFCLGGEYSLDNLHAIELVKAMNWRGEIFNQIKDLPEGSQINFSIIE"
     gene            complement(35373..36527)
                     /locus_tag="DDLGDFMJ_00027"
     CDS             complement(35373..36527)
                     /locus_tag="DDLGDFMJ_00027"
                     /inference="ab initio prediction:Prodigal:2.6"
                     /codon_start=1
                     /transl_table=11
                     /product="hypothetical protein"
                     /protein_id="X:DDLGDFMJ_00027"
                     /translation="MNTAEIFNYKSFLQLGILYFHAFGVGIGLILGFSKLFSDDNFNK
                     SYGTVLYSTVIFLILNNGILIDQGTLRNESRILFGFYYSLVLYSSLAAFVCFKYVLES
                     LDNPWIYCKRLLGTIPITILLSYFIPDLYFISFVDILGFAISIFTFIWSLSRVLNTNK
                     SILFFNLPFLSFLISICFVFDFFGSVFFKKECLFFAEFIPGSVICYAFILERFFPSLF
                     GKVKVSGANIDKEIESETIPTPEVKETKKYKYPPRDLLEGTDLEKVKIKLSQFITSKG
                     FIDEELRLPDFASDLGLSTHQASYYLNKYLSQSYNDFLNFHRINEVMIMMKNKSNFNL
                     LNIALECGFNSASSFHRACIKFTGKSPRDLRNELLSNIETSNKAEKQSDL"
     gene            36994..37395
                     /locus_tag="DDLGDFMJ_00028"
     CDS             36994..37395
                     /locus_tag="DDLGDFMJ_00028"
                     /inference="ab initio prediction:Prodigal:2.6"
                     /codon_start=1
                     /transl_table=11
                     /product="hypothetical protein"
                     /protein_id="X:DDLGDFMJ_00028"
                     /translation="MKAQTPGQRIKFIRTEGLGRKLNQEEFSTSIFLSQSQLSKLEND
                     ETEVSEQTAFVIEVVHGYKMDWILKGKGPKHPLEDEMKEDLVNKFEVLDRFFRKMEYY
                     PKSKKSFDSYFKLSDKNREAVDLIINCLLGE"
     gene            complement(37414..38328)
                     /locus_tag="DDLGDFMJ_00029"
     CDS             complement(37414..38328)
                     /locus_tag="DDLGDFMJ_00029"
                     /inference="ab initio prediction:Prodigal:2.6"
                     /codon_start=1
                     /transl_table=11
                     /product="hypothetical protein"
                     /protein_id="X:DDLGDFMJ_00029"
                     /translation="MNVPIAINLLCPFTVLLLGIYVIRLEHRKNPKAPKYFFALSLSI
                     SLWSLLSGIRYLIPAETYTIAPSITLLPAIFLPFLLNHQFIMNLIQPDFRQRKVIVLF
                     NSIALIYFFFSCVSLNMIEIIDYQTSSYKPLLAYHILILYSFGSVGFSIFLILKKTIT
                     SSGSERVQFTLLGLGVLISLFTTILLVYILPIFAGIFKGYLTPIGLIPSCFLWAVAIL
                     QYNAFEIKYAILDGDKVPALTRISLNFFMLLFKILDPVGFRNSNLQYKKSFSSDFLVT
                     DLKLRLKTELNHYQRSEALARRFDQYIK"
     gene            complement(38346..38609)
                     /locus_tag="DDLGDFMJ_00030"
     CDS             complement(38346..38609)
                     /locus_tag="DDLGDFMJ_00030"
                     /inference="ab initio prediction:Prodigal:2.6"
                     /codon_start=1
                     /transl_table=11
                     /product="hypothetical protein"
                     /protein_id="X:DDLGDFMJ_00030"
                     /translation="MGGKAATINFKMVVKHCLQKNYSKVYGMYHQKLASIERIYLSAG
                     AELSKRFSKPVFFPEDYIDQELVLLNIIEIDKTSLQKIHVNLM"
     gene            complement(38578..38964)
                     /locus_tag="DDLGDFMJ_00031"
     CDS             complement(38578..38964)
                     /locus_tag="DDLGDFMJ_00031"
                     /inference="ab initio prediction:Prodigal:2.6"
                     /codon_start=1
                     /transl_table=11
                     /product="hypothetical protein"
                     /protein_id="X:DDLGDFMJ_00031"
                     /translation="MSHLTLNPPSLNENRIQGLENPIELIRVKNFIQSIFSKNGYNKS
                     PYASVDLDPWSTWFYVTDSEKKILSAMRIVEKKPNNFLPIEMGVIYGSNPQKRYVVLE
                     ENVADWNKQRCIFTHFNGRKSCNNQL"
     gene            39274..40272
                     /locus_tag="DDLGDFMJ_00032"
     CDS             39274..40272
                     /locus_tag="DDLGDFMJ_00032"
                     /inference="ab initio prediction:Prodigal:2.6"
                     /codon_start=1
                     /transl_table=11
                     /product="hypothetical protein"
                     /protein_id="X:DDLGDFMJ_00032"
                     /translation="MKRTELNKVISKILKAYEEMRLQSSLNGNSEVLEANREIGRILQ
                     TVERKATEQERSTGSWMKSISKELQKHLKRGFSERNLFYARKFYEIYGNSKIDVRLSW
                     SHYRILSSIADVNIRGKLMKEAIERNWNRDDLAFRVRDIGDLRKAPTLRWRRPEGVLW
                     NYKIKDTSKDKGTLLVDLGFYCYYELPSSRLSDKYKIGDIVQIEKQNRSWTLSKSKSD
                     KTSELYFYFGEIERIIDGDTLLIKFELGFNVITRQRIRLHNVWAAELGSPEGEDNFES
                     LKKRLPLKTKVIVRSRSKDVYGRYVGEVLYSKKKIQDPVDIFREGMYLNQELAEIG"
     gene            40684..42612
                     /locus_tag="DDLGDFMJ_00033"
     CDS             40684..42612
                     /locus_tag="DDLGDFMJ_00033"
                     /inference="ab initio prediction:Prodigal:2.6"
                     /codon_start=1
                     /transl_table=11
                     /product="hypothetical protein"
                     /protein_id="X:DDLGDFMJ_00033"
                     /translation="MQHVMNRILLLTILLHVALQIEAKSPVSEKQKRINHVEYNRTLK
                     YKRSFLRKPPYPLIPKPYPLEYVKGRMVRLNSSGDVDGSTKVLQDAVYSFNPNNNITG
                     IANNSTDWSAQYDYGYDGLGRLTNATGSYLGIAEGNLSREFQQSFSYAKNGNLTSKRV
                     HDPVSGNITDEWSYQYTNHQVTNIDSSKSGNDAFVMQYDANGNLTRQRDNAKDLTKRI
                     QVDSQDRITQIQDGNNAILGSYWYDEGGFRIRKSSLEPKNNQFANVEILYPSKFYGLE
                     FIEAENVISSVNNVYLNGVRIAALNEVGALAYFLTDQVDSVSLVLDDEGQTLSKMQYL
                     PYGETFVQRGDSNFAPKYNSQELDRESGFYFYNARYYDPGIARFTSADTIIDGEFDTQ
                     GWNRFSYVKGNPIGAKDPTGHDACTTSRTPCKTEALMGGGGGSVARSNSSNSSGGYSG
                     GLGAAASGLLANLLGSKEDKPNLPDKPRSTSATPNEAKDMSKAGLDPLNKADVKNFID
                     KGNKSGATHGGNAGIKNQTNVSPFEAKNTSTTSGYRYVTKGEVQAIKDTGMLRGGNPG
                     KTFFTKDLYKSGAKAQERLSLENKPTHRVEFEILNDPKYKKYSTKVDPDYGQPGKGSE
                     FMTTDPVRVKLINVQPLK"
     gene            42617..42973
                     /locus_tag="DDLGDFMJ_00034"
     CDS             42617..42973
                     /locus_tag="DDLGDFMJ_00034"
                     /inference="ab initio prediction:Prodigal:2.6"
                     /codon_start=1
                     /transl_table=11
                     /product="hypothetical protein"
                     /protein_id="X:DDLGDFMJ_00034"
                     /translation="MKEKEYYILVAEPWDFVGPDGKNIIKGKILKIIDDDCILFKTNH
                     KLRIKDVEGDVLVLSSRYKKDDHFVKDIKELDWTINVGLLLTKEYKDLNESGLKSYSK
                     FIIIGSLMENPESRTD"
     gene            43073..45130
                     /locus_tag="DDLGDFMJ_00035"
     CDS             43073..45130
                     /locus_tag="DDLGDFMJ_00035"
                     /inference="ab initio prediction:Prodigal:2.6"
                     /codon_start=1
                     /transl_table=11
                     /product="hypothetical protein"
                     /protein_id="X:DDLGDFMJ_00035"
                     /translation="MFFSFNLLTGAESPVREAEPPYLLIPNSYSLETYDASGNLTRQR
                     DNAKDLTKRIQVDSQDRITQIQDGNNAILGNYWYDEGGFRIRKSSLEPKNNLFANVEI
                     LYPNKFFGLEFIESENVLSSVNNVYLNGVRIAALNEVGALAYFLTDQVDSVSLVLDDE
                     GQTLSKMQYLPYGETFVQRGDLNFAPKYNSQELDRESGFYFYNARFYDPGIARFTSAD
                     TLIPDEYNSQAWNRFAYDYNNSVTQENAAANAAASAEKLAEKRQEWLDEQRTKPGYED
                     LSDQAIFDKYKLDHPDVGGSRLDLPSEVFGSFGDMFGGSLGLFNSSGEGYLNSQGEFV
                     PRTCFIAGTLVHTATGTKKIEEIQVGDQVLSWDEESGEQEYHRVVKTFQREVNVVYTI
                     VYSNGTQVETTSEHPFYIENKGWVAAKDLRTGELSVLSNEKTLGITSISISERATTVY
                     NFEVEDSHSYYITKVGILVHNDCVITGPSMSLEAFNALLKYMPGASESEIEAARKLIE
                     IGNRPVDGTLDAVFDVAAYLEAACKNGCPPDIAMAPIKLGVSGLKVASELIRSGRFKE
                     AIQVMATGAKNWVRGGSEVDLGMAYKETMDGGKHSGFLKNMSTVPTSELQKGIASMNT
                     NIVEHQNLINDPVKYMQQYGKGDWNTLDPRQQQHLLNVKWPGDIQRAHEQIDILTGII
                     RSR"
     gene            45130..45348
                     /locus_tag="DDLGDFMJ_00036"
     CDS             45130..45348
                     /locus_tag="DDLGDFMJ_00036"
                     /inference="ab initio prediction:Prodigal:2.6"
                     /codon_start=1
                     /transl_table=11
                     /product="hypothetical protein"
                     /protein_id="X:DDLGDFMJ_00036"
                     /translation="MDTYKLFLQDLVVLLKEKLKHSKTNQIGNDQFEKGVRMGIYETL
                     DLIKSQADSFGISLQELGIENLRLEEYL"
     gene            complement(45485..46651)
                     /locus_tag="DDLGDFMJ_00037"
     CDS             complement(45485..46651)
                     /locus_tag="DDLGDFMJ_00037"
                     /inference="ab initio prediction:Prodigal:2.6"
                     /codon_start=1
                     /transl_table=11
                     /product="hypothetical protein"
                     /protein_id="X:DDLGDFMJ_00037"
                     /translation="MAKFFSILDINTIGILDYENFLKLGIIYFHAFGVVIGFLLGFSK
                     LFSSDGFNKSYGTVLYSSVFFLILNNGLLFDQGALKSENKITLGFYYGLVLYSSLAVL
                     ICFKYVLESLDNPWIYCKRLLGTIPITILLSYFIPDLYFISFVDILGFVISIFTFIWS
                     LSRVLNTNKSILHYNFPFLSFLISICFVFDFFGSVFFKKECLFFAEFIPGSVICYAFI
                     LERFFPSLFGKVKVSGANIDKEIESETIPTPEVKETKKYKYPPRDLLEGTDLEKVKIK
                     LSQFITSKGFIDEELRLPDFASDLGLSTHQASYYLNKYLSQSYNDFLNFHRINEVMIM
                     MKNKSNFNLLTIAFECGFNSASSFHRACIKFTGKSPRDLRNELLSNIETQRKVE"
     gene            complement(46701..46889)
                     /locus_tag="DDLGDFMJ_00038"
     CDS             complement(46701..46889)
                     /locus_tag="DDLGDFMJ_00038"
                     /inference="ab initio prediction:Prodigal:2.6"
                     /codon_start=1
                     /transl_table=11
                     /product="hypothetical protein"
                     /protein_id="X:DDLGDFMJ_00038"
                     /translation="MIINYFKIEPSNINKSKLYEYEKYIGLPLYNEAILKYNGFQKAL
                     AIRKKLKPNSLENISSND"
     gene            47430..48518
                     /locus_tag="DDLGDFMJ_00039"
     CDS             47430..48518
                     /locus_tag="DDLGDFMJ_00039"
                     /inference="ab initio prediction:Prodigal:2.6"
                     /codon_start=1
                     /transl_table=11
                     /product="hypothetical protein"
                     /protein_id="X:DDLGDFMJ_00039"
                     /translation="MMKQIFSIWYMTILLFAGCAGGQDGNEKSSQILSGITSSSLLEI
                     VTNPQKTFSQSVATGPHYVDALAGNNSNPGTSLAPYRTITYAVSQPGTTIYVAPGTYN
                     EALGEIFPIKIPAGVSLIGNELGKGTDSKDGNSGYTGAGVTPNKGPTLIYGVGPISPG
                     VSNFDTLVLANNSTVAGFTITNPRPLDFTTTTTAVYIQGANTGLTTGITVRNNTLTGT
                     PGGTGIFIVPSNQSGSGNIISGNSIFLNYIGLYNGTTNTISKVEYNSITRNNFGVFIT
                     ANSNFNNNMDLGGGSTGSKGHNILSCNTRYDISMPGLNMINLYAKSNQWDHIPPSVVT
                     DGFGDIWDQMNSTIFTTGMSLAPANCNP"
     gene            complement(49282..50304)
                     /locus_tag="DDLGDFMJ_00040"
     CDS             complement(49282..50304)
                     /locus_tag="DDLGDFMJ_00040"
                     /inference="ab initio prediction:Prodigal:2.6"
                     /codon_start=1
                     /transl_table=11
                     /product="hypothetical protein"
                     /protein_id="X:DDLGDFMJ_00040"
                     /translation="MKRSIFILIFLFATEIYSDNADNLNYETESKNNSNKHSFELFLR
                     LNRASWVPESIRRTSDANSSLGNSANNGIFTSYDPPSRDKKFENPDFKSFGFVYKNFV
                     HKFSFDYNHLSLSQHFKVNFKYAGVYSSTGEEYSYIGSGFLYNIHPFRTENKFALTKE
                     IFNKDRFLLSLGGGVRFLSITSKRNYPDFIPEYLQLASFVSSYSDITKTYGPQVSLRS
                     ELQLFRGLSLRTNLDVFFLQGISKSNFVSLNTYDFFTSNASNRIQFHGFDLTSELSFY
                     LFRNLRLFFGYELILSRAKYLQYNELNNSFNFRSIISSDLIKYEYTQEKLDSLSLFYI
                     GAGFIF"
     gene            complement(50407..51528)
                     /locus_tag="DDLGDFMJ_00041"
     CDS             complement(50407..51528)
                     /locus_tag="DDLGDFMJ_00041"
                     /inference="ab initio prediction:Prodigal:2.6"
                     /codon_start=1
                     /transl_table=11
                     /product="hypothetical protein"
                     /protein_id="X:DDLGDFMJ_00041"
                     /translation="MNTVGIFNYTNFIELGITYFHSFSVVIGIILGFAKLFSKDHFKK
                     SYGTVLCSFAFFLILNNGILFGQGNLRTENKITFGSYYGLVLYSISAVFVCFSYVLET
                     LDHPWNYCKRLLGMIPVAILFSYLIPELYFVSFIDILGFGISVFTTAWSFRNILISKK
                     PIVYFNLPLISLLISICFGLDLFGTILDRKVFFFIAELLAGSVLCYIFILERACPLLF
                     DRSTTTNTVSEPKEPPISEEIQEEIKFQGRNLLEGVDLKTVEIKLNHFLEAKRFKDEE
                     LRLPDFAADLGLSTHQASYYLNNYLSKRYTDFLNFHRINEVMIMMKERSNFNLLNIAL
                     ECGFNSPSSFHRACIRFTGKSPRDLKKELQLNSNKDVDS"
     gene            complement(51554..51727)
                     /locus_tag="DDLGDFMJ_00042"
     CDS             complement(51554..51727)
                     /locus_tag="DDLGDFMJ_00042"
                     /inference="ab initio prediction:Prodigal:2.6"
                     /codon_start=1
                     /transl_table=11
                     /product="hypothetical protein"
                     /protein_id="X:DDLGDFMJ_00042"
                     /translation="MVFNYFQINPLEISNSDLDKYEKYLGKSLNDEDREAILKFTSFR
                     RILTIRKKLKLNL"
     gene            complement(51703..52296)
                     /locus_tag="DDLGDFMJ_00043"
     CDS             complement(51703..52296)
                     /locus_tag="DDLGDFMJ_00043"
                     /inference="ab initio prediction:Prodigal:2.6"
                     /codon_start=1
                     /transl_table=11
                     /product="hypothetical protein"
                     /protein_id="X:DDLGDFMJ_00043"
                     /translation="MIDPKFRELIAQLSVVLSPHFYNKDRSFEAFWIFNWLKKNFWKR
                     LKLLYRICIPIHKRNEQNNYESTIIPIRFFLLWISTILWDIPLYELDISIRVRFIFIT
                     YSILLIPLLLKSALFTTPRIEEILNSIIANDYYKVFHWRIQNLVAYHGVPFHQVSYHL
                     NQHKRIMAFISQLNIQIIGIQNKTQTRTKPWFSIISK"
     gene            52389..52790
                     /locus_tag="DDLGDFMJ_00044"
     CDS             52389..52790
                     /locus_tag="DDLGDFMJ_00044"
                     /inference="ab initio prediction:Prodigal:2.6"
                     /codon_start=1
                     /transl_table=11
                     /product="hypothetical protein"
                     /protein_id="X:DDLGDFMJ_00044"
                     /translation="MNTFNLKTQSGRLAYIISETGMTQSRFGEEAGISKQQVSNIIAG
                     EREVSEPVAMVIEYKFGFRKEWILTGNGSKKDQKRNSQEITALNSDIQLQRKIERIPG
                     VKKLIEDFLTLSSEDRAVIEDMVKRLKKKEE"
     gene            complement(52865..53767)
                     /locus_tag="DDLGDFMJ_00045"
     CDS             complement(52865..53767)
                     /locus_tag="DDLGDFMJ_00045"
                     /inference="ab initio prediction:Prodigal:2.6"
                     /codon_start=1
                     /transl_table=11
                     /product="hypothetical protein"
                     /protein_id="X:DDLGDFMJ_00045"
                     /translation="MNSIIFYNIIIGFFLLFLGWYVNRIPSQKIVQKYFFRLCVSLAI
                     WRLCFGFRYLIPFEFREIVLNWMLIPILFVPYLFYSLVRSLFGNNTVSGRWTFFINSM
                     ILCYLIFTAATGLVAKIQDHSTFTYQPTYNYHLIIAYCVIYISFSFTILVKTAFQSRG
                     DLRVRAFLLSLGTFIAFTVTIFCVYILPFYGHFYSSEAVLGLFPSSIFWAVAILHYDA
                     FEIRENILKGERLPLLNRIFSFPVLGLYNLLDSPEYGFKLLNSKSMLTLDILIEDHKL
                     RKSTNLDIVDISGILANRYKKRIR"
     gene            complement(53783..54421)
                     /locus_tag="DDLGDFMJ_00046"
     CDS             complement(53783..54421)
                     /locus_tag="DDLGDFMJ_00046"
                     /inference="ab initio prediction:Prodigal:2.6"
                     /codon_start=1
                     /transl_table=11
                     /product="hypothetical protein"
                     /protein_id="X:DDLGDFMJ_00046"
                     /translation="MIMSQITTKTYPRAKEKIEVKTIVGLESPEELKKVKEFVSKVYA
                     ESGYSHSSWKNINYDPWSTWFYAEDENTDKILAAMRIIEKRPDNVIPLEVAVVWGQPL
                     LKQYKVIEDNVADWNSVSFLPTSKSGRACAILFKSVAKHCLEKNYSIVYGMYNPESKG
                     IERIYFRAGVTHSQKYPDLMYFPGFYLKGEFCQFRIIEIKKESLQEIASNLS"
     gene            54689..55639
                     /gene="rpnD_1"
                     /locus_tag="DDLGDFMJ_00047"
     CDS             54689..55639
                     /gene="rpnD_1"
                     /locus_tag="DDLGDFMJ_00047"
                     /EC_number="3.1.21.-"
                     /inference="ab initio prediction:Prodigal:2.6"
                     /inference="similar to AA sequence:UniProtKB:B7NGZ6"
                     /codon_start=1
                     /transl_table=11
                     /product="Recombination-promoting nuclease RpnD"
                     /protein_id="X:DDLGDFMJ_00047"
                     /translation="MTEVNNPHDRLIRETFQDKKEAATFFKNTLPREVVELLDLENLE
                     LSESSFVSEELKQEQTDLLFQIPLKSGNRTNVYLLFEHKSYLENSIYIQLLGYLTEIY
                     RNQQRNEEKLSVVIPFVFYHGEKEWKLGDRFLEQFVLTKQETEILKDFIPDFRIDLFD
                     LKGIELKEKLESITFQVTLGVVQRIREGDLEFISHLPGLFSLLLGIEEESKRVAILRK
                     LLLYIYWVRDLKPSELKGVLQRSKLEQYEELTMTTAERLISEGMRQGIEKGIEKGIEK
                     GIEKGKLEDAGKMLKKGIDLKTVLEITGLTEKTLKENGFL"
     gene            56095..56613
                     /locus_tag="DDLGDFMJ_00048"
     CDS             56095..56613
                     /locus_tag="DDLGDFMJ_00048"
                     /inference="ab initio prediction:Prodigal:2.6"
                     /codon_start=1
                     /transl_table=11
                     /product="hypothetical protein"
                     /protein_id="X:DDLGDFMJ_00048"
                     /translation="MNLDTFSDLVLVVDSPDGERRTLLVLEQTYDHYYRLALSVEEIA
                     FCAQCGGMLGDPYNPPQIKSGVLTVSNYGGAADRWYETFTIQFRRGRYELIGYTVGGF
                     SAVDECHATDIDINLLTSKARLRKDVSKGTGCEMNEQWTNWKATFPFYLKARNTWKLP
                     SEANFPKFFTTK"
     gene            complement(57047..57760)
                     /locus_tag="DDLGDFMJ_00049"
     CDS             complement(57047..57760)
                     /locus_tag="DDLGDFMJ_00049"
                     /inference="ab initio prediction:Prodigal:2.6"
                     /codon_start=1
                     /transl_table=11
                     /product="hypothetical protein"
                     /protein_id="X:DDLGDFMJ_00049"
                     /translation="MRIVYFSYVNFTPSDNLQFQPLRYNKCENDCGLIWVVSLWQERV
                     TVSKQESDYYIFRSALTENCARLTTRPWSELPRRYRTWMSGERIPIEIPQPLKHEIEP
                     EDEGEMIPYFSAGIPLMSHVLIETLRGTGVDNLDLYRAVISETQTGRKYENYSAVNII
                     GLVSSVSVSKPLLGDIPINVSWFDNGLVIAPEQTHGLLLFRLTESVDLVIIHRSVKEA
                     LEKTGLPRLSFVNATDHRG"
     gene            58324..58527
                     /locus_tag="DDLGDFMJ_00050"
     CDS             58324..58527
                     /locus_tag="DDLGDFMJ_00050"
                     /inference="ab initio prediction:Prodigal:2.6"
                     /codon_start=1
                     /transl_table=11
                     /product="hypothetical protein"
                     /protein_id="X:DDLGDFMJ_00050"
                     /translation="MDEPDWVNADEEGLWKFVGWHLANKGIQSVLVGGAVVSIYSRGA
                     YRSGDIDLEPVSKLPIKKVKNND"
     gene            complement(58752..58994)
                     /locus_tag="DDLGDFMJ_00051"
     CDS             complement(58752..58994)
                     /locus_tag="DDLGDFMJ_00051"
                     /inference="ab initio prediction:Prodigal:2.6"
                     /codon_start=1
                     /transl_table=11
                     /product="hypothetical protein"
                     /protein_id="X:DDLGDFMJ_00051"
                     /translation="MGFDGFHNGQGSQRGSLTGKNPTDRAKLGVKRHILTDGNGIPLA
                     ITLSGANVHDKRNVKDTLNSILVFSGRKRKKQNTFV"
     gene            complement(58943..59290)
                     /locus_tag="DDLGDFMJ_00052"
     CDS             complement(58943..59290)
                     /locus_tag="DDLGDFMJ_00052"
                     /inference="ab initio prediction:Prodigal:2.6"
                     /inference="similar to AA sequence:ISfinder:IS1502"
                     /codon_start=1
                     /transl_table=11
                     /product="IS5 family transposase IS1502"
                     /protein_id="X:DDLGDFMJ_00052"
                     /db_xref="COG:COG3039"
                     /translation="MDKYYSEIPEGLWKQIVPLIPKEKSKPKGGRNRVPTRVVMAGII
                     YRMKTGCQWRAIPNDFGSGQTCHRRFQEWERAGVFKKIYKSILKYYDVKNKIAWDWAS
                     MDSTMVKAPKGGV"
     gene            59498..59860
                     /locus_tag="DDLGDFMJ_00053"
     CDS             59498..59860
                     /locus_tag="DDLGDFMJ_00053"
                     /inference="ab initio prediction:Prodigal:2.6"
                     /codon_start=1
                     /transl_table=11
                     /product="hypothetical protein"
                     /protein_id="X:DDLGDFMJ_00053"
                     /translation="MKITNKKDLKQLEKRRLKGIRLLERGYSCYRIAKELGVRKQKET
                     DSMNDNRNEFDTLISEETRRASAKFIERIQNGTLKKRTASNDSSLDFSEKKALERFNL
                     IVQDRAFEDAFFKTYGKL"
     gene            59966..60628
                     /locus_tag="DDLGDFMJ_00054"
     CDS             59966..60628
                     /locus_tag="DDLGDFMJ_00054"
                     /inference="ab initio prediction:Prodigal:2.6"
                     /codon_start=1
                     /transl_table=11
                     /product="hypothetical protein"
                     /protein_id="X:DDLGDFMJ_00054"
                     /translation="MKSRIQDYLRIGLSARHNPTSQKVYFPLIHIVVEEVYYEESAIK
                     YYATCLEYSQGYESDAPQEAVAGIINLMFEYFFTSIKKLGYESLFDCVEEPVNEELWG
                     KVRRFLAEKYSESLNFVQKSFENASREELVELGKKIQDPLSVGEYISKDEHDKISSEK
                     DKELKRKDELIKKILSILEEREKKIKELTKSNNALKNGLEGQQEWAEARPKIHSLSLQ
                     GV"
     gene            60713..60937
                     /locus_tag="DDLGDFMJ_00055"
     CDS             60713..60937
                     /locus_tag="DDLGDFMJ_00055"
                     /inference="ab initio prediction:Prodigal:2.6"
                     /codon_start=1
                     /transl_table=11
                     /product="hypothetical protein"
                     /protein_id="X:DDLGDFMJ_00055"
                     /translation="MDYKNRLSANPNVMLGKPVIKGTRITVELILERLGEGLSIEEIL
                     TATPGIVRDDILACLSYSSEVISRESLLAS"
     gene            60927..61289
                     /locus_tag="DDLGDFMJ_00056"
     CDS             60927..61289
                     /locus_tag="DDLGDFMJ_00056"
                     /inference="ab initio prediction:Prodigal:2.6"
                     /codon_start=1
                     /transl_table=11
                     /product="hypothetical protein"
                     /protein_id="X:DDLGDFMJ_00056"
                     /translation="MQVNILADENVDFRIIQELRNSGYHVKSVIEDYRGYSDSEVLNV
                     AKEFNSIVLTLDKDFGEWVFAHNANPLGIILLRYHPKDFLEITKTLLKLINQHGSDLI
                     GKFAVLTISKVRIREIHL"
     gene            61424..61636
                     /locus_tag="DDLGDFMJ_00057"
     CDS             61424..61636
                     /locus_tag="DDLGDFMJ_00057"
                     /inference="ab initio prediction:Prodigal:2.6"
                     /codon_start=1
                     /transl_table=11
                     /product="hypothetical protein"
                     /protein_id="X:DDLGDFMJ_00057"
                     /translation="MNINKALDKPFETKKLLEIADSPVSALQGLSEGDAEYLQKAFNI
                     KTVRDLANLKYVKWAQSIVALADSEQ"
     gene            61644..62480
                     /locus_tag="DDLGDFMJ_00058"
     CDS             61644..62480
                     /locus_tag="DDLGDFMJ_00058"
                     /inference="ab initio prediction:Prodigal:2.6"
                     /codon_start=1
                     /transl_table=11
                     /product="hypothetical protein"
                     /protein_id="X:DDLGDFMJ_00058"
                     /translation="MAIPIKVFERISAGLKKFQPILNSAKTRDVNESDTVVVITDMLS
                     EVFGYDKYSEITTEHVIKKTFCDLAIKIDGKIKLLMEIKAIGLDLKDDHIKQAVDYGA
                     NAGIEWVILTNGMNWQIYRITFSKPIDKELVYEINFSNINPKNENHIEPIYYLCKEAL
                     GKSLLDEYHSQKQALSKYYVGQMILTETILDVIKRELKRLTPGVKIENEEIEEVLRSD
                     IIKRDVLEGDKALDAKKKIQKAANTYLRSSSPVPKKENVASTNNESQLEKDLPDPEPA
                     ST"
     gene            62581..62994
                     /locus_tag="DDLGDFMJ_00059"
     CDS             62581..62994
                     /locus_tag="DDLGDFMJ_00059"
                     /inference="ab initio prediction:Prodigal:2.6"
                     /codon_start=1
                     /transl_table=11
                     /product="hypothetical protein"
                     /protein_id="X:DDLGDFMJ_00059"
                     /translation="MKEITLLTDEKKVFELEADFWNRGNNLIQRALGNTFRIIAKFFG
                     TRIHGKLIITNLRALEVKETIQWYCIPTKREVKLLTKNSIKEIGYEMDKVCLVFCPTY
                     YLYYEAHTQSTTIAVQNGSDEQMLDLLAKFYNVIE"
     gene            63049..63480
                     /locus_tag="DDLGDFMJ_00060"
     CDS             63049..63480
                     /locus_tag="DDLGDFMJ_00060"
                     /inference="ab initio prediction:Prodigal:2.6"
                     /codon_start=1
                     /transl_table=11
                     /product="hypothetical protein"
                     /protein_id="X:DDLGDFMJ_00060"
                     /translation="MITTIDKIRLSIFPLIILLLNAIFFYTIFIFTDNLFYRLLTCFV
                     CIYPILISVRLFRTLPLKVRSVLILFRKNRLSIKPVSFENYMVAPCGRQVVKIVLNKL
                     NRTEQYPILRKKFPISIFLKKRPRTRIVYYKDGEQINLLQK"
     gene            63481..63834
                     /locus_tag="DDLGDFMJ_00061"
     CDS             63481..63834
                     /locus_tag="DDLGDFMJ_00061"
                     /inference="ab initio prediction:Prodigal:2.6"
                     /codon_start=1
                     /transl_table=11
                     /product="hypothetical protein"
                     /protein_id="X:DDLGDFMJ_00061"
                     /translation="MNRLTIISVAVSDYNHLKKLNGPTSDIQKLKFLLEPISKMPKKD
                     HSTSESNKPIEIKIVIFITDYESSKVLKPGKKTLDFPSSFVTPQSSTILCRLFSFLSM
                     RCNDFRFILLQNVFV"
     gene            complement(63915..64361)
                     /locus_tag="DDLGDFMJ_00062"
     CDS             complement(63915..64361)
                     /locus_tag="DDLGDFMJ_00062"
                     /inference="ab initio prediction:Prodigal:2.6"
                     /codon_start=1
                     /transl_table=11
                     /product="hypothetical protein"
                     /protein_id="X:DDLGDFMJ_00062"
                     /translation="MDLSNDQWKILEPLIIEPNVREDGKGRPRMDARSILNGILWILR
                     TGAQWKELPDRYPPYQTCHRRFQEWNRNGTMRNMIRSLASDLKERGGIDIEESFIDGT
                     FVPAKKGVQKWGKPNVGRVQRSWQSETAKVFLSPFARKMLRPMKSR"
     gene            64579..65019
                     /locus_tag="DDLGDFMJ_00063"
     CDS             64579..65019
                     /locus_tag="DDLGDFMJ_00063"
                     /inference="ab initio prediction:Prodigal:2.6"
                     /codon_start=1
                     /transl_table=11
                     /product="hypothetical protein"
                     /protein_id="X:DDLGDFMJ_00063"
                     /translation="MQNLEREKLKCLEKRRLKEIALLKKGYTCYGVSKKLGVSKQSVM
                     RWRDKYESEGIEGVKWNGQRGRPTKLSISEKKELKRIILKGPISNGYPNELWSTYRVS
                     EIIRKKFGVTYHQDYVGTLLHQLGFSYQKPKRRALERDENAIET"
     gene            65165..65578
                     /locus_tag="DDLGDFMJ_00064"
     CDS             65165..65578
                     /locus_tag="DDLGDFMJ_00064"
                     /inference="ab initio prediction:Prodigal:2.6"
                     /codon_start=1
                     /transl_table=11
                     /product="hypothetical protein"
                     /protein_id="X:DDLGDFMJ_00064"
                     /translation="MSWKKLSVIGAISQKDFHFQIITGSVKSQDLIYFLNILLKENRK
                     KILIVWDNLSAYKSKAMNEFLKENEKRLRVEFLPPYAPELNPQEYIWCRWKKNYMANF
                     CPENLSQLIQRTKSTLGILKSNTISFDSYWRQAGI"
     gene            complement(65701..66102)
                     /gene="higA"
                     /locus_tag="DDLGDFMJ_00065"
     CDS             complement(65701..66102)
                     /gene="higA"
                     /locus_tag="DDLGDFMJ_00065"
                     /inference="ab initio prediction:Prodigal:2.6"
                     /inference="similar to AA sequence:UniProtKB:P67701"
                     /codon_start=1
                     /transl_table=11
                     /product="Antitoxin HigA"
                     /protein_id="X:DDLGDFMJ_00065"
                     /db_xref="COG:COG5499"
                     /translation="MIAELEKVKNVWSEIKEVISYPRTQKQYKKLVEILDNLIDEVGN
                     NEKHSLAPLMETIGNIIESYEFDHFIEIESDPIEILKSLMEEHGLSQKDMKELGSQGV
                     VSEILNGKRELNVRQIKVLSKRFNVSPAVFI"
     gene            complement(66104..66391)
                     /gene="higB"
                     /locus_tag="DDLGDFMJ_00066"
     CDS             complement(66104..66391)
                     /gene="higB"
                     /locus_tag="DDLGDFMJ_00066"
                     /EC_number="3.1.-.-"
                     /inference="ab initio prediction:Prodigal:2.6"
                     /inference="similar to AA sequence:UniProtKB:P64578"
                     /codon_start=1
                     /transl_table=11
                     /product="mRNA interferase toxin HigB"
                     /protein_id="X:DDLGDFMJ_00066"
                     /db_xref="COG:COG4680"
                     /translation="MHVISKRKITEFIEQYPKSRSSLELWYKVFSKTDFDNFPHLRKV
                     FPSTDIVQNLFVFNISGNNYRLIAAIHFNRKKVYIREILTHSEYNKEKWKV"
     gene            complement(66536..66913)
                     /locus_tag="DDLGDFMJ_00067"
     CDS             complement(66536..66913)
                     /locus_tag="DDLGDFMJ_00067"
                     /inference="ab initio prediction:Prodigal:2.6"
                     /codon_start=1
                     /transl_table=11
                     /product="hypothetical protein"
                     /protein_id="X:DDLGDFMJ_00067"
                     /translation="MSFKPINIDSLFVKIREGESRLRGDLANLWELIVVYPAHWQHRT
                     SPVLASKFWVVAIFGEHVIWYNDIEEGFNISRYNEHGTIGEYWANQDDLDECVRRVHG
                     MIYWGGKPEGQVSGPIPGLYPSR"
     gene            complement(66858..66950)
                     /locus_tag="DDLGDFMJ_00068"
     CDS             complement(66858..66950)
                     /locus_tag="DDLGDFMJ_00068"
                     /inference="ab initio prediction:Prodigal:2.6"
                     /codon_start=1
                     /transl_table=11
                     /product="hypothetical protein"
                     /protein_id="X:DDLGDFMJ_00068"
                     /translation="MRHYIAMQGTDQHELQTNQHRLPFRKDPRR"
     gene            complement(67658..67873)
                     /locus_tag="DDLGDFMJ_00069"
     CDS             complement(67658..67873)
                     /locus_tag="DDLGDFMJ_00069"
                     /inference="ab initio prediction:Prodigal:2.6"
                     /codon_start=1
                     /transl_table=11
                     /product="hypothetical protein"
                     /protein_id="X:DDLGDFMJ_00069"
                     /translation="MNWNRIAEIANILEQKKVKSKAKELFDRVIDGMQNGNPGVAIGF
                     GRAISDCRDADLELMNLAFELERLAKE"
     gene            complement(67917..68258)
                     /gene="mazF"
                     /locus_tag="DDLGDFMJ_00070"
     CDS             complement(67917..68258)
                     /gene="mazF"
                     /locus_tag="DDLGDFMJ_00070"
                     /EC_number="3.1.27.-"
                     /inference="ab initio prediction:Prodigal:2.6"
                     /inference="similar to AA sequence:UniProtKB:P0AE70"
                     /codon_start=1
                     /transl_table=11
                     /product="Endoribonuclease toxin MazF"
                     /protein_id="X:DDLGDFMJ_00070"
                     /db_xref="COG:COG2337"
                     /translation="MVKSRKYTPEKGDIVWLNFTPQAGHEQKGRRPALVLSPKEYNSK
                     TGLAIFCPITSKIKGYPFEVTIKLKKIDGVILSDQVKNLDWTIREAEFIESINKVSLK
                     EVLDNIKLLVF"
     gene            complement(68252..68536)
                     /gene="mazE"
                     /locus_tag="DDLGDFMJ_00071"
     CDS             complement(68252..68536)
                     /gene="mazE"
                     /locus_tag="DDLGDFMJ_00071"
                     /inference="ab initio prediction:Prodigal:2.6"
                     /inference="similar to AA sequence:UniProtKB:P0AE72"
                     /codon_start=1
                     /transl_table=11
                     /product="Antitoxin MazE"
                     /protein_id="X:DDLGDFMJ_00071"
                     /db_xref="COG:COG2336"
                     /translation="MLTNSQKYIQCIYREFMESIIQKWGNSLGIRIPKAMATELELND
                     GSHVELQYEGNKIVIYPMKKASLEEKLSKITKQNLHSEISTGNSIGKEAW"
     gene            complement(68828..69217)
                     /locus_tag="DDLGDFMJ_00072"
     CDS             complement(68828..69217)
                     /locus_tag="DDLGDFMJ_00072"
                     /inference="ab initio prediction:Prodigal:2.6"
                     /codon_start=1
                     /transl_table=11
                     /product="hypothetical protein"
                     /protein_id="X:DDLGDFMJ_00072"
                     /translation="MSAFESDSQKIGADENLSLLRKNLIAELNEYQPRKKFSLNTSIG
                     IPELGWEGFWKFMSGAFFGIIMLFYGIFSTEEDKKDTIIGSIMYLVVVGGIFYFIPII
                     FFPWVNYFLLPIVPFVLLLGFSKISNN"
     gene            complement(69258..70070)
                     /locus_tag="DDLGDFMJ_00073"
     CDS             complement(69258..70070)
                     /locus_tag="DDLGDFMJ_00073"
                     /inference="ab initio prediction:Prodigal:2.6"
                     /inference="similar to AA sequence:ISfinder:ISDet2"
                     /codon_start=1
                     /transl_table=11
                     /product="IS3 family transposase ISDet2"
                     /protein_id="X:DDLGDFMJ_00073"
                     /translation="MSREQKREAVMLIKTKLGERKSCRLLQISRTVFRYRCGLQDKNK
                     ELKDRIRSLAYKHRRAGYRQIHSFIRQGEHVNHKRIYRLYSELGLKYRIKRKRKRLSL
                     PTVPKIVPKKSEERWSMDFMSDSLYSGRRFRILNIIDDFGRFAVVTKAEFSITSERLV
                     RILNEVSEVRSLPKQIVVDNGPEFTSKTFLRWAFEKRVDIHFITPGKPTENAFIESFN
                     GKMRNECLNENWFKDIEEARRLIEEWRIFYNSERPHSSLGGLTPEEYLRRSA"
     gene            complement(70067..70330)
                     /locus_tag="DDLGDFMJ_00074"
     CDS             complement(70067..70330)
                     /locus_tag="DDLGDFMJ_00074"
                     /inference="ab initio prediction:Prodigal:2.6"
                     /inference="similar to AA sequence:ISfinder:IS1222"
                     /codon_start=1
                     /transl_table=11
                     /product="IS3 family transposase IS1222"
                     /protein_id="X:DDLGDFMJ_00074"
                     /translation="MKKRFSEDQIHKILKESESGASTSDVCRKYGISGNTFYRWRSKY
                     GGLELSDLKRMKTLEEENSKLKKLYAELALENEAIKMLLEKKW"
     gene            complement(70719..71030)
                     /locus_tag="DDLGDFMJ_00075"
     CDS             complement(70719..71030)
                     /locus_tag="DDLGDFMJ_00075"
                     /inference="ab initio prediction:Prodigal:2.6"
                     /codon_start=1
                     /transl_table=11
                     /product="hypothetical protein"
                     /protein_id="X:DDLGDFMJ_00075"
                     /translation="MKFKVSPEYECSPVWEYNESGTKNIDVMLLPISISLKKRIEQWD
                     KIFQSTYNRDNPTESKFSTKMDEAHWDREGVEIYIALLKEIGVSHEVEYYRYIRSDEL
                     S"
     gene            complement(71109..71609)
                     /locus_tag="DDLGDFMJ_00076"
     CDS             complement(71109..71609)
                     /locus_tag="DDLGDFMJ_00076"
                     /inference="ab initio prediction:Prodigal:2.6"
                     /codon_start=1
                     /transl_table=11
                     /product="hypothetical protein"
                     /protein_id="X:DDLGDFMJ_00076"
                     /translation="MGFDGFRNGQGSQRGNLTGKNPTDRAKLGVKRHILTDGNGIPLA
                     ITLSGANVHDKRNVKDTLNSILVFSGRKRKKPKHLCLDKGYDFKDIEALIKRRNIRPH
                     IRKKGEKPLIGKYKGKPKRWVVERTNSWHNRFRAILIRWERKAENYLASLYLASSIIV
                     FNFFNR"
     gene            complement(71558..71905)
                     /locus_tag="DDLGDFMJ_00077"
     CDS             complement(71558..71905)
                     /locus_tag="DDLGDFMJ_00077"
                     /inference="ab initio prediction:Prodigal:2.6"
                     /inference="similar to AA sequence:ISfinder:ISMba5"
                     /codon_start=1
                     /transl_table=11
                     /product="IS5 family transposase ISMba5"
                     /protein_id="X:DDLGDFMJ_00077"
                     /db_xref="COG:COG3039"
                     /translation="MDKYYSEIPEGLWKQIAPLIPKEKSKPKGGRNRVPTRVVMAGII
                     YRMKTGCQWRAIPNDFGSGQTCHRRFQEWERAGVFKKIYKSILKYYDVKNKIAWDWAS
                     MDSAMVKAPKGGT"
     gene            complement(72072..72290)
                     /locus_tag="DDLGDFMJ_00078"
     CDS             complement(72072..72290)
                     /locus_tag="DDLGDFMJ_00078"
                     /inference="ab initio prediction:Prodigal:2.6"
                     /codon_start=1
                     /transl_table=11
                     /product="hypothetical protein"
                     /protein_id="X:DDLGDFMJ_00078"
                     /translation="MDTYKLFLQDLVVLLKEKLKHSKTNQIGNDQFEKGVRMGIYETL
                     DLIKSQADSFGISLQELGIENLRLEEYL"
     gene            complement(72651..73289)
                     /locus_tag="DDLGDFMJ_00079"
     CDS             complement(72651..73289)
                     /locus_tag="DDLGDFMJ_00079"
                     /inference="ab initio prediction:Prodigal:2.6"
                     /codon_start=1
                     /transl_table=11
                     /product="hypothetical protein"
                     /protein_id="X:DDLGDFMJ_00079"
                     /translation="MLYHYVSDFSNHVHQLVVSISKHLYLLKNEEIKYQKKSFDLTLK
                     NYSKSTKRHLIHCIIKDHFSGASYGEIHSTDQHFSIEKFLLNAWKIKKGYKFHGLPKC
                     LMAPKSVIEHFPGLGNIFKHTNIKLIETTSGFQSGAPIIIKEWEKQIGYAPILYKLLS
                     FSKLQENIEYFNNEINSYKSNNSDTSKIDKWSDNLNQTNIIINETDFLKIFN"
     gene            complement(73475..73840)
                     /locus_tag="DDLGDFMJ_00080"
     CDS             complement(73475..73840)
                     /locus_tag="DDLGDFMJ_00080"
                     /inference="ab initio prediction:Prodigal:2.6"
                     /codon_start=1
                     /transl_table=11
                     /product="hypothetical protein"
                     /protein_id="X:DDLGDFMJ_00080"
                     /translation="MLVVVKTPRIDLRIKGKVSEKLLGAIREEFGKRVEVQDEDDVSV
                     PFRESEFWKKYGHLATPGSHMKTYREMAGWSQSELGQKLGGIGRSHISEYESGKRPIG
                     KDLAKKLAKLFKTSPAMFI"
     gene            complement(74454..74867)
                     /locus_tag="DDLGDFMJ_00081"
     CDS             complement(74454..74867)
                     /locus_tag="DDLGDFMJ_00081"
                     /inference="ab initio prediction:Prodigal:2.6"
                     /inference="similar to AA sequence:ISfinder:ISCARN39"
                     /codon_start=1
                     /transl_table=11
                     /product="IS630 family transposase ISCARN39"
                     /protein_id="X:DDLGDFMJ_00081"
                     /translation="MSWKKLSVIGAISKKDFYFQIIRGSVKSRDLIYFLKILLKENRK
                     KILIVWDNLSAHKSKAMNEFLKENEKRLRVEFLPPYAPELNPQEYIWCRWEKNYMANF
                     CPENLSQLIQRTKSTLGILKSNTISFDSYWRQAGI"
     gene            complement(74971..75453)
                     /locus_tag="DDLGDFMJ_00082"
     CDS             complement(74971..75453)
                     /locus_tag="DDLGDFMJ_00082"
                     /inference="ab initio prediction:Prodigal:2.6"
                     /inference="similar to AA sequence:ISfinder:ISCARN39"
                     /codon_start=1
                     /transl_table=11
                     /product="IS630 family transposase ISCARN39"
                     /protein_id="X:DDLGDFMJ_00082"
                     /translation="MQRLEREKLKRLEKRRLKGIRLLEKGYTCYRVSKELGVSKQSVM
                     RWRDKYESEGIEGVKWNGQRGRPTKLSISEKKELKRIILKGPISNGYPNELWSTYRVL
                     EIIRKKFGVTYHQDYVGTLLHQLGFSYQKPKRRALERDENAIETWKTKTWPGIKKSRE
                     "
     gene            75817..76221
                     /locus_tag="DDLGDFMJ_00083"
     CDS             75817..76221
                     /locus_tag="DDLGDFMJ_00083"
                     /inference="ab initio prediction:Prodigal:2.6"
                     /codon_start=1
                     /transl_table=11
                     /product="hypothetical protein"
                     /protein_id="X:DDLGDFMJ_00083"
                     /translation="MIEPNPREDGKGRPRSDARTILNGILWILRTGAQWKDLPDRYPS
                     YQTCHRRFQEWNRNGTMRNIIRSLANDLRERGEIETEESFIDGTFVPAKKGAQKSGKQ
                     SVGRVQRSWQLETATVFLSPFAQKMLHPMKSR"
     gene            76221..76544
                     /locus_tag="DDLGDFMJ_00084"
     CDS             76221..76544
                     /locus_tag="DDLGDFMJ_00084"
                     /inference="ab initio prediction:Prodigal:2.6"
                     /inference="similar to AA sequence:ISfinder:ISAcp3"
                     /codon_start=1
                     /transl_table=11
                     /product="IS5 family transposase ISAcp3"
                     /protein_id="X:DDLGDFMJ_00084"
                     /db_xref="COG:COG3039"
                     /translation="MERTLENLFIEENPKRMIGDKAYDSDNLDESISRNYGTKVIAPH
                     RKNRRQPTQDGRELRRYKRRWKIERLFAWLQNFRRLVVRYEYYDFNFDGFIALGCALI
                     LLRYF"
     gene            complement(76818..77234)
                     /locus_tag="DDLGDFMJ_00085"
     CDS             complement(76818..77234)
                     /locus_tag="DDLGDFMJ_00085"
                     /inference="ab initio prediction:Prodigal:2.6"
                     /codon_start=1
                     /transl_table=11
                     /product="hypothetical protein"
                     /protein_id="X:DDLGDFMJ_00085"
                     /translation="MQNVALIDSGPIIALFNTNDKFHKSTYKFIKSYKGSLFSSWPVV
                     TEVVYLLAFSVEAQSDFLEWIERGSIQILDIQLEDLRYIKTRMRKYSDLPMDLADASL
                     MCIAEREGIERIISIDSDFSIYKTLKGKFLQNLLKV"
     gene            complement(77212..77472)
                     /locus_tag="DDLGDFMJ_00086"
     CDS             complement(77212..77472)
                     /locus_tag="DDLGDFMJ_00086"
                     /inference="ab initio prediction:Prodigal:2.6"
                     /codon_start=1
                     /transl_table=11
                     /product="hypothetical protein"
                     /protein_id="X:DDLGDFMJ_00086"
                     /translation="MISLRLPPELERKLDSFAKSEGKSRSEIVKDSILEYIKNHGKMK
                     TPFELGKDLFGKHASDVSDLAQNRKKYLHQSVKGKNAKRSFN"
     gene            complement(77664..78056)
                     /locus_tag="DDLGDFMJ_00087"
     CDS             complement(77664..78056)
                     /locus_tag="DDLGDFMJ_00087"
                     /inference="ab initio prediction:Prodigal:2.6"
                     /codon_start=1
                     /transl_table=11
                     /product="hypothetical protein"
                     /protein_id="X:DDLGDFMJ_00087"
                     /translation="MKKEPKWISKKIAEAIHLDQIKQHGGLQVARDEGLLESALDRPK
                     NKWSYDSKATIFELTASLGLGVAKNHPFIDGNKRISFQLMYVFLGLNGYKIEVAEEEV
                     VSVMLRVADGSLNEDALAVWLKDSSISR"
     gene            complement(78053..78316)
                     /locus_tag="DDLGDFMJ_00088"
     CDS             complement(78053..78316)
                     /locus_tag="DDLGDFMJ_00088"
                     /inference="ab initio prediction:Prodigal:2.6"
                     /codon_start=1
                     /transl_table=11
                     /product="hypothetical protein"
                     /protein_id="X:DDLGDFMJ_00088"
                     /translation="MVITYVITMDNPAVKKTTIRAIGNSSGATIPKVLLEKYNFHEGD
                     TVFLLETEDGILLSPYDPDFETAMDIYQEGAKKYRNAMKELAK"
     gene            complement(78667..78948)
                     /locus_tag="DDLGDFMJ_00089"
     CDS             complement(78667..78948)
                     /locus_tag="DDLGDFMJ_00089"
                     /inference="ab initio prediction:Prodigal:2.6"
                     /codon_start=1
                     /transl_table=11
                     /product="hypothetical protein"
                     /protein_id="X:DDLGDFMJ_00089"
                     /translation="MPTVSQILREEFLDPLEITPYRLAKELHVSTSTILEILHNKRKV
                     TVDMSLRLAKFFGMSDKFWINLQNDLEIRKQKEKLKLKLDSIQTLPRTG"
     gene            complement(78971..79294)
                     /locus_tag="DDLGDFMJ_00090"
     CDS             complement(78971..79294)
                     /locus_tag="DDLGDFMJ_00090"
                     /inference="ab initio prediction:Prodigal:2.6"
                     /inference="similar to AA sequence:ISfinder:ISAcp3"
                     /codon_start=1
                     /transl_table=11
                     /product="IS5 family transposase ISAcp3"
                     /protein_id="X:DDLGDFMJ_00090"
                     /db_xref="COG:COG3039"
                     /translation="MEQTLENLFIEENPKRMIGDKAYDSDGLDEHILQQYETKIIAPH
                     RKKRKQPTQDGRGLRRYKRRWKIERLFAWLQNFRRLVVRYEYYDFNFDGFIALGCAMI
                     LLRHF"
     gene            complement(79294..79740)
                     /locus_tag="DDLGDFMJ_00091"
     CDS             complement(79294..79740)
                     /locus_tag="DDLGDFMJ_00091"
                     /inference="ab initio prediction:Prodigal:2.6"
                     /codon_start=1
                     /transl_table=11
                     /product="hypothetical protein"
                     /protein_id="X:DDLGDFMJ_00091"
                     /translation="MDLSNDQWKILEPLIIEPNVREDGKGRPRMDARSILNGILWILR
                     TGAQWKELPDRYPPYQTCHRRFQEWNRNGTMRNMIRSLASDLKERGGIDIEESFIDGT
                     FVPAKKGVQKWGKPNVGRVQRSWQSETAKVFLSPFARKMLRPMKSR"
     gene            complement(80061..80360)
                     /locus_tag="DDLGDFMJ_00092"
     CDS             complement(80061..80360)
                     /locus_tag="DDLGDFMJ_00092"
                     /inference="ab initio prediction:Prodigal:2.6"
                     /codon_start=1
                     /transl_table=11
                     /product="hypothetical protein"
                     /protein_id="X:DDLGDFMJ_00092"
                     /translation="MKFYIDAQLPYSLVNLFKERNFEVFHTEHLPLGNKTPDSDIISY
                     CDSNDLILITKDSYLIRKKPGKLLLVTTGNIKNKELFSLFDHFLPTIAEEFDNSN"
     gene            complement(80734..81021)
                     /locus_tag="DDLGDFMJ_00093"
     CDS             complement(80734..81021)
                     /locus_tag="DDLGDFMJ_00093"
                     /inference="ab initio prediction:Prodigal:2.6"
                     /codon_start=1
                     /transl_table=11
                     /product="hypothetical protein"
                     /protein_id="X:DDLGDFMJ_00093"
                     /translation="MIDIFLVLFFVGISKNEKFKEKFQEEKELINLSLELHDLREKKG
                     LSQSELAKLAHVIQQQLSKIENGVNCNLATFLKVCHALDLEVKVRSRKNIA"
     gene            81036..81518
                     /locus_tag="DDLGDFMJ_00094"
     CDS             81036..81518
                     /locus_tag="DDLGDFMJ_00094"
                     /inference="ab initio prediction:Prodigal:2.6"
                     /inference="similar to AA sequence:ISfinder:ISCARN39"
                     /codon_start=1
                     /transl_table=11
                     /product="IS630 family transposase ISCARN39"
                     /protein_id="X:DDLGDFMJ_00094"
                     /translation="MQRLEREKLKRLEKRRLKGIRLLEKGYTCYRVSKELGVSKQSVM
                     RWRDKYESEGIEGVKWNGQRGRPTKLSISEKKELKRIILKGPISNGYPNELWSTYRVL
                     EIIRKKFGVTYHQDYVGTLLHQLGFSYQKPKRRALERDENAIETWKTKTWPGIKKSRE
                     "
     gene            81622..82035
                     /locus_tag="DDLGDFMJ_00095"
     CDS             81622..82035
                     /locus_tag="DDLGDFMJ_00095"
                     /inference="ab initio prediction:Prodigal:2.6"
                     /inference="similar to AA sequence:ISfinder:ISCARN39"
                     /codon_start=1
                     /transl_table=11
                     /product="IS630 family transposase ISCARN39"
                     /protein_id="X:DDLGDFMJ_00095"
                     /translation="MSWKKLSVIGAISKKDFYFQIIRGSVKSRDLIYFLKILLKENRK
                     KILIVWDNLSAHKSKAMNEFLKENEKRLRVEFLPPYAPELNPQEYIWCRWKKNYMANF
                     CPENLSQLIQRTKSTLGILKSDTFSFDSYWRQAGI"
     gene            complement(82096..82872)
                     /locus_tag="DDLGDFMJ_00096"
     CDS             complement(82096..82872)
                     /locus_tag="DDLGDFMJ_00096"
                     /inference="ab initio prediction:Prodigal:2.6"
                     /codon_start=1
                     /transl_table=11
                     /product="hypothetical protein"
                     /protein_id="X:DDLGDFMJ_00096"
                     /translation="MTRIIFSVFYIIILVLGSCKKDSNSVIDFNWPVTDLEKNQILVS
                     IDQWDSPNGINVKFLSENSISYHEESEPIRNGKGVYSVKNGILNLQFKETYGEENFEH
                     EFNCTFGYEENDYLPQQYIECSRSILSEKPVRIYNQKSIKPVGTLISIESEKILTMGN
                     KLGKVNFDSFFRSKPELNSKEIPFNSLAPEECLEDISKFPKQVRLPKGFKIRVIGKTE
                     KISKIENWNSPWYYVETNINCYGDIHKMNGWIYAQFVDLE"
     gene            83017..83160
                     /locus_tag="DDLGDFMJ_00097"
     CDS             83017..83160
                     /locus_tag="DDLGDFMJ_00097"
                     /inference="ab initio prediction:Prodigal:2.6"
                     /codon_start=1
                     /transl_table=11
                     /product="hypothetical protein"
                     /protein_id="X:DDLGDFMJ_00097"
                     /translation="MIRSIYRYFSYRSFSFYFRGGTKETHWEFIKIRPTKAKVQKDYR
                     VRH"
     gene            83167..83946
                     /locus_tag="DDLGDFMJ_00098"
     CDS             83167..83946
                     /locus_tag="DDLGDFMJ_00098"
                     /inference="ab initio prediction:Prodigal:2.6"
                     /codon_start=1
                     /transl_table=11
                     /product="hypothetical protein"
                     /protein_id="X:DDLGDFMJ_00098"
                     /translation="MKFVNIVTSLFLIMISINCKYAFEERGYVIANSGLSFRQSPKAD
                     SLRLNIIPRDEFFLILDKEGPEDTIEGTTKRWWKVNYNDQIGWIFSGFAAIYDPSFYD
                     VKKSLYKGDLSIKVEFYNELKTFFSKKAENHCQLNFVSNDFPSGDGDETFDEVYTIEI
                     NTKIDSMVVLSKYNSFSVRITNLEHYKDEIVISYVNSDQRVGNSISTIAWVLDKDKKT
                     FFNREQLGKGTWWTNLIYRPNDEKSYICNSHLKSWLYPFLQ"
     gene            complement(84509..85411)
                     /gene="rpnD_2"
                     /locus_tag="DDLGDFMJ_00099"
     CDS             complement(84509..85411)
                     /gene="rpnD_2"
                     /locus_tag="DDLGDFMJ_00099"
                     /EC_number="3.1.21.-"
                     /inference="ab initio prediction:Prodigal:2.6"
                     /inference="similar to AA sequence:UniProtKB:B7NGZ6"
                     /codon_start=1
                     /transl_table=11
                     /product="Recombination-promoting nuclease RpnD"
                     /protein_id="X:DDLGDFMJ_00099"
                     /translation="MSDMTNPHDRLIRETLQDKEDAISFFKNSLPEKVIELLDLERLE
                     LTQSSFISENLKEEQTDLLFQIPLKSGKKANVYLLFEHKSYLDEAVFSQLLGYISAIY
                     KSQFKTDKRYSVVIPFVFYHGERSWTLGNSFQDRFILSQKEEEVFKKYIPDFELELFD
                     LSKVDLNRLESITLRVILGVVQKIWEGDASFLVHLGEIFELLTSLKNESKRVEIFQKL
                     FLYIFNVRELKPTEITSLLSYSRFNREYEDLIMTTAEKLRKEGKIEGKIEDAKKMFKE
                     GFELNVVLRITGLTEQELKDHGLL"
     gene            85554..85853
                     /locus_tag="DDLGDFMJ_00100"
     CDS             85554..85853
                     /locus_tag="DDLGDFMJ_00100"
                     /inference="ab initio prediction:Prodigal:2.6"
                     /inference="similar to AA sequence:ISfinder:IS1501"
                     /codon_start=1
                     /transl_table=11
                     /product="IS3 family transposase IS1501"
                     /protein_id="X:DDLGDFMJ_00100"
                     /translation="MKGRRKYSPEFREQAVNRTLIGSFTIKEVANSLGVSYFILRQWR
                     AEHLKKKEAELPLTDKQLKESEELKRLRKENVRLKDENAILKKFATMLSREQNPD"
     gene            86096..86695
                     /locus_tag="DDLGDFMJ_00101"
     CDS             86096..86695
                     /locus_tag="DDLGDFMJ_00101"
                     /inference="ab initio prediction:Prodigal:2.6"
                     /inference="similar to AA sequence:ISfinder:IS1501"
                     /codon_start=1
                     /transl_table=11
                     /product="IS3 family transposase IS1501"
                     /protein_id="X:DDLGDFMJ_00101"
                     /translation="MKLCKISGKQSKRFIPLTTDSKHGGRTAPDLVQRKFHPKIQNRI
                     WVSDVTFIRTAFGWSYLCVILDLYSRKAVGWSLSNRNDSRLVCDTVSKAVLSRNPRKG
                     LIFHSDRGSNFCSKETRRLLIANGIRRSNSRKGNCWDNAVAESFFSSLKREIEFNTFF
                     NIEEAERFLFDFIEVYYNRSRSHSTLGYMSPEEFERNIA"
     gene            87115..87363
                     /locus_tag="DDLGDFMJ_00102"
     CDS             87115..87363
                     /locus_tag="DDLGDFMJ_00102"
                     /inference="ab initio prediction:Prodigal:2.6"
                     /codon_start=1
                     /transl_table=11
                     /product="hypothetical protein"
                     /protein_id="X:DDLGDFMJ_00102"
                     /translation="MNQTVNISFEKALLKEIDKIAKREHRSRSELIREAARAYIEKRT
                     RWQAIFDFTSKAIDQRAFSEKDVFNEIKSVRNKRSASY"
     gene            87438..87857
                     /locus_tag="DDLGDFMJ_00103"
     CDS             87438..87857
                     /locus_tag="DDLGDFMJ_00103"
                     /inference="ab initio prediction:Prodigal:2.6"
                     /codon_start=1
                     /transl_table=11
                     /product="hypothetical protein"
                     /protein_id="X:DDLGDFMJ_00103"
                     /translation="MLKALLDTNIYISAILFKGKPRLVFQDLIDEVFTGYISKEILDE
                     IESTLSKPKFKLDNNFIQIVLSEIRDITTFVKNKPIQDYLELRDRDDYHILESAFAAE
                     VDYLITGDKDLLTLQKIKNFSIVTPDEYLSLKKRREI"
     gene            complement(87938..88237)
                     /locus_tag="DDLGDFMJ_00104"
     CDS             complement(87938..88237)
                     /locus_tag="DDLGDFMJ_00104"
                     /inference="ab initio prediction:Prodigal:2.6"
                     /codon_start=1
                     /transl_table=11
                     /product="hypothetical protein"
                     /protein_id="X:DDLGDFMJ_00104"
                     /translation="MKLKTKDFNSLLNKELKKEDFKKEYDALSNEFTLAKEIIKLRKK
                     RNLTQKDLAEKIGTSQPAIARIESGNYSNLSLSFINRLAKALDAETVIHLKNKGV"
     gene            complement(88240..88569)
                     /locus_tag="DDLGDFMJ_00105"
     CDS             complement(88240..88569)
                     /locus_tag="DDLGDFMJ_00105"
                     /inference="ab initio prediction:Prodigal:2.6"
                     /codon_start=1
                     /transl_table=11
                     /product="hypothetical protein"
                     /protein_id="X:DDLGDFMJ_00105"
                     /translation="MKFKIQLLKPAEDFLLKLENKLKAKAFRTIELLAEFGPELREPF
                     SKKIKGYSGLFELRIKQGSNIFRLFYFFEKERVVIITSGFVKKEQKTDKDELVRAFKL
                     MKTYKGE"
     gene            complement(91916..93133)
                     /locus_tag="DDLGDFMJ_00106"
     CDS             complement(91916..93133)
                     /locus_tag="DDLGDFMJ_00106"
                     /inference="ab initio prediction:Prodigal:2.6"
                     /codon_start=1
                     /transl_table=11
                     /product="hypothetical protein"
                     /protein_id="X:DDLGDFMJ_00106"
                     /translation="MNENQRVYRVPKDRNFTVVKNHFIDDRRLSLKATAILLLALRYP
                     DNWRMSVKGMTRLKSDKESSISSGFKELVAFGYAEYRKTRNTVTGKFESGWYFFEESQ
                     KPDVESIPNRSKKEELKQGELFAEEEIKSPVVENPGPDLPLQENPHLENPVAVNPSPE
                     NQPLPNTIYQRLSKQVLSSQILKASREYRPPAQARREEHNQDQHKQKEKPRFQFPAAW
                     LINFQDYYLQEHGNAMGQPASELKALNLLFEFSKGEWNVIESKIKILIQLRKQDSKFW
                     YEQSVSPESVSKFWSRLFVRNERRAEKNTMRTEKQNLSKFNERKPMPDKPIEIKDLDP
                     YKCFLVWGKTKLLKPQLEYYEQNSDPLKYEGTKKILFEKFVNEIYPGLIQNSEIKKTT
                     IENGKENSQESVA"
     gene            complement(93145..93504)
                     /locus_tag="DDLGDFMJ_00107"
     CDS             complement(93145..93504)
                     /locus_tag="DDLGDFMJ_00107"
                     /inference="ab initio prediction:Prodigal:2.6"
                     /codon_start=1
                     /transl_table=11
                     /product="hypothetical protein"
                     /protein_id="X:DDLGDFMJ_00107"
                     /translation="MEPIEANNPDLVDRLRIRNKARIEILLYKKGFRMQPTDLGLYKN
                     LKIPDFEIRIGVGELGLSFLDRGNLFYYSHSVTEVERVLDYIETKWEQEGKRGLDIPF
                     FPLTFQKHLYSLQNNSK"
     gene            complement(93566..93892)
                     /locus_tag="DDLGDFMJ_00108"
     CDS             complement(93566..93892)
                     /locus_tag="DDLGDFMJ_00108"
                     /inference="ab initio prediction:Prodigal:2.6"
                     /codon_start=1
                     /transl_table=11
                     /product="hypothetical protein"
                     /protein_id="X:DDLGDFMJ_00108"
                     /translation="MKKLRAIRSYYTDKINEQFGVDGAFLNDKRLGPAELGLLYNALY
                     LRPQANYSVNELSQYTGNTANETNEILNNLNLFGYSEITHCKDPNKTESEQKWVIQDK
                     IEKSIV"
     gene            complement(94215..94388)
                     /locus_tag="DDLGDFMJ_00109"
     CDS             complement(94215..94388)
                     /locus_tag="DDLGDFMJ_00109"
                     /inference="ab initio prediction:Prodigal:2.6"
                     /codon_start=1
                     /transl_table=11
                     /product="hypothetical protein"
                     /protein_id="X:DDLGDFMJ_00109"
                     /translation="MDPINYLKINPIGEGARYYEVYDSRSDAVVYGHPSRAWCVDWVI
                     EEHLRYIAAEEKG"
     gene            94792..95187
                     /locus_tag="DDLGDFMJ_00110"
     CDS             94792..95187
                     /locus_tag="DDLGDFMJ_00110"
                     /inference="ab initio prediction:Prodigal:2.6"
                     /codon_start=1
                     /transl_table=11
                     /product="hypothetical protein"
                     /protein_id="X:DDLGDFMJ_00110"
                     /translation="MKQKKVKNITQKFLLMEEELDKTPKEIAEILEVDLSTYYKSKRG
                     DIPLSSHFLVKVEHILGYSRDWLEFGKGNPKVEDSKPLSEIESHLSILNKLKAYDLIP
                     ILEILPHNPVAEDKRVLLDLLNLFAQKFR"
ORIGIN      
        1 atgtcttata tccaaaattg caatatgcca ccacaatttg ttattacaat cacaaaccca
       61 aaaggcggaa ctggcaaatc gactaccgca tttcatttga cgatctctat ctccaaaaac
      121 gggaagacct tggcagccga tgttgatatg caggctgatt tttccgatgc tttttttcca
      181 gatacaccca ttgaagattt cgacgaagcg aatactttta cagtgataag aggggaaact
      241 acgcttaaaa attctgttag aagcaaacat ggaatcgatg ttttggtgtc gtctttagaa
      301 atggaagact tcgcatatca tgcgacaaaa aatcaatcac tcattccaaa gcttggttcc
      361 attcttcgaa attcaaatta tgactatgtg attattgata ctcctggttc cggatcttcg
      421 gaaacaatat cctctattat ggcagctgat tatgttttaa ttcccgttaa accttccaag
      481 tgggcaacaa ggactataaa aagagtatta aaaaaaataa acgaagcaca acaatttctt
      541 aacactattc aatctggcag aaccattgaa tcatttatag ttccagtaca atgggggaag
      601 gccaaacaac cctccgcgcg agcgattcaa atcctagatc aactccaaaa ttataatgaa
      661 attctttctc ttctcaaaaa aaaggaagtt ggttttgatt tagtaaaatg tccaatggtt
      721 accgacccaa taccatatat tcaagaaatg gacgaccgaa ctgaaaatgg tgagcccttt
      781 aaaccaaata ctataggttc agaacattat gaccgattag ttgatacaat tttgaatttt
      841 cacctaaata aatcatctaa aaaggacacc cagttgtcct taacatacga caagtaaacc
      901 ttatggcgca aaaacgagaa atcttcagcc ttttgtcaac agctacgggt agtaaaaaaa
      961 tggagcccga agaagccgaa gaacgtcttc cttcaagagc aaatgtattt ttacaagact
     1021 tagccaattc aaacggtcaa aatggggaat taagaaagat aaaaatatct ttaatagatt
     1081 caaaaaataa tccacgcaaa acatttatac aagaatcgat cgaaggactc gcaaaaagta
     1141 taaaagcaca aggattaatt caacctatag ttgtaaaaaa agcaggaaaa agattcaatt
     1201 taatagcagg tgagagacga aaactcgcaa tgactctaaa tggagaagag tttattttag
     1261 cccttgttca tgatgttgat tatatagaag acgaattcat accggaatac aaactaacag
     1321 aaaatctaca aagagaggac ttatcagatc tagaatctgc attttcatta tccgaaatca
     1381 aagagagaaa aaactataca gtaaccgagc ttatgaatcg atttgggaaa tcagagtcgt
     1441 gggttaaaca aaaattagct catgccaagt tggccgatga ccttgtatcc aagaatatta
     1501 ttccgtctat aacattacta aataaagtcc ccacttcact gattatgcaa ttaaaaccac
     1561 acattgaatc gaacccaaaa gaaatttcca attggcttat tccgaaatta cagtctaccg
     1621 aattgcctac aaggattgaa tttcaggatt ttgcaaacaa tcttaaaaaa acgattacaa
     1681 agccaacagc aatcgatgag actaaaaagc aattagataa aaaatataag ataacgttat
     1741 taatacaaaa aatccaaaaa gacaaagatt tgctaagcgt tattaaaaaa agaataactc
     1801 aaaatcaaaa gctccttgat gaacttcaaa ataaaaaaaa gaaaacctaa gtttttttat
     1861 ttttatttaa aaagtgctgg tacttgattg gcaaactatt aatgtcgtat tgaatcgaaa
     1921 ttcatcacga ttcactgtta atagacctgc tgagatgtgg tagtcgaagc aggtcgattt
     1981 ctcaaattta aaccccaaaa taataaatta tgtctctttt ttgcttgaca tccgtttcgt
     2041 acctgattct agtccaaaat atcttaggag acataactaa gattggccac taccacttag
     2101 gccactaaca gtgaatcgag gacctatctc aaaaaggctc cacgcctaaa taatagttcc
     2161 ccgtttttaa tagagtaggg taattcaaac ttttaccgtg ctgcgcccgc gttatgtccg
     2221 gcaccgtaaa aagggaataa agaattatgg gcgaagcttt gtccagttgt gcgtttacta
     2281 tatcaaacgt aatcgagtca ctaccattaa caagggccaa acgacaatta ttatctagaa
     2341 tcactgattt agatatcgca ggaaaaaaac gagggcttgg tggttgtatt gcaaagaaca
     2401 aatcactcgg tagaaaagta ggactcgctg aaactactgt ttctaaatat atccgggaaa
     2461 tgaaagcgga aggatatttg gtcgctggaa catttcacgg acattatcga atactcaatt
     2521 cgaatctgag taatgccgtt gaaatggaga ggcatcaata caacctatca aaattccaag
     2581 aaaaaaatcc taggcagtct agcgctaaca tcctaggcag ttacctccaa gagtacgggg
     2641 ctgccccgta cgagagtacg gagctttgta ttagtaacca aagtacaaat ataatgagta
     2701 ataaaaataa tgaagaatct tcttctgaaa ttaattggtc aaatatcgtc caacatacaa
     2761 gaacttttat attgaaagag ttcggtgaat atgactctgt tccggagaaa gaaaaagaaa
     2821 aaattaaact ctggcgcaaa ctttgtaatg acaatcctga aatttcaccg gggacagtat
     2881 tggaaacgat ccgaaaacta atctatatca aagagaagta taaaacgaat tccttttgga
     2941 gttccatacc ggtaaatata gcatcatcct attcgtacaa agatagaatt aaaagcacgt
     3001 acaatgcgct tttgcaagtg agttcaaaca caacagcgaa acaagccgca aaacaagaaa
     3061 acgtttccct aaaacaaaac ttaaacgtag atcggaaata ccaagacccc tcctgggaag
     3121 ccttcttaaa ctggtcttcg gaacgattaa ccagatccag tattgaaatt ctgaaacgag
     3181 ttcaagctca atttagagat aatggaacgc ttttgatttt aaacacagtt ccggaatcgt
     3241 tagagataat cattaaaaag tatttttcgg aagaggttca aatactcgta ccagttgaat
     3301 ttttgaacgg gaccaggttg ggtgaaaaac ttgatagcat aaattcaaac gctaatgtga
     3361 atcaaggtga agaaacgttt tcacacgaag agtttatgca agcccttaca aaactaggaa
     3421 aaggaaaacc ttggaatacg cagttagcat cggcacctct acaaaatcag aaaagagtag
     3481 gccatcaaat aacaagtggc tatgctttcc tccaaagcaa gaatgtaaaa aacaaattca
     3541 aaactgaaac gagagcaaag cctaaaatga tccctatgta aattagatac tttcttgcga
     3601 tttgtaagaa ttgatttctt tgaaattgga aagggttaaa tccaatttaa gctttaaatc
     3661 attgatggag cgataaattt cggaatccga aagtataact gttgagggct tgcgattttt
     3721 tgaagattga ttgcgtaaac agaatccgta gaaatgttta gtgcgaaagc agtcgtacgt
     3781 tttgatagaa gttcgttttg tttgtgaata taatgggttt gagtgtattt tgtagcccct
     3841 gggatcagta gtagggtagg ggacaaggaa tttttaaaga ccttaagttc ttgtaagagt
     3901 tcctctaatt ttgtgagttc aagcagcact actttttacg tttcgatctt accattttgt
     3961 ctttggttac tttgatcagt attttcttgc aatttcccac gtttgaattt gaccgctgct
     4021 acttgttact caaccggggt tcgaagtatt tcccgcataa tagaatgcct aaaattcttc
     4081 gtctaaacgc gggatttgcg ctcaaatgaa cggtatccta tgatatagga atagtagaac
     4141 ccatctcaaa aaccaacaaa tgataagtac aatttatttt taaagctgta cacaatcgta
     4201 aaataaaaat cactgaaaga atggatttaa gcaacgatca atggaaaata ttggagcctc
     4261 tgataattga gcctaacgtt cgtgaagatg gaaaaggtcg tcctcgtatg gatgctcgtt
     4321 caatcttaaa tggaattctt tggatattgc gcacaggagc tcagtggaag gaattgccgg
     4381 atcgttatcc tccatatcaa acatgccatc gtcgctttca agaatggaac cgaaatggaa
     4441 cgatgcggaa tatgattcgt agtttagcct ccgatttgaa agaacgcgga ggaatagata
     4501 tagaagaatc ctttatagac ggcacatttg ttcctgcaaa aaaaggggtc caaaagtggg
     4561 gaaaaccaaa cgtgggaagg gtacaaagat catggcaatc ggagacagcc aaggtcttcc
     4621 tatcgccttt tgcacggaaa atgcttcgcc ccatgaagtc acgttagtgg agcaaacatt
     4681 agaaaatctt tttatagaag aaaatccaaa acgaatgatc ggtgacaaag catacgatag
     4741 cgacggttta gacgaacaca ttttgcaaca gtatgaaacg aaaatcattg caccgcatag
     4801 aaagaaaaga aaacaaccga cacaagatgg tcgaggattg aggcgttaca aacgacgatg
     4861 gaaaatcgag cgtctttttg cctggcttca aaactttaga agactcgtag tccgttatga
     4921 atattacgat tttaatttcg atgggtttat tgctctcgga tgtgctatga tccttcttag
     4981 gcatttttga gatgggttct agtatttgtt ccaaatgacc tgaaactaca gaggttcgat
     5041 tttgtagcat tctttgttat aaaatgagtt taaataagaa tcaaaaacgt aaaaatcata
     5101 atttggtttc aacaaaaccg aatcaaaacg aactccgtat caataacgaa cgtttggcga
     5161 tacggataat tcttactcga actgagtcaa aaaattgata catttttagt aatagaatca
     5221 caaaaaagca gactttttcg aaatactgta gccacgacag acatcatttt tttcatagct
     5281 aatatgaaac ttttgtaatt tgaacgtctc tctccttttc catcggaagc aatcgtataa
     5341 caatcgcaat gtgttttagc gaacaattgt atttcggatg aggaacgtta aagttcaaaa
     5401 gcgtaaaaca aagaggtgaa aaatgttgaa aattcgttgg atgtcgtata tctatttccg
     5461 tttcatatcg ttattattca taacgctttt tgcgacctgt agctttcttg agaaagatca
     5521 taacacgatg gataacgtgg atcttgcggg cgcgatttgg ttagccgcgg agccagtaaa
     5581 aacccaagtg aacaacgaag gtgttccggt aagaccgggc aatggaggat ccggttcaag
     5641 tccggtaaca cccgtggacg caatttttaa cctacctcct ggaagattag tgaattcgaa
     5701 tgctttgatg ggcacgatcg atcctacggg tacgaatatc gtgaatgact ttgacggaga
     5761 cgggatttta aatcagaatg aaactctgac aaacgtatgg gtggcggact atccgcaaat
     5821 cgaaactaca atcgcacctc ccgtgacgtt aaagatacag atcctaaaaa attcttcgaa
     5881 ccaaagcgat cagatcgtaa gcgagattaa ctcgaacgac tttgaagctt ccaaaaacga
     5941 aggttccgaa aaaattcatc aaaacgagtt gaacgaaaga acggttcaat ttcaggattc
     6001 attcagtacg gaaacggacc ttggacagtc tcacgaaaga tctatgtccg caggtatgac
     6061 cgccggtttt ggaatgggac ttgtatccac cgggatgaac tacagcaata gtacgagaga
     6121 cagttggaac gcaaaaaacg caacttcttc cacaactaca aaatgggcgg atcgtccttt
     6181 taaaaacaat atcgatcggg acgcttggaa tttaaaatcg gattcttcca caaacaaagc
     6241 gagaaagtat cgttcggata aatcttctaa gatcaacgaa acttccacag tggaaccgaa
     6301 cgcgggcgta gtcagagccg ctttgtatat caaaaattta tcagtcaata tgccggttaa
     6361 aatttcaaac attctttgtt ctttgatgtt tgaaactccc ggaggggaat tggttcccat
     6421 gtcctccttt cgtttgagaa acgacgacta cagtcttttt gaagtggaag tctacggcgg
     6481 ttcggacttt ggtccgtatg tggttgaatt aacaaatttg aatactgcgg aagtggaaaa
     6541 agcgatcgca gccggatata ctccgaagat catgatcgtg gactatacca tgactcacgt
     6601 agcggattcg aattacaaat cgagtttgct tagttttacg ggtaacaatc taaagatcat
     6661 cgaagagaac gcaaaaggta gaaccgcact ggtaaaagtg tacggaccgg gagtcagaga
     6721 aatgtatcgt gtaacggcat ttgatacgcc taacgtatcc aatccgtgta acactaagtc
     6781 tacggacgtt ttttctccgg ggatcagttt gaaaaaagct ttggaaagaa tttcctgctc
     6841 gggggacaat attacgttta aggactatgt catcgatttg tccgaatcgg ctcctaggct
     6901 tggggaatcc agagtgtatt taaaaggtat tcagtccttc ggaggagtca gcactaacat
     6961 tccttgtacg gatgaaacaa gcaccggttc ggacggtgtg agtagaaccg cttgcgttca
     7021 aaaaccgtat agccaatgga cggaatccga aaaaacgaac tcgggtgttt gggcgatcta
     7081 ttccaagggg aagttttatt ctccgaccga gtactggaca gattccggaa gtattcgtaa
     7141 atttgatcct tggagaggtg cggttgccgc tccgatttta aagggtgcgg attccatcat
     7201 ctgggccggt gataactacg atttagttta catttctttt aaggacttta tcaaagtaga
     7261 acagaagttc ggaaccaatc ctttggaaac cggaaacggt tatcccttaa atacaaaatg
     7321 ggatctaaaa actttgggaa atcatcctta ttatccggat acgaattctc tttatttggg
     7381 tgaggttggt tttggcgaaa gggtggaact aaagatcaaa ttggacaaga cgaaatatct
     7441 ttcgcctaac ttcggttctg cggtggatac gggtccgtat cagtatttta caaacttttc
     7501 ctacaaccct caagtgtctt cggatcgtta caatatcaac caagcggcgg attttgaaat
     7561 cagtttgggt tttggcggga ataggacgga ttggtttcat gtcgttaaag acttaagttc
     7621 caacgatcct tacaaattga aaaactgcgg cacgaccctg gactttatca gccaagtcta
     7681 cacgctctgc gtccagttgc cgacgctcag tactacggtc gatccagcga ttagtttagt
     7741 aaaattgtat attcgacccg ctttaaatac cgcgtatcgc aagaccattt ggcctttgca
     7801 tttctctcag gttcgcaaat tgaaagggga agcgggagtt ccgatcgtta aaggcacgag
     7861 ccttattaaa gttgcgaact cttacggttc cgtgaacgtg ggggacaact tttttatcca
     7921 aggggattcc acaaactaca aagtggtcca ggttttaccc gcggcagagg acggttcttt
     7981 tgacgttcaa ctagatcgtc tgattcaaat agacgcttca aaaacgactt ccgtatatgt
     8041 tccgggaacc ttaacttctc cggatgtcag gctttcggtc gataccgggt ttaccgccga
     8101 ttggaacact tttgtgaatt cttcctttaa ctctacggcg tttgatcagg ttcaatacaa
     8161 accgtttttg ttaaacggaa atgtgagttg ttcctcgagt ccgttccatc caggttcttg
     8221 tttgggtttt actcccgagt tgaattctct caactggatg gggatttaca acgaaggcgt
     8281 ggccctttgg aattcctggg cggacggcgg ggactttagc aatttcttgt attccgggct
     8341 tgttcgtttg accgcggcta cgggcaaatc ctatcgtctg gaaagtacga acacggactt
     8401 tacggtcagc gcggatgtga acgctcagga tttagcatat gccgccgttg ccaatcacgg
     8461 ggacgttgct ttgactgtct ggagacaggg cacgactctg atcggaagat acaatcaaat
     8521 cagcaccggg caggctttgg gaaatccgtt taatatcaat tcggcggctt ccaccggaag
     8581 ttatatcgtc aaagcgaaga acggaaaggc ggtgattgtt tgggataacg gatacaatat
     8641 ctatgcaatt gtgaaagatt tgactacact ggcttcagta ggaagtgaaa cattggtggt
     8701 aagccgatta caaccagttg gtggaatgtc tatgtgggga acagtgttca tgtatcctgg
     8761 taatcctccc ttttcgtatt catatgacgt tacgtttgga aatgatcgag ccgcgattgt
     8821 ttggaacgac tttgctacat cattcgtacc ttccataacg acttccccga atccgatgta
     8881 tgacgtttat acgtattgcc aaatgagcta ttgcgggttc atagaaacca aaacttacca
     8941 agctaatgct cgggttttac ggttggacac gggagccttt caaggcggaa gcatttccat
     9001 ttggagttat gcagaaacta aaaccatata ctacgtggtg gaaattccta gcaatactcc
     9061 tgtttaccaa atcgacgtag cggcaggtgc aaacgataac aatcgacttg tgtatgcttg
     9121 gaatgttcga ctatcatccg gcggtgattc tcataccgcc tacggttccg tttacgatct
     9181 aacgaccgga acaaagatcg gttccaccca gacccttatc agcgaagcta caagacccgt
     9241 ggattctttg caagtgggag ccgctacggg aaggggaatg gttctttgga gaagaaacga
     9301 cggtgtgatt ttaggaagag gaatcgacac ttcgaattcc aatttattag gaacttctaa
     9361 tattgaagcg gagtcgggaa atgtggattc tctcaagctg acttcttttg gggatcgggg
     9421 aattttgacg tatagaaaga acggtaaaga cgctctttta aggattttgg atctgcaagc
     9481 ggggcaattt ttgtatccga acgctttgtc tttagcccag atgaacgtgg attctagaaa
     9541 tctcttctta accggctcca ttgtatcggg taataaaatt ttaactactt gggatcaaat
     9601 caacggaacc aaacgtacta tctggggaag agtcagcgat atctccacat ttacagtaga
     9661 cggtccgaaa gaatttcaga tcagtactac caacgaagga gttcaataca ggggaactgc
     9721 tgttgcggat tccggatttg gttttgtgac ttggcttgcc caagacaaaa ctcaacaaag
     9781 gattagaggt tacaaagtgg atttggcaaa cccgggcgct ttgaaatacg gtttgaacaa
     9841 tttctttgtg tcacctctca tcgacaggga ctttacgatc cgagctaaga tcaagttcta
     9901 ggggtcagat gtcaggaatc agtggatagg gtttaggaat cagtggttag ttacatttta
     9961 gtacgaaaag aattaggttt taataaagta tgatttttat actccataac ttctatccac
    10021 tgacccctaa gcactatcca ctaaataggg gccttccttc ggaaggcttt gtggaaggaa
    10081 gttcttcaga catagagttg tcgattgagg caacatagaa atgattaaaa tggaatatat
    10141 atgatattca aaagtgtttt ttcgagagac cgaaaggttt ttgaaagctg ctcggatttg
    10201 tatacaaaat cgtcggaagt acgacaatcc tctgtgaaac gatcggcccc acccgcgttt
    10261 gggtggaggt ggagaggcgg cgggaaaact cgggagactt ttcagtatca gaaaaccaat
    10321 ctttttgcaa gtaaaaagtg gggtttctgt cggaacactt gcgttttagt gaataggttt
    10381 tatcagaata tactacttgt ctcctgtatt ttgttttttt ccgcaagctg cggccttttg
    10441 ccgggcaaac acggaaacaa aaacaattgg tggattgcgc ttgcgggact tgtgccggga
    10501 acaagttttc catcctccgg aagcggagtg ggaagcggcc ctggttccgg aaacggatca
    10561 cccggaagtg cgcccgcacc cgaaggaagc gacctttttt ccatatcgac taactacagc
    10621 caggcgattg acgatccgga aacaaaagcg gatccgctcg cgggagccgc attcatagca
    10681 ccgcctgaaa tgagtcacta cggaaacgtt agtctttcat atcccattca aacacctgcg
    10741 ggaagatccg gtgtggaacc aaagctaaca atcacgtatt cttccacgca aggagacggt
    10801 tggttgggag tgggatggag tttgggtctt gggtcgatta caagaacgcc cgaatacgga
    10861 gccctctggt atgacgcaag agacacattt acttggaacg ggcaaaaact cgtaaaagta
    10921 gcgggtggaa ccacaaatga aaacggaact tacagaccgg agattgcaag tgagggtttg
    10981 gttgtattaa gactcagtaa tatagagagt gggggagttt gggaagtatt cgattcgtcc
    11041 ggaaccaaga caacctacgg agaaacaaac gcaagtagga tctttaatcc gcaggtttcg
    11101 aaccaaacgt atagctggta tctttcaaga acggaagaca aaaacggaaa ttatctccaa
    11161 gcacaatacg acaattcgga atattcaaaa aacagaaatc tctatttaaa agaaatcaga
    11221 tacaccggaa attccaaaag tggtttgtcc gcgcgccaat acgtaaagtt ttttaccaaa
    11281 caaagagagg acttttacgt ctcaagcgct cctggattct ttatgaaaat ggacaagatc
    11341 ttggaaagaa tcgaagtggg ttgggacaac ggtggtaaac tgtatgaata tactcccgtc
    11401 tatgaaacct cttccgattc cgcaagaccc aggctgaaaa gtataacgtc cagtagacat
    11461 accacaagcc ctgagtttaa ctatcaatct tcgagcagac ttttgacttg gcaaacgata
    11521 gtcaatcaaa cgtcatccga aatggaagaa gatccgaatt ccacacagta ttttgaagga
    11581 gactataacg gggacgggat cagcgatctt ttatttttta atccgaaatc gggaaactgg
    11641 aaggccgcgg aaggcagaaa agaaggagga tacaatttca aactgtatgc gaaccggtat
    11701 caaggatacg atacgttgga aaagatccga ttttttaaag ggaatacgag cggggatttt
    11761 aacggagacg gaaggagtga tatcgccttt tacttacctt ctacgagaga ctttatcgta
    11821 gcggaacacg acggtcgtgt gtttcaattt aagtcgtatg gaaggctcat gtacggcatc
    11881 ccggatatct ttcggatgga atggtttcct ggagactacg acggaaacgg actttccgat
    11941 tctgttcttt ttgacgagcc gacggggcag tggactttaa tgctgaataa aggaggaagt
    12001 tttgaatttc ttcggtttag caagaagttt caaaacgtat tcagaaatga ttatgctcca
    12061 gattctaatc tagatagttc gaacacaaac gacactacaa aaccgggcaa agatcacgac
    12121 aaagtaaact tactcgtagg agactacaac ggtgacggaa gaacggatat ctccttgtat
    12181 gattccagat cgggtaagtg gtttgtaggc gaaaatcacc gcaatccaaa caaaaccgat
    12241 ccggtctatt ttaaacttca gtggaaactt tacaaagtgt tcaccgcacc cgaacaggcg
    12301 ttattcggac atgaccgatt tagcggtgac tttaacgggg atggtctttc ggattttcta
    12361 ctattcgatc gtagtagcgg agaatggaca ttaggcgaaa cgggagacgg gacaatcaat
    12421 tttagaattt ggtcgagaac tcctcagttt aaaactgtaa ctcgttggat ccaaggagat
    12481 tttaacggag acggaagaac ggatatcgga ttttactctt caaacgacgg aaagttctgg
    12541 atcggagaat cgacattcaa cggatttcga tacaaaatct acagcgacat gagctacggc
    12601 cccgaccagg acagaatcct aaaaactcct ctacccaggg atgaggtgaa aatagaatcg
    12661 ggtaaaacaa gttttgcagc atctaacaac acaaagacga ttctactgaa ttacaaatat
    12721 gacggaaatc taaactccgg aaaaggggaa ctcgtgtttc cgggatgttt tactcaggac
    12781 gattgttcta cttctccaga acttttgatc tttgacagaa aagcaaacgt atgggacctc
    12841 aaacggggga atacttttac agaaagggtc aatacaaact ttaacccgga agggacagga
    12901 attacaacac tctttggcgg aaaaccggac aggtattcaa acaacacaaa agacgaggtg
    12961 ttgttttaca aaaaacaagg aactacgaat cagtttttta gtttgaagaa tacaaacgga
    13021 accgcattcg atgttttgaa tgtagccacg tttacggata cggacatcac taagtttgat
    13081 ccacaaaata gcggaattgt ggcggatcat tttgagaaca atacttctca gtcagttctt
    13141 gttttagacg atcagactgt aagcggaaac gcaaggtttg tactctctgg acttagtgga
    13201 accaaagtct taactccgag tggggactta acttctaccg atctaaatga tctcttccaa
    13261 gcgggaacaa acgagaacag acaaagaaga aaagaattca gttttttttc gggaaagttt
    13321 acaaccacac aagcacaact tgtgatcgta gaccgaagaa ccaccgcgca caaatggtat
    13381 ttaggaacga tttcatccaa cgccattcaa ttcaaacgtt tgacgggaga gttttctctt
    13441 ccgatcacaa catccgatta cgattcgaaa agtcccgcgg gaattgtgta tgctctcact
    13501 tccgacggtt ccatcgtgtt tgggaaaaca gaggacaacg ggacagcctt caccaaagtt
    13561 aaaatcaatt ccacgaatat tacaaaaaat acatacaacg cggggaccgt agggtttagc
    13621 gaccggtttg acaattacgg aaatccgatt gtaatctcgg gtggggaaga gaagctgtat
    13681 gatcttacac agagtaaaat tgtttctctt ccgggtaacg ttgtcacaaa atctttggat
    13741 cgtcccgatt taatcgcgca agtctatgtt ttccagtgga tccaaggaga ctataacggg
    13801 gatggcttaa cagacatcgg aatctttcat ttgaaagaac ccaactggta ttttgcactt
    13861 tctacgggaa cattacccga catcatcgaa agagtgaaaa acgggattgg gggaatttac
    13921 gaatttgaat ataccaattc cacgaagttt gacaacacag gggaagacga tattccggat
    13981 cttcccacaa gctatcgagt ctgcaccaag gtcgcgatcg aagacggatt ttcaaacacc
    14041 atcacaaaga actacgaata caagaatgga tttgcattct cttcgtttat caacggaaaa
    14101 aaagaaacgg atttctttgg gtttagtgaa tttaccatac acgaagccta cggagaaaga
    14161 acgactcaca aataccatac gactccgtat tcagactttc taatgaaccg cgctcttggc
    14221 ggagcggaaa aagaaactcg tatcatcggt agtgacaata atgattacgg aaccattcag
    14281 acaacgtacg atgtaaaacc aattgcgatt gcgccgggtg taaccagtta tctccccgtt
    14341 acgactaaga tcgaaaagtt tttgagcggc caaagaacta cgacagaagt tttcgacatc
    14401 attttgaatg gaacgaaact cagtcggaag accgacacaa tcacggatca ctttaccgat
    14461 agcgtgcacg gagttacgac cacaacttcc atcaccgatt ttgaaaccga cgatacgacg
    14521 aatcaaaggc gtgcaattcg gagtgtggca ttcagtggga gttcccacga gataacgtcg
    14581 ctcttgagct acgacacaag agggaattta atcaaacgca ccagttccta taccggaagt
    14641 gggcttagtc ctgtgggagt tcatacaact gagtatgaat atgatactca cggaaatcaa
    14701 acggttgaaa aagatacgag ttcgagccct gcgcgtggga gttcctacgc gtatgacaac
    14761 gaactccaac agtttgtaac ccaagaaaca aaattcggcg gaagtattac actaacgacc
    14821 acacatcaga tcaactacga aagcgcattc ggacttccga ccacaagcac agatccaaac
    14881 ggaaacaaaa ggttttttga atatgatgga tacggaagac tgatccgctc aagcgcggac
    14941 acagatgatg gaactcgtac tgttgcaact cactcgtatg acgcaagttt tccgctttcc
    15001 gcaaagacga ttctaccatc cggcacagga gacccagact ttgcaagtag gacctacacg
    15061 gatggaatgg gccggaacat ctactcagtc aaaagtgcgt ctaacggtaa ttatgcgatt
    15121 acaggaagac ttgtctacga cggaaccgga aagatagttc gaaaaggtca atcgaactgg
    15181 gcgacatccg gagaaatcga ccggtttgtt ctgcacttag aagaaagaaa tccgacatct
    15241 tttgaatacg atccgatcgg ccgggttaaa aaaacaattc taccgacggc agcaggagaa
    15301 acttctccta caacgatcac aaccacttac aactctgcgt ttgaaacgac agagactcac
    15361 agttccggca caagcaaacg aatcgtgaag aacgcgaaag gagaaatcct gtatgtggaa
    15421 gatttttctt ccgacgggac aggggccaag atcggttttt gttacgacat tgccgggaac
    15481 cgtaccaaga aaagcgatct caatgattca agtttgatga gttgtcccaa tgcgactgcg
    15541 ggagttccca caaaagacat ttccggaaga aaccagacct attggagtta cgacgcattt
    15601 gggaagttac gtgcccaaag tgatcctgac ttgggtgtga gttcctacaa ttacaacgga
    15661 tttggagatt taacaagtag cacgaacgca aaaggagtta cgacaaactt gtcgtatgac
    15721 gggattggcc gtatccttac taagaatatc ccggaaggga atattcaata ttcgtatgat
    15781 tcttttccgg gagcagaaaa ctcgctcggc aaactcgtac gaatcgaaga ttccaaccaa
    15841 agtaaaactt ttagctatga caaactgggt cgtgtaaaga aagaaacccg agtgatcctt
    15901 gcaacgtcgg caggaaaccc gttaccaaca gaaacccaag gaccatacat tacagaaact
    15961 aaatatgact tactcggtcg tgtgactcgt atcgattatc ccgaacatcc gatcagtcac
    16021 ggtagaatga gggcttgtta cgaatacgga agcgctgggt atatctcgga aatttcagtt
    16081 caagtcaata caaacgggat cttaccggga tattgcaaca aggatattgt agaaaacatt
    16141 acctacaacg agtttggcca aactgcaagt ttgactcttg gaaacgggat tcaaactacc
    16201 tacggctatg acgtgaaagg gagaatggtg agactgaatt cttccgggga tgtagacgga
    16261 agcaacaagg ttttgcaaga cgcggtttat tcgtttaatc caaacaacaa cattacaaga
    16321 attgcaaata attctacgga ctggagcgcg cagtatgact atggctatga cgggctgggt
    16381 cgtttaacaa atgcgaccgg tagttatcta ggaattgcag aaggaaacct ttcgagagaa
    16441 tttcagcaaa gttttagcta tgcaaagaat ggaaacttaa cttccaaacg agttcatgat
    16501 cctgtgagtg gaaatatcac ggatgaatgg agttaccaat atacaaatca ccaggtgacg
    16561 aacattgatt ccagtaaatc cgggaatgat gcgttcgtca tgcaatacga cgccaatggg
    16621 aatctcacga gacaaagaga caatgcaaag gatttaacca aacgaattca agtcgattct
    16681 caagatcgaa ttactcagat ccaagacggc aacaatgcga tccttggaag ttattggtat
    16741 gacgaaagtg gttttagaat tagaaagtct tctctcgaac ccaagaacaa tcaatttgcc
    16801 aacgtagaga ttttgtatcc aagcaagttt tacgggttgg agttcatcga agctgagaac
    16861 gttatcactt ctgtgaacaa cgtttatctg aacggggttc gtatcgccgc attaaacgaa
    16921 gtgggtgcgc ttgcgtattt tcttaccgat caagtggatt ccgtctctct tgtgttagac
    16981 gacgaaggaa aaactctttc caagatgcaa taccttccgt atggtgagac gtttgtccaa
    17041 cgtggggatt tgaactttgc tccgaaatac aattcgcagg agttggacag agagtctggg
    17101 ttttactttt acaatgcgag attctatgac ccgggaattg cgagatttac cagtgcggat
    17161 actttaatcc cggatgaata caattctcaa agctggaatc gtttttctta tgtaaatgga
    17221 aatccgatac aatataagga tccgacgggg catgctcctc aagacgagaa tgctggtttt
    17281 aaagacgctt ctaaaaatat tgctaaaggt ttcgttgaag gtgtaaagtc cgctctttct
    17341 gctcctacac ctgttgatgc tgctgtgaac tccgctgttg ctacggctaa aggcgccaaa
    17401 gaactttatg aaaaccgaaa ggaagtttac gcgagtgtaa aagattttgc tggtaaatta
    17461 acgagcaaag acgacaaagt tcgtgattac gccgttggac aagctaaagc ttatactatg
    17521 agcgcggttc ttggcgggat ggctgggaaa gcccttgggt cgaagctacc taaaccgaaa
    17581 gtcgatgtgc cgggttcgtc gggtagtgtg ggaggaaatt tccagaaagt aatacatgtt
    17641 acgaaggacg gaattgcctt acctgcgaat tctaaatata aaatacctga caaatattta
    17701 gaaaacaagc ataggacagg tagttatgga gaaatagaaa acggtaaatt caaagagaaa
    17761 ttaagaatag accctgcaac caagccaggt gataagggcc caaattattc acattaccat
    17821 ttagatggaa aagggacgca ttatagcccc cgacctaatg acaaagattc aggattttcc
    17881 aaatgaaatt tgaatttaat aatctacctt ggcatgatgc tgaattatta ctaattgaaa
    17941 tcgatcgaac tttgccagga cacgacgata gtatttccat attggttaag tggccagagg
    18001 aacttaaatc tcgaattact tttaccaatt gttatggttt cgaagcgaga atgaactttg
    18061 gcttcattgc tgaggaatcg attttaaggg cttcagtaaa caatgaacaa gaaaaattat
    18121 atataattaa agaaaattgg aagagtatgg gagtaagtct cgataactta aaatgctatg
    18181 aaattgaaac taatacgaca ggaagtttac ttttaattta cgcgattgat tttcaaatta
    18241 aaccggaacc acctgagcct cgcaaaaact aaaatagcag agagccgaac taatataacg
    18301 gaggaaacgc aaaaacagag cagttttgag aataaaaaac aaagaaatgg aatcgcttac
    18361 gaaatcatta atatagcgtt tttgtaagaa atgattgagt ttcagaacgc cacaccggtg
    18421 cgaagaaaag aaaacgtctc aatttttact gcaattataa ccaaaataat aattataaat
    18481 ccaattgctt ttctacttta ttgccggttc cgatattgaa ctgaatataa tttctaaggt
    18541 cacgcggaga tttcccggta aatttaatac aagccctgtg aaacgaagaa gcggaattga
    18601 agccgcattc aaaagcgata gttaaaagat tgaaattaga tttatttttc atcataatca
    18661 taacttcgtt tattctatga aaattcagaa agtcgttata actctgattc aaatattgat
    18721 ttaaatagta agaagcctga tgagtggaaa gacctaaatc agcggcaaaa tccggaagcc
    18781 taagttcctc gtctataaaa cctttggaag ttataaattg actcagtttg attttaactt
    18841 tttctaaatc agtaccatct aacaaatctc taggcgggta tttatatttt tttgtttctt
    18901 tgacttctgg aattgaaatt gtttcggatt caatttcttt gtctatgttc gcgccggaga
    18961 ctttaacttt gccaaataaa gaaggaaaaa gacgttctaa aataaatgcg taacaaatga
    19021 ctgatcccgg aataaattcc gcaaagaata aacattcttt cttaaaaaaa acagaaccaa
    19081 gaaaatcaaa aacaaaacaa atagagatta agaaagatag aaagggaaga ttataatgta
    19141 aaatagattt gttagtattt aaaaccctac tcaaagacca aataaaagta aaaattgaaa
    19201 taacaaatcc taaaatatct acaaatgata taaagtaaag atcgggaata aaataagaaa
    19261 gtaaaatcgt aataggaatt gtccctaaaa gtcttttgca ataaatccaa ggattatcta
    19321 aatttcctaa gataaaatta aaacagacta atgtcgctcc acaggaataa agaaaaacac
    19381 cataataaaa tccgaaagta ttcatatcaa acattggaag gatttgggcg ccattgattt
    19441 gtgttattta acttgcttct actcgttgct tctcaaattg attgagagaa aatattccat
    19501 agacttactc tttaattttc ttctgattgt taaaactttg cgaaaacctt aatatcctaa
    19561 agttctattc ttccttgata agaagtggcg agaatcggga tcgcgacagt ctggaaattg
    19621 tgttaaattc ttgctcttta gaaggggtca tttcaactcc acatagcttt ttgccgagat
    19681 agaatctact gaactataaa ttaatctaag caattagtca atttaaaaaa ttaacttaag
    19741 caataaaatg actgatcctg aagtaataaa acgtttaaaa atcgtttttg attatctgaa
    19801 aaaggaattg aatctgaatc aaaagaatgt ggcttcgaaa tttggagtaa cggacagtgc
    19861 aattactcgc attttaaagg gtcagaatgc gcttacgaat agggttttga cacaatttga
    19921 atccatattt ggaatttcga aaatgtggat cgtcgcagga caaggcgaaa tgctacttcc
    19981 agatcgggat tctaatatgg acgaagatca gatattatta agaagcatca acaggcgatc
    20041 cggttttcga ggtttaataa agattctcct gaaactttca gataagaact tggccgcaat
    20101 taaagcttta gctgaaaaat tagatccgga ataaatcgct tatttctaat tttgattttg
    20161 aaataataaa agtttatttg agtttttttc attatgtgac ataattaggc ccactatgtc
    20221 aaatcttaca ttacctaatc cgaagcgaac agagataacc gtgcagatca tgcactgtaa
    20281 tgatctgcaa agcggactat tgaacaaaat taaaaatttt gtgaataaaa tttattccga
    20341 agctggttac tctacttcgg aatggaaaaa tcacaatttt gatccatggt cgacttggtt
    20401 ctgggtagaa gaacaggatg ggcgaattat tgctgcgatg cgactgactg aaaaacgtcc
    20461 gaacaacttc attccaaccg aaataggtat agttttcgga ataaatccaa agctgcgtta
    20521 tgccattgtt gagcctaacg ttgctgattg gggtgcggtc gcatttgaat taaatcgcag
    20581 cggccttgtg gctgcaaaag agacatttcg aacagtcgca agaatttgtc ttatacgtgg
    20641 atatgaacgt gtgtatggtt tctataatcc tgctcttaaa ggcattgaaa agttatacct
    20701 ttcttctggc gttgagtttt cgcaacgcta ctcagctcca atctattttc ctgaattttg
    20761 tttggacagc aatcgctatt tagcgtaatt gagtgataaa tattgtttac atggaattct
    20821 tcggaatcat agtttcgagt atatagatgg gggcaagtcc attgcatgag tgcggcaaat
    20881 atatataata ttttggtggc tattttttta ttaagcattg gtttttatgt tcaacgagcg
    20941 ggcaatggta agggggctca gaaacaattt ttcttgttat gcacggcatt ggcagtttgg
    21001 atgttttgcc acggttttcg cgttctgctt cctgaagaac ttcgagaaat tgcgctgaat
    21061 tggacgttga ttccgatcct atttgttcca agaatcttac ataaaattgt gaatttgatg
    21121 tttgactctt ccaaaaatcg aaaggaattc cagccatttc attgggttgt gctagtatat
    21181 ttattgtcat gtgcattttt ttgtaatgca atttcgatca tagatacgag taaatttact
    21241 tatgtgtata actatagtta tcatttaatc aatgcctacg cgctactgta tatttcatat
    21301 tcgtgttatt taatgtttcg atctattttt cgcagcaagg gggatcttag aatacgcgcg
    21361 tttctttttt cctgcggatc aattatagcg ttggtcttta cgattgcatg cacatggatt
    21421 ctgccttatt acggtctata ttgggcatca aagtccgttt ttggatttct tccttttgca
    21481 ctcttttggt ccatagcgat cttacattca gatgagaaag atcctcattg gaaatcttac
    21541 gacgctttta aaattagaga atatattctt gatggaaaaa aattgccgtt tctaaatagg
    21601 atctcctcat tttttgtttt aggtttgttc aagattttgg atccaaacga gtattctatg
    21661 aggcttctga ttagtaaggc gaatgtcgtt ttaaatgttg catctaaaaa tcacgaactt
    21721 gcaatgcaaa tggatttaga aaaattcgag cgtgctgaaa tagtcgccgg aatctttcag
    21781 aatcgtataa aataatagtt atttattctt tctgaaatgg taacactatg cttaaaaagc
    21841 gaggggataa aaggattcgt tcttttttga tgctttcagg aatcttgatc gcattattaa
    21901 ctattcttat attcaactac gttttaccgt tacgatctat tatttcaaat ctcgctcagg
    21961 tccggaaatc ggagcaacgt gtatttactc ttcgaacaca aaaattattt agaaaacaga
    22021 aacaaagatt taaaaacaga gtattagagc aggccgacca acccgatttt tcattcctta
    22081 tttatctaaa acaaacaaga cgaaaaaaga agtagaattc taatttagca ttactgaata
    22141 cagagtatgc ctttgaatcg cagcgaatta aataaagtca tatctaagat attgaaagca
    22201 tacgaagaga tgcgtcttca aagctcattg aacggcaatt tggaagtatt agaagccaat
    22261 cgagagatcg gaaagatttt gcatactgtg gaacgaaaag ccacagaaca agaaaggtca
    22321 acaggtagtt ggatgaaatc aatttcaaag gagttacaaa aacatctcaa aagaggtttt
    22381 tcggaacgca atctttttta cgcacgcaag ttctatgaaa attacggcaa tagcaaaatc
    22441 gatgttaggt taagctggag tcattatcgt attttgtctt ctattgcgga tgcaaatatt
    22501 cgagagaagc taatgaaaga ggcgattgaa aggaattgga atcgtgatga tctggcgttt
    22561 cgagttcggg acatcggaga cttaagaaaa gctcccactt tgagatggag acgtccggag
    22621 ggagttcttt ggaattataa aattaaagat atatcgaaag acaaagatac gttgttagtc
    22681 gatttgggct tttattgcta ttacgaattg ccaagttcgc gtcttagcga taagtacaag
    22741 attggcgaca ttgtacaaat cgagaaacaa aatagaagtt ggacattgtc aaaatcaaaa
    22801 tcggttcatg tttcggaact ctatttttac tttggtgaaa tagagcgcgt tattgatggg
    22861 gatacgatct tagtcaaatt tgaattaggt tttaacgtga taaccagaca aagaatccgt
    22921 ttgcataatg tttgggctgc agaattgggt tcgcctgaag gggaagataa ttttgagtct
    22981 ttaaagaaga gattgccttt aaagactaag gtgatcgtta gaagcagatc caaagatgtc
    23041 tatggaagat acgttggaga ggttttgtat tcaaaaaaga aaatccagga tcctgtagat
    23101 atttttaggg aaggaatgta tttaaatcag gaattagctg aaatcggtta aaggtgttgg
    23161 aatttttatt gaatcgaaaa ggattaaaaa tgtttgcgat atatagtaat tgtattatat
    23221 tctactcatt gggctgaaat ctcggagttt tttacaaaac taagttcgac tgcaccgacg
    23281 gtgcgaagag atcaaaagca tgttctttga aaacgatttt ctttgagtaa gagagatcta
    23341 aaagaagaaa agaaataaca tagacttacg aagtgggaca atttagtgtg gcgcgtgttc
    23401 actggaataa aggaaccatt tttctctaca aacgaaagta attcagtgcc tggctctgaa
    23461 ttcaacagaa agattccata ggtcgcactc tggaatctca cttgaacaac agtgaagcat
    23521 agacccacga agcggcatgg gatcgaagcg gaaatactgc aatgcaacat gtgatgaata
    23581 gaatacttct attaacgata ctacttcatg ttgctttgca gattgaagcg aagagcccgg
    23641 tttcggagaa acaaaaaaga atcaatcatg ttgaatacaa tagaacatta aaatacaaaa
    23701 gatcctttct ccgaaagccg ccctatccac tgattcctaa accctatcca ctagaatatg
    23761 tgaaagggag aatggtgaga ctaaattctt ccggggatgt ggatggaagc acaaaagttt
    23821 tacaagacgc tgtctattcg ttcaatccaa acaacaacat tacgggaatt gcaaacaatt
    23881 ccacagactg gagcgcgcaa tacgattatg gctatgacgg gctgggtcgt ttaacaaatg
    23941 ctaacggtag ttatctagga attgcggaag gaaatctttc gagagaattt cagcagagct
    24001 attcgtatgc taaaaatgga aacttaactg cgaagagaat ccatgatcct gcaaacggca
    24061 acgttacgga tgattggagt tatcaataca cgaatcatca ggttacgaac attgattcta
    24121 gtaaatccgg gaacgatgct tttgtcatgc aatacgacgc caatggaaat ctcacaagac
    24181 aaagagacaa ctcgaaggat ttaaccaagc ggatcagcgt cgactcgcaa gatcgaatta
    24241 ctcagatcca agatggaaac aatgctgttt tgggtagtta ctggtatgac gaaggcgggt
    24301 ttcggatccg aaagagttcc ttagaaccga agaacaatgt tttttctaat gttgaaatct
    24361 tgtatccgaa caagttcttt ggtttggagt ttatcgagtc cgaaaacgtt atttcaagcg
    24421 tgaacaacgt ttatttgaat ggggttcgga ttgccgcgtt aaacgaagtg ggtgcgcttg
    24481 cgtattttct caccgatcaa gtggattccg tttctcttgt gttagatgac gaagggaaga
    24541 ccctttccaa gatgcaatat cttccttatg gggagacgtt tgtgcaacgt ggggatacaa
    24601 actttgctcc gaaatacaac tcccaggagt tagacagaga gtctgggttt tatttttaca
    24661 atgcgagatt ttatgacccg ggaattgcaa ggtttaccag tgcggatacg attattgacg
    24721 gggagtttga tacgcagggt tggaaccgtt tctcgtatgt gaaggggaac ccgatcgggg
    24781 caaaagatcc gacagggcat ttgggcgaat ctcaagttgt tgatacaacg gtaaaaattc
    24841 cgcttagcaa gtttttggaa gaagccacca agaaaacctc tgaaaaggca gcggaaaatt
    24901 ctggtaaagt tttttctaaa gttgcgggaa aagccactgg agccttagga tttttagtac
    24961 caagtgaagt tgatgcacct actaaaaaac catctacgga taataggaaa gatccaaaat
    25021 taccaattta tcacagactt gaatcaccta ctcaaacatc aaagaccgca aaaatgcaag
    25081 aacaatctgg agaaatttgg ggaaaggaag caagtgggag taacattaaa tccgtacaag
    25141 cgtatacagg tcctttaccg aaaggaaaac gaggagtaga attcataacg gcggcaaaag
    25201 agactcctgg ttcagcaccg ggccaagcta agtggttaga aggttctcct ggagttagac
    25261 cagcaaacaa tcctgattat gttaaaatca atgttcgtgt aactaaaaac acacaaacag
    25321 aaaaatgatc tcttataaaa ttgctatctc tgctttaata ctcataactg gtagaaaatt
    25381 tatgattaaa cagattgatt ggtccagctg gcttaaagat gattatattg cgatcgcatt
    25441 agtttcgtta aatcttgaag tgatttatag aaaatgtgga attgaattta aagaagaatt
    25501 tgatgatttt gattacttta aattcgcttt atttgaaata tctctggagg attccggtaa
    25561 attagaatat attatgctaa aaagatataa gaattatcca gatgagggaa cgggtatata
    25621 catgaacaaa attatatatt ctaaaaatat atttttggaa cattttttag aaataacaaa
    25681 gctatcaaaa tatataacat ggcgcgcaga attagcataa gttatgcagt tggtaaataa
    25741 cataatggta aaacaaatta atgaagttga tttgaaaaaa ggcgattatc ttgctttagc
    25801 tatttataat aatacccccg aggaaattga aaataaatac aaaattaaat ttacagaaga
    25861 ttatgatgat cttgattacg tgaaatatgc tcttttcttt gcgaaagata atttaacgaa
    25921 taaagaagat tattttatgc tgcaaagaca tttaaattca ccggaaccag gtactccaat
    25981 ttatgtgctt aatagagact tcgcgattat cgatagaatt caaaaatact tactagaatt
    26041 aggtatggaa gtaaatatca gttggtggtg tgataaatcc ctattgtcct gaactccgca
    26101 aagactaaaa tggaatctga caaaaacaac agtggaacat agacttccag cggaagggat
    26161 ggaggcggag tcaataaatt gggactgaag acaatacttt gtataacgtt ttttgcatgt
    26221 aatttattga ctggagcaga gagcccggtc cgcgaagcgg agccgcccta tccactaatc
    26281 cctaactcct attcacttga aacgtacgac gcgagtggaa atctcacgag acaaagagac
    26341 aacgcgaaag acttaacaaa gcggattcaa gttgattctc aagatcgcat tactctgagc
    26401 ctcgcaaaaa ctaaaatagc agagagccga actaatataa cggaggaaac gcaaaaacag
    26461 agcagttttg agaataaaaa acaaagaaat ggaatcgctt acgaaatcat taatatagcg
    26521 tttttgtaag aaatgattga gtttcagaac gccacgtcgg tgcgaagaaa agaaaacgtc
    26581 tcaattttta ctgcaattat aaccaaaata ataattataa atccaattgc ttttctactt
    26641 tattgccggt tccgatattg aactgaatat aatttctaag gtcacgcgga gatttcccgg
    26701 taaatttaat acaagccctg tgaaacgaag aagcggaatt gaagccgcat tcaaaagcga
    26761 tagttaaaag attgaaatta gatttatttt tcatcataat cataacttcg tttattctat
    26821 gaaaattcag aaagtcgtta taactctgat tcaaatattg atttaaatag taagaagcct
    26881 gatgagtgga aagacctaaa tcagcggcaa aatccggaag cctaagttcc tcgtctataa
    26941 aacctttgga agttataaat tgactcagtt tgattttaac tttttctaaa tcagtaccat
    27001 ctaacaaatc tctaggcggg tatttatatt tttttgtttc tttgacttct ggaattgaaa
    27061 ttgtttcgga ttcaatttct ttgtctatgt tcgcgccgga gactttaact ttgccaaata
    27121 aagaaggaaa aagacgttct aaaataaatg cgtaacaaat gactgatccc ggaataaatt
    27181 ccgcaaagaa taaacattct ttcttaaaaa aaacagaacc aagaaaatca aaaacaaaac
    27241 aaatagagat taagaaagat agaaagggaa gattataatg taaaatagat ttgttagtat
    27301 ttaaaaccct actcaaagac caaataaaag taaaaattga aataacaaat cctaaaatat
    27361 ctacaaatga tataaagtaa agatcgggaa taaaataaga aagtaaaatc gtaataggaa
    27421 ttgtccctaa aagtcttttg caataaatcc aaggattatc taaagattct aatacatact
    27481 tgaaacagat taaaacagcc aggctagaat aaagaaccag accgtaataa aatccaagtg
    27541 tgattttatt ttcgcttttt aatgcccctt gatcgaaaag taaaccatta ttcaaaatca
    27601 agaaaaacac ggatgaataa agaaccgttc cgtatgattt gttaaaacca tcacttgaaa
    27661 aaagtttcga aaatcctaat aaaaatccaa tgactacacc aaaagcatga aaatagataa
    27721 tacccaattt tagaaaattt tcataatcta aaattccgat tgtatttata tcaagtattg
    27781 aaaagaactt ggccatgata ttgattttaa aagtattctc ttattagatt ttattcgttg
    27841 ttcaatcaat cgtttgaaga aatgttttct aatgaattga gttttaattt ttttctgatg
    27901 gctaaagctt tttgaaaacc gttgtatttc agaattgctt cattgtataa aggtaaacct
    27961 atgtattttt catattcgta taacttcgat ttgttgatgt tcgacggttc tattttaaaa
    28021 tagttaatta tcatgattag tccttatttt ggtttttgat atggcaaacc atcggagcga
    28081 taaaaaaccc agcgtttttt ggcatacgtc cactaagaca gtatctaaag aattgcatct
    28141 attcttgtat tcaaaagact gtgagatttt gcttgatcga atccttctga gttgagtagt
    28201 tatctctaat tggaatgcga gtataatcac taaagcaata tacacataag tcaattaaaa
    28261 aatgcaaatt gcacgataaa aatatggaaa aattcgaaag attacaagaa acatgcaaca
    28321 ccttaaaaat taacagaaaa ggtttagccg atattttaag gattcatccg tcaaacgcct
    28381 ccagattatt gaatggagaa acagaattta cttggacgta tgctgaactt tttcaaatga
    28441 aaacaaaagt atctgccgtt tggattatgg aaggtaaagg tgagttttgg tttgaagaag
    28501 aacctggaaa tgacaaagag aagttaataa ttcgaaatat attaaaaatt cccggtttag
    28561 cggaagtgat ggataagttt ataaagatac accaagaaga tcagaaaatg attataggat
    28621 taatcaatcg aatctataaa ttatccgaat ccaaatttaa aaaatagata aattacttta
    28681 aatatttatc atacttgata gcaatttttc ttgcagttgc ttgtaatggt atgtttgctt
    28741 taaaaaacca attgtaagcc gtgtctataa cttcttcggc aaggatcgaa ttcgcattta
    28801 atctttttgt ttcaaattcc tcggggtcta aaatagaata taattttaat attggattta
    28861 aagtgattct atttagtaaa gggacgttca ttccggaaaa aacttctagt ctagtttgaa
    28921 aggcatcata gtgtaggatt gcaattcccc agaatgcgat ccagattaaa gtagcaatat
    28981 gaatatatga tccaagatat atttcataga atggtaaaat ccaaactaaa gtaatgataa
    29041 ttaagaacgc tgaagtaatt ccgaatgaca ttagagataa tcgaacacga atcattccat
    29101 cggagtctat taaatgtttt gcaagtttaa aaatactttc aaaaatccaa agaatagaat
    29161 aaaggatcaa tatatggtaa gctagtttag gttcgtgagc taaagtatta atatcaatga
    29221 ttttaatcaa attaaaacaa aaagctgaaa aaactaaata tgaaatcaga caaatttcta
    29281 tagcttttcg aaaataagaa gtattgtaat tttcattgat aagcttatta actattttag
    29341 acaaaaaata aggggcgaaa ataactgaaa tcaaaatcca attgggagcg tagagacgaa
    29401 tactgtaagg aataaattgt ctgcatcccg aaaataaagt ccataaccca acggaaacgg
    29461 ttaaatagaa aaaattccgc ctgacttcaa tgaaaggatt acttattttt ttaatgtaat
    29521 atccaagacc taagatcaat gatgaagtaa gaagaataaa aaatactgac atatttgtga
    29581 cacgatcaat ttcaagtcac cataatcttg tcttaatttt ttgtaaagcg cctttagaaa
    29641 tttcgattgg tgtaagataa acaagttcat cgttataata acattccgga aaatagactt
    29701 ctttttcgta ttttttagat gggattgcac ctattgaagt ataaagttta acgatggaat
    29761 ttactttttt gtgataaaac ccgtagacca tatcaaagtt tttatcaata caatactgag
    29821 ctgctgcatg aaatacattg acggctgcaa acattgcttt tttacttaaa agaaaactta
    29881 cagaattcca atctgctata ttatcgccaa ttactgcata cctttgaata ggatcgctac
    29941 ctttaacaat tcctaattct aaaggaatta gattatttgg ttttttttct acaatccgca
    30001 tagcggctaa aatttctgat ccctcacgga cataaaacca cgtagaccaa agatccatgt
    30061 ctacggcggt atataaagat tttgtatatc cgaagttatt aaaaacatcg ccggcaaatt
    30121 ttttaacgtg atataattcc tcttggtttt ctaatccaga taaccggatt acgtgaaatt
    30181 tattaactgg ttttgttttt tgggttgtaa gtgacataat cataattatg tcatattata
    30241 ataaaattac aatcatttaa atttggaatg tggttggggc atttgaaaaa agttcgtttg
    30301 cagtaaatag gaaactttaa cgaagtgcgt cccaaacaaa gatttaaaaa cagagtatta
    30361 gagcaggccg acccaacccg atttttcatt ccttcggaag aatatttgga atttgtgtta
    30421 tagataacta ctgacaaaaa acaataacgc tttttatcta aaacaaacaa gacgaaaaga
    30481 attagaattc taatttagta ttactgaata cagagtatgc ctttgaagcg cagcgaatta
    30541 aataaagtca tatctaagat attgaaaaca tacgaagaga tgcgccttca aagctcattg
    30601 aacggcaatt cggaagtatt agaagccaat cgagagatcg gaaagatttt gcatactgtg
    30661 gaacgaaaag ccacagaaca agaaaggtca acaggtagtt ggatgaaatc aatttcaaag
    30721 gagttacaaa aacatctcaa gagaggtttt tcggaacgca atctttttta cgcacgcaag
    30781 ttctatgaag tttacggcaa tagtaaaatc gatgttaggt taagctggag tcattatcgt
    30841 attttgtctt ctattgcgga tgcaaatatt cgagagaagc taatgaaaga ggcgattgaa
    30901 aggaattgga atcgtgatga tctggcgttt cgagttcggg acatcggaga cttaagaaaa
    30961 gctcccactt tgagatggag acgtccggag ggagttcttt ggaattataa aattaaagat
    31021 atatcaaaag acaaagatac gttgttagtt gatttgggtt tttactgcta ttacgaattg
    31081 ccaagttcgc gtcttagcgg taaatacaag attggcgaca ttgtacaaat cgaaaagcga
    31141 aagggatatt ggacattgtc aaaatcaaaa tcggttcatg tttcggaact ctatttttac
    31201 tttggtgaaa tagagcgcgt tattgatggg gatacgatct tagtcaaatt tgaattaggt
    31261 tttaacgtga taaccagaca aagaatccgt ttgcataatg tttgggctgc agaattgggt
    31321 tcgcctgaag gggaagataa ttttgagtct ttaaagaaga gattgccttt aaagactaag
    31381 gtgatcgtta gaagcagatc caaagatgtc tatggaagat acgttggaga ggttttgtat
    31441 tcaaaaaaga aaatccagga tcctgtagat atttttaggg aaggaatgta tttaaatcag
    31501 gaattagctg aaatcggtta aaggtgttgg aatttttatt gaatcgaaaa ggattaaaaa
    31561 tgtttgcgat atatagtaat tgtattatat tctacttaag agcgctgaaa tctcggagtt
    31621 ttttacaaaa ctaagttcga ctgcaccgac ggtgcgaaga gatcaaaagc atgttctttg
    31681 aaaacgattt tctttgatta agagggatct aaaagaagaa aagaaataac atagacttac
    31741 gaagtgggac aatttagtgt ggcgcgtgtt cactggaata aaggaaccat ttttctctac
    31801 aaacgaaagt aattcagtgc ccggctctga attcaacaga aagattccat gggtcgcact
    31861 ctggaatctc acttgaacaa cagtgaagca tagacccacg aagcggcagg gatcgaagcg
    31921 gagtcaataa attgggacta aagacaatac tttgtataat gttactttgt ttcaatttat
    31981 tgactggagc cgagagcccg gtttcggaga aacaaaaaag aatcaataat gttgaataca
    32041 atagaacatt aaaatgcaaa agatcctttc tccgaaagcc gccctatcca ctaattcctg
    32101 aaccctgtcc actaaaatat gtggaagact tttcttccga cgggacaggg gccaagatcg
    32161 gtttttgtta cgacattgcc gggaatcgta ctcggaaaag tgacttaaac gattcaagtt
    32221 tgatgagttg tcccaatgcg actgcgggag ttcccacaaa agacatttcc ggaagaaacc
    32281 agacctattg gagttacgac gcatttggga agttacgtgc cgaaagtgat ccggacttag
    32341 gtgtgagttc ctacaattac aacgcatttg gagatttaac aagtagcacg aacgcaaaag
    32401 gggttacgac aaacttgtcg tatgacggga ttggccgtat ccttactaaa aatatcccgg
    32461 aagggaatat tcagtattcg tatgattctt ttccgggagc agaaaacgca ctcggaaaac
    32521 tggtccgagt agaagacgga aaccaaagta aaacctttag ctatgacaaa ctgggaagag
    32581 tcaaaaaaga aacccgaatg atccttgcaa cgtcggcagg gaatcctctt cctacagaaa
    32641 cccaaggacc atacattaca gaaacgaaat atgacttact cggtcgtgtg actcgtatcg
    32701 attacccgga acatccgatt tctcacggta gaatgcgggc ttgttacgaa tacggaagcg
    32761 ctgggtatat ctcggaaatt tcagttcaag tcaatacaaa cgggatctta ccgggatatt
    32821 gcaacaagga tattgtagaa aacattacct acaacgagtt cggccagact gcgagcctga
    32881 ctcttggaaa cgggattcaa actacctacg gctatgacgt caaagggaga atggtgagac
    32941 tgaattcttc cggggatgtg gacggaagca acaaagtctt acaagacgcg gtttattcgt
    33001 tcaatccaaa caacaacatt acgggaattg caaacaattc cacagactgg agcgcgcagt
    33061 atgattatgg ctatgacggg ctgggtcgtt taacaaacgc gaccggtagt tatctaggaa
    33121 ttgcagaagg aaatctttcg agagaatttc agcagagcta ttcgtatgca aagaatggaa
    33181 atctaactgc gaagagaatt cacgatcctg cgagtggtgc aatttctgac gagtggagtt
    33241 accaatacac aaaccaccaa gtgacaaata ttgattcttc taaatccggg aatgatgctt
    33301 ttgtcatgca atacgacgcg agtggaaact tgattcgtca aagagacaac gctaaagact
    33361 tgaccaaacg gattcaagtt gattctcaag atcgcattac gcagatccaa gacggaaaca
    33421 atgcgattct tggtagttac tggtatgacg aaggcgggtt tcggatccga aagtcttctt
    33481 tagaaccaaa gaacaatcaa tttgcaaacg tagagatttt gtatccaagc aagttttacg
    33541 ggttggagtt catcgaagct gagaacgtta tcacttctgt gaacaacgtt tatttgaatg
    33601 gggttcggat tgccgcgtta aacgaagtgg gtgcgcttgc gtattttctc accgatcaag
    33661 tggattccgt ttctcttgtg ttagatgacg aagggaagac tctttctaag atgcaatact
    33721 tgccttacgg ggagacgttc gttcaacgtg gggatacaaa ctttgctccc aaatacaact
    33781 cgcaggaact cgatcgagag tctgggtttt atttttacaa cgcaagattt tacgatccgg
    33841 ggattgcccg tttcacaagt gcggatgcga tcattgacgg cgagtgggat acacaaggtt
    33901 ggaaccgatt ctcgtatgtg aaggggaatc cgattggggc gaaagatccg acagggcata
    33961 tatctgatgc tttattaaag catcaagttc agaccgaact catgacgggc ggtggtggtg
    34021 gacctattag aagtgggatg ggaaattcaa gtctatcagg cagaggtgga caaggaagtt
    34081 caaaaggatc aacttcaatt actaattcaa gtcaagctcg aaagaataac atatcagcaa
    34141 gcaaaactga aaatgttaaa gaaattaaaa ttagtaaaag taaatatcca gaatctgcaa
    34201 aacatgttga agatgctcaa aaatcaggga aaccaagcac tttaacaatt gaccgaggag
    34261 gtgcgaaaga tagaagaaga gaatccctta agggtgtcga aagacaacct ggaaaagatc
    34321 gtgatgaata tccgcctgct ctattcaaag aaggtggaaa aggctcaagc gtgcgtaata
    34381 ttccatcaag tgataatcgt ggttcgggag cgtgtcttgg taatgcctgc aaaggcttac
    34441 cgaatgggtc aaaagtcaaa atcaccattg gagattaaat atgagtgaat tatccaatct
    34501 gattcaaatc tcaagtaaag atattggaat agctttcgat aaaaataaaa ttcaagaaag
    34561 ttttatttca cttagcaagt ctcaaaaagc tttaaaggaa attatagaaa ttttaaatta
    34621 tcgaaacggt tttatggcat ttgaatcagc acttcatttc tttcatttta gcgaagaaca
    34681 aaaacaagat tataacatta tatggtggaa taatccagaa gtttggaaaa gcgcatatca
    34741 aaatgataag attaatagtt gtttttgctt tgcagaagat gctttcggta atcaattttg
    34801 ctttgaagat gacgtaatct actccttaga tgctgaaacc ggagaatttg aatttatagc
    34861 agattcaatt gaaaactggg cggagcaaat actttccgat tatgaatttt ttactgggta
    34921 ttctctaatt cataattggc aacaagaaaa tggtgctatc ccattcggat atagattaat
    34981 accaaaaatt cctttttgct taggtggaga atattctctt gataatctac atgcaatcga
    35041 attggtgaag gctatgaact ggcgtggaga aatattcaac caaataaaag acttaccaga
    35101 aggctctcaa attaactttt caataattga ataatttttt tgagagtgtc tgagttttgt
    35161 acaaactaaa acagcatagg aattacacaa gaaaacaggg agattaagaa aaactttctt
    35221 tgagtaagaa aaatctgaaa gaagaaatga aataacttac gaaatcatta atatagcgtt
    35281 tttgtaagaa atgattgagt ttcagaacgc cacgccggtg cgaagaaaag aaaacgtctc
    35341 aatttttact gcaattataa ccaaaataat aattataaat ccgattgttt ttctgcttta
    35401 ttactggttt caatgtttga aagaagttca tttctaagat cccgagggga tttcccggta
    35461 aacttaatac aagccctgtg aaacgaagaa gcggaattga aaccgcattc gagagcgata
    35521 tttaaaagat tgaaattaga tttattcttc atcataatca taacttcatt gattctatga
    35581 aaattcagaa agtcgttata actctgactc agatatttgt ttaagtagta agaagcttga
    35641 tgagtggaaa gacctaagtc actggcaaaa tcaggaagtc taagttcctc gtctataaaa
    35701 cctttggaag ttataaattg actcagttta attttaactt tttctaaatc agtaccctct
    35761 aacaaatctc taggcgggta tttatatttt tttgtttctt tgacttctgg agttggaatg
    35821 gtttcggatt caatttcttt gtctatgttc gcgcctgaga ctttaacctt gccaaataaa
    35881 gaaggaaaaa aacgttctaa aataaatgcg taacaaatga ctgatcccgg aataaattcc
    35941 gcaaagaata aacattcttt cttaaaaaaa acagaaccaa agaaatcaaa aacaaaacaa
    36001 atagagatta agaaagatag aaagggaaga ttgaaaaata aaatagattt gttagtattt
    36061 aaaaccctac tcaaagacca aataaaagta aaaattgaaa tcgcaaatcc taaaatatct
    36121 acaaatgata taaagtaaag atcgggaata aaataagaaa gtaaaatcgt aataggaatt
    36181 gtccctaaaa gtcttttgca ataaatccaa ggattatcta aagattctaa tacatacttg
    36241 aaacagacga atgcggccaa actggaatat aaaactagac tgtaataaaa accgaataaa
    36301 attctacttt cgtttcgtaa agttccttga tcgataagga taccgttatt taaaatcaga
    36361 aagattaccg ttgaatataa aaccgtaccg taagatttgt taaaattatc atccgaaaaa
    36421 agtttcgaaa atcctaaaat taaaccgata ccaacaccaa aggcatggaa ataaaggata
    36481 cccaattgta gaaaactttt ataattgaaa atttcggctg tgttcataaa gttttatcta
    36541 attatctttt acgctttgtc ggttagccgg gatcctttca aggtgtgtct tgttctggta
    36601 gcgaaaaccc tacgaaagct tgtgaatttc aagattgcct ctctgtcctc gtcgtttatt
    36661 atgatttacc taagtatttc tcatacttgt ctaaatcgga attagagatt tctaagggat
    36721 ttatttggaa ataattgaaa atcatggttt gttcctagtt tagtttctta ttttaggtcc
    36781 gataatttgt atgtttagtt gagagagaaa agggagcctt ttgattgttg aaaatagaat
    36841 ccttctgccc gatttctttt ttacttttca gttgcgtaat tcctcctttg ataatctata
    36901 aactgatcgt aataaactgc ggtatatttt gtaagatgat aaatatgaaa tatgactaaa
    36961 aatcaataaa aaaatattct attataataa aaaatgaaag cacaaacacc aggacaaaga
    37021 attaaattta ttcgtacgga agggcttggc cggaaattga atcaggagga attttcaact
    37081 tcgatttttt tatctcaatc ccaattgagc aaattggaaa acgatgaaac tgaagtatcg
    37141 gaacaaaccg catttgtgat tgaggttgtt cacggatata aaatggattg gattttgaaa
    37201 ggcaaaggac ctaaacatcc acttgaagac gaaatgaaag aagatcttgt aaacaaattc
    37261 gaggttttgg accgattttt tagaaaaatg gaatattatc caaaatctaa aaagagtttt
    37321 gattcgtatt ttaaactgtc ggataaaaat cgagaggccg ttgatttgat tatcaattgt
    37381 cttttaggcg aatagcgttc tatgaattta aaattattta atatattgat caaatcgtcg
    37441 agccagcgct tctgaccttt gataatggtt caattccgtt tttaatctaa gctttaagtc
    37501 ggtaaccagg aaatctgagg aaaaagattt tttgtattgt aagttgctat ttctaaaccc
    37561 tacagggtct aaaattttaa aaagtaacat aaagaagttt aaagatattc gagttaacgc
    37621 cggtacttta tcgccatcaa gaatagcata tttgatttca aatgcgttat attgaagaat
    37681 tgcaacggcc cataaaaagc aagagggaat caatccgata ggggtcaaat accctttgaa
    37741 aattccggcg aatatgggta aaatatatac aagtagaatc gtagtaaata aactgattaa
    37801 gactccaagt ccaagcaagg taaattgtac tctctcggaa ccggaagaag taatcgtttt
    37861 ttttaaaatt aaaaaaatgg aaaatcccac agatccaaac gaatagagaa ttaaaatatg
    37921 atatgctaat aggggtttat aggaggatgt ctggtagtct attatctcaa tcatattcaa
    37981 ggaaacacag gaaaaaaaga aataaatcag ggctatcgaa ttgaacaaaa ctataacttt
    38041 tctttgtcta aaatcaggtt gaattagatt catgatgaac tgatgattta gaagaaatgg
    38101 caggaaaatt gcgggaagca aagttatact tggcgcaatc gtgtatgttt ctgccggaat
    38161 taaataacgg attccagaaa gaagcgacca aaggctgata gataaggaaa gtgcaaagaa
    38221 atactttggt gcttttgggt tttttcgatg ttctaaccga atcacataaa ttcctaaaag
    38281 taaaacagtg aaggggcaaa gtaaattaat agctatcggg acattcatcg aaatttcctc
    38341 aagaattaca ttaaattaac atgaattttt tgtaaacttg ttttatcgat ttcgatgatg
    38401 tttaggagaa ccaattcttg atcgatataa tcttccggaa aaaaaaccgg tttggaaaaa
    38461 cgttttgata attctgcccc tgccgacaga taaattcttt cgatagatgc taatttttga
    38521 tgatacatac cgtaaacttt cgaataattc ttttgcaagc aatgtttgac aaccatctta
    38581 aagttgattg ttgcagcttt tccgcccatt aaagtgcgta aaaatgcaac gttgtttgtt
    38641 ccaatcagca acgttctctt ccagcacaac atatcttttt tgtggattgg aaccataaat
    38701 gactcccatt tcaattggga gaaagttatt aggttttttt tctacaattc tcattgcaga
    38761 tagaattttc ttttccgagt cggtaacgta gaaccaagtc gaccaaggat caagatcgac
    38821 agaggcatag ggtgatttat tgtacccgtt cttagaaaat atactttgga taaaattctt
    38881 tacacgtatg agttctatag ggttttccag cccttgaatc ctattttcat tgagtgaagg
    38941 tgggtttaga gttaaatgtg acatatttaa aattatgtca tattataata aaaagatcaa
    39001 tcatttaaat ttgaaatgtg gttgggacat ttgaaaaaag ttcgtttgca ataaatagga
    39061 aattctaacg acgtacgtcc caaacaagga tttaaaaaca gagtattaga atagaccgat
    39121 tcaaagccga ttttttatcc cttcggaaga atattcggaa tttgtgttag agataactac
    39181 tgacaaaaaa caataacgtt atttatctaa aacaaacaag acgaaaaaag aagtagaatt
    39241 ctaatttagt attactgaat acagagtaaa cccttgaagc gcaccgaatt aaataaagtc
    39301 atatctaaga tattgaaagc atacgaagag atgcgtcttc aaagctcatt gaacggcaat
    39361 tcggaagtat tagaagccaa tcgagagatt ggaaggattt tgcaaactgt ggaacgaaaa
    39421 gccacagaac aagaaaggtc aacaggtagt tggatgaaat caatttcaaa ggagttacaa
    39481 aaacatctca agagaggttt ttcggaacgc aatctttttt atgcgcgtaa gttttatgaa
    39541 atttacggaa atagtaaaat cgatgttagg ttaagctgga gtcattatcg tattttgtct
    39601 tctattgcgg atgtaaatat tcgagggaag ctaatgaaag aggcgatcga aagaaattgg
    39661 aatcgtgatg atctggcgtt tcgagttcgg gacatcggag acttaagaaa agctcccact
    39721 ttgagatgga gacgtccgga gggagttctt tggaattata aaattaagga tacatcgaaa
    39781 gacaaaggta cgttgttagt cgatttgggt ttttactgct attacgaatt gccaagttcg
    39841 cgtcttagcg ataagtacaa gattggcgac attgtacaaa tcgagaaaca aaatagaagt
    39901 tggacattgt caaaatcaaa atcggacaaa acctcggagc tttactttta ctttggtgaa
    39961 atagaacgga ttattgacgg ggatacgctc ttaatcaagt ttgaattagg ttttaacgtg
    40021 ataaccagac aaagaatccg tttgcataat gtttgggctg cagaattggg ttcgcccgaa
    40081 ggggaagata attttgagtc tttaaagaag agattgcctt taaagactaa ggtgatcgtc
    40141 agaagccgct ccaaagatgt ctatggaaga tacgttggag aggttttgta ttcaaaaaag
    40201 aaaatccagg atcctgtaga tatttttagg gaaggaatgt atttaaatca ggaattagct
    40261 gaaatcggtt aaaggtgttg gaatttttat tgaatcgaaa aggattaaaa atgtttgcga
    40321 tatatagtaa ttatattata ttttacttaa gagtgctgaa atctcggagt tttttacaaa
    40381 actaagttcg actgcaccga cggtgcgaag agatcaaaag catgttcttt gaaaacgatt
    40441 ttctttgagt aagagagatc taaaagaaga aaagaaataa catagactta cgaagtggga
    40501 caatttagtg tggcgcgtgt tcactggaat aaaggaacca tttttctcta caaacgaaag
    40561 taattcagtg cccggctctg aattcaacag aaagattcca tgggtcgcac tctggaatct
    40621 cacttgaaca acagtgaagc atagacccac gaagcggcat gggatcgaag cggaaatact
    40681 gcaatgcaac atgtgatgaa tagaatactt ctattaacga tactacttca tgttgctttg
    40741 cagattgaag cgaagagccc ggtttcggag aaacaaaaaa gaatcaatca tgttgaatac
    40801 aatagaacat taaaatacaa aagatccttt ctccgaaagc cgccctatcc actgattcct
    40861 aaaccctatc cactagaata tgtgaaaggg agaatggtcc gactgaattc ttccggggat
    40921 gtggatggaa gcacaaaagt tttacaagac gcagtctatt cgtttaatcc aaacaacaac
    40981 attacgggaa ttgcaaacaa ttctacggac tggagcgcgc aatacgacta tggctatgac
    41041 gggctgggtc gtttaacaaa tgcgaccggt agttatctag gaattgcaga aggaaacctt
    41101 tcgagagaat ttcagcaaag ttttagctat gcaaagaatg gaaacttaac ttccaaacga
    41161 gttcatgatc ctgtgagtgg aaatatcacg gatgaatgga gttaccaata tacaaatcac
    41221 caggtgacga acattgattc cagtaaatcc gggaatgatg cgttcgtcat gcaatacgac
    41281 gccaatggga atctcacgag acaaagagac aatgcaaagg atttaaccaa acgaattcaa
    41341 gtcgattctc aagatcgaat tactcagatc caagacggca acaatgcgat tctcggaagt
    41401 tactggtatg acgaaggtgg atttagaatc cgaaagagtt ccttagaacc caagaacaat
    41461 caatttgcca acgtagagat tttgtatcca agcaagtttt acgggttgga gttcatcgaa
    41521 gctgagaacg ttatttcaag cgtgaacaac gtttatttga acggggttcg gattgccgcg
    41581 ttaaacgaag tcggtgcgct tgcgtatttt ctcaccgatc aagtggattc cgtctctctt
    41641 gtgttagacg acgaagggca gaccctttcc aagatgcagt atcttccgta tggtgagacg
    41701 tttgtccagc gtggggattc aaactttgcc ccgaaataca actcacaaga gttagataga
    41761 gagtctgggt tttactttta caacgcgagg tattacgacc cggggattgc aaggtttacc
    41821 agtgcggata cgattattga cggggagttt gatacccaag gctggaatcg gttttcgtat
    41881 gtgaagggaa atccgattgg ggcgaaagat ccgacggggc atgatgcctg cactacctca
    41941 agaactccgt gtaaaacgga agcgttaatg ggcggcggtg gtggttccgt tgcaaggtcg
    42001 aactcttcaa attcaagcgg cggatactcg ggaggattag gagctgccgc tagtggtctg
    42061 ctcgctaatt tattaggctc aaaagaagac aaaccaaacc ttcctgacaa acctcgaagc
    42121 acatcagcaa ctccaaacga agccaaggac atgagcaaag cgggtcttga tcctttgaac
    42181 aaagctgatg ttaagaattt tattgacaaa ggcaataaaa gtggagcgac tcatggcgga
    42241 aatgcgggga taaaaaatca aacaaatgtt tctccttttg aagcgaaaaa cacttccact
    42301 acatcaggct atcgttatgt tacgaaaggt gaagtgcaag ctatcaaaga tactgggatg
    42361 ctaagaggtg gaaatccagg taaaacattt ttcacaaaag atttatacaa atcgggagca
    42421 aaggcccagg aaagactttc attggaaaat aaacctactc acagagttga atttgaaatt
    42481 ctaaatgatc cgaagtataa gaaatacagt acaaaagtag atcctgatta tggacaaccc
    42541 ggcaaaggat ctgaatttat gacaaccgat cctgtgagag ttaaattaat aaatgttcaa
    42601 cctttaaagt aaaatcatga aggaaaaaga atactatatt ttagtcgctg aaccctggga
    42661 tttcgtgggg cccgatggaa aaaatataat caagggaaaa attttaaaga ttattgatga
    42721 tgattgtatt ctttttaaaa caaatcataa attaagaatt aaagatgttg aaggagatgt
    42781 tttagtttta tcatcacgat acaaaaagga tgatcatttt gttaaagata ttaaagaatt
    42841 ggattggacg ataaatgtag ggctacttct aactaaagaa tacaaagatc tgaatgaatc
    42901 aggattgaaa agttattcta aatttattat aattggtagc cttatggaaa atcctgagtc
    42961 tcgcactgac taaaatgaga tctgacaaaa caacagcaaa acatttcttt cacaaagcgg
    43021 aagggatgga ggcgtagtca ataaattgag actgaaggca atactttgta taatgttttt
    43081 ttctttcaat ttattgactg gagctgagag cccggttcgc gaagcggagc cgccctatct
    43141 actaatccct aactcctatt cacttgaaac gtacgacgcg agtggaaatc tcacgagaca
    43201 aagagacaac gcgaaagact taacaaaacg gattcaagtc gattcccaag atcgaattac
    43261 tcagattcaa gacggaaaca atgcgattct tggaaattac tggtatgacg aaggcgggtt
    43321 tagaattaga aagtcttctc tcgaacccaa gaacaatctt tttgcaaatg ttgaaatctt
    43381 gtatccgaac aagttctttg gtttggagtt tatcgagtcc gaaaatgttc tttcaagtgt
    43441 gaacaacgtt tatttgaacg gggttcggat tgctgcgtta aacgaagtcg gtgcgcttgc
    43501 ttactttttg acggatcaag tggattccgt ctctcttgtg ttagacgacg aagggcagac
    43561 cctttccaag atgcagtatc ttccgtatgg tgagacgttt gttcaacgtg gggatttaaa
    43621 ctttgctccc aaatacaact cgcaggagtt agacagagag tctgggtttt atttttacaa
    43681 tgcaagattc tatgacccgg gaattgcgag atttaccagt gcggatactt taattccgga
    43741 tgaatacaat tctcaagcct ggaatcgatt tgcttatgat tacaacaatt ctgtaactca
    43801 agaaaacgca gcggccaatg cggcagcttc cgcagagaag ttagccgaga agagacagga
    43861 atggttagat gaacaacgaa ccaaacctgg ttacgaggac ttaagcgacc aggcaatatt
    43921 tgacaaatac aaattggatc atccggatgt tggtggaagt cgtttggatt tgccttctga
    43981 agtatttggt tcttttggag atatgtttgg cggttcgttg ggtttattca actcaagcgg
    44041 agaaggttat ctaaactcgc aaggagagtt tgttccaagg acttgtttta tcgccgggac
    44101 gttagtccac acggctaccg gcacgaagaa gattgaggag attcaagttg gtgaccaggt
    44161 gttgtcttgg gatgaggaga gtggggaaca agaatatcac cgagtagtca aaacgtttca
    44221 aagagaagtt aacgtagttt atacgattgt ttattccaat ggcacgcaag tagagacgac
    44281 gtcagaacat cctttttaca ttgaaaacaa gggctgggta gctgctaagg atttaagaac
    44341 gggagagctt tctgttcttt cgaacgagaa gacattagga attacatcga tttcaatctc
    44401 cgaaagggca actacggttt acaactttga agtggaggat tctcattcgt attatataac
    44461 taaagttggt attttagttc acaacgattg tgtgattacc ggtcctagta tgtctttaga
    44521 agcgtttaac gcgcttttga agtatatgcc aggagcttcc gaatcggaga tagaggcagc
    44581 gagaaaatta atagagatcg ggaatcgtcc tgttgatggg acattggatg cagtctttga
    44641 tgtagcagct tatcttgagg ctgcttgtaa gaacggttgt cctccggata ttgcgatggc
    44701 tcctataaag ttgggagtta gcggtttaaa ggtagcttcg gaactgattc gaagtggtag
    44761 atttaaagaa gctattcaag taatggcgac cggtgcgaag aattgggtca gagggggcag
    44821 tgaggttgat ttaggaatgg catataagga gacgatggat ggagggaaac attcaggatt
    44881 tttaaagaat atgtcaacgg tcccgacttc tgaattgcaa aagggcattg cttctatgaa
    44941 cactaatata gttgagcatc aaaatttaat caatgatcca gttaaatata tgcagcaata
    45001 cgggaaaggt gactggaata ctttggatcc acgacagcaa caacatctct taaatgttaa
    45061 atggccgggg gatatacaaa gagcacatga acaaatagat attctaacgg gaataataag
    45121 gtcgcgataa tggatacata taaattgttc cttcaagatt tggttgtttt attaaaagaa
    45181 aaattaaaac actcaaaaac gaatcaaata ggaaatgatc aattcgaaaa aggtgttaga
    45241 atgggaattt acgaaacgtt agatctaata aagtcccagg ctgattcttt tgggatatcg
    45301 ttacaagaat tgggtattga gaatcttagg ttggaagaat atttatagtt tatattagtg
    45361 tcctacagtt actgattctt tacataaagg agtagcgcca attttaacac aaatcccggt
    45421 ttagacgcag aattttggac actttattat gtagagatga gtaacaatag attctgtttt
    45481 ctgttcattc aacttttctc tgggtttcaa tgtttgaaag aagttcattt ctaaggtcac
    45541 gcggggattt cccggtaaat ttaatacaag ccctgtgaaa cgaagaagcg gaattgaagc
    45601 cgcattcaaa agcgatagtt aaaagattga aattagattt attcttcatc ataatcataa
    45661 cttcattgat tctatgaaaa ttcagaaagt cgttataact ctgactcaga tatttgttta
    45721 agtagtaaga agcttgatga gtggaaagac ctaagtcact ggcaaaatca ggaagtctaa
    45781 gttcctcgtc tataaaacct ttggaagtta taaattgact cagtttaatt ttaacttttt
    45841 ctaaatcagt accctctaac aaatctctag gcgggtattt atattttttt gtttctttga
    45901 cttctggagt tggaatggtt tcggattcaa tttctttgtc tatgttcgcg cctgagactt
    45961 taaccttgcc aaataaagaa ggaaaaaaac gttctaaaat aaatgcgtaa caaatgactg
    46021 atcccggaat aaattccgca aagaataaac attctttctt aaaaaaaaca gaaccaaaga
    46081 aatcaaaaac aaaacaaata gagatcagga aagatagaaa gggaaaatta taatgtaaaa
    46141 tagatttgtt agtatttaaa accctactca aagaccaaat aaaagtaaaa attgaaataa
    46201 caaatcctaa aatatctaca aatgatataa agtaaagatc gggaataaaa taagaaagta
    46261 aaatcgtaat aggaattgtc cctaaaagtc ttttgcaata aatccaagga ttatctaaag
    46321 attctaatac atacttgaaa cagattaaaa cagccaggct agaataaaga accagaccgt
    46381 aataaaatcc aagtgtgatt ttattttcgc tttttaatgc cccttgatcg aaaagtaaac
    46441 cattattcaa aatcaagaaa aacacggatg aataaagaac cgttccgtat gatttgttaa
    46501 aaccatcact tgaaaaaagt ttcgaaaatc ctaataaaaa tccaatgact acaccaaaag
    46561 catgaaaata gataataccc aattttagaa aattttcata atctaaaatt ccgattgtat
    46621 ttatatcaag tattgaaaag aacttggcca tgatattgat tttaaaagta ttctcttatt
    46681 agattttatt cgttgttcaa tcaatcgttt gaagaaatgt tttctaatga attgggtttt
    46741 aatttttttc tgatggctaa agctttttga aaaccgttgt atttcagaat tgcttcattg
    46801 tataaaggta aacctatgta tttttcatat tcgtataact tcgatttgtt gatgttcgac
    46861 ggttctattt taaaatagtt aattatcatg attagtcctt acaaaggaaa atggagttct
    46921 tatacacaaa accaaaccaa aacttttaaa atccggtttt tcaaactttt tgtctctact
    46981 cggtggatca taaataatgt gagttctgcg taaggaggaa aaaagagaaa gattttgtac
    47041 agaaaagcgc caaatcatat actgcacttc ccccgaaaaa cggacatggc tatgtagtga
    47101 ttctttctcg aaactcgaca ggtgtaagat agcctaaagc cgagtgccct tctttcgagg
    47161 aaagttcaag tcatttacat gggattgctg acattgacac aagaatgaca ccctcaaaat
    47221 tttcatcgaa ataaattcac atactttttg aatcatgtcc tattaattta ttaaataata
    47281 ttttatttag tccctcaaat caaacgaacc atttaatttg atatcaaaat agtattgtat
    47341 aaattttttc cgttcaaatt aaaattcatt cacctgttgc aaaggttcaa tgattcatat
    47401 tcgatacgaa taagaatcat aaggacaata tgatgaaaca aattttttct atatggtata
    47461 tgacaatcct gctatttgca ggatgcgcag ggggacaaga cggaaacgaa aaatcatccc
    47521 aaattctttc tgggatcacg agcagttctc ttttagaaat tgtgacgaat cctcaaaaaa
    47581 ctttctcaca atcggtagcc acaggccccc attacgtaga cgcacttgct ggaaataatt
    47641 ccaatccagg aacctccttg gcaccttaca gaacgattac gtatgcagta tcgcaaccag
    47701 gaacaacgat ttacgtagct cccggaactt ataacgaagc cttgggcgaa attttcccga
    47761 taaagatccc cgcgggagta tctttaatcg gaaatgaatt agggaaaggt acggatagta
    47821 aagatggaaa ttccggatat acaggcgcgg gagtaacccc gaacaaagga ccgactttga
    47881 tttatggagt gggaccaatt tcaccgggag tcagcaattt cgatactctt gttttggcaa
    47941 acaacagcac tgttgccgga tttacgatta ctaacccaag acctttggat tttactacta
    48001 caactacagc cgtttacatt caaggagcga acactggcct tactacgggg atcacggttc
    48061 ggaataacac tttaaccggc accccaggcg gaacaggaat ttttatcgtg ccttcgaatc
    48121 aatcgggaag cgggaatata atttcaggga attcaatctt tctgaattat atcgggctgt
    48181 ataatggaac tacaaatacg ataagcaaag tagaatacaa ctcaattact cggaataatt
    48241 tcggggtttt catcactgca aattcaaatt tcaataacaa catggactta ggcggaggta
    48301 gcactggaag caagggacac aatatacttt cgtgtaatac acgatatgat ataagcatgc
    48361 cggggttaaa tatgattaac ttgtatgcga aaagcaatca atgggatcat attccgcctt
    48421 ccgttgtaac tgatgggttt ggagatattt gggatcaaat gaattcaacc attttcacta
    48481 caggaatgag cctcgcaccg gcaaattgta atccgtaatt ctcgttctca ccgctttcaa
    48541 ttgcacgaaa gcggtgagag tgttcttaat gtgactattg tttaaaagga tctttcgggt
    48601 cttttttctt cgtaagaatt ctttcttttt cttacgaagc cttatcgcgt tttatttctt
    48661 gctcttactg atccttataa aatagaatac cgttcatttg agcataaatc ccgcgtttgg
    48721 acgcagaatt ttagacacac tattatgtag aaatgagtaa gcgaagcgtt aagagcaatg
    48781 gcggccaaaa aatgtatgta gacgcaactt ggtgccctga aatcaaatgt gtatattaca
    48841 cacattgatg gacgaattaa taaaggtgga agttctgtat gaggacttgg aaaaggcgga
    48901 tgatccgaat ttcaaagcaa agtcttagac tcaatgtaag ccctttgaaa tttggtcctt
    48961 aagagtgtat tagagattat gagtacaacc caaaaatcaa agaatttgcc cggtgtaata
    49021 atagccgggt tttttgttta agaaattaga gaaataaaaa gaacaaaatc agattaaagc
    49081 agagatgggg aaaaagatgg aaggggaggt ggagaaagac cttcccatgc gccttctccc
    49141 tgaaatctga aaaggaatgt cctaaattac gcacggaaga aaaaacttaa aaacaaaaaa
    49201 cacctttcga actaaaaaag atagaagggg attataagga tgagagaagc aaaatcgaaa
    49261 cttcattaaa atctaacaat cttaaaagat aaaacccgca ccaatgtaaa atagactcaa
    49321 agaatctagc ttttcttgag tatattcgta tttgattaaa tcggaagaaa tgatagaccg
    49381 aaaattgaaa gaattattca attcgttgta ttgtaaatat ttcgccctag ataagatcaa
    49441 ttcataaccg aaaaataatc tgagatttct aaaaaggtaa aaggacaatt ctgaagtaag
    49501 atcaaaacca tgaaattgaa tcctattgga agcgtttgaa gtaaaaaaat catacgtatt
    49561 caaacttaca aaattagatt tagaaatacc ctgcaaaaag aaaacatcca gatttgttct
    49621 caaggaaaga cctctaaaca attgtaattc ggatctcaga ctaacttgag gcccgtacgt
    49681 tttagtgata tcggaataac tggaaacaaa cgaagcaagt tgaaggtatt ccggaataaa
    49741 atccggataa ttccgtttac ttgtaatgga taagaatcta acgccgccgc caagactcag
    49801 taaaaaacga tccttgttaa aaatttcttt agtaagtgcg aatttatttt ccgttcgaaa
    49861 agggtggatg ttatataaaa atccggaacc aatataagaa tattcttcgc ctgtcgaact
    49921 ataaactcct gcatatttga aattgacctt aaagtgttga gaaagagaca gatggttata
    49981 atcaaacgaa aacttatgaa caaaattctt atacacgaaa ccaaaacttt taaaatcagg
    50041 gttttcaaac tttttgtctc tactcggagg atcataacta gtgaaaatgc cgttatttgc
    50101 agaattcccc agggaggaat tcgcatctga ggttcttcgg atcgattcgg gaacccaaga
    50161 agctcgattc aacctaagga acaattcaaa tgagtgctta tttgaattat ttttcgattc
    50221 ggtttcgtaa tttaaattat cagcattgtc tgaataaatt tcagtagcga acaaaaaaat
    50281 taaaataaag atggatcgtt tcattgattt tacctgcttt gatattgtat aaattcgtaa
    50341 gttttcaaat aagaaggata acgtgtaaaa attgagaaat tcgaatgaga atttgtattt
    50401 tgattattaa gaatctacgt ctttgttaga atttaactga agttcctttt taagatcacg
    50461 aggagatttc ccggtaaacc taatacaagc cctgtgaaaa gaagatggag aattaaaacc
    50521 gcattcaaga gcgatattta aaagattgaa attagatctt tctttcatca taatcataac
    50581 ttcgtttatt ctgtgaaaat tcagaaagtc cgtgtatctc ttactcagat aattgtttaa
    50641 gtagtaagaa gcttgatgag tggaaaggcc taagtccgca gcaaagtcgg gaagtctaag
    50701 ttcttcgtct ttaaatcttt tcgcttctaa aaaatgattc agtttgattt caacggtctt
    50761 taaatcgaca ccttctaaca agttgcgacc ttgaaatttt atttcttctt ggatttcttc
    50821 agaaatagga ggttcttttg gttctgaaac tgtgtttgta gtcgtagatc tatcaaacaa
    50881 aaggggacag gcccgttcta aaataaagat gtagcacagc accgatccgg ctagcaattc
    50941 cgcaataaaa aagaagactt ttctatccag tatcgtacca aataaatcca atccgaaaca
    51001 gatagaaatc agaagtgaaa tcaaaggtag gttgaagtaa acgataggtt ttttagaaat
    51061 taaaatattt ctaaaagacc aggcagtcgt aaatacggaa atcccgaacc ctagaatgtc
    51121 tatgaaggaa acaaaataaa gttccggaat caaatacgaa aatagaatgg caacgggaat
    51181 catacctaag agtcgtttgc agtaattcca cggatgatct aaagtctcta atacatagct
    51241 aaaacaaacg aaaacggccg aaatggaata gagaactaag ccgtaataag atccgaatgt
    51301 aattttgttt tcagttcgca agtttccttg gccgaacaga attccattgt ttaaaatcag
    51361 aaagaacgca aacgaacaaa gaaccgttcc ataagatttt ttaaaatgat cctttgaaaa
    51421 aagtttcgca aatcctaaaa ttataccgat aaccacactg aaggaatgga agtaggtgat
    51481 acctaattct ataaaattcg tataattgaa aattccgaca gtattcatat aagggtatgg
    51541 aagagaaaat atcctacagg tttaatttta gtttttttct gatcgttaaa atcctacgaa
    51601 aacttgtgaa tttcaagatt gcttctctgt cttcgtcgtt taatgatttg cctaagtatt
    51661 tctcatactt gtctaaatcg gaattggaga tttctaaggg atttatttgg aaataattga
    51721 aaaccatggt ttagtcctag tttgcgtttt attttggatt ccgataattt gtatgtttaa
    51781 ttgagaaata aaggccataa ttcttttatg ttgattcaaa tgataggata cttggtgaaa
    51841 aggaactcca tggtaggcta caaggttttg tattcgccaa tggaatactt tataatagtc
    51901 attagctata attgaattta atatttcttc tatccttggc gtcgtgaaaa gggctgactt
    51961 tagtagaagt ggtataagaa gaatgctgta ggttatgaaa atgaatctta ctctaatact
    52021 tatatctaat tcgtataacg gaatatccca aagaatagta gaaatccata atagaaaaaa
    52081 tcggattgga ataatggtac tttcataatt attttgttca tttcttttgt gaatagggat
    52141 gcaaattcga tataatagtt tgagtctttt ccaaaaattc tttttcaacc agttaaatat
    52201 ccaaaaggct tcaaaagatc tgtctttatt atagaaatgt ggcgataata caacggagag
    52261 ttgggcaatc aattctcgaa attttggatc gatcatttta catttccttt caatttagga
    52321 ttttagccac gttttgatgg aaaatacatt gtactcaatg aatactttgt caataataaa
    52381 aatacccaat gaatactttt aatttaaaga cacaatccgg aagacttgct tatatcattt
    52441 ctgaaacggg aatgactcag agtcggtttg gagaagaggc gggtatttcc aagcagcaag
    52501 tttccaatat tattgctgga gaaagggagg tttcagaacc tgttgcaatg gtaatcgaat
    52561 ataaatttgg atttcgaaaa gaatggattt taactggaaa tggatctaaa aaggaccaaa
    52621 aaagaaattc tcaggaaatt acggcattaa attccgatat acaattacaa cgaaaaatag
    52681 aacgaatacc tggagttaaa aagctgattg aggacttttt aactttaagc tccgaagata
    52741 gagctgtcat tgaggatatg gtaaaaagat tgaagaaaaa agaagaataa attttaattc
    52801 atgttcgtca aaactatcgt ttcttttcaa ccgactttat aaagtttaag taaattcgta
    52861 aaatctaacg aattcgtttt ttatatcgat ttgcaaggat tccagatata tccactatat
    52921 ctaaattcgt agattttcgg agcttatggt cttctattaa aatatcaagg gtcagcatag
    52981 atttactgtt taaaagctta aatccatatt ctggcgaatc gagaagatta tataatccaa
    53041 gaaccggaaa ggaaaaaatt cgattgagta acggtaaacg ctcgcctttt aaaatatttt
    53101 ctctaatttc aaaagcatcg tagtgtaaga ttgcaactgc ccagaaaata gatgatggga
    53161 aaagtcccag cactgcttct gatgaataga aatgtccata aaagggaaga atataaacac
    53221 aaaaaatagt aacagtaaat gctataaaag ttcctaaaga tagaagaaag gctctgactc
    53281 tgagatcccc acggctttga aaagcagttt ttactaatat agtaaaagaa aaggaaatgt
    53341 aaattacaca gtaggcgatg attagatgat aattataagt aggttgataa gtaaatgttg
    53401 agtggtcttg gattttggca actaaacccg tggcagccgt aaaaattaga taacaaagta
    53461 tcattgaatt gatgaaaaaa gtccaacgac cagaaacggt attgtttccg aataaggatc
    53521 ttacaagtga ataaaataaa taagggacga ataaaatagg aatcaacatc caattcaaca
    53581 caatttctcg gaattcaaaa gggataaggt aacgaaatcc aaaacaaagt ctccaaatag
    53641 caagagagac acataaccta aaaaagtatt tttgtacaat tttttgactg ggaattcgat
    53701 ttacatacca tccaagaaat aaaagaaaaa agccaattat tatattataa aaaattatag
    53761 aattcataaa aattgctcat atttaactta aatttgaagc aatttcttgt aaagattctt
    53821 ttttgatttc aataattcta aattgacaaa attctccttt gagataaaag ccaggaaaat
    53881 acattaaatc aggatatttt tgggagtgtg taactcctgc tctaaaatag attctttcaa
    53941 ttccttttga ttccgggttg tacattccat agactatgga ataattcttc tccaagcaat
    54001 gtttcgcgac tgatttgaaa agaatggcgc aagctcttcc gcttttgctc gttggtagaa
    54061 atgagactga attccaatct gctacgttat cttctataac tttatattgt ttgagaagcg
    54121 gttgtcccca aacgacagca acttccaaag ggataacatt atccggcctt ttttcaatta
    54181 tccgcatagc ggctaggatt ttgtcagtat tctcgtcctc tgcataaaac caagttgacc
    54241 aagggtcata attaatgttt ttccaagaag aatgtgaata tccagattca gcatatactt
    54301 tggatacaaa ttcttttact ttttttagct cttccggtga ctctaatcct acaatcgtct
    54361 taacttcaat tttttctttt gcacgagggt atgtttttgt agttatttgt gacataatca
    54421 taattatgtc acattataat aaaattacaa tcatttaatc ttttttcgtt caataatgtg
    54481 tcattttgga ttcggctaat tttaaaatag atttttaaaa aatttcgaaa tccgcttttt
    54541 acggaagaat aggggaatcg aaatgatata aaggaatcga aggcgggaat ataatcgaaa
    54601 tatataatac tggaaagctt aagtcttgag cgtgaagcac attcctaaat gcaattgacc
    54661 tgcccaaacg atatcccaaa gatatcggat gaccgaagtg aacaatccgc acgatcgatt
    54721 gatccgagaa acatttcagg acaaaaaaga ggcagccact ttcttcaaaa acacactccc
    54781 gcgggaagtg gtagaactac tcgacttgga aaacttagaa ttgtccgaat cgagttttgt
    54841 aagcgaagaa ttaaaacaag aacaaaccga cctactgttc caaatcccgc tcaagtccgg
    54901 aaatcggacc aatgtgtatt tactcttcga acacaaaagt tatttagaaa acagcatcta
    54961 catccaacta ctcggatatc tcacagaaat ctatcgaaac caacaaagga atgaagagaa
    55021 gttatcggtc gtaatcccgt tcgtattcta tcacggagaa aaagagtgga aattgggaga
    55081 tcgatttttg gaacaattcg ttttaacgaa acaagaaacg gaaattctca aggactttat
    55141 cccggatttt aggatcgact tgttcgattt gaaagggata gaattgaagg agaaattgga
    55201 aagtatcact tttcaagtga ctctgggagt ggttcaaaga atccgggaag gagatttgga
    55261 atttatttct cacttaccgg ggttattttc cctattactt ggaatcgagg aagaatcgaa
    55321 aagggttgca atcttacgga aactgttatt gtatatttac tgggttcgag atttgaagcc
    55381 atcggaattg aagggagtcc ttcaacgatc taaattggaa caatatgagg aattgacgat
    55441 gacaaccgcg gaaagactca tttcggaagg gatgcgccaa ggtatcgaga agggtattga
    55501 aaaaggtatc gagaagggta ttgaaaaagg gaaactggaa gatgccggta agatgctaaa
    55561 gaaagggatt gatttaaaga ccgttttaga aattacagga cttaccgaaa agaccctcaa
    55621 ggaaaatgga tttctctaaa atcgaattct tcccattctg ttgagaaaaa caaaaaaaat
    55681 tctaagttgc acaaaatgaa aaagtaaaaa taaattattt ccttttttaa agtgaacaaa
    55741 tgtttactac tgatccaaaa taaagtgcct ttagtttgag cacaaatccc acgtttagag
    55801 tcagaatttt agacactctg ttatatagag atgagtaaca taaccaaaac tacattatgg
    55861 ggagtttctt attctgatgg gtttttcttg ttaagtttgg gttgattgaa taatgtgtct
    55921 ttatgacatt cgtatattta gttgttatta ggtatttatg cggcatgttt gctaaagttt
    55981 tcatcgcaat actaactttt agcgcttctg gcccaaccaa agaccgctgt tggccagcgc
    56041 gctgaggatt ttgtcgcgcc caattggaag cttaaggaag cgattgcggg cgacatgaat
    56101 ttggatacct tttcagactt agtcctcgtc gtagattctc cagatggtga gcgccgcacc
    56161 ttgctcgttc tcgaacaaac ttacgaccat tattatcgct tggcgttgag tgtcgaggag
    56221 attgcctttt gcgcgcaatg cggagggatg ttaggtgatc cttacaatcc accgcagatc
    56281 aagagtggag tcctaacggt ttccaactac ggcggcgctg ccgatcgctg gtatgaaacc
    56341 ttcactattc agtttcgccg gggacgctac gaacttatcg gttatacagt cggcggcttc
    56401 tctgcggtcg atgaatgcca tgcaacggac atcgatatca acttgcttac cagcaaagcc
    56461 cgcctgcgta aggatgtatc aaagggaacc ggatgcgaaa tgaacgagca atggacgaac
    56521 tggaaggcca cgttcccttt ctatcttaag gctcgcaaca cttggaaact cccgagtgag
    56581 gctaactttc caaagttctt cactacgaaa tagcgcaagc acggcgccgc tactcggata
    56641 cattcgcctc cggcgaacgt cggagaacct attgcgttag gtgcaatttt ggcaaatttg
    56701 attgcaggaa taatatgagc aatttatcaa atataggata ccctacaaag agtgaggaag
    56761 aactcgaaaa acttaccgag aaagcataca aaaattcgaa tattattaat agtactaaag
    56821 ggagttatgc gtattattta acgtgagttc ggcgtaagga ggaaaaaaag agaaagccct
    56881 tctacaaaaa agcgccagat cacatattga accaaatttc cagacaagaa aagggttaca
    56941 acatacaagg tcaaccatcc actaaaatga gttccgacac actttaaaaa ctcagcaaat
    57001 tgatcttggc tacagttgtg tttcttaagt tgacggcatt gaattctcaa ccgcgatggt
    57061 cagttgcgtt tacaaaacta agtcgtggga gtcctgtttt ctccaatgcc tccttaacgc
    57121 tacgatgaat tatgacgaga tccacacttt cggtaagtcg aaataacaat aacccatggg
    57181 tttgttcggg cgcgatcact aatccgttgt cgaaccagct aacgtttatc ggtatatctc
    57241 caaggagcgg cttgctgacg gatacggagg agaccaaccc tataatgttt acagccgaat
    57301 aattctcata tttccgtccg gtttgcgttt cgctgatcac agctcggtaa agatccagat
    57361 tgtccacgcc agttccgcgg agtgtttcga taaggacatg agacatgagg ggaatacctg
    57421 cggagaaata aggaatcatc tccccttcgt cttcgggctc gatctcgtgc ttcaatggct
    57481 gaggaatttc gatgggaatg cgttcacccg acatccaggt ccgatatctg cgtggaagtt
    57541 ccgaccaagg tcttgtagta agacgagcac aattctctgt aagagcactt ctaaaaatat
    57601 agtagtccga ttcttgttta ctcactgtaa ccctctcctg ccacagagat actacccata
    57661 tcaatccaca atcgttttcg catttgttat atcgaagagg ttgaaattgt agattatcac
    57721 taggagtaaa attgacgtag ctaaaatata caatcctcat ttggaagaaa tgaacaaatg
    57781 ttcataatgc gaccaaattc acattatggg aagttaagca aatatttgta aagtatattt
    57841 aatttgtata ctgttcaatt gaatcctccc cttgcacaat ttgaaatcgg ctattattga
    57901 gggcagtagc cctacttttc attgactaaa aattagtcta tatagactat attatagttg
    57961 ataataaaaa gggaatacat tacgcttcaa aaatgatcct cgacggaatc tttggaaata
    58021 gaacagcctc aagagtttta ttacacctgt atcattataa cgagattcac tcatcggcaa
    58081 tcgcggctga ttatggaacg gcagtcaccc cgattagact tcagcttgag cgctttgaga
    58141 aaacgggaat tattgtcgca agaaacattg gtcgatcaag agtttttgca tttaatccaa
    58201 agtctccctt tgtgaaaccg atcaaaggca ttctggctat tttttacaat tcattatcca
    58261 ttgaagagaa agaattaatc ttttctacta gaagaaggcc aagacaaaag gggaaaccgg
    58321 tttatggatg aacctgactg ggttaacgca gacgaagaag ggctttggaa atttgtggga
    58381 tggcatttgg ctaacaaagg tattcagtcc gttttagtag gaggtgccgt cgtctcgatc
    58441 tattcacgag gtgcctatcg ttccggagat atagacttag aaccggtctc aaaactacct
    58501 attaaaaaag ttaaaaacaa tgattgagct tgcaagataa agagaagcca gatagttttc
    58561 tgcttttctt tcccagagaa tcaaaatagc tctgaatcga ttatgccaac tatttgttct
    58621 ttcaatgacc caacgtttag gttttccttt gtatttacca atgagaggtt tttcaccttt
    58681 tttccgaata tgaggtcgaa tgtttcttct tttgatcaat gcttctatat ctttgaagtc
    58741 ataaccttta tctaaacaaa ggtgttttgt ttttttcttt ttcttccgga aaaaaccaag
    58801 atggaattca atgtatcttt tacattgcgt ttatcatgaa cgttcgctcc actcaacgta
    58861 attgccaatg gaattccgtt tccatccgta agaatatgcc gtttaactcc caatttggca
    58921 cggtctgtag gatttttccc ggttaaactc cccctttggg agccttgacc attgtggaat
    58981 ccatcgaagc ccaatcccaa gctatcttat tcttcacatc ataatatttt aaaatagatt
    59041 tataaatctt tttgaatact cccgctcgtt cccattcttg aaatcttctg tgacaagttt
    59101 gacccgatcc aaagtcattc ggaattgcac gccactgaca gcctgttttc attcgataga
    59161 tgatacctgc cattacgact cttgttggaa cgcgattgcg accacctttc ggctttgact
    59221 tctcttttgg gatcaaaggg actatttgtt tccaaagtcc ctcgggaatc tctgaataat
    59281 atttgtccat ttcacaatta tagtattaca ctctcaaagt acaaggagtt ttgagaccgg
    59341 ttcttagtat tttacgagtt tgaatatact ttcacacatc cagataatag agtaaatgat
    59401 taatatatga taagctaata gaggttcgtg tataaaggta ttactcaccc tgtaaaaaat
    59461 agtacccaaa taaagaggtg gcctaaaatt gtaacccatg aagataacaa ataaaaaaga
    59521 tttaaaacaa ttagaaaagc gtagattgaa aggcattcga ctccttgaac gtgggtatag
    59581 ttgttatagg atagctaaag agcttggcgt acgtaaacaa aaggaaacgg acagcatgaa
    59641 cgacaatcga aatgaatttg atacactgat tagcgaggaa acaaggcggg caagtgcaaa
    59701 atttattgag cgcatccaaa atgggacttt aaaaaaaagg acagcatcaa atgattcctc
    59761 tctggatttt tcggaaaaga aagcgctcga acgctttaat ctgatcgtac aggatagagc
    59821 ttttgaagat gcgtttttta aaacttacgg aaaattataa gaacgcaaaa tactgaggcg
    59881 atacgagtat ttttgaacct tcacagataa ataaaaaaag atacagtctt aaatacaaga
    59941 cagagagaaa ttgaacgagg aatgcatgaa aagtcgaata caagattatt taagaatcgg
    60001 cctatctgca agacataacc caacttccca aaaagtatat ttccctttga ttcacattgt
    60061 ggtcgaggaa gtttattacg aggaaagtgc aataaaatac tacgcaacgt gtttggaata
    60121 ttcccagggt tacgaaagcg atgcgcccca agaagcggtc gcaggaatca tcaatcttat
    60181 gttcgaatat tttttcactt cgatcaagaa attaggctac gaatctcttt ttgattgcgt
    60241 tgaagagcct gtaaatgaag aactctgggg aaaggtaagg cgtttcctcg ctgaaaaata
    60301 ttccgagagt ctgaactttg tccaaaagtc ttttgagaac gcaagccggg aggaactggt
    60361 tgaacttgga aaaaaaatcc aggatcctct ttcggttggg gagtatattt cgaaagatga
    60421 gcatgataaa atttcgagtg aaaaagacaa agagttaaaa cgtaaagatg agttaatcaa
    60481 aaagattctg agtattttag aagagagaga aaagaaaatc aaggaattaa ctaaatccaa
    60541 caacgctttg aaaaatggat tagaggggca acaagagtgg gctgaagccc gacctaagat
    60601 acacagcctt tcccttcaag gcgtttaatt agttgaagaa aatttcattt caaagtttaa
    60661 atagccttca gtgaatcctt gacaaaaacc aaatttaatc tattttcgat atatggatta
    60721 taaaaataga ttaagtgcca atccaaatgt tatgttaggg aagccggtta taaaaggaac
    60781 ccggattact gtagaactta tcctcgaaag attaggagag ggattgtcaa ttgaagaaat
    60841 tctaaccgca actcctggaa tcgttagaga tgatattttg gcatgtctat cttactctag
    60901 cgaagttata tcacgagaaa gtttgcttgc aagttaacat tcttgcggat gaaaacgttg
    60961 attttcgaat aattcaagaa ctgagaaatt cagggtatca tgttaaatct gtaatcgaag
    61021 actatcgtgg ttatagtgat tcagaagttc ttaatgttgc taaagaattt aattcaatag
    61081 tcttaacctt agacaaagat tttggtgaat gggtatttgc tcataatgca aatccacttg
    61141 gtattatact attgcgttat catccaaaag attttttaga aattactaaa acacttttaa
    61201 aacttatcaa tcaacacggt tctgatctta tcggaaaatt tgcggtttta acaatttcga
    61261 aagtgagaat cagagaaata catttgtagc aattcaaccc cgtcaattgt aatttatatt
    61321 atgtctcttt aatataatga cacaattgtt ttaaaataat ttgactccta tgacacattc
    61381 gttttatttt gccaaaatca aaataatatg acgagggtgt gaaatgaata tcaataaagc
    61441 cttagataag ccattcgaaa caaagaagct tttggagatc gcagattctc cagtatcggc
    61501 attacaggga ttgagcgaag gcgatgcgga atatctccaa aaagcgttta acataaaaac
    61561 agttcgagat ttagcaaatt taaaatatgt taaatgggct caatccatag ttgccttggc
    61621 ggattcagag cagtaaaaaa cgtatggcaa tacctataaa agtttttgaa aggatctctg
    61681 ctggtttaaa gaaatttcaa ccaatcttaa attcggcgaa aacaagggat gtaaatgaat
    61741 cggatactgt agtcgtgatt acagatatgc tctcggaagt ttttggttat gacaagtact
    61801 cagaaataac aacagaacat gtgatcaaaa aaacattctg tgatttggct atcaagatcg
    61861 atggcaagat taaactcttg atggagatta aggccattgg cttggattta aaagacgatc
    61921 acattaagca ggctgttgat tacggtgcaa acgctggcat agagtgggtt atcctaacca
    61981 atggaatgaa ttggcaaatc tatagaataa cgttttccaa gccaatagat aaggaacttg
    62041 tatatgagat taatttttct aatatcaacc cgaagaacga aaatcatatc gaacctattt
    62101 attatctttg taaagaggcg cttggaaaat cccttcttga cgagtatcat tctcaaaagc
    62161 aagccttaag taaatattat gtaggtcaga tgatattgac tgaaacgatc ttggacgtta
    62221 taaagagaga gttaaaacga ctcactccgg gcgttaagat tgagaatgaa gaaatcgaag
    62281 aagttttaag atccgatatc atcaaaagag atgtattgga aggggataag gctttggacg
    62341 ctaagaaaaa aatacagaag gccgccaaca cctatcttag aagttcttct ccagtaccga
    62401 aaaaagaaaa cgttgcatca acaaataatg agtctcaact tgaaaaggat ctcccagatc
    62461 ccgaaccagc ctcgacttaa ttaattttga aaaacgatta tcaaagaaat tggagcaaat
    62521 cgcctgtgct ttttgcttca atcattttag aatcgaattc acatttatca ggaaaaaatt
    62581 atgaaagaaa tcacgttact aacagatgaa aaaaaggtct ttgaactcga agctgatttt
    62641 tggaatagag ggaataacct aatacaaagg gctcttggaa atacttttag aattatcgca
    62701 aagttttttg gaacaagaat acacggaaaa cttattatta cgaatttaag agctttagag
    62761 gtcaaagaga ctattcaatg gtattgcatt cctacaaaaa gagaagttaa acttttaacg
    62821 aaaaatagca ttaaagaaat tgggtatgaa atggataaag tttgtttagt tttttgtcca
    62881 acttattatt tatattatga ggcacatacg caatcaacta ccatcgccgt tcaaaatgga
    62941 tctgacgaac aaatgttaga tctattggca aagttttata acgttattga gtagaaacaa
    63001 gatcagtgaa ttattctaac aagatgcgtt cactgataaa taaagataat gatcactact
    63061 atagataaaa taagactttc tatttttccg ctaatcattt tacttttgaa tgcaatattt
    63121 ttttatacta tattcatttt tacggataat ctattttaca gattacttac ttgttttgtt
    63181 tgtatttacc ctattctgat ttcggttagg ttatttcgga cgttaccttt aaaagtaaga
    63241 tcggtattaa ttctttttcg aaaaaacaga ttaagtatca aaccggtttc atttgaaaat
    63301 tatatggttg ccccttgtgg acgacaagta gtcaaaatcg ttcttaataa attaaatcga
    63361 actgaacaat atcccatatt aagaaaaaaa tttcctataa gtatttttct taagaaaaga
    63421 ccacgaacac gtatcgttta ctataaagat ggtgaacaaa ttaatctttt gcaaaaataa
    63481 atgaatcgat taacaattat ttctgtagcc gtatctgatt ataatcattt aaaaaaattg
    63541 aatggcccaa cgtccgatat tcaaaaatta aagtttttat tagaacccat ctcaaaaatg
    63601 cctaagaagg atcatagcac atccgagagc aataaaccca tcgaaattaa aatcgtaata
    63661 ttcataacgg actacgagtc ttctaaagtt ttgaagccag gcaaaaagac actcgatttt
    63721 ccatcgtcgt ttgtaacgcc tcaatcctcg accatcttgt gtcggttgtt ttcttttctt
    63781 tctatgcggt gcaatgattt tcgtttcata ctgttgcaaa atgtgttcgt ctaaaccgtc
    63841 gctatcgtat gctttgtcac cgatcattcg ttttggattt tcttctataa aaagattttc
    63901 taatgtttgc tccactaacg tgacttcatg gggcgaagca ttttccgtgc aaaaggcgat
    63961 aggaagacct tggctgtctc cgattgccat gatctttgta cccttcccac gtttggtttt
    64021 ccccactttt ggaccccttt ttttgcagga acaaatgtgc cgtctataaa ggattcttct
    64081 atatctattc ctccgcgttc tttcaaatcg gaggctaaac tacgaatcat attccgcatc
    64141 gttccatttc ggttccattc ttgaaagcga cgatggcatg tttgatatgg aggataacga
    64201 tccggcaatt ccttccactg agctcctgtg cgcaatatcc aaagaattcc atttaagatt
    64261 gaacgagcat ccatacgagg acgacctttt ccatcttcac gaacgttagg ctcaattatc
    64321 agaggctcca atattttcca ttgatcgttg cttaaatcca ttctttcagt gatttttatt
    64381 ttacgattgt gtacagcttt aaaaataaat tgtacttatc atttgttggt ttttgagatg
    64441 ggttctagta gaaaacccgg aaactgcagt ttgcaatgca gaaaattata ttgaaatcat
    64501 aaatccacaa tcaggtgata ttactgatcc ctataaaaaa gagtaccaaa aatatatcga
    64561 tcatatccca ttgtcataat gcaaaactta gaaagggaaa agttaaaatg tttggaaaaa
    64621 cgtaggttga aggaaattgc tctcttgaaa aagggctaca cgtgctacgg agtatcaaaa
    64681 aagcttggag tcagtaaaca atcggtaatg cgttggcgag ataaatatga atcggaagga
    64741 atcgaaggag taaaatggaa tggccaacga ggtcgaccga ccaagttgag catttcagag
    64801 aagaaagaat taaaaagaat catcttgaaa ggtccgataa gtaacggtta tccgaatgaa
    64861 ctttggtcaa cgtatcgcgt atcggaaatc atacgaaaaa aattcggagt aacgtatcat
    64921 caagattatg tgggaactct gttacatcaa ttagggtttt cgtatcaaaa accaaaaaga
    64981 agagcgttgg aaagagatga aaatgcaatt gaaacttaga aaacgaaaac ttggcccggt
    65041 ataaaaaaaa gcagagaatg aagggtttaa ggtcatattt ttagatgaaa gcggaatcag
    65101 ccagaatcca tatacggtaa aaacttggag cttaatcgga aagacaccga tccttcgtca
    65161 caagatgtct tggaaaaagt tatcagtaat cggtgctatt tctcaaaaag attttcattt
    65221 tcagatcata acaggctctg ttaaaagcca ggatcttatt tattttttaa atatacttct
    65281 aaaggaaaat cgcaaaaaga ttttaatagt ttgggataat ctatctgcct ataaaagcaa
    65341 agcaatgaat gaatttttaa aagagaatga gaaaaggctt cgagtggaat ttttgcctcc
    65401 ttatgctccg gaattaaatc cgcaagaata tatctggtgt cgttggaaga aaaactatat
    65461 ggctaatttt tgtccggaga atcttagcca attgattcaa agaactaaat ctactttagg
    65521 aatattgaaa tcaaatacaa tcagtttcga tagttattgg agacaagctg gtatttaggt
    65581 acttattttt tatagggatc agtagtaaac acgggattga tgctcaaatt aacagtattc
    65641 tattttacag ggatcagtaa taacaaccaa atatacctta gtcgctttga tactaaaatt
    65701 ctaaataaaa actgcaggag aaacattaaa tcttttagac aaaactttga tttgtcttac
    65761 atttaattcc cttttaccat ttaaaatttc cgatacaacg ccttggctac cgagttcttt
    65821 catatctttt tgagataacc catgctcttc cattaaagat tttaaaattt caattggatc
    65881 agattcaatc tctataaagt gatcaaattc atatgattca atgatatttc caattgtttc
    65941 cattaatgga gccaacgaat gcttttcgtt gttacctacc tcatcaatta gattatctaa
    66001 tatttctaca agtttcttat attgcttctg agttctcgga tatgaaataa cttctttaat
    66061 ctcagaccat acgtttttta ctttttctaa ttcagctatc atttcacacc ttccattttt
    66121 ctttgttata ttcagaatgg gttagaattt ccctgatgta aactttcttc ctattaaagt
    66181 gaatagcagc aataagccta taattattcc cagatatatt aaaaacgaat aaattttgta
    66241 caatatctgt tgaaggaaag acctttctta aatgaggaaa attatcaaaa tccgttttac
    66301 taaagacttt ataccataat tccaatgaag atctcgattt tggatattgt tcaataaatt
    66361 ctgtaatttt tcgcttactt attacatgca caaaataaat tatatctcat attgagatat
    66421 tttacaagtt tattttttca tcagaagaat tttaagagac tacagttaac gaaagaggct
    66481 aaacgacatt gcgagcgaag cttttagttg gaagtttgcg ccattaccat ggcagttatc
    66541 gcgacggata aagccccgga atcgggccgc taacttggcc ttcgggttta ccaccccagt
    66601 atatcattcc atgaacacga cggacacact cgtcaagatc gtcctgattc gcccagtatt
    66661 ctccgattgt tccgtgttcg ttgtaccgtg aaatattgaa cccttcttca atgtcattgt
    66721 accaaatgac atgttcgcca aagatagcaa cgacccagaa cttggaagct aaaaccgggc
    66781 tagtccgatg ttgccaatgg gcgggataaa caacgatgag ctcccagagg ttcgcgagat
    66841 caccacgtag acgcgattca ccttcgcgga tctttacgaa aagggagtcg atgttgattg
    66901 gtttgaagct catgctgatc ggtgccttgc atcgctatat aatggcgcat aacttgattt
    66961 taacgaattt cgcatagcaa tccatatctt acaagatatg tgaatgtcat ttgtttctat
    67021 ctaatttaaa atacaatgtc ttttaaactc aagaataaat tggtaccggc gggggagggg
    67081 cccgcggcct cgacactgag gcaaatgtgc aaagtagtgc cgccgtactt gcgctatttc
    67141 gtagtgaaga actttggaaa gttagcctca ctcgggagtt tccaagtgtt gcgagcctta
    67201 agatagaaag ggaacgtggc cttccagttc gtccattgct cgttcgtttc gcatccggtt
    67261 ccctttgata catccttacg caggcgggct ttgctggtaa gcaagttgat atcgatgtcc
    67321 gttgcatggc attcatcgac cgcagagaag ccgccgactg tataaccgat aagttcgtag
    67381 cgtcccccgg cgaaactgaa tagtgaaggt ttcataccag cgatcggcag cgccgccgta
    67441 gttggaaacc gttaggactc cactcttgat ctgccgtgga ttgtaaggat cacctaacat
    67501 ccctccgcat tgcgcgcaaa aggcaatctc ctcgacactc aacgccaagc gataatgttg
    67561 atctaaatct gattgtttgc atgatcaaag ttgcggccac agagtttttc cggcgcgtac
    67621 catatgttca ccacaaccag tacaggtcct gtgggagcta ttctttcgcc aaacgctcaa
    67681 gttcgaatgc taagttcatc agttctaggt cagcatcgcg gcaatcagag attgctcttc
    67741 cgaaaccgat tgccacccct ggattaccat tctgcatacc gtcaatcact ctatcgaaca
    67801 gttccttggc cttacttttg actttcttct gctcaagaat attcgcaatt tcagcgattc
    67861 ggttccaatt cattttgtag tctcggagga aggcggcgcg tgccgtagcc cataatttaa
    67921 aatactaata acttaatatt atctaaaact tctttcaaag aaactttatt tattgattct
    67981 ataaattcag cttcacgaat agtccagtct aagtttttca cttgatcaga aagaattaca
    68041 ccatcaattt tcttcaattt aattgttacc tcgaatggat aacctttaat cttactagta
    68101 atcggacaga aaattgctaa tccagttttc gaattatatt ctttaggtga caaaactaaa
    68161 gctggtctac gacctttttg ttcatgacct gcttgcgggg taaagttcag ccaaactata
    68221 tctccttttt caggagtata ttttctactc tttaccaagc ttctttacct attgagttac
    68281 cagttgatat ttcagagtga agattttgtt tcgtaatttt agaaagtttt tcttctaatg
    68341 aagctttttt cattggatat attacaatct tattcccttc atattgtaat tcaacgtggc
    68401 ttccgtcatt taactctaat tccgttgcca ttgcttttgg aattctaatt cctaagctat
    68461 taccccattt ttgaataatt gattccataa attccctata tatacattgt atatacttct
    68521 gagaatttgt cagcaatttt ttagaatcaa atttaatgat ttagaaatga gtttcttcta
    68581 ttaaaattta tagataagtt ccctgctttt tctataaatt ttagggcaat tgcaactaac
    68641 gaaataggct tctcgacgtt gcgtctccga agcgcctgtg cgcgaaggag ttggagcgag
    68701 acttgagtga gcattagcga acgtcttgca agtcgaagct acaaagtaat gtgccgaagg
    68761 ccaagcgaga gttgcggagc aatctcgaag cgccgcgaga agccgcagtt aggcgatggc
    68821 cagtctttta attatttgaa atttttgaaa atcctaataa gagaacaaat ggcactatgg
    68881 gtaatagaaa ataattgacc catggaaaaa atataatggg aataaaataa aagattccgc
    68941 caacaacgac taaatacatg atagagccga taatcgtatc cttcttatct tcttctgtcg
    69001 aaaaaatacc gtaaaaaagc ataataatcc cgaaaaatgc tccggacatg aatttccaaa
    69061 atccctccca accaagttct ggaattccaa tacttgtatt taagctgaat tttttccttg
    69121 gctgatattc atttaattca gcaattagat tctttcttaa taatgacaaa ttttcatccg
    69181 ctccaatttt ttgagaatcg ctctcgaatg ctgacatgcc cccattttta gtaccagcgt
    69241 aatgtgtgaa aatcctctta agcagagcgt cttaaatatt cctccggagt taatcccccg
    69301 agtgagctat gtggcctttc tgaattgtag aagattctcc actcttcgat gaggcgccgg
    69361 gcttcttcga tatctttaaa ccaattttca tttaaacatt cgtttcgcat ttttccgtta
    69421 aagctctcga tgaaggcatt ttcagtaggc ttgcccggtg tgataaaatg aatatcgact
    69481 cttttttcga aagcccatcg taaaaatgtt tttgatgtga attcgggacc attatccaca
    69541 acaatttgtt ttggtagact acggacttcg gatacttcat tcaaaatcct tactaatctt
    69601 tctgaagtaa ttgagaattc cgccttcgtt acgactgcga atcgaccgaa gtcatcgata
    69661 atattcaaaa ttctgaatct tcttcccgaa tagagcgaat ccgacatgaa atccattgac
    69721 catctttcct ccgatttctt aggaacaatc tttggaacag taggcaatga cagcctcttt
    69781 cgttttcgct tgattcggta ttttaagccc aattcggaat acaggcgata gattcgttta
    69841 tgatttacat gctctccttg acgaatgaaa gaatggatct gcctatatcc cgctcttcta
    69901 tgtttatacg ctaaagaacg aattcgatcc tttaattcct tgtttttgtc ttgaagtccg
    69961 caacgatacc gaaagacggt tctggaaatt tgcaagagac gacaggattt tcgttctcca
    70021 agtttcgttt tgatcaacat aactgcctct cgtttctgct cgcggctcac cacttttttt
    70081 cgagtaacat cttgatcgct tcattttcta aagctaattc tgcatatagt ttctttagct
    70141 tactgttctc ttcctctaaa gtcttcattc gcttcagatc gctcagttct aaacctccgt
    70201 atttcgaacg ccaacggtaa aaagtatttc cgctgattcc atacttacga caaacatcag
    70261 aggtcgatgc ccctgattcc gattccttca atatcttgtg aatttgatct tcactgaaac
    70321 gtttcttcat attttcctcc aaaattatat gcttttcaga ggatttcaaa cattctaatt
    70381 ggttctaaat tcgggggcta ggtcaatgcg gctttaattc tccatcttct tttcataggg
    70441 cttgtattaa atttacaggg aaatctccgc gtgaacttag aaagcatatc cggttgaacc
    70501 ctaacaaaga cgtagatgct taaaatataa agttctcatt cgaaaacggg ctctcggctc
    70561 cggtcaatac attgaaagat acgatcgaaa taattaatat cactctcatt cccaatttat
    70621 tgaccacgcc tccatcccat gccgcagcga tctgtagaga actgtttcac tgagctttct
    70681 ccgtgggaga tttgtttaac aaaattacgt cttttaaact aggataattc atctgatcta
    70741 atatatctat aatattcgac ttcatggcta acacctatct cctttaataa ggctatatag
    70801 atttccactc cttcacgatc ccaatgcgct tcatccatct ttgtagaaaa ctttgattct
    70861 gtcggattat cccggttata tgtggactga aaaatcttat cccattgctc aatccgtttc
    70921 ttaagtgaaa tcgaaatcgg taataacatc acatcaatat tctttgttcc actctcatta
    70981 tactcccaaa caggagagca ttcatattca ggtgatactt taaatttcat cagttactta
    71041 cgaaattcgc ccctacaaca ttattgccga cagtaaccgc taatttatac ttagaaccgg
    71101 tctcaaaact acctattaaa aaagttaaaa acaatgattg agcttgcaag ataaagagaa
    71161 gccagatagt tttctgcttt tctttcccag cgaatcaaaa tagctctgaa tcgattatgc
    71221 caactatttg ttctttcaac gacccaacgt ttaggttttc ctttgtattt accaatgaga
    71281 ggtttttcac cttttttccg aatatgaggt cgaatgtttc ttcttttgat caatgcttct
    71341 atatctttga agtcataacc tttatctaaa caaaggtgtt ttggtttttt tctttttctt
    71401 ccggaaaaaa ccaagatgga attcaatgta tcttttacat tgcgtttatc atgaacgttc
    71461 gctccactca acgtaattgc caatggaatt ccgtttccat ccgtaagaat atgccgttta
    71521 actcccaatt tggcacggtc tgtaggattt ttcccggtta agttccccct ttgggagcct
    71581 tgaccattgc ggaatccatc gaagcccaat cccaagctat cttattcttc acatcataat
    71641 attttaaaat agatttataa atctttttga atactcccgc tcgttcccat tcttgaaatc
    71701 ttctgtgaca agtttgaccc gatccaaagt cattcggaat tgcacgccac tgacagcctg
    71761 ttttcattcg atagatgata cctgccatta cgactcttgt tggaacgcga ttgcgaccac
    71821 ctttcggctt tgacttctct tttgggatca aaggggctat ttgtttccaa agtccctcgg
    71881 gaatctctga ataatatttg tccatttcac aattatagta ttacactctc aaagtacaag
    71941 gagttttgag accggttctt agttccttat aaagtgtcca aaattctgcg tctaaaccgg
    72001 gatttgtgtt aaaattggtg ctactccttt atgtagaaaa tcagtaatac attgtagggc
    72061 actaatataa actataaata ttcttccaac ctaagattct caatacccaa ttcttgtaac
    72121 gatatcccaa aagaatcagc ctgggacttt attagatcta acgtttcgta aattcccatt
    72181 ctaacacctt tttcaaattg atcatttcct atttgattcg tttttgagtg ttttaatttt
    72241 tcttttaata aaacaaccaa atcttgaagg aacaatttat atgtatccat tatcgcgacc
    72301 ttattattca cgttagaata tctatttgtt catgtgctct ttgtatatcc ccaggccatt
    72361 taatatttaa gagatgttgt tacgatttca cttttgacga acttaagttt cttcagtatc
    72421 agcaattttg tataaatgac gttctttact catctctaca taatagaata tctaaaattc
    72481 tgcgtcgaaa cataggattt gtgctcaaat taacggtact ctattttata gggatcagta
    72541 gcaaatcccg aacggagcga ggagacgaag ttagacggcg tttttaatca cttaatggca
    72601 accttcgctt ttccagaact catttgaatt ttttatttat aaagcttttt ctaattgaat
    72661 attttaagaa aatcagtttc atttataata atatttgttt gattgagatt atcggaccat
    72721 ttatcaattt tggatgtatc tgaattattt gacttatatg aatttatttc attattaaaa
    72781 tattctatgt tttcttgtaa tttgctaaaa gacaatagct tataaagtat cggggcatat
    72841 cctatttgtt tttcccattc tttaattatt atgggcgcac cagattggaa accacttgtc
    72901 gtttctatga gcttgatgtt tgtatgttta aatatattac ctaaccctgg aaaatgttct
    72961 ataacgcttt taggggccat caagcactta ggaagaccat gaaatttata gcccttttta
    73021 attttccaag cgttcaataa aaacttttct atcgaaaaat gctgatccgt tgaatgtatt
    73081 tcgccataag atgcaccgct gaaatgatct tttataatgc aatgaattaa atgacgttta
    73141 gtcgattttg agtaattttt aagagttaaa tcaaaagatt tcttttgata tttaatttcc
    73201 tcattcttta ataaataaag atgtttggat attgatacaa ctaattgatg aacatggtta
    73261 gaaaagtctg atacgtaatg atatagcata gttacctttt attcaatcaa cccaaactta
    73321 acaagaaaac ccatcataaa caggcaactt cccataatgt agatttggtc tcattagtga
    73381 acatttgttc atttgaatgt atctatgctt acgtctaatg aattggcata acgtttcctc
    73441 aatttgcgag ttggtattat tgtaatcaaa attctcaaat gaacatcgct ggagatgttt
    73501 taaaaagttt cgcaagtttt tttgcgagat cttttcctat ggggcgtttc ccagattcat
    73561 attcagaaat atgggaacgt cctatgcctc caagtttctg gcccagttcg gattgagacc
    73621 aacccgccat ctcacggtag gttttcatgt gtgacccggg agttgcaaga tgcccatatt
    73681 ttttccagaa ttcgctttct cggaatggaa ctgaaacatc atcctcatcc tgaacctcta
    73741 cacgtttccc gaattcctcc ctaattgctc cgagcaattt ctcagaaact ttccccttaa
    73801 tcctcaaatc aatacggggc gttttcacga ctaccaacat agtacacctc tatttcaatc
    73861 gatccacttt tattttccca gcatgccacc caatgatagg agagatggca gtggtatttc
    73921 ccctttccta atggagaaaa atttgaccag tttttccgaa taggcccaag gttttctaat
    73981 tcgagaagta gcgtcctata tcgggcgctc tctaatttgg gcattctcat tgcatttttt
    74041 gttgccttgg atttttctcg aactgaaaaa ctcattaaat caaatgttcc caaatttggg
    74101 aacattgtca aataaaaaat accgcaagcg gctaaaagta ggcctaaaca aatgaatggt
    74161 ataagttaag gcttaacttt cttccactcc tcgtttttcc aatacgacat tggcgcaatc
    74221 tcagagagtt tccgttctat tttttggcat tcgcttttcg ctgcgttttc cgcctgtttg
    74281 tatttttccc atttgatata gagtcgaatc ccggccttcc ggtcctcctc attgatgccg
    74341 gcgcttgaga attttttctt attttggaat tctacagagt actgtttgag tgtcgataga
    74401 tggattccag tcagttggtg aatcgtcttt actgatccct ataaaaatgg tacctaaata
    74461 ccagcttgtc tccaataact atcgaaactg attgtatttg atttcaatat tcctaaagta
    74521 gatttagttc tttgaatcaa ttggctaaga ttctccggac aaaaattagc catatagttt
    74581 ttctcccaac gacaccagat atattcttgc ggatttaatt ccggagcata aggaggcaaa
    74641 aattccactc gaagcctttt ctcattctct tttaaaaatt cattcattgc tttgctttta
    74701 tgggcagata gattatccca gactattaaa atttttttgc gattttcctt tagaagtatc
    74761 tttaaaaaat aaataagatc ccggctttta acagagcctc ttatgatctg gaagtaaaaa
    74821 tcttttttag aaatagcgcc tattactgat aactttttcc aagacatctt gtgacgaagg
    74881 atcggtgtct ttccgattaa gctccaagtt tttaccgtat atggattctg gctgattccg
    74941 ctttcatcta aaaatatgac cttaaaccct tcattctctg ctttttttta taccgggcca
    75001 agttttcgtt ttccaagttt caattgcatt ttcatctctt tccaacgctc ttctttttgg
    75061 tttttgatac gaaaacccta attgatgcaa gagagttccc acataatctt gatgatacgt
    75121 tactccgaat ttttttcgta tgatttccaa tacgcgatac gttgaccaaa gttcattcgg
    75181 ataaccgtta cttatcggac ctttcaagat gattcttttt aattctttct tctctgaaat
    75241 gctcaacttg gtcggtcgac ctcgttggcc attccatttt actccttcga ttccttccga
    75301 ttcatattta tctcgccaac gcattaccga ttgcttactg actccaagct ctttgcttac
    75361 tctataacat gtatagccct tctcaagtaa acgaattccc ttcaacctac gcttttccaa
    75421 acgttttaac ttttcccttt ctaatctttg cattatgaca atgggatatg atcgatatat
    75481 ttttggtact cttttttgta gggatcagta accgatcgtc cgcaaaagat cgggagccca
    75541 cggatgagcg actcggaaag agatttctgg ggtcttttca ttggtgtgtt atccgaacag
    75601 gcttaagaag tggaaaactt tacggagttt cttaccttta gttttctgag tagtttatcc
    75661 ttcaggacct tattccccac taagtatcta gaacccatct caaaaaccaa catctgataa
    75721 gtacgaatcg atatttaagt tgtacttaaa gagggaatac aatctattga aagtatggaa
    75781 ttgacaaatg cccagtgaga tatcttagag ccgctcatga ttgagcctaa cccgcgtgaa
    75841 gacggcaaag gtcgtccgcg tagcgatgct cgtacaatct taaacggaat actttggata
    75901 ctacgaacag gcgcacaatg gaaagatcta ccggatcgtt atccgtccta tcaaacgtgt
    75961 catcgtcgtt ttcaagaatg gaaccgaaat ggaacgatgc gaaatataat ccgcagtttg
    76021 gctaatgatc ttagggaacg cggggaaata gaaacagaag aatcgtttat agacggcaca
    76081 tttgttcctg caaaaaaagg ggcccaaaag tcgggaaaac aaagcgtggg aagggtacaa
    76141 agatcatggc aattggagac agccacggtc ttcctatcgc cttttgcaca gaaaatgctt
    76201 caccccatga agtcacgtta gtggaacgaa cactcgaaaa tcttttcata gaagagaatc
    76261 cgaaacggat gatcggtgat aaagcatatg atagtgacaa cttagacgaa tccatttcgc
    76321 gtaattacgg gacaaaagtt attgcaccac atagaaagaa tagaaggcaa ccaacacaag
    76381 atggtcgcga attaagacgt tacaagcgac gatggaagat tgagcgactt tttgcttggc
    76441 ttcaaaactt tagaagactc gttgttcgtt atgaatatta tgattttaat ttcgatggtt
    76501 ttattgctct cgggtgtgct ttgatccttc ttaggtattt ttgagatggg ttctagcgtc
    76561 gcaggatcga caggcgatca gaggctgtgc tccatcagag atatcgattt cgaggaaagt
    76621 cccacaggaa gggcatctgt ttgcaaagta aatgtaggcg aaatcatcct tgcgaaagcc
    76681 gcttggaagc aggaatttta gtagggtgta ggggaaatgc atttgtgctt attctgtcgt
    76741 tcccttatgg ataacggcgc agtggaaatc ttgttcccga acggagcgag aagacgaagt
    76801 taggcgctgg gtcgcgttta tacttttaac aagttttgta aaaatttccc tttcaatgtt
    76861 ttataaatag aaaaatcaga atcaatacta ataattcgtt caatcccttc tctttctgca
    76921 atacacatta aggatgcatc agctaaatcc ataggtaagt cggaatattt tctcattcgg
    76981 gtttttatat atcgaaggtc ttctaattgt atatctagga tttggatact tcctcgttca
    77041 atccattcca aaaagtcaga ttgagcttct acggaaaatg caagcaagta aacaacttca
    77101 gtaactactg gccacgatga aaatagtgag cctttataag acttaataaa tttataagta
    77161 gatttatgaa atttatcgtt agtattaaat aaagcaatga tcggaccgga atcaattaaa
    77221 gctacgtttt gcatttttac ccttaactga ttgatgaaga tatttctttc gattttgagc
    77281 taaatcggaa acgtcagaag catgcttccc aaataaatcc tttcctaatt caaatggagt
    77341 tttcattttc ccatgatttt taatgtattc caagatagaa tctttaacta tttctgaacg
    77401 acttttgcct tcagatttgg caaaggaatc taattttctt tctaattctg gcggcaaacg
    77461 caaacttatc atagttcatt tgtatcacag attagtatta cagtcaagga acttatttta
    77521 accaaaaata ctttatctca acgcaatttg cgaccttgcg cttaacgata taggcttccc
    77581 gacgttcgcg gttctgaagc acgcctaagc gtgcgaaagt gaatgtacgg agcgagaaga
    77641 cgaagttagg cgatcgtcga gcgttaacga gaaattgaac tgtcctttaa ccatactgct
    77701 aatgcatctt catttaaaga tccatcggcg acgcgaagca ttactgaaac tacctcttct
    77761 tctgctactt ctattttgta accattcaat cccaaaaata catacatcaa ttggaaagat
    77821 atccgcttat tgccatctat aaatggatga ttttttgcaa cgcctaaacc taatgaggca
    77881 gttaattcaa aaatcgtcgc ttttgaatcg taagaccatt tatttttagg tctatcaagt
    77941 gcagattcaa gaagaccttc gtctctagcc acctgcaaac cgccatgttg ttttatctga
    78001 tccaaatgaa ttgcctcagc aattttctta cttatccatt ttggctcttt cttcatttag
    78061 ctaattcttt catagcattt cgatacttct tagcaccttc ctgataaata tccattgctg
    78121 tttcaaaatc aggatcatat ggagaaagta aaataccgtc ttctgtttct aaaagaaaca
    78181 cggtatcacc ttcgtgaaaa ttatattttt ctaaaagaac ctttggtatt gttgcacccg
    78241 atgaattacc gattgctcga attgtcgttt tttttaccgc aggattatcc atagttataa
    78301 cataagtaat aaccattaat tatgcaagca ttttttaaac aaaatctttt caaagagttt
    78361 aaacttcaat taacggaaca aactcagctg tactgataaa caattaggaa ttcaaaattt
    78421 tgagctgact taatctgaaa atcagctgag taagaattga acattagctc gatgtcgcat
    78481 aacgaagtag gcttctcgac gttcgcagtt ctggagcacg cctaagcgtg cgaaagaatt
    78541 ggcgtgaggc ttgagcgccc ttaggcgcgt cccgcaagcc gagtgacaaa gcgaatgtgc
    78601 cgaaggccaa gcgagagttg cgaagggcag tgttcaggct gacagttaaa acacttgggc
    78661 ttttaatcaa cccgttcttg ggagtgtttg aatactatca agtttaagct ttaatttttc
    78721 tttctgtttt cttatctcaa gatcattctg taaatttatc caaaacttat ctgacatccc
    78781 aaagaacttc gctaacctca acgacatgtc tacggtaact ttacgcttat tatgaagaat
    78841 ctccaaaata gtggaggttg atacgtgtaa ttcttttgct aaacgatacg gggtaatttc
    78901 taaggggtcc agaaattctt ctctcaatat ttgagaaact gtcggcatag gaattctttt
    78961 agaacccatc tcaaaaatgc ctaagaagga tcatagcaca tccgagagca ataaacccat
    79021 cgaaattaaa atcgtaatat tcataacgga ctacgagtct tctaaagttt tgaagccagg
    79081 caaaaagacg ctcgattttc catcgtcgtt tgtaacgcct caatcctcga ccatcttgtg
    79141 tcggttgttt tcttttcttt ctatgcggtg caatgatttt cgtttcatac tgttgcaaaa
    79201 tgtgttcgtc taaaccgtcg ctatcgtatg ctttgtcacc gatcattcgt tttggatttt
    79261 cttctataaa aagattttct aatgtttgct ccactaacgt gacttcatgg ggcgaagcat
    79321 tttccgtgca aaaggcgata ggaagacctt ggctgtctcc gattgccatg atctttgtac
    79381 ccttcccacg tttggttttc cccacttttg gacccctttt tttgcaggaa caaatgtgcc
    79441 gtctataaag gattcttcta tatctattcc tccgcgttct ttcaaatcgg aggctaaact
    79501 acgaatcata ttccgcatcg ttccatttcg gttccattct tgaaagcgac gatggcatgt
    79561 ttgatatgga ggataacgat ccggcaattc cttccactga gctcctgtgc gcaatatcca
    79621 aagaattcca tttaagattg aacgagcatc catacgagga cgaccttttc catcttcacg
    79681 aacgttaggc tcaattatca gaggctccaa tattttccat tgatcgttgc ttaaatccat
    79741 tctttcagtg atttttattt tacgattgtg tacagcttta aaaataaatt gtacttatca
    79801 tttgttggtt tttgagatgg gttctagtct tcataattgc ctgctcaatg ataatctact
    79861 atggaagctt caaaacaatt tccgtctgaa aatctaaata ctattccctt caatctaggc
    79921 tttttcaaac gttttaactt ttacctttct aagttttgca ttatgacaat gggatatgat
    79981 tgttatattt ttggtactct tcttttttat agggatgagt aatcctgatg aacgattagc
    80041 ctctcattag ataattctaa ctaattgcta ttatcaaact cttccgcaat tgtcggcaaa
    80101 aagtgatcaa atagcgagaa tagctcctta ttctttatgt tcccagttgt tactagcaat
    80161 agcttacctg gtttctttct tatcagataa gagtctttcg tgattaagat taaatcattc
    80221 gaatcacaat atgaaattat atcagaatca ggcgttttat tccctaacgg aaggtgttca
    80281 gtgtggaata cttcaaaatt tctttcctta aatagattaa ccaaactata aggaagttgg
    80341 gcatcaatat aaaacttcat gcagaagttt tatatatcga tttaattttc actagatttg
    80401 aagcatattc gagacatact aagatatctt ctttttcaat agatgggtaa tcggtgataa
    80461 tttcatcttc gctcgtccca gaagataaga gatcaagaat taactcaacg gtatatctct
    80521 ggtttcgaat agtcggtttt ccatggcata cttcagagtt taacgtaatc cgatttaata
    80581 aatttgaatt cacaaatcaa ctgtatgtat ttagtattga ttgtcaaaca ctaatcgttt
    80641 gcggctcctc cgtaaagatc atgggtaaag ctccaaaccg cccaaatgaa agaggataga
    80701 aagaattgtc gcgaggctta gacgccttca agttcaagct atgttcttac gagagcgaac
    80761 cttgacttct aaatctaatg cgtgacacac tttcaaaaaa gttgcgagat tgcaatttac
    80821 gccgttttca attttcgaaa gttgttgttg aattacatga gcaagctttg caagctccga
    80881 ctgagaaaga cctttctttt ctcgtaaatc atgtaattct aaagataagt taattagttc
    80941 cttttcctct tggaactttt ctttgaattt ctcgttttta ctgatcccta caaaaaagag
    81001 taccaaaaat atatcgatca tatcccattg tcataatgca aagattagaa agggaaaagt
    81061 taaaacgttt ggaaaagcgt aggttgaagg gaattcgttt acttgagaag ggctatacat
    81121 gttatagagt aagcaaagag cttggagtca gtaagcaatc ggtaatgcgt tggcgagata
    81181 aatatgaatc ggaaggaatc gaaggagtaa aatggaatgg ccaacgaggt cgaccgacca
    81241 agttgagcat ttcagagaag aaagaattaa aaagaatcat cttgaaaggt ccgataagta
    81301 acggttatcc gaatgaactt tggtcaacgt atcgcgtatt ggaaatcata cgaaaaaaat
    81361 tcggagtaac gtatcatcaa gattatgtgg gaactctctt gcatcaatta gggttttcgt
    81421 atcaaaaacc aaaaagaaga gcgttggaaa gagatgaaaa tgcaattgaa acttggaaaa
    81481 cgaaaacttg gcccggtata aaaaaaagca gagaatgaag ggtttaaggt catattttta
    81541 gatgaaagcg gaatcagcca gaatccatat acggtaaaaa cttggagctt aatcggaaag
    81601 acaccgatcc ttcgtcacaa gatgtcttgg aaaaagttat cagtaatagg cgctatttct
    81661 aaaaaagatt tttacttcca gatcataaga ggctctgtta aaagccggga tcttatttat
    81721 tttttaaaga tacttctaaa ggaaaatcgc aaaaaaattt taatagtctg ggataatcta
    81781 tctgcccata aaagcaaagc aatgaatgaa tttttaaaag agaatgagaa aaggcttcga
    81841 gtggaatttt tgcctcctta tgctccggaa ttaaatccgc aagaatatat ctggtgtcgt
    81901 tggaagaaaa actatatggc taatttttgt ccggagaatc ttagccaatt gattcaaaga
    81961 actaaatcta ctttaggaat attgaaatca gataccttca gtttcgatag ttattggaga
    82021 caagctggta tttaggtacc atttttatag ggatcagtaa tataaaaatt tcaaatctaa
    82081 aacgcataaa atttctcact ctaaatccac aaattgcgcg tatatccatc cattcatttt
    82141 gtgtatatcg ccataacaat ttatgttcgt ttcaacgtaa taccaaggac tgttccaatt
    82201 ttcaatttta ctaattttct cagtctttcc aatgactctg attttaaacc cttttggcaa
    82261 tcgaacttgt ttaggaaatt ttgatatgtc ttctaaacat tcttcgggag caaggctgtt
    82321 aaaaggaatt tctttagaat taagttccgg ctttgaacga aaaaaagaat caaaattaac
    82381 ttttccaagt ttatttccca tcgtcagaat tttttcactt tcaatggaaa ttagggttcc
    82441 tacaggttta atcgattttt gattataaat ccttaccggt ttttcagata gaattgaccg
    82501 cgaacattcg atgtattgtt gtggtaagta gtcgttttct tcatatccaa atgtacaatt
    82561 aaattcatgt tcaaaatttt cttctccata ggtttcttta aattgaagat tgagtattcc
    82621 atttttaacg gaataaaccc cttttccgtt acgaataggt tcggattctt catgataaga
    82681 aatactattt tcagagagaa attttacatt aattccattc gggctatccc attgatctat
    82741 acttactagt atttgattct tttccaaatc tgtaacgggc caattaaagt ctattacaga
    82801 attagaatct ttcttacaag atcctaagac taaaatgata atgtaaaata cggaaaaaat
    82861 tattctggtc atctttgagt ccaactgatg ttaaatgatt agaattttag catcgaggta
    82921 ttcagcttcg cttcaagttt aattattgat aaaaagtatt tttatcaata acaaataatg
    82981 gttgtattta attttatacc aaaatagtta acttatatga ttcgtagcat ttatcgttat
    83041 ttctcatacc gctcgttttc gttctatttc agaggcggaa caaaagaaac tcattgggaa
    83101 ttcataaaga tccgacctac aaaagcaaaa gtgcaaaaag attatagggt taggcactaa
    83161 ggtcgtatga aatttgtaaa tatagtcacc tcactattct taattatgat ctccataaat
    83221 tgtaagtatg ctttcgaaga acgaggatac gtaattgcta atagcggact ttcgtttagg
    83281 cagtctccaa aagctgattc tcttcgactt aatattattc ccagagacga atttttctta
    83341 attcttgata aggaaggtcc agaggatacg attgaaggaa ctacaaagcg ttggtggaaa
    83401 gtaaattata acgatcaaat aggttggata tttagcggtt ttgccgccat ttatgatcca
    83461 agcttttatg atgtgaagaa atctttatat aaaggggatc ttagtataaa agttgaattt
    83521 tataatgagt tgaaaacatt cttttcaaaa aaggcggaga atcactgcca attgaatttc
    83581 gtatcgaatg attttccaag tggtgatggc gatgagacat ttgatgaggt ttatacaatt
    83641 gaaattaata caaaaatcga ttcaatggtt gttttaagta aatataattc ttttagcgta
    83701 agaataacca atttagaaca ttataaagat gaaattgtaa tctcgtatgt aaatagcgat
    83761 caacgcgtcg gtaattctat atcaacaata gcgtgggtct tagataaaga taagaaaaca
    83821 ttctttaatc gagaacaact tggtaaagga acatggtgga ccaatcttat ttatcgacct
    83881 aatgatgaaa aaagttatat ttgcaactca catttaaaat cttggctata tccgtttctc
    83941 caataaattc acagcatcta actgcaactc tcgtgtggcc ttcgacatat ttcacgttgt
    84001 tattcctctt gccgaacagg actcatgtca agtgtaacag ttagaagttg atcttacact
    84061 cctaaaataa ataacgtgag ttcggtataa caaatgcgaa agcgattgta gtggaaattc
    84121 cgaaggaatt gaaacgaaaa gcgcggtcgc gagcgattcg cccagatttt cttaggccga
    84181 actcacgtta aataagtaga aacagatgac aacagcacaa aagataatca aaaacaaggt
    84241 tggtcttttg atgttagcag agactaagga tttggatcag tggatcgatt cgtataacaa
    84301 cgaacacatc aaggcaagta ttgttttggg aaaactcaga tgcagacttt ccttgacacg
    84361 aaggaattag ctaagaataa gtatctcgac aacttacagt tttcctaaac aacatcaacg
    84421 gagtgtaaga tcttatcttg gctatcacac ttaaatacag aagtgtttta tacatcttta
    84481 attttccatt tacaattcgt gaattgaatc ataaaagacc gtggtctttt aactcttgct
    84541 cggtaagtcc ggttatccga agaactacat ttaattcgaa tccttctttg aacatttttt
    84601 tggcatcttc gattttacct tcgattttac cttcttttct taatttctcg gctgttgtca
    84661 taatcaaatc ctcgtattcc ctattaaacc tagaataact gagtaaactt gtgatttcag
    84721 ttggtttaag ttctcttaca ttaaatatat acaaaaacag tttttggaaa atttcaaccc
    84781 ttttcgattc gttttttaga cttgttaaga gttcaaatat ttctcctaaa tgaactaaaa
    84841 atgaagcatc accttcccat attttttgaa ccactcctaa aatgactctt agagttatac
    84901 tctctaatcg gtttagatcc acttttgaca aatcaaataa ttctaattca aaatcaggaa
    84961 tgtatttctt aaatacttcc tcctcttttt gggagagtat aaatctatct tgaaaactat
    85021 ttcctaaagt ccaagacctt tcaccgtgat agaatacaaa tggaatcacg actgaatatc
    85081 ttttatccgt cttaaactga gatttgtaga ttgcggatat atatcctaac agttggctaa
    85141 agactgcttc atccaaataa cttttatgtt caaataataa atagacgttt gcttttttcc
    85201 cggatttcag tggaatctga aaaagtagat cggtttgttc ttcttttaaa ttttcagaga
    85261 taaaactaga ttgtgtaagt tctaaacgtt ctaagtccaa aagttcgatt actttttcgg
    85321 gcaaactatt tttaaaaaag gaaatcgcat cctctttatc ctgtagagtt tcccggatta
    85381 aacggtcatg tgggtttgtc atatcagaca tgtaatttta aataatggaa attacttcta
    85441 tttgtaaaga ttcattttct tttttatgaa ttagttcttt gatttaatcc agtgtggtct
    85501 agtcacgaaa aagtgtacac cttttttgcc aagaatagag gtaaaaggtg agaatgaaag
    85561 gaagaagaaa atattcccct gagtttcgtg aacaagcggt aaaccgaacg ttaatcggat
    85621 cgtttacaat aaaagaagta gcgaattcat taggagttag ttactttata ttgagacaat
    85681 ggagggcgga acacttgaaa aagaaggaag cagagctacc gcttacagat aaacaactga
    85741 aggaaagcga agaattgaaa cggcttcgta aagagaatgt gagattaaag gatgagaatg
    85801 cgattttaaa aaagtttgcc accatgcttt ctcgcgaaca gaatcccgat tgaagttcat
    85861 ggaatcgaat tgcttagagc atacgataga gagcatggca agagttttag gtgtttctcg
    85921 atcaggatat taaaaatatt taaagcgtaa taaggctgag gtagatatct ctgaacttac
    85981 gaactttctg caagagaagt ggctcaagag tcgcaagaat tacggtttta aacgcctctt
    86041 tcaggaagtg aaaaattcga atcttcccta tggagcgagg aaggttcgaa aagcgatgaa
    86101 actttgtaaa atcagcggaa aacagagcaa acggtttata cctttgacaa cggattcaaa
    86161 acatggcggt agaaccgctc ccgatttggt tcaaagaaaa tttcatccga agattcaaaa
    86221 ccgtatctgg gtgtccgacg ttacattcat tcggaccgca tttggttgga gttatctttg
    86281 tgtgattctg gatttgtatt cacgcaaggc agtgggttgg tctctttcca atcgcaatga
    86341 ttcccggttg gtgtgtgata cggtatcaaa agcggttttg tcaagaaacc ctcggaaagg
    86401 attgatcttt cattcggatc gtggttctaa tttctgttct aaagaaacac gcagactact
    86461 gattgccaac ggtataagga gaagcaacag cagaaaagga aattgttggg acaacgcagt
    86521 ggctgagtct ttctttagtt ctctaaagag agaaatcgaa ttcaatacat tctttaatat
    86581 tgaagaagcc gagcgctttt tattcgattt tatcgaagtg tattacaaca gatccagatc
    86641 tcattctaca ttaggttata tgagcccgga agaatttgag agaaatatcg cttaaaagac
    86701 tgtccacttt tatgtgacta ccttagtatg cggttttacc atacggaaga tccgaaaaaa
    86761 tcaaatgaac cgatttgtct ttaattttag gaagaacttt aaaacaatca atttaccttt
    86821 caattccttc cgtgctaaag cgaatctata ataagctgtc tctgagcatg aagatatatt
    86881 tggctgaatt gggaaggccc gctttgttcg atgtgctaac ggatctattt gcgccagcgc
    86941 cttccgaatc catcgatagt gtcgccgagc aggagcgatt ttataaggct tgtgggcgga
    87001 tttctttcgt tcctaaaaag gcgccgtgac cttcacatcc atgcagcgat aagtaggtac
    87061 gaaacggaga aataagattg acaaacatac aatctttgta tataataata acttatgaat
    87121 caaactgtta atatctcctt cgaaaaggca cttttaaaag aaattgataa aattgcaaaa
    87181 agagaacaca ggtctcgatc agaattgatt cgtgaagctg cgcgtgcata tattgagaaa
    87241 agaactagat ggcaagctat ctttgatttc acttcaaaag ctattgatca aagggccttt
    87301 tctgaaaagg acgtttttaa tgaaattaaa tccgttagaa ataaaagaag cgcttcttac
    87361 tgatctcttg taaaatagaa tacctttaat ttgagtataa atccgcgttt agacactcta
    87421 ttatatagag atgagtaatg ttgaaggcat tattagatac taatatttac atctctgcta
    87481 ttttatttaa aggaaaacct aggctcgttt tccaagattt aattgatgag gtttttacgg
    87541 gatatatttc gaaagaaata ttagatgaaa tagaatccac tctttctaag ccaaaattta
    87601 agttagataa taatttcatt cagattgtct tatccgaaat cagagatatt acaacatttg
    87661 ttaaaaataa acctattcaa gattatttag agttaagaga tagagatgat taccacattt
    87721 tggaatctgc ttttgcagct gaagtggatt acttaataac tggagataaa gatttattga
    87781 ctctccagaa aattaagaat tttagcatcg tcactcccga tgaatatcta agtcttaaaa
    87841 aaagacgcga aatttaattc agcgtcggcc cctacaagaa gttttgggac agttctaagt
    87901 ttttacgacg tcccgtgaac tgaagcggct agcaagtcta aacgcccttg ttctttaaat
    87961 ggatgacagt ttccgcatct agtgccttgg caaggcgatt aataaaagaa agagataaat
    88021 tactataatt cccagattca attcttgcaa ttgcaggttg ggaagtgcca attttttccg
    88081 ctaaatcttt ctgagttaag tttctctttt ttctaagttt aattatctct ttagcaagag
    88141 taaattcatt agaaagggca tcatactctt tcttaaaatc ttcctttttt agttctttat
    88201 tcaaaagtga attaaaatct ttagttttaa gtttcatacc tactctcctt tataagtttt
    88261 cattaattta aacgctcgaa ctaattcatc tttatcagtt ttttgttctt tcttcacgaa
    88321 accagaagtt attataacaa cccgctcctt ttcaaaaaag taaaataacc taaaaatatt
    88381 agaaccttgt ttaattctta gttcaaataa tccagaatag cctttaatct ttttagaaaa
    88441 aggttctcgg agttcaggcc caaactctgc taataattca atagtcctga atgcttttgc
    88501 tttaagttta ttttccagtt ttagaagaaa atcttccgcc ggtttcaata actgaatttt
    88561 aaacttcaca atactaatat atcaaatatg gtataatttg tcaatttttg attaaaatct
    88621 ttttaagcta tctataagtc tttttcttta agagatttat aagaataaaa atgatatttt
    88681 tactactcgg acgtatgaaa atgataccaa aaattaacgg acggtttttg caaagaaata
    88741 gaagcgttca caaaattgcc ccaaatccag aattgttaac ttttttgaag aagatcgaac
    88801 attctaactt ttgaaacaaa cttattacag tagtcttttc atacgaccga gcagtaaata
    88861 aaggaattga ttcaacgtta tcaggagaat tcaagtttct caacacaatg agacttgaaa
    88921 aaaattccga ctcaacccac aaaagtaaga cgacgatttc ggtaggaacc ttttacgttt
    88981 ttccttttca ggttttgaga caaattactt cctaccctac tcccagaaca ttcaaaaatc
    89041 aaaatagtca caaatttaag aattttaaaa agatgtaata ttcctcgaat ttccacattg
    89101 gcctgttttg gctctttttg tcctgttacc tctccaaaga cagattaccc taaaaccgaa
    89161 tgctttttgt ttctgttgca atatttttcg atataatcaa acagaaaata ttgtgtttaa
    89221 tttccttctg taaacctcct ctactttcaa agttttaaaa agcgattcta ggaaactcag
    89281 gcggaacgcg cgctatgaat cgtgtcccgg gagcattatc atagcagttg tcttttctac
    89341 tcatactcag aatgaactca tttgcactta agaattttct aaagtattcg cttgcatatt
    89401 tcattcctct atcggaataa aatatgcttt cttttggata tcctctgcga gaaagaacat
    89461 tcccaaaagc tttcaagaga tgtcccgtct ccaatgtcga acctaattca agacagataa
    89521 tttcttaatt gaatcgaaca agtgccaaag ccttgtaact actatctaaa aaagaccgtt
    89581 tcttccctca cttttcctac aatttcctca cgaacctttg tccaacccgc gaaatctctc
    89641 caattctaaa aagtggcttt cccgttctcg actgttcact gtccttagat catagaaatt
    89701 atttatttct tttttatttt aacatgtcct acctccccca catcaaacac ctacttactt
    89761 ccaaacctca aactttcaga attttagggg tcgaaatttg acctgaaatt tcctgaatat
    89821 cgaatttctt taaaaaatat gactttttca aattgtcctg ttttggctcg ttttttcctg
    89881 aataggtatt cttaagaaga gtcagattct acagccttcc tacaattccc ttgaaaaaag
    89941 aatctgtttt ttgagacgaa tcgagtaaac atcttactga tttagatttc tattttgtca
    90001 aacggtcata gaagtgagac aatttatgtc gagactcatt ctaagtttta gtcactcctc
    90061 ctttactact catctctaca taatagagta tccaaaatcc tgcgtctaaa cgcgagattt
    90121 atgctcaaat taatagtatt ctatttcata gggatcaata aagtaaattg attctgttcg
    90181 agtaaaaaac tttgatcact ccgaaatata gttttaggaa ctttagacaa aacctgatca
    90241 ttaactaaaa acggaacggc ttaaaaagct attgaacaat tcgtaatcgt ttcgatggaa
    90301 atttgtattt agaacattct ttagtttatt agaaggcttt taagtattaa cattatgagt
    90361 tgtttgattt tggaagttta ggtaaaaaat tctgatcttt ttataaaccc gcttctctac
    90421 tacgatttca aaaggcttgt atctttttat tcccaaagaa cattacggtt caaaaattct
    90481 tttcgaggca aaaaccgttt gattttttta agtccgagcc tctaaaagat ccgaatttat
    90541 ttgtacatca ttagagtcta acgtcctttt ggaagtttgg cctaccctac tctaaaaaaa
    90601 cttcgtatgg atctttgttt gtaattttaa ttcttttttg attctatcct ctttcacttt
    90661 ttctttcttt ggcatttgtt tgagttcttt caaataacct taaaattgtt tccggacttt
    90721 ctaattgatt gtaccaaggc caattaatac tttccatttt aacccccagt ttctttaaga
    90781 aattccattc aaccagtgaa ctccttttca attctcctaa aacagttcgg ttttgatatt
    90841 taaaacaaaa aaatcctgaa aacgtaaata ccttcctgag aaaagaaact cagataatca
    90901 aaaatgaaat atcggaaaat aagagaagtt tatcctgatt ttgtaatctt gattttatga
    90961 aacaggggtt ttacaagtga aaaaccctgc aaaaccccac tttcaagttt ttaaaaaagt
    91021 aaaatatcgg aaacaatata agccaaaaaa cggctgcctc ttttctgttc attacaaaag
    91081 gaattcagag cgcaaaaaga cgatagtcta taaaattgta aacgaataac aagaaaatca
    91141 acagaaggaa ctaagaggcc gtctcaaaac cttaaaaaga catctctaaa cgatccggca
    91201 agtttctaaa aagacgtggg agttctcaca gattacatcg tattgccggt tttcttgtcg
    91261 tttaagattg tagtagttcc acattttaat gttttgagac gggttctaaa gtgaaaagga
    91321 aagtatatga tgtaggaatg gtaaatccct gctttaccag atcgttcttg aattctagca
    91381 aaagatagta tttccacgac agttcaatgg ataaattcgg aaatattcaa tttcagccaa
    91441 acgaattagg tttcatggag ttctttcaaa aacaagagaa aagtaggcat ttccccctct
    91501 aaaaatatat cgtttttaac tttgtaaatg aattcagaat tactctatac tttgaatcat
    91561 acatttccaa ttcataaatt ggaaattaga tcacaaaagg gaaaaattct ttttaaacaa
    91621 aaacgtcatt tacccagaat agctaatact accgcatttc gtaatttcac tgttatatat
    91681 tgaattgttc ttagtccgaa tcgattcaca aaagtgcagc agtcctcaaa aattaagtca
    91741 aatcgggaat tcccgactct ttagaggaat attccagcat tctaattttc gaaataagtt
    91801 tatcacagta ttctactcat gcgtccgagt agtaagggtt ctttgagaat cgaaccttgt
    91861 tctttctcgt acgaaatcgg ttctagtaca ctttggttgg ttaaatttaa acggctcatg
    91921 cgacactttc ctgcgaattt tctttcccat tttcaattgt agtcttttta atttctgagt
    91981 tttgaataag acccggatat atttcgttta cgaatttttc gaaaaggatc ttcttcgttc
    92041 cttcgtattt tagaggatct gagttttgtt cgtaatattc taattggggt ttgagtaact
    92101 tagttttacc ccatactaaa aaacatttgt agggatctaa gtcctttatc tctattggct
    92161 tgtctggcat cggttttctc tcattgaatt tggatagatt ttgtttttca gttcgcattg
    92221 tatttttttc agctcgtctt tcatttctta caaataacct ggaccaaaac ttagatacgg
    92281 actcgggact taccgactgt tcataccaaa acttggaatc ttgttttctc agttggatga
    92341 gtatcttgat cttactttcg ataacgttcc attctccttt agaaaattca aagagtaagt
    92401 tgagtgcttt tagttccgag gccggttgtc ccattgcgtt tccgtgttcc tgtaaatagt
    92461 agtcttggaa gttaattagc caagcagccg ggaattgaaa tcgcggcttc tctttttgtt
    92521 tgtgctgatc ttgattgtgt tcttctctgc gcgcttgtgc gggcgggcgg tactctctag
    92581 aagcttttag tatttgtgaa gagagtactt gttttgatag tctttggtat atagtatttg
    92641 gtaggggttg attttccggg cttggattta ccgcgactgg attttccagg tgcgggtttt
    92701 cctgtagtgg taaatccggt cctggatttt ccactacagg actttttatt tcttcttctg
    92761 caaaaagttc cccttgtttc aattcctcct ttttagaacg gttcggtata gactcaacgt
    92821 ctggcttttg agattcttcg aaaaaatacc atcccgattc aaatttaccg gttacagtat
    92881 ttcgagtttt tcggtactcc gcatagccaa acgcaactaa ctccttaaac ccggatgaga
    92941 tacttgactc tttgtcggat ttcagtctag tcatcccttt tacggacatc ctccagttat
    93001 ccgggtaacg taaggctaat aaaaggatcg ccgttgcctt caggcttaag cgtctgtcgt
    93061 ctataaaatg atttttgact acggtaaagt ttcggtcttt tggtacccga tatactcttt
    93121 gattctcatt catatatcgt tctcttattt tgagttgttc tgaagtgagt atagatgttt
    93181 ctgaaaagta agcgggaaaa acgggatgtc taatccccgt ttcccttctt gttcccactt
    93241 cgtttcgata tagtcgagaa ctctctcgac ctcagttacg gaatgcgaat agtaaaatag
    93301 attccctcta tctaagaaac taaggcctaa ctcccctact ccgattcgga tttcaaagtc
    93361 gggtattttt aagtttttgt acaatccgag atctgtaggt tgcatccgaa aacccttctt
    93421 atatagcagg atttcgattc ttgctttatt tcgaatccgt aaccggtcta ctagatccgg
    93481 attgtttgcc tcaattggtt ccaactattt ttccttttta gtgatttctg tttttgcatt
    93541 tttgtagatg ggctttactt ctttatcaca cgatcgattt ttcgatctta tcttgaatga
    93601 cccatttctg ttccgactct gttttgttcg gatctttaca gtgagttatc tctgaatacc
    93661 cgaacaaatt cagattgttt aaaatctcat tcgtctcgtt tgcggtattc ccagtgtatt
    93721 gagaaagttc atttacggaa taatttgcct gcggccttag atacagtgcg ttgtagagca
    93781 gccccagttc ggctggccca agcctcttat cattcaagaa agcgccgtcc acgccaaact
    93841 gttcgtttat tttatctgtg tagtaacttc gaatcgcccg gagctttttc atacggctac
    93901 ctccaatatt atatggttaa ggtgactgta tgcttttgag tggctaggct tcttcgtcca
    93961 atgatatcga tagagaattg attctaatcg agcttgtttt gtaatttcta tccgagtcat
    94021 ttgtctcgga atttcgttta aaggttccaa ctgatttttc ctaaataaaa ttattctgtt
    94081 ttcgcatatt tcttattaat ttctcttaga atctgtcttg gagtctgacg cttaaatcga
    94141 tatcggtaaa ttgagaatcc gatatagaac cccaaaatga ttaaaattgt tattaaaagt
    94201 tcgttcatct tcccctaccc cttttcttct gcggcaatat atctcaaatg ttcttcgata
    94261 acccaatcga cgcaccatgc gcgagaaggg tgaccgtaaa ctaccgcatc gctcctagag
    94321 tcgtagactt catagtagcg tgcgccctcc cctatcgggt tgatttttaa ataattgata
    94381 gggtccattg agtcattttt tgtttaattt ggttccaaaa ctgtcgcttt gggcacaatt
    94441 aatttatatt ttcctaatat acttcgtttt tgtttgtgct agtgtctttg aaagtgggcc
    94501 caaatttatc gatttggtag ttttgttttt gattttttta gctttaatgg actaatgtct
    94561 ttacgatttc gtttatatat tcgttagctt gaatggataa ttcacatgac tttcttcagc
    94621 tcgaggttac tcaattctgc cgtatgttgt ttttcgttct tttttctcct aaataggagg
    94681 ctatttcatt tctttagtct tttcctgtgg ttagcacagg aatgctctat atttgccata
    94741 aatgggaatg attcccattt gtatacttta atttaggatt ttttcccaat tatgaaacaa
    94801 aaaaaagtta aaaatattac tcagaagttt ttactaatgg aggaagaact tgacaaaacg
    94861 ccaaaggaaa tcgctgaaat tttagaggtt gatttgagca cttattacaa atcaaaacga
    94921 ggagacatcc cactaagcag tcatttcctt gtcaaagttg aacacattct cggatacagt
    94981 agagattggc tagaattcgg gaaaggcaat ccgaaagttg aggactctaa acctctatcc
    95041 gaaattgaat ctcatctttc cattttaaac aagctcaaag cttatgacct catccccatt
    95101 ttagaaatcc ttccccacaa tccagtcgca gaagacaaaa gagtcctttt ggatctttta
    95161 aatctttttg ctcaaaaatt taggtaggca aatcttatct gcccttccct ttttttgttt
    95221 ttatcgggtg aattttcttt tatgaaatct ccgttttttg tttggattcg gtaggttttt
    95281 tctttccttt ttatattctt ctatggccga ttacttctct tgttgtggat gcttcctggg
    95341 ctaatggaaa aagaatttta tttgaaatat aaacttttct tcctttacgc tggtttattt
    95401 attcactata aataactaaa cgcccattaa gaacaacagg ttgcacttta caaaattaat
    95461 actttaaaaa aaatttcttt tctactt
//
