# Supplementary material for: Horizontal transfer of the rfb cluster in Leptospira is a genetic determinant of serovar identity
Source: Life Sci Alliance. 2022 Dec 9;6(2):e202201480. doi: 10.26508/lsa.202201480 (PMC9736851; doi:10.26508/lsa.202201480)
Supplement: Supplementary file 8 [file LSA-2022-01480_Supplemental_Data_2.zip › Supp_Data_1-plasmid_sequences/Linterrogans_1489_p7.gbk]

LOCUS       EEMBLGMF_1             39186 bp    DNA     linear       21-JAN-2022
DEFINITION  Genus species strain strain.
ACCESSION   
VERSION
KEYWORDS    .
SOURCE      Genus species
  ORGANISM  Genus species
            Unclassified.
COMMENT     Annotated using prokka 1.14.0 from
            https://github.com/tseemann/prokka.
FEATURES             Location/Qualifiers
     source          1..39186
                     /organism="Genus species"
                     /mol_type="genomic DNA"
                     /strain="strain"
     gene            1..903
                     /gene="rpnA"
                     /locus_tag="EEMBLGMF_00001"
     CDS             1..903
                     /gene="rpnA"
                     /locus_tag="EEMBLGMF_00001"
                     /EC_number="3.1.21.-"
                     /inference="ab initio prediction:Prodigal:2.6"
                     /inference="similar to AA sequence:UniProtKB:P31667"
                     /codon_start=1
                     /transl_table=11
                     /product="Recombination-promoting nuclease RpnA"
                     /protein_id="X:EEMBLGMF_00001"
                     /db_xref="COG:COG5464"
                     /translation="MSDMTNPHDRLIRETLQDKEDAISFFKNSLPEKVIELLDLNGLE
                     LTQSSFISENLKEEQTDLLFQIPLKSGKKANVYLLFEHKSYLDEAVFSQLLGYISAIY
                     KSQFKTDKRYSVVIPFVFYHGERTWTLGNSFQDRFILSKNEEEVFKKYIPDFELELFD
                     LSKVDLSRLESITLRVILGVVQKIWEGDASFLGYLGEVFELLTGLKNESKRVEIFQKL
                     FLYIFNVRELEPTEITSLLSHSKISGDYEDLTMTTAEKLRIEGEIKTKIDIARNMFKE
                     GFELNVVLRITGLTEQELKDHGLL"
     gene            900..1142
                     /locus_tag="EEMBLGMF_00002"
     CDS             900..1142
                     /locus_tag="EEMBLGMF_00002"
                     /inference="ab initio prediction:Prodigal:2.6"
                     /codon_start=1
                     /transl_table=11
                     /product="hypothetical protein"
                     /protein_id="X:EEMBLGMF_00002"
                     /translation="MIISKKLEIKVRELEEKGYSFIYIEDYVKGFYKGYFESKIKIAR
                     NMLLKGSSLEFVLSVTGLTEQELKDYGVHSEICSQG"
     gene            3419..4300
                     /locus_tag="EEMBLGMF_00003"
     CDS             3419..4300
                     /locus_tag="EEMBLGMF_00003"
                     /inference="ab initio prediction:Prodigal:2.6"
                     /codon_start=1
                     /transl_table=11
                     /product="hypothetical protein"
                     /protein_id="X:EEMBLGMF_00003"
                     /translation="MSKNFFPLTNDLMFKILFVKEPDLLISILNSVLFTDGEHTIRNI
                     KILNPELVGSSPNDKRSYLDIRAQDEDGKIFHVEIQVAHQSSFVKRSLYYLSGLIRDQ
                     LNRGSMYSDLKPVYQINIVDFDLIPSENFHSKFKFREESNPDIILTDDVEIHFLELCK
                     FVKRDVRELRNNLEIWLYVLKHTSELEEEEMRILVDKTPDLSKAFTILEQYSNDPQKR
                     NELEAKLKLDRDYAYDLAARFEAGELQGIQKGIEKGAEKEKLKSARKMLQKGMDVDTI
                     LEITGLSKKDLKDHGML"
     gene            complement(5384..6319)
                     /locus_tag="EEMBLGMF_00004"
     CDS             complement(5384..6319)
                     /locus_tag="EEMBLGMF_00004"
                     /inference="ab initio prediction:Prodigal:2.6"
                     /codon_start=1
                     /transl_table=11
                     /product="hypothetical protein"
                     /protein_id="X:EEMBLGMF_00004"
                     /translation="MRIEKIDSIEKAFSIFNPISDLFKHFRYGKNSYVQGHNGWIYRG
                     QRNSSWGLVPKSFRKGELNKYVNWYYEEDPLFPKEEQSNRILAEFAAMKNYLEFCDKN
                     GLEVNLTFGLRRKFNYFIKNINRKIKNSRELDFPINFAEAFALAQHHEVPTRLLDWTY
                     EPQFALFFAAINYYKDIFLQGQTTDFDEISIFALKSDDLFDHTDIKDELILLLTSYSS
                     NDYLRHQAGLFTVDLKQHQKPDSEIDQIVTIEKMWKSRSYNDHDIPLIRFDFPGKLVK
                     ELLKLMYTSGYSKTKLMPIHDNASEDAKIFRSLFY"
     gene            complement(6402..7268)
                     /locus_tag="EEMBLGMF_00005"
     CDS             complement(6402..7268)
                     /locus_tag="EEMBLGMF_00005"
                     /inference="ab initio prediction:Prodigal:2.6"
                     /codon_start=1
                     /transl_table=11
                     /product="hypothetical protein"
                     /protein_id="X:EEMBLGMF_00005"
                     /translation="MENFLKSGHPFELEIGQKLESLGFNVFREVEYLRESEGEIKPFT
                     SDLIATFEYGKHRFTLFVECKYSSEDIPWVFVPDLSNMGALAARQHSFFSSYGHGQLD
                     QDKSWKIHLQLIKEFGPFASQGFELRAKKTEDFLIKKAIYQSAFPNFYHRILGYFGSN
                     FRTSKYYSQFTYHNISIIMTSSKLFCLNQNMFLDNVKQANTIADISEEVDSVILNVPF
                     SFEFRNYLSWLIGNIDDKENQQKEIFQIQRYIFPFPFSLLVIGESDHGNTLKNLKSFL
                     YKVRNCYLKQFK"
     gene            complement(7362..8036)
                     /locus_tag="EEMBLGMF_00006"
     CDS             complement(7362..8036)
                     /locus_tag="EEMBLGMF_00006"
                     /inference="ab initio prediction:Prodigal:2.6"
                     /codon_start=1
                     /transl_table=11
                     /product="hypothetical protein"
                     /protein_id="X:EEMBLGMF_00006"
                     /translation="MSNKMKNSQELFNKVAKKYESSVAFKLAIAAIPKIGGLIDILLS
                     TKASELSNNRIETLIQNLSRKMDQIENYKIKMSFLNSEEFYDLFVQAAIATIKTRSIL
                     KIQEYATILVSSIITEINDQFTYEDYMNVLISLTEKELIFMKAIYDELKNPADYKIIS
                     ENVLLQLIERKNLPKADPNFIIGRLVSMGLITEFKADVIGYGGGVYEMTLAFRELMEA
                     INLHVD"
     gene            complement(8778..9419)
                     /locus_tag="EEMBLGMF_00007"
     CDS             complement(8778..9419)
                     /locus_tag="EEMBLGMF_00007"
                     /inference="ab initio prediction:Prodigal:2.6"
                     /codon_start=1
                     /transl_table=11
                     /product="hypothetical protein"
                     /protein_id="X:EEMBLGMF_00007"
                     /translation="MNNLSELTKEIIFTFLFGNLSLQEFEIFLYESKEIENTFKYDEY
                     IELLSLNFSKRSNRHEAFKIIEKNIDMSEYEVWRLNKIFNSIVHREENYPQLIASLYD
                     LYCKGYYFLNILGLDFGLHLTYPREYNYDKNISELIKSEQIKLANALYPEIIYHVHLI
                     QRFLNDKKIIVTGKLNDFNNYEYIDNRNEGEKAQTEYRNIENKRKWWQFWRSE"
     gene            complement(9477..10568)
                     /locus_tag="EEMBLGMF_00008"
     CDS             complement(9477..10568)
                     /locus_tag="EEMBLGMF_00008"
                     /inference="ab initio prediction:Prodigal:2.6"
                     /codon_start=1
                     /transl_table=11
                     /product="hypothetical protein"
                     /protein_id="X:EEMBLGMF_00008"
                     /translation="MKYPRTYYEYIRTVNPLLFKYIKKDLSYLKTAHADKAPFFDIDQ
                     FSKYFEEYIDEYFDRLEENFYETYSFLQDKRNEETLTKWLINDYLTILNFEIFNRKTF
                     FISGQLTENLAFTDYNVTGKFLEPPFNCFLLVLNDELAKQLFCNIVKIIVKEYEEPIN
                     IFVTKVGEGENFLLKFYIRFGKIQLERALLVKSEIKISEIIKTDWENLFNINEFETKE
                     QSSLEKESSFFYESGFEFFRILINSILYLTSSGADIVERKKIKSGKKRAEAKRNENQS
                     YNTKSFDYYEVGNTVGSIFIDHNESNIMNNANSIKTVFKLTIRFIVRGHWRNQPFGQG
                     REQRKLIFIKPYYKGPDLADLVNKPYAVS"
     gene            complement(10723..11349)
                     /locus_tag="EEMBLGMF_00009"
     CDS             complement(10723..11349)
                     /locus_tag="EEMBLGMF_00009"
                     /inference="ab initio prediction:Prodigal:2.6"
                     /codon_start=1
                     /transl_table=11
                     /product="hypothetical protein"
                     /protein_id="X:EEMBLGMF_00009"
                     /translation="MKDNRIKFIFVCFLFLTTSIISQVSAEKISESDEIKEIVIKIQN
                     DVGKLTKEKNVNSLWISLLPIFIALLAGFLALIQIKKNAITNARITYTQDLRKIISEF
                     SAQSSHLERSIALYRQNRLSSNEQAELRKDVRHLQVLSYHIFLSLDPGKNKTHKRLEE
                     NTYKIINLLEKGKKQKIITEFLKLDQEFLLSARSVLKESWKEAKTLWK"
     gene            complement(11625..12314)
                     /locus_tag="EEMBLGMF_00010"
     CDS             complement(11625..12314)
                     /locus_tag="EEMBLGMF_00010"
                     /inference="ab initio prediction:Prodigal:2.6"
                     /codon_start=1
                     /transl_table=11
                     /product="hypothetical protein"
                     /protein_id="X:EEMBLGMF_00010"
                     /translation="MKTKKVLKYITIFSLIILITPLVLYFYKFNEGLSSNDQAWSSFG
                     SYFGGVSAALFSFASFISVLYGLIRNEDIRISENEEKHLLTLIDLLGRHKSFIHCRTA
                     EEDLYSSQVVERYNNMLFNISIIDKNVMSSIIPPYIQLDSSVNVYCNLIIYIFEYIFK
                     TSNVQKYMDLFLSQLSESDRTCVVAKKISFFEDQKGFMEKLMSEKQFIALKNMKTKAD
                     VEVNNFGKSFQ"
     gene            complement(12368..13336)
                     /locus_tag="EEMBLGMF_00011"
     CDS             complement(12368..13336)
                     /locus_tag="EEMBLGMF_00011"
                     /inference="ab initio prediction:Prodigal:2.6"
                     /codon_start=1
                     /transl_table=11
                     /product="hypothetical protein"
                     /protein_id="X:EEMBLGMF_00011"
                     /translation="MIFVYSVIFRCLYDVRRLIVIRNGAAMIIREPTHKPALRWGIDI
                     GGVLMEADTDTSFFGPDYLYTPQVIGAFETIEFLCDEFGSENVYLVSKCSEATAQRSL
                     EWLTYRRFYSETGFARQNVLFCRSREEKARICNQHALSAFIDDRYSVLQHMLEDTRLT
                     KLFLFAPQQEELTLFRAAQPNRIQLIDHWFWINAHLTFEISPPPFPLPPRWRLVKDRT
                     ESDTMARQFLKETARLSPNSDLLGLRCIARFQDEVLLQAGLDEFFISYLTWSNEPDFN
                     PSAPPLRPYTLAEAIDRLKGSAIAFKWPPPGFTLDRENKRIVEEAE"
     gene            14674..15309
                     /locus_tag="EEMBLGMF_00012"
     CDS             14674..15309
                     /locus_tag="EEMBLGMF_00012"
                     /inference="ab initio prediction:Prodigal:2.6"
                     /codon_start=1
                     /transl_table=11
                     /product="hypothetical protein"
                     /protein_id="X:EEMBLGMF_00012"
                     /translation="MSHFILNENFIKTQSNNSIQYISCNYETNIKLIERAREFVQTQY
                     SKLDYIGYDPEFDRQFDKNGLSQYFIAINSDEKILATSRILTRGKFGLPIEYAIRKDT
                     EERLKLEDGNISEMNSFAALSISVGIKVLILSAEYVLKKNFISTYGLYDVERPSIGRL
                     YNRFGAVDSNFHPYKIYFPGYGKYKHGKFKPTEWTIQVSDKSKIIAKISHR"
     gene            15322..16245
                     /locus_tag="EEMBLGMF_00013"
     CDS             15322..16245
                     /locus_tag="EEMBLGMF_00013"
                     /inference="ab initio prediction:Prodigal:2.6"
                     /codon_start=1
                     /transl_table=11
                     /product="hypothetical protein"
                     /protein_id="X:EEMBLGMF_00013"
                     /translation="MVTAIVLLFASISNTAIGIYVLSTIVRKRKEFLDFGILCILVGV
                     WDILFAVPFAYKSSTLFWTRVMTLPMIISPLLLVRFIHSYVFNLKLSKTCNIFIFMIY
                     VLPILILSFSNVYISNAEIINSKLHFEAGLLYDYFVIGGALSLFYSILVLVVGFKRRK
                     GLDRVRLVYIAAGICVWFGFIVVFTSLFKILGLPEYSFVAPIGCTLATAIWSIGIIKI
                     NLFEISENTILENRNSLVAHANILILRKVDSKLYKKALYRYKKNIVKMIIQDFVYLQI
                     NSNLTVEEIYNHLAENNCAFIPLKSYLPKNL"
     gene            complement(16208..16636)
                     /locus_tag="EEMBLGMF_00014"
     CDS             complement(16208..16636)
                     /locus_tag="EEMBLGMF_00014"
                     /inference="ab initio prediction:Prodigal:2.6"
                     /codon_start=1
                     /transl_table=11
                     /product="hypothetical protein"
                     /protein_id="X:EEMBLGMF_00014"
                     /translation="MYISSKKYANPYFMNYKDVLKKLMKSRSWNQEDLAKAGEVKQPT
                     VSRYLSGHTIPTLAFITNLYKNEKVDPIIFVRDYEFESINLESGYSRDEKQNLVEEAA
                     IFIRFLKNTPDALEIFWKLYKMDQTGRKSINFLADKILEE"
     gene            16784..17011
                     /locus_tag="EEMBLGMF_00015"
     CDS             16784..17011
                     /locus_tag="EEMBLGMF_00015"
                     /inference="ab initio prediction:Prodigal:2.6"
                     /codon_start=1
                     /transl_table=11
                     /product="hypothetical protein"
                     /protein_id="X:EEMBLGMF_00015"
                     /translation="MIINYFKIKPLDFTESELDEYSKYIGFPLYNEDKEAILKFNGFR
                     KAIAIINKHSFNALNHYFSDNLENKDEFPIR"
     gene            17031..18230
                     /locus_tag="EEMBLGMF_00016"
     CDS             17031..18230
                     /locus_tag="EEMBLGMF_00016"
                     /inference="ab initio prediction:Prodigal:2.6"
                     /codon_start=1
                     /transl_table=11
                     /product="hypothetical protein"
                     /protein_id="X:EEMBLGMF_00016"
                     /translation="MSKFLSIFDIYTVGILDYENFLKLGIIYFHAFGVVIGFLLGFSK
                     LYLSDGFSKSYGSILQSAAFFLILNNGILIDQGILRYDSRILFGSYYGLVLYSSLAVI
                     VCFNYLFESFDNPWIYCKRLLGIIPITILFSYFIPVYYFISFIDILGIMISIFTFVWS
                     LKKVLNTKKSILYFNLPFLSLLISICFVFDFFGTIYDKKNLLFFAEFIPGSVICYSIL
                     LERFFPSLFGKVIVSIPDTNLVKEIELETIPIPEVKEAETYKYQSKELLVGIDLEKVN
                     TKLNQFIDIKGFKDEELRLPDFATDLGLTTHQASRYLNKFLNMSYTDFLNYHRIKEVI
                     DMIKIRSNFNLLSIALECGFNSASSFHRACVKFTGKSPKELKSYIQSNEGSSLSILQK
                     PKIQSHS"
     gene            18407..19072
                     /locus_tag="EEMBLGMF_00017"
     CDS             18407..19072
                     /locus_tag="EEMBLGMF_00017"
                     /inference="ab initio prediction:Prodigal:2.6"
                     /codon_start=1
                     /transl_table=11
                     /product="hypothetical protein"
                     /protein_id="X:EEMBLGMF_00017"
                     /translation="MNFRITLTYLQRIIISLLFLINLSCKIQAEEVEPEAYQDLTKAL
                     QNPLDVRVLDLSEQKLKALPKKIGQLKNLQELNLWNNQLITLPKEIAQLKNLQVLYLS
                     ENQLMTLPKEIGQLEKLQKLQKLYLDANQLTTLPNEIWQLQNLQVLFLSYNQFKTIPV
                     EFGQLKNLQELNLDANQLTTIPKEIGQLQNLQTLYLNNNQFSIEEKERIRKLLPKCQI
                     YFE"
     gene            complement(19060..19353)
                     /locus_tag="EEMBLGMF_00018"
     CDS             complement(19060..19353)
                     /locus_tag="EEMBLGMF_00018"
                     /inference="ab initio prediction:Prodigal:2.6"
                     /codon_start=1
                     /transl_table=11
                     /product="hypothetical protein"
                     /protein_id="X:EEMBLGMF_00018"
                     /translation="MKLRILNILIWNLFVFLILNCSIGSAREACKNNLKKGDIFNVSP
                     DSCEFGLAALLFTQKDNESISEFENRKNTFFNFNLINCYQYYEKLQKKQSYSK"
     gene            complement(19467..19847)
                     /locus_tag="EEMBLGMF_00019"
     CDS             complement(19467..19847)
                     /locus_tag="EEMBLGMF_00019"
                     /inference="ab initio prediction:Prodigal:2.6"
                     /codon_start=1
                     /transl_table=11
                     /product="hypothetical protein"
                     /protein_id="X:EEMBLGMF_00019"
                     /translation="MEVITGERKNMKLRILNITIWNLFVFLILNCSIGTQRDTCRYNL
                     HQSISSGYCKFIGTGTASTNPNMDVNTLQKRDQILTFELLNCLDYYERLKECDKEENR
                     YIPSIYGFNMKKFSTKKSSVIAVR"
     gene            complement(20014..20193)
                     /locus_tag="EEMBLGMF_00020"
     CDS             complement(20014..20193)
                     /locus_tag="EEMBLGMF_00020"
                     /inference="ab initio prediction:Prodigal:2.6"
                     /codon_start=1
                     /transl_table=11
                     /product="hypothetical protein"
                     /protein_id="X:EEMBLGMF_00020"
                     /translation="MMNFIDGQRVRVQSMLMKDGLNNPGEIFIRSMNRGQPTNESMTH
                     FRKVMIDMVIPGNQS"
     gene            complement(20239..20619)
                     /locus_tag="EEMBLGMF_00021"
     CDS             complement(20239..20619)
                     /locus_tag="EEMBLGMF_00021"
                     /inference="ab initio prediction:Prodigal:2.6"
                     /codon_start=1
                     /transl_table=11
                     /product="hypothetical protein"
                     /protein_id="X:EEMBLGMF_00021"
                     /translation="MSAMQQKNDIFRLFILKSEIKLRILNILIWNLFVFLILNCSIGS
                     AREACKNNLKKGDIFDASPDSCEFGLAALLFTQKDNESISEFENRKNTFFNFNLINCY
                     QYYEKLQECNKEEKKYLPAIYSKE"
     gene            complement(20564..20869)
                     /locus_tag="EEMBLGMF_00022"
     CDS             complement(20564..20869)
                     /locus_tag="EEMBLGMF_00022"
                     /inference="ab initio prediction:Prodigal:2.6"
                     /codon_start=1
                     /transl_table=11
                     /product="hypothetical protein"
                     /protein_id="X:EEMBLGMF_00022"
                     /translation="MKLRILNITIWNLFVFWILNCSIGSARDACRNNLHASDSAHNCD
                     YFGLGMYGNSNNNNAETFEKRQAFTSFLLLECLEYYEKLNECDAAEKRYIPSVYSKK"
     gene            complement(20887..28065)
                     /locus_tag="EEMBLGMF_00023"
     CDS             complement(20887..28065)
                     /locus_tag="EEMBLGMF_00023"
                     /inference="ab initio prediction:Prodigal:2.6"
                     /codon_start=1
                     /transl_table=11
                     /product="hypothetical protein"
                     /protein_id="X:EEMBLGMF_00023"
                     /translation="MKRYVGLFFLSVSFLFLFNFSLLSGIQNVFSSVASAIAGGIPQK
                     LPTLQAGPDGSANTQIEIELPPGKVVPSLSLSYNSNGGNTIVGMGWSLNGLPTVSRNP
                     SLGINYNGNDSYVSSLAGELIDVSGNKTIYHSKKESYIKFEPQGTCGDGPCTWMATEK
                     DGRRFIFGGSIDSRIPALGRTAGSIREWALSREEDSPGNGYDVNYTPVDVSSGDYYPN
                     TITYNDRTIRFNFENRNDKIPNYSLGTMERIQKRLDTIEIRVGGNVLRTYDLDYSYGP
                     VTGRSIFRKLKQNGSNTFGSENFADLDFNYTNHSGSFSPGHLDYQNLSSVSNMNVFIP
                     NVAVDVLNFFLNGALPYHPSALDSNIDASLQYVVKTPVPDRGACNLGFASCLCALLTP
                     CWGGNQQFLEYLAGNCAGFLGWGGPGACENGVDSALTAWLPMDLNGDGIVDFATLNGN
                     EANGSIHLVGHIQRIGQGVISFNGPNIPIHYNTFYQVVDLNGDGKTDFVYEDNGRLWG
                     IYSTGGNFTSPVQFGNVNLNSSNRDMHVFSPYEYQFRYSPNSTAPLASNRPVMDFFAD
                     MNGDDLVDFIHNNGGSFSIYINRETYFDNPIVIGGNNDYYINSMIDMTGDGKADYVQL
                     IATYDNSTLTTLQSQKTALDALMAQYQTEHARVKAVVDQMPTPTTHANIDDTEFENLL
                     AYLTANGYDSLSDSLESDGKDYPYTPSTVAGLQTILENIVSAQMNFVGQQSQAINIQI
                     ASIYAQGTLGQATYALQVRTFNLGNGTSQVQTFPISNSIDADKSTFADVNGDGRTDFI
                     SFIGTQVSVSLFMGNGFASPVYTSLNAGNGKNLLQYNFGEINGDGLADLVLFNKESQR
                     IETYLSLGNGTFSLNGGYSFGGFSAQEYTDSNGIERSDLYQIALQDMNLDGISDVSIA
                     FLSLDKTWGRIYYRYNNPRNSGEDQLLNVSNGAGQTSQVQYQLKNNHPGALQTGTGNY
                     PDVPSMTPSFLVTQTRQDLSNGIVHTTNYSYTNERYIQGTRTISRSLGFASIRETDVN
                     TNFYKITDYFQNDYRLAGVPQSTRNYNASNQLIRSTVNSSFSFPNPFGTEIASPGVVT
                     TNSYQNGSLLTTSVKSLSYDVYGFTTSEVESLGSHTITNTTQISNDVSGWRMGRVVRS
                     KKNVDGTWVSDTQLGYTGDNLTSQTEFPASVSPLTTTFTYDTFGNMISINDPANGMST
                     ISYDGFLNHFPVTKTNALGHVTTTNYDFATGLEISTTDPNGAITLTGYDGYGRKTSVT
                     YPGEGTANETYTYSNTGEYNLTNLNNNEFVTKSIRDNVSGSVNVSKIFRDPFGNTIRS
                     ENSTAVAGINTIEEFEYNYLLGKLVRKSNAYLSVQAPQYVTLQYNDPDGGLTSIVEPN
                     VNGTILTTLTKTGFTETKTTTYPDGQTTTKIEITNELGQVLSRTENGRTLNYTYSPFG
                     EVRMVTDVSGITTNINYDSKGRRISTQDPNSGTIAFSYDSVGRIASQTDARGKTVGYT
                     YDSLGRVITETTNGPEAPILFTYDDASIPFSRGRLTQVTDGSGRTEFRYNQRGETIQR
                     TKYVDDITAIFKTDYDSLGRAVTNTYPDGTKVHNVYSSTGSISGITIDSADGTSSGHT
                     VVSYQGPYLNTNGVPSVRRVTGNGVSMEISYETNEKRPLEIVTRKPDGTLIGNTELTY
                     DGKGNITKIEDKINPNRTQNFTLDNLGRVTQAVGKYGTQNYTFSANGNLIQKGAYTLA
                     YGDASHANAVTTATSANTGVMTYGYDASGNMVSRNGDTLRYNSYGKLIEITPNGVTDT
                     IYYSYDYTGNRIKSITNSSLTTSYFFGNDYEIVRNPGVAERHTLYVKGIQGETVAQWT
                     REDATLRISGNVEQRKEIASDFSIESFVGRILGTTTNRDESEDSKMSFFVGTLTKPFC
                     KDVTVDCDDYLKNRFKSEFIGIFGYSKLFRSGVPTSFYKAFYFLLLLAVIYLVYPYFL
                     KENEVLIRLGWRGVGTPALILSLFVVTSLPGCGVLPGTGGKNGDPPWVLALGANLNPG
                     VPSIQNPGVGMTGGGSVGGMPVTGMYFYHPNHLGSIQMITDGAGNPASGPEPGVSYVS
                     YEPYGSIIRNDSYGPDIFRYKFTGQVEDKESGLYYYKSRFYEPTLGRFLQADTVIDPE
                     SVNGQNRYMYVEGNPVNYKDSSGHSLDMMFYAALYQYAQLPNSPEKEQSSLMLLALHN
                     QQIRNTSGPGCPASGKNNMVWGNFQGNGRCGGTLPKEVSLVISNIFLISSIYNIKEGP
                     TIALAYYYLNKPNSALTIVDRSGIAHDEEHSWDLNKKAIHANEGWIKQSWGNFYSIHE
                     QRAAYKREYDALPKSYDRYGNTGKSIIAGVNYLGTTAVDYYGPMIIGTTLFSVQNYFG
                     YQYLWAKNATFIPKGRYNNFWKPNKWKL"
     gene            28532..29416
                     /locus_tag="EEMBLGMF_00024"
     CDS             28532..29416
                     /locus_tag="EEMBLGMF_00024"
                     /inference="ab initio prediction:Prodigal:2.6"
                     /codon_start=1
                     /transl_table=11
                     /product="hypothetical protein"
                     /protein_id="X:EEMBLGMF_00024"
                     /translation="MTKKLIRYILFFACIGTFKSGLFASELLLKSGEAFLIEEVNESA
                     DVVNVRWKGRQFRIPKSEIQRIDYSKKGPESSYNYSEFRLTDGSQVRGIIVETKKDKL
                     VFRTELGFVEIEKSKIQNLNENSLEKESPNLPDKYLSGRSGENLLYVGGSLLFQTTTG
                     PSHKTNPGVGGAGLFIEKGFINHPLWFFGFLSEYSVAPGAQGSISFWNQSLYVGKQLG
                     ASAPYFLFGGGVTSVQWKNDSRSLNGTDPELLGELGWAWEFNNGSRLRLGIRSQCTLE
                     SGDSFCRSGIRISWGILL"
     gene            29413..31152
                     /locus_tag="EEMBLGMF_00025"
     CDS             29413..31152
                     /locus_tag="EEMBLGMF_00025"
                     /inference="ab initio prediction:Prodigal:2.6"
                     /codon_start=1
                     /transl_table=11
                     /product="hypothetical protein"
                     /protein_id="X:EEMBLGMF_00025"
                     /translation="MNKFQIFRMWELIHFKVVSKFVGFFLRKIILNFSQNVLVPAKTV
                     ALCDSQQTYFTESQEEFLHYKVFNKRVLNQILSKIKKNKTSLFQIFRIWKSYENFIRI
                     KIILKKQNWFRSKIESDSILKRRNIFFLILYLSIFPLSNCLNSPLSNIQNAQNEKVNL
                     AFVSQIGARSATITWECSNSLPGSILYGKSGLESVVTSLENSKVHSMTLPNLESNTDY
                     LAFVFCSNSTDKLQSIPLTFKTWISDFPNRTRGLWVIGGMGADASPVREIDFFDPVTS
                     TWYPSATSIPTPRVFANIVSHKNKIYVIGGMEKQGINYVASKKTESYDPYLDQWTTLS
                     DMPVANQGGVIASVGEEIFIISGTTTNDMTTGTILNTVSRLAPGIGQNGLWQNYLSLT
                     AIFSRVDMSGCGLNGNIFFTGGRFTNDGTSQATSDSFSPSINSTSAAGEPSITIARHG
                     AGSTCVKPLNSDPYPTDPEWIAVIGGSTGTSTLQPITSITTSNRTDFYQNGMVAFAIG
                     PILPVAVYFPGVEASYETRKLFVFGGASALNIPTDSVYSIGLQNPIASNWSLDSLKMP
                     RARYAHKVIRIDR"
     gene            31203..31784
                     /locus_tag="EEMBLGMF_00026"
     CDS             31203..31784
                     /locus_tag="EEMBLGMF_00026"
                     /inference="ab initio prediction:Prodigal:2.6"
                     /codon_start=1
                     /transl_table=11
                     /product="hypothetical protein"
                     /protein_id="X:EEMBLGMF_00026"
                     /translation="MLILLTKDSFPDEMSGGHENAKMFIEEKRYIEAEKLAISLLTNN
                     PSDVTAEYILTSAWVGLGREEAKKGNLDKAIELLQKARQKWPFDQDLKKEIELLGNIS
                     SRKNIPSNSSQNRKTNGSQTVILLDSELFRSIDDLKSELHSTIVSLKDTHSYNKEQES
                     FSKKEILFLGLILIFTLVSSLNLYFTFLLWKRK"
     gene            complement(31965..33398)
                     /locus_tag="EEMBLGMF_00027"
     CDS             complement(31965..33398)
                     /locus_tag="EEMBLGMF_00027"
                     /inference="ab initio prediction:Prodigal:2.6"
                     /codon_start=1
                     /transl_table=11
                     /product="hypothetical protein"
                     /protein_id="X:EEMBLGMF_00027"
                     /translation="MTEVVHYALVIAHAIESLPLPRAKRQLLSKITELDISGRINGLG
                     GCTAKNKTLGKAVKLAETTVSKYIREMIREGYLNAKIFHGNYRILNSSLHDAVVLERN
                     QYNLLKAQDKNSNPPSISGLGRGIEEYGVSPYKRTGFCSSNQSTNQTNNKKKVQTSSL
                     SKITWENILEHSKNLILKEWGGYDHNPEKENAKIKSWKKVEPENPEAILETLKKLIHI
                     RRSEEYKADRFWGTIPLNLASTYSYKDIIKNTYNLLTQVGSKGPLVTENKKEVKTESK
                     VIDPFKNEPTWEGFLVWAKERLSKTSNESLKQLRVKFENERLYIIGEINDSLKMIVSK
                     YFNEEAKLKTEIKFVKEELQEKEQNFNSSKKLDPSNQENQTQPNQESSIPVDQEDQEI
                     KRFPDYMPVDKVIHEFMSHSSLKLNRPDLEEIRKLRISYNLEKIVIYDSPPERLKNHI
                     RDYFYSHPQRVIALQFEEGKNKFHVAA"
     gene            complement(33868..34497)
                     /locus_tag="EEMBLGMF_00028"
     CDS             complement(33868..34497)
                     /locus_tag="EEMBLGMF_00028"
                     /inference="ab initio prediction:Prodigal:2.6"
                     /codon_start=1
                     /transl_table=11
                     /product="hypothetical protein"
                     /protein_id="X:EEMBLGMF_00028"
                     /translation="MAEKNKLTKKELLKQSLKRSQTKETYNITLPNETKSIDPTINQL
                     KDLYESVIMAHKRTVRNSIDFGEYLHEVKQKIGHGNFIPYIEKNKAYLGFDRRTASTY
                     LRIYSYRELVKGCKNMAEAVRLIKTQETGLPQPEQRVEIEINPKQTAYKYSKGKKLYT
                     IFKKSGKSKKGFNKMHLDFIRQFIEEELHRENERYNNKVSDLKSDLKHL"
     gene            complement(34481..35233)
                     /locus_tag="EEMBLGMF_00029"
     CDS             complement(34481..35233)
                     /locus_tag="EEMBLGMF_00029"
                     /inference="ab initio prediction:Prodigal:2.6"
                     /inference="protein motif:HAMAP:MF_02040"
                     /codon_start=1
                     /transl_table=11
                     /product="Iron-sulfur cluster carrier protein"
                     /protein_id="X:EEMBLGMF_00029"
                     /translation="MKIIPICSGKGGVGKTTTTIYLAQTLVHLGKKVLVVDYDFNRSL
                     SKFMFTHFQKNEADAITKNSYKMLFDDDSYERYIIKSTSGLDFIPAIERLKKVDIDFY
                     DDLNLKYRFEKLLRSLNYEFVLLDLHNVVNVVLIAALHSADHVISPIEYGSWSIDGTD
                     DILKVFKDIKSTIKKKIKFTVVPSRVSNSKLDELVEVCEHNGLNVSAFANINDNAVHT
                     ASNLGEFLNPKKHKAFERFLILANEVSNGRKK"
     gene            complement(35646..36023)
                     /locus_tag="EEMBLGMF_00030"
     CDS             complement(35646..36023)
                     /locus_tag="EEMBLGMF_00030"
                     /inference="ab initio prediction:Prodigal:2.6"
                     /codon_start=1
                     /transl_table=11
                     /product="hypothetical protein"
                     /protein_id="X:EEMBLGMF_00030"
                     /translation="MSTLFERLSAIDDDLKLSHSRMAVELGVDRSTYYKYKNGTLAIP
                     KSILIILRLKGYYDHWVLSGKGQMKLKDSAQLVEMQKRLKLISKLDSYGVLDSIEKLP
                     ETPSSVQKKIIQEFFVFLASKFV"
     gene            37049..38467
                     /locus_tag="EEMBLGMF_00031"
     CDS             37049..38467
                     /locus_tag="EEMBLGMF_00031"
                     /inference="ab initio prediction:Prodigal:2.6"
                     /codon_start=1
                     /transl_table=11
                     /product="hypothetical protein"
                     /protein_id="X:EEMBLGMF_00031"
                     /translation="MNDTPRVFRVQKDRNFTIVKNNFIDDARLSMKATAILLLALRYP
                     DHWRMSVKTMSKFKSDKESSIASGFKELVTFGYAEFRKGKDPVTGRFNSGWYFFEESQ
                     KPEIPFEVKPTENKRIEKQKGLFLKEVKESNIRENPVLDFPQPENPGLENQPLSNTIY
                     QGLSKQILSNQILNTSREYHQPAQTHVKELLVEVETKKEENPRIDLPQLTNPLLEKPL
                     PANPSQENQPLSSTIYQGLSKQVLFKQILNTSREYGPPAKTHLEEQKQNLNKPKPLSR
                     FQFPDSWLTKFQDYYFKEHGSEMGQPDSELKALNSLYEISKGDWNLIESKIQTLIQLR
                     KQDSQFWYEQSLSPESITKFWSRLFERKVKPTEKNTKRNEPQNKSIRTESKYNESKTI
                     QETPIEEINNLDPYKCFLGWGKSKLLKSQLEYYEQNSDPFKYEGTKKILFEKFVNEVY
                     PVLVSNSEVKKTTIENRKGSAA"
ORIGIN      
        1 atgtctgata tgacaaaccc acacgaccgt ttaatccggg aaaccttaca ggacaaagag
       61 gatgcgattt ccttttttaa aaatagttta cccgaaaaag taatcgaact tttggatcta
      121 aacggattag aactgacaca atctagtttt atttcagaaa acttaaaaga agaacaaacc
      181 gatctacttt ttcagattcc actgaaatcc ggtaaaaaag caaacgtcta tctattattt
      241 gaacacaaaa gttatttgga tgaagcagtc tttagccaac tattaggata tatatccgca
      301 atctacaagt ctcagtttaa gacggataaa agatattcag tggtgattcc atttgtgttc
      361 tatcacggtg aaaggacttg gactttagga aatagttttc aagatagatt tatactttcc
      421 aaaaatgaag aggaagtatt taaaaaatac attccagatt ttgaattaga attatttgat
      481 ctgtcgaaag tggatctaag ccgattggaa agtattaccc taagagtcat tttaggagtg
      541 gttcaaaaaa tatgggaagg agatgcttca tttttaggtt atttaggaga agtatttgaa
      601 ctcttaacag gtctaaaaaa cgaatcgaaa agggttgaaa ttttccaaaa actgtttttg
      661 tatatattta atgtaagaga acttgaaccg actgaaatta caagtttact cagtcattct
      721 aagattagtg gagattacga ggatttaacc atgacaacag ccgaaaaatt aagaatcgaa
      781 ggtgaaatta aaactaaaat tgatattgcc agaaacatgt tcaaagaagg attcgaatta
      841 aacgtagtcc ttcggataac tggacttaca gaacaagagt taaaagacca tggtctttta
      901 tgattatatc caaaaagttg gaaattaaag ttcgagaact agaagaaaaa ggctatagtt
      961 tcatatatat cgaagattac gttaaaggtt tttataaagg ttatttcgaa tctaaaatta
     1021 aaattgccag aaatatgcta ttgaaaggtt ctagtttaga atttgtttta agtgttactg
     1081 ggcttacaga acaagaattg aaagactatg gagtgcattc agaaatttgt tcacaagggt
     1141 aaaaacgttt gaatattcta tcaatttctt gcaggtttat aagcatagtt tctatcctac
     1201 ttttttagat tgtttccgga ttctttcgaa cttgattacg ccgaatcaca agttttagct
     1261 agatttagaa tcccgtattc ttccctcact ttccctcgaa tttcctcaca acaaacttag
     1321 gattgttttt aaatgaagta gggcattcgt tttcaagaat gtagaaagaa cgtttttctt
     1381 tagatgtgat tatttgggtt tctggagctc aaagcgtttt gaaactttaa atagaaaaca
     1441 aaagtcattt atatctacga atttcggcac aataatgtac tatctttgaa ccagattttt
     1501 tggagacaaa atacatccgg ttcaaaaatg atttggattt ttatggagtt cttcattctg
     1561 aattcttttt gtaatgagta gaaaagagag agtcgttttt ttggccttat attgtttccg
     1621 atattttact tttttaaaaa actcggaagt ggggttttac agggtttttc acatgcaaaa
     1681 cccctgtttc ataaaaatca agattacaag atcaggatat acttctctta ttttccgata
     1741 tttcattttt gttcatctga gtttcttttc tcgggaaggt atttacgtta tcaggatttt
     1801 ttcgtcttga atatcaaaac agaactgttt taggagaatg gaaaaaagtt cgctggttag
     1861 aatggaaagt atcgattgac cttagtacaa tcaattagaa agtccagaaa caattccaaa
     1921 gttatttaaa aaaactcaaa caaatgccaa gtgaaagagg atagaattaa aattacaaat
     1981 aaagatccct acgaagttat tagagtaggg tagtcaaact tccaaaagga cgtaagtata
     2041 aaatgaagtt cgaatctttt agagactagg acttaaaaaa acttagaact gtatattctt
     2101 taggaaacaa aaaagataca aactttattg aatcgtagta gggaagtagg tttataaaaa
     2161 gtcagtattt tttatttaaa gttccaaaat caaacaactc ataacggtaa tactaagacc
     2221 cttctaataa actaaagaat gttctaaata cgaagtccca ttgaaacgat tacgaactgt
     2281 tcaatagttt taaaatccct ccgtttttag tgaatgatca ggttttgatt caagtttttt
     2341 tatttgaaca gaatcaattt actttagtat aaaaacttag aatgagtctc cacagaaatt
     2401 ctctcacttc tatgaccctt tggcaaaata aaaatcttag tcagtaagat gtttattcga
     2461 ttcatatcaa aaaaacaggc ccttttatca aaggaatagg tttgttgtag gaagacagta
     2521 aaatctgact tttcttaaga atgctctatc caggaaaaaa cgagccaaaa caggacaatt
     2581 tgaaaaaagt gatatttttt aagaaagtag gtaatttcta agaatattca aaaagtagca
     2641 tgtcctttct atagctttga atccattttt taaagaaatt cgatttcagg aaatttaagg
     2701 aaatttcagg tcaaatttcg accccctaaa atcctgaaaa tttgaggttt ggaagtgaat
     2761 tttctttgtt ttggatcttg aaaagagaaa gtggaatctc tgggatcaaa ttttagattt
     2821 aggtaaaaca tttataatct taaaacaata ttcaaatgat tcccagaaac acaaagagtt
     2881 agaagtgagg ttgaaatatt ttcgatgttc tttcaagagt aagtaggtcg tttgatgttt
     2941 gtagggtagg gtatgttaaa atgaaataaa taatttccat gatataaaga cagtcaaaac
     3001 caaattgttt cctttaggaa cattcactta aataaagtcc ttgttttata aaaaccaaaa
     3061 ctctttaaat caaaagatag tagtttgttt tgttgtagtc ttaatagttt gaagagtagg
     3121 taaaattgtg agagaggaaa ttggaggaaa atggagggaa aaattcggga gtaaaaactg
     3181 tatttaattg cttaagactt actatcttca agggatgatt aagaaccata gatttggttg
     3241 tatgtgttta tagttttaaa aaaagagatt cctttctctt ctaagattta aaacaaagct
     3301 aaaaaacaaa gaccttccag aaataagttt gtatagagag tagataaaag accgaactaa
     3361 aaaaattagt ttcctcaaat atctttccag ttaaaagtaa aacaaaagaa ccaaaccgat
     3421 gtctaaaaac ttttttcctt taaccaatga tttgatgttt aagatcttgt tcgtcaaaga
     3481 accggatcta ctgatttcaa tattaaacag tgtgttattt acggatgggg aacatacgat
     3541 tcgaaacatt aaaatactga atccggaact tgtaggatcg tctccgaatg acaaacgttc
     3601 ttatttagat atacgtgctc aagatgagga cggaaaaata tttcatgtag aaatccaagt
     3661 agctcaccaa agttctttcg tgaagagaag tttgtattat ctttcaggac taattcggga
     3721 ccagttgaac cgaggttcta tgtattccga tttgaagcca gtgtatcaga taaatatagt
     3781 tgactttgac ttaattcctt cagagaattt tcatagtaag tttaaattta gagaagagtc
     3841 taatcctgac atcatcttaa cagacgacgt agaaattcat tttttagagt tgtgcaagtt
     3901 tgtcaaaaga gacgtaaggg aattaaggaa taatttagaa atctggttgt atgtgttaaa
     3961 acatacgtct gagttggagg aagaagaaat gagaatttta gtagataaaa ctccagattt
     4021 aagtaaggca tttacaattt tagaacagta ttcaaatgat cctcagaaac gcaatgagtt
     4081 agaagcaaag ttaaaattag accgcgacta tgcgtatgac ttagcagctc gttttgaagc
     4141 gggtgaacta caagggattc agaagggtat tgaaaagggt gcagagaaag aaaagttaaa
     4201 atccgctcgt aagatgcttc agaaaggtat ggatgtggat acgatcttag aaatcactgg
     4261 tttgagtaaa aaggatctaa aagaccacgg gatgctataa cctgtaaagt taagaacaag
     4321 atcggacatt tctcactcag tattgaatac gaaggtcgtt gtcgtaatct tgtgacccaa
     4381 ttcacgaatt gtaaaataaa atattaaaga tatataaaat acttctgcat ttaagtattt
     4441 attcacaagg gtaaaaacgt ttgggtattc tataaatttc ttgcaggtct gtaaaacatt
     4501 atttctttca tactttttca agccgttacc agatttgtct gaactttatt atggtgaatc
     4561 atactcttta gctggattta gaacctcgga ttcttccctc acttctcctc gaatttcctc
     4621 aacctaacaa actttggatt gtttttaaat gaagtagggt attcgttttc aagggtatag
     4681 aaagtaactt tgttctttag ctataataat ttataggtct cgaaatactt taaagttcaa
     4741 ggaaagagaa aacggaagtc tttttatcta cgaatttcgg cacaatagtg tatatctttg
     4801 aattaatttc caaaatatgg tagggattat ttacgatttc ctctattgac tgtcttgaat
     4861 aattttctct gtttttttta atcctttata cttgtctcga tgtttttgat attcaggaaa
     4921 tttcaggtca aacttgaccc ttaaaattcg gccaaaaagt agtagttttg actttttaaa
     4981 ctactacttt ataatatcat aatattgatc ttactgatga cacagcaatc ggaaattaga
     5041 aagcgatccg ggcttgcaag aatagtttca atcaagacca gattattttc caatttataa
     5101 cagcccatga gagtcaaaaa ggacttgaga atctttaata ttatctaata tattttctgt
     5161 cataatctta ttttattagc gtttcgccta acaaaatagg tttctcgacg tttgcggtta
     5221 tgaagcacgt ctaagcgtgc aaaagaattg gcgcgaaagc ttgcgtgagc catagcgaat
     5281 catcacaagc cgaggacaaa gtaaatgtgc cggaggccgg agtgagagtt tgcagagcaa
     5341 atctcgaacg gagcgaggag acgaagttag gcgatgtctt gaattagtag aacaagctac
     5401 gaaaaatttt tgcgtcttct gaagcattat catgaattgg cattaatttg gtttttgaat
     5461 aaccagaagt atacatcaat ttaagtagtt ctttgactaa ctttcctgga aaatcaaatc
     5521 taattagtgg aatgtcgtga tcgttataac ttctgctctt ccacattttt tcaatagtta
     5581 caatttgatc gatttcagag tcaggctttt gatgttgttt taaatccacc gtaaatagac
     5641 cagcttgatg tcttaaatag tcatttgatg aatatgaagt aagtagtaat attagttcat
     5701 ctttaatatc cgtatgatca aatagatcat cagattttaa agcaaaaata gatatttcat
     5761 caaagtccgt cgtttgtcct tgtaagaata tgtctttata gtaattaatt gctgcaaaga
     5821 atagagcgaa ctgtggttca taagtccaat ctaatagtct agttggaacc tcatgatgtt
     5881 gtgctaacgc gaaagcttcc gcaaaattaa taggaaaatc aagctccctg ctattcttaa
     5941 tttttctgtt gatgtttttt ataaaatagt taaattttct tcttaacccg aaagttagat
     6001 ttacttctaa tccattctta tcgcaaaatt ctaaataatt tttcatagct gcaaattctg
     6061 ctagtattcg attagattgt tcttccttag gaaaaagagg atcttcctcg taataccaat
     6121 ttacatattt atttaattca cccttacgaa aagattttgg tactaagccc caggagctat
     6181 tcctttgacc tctataaatc catccgttat ggccctgaac ataactattt ttaccgtacc
     6241 taaaatgctt aaataaatct gagatcgggt taaatattga aaatgctttt tcaattgaat
     6301 ctatcttttc tatacgcata ttttttcaag atgtcgccta actacctaag ctttccgatg
     6361 tcgcggaccc taaagaggct ctaaaagacg cgaacgactt cttacttaaa ttgcttcaaa
     6421 taacaatttc tcaccttata taaaaaactt tttaaatttt ttagagtatt accatgatca
     6481 ctttcaccaa tgacgagtag agaaaatggg aatggaaata tatatctctg aatttgaaag
     6541 atttcttttt gctgattttc tttatcatca atgtttccaa ttaaccaaga aagataattt
     6601 ctaaattcaa aggaaaacgg gacattcagg ataacactat caacttcctc tgaaatatcg
     6661 gcaattgtat ttgcttgttt aacattgtct aaaaacatat tttgatttaa gcaaaaaagt
     6721 tttgatgagg tcataataat agaaatatta tgataagtaa attgagaata atatttactc
     6781 gttctaaaat tcgatccaaa atatccaaga attcgatgat agaaatttgg aaaagccgat
     6841 tgataaatgg cctttttaat taagaagtcc tcagtttttt ttgcccttag ttcgaatcct
     6901 tgagaagcaa aagggccgaa ttcttttatt agctgtaaat gtattttcca agatttgtct
     6961 tgatccaatt gaccgtgacc gtatgaagaa aaaaaggaat gttgtcttgc tgcgagagcc
     7021 cccatatttg ataaatctgg aacgaatacc caaggtatgt cttcagagga atatttacat
     7081 tcaacaaata gtgtaaagcg gtgcttacca tattcaaatg ttgctatcaa atccgaagta
     7141 aatggtttta tttctccttc actttccctt agatattcaa cttctcgaaa aacattaaat
     7201 cctaaactct ctagtttttg accaatttct aattcgaaag gatgaccaga ctttaaaaaa
     7261 ttttccattt attaatatgt caaagcggga ttcatgcaaa ctgtcgcctg aggccaagcg
     7321 agagttgcga agcaatttcg aagcgccgcg agaagccgca gttagtcgac gtgcagatta
     7381 attgcttcca ttagttcacg aaatgcgaga gtcatctcgt aaactccacc cccgtagcca
     7441 atcacatcag ccttaaattc tgtaattaat cccatagaca ctaatctacc aataataaaa
     7501 ttaggatccg ctttcggaag attttttctt tcgattagtt gtagaagaac gttttccgag
     7561 attatcttgt aatcagcagg attttttaat tcgtcgtaaa ttgctttcat gaagattagt
     7621 tccttttcag ttaggcttat taaaacattc atataatctt cataagtaaa ctgatcgttg
     7681 atttcagtta taatacttga tacaagaata gttgcatatt cttgtatttt taaaatgctc
     7741 ctggttttaa tcgtagcaat agcagcttga acaaaaagat catagaattc ttctgaattc
     7801 aaaaatgaca tttttatttt ataattttca atttgatcca tttttcgtga aagattttgt
     7861 attagcgttt ctatcctatt attagaaagt tcacttgctt tagttgaaag aagtatatcg
     7921 ataagtcccc caattttagg gattgcggct atagccaatt taaaagcaac actactctca
     7981 tactttttgg ctaccttatt gaataattct tggctatttt tcattttgtt agacatagac
     8041 tttctacatg tcgattaact gtaaatcacc gattttcgta taaacaccta aaaataactg
     8101 aatatacgaa tatcataaaa catggtaatc catcaatcca aataagctta gacaatagag
     8161 ttgtagcgcc gtttaacgaa accaatggat aatttttttt aaacagtttg gagtagattc
     8221 ttatgtgatg caacaggcga cttccgataa tcgtcactat ggagttccca caaaaaaacg
     8281 gacatggttg tgcaataatt ctttctctga actcgaccgg aatcaggtag cctaaagcct
     8341 tctcttctgt tgtaatatct tttgatatag tcaagcagaa aatattgtgc ctctcttatt
     8401 gtagtttggg tatcctatct atttctttct ggtctacaaa acatagtttc tatcctactt
     8461 ttttagaccg tttccggatt cttttgaact ttattatgcc gaatcacaag ttttagctgg
     8521 attttgaatc tcgtattctt ctctcatttt tccctcacct aacaaactta gaattttttt
     8581 aaatgaagta gtagggcatt cattttcaag ggtatagaaa taaactttgt tctttagcta
     8641 taatgatttg gattttcaag tttcgaaata ttttaaagtt cgagaaaaag gaaatctttt
     8701 tatctacgaa ttccggcaca atagtgtact atctttgaat taattttcaa aatatggtag
     8761 agattggatg gtaaaaatta ttctgatctc caaaactgcc accactttct tttattctct
     8821 atatttctgt attcggtttg agccttttct ccttcatttc tgttatcaat atattcataa
     8881 ttattaaaat cattcagttt gccagttaca attatcttct tatcgttgag aaatctttga
     8941 attaaatgca catgataaat aatttccgga taaagagcgt tcgctaattt tatctgttcc
     9001 gacttaataa gttcagatat atttttatcg taattatatt ctctaggata ggtcaaatgt
     9061 agtccaaaat ctaatccaag tatatttaaa aagtaatagc ctttgcaata taaatcataa
     9121 agcgatgcaa tcaattgcgg ataattctct tctcgatgaa caatactatt aaaaattttg
     9181 tttaatctcc acacttcata ctctgacata tcaatattct tttcaattat tttgaatgct
     9241 tcatgtctgt tgcttctttt actgaagttt aatgaaagta gttctatata ttcatcatat
     9301 ttaaaagtat tttctatttc ctttgattca taaagaaaaa tttcaaactc ttgcaaggaa
     9361 agatttccaa atagaaaggt gaaaattatt tctttagtta gctcggataa attattcatt
     9421 tttatctaga atatcaatta acgctatgtc gacaaagcga atgtgcgaag taacagttag
     9481 cttactgcat aaggcttgtt aactaaatca gccaaatccg gtcctttgta atatggttta
     9541 atgaaaatta atttgcgttg ttctctacct tgaccgaaag gttgatttct ccaatgccca
     9601 cgaacgataa atcttattgt aagtttaaaa acagttttta tactattggc attattcatt
     9661 atattagatt cattatgatc aataaatatt gaaccaacag tgttaccaac ttcataataa
     9721 tcaaaacttt ttgtattata actctgattt tcatttcgtt tcgcttctgc tctttttttc
     9781 ccggatttaa ttttcttacg ttcaacaata tctgccccag aggatgttaa atacaatata
     9841 gagttaatta gtatcctaaa aaattcaaac ccactttcat aaaagaaaga actttccttt
     9901 tccaaagagg actgttcttt agtttcaaat tcatttatat taaataaatt ttcccagtca
     9961 gtttttatta tttcagatat ttttatctcg cttttaacta acaatgctcg ctctaattgg
    10021 atttttccaa atcgtatata aaattttaaa agaaaatttt cgccttctcc aactttagta
    10081 acaaaaatat taattggttc ctcatattct tttacaatta ttttaacaat attacaaaaa
    10141 agctgtttcg ctaattcgtc atttaagacc aagagaaaac aattgaatgg aggttctaaa
    10201 aatttgcctg tgacattata atctgtaaat gctagatttt ccgttaattg accagagatg
    10261 aagaaagttt ttcgattaaa aatttcaaag tttaatattg ttaagtaatc atttattagc
    10321 catttagtta aagtctcttc atttcttttg tcttgtaaaa atgaatacgt ttcataaaaa
    10381 ttttcttcta gcctatcaaa atattcatca atgtattctt caaaatattt tgaaaattga
    10441 tcaatatcaa aaaatggagc cttatctgca tgagcagttt ttaagtagga caaatccttt
    10501 ttaatatatt taaaaagcaa tggattgact gttcttatat attcgtagta cgtacgtgga
    10561 tatttcatat taatttttat gtaacactat tgaattactg tgatttcgca taacttcgtc
    10621 tcctcgacat ttgagtgaac cttagcgtcg ttctgcaagt cgatcgacaa agcgaatgtg
    10681 cagagccgga gcgaaaagct gcagataggc gaagtggcat ttttatttcc acaaagtctt
    10741 tgcttccttc caagattctt tgagaactga tctagcagaa agcaaaaatt cttgatcaag
    10801 tttcaagaat tcagttatta ttttttgctt ctttcctttt tctaacaaat ttataatctt
    10861 atatgtattc tcttccaaac gcttatgtgt tttatttttt cctggatcta aagagagaaa
    10921 aatatgatac gaaagaactt gcaagtgacg aacatctttc cgaagttccg cttgttcatt
    10981 actggataag cgattttgtc gatatagtgc gattgagcgc tctaagtgtg aagactgagc
    11041 actaaactca ctgattattt tgcgaagatc ctgggtgtat gtaattctcg cattcgtaat
    11101 tgcatttttt ttaatttgaa taagagccaa aaaccctgcc aaaagagcga taaatattgg
    11161 tagtagcgat atccataaac tatttacatt tttttccttg gttagttttc caacatcgtt
    11221 ttgaattttt ataactattt ctttaatttc gtcagattct gatatttttt ccgcactcac
    11281 ttgggaaatt atcgatgttg taagaaatag aaaacataca aatatgaatt taattctgtt
    11341 atctttcatc aattatctta taaccagcct tgatttctaa aagttgattt actaaagtct
    11401 tttgaaataa tacatgtata aatatttttt gtctttccaa ttacgcctaa cgaaataggc
    11461 ttctcgacgt ttgcgtttct ggagcgtgcc taagcacgcg aaagaattgg cgcgaggttt
    11521 gaacgatctt agtcgcgtcc cgcaaaccga gtgacaaagc aaatgtgtcg aaggccgagc
    11581 gagagttgcg atagcaatct cgaagcgacg cgagaagccg tgacttattg aaaacttttc
    11641 ccaaaattgt taacttccac atcagcttta gtcttcatat tttttaatgc tataaactgc
    11701 ttttcactca ttaacttttc cataaaacct ttttgatctt cgaaaaatga tattttctta
    11761 gcaaccacac aagttcgatc actttccgac agttgagaca aaaatagatc catatacttt
    11821 tgaacatttg acgttttgaa aatatattca aaaatatata taatcaagtt gcaatacaca
    11881 ttcacagaac tgtccaattg aatgtaagga ggaataatag aactcataac atttttatca
    11941 attattgaga tgttaaataa catattatta tagcgttcaa caacttggga gctatagaga
    12001 tcctcttccg ctgttctaca atggataaat gatttgtgac gccccaataa atcaattaga
    12061 gttaagagat gtttttcctc attttcagat atcctaatat cttcattgcg tattaatcca
    12121 tatagaacag atataaaact tgcaaatgag aataaggcag cagaaactcc gccaaaatat
    12181 gaaccgaaac tagaccacgc ttgatcgttc gatgacaaac cctcattaaa cttgtaaaaa
    12241 tacaatacga gcggagtaat caaaataatt agtgaaaaaa tcgttatgta ttttaaaact
    12301 tttttagttt tcatataaat tattagtcat ggcgtctaac gaaagagggt aacgaagtgg
    12361 cgccgcatta ttccgcttct tccacaatgc gtttgttttc ccgatcaagt gtaaaccccg
    12421 gaggcggcca tttgaacgca atagcgcttc cctttagacg atcaattgct tctgcgaggg
    12481 tgtagggccg gagcggcggc gcggatggat tgaagtccgg ttcattagac cacgttagat
    12541 aactgatgaa gaattcatcg agtccggctt gcagcagtac ctcatcctgg aatcgagcaa
    12601 tgcaacgcag tccaaggaga tctgaattcg gagagagtcg ggcggtctcc ttgagaaatt
    12661 ggcgggccat cgtgtcgctt tcagttcggt ccttgaccaa ccgccagcga ggtggtaggg
    12721 gaaacggagg agggctgatt tcaaaggtca ggtgagcgtt gatccaaaac caatggtcga
    12781 ttaattggat tctatttggt tgagctgcac gaaagagagt aagttcttct tgctgcgggg
    12841 caaaaagaaa cagcttcgtt agacgtgtgt cctccagcat gtgctgtagc acggagtaac
    12901 gatcatcgat gaacgcggaa agcgcgtgct gattgcagat gcgagccttt tcctcccggg
    12961 agcgacagaa gagcacattt tgccgtgcga aaccggtttc actataaaaa cgacgatagg
    13021 ttagccactc caacgaccgc tgtgcagtcg cttccgaaca cttggacacc aagtatacgt
    13081 tctcggatcc aaactcatcg caaagaaatt caattgtttc gaaagcaccg atgacttggg
    13141 gagtatagag ataatctgga ccaaaaaagg aggtgtctgt gtctgcttcc atcagcacac
    13201 caccgatatc aattccccag cgtagcgcag gcttgtgggt gggttctctt ataatcattg
    13261 cggcgccatt tcgtataact attaatctcc gaacgtcgta taaacaccta aaaataacag
    13321 aatatacgaa tatcataaag acgcgttatt ctatcaattc caaaagctta aaaaataaag
    13381 ttgtattaca acactacaag actaatagat gattctcaaa aacagtttgg agttgattct
    13441 tatatgatgc aacaggcaac ttcccataat gtggtctatg tctcaaaaat gaacatttgt
    13501 tcatgagagt acccatacat cctttacaca ttgtactcaa tacttgactt tgactaccag
    13561 ttatacattt tcaaagtcat tttttaatta tcaatccatt attctttaga ttttattaat
    13621 acgtttttat tctgtattag atattacaat acttgattat tatctacttt tctataaaac
    13681 ttttcatttt tatattgatt tgtttatttt tttgactgtc attttataga ataaataatt
    13741 tctaatttat tattttaaga tatattaaat aatttatata tataattttt atttttttga
    13801 ttgatttttg tcttaattgg attattctga atttgctaaa aaccttcgaa tcttttgttt
    13861 cgaaggttaa gggttcatta atccctctgt actggttcca ttataggggg atttttaaaa
    13921 taaatagtat cgtagttttt catttaacta cgcaaattat gactcaattc ttttttaaaa
    13981 gaatatagtt atgtatttct cctagatttt ccctacgctt ttacaggtag ggtttctttt
    14041 tttaattgat tgctactata gttttttctt taaaaatttt tagtaatatt ctaattttat
    14101 tgtccgataa ttattgtatt aaaagtcttt tcaaccgaga ctttaataaa tctatttaat
    14161 cttcatttca aaccccgttc aattggggta ttttttttgc taataatcta cagaacttat
    14221 actcattttt aaaataaaag ttcttgttct atatccggat aatagtattt atatcggttc
    14281 ggtttataag aatcattctc cagtttaacc gtatacgcat ccatttctgt atccggatat
    14341 acctcaaaca tgcttttgat ttcgtggatt tcttttaatt ccggattaat ccaatcagat
    14401 tctttttctt ttggtgatct ttttaggatt tatctttccc ctattttcat cctacaaatt
    14461 taaacccgtt atttacgtta gtcaaattgt gaggaaattt tttatttact aaaatagcct
    14521 tagctttgtg ttctcttttt ttaattttat caaaatacaa cttttaaagt cgaagtaaca
    14581 tatattttac tagatgactc taagttataa tataggggtc aaaaaatgaa ataaaacatt
    14641 gaaattttgt tataatgtga catatttata attatgtcac attttatttt aaatgaaaat
    14701 tttattaaaa cacaaagtaa caattcaatc caatatataa gttgtaatta tgaaacaaat
    14761 ataaaattaa ttgagcgtgc acgagaattc gttcaaacac agtattcaaa attagattat
    14821 ataggatatg accctgaatt tgatcgtcaa tttgataaaa atggattaag tcagtatttt
    14881 atagcaatta attcagatga aaaaatactt gctacctctc gcattctaac tcgcggtaag
    14941 ttcgggcttc caattgaata cgctattaga aaagatacag aagaaagact gaaattagaa
    15001 gacggaaata tttctgaaat gaattctttt gcagctctat ccatttcagt cggaataaag
    15061 gtacttattt taagcgctga atacgtacta aaaaagaatt ttatatctac ttacggattg
    15121 tatgatgttg aaagaccttc aattggaaga ttatataatc gtttcggtgc agtagattct
    15181 aattttcatc catataaaat ttactttcct ggttatggta aatataaaca tggaaaattt
    15241 aaaccaacag aatggactat acaagtgtca gataaatcta aaattattgc aaaaataagt
    15301 catagatgac ttattgtttt tatggtaaca gctattgttc ttttattcgc ttcaattagt
    15361 aatactgcta taggaattta tgttttatct acaatagtaa gaaaaagaaa agaattttta
    15421 gattttggga ttctttgtat tttagtaggt gtatgggaca ttttgtttgc agtccctttc
    15481 gcatacaaat catccactct cttttggaca cgagtaatga ctcttccaat gattatcagt
    15541 cctttattat tagttcgttt tattcattca tatgttttca atttaaaatt atcaaagacc
    15601 tgtaacattt ttatttttat gatttatgtt ttaccgattt taattctaag tttttctaac
    15661 gtttatattt ctaatgcaga gataataaat tctaaattac attttgaagc tggactttta
    15721 tacgattatt ttgtcatagg tggagcttta agcctctttt attcaattct tgttttagtt
    15781 gtgggattta agagaagaaa aggacttgat agagttcgat tagtttacat tgcagcaggc
    15841 atatgtgttt ggtttggttt tatagtagta tttacttcct tattcaagat ccttggtcta
    15901 ccggagtata gttttgttgc accaatcgga tgtacattag caacagccat ttggtcaatt
    15961 ggaataatca aaattaactt atttgaaatc tctgaaaata cgatcttaga gaatagaaat
    16021 tctttagtag ctcatgcaaa catactaata ttaagaaaag ttgattctaa gctatataaa
    16081 aaagcattat acagatacaa aaagaacatt gttaaaatga ttatccaaga tttcgtatat
    16141 cttcaaataa attcaaattt aacagtagaa gaaatttata atcatttagc cgaaaataac
    16201 tgtgctttca ttcctctaaa atcttatctg ccaaaaaatt tatagatttc cttccagttt
    16261 gatccatttt atacagtttc caaaatattt cgagagcatc aggagtattc ttgagaaaac
    16321 gaataaagat agcagcttcc tcaactaaat tctgtttttc atctctcgaa taacctgatt
    16381 ctaaattaat cgattcgaac tcataatcac gaacaaaaat aatcggatct accttttcat
    16441 ttttataaag atttgtaata aaagccagcg tcggaatcgt atgaccactc aagtaacgac
    16501 ttacagtagg ttgtttaact tcgcctgctt tagccagatc ttcttgattc caagaacgac
    16561 ttttcatgag ttttttcaaa acatctttat aattcataaa atacggattt gcatattttt
    16621 tgcttgaaat atacatttat gtatattatc attctataaa tcctttgctc taattttaat
    16681 tcatgttaac taaaatttga aagttggatt tatgcaaccg aaaagtaaaa caaaattcag
    16741 atgatacgga ttcatttgat aaaccaaagt aagaggtaaa tctatgataa tcaattattt
    16801 taaaataaaa cccttggact tcacagaatc cgagttagat gaatattcga aatatatagg
    16861 ctttccatta tacaacgaag acaaagaagc aattctaaaa ttcaatggtt ttcgcaaggc
    16921 tatagcaatc ataaataaac acagctttaa tgctctcaat cattactttt cggataattt
    16981 agaaaataaa gatgagtttc caataagata aattttttaa aatcaatatc atgtccaagt
    17041 tcctttccat ttttgatata tatacagtcg gaattttaga ttatgagaat tttttaaaat
    17101 tgggaattat ctattttcat gcttttgggg ttgtcattgg atttttatta ggattctcga
    17161 aactttattt aagcgatggt tttagtaaat cttacggttc tattttacaa tccgccgcgt
    17221 tttttctgat tttaaataat ggtattttga tcgatcaagg aattttacgt tacgatagta
    17281 gaattttatt cggttcttat tatggcttag ttctttattc tagtttggct gtaatagtct
    17341 gtttcaacta tttattcgaa tcttttgata atccttggat ttattgtaaa agacttttag
    17401 ggatcattcc aattacgatt ttattttctt atttcattcc tgtttattac tttatatcct
    17461 tcatcgacat tttaggaatt atgatttcta tttttacttt tgtctggtct ttgaaaaagg
    17521 ttttaaatac taaaaaatct attttatatt ttaacctccc ctttctttct cttctaattt
    17581 ctatttgttt cgtttttgat ttctttggta cgatttatga taagaagaat ctcttattct
    17641 ttgcagaatt cattcccgga tcagtcattt gttattcgat tcttttagaa cgtttttttc
    17701 cctctttatt tggtaaggtt attgtttcga ttccagatac taatttagtc aaagaaattg
    17761 aattagaaac cattcctatc ccagaggtca aagaagcaga gacatataaa taccagtcta
    17821 aagaattgtt agtagggatc gatttagaaa aagttaatac taaactgaat caatttatag
    17881 atattaaagg gtttaaagac gaagaattga gacttcctga ttttgcgact gatttaggtc
    17941 ttactacgca tcaagcttct aggtatctaa ataagtttct taatatgagt tatacggatt
    18001 tcttaaacta tcatagaatt aaagaagtaa tagatatgat caaaattaga tcaaatttta
    18061 atttactaag tattgccctt gaatgtggtt tcaattctgc ttcttcgttt catagggctt
    18121 gtgttaaatt tacaggtaaa tcccccaaag aacttaaatc ttatatccaa tcaaacgaag
    18181 gttcaagtct ttcgattcta caaaaaccaa aaatacaatc gcattcttaa agtgtttaag
    18241 aaaagaacta gactattaga attttaaatt caatcttatt aaaaaatccg gaatcaattt
    18301 taactttaaa cgaacagaaa tttaaaaaag aacgtttaaa ttgaatgacg ttttattttt
    18361 atttagaaac ttgtctttca atttaattcc aatccggata acctttatga actttcgcat
    18421 aactttgact tacttacaaa gaataataat tagtctttta tttctcatta atttatcttg
    18481 caagattcaa gcagaagaag tagaaccaga agcttatcaa gatttaacaa aagcgctcca
    18541 aaatccttta gatgttcgag ttttggattt gagtgaacaa aaactcaagg ctcttcctaa
    18601 gaaaattgga caactgaaga acttgcaaga gttaaattta tggaataacc aacttataac
    18661 tcttcctaag gaaattgcac aattgaagaa tttacaagtg ttgtatttaa gtgagaatca
    18721 actcatgact cttcctaaag aaatcggaca actggaaaaa ttgcaaaaat tgcaaaaatt
    18781 gtatttagat gctaaccaac tcacaactct tcctaacgaa atttggcaat tacagaattt
    18841 acaagtgttg tttttgagtt ataaccaatt taaaacaatt cctgtggaat tcggacaatt
    18901 gaagaacttg caagagttga atttagatgc taaccaactc acaacaattc ctaaggaaat
    18961 tggacaatta cagaacttgc aaactttgta tttaaacaac aaccaattct caatcgaaga
    19021 aaaagaaagg attcgaaaac ttcttccaaa gtgccaaatt tactttgaat aagattgctt
    19081 tttctgaagt ttttcataat attgataaca attgatcaaa ttaaaattga aaaacgtgtt
    19141 ttttctattt tcaaactcag aaatagattc gttatctttc tgggtgaaaa gtaaagctgc
    19201 taacccgaat tcacagctat cagggcttac attaaaaata tcaccttttt ttaaattatt
    19261 tttgcaagct tcccttgctg atccaattga acaatttaaa atcaaaaaaa caaatagatt
    19321 ccaaataagt atattcaata ttcttaattt catactcttc ctttctccgt tataacttcc
    19381 attgattcgg tttccataag ttatagagca aactttcaaa atagaaaata cagaaaagaa
    19441 ataggaaagt taaatccaat cgatcattat ctaactgcta ttacactact ctttttagtt
    19501 gaaaactttt tcatattgaa accatatata ctcggtatat atctattctc ttctttatca
    19561 cactctttaa gtcgttcgta gtaatctaga caattgagaa gctcaaatgt taaaatctga
    19621 tctcttttct gaagagtatt tacatccata tttggatttg tcgaagctgt accagttcct
    19681 ataaatttac aataaccaga agatatgctt tgatgcaaat tgtaccgaca tgtatccctt
    19741 tgtgttccaa tagaacaatt taaaatcaaa aaaacaaata gattccaaat ggttatattc
    19801 aatattctta atttcatatt ctttctttct cccgttataa cttccattta ttcggtttcc
    19861 aaaagttgtt gtatctacct ttagaaacaa aagtcgcatg atgaataaat tgggcttgat
    19921 aagcaaaata attttgaact gaaaacagag tcgttccgat tatcattggg ccgtaataat
    19981 caaccgctgt cgttccaaga taattcacac ccgctaggat tgatttcccg gtattaccat
    20041 atcgatcata acttttcgga agtgcgtcat actctcgttt gtaggctgcc ctctgttcat
    20101 ggatcgaata aaaatttccc caggattgtt taatccatcc ttcattagca tggattgcac
    20161 ccttactcgt tgaccatcta tgaagttcat catggacgat tcctgaacga tcaaataagg
    20221 taaaaggaag attcgaagtt attcttttga ataaatcgct ggaaggtatt ttttttcctc
    20281 tttattacac tcctgaagtt tttcataata ttgataacaa ttgatcaaat taaaattgaa
    20341 aaacgtgttt tttctatttt caaactcaga aatagattcg ttatctttct gggtgaaaag
    20401 taaagccgct aacccgaatt cacagctatc agggcttgca tcaaaaatat cacctttttt
    20461 taaattattt ttgcaagctt cccttgctga tccaatagaa caatttaaaa tcaaaaaaac
    20521 aaatagattc caaataagta tattcaatat tcttaatttt atctcacttt ttagaataaa
    20581 cagacggaat atatcgtttt tctgctgcat cgcactcatt taatttttca taatattcca
    20641 aacattctaa taataaaaaa cttgtgaaag cctgacgttt ttcaaatgtt tctgcattat
    20701 tattatttga atttccatac attcctaaac caaaatagtc acaattatga gctgaatcac
    20761 ttgcatgtaa attatttcta catgcgtccc ttgctgatcc aatagaacaa tttaaaatcc
    20821 aaaaaacaaa tagattccaa atggttatat tcaatattct tagtttcata ttcttccttt
    20881 ctcccgttat aacttccact tattcggttt ccaaaagttg ttgtatctgc cttttggtat
    20941 aaacgttgca tttttggccc aaagatactg atagccaaaa taattttgaa ctgaaaacag
    21001 agtcgttcca attatcattg ggccgtaata atcaaccgct gtcgttccaa gataattcac
    21061 acccgctatg attgatttcc cggtattacc atatcgatca taacttttcg gaagtgcgtc
    21121 atactctcgt ttgtaggctg ccctttgttc atggattgaa taaaaatttc cccaggattg
    21181 tttaatccat ccttcattag catggattgc ctttttattt aaatcccagc tatgttcttc
    21241 atcatgtgca attcctgaac gatctacgat cgtcaaagct gaattcggtt tgtttaaata
    21301 ataataagct aaagcaatag ttgggccttc ttttatatta tatatagaag aaataaggaa
    21361 aatattactt ataacaagac ttacttcctt aggcaaggtc cccccacacc gaccatttcc
    21421 ttgaaaattc ccccaaacca tattgttctt tccactcgct ggacaaccag gaccggaagt
    21481 atttcgaatc tgttgattgt gtaaagcaag taacatcaaa ctactttgtt ccttctcagg
    21541 gctattgggt agttgtgcgt attgatacaa tgctgcataa aacatcatat ccaaactatg
    21601 acccgacgaa tccttgtagt tcacaggatt tccttccaca tacatataac gattttgacc
    21661 gttgactgat tctggatcaa tcactgtatc cgcttgtaag aacctaccta acgttggttc
    21721 gtaaaaacgg gatttgtagt agtaaagacc actctctttg tcttctactt gacccgtaaa
    21781 cttgtaacgg aatatatcag gaccataaga atcgttacgt atgatagaac catagggttc
    21841 ataagaaacg taacttactc ctggttctgg accactcgct ggatttccag ctccatctgt
    21901 tatcatctga atcgatccta aatgattggg atgataaaaa tacattccgg ttacgggcat
    21961 tccccctaca cttccaccac ccgtcatacc tacccctgga ttttgaatac taggaactcc
    22021 tggatttaag ttggctccaa gtgcaagaac ccatggagga tctccgtttt taccaccggt
    22081 tccgggtaac actccacaac cgggcaaaga agtaactaca aataaagaca atatcagggc
    22141 cggggttcct acacctctcc aacccagtct aataagaact tcattctctt ttaggaaata
    22201 aggatatact aaataaataa ctgctaataa tagcaagaaa taaaacgcct tgtaaaacga
    22261 ggttggaact ccagaccgaa ataatttaga atatccaaat ataccgataa actcagattt
    22321 aaacctgttt tttaaatagt catcacaatc aaccgtcacg tctttacaga atggttttgt
    22381 gagagttccc acaaaaaatg acattttaga atcctcggat tcatcccgat ttgtagtagt
    22441 tcctaaaatt ctaccgacaa acgattcgat tgaaaaatca cttgcaattt ctttcctctg
    22501 ttcaacgttc ccagaaattc gaagcgtcgc gtcttctctt gtccactgag ccaccgtttc
    22561 cccttgaatt ccttttacat acaaagtatg tctttccgca accccgggat ttcttacgat
    22621 ttcgtaatcg tttccaaaaa aataactcgt agtcaaagaa ctattcgtga tcgatttgat
    22681 tctatttccc gtatagtcat aactgtaata gatcgtatcc gttacaccat taggagtaat
    22741 ctcgatcagt ttaccatagc tattataacg taaagtatcc ccattacgag aaaccatatt
    22801 cccgcttgcg tcatagccgt aggtcatgac tcccgtgttt gcacttgtag ccgttgtcac
    22861 cgcattcgcg tgacttgcat ccccatacgc taaagtatat gcaccttttt gaattaagtt
    22921 tccatttgcg gaaaaagtat agttttgagt tccgtattta cccactgctt gggtcactct
    22981 tcctaaattg tctaaagtaa agttttgagt cctgttcgga tttattttgt cttcaatttt
    23041 tgtaatattc ccttttccgt catacgttaa ttccgtattc ccgatgagcg tcccgtccgg
    23101 tttacgtgtt acgatttcaa gcggtctttt ttcattcgtt tcgtaggaaa tttccataga
    23161 cacaccgttt ccggtcacgc gtctaacgga cggaactccg tttgtattta aatacggacc
    23221 ttgataagaa acgaccgtat gaccggaact cgttccatcc gcgctgtcaa tggttatacc
    23281 ggatatactt cccgtactag aatatacgtt atgcaccttg gttccatccg gatacgtatt
    23341 cgtcacggcc ctacccaaag aatcataatc ggttttaaaa attgccgtta tatcatctac
    23401 atacttcgtt ctttggattg tttcccctct ttgattgtat cgaaactcgg ttctaccaga
    23461 tccgtctgta acttgagtta accttcctct ggaaaaagga atacttgcgt cgtcatacgt
    23521 aaacagaatt ggtgcttccg gtccgtttgt ggtttcggta attactctac ctaaagaatc
    23581 atacgtataa ccgaccgttt ttcctcttgc gtcggtttga cttgcaatcc tccccacgga
    23641 atcataacta aaagcaatag ttcctgaatt cggatcttgt gtagaaatcc ttctaccttt
    23701 agaatcatag ttgatattgg tcgtaattcc ggacacatcc gtaaccattc taacttcgcc
    23761 aaacggggaa taggtgtaat ttaaggttct accgttttct gttctactca acacttgacc
    23821 tagttcgttg gttatttcta ttttggtcgt tgtttgtccg tctggatacg tggtagtttt
    23881 tgtttccgta aatccggttt ttgtaagagt cgtcaatata gtaccattga cgtttggttc
    23941 tacaatagaa gttaaaccac catccggatc gttgtattgt aaggttacat actgtggagc
    24001 ctgaacgctt aaatatgcgt tcgattttcg tactaatttt ccaagtaaat agttatattc
    24061 aaattcctcg atcgtattga tacccgctac ggctgtactg ttttcacttc gaatcgtatt
    24121 tccaaaaggg tcacgaaata ttttagaaac gttcacactt ccgcttacgt tgtctcggat
    24181 acttttcgtc acaaactcat tgttgtttaa atttgttaga ttgtattccc ctgtgttaga
    24241 ataggtatac gtttcgtttg cagtcccttc ccctggatac gttacgcttg tttttcttcc
    24301 ataaccgtca tagccggtta gtgtaatcgc accgtttggg tctgttgtag atatttctaa
    24361 tccagtcgca aaatcatagt tagttgttgt aacatgaccc agtgcatttg tttttgtgac
    24421 cggaaaatga ttcaaaaacc catcatacga aatcgtactc attccgttag ccggatcatt
    24481 gattgaaatc atattcccga aagtatcata cgtaaacgta gtcgtaagag gagaaacact
    24541 tgcgggaaac tcggtctgag aagttaaatt gtctcctgta tatccgagtt gtgtgtctga
    24601 aacccaagtg ccgtctacgt tttttttaga cctcactacc cttcccattc tccaaccgga
    24661 cacgtcgtta gagatttgtg tagtatttgt aatcgtatgg gaacctaaac tttctacctc
    24721 actcgtcgta aaaccgtaaa cgtcataaga aagagatttt acagacgtag taagcagact
    24781 cccgttttga tatgagttgg tagtcacaac tccaggagag gcaatttctg ttccgaaagg
    24841 atttggaaaa ctaaaagaag aatttacggt ggatcggatc aactgattgg atgcgttgta
    24901 atttctagta gattgtggta ctccggctag acgatagtca ttttgaaaat aatccgtgat
    24961 tttgtaaaag ttcgtattta catccgtttc ccttatggaa gcaaacccta aacttctaga
    25021 aatagtacga gttccttgga tatatctttc attcgtataa ctgtaattag ttgtatggac
    25081 aattccgtta gataagtcct gtcttgtctg agttactaaa aaactggggg tcatactagg
    25141 tacatccgga tagtttccgg ttcctgtttg taacgctcct ggatgattat ttttaagttg
    25201 atactgaact tgagaggttt gaccggcacc gttggaaaca ttcaaaagct gatcttctcc
    25261 cgaattccta ggattattat aacgatagta aattcttccc caagttttat ctaaagaaag
    25321 aaacgcgata cttacatcac taatcccatc taagttcata tcctgtagag cgatttgata
    25381 aagatcggat ctttcgattc cgttagaatc cgtatattct tgagcagaaa atccaccgaa
    25441 cgaataacct ccattcaaac taaacgttcc gtttcctaaa gaaagatacg tttcaattct
    25501 ttgactttcc ttattaaata atacaagatc cgcaagtccg tccccgttta tctctccaaa
    25561 gttatactgt aacagatttt ttccatttcc tgcatttaaa ctcgtatata ccggagaagc
    25621 aaatccattt cccataaaca gagaaacaga aacttgagtc ccgataaaag atataaaatc
    25681 ggtccttcca tctccgttta cgtctgcaaa tgtacttttg tccgcatcaa ttgaattgga
    25741 tatgggaaag gtttgaactt gagacgttcc atttcctaaa ttaaatgttc ttacttgaag
    25801 tgcgtatgta gcctgtccta atgtaccttg tgcatagatc gaagcaattt gaatattgat
    25861 cgcctgactt tgttgaccta caaagttcat ttgtgcactg actatattct ctaaaatggt
    25921 ttgtaaaccg gcaaccgtcg aaggggtata aggatagtct ttaccgtcgg attctaaaga
    25981 atcggataaa gagtcgtatc cgtttgcagt taaataggct aatagatttt caaattcggt
    26041 atcgtcaatg tttgcgtgtg ttgttggtgt aggcatttga tccacaaccg ctttaactct
    26101 tgcgtgttct gtttgatact gagccataag tgcgtctaac gctgtttttt gagattgtaa
    26161 agtggttaaa gtggaattgt cgtaggttgc aatcagttga acgtagtccg ccttaccatc
    26221 ccctgtcata tcaatcatcg aattgatata atagtcgtta tttcctccaa tcacaatcgg
    26281 attgtcaaag taggtttctc ggttgatata gatcgaaaaa cttccaccgt tgttgtgaat
    26341 aaaatctact aaatcgtccc cgttcatatc cgcaaaaaaa tccatcacgg gtcggttgct
    26401 tgcaaggggt gcggtgctat tcggcgaata tctaaattga tattcatacg gactaaatac
    26461 gtgcatatct cgatttgaag aatttaaatt tacattccca aattgtacag gagacgtaaa
    26521 atttccaccc gtggaataaa tcccccaaag ccttccgtta tcctcatata caaaatccgt
    26581 tttaccgtct ccattcaagt ccacaacctg ataaaatgta ttgtagtgaa ttggaatatt
    26641 aggaccattg aatgaaatga caccttgtcc gatcctttgg atatgtccca ctaaatgaat
    26701 cgatccgttc gcttcgtttc cgtttaacgt cgcaaagtct acaatcccat ctccgtttag
    26761 atccatcggc aaccaggcgg tcaaagcaga atccacaccg ttctcgcaag cgccaggacc
    26821 tccccatccc aaaaaaccag cacagtttcc agctaaatat tctaaaaatt gttggttccc
    26881 tccccaacaa ggagtcaata acgcacaaag acaagacgca aatcctagat tacacgcccc
    26941 tctatccggg acaggagttt tcactacata ctgtaaggat gcgtctatat tagaatctaa
    27001 ggcggatggg tgatacggca aggcaccgtt tagaaaaaaa ttcaatacgt ctaccgcaac
    27061 gtttggaata aatacattca tattagagac actcgataag ttttgatagt caagatgtcc
    27121 gggtgaaaaa ctccctgaat gattggtata gttaaaatct aaatccgcaa agttttcgct
    27181 tccaaaagtg ttacttccat tttgtttcaa ctttctgaat atacttctac ccgttacagg
    27241 accataacta taatctaaat cgtaggttct gagtacgttt ccacctactc taatttcgat
    27301 tgtatcgagt cttttttgaa ttctttccat cgttcctaaa gaatagtttg gaattttgtc
    27361 gtttctattt tcgaaattaa accggatcgt tctgtcgtta tacgtaatcg tatttggata
    27421 ataatctccg ctacttacat caaccggagt gtaattaacg tcgtatccgt ttccgggtga
    27481 atcttcttct ctggagagtg cccattctcg aatagaaccg gcggttcttc ctaaagccgg
    27541 aatccttgag tctatacttc caccaaaaat aaatcttcta ccgtctttct ccgttgccat
    27601 ccaagtacaa ggaccgtctc cgcaagttcc ttgtggttca aattttatat acgattcctt
    27661 tttagaatga tagatcgttt tatttccgga tacgtcaatc agctcacccg ccaaactaga
    27721 tacatacgaa tcgtttccgt tgtaattaat tcccaaagaa gggtttctgg aaacggtagg
    27781 aagtccgttt agactccaac ccattcctac aatcgtattt cctccatttg agttataact
    27841 aagagataga ctaggaacta ctttaccggg tggtagttct atttcgattt gtgtattagc
    27901 agatccatcc ggacccgctt gtaaagtagg aagtttttgg ggaattcctc ctgcaatcgc
    27961 ggaagctaca gaactaaata cattctgaat tcctgataac aaactaaaat tgaataaaaa
    28021 caaaaacgat acacttaaga aaaataatcc gacataacgt ttcatataaa gatttcccgg
    28081 tttttattat taacgtgaac acgatttaaa aaagttttta agcgaatcgc tcatggaccc
    28141 gcgcttttcg ctctaaaatc ccttcggaat ttttcaaact caatgctact ttctatagat
    28201 cgtagcataa taatcgcctt agcattttgt tatgccaaac tcacattatt atcaataaat
    28261 cgtaatcctt tgttagttgt ttttcgccta acaaattctt taatttgtga taccaggcca
    28321 caaatatagt aactagcggt ttctaggaag acttttttca cttttctagg aaatataaag
    28381 ttattatgtt ataacctacc tgttaaatta tgctaggtcg cgataatatg aaaaactttt
    28441 cattttcttc aaatttgcaa aaaatattta tctatttaca agattaacat acttcaaact
    28501 tctggatcat aatttttcaa gagattataa tatgacaaaa aaactaatac gttatattct
    28561 attttttgca tgtattggga cctttaaatc tggtttattt gcttccgaac ttcttcttaa
    28621 atcaggagaa gcttttttaa tcgaagaagt aaacgaaagt gcggacgtag tgaacgtccg
    28681 gtggaaaggt agacagttta gaattccaaa atcagagatt caaagaattg attattctaa
    28741 aaaaggacca gagtcttctt acaattattc cgaattccgt ttaacggatg gtagtcaagt
    28801 tcgtggaatt attgtagaaa ctaaaaaaga caaattagtt tttcgaaccg aattaggatt
    28861 tgtagaaata gaaaaatcta aaattcaaaa tttaaacgaa aactctttag aaaaagaaag
    28921 tccaaaccta cctgacaaat atctttcggg tagatccggt gaaaatctac tctatgtagg
    28981 tggaagtctt ttatttcaaa ctacaaccgg accttctcac aaaacgaatc caggtgtagg
    29041 tggtgctggt ctttttatcg aaaaaggttt tatcaatcat cctttatggt ttttcggttt
    29101 tctttctgaa tactcagtgg ctccaggtgc acaaggttct atttcttttt ggaatcaatc
    29161 cttatatgta ggaaaacaat tgggggcttc tgctccttac tttttgtttg gagggggagt
    29221 aacttccgtt caatggaaaa acgattctcg ttctttgaac ggaaccgatc cggaactttt
    29281 aggtgaattg ggttgggctt gggaatttaa caacggttct cgtttgcgtc ttggaattcg
    29341 ttctcagtgt acattagaat ctggagattc tttttgtaga tccgggattc gtatctcttg
    29401 ggggattttg ttatgaacaa atttcaaata tttagaatgt gggaactcat acatttcaag
    29461 gttgtctcaa aatttgtagg cttcttttta agaaaaatta ttttgaattt ctcgcaaaat
    29521 gtgttagtcc ccgcaaaaac ggtcgctctg tgtgattcac aacagactta ttttacagaa
    29581 tctcaggaag agttcttgca ttataaagtt tttaacaaac gagttttgaa tcaaatcctt
    29641 tctaaaatta aaaaaaacaa aacgagtctg tttcaaatat ttagaatatg gaaatcttat
    29701 gaaaatttca ttagaataaa aatcattctt aaaaaacaaa actggtttcg atcaaaaata
    29761 gagtctgatt cgattttaaa aagaagaaat atattttttc taatactcta tttatcaatc
    29821 tttccacttt ccaactgtct caattctcct ttgtctaata tccaaaacgc acaaaatgaa
    29881 aaagtaaatt tagcttttgt ttcccagatc ggagcccgtt cggcaacaat cacttgggaa
    29941 tgttctaatt ctcttcccgg ttccattttg tatggaaagt caggtttgga atcggttgtg
    30001 actagtttag aaaattctaa agttcattcc atgacacttc ccaatttaga atccaatacg
    30061 gattatttag cctttgtttt ttgttctaat agtacagaca aactacaaag tattccactt
    30121 acttttaaaa cttggatcag tgattttcca aatagaaccc gtggtctttg ggttataggc
    30181 gggatgggtg cggatgcatc ccccgtaaga gaaattgatt tttttgatcc ggttacttct
    30241 acttggtatc cttccgcaac ttcaattcct acccctagag tttttgcaaa catagtctct
    30301 cacaaaaata aaatctatgt catcggtgga atggaaaaac aaggaatcaa ttacgtagct
    30361 tctaaaaaaa ccgaatcgta tgatccgtat ttagatcagt ggactacact ttcagatatg
    30421 ccggtagcca atcaaggagg agtcattgct tctgtgggag aagaaatatt tatcatttcc
    30481 ggtacgacca caaacgatat gactacaggt actattttaa atacagtttc tcgtttggct
    30541 cctggaatcg gacaaaatgg cctttggcaa aattatcttt ctttaaccgc tatcttttca
    30601 agagtggata tgtccggttg tggattaaac ggtaatatct tttttacagg cggaagattt
    30661 acaaacgacg gaacatctca ggcaacttcg gattcttttt ctccttcgat caattccact
    30721 tccgccgccg gtgaaccttc tatcacaatc gcaagacacg gagccggttc tacttgtgta
    30781 aaacctttaa actccgatcc ctatcctact gatccagaat ggatcgcggt tatcggagga
    30841 tctacgggaa caagtacact ccaaccgatt acatctatta ctacatccaa tcgtaccgac
    30901 ttctatcaaa atggtatggt tgcttttgcg attggtccta ttttacccgt tgccgtttat
    30961 ttcccagggg tagaagcttc ttacgaaact agaaagttat tcgtttttgg tggtgcttct
    31021 gcactgaaca ttcctaccga ttctgtttat tctatcggtc ttcaaaaccc aattgccagt
    31081 aattggtctt tagattctct taaaatgcct cgggctcgtt atgctcacaa agtaattcgt
    31141 atcgacaggt aaaaaactat atgaaatcta tctttcaaat ctttatatat tctattcttc
    31201 taatgttgat ccttttgact aaagattctt ttccagacga aatgtcggga ggtcacgaaa
    31261 acgctaaaat gtttatcgaa gaaaaaagat acatagaagc ggaaaagtta gccatttctt
    31321 tacttactaa caatccttct gatgtaaccg ctgaatatat tcttacttct gcttgggttg
    31381 gtttaggcag ggaagaagct aaaaaaggaa accttgataa agcaatcgaa cttttacaaa
    31441 aagcacgtca aaaatggccc tttgatcagg acttaaaaaa agaaattgaa ttactgggaa
    31501 atatttcttc tagaaaaaat attccatcca actcttctca aaatcgtaaa acaaacggct
    31561 cacaaaccgt catcctttta gattcagaat tatttcgttc catcgatgat ctaaaatcgg
    31621 aactccattc tacaattgtt agtctcaaag atactcattc ctacaacaaa gaacaagaat
    31681 ccttttctaa aaaagaaatt ctttttctgg gtttgatttt gatctttacg ttggtttctt
    31741 ctcttaatct ttatttcact tttcttttgt ggaagaggaa ataacagcta tacgcacatt
    31801 tgccaaatat acgctatgtc atttcttttg accgaatatt gagttatctg cagccctacc
    31861 cttttggaat ttgttcgtac aatcgtggtt tgttgtagtt tccacattta agaagtcgat
    31921 ctatgatgtt taagatttca ttttttttta gaatcataag atctttacgc cgcaacatgg
    31981 aatttatttt taccttcctc aaattgtaga gcgataaccc tttggggatg gctataaaag
    32041 taatcacgta tgtgattttt caatctttct ggaggggaat catagattac aattttctct
    32101 aaattgtaac tgattcttag tttacgtatc tcttctaagt caggtcgatt tagtttcaga
    32161 gaagaatggc tcatgaactc atgaattact ttatctactg gcatgtagtc agggaatctt
    32221 ttaatctcct ggtcctcttg atcaaccggt atggatgatt cttgattcgg ttgggtttga
    32281 ttttcctgat tacttggatc caatttttta cttgagttaa aattctgttc tttctcttgc
    32341 aattcttctt ttacaaattt tatttctgtt ttaagttttg cttcttcatt gaagtattta
    32401 gaaacaatca ttttgagtga atcgtttatt tcccctatta tatataacct ttcattttcg
    32461 aatttgactc taagctgttt aagactttcg ttactagttt tagaaagtct ttcttttgcc
    32521 caaactaaaa atccttccca ggtaggttca tttttgaacg gatctattac tttactttcg
    32581 gtttttactt cttttttatt ttccgtgact aaagggcctt tacttcccac ttgtgtaagt
    32641 aggttatatg tgttttttat aatgtctttg taagagtaag tggaggctag atttagaggg
    32701 attgttcccc aaaaacggtc tgctttatat tcctctgatc tccgaatatg aattagtttc
    32761 tttagcgttt ctaaaatcgc ttctgggttt tccggttcga cctttttcca ggatttgatt
    32821 ttagcatttt ccttttccgg gttgtggtca tatccccccc actctttcag tatgaggttt
    32881 ttagaatgtt caagaatatt ctcccaagta attttagaaa gagaagaagt ttgtactttc
    32941 tttttgttat ttgtttggtt tgtactttgg ttactagaac aaaaccccgt acgtttgtac
    33001 ggggataccc cgtactcttc gatgccccta cctaggccgc taatactagg tggattagaa
    33061 tttttatctt gggcttttaa aagattatat tgatttcttt ctaacacaac tgcatcatgt
    33121 agactagagt ttagtatcct atagttacca tggaatattt ttgcattaag gtaaccctct
    33181 cttatcattt cgcgaatata tttagaaact gttgtttctg ctaattttac tgcttttcca
    33241 agagttttgt ttttggcggt acatccacca agtccattaa ttcttcccga aatatcaagt
    33301 tctgtgattt tagacagtag ctgtcttttg gccctgggaa gtggtagtga ttcgatagca
    33361 tgagctatta ccaaagcgta atgtacgacc tcggtcattt tagtatccct tattttacca
    33421 tacggacata cttcgggtga cgcacggtaa aggttagttt ttaccctact cttttaaaaa
    33481 tacggggaac taagggtcag gcttggagcc tttcggtagg tcctcgattc gagatctatt
    33541 ttggcctgtg ttgcagcggc ctttatctta gttatgtcgc ctaagatatt ttggactaga
    33601 aacatgtacc agacaaatgt caagcaaaaa atgcgacata atttattatt ttggaataaa
    33661 atataaagac tgacctgctt caactgcaac atatccacag gtcttttgat ctcgaatcgc
    33721 ggtaaacttt gattcaatgt aatcttactt catacgaatt tgagtacaag ttttttttgc
    33781 tttggaagag aaaattttaa tatatgaaat tctcatttga atcttgattt aataataatt
    33841 caaatgggaa acgatttccc atttgaatta tagatgtttg agatcgcttt taagatcgga
    33901 tactttgttg ttatatcttt cgttttccct gtgtaattcc tcttcgatga attgtctgat
    33961 aaaatctaga tgcatcttat tgaatccttt tttgcttttg ccgcttttct taaaaatagt
    34021 ataaagcttc ttccctttag aatatttata agctgtttgt ttgggattga tttctatttc
    34081 gacgcgttgt tctggctggg gtaaaccggt ttcttgtgtt tttattaatc ttacagcttc
    34141 ggccatattc ttgcagcctt tgactaattc tctgtaagag tatattctta gatatgtact
    34201 cgcagttcgt ctgtcaaagc ccaggtaggc tttgtttttt tcaatgtaag gaataaaatt
    34261 tccgtgtcct attttttgtt taacttcatg caaatattca ccaaaatcaa tagagtttct
    34321 aacagttctt ttgtgggcca tgataactga ttcatataaa tcctttaatt ggtttatcgt
    34381 tggatcaatg gatttagttt catttggtaa tgttatatta taagtttctt ttgtttgaga
    34441 tcttttgaga gattgtttaa gtagttcttt tttagtgagt ttattttttt cggccatttg
    34501 aaacctcgtt agctaagatt aaaaaacgtt caaatgcttt atgcttttta gggtttaaaa
    34561 attctccaag attcgaagct gtatgaactg cattgtcatt tatgttggca aaagcgctga
    34621 cgtttaaacc gttatgttca cagacttcaa caagttcatc taatttacta ttagaaactc
    34681 ttgagggtac tacagtaaat ttgatttttt tctttatcgt agatttaata tctttaaaaa
    34741 cttttaggat gtcgtcagtt ccgtctatac tccaagagcc atactcaatt ggagaaatca
    34801 catgatctgc agaatgtaat gcggcaatta aaactacatt tactacgtta tgaaggtcca
    34861 ataaaacaaa ttcataattg agagatctta ggagtttttc aaagcgatat ttaagattga
    34921 gatcatcata aaaatcgatg tctacttttt taagcctttc aatagcagga ataaaatcta
    34981 atccggatgt ggattttatg atatatcttt cgtaactatc atcatcgaac aacattttat
    35041 aggaattttt ggtgattgcg tccgcctcat ttttttgaaa atgagtaaac ataaatttac
    35101 taagactccg attgaaatcg tagtcgacta ctagaacttt tttgcctaaa tgcactaatg
    35161 tttgtgctaa ataaatcgtt gttgtggtct ttccaactcc gcctttccct gagcagatcg
    35221 gtattatttt cataatttaa aaaacaaaaa gtagaaaatt tgagaaagcg caaaatgaaa
    35281 aaaagtgtaa aaaaataaag taaaattagc tattttcaaa tgagaaacaa atttcccatt
    35341 tgaaaacctg attaaaaatt aaatgatact tatgcattgt aaattctcat attttcacta
    35401 attagttagg tttctcttta attgtgttta agaagatctg tagaatcaga aaatattgtt
    35461 tgatgattgt atgaaattgt gaaatagctt tattgaaaat gatctacaaa tccataaagt
    35521 taaatgacat gatagtcttc aaaaaggcta aaattctgag ttaggctcaa tttgtataaa
    35581 caattcttaa tttttgttac tattttctta cgccgaaatc tcgttccata tcaaaaaact
    35641 ccctgttaca caaacttaga agccaagaaa acgaagaact cttgaataat tttcttttga
    35701 acagaggaag gggtttctgg taatttttcg atagaatcta acacaccgta agagtcgagc
    35761 ttagaaatga gttttagtct tttttgcatt tcgactaatt gagcagaatc tttgagtttc
    35821 atttgacctt ttccagaaag aacccaatga tcgtagtaac ctttaagtct taaaatgatt
    35881 aaaatagact tagggatagc aagagtgccg tttttgtatt tgtaataagt ggaacgatcg
    35941 acacccaatt ccacggccat cctgctgtga ctcagtttta ggtcgtcgtc aatagcggaa
    36001 agtctttcaa aaagtgtaga cacaagcagt ctccatagga gacagagaaa tataaaataa
    36061 gtctctgtca gctacaattt aagaattttc gcctaaccct gtgaagagga ctggaattat
    36121 tttaaaaaca aaaaacgtcc taaactggga tgagaataag aatgaaattg gagattccaa
    36181 aagttattac gatttaaaat agaagggtag gggacaagga tagagttatc tcaagataaa
    36241 ctttgaatcc caaataaaac gtagtttccc acattcttga ataaactaaa acatctcagt
    36301 tttgattgca tattcaaggt gatcgttttg aaactctcta aaaccatttt cgaattagat
    36361 tcaaatttag aaaatttctg taactttcca aaatgaccat aaattttatt tctgttttca
    36421 aacctccaaa tagtaaaaaa tgaagctatt ttttcgtaat ttagagagtt catactcagg
    36481 tcttggaact aatataagaa ctaattttaa attattatat tttatttaaa aatgggtttt
    36541 agtgtatttt aaataaaatt aaaaactcca tttttcttta ttgaatcgaa acaaaaagta
    36601 gatatatttt ttcccgataa aatggaaatt ccaattctct aacatgagta accacaagat
    36661 ttttctgaac gattgtgggt attttattaa actcacaact ttgtaaaaca ctccttccta
    36721 aactaggaaa cccaagacag ggaattcccg agttggaaaa cagattttag aaaaaatcta
    36781 aaatgtagac cgaacaattt tttacccttt tttagatcaa attcacgtta aactcaacgc
    36841 aaagattgaa tcccaaaatt taccttaaga ttgaattttt ttagaaatca aacttccgat
    36901 attcgttttt gtgccaaagt gaaaacggat cgagtaggat taaaaaacaa aaagaaatga
    36961 ctttggaaac gatatatcgt ttctcccgcc aactttttag aaacatccag actcaacttc
    37021 agaataacct acaacaagag aatagtatat gaatgatact ccaagagtct ttcgggtaca
    37081 aaaagaccga aactttacaa tcgtaaaaaa taactttatc gatgatgctc gtttaagtat
    37141 gaaagcgaca gcaatcctac ttcttgccct ccgttatcca gaccactggc gaatgtcggt
    37201 aaaaacgatg tctaaattca aaagcgacaa agaatcaagt attgcatctg ggtttaaaga
    37261 actagttacc tttggctatg cagaatttcg aaaaggaaaa gatccagtaa ctggtagatt
    37321 taattcggga tggtattttt ttgaagagtc tcaaaagccg gaaattccat tcgaagtaaa
    37381 accaacagaa aataagagaa tagaaaaaca aaagggactc tttttaaaag aagtcaaaga
    37441 atcgaacata agagaaaatc cggtcttgga ttttccacaa ccggaaaatc caggtctgga
    37501 aaatcaaccc ctatcaaata ctatatacca aggactatca aaacaaatac tttctaatca
    37561 aatattaaat acttctagag aataccacca gcccgcacaa acgcacgtaa aagaactttt
    37621 agtagaagta gaaacgaaaa aagaagaaaa tcctagaatc gatttaccac aactgactaa
    37681 tccactcttg gaaaaaccac taccggcaaa tccaagtcag gaaaatcaac ccctatcaag
    37741 tactatatac caaggactat caaaacaagt actctttaaa caaatactaa atacttctag
    37801 agagtacggc ccgcctgcaa aaacgcacct ggaagaacaa aaacaaaatt taaacaaacc
    37861 taaaccgtta tcacgatttc aatttcctga ttcttggctt acaaaattcc aagactatta
    37921 tttcaaagaa catggaagtg aaatgggaca accagactca gaactaaaag cattaaactc
    37981 actgtatgaa atatccaaag gagattggaa cttgatcgaa agtaagatac aaacactgat
    38041 ccaactgaga aaacaagatt cccagttttg gtatgagcag tctttaagtc ctgaatcgat
    38101 tactaagttt tggtctaggt tatttgaaag aaaagtaaaa cctactgaaa agaacacaaa
    38161 acgaaatgaa ccacagaata aatcaatacg aactgaatcc aaatataatg agagtaagac
    38221 gatccaagaa acacccatag aagagataaa caatctagat ccttataaat gttttttagg
    38281 ttggggtaag agtaagttgc ttaaatctca attagaatat tacgaacaaa actcagatcc
    38341 tttcaaatac gaaggaacta aaaagatact ctttgaaaaa tttgtaaacg aagtgtatcc
    38401 ggttcttgta agtaactcag aggtaaaaaa gactacaatt gaaaatagaa aggggagtgc
    38461 tgcatgagct tctttaactc aaccaaccaa aatgtaataa agccgatttt gtttaaaaaa
    38521 gaacaagact tgattctcaa agacctttaa aaagatcgga tacttttttt gtaagagaga
    38581 agggagggga actcatgtat gtaaatcgat tcgaatgttg gacggataaa gaacagttca
    38641 atatatatca gtgaaattat gaaatggggt agtatcagct attttgagaa atgacgtttt
    38701 tgtttagaaa gaatttgttc tatcttgtga tctaattcac gaattgaaaa tggaacatta
    38761 aagacatata aaatacttct gcatttaggt atttgtttat aatggtaaaa acgattgaag
    38821 attctattaa tttcattcct ggtctataaa acatagtttc tgtcctactt tttcaagccg
    38881 ttaccggatt ctttcgaact ttattactct gaatcgcaaa ttttagctgg atttagaatc
    38941 tcgtattctt ccctcacttt tcctcgaatt tcctcaccta acaaacttag gttttgtttt
    39001 taaatataga gtagtagggc attctttttt aaggatatag caaagttaaa gaagacgtta
    39061 ataaagcact caaatccaaa cagttaaaaa gaagcggtcg cactactgga ttgaatcaaa
    39121 gaactaattc ataaaaaaga aaatgaatct ttacaaataa aagtaatctc cattattaaa
    39181 aatacc
//
