# Supplementary material for: Horizontal transfer of the rfb cluster in Leptospira is a genetic determinant of serovar identity
Source: Life Sci Alliance. 2022 Dec 9;6(2):e202201480. doi: 10.26508/lsa.202201480 (PMC9736851; doi:10.26508/lsa.202201480)
Supplement: Supplementary file 8 [file LSA-2022-01480_Supplemental_Data_2.zip › Supp_Data_1-plasmid_sequences/Linterrogans_LJ178_p2.gbk]

LOCUS       IKMDKNNB_1             66530 bp    DNA     linear       21-JAN-2022
DEFINITION  Genus species strain strain.
ACCESSION   
VERSION
KEYWORDS    .
SOURCE      Genus species
  ORGANISM  Genus species
            Unclassified.
COMMENT     Annotated using prokka 1.14.0 from
            https://github.com/tseemann/prokka.
FEATURES             Location/Qualifiers
     source          1..66530
                     /organism="Genus species"
                     /mol_type="genomic DNA"
                     /strain="strain"
     gene            1..894
                     /gene="rpnD_1"
                     /locus_tag="IKMDKNNB_00001"
     CDS             1..894
                     /gene="rpnD_1"
                     /locus_tag="IKMDKNNB_00001"
                     /EC_number="3.1.21.-"
                     /inference="ab initio prediction:Prodigal:2.6"
                     /inference="similar to AA sequence:UniProtKB:B7NGZ6"
                     /codon_start=1
                     /transl_table=11
                     /product="Recombination-promoting nuclease RpnD"
                     /protein_id="X:IKMDKNNB_00001"
                     /translation="MTNPHDRLIRETLQDKEDAISFFKNSLPEKVIELLDLNGLELTQ
                     SSFISENLKEEQTDLLFQIPLKSGKKANIYLLFEHKSYLDEAVFSQLLGYISAIYKSQ
                     YRTDKRYSVVIPFVFYHGERTWTLGNSFQDRFILSKNEEEVFKKYIPDFELELFDLSK
                     VDLNRLESITLRVILGVVQKIWEGDSSFLGYLGEVFELLTGLKNESKRVEIFQKLFLY
                     IYNLREFKPTEITSLLSHSRYNREYEDLIMTTAEKLRKEGKVEGKIEDAKNMLLNGAS
                     LEFVLKVTGFTEQELKDHGVI"
     gene            3238..4107
                     /locus_tag="IKMDKNNB_00002"
     CDS             3238..4107
                     /locus_tag="IKMDKNNB_00002"
                     /inference="ab initio prediction:Prodigal:2.6"
                     /codon_start=1
                     /transl_table=11
                     /product="hypothetical protein"
                     /protein_id="X:IKMDKNNB_00002"
                     /translation="MSKNFFPLTNDLMFKILFVKEPDLLISILNSVLFPDGEHTIRNI
                     KILNPELVGSSPNDKRSYLDIRAQDEDGKIFHVEIQVAHQSSFVKRSLYYLSGLIRDQ
                     LNRGSMYSDLKPVYQINIVDFDLIPSENFHSKFKFREESNPDIILTDDVEIHFLELCK
                     FVKRDVRELRNNLEIWLYVLKHTSELEEEEMRILVDKTPDLSKAFTILEQYSNDPQKR
                     NELEAKLKSDRDYAYDLAARFEAGELQGIEKGAEKEKLKSARKMLQKGMDVDMILEIT
                     GLSKKDLKDHGML"
     gene            4615..5517
                     /gene="rpnD_2"
                     /locus_tag="IKMDKNNB_00003"
     CDS             4615..5517
                     /gene="rpnD_2"
                     /locus_tag="IKMDKNNB_00003"
                     /EC_number="3.1.21.-"
                     /inference="ab initio prediction:Prodigal:2.6"
                     /inference="similar to AA sequence:UniProtKB:B7NGZ6"
                     /codon_start=1
                     /transl_table=11
                     /product="Recombination-promoting nuclease RpnD"
                     /protein_id="X:IKMDKNNB_00003"
                     /translation="MSDMTNPHDRLIRETLRDKEDAISFFKNSLPEKVIELLDLNGLE
                     LTQSSFISENLKEEQTDLLFQIPLKSGKKANIYLLFEHKSYLDEAVFSQLLGYISAIY
                     KSQYRTDKRYSVVIPFVFYHGERTWTLGNSFQDRFILSKNEEEVFKKYIPDFELELFD
                     LSKVDLNRLESITLRVILGVVQKIWEGDASFLGYLGEVFELLTGLKNESKRVEIFQKL
                     FLYIFNVREIKPTEITSLLSHSRYNREYEDLIMTTAEKLRKEGKIEGKIETARNMLLK
                     GASLEFVLSVTGLTEQELKDHGLL"
     gene            complement(5943..6683)
                     /locus_tag="IKMDKNNB_00004"
     CDS             complement(5943..6683)
                     /locus_tag="IKMDKNNB_00004"
                     /inference="ab initio prediction:Prodigal:2.6"
                     /codon_start=1
                     /transl_table=11
                     /product="hypothetical protein"
                     /protein_id="X:IKMDKNNB_00004"
                     /translation="MIFINCKYAFEERGYVIANSGLSFRQSPKADSLRLNIIPRDEFF
                     LILDKEGPEDTIEGTTKRWWKVNYNDQIGWIFSGFAAIYDPSFYDVKKSLYKGDLSIK
                     VEFYNELKTFFSKKEEDHCQLNFISNDFPSGDGDETFDEVYTIEINTKIDSMVVLSRY
                     DSFSVRITNLEHYKDEIVISYVNSDQRVGNSISTIAWVLDKDKKTFFNREQLGKGTWW
                     TNLIYRPNNEKSYICNSHLKSWLYPFLQ"
     gene            6967..7743
                     /locus_tag="IKMDKNNB_00005"
     CDS             6967..7743
                     /locus_tag="IKMDKNNB_00005"
                     /inference="ab initio prediction:Prodigal:2.6"
                     /codon_start=1
                     /transl_table=11
                     /product="hypothetical protein"
                     /protein_id="X:IKMDKNNB_00005"
                     /translation="MTRIIFSVFYIIILILGCCKKYSNSVIDFNWPVTDLEKNLILVS
                     IDQWDSPNGINVKFLSENSISYHEESEPIHYGKGVYSVKNGILNLQFKETYGEESFEY
                     EFNCTFGYEENDYLPQQYIECSRSILSEKPVRIYNQRSIKPVGTLISIENEKILTMGN
                     KLGKVNFDSFFRSKPELNSKEIPFSNLAPEECLEDISKFPKQVRLPKGFKIRVIGKTE
                     KISKIENWNSPWYYVETNINCYGDIHKMNGWIYAQFVDLE"
     gene            7750..8628
                     /locus_tag="IKMDKNNB_00006"
     CDS             7750..8628
                     /locus_tag="IKMDKNNB_00006"
                     /inference="ab initio prediction:Prodigal:2.6"
                     /codon_start=1
                     /transl_table=11
                     /product="hypothetical protein"
                     /protein_id="X:IKMDKNNB_00006"
                     /translation="MRFRFEIFILVPLIFNCATTKVQPKIESLKGYFSVDADGGLRLR
                     ENPTIQSKVILTIPEGRIINVIEEIGETETNDNKEGKWVKAKYGNITGYVFNPFLLKV
                     KKDLQYLKENSIKLAKNKSHTKIFETLIENKLPEPYDQNKDRRPNKQFEEFLTENYAE
                     RNGYSVITISPRRESCSGYLHSYCYNFIIKNGKVISTDMNGESYGEFVSISKKAAFFN
                     ISGGEGDECGGGGESYTVAFVFKTETTLVERSGWSETCPNECPCSKPKKFNKTVYEYF
                     NGKGTPTDSELRGIFK"
     gene            8873..9637
                     /locus_tag="IKMDKNNB_00007"
     CDS             8873..9637
                     /locus_tag="IKMDKNNB_00007"
                     /inference="ab initio prediction:Prodigal:2.6"
                     /codon_start=1
                     /transl_table=11
                     /product="hypothetical protein"
                     /protein_id="X:IKMDKNNB_00007"
                     /translation="MKLQTSIICGLLTISLYSQEYDRKECKMDSNKNLKAYIEKGKIP
                     SLDIGMAKALRNAKDTDGYEIGFTGNWSTSILAPNVTLPKLPKEQNFDNEKLFVKYDN
                     MTCKYSPYYAMDGDPSTAWSEGVDGDGVGEILLTFVDVRKKVKIWTGYGRTEEIFRNN
                     NRPKDVTLYIFEALKTSDGTISITLKDLVLRGQIELTLKDENGYQEIVLPKVKLTGSK
                     GTVGNPEARFTVLGIKINSVYKGEKYEDTLISEVSN"
     gene            9736..10533
                     /locus_tag="IKMDKNNB_00008"
     CDS             9736..10533
                     /locus_tag="IKMDKNNB_00008"
                     /inference="ab initio prediction:Prodigal:2.6"
                     /codon_start=1
                     /transl_table=11
                     /product="hypothetical protein"
                     /protein_id="X:IKMDKNNB_00008"
                     /translation="MFFKKLKLQFLIILSMTFSITVSGESNYGKIPSSIYEQQEILIS
                     IKQWENVAGASMKFSKNGTVSFVQDFEPPISGEGIYSLVDGKIKVSFKKAEDNRLKGA
                     EYICSFEFKEHDYLPMQYISCREPKNKKYVMNLFNPESHHLSGYKFLLEGQKMELTDR
                     KLSKVNFDSFFREKPDVNSKSIPFTNLSSEECMQDILTDLGSKADVTKQIRLPKGFHV
                     EVIARSEESVQIDKWNNHWYFVVSSLGCYGNITTKYGWIFGQFLDMK"
     gene            10852..11829
                     /locus_tag="IKMDKNNB_00009"
     CDS             10852..11829
                     /locus_tag="IKMDKNNB_00009"
                     /inference="ab initio prediction:Prodigal:2.6"
                     /codon_start=1
                     /transl_table=11
                     /product="hypothetical protein"
                     /protein_id="X:IKMDKNNB_00009"
                     /translation="MNYEFDVIDFLVRHFRQNILFNKIRSQMNIILIFLSAILLFTCN
                     KVESNKYLTNKYALTKRENKNQMAKALEFEKAGLAFYKNKKDADAISAYEKALEVYAN
                     GSIYFNYGNSLWNMGNLDLAIRSYEIAELLNYERKDLLYYNLACAYSKKEMEIKAFEY
                     LDKAVNNGYKNFHRILTDDDLQYLRVDINWPSRKYLVDASKQFFLTEIKNLKQPISLH
                     IATDGITFCPNGKFREVTAAGIGEVVLGTWRYDSSVNKVFMHSHSKSCIKPEDSSIDP
                     EGNICKPGYKICKDGSSEFECEEVDSEYELNWEDLIDRGGPPSRYTSCN"
     gene            11865..12743
                     /locus_tag="IKMDKNNB_00010"
     CDS             11865..12743
                     /locus_tag="IKMDKNNB_00010"
                     /inference="ab initio prediction:Prodigal:2.6"
                     /codon_start=1
                     /transl_table=11
                     /product="hypothetical protein"
                     /protein_id="X:IKMDKNNB_00010"
                     /translation="MFVVEGSFGHVPWRRFFFCQAARVKNILMKKVIFVILFLILIKC
                     NGDLKKTEIKAIIPSSNELRRILEEPKYWENDYSYISFKNGKAELIFWGDPPLRGNAK
                     FIINENKISLNVTDLSYKESTFPDKKFTCEYKFGDHDYLPEKTIECCFEKKNCKKPIV
                     HYDMDSHKPKGRLINLHDYSIESDGYEKYQTTKDVYFRSKPIIDKSNVIRYDKLVSED
                     CINPVGADISPEEYIRIPKESYVLLIGHTLTKEVISGKEGNWYYVRLSPPCSGGYPTT
                     SVEGWVFGEYIEKLKK"
     gene            12876..13139
                     /locus_tag="IKMDKNNB_00011"
     CDS             12876..13139
                     /locus_tag="IKMDKNNB_00011"
                     /inference="ab initio prediction:Prodigal:2.6"
                     /inference="similar to AA sequence:ISfinder:IS1222"
                     /codon_start=1
                     /transl_table=11
                     /product="IS3 family transposase IS1222"
                     /protein_id="X:IKMDKNNB_00011"
                     /translation="MKKRFSEDQIHKILKESESGVSTPEICRKYGISGNTFYRWRSKY
                     GGLELSDLKRMKVLEEENSKLKKLFAEQALELEAIKMLLEKKW"
     gene            13490..13948
                     /locus_tag="IKMDKNNB_00012"
     CDS             13490..13948
                     /locus_tag="IKMDKNNB_00012"
                     /inference="ab initio prediction:Prodigal:2.6"
                     /inference="similar to AA sequence:ISfinder:ISDet2"
                     /codon_start=1
                     /transl_table=11
                     /product="IS3 family transposase ISDet2"
                     /protein_id="X:IKMDKNNB_00012"
                     /translation="MDFMSDSLYSGRRFRILNIIDDFGRFAVAAKVEFSITSERLVRI
                     LNEVSKVLSLPKQIVVDNGPEFTSKTFLGWAFEKGVDIHFITPGKPTENAFIESFNGK
                     MRNECLNENWFKDIEEAKRLIEDWRIFYNSERPHSSLGGLTPEEYLRRSA"
     gene            complement(14247..14915)
                     /locus_tag="IKMDKNNB_00013"
     CDS             complement(14247..14915)
                     /locus_tag="IKMDKNNB_00013"
                     /inference="ab initio prediction:Prodigal:2.6"
                     /codon_start=1
                     /transl_table=11
                     /product="hypothetical protein"
                     /protein_id="X:IKMDKNNB_00013"
                     /translation="MYFSNSINIFSQKRDYDRSKLPTNKDKLDIVELYQILPFEAFHK
                     HDIPLEHKELILSRKANFDEMSIEQTWGNHTINKANGFLSIGKPGMMGSNYKVEFAVW
                     RKTNKSSIVGINSTYGFQRNSQLSFYEFKSNEWLDVTNQIFPGLQQSEFYKLNLNGLE
                     QESLQKIKEILYYCELPEKGFTITCNLYGDYLEHLGDSQIYDILFDWKNEKFEKRLEK
                     NTYL"
     gene            15569..15697
                     /locus_tag="IKMDKNNB_00014"
     CDS             15569..15697
                     /locus_tag="IKMDKNNB_00014"
                     /inference="ab initio prediction:Prodigal:2.6"
                     /codon_start=1
                     /transl_table=11
                     /product="hypothetical protein"
                     /protein_id="X:IKMDKNNB_00014"
                     /translation="MVKLWIIVWIKESAYVKKSINSNFDLSALVALFNNLDFKRVK"
     gene            15694..16533
                     /locus_tag="IKMDKNNB_00015"
     CDS             15694..16533
                     /locus_tag="IKMDKNNB_00015"
                     /inference="ab initio prediction:Prodigal:2.6"
                     /codon_start=1
                     /transl_table=11
                     /product="hypothetical protein"
                     /protein_id="X:IKMDKNNB_00015"
                     /translation="MNCLRYLYLEIDNVHQTEKLLNKIGNVLFSISVLLIVASLSSCR
                     QEQIKLKPVISIDNVVKENQFSNSSGMHSLYLKFNDNGSYEFSYDSEGWTWFNKGTYF
                     LKNNSIELKSNFCTSEEYKGQVCSATFHNGKCSIEPTPLNIEYEYSLVCLSNHKFRIF
                     SSDSKPSNIVTFDIKQFLLLPGNERFYRDHKIITMGNIIGEVTEPVVLRDGPGINFPK
                     LDYIVNVYDGPYLKSLQKGKKVIIHGRILKKEKVKNWENYWLLISIDDTNKVWAFGQF
                     FAY"
     gene            16589..16891
                     /locus_tag="IKMDKNNB_00016"
     CDS             16589..16891
                     /locus_tag="IKMDKNNB_00016"
                     /inference="ab initio prediction:Prodigal:2.6"
                     /codon_start=1
                     /transl_table=11
                     /product="hypothetical protein"
                     /protein_id="X:IKMDKNNB_00016"
                     /translation="MLSYLVFLLSYFLSTPVNIIFHEFGHAISALIFTKSMVHIDLCD
                     GVTGKLIDFTIGRLRLTFSWQNLFYHSGLTIHAPVKSLTASRIIILSGVVLSLNKA"
     gene            complement(16908..17717)
                     /locus_tag="IKMDKNNB_00017"
     CDS             complement(16908..17717)
                     /locus_tag="IKMDKNNB_00017"
                     /inference="ab initio prediction:Prodigal:2.6"
                     /codon_start=1
                     /transl_table=11
                     /product="hypothetical protein"
                     /protein_id="X:IKMDKNNB_00017"
                     /translation="MKQIILLFVSLSLNCSIKDNVVSYAIVRGDAVNVRSDSNLASKK
                     IRIVKKGELLTLIKRSEHKESIEGFNNYWYKYKSEAGEEGWVYGSFLTLYQNIHPNAE
                     LFINKFKSTVSNLFPLVKKSSNKYTRYGGNYNDYEITISVEDGILILNELEKYDLHEQ
                     KVTSIYILKDDRLFQIYRGLYPSFNYIESSCFITINRSGVQTYDMDKILNENFVSLQG
                     APFEQISELKIENYFFEYETLTGYILQKSKTNKLIEKKYKLTNCKLSNLAQ"
     gene            complement(17843..18160)
                     /locus_tag="IKMDKNNB_00018"
     CDS             complement(17843..18160)
                     /locus_tag="IKMDKNNB_00018"
                     /inference="ab initio prediction:Prodigal:2.6"
                     /codon_start=1
                     /transl_table=11
                     /product="hypothetical protein"
                     /protein_id="X:IKMDKNNB_00018"
                     /translation="MKGDYIGTYGTDNSTYGKLELREENIGILTLNFCHNIAFPQIRW
                     EKNAGLLYIKLYKEDEQCCPEIKNKILPFRINKVDQLEYIGEMIYACSLGGSGRLLTK
                     KKD"
     gene            complement(18276..18461)
                     /locus_tag="IKMDKNNB_00019"
     CDS             complement(18276..18461)
                     /locus_tag="IKMDKNNB_00019"
                     /inference="ab initio prediction:Prodigal:2.6"
                     /codon_start=1
                     /transl_table=11
                     /product="hypothetical protein"
                     /protein_id="X:IKMDKNNB_00019"
                     /translation="MRVMLIPILIIISLIGCDKAEYRYVATGNGLILRDSPQQNAAKI
                     VLIPFNSKIKIQSKLTN"
     gene            complement(18648..19511)
                     /locus_tag="IKMDKNNB_00020"
     CDS             complement(18648..19511)
                     /locus_tag="IKMDKNNB_00020"
                     /inference="ab initio prediction:Prodigal:2.6"
                     /codon_start=1
                     /transl_table=11
                     /product="hypothetical protein"
                     /protein_id="X:IKMDKNNB_00020"
                     /translation="MLYNGKRKGVLLLSIFVTFILSCKKVEKNIGENVIFENGTNVQI
                     NLKPGLAVRIEPSTTSKKILEIPFNESAQIISCKKNNEILLNLSGSWCQIKFLDKEGW
                     VFAPLLRLEKSNELPFRVFYGKAIRELPPEKPAPLSSKLVLYQVSIQGHDIGTIQFAL
                     DEKMGKGKKNSCRYWSGPPHTEESSQRHCDSSTILYKRNGNELSIDGKQYKWDGRFEG
                     FISLDDNHDWKEIFAQAFEGKPHPEGEYNSWTLEESNCRFYEGDPYGGAEASFLCEKL
                     GYDDSCQCFEK"
     gene            complement(19737..20234)
                     /locus_tag="IKMDKNNB_00021"
     CDS             complement(19737..20234)
                     /locus_tag="IKMDKNNB_00021"
                     /inference="ab initio prediction:Prodigal:2.6"
                     /codon_start=1
                     /transl_table=11
                     /product="hypothetical protein"
                     /protein_id="X:IKMDKNNB_00021"
                     /translation="MASEYVGFEFKDGQFARRGYSKTQTTINKSNQVLAAPKLKIARK
                     HYNKALKYFQSKEIQDAENSIKEAICALEATLNNLFSPNVASNFSKEVLKLVGGDENQ
                     APRPLIDAMIKIYGYRNSASGVAHAPAEGLKVTFKEAELVLNLIGDYITYFYDLLYTD
                     DEIPF"
     gene            complement(20697..21326)
                     /locus_tag="IKMDKNNB_00022"
     CDS             complement(20697..21326)
                     /locus_tag="IKMDKNNB_00022"
                     /inference="ab initio prediction:Prodigal:2.6"
                     /codon_start=1
                     /transl_table=11
                     /product="hypothetical protein"
                     /protein_id="X:IKMDKNNB_00022"
                     /translation="MATHRLTSSPRSVQDRYAIITSLVSILLGWLLKIFSDSVSNRHV
                     ERKHINRLIFLFYKLNSFIEYFLINYEIFKISKELKDSIKRLASSNSEIPYENVLKEM
                     RDTIKVLAEIDPVFACDLEAYITSMEHILELAKSENHLSHFKDDKDIFAVILTFRNQQ
                     TELLESLSKLRNYIRNIRKKKDILEASIRNESVINLMRKSVEDKNSNPM"
     gene            complement(21351..22175)
                     /locus_tag="IKMDKNNB_00023"
     CDS             complement(21351..22175)
                     /locus_tag="IKMDKNNB_00023"
                     /inference="ab initio prediction:Prodigal:2.6"
                     /codon_start=1
                     /transl_table=11
                     /product="hypothetical protein"
                     /protein_id="X:IKMDKNNB_00023"
                     /translation="MIYRWSLLNHDKKILKKVKTEWNALLKNKKLTEHDYHKFLSEHA
                     GIILSPNDFSYMVLSKIKLADDYEVDFVTIEDKRSNGMRYNLIEIESPHSPPFTKAGK
                     PSARLTTALQQIDDWRFWIKENREQFKRLFPNETYKVFKGHLNYSFTIYIGNRENSEP
                     FLEKRNELASERNVTIRSFDSLGDYIDFNRFSDLAPDYAAEMTEFSYEIRNQLASPFF
                     KATNHSMWKIFLKQRKGNAHIFTWNASTIVNLREYNKLYYDFINKKISKTVSYLSS"
     gene            23739..24362
                     /locus_tag="IKMDKNNB_00024"
     CDS             23739..24362
                     /locus_tag="IKMDKNNB_00024"
                     /inference="ab initio prediction:Prodigal:2.6"
                     /codon_start=1
                     /transl_table=11
                     /product="hypothetical protein"
                     /protein_id="X:IKMDKNNB_00024"
                     /translation="MLEFTKIDMTLFGIILGCFLTFLSQYILSKRQIKVKFIEKIVEN
                     KIKAYDELYYLLKILKSIDINRIDDSLNQEEALVRYPIVLKDFNTFLVYCNEVTSTYN
                     KYSHLFSIDLIRLFNFLQDYLINLEIIIKKYNPEQIIEIGINIKKDFIDLSSEFDKIM
                     YKFYNNDIYKLKINIDINKWHKFKKYETNMKLKKTLLYKYYILNKSL"
     gene            24501..25142
                     /locus_tag="IKMDKNNB_00025"
     CDS             24501..25142
                     /locus_tag="IKMDKNNB_00025"
                     /inference="ab initio prediction:Prodigal:2.6"
                     /codon_start=1
                     /transl_table=11
                     /product="hypothetical protein"
                     /protein_id="X:IKMDKNNB_00025"
                     /translation="MCELIYFPSYDFEIITYSELFELIKYIFLSFTGVVGSIVAWKGL
                     NTWQRQISGQHKYETAMKLLRCLIQVRTDIKSIRSPVNYINEIYEAFKEIEGRIPINS
                     DELYKKDYLRIVKGKRLNKALDDLYAALIDVEIVFDSLVILEVDKIFEFITKLNKAIE
                     LIEYFKGEAHLGTNFPSNINTDVLYSNGPNDPYGQEIEQIILNVKNLLKKFVS"
     gene            25434..26288
                     /locus_tag="IKMDKNNB_00026"
     CDS             25434..26288
                     /locus_tag="IKMDKNNB_00026"
                     /inference="ab initio prediction:Prodigal:2.6"
                     /codon_start=1
                     /transl_table=11
                     /product="hypothetical protein"
                     /protein_id="X:IKMDKNNB_00026"
                     /translation="MIEDLVKSFKASMYDRISDPLISSFFLSLCTWNWKPIFILLKSK
                     LPVEIRILYVHSLYFSNCCDYLFAIVPAIVFSLIYTFGYPYIKVFVIKFNSMITQKIR
                     NIKEPYENDIKLTIEQSQKLRMKFEAEIEELKLSMNTDENIQLELISELLIYYSKANN
                     LDLSDVNILVASKKTIVGTWVSSLDEKKAIPTTQWINGVYGLVIKMISNKYCLIQRKG
                     IVNGILKNLNPNSLYYLKPPMADGGMTSEPPKNESIILGKAKSDTSFEINIENYKPSF
                     IASASSLK"
     gene            26462..27631
                     /locus_tag="IKMDKNNB_00027"
     CDS             26462..27631
                     /locus_tag="IKMDKNNB_00027"
                     /inference="ab initio prediction:Prodigal:2.6"
                     /codon_start=1
                     /transl_table=11
                     /product="hypothetical protein"
                     /protein_id="X:IKMDKNNB_00027"
                     /translation="MKIYFLDILNFLKNNKDGIEILISIFHNLGIFILFLLGGFLSYL
                     AIFREIKFARIKELHKQQNEIINKVQEESYKSIVLFESKMIGKDAKILINIKVILKCK
                     SILSNLFELSTKVNSGIANQIHLLHTFLNHCIEILKVNKNIKSWELVDEFHLYKYLIH
                     YLTNISIVTSKVEKVLNIWDLIRPNVKNKTFSFWLFFLTHSKRPYKSKNFEKGVNFSY
                     LSPYILSNVINTLYYPNYLFPFSLFSIINLQNYIARALYREFIYFPLEFEIERNSFNN
                     QKMKFMLFKIEKKFRLSSRKKIVKFLYYKEITYEQIDSKIFFNSIKKKKDFYFLKDKF
                     HPFTYKVHESKIEFSKLYGETNIVTIEVVGYFTLYTYFFKNTISILINLLKKKDR"
     gene            complement(28010..28699)
                     /locus_tag="IKMDKNNB_00028"
     CDS             complement(28010..28699)
                     /locus_tag="IKMDKNNB_00028"
                     /inference="ab initio prediction:Prodigal:2.6"
                     /codon_start=1
                     /transl_table=11
                     /product="hypothetical protein"
                     /protein_id="X:IKMDKNNB_00028"
                     /translation="MEKLTSKNIHSAGFKYGFNVTADLMKGYVKGVETLTSKLTNNYN
                     DYRVRTPDFDDSLQSEIELEYERLEENEWNLDNLFNIHFPNLQRRSALITLFSIFECE
                     LNEYCNFLQETLSLNLGYQDINGRGIDRSIKYIEKVIEVDISSLQPIRDEIKTIQFIR
                     NFIVHQGGELIFNSNERAVNDVLKFIEQKRPLLSTEDGVTIKAGYLMYVITLMEEYFS
                     KLERIIQKEKF"
     gene            complement(28877..29575)
                     /locus_tag="IKMDKNNB_00029"
     CDS             complement(28877..29575)
                     /locus_tag="IKMDKNNB_00029"
                     /inference="ab initio prediction:Prodigal:2.6"
                     /codon_start=1
                     /transl_table=11
                     /product="hypothetical protein"
                     /protein_id="X:IKMDKNNB_00029"
                     /translation="MEKPWTQGSKELLNHAAEHLENKSDFDRRIAFISIDNAVEIIIK
                     SYLSAPKRGKASKKRPSRKELKETENSFPGLLDLLEQYDSDKLTGISLEDIEWYHRLR
                     NELYHSGNGITVELSKVETYFEIASTLFESLFEEKLVLSKQIVYATHVGLFLEKWTQF
                     EHKFRSKLPEREREDTAYDWKRGYLDKKGTSARIAYDEVSFFRNNLVHGLFKPSETEI
                     TEMLKKIDYLDSVI"
     gene            complement(29751..30368)
                     /locus_tag="IKMDKNNB_00030"
     CDS             complement(29751..30368)
                     /locus_tag="IKMDKNNB_00030"
                     /inference="ab initio prediction:Prodigal:2.6"
                     /codon_start=1
                     /transl_table=11
                     /product="hypothetical protein"
                     /protein_id="X:IKMDKNNB_00030"
                     /translation="MNQFLTKIFEIYNQSKSMINLAWNWEGIRNIYEREPELFENIFK
                     RSSTNRYNFQKDLLINSLWIASNVTDSYLKRPNCYYCGLMFQRTDYFNGTVHIDHFNP
                     ISKTGIHSAGNIIPTCKDCNLLKSSLSDDELLTIFRTPEKFFSAKYLKSTETKKEKLK
                     DFSALFFQRSAGGEEYRKAFNLTIYDQRKHQDDMKVNYRMKWRND"
     gene            complement(30502..31599)
                     /locus_tag="IKMDKNNB_00031"
     CDS             complement(30502..31599)
                     /locus_tag="IKMDKNNB_00031"
                     /inference="ab initio prediction:Prodigal:2.6"
                     /codon_start=1
                     /transl_table=11
                     /product="hypothetical protein"
                     /protein_id="X:IKMDKNNB_00031"
                     /translation="MKLTDISIIVLPVSGTLLGLVYAAFIYWLQGGFSRFSFNNEIFE
                     DVLVSDVKVLLDLLVGAGSISLILLFGYPNLATPAYWIFSILFFQDILLAASSYGYLS
                     TVFSKKYIPEKYGIFRRFLRKIKNSGPLRWLQSSVLLISVIIFPYIYGDSSFLEISNK
                     SFEYYLFSANIIAFLQIKSLLVEAYAMRKKMNERLQDKDYELILQNKETDLNWSLEKK
                     KLEQGILNYVFQSINIVPDYEVENLKTIVWDSLTLRKPVLISYPQIAASGSIHVNIII
                     PFFESDSEYRKYIFLTSRRIFKNIEVSKSDIKHITLSYFNKKSGGGTEHLSMIRSSLS
                     NIKLISSLNLTDEEYIAKLNGTFFAEKIAKF"
     gene            complement(31953..32429)
                     /locus_tag="IKMDKNNB_00032"
     CDS             complement(31953..32429)
                     /locus_tag="IKMDKNNB_00032"
                     /inference="ab initio prediction:Prodigal:2.6"
                     /codon_start=1
                     /transl_table=11
                     /product="hypothetical protein"
                     /protein_id="X:IKMDKNNB_00032"
                     /translation="MKIIPYEEYSLKSNLTVEEAISKLKANTEPNKLFGSGTKIFHGN
                     INNDTFDICRIISYRNSFLPKIKGNIRSEANSIIIDIKMHLHSSVIVFMFIWLSGALL
                     EFIVSTITLMSNLSDFPQELLISLGMLAFGIGLFTIPFWIEVKKAKQELEKILAMK"
     gene            33371..33988
                     /locus_tag="IKMDKNNB_00033"
     CDS             33371..33988
                     /locus_tag="IKMDKNNB_00033"
                     /inference="ab initio prediction:Prodigal:2.6"
                     /codon_start=1
                     /transl_table=11
                     /product="hypothetical protein"
                     /protein_id="X:IKMDKNNB_00033"
                     /translation="MINISEKNILINSKTKGFQVHFWDNSQNKEILELVKGFCKKIYK
                     EAGYSDYETVDLDNWSKWFYVTYDGEIQATSRIVEKTKENLIPLEIVNRYPSEEHYLI
                     QNHKVADWNSVCFKETIIGFRAFKIAAKSLAEYCLLHKFNMVYGMINPTWKGLHRVYF
                     DYGALYSIIYSDFVYYPGCFLNNELALFKVIEIKEKALQKIATNV"
     gene            34009..34917
                     /locus_tag="IKMDKNNB_00034"
     CDS             34009..34917
                     /locus_tag="IKMDKNNB_00034"
                     /inference="ab initio prediction:Prodigal:2.6"
                     /codon_start=1
                     /transl_table=11
                     /product="hypothetical protein"
                     /protein_id="X:IKMDKNNB_00034"
                     /translation="MNFSNLLCVLVAIFILFLGIYTYFLPDRKKIQTYFLYFTICFSI
                     WLFSFVGRQFVSFDFRHIVLDWMLIPAIFFPILLDKIISLISDPEQKESKWKIGILFL
                     IVTYFLWAAITCSYSINVDRSNFNYTSTIHYHIFISYQIVYVGFSILKLVKFIYKKSG
                     AQRVRLTLMCIGVITMLSFALIFIYILPLNGMFYGSLSSIGALIHFIFWTIAILQYNA
                     FDTKYSIFVQESVPLLNKISINLFLFLFKILDPIEFRKSDFLFKRFFYSRVLYAEMQL
                     REKTDLDFFQRAEVLARRYDRCKINF"
     gene            complement(35374..35775)
                     /locus_tag="IKMDKNNB_00035"
     CDS             complement(35374..35775)
                     /locus_tag="IKMDKNNB_00035"
                     /inference="ab initio prediction:Prodigal:2.6"
                     /codon_start=1
                     /transl_table=11
                     /product="hypothetical protein"
                     /protein_id="X:IKMDKNNB_00035"
                     /translation="MKSPGLRIKYIRTEGLGRKYNQDEFASTIYLSQSQLSKIENEEN
                     DVTEQTAYIIQNVHGYNMNWIINGKGPMNYFGEEKKEGKLNLRFEEINHIYRNVLRYP
                     KSKETIEAYFKIKDIHRLAIDQIILGLLSDN"
     gene            35925..36149
                     /locus_tag="IKMDKNNB_00036"
     CDS             35925..36149
                     /locus_tag="IKMDKNNB_00036"
                     /inference="ab initio prediction:Prodigal:2.6"
                     /codon_start=1
                     /transl_table=11
                     /product="hypothetical protein"
                     /protein_id="X:IKMDKNNB_00036"
                     /translation="MINYFNIKPLDITESELDEYEKYIGIPLQKEDREAILKSTGFRK
                     ALAIINKHSFNALNHSFSDDLKSNEEFPIR"
     gene            36169..37368
                     /locus_tag="IKMDKNNB_00037"
     CDS             36169..37368
                     /locus_tag="IKMDKNNB_00037"
                     /inference="ab initio prediction:Prodigal:2.6"
                     /codon_start=1
                     /transl_table=11
                     /product="hypothetical protein"
                     /protein_id="X:IKMDKNNB_00037"
                     /translation="MSKFLSIFDIYTVGILDYENFLKLGIIYFHAFGVVIGFLLGFSK
                     LYSSDGFSKSYGSVLQSAAFFLILNNGILIDQGILRYDSRILFGSYYGLVLYSSLAVI
                     VCFNYLFESLDNPWIYCKRLLAIIPITILFSYFIPVYYFISFIDILGIVISIFTFIWS
                     LRKVLNTKKSILYFNLPFLSLLISICFVFDFFGTIFDKKDFLFFAELIPGSVICYSIF
                     LERFFPSLFGKVIVSIPDTNLVKEIELETIPTPEAKEIKKYKYPHRDLLEGIELEKVN
                     TKLNHFIDSKGFIDEELRLPDFAADLGLTTHQASYYLNQYLNMSYTEFLQFHRINEVK
                     NMIRIKLNYNLLTIALECGFNSASSFHRACIKFTGKSPRELKIYIQSNEDSSLTILKK
                     PKIQSHS"
     gene            complement(37542..38165)
                     /locus_tag="IKMDKNNB_00038"
     CDS             complement(37542..38165)
                     /locus_tag="IKMDKNNB_00038"
                     /inference="ab initio prediction:Prodigal:2.6"
                     /codon_start=1
                     /transl_table=11
                     /product="hypothetical protein"
                     /protein_id="X:IKMDKNNB_00038"
                     /translation="MKEIYNVKKIAYGLFALFQLANCSGNVYYWRHITHKIPDLSESY
                     IRVKMPKQFYYGKITYINNTYHARLFLEDKNNRFKPSILINPNRGLNILEQWYGTGQF
                     ELVTGCVYKIPIPDGDNLFEFYIGIPKILPASLIKNILVPKGHSLILQFEVKETEISY
                     VHLWDQAFTKPKDIVPIVEKKPKLEIIASVEPNPDPDEDKLCEIPKD"
     gene            complement(38149..38478)
                     /locus_tag="IKMDKNNB_00039"
     CDS             complement(38149..38478)
                     /locus_tag="IKMDKNNB_00039"
                     /inference="ab initio prediction:Prodigal:2.6"
                     /codon_start=1
                     /transl_table=11
                     /product="hypothetical protein"
                     /protein_id="X:IKMDKNNB_00039"
                     /translation="MGLLCDCWATCSDGGVCAAIYGIGATAGSAAYGPSNPYATSLLS
                     NEIPLLGINFRLAGKIYTLGSGLNFLKNGDLLSAGIAIVDFNSPVPIGTPIKIGQAVG
                     KTCEGNL"
     gene            complement(38670..39350)
                     /locus_tag="IKMDKNNB_00040"
     CDS             complement(38670..39350)
                     /locus_tag="IKMDKNNB_00040"
                     /inference="ab initio prediction:Prodigal:2.6"
                     /codon_start=1
                     /transl_table=11
                     /product="hypothetical protein"
                     /protein_id="X:IKMDKNNB_00040"
                     /translation="MGKLKVFNRRFVFVFLILSISLVFFSCAGYSYEGYYPVPITTSE
                     NTYIRFRFENKRSEEEKQLLNDKDRYWKFFSYGFHVWIWTKDRVFKNLKEYRTINPEM
                     SYWQRYYKPGTLYYRVGVNSLRFVEGCEYKMPIPVGKTKYKFSFGVNDPDRAAALVKT
                     IDVPPNHSIRVVFDIGGPPQDDDEEDENVIRSRDFKKKRVPIRISVEPNPEPDEDKIC
                     ELPKHPRD"
     gene            complement(39338..39778)
                     /locus_tag="IKMDKNNB_00041"
     CDS             complement(39338..39778)
                     /locus_tag="IKMDKNNB_00041"
                     /inference="ab initio prediction:Prodigal:2.6"
                     /codon_start=1
                     /transl_table=11
                     /product="hypothetical protein"
                     /protein_id="X:IKMDKNNB_00041"
                     /translation="MQGYLAGGVSKSSFNNIHWDEKSARLGGCYGAAITFGGLLASGP
                     VMGAVGLASIVAETAFGNFANQAWGALNDTTGFGVPGTSVLNFMSYELTLYSLATGDY
                     KGAGIDVIGYAAQAFGTKSPVGFAIKTGLKVGGEVEKGCKGWVN"
     gene            complement(39865..40479)
                     /locus_tag="IKMDKNNB_00042"
     CDS             complement(39865..40479)
                     /locus_tag="IKMDKNNB_00042"
                     /inference="ab initio prediction:Prodigal:2.6"
                     /codon_start=1
                     /transl_table=11
                     /product="hypothetical protein"
                     /protein_id="X:IKMDKNNB_00042"
                     /translation="MKQKLQFRATIKIMILAFFTFGHLGCIGLGSRIPPYKPITNTDR
                     SYVKFNFKVSDKEISNSNFALMIYWYNKELIFYEPFLLNPHSAYWVEKYHLKDTGVRV
                     GKLYEGCDYRMPAPLGKRRYEFLFVYFHNNSPKQTVKLEKVIDLPPNHSIRLNVVPAK
                     LPYPNPKDWTQKIENNNAPEVEIIAIVEPNPEPDEDKPCEIPKD"
     gene            complement(40476..40889)
                     /locus_tag="IKMDKNNB_00043"
     CDS             complement(40476..40889)
                     /locus_tag="IKMDKNNB_00043"
                     /inference="ab initio prediction:Prodigal:2.6"
                     /codon_start=1
                     /transl_table=11
                     /product="hypothetical protein"
                     /protein_id="X:IKMDKNNB_00043"
                     /translation="MQAYATGGYSKSSFNNIHWDEKSARKWACYATAGQLAAMAYYGY
                     LEVNAVLGVAASKGNAVAGAWVNFNEVPVVGPFSGLDIATSHLLAYDIATGDWKGASA
                     SVTGYAIKAAIGKSVPIGLLISGGEYVGKTCEGPL"
     gene            complement(40931..41482)
                     /locus_tag="IKMDKNNB_00044"
     CDS             complement(40931..41482)
                     /locus_tag="IKMDKNNB_00044"
                     /inference="ab initio prediction:Prodigal:2.6"
                     /codon_start=1
                     /transl_table=11
                     /product="hypothetical protein"
                     /protein_id="X:IKMDKNNB_00044"
                     /translation="MRMRIVLIMLILNIIDCSYYIPYKFMRLPIDQSNNSFLIFKYNG
                     IQENRKTNRYILNPVLRYGETYLSPAYNLNPENDFWQIFYSNPTDLPYSMRISGTSQY
                     VYYTEGCEYYIPIPTGEYYIDINFRRVGQAGFVRQKVKIIDQQSLYLNFTEIPDDLHK
                     IMLNLHLRETKPKGSIEKCIYKD"
     gene            complement(41479..41991)
                     /locus_tag="IKMDKNNB_00045"
     CDS             complement(41479..41991)
                     /locus_tag="IKMDKNNB_00045"
                     /inference="ab initio prediction:Prodigal:2.6"
                     /codon_start=1
                     /transl_table=11
                     /product="hypothetical protein"
                     /protein_id="X:IKMDKNNB_00045"
                     /translation="MLGGAIAGTGLALAGLTAASFIVGCTALAVATVAGFAATGAALG
                     SILSPYALQGYLAGGVSKSSFNNIHWDEKSARLGGCYGAAITFGGLLASGPYMGYAGL
                     VEIYAIVPKIVQYASYISTAYSLIKGDWKSVGADIASYALNAVFEKEIPIGLGIKYAE
                     GVSKFCKENQ"
     gene            complement(42081..42761)
                     /locus_tag="IKMDKNNB_00046"
     CDS             complement(42081..42761)
                     /locus_tag="IKMDKNNB_00046"
                     /inference="ab initio prediction:Prodigal:2.6"
                     /codon_start=1
                     /transl_table=11
                     /product="hypothetical protein"
                     /protein_id="X:IKMDKNNB_00046"
                     /translation="MGKLKVFKKRFVFVFLILSISLVFFSCAGYYYEGYYPVPITTSE
                     NTYIRFRFENKRSEEEKQLLNDKDRYWKFFSYGFHVWIWTKDRVFKNLKEYRTINPEM
                     SYWQRYYKPGTLYYRVGVDSLTFVEGCEYKMPIPVGKTKYKFSFGVNDPDRVAELVKT
                     IDVPPNHSIRVVFDIGGPPQDDDEEDENVIRSRDFKKKRVPIRISVEPNPEPDEDKIC
                     ELPKHPRD"
     gene            complement(42749..49984)
                     /locus_tag="IKMDKNNB_00047"
     CDS             complement(42749..49984)
                     /locus_tag="IKMDKNNB_00047"
                     /inference="ab initio prediction:Prodigal:2.6"
                     /codon_start=1
                     /transl_table=11
                     /product="hypothetical protein"
                     /protein_id="X:IKMDKNNB_00047"
                     /translation="MKRYVGFFFLSVSFLFLFNFSLLSGIRKFFSLSLPSEESVIPQT
                     MPKLNVDSFGKTSFSYPIIVPPGAGDVVPKLTIRYYSSPLDGGILGKSFSLEGIPIVQ
                     VNSSYGWSESNTRFISTMGGEFISDSNGFYYSKTQTSLKITRLLDGAWKIEEKNGTEY
                     HFGTTTDSKIYAQSPDTGKVITWGLKSVRDPFGNGYDISYDSEGLLNGLLLPSSIVYV
                     HGNGRISFRYTNETSGFISVLFNSNVRQKHSKYLSNIDVYAKDQNGSESRSESYSFDY
                     SYDDTSRLLKTIRRANYEPLTLTYTNRSEDSLSSPWINRSLADGFSLTFRTIQEGLQS
                     AYDTGVTACLCTANAGCMATAGPWAIAICGWATQNIWDVHVNGVETSFAGALDVNGDT
                     IPEYVRVLGPKNDQRFYITDLSTSGDVLNSTLPIDSSPLGSPLNLTSTGRIFPGDFNG
                     DGKSDFLIFEKSGVPIRIYWGPNFSDSYANVTSFVPPTQDKRGKHFVADMNGDGLSDF
                     VQANASLGLEVYLSNGNTLNYSQTLSFSDYGLEFQLFADLDKNGIPDFIRMEGLPGSR
                     RLIVTFLSCNTNVLSVSGPDAILNESGTSFGESGNRFFADTNGDGYLDFITMSSGTYI
                     HQYHFNGKIFQTDNIWQYINNVSLLDDIGNPFLPGTYGYANYDINHDGRMDRVTRSGE
                     TGYLVEFRRGNGSYSSPILVMPNQDTYVDINEDDEIDRLRIGYFFFIVQIQVWFGPDD
                     SYAWTDIDNNQMAIPTPTPDESASLSSMGYNNWKNKKEFTDLNRDGRADLVYYQNGQI
                     NVRLARLNSSGWVYYPLFSDYSWNSGGLLQSLDFNGDGVTELVGVSSNPQNYSDWTPS
                     PNPVLPSILIRQVPFRSNTTLEILRFEPKVPDGLIQNIYQGTESDYHQVTKIEYDLKK
                     NHLNSQPAGQRINPNAITPVKPNVYPFLAPEPVIKSVSSYGWDGSNEYLIAKTDYTFS
                     TPRFFRGGLRKSSLLGYETVSSFDSLTGTNTVRMFGYSDPDLAGLETSLTISKSGNVI
                     HSSTQNYSKTILLNGTVWVRPVSTTESIYRSGILFQSVNTTFLYDTNYNPTGKTSVID
                     GVSFSDVTVYDPLSFSLKPLSNTSYKDGQMTARKEFIYNGNFLSFVREKIDTNVFSES
                     QFLNFDGYGNPTQIMDIRGNILNIEYDTMVHKFPIRVTNSFGHVSQKTYDLTRGLELT
                     NTDSNGNIMENKYDLFGRIVAVKIPGSLDWTKTIEYTNTGSITNARAKTSYNSDENTV
                     SWSEEIVNLKDDVTIKRGSLVNGLVLTEATYKDKAGKILRKIEPHLEGQETLGIKDYE
                     YDGNHDLIRVTSNEGTETTILYNGYTTTTVTRSGSEIISTLIEVKNGLGQTLSKTSNG
                     KTIQYGYTLKGDVSRILDPENGQTLISYDFSGKQTSVSNTNSGTIQYQYDTSGNLIEE
                     RYANGSRVSLTYDVLGRVLSKTATSSNGNQIHNYEYDLPSSSNGIGRLSRVTDELGTT
                     EFSYDVRGNQTVLKKTIPQEDNLVLLLEKRYNLQNKVTDVIYPEGTKINHKYSESGYL
                     NGITLTPNDGSTSEHPLVSYRGPLIEGNRVKIIKELGNGVWTDIYVDKITKRALETVT
                     KSGVNVYENVAYSYDSKGNLSQIEDKMNSSRTQNFTYDELNRLTQASGKYGTENYVYT
                     DTGKILQKGDKTFSYTDPAHTNAVTHVTSPGYIGDFGYDASGNMISRNGATLSYDGFQ
                     KMRRMDTIEQGTIEYEYDFTGTRIIKSRQIDGSKVVSLGGLYEISYQAGTAPQHTLYF
                     KGGGGELIGQWTTQTAILRTNPSTALIPFSSEWKIEMNGKLNGIYYKSLTLLGLVRNF
                     LRTNPLGVISGILILLILGICFVLLHSGDVIEGIQLKFLTPLTMVSMLMFVTNCNGLL
                     QGGGGDDPPWLFAPLVLPAGTPSFNTTPTQSGNSGIPLGGSPVNGFVFFNTDHLGSVT
                     VVMDGYGNRLGGGEWGGVSHVSYKPYGEVQRNDSQGPDIFRYKYTGQEEDRDTGLYYY
                     KARYYDSMIGRFTQSDSILDTSRAMSMDLYMYTEGNPINHTDPSGHSIGVGTIAAVTF
                     PTFVLPTIGAAAAVASVVAVFAVTTALSVIAISGAAASIGMMTMAAGAGLGVAALNMV
                     GSTTLLTAGAGVATVGAVGSMSLTSGIEVIGLSGLGAGAAASTALMLGGAIAGTGLAL
                     AGVALAGLTAASFIVGCTALAVATVAGFAATGAVYTAIGLGALAIGVTLGVGGVLFAS
                     AAAAVGAALGSILSPYSLQGYLAGGVSKSSFNNIHWDEKSARLGGCYGAAITFGGLLA
                     SGPVMGGMGLISAMGWASSDSVVYQTYKAFAKTPQFGVPGTTVLDLMSYELTLYSLAT
                     GNYKGAGIDAIGYAAKPFDKGFPVGFAIKTGLKVGGEVEKGCKGWVN"
     gene            50485..51336
                     /locus_tag="IKMDKNNB_00048"
     CDS             50485..51336
                     /locus_tag="IKMDKNNB_00048"
                     /inference="ab initio prediction:Prodigal:2.6"
                     /codon_start=1
                     /transl_table=11
                     /product="hypothetical protein"
                     /protein_id="X:IKMDKNNB_00048"
                     /translation="MHVLEPLNLVYLLPNFFFKSGEAFLIEEVNESADVVNVRWKGRQ
                     FRIPKSEIQRIDYSKKGPESSYNYSEFRLTDGSQVRGIIVETKKDKLVFRTELGFVEI
                     EKSKIQNLNENSLEKESPNLPDKYLSGRSGENLLYVGGSILLQTTTGPSHKTNPGTIG
                     AGLFIEKGFINHPLWFFGFLSEYSVAPGAQGSISFWNQSLYVGKQLGASAPYFLFGGG
                     VTSVQWKNDSRFLNGTDPELLGELGWAWEFNNGSRLRLGIRSQCTLESGDSFCRSGIR
                     ISWGILL"
     gene            51333..52823
                     /locus_tag="IKMDKNNB_00049"
     CDS             51333..52823
                     /locus_tag="IKMDKNNB_00049"
                     /inference="ab initio prediction:Prodigal:2.6"
                     /codon_start=1
                     /transl_table=11
                     /product="hypothetical protein"
                     /protein_id="X:IKMDKNNB_00049"
                     /translation="MNKFQIFRIWKSYENFIRIKIILRKQNWFRSKIESDSILKRRNI
                     FFLILYLSIFPLSNCLNSPLSNIHDAQNEKVTLAFVSQIGPRSATITWECSHSLPGSI
                     LYGKSGLGSVVTSLENSKVHSMTLPNLESNTDYLAFVFCSNSTDKLQSIPLTFKTWIS
                     DFPNRTRGLWVIGGMGADASPVREIDFFDPVTSTWYPSATSIPTPRVFANVVSHKNKI
                     YVIGGMEKQGINYVTSKKTEVYDPYLDQWTTLSDMPVANQGGVIASVGEEIFIISGTT
                     TNDMTTGTILNTVSRLAPGIGQNGLWQNYLSLTAIFSRVDMSGCGLNGNIFFTGGRFT
                     NDGTPQATSDSFSPSINSTSAAGEPSITIARHGAGSTCVKPLNSDPYPTDPEWIAVIG
                     GSTGTSTLQPITSITTSNRTDFYQNGTVAFAIGPILPVAVYFPGVEASYETRKLFVFG
                     GASALNIPTDSVYSIGLQNPIASNWSLDSLKMPRARYAHKVIRIDR"
     gene            52874..53455
                     /locus_tag="IKMDKNNB_00050"
     CDS             52874..53455
                     /locus_tag="IKMDKNNB_00050"
                     /inference="ab initio prediction:Prodigal:2.6"
                     /codon_start=1
                     /transl_table=11
                     /product="hypothetical protein"
                     /protein_id="X:IKMDKNNB_00050"
                     /translation="MLILLTKDSFPDEMSGGHENAKMFIEEKRYIEAEKLAISLLTNN
                     PSDVTAEYILTSAWVGLGREEAKKGNLDKAIELLQKARQKWPFDQDLKKEIELLGNIS
                     SKKNVSSNSSQNRKPSNSQSIILLDSELFRSIDDLKSELHSTIVSLKDTHSYNKKQES
                     FSKKEILFLGLILIFTLVSSLNLYFTFLLWKRK"
     gene            complement(53636..55075)
                     /locus_tag="IKMDKNNB_00051"
     CDS             complement(53636..55075)
                     /locus_tag="IKMDKNNB_00051"
                     /inference="ab initio prediction:Prodigal:2.6"
                     /codon_start=1
                     /transl_table=11
                     /product="hypothetical protein"
                     /protein_id="X:IKMDKNNB_00051"
                     /translation="MTEVVHYALVIAHAIESLPLSRAKRQLLSKITDLDIAGRINGFG
                     GCIAKNKTLGEEVGLAETTVSKYIREMRREGYIISGEFHGHYRILNSSLHDTVVKERY
                     EYNLQKQITKYTSLSSTNILESTNQSTGSAPYKRTGDCISNQSTNQTNNKKKVQTSSL
                     SKITWENILEHSKNLILKEWGGYDHNPERENAKIKSWKKLVPENPGVVLETLKKLIHI
                     RRSEEYKADRFWGTIPVNITSTYSYKDIIKNTYNLLTQVGSKGPLVTENKKEVKTESK
                     VIDPFKNEPTWEGFLVWAKERLSKTSYENLKELKIKFENEGLYIIGEINDSLKMIVSK
                     YFNEEAKLKTEIKFVKEEELQEKEQNFNSNKKLDPSNQENQTQPNQESSISVDQSENQ
                     DIKTFSDYISVDKVIHEFMSHSSLKLNRPDLEEIRKLRISYDLEKIVIYDPLPERLKN
                     HIRDYFYSHPQRMIALQFEEGKNKFHVAA"
     gene            complement(55450..56154)
                     /locus_tag="IKMDKNNB_00052"
     CDS             complement(55450..56154)
                     /locus_tag="IKMDKNNB_00052"
                     /inference="ab initio prediction:Prodigal:2.6"
                     /codon_start=1
                     /transl_table=11
                     /product="hypothetical protein"
                     /protein_id="X:IKMDKNNB_00052"
                     /translation="MSAKTKASTQPLRKIGNQTYLLSKMKLSPELLEVQHLMPISTVD
                     YNNLLNSISKDGIKDAIRGYFDSNRIFNIFSGANRHRAGLESGKLDGPIEVYEGGTWN
                     ERVEFCLDENLARRHFTTGQKRALIEFKLKLNPAYSDREIASTLSVDHKTVGATRKRL
                     ESTGEIPQLRSRIGSDGKRRTKQENLLLNNNGLSIKKQISILKGELKTLYSQRKNLNS
                     EIQAKEARLSILQKKA"
     gene            complement(56151..56894)
                     /locus_tag="IKMDKNNB_00053"
     CDS             complement(56151..56894)
                     /locus_tag="IKMDKNNB_00053"
                     /inference="ab initio prediction:Prodigal:2.6"
                     /codon_start=1
                     /transl_table=11
                     /product="hypothetical protein"
                     /protein_id="X:IKMDKNNB_00053"
                     /translation="MEVIAVVNQKGGSGKSSTSTIIAKSIADTGKKVLIVDTDPQGGI
                     TSLLLPKPSAEEKRKGIYDILVGEEPEFNVNVVLTNHSNIGDRLYIIPADHRFDLIYS
                     TISPFALKQCLEDFASKNFDVVIIDTPPTVQGITRSAILFANKIIIPCEISQQAHGPT
                     EYTINEVLNLDKTPNIVYIGWQEPDPKGEGLDDRNGRLFKKTFDKFVIGNLPKNKTNI
                     SFASEDKKITDNLRNVLLSNAVSIVGKAS"
     gene            complement(57450..57827)
                     /locus_tag="IKMDKNNB_00054"
     CDS             complement(57450..57827)
                     /locus_tag="IKMDKNNB_00054"
                     /inference="ab initio prediction:Prodigal:2.6"
                     /codon_start=1
                     /transl_table=11
                     /product="hypothetical protein"
                     /protein_id="X:IKMDKNNB_00054"
                     /translation="MSTPFERLSAIDDDLKLSHSRMAVELGVNRSTYYKYKNGTLAIP
                     KSILIILRLKGYDDHWVLSGKGQMKLKDSAQLVEMQKRLKLISKLDSYGVLDSIEKLP
                     ETPSSVQKKIIQEFFIFLASKFV"
     gene            complement(58035..58277)
                     /locus_tag="IKMDKNNB_00055"
     CDS             complement(58035..58277)
                     /locus_tag="IKMDKNNB_00055"
                     /inference="ab initio prediction:Prodigal:2.6"
                     /codon_start=1
                     /transl_table=11
                     /product="hypothetical protein"
                     /protein_id="X:IKMDKNNB_00055"
                     /translation="MNSLNYEKGASFFTIWRFENRNKIYGHFGKLQKFSKFESNSKMV
                     LESFKTITLNMQSKLRCFSLFKNVGNYVLFGIQSLS"
     gene            complement(58382..58660)
                     /locus_tag="IKMDKNNB_00056"
     CDS             complement(58382..58660)
                     /locus_tag="IKMDKNNB_00056"
                     /inference="ab initio prediction:Prodigal:2.6"
                     /codon_start=1
                     /transl_table=11
                     /product="hypothetical protein"
                     /protein_id="X:IKMDKNNB_00056"
                     /translation="MGFNLCVLVLLEFDLKKGEKLFGLHFRFFLKSVFQLGNSRLGFP
                     SLGRSVLQSSEFNKIPTIVQKNLVVTHVRELEFPFYREKIYLLFVSIQ"
     gene            58850..60277
                     /locus_tag="IKMDKNNB_00057"
     CDS             58850..60277
                     /locus_tag="IKMDKNNB_00057"
                     /inference="ab initio prediction:Prodigal:2.6"
                     /codon_start=1
                     /transl_table=11
                     /product="hypothetical protein"
                     /protein_id="X:IKMDKNNB_00057"
                     /translation="MNDTPRVFRVKKDRNFTIVKNNFIDDARLSMKATAILLLALRYP
                     DHWRMSVKTMAKFKSDKDSSIASGFKELVTFGYAEFRKGKDPVTGRFNSGWYFFEESQ
                     KPEVPFEVKPTENKRIENQRELFLKEVKESNRKGNPVLDFPQPANPGQENQPLSSTIY
                     QGLSKQILSNQILNTSREYHQPAQTHVKEQKELLVEVETKKEENPRIDLPQLTNPLLE
                     KPLPANPSQENQPLSSTIYQGLSKQVLFKQILNTSREYGPPAKTHLEEQKQNLNKPKP
                     LSRFQFPDSWLTKFQDYYFREHGSEMGQPDSELKALNSLYEISKGDWNLIESKIQTLI
                     QLRKQDSRFWYEQSLSPESIAKFWSRLFERKVKPTEKNTKRNEPQNKSIGAESKYNES
                     KTIQKTPIEEINNLDPYKCFLGWGKSKLLKSQLEYYEQNSDPFKYEGTKKILFEKFVN
                     EVYPGLVSNSEVKKTTIENRKGSAA"
     gene            60640..62076
                     /locus_tag="IKMDKNNB_00058"
     CDS             60640..62076
                     /locus_tag="IKMDKNNB_00058"
                     /inference="ab initio prediction:Prodigal:2.6"
                     /codon_start=1
                     /transl_table=11
                     /product="hypothetical protein"
                     /protein_id="X:IKMDKNNB_00058"
                     /translation="MLIQNISISTFCRLSLLLILSSYFIQNCRKPKPIGNGYVLLGGL
                     CVHKEPTYRSECFDSLRRGTSIQILEYKIKDKEEKNNLLWYRVQVGSIDGFISVDEEI
                     SNGSFVSIFPIESKVQYVDASVLRVRSMPSLLGQVIETIPKGTAVSVVGSTPYKMKIE
                     DKYDGWAEVITPSGKVGFSYSGFLNTKTEIYAETDLEPLNGILILSSNQSPTFWSNPG
                     VELGQLDGCKSDRPGKYLNVEGVKLVNKEKYFLVKRKINYYGYNSLEYEGCINGWVLD
                     YVGDFVENFYDWSAKQYGDSFDPKLVQILHENTEPLMDLSTLVVNDLGNSGKKGEALF
                     EISYEAIDDDFNQKWKIHKLYAKNKEGYFELMDNLGRESHSEDFDNDGIGEWIVKTSL
                     RSGERTTYYSRSGNTFKPFLEIEDSEYNPCGIKINDSTDIGAYRESMDLPSPQCSVDI
                     TKTIFTFTIQNKKIGYKFSKGELVALKK"
     gene            62352..63221
                     /locus_tag="IKMDKNNB_00059"
     CDS             62352..63221
                     /locus_tag="IKMDKNNB_00059"
                     /inference="ab initio prediction:Prodigal:2.6"
                     /codon_start=1
                     /transl_table=11
                     /product="hypothetical protein"
                     /protein_id="X:IKMDKNNB_00059"
                     /translation="MSWCLNCHSPLLSKGENEKDHRKRILKEEGVSCIVCHVREEKIL
                     VAKKPEFNSLVHEYLETPILKSSEFCASCHQFNFPANKSLTEAMHKEFKYSNLPMQNT
                     YNEWKQSIWDDKKNCQSCHLFPKTKRSHSFPGGHDLNYLSDAFNVQLQRISQREFVLI
                     VSLNKTGHAFPTGDLFRALRIHVLNDKDQLIKEWTLKKTYTLSLDKSPESSPKSLIND
                     FVFQPQADKKKPSAQQFHFTLTKESTFLKYRLYIDYLNGFSHAFGKIPLENSILLFKK
                     GMLEVVPVEADQG"
     gene            complement(64376..65266)
                     /locus_tag="IKMDKNNB_00060"
     CDS             complement(64376..65266)
                     /locus_tag="IKMDKNNB_00060"
                     /inference="ab initio prediction:Prodigal:2.6"
                     /codon_start=1
                     /transl_table=11
                     /product="hypothetical protein"
                     /protein_id="X:IKMDKNNB_00060"
                     /translation="MNNPFIEKPSPLEEDSMIKLAQKGDQKAIEEIIKKHQPWIYNIV
                     IRMVYDPEEALDITQEILIKVIQKLSTFKGKSKLSTWIYRIAVNYILRMKKSQVESMS
                     SSFSSYGKDLDSIKNKSLPKEETQGVERKLLIEEAKISCMTGMLLCLNRDQRIIFILG
                     EIFSVSDMVGSKIMNISRTNFRKKLSRARKDLYNFMNEKCGLVNKINPCRCSRKTKGF
                     IELGVVNPKNLKFSNTSLKTIQKIAPRKSEEYDTYVETKYATLYRKHKFFIPPNQENN
                     LRLMFQDPKFTEIFNLSTKS"
     gene            complement(65584..65934)
                     /locus_tag="IKMDKNNB_00061"
     CDS             complement(65584..65934)
                     /locus_tag="IKMDKNNB_00061"
                     /inference="ab initio prediction:Prodigal:2.6"
                     /codon_start=1
                     /transl_table=11
                     /product="hypothetical protein"
                     /protein_id="X:IKMDKNNB_00061"
                     /translation="MIKNKNDEVSTEWIIEWAPFTLLDDKNESLLLKTSEDLQKNFLS
                     KQEGFIKRELLKSSNNRWVDLVYWKNKETAEKAMKNAASSSICSQYFSLMVEADHNNP
                     SEGVSIFAIAEIYH"
ORIGIN      
        1 atgacaaacc cacacgaccg tttaatccgg gaaaccttac aggacaaaga agatgcgatt
       61 tcctttttta aaaatagttt acccgaaaaa gtaatcgaac ttttggatct aaacggatta
      121 gaacttactc aatctagttt tatttcagaa aacttaaaag aagaacaaac cgatctactc
      181 tttcagattc cactgaaatc cgggaaaaaa gcaaacatct atcttctatt tgaacataaa
      241 agttatttgg atgaagcagt ctttagccaa ctattaggat atatatccgc aatttacaag
      301 tctcaatata ggacggataa aagatattca gtggtgattc cgtttgtgtt ctatcacggt
      361 gaaaggactt ggactttagg aaatagtttt caagataggt ttatactctc taaaaacgaa
      421 gaggaagtat ttaaaaaata cattccagat tttgaattag aattatttga tctgtctaaa
      481 gtggatctaa atcgattgga aagtatcacc ctaagagtga ttttaggagt ggttcaaaaa
      541 atatgggaag gggatagttc atttttaggt tatttaggag aagtatttga actcttaaca
      601 ggtctaaaaa acgaatcgaa aagggttgaa attttccaaa aactgttttt gtatatatac
      661 aacttacgag aatttaaacc gactgaaatt acaagtttac tcagtcattc aaggtataat
      721 agggaatacg aggatttgat tatgacaaca gctgagaaat taagaaaaga aggtaaagtt
      781 gaaggtaaaa tcgaagatgc caaaaatatg ttattaaatg gtgccagttt agaatttgta
      841 ttaaaggtta ccggatttac agaacaagag ttaaaagacc atggagtcat ataacctgta
      901 aagttaagaa cagatcggac attcactcag tattgaatac gaagtccgtt tctcagattc
      961 ttgcgaactt tattatgcca aatcacaagt tttagctgga tttagaatcc cgtattcttc
     1021 cctcactttc cctcactttt cctcgaattt cctcacaaca aacttaggat tgtttttaaa
     1081 tgaagtaggg cattcgtttt caagaatgta gaaagaactt ctttccttag atgtgattat
     1141 ttggaattcg agatctagaa acgttttgaa actttaagta gaaaacaaaa gtcttttata
     1201 tctacgaatt tcggcacaat aatgtactat ctttgaacca gattttttgg agacgaaata
     1261 tatccggttc aaaaatgatt tggatcttta tggagttttt cgttttgaat tctttttgta
     1321 atgagcagaa aagagacagt cgtttttttg gccttatatt gtttccgata ttttactttt
     1381 ttaaaaaact cggaagtggg gttttacagg gtttttcaca tgcaaaaccc ctgtttcata
     1441 aaaatcaaaa ttacaagatc aggatatact tctcttattt tccgatattt catttttgat
     1501 tatctgagtt tcttttctca gaagggtatt tacgttatca ggattttttc gtcttgaata
     1561 tcaaaacaga actgttttag gagaatggaa aaaagttcac tggttaaaat ggaaagtatc
     1621 gattggcctt agtacaatca attagaaagt ccagaaacaa ttccaaagtt atttgaaaga
     1681 actcaaacaa atgccaagtg aaagaggata gaattaaaat tacaaataaa gatccgtacg
     1741 aagttattag agtagggtag tcaaacttcc aaaaggacgt aagtataaaa tggagttcaa
     1801 atagattcga gactaggact taaaaaatct tagaactgta tattctttag gaaacaaaaa
     1861 agatacaaat ttttttgaat cgtagtaggg aagtaggttt ataaaaagtc agtatttttt
     1921 atttaaagtt ccaaaatcaa acaactcata acgataatac ttaaagggcc ttcaataaac
     1981 taaagaatgt tctaaatacg aagtcccatt aaaacgatta cgaactgttc aatagtttta
     2041 aaatccctcc gtttttagtg aatgatcagg ttttgattca agttttttta tttgaacaga
     2101 atcaatttac tttagtataa aaacttagaa tgagtctcca cagaaattct ctcacttcta
     2161 tgaccctttg gcaaaataaa aatcttagtc agtaagatgt ttattcgatt catatcaaaa
     2221 aaacaggccc ttttatcaaa ggaatatatt tgttgtagga agactgtaga atctgacttt
     2281 tcttaagaat ctctatccag gaaaaaacga gccaaaacag gacaatttga aaaaagtgat
     2341 attttttaag aaagtaggta atttctaaga atattcaaaa agtagcatgt tctttctata
     2401 actttgaatc cattttttag agaaattcga tttcaggaaa tttaaggaaa tttcaggtca
     2461 aatttcgacc ccctaaaatc ctgaaaattt gaggtttgga agtgaatttt ctttgttttg
     2521 gatcttgaaa agagaaagtg gaatctctgg gatcaaattt tagatttagg taaaacattt
     2581 ataatcttaa aacaatattc aaatgattcc cagaaacaca aagagttaga agctaagttg
     2641 aaatattttc gatgctcttt caaaagtagg taaaggaacc agtttgtata aaaatcttat
     2701 cgatgaaaac tcaaagtaac acgattatct aaactgtttt agtcaatagg aattcaggta
     2761 gggtagggca tgttaaaatg aaataaataa tttccatgat ataaagacag tcaaaaccaa
     2821 attgtttcct ttaggaacat tgacctaaat aaaagtcctt gttttataaa aaccaaaact
     2881 ctttaaatca aaagatagta gtttgttttg ttgtagtctt aatagtttga agagtaggca
     2941 aaattgtgag agaggaaatt ggaggaaaat ggagggaaaa attcgggagt aaaaactgta
     3001 tttaattgct taagacttac tatcttcaag ggatgattaa gaaccataga tttggttgta
     3061 tgtgtttata gttttaaaaa aagagattcc tttctcttct aagatttgaa acaaagctaa
     3121 aaaaacagaa accttacaaa gataaatttg taagggagaa gataaaagac cgaattacaa
     3181 aaagtagttt cctcaaaata tctttccagt tgaaagtaaa agaaaagaac caagccgatg
     3241 tctaaaaact tttttccatt aaccaatgat ttgatgttta agatcttgtt tgtcaaagaa
     3301 ccggatctac tgatttcaat attaaacagt gtgttatttc cggatgggga acatacgatt
     3361 cgaaacatta aaatactgaa tccggagctt gtaggatcgt ctccgaatga taaacgttcg
     3421 tatttagata tacgtgctca agatgaggat ggaaaaatat ttcatgtaga aatccaagta
     3481 gctcatcaga gctctttcgt gaagagaagt ttgtattatc tttcaggact aattcgggat
     3541 cagttgaacc gaggttctat gtattccgat ttgaagccag tgtatcagat aaatatagtt
     3601 gactttgatt taattccttc ggagaatttt catagtaagt ttaaatttag agaagagtct
     3661 aatcctgaca tcattttaac agacgacgta gagattcatt ttttagagtt gtgcaagttt
     3721 gtcaaaagag acgtaaggga attaaggaat aatttagaaa tctggttgta tgtgttaaaa
     3781 catacgtccg agttggagga agaagaaatg agaattttag tagataaaac tccagattta
     3841 agtaaggcat ttacaatctt agaacagtat tcaaatgatc ctcagaaacg caatgagtta
     3901 gaagcaaagt taaaatcaga ccgcgactat gcgtatgact tggcggctcg ttttgaagcg
     3961 ggtgaactac aagggataga aaagggtgca gagaaagaaa agttaaaatc cgctcgtaag
     4021 atgcttcaga aaggtatgga tgttgatatg atcttagaaa tcactggttt gagtaaaaag
     4081 gatctaaaag accacgggat gctataacct gtaaagttga gaatagatta ctcacttcgt
     4141 tttgaatacg gaggcgttgt cgtatcttgt ggcccaattc acgaattgta aatggaatat
     4201 taaagatata taaaatactt ctgtattcag gtatttattc ataaggataa aaatgcttga
     4261 gtatcctatc gattttttgc aggtctatag aacatagttt ctgtactact ttttcaggcc
     4321 gttactggat tcgtctaaac ttgattacat caaatcgcaa gttctatctg gattgagaac
     4381 tcgtattctt ttccctcact tttcctcgaa tttcctcacc taacaaactt aggtagtagg
     4441 gcattcgttt tcaaaatatt tagtggagtc aaagaagacg ttcataaagc actcaaatcc
     4501 aaacagttaa aaaaagcggt cgccttggat gctaaggatt taatcaaaga actaattcat
     4561 aaaaaagaaa atgaatcttt acaaatagaa gtaatctcca ttatttaaaa taccatgtca
     4621 gatatgacaa acccacacga ccgtttaatc cgggaaacct tacgggacaa agaggacgcg
     4681 atttcctttt ttaaaaatag tttacccgaa aaagtaatcg aacttttgga tctaaacgga
     4741 ttagaactta cacaatctag ttttatttca gaaaacttaa aagaagaaca aaccgatcta
     4801 ctttttcaga ttccactgaa atccgggaaa aaagcaaaca tctatcttct atttgaacat
     4861 aaaagttatt tggatgaagc agtttttagt caactcttag gatatatatc cgcgatctac
     4921 aaatctcaat ataggacgga taaaagatat tcagtcgtaa ttccatttgt attctatcac
     4981 ggtgaaagga cttggacttt aggaaatagt tttcaagata ggtttatact ttccaaaaac
     5041 gaagaggaag tatttaaaaa atacatacca gattttgaat tagaattatt tgatctgtcg
     5101 aaagtagatc taaaccgatt ggaaagtatt accctaagag tcattttagg agtggttcaa
     5161 aaaatatggg aaggggatgc ttcattttta ggttatttag gagaagtatt tgaactctta
     5221 acaggtctaa aaaacgaatc gaaaagggtt gaaattttcc aaaaactgtt tttgtatata
     5281 tttaatgtaa gagagattaa accaactgaa attacaagtt tactcagtca ttcaaggtat
     5341 aatagggaat acgaggattt gattatgaca acagccgaaa agttaagaaa agaaggtaaa
     5401 atcgagggta aaatcgaaac agccagaaat atgctattga aaggtgctag cttagaattt
     5461 gttttaagtg taactggact taccgagcaa gagttaaaag accatggtct tttatgattc
     5521 aattcacgaa ttgtaaatgg aaaattaaag atgtataaaa cacttctgta tttaagtatt
     5581 tatttgtaat agtcaaaata agatctgaca ctccgttgat gttgattagg aaaactgtaa
     5641 tttgtcgaga tacttattct tagtaattcc ttcgtgttaa ggaaagtctg catctgagtt
     5701 ttcccataca atacttgcct tgatgtacga atcgatccgc tgatccaaat ccttagtctc
     5761 tgctaacatc aaaagaccaa ccttgttttt gattatcttt tgtgctgttg tcatctgttt
     5821 ctacttattt attttcagga gtgtaagacc aacttttaat tattacactt gacatgagtc
     5881 ctgttcggca agaggaataa caacgtgaaa tatgtcgaag gctacagtta gatgctgtga
     5941 atttattgga gaaacggata tagccaagat tttaaatgtg agttgcaaat ataacttttt
     6001 tcattattag gtcgataaat aagattggtc caccatgttc ctttaccaag ttgttctcga
     6061 ttaaagaatg ttttcttatc tttatctaag acccacgcta ttgttgatat agaattaccg
     6121 acgcgttgat cactatttac atacgagatt acaatttcat ctttataatg ttctaaattg
     6181 gttattctta cgctaaaaga atcatatcta cttaaaacaa ccattgaatc gatttttgta
     6241 ttaatttcaa ttgtataaac ctcatcaaat gtctcatcgc catcaccact tggaaaatca
     6301 ttcgatatga aattcaattg gcagtgatcc tcctcctttt ttgaaaagaa tgttttcaac
     6361 tcattataaa attcaacttt tatactaaga tctcctttat atagtgattt cttcacatca
     6421 taaaagcttg gatcataaat ggcggcaaaa ccgctaaata tccaacctat ttgatcgtta
     6481 taatttactt tccaccaacg ctttgtagtt ccttcaatcg tatcctctgg accttcctta
     6541 tcaagaatta agaaaaattc gtctctggga ataatattaa gtcgaagaga atcagctttt
     6601 ggagattgtc taaacgaaag tccgctatta gcaattacgt atcctcgttc ttcgaaagca
     6661 tacttacaat ttatgaagat cataattaag aatagtgagg tgattatatt tacaaatttc
     6721 atacgacctt agtgcctaac cctataatct ttctgcactc tgaaatagaa cgaaaacgag
     6781 cggtatgaga aataacggta aatgctacga atcatatagg ttaatggtta attactttgg
     6841 tataaaatta aatacaacca ttatttgtga ttgataaaaa tactttttat caattattaa
     6901 acttgaaata agactgaata cctcgatgct aaaattctaa tcatttaaca tcagttggac
     6961 tcaaagatga ccagaataat tttttccgta ttttacatta tcattttaat cttaggatgt
     7021 tgtaagaaat attccaattc tgtaatagac tttaattggc ccgttacaga tttggaaaag
     7081 aatctaatac tagtaagtat agatcaatgg gatagcccga atggaattaa tgtaaaattt
     7141 ctctctgaaa atagtatttc ttatcatgaa gaatccgaac ctattcatta tggaaaaggg
     7201 gtttattccg ttaaaaatgg aatactcaat cttcaattta aagaaaccta tggagaagaa
     7261 agttttgaat atgaatttaa ttgtacattt ggatatgaag aaaacgacta tttaccacag
     7321 caatacatcg aatgttcccg gtcgattcta tctgaaaaac cggtaaggat ttataatcaa
     7381 agatcgatta aacctgtagg aaccctaatt tctattgaaa atgaaaaaat tctgacgatg
     7441 ggaaataaac ttggaaaagt taattttgat tctttttttc gttcaaagcc ggagcttaat
     7501 tctaaagaaa ttccttttag taatcttgct cccgaagaat gtttagaaga catatcaaaa
     7561 tttcctaaac aagttcgatt gccaaaaggg tttaaaatca gagtcattgg aaagactgag
     7621 aaaattagta aaattgaaaa ttggaacagt ccttggtatt acgttgaaac gaacataaat
     7681 tgttatggcg atatacataa aatgaatgga tggatatacg cgcaatttgt ggatttagaa
     7741 tgaggtttta tgcgttttag atttgaaatt tttatattgg tacccttaat ttttaactgc
     7801 gcgacaacta aggtccaacc aaagattgaa tcgttaaaag gttatttttc tgtggatgcc
     7861 gatggtggtt taagattacg tgaaaatcca acaattcaat ctaaagtaat tttaacgatt
     7921 ccggaaggta gaattattaa tgtcatagaa gaaatcggag aaaccgaaac aaatgacaat
     7981 aaagaaggga aatgggtaaa ggctaaatat ggaaacataa caggttatgt attcaatcca
     8041 tttcttttga aagtaaaaaa agatcttcaa tatttaaaag aaaattctat taaactcgca
     8101 aagaataaaa gtcacacgaa aatttttgaa acgttaatag agaacaaatt gccggaacct
     8161 tacgatcaaa ataaagatag aagaccaaat aaacaatttg aagaatttct gactgaaaat
     8221 tatgccgaaa gaaatggtta ttccgtaata accatttctc cacgtcgaga atcctgttcc
     8281 ggttatctac attcttattg ttataatttc attataaaaa acggtaaggt aatcagtacc
     8341 gatatgaatg gtgaatctta cggagaattt gtttctattt caaagaaagc agctttcttt
     8401 aacatttcag gtggagaagg tgacgaatgt ggcggtggag gggaaagtta taccgttgct
     8461 tttgttttta aaacggaaac gacgctggta gaaagatctg ggtggagcga aacctgtcct
     8521 aacgagtgcc catgttcgaa acctaaaaaa tttaataaaa cagtttatga atatttcaat
     8581 ggtaaaggta cacctacaga ttcagaatta cgagggattt ttaagtgata tttaaaagtt
     8641 gattacgtgt aatagttaga acttaatctt atgcccctta aaactaacaa gctaaaagaa
     8701 aaaagctcgt tggtaaaaga tatagatgag taaggatctg ctattgaata gattatttct
     8761 catctgaaac acgatcatag tatgattcgc aactttctca aagggaaaga aggatacagc
     8821 gtcggtaagc ttgctctatc gttattagaa attattttga tatggagaat aaatgaaatt
     8881 acaaacatcg ataatatgtg gcttactcac aataagttta tattcacagg aatatgatcg
     8941 aaaagaatgt aagatggatt ctaacaagaa tctcaaagct tacattgaaa agggcaaaat
     9001 cccatctctt gatattggta tggctaaggc attgagaaat gcgaaagata ctgacggtta
     9061 tgaaattgga tttaccggta attggtcgac atctatttta gccccaaatg ttactttgcc
     9121 aaagcttccg aaagaacaga attttgataa cgaaaagtta ttcgtaaagt atgataatat
     9181 gacatgcaaa tattctccct attatgcaat ggacggagat ccttctacag catggtctga
     9241 aggagtagac ggagacggag taggcgaaat acttttaaca tttgtagatg ttaggaagaa
     9301 agtcaaaata tggactggct atggtcggac tgaagaaatt tttagaaata acaatcgtcc
     9361 gaaggacgtt acgttatata tctttgaagc attaaaaaca agtgacggaa caattagtat
     9421 tacgcttaaa gatcttgttt tacgtggtca aatagaatta actttgaaag atgaaaatgg
     9481 gtatcaagaa attgtattac caaaagttaa attaacaggt agcaaaggaa ctgtcggaaa
     9541 cccagaggct cggtttaccg ttttgggaat caaaataaac tctgtatata agggtgaaaa
     9601 atacgaagat acattaattt ccgaggttag taattgacca ccacataact gcgatttcgc
     9661 gttacgattt ataatacaaa tgttgagaag cctagtttgt tatacgaaac gactaaataa
     9721 attataggaa aaacaatgtt ttttaaaaaa ctcaaattgc aatttctcat aattctctct
     9781 atgacttttt caattactgt cagtggagag agtaattatg gtaaaattcc ctcatccatt
     9841 tacgaacaac aagagatttt gattagcata aaacaatggg aaaatgttgc tggtgcctct
     9901 atgaaattta gtaaaaatgg aactgtttca tttgtccagg attttgaacc gccgatttcg
     9961 ggcgaaggaa tctattcatt agtagatgga aagatcaaag ttagctttaa aaaagcggaa
    10021 gataatagat tgaaaggtgc ggaatatatc tgttcattcg aattcaaaga acatgattat
    10081 cttccaatgc aatatatatc ttgcagagag ccaaaaaata aaaaatatgt gatgaatctt
    10141 tttaatcccg aatcccatca tttgtccggt tacaagtttc ttttagaagg ccaaaaaatg
    10201 gaattaacag atagaaaact atctaaagtt aatttcgatt ccttctttcg tgaaaagccg
    10261 gacgttaatt caaaatctat accattcact aatttatcct ctgaagaatg tatgcaagat
    10321 attcttactg atttaggttc aaaagctgac gtcacaaaac aaattagatt accaaaaggc
    10381 tttcatgttg aagttattgc gagaagtgaa gaatcagtgc aaatcgataa atggaataat
    10441 cattggtatt tcgttgtaag tagtttagga tgttatggga atataactac aaaatatgga
    10501 tggatatttg gtcaatttct tgatatgaag tagttttgtt tatcgcagca aaaatgaaat
    10561 tgttaaagga aaataggaag aatttatatt ttggttcacc atatccgtat gcggaacttt
    10621 taatgagttt gaatatcttt tgttggtggg gattttctca tcaacttacg gattagtatg
    10681 ctaattcaag tgtagcatta aattacttca aaaatatgca gtatccttta tcgaacgtaa
    10741 agaaaatagt tgagacccaa ttttcaaaaa ataagaatga tcctaatata ttaagttatt
    10801 tgtcgtttct ccaatcaaat cttaaagtca tgttgttcat tgttagtaaa aatgaattat
    10861 gaattcgacg tcattgattt tctcgttagg cattttcgcc aaaatatttt atttaacaaa
    10921 attagaagtc aaatgaatat aatacttatc tttctttctg cgattttatt gttcacttgt
    10981 aataaagttg aaagcaataa atatttaacg aataaatatg ctctgactaa aagagaaaac
    11041 aagaatcaga tggcaaaggc gcttgaattt gaaaaggctg gtttggcctt ctataagaat
    11101 aaaaaagatg ctgatgctat atctgcgtat gaaaaagctc tcgaagttta tgcaaatggt
    11161 agcatttatt ttaattacgg taacagtctt tggaatatgg gcaatttaga tttggcaatt
    11221 cgatcctatg agattgctga actgttgaat tacgaaagaa aagacctttt atactacaat
    11281 ttagcatgtg cttattcaaa aaaagaaatg gaaattaaag cattcgaata tttagataag
    11341 gcagtcaata atggatacaa gaattttcat cgtatattaa ctgatgatga ccttcaatat
    11401 ttgcgagttg atataaattg gccgagtaga aaatatttgg ttgatgcaag taaacaattt
    11461 tttttaaccg aaattaaaaa tttaaagcag ccaatttcac ttcatattgc aacggatggc
    11521 attacatttt gtcctaacgg aaagtttagg gaagttactg ctgccggaat aggtgaagtt
    11581 gttttaggaa cttggagata cgattcaagt gttaataaag tttttatgca ttctcatagc
    11641 aaaagttgta tcaaaccgga agattcaagt atcgatccag aaggaaatat atgtaagccg
    11701 ggatataaaa tttgtaaaga cggatcaagt gaatttgaat gtgaggaagt tgattcagaa
    11761 tatgagttaa attgggaaga tttaatcgat cgaggtggtc ctccatcgag atacacttct
    11821 tgtaattaac aaatttcgaa atctggcaaa gacatctcct cgatttgttt gttgttgagg
    11881 gttcctttgg gcatgtaccg tggagaaggt tttttttttg tcaggcagca agggttaaaa
    11941 acatacttat gaaaaaagtt atttttgtta tattatttct aattttaata aaatgtaatg
    12001 gtgatttgaa gaaaacagaa ataaaagcaa taattccatc ctccaatgaa ttaaggagaa
    12061 tattagaaga accgaaatat tgggagaatg attatagtta tatcagtttt aagaatggta
    12121 aggcggaact cattttttgg ggagacccac cattgcgtgg taacgctaag tttattatta
    12181 atgagaataa aattagctta aatgtaacgg acttaagtta taaagagtca acgtttccgg
    12241 ataagaaatt tacctgtgag tataaatttg gggatcacga ttatttacca gagaaaacaa
    12301 tagaatgctg ttttgaaaaa aagaactgta aaaagccaat cgtccactat gatatggatt
    12361 ctcataaacc gaaagggcgt ttaatcaatc ttcatgatta ctctattgaa tcggacggct
    12421 atgaaaaata ccaaactacg aaggatgtat attttagatc aaagccgatc atcgacaaga
    12481 gtaacgttat tcgttatgat aaactcgtct ctgaagattg cataaatcct gttggagcgg
    12541 acatttctcc tgaagagtat attcgtattc ctaaagagtc ctatgtactt ttaataggcc
    12601 acactttgac aaaggaagtt atttctggca aagaggggaa ttggtattac gtaagattat
    12661 ctcctccttg ttcgggcgga tatccaacaa caagcgtaga gggctgggtt tttggtgaat
    12721 atattgaaaa attgaaaaag taaattctcg tcgcctaacc taactgcaat taagtttttc
    12781 aattccgaat tagacaatat tgacctagcc cccgaattta gaaccactta gaatgtttga
    12841 aatcctcgaa aagaatgaaa attttggagg aaaacatgaa gaaacgtttt agcgaagatc
    12901 aaatccataa gattttaaaa gaatcggagt caggagtctc gacaccggaa atttgtcgga
    12961 agtatggaat cagcggaaat actttttacc gttggcgttc taaatacggc ggcctcgaac
    13021 tgagtgacct aaagaggatg aaagttttgg aggaagagaa tagtaagcta aaaaaacttt
    13081 tcgcagagca agccttggaa cttgaagcaa tcaagatgtt acttgaaaaa aagtggtgag
    13141 ccacgatcag aaacaagagg cgattctgtt aatcaaaacg caacttggag aacgaagatc
    13201 ttgtcgtctc ttgcaaatct ccagaaccgg ctttcgtcat cgttccagac ttcaagacaa
    13261 aaacagggaa ttaaaggatc gaattctttt tttggcgtat aaacacaaaa gggccggtta
    13321 ccgacagatc cataatttca ttaggaaaga ggagtgtgta aatcataaac gaatctatcg
    13381 tctgtattct gaattgggtt taaaataccg aataaaacca aaacgaaaga gactatcact
    13441 acctacggtt ccaaagattg ttcctaagaa atcggaggaa cgatggtcaa tggatttcat
    13501 gtcggattca ctctactcgg gaagaagatt cagaattttg aatatcattg atgactttgg
    13561 acgattcgcc gtggcagcga aagtggaatt ctcaatcact tcagaacgat tagtaagaat
    13621 tttgaatgaa gtttcaaaag ttcttagttt accaaaacag atcgttgtgg acaacggtcc
    13681 tgaattcaca tcgaaaactt ttttaggatg ggctttcgaa aaaggagtcg atattcattt
    13741 tattacaccg ggtaagccaa ccgaaaatgc cttcatcgag agctttaacg gaaaaatgcg
    13801 aaacgaatgc ttaaatgaaa actggtttaa agatattgaa gaagccaagc gccttatcga
    13861 agactggagg atcttctaca attcagaaag accacatagt tcactcggag gtctgactcc
    13921 ggaggaatat ttaagacgat ctgcttaaga gaattttaca cattgtattg gcactaaaaa
    13981 cgggggcatg tcaaatatga cgattgaatg ctgttatttt ctttcaatat aggatataga
    14041 tagttggctt atcaatcgtc ggatctttaa aaagggattt ttgagacatt ggcgaatata
    14101 gaatttcgaa ccgataaagt atctatattt cgatgcttct taaattatga tctttgaagt
    14161 atgtaatatt cttctaattt tggcttacag attacgattg cctatagaat ttatttggat
    14221 tcaatccatt ttgaattaaa gtaatcttat aaatatgtat ttttctctaa acgcttttca
    14281 aatttttcat tcttccaatc gaatagaata tcgtaaattt gactatctcc caaatgttct
    14341 aaataatcac cgtaaagatt acaagtaatg gtgaatcctt tttccggtag ttcacaataa
    14401 taaagaattt cttttatttt ttgtagagat tcttgctcca acccgtttag attgagtttg
    14461 taaaactcac tttgttgaag tcctgggaaa atttgattcg ttacatcgag ccattcattc
    14521 gatttaaatt cataaaagct tagttgggaa tttctttgga atccatatgt tgaattaatt
    14581 ccaacgatgc tgcttttgtt cgttttgcgc catacggcaa attcaacttt ataattactg
    14641 cccatcatgc ctggtttacc tatagaaaga aaaccatttg ctttattgat agtgtgattt
    14701 ccccatgttt gctctatact catttcgtca aaatttgctt tacgacttaa aattagttct
    14761 ttatgttcta acgggatatc gtgtttatga aatgcctcaa agggaaggat ttgataaagt
    14821 tcaacaatat ctaatttatc cttatttgtt ggaagtttcg aacgatcata atctcttttt
    14881 tgcgaaaaaa tattaatgct attagagaaa tacaaaaagt ttttttaaac ataataattc
    14941 ccaattgaat atgtgatttt cattagagag caattgcaag atatatcaaa taaagagatt
    15001 tatcaatgaa tttgtttaca attctttttt ctactctata tgtatttatc ttttcgtaaa
    15061 ataactttag aattctgacg atttcgatca aaataatgaa agaaatatag cccttacgtt
    15121 aggagtttca ttcagtacat cagcatctaa ttgaaaccgc tttgcgtgaa gttggtctac
    15181 tttttataat tatctacgat tccccatcag taactcaatg ttctgttatt ttatcagatt
    15241 caactttatt atttgatctt ttgtatggct ggcttattta gaataaggcg aaaaaaattc
    15301 agtgaaggct gtagagtttc caatttttca aagtggatgc tgggaattgt tataattgcc
    15361 gtcttatctt tgattcttta tctataatat tcatttttcg tgtatccagc attttatctt
    15421 tttttagatt cactaactac ttccattagt ttatctatta acaatttaaa gacttgaagg
    15481 gtggaattac tggcttatcg tggatatagt cggaatcttt ctgtattagc agaagggttt
    15541 atctcaatac aataatctat taacggtaat ggtgaagtta tggattattg tttggataaa
    15601 agagtcagca tatgttaaaa aatcgattaa ttcaaatttt gatctaagtg cattagtagc
    15661 gctttttaat aatttggatt ttaagagggt gaaatgaatt gtttgagata tttgtattta
    15721 gaaatagata acgttcatca aacagaaaag cttttaaata agattggcaa tgtattattt
    15781 agcataagtg ttttattgat tgtagcaagt ttatcttcct gccgacaaga gcaaattaaa
    15841 ttaaaacctg taatttcaat tgataatgtc gtaaaagaaa atcaattctc caatagttct
    15901 gggatgcatt cactttattt aaagttcaat gataatggct cctatgaatt tagctatgat
    15961 tcagaaggct ggacttggtt caacaaaggt acttattttt taaagaacaa ttctattgaa
    16021 ttgaaatcta atttttgcac ttcagaagaa tataaaggcc aagtttgctc agcaaccttc
    16081 cacaacggaa aatgctctat cgaaccgact cctttgaata ttgaatatga atactctttg
    16141 gtatgtctat ctaatcataa atttaggatt tttagttcgg actcaaagcc gtcaaatatc
    16201 gttacctttg atataaaaca atttctactt ctacctggga atgaacgatt ttatagagat
    16261 cataaaatca ttacaatggg aaatatcatt ggtgaagtga ctgaaccggt tgtcctacga
    16321 gatgggccgg gaattaattt tccaaagctc gattatattg taaacgtata tgatggtcca
    16381 tatttaaaga gtcttcaaaa gggtaagaaa gtaataattc acggtcgaat tttaaaaaag
    16441 gaaaaggtga aaaattggga aaattactgg ttattaatta gtattgatga tacaaataaa
    16501 gtttgggctt ttggacaatt ctttgcttat tgaaattagt gactctaatt tgtaggtgaa
    16561 tttatctcta cagtcttgag tataaaacat gctatcatat ttagtatttc ttttatctta
    16621 ttttttatct actccagtaa acattatatt tcatgaattt ggtcatgcca tttctgcatt
    16681 aatatttacg aagtctatgg tacatataga tttatgtgat ggggttacag gcaaattaat
    16741 tgattttaca ataggtaggc ttcgtcttac attcagttgg caaaatttgt tttatcattc
    16801 aggtcttacg attcacgccc ctgttaaatc cttgaccgct tcaagaataa taattttgtc
    16861 aggtgtagta ttgtcactaa acaaagcctg aaagccacca tttttgctta ctgagctaaa
    16921 ttcgatagtt tgcagttggt tagtttatat tttttttcaa tcaatttatt tgttttactt
    16981 ttctgtagta tataccccgt taaagtttca tattcaaaaa aatagttttc aatcttcaac
    17041 tccgaaattt gctcaaatgg agctccttga agggaaacaa aattttcatt aagaattttg
    17101 tccatatcat aagtttgcac accagaacgg ttgatagtaa taaaacagct agattcaata
    17161 tagttaaagc ttggatataa acctcggtaa atttgaaata gcctgtcatc ttttaatata
    17221 taaatggaag taactttttg ctcatgtaaa tcgtattttt ctaattcatt taaaattaaa
    17281 attccatctt caacagagat cgtaatttca taatcattat aattaccacc atatcgtgta
    17341 tatttattgg aagatttttt taccagagga aataaattag aaaccgtaga tttaaattta
    17401 ttgataaata attctgcatt aggatgtata ttctgataca aagtcagaaa ggacccatag
    17461 acccaacctt cttctcctgc ttcactttta tatttatacc aataattgtt gaacccttcg
    17521 atcgactctt tatgttcgct tcgtttgatt aatgttaaaa gttctccctt cttaacaatt
    17581 cgaatttttt tagaagcgag atttgagtca ctcctcacat taaccgcatc tccacgaact
    17641 attgcataag aaactacatt gtcttttatc gaacaattca atgaaagcga aacgaacaat
    17701 agaataattt gtttcaatag tttttaatcc ttatacacaa ttgtaaaaat ggcgtataac
    17761 gaaaaagtct tctcgcggct cacaaaccga gtgacaaagt tagtcgaagg tttacataat
    17821 tgtattgcat gacaaatatg gtttaatctt ttttcttcgt tagtaaccga ccagagccgc
    17881 ctaaactaca agcatatatc atttcgccta tatattccaa ttgatctact ttattaatgc
    17941 gaaacggtaa aattttattt ttgatctctg ggcaacattg ttcatcttct ttatataatt
    18001 tgatatataa aagccctgca tttttttccc atctaatttg tgggaaagca atattatgac
    18061 aaaaatttaa tgtcaaaatg ccgatatttt cttctctgag ttctaacttt ccgtaggtgc
    18121 tgttatccgt tccataagta ccaatgtaat cgcctttcat atctaggttc tccggaattg
    18181 agatctcaga tagatatggc gaaaaaacga aacctaagta atctttgaat tcagctttta
    18241 cccattgtcc ttctatgtga tctataactg tcgagttagt tagttagttt actttggatt
    18301 ttaatctttg aattaaaagg tattaaaaca attttagcgg cattttgttg gggagaatca
    18361 cgcaggatca atccgtttcc agtcgcaaca tagcgatatt cagctttatc gcaacctatt
    18421 aaactaataa ttattaatat tggaattaac attactctca taaaatttcg cctaacgaag
    18481 taggcatccc gacatctcga acccgaagcg gcgcaaacga attttactta aatttattct
    18541 aatacacaaa aagtcaagcg agtgatgtgt cgaaggccga agtggaagtt tgcaaagcaa
    18601 aactcgaacg aagcgaggag acgaagtagg cgacactggt cattttctta tttttcgaaa
    18661 cattgacatg aatcatcata tccaagtttt tcgcatagga aactcgcttc tgcacctccg
    18721 tatgggtctc cttcatagaa gcgacaatta ctttcctcta gtgtccaaga attatattct
    18781 ccttcaggat gcggtttacc ttcgaaagct tgagcaaata tttctttcca gtcatgattg
    18841 tcgtctaagg aaatgaatcc ctcgaatcta ccgtcccatt tgtattgttt tccatctatt
    18901 gataattcat ttccgtttct tttgtagagt atagttgaac tatcacaatg tctttgacta
    18961 gattcctcag tgtgtggtgg tcctgaccag tagcgacagg agttcttttt tccctttccc
    19021 atcttttcat ctagggcaaa ttgaatcgtt ccaatatcgt gtccctggat tgatacttgg
    19081 tacaaaacaa gtttacttga caatggtgct ggtttctcag gcggtaattc ccttattgct
    19141 ttaccgtaaa ataccctgaa tggtagctca ttagattttt ctaaacgaag caatggcgca
    19201 aatacccatc cctctttatc taaaaatttt atttggcacc aagacccaga aagatttaaa
    19261 agtatttcgt tatttttttt acaactaatg atttgtgcag attcattaaa agggatttct
    19321 aatatctttt tgctcgttgt agaaggttca attcgaaccg ccaagcccgg ctttaaattt
    19381 atttgaacat ttgttccatt ttcgaaaatt acattctctc ctatattttt ttctactttt
    19441 ttgcagctta atataaaagt tacgaatatt gaaagaagca atacgccttt tctttttcca
    19501 ttgtatagca ttctttgatc ttaattctaa atctagtatt ttgacaagtt aatttgacta
    19561 gtatcgacta acgaacaagg cttgctctgc aaggcgagta acagaaacaa aatgtgccga
    19621 aagccaagca agagttgcgt aagcaatccc gaagtgctta cgcgcgaaga gattggtatg
    19681 aggtttagta agggtcgcat tagcgatctc gaacggagcg aggagatgaa gtgcacttag
    19741 aacggaattt catcatctgt atataataaa tcataaaaat aagttatata atcaccaatc
    19801 agattcaaaa ctagttcggc ttctttaaaa gtgactttta acccctcagc aggagcatga
    19861 gcaacaccag aagctgaatt tcgataccca tagatcttaa tcattgcatc tattaaaggc
    19921 ctcggtgctt gattttcatc ccctccaaca agttttaata cttctttaga aaaatttgat
    19981 gctacattcg gagaaaagag gttatttaaa gttgcttcaa gagcacatat agcttctttt
    20041 atagagtttt ctgcgtcttg aatttcctta gactgaaaat actttaaagc tttattataa
    20101 tgctttcttg ctattttcaa tttcggtgca gcaagtacct ggttagattt attaatagtg
    20161 gtctgtgttt ttgagtatcc tctcctagca aactgtccat ctttaaattc aaagccaaca
    20221 tactcgcttg ccaaaagggc gtttatttcg tcggtaaaat atctttgatt ttcttctttg
    20281 gtgtatttaa tagtttctgc gccaccataa taaacacaat attcttcgat attattagaa
    20341 aaataaattt cgcaaaattc ataaacaacg taccattcac aattaattaa aagagcgtta
    20401 aattgctctc gatagctatt tgaatctgga agttaaagaa tttgtttatt cgctttgtgt
    20461 aaacactgag agattttttc ccactcggtc ttactatttt ctttatcctt tctctgaagc
    20521 aattcagtaa taatatgaac aagtccattt cgagcaggta aagggaactg atcatagatg
    20581 agggctttct ggttaataga gaatctattt ataaaagaat ttctattcat agtgattcgg
    20641 ctagcgaagt tagacgcagt gtgatgtaac tacagctaaa aaacaataat ttaagttcac
    20701 attgggtttg aatttttatc ttcaacgctt tttctcatca aatttataac tgattcatta
    20761 cgtatactgg cttcaagaat gtcttttttc tttcttatat ttcgaatata atttcgaagt
    20821 tttgaaagac tttcaagaag ctcagtttgt tgatttctaa aagttagaat aactgcgaat
    20881 atatccttat catccttgaa atgactcaaa tggttttcac ttttagcgag ttctaaaata
    20941 tgttccattg acgtgatata tgcctctagg tcgcaagcaa aaaccggatc aatctcagct
    21001 aagactttta tagtgtctcg catttccttt aaaacatttt catacggaat ttcactattt
    21061 gatgaagcta atctttttat agaatctttt aattcttttg atattttaaa aatctcataa
    21121 ttgattagaa aatattctat aaaactattt agtttataga ataaaaaaat aagcctgttt
    21181 atatgttttc tttctacatg tcgattcgaa acactatcag agaaaatttt gagtagccaa
    21241 cctaagagaa tactgactaa tgaagttatt atcgcatagc gatcctgaac ggagcgagga
    21301 gacgaagtta ggcgatgtgt agccaaatta atcgaatatc atctctttat tcatgaactg
    21361 agatatgaca ccgtttttga tattttttta tttataaaat cataatagag cttattatat
    21421 tctctgagat ttacaattgt tgatgcgttc catgtaaaaa tatgcgcatt gccttttctt
    21481 tgttttaaaa atattttcca cattgaatga ttagtagctt tgaaaaatgg tgatgccagt
    21541 tgatttctta tctcatagga aaattctgtc atttcagcag catagtcagg agctaaatca
    21601 ctaaatctat taaaatcaat gtagtctccg agactgtcaa aggatcttat agttacgttt
    21661 ctttcagagg ccaattcatt tcttttttcc aagaaaggtt cagaattttc tcgatttcca
    21721 atatagatag tgaatgagta atttaaatga cctttaaaca ctttgtatgt ttcgttcgga
    21781 aacaaccttt tgaactgttc tctgttttct ttgatccaaa atctccaatc atctatttgc
    21841 tgaagcgcag ttgttaatct agcagaaggt ttgcctgctt ttgtaaatgg tggagaatgc
    21901 ggtgattcta tttctattaa gttatagcgc ataccattac tgcgcttatc ctcaattgtt
    21961 acaaaatcca cttcgtaatc atctgcaagt ttaatcttcg ataacaccat gtagctgaaa
    22021 tcattcggag ataagataat tcccgcatgt tcgctgagaa atttgtgata atcatgctca
    22081 gttaactttt tattctttaa aagcgcattc cattcagttt ttactttttt aagaatcttt
    22141 ttatcgtgat taagaagaga ccatctatat atcataaaca ttactctggc aaaaggaaag
    22201 ttgctacatt tcgcctaact atttttttac gaacgtcgta taaacaccta aaaataatga
    22261 atatacgaat atcataaaac cctggaatct atcaatccca aaagctcaga aaatagaatt
    22321 ggagtgcagt tctacgagac cgatgatagt tctcaaaaac agtttcaagt atatttttaa
    22381 acgaggaaat aagtaacttc cgataatcgt ctctatggaa ttccctcgaa aaacggacat
    22441 ggttatgcag taattttttt tctgaactcg atcggactca ggtcgtctaa agccgaatgc
    22501 attctctttc tgttgtaata tctttcgata tagtcaaaca gaaaatattg tgcctctctt
    22561 attgtagttt ggtatcctat ctatttttta ctggtctata aaatatagtt tttgttatac
    22621 tttttcaagc cgttaccgga ttctttcgaa ctttattacg ccgaatcaca agttttagct
    22681 ggatttagaa tcttgtattc ttccctcact tttcctcaac ctaacaaact tagaattatt
    22741 tttaaatgaa gtagtaggca ttcgttttta agggtataga aagtaacttt gttctttagc
    22801 tataattatt tggatttccg ggtctcgaaa tgttttaaag ttcaaggaaa gagaagaaaa
    22861 cgggagtctt tttatctacg gatttcggca caatagtgta ctatctttga attaatttcc
    22921 aaaatatggt agagattgtt tacgatttcc tctattgatt gtcttgaata aacgtctctg
    22981 tcttctttaa cccttcatac ctgtctcgat atttttgata ttcaggaaat ttcaggtcaa
    23041 atttgacccc ttaaattcgg ccaaaaagta gtagttttga ctttttaaac tactacttta
    23101 taatatcata atattaatct tactaatgac acagcaatcg gaaattagaa agcgatccgg
    23161 gcttgcaaga atagtttcaa tcaagaccac gttttactcc aaggtttaat cacctggagt
    23221 agtgaaattt attctttaga gtggctatac ccttcgaatc aaattttggt gaagtttatt
    23281 caggttgaat ccggtatttt tattttttac taaaaggaat cagttcttga ggttctttta
    23341 ggtaaaaagg ttcgatccta aaggcttgta tctacaggta tcggaatatg gacgtctcga
    23401 taattcagga tttaccaatc taaaaactgt gtctcctctg gaggtaaatt tagaatggat
    23461 aaaagaaagt attaataaat tagaatacta ctctacaaaa tttaaaggag ttcaatcttt
    23521 aaatacgggt ctatattcca aatcagattt aaattttaag gacttctgta tttttgtaaa
    23581 acctactgtt aatttacggg ctacatctga gtattactgt attagtttta ttgcaaaact
    23641 aaaataattt aaataaattt aataatattg attgtagaac acctttagta tattagcttt
    23701 aagttagaaa ttataaatgg atatattata tagttattat gttagaattt acaaaaatag
    23761 atatgacact atttggtata atattaggat gttttttaac ctttttatct caatacatac
    23821 tttcaaaacg tcaaataaaa gtaaaattta ttgaaaaaat agttgaaaat aaaataaaag
    23881 cttatgatga attatattat cttttaaaaa ttctaaaatc tatagatata aataggatag
    23941 atgattcctt aaatcaagaa gaagccttag ttagataccc tatagtatta aaagatttta
    24001 atactttttt agtatattgt aatgaagtta cctcaactta taataaatat agccatttat
    24061 tttctattga tctaattaga ctttttaatt ttttacaaga ctatcttata aatttagaaa
    24121 taattattaa aaaatataac cccgaacaaa ttatcgaaat aggtattaac ataaaaaaag
    24181 attttattga tctatcttct gaattcgata aaatcatgta taaattttat aataatgata
    24241 tatacaaatt aaaaattaat attgatatta acaaatggca taaatttaaa aaatatgaaa
    24301 ctaatatgaa acttaaaaaa acattattat ataagtatta tattttaaat aaatctttat
    24361 aatctttaat ttttataaat aataagaaca cgtatcctaa ttgtgtgaag tgtatcttaa
    24421 tacttcagcg tctaatcatt ttctatatcc aaaaaacatt ataaagttta aaattacatt
    24481 attgatctaa ggtgactttt atgtgtgaac taatttattt tccaagctac gattttgaaa
    24541 ttattacata ttcggagtta tttgaattaa taaaatatat ttttttaagt tttacaggcg
    24601 ttgtaggttc tattgttgct tggaaaggtc taaatacttg gcaacggcaa atttcaggac
    24661 aacataaata tgaaactgct atgaagttat taaggtgtct gatacaagtt cgcacagata
    24721 ttaaatcgat tcgtagtcct gtcaattata tcaatgagat ttatgaagct ttcaaagaga
    24781 ttgaaggacg aattcctatt aattctgatg aactatataa aaaagattat ttaagaatcg
    24841 ttaaagggaa aagactaaat aaagcattag atgatcttta tgcagcttta atagatgtag
    24901 agatagtgtt tgactcatta gtaattttag aagtagataa aatttttgaa tttataacaa
    24961 aattaaataa ggcaattgaa ttaatagaat atttcaaagg cgaagcccat cttgggacaa
    25021 attttccaag caatatcaac acagatgtcc tatattctaa tgggccgaat gatccatatg
    25081 ggcaagagat agaacaaata attttaaatg ttaaaaattt attaaaaaag tttgtatcct
    25141 aaagaaatta taccgtcaaa ttaaatccat tttctattct tgtattaaat aatacactgg
    25201 aatacttttt gttgaaaagt gctttttatt aaaaagcatt acttttgttc cgaaacaaac
    25261 attcaatttt aagacaccca aaaatatcag aataagtcat atattgcagc catagttata
    25321 tgtataattt gaattgatat aataccatag ttttatgata tacatatttt cagttatttt
    25381 acaatgttta tataaaaact tttgattatt agttaaacaa aatggattaa attatgattg
    25441 aagatttagt aaaatctttt aaggcgtcca tgtatgatcg catatcggac ccattaataa
    25501 gcagcttctt tttatcatta tgtacctgga attggaagcc aatctttata ctgttaaaaa
    25561 gcaaattacc tgttgagata agaatattat atgttcatag cttatatttc tctaattgct
    25621 gtgactattt gtttgctatt gttccagcaa tagtatttag tttaatatat acgtttggat
    25681 acccatatat taaagtgttt gtaataaagt ttaattctat gataacacaa aagattagaa
    25741 acattaaaga accttatgaa aatgatatta aattaactat cgaacaatct caaaaattga
    25801 gaatgaaatt tgaagcagag atagaagaac ttaaattatc catgaataca gatgaaaata
    25861 tacaacttga attaatttcc gaattactta tttattattc aaaagcaaat aacttggatc
    25921 ttagtgacgt taatatttta gtcgcaagca aaaagacaat tgtcggaact tgggtctcct
    25981 ctctggatga aaaaaaggct attcctacaa cacaatggat taatggtgtt tatggtttag
    26041 taattaaaat gatttctaat aaatattgtc tcattcaacg aaaagggata gttaatggaa
    26101 ttttgaaaaa tttgaatccc aatagcttat attatttaaa accgccaatg gctgatggtg
    26161 gtatgacatc agaaccacca aaaaatgaat caataatact cggaaaagct aagtctgata
    26221 ctagttttga aatcaatata gaaaattata aaccatcttt tattgcatct gcatcttctt
    26281 taaaatagtt tttgaataaa ataatggatt aaacagtttt tgttttaaaa cctatttctg
    26341 aattatattc tgatatttat gaaataggta tgtatagtca taattcgttt gaagttaaaa
    26401 cgtcgataga acttttcctt atttgcaatt tcgagtaaca taaaaataaa actataaaac
    26461 tatgaaaata tattttttag acatattaaa tttcttaaaa aataataaag atgggataga
    26521 aatattaatt tcgatatttc ataatttagg aatatttata ctttttctgc tcggaggatt
    26581 tctttcatac ttagctatat ttagagaaat aaaattcgcc agaataaaag aattacacaa
    26641 acaacaaaat gagattataa ataaagtcca agaggaatcc tacaagtcaa tagtattgtt
    26701 tgaatccaaa atgatcggaa aggacgctaa aatattaatt aacattaaag taattttaaa
    26761 atgtaaatct attcttagta acttatttga attaagtact aaagtcaact ctggtatagc
    26821 taatcaaata catttacttc atactttttt aaatcattgt atagaaattc taaaggtaaa
    26881 taaaaatatt aaatcttggg aattagtgga tgaatttcat ttgtataaat acttaattca
    26941 ctatttaact aatatttcaa ttgtaactag taaagtggaa aaagtattaa atatttggga
    27001 tttgattaga ccaaacgtta aaaataagac ttttagcttt tggttatttt tccttactca
    27061 ttccaaaaga ccttataaaa gtaaaaattt tgaaaaggga gttaattttt cctatttatc
    27121 tccatatatt ttatccaatg ttataaatac tctttattat ccaaattatc tatttccatt
    27181 ttccttattt tcaataatca acttacaaaa ttatattgct cgtgcacttt atagagaatt
    27241 catatatttt cctttagaat ttgaaataga gagaaactca tttaacaatc aaaaaatgaa
    27301 gttcatgttg ttcaaaattg aaaaaaagtt tcgcctttct tcaagaaaaa aaatagtaaa
    27361 atttctttat tataaagaga ttacttatga acaaattgat agtaaaatct ttttcaattc
    27421 aataaaaaag aaaaaagatt tttatttttt aaaagataaa tttcatcctt ttacttataa
    27481 agttcatgag agtaaaatag aattttctaa actatacgga gaaactaata ttgtcacgat
    27541 tgaggtggtt gggtacttta ctctttatac ttactttttt aaaaacacca tttctattct
    27601 tataaatctc ttaaagaaaa aagacagata gtttaaaata attttaatca aaaaagaact
    27661 taaactatcc aatctttttt atacttcatg ctcaataata gccttacaaa atgcttcttt
    27721 gtataattgc aatctttgtt cgagctggta atcgcgaaga gcattataaa aagatttatg
    27781 tgaaaccatg aagcaatttg caatatctcg agcacaaacg ctcgaaagaa aatagtaacc
    27841 atattgttta cttactttga aggaaaacag atctatcaat tcattccttt cccggttttg
    27901 ggaaaaggga caatataaat tctatttctc ggtctaagag ggctttgtct ttcatatttt
    27961 tgcatatgtc ggcgaacgaa gttaggcgcc gtgttttgta gaattatttc taaaactttt
    28021 ccttttgaat aattcgctct aattttgaaa aatattcttc catcaaggtg ataacataca
    28081 ttaaataacc ggctttaatt gtaacaccat cttcagttga gagcaatggt cttttttgtt
    28141 caataaattt taatacatcg ttaactgctc tttcgttaga attgaatatt aattcacctc
    28201 cttgatgtac aataaagttt ctgataaatt ggatcgtttt tatttcatct cgaattggtt
    28261 gcaatgatga aatatcaact tcaataactt tttctatata tttgatggat ctatcaatac
    28321 cccttccatt tatatcttgg taacctaaat ttaatgaaag tgtctcttgt aaaaaattgc
    28381 aatattcatt tagttcgcat tcaaatatgg aaaacaaagt aattaaagcg gatcgacgtt
    28441 gaagatttgg aaaatggata ttgaatagat tatctagatt ccactcattc tcttcaagtc
    28501 tttcatattc aagttcaatt tctgattgaa gcgaatcgtc aaaatctgga gttctcactc
    28561 tataatcatt gtagttatta gttagctttg aagtcagcgt ctcaacgcct ttaacgtagc
    28621 ctttcattag atccgcagtg acattaaaac cgtatttaaa tccagcagaa tgaatatttt
    28681 tcgaagtcaa tttttccata tagtttatgc taagaattta tataaaacat ggcgtctaac
    28741 gaaataggct tctcgacgtt tgagcgaact ttagtgagcg tcttgcaaac cgagtgacaa
    28801 agcaaatgtg ccgaaggcca agcaagagtc gcggagcgat ctcgaaacac cgcgagaagc
    28861 cgcagtaacc aaacgtttat ataactgaat ccaaataatc tatctttttt agcatttcag
    28921 taatttcagt ttcagatggt ttaaataatc catgtaccaa attatttcta aaaaaggaaa
    28981 cctcatcata ggcgatgcga gcactagttc cttttttatc taaatatcct cttttccaat
    29041 cgtaagcggt atcttccctc tctctttcag gtaatttgga cctaaactta tgctcgaatt
    29101 gagtccattt ttccagaaac aatcctacat gagtagcgta cacaatttgc tttgataata
    29161 ccaatttttc ttcaaagaga ctttcaaata acgtagaggc tatttcaaaa taagtttcaa
    29221 ctttagacaa ttcaacagtt atgccatttc cagaatggta taactcattt cttaatctat
    29281 gataccattc aatatcttct aagctaattc ccgtcaattt atcggaatca tattgttcca
    29341 ataaatctaa taaccccgga aatgaatttt cagtttcttt tagttctttc cttgagggtc
    29401 gctttttaga cgcttttcct cttttcggtg cacttaaata gcttttaata attatctcaa
    29461 cggcattgtc tattgagata aaagcaatcc ttctatcgaa gtcacttttg ttttcaagat
    29521 gctctgcagc atggtttaaa agttctttcg aaccctgagt ccaaggtttt tccataatag
    29581 ttcaatttct tggttatttg cctaacgaaa taggcttccc gacgttcgcg gttctggagc
    29641 gcgtcttaac gcgcgaaaga attggcacaa ggcttgagcg accttagtcg catctcgcaa
    29701 gctgagtgac aaagcgaatg tgcggaaacg aagttaggcg acgttttgaa ttaatcgttt
    29761 cgccatttca tacgataatt gactttcata tcatcttgat gttttctctg atcataaatt
    29821 gtaaggttaa aagctttgcg atattcctcc cctccagccg atcgttggaa aaataaagct
    29881 gaaaaatctt ttaacttttc ctttttagtt tcagtagact tgagatattt tgcagaaaag
    29941 aatttctctg gagttcgaaa aattgttaaa agctcatcgt ctgatagact tgatttaagc
    30001 aaattgcaat ctttacaagt aggaattata tttcctgcag agtgtatccc tgtcttgctg
    30061 attggattaa aatgatcaat gtgaacagta ccattgaaat aatctgttcg ttgaaacatt
    30121 aatccacagt aataacaatt gggacgcttc agatagctat ctgtaacgtt tgaggcaatc
    30181 cataggctat taatcaaaag atctttttga aaattgtatc gatttgtact cgatctttta
    30241 aagatattct cgaacaattc cggttctctt tcgtatatgt tccttattcc ttcccaattc
    30301 caagcaaggt taatcataga ttttgattga ttgtaaattt cgaaaatttt agttaaaaat
    30361 tgattcatat tctcatactc tcctttttca gaaaacagtt aagatttttt tagaaatttt
    30421 tcataatgtc gcataacgaa ataggcttct cgacgtttgc ggtcccggag cgccgcgaga
    30481 agtcgcagtg gcaatcatca cttaaaattt tgcaattttc tccgcaaaaa atgttccatt
    30541 aagctttgca atatattctt catctgtcaa attcaaagaa gaaattaact ttatattact
    30601 caacgatgac ctaatcatag acaaatgctc agtgcctcct ccagattttt tattaaaata
    30661 tgaaagtgta atatgtttta tatcactttt tgaaacttca atatttttaa atattcttcg
    30721 agaggtcagg aaaatatatt tccgatattc tgagtcactt tcaaaaaatg gtataataat
    30781 attaacatga atacttccgc tcgcagcaat ttgtgggtat gaaattagaa ccggctttcg
    30841 taatgtcaaa gaatcccaca ctatagtttt caaattttca acttcatagt ccggaactat
    30901 attgatgctt tgaaaaacat agtttaatat tccctgttct aattttttct tctctaaact
    30961 ccagtttaaa tcggtttctt tattttgcaa aattagctca tagtctttat cctgcaatct
    31021 ttcattcatc ttctttctca tagcgtacgc ttctactagt agcgatttta tttgaagaaa
    31081 cgctatgata ttagcagaaa ataaatagta ttcgaaagat ttattcgaaa tttccagaaa
    31141 agaggaatct ccatagatgt acggaaatat aattacagaa attagaagta cgcttgattg
    31201 taaccatctt aacggccctg aatttttaat ttttcgtaag aaccgtctaa aaattccata
    31261 tttttctggg atatattttt tagagaaaac ggtactaaga tatccataac ttgaagcagc
    31321 taacagaata tcttgaaaaa acaaaataga aaaaatccaa taggcgggcg tagctagatt
    31381 aggatatccg aaaaggagta ttaagctaat gctaccagct ccaactaata gatctagcaa
    31441 gaccttgaca tcagagacca gaacatcttc aaatatttcg ttattaaagc taaatctaga
    31501 aaaaccgcct tgcaaccaat atataaatgc agcatagact aaacctaaaa gagtacctga
    31561 gacgggtaat actattattg agatgtcagt aagtttcatt attaaaattt ttccaattac
    31621 gtctaactat taatttacaa atgccgtata aacacctaaa aataatagaa tatacgaata
    31681 tcataaaacc ctggtaatcc atcaatccaa ataagcttag aaagtagagt tgtagtacag
    31741 ctttacaaga ccgatggatg attttttaaa acagtttgga gagattcttc tgtgatgcaa
    31801 caggtaactt ccgataatgt atcttatgac tcattggtga acatttgttc atgagagtgt
    31861 ccatacatcc tttacacttc gtactcaata caagctttac aaatagaaac gtaaatatgt
    31921 aacctgcgtt caaagcgaag cttagcgatt tgttatttca tagccaatat tttttcaagt
    31981 tcttgttttg ccttcttaac ttcaatccaa aatgggattg taaacagtcc aataccaaaa
    32041 gcaagcatgc caagagaaat aagaagttct tggggaaaat cacttaaatt actcataagt
    32101 gtgatggttg aaactataaa ctctaatagt gcacctgaaa gccaaataaa cataaaaaca
    32161 attacggatg aatgtaagtg catctttata tcaattataa ttgaatttgc ttcagatcta
    32221 atattacctt taattttcgg tagaaatgaa tttcgatatg aaattattct acatatatca
    32281 aatgtatcgt tatttatatt tccatgaaat attttagttc cacttccaaa tagcttattt
    32341 ggttctgtat tagcctttaa ttttgagata gcttcttcca ctgtgagatt ggatttaagg
    32401 ctatattctt catacggaat tattttcatc tttcgctctg atagtacaga atctaacttc
    32461 taattcacat ttttcatata aactactgtt aagatattac tgtcgaattc tattataatt
    32521 ctgtctattc cctttataaa atatcaatat accattaatc actaatatat ttctgatcaa
    32581 taacgattag gctaccatct cagccaacgc aagaaaatta attggtaaaa cggtcatttc
    32641 agaaaacaga aacacaatgc cttttttgta ttgcgtatcc gggaatttta caaatgaaca
    32701 tatctgtttt ttagtaatat tctgattttt ttaaccgata gttaatgtat taaaagtctt
    32761 ttcaaccggg acttttaact ccttgggtaa attttttaat attcatttca gcctcattca
    32821 actggggcta ttttttcctg caaaaaatct acagaccaat atttattttt aaaaagatag
    32881 ctcttattct agtatcaatt tggcttatac agactatttt caaattttat aatataagga
    32941 tttatttctt tatccggata agacttgaac attatctcat gtctttggtt taagtgatca
    33001 atccttttgt acaattaatg aaaggtatat ctaatacagt ttctagatat tcttcggcga
    33061 gagattgaaa accggcttta atagataatg tatatgaata ctttgttttg gggatctttt
    33121 taggatttat ctttccccta tttttcatcc tacaaattta aacccgttat ttacgttagt
    33181 caaattgtga gaaaattttt tatttactaa aatagccgta gctttgtgtt ctcttttttt
    33241 aattttatca aaatacaact tttaaagtcg aagtaacata tattttacta gatgactcta
    33301 agttataata taggggtcaa aaaatgaaat aaagcattga aattttgtta taatgtgaca
    33361 taattatgtt atgattaata tttctgaaaa aaatattctt ataaattcaa aaacaaaagg
    33421 atttcaggtt catttttggg acaattcaca aaacaaggaa atattagaat tagtaaaagg
    33481 attctgtaaa aaaatctata aagaagctgg atattctgat tatgaaacag tggatttaga
    33541 taattggtct aagtggtttt acgttacata tgatggagaa attcaagcaa ccagcagaat
    33601 agtagaaaaa acgaaagaaa atttaatacc tttagaaatc gtcaataggt atccttcgga
    33661 agaacattat ttaattcaaa atcataaagt tgcagattgg aattctgttt gttttaaaga
    33721 aacaattata ggatttcgag ccttcaagat agcagcaaaa tcattagctg agtattgctt
    33781 actccataaa tttaatatgg tatatggaat gattaaccca acctggaagg gactccatcg
    33841 tgtttatttc gactatggag ccttatattc aattatatat tcagattttg tatattatcc
    33901 aggttgtttt ctaaataatg aactagcact ttttaaagtc atcgaaatca aagaaaaagc
    33961 tttacaaaaa atcgcgacaa atgtgtagta cttttgccat aattagacat gaatttttca
    34021 aacttactct gtgttttagt tgccatattc attttatttt taggaatata tacttacttt
    34081 cttccagatc gtaaaaagat acaaacctac tttttatact tcactatttg cttttcaatt
    34141 tggctttttt cttttgtagg tcgtcaattt gtcagttttg actttcgaca tattgttttg
    34201 gattggatgt taatccctgc aattttcttt cctattctct tagataaaat catatcttta
    34261 atttccgacc ctgaacaaaa agaatcgaaa tggaaaatcg gaattctttt tttaatagta
    34321 acttattttt tatgggctgc gataacttgt tcatatagta tcaatgtaga cagaagtaac
    34381 tttaattata cttcaacgat ccattatcat atttttatta gttatcaaat cgtttatgtt
    34441 ggatttagta tcttaaaatt ggttaaattt atctataaaa aatcaggtgc tcaaagagta
    34501 cgtttaacat taatgtgtat tggcgttatt acaatgttat cttttgcatt gatttttatt
    34561 tacatacttc ccttaaatgg aatgttttat ggttcattat catcaatagg ggctttaata
    34621 cattttatat tttggacaat tgcaatctta cagtataatg cttttgatac taaatattca
    34681 atttttgttc aagaatctgt tcctttactt aacaaaattt ctataaatct ttttttgttc
    34741 ctttttaaaa ttttagatcc tattgagttt agaaaaagtg actttttgtt taaaaggttt
    34801 ttttattcaa gagttttata tgcagaaatg caacttagag agaaaacaga tttagatttt
    34861 ttccaacgtg cagaagttct tgctagaaga tacgatcgat gtaaaataaa tttttagttt
    34921 ctgtataatt tagaagtgaa atcccaagga acaaaaacta taaaaaacga aaagtttgaa
    34981 actttttaat tctaaaaaaa gcaacttcta tcaaaaattc ttttttccac atttccagag
    35041 taaattcctt acctatttct taactttctt taaaatatta ttttgctaat agtgttttca
    35101 ataaatcatt ttcaaaactt cgtaaacaag actcgtttat cgatataagg aatataaaat
    35161 aggttttatc ttacccagta aggtcgattt tctacctttg taaaattata tttacccttc
    35221 tttaaaaaaa atagatacgt aattcaataa aagaagcgaa aatggtttta agttataatt
    35281 ctgataagct gaataatgtt tggtggcatt ttagaattct ttaagttttt tctttaaata
    35341 gaatttatta aaaactctaa ttttcttaaa atttcagtta tcagataaaa gaccaagaat
    35401 aatttgatct attgctaaac gatgaatatc tttaatttta aaatatgcct caattgtttc
    35461 ttttgatttt ggataacgta aaacatttcg atatatatgg ttaatctctt caaacctaag
    35521 atttagttta ccttcttttt tctcttctcc aaaataattc atcggtcctt ttccgtttat
    35581 tatccaattc atattataac catgaacgtt ttgaataata tatgcagttt gttcagtaac
    35641 gtcgttttct tcattttcaa ttttactgag ttgtgactga gaaagataaa ttgtagatgc
    35701 aaattcatct tgattatact ttcttccgag tccttcagta cggatatatt taattcttag
    35761 tccaggtgat ttcatttttt taattcatta tgaataattt tagttgattt tttatttttt
    35821 aatcatatct ctgactattc aggattcttt acgaatattc agaatttgaa gtcatttgta
    35881 taagtatcga caatttttaa taaacttaag aaaaaaattt atttatgatc aattatttta
    35941 atataaaacc cttagacata acagagtccg agttagatga atacgaaaaa tacataggta
    36001 tacctttaca aaaagaagac agagaagcaa ttttaaaatc caccggtttt cgaaaggctt
    36061 tagcaatcat aaataaacac agctttaatg ctctaaatca ttccttttcg gatgatttaa
    36121 aaagtaatga agagtttcca ataagataaa ttttttaaaa tcaagatcat gtctaagttc
    36181 ctttccattt ttgatatata tacagtcgga attttagatt atgagaattt tttaaaattg
    36241 ggaattatct attttcatgc ttttggggtt gtcattggat ttttattagg gttctcgaaa
    36301 ctttattcaa gcgatggttt tagtaaatct tacgggtccg ttttacaatc cgccgcgttt
    36361 tttctgattt taaataatgg cattttgatc gatcaaggaa ttttacgtta cgatagtaga
    36421 attttattcg gttcttatta tggcttagtt ctttattcta gtttggctgt aatagtctgt
    36481 ttcaactatt tatttgaatc tttagataat ccttggattt attgtaaaag acttttagcg
    36541 atcattccaa ttacgatttt attttcttat ttcattcctg tttattactt tatatctttc
    36601 atcgacattt taggaattgt gatttctatt tttactttta tctggtcttt gagaaaggtt
    36661 ttaaatacta aaaaatctat tttatatttt aacctcccct ttctttctct tctaatttct
    36721 atttgttttg tttttgattt ctttggtacg attttcgata agaaggattt cttattcttt
    36781 gcggaattaa ttccgggatc agtcatttgt tattcgattt ttttagaacg tttttttcct
    36841 tctttatttg gtaaggttat tgtttcgatt ccagatacta atttagtcaa agaaattgaa
    36901 ttagaaacca ttcctacccc agaggccaaa gaaataaaaa aatataaata cccacataga
    36961 gacttattag aagggattga attagaaaaa gttaatacta aactgaatca ttttatagat
    37021 tcaaaaggtt ttatagacga agaattgaga cttcctgatt ttgcggctga tttaggtctc
    37081 actactcatc aggcttccta ctatctaaat caatatttga atatgagcta tactgaattt
    37141 ctccaattcc acagaatcaa cgaagtgaaa aatatgatac gtataaaatt aaattataat
    37201 cttttaacta ttgcactgga atgtggtttt aattccgctt cttcgtttca cagagcttgt
    37261 attaagttta caggtaaatc tcctcgagaa cttaaaattt atattcaatc aaacgaagat
    37321 tcaagtctta ctattctaaa aaaaccaaaa atacaatcgc attcttaatt tatatatcac
    37381 tcactttcga aaacctattc tacttttttt actatattat tccattatct caatttcttg
    37441 acttcacttc gatcgaaaca cgcaattttt acaccaatcg cggtataagc tacacctgtg
    37501 gccgcaatcg caccacttaa tatctatcag tttatctttt tctaatcctt tggaatctcg
    37561 cacagtttgt cttcatctgg atctgggttc ggctctacgc ttgcaataat ttctaactta
    37621 ggtttttttt caacgatagg aacaatatct ttaggctttg taaaagcttg atcccaaaga
    37681 tgaacatatg atatttccgt ttccttaact tcgaattgga gtattaaaga atgacccttg
    37741 ggaactaaaa tgttcttaat taaagatgcc ggaagtattt ttggaatacc aatatagaat
    37801 tcaaataaat tatccccatc aggaattgga attttgtaaa cgcagcctgt aacgagttca
    37861 aactgtccag ttccatacca ttgttcaaga atatttaatc ctcgatttgg attaataagt
    37921 atacttggct tgaatctatt attcttatcc tcaaggaata atcgtgcatg gtatgtgtta
    37981 ttaatataag ttatttttcc atagtaaaat tgttttggca tttttacccg aatataactt
    38041 tcacttaagt ccggaatttt atgagtgata tgcctccagt aataaacatt accgctacaa
    38101 ttagctaatt gaaacaaagc aaataatcca tatgcaattt ttttcacgtt ataaatttcc
    38161 ttcacatgtt ttcccgacag cttgaccaat cttaattggt gttccgatag gaactgggct
    38221 attaaagtca acaatagcta taccagcaga tagcaaatcg ccattcttta agaaattcaa
    38281 tccactacct aatgtataaa tcttacctgc taatctaaaa ttaattccta gtaaaggaat
    38341 ttcattactt aataaactag ttgcatatgg gtttgatgga ccataagctg cactacctgc
    38401 agttgctcca atcccataaa tagcagcaca taccccgcca tcgctgcaag ttgcccagca
    38461 gtcgcataac aagcccattt acgagcactc ttctcatccc aatgtatatt attaaaacta
    38521 gatttagaat aaccgcccgc cgcatacgct tgcattgtat aaggacttaa aattgttcca
    38581 cctacaaaga tcgccgctgc tcccgctcct aaccccgata ggccaatcac ttcaataccc
    38641 gaccttatcg ttgtttcttg gaactcactt taatctctcg gatgtttcgg taactcacaa
    38701 atcttgtctt cgtccggttc tgggttcggt tctacgctaa ttctaatcgg gactctcttt
    38761 tttttaaagt cccgacttct aattacgttc tcatcttctt catcatcgtc ttgcggaggt
    38821 ccgccaatat caaaaacaac tcgaatcgaa tggtttggag gtacgtctat tgttttgaca
    38881 agagctgctg cacgatcagg atcatttacg ccgaaggaaa atttgtattt ggttttacca
    38941 actggaatcg gcattttgta ttcgcaacct tccacaaatc ttagagagtt tactccaaca
    39001 cgataataga gtgttcccgg tttgtaatat ctctgccaat aactcatttc aggattgatc
    39061 gtgcgatatt cttttaaatt cttaaaaacc ctatctttcg tccaaatcca aacatgaaag
    39121 ccatacgaaa aaaacttcca atatctgtct ttgtcattca aaagctgttt ctcttcttca
    39181 cttcttttgt tttcaaatcg aaatcgaata tacgtattct ctgatgttgt tatgggaaca
    39241 ggataataac cctcatagga atatcccgcg caagagaaga atactaatga aatcgataaa
    39301 atgagaaaaa cgaatacaaa tctcctatta aaaactttca atttacccat cctttgcatc
    39361 ctttttcaac ctcgcccccc acctttaacc cggttttaat tgcaaagcct acaggacttt
    39421 ttgtaccaaa agcttgagct gcatacccaa ttacgtcaat ccccgctcct ttgtaatcac
    39481 ctgtagcaag tgaatataac gtaagttcat aactcataaa atttaaaaca gacgttcctg
    39541 ggactccaaa gcctgtcgta tcattaagcg ctccccatgc ctggttcgca aaattaccaa
    39601 acgccgtttc cgctactatc gacgctaacc ctactgcacc cataacagga cctgaggcca
    39661 acaacccacc aaaggttatt gcggcaccgt aacaacctcc cagcctagcg cttttctcat
    39721 cccaatgaat attattgaaa ctagatttag atactccacc ggcaagataa ccttgcaaag
    39781 cgtaaggaga caaaatcgaa ccgagtgccg cacctgtgac cgcaagaccc gcaatcgcac
    39841 cacctaatat cagtttatct ttttctaatc ctttgggatc tcgcagggtt tgtcttcgtc
    39901 cggttctggg ttcggttcta cgattgcgat gatttcgact tcaggagcat tattattttc
    39961 tattttctga gtccaatctt tgggatttgg atacggtaac ttagcaggaa caacatttaa
    40021 acgtatcgaa tgattcggtg gaagatctat caccttttct aattttacag tttgcttagg
    40081 tgaattatta tgaaaatata caaataaaaa ttcatatctt cgtttaccca atggagctgg
    40141 cattcgataa tcgcaacctt catacaattt tccaacccga acacctgtat cctttaaatg
    40201 atatttttca acccaatatg cagaatgagg atttaataaa aaaggttcat aaaaaatcag
    40261 ctctttgttg taccagtaaa tcattaatgc aaaattcgaa ttagatattt ctttatccga
    40321 aactttaaaa ttaaacttaa cgtaggatcg atctgtatta gttattggtt tataaggtgg
    40381 aattctagat cccaaaccaa tacaacctag gtgtccaaac gtaaaaaagg ctaaaatcat
    40441 aattttgatt gtagctcgaa actgaagttt ttgtttcata atggcccctc gcaagtcttt
    40501 cctacatatt caccaccgct tataagtaat ccaataggca ccgatttacc gatggctgct
    40561 ttaattgcat aacctgttac ggatgcactt gcccccttcc aatctcctgt tgcaatatca
    40621 taagctaaca aatgcgatgt tgctatatcc aaaccactaa atggaccaac cacgggcact
    40681 tcattaaaat ttacccaagc tccagcgact gcatttcctt tagatgcagc tacaccaagt
    40741 acagcattca cttcaagata accataatac gccatcgctg caagttgccc agcagttgca
    40801 taacaagccc atttacgagc actcttctca tcccaatgta tattattaaa actggattta
    40861 gaataaccgc ccgtcgcata tgcttgcatt gtataaggac ttagggtcac ttctcagtaa
    40921 atatccaaag ttaatcttta taaatacatt tttctattga acccttgggc tttgtttcac
    40981 gtaaatgcaa attgagcatt atcttatgta aatcatcagg gatttccgta aaattcaaat
    41041 acaaggattg ttgatctata attttaacct tttgacgaac gaagccagct tgtccaactc
    41101 ttcgaaagtt gatatcaata tagtattcac ccgttggtat gggaatataa tattcgcaac
    41161 cttctgtata gtatacatat tggcttgttc cactgattct cattgaataa ggaagatcgg
    41221 ttggattact ataaaatatt tgccaaaaat cattttccgg attcaaatta tatgctggtg
    41281 atagataagt ttcaccgtat cgtaatacag gattaagaat ataacgattt gtttttctat
    41341 tttcctgaat gccattatat ttaaatatta aaaatgaatt atttgattgg tcgataggca
    41401 atctcataaa tttataagga atataatagg agcaatctat gatatttaag attaacataa
    41461 tcaagactat tctcattctc attgattttc cttgcaaaat ttactcacac cttcagcgta
    41521 ttttattcct aatccgatgg gtatttcttt ttcgaataca gcatttaatg cataagaagc
    41581 tatatctgca ccgacgctct tccaatctcc tttgattaaa ctataagccg tacttatata
    41641 tgaagcatac tgaacaattt taggaacaat agcatagatt tcaactaatc cagcatatcc
    41701 catataagga ccagaggcca acaacccacc aaaggttatt gcggcaccgt aacaacctcc
    41761 cagcctagcg cttttctcgt cccaatgaat attattgaaa ctagacttag atactccacc
    41821 ggcaagataa ccttgcaaag cgtaagggga caaaatcgaa ccgagtgccg cacctgtggc
    41881 cgcaaaacca gcaacggtcg caacggccaa agcagtacaa ccaacgataa aagaagccgc
    41941 tgtcaatccc gctaacgcaa gacccgtccc cgcaatcgca ccacctaaca tcagtgcggt
    42001 ggaggccgct gctccgctcc taaccccgat aggccaatca cttcaatacc cgaccttatc
    42061 gttgtttctt ggaactcact ttaatctctc ggatgtttcg gtaactcaca aatcttgtct
    42121 tcgtccggtt ctgggttcgg ttctacgcta attctaatcg ggactctctt ttttttaaag
    42181 tcccgacttc taattacgtt ctcatcttct tcatcatcgt cttgcggagg tccgccaata
    42241 tcaaaaacaa ctcgaatcga atggtttgga ggtacatcta ttgttttgac aagttcggct
    42301 acacgatcag gatcatttac gccgaaggaa aatttgtatt tggttttacc aactggaatc
    42361 ggcattttgt attcgcaacc ttctacaaaa gtaagggaat caactccaac acgataatag
    42421 agtgttcccg gtttgtaata tctctgccaa taactcattt caggattgat cgttcgatat
    42481 tcttttaaat tcttaaaaac cctatctttc gtccaaatcc aaacatgaaa gccatacgaa
    42541 aaaaacttcc aatatctgtc tttgtcattc aaaagctgtt tctcttcttc acttcttttg
    42601 ttttcaaatc gaaatcgaat atacgtattc tctgatgttg ttatgggaac aggataataa
    42661 ccctcataat aatatcccgc acaagagaag aatactaatg aaatcgataa aattagaaaa
    42721 acaaatacaa atctcttttt aaaaactttc aatttaccca tcctttgcat cctttttcaa
    42781 cctcgccccc cacctttaac ccggttttaa ttgcaaagcc tacaggaaat cctttgtcaa
    42841 acggtttcgc cgcgtatccg atcgcatcaa tccctgctcc tttgtagtta cctgtagcaa
    42901 gtgaatataa cgtaagttcg tagctcatca aatctaaaac agtcgtgcct ggaactccaa
    42961 attgtggggt tttagcaaac gctttatatg tttgataaac aaccgaatcc gagcttgccc
    43021 aacccattgc actgataagt cccattcctc ccataacagg acctgaggcc aacaacccac
    43081 caaaggttat tgcggcaccg taacaacctc ccagcctagc gctcttctcg tcccaatgaa
    43141 tattattgaa actagattta gatactccac cggcaagata accttgcaaa gagtaaggag
    43201 acaaaatcga accgagtgcc gcgcctaccg ccgctgctgc actcgcaaac aagactcccc
    43261 ccactcctaa tgtaacacca attgcaagcg cgcccaaacc aatcgcggta taaactgcac
    43321 ctgtggccgc aaaaccagca acggtcgcaa cggccaaagc agtacaacca acgataaaag
    43381 aagccgctgt caatcccgcc aaagccacac ccgctaacgc aagacccgtc cccgcaatcg
    43441 caccacctaa catcagtgcg gtggaggccg ctgctcccgc tcctaacccc gataggccaa
    43501 tcacttcaat acccgatgtt aaagacatac tacctacagc tcctaccgtc gcaacacctg
    43561 cacccgccgt tagtaacgtc gtacttccta ccatattcaa agctgctact ccaagacccg
    43621 ctcccgcagc catcgtcatc attccaatgg aagccgcagc gccacttatc gcaatgacag
    43681 ataacgcggt tgtaaccgca aaaaccgcta ctacggaagc caccgccgca gccgctccaa
    43741 tggtgggaag cacaaacgtc ggaaacgtta cagcggcgat cgtacctaca cctattgaat
    43801 gaccacttgg gtctgtgtga ttgatcggat tgccttccgt atacatatac aagtccatcg
    43861 acatcgctct actcgtatct aagatactgt ctgattgggt aaatcttccg atcattgaat
    43921 cgtaatatct ggctttgtaa taataaagcc ccgtgtctct gtcttcttct tggcctgtgt
    43981 atttgtatct aaatatatcc ggcccttgag aatcgtttct ttgcacttct ccgtatggtt
    44041 tgtaactcac atgagaaact ccgccccact cccctccacc aagtctgtta ccatagccat
    44101 ccataaccac tgtaaccgat cctaaatgat ctgtattaaa aaatacgaat ccgtttactg
    44161 gactacctcc caaaggaatt cccgagttcc cgctttgggt aggtgttgtg ttaaaagacg
    44221 gagtccccgc aggtagtaca agaggtgcaa acaaccaagg tgggtcgtcc cctcctccgc
    44281 cttgtaaaag tccgttacag tttgttacaa acatcaacat cgataccatt gtcaaagggg
    44341 ttaaaaattt cagttgaatc ccttcaatca catcaccact gtgtaacaat acaaaacaaa
    44401 tccctaatat tagtaaaatc aaaattcccg atatgacacc caatggattg gttcgtagaa
    44461 aattacgaac taatcccaac aaagtcaagc ttttgtaata tattccattc agctttccat
    44521 tcatttcaat cttccattct gaagaaaatg gaatcaaagc cgtacttgga tttgttctta
    44581 aaatcgccgt ttgtgtcgtc cattgaccga tcagttcccc accaccacct ttaaaataca
    44641 acgtatgttg aggagcagtt ccagcttgat atgaaatctc atacaatccg ccaagagaga
    44701 ccactttgct tccgtctatt tgtctgcttt tgataattcg ggttccagta aaatcatatt
    44761 cgtattcgat cgttccttgt tcgatcgtat ccattctacg catcttttga aatccgtcat
    44821 agctaagagt tgcaccgtta cgagaaatca tattcccgct tgcgtcgtat ccaaaatctc
    44881 cgatatatcc aggacttgtc acatgggtaa ccgcgttagt atgtgcagga tcggtatagc
    44941 taaaagtttt gtctcctttt tggagaattt tacccgtatc tgtgtaaacg tagttctcgg
    45001 taccgtattt gccgcttgcc tgtgttaaac gattgagttc gtcataagta aagttttgag
    45061 tcctgctact attcatcttg tcttcaattt gagaaagatt acctttagaa tcataagaat
    45121 aggccacatt ttcatatacg ttcacccctg attttgtaac cgtttctaaa gctcttttcg
    45181 taatcttgtc aacgtagatg tccgtccaga ccccgtttcc taattcctta ataattttga
    45241 cacgattccc ctcgatcagc ggtccacgat acgagactaa gggatgttcc gatgttgatc
    45301 cgtcatttgg agttaaagta attccgttta aatatcccga ttctgaatac ttatgattga
    45361 ttttagtccc ttccggatag attacatcgg ttactttatt ttgtagattg tatctttttt
    45421 ccaaaagaag tactaaattg tcttcttgag gaatcgtttt tttaagaacc gtttggttcc
    45481 ctctaacatc gtaagaaaat tctgtcgtcc ctaattcatc cgttaccctt gacaatcttc
    45541 cgattccatt actcgaactt ggtaaatcat attcataatt atgaatctga tttccatttg
    45601 aagacgtagc cgtcttactt aataccctac ctaagacatc gtatgtcaaa ctaaccctgg
    45661 aaccgtttgc gtatctttcc tcgattaaat tcccagatgt atcatactgg tattggatcg
    45721 ttccgctgtt tgtgttgcta actgaagttt gttttccgga aaaatcgtag gaaattaaag
    45781 tctgtccgtt ttcagggtct aaaatcctgg atacgtctcc tttaagagta tatccatatt
    45841 gaatcgtttt accgtttgac gttttactca gtgtttgccc taatccgttt ttcacctcaa
    45901 ttaatgtaga aattatctcc gagccggatc ttgtgacggt tgtagtcgta tacccgttat
    45961 acaaaattgt agtttcggtt ccttcgttac ttgttacccg tatcaaatca tgatttccat
    46021 catactcgta atctttgatt ccaagggttt cttgaccttc gaggtgtggt tctatttttc
    46081 ttaaaatctt acccgccttg tctttgtaag tcgcttcggt tagtactaat ccgtttacaa
    46141 gacttccccg tttgatcgtt acgtcgtctt ttaggttcac aatttcttcc gaccaagata
    46201 ccgtattttc atccgagttg tatgaggttt ttgccctcgc atttgttata ctaccggtat
    46261 ttgtatattc gatcgttttt gtccaatcca aagaaccggg aatttttacg gccacaattc
    46321 taccgaacaa atcgtatttg ttttccataa tatttccgtt tgagtccgta tttgttaact
    46381 caagaccacg ggtcaaatcg tatgtttttt gcgaaacgtg accgaaagaa tttgtaactc
    46441 gtatcggaaa cttgtgaacc attgtatcat attcaatatt cagaatattt cctcgaatat
    46501 ccattatttg agtcggattt ccgtaaccat cgaagttaag aaattgggat tccgaaaaga
    46561 cgttcgtatc gattttctcc cgaacaaaag aaagaaaatt tccgttataa ataaattctt
    46621 tccgagcagt catttgaccg tctttgtaac ttgtattcga caaaggtttt aatgaaaaag
    46681 aaagtgggtc ataaacggta acgtctgaaa aactaacccc gtctataacg gaagtttttc
    46741 cggttggatt gtaattcgta tcatataaaa aagtggtatt caccgattga aaaagaattc
    46801 cggaacgata gatcgattcc gttgtagaaa caggacggac ccaaacggtt ccgtttaata
    46861 aaatcgtttt agaatagttt tgagtactag aatgaatcac gttcccggac ttactgatag
    46921 tcaatgacgt ctcaagcccc gccaaatcgg gatcagaata tccaaacata cgcactgtat
    46981 ttgttccagt taaggaatca aaagaagaaa ccgtttcgta accaagtaga gaggattttc
    47041 ttaaacctcc tctaaaaaaa cgaggagtac taaacgtata atccgttttt gcaattaaat
    47101 actcgttcga gccgtcccaa ccataagacg aaacggactt tattactggt tcgggtgcta
    47161 aaaaaggata aacgtttggt tttaccggcg ttatcgcatt tggattgatt ctttgcccag
    47221 ctggctggga gtttaaatgg tttttcttta aatcatattc aatttttgta acttgatggt
    47281 aatccgattc ggttccttga tagatatttt ggataagacc atccggaact ttcggttcaa
    47341 aacgtaatat ctctaaagtt gtatttgatc taaaaggaac ctgtctgata agtatcgaag
    47401 gtaaaacagg attgggactt ggtgtccaat ctgaataatt ttgaggatta gaactcactc
    47461 ccacaagttc tgtaactccg tctccgttaa aatctaaact ttgtaaaagt ccgccagagt
    47521 tccaagaata atctgaaaat aaaggataat aaacccatcc agaagaattg agtcttgcta
    47581 gtcttacgtt gatctgaccg ttttgataat aaaccaaatc ggctctaccg tctctgttta
    47641 aatccgtaaa ctctttcttg tttttccaat tgttataccc catactagaa agggacgcac
    47701 tttcatccgg tgttggagta ggaatcgcca tttgattgtt atcaatatcg gtccaggcgt
    47761 aactgtcgtc cggaccaaac caaacctgaa tttgtacgat aaagaaaaaa tagcctatac
    47821 gcaatctatc gatttcatcg tcttcgttta tgtctacgta tgtgtcttga ttcggcatta
    47881 ctaaaatagg agaagaataa gatccatttc cccttcgaaa ctctacaaga taaccagttt
    47941 ccccgcttct ggttactcgg tccattctcc catcatgatt aatatcatag ttcgcataac
    48001 catatgttcc gggtaaaaac ggatttccaa tatcgtctaa caacgatacg ttgttgatat
    48061 actgccatat attatccgtt tgaaaaattt ttccgttaaa atgatattga tgtatataag
    48121 ttccagaact catcgtgata aaatctaaat aaccgtctcc gtttgtatcc gcaaaaaatc
    48181 ggtttccgga ttccccaaag cttgtcccac tctcatttaa aatcgcgtct gggcccgata
    48241 cggaaagcac atttgtatta caagataaaa acgttacaat cagtcttctc gatccaggaa
    48301 gtccttccat tctgataaaa tcaggaattc catttttgtc taagtccgca aatagttgaa
    48361 attccaatcc atagtccgaa aaagaaagtg tttgagaata gtttaatgta tttccgtttg
    48421 atagatatac ttcgagtccc agactcgcat tcgcctgaac aaagtcagat agtccgtctc
    48481 cattcatatc agctacaaaa tgttttcccc ttttatcctg tgtcggtggt acaaaggaag
    48541 taacgtttgc atacgaatca gaaaaattcg gtccccaata aattcgtatc ggcactccag
    48601 acttttcgaa tattagaaaa tcagatttcc catccccgtt aaaatctcca gggaaaattc
    48661 tacccgtact tgttagattt agaggacttc caagaggaga agaatcgatc ggtaacgtcg
    48721 agttcaaaac gtcaccactc gtgcttaaat ccgttatgta aaatctctgg tcgtttttag
    48781 gtccgagaac tcgaacatat tcaggtatcg tatctccgtt gacatctaac gcacctgcaa
    48841 acgaggtctc cactccattt acatgaacgt cccaaatatt ctgagtcgcc caaccacaaa
    48901 ttgcaatcgc ccaaggacct gcagtagcca tacatccggc attggcagta caaagacaag
    48961 ccgtcacacc agtatcatac gcactttgta gaccttcttg gatcgttcta aaggttaggc
    49021 taaaaccgtc cgcaagagaa cgattgatcc aaggagagga caaagaatct tccgaacgat
    49081 ttgtatatgt taacgttaag ggttcatagt tggctcttcg aatcgttttt aacaatcggg
    49141 aagtatcgtc ataactataa tcaaaagaat atgattctga tctcgactcc gatccgtttt
    49201 gatccttcgc atatacgtct atattagaaa gatatttaga atgtttttgt cttacattcg
    49261 aattaaataa aacagatata aaacctgaag tttcgtttgt atatcgaaaa gagattcgtc
    49321 cgtttccatg cacatataca atcgaagaag gcaataatag tccatttaaa agtccttctg
    49381 aatcatacga tatatcatat ccgttcccaa atgggtctct tacgcttttt aatccccatg
    49441 tgattacttt cccggtatct ggagactgtg cataaatttt agaatccgtt gtggtcccga
    49501 aatgatattc ggttccgttc ttttcttcga tcttccaagc accatctagt aatcttgtaa
    49561 ttttaagaga agtttgagtt ttggaataat agaatccgtt tgaatccgaa ataaattctc
    49621 ctcccattgt agaaatgaat cttgtattac tttcagacca accataagaa gaattcacct
    49681 gcacgatggg gattccttcc agtgaaaaac tttttcccaa tatcccacca tccaaaggtg
    49741 aagagtagta acgaatggtt aatttaggaa cgacatcgcc cgcaccgggt ggaacaataa
    49801 ttggatacga aaacgaagtt ttcccaaaag aatccacatt cagttttggc atcgtctgag
    49861 gaatgacaga ttcttccgac ggaagcgata aagagaaaaa ttttcgaatt cctgataata
    49921 aactaaaatt gaataaaaac aaaaacgata cacttaagaa aaaaaatccg acataacgtt
    49981 tcatataaag atttcccggt ttttattatt aacgtgaaca cgatttaaaa aagtttttaa
    50041 gcgaatcgct catggacccg cgcttttcgc tctaaaatcc cttcggaatt tttcaaactc
    50101 aatgctactt tctatagatc gtagcataat aatcgcctta gcattttgtt atgccaaact
    50161 cacattatta tcaataaatc gtaatccttt gttagttgtt tttcgcctaa caaattcttt
    50221 aatttgtgat accaggccac aaatatagta actagcggtt tctaggaaga cttttttcac
    50281 ttttctagga aatataaagt tattatgtta taacctacct attaacttat caaaaaattt
    50341 ttataatatg aaaaactttt aattccgtca aatttgcaaa aaatatttat ctatttacaa
    50401 gattagcata cttcaaactt ctggatcata atttttcaag agattataat atgacaaaag
    50461 aactaataca ttatattcta ttttttgcat gtattggaac ctttaaatct ggtttatttg
    50521 cttccgaact tcttttttaa atcaggagaa gcttttttaa tcgaagaggt aaacgaaagt
    50581 gcggacgtag tgaacgtcag atggaaaggt agacagttta gaattccaaa atcagagatt
    50641 caaagaattg attattctaa aaaaggacca gagtcttctt acaattattc tgaattccgt
    50701 ttaacggatg gtagtcaagt tcgtggaatt attgtagaaa ctaaaaaaga caaattagtt
    50761 tttcgaaccg aattaggatt tgtagaaata gaaaaatcta aaattcaaaa tttaaacgaa
    50821 aactctttag aaaaagaaag tccaaaccta cctgacaaat atctttcggg tagatccggt
    50881 gaaaatctac tctatgtagg tggaagtatt cttttacaaa ctacaaccgg accttctcac
    50941 aaaacgaatc caggaactat tggtgctggt ctttttatcg aaaaaggttt tatcaatcat
    51001 cctttatggt ttttcggttt tctttctgaa tactcagtgg ctccaggtgc acaaggttct
    51061 atttcttttt ggaatcaatc cttatatgtg ggaaaacaat tgggggcttc cgctccttac
    51121 tttttgtttg gagggggagt aacttccgtt caatggaaaa acgattctcg ttttttgaac
    51181 ggaaccgatc cggaactttt aggtgaattg ggttgggctt gggaatttaa caacggttct
    51241 cgtttgcgtc ttggaattcg ttctcagtgt acattagaat ctggagattc tttttgtaga
    51301 tccgggattc gtatctcttg ggggattttg ttatgaacaa atttcaaata tttagaatat
    51361 ggaaatctta tgaaaatttc attagaataa aaatcatcct tagaaaacaa aactggtttc
    51421 gatcaaaaat agagtctgat tcgattttaa aaagaagaaa tatatttttt ctaatactct
    51481 atttatcaat ctttccactt tccaactgtc tcaattctcc tttgtctaat attcacgatg
    51541 cgcaaaatga aaaagtaacc ttggcctttg tttcccaaat tgggccccgt tcggcaacaa
    51601 tcacttggga atgttctcat tctcttcccg gttccatttt gtatggaaag tcaggtttgg
    51661 gatcggttgt gactagttta gaaaattcta aagttcattc catgacactt cccaatttag
    51721 aatccaatac ggattattta gcctttgttt tttgttctaa tagtacagac aaactacaaa
    51781 gtattccact tacttttaaa acctggatca gtgattttcc aaacaggacc cgtggtcttt
    51841 gggttatagg cgggatgggt gcagatgcat ccccagtcag agaaattgat ttttttgatc
    51901 cggttacttc tacttggtat ccttccgcaa cttcaattcc tacccctaga gtttttgcaa
    51961 acgtagtctc tcacaaaaat aaaatctatg tcatcggtgg tatggaaaaa caaggaatca
    52021 attacgtaac ttctaaaaag acggaagtat atgatccgta tttagatcag tggactacac
    52081 tttcagatat gccggtagcc aatcaaggag gagtcattgc ttctgtggga gaagaaattt
    52141 ttatcatttc cggtacgacc acaaacgata tgactacagg tactatttta aatacggttt
    52201 ctcgtttggc tcctggaatc ggacaaaatg gcctttggca aaattatctt tctttaaccg
    52261 ctatcttttc acgagtggat atgtccggtt gtggattaaa cggtaatatc ttttttacag
    52321 gtggaagatt tacgaatgac ggaacacctc aggcaacttc ggattctttt tctccttcga
    52381 tcaattccac ttccgccgcc ggtgaacctt ctatcacaat cgcaagacac ggagccggtt
    52441 ctacttgtgt aaaaccttta aactctgatc cctaccctac tgatccagaa tggatcgcgg
    52501 ttatcggagg atcaacggga acaagtacac tccaaccgat tacatccatt actacatcca
    52561 atcgtaccga cttctatcaa aatggtacgg ttgcttttgc gattggtcct attttacccg
    52621 ttgccgttta ttttccaggg gtagaagctt cttacgaaac tagaaagtta ttcgtttttg
    52681 gtggtgcttc tgcactgaac attcctaccg attctgttta ttctatcggt cttcaaaacc
    52741 caattgccag taattggtct ttagattctc ttaaaatgcc tcgggctcgt tatgctcaca
    52801 aagtaattcg tatcgacagg taaaaaacta tatgaaatcc atttttcaaa tctttatata
    52861 ttctattctt ctaatgttga tccttttgac taaagattct tttccagacg aaatgtcggg
    52921 aggtcacgaa aacgctaaaa tgtttatcga agaaaaaaga tacatagaag cggaaaagtt
    52981 agccatttct ttacttacta acaatccttc tgatgtaacc gctgaatata ttcttacttc
    53041 tgcttgggtt ggtttaggta gggaagaagc taaaaaagga aaccttgata aagcaatcga
    53101 acttttacaa aaagcacgtc aaaaatggcc ctttgaccag gacttaaaaa aagaaattga
    53161 attactggga aatatttctt ctaaaaaaaa tgtttcatcc aactcttctc aaaatcgtaa
    53221 accttctaat tctcaatcaa tcatcctttt agattcggaa ttatttcgtt ccatcgatga
    53281 tctaaagtcg gaactccatt ctacaattgt tagtctcaaa gatactcatt cctacaacaa
    53341 aaaacaagaa tccttttcta aaaaagaaat tctttttctg ggtttgattt tgatctttac
    53401 gttggtttct tctcttaatc tttatttcac ttttcttttg tggaagagga aataataata
    53461 tgtatacata tatatggtaa acatgagtta cgtcattctt ttaattgaat attgagttat
    53521 caccagccct acccttttgg aatttgttcg tacaatcgtg gtttgttgta gtttccacat
    53581 ttaagaagtc gatctatgat gtttaagatt tcattttttt agaatcatga gatttttacg
    53641 ccgcaacatg gaatttattt ttaccttcct caaattgtag agcaatcatc ctttggggat
    53701 ggctataaaa gtaatcacgt atgtgatttt tcaatctttc tggaagtggg tcatagatta
    53761 caattttctc taaatcgtaa ctgattctta gtttacgtat ctcttctaag tcaggtcgat
    53821 ttagtttcag agaagaatgg ctcatgaact catgaattac tttatcaacc gatatatagt
    53881 cagagaaagt tttaatatct tgattttctg attgatcaac tgatatggaa gattcttgat
    53941 tcggttgggt ttgattttcc tgattacttg gatccaattt tttatttgag ttaaaattct
    54001 gttctttctc ttgcaattct tcttctttta caaattttat ttctgtttta agttttgctt
    54061 cttcattgaa gtatttagat acaatcattt tgagtgaatc gtttatttcc cctattatat
    54121 ataacccttc attttcgaat ttgattttaa gttctttaag attttcatag ctggttttag
    54181 aaagtctttc ctttgcccaa actaaaaatc cttcccaggt aggttcattt ttgaacggat
    54241 caattacttt actttcggtt tttacttctt ttttattttc cgtgactaaa gggcctttac
    54301 ttcccacttg tgtaagtagg ttatatgtgt tttttataat gtctttataa gagtaggtag
    54361 aggttatgtt tacagggatt gttccccaaa aacggtctgc tttatattct tctgatctcc
    54421 gaatatgaat tagcttcttc aaagtttcta aaacgactcc cgggttttcc ggtactaact
    54481 ttttccagga tttgatttta gcattttccc tttccgggtt gtggtcatat cccccccact
    54541 ctttcagtat gaggttttta gaatgttcaa gaatattctc ccaagtaatt ttagaaagag
    54601 aagaagtttg tactttcttt ttgttatttg tttggtttgt actttggtta ctaatacagt
    54661 cccccgtacg tttgtacgga gcagacccgg tactttggtt tgtgctctct aggatatttg
    54721 tactagacag actagtatat tttgttatct gtttttgtag gttatattca taacgttctt
    54781 ttacaactgt atcgtgaaga ctagagttta gtattctata atgtccgtgg aattctccac
    54841 tgattatata tccttctcgt ctcatttctc ggatatattt agaaactgta gtttccgcta
    54901 gtcctacttc ttcgccaaga gttttatttt tggcaatgca ccccccaaat ccgttgattc
    54961 ttcctgcaat atctaagtca gtaattttag acagtagctg tcttttggcc ctggaaagtg
    55021 gtagtgattc gatagcatga gctatcacca aagcgtaatg tacgacctcg gtcattttag
    55081 tatcccttat tttaccatac ggacatactt cgggtgacgc atggtaaagg ttagttttta
    55141 ccctactctg ttaaaaatac ggggaactaa gggtcaggca tggagccttt tcggtaggtc
    55201 ctcgaattct tgtgtaaatc agaccaattg tgagagcggc cttacttagt tatgtcttct
    55261 aagatgtttt ggactagata caggtactat atgcctgtca agctaaaaat gggacataac
    55321 taaattatgt ggatttagtt gcttgtggaa ctctcacatt ccacaagctt gtttattaca
    55381 caagaatcaa agatccttgc agtagaagat aataaatctt atttcgagta caagaatttt
    55441 tttatcattt tatgcttttt tttgaagtat agacaatctt gcttcctttg cttggatttc
    55501 tgaatttaag ttttttcgtt gagaatataa agtttttagt tcacctttta gtatcgaaat
    55561 ttgtttttta attgaaagtc cattgttatt caggagaagg ttttcttgtt tggttcttct
    55621 cttgccatct gatcctatgc ggctcctcaa ctggggaatt tccccagttg actctaaccg
    55681 ctttcttgtg gccccaacgg ttttatggtc aactgaaagc gtggaagcta tttctctatc
    55741 tgaatatgct ggatttaatt ttaatttgaa ttcaatcaat gcacgctttt gaccagttgt
    55801 gaaatgcctt cgggcaaggt tttcgtctaa gcaaaattca acccgttcat tccaagttcc
    55861 gccttcatat acttctattg ggccatccag tttcccgctt tctaatccgg ctctatgcct
    55921 gtttgctcct gaaaaaatat taaatatgcg attcgagtca aagtaacctc ttattgcatc
    55981 tttaatccca tctttggaaa tagaatttaa taagttatta taatcaactg ttgaaatcgg
    56041 catcaaatgc tggacttcca gaagctcagg agagagtttc attttggaaa gaagataagt
    56101 ttgatttcct atctttctta gtggttgagt gcttgccttt gtttttgcgc tcatgaagct
    56161 ttgcctacta tagaaactgc gtttgacaat aatacatttc gtaaattgtc agtaatcttt
    56221 ttatcttcag aagcaaatga gatgttagtt ttatttttcg gaagatttcc tataacaaat
    56281 ttgtcaaaag tcttcttaaa aagtcgcccg tttcgatcat ctaatccttc gcctttggga
    56341 tcaggttctt gccagcctat atatacaata ttgggtgttt tatctagatt taagacctcg
    56401 ttgattgtgt attcggttgg gccgtgtgct tgttgtgaga tttcacaagg aatgattatt
    56461 ttatttgcga acaatatagc agatctggtt atgccttgga ctgttggcgg agtgtcgatt
    56521 ataacaacat caaagttttt tgaagcaaaa tcttctagac attgttttaa tgcaaatggg
    56581 gaaatggttg agtagattag atcgaagcga tgatcggctg gaataatata aagacggtcg
    56641 cctatgttcg aatgatttgt taaaacaaca ttaacattga attccggttc ttctccaaca
    56701 agtatgtcgt agattccttt tcttttctcc tctgctgaag gtttcggtaa aagcaatgat
    56761 gtaattccac cttgcgggtc agtatctact atgaggactt tcttcccagt gtcagcaata
    56821 ctttttgcga tgatagttga agttgaagat tttccgcttc cgcctttttg attaactact
    56881 gcaattactt ccataagaat tgagatttcc ggaagagtaa atattgggaa gcttattttt
    56941 taattatgtc agatttctta ttaaaattcc cttattttaa tcacttttac caactgggga
    57001 atttccccag ttggtaaaag ttcatttttt agatttctac ttcatgctaa ttgaattggt
    57061 attaaaagta tctcaagaaa caaaaagttt tatattttaa ggctcataaa agattatggt
    57121 gctcgaaaga aattattaaa acttctgaat actaattggt aatcgaaaga aggaaaataa
    57181 taatgatgag tgaataggcc catatataat ttggtttctc tgaataggaa accacgaaaa
    57241 tcaaattgtc ttggtctatt tttcttattt cttaaaaatt cctcggtgct ctttgataag
    57301 gttgtcaaca gattgattct ttaaatgtaa aagttactac gaatcacgat tttacgaaca
    57361 agttctaaaa ttgtaaaaat gtgtactttt agaaaattat ttcttatttt cttacgccga
    57421 aatctcgttc catatcaaaa aactccctgt tacacaaact tagaagccaa gaaaatgaag
    57481 aactcttgaa taattttctt ttgaacagag gaaggggttt ctggtaattt ttcgatagaa
    57541 tctaacacac cgtaagagtc gagcttagaa atgagtttta gtcttttttg catttcgact
    57601 aattgagcag aatctttgag tttcatttga ccttttccag aaagaaccca atgatcgtca
    57661 taacctttaa gccttaaaat gattaaaata gatttaggga tagcaagagt gccatttttg
    57721 tatttgtaat aagtagaacg attgacaccc aattccacgg ccatcctgct gtgactcagt
    57781 tttaggtcgt cgtcaatagc ggaaagtctt tcaaaaggtg tagacacaag tagtctccat
    57841 aggagacaga gaaatgtaaa ataagtctct gtcagctaca atttaagaat tttcgcctaa
    57901 ccctgtaaag aggactggaa ttatttaaaa aacaaaaaac gtcctaaact gggatgagaa
    57961 taagaatgaa attggagatt ccaaaagtta ttacgattta aaatagaagg gtaggggaca
    58021 aggatagagt tatctcaaga taaactttga atcccaaata aaacgtagtt tcccacattc
    58081 ttgaataaac taaaacatct cagttttgat tgcatattca aggtgatcgt tttgaaactc
    58141 tctaaaacca ttttcgaatt agattcaaat ttagaaaatt tctgtaactt tccaaaatga
    58201 ccataaattt tatttctgtt ttcaaacctc caaatagtaa aaaatgaagc tcctttttcg
    58261 taatttagag agttcatact caggtcttgg aatcaacata agaattagtt ttaaattatt
    58321 atattttatt taaaaatggg ttttagtgta ttttaaataa aattaaaaac tctatttttc
    58381 tttattgaat cgaaacaaaa agtagatata ttttttcccg ataaaatgga aattccaatt
    58441 ctctaacatg agtaaccaca agatttttct gaacgattgt gggtatttta ttaaactcac
    58501 tactctgtaa aacactcctt cctaaactag gaaacccaag acgggaatta ccgagttgga
    58561 aaacagattt tagaaaaaat ctaaaatgta gaccgaacaa tttttcgccc ttttttagat
    58621 caaattcaag taaaactaaa acgcaaagat tgaatcccaa aatttacctt aagattgaat
    58681 ttttttagaa atcaaacttc cgatattcgt ttttgtgcca aagtgaaaac ggatcgagta
    58741 ggattaaaaa acaaaaagaa atgactttgg aaacgatata ccgtttctcc cgccaacttt
    58801 ttagaaacat ccagactcac ttcacaacac tgtaacaaga gaaccatata tgaatgatac
    58861 tccaagagtc tttcgggtaa aaaaagaccg aaactttaca atcgtaaaaa ataactttat
    58921 cgatgatgct cgtttaagta tgaaagcgac agcaatccta cttcttgccc tccgttatcc
    58981 agaccactgg cgaatgtcgg taaaaacgat ggctaagttc aaaagtgaca aagattcaag
    59041 tattgcatct gggtttaaag aactagttac ctttggctat gcagaatttc gaaaaggaaa
    59101 agatccagta actggtagat ttaattcggg atggtatttt tttgaagagt ctcaaaagcc
    59161 ggaagttccg tttgaagtaa aaccaacaga aaataagaga atagaaaatc aaagagaact
    59221 ttttttaaaa gaagtcaaag agtcgaacag aaaaggaaat ccggtcttgg attttccaca
    59281 accggcaaat ccaggtcagg aaaatcaacc cctatcaagt actatatacc aaggactatc
    59341 aaaacaaata ctttctaatc aaatattaaa tacttctaga gagtaccacc agcccgcaca
    59401 aacgcacgta aaagaacaaa aagaactttt agtagaagta gaaacgaaaa aagaagaaaa
    59461 tcctagaatc gatttaccac aactgactaa tccactcttg gaaaaaccac taccggcaaa
    59521 tccaagtcag gaaaatcaac ccctatcaag tactatatac caaggactat caaaacaagt
    59581 actctttaaa caaatactaa atacttctag agagtacggc ccgcctgcaa aaacgcacct
    59641 ggaagaacaa aaacaaaatt taaacaaacc taaaccgtta tcacgatttc aatttcctga
    59701 ttcttggctt acaaaattcc aagactatta tttcagagaa catggaagtg aaatggggca
    59761 accagactca gaactaaaag cattaaactc actgtatgaa atatccaaag gagattggaa
    59821 cttgatcgaa agtaagatac aaacactcat ccaactgaga aaacaagatt ccaggttttg
    59881 gtatgagcag tctttgagtc ctgaatcgat tgctaagttt tggtctaggt tatttgaaag
    59941 aaaagtaaaa cctactgaaa agaatacaaa acgaaatgaa ccacagaata aatcaatagg
    60001 agctgaatcc aaatataacg agagtaaaac gatccaaaaa acacccatag aagagataaa
    60061 caacttagat ccgtataaat gttttttagg ttggggtaag agtaagttgc ttaaatctca
    60121 attagaatat tacgaacaaa actcagatcc tttcaaatac gaaggaacta aaaagatact
    60181 ctttgaaaaa tttgtaaacg aagtgtatcc gggtcttgta agtaactcag aggtaaaaaa
    60241 gactacaatt gaaaatagaa aggggagtgc tgcatgagct tctttaactc aaccaaccaa
    60301 aatgtaataa agccgatttt gtttaaaaaa gaacaagact tgattctcaa agacctttaa
    60361 aaagatcgga tactttttct gtaagagaga agggagggga actcatgtat gtaaatcgat
    60421 tcgtagaata atgagcgaac ctatccaggc aagtattgtt ttggtaaaac tccattccag
    60481 actttccttg gcacgaaaga attagctaag aataagtatc tctacaactt acagttttca
    60541 taatgaactt taaatgagta tcagatctta ttttggctat tacacttaat tttctttttt
    60601 gattgcctgt aagagttcat agcaaaagtt atacaacaaa tgcttataca aaatatttcc
    60661 atttcaactt tctgccgctt atctctttta cttattttgt cttcttattt tattcaaaat
    60721 tgcagaaaac cgaagccgat tggaaacggt tacgtattat taggaggact ttgcgtccat
    60781 aaagaaccga catatagaag tgagtgtttc gatagcttac gacgtggtac atcgatacag
    60841 attttggaat ataaaatcaa agacaaagaa gaaaagaata atttactttg gtatcgtgtc
    60901 caagttggaa gtatcgacgg atttatatca gtcgacgaag agattagcaa cggtagtttt
    60961 gtttctattt ttccgatcga atcaaaagtg caatacgtag atgcttccgt cttaagagtt
    61021 cgttctatgc cctctttact tggtcaagtc attgaaacta ttccaaaagg aacggcagtt
    61081 tctgtggttg gaagtacacc ttataagatg aaaatagagg ataaatacga cggttgggcc
    61141 gaagtaatca ctccttccgg taaggtaggt tttagttatt ccggtttttt aaatacaaag
    61201 accgaaattt atgcagaaac ggatttagaa cccctcaacg gaattttaat actttcatca
    61261 aatcaatcac ctaccttttg gtccaatccc ggagtagaac tcggtcaact tgatggttgt
    61321 aagtcagatc gccccggtaa atatctgaac gtggaaggag tcaaattggt aaataaggaa
    61381 aaatacttct tagtaaaaag aaaaataaat tattacggtt ataattcttt agaatatgag
    61441 ggatgtatca acggatgggt tctagattat gtaggagact tcgtcgaaaa cttctacgac
    61501 tggtccgcga aacaatatgg agactctttc gatcctaaat tagttcaaat tctccatgag
    61561 aatactgagc cgctaatgga tttaagtacg ttagtagtta acgatcttgg aaattccggg
    61621 aaaaaaggcg aagctttatt cgaaatatct tacgaagcga tcgacgatga ctttaatcaa
    61681 aaatggaaga ttcataaact atatgcaaag aataaagagg gttatttcga gcttatggac
    61741 aacttgggta gagaaagcca tagcgaagac tttgataacg atggaatcgg agaatggatc
    61801 gtaaaaacaa gcctacgatc aggcgaacga actacttact actcgcgatc aggaaatacg
    61861 tttaaaccct ttttagaaat cgaagactct gaatacaatc cttgcggaat caaaattaat
    61921 gattctactg atattggtgc ttatagggaa tctatggatt taccaagccc gcaatgctca
    61981 gttgatatta caaaaacgat ttttactttt acgattcaaa ataagaagat tggatataaa
    62041 ttttcgaaag gcgaattggt cgcgttgaaa aagtaatttt gagaattatc attctattat
    62101 ctttaatcct actatttcat tgtagcgagg acaaaacgct cgcaaagatc ttccgatttt
    62161 caaatggaat acatcccgtc tatttcgatc aacaaagcga tcttgcaaaa aatttgaaag
    62221 ataacacaac tttcaaaggt agcgaatcat gtaagtcttg ccataagatt attttcgaga
    62281 actggcagaa atcaatgcat cgacaatctt ttacaaattc gttttatcag gaaagtcacg
    62341 caaaggaacc aatgtcctgg tgtttaaatt gtcattcccc tctactttca aaaggtgaaa
    62401 acgaaaaaga tcaccgcaaa cggattttaa aagaggaagg agtatcttgc atcgtttgtc
    62461 acgtacggga agaaaaaatc cttgtggcaa aaaaacctga atttaattcg ttagtccatg
    62521 aatacttgga aacacctatt ttgaaatcaa gtgagttttg tgcgagttgt catcagttta
    62581 actttcccgc aaataaatct ttaaccgaag cgatgcataa agaattcaaa tattctaatt
    62641 taccaatgca aaatacttat aatgaatgga agcagtccat atgggatgat aaaaaaaatt
    62701 gtcaatcatg tcatctcttt cccaaaacaa aacgatcgca ttcctttcca ggaggtcatg
    62761 acctcaatta tctttccgat gctttcaacg ttcaactcca aagaatcagc caacgagagt
    62821 ttgtcttaat cgtatctcta aataagacgg gacatgcatt ccctacaggg gatctgtttc
    62881 gagcgttaag aattcatgta ttaaacgata aagatcaatt aattaaggaa tggacattaa
    62941 aaaaaacgta tacattgtct ttggataaga gcccagaatc ttcaccgaaa tctttaataa
    63001 acgactttgt tttccaacct caagccgata aaaaaaagcc gtcggcccaa caattccatt
    63061 ttacccttac aaaagaatcg acttttctta aatatagatt gtatatcgat tacctcaatg
    63121 gattctcgca cgctttcggt aagattcctc ttgaaaattc aattcttctt tttaagaaag
    63181 gcatgttaga agttgttcca gtcgaagcag atcagggata gtttatctta ttccatatct
    63241 ggtttcacga atatttaaac ctttttaatc acaattgcta agtataaaaa gctcgaacga
    63301 gctattgaaa ttcgatgccg cggcggataa gatcgtattg atccgatctc tttctttggc
    63361 tttgagaaag ttgcagacca ttttatgatt gtatttcaga ttagaaagat cgattcaata
    63421 gttgctcttc tattcatcca catcttttcc tagatttact tgttggtaac taagatgtaa
    63481 tagttaacgt ttactcgatt tgttttcaag aataggttct ttttcaaggg agtaggtttg
    63541 ttgtaggaag acagtaaaat ctgacttttc ttaagaactc tatccaggaa aaaacgagcc
    63601 aaaacaggac aatttgaaaa aagtgatatt ttttaagaaa gtaggtaatt tctaagaata
    63661 ttcaaaaagt agcatgttct ttctatagct ttgaatccat tttttaaaga aattcgattt
    63721 caggaaattt aaggaaattt caggtcaaat ttcgaccccc taaaatcctg aaaatttgag
    63781 gtttggaagt ggattttctt tgttttggat catgaaaata gaaaggggaa tctttgggat
    63841 caaattttag atttaagtaa aacatttata atcttaaaac aatattcaaa tgattcccag
    63901 aaacacaaag agttagaagc taagttgaaa tattttcgat gctctttcaa gagtaagtag
    63961 gtcgttcgat gttggtaggg tagggcatgt tgaaatgaaa taaataattt ccatgataaa
    64021 aggacagtca aaaccgaatt gtttccttta gaaacatgca cctaaataaa agtccttgtt
    64081 tcataaaaac caaaactctt taaatcaaaa gatagtagtt tgttttgttg tagtcttaat
    64141 agtttgaaga gtaggcaaaa ttgtgaggga ggaaattgga ggaaaatgga gggaaaaatt
    64201 cgggatttca aatttaatta tatccaatgg gatattagat ccatagattt tttgtatgtg
    64261 tttttagagt ttgtacttcc ctccaattat tggataggat cgtgcaagag taaaagaata
    64321 caaaagcatg acacaatatg acaagagttc aagaagaacg cagttgaact acggattagc
    64381 tttttgttga aagattaaat atttctgtaa acttgggatc ttgaaacatt agacgcagat
    64441 tattttcctg atttggggga atgaagaact tatgtttacg ataaagtgta gcatatttcg
    64501 tttccacata agtatcatat tcttcagatt ttcgaggagc aattttttga atcgtcttta
    64561 aagacgtatt tgaaaatttc aaattcttag gatttacaac tcccaattca ataaaacctt
    64621 ttgttttacg ggaacaacga cagggattta ttttatttac cagtccacat ttttcattca
    64681 taaaattata aagatcttta cgggctctgg ataatttttt tctaaaattt gtcctggaaa
    64741 tgttcataat ttttgatccg accatatcgc ttacagaaaa aatttctcca agtataaaaa
    64801 taattctttg atctcgattt aaacataaca acatcccggt catacaactt atctttgcct
    64861 cttcaataag aagttttctt tctacacctt gggtttcttc ttttggtagg cttttgttct
    64921 ttatagaatc taaatcttta ccataactag aaaaggaaga ggacatactc tcgacttggc
    64981 ttttcttcat gcgtaaaatg tagttaactg caatcctata aatccaagta ctaagtttac
    65041 ttttaccttt aaaagtagat aacttttgaa tgacttttat gagaatttct tgtgtaatat
    65101 ctaaagcttc ttcaggatca taaaccatac gtattacaat attataaatc caaggctgat
    65161 gttttttgat aatttcttcg attgcttttt gatctccttt ttgtgcaagt tttatcatgg
    65221 aatcttcttc aagaggggat ggtttttcta taaaaggatt gttcatattt ttttccatta
    65281 caacatgttt actactcaga atgaatattt agaattatat ctctaaaata aggattcgtt
    65341 tcaaaattat tatgtaagaa tcagtaatga ttccttttga atgagtagtg aattttattg
    65401 ttcgaattta aaaactgtcc aaaatctcga aaatccataa acgaactcag atagaactaa
    65461 tcacaaacgt cctaacgaaa agtaaatgta gttctatgct ttcaatttgt ttccgagttt
    65521 tggatcgttt ctataaattt attgccgtaa aagtgtaatc atttaaaatc ttaaaataaa
    65581 tttctaatga tagatttctg caatagcaaa aatggaaaca ccttcacttg gattattatg
    65641 atcagcttct accatcaaac taaaatactg agaacaaatg gaacttgaag ccgcattttt
    65701 catagccttt tccgctgttt ccttattttt ccaataaact aaatctaccc atcggttatt
    65761 agaacttttt aataattcac gttttataaa tccttcttgt ttcgataaaa aattcttttg
    65821 taaatcttcg gaagttttta aaagtaaact ttcgttttta tcgtctaaca gagtaaaagg
    65881 tgcccattct ataatccatt ccgttgatac ttcatcattt ttatttttaa tcattttatt
    65941 cttaactcca aaataagatt atcaattcca aaagtctaac gttgtaaaat ttctcctcaa
    66001 actcaattag gtgatcaaat ctattttacg tttgaaaatg agaatggtat taaatttgac
    66061 actcgttaga ttttctggta atattttaga tgctttaaaa aagcaactgt gacagttgaa
    66121 aattgaattt aagaaaaaaa ggaaaataaa tttatcttat ctggattaat catacccagt
    66181 atatcgggta tttaagaatt tcatctaagt tcggagtatc ttctctgccc tactttttca
    66241 ggccgttacc ggattcgtct gaacttttat tacgccaaat cacaagtttt agttggatgt
    66301 agaatctcgt atttttccct cacttttcct cgaatttcct catctaacaa acttaggatt
    66361 gtttttaaat aaagtagtag ggtatttgtt ttcaaggtat ttagcacagt taaagaggat
    66421 gtaaaaaaaa agcggtcgcc ttggattgaa tcaaagaact aattcataaa aaggaaaatg
    66481 aatctttaca aatagaagta atctccatta tttaaaatac catgtctgat
//
