# Supplementary material for: Horizontal transfer of the rfb cluster in Leptospira is a genetic determinant of serovar identity
Source: Life Sci Alliance. 2022 Dec 9;6(2):e202201480. doi: 10.26508/lsa.202201480 (PMC9736851; doi:10.26508/lsa.202201480)
Supplement: Supplementary file 8 [file LSA-2022-01480_Supplemental_Data_2.zip › Supp_Data_1-plasmid_sequences/Linterrogans_Langkawi_p2.gbk]

LOCUS       GGALFBFN_1             59030 bp    DNA     linear       21-JAN-2022
DEFINITION  Genus species strain strain.
ACCESSION   
VERSION
KEYWORDS    .
SOURCE      Genus species
  ORGANISM  Genus species
            Unclassified.
COMMENT     Annotated using prokka 1.14.0 from
            https://github.com/tseemann/prokka.
FEATURES             Location/Qualifiers
     source          1..59030
                     /organism="Genus species"
                     /mol_type="genomic DNA"
                     /strain="strain"
     gene            235..1368
                     /locus_tag="GGALFBFN_00001"
     CDS             235..1368
                     /locus_tag="GGALFBFN_00001"
                     /inference="ab initio prediction:Prodigal:2.6"
                     /codon_start=1
                     /transl_table=11
                     /product="hypothetical protein"
                     /protein_id="X:GGALFBFN_00001"
                     /translation="MLPQFRKDEKLGLCEILEQPGIVRYKNGSYVILGGLEPSSIDSI
                     LGAEYATIFVTEANENKWSVIESLMTRLNDTAVNDTGNMIKTLFIVDLNPTTKQSWSY
                     KVWMLGINPEGEKPIGNFSEYGNLHFRPEDNIDNLSKTYLTTLDNLSGAKRQRYRIGD
                     YGSYEGLVFNLDEETHIVDDFRIPTNWKKVRAIDFGYTHPFVCIWLAYDAANDCIYFY
                     RVHSLAQNTVRAHAEHIKRLSILDLPEQEQNGPEAWQLAEKLYSSTVADHDAEDRATL
                     HEYGIVTKPANKEVLAGIDHCIDLLDFNEHKRPRMKFFRSCTPLLNGLNTYRWRSAES
                     KSTKPKDREIIKEDDDEVDAMRYGTMEMLPNAKPFIASAHVAH"
     gene            1423..2952
                     /locus_tag="GGALFBFN_00002"
     CDS             1423..2952
                     /locus_tag="GGALFBFN_00002"
                     /inference="ab initio prediction:Prodigal:2.6"
                     /codon_start=1
                     /transl_table=11
                     /product="hypothetical protein"
                     /protein_id="X:GGALFBFN_00002"
                     /translation="MAEDPNKIILERHHPDISARLEAYQLITDSFHGGLDYIRKDYLV
                     QYLKETSNVYENRKKRSVFLNHTAPIVDVLVGLLFNERPSRKVPSEIEDILLHANKRQ
                     SFQEFFQEVATKSLLNTCGILVDSPSFDPNEIKTQAARKAAGLQPYLVLYELNQIRDF
                     SVNEAGELLWILLDNTYEEDEDPFRKRKTITQYRLWTKTTYQDFTKGDKDQIVTAQAI
                     PHNIGKVPFVFVSWNDKTKTLINQTVFEDIAIIDKKIYNYLSVADEVIYSGSFALFAY
                     PGSIPDAIEKSGLASLDWITFDSNSSHLPTFISHGIEALSGIVSFIDSLAKKILQKVG
                     LDKDEEKSGVQSGKAKLLEYKVANAFLLSGATRLEKAEIECLELALSWLSSELKASEI
                     SVTYKKKFESVDIDKAINTLLTIFNDLKYTAVKKRVAKEIVNTTFPEIPEKEKNELFD
                     EIDNTNEDELPGFVKKYIEEQSNNSAAPSDNGAKKTNGSSSDTGTKLNPGGDPDNSAS
                     G"
     gene            2973..3782
                     /locus_tag="GGALFBFN_00003"
     CDS             2973..3782
                     /locus_tag="GGALFBFN_00003"
                     /inference="ab initio prediction:Prodigal:2.6"
                     /codon_start=1
                     /transl_table=11
                     /product="hypothetical protein"
                     /protein_id="X:GGALFBFN_00003"
                     /translation="MFLRNEHRVMEEDKGGEGQGGAGEGGTANEEFVELNIAGTSHKV
                     PKAVAQAFGSLNKNLRTMESDYKTLKDTATSAKGEEYQELLAKFQELELEKLPEKERE
                     AIRLNGEVAKLKGLHEVESKNSARYKSLFYENAIQTAINAALSSHELYDAEQTSQLLR
                     VYGKPALIEDTNGGFRVVLNMDFDGNGVQEFDPKEGAAKWLGLSKNANLLKNNLNPGA
                     GTPSGGKSGPGGSRVFTPESWQREFSNAKDENARKELMRKVKSGEYVVKTA"
     gene            3795..4925
                     /locus_tag="GGALFBFN_00004"
     CDS             3795..4925
                     /locus_tag="GGALFBFN_00004"
                     /inference="ab initio prediction:Prodigal:2.6"
                     /codon_start=1
                     /transl_table=11
                     /product="hypothetical protein"
                     /protein_id="X:GGALFBFN_00004"
                     /translation="MANTLLNLIQTYLLPQVLPVLRESLQMPALIRRDLDDAAKKKGD
                     TIRVPLPQNMGPAQNMNTSIGSTSTDLDDPYVDVKLDHWIYKQFQMDDKQMMDSLSEA
                     IIPSAVEGAIKSLANYIDLSLLSLYKDIPYFSGTAGVTPNTADSIVDVRKALQENLVP
                     QDSRKLVLDVEAEANFLRIFKDVDKTGETSALREASIGRKFGFDTYSDQLVPFHTKGT
                     AAGSLQVAGAVAQGETVMNIDGAGASQTLKKGDLLTIGALQFVVTQDITANGSGVFTG
                     VQLYPEVPVGGIADNVAITLIGSHTPNLAFHKDAFCLVIRSLEDEESESSTIAVAKDP
                     ISNIPLRVETWRESGKATRFWRFDILYGFATLRPELAARLLG"
     gene            4965..5345
                     /locus_tag="GGALFBFN_00005"
     CDS             4965..5345
                     /locus_tag="GGALFBFN_00005"
                     /inference="ab initio prediction:Prodigal:2.6"
                     /codon_start=1
                     /transl_table=11
                     /product="hypothetical protein"
                     /protein_id="X:GGALFBFN_00005"
                     /translation="MEIEYITLRKKTAKGIFPVQVPPHRILYHLENGYLPPEGVSEAD
                     ALKSAKNFFEQHQAKLVKESKGEKQTEPDSSKKEATPKATSPKEKKKPEGVSEADKTA
                     DTQPAQPAEEQPTQTEDSHGVEGQ"
     gene            5348..5998
                     /locus_tag="GGALFBFN_00006"
     CDS             5348..5998
                     /locus_tag="GGALFBFN_00006"
                     /inference="ab initio prediction:Prodigal:2.6"
                     /codon_start=1
                     /transl_table=11
                     /product="hypothetical protein"
                     /protein_id="X:GGALFBFN_00006"
                     /translation="MRFGLVTIKEADDFLQYLSGGNAWRDIKRKEYYASGMVTAIGTA
                     LVGFDVDFTAGVTALVVGETLDIDFQLVKVVSIEGPLNATIEPIEQDVITPVRFRRIP
                     DTEVASLLALYERKREALVTADIKLTSSTAFRYDLVSSETLRKAQIVFALELFKNPTG
                     NKHAENRANGIQSYSISDMSYTYKTGSIQDIPESVFDLVKKEGAPGAGMFGQGRFV"
     gene            5998..7095
                     /locus_tag="GGALFBFN_00007"
     CDS             5998..7095
                     /locus_tag="GGALFBFN_00007"
                     /inference="ab initio prediction:Prodigal:2.6"
                     /codon_start=1
                     /transl_table=11
                     /product="hypothetical protein"
                     /protein_id="X:GGALFBFN_00007"
                     /translation="MDRHERELREMSLRQVEMMRVILHDVHSRLDDAISDYVRKTTNH
                     FSAIVPEQSEYLSFIERRYKIILSLYDEALHTFYSSIGLILDRTYRFGVNIYDQFLLE
                     SGVNLTGAMIDTKAVSVLIRDAANDFRIAIQQSKSMLRNYYKLSKQGVLTESQISEAI
                     AKGLLEKGTPANPKRVLVKMFENVESKTSRIFSARDRDTRQFFINKIGKREFERLEKI
                     NSKLLDKKYIQIIDKNGDEINFKLDTYSELVTRSRITDSQVIASLEEGQRAGIVFYTV
                     PGHNTTAEVCKPHEDQIYTTDPELAAVGVCQFYDKKNQPGYHPRCSHRGFPKVFTNAK
                     LFQFISRKAGVKFTKDWFLKNGKSVPDRRAA"
     gene            7092..7415
                     /locus_tag="GGALFBFN_00008"
     CDS             7092..7415
                     /locus_tag="GGALFBFN_00008"
                     /inference="ab initio prediction:Prodigal:2.6"
                     /codon_start=1
                     /transl_table=11
                     /product="hypothetical protein"
                     /protein_id="X:GGALFBFN_00008"
                     /translation="MIPLEILRPVYTEADNSLNENLSQKITIFVDWFKPHTQIRNTDN
                     GTTYTTLKVVIPPDQDIRQTDLIAWPQGLTEAEFATKGRWLSVLSWYLPKDANGNIHH
                     IEVTA"
     gene            7415..7915
                     /locus_tag="GGALFBFN_00009"
     CDS             7415..7915
                     /locus_tag="GGALFBFN_00009"
                     /inference="ab initio prediction:Prodigal:2.6"
                     /codon_start=1
                     /transl_table=11
                     /product="hypothetical protein"
                     /protein_id="X:GGALFBFN_00009"
                     /translation="MGREWSVDDSEFIGKLRGTSNKLGEAIIKALKIVILGIPAKISS
                     SSTGIRPQRDTSYMQGAYSSYVGKEIVADEEIESPKKKSQFKLPPVTGFNEYEATHIL
                     EAPYAASQNAGQRELKDGRIIQLKGKKPGTGPGWLDKLTEPDNSADILEELNDHIKDN
                     MKEYIQ"
     gene            7912..8349
                     /locus_tag="GGALFBFN_00010"
     CDS             7912..8349
                     /locus_tag="GGALFBFN_00010"
                     /inference="ab initio prediction:Prodigal:2.6"
                     /codon_start=1
                     /transl_table=11
                     /product="hypothetical protein"
                     /protein_id="X:GGALFBFN_00010"
                     /translation="MMKQSDVEKNQYLVEFFVAWLKTTPAFSAYTGIIQPFVDVPTGN
                     NESILVIHNNFAESEPFGKSQLDLMVIAKTLSRSKNIAFDLFKKLRGRFNFELPIPTS
                     LPEGKTATDFEPIHIRKIEGNNIRLIGQVLNGEYRYNASFFIQ"
     gene            8358..8549
                     /locus_tag="GGALFBFN_00011"
     CDS             8358..8549
                     /locus_tag="GGALFBFN_00011"
                     /inference="ab initio prediction:Prodigal:2.6"
                     /codon_start=1
                     /transl_table=11
                     /product="hypothetical protein"
                     /protein_id="X:GGALFBFN_00011"
                     /translation="MAEEKLVKLFRQTQNGKVTVRVPENKVEELLKDKAYSQIEEPAK
                     PQTTETQKAPKTTAQKEGE"
     gene            8559..9386
                     /locus_tag="GGALFBFN_00012"
     CDS             8559..9386
                     /locus_tag="GGALFBFN_00012"
                     /inference="ab initio prediction:Prodigal:2.6"
                     /codon_start=1
                     /transl_table=11
                     /product="hypothetical protein"
                     /protein_id="X:GGALFBFN_00012"
                     /translation="MITLIRPSGSTAVGRPDGGLIPVDLDYGAPYEKVTARPGTISVP
                     ANSNVVTANGAASFADIKPGDFLNLAPNIPASQVESVSGPSSLTIKEPLTTAITNGVY
                     KRAYQMYMGLTLEAKMEESIGYAEFKASQRGSQTYKKLLNSYMLTFSVKLVEPVAERI
                     AKVIPGFAINYDQATGNIKGAARTVPMWKEYMWNDLTSGKGQQLEATALIAPEVRSID
                     PMDKIVIPNALCYTEFKQGMDGETGAVLEIKWECFVSKDLLFAGYPLAWYMGDLDVA"
     gene            9376..9915
                     /locus_tag="GGALFBFN_00013"
     CDS             9376..9915
                     /locus_tag="GGALFBFN_00013"
                     /inference="ab initio prediction:Prodigal:2.6"
                     /codon_start=1
                     /transl_table=11
                     /product="hypothetical protein"
                     /protein_id="X:GGALFBFN_00013"
                     /translation="MLPNELLEKFNRGNDCEIVIPGLEHEDGSVVTVTLPINSSTIGL
                     HTRLSEINRRMEAIENEHVEWFNITTSEFQRLLEEYNKNLGEAAISSQDFAANFYNLV
                     PETQREEWLKGQKETTRLRGEYEKILRAKFNTLVSNADEYVKILDVIPFEYPNYSNYI
                     SFLGRLEIATPRRIDPGKK"
     gene            9948..10304
                     /locus_tag="GGALFBFN_00014"
     CDS             9948..10304
                     /locus_tag="GGALFBFN_00014"
                     /inference="ab initio prediction:Prodigal:2.6"
                     /codon_start=1
                     /transl_table=11
                     /product="hypothetical protein"
                     /protein_id="X:GGALFBFN_00014"
                     /translation="MLRKQGFSESEISEMDYHTMSSNLLAIRVLELEEDLQWVHRIKM
                     INPEIIKHIEPFAAELEKQIQDLKVGWEPIVPWSQKTKEEKQKIIDKYRSKNMANWQA
                     MQAEFKDKMKDIKANK"
     gene            10308..13979
                     /locus_tag="GGALFBFN_00015"
     CDS             10308..13979
                     /locus_tag="GGALFBFN_00015"
                     /inference="ab initio prediction:Prodigal:2.6"
                     /codon_start=1
                     /transl_table=11
                     /product="hypothetical protein"
                     /protein_id="X:GGALFBFN_00015"
                     /translation="MGTGQGLLKLGIQVTGIKESKTQIDDFSSHIKVFTTTIKPVGAA
                     INAAIAIDQRIAKASTTTVKELEDSLKKLQTGFDNRAIGGESFNRLGRAIEVVRSKIE
                     EARKASQKFQPIEPQAVRLSTNTLAGLEARLEKFKTSLSSSTIGSDSFNRLRSSIELT
                     RKKIDEASGSAQKFVNITAMAGSIIGGYSVFAGLEKIKSLMDTAEKAAMTMKGLSTIV
                     KYNFGEEAVKPATDSVEKLSKDLNLQKDSVTAAARNFIAMGYSVEQATNLIKAHANVG
                     SVLRQQNYSLSESIDVASQGYKNQNSVLSDATGIQTNISKMLEKHGYKMEDLSSATKK
                     QAALQALYNETLKEAEPFEGKAAELTEGYAGSLGRLDKESSKAQIALGKLYQESITPL
                     LNIGGSFMSSIAGFIGNSDEAKKLSSELDELREKIKKAPEGSEEWKKLNEQITKSQSD
                     LDKLGFTINNAGKSLIVATTAGVGFCAALVTITRTLELMGFEGAKAWMKVLGPIGLGI
                     TAVVFTIDIVERYKKEGEEKDLADKKKRLKEIFGENLKAADDLINKLYSSAVNGHVAG
                     DNKLDDLQKKLKQLGVTAEETEKIFKKNLLGSRFISGEEINKWRKALQELNKEAETPK
                     AKGPLVDFSGSGKLKQDLSEQKRIIEEFWKANPAQVKLISTIESQSFEYLKKQLIDFS
                     QKKGGEIPLALNGKDISIDQIEDKETLQKVVNELSRKYQIHPDVVLKLKPENITELDT
                     LIKSAKKELDRKLKAGKITSDEHFTLYARIDSAKAFDDAAGEIARLKSKLQDSTGPLT
                     QLESGTFEFAEQLNRARNNSGGLAESISAWAKTGISAVNQVGGAFTQLFQAQAQATQV
                     HVQNQVQRWQFQGQVVDRMIDANLQNFLSARDSELAKLQDTLDKMAQAEKEYEDQKQA
                     RRDEAAEKIKAENDANYNEEALALEAKHNAEIAEFERIHKDDADFKALQLELFNRLQQ
                     EKDELRKRWTDKTAADIAKENKNQDAEDAKRAKENDKKQKTIADQEKAIEADKATATQ
                     KAEADKQNAKRLTSFLEWQAGRASFEANKRAQVAAAMMTMSMAILQGVAAWATLTATT
                     GPLGLVGGAAFLGVITMLSAATGAMAISTAQAQKYPPWMGFSKGGLAEGGIPGKDSIP
                     ALLTPKEVVVPERGWDSLEGTIAEKLTQSVSNRSGDNIFNYQPIFQGTNGNYQDPRVL
                     FEMFMEWMYSKAKGESVLS"
     gene            14057..15097
                     /locus_tag="GGALFBFN_00016"
     CDS             14057..15097
                     /locus_tag="GGALFBFN_00016"
                     /inference="ab initio prediction:Prodigal:2.6"
                     /codon_start=1
                     /transl_table=11
                     /product="hypothetical protein"
                     /protein_id="X:GGALFBFN_00016"
                     /translation="MGLILGCITTKEREALQKYMELIEEGTIDGTFQLSEVLPQNKKQ
                     IKQKVINYYKEFNSIDQSNEESCLASYQVKELDYDEFIAVFCVNQLEVLTRIYDKPHY
                     ESMEGRFHTAGFIYKITFENKKLNLKLFDTKIRSDYSDISHEFSLKGRKNIVAASQIF
                     FENSEAIEYKYDVVKAEQYARFHFDNLIAHLKKSESEVLTKERMEQFVNYRVSEKTNL
                     SDKVLKEKIIKYYTEFNTSFHSEQERCEIPSFKIDKKDKEDLIFWKNKTPVWCDIKMV
                     DGRDLHTKKARILFHIIRNPNEYSIKVAMVYIPNIFEDGEEYYLRYIPEIEQVEEIAR
                     KHFQKLVAYLKK"
     gene            15097..15930
                     /locus_tag="GGALFBFN_00017"
     CDS             15097..15930
                     /locus_tag="GGALFBFN_00017"
                     /inference="ab initio prediction:Prodigal:2.6"
                     /codon_start=1
                     /transl_table=11
                     /product="hypothetical protein"
                     /protein_id="X:GGALFBFN_00017"
                     /translation="MEFIVEDNLGKTLFDLQDECVLVSPTDFNLPEALVPRLEAWGSE
                     DQSNNFIASNKLILSVSKGFETDTDYIYFKSKIRAFFINNKPPFWLIDAHNQRRTKVK
                     FSSFPERFDKGNEARIEKEVPIEFILLDVLWENSRESDTGWINLPSGGKIDFRIPDWY
                     IDGHPIIELEAASNLNPDYSIDLYDEQGSGFATQRIQCLSFSDTTELNKYMIIDSEVG
                     EVRIGGRGNLNTPIRWSTNNSYWTGGNFVVFKAGLNRMVYSSANNSPVKIRVKHQARK
                     A"
     gene            15933..17882
                     /locus_tag="GGALFBFN_00018"
     CDS             15933..17882
                     /locus_tag="GGALFBFN_00018"
                     /inference="ab initio prediction:Prodigal:2.6"
                     /codon_start=1
                     /transl_table=11
                     /product="hypothetical protein"
                     /protein_id="X:GGALFBFN_00018"
                     /translation="MGYQIFEGAIYGHGEKAGNEIGDGSVYGTSCKGEPTQSTIFEDF
                     TGGPDEDSQVQFSSASGSMVARFPLGIKYPLPSELKTVVDENGPKSAELKLTKRPDFP
                     LPDFATFKTRIDGRDVYKGYFYETPDQMQKGKDGLSYKNLGMRKRLEEIDIKNNRCWN
                     IHQITVTGSTNTDAILYLGANTVFPQNLNTGSIEIGQKIRVNETEDSENEGLFEVLEI
                     LDLLTLRIHNPSVLPQTVIKGWVEIFPKEWGNPLTPISDLVAQVFSEYGQKIPVFYSR
                     NLIQDSIGRATLGELDLNGMTLWKFVDLVQNMLGGLWIAGVDGNGFYFLKERRTEPID
                     KLNVGFAFNDVDFKRDVSGIWNYIKLYVKDPSGSGSKFLTEIRDETSIAKWGVKMPPG
                     GGIEVPASMTKEVGDLYLAGILAKRKDPKYIITINNAPFRYYEFGDYIVPTTPDNFTE
                     SLEEMDSLTGFVISDPTKLSVTTDSKNLTAGAASHKLVLSNADGVTYRKTVNKKVFSL
                     KKITFQVMANEQDNWVANPGGFIRFGLGKASFLEQDLIPVPIGYKDGWIKFEVDVSTM
                     KLDFIGEIGWKFFSPPDCIVWLDNVEIFSHTTLEFLVPLKEVEYNQGKKRFCKLTFGS
                     TDNRFEKYLAGYTTQIETQKIMMRK"
     gene            17882..18763
                     /locus_tag="GGALFBFN_00019"
     CDS             17882..18763
                     /locus_tag="GGALFBFN_00019"
                     /inference="ab initio prediction:Prodigal:2.6"
                     /codon_start=1
                     /transl_table=11
                     /product="hypothetical protein"
                     /protein_id="X:GGALFBFN_00019"
                     /translation="MALPPIPVGLQCIDWRYDEITGTFNFQEITSEVHSVQIIPEYAG
                     RRGFKLFERPVDNSTLLIYQGNTDAHKVPENRQSRVATAPTGSQVYVSPRIALVVVPD
                     TVPIGSQYIVSYFGVGSVKNVQNDLYIEQLALAEKLSRDGSLPMLGNLNANLNKIINL
                     AAGTNPNDSVRLSQLTTVINNLAAEVTARTNADNSINGQLSPLANLVKWVEASVNVRD
                     YANDPNGGPSGKLGMEAYAPRRGTLFWRNSRANISGCGSYGSGSTPFQVIDTGSQFEF
                     RWTSPSNALMEWMLLKW"
     gene            18771..19079
                     /locus_tag="GGALFBFN_00020"
     CDS             18771..19079
                     /locus_tag="GGALFBFN_00020"
                     /inference="ab initio prediction:Prodigal:2.6"
                     /codon_start=1
                     /transl_table=11
                     /product="hypothetical protein"
                     /protein_id="X:GGALFBFN_00020"
                     /translation="MKELRLFMRGGEDFAHFFESPHLEDATVFSQLGKIEKGNPIPKG
                     TFETEIVEGGYNLKMSNLETSKLSNGAYRFDVLVRRTDSLQKGGYRHDIEYYGSVIVE
                     "
     gene            19081..21078
                     /locus_tag="GGALFBFN_00021"
     CDS             19081..21078
                     /locus_tag="GGALFBFN_00021"
                     /inference="ab initio prediction:Prodigal:2.6"
                     /codon_start=1
                     /transl_table=11
                     /product="hypothetical protein"
                     /protein_id="X:GGALFBFN_00021"
                     /translation="MEIDNPLKLLQNSSIAFEFPNIPEIADPYALVRLQVKKNSNATK
                     IELSIDILPTDPGCNFENDLVVVNFVPAHTRNMLGDSIFKYDLMVTRQGKISYPYRGS
                     FEVVGTITRDGDSFTPVEYQSILEKLASTVVGFGAWMIGVDAFYWSTILGAPNLVLAR
                     CLRWLNENKLSKLNPFAGQRLLKSGATDLDVLETGITIDTQNNITGVPSLSIVNAPTN
                     ADHATRRDWVESEMSVRIQAAINGLINGAPESADTFREIFEMLNSDPHFATTVFTALA
                     TKIPITEKGVANGVATLGQDGLVPSSQLPPSAASVTSVNGKIGIVILNNVDVSAAPSA
                     GISPDAITETTAKQFISAGAKGLIDEFTIFSTLNRITPSPAKPFFDLAQDLSNSLDAN
                     WPQLGPFLRGLKWGVGDPLGVGTFVDTYQVTVATKYDSNSSVELTLSGSATASLLSMI
                     LDDLNYYAMFKSTDGITPATVNAALIDNYALVVRAVTDIGNGTGKIAAGTYMQLKFTN
                     GSIVNTLNPSSLKIGVSYAGGTNPIGTISGATIEIYPYRRLVAGAYNATSFRWRPVFD
                     SVLRNRDTVSPGFIGNGRILDFVQSHLHNYTDRYGGSSPIVVYTGIGGQYDFQIYQTS
                     TTDSTSAPQNQSGFGPVRSGRKTQDRSLRVWMYLNAKEYTP"
     gene            21075..21653
                     /locus_tag="GGALFBFN_00022"
     CDS             21075..21653
                     /locus_tag="GGALFBFN_00022"
                     /inference="ab initio prediction:Prodigal:2.6"
                     /codon_start=1
                     /transl_table=11
                     /product="hypothetical protein"
                     /protein_id="X:GGALFBFN_00022"
                     /translation="MIFLNLRTREVIEESSQERIIQGWRQMTAADPNLCVLDQWPIPK
                     TKLLDGKLVQKPEDEWEIPFDTSAEEFRKKLIQKTKMLFFNKCNEGVFFEGEIFQTDE
                     MSLNRIGLAIQDWGRGIETPYWIRKNNTRHQITSLPQLNALATSMGMRWRILFDIADQ
                     VKSKINELKDDELSGFNLELSWVKIETEAAGP"
     gene            21617..21883
                     /locus_tag="GGALFBFN_00023"
     CDS             21617..21883
                     /locus_tag="GGALFBFN_00023"
                     /inference="ab initio prediction:Prodigal:2.6"
                     /codon_start=1
                     /transl_table=11
                     /product="hypothetical protein"
                     /protein_id="X:GGALFBFN_00023"
                     /translation="MGKNRDGGRRPMTLDELFKIIITTVIGVLGYFFKDLIRQLKEVK
                     TVAYDSLDRAKHLETVIEYHEKRIEEKIRNLKPEEFLDLAEAWS"
     gene            21904..22188
                     /locus_tag="GGALFBFN_00024"
     CDS             21904..22188
                     /locus_tag="GGALFBFN_00024"
                     /inference="ab initio prediction:Prodigal:2.6"
                     /codon_start=1
                     /transl_table=11
                     /product="hypothetical protein"
                     /protein_id="X:GGALFBFN_00024"
                     /translation="MFTQEQINWAVGVTTTLISFFLKDIYGQIKEAKRVAYEAKNQSD
                     LQGKDITNLNKDMVEIKAKLDSLNNTALRVDTTFATLTTILQELKEDRKR"
     gene            22185..22880
                     /locus_tag="GGALFBFN_00025"
     CDS             22185..22880
                     /locus_tag="GGALFBFN_00025"
                     /inference="ab initio prediction:Prodigal:2.6"
                     /codon_start=1
                     /transl_table=11
                     /product="hypothetical protein"
                     /protein_id="X:GGALFBFN_00025"
                     /translation="MIQEGLRKIEKGNYGLTKNDYVLSEAWHYSQKNNVNIDGSSNMS
                     FTKEWRRFNQCFVSSGNAFVNKLIDNLIKSGLGYKASGRVDELAYLIRVGEYKSGDTV
                     ENNKRFFWEQHRKIINQVLAEAFPDATPVPRVDYTKVGINSLNRLAYGILLERQPMLG
                     IHLGKGGGHIITAVGYRTNDQGKIIGLWISDPAGVYTKGYSKDLDGFMSYLPETVFPD
                     IFRTDTHMMDLVR"
     gene            22900..23121
                     /locus_tag="GGALFBFN_00026"
     CDS             22900..23121
                     /locus_tag="GGALFBFN_00026"
                     /inference="ab initio prediction:Prodigal:2.6"
                     /codon_start=1
                     /transl_table=11
                     /product="hypothetical protein"
                     /protein_id="X:GGALFBFN_00026"
                     /translation="MTKHKKTFWSHLSENATKGRVSTILGIALVVGAIVSVFVGKADW
                     TQASIAITAGLAAIGLVGKNGDSNGSNSL"
     gene            23102..23539
                     /locus_tag="GGALFBFN_00027"
     CDS             23102..23539
                     /locus_tag="GGALFBFN_00027"
                     /inference="ab initio prediction:Prodigal:2.6"
                     /codon_start=1
                     /transl_table=11
                     /product="hypothetical protein"
                     /protein_id="X:GGALFBFN_00027"
                     /translation="MDRIVYKSLKSYKYELIQSYSYQTNIKTDNRVQVGHRIKTFVSL
                     DTGGLLRIEAGYAWDGPSGPTFDTKSFMRGSLVHDALYQLMREEKLDHIKYRDTADQI
                     LKKICLEDGMGAFRAAYVYRFVSWFGGSSAKPTDETKEYILAP"
     gene            23645..24295
                     /locus_tag="GGALFBFN_00028"
     CDS             23645..24295
                     /locus_tag="GGALFBFN_00028"
                     /inference="ab initio prediction:Prodigal:2.6"
                     /codon_start=1
                     /transl_table=11
                     /product="hypothetical protein"
                     /protein_id="X:GGALFBFN_00028"
                     /translation="MADIQKFKPTKLYYENPEKLIIVEDQPFALLQGEQYEELRESIK
                     RNGILHPVYCRQDYTVLSGSNRVVIAQELGILVPTIRFQVDMDPDIEQELVYHLNTVG
                     RQVSPADRKRLVFTRFKNQIGKSGGLKAIHQLTGIHISTLKQYSVEFQNKKKFENIGI
                     SEEDRKAGIRLYLKWDKFRIAENEAKRERQKLERQLSELAPLSYWTKEGWKKKVKS"
     gene            24423..24716
                     /gene="yddM"
                     /locus_tag="GGALFBFN_00029"
     CDS             24423..24716
                     /gene="yddM"
                     /locus_tag="GGALFBFN_00029"
                     /inference="ab initio prediction:Prodigal:2.6"
                     /inference="similar to AA sequence:UniProtKB:P67700"
                     /codon_start=1
                     /transl_table=11
                     /product="putative HTH-type transcriptional regulator
                     YddM"
                     /protein_id="X:GGALFBFN_00029"
                     /db_xref="COG:COG3093"
                     /translation="MSKKYNPHPGAILKNYLDEIEVSQYRLAIETGIPRSNLSNLVLG
                     KRSITPEIALRLGKFFGQTAKFWLNLQNTYDLFEAQNDHGKEIEKIRKYNEAV"
     gene            24799..25053
                     /locus_tag="GGALFBFN_00030"
     CDS             24799..25053
                     /locus_tag="GGALFBFN_00030"
                     /inference="ab initio prediction:Prodigal:2.6"
                     /codon_start=1
                     /transl_table=11
                     /product="hypothetical protein"
                     /protein_id="X:GGALFBFN_00030"
                     /translation="MISYPAILTEDKNEGGYTVEFPDLPGCITEGDTLEESLAFAKDA
                     LSLYLESIDSRKIKIPRPSERKGKNVFQIRPERKSGLPFS"
     gene            25103..25309
                     /locus_tag="GGALFBFN_00031"
     CDS             25103..25309
                     /locus_tag="GGALFBFN_00031"
                     /inference="ab initio prediction:Prodigal:2.6"
                     /codon_start=1
                     /transl_table=11
                     /product="hypothetical protein"
                     /protein_id="X:GGALFBFN_00031"
                     /translation="MNDNLVIKEDITEFGREVVKNMGPKMRRFEKEIYLEERKLYWRS
                     EHGYSAEESEKKALEDCEFSFGSK"
     gene            25468..26568
                     /locus_tag="GGALFBFN_00032"
     CDS             25468..26568
                     /locus_tag="GGALFBFN_00032"
                     /inference="ab initio prediction:Prodigal:2.6"
                     /codon_start=1
                     /transl_table=11
                     /product="hypothetical protein"
                     /protein_id="X:GGALFBFN_00032"
                     /translation="MDNGLPKLIGTDKQNKWAEEIRLQALNSRFNAIPEKGKLSLDQD
                     AQSQIELFEVVQDARQKLFTHKQSEWWIKYRDYIQCYVAAEWTSKRGCLDLPIDINDS
                     ILRCSGFNEHRKNTVRSIYRLISFSNFVPYKKLLSLGIDDEDILDTLEYLYDLDLVKQ
                     TQPPNRLQSTDQYYRLTRFEDYLNWLANYSQETPPSIEQKKETENQFTLVPPGINVEI
                     KESQVRTITPYNSVYVAQAKKLGGKWNGLEWTFPLAKEAEVRKILTEVYGTDGTMFVP
                     LRSIQVDLSKVNCQVQTLQFGGRTIAHRGGRDNKVKIGENCSVINGVFQSSGGSGKYP
                     IIEQNNVIIEIRDCAQAVIDFLNINKIEYKEQ"
     gene            26569..26685
                     /locus_tag="GGALFBFN_00033"
     CDS             26569..26685
                     /locus_tag="GGALFBFN_00033"
                     /inference="ab initio prediction:Prodigal:2.6"
                     /codon_start=1
                     /transl_table=11
                     /product="hypothetical protein"
                     /protein_id="X:GGALFBFN_00033"
                     /translation="MKIIEDSKFVKLLRGSDSKKWPDFLRVLSVQWTQDGTF"
     gene            26672..26893
                     /locus_tag="GGALFBFN_00034"
     CDS             26672..26893
                     /locus_tag="GGALFBFN_00034"
                     /inference="ab initio prediction:Prodigal:2.6"
                     /codon_start=1
                     /transl_table=11
                     /product="hypothetical protein"
                     /protein_id="X:GGALFBFN_00034"
                     /translation="MEHFEEPIDQVESTVAECRKILIEYIRSSGTLRQIEKWTKKSNG
                     NIANYINDKKKVHVETLIKIAKQIRDNKE"
     gene            27025..27360
                     /locus_tag="GGALFBFN_00035"
     CDS             27025..27360
                     /locus_tag="GGALFBFN_00035"
                     /inference="ab initio prediction:Prodigal:2.6"
                     /codon_start=1
                     /transl_table=11
                     /product="hypothetical protein"
                     /protein_id="X:GGALFBFN_00035"
                     /translation="MAPKSQEDKKMKTATFQSRLKNLEKKYLDWCAKAYHYNSDDYSR
                     HESLATGRIFFFKKSNTIVENCFYNGPTAYKTSTAYLKYLKSIFESNVSQKWHDDLVQ
                     RDVEANLSI"
     gene            complement(27708..28088)
                     /locus_tag="GGALFBFN_00036"
     CDS             complement(27708..28088)
                     /locus_tag="GGALFBFN_00036"
                     /inference="ab initio prediction:Prodigal:2.6"
                     /codon_start=1
                     /transl_table=11
                     /product="hypothetical protein"
                     /protein_id="X:GGALFBFN_00036"
                     /translation="MRIYAVGELYSKTTKWKEGSRYLCRQGIHELLLFYKNPTEREIN
                     AVRKGEAKFANTGIIKAQRARSFSEDFANKLEEVITRQFDNNYNQVWYNQNLKKLYTK
                     YKTTDMVVNIKVYSGLNTSDAVRR"
     gene            complement(28141..28899)
                     /locus_tag="GGALFBFN_00037"
     CDS             complement(28141..28899)
                     /locus_tag="GGALFBFN_00037"
                     /inference="ab initio prediction:Prodigal:2.6"
                     /codon_start=1
                     /transl_table=11
                     /product="hypothetical protein"
                     /protein_id="X:GGALFBFN_00037"
                     /translation="MRHPIYVRTARKEKNVEENYVGEFIPRAVINTKLSRGLRDLLAK
                     ITLLDIAGRCEGKGGCYAGNEYLATCLGIATTTVAKYISRLRKAGYIEQVSFDGRVRV
                     IRSTLHDAVVNERAQYKISKTALANNPSQPRTNGQDRGVQQGRAAWDNRSVAVRTKEE
                     NKKTLNVSGPQKNKFEPTWNGLLDWSKGRITPSSYRTLENTKVNLNSNQLTVYSPVSK
                     SLSIIISKYFSEEVKNKVDVKFSEVGVGEVKNVA"
     gene            complement(29268..29870)
                     /locus_tag="GGALFBFN_00038"
     CDS             complement(29268..29870)
                     /locus_tag="GGALFBFN_00038"
                     /inference="ab initio prediction:Prodigal:2.6"
                     /codon_start=1
                     /transl_table=11
                     /product="hypothetical protein"
                     /protein_id="X:GGALFBFN_00038"
                     /translation="MIDSEEEEKKRKAIQKQYANIGPRPGTIIKKKQIVPKDTDTLAS
                     EILILYKGILTNLSNSVKNAIEIGERLNRRKLELEYGLFSEWVDKTFPFSLRTAQRWM
                     EVSLSYANKEFIVTEDTDLNDIYEMLKEKKRLAREKLITENKVTYNYKELRIRNKKRI
                     PLSKTESKALLSYLTEAQSLIKTKAEKKIAQFQKEIDLLK"
     gene            complement(29870..30586)
                     /locus_tag="GGALFBFN_00039"
     CDS             complement(29870..30586)
                     /locus_tag="GGALFBFN_00039"
                     /inference="ab initio prediction:Prodigal:2.6"
                     /codon_start=1
                     /transl_table=11
                     /product="hypothetical protein"
                     /protein_id="X:GGALFBFN_00039"
                     /translation="MLIYATASLKGGVGKTTDAIFVAQAYVVINGFKVLLIDLDPNNN
                     LTDYYLRNDSVENINSRNIGHVLEGSLSLSDVIRKTEFGIDIVPANIRLARIARDVSS
                     DPSAILRFQSALKKLDYDLVILDTPPYLSFTLTLGIYVADKILVPVSLNRWSLQGHDE
                     VYAEIERITQDNPKPILNIPSKISKADAGKATYLEKYTFTKSFIQNLKEVEMAAMNGV
                     PLNKDGASWKQFSELAKEIL"
     gene            complement(30693..31121)
                     /locus_tag="GGALFBFN_00040"
     CDS             complement(30693..31121)
                     /locus_tag="GGALFBFN_00040"
                     /inference="ab initio prediction:Prodigal:2.6"
                     /codon_start=1
                     /transl_table=11
                     /product="hypothetical protein"
                     /protein_id="X:GGALFBFN_00040"
                     /translation="MKKNKKNALRISRPGTKSSMRGLQVDTDYDAQKIIELYIGVESR
                     LAKVSAMIAIGKRLFKKKQELKHGEFQDWVHKNFVVDSNNPKYFSIRVAQRCIQAYQN
                     KDQIADIDLIEAAYKKILSEKNKIFQKKIAQFQKEIDLLK"
     gene            31538..31840
                     /locus_tag="GGALFBFN_00041"
     CDS             31538..31840
                     /locus_tag="GGALFBFN_00041"
                     /inference="ab initio prediction:Prodigal:2.6"
                     /codon_start=1
                     /transl_table=11
                     /product="hypothetical protein"
                     /protein_id="X:GGALFBFN_00041"
                     /translation="MITTQEAKLEKFCLTYINQACEKFGKQSLSQQIASEPFIQKHGS
                     GDQYLDIMLGRYYESKRHRKSNIDKLLEICGRISKLDNTPLTGNMSHSYHTKDKTN"
     gene            32069..32788
                     /locus_tag="GGALFBFN_00042"
     CDS             32069..32788
                     /locus_tag="GGALFBFN_00042"
                     /inference="ab initio prediction:Prodigal:2.6"
                     /codon_start=1
                     /transl_table=11
                     /product="hypothetical protein"
                     /protein_id="X:GGALFBFN_00042"
                     /translation="MTPHSTAKTAKLSEEALGRLYYSNEPSVDNFSLLRYKKTFESLL
                     SNGTADEQDVAALGMVYYNLNDRNNFSKLLLEHIDRFNSIPLLIIYVLGKLNKRWRGD
                     ESSKDILAYWFNHHLNAKQLPVEFVLHFDSLPFLRDLYTLKHRLLVMASISKDYVVTL
                     TAGPLKYETPYELIPDENMTYQFTKDIGIDIANKTFTKEKKEFLEYYMGTDALDSALM
                     HLTPKSVSSFPDRSEYFTANI"
     gene            32829..33053
                     /locus_tag="GGALFBFN_00043"
     CDS             32829..33053
                     /locus_tag="GGALFBFN_00043"
                     /inference="ab initio prediction:Prodigal:2.6"
                     /codon_start=1
                     /transl_table=11
                     /product="hypothetical protein"
                     /protein_id="X:GGALFBFN_00043"
                     /translation="MIRSNWNMIEQDRNFRKSYIDLIKKLNPIVVRSKQFEEAFILED
                     KSIVYLTMEFNCNGKENIVYIVNLEQPNAP"
     gene            complement(33299..33721)
                     /locus_tag="GGALFBFN_00044"
     CDS             complement(33299..33721)
                     /locus_tag="GGALFBFN_00044"
                     /inference="ab initio prediction:Prodigal:2.6"
                     /codon_start=1
                     /transl_table=11
                     /product="hypothetical protein"
                     /protein_id="X:GGALFBFN_00044"
                     /translation="MRHKDKGQSTRLEIILEETNLLSKELAAACDTFPEVISLYLSNK
                     RDIPFDLAYKIMLNYGYSPFWLIFGDGEKFVSKDLLESLTQNQIETIYEIDRNRVFNR
                     RLDESGFRPLIERLLELDERERKIFLSIFDRFFPGRPQ"
     gene            33915..34817
                     /locus_tag="GGALFBFN_00045"
     CDS             33915..34817
                     /locus_tag="GGALFBFN_00045"
                     /inference="ab initio prediction:Prodigal:2.6"
                     /codon_start=1
                     /transl_table=11
                     /product="hypothetical protein"
                     /protein_id="X:GGALFBFN_00045"
                     /translation="MLEIGMITAVCVSFFVFWLGIYVYRNSIQSESSQKWFLLFALSI
                     GAWVFILGARNVVMLELREFLHHLTLIPILFTPYLFFRFVKSLFNPQYKQSRVGLAIN
                     TALITYFLYCVITRQFVQLLDTVNFAYKPTYKYHIFIIYCATYFIGTLGILWLEVRRY
                     QQHKIQAILIATGTLIAVAICVLFVYVLPLRGIFLAPYSAIGVAIAGLFFAAAALLGN
                     ALITNATIELGDPVPRFSRTVVLLVVVIYKYVDPVEFLILAYKLEKTNKRLWGLFRAL
                     YLEDVDIGAHIQKTAKEITMESNL"
     gene            35213..35494
                     /locus_tag="GGALFBFN_00046"
     CDS             35213..35494
                     /locus_tag="GGALFBFN_00046"
                     /inference="ab initio prediction:Prodigal:2.6"
                     /codon_start=1
                     /transl_table=11
                     /product="hypothetical protein"
                     /protein_id="X:GGALFBFN_00046"
                     /translation="MYLDIKKYGPIIRIKDRIMKLLKKNINLGRSKSKALVVGMGRAF
                     DFFGNIDDHALKDIFQKSDSEFFKEDMEMIGKDFNRAFDEINIKLSKHK"
     gene            35496..35933
                     /locus_tag="GGALFBFN_00047"
     CDS             35496..35933
                     /locus_tag="GGALFBFN_00047"
                     /inference="ab initio prediction:Prodigal:2.6"
                     /codon_start=1
                     /transl_table=11
                     /product="hypothetical protein"
                     /protein_id="X:GGALFBFN_00047"
                     /translation="MDELNPKQKPTPILKDNTTNVKHSFTSAEFYQGPLPPPEKLEKY
                     ESILPGLADRIVAMAEKQLDHRTKNEQYIIQKSFDLQEKGLYFGGGVCLLVISVGGVL
                     IYNDPNSGWGLSLVLTPLVALVAAFIYEKSINKSYDGDDSVDD"
     gene            35984..36598
                     /locus_tag="GGALFBFN_00048"
     CDS             35984..36598
                     /locus_tag="GGALFBFN_00048"
                     /inference="ab initio prediction:Prodigal:2.6"
                     /codon_start=1
                     /transl_table=11
                     /product="hypothetical protein"
                     /protein_id="X:GGALFBFN_00048"
                     /translation="MENVIYGLMLFLTIGLLFFFWNALWKGYMVDRTREDLFKLRDRL
                     FDLGRQIGINFSDPAYQSFEAIINGTIRFTHRISFLRYLIFVFLVNLFMSRYEVFSSL
                     RLELDQGFKKLDPVAQANFKPLLEEYERIVISHLVFKSFFLLLFTSSVGIVYSIMRFQ
                     TFAAEGISKGYQNFRVKVRAIYNGPIKNIQYNAIQEMNAAVSVV"
     gene            36702..36926
                     /locus_tag="GGALFBFN_00049"
     CDS             36702..36926
                     /locus_tag="GGALFBFN_00049"
                     /inference="ab initio prediction:Prodigal:2.6"
                     /codon_start=1
                     /transl_table=11
                     /product="hypothetical protein"
                     /protein_id="X:GGALFBFN_00049"
                     /translation="MDYKNRLSANPNVMLGKPVIKGTRITVELILERLGEGLSIEEIL
                     TATPGIVRDDILACLSYSSEVISRESLLAS"
     gene            37345..38118
                     /locus_tag="GGALFBFN_00050"
     CDS             37345..38118
                     /locus_tag="GGALFBFN_00050"
                     /inference="ab initio prediction:Prodigal:2.6"
                     /codon_start=1
                     /transl_table=11
                     /product="hypothetical protein"
                     /protein_id="X:GGALFBFN_00050"
                     /translation="MMGTMATARKRNSNRSSGERLLFDFQKSKEELEQEALEKEYYDY
                     LFRIDAKVTRFAFDSVLNNSKSSGAIPLFYKGDSTLLRRRAVSIVGTRNPSKKGQETA
                     AAITEAVIKLGFVVVSGLAKGIDSVAHSTALVAKGSTIAVLGTPIHKIYPAENKFLAE
                     EISENGLILSMNLPHEEKGTYLFPRRNRLMALMTEATIVVEAGETSGVIHQAAECKRL
                     HKKLIFSKSLVEQKYDWVSKFINSGALVAESSNHLKQIL"
     gene            38128..38850
                     /locus_tag="GGALFBFN_00051"
     CDS             38128..38850
                     /locus_tag="GGALFBFN_00051"
                     /inference="ab initio prediction:Prodigal:2.6"
                     /codon_start=1
                     /transl_table=11
                     /product="hypothetical protein"
                     /protein_id="X:GGALFBFN_00051"
                     /translation="MSVYSFNILSLSSEQSVYDKNIKYGYLARYFTPVTQSKQNPFMT
                     VEEYRNLTYSPNILNYKEGTSNAIDFFISGMKKFLDHILELHNEQNAILIPVPSSKAK
                     NDPFYNNQPKNKNLDAPPLRKRNRDNRNIIFVNRICESDNKYKCVEGIHRISSKKEKE
                     RIPIEDYISDLEIRHTEELNGKCVILIDDIKTHGTTFDACLRLIDNHATPSLLITIAI
                     GQTRSHESFKNERKEILEPDFF"
     gene            38855..39013
                     /locus_tag="GGALFBFN_00052"
     CDS             38855..39013
                     /locus_tag="GGALFBFN_00052"
                     /inference="ab initio prediction:Prodigal:2.6"
                     /codon_start=1
                     /transl_table=11
                     /product="hypothetical protein"
                     /protein_id="X:GGALFBFN_00052"
                     /translation="MDYSKEAKQKVMLYCLYYNIALRPMRVLDAEELAMYKAFIESKK
                     KIIKKSIL"
     gene            39243..40631
                     /locus_tag="GGALFBFN_00053"
     CDS             39243..40631
                     /locus_tag="GGALFBFN_00053"
                     /inference="ab initio prediction:Prodigal:2.6"
                     /codon_start=1
                     /transl_table=11
                     /product="hypothetical protein"
                     /protein_id="X:GGALFBFN_00053"
                     /translation="MSTFFALVILFVLFCFPFLLYFYYKKVKQFNELYNKYKDIIDLE
                     KHKSNVINETDDLIRERNRKLNEIQVEIDQLRKDYLEKRQLFENLIREVAIYEDKSEI
                     ISHGLYKPHFDFDTSDEYKEALLEIREFCKEMIKSETAASASVAWHVNGSYTEGKKQT
                     KHYIKLMLRAFNGECDAMIADVRWNNISKMEERIAKVHDAINKLGETHYIKITNDYYR
                     LKLQELQLTHEYRDKIYQEKQEQKRIQEQIREEEKVQREIEKALRDSEDEEKRYTKAL
                     EQAKKELEKAQGEQLQLVQAKMEALQKELENAQSAKQRALSLAQQTKVGHVYVISNIG
                     SFGESVFKVGMTRRLDPMDRVKELGDASVPFEFDVHAIVYSENAPELEKLLHKNFDHK
                     RVNLVNNRKEFFEITLDEIEQIVKKHNGDVQFTKAAEAREYRESMKIKLNRQNTNVST
                     MSNVLDSIPQSI"
     gene            40673..41032
                     /locus_tag="GGALFBFN_00054"
     CDS             40673..41032
                     /locus_tag="GGALFBFN_00054"
                     /inference="ab initio prediction:Prodigal:2.6"
                     /codon_start=1
                     /transl_table=11
                     /product="hypothetical protein"
                     /protein_id="X:GGALFBFN_00054"
                     /translation="MDEKVIFETKGKVPLISIIMLIVSVILMFIFPLGTIAGIFLFLI
                     TVMTSPGRKIYKITNKKIIAPFFEISFEDIESYKRNGNSISFKTKYKDYSTDDLQDID
                     TFFKALTDQKPILDNSI"
     gene            41145..41990
                     /locus_tag="GGALFBFN_00055"
     CDS             41145..41990
                     /locus_tag="GGALFBFN_00055"
                     /inference="ab initio prediction:Prodigal:2.6"
                     /codon_start=1
                     /transl_table=11
                     /product="hypothetical protein"
                     /protein_id="X:GGALFBFN_00055"
                     /translation="MKLVITLFVTFSFSLIADAPDIHTKFLVAVKKGSVAEVESLLKQ
                     GAFVDSMDSDGWPAISLAVASAKKTDCKIVKALIAAGASNAIENGSDIFLLSRYFKNA
                     PNCMLILLDNGYDLNTCIRFSENWTVPVFFDIVSTSESLNELKPFESRIDFSKLSADG
                     QSVLTWISVNKNGLEFLQYAISKGAFVESHEREDNGQFCMVSTFYELRWFEYYLSIEP
                     HLANIRCMHFGLEEYMPIESYIRNKKPKFLNEKLRLLKEAKVRAETVPLTYTAKWRES
                     VPKCY"
     gene            complement(42002..42397)
                     /locus_tag="GGALFBFN_00056"
     CDS             complement(42002..42397)
                     /locus_tag="GGALFBFN_00056"
                     /inference="ab initio prediction:Prodigal:2.6"
                     /codon_start=1
                     /transl_table=11
                     /product="hypothetical protein"
                     /protein_id="X:GGALFBFN_00056"
                     /translation="MNTPGERIKYIRTEGTGQKISQDEFAKSIGISQELLSQLENNKR
                     DLTDRITIVIELKYGFRKEWTHKGIGPEKNTTPLNVTEAEKELIEKGIILSRKIINNP
                     TLCEIAEILVKIQPEDLKKIKTIIETFLK"
     gene            43014..43271
                     /locus_tag="GGALFBFN_00057"
     CDS             43014..43271
                     /locus_tag="GGALFBFN_00057"
                     /inference="ab initio prediction:Prodigal:2.6"
                     /codon_start=1
                     /transl_table=11
                     /product="hypothetical protein"
                     /protein_id="X:GGALFBFN_00057"
                     /translation="MAIEKKLITEAIKRRRQNMDTEAADREMLIQYIRQFVDSQRGNQ
                     KLLAEASSIPQNKISSLIRERSFSPGMDTIIKLAETIQNIQ"
     gene            43410..43652
                     /locus_tag="GGALFBFN_00058"
     CDS             43410..43652
                     /locus_tag="GGALFBFN_00058"
                     /inference="ab initio prediction:Prodigal:2.6"
                     /codon_start=1
                     /transl_table=11
                     /product="hypothetical protein"
                     /protein_id="X:GGALFBFN_00058"
                     /translation="MKNIHDVITNRKNCLRSEAEEKEYLIDYIRKFVDAKRGNQKLLA
                     EASGIRQSTISNLIRNAGPSPGMEVIIALAEEIQKI"
     gene            43814..44071
                     /locus_tag="GGALFBFN_00059"
     CDS             43814..44071
                     /locus_tag="GGALFBFN_00059"
                     /inference="ab initio prediction:Prodigal:2.6"
                     /codon_start=1
                     /transl_table=11
                     /product="hypothetical protein"
                     /protein_id="X:GGALFBFN_00059"
                     /translation="MAAKKEMIDQIISRREICLDTEESDREALIEYIREFVDAARGNQ
                     ILLARESGIPQSKISNLIRGNGFPSGMIVILTLAKAIRNIL"
     gene            44491..44751
                     /locus_tag="GGALFBFN_00060"
     CDS             44491..44751
                     /locus_tag="GGALFBFN_00060"
                     /inference="ab initio prediction:Prodigal:2.6"
                     /codon_start=1
                     /transl_table=11
                     /product="hypothetical protein"
                     /protein_id="X:GGALFBFN_00060"
                     /translation="MSKKETIKQIIEHRRKCVDSEQEHREALIEYIREFVRAKRGNTA
                     LLTQQTGIPGSRISHLVNNTGRPPGMDGLLTLAEAITKLHKV"
     gene            44819..45196
                     /locus_tag="GGALFBFN_00061"
     CDS             44819..45196
                     /locus_tag="GGALFBFN_00061"
                     /inference="ab initio prediction:Prodigal:2.6"
                     /codon_start=1
                     /transl_table=11
                     /product="hypothetical protein"
                     /protein_id="X:GGALFBFN_00061"
                     /translation="MNPDTDHQMDALRNIVQLSQDVQAVRNWIDASERISEIQLTDED
                     NQLIEDSLDDVMRTVEKQKQNVKESRARLRALFASYRQTIRYLKGQVKERDDLLHTLR
                     AETDAMADVLQDIKKSYGFKAVV"
     gene            45196..46005
                     /locus_tag="GGALFBFN_00062"
     CDS             45196..46005
                     /locus_tag="GGALFBFN_00062"
                     /inference="ab initio prediction:Prodigal:2.6"
                     /codon_start=1
                     /transl_table=11
                     /product="hypothetical protein"
                     /protein_id="X:GGALFBFN_00062"
                     /translation="MEENSIVRADNPVEQMRRATDVAGACREIVNRTVQEIQGKKYIR
                     VEGWQAICNAHGCAASSGSVERVEGGFRAIGQIRRRSDGVVIAEAEGFVGDDESSWSG
                     RPEYAKRAMAQTRAISRACRSAFAHVVVLIDENLLTTPAEEVPASDANPSAETSKKSN
                     TTKPTEVSPETPIGKPASKEHKEAFFKTNGKATFISNFGVEILKIDGTYLYVPVGSYK
                     KQQAGQPIDLTPPASSPKTNSEKPVNGTATELAGVGAGTKPAVSDDEEDLF"
     gene            46005..46862
                     /locus_tag="GGALFBFN_00063"
     CDS             46005..46862
                     /locus_tag="GGALFBFN_00063"
                     /inference="ab initio prediction:Prodigal:2.6"
                     /codon_start=1
                     /transl_table=11
                     /product="hypothetical protein"
                     /protein_id="X:GGALFBFN_00063"
                     /translation="MIPNYPKIRRSEKLREKLDQYGIEHLSASSLNEYINDPAKWVMK
                     YILKIKTTSPAMWRGNAIENAMKNIILANDGGQEYTLENAISTGIKVFEQEEKNWLTS
                     RDGEVSENYSEKREKEFEFIEPSIRAGFDFFKAFPRASFQRRFDYDLGIEVRAIGYID
                     FYLDGVGIIELKTSKQIPTELKDSVRRQVALQCVATNSDAQIVYLSRPTKNKSHGGIR
                     IFDMKLQEAERLVDDYRMAARSIRRLLMNTSTVEEIIEFVFPNYDSFLWDDEEKEIAR
                     KIWTFGKVA"
     gene            47243..47425
                     /locus_tag="GGALFBFN_00064"
     CDS             47243..47425
                     /locus_tag="GGALFBFN_00064"
                     /inference="ab initio prediction:Prodigal:2.6"
                     /codon_start=1
                     /transl_table=11
                     /product="hypothetical protein"
                     /protein_id="X:GGALFBFN_00064"
                     /translation="MKVKTLIKKLEKCNPEAIVEFGTASGSESGKVIDVFAEKNEKIV
                     TLDLVSTHFFGEKADW"
     gene            47570..47824
                     /locus_tag="GGALFBFN_00065"
     CDS             47570..47824
                     /locus_tag="GGALFBFN_00065"
                     /inference="ab initio prediction:Prodigal:2.6"
                     /codon_start=1
                     /transl_table=11
                     /product="hypothetical protein"
                     /protein_id="X:GGALFBFN_00065"
                     /translation="METGLKFLIGLTAISVVSVFYFLQWLHGRSEDYDADDLIQKWSH
                     IRKSYLTQEDAALKAANSTDKAKNTKPVSFLDPTRRHKGQ"
     gene            47843..48151
                     /locus_tag="GGALFBFN_00066"
     CDS             47843..48151
                     /locus_tag="GGALFBFN_00066"
                     /inference="ab initio prediction:Prodigal:2.6"
                     /codon_start=1
                     /transl_table=11
                     /product="hypothetical protein"
                     /protein_id="X:GGALFBFN_00066"
                     /translation="MIADTQNEHINSILQKHKFKQVRPNEWNFVGTVYTKMALTFRTM
                     EFHHVDLCSSITINISDQIIIKKNNSVVFVTDSLDDLDRYLNNTLYLTSPMQNTECVV
                     "
     gene            48148..49227
                     /locus_tag="GGALFBFN_00067"
     CDS             48148..49227
                     /locus_tag="GGALFBFN_00067"
                     /inference="ab initio prediction:Prodigal:2.6"
                     /codon_start=1
                     /transl_table=11
                     /product="hypothetical protein"
                     /protein_id="X:GGALFBFN_00067"
                     /translation="MNAVPRRVPRPNRPEGSSYAVVDFNVVNGFGLTDGEKIIFSLIH
                     NLSNRKEGCTATNDYFARLLERYNPYEKDSEKLLAEKTKAEKAISASISRLAKKGAIT
                     VRLLKTKNGTSRFIFSNVRIIKPTPQNIDPGPQNVEDPPQKVEWGPQNIECMHSTKCG
                     ADIKGDNKLDSTKKEKEVSSETITFVNVYEKTKELLASRNIEYVHTVGKETSALNWFL
                     TSGLSADKIIEVVSNLIRIKESKEFKDDLKFWKPIPITIASAKSYYEKIQSTIVALKP
                     PSSERPTQTNHQPDFEYFEDYIQAQKISPTTKQFILSAKSPEEYYDPNSTNPKITYAK
                     SFYETFKKSKQDKGEPCKFKRPAAA"
     gene            49224..49394
                     /locus_tag="GGALFBFN_00068"
     CDS             49224..49394
                     /locus_tag="GGALFBFN_00068"
                     /inference="ab initio prediction:Prodigal:2.6"
                     /codon_start=1
                     /transl_table=11
                     /product="hypothetical protein"
                     /protein_id="X:GGALFBFN_00068"
                     /translation="MTNEQLGVSIRWHLNNGYRIERTYEIFARRGATLALVTEIYEKM
                     KSERAELARRGK"
     gene            49398..49703
                     /locus_tag="GGALFBFN_00069"
     CDS             49398..49703
                     /locus_tag="GGALFBFN_00069"
                     /inference="ab initio prediction:Prodigal:2.6"
                     /codon_start=1
                     /transl_table=11
                     /product="hypothetical protein"
                     /protein_id="X:GGALFBFN_00069"
                     /translation="MDFLDKTGRAIQPGDTLKLYHFTGPRRKKFYMYKYVLDFIELGK
                     DKRIGLRILHLSYPLNPDSSYFNVICDDKIHDDFEIVQGNSDGYPIEERKLIKKNKK"
     gene            49700..50383
                     /locus_tag="GGALFBFN_00070"
     CDS             49700..50383
                     /locus_tag="GGALFBFN_00070"
                     /inference="ab initio prediction:Prodigal:2.6"
                     /codon_start=1
                     /transl_table=11
                     /product="hypothetical protein"
                     /protein_id="X:GGALFBFN_00070"
                     /translation="MKEQAIKERPILFSSNMVRAILDGNKTQTRRLSGLREINKDPDN
                     WEFVTTSNSAITLTDKFFVLFVNKNIEQSIWVKCPLGLAGDHLWVRETFGRTQNVSNL
                     ENWPGRFHKRVDEDTVYIYRADDGWWEWTDYGGFPTEKSYWKPSIHMPREASRITLEI
                     KNIRVERLQDISESDTEAEGIKFMRDIPDADESLTGKQLFEVLWESIHGSESLKQNPW
                     VWVIEFEKK"
     gene            50380..50829
                     /locus_tag="GGALFBFN_00071"
     CDS             50380..50829
                     /locus_tag="GGALFBFN_00071"
                     /inference="ab initio prediction:Prodigal:2.6"
                     /codon_start=1
                     /transl_table=11
                     /product="hypothetical protein"
                     /protein_id="X:GGALFBFN_00071"
                     /translation="MRPQPEVTLDQFLSAFDEGVKKAVEKPTVVPNVSVEDRGFFTEE
                     RFYRVESRKTGELCFASRCLGQTAEHPGCYQVTRYSDHRRRWVTTEEFVTQFKRLKDK
                     PERIYVSDALGVRLDWKKTAVEDDEQGSLLSEAMESMRRNKQSREVA"
     gene            50834..51049
                     /locus_tag="GGALFBFN_00072"
     CDS             50834..51049
                     /locus_tag="GGALFBFN_00072"
                     /inference="ab initio prediction:Prodigal:2.6"
                     /codon_start=1
                     /transl_table=11
                     /product="hypothetical protein"
                     /protein_id="X:GGALFBFN_00072"
                     /translation="MIVAKNQRGKFVAKFRDIKDRLCAVTEAEYVGKEQTVWCGIECG
                     DRMRLTRTQAGFLSLQLQKFSETGSLE"
     gene            51046..51474
                     /locus_tag="GGALFBFN_00073"
     CDS             51046..51474
                     /locus_tag="GGALFBFN_00073"
                     /inference="ab initio prediction:Prodigal:2.6"
                     /codon_start=1
                     /transl_table=11
                     /product="hypothetical protein"
                     /protein_id="X:GGALFBFN_00073"
                     /translation="MSALKKKKPLLANLDFGCFPGMIAFSCGASYEEIHKSFEKNSPW
                     QVGLESHKEAIEKCFGLGCKSVVANAKTGKVTLCFYIILKDFSFRRNDHIAILAHEIT
                     HINQFYLKDILDRNREFEAEAHLHTHIMIQCLKELRKWKR"
     gene            51471..51662
                     /locus_tag="GGALFBFN_00074"
     CDS             51471..51662
                     /locus_tag="GGALFBFN_00074"
                     /inference="ab initio prediction:Prodigal:2.6"
                     /codon_start=1
                     /transl_table=11
                     /product="hypothetical protein"
                     /protein_id="X:GGALFBFN_00074"
                     /translation="MNELLFKEIPKKAISIRQPWATLITTGLLTRIEDQSSVWEKKDI
                     EKPTVVPNVSVEDRYRMEG"
     gene            51845..52699
                     /locus_tag="GGALFBFN_00075"
     CDS             51845..52699
                     /locus_tag="GGALFBFN_00075"
                     /inference="ab initio prediction:Prodigal:2.6"
                     /codon_start=1
                     /transl_table=11
                     /product="hypothetical protein"
                     /protein_id="X:GGALFBFN_00075"
                     /translation="MPTLYGTTGRRLFLNELALFAGAGGGVLGGKLLGWRTVCAVEID
                     PHCIAQLIQRQNDKVLPVFPIWDDICTFDGTVWRGIIDVVSGGFPCQDISIAGKRIGI
                     EGERSGLWKEMFRVICEVRPRYAFVENSPLLTQRGINRVLRDLAQMGYNAIWGVLGAD
                     DVGAPHIRKRIWILAYASSEQWERESESREFKVSSLIDGNGAKEHVANSNKFDAIRRG
                     LCTSEVSYKGSTSLQRGEWWATEPNVGRVAHGVAFRVDRLKAIGNGQVPAVVRTAWHI
                     LNNIRKSE"
     gene            52696..53232
                     /locus_tag="GGALFBFN_00076"
     CDS             52696..53232
                     /locus_tag="GGALFBFN_00076"
                     /inference="ab initio prediction:Prodigal:2.6"
                     /codon_start=1
                     /transl_table=11
                     /product="hypothetical protein"
                     /protein_id="X:GGALFBFN_00076"
                     /translation="MNFEVGKFYKIPCAELIGPKGKRVFVPVNGPEHSDPQFGAKEDH
                     YHIDARFISENSNEQFSIQSGFTNKPVWTGQKNIISGERFSFQGIIFKRKLCRSNVTG
                     LLGPNPSDRAPELEKYKSWAKGFFGKKCHGKRCPHLGTELIEANGVKFCPLHGLKSDK
                     EGSEIVGYFLPEQGVRAI"
     gene            53229..53459
                     /locus_tag="GGALFBFN_00077"
     CDS             53229..53459
                     /locus_tag="GGALFBFN_00077"
                     /inference="ab initio prediction:Prodigal:2.6"
                     /codon_start=1
                     /transl_table=11
                     /product="hypothetical protein"
                     /protein_id="X:GGALFBFN_00077"
                     /translation="MKIHICDICNKHEQWNDSWSWEGDLEDFRDEVTFKVCSEKCKLK
                     SEKMGKKKIYKKASVNRFNEREINRPQGIVKL"
     gene            53456..53788
                     /locus_tag="GGALFBFN_00078"
     CDS             53456..53788
                     /locus_tag="GGALFBFN_00078"
                     /inference="ab initio prediction:Prodigal:2.6"
                     /codon_start=1
                     /transl_table=11
                     /product="hypothetical protein"
                     /protein_id="X:GGALFBFN_00078"
                     /translation="MKDMKVFLIYDYEYWAATSLRQIVRYLAKEIEGTIKEFISENVL
                     EIVDIDERYVCEVDAATQDFMRYGGTEEDRYWLEKLGAVVTFRRYIELCIDSGHDPNC
                     PFPIACRD"
     gene            53748..54071
                     /locus_tag="GGALFBFN_00079"
     CDS             53748..54071
                     /locus_tag="GGALFBFN_00079"
                     /inference="ab initio prediction:Prodigal:2.6"
                     /codon_start=1
                     /transl_table=11
                     /product="hypothetical protein"
                     /protein_id="X:GGALFBFN_00079"
                     /translation="MIQIVLSPLPVGIEAVIVIKVEIWPNGDESKAREHSRAYIANDG
                     KTVKETKGAYGSYDARFMQSQDFNPKRVWKSSRAERIHRKLRGVWDIVYVALRNAGME
                     ERNKG"
     gene            54115..54381
                     /locus_tag="GGALFBFN_00080"
     CDS             54115..54381
                     /locus_tag="GGALFBFN_00080"
                     /inference="ab initio prediction:Prodigal:2.6"
                     /codon_start=1
                     /transl_table=11
                     /product="hypothetical protein"
                     /protein_id="X:GGALFBFN_00080"
                     /translation="MDLKWFFIWLRRNSSINLIGKNPFDSFINVYLDHSYSLTSQDSK
                     HLITLNLYYFTYTEIPLKRLVFEFGLLGISLGVSIRLCGRLGEE"
     gene            54384..54809
                     /locus_tag="GGALFBFN_00081"
     CDS             54384..54809
                     /locus_tag="GGALFBFN_00081"
                     /inference="ab initio prediction:Prodigal:2.6"
                     /codon_start=1
                     /transl_table=11
                     /product="hypothetical protein"
                     /protein_id="X:GGALFBFN_00081"
                     /translation="MDREQMTSQERREYIAEKILGWKFLPNHKGDSGFYIMSNWAYDK
                     GRIISMPRIPRAMKPEELPDFESLLECIGPLCEVMFPMLAGEKWIISFLNNGHVSLND
                     SEGWEILGIRTGPLAMVLVDAHIKITEEKQYEETKNKSH"
     gene            54781..55089
                     /locus_tag="GGALFBFN_00082"
     CDS             54781..55089
                     /locus_tag="GGALFBFN_00082"
                     /inference="ab initio prediction:Prodigal:2.6"
                     /codon_start=1
                     /transl_table=11
                     /product="hypothetical protein"
                     /protein_id="X:GGALFBFN_00082"
                     /translation="MKKPKTNHIKQIYNLLYSPLITPENLVDNLREDTYTSIHFYKTD
                     EGIIVEVNAMLSNEIVTYSYYFDKQELLQSVKKGSGNNVESLFNRSESYGKSIRALKQ
                     "
     gene            55086..55466
                     /locus_tag="GGALFBFN_00083"
     CDS             55086..55466
                     /locus_tag="GGALFBFN_00083"
                     /inference="ab initio prediction:Prodigal:2.6"
                     /codon_start=1
                     /transl_table=11
                     /product="hypothetical protein"
                     /protein_id="X:GGALFBFN_00083"
                     /translation="MNPLEEILDITLDIDELYYNIGKHNKRLMVLVKSLVPYSIGDDI
                     FILNPRHEGWFRLEDIFHVESRMVKKDLIIIIHLGIRAIGKKRTSIGEFIIVRTYLNR
                     DTPLNVYDNALILEVRKNGDRQNG"
     gene            55444..55749
                     /locus_tag="GGALFBFN_00084"
     CDS             55444..55749
                     /locus_tag="GGALFBFN_00084"
                     /inference="ab initio prediction:Prodigal:2.6"
                     /codon_start=1
                     /transl_table=11
                     /product="hypothetical protein"
                     /protein_id="X:GGALFBFN_00084"
                     /translation="METDRMDERILRALATIKGQDWVNWFTESALITDQIWVENFRIT
                     KKLQEEHFEDESIDCYGKYGTAFIDQSPSSDYGDTFYGTIYFKLNSRQRYLKFDYAC"
     gene            55825..56079
                     /locus_tag="GGALFBFN_00085"
     CDS             55825..56079
                     /locus_tag="GGALFBFN_00085"
                     /inference="ab initio prediction:Prodigal:2.6"
                     /codon_start=1
                     /transl_table=11
                     /product="hypothetical protein"
                     /protein_id="X:GGALFBFN_00085"
                     /translation="MIFSEENLKRLRKRAETILKERRIRMEELESFREDLKTETGFTD
                     VELDRLESEFCALPVSEEQKVLYNTFFAIFVYGAMVQRDI"
     gene            56703..56936
                     /locus_tag="GGALFBFN_00086"
     CDS             56703..56936
                     /locus_tag="GGALFBFN_00086"
                     /inference="ab initio prediction:Prodigal:2.6"
                     /codon_start=1
                     /transl_table=11
                     /product="hypothetical protein"
                     /protein_id="X:GGALFBFN_00086"
                     /translation="MSQGKVNIHKTGKGTQKAVFFDIFDRKYSVEEAIDAKKSGPSIW
                     FGNEFGDRGRFSQEQAKQLAELLSKFAETGKLA"
     gene            57199..57537
                     /locus_tag="GGALFBFN_00087"
     CDS             57199..57537
                     /locus_tag="GGALFBFN_00087"
                     /inference="ab initio prediction:Prodigal:2.6"
                     /codon_start=1
                     /transl_table=11
                     /product="hypothetical protein"
                     /protein_id="X:GGALFBFN_00087"
                     /translation="MKTLEEGLYTKSIIYDFESRKSVLIEITYFYPIGESVIFRVSNF
                     LFQKLLRGRIRKDGVIKFVSFKAIETLSTSEGRELAWKIYEEVDKVLELPDDSFPPEN
                     FKETQPHTEN"
     gene            58413..59018
                     /locus_tag="GGALFBFN_00088"
     CDS             58413..59018
                     /locus_tag="GGALFBFN_00088"
                     /inference="ab initio prediction:Prodigal:2.6"
                     /codon_start=1
                     /transl_table=11
                     /product="hypothetical protein"
                     /protein_id="X:GGALFBFN_00088"
                     /translation="MENKKENNKKKPRKRENSLKKKLENSDSEKEFEPVLTEKNKLFV
                     ENYVFHFRLNGKKAYLETYPDANEKSANAAASRLLAKASVRKYRDQLIQDVISSKKDE
                     LQLLFVEINRELVSATLADYIDDTGNVDIEKIKTLHPAAVKEITTRRTFTKAGDEIVD
                     RTFRLADKTKSLEMLGKYTGMYKDKEGGDVHIHFGTEESGL"
ORIGIN      
        1 ttgagtgtcg tgattttcga tcagataaag tggaacgaaa agcagaagat ggccctcgaa
       61 ctgctctcag acacagtaaa gcggttcata aagttttggg gtggtagtcg gtcaggaaaa
      121 actttcctgt ccatccgagc gatccggatc cgcgctttga aatatccggg ttcgaaacat
      181 ctcgtatgcc gatattcgtt ttcgaatgca aaaaaaacga tctggcttca gacgatgctc
      241 ccacaattta ggaaagatga aaaacttggc ttatgtgaaa tccttgaaca acctggaatt
      301 gtccggtata aaaatggatc ttacgttatc cttggaggac ttgaaccgtc ctcgattgac
      361 tcgattctcg gggccgaata tgctacgatt ttcgtcacgg aagcaaatga aaataaatgg
      421 tctgtgatcg agtctcttat gacacgtttg aatgacactg cagtcaacga taccggtaac
      481 atgatcaaaa cgctatttat tgtagatctt aatccgacga ctaaacagtc ctggtcttat
      541 aaagtctgga tgcttggaat caacccagaa ggagaaaaac caatcggaaa tttttctgag
      601 tacggaaatc tccacttccg gccagaagac aatatcgaca atctttcaaa aacatatctc
      661 acaacattag ataatctttc gggtgcgaaa cggcaacgct atcgaatcgg tgattacggt
      721 tcgtacgaag gacttgtctt taatttggat gaagagacgc acattgtaga tgacttcagg
      781 atcccgacaa attggaagaa agttcgcgcg atcgacttcg gatatacaca cccttttgtt
      841 tgcatttggc tggcttatga tgccgcgaat gactgcatat acttttaccg cgttcattcc
      901 cttgcacaaa acacagtccg agcacacgcc gaacatatca aaagactttc tattctcgac
      961 cttcccgagc aagagcagaa cggcccagaa gcttggcagc ttgcggaaaa actctactcg
     1021 tccacggtag ccgaccatga tgccgaagac cgggcgactc tccatgaata tggaattgta
     1081 acgaaaccgg caaacaagga agtcttagcg ggaatcgatc actgtattga cctcctggat
     1141 ttcaacgaac acaagcgacc tcgaatgaaa tttttccgtt cttgcactcc acttctcaac
     1201 ggactcaaca cgtatcggtg gcgctctgca gaatcgaagt caacaaagcc aaaggaccgc
     1261 gaaataatta aggaagatga cgacgaagtt gacgctatgc gatatggcac aatggaaatg
     1321 cttccgaatg cgaagccttt tatcgcttcg gcccacgttg ctcactaaaa aaatttcgaa
     1381 tttcgctgac tgtttttcgt aaaaaaacta ctgtcgaaat agatggcgga agatccgaac
     1441 aaaattattt tagaaaggca ccatcctgat atatctgcac gtcttgaggc gtatcaactt
     1501 atcacagatt cctttcatgg tggtttagat tacattagaa aagactacct cgttcagtac
     1561 ttgaaagaaa cttcaaatgt ttacgaaaat agaaaaaaaa gatctgtatt tttaaatcac
     1621 acagcaccaa ttgtcgacgt tcttgttgga ctccttttta acgaaaggcc aagccgaaaa
     1681 gtcccatccg aaatcgaaga tattttactt cacgccaaca aaagacaaag ttttcaggaa
     1741 tttttccaag aagttgctac aaaatcactg ctaaatacct gtggaattct cgtagattcg
     1801 ccttcgtttg atccaaacga aatcaaaacc caagcggcac gcaaagcagc cggtttacag
     1861 ccttacctgg tcctttacga actcaatcaa atccgtgatt tttccgtaaa tgaagcagga
     1921 gaacttcttt ggatacttct tgataatacg tacgaagaag acgaagatcc ttttcgtaaa
     1981 agaaaaacga taacacaata tcgactttgg acaaagacaa cttatcaaga ttttacgaaa
     2041 ggggataaag atcagatcgt tactgcacaa gcgatacctc acaatatcgg gaaagttccg
     2101 ttcgtttttg taagttggaa cgataagaca aagacactca taaatcaaac cgtctttgaa
     2161 gacattgcaa taattgataa aaaaatctat aattacctgt ccgttgcaga cgaggtaatc
     2221 tattcaggtt catttgctct ttttgcctat ccaggtagca ttccggacgc aattgaaaaa
     2281 tcaggacttg caagtcttga ttggattaca tttgattcca attccagtca ccttcctacg
     2341 tttataagcc acggaatcga agcattgtct ggaatcgtat cctttataga tagccttgca
     2401 aaaaaaattc tccaaaaagt cggcctcgat aaagacgaag aaaagtctgg agttcaatcg
     2461 ggaaaggcaa aattgcttga atacaaagtt gcaaacgctt ttcttttatc cggtgcgacg
     2521 cgacttgaaa aggccgaaat tgaatgtctt gaacttgcac tcagttggct aagctccgaa
     2581 ttaaaagcgt ccgagatttc agttacctac aaaaagaaat tcgaatctgt tgatattgac
     2641 aaagcaatca acacactcct tacgatcttt aacgatctta aatatactgc cgtcaagaaa
     2701 cgagttgcaa aagaaatcgt gaacacgacg tttccggaaa ttccggaaaa agaaaaaaat
     2761 gaactcttcg atgaaattga taacacgaac gaagacgagc ttcccggttt cgtaaagaaa
     2821 tacatcgaag agcaaagcaa taattcggct gccccttccg acaatggggc aaagaagact
     2881 aacggaagtt cctccgacac aggaacgaaa ctaaatccgg gtggcgatcc cgataacagc
     2941 gcaagcggtt aaaaaccgag acaggagtaa gtatgttttt aaggaatgag catagagtta
     3001 tggaagagga caaaggtggc gaaggtcaag gtggtgctgg cgaaggtggc acagcaaacg
     3061 aagaatttgt ggaacttaac attgccggaa cttctcataa ggttcctaaa gccgttgcgc
     3121 aagcatttgg ttctttgaac aaaaatcttc gaacaatgga atccgattac aaaactctta
     3181 aagatacagc gacgagcgcg aaaggtgagg aatatcagga gttacttgca aaatttcagg
     3241 aacttgaatt agaaaaactt ccggaaaagg aaagggaagc gatacgtctt aacggagaag
     3301 tcgcaaaact gaaagggctc catgaagtgg aatcgaaaaa ctctgcacga tacaaatcac
     3361 tgttctacga gaatgcgatt caaaccgcaa ttaacgcggc gctctccagc catgaactat
     3421 acgatgctga acaaacctcg caactattga gagtgtatgg taaaccggca ctcatcgaag
     3481 atacaaacgg tggattcaga gtcgtattaa acatggattt cgatgggaac ggcgtccaag
     3541 agttcgaccc aaaagaaggg gcggcaaaat ggctcggcct ttcgaaaaat gcaaacttac
     3601 tcaaaaacaa tttaaaccca ggcgcaggga caccgtccgg tggaaagtct gggcccggcg
     3661 gttctcgtgt atttacacct gagtcttggc aaagggaatt ctccaatgca aaggatgaga
     3721 atgcacgaaa ggaactcatg cgaaaagtta aatccgggga atatgtcgta aaaacagcct
     3781 aaggagaatt ataaatggct aatacacttc tcaatctaat tcagacatat ctattgccgc
     3841 aggttcttcc tgtgcttaga gaaagtcttc agatgcctgc tttgattcgt cgagatcttg
     3901 acgatgcggc aaaaaaaaag ggcgacacga ttcgtgttcc tttgccgcaa aacatggggc
     3961 ctgctcaaaa catgaacact tcgataggat caacatcgac cgatcttgat gatccgtatg
     4021 tcgacgtaaa gcttgaccat tggatatata aacaatttca gatggacgac aaacagatga
     4081 tggattctct ttcggaagca atcattccgt ctgctgtaga gggtgcaatc aaatcgcttg
     4141 ctaactatat tgatctatca ctcttatctc tgtacaaaga tataccttat ttttcaggga
     4201 cggcgggagt gactccaaac actgcggatt cgattgttga tgttcgcaaa gcattgcaag
     4261 aaaaccttgt tccacaagac agtcgtaagc tagtgcttga tgtcgaggcc gaagcgaatt
     4321 ttctccgtat cttcaaggat gttgataaaa caggagaaac cagcgccttg agagaagcgt
     4381 caattggaag aaaattcggt tttgatacct attcagacca actcgttcct ttccacacaa
     4441 agggaaccgc agctggatct cttcaggtag ctggagctgt tgcacaaggt gaaactgtta
     4501 tgaacatcga cggggcaggg gcatctcaaa ctttgaaaaa aggtgacctc cttacgattg
     4561 gcgcccttca gtttgtagta actcaagata ttacagcaaa cggatcaggt gttttcactg
     4621 gtgtgcagtt atatccagaa gttcctgttg gtggaattgc ggataatgta gcgattacgt
     4681 taattggaag tcatacgcca aatttagcat ttcacaaaga cgctttttgt ctagtgatta
     4741 gatctttaga agacgaagaa tccgaaagtt caacaatcgc ggttgcaaaa gatccgattt
     4801 ccaacattcc attaagggtg gagacctgga gagagtccgg gaaagcgaca agattttggc
     4861 gcttcgatat tctatatgga tttgcaacac tcagaccaga acttgcagcg agactattgg
     4921 gataaaacca agatccggga agaaattccc ggttaggaaa aattatggaa attgaataca
     4981 ttacactaag gaagaagacc gcgaagggaa ttttcccggt ccaggttccg ccgcatcgca
     5041 tcctttacca tttggagaac ggttatcttc ctcccgaagg agtttccgaa gcagatgcac
     5101 tgaaatcggc aaaaaatttt ttcgagcagc atcaagcaaa actcgtgaaa gaatcgaaag
     5161 gtgaaaagca aacagagcca gattccagta agaaggaggc gactccgaaa gcgacatctc
     5221 cgaaggaaaa gaagaagccc gaaggagttt ccgaagcaga taaaaccgca gatacgcaac
     5281 cggcacaacc tgccgaagaa caaccaactc aaaccgaaga ctctcatgga gtagaaggac
     5341 agtaaccgtg cgtttcggac tggtgacaat caaagaagcg gatgactttc ttcaatatct
     5401 ctcaggtgga aacgcctgga gagatataaa gagaaaggaa tattacgctt ccggaatggt
     5461 gacagcgatc gggacagcat tggtcgggtt cgatgttgat tttaccgcag gagtaacagc
     5521 ccttgtagta ggagaaactc tcgatattga tttccagctt gtcaaagttg tatctatcga
     5581 agggccgctt aacgcaacga ttgaacctat cgaacaagat gtcatcacac cagtccgttt
     5641 tcgtagaatt ccggatactg aggttgcttc tcttcttgct ctttacgaga gaaagagaga
     5701 agcactcgtg acagcggaca tcaaacttac tagctcgact gcatttagat acgatctcgt
     5761 ctcttcggaa actcttcgaa aagcgcagat cgtttttgca cttgagcttt ttaaaaaccc
     5821 aactggaaac aaacacgctg aaaatcgtgc aaacgggatt cagtcttatt cgatctctga
     5881 catgagttac acgtacaaaa ccggctccat ccaggacatt ccggaatcgg tttttgatct
     5941 cgtaaaaaaa gaaggcgctc caggtgcagg tatgtttgga caagggaggt ttgtataatg
     6001 gatcgacatg aaagggaact acgagagatg agcttgagac aggtagagat gatgagggtt
     6061 attttacacg atgtccattc tcgtcttgat gatgctatct cagattacgt tcgaaaaact
     6121 acgaatcatt tctcggccat cgttccagaa caatcagagt atctctcatt cattgaacgt
     6181 agatacaaga ttattctttc tctttacgat gaggctctcc atacattcta ttcttccatc
     6241 ggcctgattt tggaccgtac ttaccgattc ggagtaaaca tttacgacca gtttcttctg
     6301 gaatctggag taaatcttac aggagccatg atcgatacga aagctgtatc ggttcttatt
     6361 cgagatgcgg cgaatgattt cagaattgca atccagcaat ctaaatccat gttacgaaat
     6421 tattataaac tttcgaaaca gggagttctt acagaatcac aaatttcgga agcaatcgca
     6481 aaagggcttc ttgagaaggg gactcccgca aatcctaaac gtgttcttgt caaaatgttc
     6541 gagaatgtag aatccaagac atctcggata ttttcggccc gagatagaga tacacgtcag
     6601 ttctttataa ataagattgg gaaaagagaa ttcgaaagat tggagaaaat caactccaag
     6661 ctcttagata aaaaatacat ccaaatcatc gataagaacg gtgacgagat caatttcaaa
     6721 ttggatacat attccgaact cgttacccgt tcccggatta cagacagtca ggtgattgct
     6781 tctcttgagg aagggcaaag agcgggaatt gttttctata ccgttcccgg ccacaacaca
     6841 actgcggaag tttgcaaacc ccacgaagat caaatctata ccacggatcc cgaacttgcc
     6901 gccgtaggag tttgtcagtt ttacgataag aaaaaccaac ccggttatca tcctcgttgt
     6961 tcgcatcgcg gcttcccgaa agttttcacg aatgcaaaac tcttccaatt catttcgaga
     7021 aaagcgggtg ttaagttcac gaaagattgg ttcctgaaaa atgggaaatc cgttccggat
     7081 cggagggcag catgatacct ctcgaaatac tccgacctgt ctacaccgaa gcagacaatt
     7141 cactcaatga aaacttatct caaaagatta cgattttcgt ggattggttt aaaccgcaca
     7201 cccaaattcg gaataccgac aatggcacta cttacacaac tctgaaggta gtcattccac
     7261 cggatcaaga catccgtcaa accgatttaa tcgcatggcc acaaggcctt actgaagccg
     7321 agtttgcgac aaaaggtcgc tggctttctg ttctctcatg gtatttgcct aaagatgcaa
     7381 acgggaatat acatcatatt gaggtgactg cataatggga agggagtgga gtgtagacga
     7441 cagcgagttt attggaaaac tccgcggaac ttccaataaa ctcggagaag cgataatcaa
     7501 agctcttaag atcgttatct tgggaattcc cgctaagatt tcatcctcgt caacggggat
     7561 tagaccacaa cgtgatacga gttatatgca aggcgcttac tcgtcctatg taggtaaaga
     7621 aattgtcgct gacgaagaaa tcgagagtcc gaaaaaaaaa tcacagttca agcttcctcc
     7681 cgtaaccgga ttcaacgaat acgaagccac acacattctc gaggcacctt atgcagcttc
     7741 gcaaaatgct ggacaacgtg aattaaaaga cgggagaatc attcaactta aaggaaagaa
     7801 accaggaacg ggaccaggtt ggttggataa acttaccgaa ccagacaact ccgctgatat
     7861 cctcgaagag ttaaacgatc acatcaaaga caacatgaag gaatacatcc aatgatgaag
     7921 caaagtgatg tagaaaaaaa tcaatacctg gttgagttct ttgtagcgtg gttaaagact
     7981 actccggcat tctctgcata cacaggaatc attcagcctt tcgtagatgt tccaactgga
     8041 aacaacgaat cgattttggt gattcacaac aattttgcgg aatcggaacc tttcggaaag
     8101 tcgcagctcg atcttatggt tattgctaag actttgtcta gatcaaaaaa cattgctttc
     8161 gatcttttca aaaaacttcg cggaagattc aacttcgaac ttccgattcc tacctctctt
     8221 ccagaaggga agacagctac agactttgaa ccgattcaca ttcgtaagat cgaaggaaac
     8281 aacattcgtc ttatcgggca agttctaaac ggcgaataca gatacaacgc atcttttttc
     8341 attcaatagg aggacgaatg gccgaagaaa aattagtgaa gctctttcga caaactcaga
     8401 acggaaaggt aaccgttcgt gttccggaaa acaaagttga ggaactttta aaagacaagg
     8461 catacagcca aattgaagaa ccggcgaagc cgcagaccac tgaaacgcaa aaggcgccta
     8521 aaactacagc gcaaaaagaa ggggaataat ctatgtccat gattactttg atcagaccaa
     8581 gcgggtcaac tgctgtcggt agaccagatg gcggactcat tccggttgat ctcgattacg
     8641 gtgcaccata cgaaaaagtc acagctcgtc caggaacaat ctcggttccg gcaaattcta
     8701 acgtcgtgac ggcaaatggt gcagcgagtt tcgcagatat taaaccaggt gacttcttga
     8761 atcttgcacc aaatattcct gcatcccaag tggaatcggt ttctgggccc tcttcactta
     8821 cgatcaaaga accgcttact actgcgatca cgaacggggt ttataaacga gcgtatcaaa
     8881 tgtatatggg acttacgctt gaggcgaaga tggaggaatc catcggatat gcagagttca
     8941 aggcctctca aagaggaagt caaacataca agaaactttt gaattcttat atgctcacat
     9001 tttccgttaa actcgtcgag cctgtagcag agagaattgc taaagtgatt ccagggttcg
     9061 cgattaacta cgatcaagcg accggaaaca tcaaaggcgc tgctaggact gttcctatgt
     9121 ggaaagaata catgtggaac gatctgactt ctggtaaagg tcaacagctc gaagcaactg
     9181 ctttaattgc gccagaagtt cgttcaatcg acccgatgga taaaatcgta attcccaacg
     9241 ctctttgcta taccgagttt aaacaaggta tggatggaga aacgggcgct gttttggaaa
     9301 tcaaatggga atgttttgtt tccaaggatc tccttttcgc gggttatccg ctcgcttggt
     9361 atatgggtga cctcgatgtt gcctaacgag ctactcgaaa aattcaaccg gggtaacgat
     9421 tgcgaaatcg ttattccggg cctcgaacac gaagatggaa gcgtggttac tgtcacactt
     9481 ccgatcaata gttctacgat cggccttcac actcgcttgt ctgaaatcaa tcgacgtatg
     9541 gaagcaatcg aaaatgaaca cgtcgagtgg ttcaatataa caacaagcga gttccagcgc
     9601 cttttagaag aatacaataa aaatcttgga gaagccgcaa ttagctctca ggatttcgct
     9661 gcaaactttt acaaccttgt tccagaaaca cagcgagaag agtggttaaa aggacaaaaa
     9721 gaaacaaccc gtctacgtgg agaatacgag aaaattctaa gagcgaaatt caatacgtta
     9781 gtaagtaacg cagatgagta cgtcaagatt ttggatgtta taccattcga atatccgaat
     9841 tattcgaatt atatctcgtt ccttggaagg ctcgaaatcg caactccgag gaggattgat
     9901 cccggaaaaa agtagatcag gattctgaat ttgccatcgc caagctcatg ctccgaaaac
     9961 aaggattctc tgaatcggaa atttccgaaa tggactacca tacaatgtct tcgaatcttt
    10021 tagcgatcag agtccttgaa cttgaggaag atcttcaatg ggttcataga atcaaaatga
    10081 tcaatcctga gatcatcaaa catatcgagc cgtttgcggc agaattggaa aaacagattc
    10141 aggacctgaa agttggatgg gagccgatcg tcccttggag tcagaaaacg aaggaagaaa
    10201 agcagaagat cattgataag tatcgaagta agaacatggc gaactggcaa gcaatgcaag
    10261 ccgagtttaa agataagatg aaggacatta aggccaacaa gtaaagaatg ggaactggac
    10321 aaggcttatt aaaattaggg attcaggtaa cgggtatcaa agagtcgaag actcaaattg
    10381 atgacttttc atcccacatt aaagttttta caacaacgat taagcctgtt ggtgccgcaa
    10441 ttaacgcagc cattgcgatt gatcagcgaa ttgcgaaagc atccacaacg acagtcaaag
    10501 aacttgagga ttctttaaaa aaacttcaaa ccggatttga taaccgagca atcggcggag
    10561 aatccttcaa tcgtttaggt cgagctatcg aagtagttcg ttcgaaaatc gaggaagccc
    10621 ggaaggcatc ccagaaattc caaccaattg aaccacaagc ggtacgactt tcgacaaata
    10681 cacttgcagg tttagaggcg cggctcgaaa aatttaagac aagcctcagt tcctcgacaa
    10741 ttggatcaga ttcgtttaac cgtttgcgaa gttcgatcga gcttacacga aagaaaatcg
    10801 acgaggcgtc tggttccgcg caaaagtttg tcaatatcac agcgatggct ggatctatca
    10861 taggtggata ctccgtcttt gccggtcttg agaaaataaa gtctctcatg gacactgcag
    10921 aaaaagctgc gatgaccatg aaagggcttt caactatcgt taaatacaac tttggcgaag
    10981 aagcggtcaa gcccgcaact gacagcgtag agaaactttc taaggatctg aatcttcaga
    11041 aagattcggt aacggccgct gccaggaact ttatcgcgat gggatacagc gttgaacagg
    11101 cgactaatct cattaaagca cacgctaatg taggttccgt tctcagacag caaaactact
    11161 ctctttccga atcgatagac gtcgcctctc aaggttacaa aaaccaaaat tctgttctct
    11221 ctgatgcaac cggtatccag accaacattt cgaaaatgtt ggaaaaacac ggatacaaaa
    11281 tggaagacct ttcttccgcc acgaagaaac aagccgcact tcaagccctt tataacgaaa
    11341 cactaaagga agcggaaccg tttgaaggga aggctgcgga actcactgaa ggatatgccg
    11401 gttctctcgg tagacttgat aaagaatctt ctaaagccca aattgcgctt ggaaaacttt
    11461 atcaggagtc cattactcca cttctaaaca tcggtggatc ttttatgtca tccattgccg
    11521 ggttcatagg taatagtgac gaagcaaaga aactttcctc ggaactcgac gaacttcggg
    11581 aaaaaatcaa aaaggctcca gagggttcgg aagagtggaa gaaactcaac gagcaaataa
    11641 cgaagtctca aagtgatctt gataaactcg gtttcacgat caataatgcc ggaaaatctc
    11701 ttatcgtcgc tacaactgca ggagtcggat tctgtgccgc gctcgtcact attacaagaa
    11761 ctcttgagct tatggggttc gaaggcgcta aggcttggat gaaagtgctc ggtccgattg
    11821 ggcttggaat tactgctgtc gtatttacga ttgatatcgt cgagcggtac aagaaggaag
    11881 gggaagaaaa ggatcttgca gataagaaga aacgattaaa agagattttt ggggagaatc
    11941 taaaagcagc agatgatctc ataaataaac tttatagttc agctgtcaac ggacatgttg
    12001 ctggagacaa taaattagac gatcttcaaa aaaagttaaa gcagttaggt gtaaccgcag
    12061 aggaaacaga aaaaatattt aagaagaatt tacttggtag tcgttttata agcggcgaag
    12121 aaataaataa atggagaaag gctcttcaag agttaaacaa agaagcagaa acacctaaag
    12181 caaagggccc actcgttgac tttagcggat caggaaaact caagcaagat ctctctgaac
    12241 aaaagagaat tatagaagag ttctggaaag cgaatcccgc ccaagtcaaa cttatttcga
    12301 ccattgaatc gcaatccttt gagtatctta aaaaacaact catcgacttt tctcagaaga
    12361 aaggtggaga aatcccgctt gctctgaatg gaaaagatat ttcgatcgat cagattgaag
    12421 acaaagaaac tctccaaaaa gttgtcaatg aactatctcg taaatatcaa atacacccgg
    12481 acgtcgttct caagttaaaa ccagaaaata tcactgagct cgatacctta ataaaatctg
    12541 cgaagaagga actcgatcga aaacttaaag ctggtaagat cacttctgat gaacacttta
    12601 cattatatgc aagaatagat agcgcgaaag cattcgatga cgcggcagga gagatagcgc
    12661 gtctaaaatc aaaacttcaa gacagcacag gtccacttac acaattagaa tctggaactt
    12721 tcgaattcgc agaacagcta aaccgggcac ggaataattc aggcgggctc gctgaatcaa
    12781 tttcagcttg ggctaaaact ggaatcagcg cggtcaatca agtcggaggt gcgtttacac
    12841 agctattcca agcgcaagcc caagcgactc aagttcacgt tcaaaaccaa gttcaacgct
    12901 ggcaatttca agggcaagtc gtcgatcgaa tgattgacgc aaatcttcag aactttcttt
    12961 cagctcgtga ttcagaactt gctaagttgc aagataccct cgataaaatg gctcaggccg
    13021 aaaaggaata tgaggatcag aaacaagcga gacgcgacga agcagctgaa aaaatcaagg
    13081 ccgaaaacga cgccaattac aacgaagaag cacttgctct cgaagcaaag cacaacgcgg
    13141 aaatcgcaga gtttgagcga atccataaag atgatgctga cttcaaagcg cttcaactcg
    13201 aattattcaa tcgcttgcaa caagaaaagg atgaattacg aaaacgttgg accgataaaa
    13261 ctgcggccga cattgcgaaa gaaaataaaa atcaagatgc tgaagatgcg aagcgtgcaa
    13321 aggaaaacga taagaaacaa aagacgattg cagatcaaga gaaagcaatc gaagccgata
    13381 aggccactgc aacacagaaa gcagaggcgg acaaacagaa tgcgaaacgt cttacttcct
    13441 tcctagaatg gcaagctgga cgcgcttctt tcgaagcgaa taaacgagcg caagttgcag
    13501 ctgcgatgat gacaatgagc atggctatcc ttcaaggtgt cgcggcctgg gcaactttga
    13561 cagccaccac tggccctctt gggcttgtgg gtggagccgc atttttgggt gtgattacga
    13621 tgctttctgc agcgacaggg gctatggcga tcagcaccgc tcaggctcaa aaatatcctc
    13681 cttggatggg attttcgaaa ggtggtttgg cggaaggagg gattcctgga aaggattcga
    13741 ttccggccct actcactccg aaagaagtcg tggttccgga aagaggatgg gattctttgg
    13801 aaggcactat tgcagaaaaa ctcactcaaa gcgtttcaaa tcgatcagga gataacattt
    13861 tcaactacca accaatattt caggggacaa atggaaatta tcaagatcca cgggttcttt
    13921 tcgaaatgtt catggagtgg atgtattcca aggcgaaagg ggagtcagtt ttgagttgat
    13981 cgttgtcccg atcctctcca atctgaactt aggagtgatt atgattaaga aaattacact
    14041 attgttaagt ttgagtatgg ggttgatatt aggatgtatt actacgaaag aaagggaggc
    14101 tttacaaaaa tacatggaac ttatcgaaga aggaactata gacggaacat ttcaactttc
    14161 agaagttttg cctcaaaaca aaaaacaaat aaaacaaaaa gtaatcaatt attacaaaga
    14221 attcaattct attgatcaat ctaatgaaga atcttgtctt gcgagttatc aagttaaaga
    14281 actcgattat gatgaattta ttgcagtctt ttgcgttaat caacttgaag tcttgactcg
    14341 tatatatgat aaaccgcact acgaatcaat ggaaggacgt tttcatacag ctggatttat
    14401 ttataaaatc acatttgaaa ataaaaaatt aaacctaaag ctttttgata cgaagattcg
    14461 atctgattat tcagatatca gccatgaatt tagtttaaaa ggaagaaaaa atatagtcgc
    14521 cgctagtcaa atattttttg aaaacagcga agctatagaa tataaatacg acgttgttaa
    14581 agcggaacag tatgcacggt ttcactttga caaccttatc gctcatctaa aaaaatcgga
    14641 atcggaggtt cttacaaaag aacgcatgga acagtttgtt aactatcgcg tttctgaaaa
    14701 aacaaatctc agcgacaagg ttcttaaaga aaaaatcata aaatattata cagagtttaa
    14761 tacctcattc cattcagaac aagaaagatg cgaaattcca tcattcaaaa ttgataagaa
    14821 agacaaagaa gatttaatct tttggaaaaa caagactccg gtatggtgtg atatcaaaat
    14881 ggttgatggt agagatttgc atacaaaaaa ggccaggata ttatttcata ttattcgaaa
    14941 tccaaacgaa tacagcatca aggttgcaat ggtatatatc ccaaatattt tcgaagacgg
    15001 tgaagaatac tacctacgtt atattcctga aatagagcaa gtcgaagaaa tcgcacgaaa
    15061 gcactttcaa aaattggtgg cttatttaaa aaaataatgg aattcatcgt tgaagacaat
    15121 ctgggaaaaa cgctattcga tctacaggat gaatgcgtcc ttgtttcccc gactgatttt
    15181 aaccttcctg aagcccttgt gcccaggctt gaagcgtggg ggtcggaaga ccaatcgaat
    15241 aatttcattg cctcgaataa gttgatttta tcagtttcta aaggatttga aactgatacg
    15301 gattatatat atttcaaatc aaaaattaga gcattcttta taaacaacaa gccaccattt
    15361 tggctaatcg acgctcacaa ccaacgcaga accaaagtga aattttcttc cttcccagaa
    15421 cggttcgata aaggcaatga agcaaggatt gaaaaagagg tcccaattga gttcatactt
    15481 ttggatgtcc tttgggaaaa ttcaagagaa tcggatacgg gttggataaa tcttccgtcc
    15541 ggtggcaaaa tagactttcg gattccagat tggtatatcg atggccatcc catcatcgaa
    15601 ctcgaagccg cttcaaacct caatcccgat tattcaatcg acctctatga tgaacaggga
    15661 agcggctttg caactcaacg gattcaatgc ctttccttct cggatactac cgaattgaat
    15721 aaatacatga tcatagattc ggaagtgggt gaagtacgga ttggtggaag ggggaactta
    15781 aacacaccga taagatggtc tacgaataat agttattgga caggtggcaa tttcgtcgtc
    15841 tttaaagctg gcttgaaccg aatggtatat tcttcagcga ataattcccc cgtgaagatt
    15901 cgagtaaaac atcaagcaag gaaggcttaa ggatgggtta ccaaatcttt gaaggtgcaa
    15961 tttacggaca cggagaaaaa gccggaaatg aaatcggtga cggttcggtt tacggaactt
    16021 cttgtaaagg agaaccaact caatccacga tattcgaaga ttttaccgga gggccggacg
    16081 aagattcaca agttcagttc tcatccgctt ccggaagtat ggtcgcgcgt ttcccgctcg
    16141 gaattaaata tcctcttccc tcagaactta aaaccgtcgt tgacgagaac ggaccaaaga
    16201 gcgcggagtt gaaactcacg aagagacccg acttccctct tcccgatttt gcaactttca
    16261 aaactcgcat tgatggccga gatgtttaca aaggatattt ttatgagacc cctgatcaaa
    16321 tgcaaaaggg gaaggatggt ctatcgtata agaatcttgg aatgcgtaag cgtcttgaag
    16381 aaatcgatat aaaaaacaat cgctgttgga atatacatca gattacagta acaggttcta
    16441 cgaatacgga tgcaattctc tatctcggag cgaatactgt atttccccaa aacctcaaca
    16501 ccggttcgat agaaatcgga caaaaaattc gagtaaacga aacagaggat tctgaaaatg
    16561 aagggctctt tgaagttctt gaaatactcg atttattgac cctccgaatt cataatccat
    16621 ccgtccttcc gcaaactgtg atcaaaggtt gggtcgagat ttttccgaag gagtggggga
    16681 accccctcac tccgatttca gatctcgtag cccaagtctt ttcggaatac ggccaaaaaa
    16741 ttcctgtctt ctattcgcga aacttaattc aagattcaat cgggcgcgct acacttggtg
    16801 agctcgatct caacggaatg accctttgga aattcgtgga ccttgttcaa aatatgcttg
    16861 gcggcctttg gattgccggg gttgacggga atggatttta ttttctgaaa gaaagacgaa
    16921 ccgaacctat cgacaagctg aatgttggat ttgcatttaa cgacgtggat ttcaagcgcg
    16981 atgtttcggg tatttggaat tacatcaaac tctatgtaaa ggatccgtcc ggatctggtt
    17041 cgaaattcct gactgaaatt cgagacgaaa cttcgattgc gaaatgggga gttaaaatgc
    17101 ctcccggagg cgggattgaa gttcccgctt caatgacgaa ggaagttggt gatctctacc
    17161 tcgccggaat tctcgcaaag cgaaaagacc ccaaatacat catcacaatc aacaacgcac
    17221 ctttccgtta ttacgagttt ggcgactata tcgttccgac gacgccggat aattttacag
    17281 aatcacttga ggaaatggat tcgctcactg gattcgtaat atccgatccc acgaagttgt
    17341 cggtaacgac cgattcaaaa aatcttactg ccggagcagc atctcataaa ctcgtcttat
    17401 ccaatgccga cggcgtaact taccggaaaa cagtcaacaa aaaagtattc tcactgaaga
    17461 aaattacgtt ccaagtcatg gcgaacgagc aagataattg ggtcgcgaat cccggtggat
    17521 ttatacgatt cggactcgga aaagcgtcct tccttgaaca ggatttgatt ccggttccga
    17581 ttggatataa agacggatgg atcaaattcg aagtggacgt atccacgatg aaactcgatt
    17641 tcataggcga aatcggatgg aaatttttca gtcctcctga ctgtatcgta tggctcgata
    17701 acgttgaaat tttctcacac acgacccttg aatttttagt ccccctcaaa gaagtcgaat
    17761 acaaccaagg gaagaaacgt ttctgtaaac ttacctttgg ttcaaccgat aaccgattcg
    17821 agaaatatct cgcaggatac accacacaga ttgaaacgca aaaaataatg atgagaaaat
    17881 aatggcacta ccaccaattc ctgtcggtct acagtgtatt gactggagat acgacgagat
    17941 tactggaact tttaattttc aggaaatcac ttccgaagtt catagtgttc aaataatccc
    18001 agaatacgct ggtcgacgag gatttaaact tttcgaaagg ccagtcgaca acagtactct
    18061 cctgatttat caaggtaaca cggatgctca taaggttcca gagaaccgac aatccagagt
    18121 agcaaccgca ccaactggtt cgcaagtata cgtttctcca cgtattgcgt tagttgtagt
    18181 tccagacaca gttccaatcg gatcgcaata tattgtcagt tattttggag taggatcagt
    18241 taaaaacgtc caaaatgacc tatatataga gcaacttgca cttgctgaaa aactatctcg
    18301 tgatggatct ctaccgatgt tagggaatct gaacgcaaat cttaataaga ttatcaatct
    18361 tgcagccgga accaatccaa atgattcggt aagactttcg caactcacta ccgtaataaa
    18421 caatcttgcg gctgaagtga ccgcgcgaac aaacgcagac aattcgatta atggtcaact
    18481 aagtcctctc gcgaatctcg tcaagtgggt agaggcgtcc gtaaatgtgc gtgattacgc
    18541 aaacgaccca aacggaggcc cgagcggaaa actcggaatg gaggcttacg ctccgcgacg
    18601 agggactctt ttttggcgaa acagtagagc aaatattagc ggatgtggat cctatgggtc
    18661 cggtagcact ccgtttcagg tcatcgatac tggaagccaa tttgaattcc ggtggacaag
    18721 cccaagcaac gcgttaatgg aatggatgtt gctaaaatgg taaacctctc atgaaagaat
    18781 taagattatt catgagaggt ggtgaagatt tcgcgcattt ttttgaatct ccgcatttag
    18841 aagacgcgac cgttttctct caactcggaa aaatagagaa gggtaatcct ataccaaaag
    18901 gaacctttga aaccgaaatc gtggaaggtg gatacaacct gaagatgagt aatttagaaa
    18961 cctcgaaatt atcgaatggt gcataccgtt tcgatgttct tgttcgtagg actgactctt
    19021 tacagaaagg cgggtaccgt catgacatcg aatattatgg aagcgtaatt gtagaataag
    19081 atggaaattg ataatccttt aaaattacta cagaactctt ccattgcttt cgagtttcca
    19141 aacattcctg aaatcgccga tccatatgcc ttggtccgct tacaggtaaa aaagaactcg
    19201 aacgcaacca agattgaact ctcgatagac attcttccca cggatccagg atgcaatttc
    19261 gaaaacgatc tcgtcgtagt aaatttcgtt ccagcacata cacgcaatat gcttggtgat
    19321 tcaattttta aatacgacct aatggttact cgccaaggga aaatttcata tccatatcgc
    19381 ggttctttcg aggtagtcgg aacgattacc cgagatggcg attcatttac tcctgtagaa
    19441 tatcaatcaa ttctcgaaaa acttgcttcc actgtagtgg ggttcggtgc ttggatgatc
    19501 ggagtcgatg cattttattg gagtacgata cttggtgctc caaatctcgt acttgccaga
    19561 tgcctccgtt ggcttaacga gaataaacta tcaaaactaa atccatttgc tggacagaga
    19621 ctacttaaat caggtgcaac tgatttggac gtcctcgaaa ctggaatcac aatcgacaca
    19681 caaaacaaca taaccggcgt ccccagtctt tcgattgtca atgcaccgac caacgcggac
    19741 cacgcgaccc gacgcgactg ggttgaatca gaaatgtctg tacgaatcca ggcggccata
    19801 aacggactca ttaatggagc tccggaaagt gcagatacgt tccgtgagat tttcgaaatg
    19861 ctgaacagcg atccacactt cgcaacaacg gtttttaccg cattggcaac gaagattcca
    19921 atcacggaaa agggagttgc aaatggtgtt gcaacattag gacaagatgg gcttgtcccg
    19981 tcgtcgcaac ttccgccgag tgctgcaagc gtaacctctg ttaacggcaa aattggaatt
    20041 gtaattttga ataacgtaga cgtcagtgcc gctccttcgg ccggaatctc tccagacgca
    20101 atcacagaaa ctacggcaaa acaatttata tctgcgggcg caaaaggatt gatcgatgag
    20161 tttacaattt tttcgactct caatcgaatc actccttcac ccgcgaagcc tttttttgac
    20221 ctagcacaag atttatcaaa cagcctggat gcaaattggc cacaacttgg gccgtttttg
    20281 cgtggactga aatggggagt tggggacccg cttggtgttg gcacttttgt agacacctac
    20341 caagtgacag tggccacaaa gtacgattcg aattcttcgg tcgaactaac gttatcagga
    20401 tcggccacag cgagcttact ctcgatgata ctcgacgatt taaactatta cgcaatgttt
    20461 aagtcaaccg atggaattac tcccgcaact gtaaacgctg cgcttatcga caactacgct
    20521 ctcgttgtaa gagccgtaac ggacatcgga aacggcacag gcaagatagc ggctggaact
    20581 tatatgcagc tcaaatttac aaacggctcg attgtaaata cgcttaaccc aagctctctt
    20641 aaaatcggcg tatcctatgc cggcggcaca aatcctatcg ggacaatatc aggtgcaaca
    20701 atcgaaatct acccctatag gcgacttgtg gccggtgcgt ataacgccac ttcatttcgg
    20761 tggaggcctg tcttcgattc cgtgcttcgg aaccgggaca ctgtatcccc tggatttatt
    20821 ggtaacggac gtatattaga ttttgtgcaa tcacatttgc acaactatac tgatcgttac
    20881 ggaggtagtt ctcctatagt agtgtacacc ggaatcggcg ggcagtatga ttttcaaatt
    20941 tatcaaacat cgacaaccga ttcaacttcc gctccacaaa accaatctgg ttttggtcca
    21001 gttagatccg gacgcaaaac tcaagacagg tctttgcgcg tttggatgta tcttaacgca
    21061 aaggaatata caccatgata tttttaaatc tccgaacacg agaggtgatt gaagagtctt
    21121 cacaggaacg aattatacaa gggtggagac agatgactgc ggccgatcct aacctatgcg
    21181 ttcttgatca gtggccgatt ccaaaaacca aacttctgga cggcaaatta gtccaaaagc
    21241 cagaagacga gtgggagatt ccttttgaca cctccgcaga agaatttcgg aaaaaactta
    21301 tccaaaaaac aaagatgctc ttttttaaca agtgtaatga gggtgttttt tttgaaggcg
    21361 aaattttcca gacagacgaa atgtcgctta acagaattgg ccttgcaata caagactggg
    21421 gacgggggat cgaaacacca tattggatcc gcaaaaacaa cactcgccac caaatcactt
    21481 ctttgccaca gcttaatgcg ttggcaacgt cgatgggaat gcgctggcgg atactgtttg
    21541 acattgccga tcaagttaaa tcaaagatta acgaactaaa ggacgatgag ctttccggtt
    21601 ttaatttaga actgtcgtgg gtaaaaatcg agacggaggc cgcaggccca tgaccctcga
    21661 cgaacttttc aaaataatta tcacgacagt gattggagtc ctcgggtatt ttttcaagga
    21721 cttgatacgg caactcaaag aagtcaaaac cgttgcttac gactcattgg accgtgcaaa
    21781 acacttggag acagtaatcg agtatcacga aaagcgaatt gaagaaaaaa tacgaaattt
    21841 aaaacccgaa gagtttttgg atttagccga ggcttggagt tgatataaac aaaggaaggg
    21901 acagtgttta cgcaagaaca aataaattgg gcagttggtg taacgactac actgatttct
    21961 ttttttttaa aagacattta cgggcaaatc aaagaagcga aacgagttgc ctatgaggca
    22021 aaaaatcaat ccgatctcca gggaaaggat ataacgaatt taaataaaga tatggtggag
    22081 atcaaagcaa agcttgacag tttaaacaac acggccttgc gagtagacac aaccttcgca
    22141 acgctcacaa ctatattaca agaacttaaa gaggacagaa agcggtgatc caagaagggc
    22201 ttagaaaaat cgaaaaagga aattacggac tcactaagaa cgattacgta ctctcggaag
    22261 cgtggcacta ttcgcaaaag aacaatgtga atatagacgg gtcatctaat atgagtttta
    22321 caaaagagtg gagacggttc aaccagtgtt tcgtttcgtc cggaaatgct tttgttaaca
    22381 aattgataga caacctgatt aaaagtggac tggggtacaa agcctccggc cgcgttgacg
    22441 aactcgcgta tttgattcga gtgggggaat acaaaagtgg cgatacagtt gagaacaaca
    22501 aaagattttt ttgggaacaa catcgtaaga ttataaatca agtccttgcc gaagcgtttc
    22561 cggacgcgac cccagtcccc agggtggact atactaaagt tggaatcaat tcgttaaacc
    22621 gacttgcgta tgggatactc ctcgaacgtc aacctatgct aggaatccat ctaggtaaag
    22681 ggggtggcca cattataaca gcagtcggct ataggacaaa cgaccaggga aaaatcattg
    22741 gcctctggat ttcggaccct gctggagtgt atactaaagg atactccaaa gacctcgatg
    22801 ggttcatgtc ctacctcccc gaaacagtat tcccagacat ttttcgcaca gatacacaca
    22861 tgatggactt agtaagataa cacataaagg aaatataata tgaccaaaca taaaaaaaca
    22921 ttttggagtc atctctcgga aaacgcaacc aagggccgag tctcaacgat cctaggaatt
    22981 gccctcgtgg tcggagcgat cgtatccgta ttcgtaggca aagcggattg gacgcaggcg
    23041 tcaattgcga tcacagccgg acttgccgcg atcggacttg tgggaaaaaa tggagacagc
    23101 aatggatcga atagtttata aaagccttaa aagctacaaa tacgaactca tacaatctta
    23161 tagttatcag acaaatatta aaacggataa ccgagttcag gtcggacatc gaataaaaac
    23221 ttttgtctca ctggatacag gcggtctatt acgtatagag gccggatatg cttgggatgg
    23281 accaagtggc ccgacgtttg atacaaaatc ctttatgcgg ggatctttag tacatgacgc
    23341 actctatcaa ttgatgcggg aagaaaaatt agatcatata aaatatcgtg ataccgcaga
    23401 tcagattcta aaaaaaattt gtttagaaga cggaatgggc gcgtttaggg ccgcatacgt
    23461 ttacaggttt gtgagttggt tcggagggtc ttcagcgaag ccgacggacg aaacgaaaga
    23521 atatatacta gcaccgtgat ataatcctta agtaaattcc atctcattta accccgcaaa
    23581 ttgcggggta ttttttgata aaaaagtaca ggcaaaaaac ctaactatta tatactgccg
    23641 tctcatggca gatatacaaa agtttaaacc cacaaaatta tattacgaaa atcccgagaa
    23701 actcataatc gtagaggatc agccttttgc cctcttacaa ggagagcaat acgaggagct
    23761 aagggaatcg atcaaacgca atgggatttt acacccggta tactgtaggc aagactacac
    23821 tgtcctctct ggatctaata gggttgtaat tgcgcaagaa ctcggaatcc tagtgcctac
    23881 tatccgattc caggtagata tggatccgga cattgagcaa gagttagttt atcacctcaa
    23941 tacagttggc cgacaagtta gtccggccga tcgtaaacgt ttggtattca cacgatttaa
    24001 aaatcaaata ggcaaatcgg gaggactaaa agcaatacat caactaacag gaatccatat
    24061 atccacgctc aaacaatatt ctgtcgaatt tcagaacaaa aaaaaatttg aaaacatagg
    24121 aatctctgag gaagatcgca aggccggaat ccgactgtat cttaaatggg ataaatttag
    24181 gatcgcggaa aatgaagcaa agcgagagcg gcaaaagtta gagagacaac tgtctgagtt
    24241 ggctcctctg tcttactgga caaaagaggg atggaagaaa aaggttaagt cttaacatat
    24301 acatgtcttt tgttaaggct acatttgtat accaagacaa cggtggccga cccttgcaca
    24361 aattgttaaa ctagagaatt tattcggaag agaaatttta aaaccttaag gagggaacta
    24421 acgtgagcaa aaaatacaat ccacacccag gcgcaattct gaaaaactat ctcgacgaga
    24481 ttgaggtatc tcaatataga cttgcaattg agacgggaat tccacgatca aatttgagta
    24541 acctggtttt gggcaaacga tctattaccc cagaaatcgc attgcgtttg gggaaatttt
    24601 tcggacaaac cgcaaaattt tggctcaact tacaaaacac gtacgatctc tttgaggcgc
    24661 aaaacgatca cggcaaagaa atcgaaaaga tcagaaaata caatgaggcc gtgtaggttc
    24721 cccacaaagc aggaagacaa gggatcacat gcaatataca aaaaaggaac taaagcttaa
    24781 aacagcagga ttaaaataat gatcagttac ccagcgattt taacagaaga taaaaacgaa
    24841 ggaggttata cagttgagtt tccggattta cctggttgca tcaccgaggg tgatacgctg
    24901 gaagagtctt tggcatttgc caaagacgca ctatcgctgt atctcgaatc aatcgattcg
    24961 agaaaaatca agattcctcg gccgtcggaa agaaaaggca aaaacgtttt tcagatcaga
    25021 ccagaaagaa aatcgggttt gccttttagc taaaatttat tcagaagaga aattttaaaa
    25081 ccttaatact ggagaaaaac aaatgaacga taatcttgtt ataaaagaag acattactga
    25141 atttggaaga gaagtagtta aaaatatggg cccaaagatg cggcgtttcg aaaaagagat
    25201 ttatctcgaa gagcgaaaat tgtattggcg ttctgaacat ggatattcag cagaagaatc
    25261 agaaaagaaa gcgcttgaag attgtgaatt ttcgtttgga agtaagtaag atatttggca
    25321 tcgaataccc aagggataaa tagtgccaag tggcgcgcag tttaattttt ttggaatatt
    25381 agaaaaaagg tgctttacta ttttacagca ccgtgcgata atctttttat caaagggtgg
    25441 cacccaaaag ccaagagaat aaaaaaaatg gacaacggtt tacctaaatt aattggtact
    25501 gataaacaaa ataagtgggc agaagaaatt cgcctacaag cactcaattc tcgctttaat
    25561 gcaattcccg agaaaggaaa attgtcgctg gatcaagacg cacaatctca aatagaactc
    25621 tttgaggttg tccaggatgc acggcaaaaa cttttcactc ataaacaatc cgagtggtgg
    25681 atcaaatatc gtgactatat ccaatgctac gttgcagctg agtggacgag taagcgaggc
    25741 tgtcttgatc ttccgatcga tattaacgat tctattctgc ggtgctctgg ctttaatgag
    25801 caccgcaaga atacagttag atctatatac cgtttgattt ctttcagcaa tttcgtgcct
    25861 tataaaaaat tgttgagcct tggaatcgac gacgaagata ttttggacac attggaatat
    25921 ttgtacgact tggacttagt caaacagaca caaccgccga atcggttgca atcaacagat
    25981 caatattaca ggttaacacg attcgaagat tatctcaatt ggttagcaaa ttatagccaa
    26041 gagacacctc catcaatcga gcaaaaaaaa gaaaccgaga atcaattcac attagtacca
    26101 ccggggatta atgtggaaat caaagagagt caagttcgaa caattacgcc gtacaactcg
    26161 gtttatgttg cgcaagcgaa aaagcttggc ggtaagtgga acggcttgga atggactttc
    26221 ccacttgcta aagaggcgga agtcagaaaa attttgacag aggtttacgg cactgacgga
    26281 acaatgtttg ttcctttgcg atcaatccaa gtcgatttat ctaaagttaa ttgtcaggtt
    26341 caaacgttac agtttggagg tcgaacgatt gcccaccgtg gtggtcgtga taacaaggta
    26401 aaaatagggg aaaattgttc cgttattaac ggagtgttcc aaagttctgg cgggtccgga
    26461 aaatacccaa taattgaaca aaataacgtc attattgaga ttagagattg cgcacaggca
    26521 gtaatagact ttttgaacat taataaaatc gaatataagg agcaatgaat gaaaattata
    26581 gaggactcta aatttgtaaa attactgaga gggtcggact ccaaaaagtg gcctgatttt
    26641 ttgagggtat taagtgtgca atggactcaa gatggaacat tttgaggaac ctatcgatca
    26701 ggttgaaagc actgtggccg agtgccggaa aattttgatc gagtatatta gatcctcggg
    26761 aaccttgaga cagatcgaaa agtggactaa aaaatctaat ggaaatatag ccaactatat
    26821 caatgacaag aaaaaagtcc acgttgagac attaatcaag attgccaaac agatcagaga
    26881 caacaaagaa taaacaaatg ttcactaatg agaccaaatg acgattatcg gaagttgggt
    26941 tcggttatca taaatttttt ggaatattag aaaaaaggtg ctttactatt ttacagcacc
    27001 gtgcgataat aaatatatca aagggtggca cccaaaagcc aagaagacaa aaaaatgaaa
    27061 accgctactt tccaatcaag attaaagaat ctggaaaaaa aatatttaga ttggtgcgct
    27121 aaagcctatc attacaattc tgatgattat tctaggcacg aatctttagc aactggtcgt
    27181 attttctttt ttaaaaaatc aaatactatc gtagaaaatt gtttttataa cggaccaact
    27241 gcgtataaaa cttcaacagc ttacctaaag tatttaaaaa gcatttttga atcaaatgtc
    27301 tctcaaaaat ggcacgatga tcttgtgcaa agagatgtgg aagccaactt aagtatttaa
    27361 atcagaaaaa tgaaaagccc tagtgttacc tagggctttt acaaacacgc ctaacggcat
    27421 cagaggtatt ttgtttttga tctaaaaaaa tcttcagatc aattacagta gcaaagtgct
    27481 caacgcctga cggcatcaat ggtaatttgt ttttgatcaa agataatctt cagatcaatc
    27541 aaagcggcta cgtgctcaac gcctaacggc atcagaggta atttgttttt gatcaaagat
    27601 aatcttcaga tcaatcaaag cggctacgtg ctcaacgcct aacggcatca gaggtaattt
    27661 gtttttgatc aaagataatc ttcagatcaa tcaaagcggc tacgtgctca acgcctaacg
    27721 gcatcagagg tatttaagcc tgaatatact ttaatgttaa caaccatatc tgtagtctta
    27781 tattttgtat ataacttttt aagattttga ttataccaaa cttgattata attgttatca
    27841 aattgtcttg taattacttc ttctaacttg tttgcaaaat cctctgaaaa tgaccgtgct
    27901 ctctgtgctt tgataatccc agtatttgca aacttagcct ctccttttct tacggcatta
    27961 atttctcttt ccgtcggatt tttataaaat aacaataact catggattcc ttgtctgcaa
    28021 agatagcggc tgccctcctt ccactttgtc gtcttgctat ataattcgcc gactgcataa
    28081 atacgcatgt aaaatctacc tcgaacttaa tttttctttt cggcctatat taatattttc
    28141 ttaagccaca tttttgacct cccctacccc aacttcagaa aatttgacgt ctactttgtt
    28201 ttttacctct tccgaaaaat atttagaaat tataatactc agagatttag agactggaga
    28261 atacactgtt aactgattag agtttaaatt cactttagta ttttctaaag tcctataact
    28321 gcttggagta attcgtccct tggaccaatc gagtaatccg ttccaggtag gttcaaattt
    28381 atttttttgc gggccgctta cgtttaatgt ttttttattc tcctctttag tacgtacagc
    28441 cacggaacga ttgtcccaag ctgccctacc ctgttgtacc cctctgtcct gaccatttgt
    28501 cctaggctga ctagggttat tagctaaggc tgtcttagat attttatact gtgcgcgctc
    28561 attcacaacc gcgtcgtgta gtgtggaccg gattactctg acacgaccgt cgaaagacac
    28621 ttgctcgatg tagccagcct tacgtaatcg cgatatatat tttgcaactg ttgtcgtagc
    28681 gatacctaga caagttgcaa gatattcgtt gcctgcataa cagccgccct tcccctcgca
    28741 tcgacctgca atatctagta acgtgatttt tgcgaggagg tctctaagtc ctcgtgagag
    28801 tttagtattg attacggcac gaggtataaa ctcgcctacg tagttttctt ccacgttctt
    28861 ttcctttctt gcggtgcgga cataaatcgg gtgacgcacg gcaaaagagt tttttaccct
    28921 actctgttaa aaatcgggag catggattgg gcatggagcc tgttcggatg gtcctcgatt
    28981 tgttgctttc ggcctaaagt tagagcggcc aaatcttagt tatgtcgcct aagatatttt
    29041 ggactagaaa catgtaccag acaaatgtca agcaaaaaat gagacataat ttattatggg
    29101 atcttttggg aaggatgccc ttgggggctc taacctcccc tcgggctttg caacaaatct
    29161 tggacgagat gttattgtta ctctaaaaca ggcgtacggt tttgggtact attttttata
    29221 ttatgcggga aattttgtca agaagcgaca gcactgtcgt ttcttcgtta tttaagtaga
    29281 tcgatttcct tctggaactg cgcgatcttt ttttctgctt tggtttttat aaggctctgt
    29341 gcttccgtaa gataagataa cagagcctta ctttcagttt tacttagtgg aattcgtttt
    29401 ttatttcgta ttctaagttc tttatagtta taagttactt tattttctgt gataagtttt
    29461 tctctagcca gtcgtttctt ttctttgagc atttcataaa tatcattaag gtccgtatct
    29521 tcagtaacaa taaattcttt gtttgcgtaa gaaagagaga cctccatcca cctttgagcg
    29581 gtccgtaagg agaacggaaa tgttttatcg acccattccg aaaaaagtcc atattccaat
    29641 tctaattttc gacgatttaa tctttctccg atctcaatcg cattcttaac tgaattggat
    29701 aagttggtaa gaatgccttt ataaagtatt agaatttcgc ttgcgagagt atcggtgtct
    29761 ttaggaacga tttgtttttt ttttataatc gttccgggcc ttggtcctat gtttgcgtat
    29821 tgtttttgaa tagcttttcg tttcttttct tcttcttctg aatcaatcat tataaaatct
    29881 ctttagcaag ttctgaaaat tgtttccaag atgctccgtc cttatttaac gggactccgt
    29941 tcattgctgc catttccact tcttttaaat tctgaataaa ggattttgtg aatgtatatt
    30001 tttccaaata agtagctttg cctgcatcgg ccttactaat tttagacggt atgtttaaga
    30061 ttggctttgg attgtcttgt gtgattcttt cgatttccgc ataaacctcg tcatggccct
    30121 gtaaactcca tctatttaaa gatactggaa ctaggatttt atctgcaaca tatattccta
    30181 gtgttaatgt gaaagataaa tatggcggtg tatctaaaat cacaagatca taatcaagtt
    30241 ttttaagagc actttgaaat ctcaaaattg cacttggatc tgacgaaaca tcccgagcaa
    30301 tacgagctaa gcgaatattt gctgggacaa tatctattcc gaattcagtt ttacggatga
    30361 cgtcagagag agaaagtgat ccttcgagca cgtggccgat atttcttgaa tttatattct
    30421 caacactgtc gtttctcaaa taataatctg ttagattatt atttggatcc aaatctatca
    30481 agaggacttt aaagccatta atcactacat aggcttgagc tacgaaaatt gcgtcggttg
    30541 ttttgccaac cccgcctttg agcgatgcag ttgcgtatat taacattaat aaaaaaattt
    30601 aaaattatgc aatttaatga aagcgaattt taaaaaatgc taaaagaatt tgggaaattt
    30661 tgtcaagaaa cgacagtgct gtcgcttctt cgttatttaa gtagatcgat ttccttctgg
    30721 aactgcgcga tctttttttg aaagatctta tttttttcac ttaggatttt tttataggca
    30781 gcctcaataa ggtcaatatc tgcgatttga tccttatttt gatacgcttg aatgcatcgt
    30841 tgagcaactc gaatggaaaa atatttagga ttattggaat caactacgaa atttttgtgg
    30901 acccaatctt ggaattcccc gtgttttaat tcctgttttt ttttgaataa acgtttgcca
    30961 attgcaatca tcgctgaaac ttttgcgagt ctagattcga caccaatata taattcgatt
    31021 attttttgcg catcgtaatc ggtgtctact tgaagtccac gcattgaaga ttttgtgcct
    31081 ggacgcgata tacgaagtgc gtttttttta ttctttttca tcaaaatcaa aaaccagtga
    31141 taaaaagatt atcgcacagt gctgtaaaat agtaaagcac cttttttcta atattccaaa
    31201 aaatttaatt tatggagctt ttttactgga ttttctggag aattttccgt ttttgaataa
    31261 tgttaagttg gtatcaaaac aaatcttgag agcctaagat ttcaaaaatc tgggcttttt
    31321 tcttggatct ttcatctggt tttgcgcaag caatccactc acttgggcaa aaagttaagg
    31381 gtgatgccca aaagccaaga ggataaaaaa atgaaaaccg ctacaatcga tatcggagag
    31441 agccgacttg ctacagaggg attggacgaa gaagaataaa atctaatcca aacactggcc
    31501 taagtttggg ctggttatta caatgatcac tcatacaatg ataacaacac aagaggcaaa
    31561 gcttgagaag ttttgcctta cgtatattaa tcaagcttgc gaaaaatttg gaaaacaatc
    31621 attgtcccaa caaattgcaa gtgaaccgtt tatccaaaaa cacggtagtg gtgaccaata
    31681 cttggatatt atgctcggac ggtattacga gtccaagcgg cacagaaaat ctaatatcga
    31741 taaattgcta gagatttgtg ggcgtatatc taagttagac aatacgcctt taaccggtaa
    31801 tatgtctcat tcctaccaca ccaaagacaa aacaaactga gtaaattact gtttacaggc
    31861 cgttatcaat ttgataaatt gcgtagtgtt tgttggtatc aacttttata aacaaaattg
    31921 ttgtaatgga cttaccgata caggcgataa atagagagag taccgtctaa attaatgggg
    31981 tagggggatt gcttccgaaa caaacattgg cagttccgtt attttttagc cttcgtaaaa
    32041 aaatatatac tggtaaactt gaataatgat gacacctcat tccacagcca agacagctaa
    32101 actttccgaa gaggcgttgg gtcgtttgta ttattcaaac gaaccttctg tggataattt
    32161 tagtttgttg agatacaaaa aaacttttga atcattacta tctaacggca cggcagacga
    32221 acaagatgtt gctgcattag gaatggttta ttataatctt aatgacagaa ataatttttc
    32281 aaaattatta ttagagcata tcgataggtt taattcaatt ccgcttttga taatctatgt
    32341 tcttggtaaa ctcaataaaa gatggagggg agacgagagc agtaaagata ttcttgctta
    32401 ttggtttaat catcatttaa atgcaaaaca actccctgtt gaatttgttt tgcattttga
    32461 ctccctgcct tttttaagag atctctatac actgaaacat cgtcttcttg tcatggcctc
    32521 tatctctaaa gactatgttg ttacattgac agctggtccc ctgaaatacg aaactccata
    32581 tgaattaatt ccagacgaga atatgactta tcaatttact aaagacattg gtatcgatat
    32641 tgctaataaa acttttacaa aagaaaagaa agaattttta gaatactata tgggaaccga
    32701 tgcgttagat tctgcactaa tgcatttgac tccaaagagt gtttcgtctt tcccagaccg
    32761 atcagaatat tttacagcca atatataaag atatatatat tgtggaagtg agaacaatcg
    32821 taaatccaat gattcgatca aattggaata tgattgagca agaccgaaac tttagaaaat
    32881 cgtatattga tcttataaaa aagttaaatc caatcgtagt aaggtctaaa caatttgagg
    32941 aggcattcat tttggaggat aaatctatag tatatctcac tatggaattt aattgtaacg
    33001 gaaaagaaaa tattgtctac atagttaatt tagaacaacc aaacgcgcct taatttattt
    33061 ccaaacctca atacatcaca ttaaaaaacc ctaatacata atatcgcgtg tcaattgtag
    33121 caaaagtaaa gttcgtggat tttctcggaa cattcctcaa gcatacgtcg gataatccga
    33181 ggcccgacga tgactgcttt aaaaaaaaag ataatagact tacttttaga attcgctgaa
    33241 gagattaaga aaaataaaaa ttctgttatg aataattgcg aaaggtacac tgataaaatt
    33301 attggggtct tccaggaaaa aaccgatcaa aaatagagag gaagatttta cgctccctct
    33361 cgtctaactc taagagccgc tcgatcagtg gcctaaaccc agattcgtcc aatcgtcgat
    33421 taaatacgcg attccgatct atttcgtaaa tcgtttcaat ttgattttga gtgagtgatt
    33481 caagcaggtc tttggaaaca aatttttccc cgtctccaaa gattagccag aatggtgaat
    33541 agccgtaatt aagcattatt ttataagcaa ggtcaaaagg tatatcacgt ttatttgata
    33601 aataaagtga gattacttcg ggaaaagtat cgcaagccgc agccagctct tttgataaca
    33661 aattagtttc ctctaatatg atttcgagcc ttgtgctttg tcctttatct ttatgtctca
    33721 tatataaatt tatgtcgctt taaaaaatta acgttttgtt aatttttgat ttgactctgc
    33781 aaaacttttg cctcaaattc gggacaaaat taacaaaacg ttaatattat gttttcggtg
    33841 atcaggagag cgaaaatgag cgaaaaattt gatatatttt taaagcggat ttagattact
    33901 taacatttgt gaagttgttg gaaataggta tgatcacagc agtttgtgtt tctttttttg
    33961 ttttttggct agggatctac gtttatcgta attcgattca aagcgagtcc tctcaaaaat
    34021 ggtttttgtt atttgcatta tccattggtg cttgggtttt tattttgggt gcgcgcaatg
    34081 tcgtgatgtt ggaattgcgt gaatttttac atcacttaac acttatcccg atcttgttta
    34141 ctccgtatct attttttagg tttgttaaaa gtctatttaa tcctcaatac aaacagagta
    34201 gggtagggct tgcaataaac acagcactaa taacgtattt tttgtattgt gttattactc
    34261 gtcaatttgt gcaacttttg gatacagtca attttgcgta taagccaaca tataaatatc
    34321 atatatttat aatatactgt gccacctatt ttataggtac tttgggtatt ttgtggttag
    34381 aggttagacg ctatcagcaa cacaagatac aggctatatt gatcgcgacc gggactttga
    34441 ttgctgtagc tatttgtgtt ttatttgttt acgttttgcc cttacggggg attttcctcg
    34501 cgccttattc cgctatcggt gtcgcaatag caggtttgtt ttttgcagct gcggctctac
    34561 taggcaacgc tttgattacg aacgcaacta ttgagttagg tgatcctgtg ccaagattta
    34621 gtaggacggt cgtattgttg gttgttgtaa tttacaaata tgtggatccg gttgaatttc
    34681 tgatcttggc atacaagtta gaaaaaacta acaagaggct ttggggatta tttcgggcgt
    34741 tatatttaga ggatgtagat ataggggctc atatccaaaa aacagcaaaa gaaataacaa
    34801 tggaatcaaa cttatgagac ttgtcgggcc aaacataaga tttaagtgcg accattgtgg
    34861 tgctataaat gagggagtgc caagtgaatt taaaaagaga aatacttatc cgcccacttg
    34921 ggacggcact tgcgtcttgt gtagcaatga ttcagttatt acgcacccgg cattaatctc
    34981 aatattagtt gggcgccttt ttgagtagct attaacgtaa cttaatattt gtttacagct
    35041 aaacagaata ctggttaaac tatacatatc taatttggtg ttctataaga cataaacatt
    35101 tataggcaat tcgatctgat ttgtgttttt tgcacatagg aatttgtggt ataatatttt
    35161 taataaaata agatctgtta tacattgact gtcataaaaa aagttgattt ttttgtatct
    35221 ggacattaaa aaatatggtc cgataataag aatcaaagat cgaataatga aacttttgaa
    35281 aaaaaatatt aatttaggta gatcaaagag caaagcgctg gttgtaggaa tgggtcgtgc
    35341 gtttgatttt tttgggaaca ttgatgatca cgctctaaaa gatattttcc aaaaatcgga
    35401 ttctgagttt tttaaagaag atatggaaat gattggaaaa gatttcaacc gagcattcga
    35461 cgaaataaac atcaaattat caaaacacaa ataatatgga tgaactcaat ccgaagcaaa
    35521 agcccacacc tatactaaaa gacaatacca ctaatgtaaa gcatagcttt acttctgcag
    35581 aattttatca aggcccgtta ccaccaccag aaaagttgga aaaatatgag tcaatattac
    35641 caggtttggc ggatcgaata gtagcaatgg ccgaaaaaca attagatcat aggacaaaaa
    35701 atgagcagta tattattcaa aagtcttttg atctacagga gaaagggtta tattttggag
    35761 gaggagtttg tttattagta attagtgtcg gaggagtttt aatttataat gacccaaact
    35821 ctggttgggg attatctctt gtattaaccc cgcttgtggc tcttgttgct gcatttatat
    35881 acgaaaagag tatcaataaa tcgtatgacg gtgatgattc ggtggacgat taataacatc
    35941 cttaagttaa taattacagc attaaaaaaa ggaagataga ttggtggaaa atgtgatcta
    36001 cgggttgatg ttgtttttaa caattggtct tttatttttt ttttggaatg ccctttggaa
    36061 gggttatatg gtcgatcgta cccgcgaaga tctatttaaa cttcgtgaca ggttattcga
    36121 tttagggcga caaattggaa taaatttttc agatccagct tatcaaagtt tcgaagcaat
    36181 aattaacgga acgattcggt tcacacatcg gatcagtttt ttgcggtatt taatatttgt
    36241 atttttggta aacttgttta tgagtagata cgaagtattt tctagtctga gactagagtt
    36301 ggaccaaggt tttaaaaaac ttgatcctgt tgctcaagca aactttaagc cgctacttga
    36361 agaatatgag agaattgtaa tatctcatct tgtgtttaaa tcgttctttt tattgttgtt
    36421 tacctcttca gtcggcatag tttattctat aatgcgtttt cagacgtttg ctgctgaagg
    36481 aatttcgaaa ggctatcaaa acttcagagt aaaagttcgc gctatttaca acggtccaat
    36541 aaaaaatatt cagtacaacg cgatacaaga aatgaatgcg gctgtatcgg ttgtataatt
    36601 tacaataaaa agaaactgaa caactagtgc tttctttttc gaaaatttca aagcctttag
    36661 tgagttcttg acaaaaacca aatttaatct atttttgaga catggattat aaaaatagat
    36721 taagtgccaa tccaaatgtc atgctgggaa aaccggtgat aaaaggaacg cggattaccg
    36781 tagaacttat ccttgaaaga ttgggagaag gattgtcaat tgaagagatt ctaaccgcaa
    36841 ctcctggtat tgtaagagat gatattttag catgtctatc ttactctagc gaagtcatat
    36901 cacgagaaag tttacttgca agttaatatt cttgcagacg aaaacgttga ttttcgaata
    36961 attcaaccga tatataaata ctgattactg aggaaacgaa aacaatggct gcaacaccaa
    37021 ttcaaaagat accaaggtga ggccgcaaaa cgctttattg aacgagcaga ttcaacggag
    37081 cgcccaactt tatccatttc tgagcaacaa agaaaaatgt acgacgcact ctcagaaaaa
    37141 aacaaacaaa aataatcttc tctttgtgta gttaccaagt ttcggcacaa ggtttatcct
    37201 gctgtactaa taggaagatt tgcgactcat tctgaattcc taattaaaaa ataagtgaca
    37261 taaaaggcat agtattgtat catttgccat tgttaaattg tcctatattt gtgataacat
    37321 gtagcaaata tagttttatg tattatgatg ggcacaatgg caaccgcaag aaaacgtaat
    37381 tcaaaccgtt catctggtga gcgtttgctt tttgattttc aaaaatcaaa agaagaatta
    37441 gaacaagaag cccttgaaaa agaatattat gattatcttt ttcgtatcga tgcaaaagtt
    37501 acacgttttg cttttgattc tgtattaaat aattctaaat catctggtgc aattccactt
    37561 ttttacaaag gcgattctac acttttgcgt agacgtgcag tttcgattgt cggcacccgc
    37621 aatccatcta aaaagggtca agagaccgct gcagcaatta cagaagcagt tataaaactt
    37681 ggatttgtag tagtatcagg tcttgcaaag ggtattgatt ccgtagcaca ttcaaccgct
    37741 ttagtagcca agggctcgac tattgcagtt ttaggtacac caatacataa gatttatcct
    37801 gcagaaaata aatttttagc agaagaaatt tcagagaatg gactgatact atcaatgaat
    37861 ctaccacatg aggagaaagg gacttatctt tttcctagac gaaatagatt aatggcacta
    37921 atgaccgaag caacaattgt tgtcgaagca ggtgaaactt ctggagtaat tcatcaagct
    37981 gcagaatgca aacggctgca taaaaagtta attttttcaa aatctcttgt cgaacaaaaa
    38041 tacgattggg tttctaaatt tatcaatagt ggcgcgttag tcgcagaaag ttctaaccat
    38101 ctaaagcaga ttctttaaaa gatactcatg tctgtatatt cttttaatat actcagttta
    38161 tcttcagagc aatctgtata tgataaaaat ataaaatatg gttatctagc cagatacttt
    38221 actccagtca cacaatctaa acaaaatcca tttatgacag ttgaggagta tcgtaatctt
    38281 acatattccc ctaatatatt aaattacaag gaaggaacat ctaatgccat agactttttt
    38341 atttctggaa tgaaaaaatt tcttgatcat atattagagt tacataatga acaaaatgct
    38401 attttaatac cagtgccatc ttcaaaagca aaaaatgacc ctttttataa taatcaacct
    38461 aaaaacaaaa atcttgatgc accaccttta aggaaaagaa atagagacaa tagaaatata
    38521 atatttgtaa atcgcatttg tgaatccgat aataaatata aatgtgtgga aggaattcat
    38581 agaatatcgt ctaagaaaga aaaagaaaga attcctattg aagattatat tagtgattta
    38641 gagataagac atactgaaga gttgaatggg aagtgtgtca ttttgattga cgatattaaa
    38701 acccatggaa ctacttttga tgcgtgttta agattgatag ataatcatgc aacgcctagt
    38761 ctgttgataa ctattgcaat tggacaaaca agatcccatg aaagttttaa aaacgaaaga
    38821 aaagaaattt tagagccaga ctttttttaa taatatggat tatagtaaag aagcaaaaca
    38881 aaaagtaatg ttatattgcc tttactataa tattgcactg aggccaatgc gcgttcttga
    38941 tgcagaggaa ttggcaatgt ataaagcatt tatcgaatct aagaaaaaaa taattaagaa
    39001 atcaatttta taaaataatc tttcaaacca tacctacttt aaaaaacata aagtaatttt
    39061 caagccttct gattgtaatt tatattatgt ctcttcgtat aaattattat taaacaaaat
    39121 tatttgacgt ttatggcaag gttgttttat tttgccaaaa ctaaagaatt gaaagagatt
    39181 cggactgcaa ctttagcaaa tatatctaat aaaaacatct aatcaaaatt caggaaacat
    39241 ctatgtctac gttctttgct ctcgtaattt tatttgttct attctgtttc ccgtttctat
    39301 tatatttcta ttacaaaaaa gtaaaacaat tcaatgagct atataataag tataaagata
    39361 ttattgattt agaaaaacat aagtcaaatg tcattaacga gaccgatgat ttgatacgcg
    39421 aaaggaatcg caaactgaat gaaatacaag tagagattga tcaactaaga aaagattatt
    39481 tagaaaaaag acaattattt gaaaacctaa ttcgtgaagt cgcaatttat gaagacaagt
    39541 ctgagattat aagtcacggt ttgtataaac ctcattttga ctttgatact tcagacgaat
    39601 ataaagaagc acttttagag ataagagaat tttgtaaaga gatgattaaa tccgagacag
    39661 cagcatctgc ttcagttgct tggcatgtaa acggaagtta cacagaaggg aaaaaacaaa
    39721 caaaacatta tattaagtta atgctccgtg catttaatgg cgaatgcgat gcaatgatcg
    39781 ctgatgtacg ttggaataat atctcaaaaa tggaagaacg aatagctaag gttcatgatg
    39841 cgataaataa attaggtgaa acacattata taaaaattac aaacgattac tataggttaa
    39901 aactacaaga attacaactt actcatgaat atagagataa aatttatcaa gaaaaacagg
    39961 aacaaaagag gatccaagaa caaattcgtg aagaagaaaa ggttcaaaga gaaattgaaa
    40021 aggcgttaag agattcagaa gacgaagaaa aacgatacac taaggctttg gaacaggcaa
    40081 aaaaagaact ggaaaaagcc cagggcgaac agttgcaatt ggtccaagca aaaatggaag
    40141 ctttgcaaaa agaattagag aatgcacaaa gcgcaaaaca aagagcctta tctttagccc
    40201 aacaaacaaa agtagggcat gtatatgtaa tatctaatat aggttcgttc ggagaaagtg
    40261 tatttaaggt ggggatgaca cggcgattag atccaatgga ccgtgtaaag gaattaggag
    40321 atgcgtctgt tccgtttgaa tttgacgttc acgcaattgt ttattctgaa aatgcgcctg
    40381 aactcgaaaa attgcttcat aaaaactttg atcataaaag agtaaacctt gtaaacaacc
    40441 gaaaagaatt ttttgaaatt accctggatg agatagagca aattgtaaaa aaacataatg
    40501 gtgatgtgca atttacgaaa gcagctgaag caagggaata tcgagagtct atgaaaatta
    40561 aattaaatcg tcaaaataca aatgtatcta caatgtcaaa tgtcttagac tccataccgc
    40621 aaagtatata gaaaacgata aaatctatta tgaaaaacga ggaaatataa aaatggatga
    40681 aaaagtgatc tttgaaacaa aagggaaggt tccgctcata tcaattatta tgttaattgt
    40741 gtcagttata cttatgttta tttttccatt ggggacaatt gcaggaattt ttctttttct
    40801 tattacggtg atgacgtctc caggaagaaa aatttataaa ataacgaaca aaaaaatcat
    40861 agctcctttc tttgaaatca gctttgagga tatagaaagt tacaaacgaa acggtaatag
    40921 tatttcattt aaaacaaaat ataaagatta ttcaacggat gatcttcagg atatagatac
    40981 atttttcaaa gcgctcacag atcaaaaacc aatattagat aatagcatat agaagaaaat
    41041 tttttaggaa tttgatattt tgacagttta gaaacagact cacttacacc aaaaggtgaa
    41101 gcgtggtatc tttctaaagg tatatagaaa cggtgaaatt tgttatgaaa ctagtaatta
    41161 ctttatttgt taccttctcc ttttctttga ttgcagacgc ccccgacata catactaagt
    41221 ttttagtagc tgtcaaaaag ggaagcgtgg ctgaagttga gtccctttta aaacagggcg
    41281 ctttcgttga ttccatggac tcagatgggt ggcctgctat ttctcttgcg gtagcgagcg
    41341 caaagaaaac cgattgcaaa atcgtgaaag cactgatcgc agcaggagcc agtaacgcga
    41401 ttgaaaacgg atctgatatt tttttgctat cacgctattt taagaatgcg cctaattgca
    41461 tgctaattct cttagacaat gggtacgatt taaacacgtg tatacgtttt tcagaaaatt
    41521 ggacagtccc tgtttttttt gatattgtct cgacatcgga atctttaaat gaactgaagc
    41581 catttgaaag tagaattgat ttttcgaagt taagtgccga tggccaatct gttctcactt
    41641 ggataagtgt aaataaaaac gggcttgagt ttttgcaata tgccatatca aaaggggcat
    41701 ttgtcgaatc ccatgaaaga gaagataacg gacaattctg tatggtgtct actttttatg
    41761 aactgagatg gtttgaatat tatttgtcaa tcgaaccgca cttggcaaat atccgatgta
    41821 tgcatttcgg tttagaggag tatatgccaa tagaatcata tattcgtaat aaaaaaccca
    41881 aatttttgaa cgagaaatta aggctactga aagaagcgaa agttcgggcg gaaactgtgc
    41941 cactgaccta tacggcaaag tggagagagt ccgttcctaa atgttactaa tctttcaact
    42001 gttactttaa aaacgtttca ataattgtct taattttctt taagtcttct ggctgtatct
    42061 ttacaagtat ctctgcaatc tcgcataatg taggattatt aataatctta cgggatagta
    42121 tgatcccttt ttcaatcagt tctttttctg cttctgttac attcaaagga gttgtattct
    42181 tttcgggtcc tattcctttg tgtgtccact cttttctaaa tccatacttt agttcgatta
    42241 cgatagtaat acgatcagtc aaatcccgtt tattattctc gagctgactt aagagctcct
    42301 gactgattcc aatcgatttc gcaaattcgt cctggctgat tttttgcccg gttccctctg
    42361 ttcgtatgta tttgattctt tcgcctggtg tgttcaaata aatatttctc tttaataaaa
    42421 tttacttgca aaatattgca gtgtaataca tggtcatccc agcaattaag caccacaacg
    42481 cactgacagg agagataaat tgagcgtcgc aaaaaatcaa gggcgaattt ggccaaaggg
    42541 cgttatgtcc cgtgaagaga ttaagacgga gctgcagttt ttaaataaaa cttatgacga
    42601 gatttctcac gaaacgggca tttcgtacga cgtcgtccgt ggaacagttg caggcagaaa
    42661 acgaaatgcc gtcgttcttc agtatcttac gaatcttgga atcaaacacg gaagaacccc
    42721 aagcccgagc cgcaaggcaa gctaagcaat attagaaaaa cataaaacgc ttcgtgggtt
    42781 cccgacacac agaggcaacg atggaaaatt cgcagaacag agagatagaa aaaattgaat
    42841 acttttggca gtacaacaag cacggaatac agcggccatt gtgtagggta ctggcattgt
    42901 atcagtgtgc ttaccttcgg tacatgatcg attggttcag gccgctggaa gtaagagaga
    42961 aagtagtaag gacttgagag atttacggga tatagcaaag atggaattga gagatggcaa
    43021 tagaaaagaa attgataacg gaagcaataa agcgacgtcg tcaaaatatg gacacagagg
    43081 cggcggatcg agaaatgctt attcagtata ttcgtcaatt cgtggattcg caacgtggga
    43141 atcaaaaact tttagccgaa gcaagctcta ttcctcagaa caaaatatcc agtttaatac
    43201 gggagcgcag cttttcaccc ggaatggata cgatcataaa gcttgccgaa acaatacaaa
    43261 atatccagta agtggatatt atttacttga cttatatcca tcttgtggat atttaatccc
    43321 tcacaacaat accccaaccc ttaaccaaac aagcgaaaga agtaaggact tgagagattt
    43381 acgggatata gcaaagatgg aattgagaga tgaaaaatat acacgatgtg ataaccaacc
    43441 gaaagaattg tcttcggtcg gaagccgaag agaaagaata tctaatcgat tatatccgga
    43501 agtttgtcga tgccaaaaga ggaaatcaaa aacttttagc ggaagcaagt ggcattcgtc
    43561 agtcaacaat ctccaatcta atacgcaatg caggaccatc gcccggaatg gaagtcatca
    43621 tagctcttgc cgaagaaatt caaaaaattt aaagtttaaa tatttaaatc ttgacaaata
    43681 tttaattttt aaatatattc cccacaacaa taccccgacc cttaaccaaa atatggccgc
    43741 atctttgtgc gctcatgcag tgtgaacttt gtgttgagag atttaatgag tgtgataaca
    43801 atggaattaa gagatggccg cgaaaaaaga aatgatcgat caaattatat cgagacgcga
    43861 aatttgcctc gatacagaag aatcggatcg ggaagcgttg atagaatata tccgagaatt
    43921 tgtggatgct gcacgcggaa accaaattct ccttgcgaga gaaagcggaa ttcctcagtc
    43981 caaaatatcg aacctcatac gaggaaacgg atttccctcg ggtatgatcg tcatcctaac
    44041 gcttgccaaa gccatcagaa atatactata actaaatatt tttaccttga caaatattta
    44101 gaatctctat atattaattc ccacaataac ccaaccaaaa ataaaaaagc ccggcggcaa
    44161 ccgggctctg aggtaaactt acgtttaaca cctaagcgtt ttttatctcc tcttttgttt
    44221 gcggtcaacc aaaaaattta ggagatacct atgaccccaa gataccacct gtcagaccgt
    44281 gcccgaattg cgctcgaatg tttcgagatc cgcaacggat acaaaccaaa ccacaaagag
    44341 cagatcgaga ttttacgcaa cgaaggattc aaccccgcaa caattgcttt ttttatgcaa
    44401 tgtgttcaca caactcccag gcattccagt gaggtgttcg catgaaggca ttgataaaaa
    44461 tcaaacaaag tccgataatg gataggagac atgtcgaaga aagagacgat aaaacaaatt
    44521 atcgaacaca gacggaagtg tgtggattcg gagcaagaac accgcgaagc gttaatagaa
    44581 tacattcgag agtttgtgcg ggcgaaacgc gggaacacag ctttacttac tcaacaaacc
    44641 ggcattcccg gatcacgaat atcccatctt gtaaacaaca caggccgtcc tcctggaatg
    44701 gatggactcc taactttagc cgaagcaata acaaaactgc acaaagtgta aatttattcc
    44761 ttgacaatgt tgcacaatgt gcaacattct gcacctcata caacttagga ggtgcagcgt
    44821 gaaccccgac acagaccacc aaatggacgc actacgtaat atcgtccaac tatctcaaga
    44881 cgtgcaggct gtccgtaact ggattgatgc gagtgaacgt ataagcgaaa tccagttaac
    44941 cgacgaagac aatcagctta tcgaggactc acttgatgac gttatgcgca ccgtggaaaa
    45001 acaaaagcaa aacgtaaaag aatctcgtgc acgtctccgt gcattgtttg cgagttacag
    45061 acagacaatc aggtatctca aagggcaagt caaagagcgt gatgacctcc ttcatacgct
    45121 gagggccgag acggatgcga tggcggacgt acttcaggac atcaaaaaat cgtacggctt
    45181 caaggcggtg gtgtgatgga agaaaattca attgtaagag cagataatcc tgttgagcag
    45241 atgcgtcggg cgactgatgt cgctggtgcg tgtcgtgaga tagtgaaccg aaccgtgcaa
    45301 gaaatccagg gtaaaaaata cattagagtt gagggttggc aggcaatatg taacgctcac
    45361 ggttgtgcgg cctcgtctgg atctgtagag agagtcgagg gtggatttcg cgcaattggt
    45421 cagatccgta ggcgatcaga tggtgtcgtg attgccgagg cagagggctt cgttggtgac
    45481 gacgaaagtt cttggagtgg taggccagaa tacgcaaaaa gagcaatggc ccaaacccga
    45541 gcgatttcac gggcttgtag atctgcattt gcgcatgttg tagtattaat agacgaaaat
    45601 ctattgacta caccggctga agaagttccg gcatcggacg cgaatccctc agccgaaact
    45661 tcaaaaaaat ctaatacaac taaacctact gaagtatcgc ccgaaactcc tatcggaaaa
    45721 ccggcctcaa aagaacacaa ggaagcgttt tttaagacta acggtaaagc gacgtttatc
    45781 tcgaattttg gagttgagat actcaagatc gacggcacgt atctctacgt tccagtcggt
    45841 agttataaaa agcagcaggc tggacaaccg atcgatttaa cgcctccagc gagttcgcct
    45901 aaaaccaact cggaaaaacc tgtcaatgga acggccactg aactcgctgg agtaggggca
    45961 ggaacaaagc cggctgtcag tgatgacgag gaggatttat tctaatgatt ccgaattatc
    46021 ctaaaatcag acgatctgaa aaactccgtg agaagctgga ccagtatggc attgagcact
    46081 tgtccgctag ctccttaaac gaatatatca atgaccctgc aaaatgggtc atgaaatata
    46141 ttctaaaaat caaaactacc agccctgcaa tgtggcgagg caacgcgatc gagaatgcga
    46201 tgaaaaacat catcctcgca aatgacggag gccaggaata tactcttgaa aatgcaatct
    46261 ccaccggaat taaagttttc gaacaagagg aaaaaaactg gctgacgagc agagacggtg
    46321 aggtttcgga aaattattcc gagaagcggg aaaaggagtt cgaatttata gagccttcca
    46381 ttcgcgctgg atttgatttt tttaaagcgt ttccacgggc ttcgtttcaa agacgatttg
    46441 attacgatct cggaatagaa gtccgcgcaa tcggctacat cgatttctat ctcgacggag
    46501 tggggataat tgaactcaaa acctcgaaac aaattccaac cgagttaaaa gattctgtgc
    46561 gtagacaggt ggcattgcag tgcgtagcta ccaactcgga cgctcagatt gtttatcttt
    46621 cacggcccac gaaaaataaa tcgcatggag gaattagaat attcgatatg aaacttcaag
    46681 aagccgaaag acttgttgac gattatcgaa tggcagcaag atcaatccgc cgactgttga
    46741 tgaatacaag tacggttgag gaaattatcg agttcgtgtt tccaaactac gattcatttc
    46801 tttgggacga tgaagagaag gaaatcgctc ggaagatttg gacatttggg aaggtggcat
    46861 agatggaaaa cgaaaacgaa attcgggaaa cgatcctaaa actttacgat gctctgggag
    46921 aggttccaga taactcgttc tatcgcgagg tgaacaaaat tgctaaaaag ctgggagtat
    46981 cgcggacttt tgtaggggat acgatattct tcagaacaac cggcaaaaag gaatcatttc
    47041 tttcctctag gttgaatccc gaggaggctg agggatgagg ttcgctgcac ttttggattg
    47101 tcggagatta gcgagctaat tttgggtagc acccaccatt ctagaccatg ggcaagctcg
    47161 gatcctatat ggagcttaac gacgaaatgt ctactaaacc ttataggctc tccgaaaatc
    47221 caaaaggaat aaaagaggaa ttatgaaagt taaaacatta attaagaaac tagagaaatg
    47281 taatccagaa gcaattgtag aattcggcac agcttctgga tctgagtcag gtaaggtgat
    47341 cgacgttttc gctgaaaaga atgaaaaaat agtaacactt gatctcgtat cgactcattt
    47401 tttcggcgaa aaagcggatt ggtgatacta tgaattttga gctatactat tacgatttta
    47461 taatactcaa acaatacgca atactaaccg tgtggtatag tcttgcgctg gcatgtgtat
    47521 ctgggtcttc cgtagtttgc tctatatgca taaggacttt aatcaaacta tggaaaccgg
    47581 cttaaaattt ttgatcggat taactgcaat ttccgttgta tcggtgtttt actttttgca
    47641 gtggttacac ggtagatcag aagattatga tgctgacgat cttatacaaa agtggagtca
    47701 catacgcaaa agttatttaa cacaagagga cgccgcttta aaggctgcaa actctactga
    47761 taaagctaaa aatacaaaac cggtttcttt tttggatccg acaaggcgac ataaaggaca
    47821 gtgagaggaa gggataatta tcatgattgc ggatacgcaa aacgaacaca taaatagtat
    47881 attacaaaaa cataaattta aacaagttag gccgaacgaa tggaattttg ttggaactgt
    47941 atatacgaag atggcattaa cattccggac aatggaattt catcacgttg atctttgtag
    48001 tagtataaca ataaatatta gtgatcagat tataatcaaa aaaaacaact ctgttgtttt
    48061 tgtaacagat agtctggatg atcttgatcg ttatttaaat aacactctct atctgacttc
    48121 gcctatgcaa aatacagagt gtgttgtatg aatgccgttc ctcgtagagt tccacgtccc
    48181 aatcggcccg agggatcttc ttatgctgtt gttgatttta atgttgttaa cggattcgga
    48241 ctgacagacg gagagaaaat aattttttcg ctgattcaca atcttagtaa tcggaaggaa
    48301 gggtgtactg caactaacga ttattttgcg agactattag agaggtataa cccgtacgaa
    48361 aaagattctg aaaaactttt ggcggaaaaa acgaaagctg aaaaagccat ttcggcctct
    48421 atctcaaggt tagcaaaaaa gggtgcgata acagtcaggc ttttaaaaac aaaaaacggg
    48481 acaagtcggt ttattttttc taacgttcga atcatcaaac ccactccaca aaatatagac
    48541 ccgggtccac aaaatgtgga agacccccca caaaaagtag agtggggtcc acaaaatata
    48601 gagtgcatgc actccacaaa atgtggagca gatattaaag gggataataa actagatagt
    48661 acaaagaaag aaaaagaggt ttcttctgaa actattacat ttgtaaacgt ttatgaaaaa
    48721 acaaaggagc ttctcgcttc gaggaatatc gaatacgttc atactgttgg aaaagaaacc
    48781 tctgctttaa attggtttct gacttctggt ctttcggctg ataagattat agaagttgta
    48841 tctaatctta tacggatcaa agagtctaag gaattcaaag acgatcttaa attttggaaa
    48901 ccgattccga tcacaattgc atctgcaaaa tcttattacg aaaaaataca atcaactata
    48961 gtcgcgctaa agccgccatc ctcggaacga ccaacacaaa ctaatcacca accagatttt
    49021 gaatacttcg aggattatat tcaggcacaa aaaatatcac cgacaacaaa acagtttatc
    49081 ctaagtgcaa aatcaccgga ggagtattac gatccaaatt cgacaaaccc taaaattaca
    49141 tatgcgaaat cattttacga aacattcaaa aaatctaaac aagacaaagg ggagccatgc
    49201 aagttcaaaa gaccagcagc agcatgacga acgaacaatt gggagtgtct attcgttggc
    49261 atcttaacaa tgggtataga atcgaacgga catacgagat ttttgcaaga cgaggagcaa
    49321 cgttagcgct cgttacagaa atctatgaga aaatgaaaag tgagcgtgcc gaactggcga
    49381 ggagagggaa ataggggatg gatttcttag ataaaacagg cagagctatt caaccgggag
    49441 acacattgaa actttaccat ttcactggtc caagaaggaa gaaattctat atgtacaaat
    49501 acgttttaga tttcattgaa ctcggaaagg acaagaggat aggattaaga atactgcatt
    49561 tatcctatcc tctgaatcca gattcgagct attttaatgt gatttgtgat gataaaattc
    49621 acgacgactt tgagatagtt caaggcaatt ccgatgggta ccccatcgaa gaaaggaaat
    49681 tgattaagaa gaataaaaaa tgaaagaaca agcaatcaaa gaacgaccaa tcttgttttc
    49741 cagcaacatg gtccgagcta ttttggacgg aaacaaaacg caaacacgaa gattatctgg
    49801 actgagggag attaataaag atccagataa ctgggagttt gttaccactt cgaatagcgc
    49861 aatcaccctg accgacaagt tttttgttct cttcgtcaac aaaaacatag agcaaagtat
    49921 ttgggttaaa tgccccctcg gccttgcagg cgatcacctt tgggtgagag aaacatttgg
    49981 aagaactcaa aacgtaagta atcttgaaaa ctggcctggg cgttttcata agagggttga
    50041 tgaagacaca gtttatattt atcgagcaga cgacggctgg tgggaatgga cagattatgg
    50101 cgggtttccg acggaaaaaa gttactggaa accgtcgatc cacatgcccc gagaggcatc
    50161 tcgaataaca ttagaaataa agaatattcg agtggagagg ttgcaggata tatcagagtc
    50221 cgacacagag gctgagggga ttaaattcat gcgagatatt ccagacgcgg acgaaagttt
    50281 aactggcaaa caactatttg aagttctttg ggaatcgatc catggttcgg aatctttaaa
    50341 acaaaaccct tgggtttggg tgattgagtt cgaaaaaaaa tgagaccaca acccgaagtc
    50401 acactagatc aattcctttc cgcgtttgac gagggcgtaa agaaggctgt agagaaacct
    50461 actgtagtgc ctaacgtgag cgttgaggat cgcgggtttt tcacggagga gcgattctac
    50521 agagtcgagt cacgtaaaac gggtgagctg tgttttgcgt ctcgttgtct ggggcaaaca
    50581 gcagagcacc ctggatgtta tcaggtcacg aggtattcag atcacagacg tcgctgggta
    50641 acgacagagg aattcgtgac acagttcaaa cggctcaaag acaaaccgga aagaatctac
    50701 gttagcgacg cgttgggagt aaggcttgat tggaagaaga cggcggttga agacgacgaa
    50761 caaggaagtt tgttaagcga agccatggag agcatgagaa gaaacaaaca gagtagagag
    50821 gttgcgtaag tcgatgattg tcgcaaaaaa tcaaagagga aaattcgtag caaaattccg
    50881 cgatattaaa gatcgcctat gtgcggtcac ggaagcggaa tacgttggca aggaacagac
    50941 agtttggtgt ggaatagagt gtggtgacag aatgcgactc acacggacac aggccggatt
    51001 tttgtcactg caacttcaaa agttttccga aacgggatcg ctggaatgag tgcgttgaaa
    51061 aaaaagaaac cacttctcgc gaatttggat ttcggatgtt ttcccggaat gatcgctttc
    51121 agttgcggag cttcttacga ggagatccat aagtcttttg agaaaaacag tccttggcaa
    51181 gtcggactcg aatctcataa agaggcgatc gaaaagtgct ttggtctcgg atgcaagtct
    51241 gtcgttgcga acgcgaaaac agggaaggtt actctatgct tttacatcat cctgaaagac
    51301 ttttctttcc gaagaaatga tcatatagcg attcttgctc atgaaataac tcatataaat
    51361 caattctatc tgaaggacat cttggatagg aatagggaat tcgaagccga agctcatttg
    51421 catactcaca tcatgattca gtgtttaaaa gaactaagga agtggaagag atgaacgaac
    51481 ttttgtttaa ggagattccg aaaaaagcga tctccatacg tcagccgtgg gcaactttga
    51541 taacgaccgg attgcttacc agaatcgaag atcaaagctc cgtatgggaa aagaaggata
    51601 tagagaaacc tactgtagtg cctaacgtga gcgttgagga tcgttacagg atggaggggt
    51661 agaacctccg aacacgcacg tgacgcggcc atgttggtag taggacgagg acgatattga
    51721 ttgtttttgg aagggggaag attttgaaag aagtagagtt tgaaatcgaa gacgaccaca
    51781 tacaagaagc ggattattat ttttgtatgt gttgtaatat gcaaacggaa agtagagcgt
    51841 ttgattgccc acgttgtatg ggaccactgg aagaaggtta tttttgaatg agttggcact
    51901 tttcgcaggc gctggagggg gcgttcttgg aggaaagctc cttggatggc gaaccgtctg
    51961 tgctgtcgaa atcgatcctc attgcatcgc ccaacttatc caaagacaga atgacaaagt
    52021 tctcccagtt ttcccgatct gggatgacat ttgcactttt gacggaacag tttggagagg
    52081 aattattgac gtggtttcgg gaggatttcc ttgccaagac atttcaatcg caggtaaaag
    52141 aatcggaatc gaaggggagc ggtcaggtct ttggaaagaa atgtttagag tcatttgcga
    52201 agttcgacca cgttacgcat tcgtggaaaa ttccccactt cttacccagc gtggaatcaa
    52261 tagagttctc cgggacttgg cccagatggg gtataatgca atctggggag tgttgggagc
    52321 tgatgatgtc ggagctcccc acatcaggaa acgaatctgg attcttgcct acgccagtag
    52381 cgagcagtgg gagcgggaat cggagtctag ggagtttaaa gtttcgtccc tcattgacgg
    52441 aaatggcgcg aaagaacatg tggccaactc caacaagttc gatgcaatca gaaggggact
    52501 ttgtacaagc gaggtatcct ataaaggatc gaccagttta cagcgaggtg aatggtgggc
    52561 cactgaaccc aatgtgggtc gagtggctca tggggtggcc tttagggtgg accgacttaa
    52621 ggccattgga aacggacaag ttccagcagt ggttaggact gcatggcata ttttgaataa
    52681 cattaggaaa agtgaatgaa tttcgaagta ggtaaatttt ataaaatccc ttgtgctgaa
    52741 ttaataggac ctaaaggcaa aagagttttt gtcccagtta atggccctga gcattcagat
    52801 ccacaattcg gagcgaagga ggatcattat cacattgatg cgagattcat ttcagaaaat
    52861 tctaatgaac aattttccat tcaatccgga tttacaaaca aaccagtgtg gacgggtcaa
    52921 aaaaatataa tctccggaga acggttttct ttccagggga ttatttttaa gaggaagctt
    52981 tgtcgttcga atgttacggg tcttcttggg ccaaacccat cggaccgtgc accggaactt
    53041 gagaaataca aatcgtgggc aaaaggcttc tttgggaaaa agtgccatgg caagagatgc
    53101 ccacacttgg gaacggaact catcgaggcc aatggggtta agttctgccc actccatggc
    53161 ctaaaatcag acaaagaggg cagtgagatt gtgggatatt ttttgccaga acaaggagta
    53221 agagcgatat gaaaattcat atttgcgaca tctgcaataa acatgagcaa tggaatgact
    53281 cttggtcatg ggaaggtgac cttgaagatt ttcgagacga ggtgaccttt aaggtttgtt
    53341 ctgaaaaatg caaattaaaa tcagaaaaaa tgggaaagaa aaaaatatat aaaaaagcct
    53401 cagtaaacag atttaatgag agagaaataa accgacctca aggaatagta aagttatgaa
    53461 agatatgaaa gtgtttttaa tttatgatta cgaatattgg gcggcaacat ctttgcgaca
    53521 gattgtacgt tatttagcta aagaaataga gggtactatt aaggaattta tttcagaaaa
    53581 cgtattagag attgttgata tagacgaacg gtatgtttgt gaagttgatg cggcaacgca
    53641 agattttatg agatatggcg gaacggaaga agatcgatat tggttggaaa aattgggggc
    53701 agtagtcacc tttagacgtt atatagaact ttgtatcgac tcgggccatg atccaaattg
    53761 tcctttcccc attgcctgta gggattgaag ccgtgatcgt aattaaagtt gaaatctggc
    53821 cgaacggcga cgagtcaaaa gcacgtgagc attcgcgtgc gtatatagca aacgacggaa
    53881 agacggtaaa agaaacaaag ggcgcatacg gatcgtatga cgcaaggttt atgcagagcc
    53941 aggattttaa tccgaagaga gtttggaagt cgagcagggc agagcgtatc cataggaagc
    54001 tacgcggtgt ttgggatatt gtctacgttg cgcttcggaa tgcgggaatg gaagagagga
    54061 ataagggatg aaaataatag aatgtcatta aaaataaaaa cctggagaaa gattgtggat
    54121 cttaaatggt ttttcatatg gttaaggcgt aatagtagta ttaatttaat aggtaaaaat
    54181 ccatttgatt catttataaa tgtttacttg gatcattctt atagccttac ctctcaagac
    54241 agtaaacatt taattacatt aaatttatat tattttactt atactgagat tccactcaaa
    54301 cgtttggtct ttgagtttgg tttattggga atttccttag gtgtttcgat cagattgtgt
    54361 gggaggttag gggaggaata agtatggata gagaacaaat gacttcacaa gaacgccgtg
    54421 aatatatcgc tgaaaagatt ttgggatgga aatttctgcc caaccataaa ggtgatagtg
    54481 gattttatat tatgtcaaat tgggcatatg ataaaggaag aataatatca atgcctagaa
    54541 tacctagagc aatgaagccg gaggaacttc ccgacttcga atcccttttg gagtgtattg
    54601 gtcctttgtg cgaagtaatg tttccgatgc ttgcaggaga aaagtggatc atttcgtttt
    54661 taaacaatgg tcacgtgagc ttgaatgatt cagaaggctg ggaaatatta ggcattagaa
    54721 caggaccgct tgcgatggtt cttgttgatg cacatataaa aatcacagag gaaaaacagt
    54781 atgaagaaac caaaaacaaa tcacattaag caaatataca accttctcta ttcgccactt
    54841 atcacacccg aaaatctcgt cgataatttg cgggaagata cctatacatc aatccacttt
    54901 tacaaaacag atgaaggcat tattgttgaa gtaaatgcga tgcttagtaa tgagattgtt
    54961 acatatagtt attattttga taagcaggaa ttgctccaat ccgtgaaaaa aggatctggc
    55021 aataatgttg agtcattatt taaccgaagt gagtcttatg ggaaatctat aagagcatta
    55081 aaacaatgaa tccactagaa gaaattttag atataactct cgatatagat gagttatatt
    55141 ataatatcgg aaaacataac aaaaggctaa tggttctggt taaatcttta gtgccatatt
    55201 ctattggtga tgatattttt atattaaatc cccgccatga gggatggttt aggctggaag
    55261 acattttcca tgtggagagt agaatggtaa aaaaagatct tataataatt atccacttgg
    55321 ggattcgagc gataggaaaa aaaagaactt cgatcggtga atttatcata gttcgaactt
    55381 atttgaatag agatacgcct ttgaatgttt acgataatgc cttgatttta gaggttagaa
    55441 aaaatggaga cagacagaat ggatgaaaga attttacggg cacttgctac tataaaaggg
    55501 caagattggg ttaactggtt tacagaatca gccttgatca ccgatcaaat ctgggtagag
    55561 aatttccgta ttactaaaaa acttcaggaa gagcattttg aagatgaatc aattgattgt
    55621 tatggcaaat acggaactgc atttatagat caatctccat caagcgatta cggtgatact
    55681 ttttatggta caatttattt taagctaaat tcaagacaac gttatcttaa atttgattac
    55741 gcttgttaaa aggggaaagt atgactctaa aagaattgca acttaactta ccttgaagcg
    55801 cgagagtatc gcgaggagct tgctgtgatc ttttcagaag agaacttgaa acgtttaagg
    55861 aaacgcgctg agacaatatt aaaagaacgg agaatacgta tggaagaatt ggaaagcttt
    55921 cgagaggatt tgaagaccga aacgggattt actgacgttg aacttgatag actcgaatca
    55981 gagttctgtg cacttcctgt atcagaggaa cagaaagtct tatataacac gttctttgca
    56041 atctttgttt acggtgcaat ggtgcagcgg gatatatgag gcggatcagt ttcgcaagtc
    56101 gccgccaata cgacacagga agaacgcgaa cgtaggcaaa tcgaggtatg ttgaatgagc
    56161 acaacagaac tttttgaact cgtggccgaa tatacagttt tctggtccgt ggtgggattc
    56221 gccgccatcg ggctctttgt ttggcttccg ttgtggtggg tggtgacaaa gtattttgga
    56281 gatgagcgag ataggaaatg attttagaaa cctttttgtt tgtattgatg tatacggttt
    56341 tcccgtggat aacttgtacg gctattgcct atatgattta tgatattgta ttactttttg
    56401 cagacactat gtatacgcta tggaaactaa agcagttgga aagagcttat aattccaaaa
    56461 aaagacattt cgaaaaccat ttcgtacaat ctgttaaatg taaaatggac aatagaagat
    56521 tgaggaggcc gattctttga aaaaaaataa cgctaaggaa gaaaaatcgg gcaaatcgga
    56581 caattttagg aaaaataaac cacccatgta ttttggagaa gtgccaaaga ttgtggctga
    56641 tgcgaagcaa ggtgaaggca atgaccccag tcttggaaac gtaaaaaaga aagggaaatc
    56701 ttgtgagtca gggaaaggta aatatccata agacgggtaa aggaacacaa aaagcagttt
    56761 tttttgatat attcgatcgt aagtattctg ttgaagaggc aattgacgca aagaaaagcg
    56821 gtccatcaat ttggtttgga aacgaatttg gagaccgtgg acgatttagc caggagcaag
    56881 caaagcaact tgcggaactg ctttcgaagt tcgccgaaac tgggaaattg gcataagaat
    56941 gcaattgaag tgatctggtt ttttctggat cgaccaaagg aattatttaa ttcaaaaaca
    57001 acaaaggaga atacatgaaa ttcttgttct gcttaatttt gggattcacg actcttaatt
    57061 gcggattcct gaacaaactc acttccgagt tcgtagaata ttcgaaagtt tgcgtaaacg
    57121 gcgtcacgta tttgcagttc ccttcggggg ttgcggtaca ggtggatcaa aaaggaattc
    57181 cggtaagctg tgagtgaaat gaagactctg gaagaaggtt tatatacaaa gagcattatc
    57241 tacgattttg agagtagaaa atcagtatta attgaaatca catatttcta tccaataggc
    57301 gaatctgtaa tattcagagt gagcaatttt ttgtttcaga aactcttaag gggccgaatt
    57361 cgaaaagacg gagtcatcaa attcgtttca ttcaaggcga ttgaaacact ctcaacctcg
    57421 gaaggaagag aactcgcatg gaaaatttac gaagaggtgg ataaggtctt agaactacca
    57481 gacgactctt tcccgccaga gaattttaaa gaaacgcaac cccacacaga aaattgaccc
    57541 ttcggaatgc ggcgaaactc atgggaatct catcaaagac tctccagtgc gtcgttcacg
    57601 aactcaaact tatccgttat gtcgaaaagt ttaatacaca gaaccaacgt actttcgacc
    57661 tcgatgaacc tgacatcgaa aaacttctcg atttaaagac gaagtcaggc gcaaggaatt
    57721 ggaaatcgtt tttgaccatt ttctctgatc gtccacaaat taaaatatat tcgactaaga
    57781 tcattcacga gatagatccc aggcttctaa agaaaattac taaatgaaac tatctatttc
    57841 agaatacaaa atgtttgtaa atacacttgt gggcagtcgc ggaaaatgcg attcttgtgg
    57901 aaacacagct acagaagtcg gacagaaaaa acttcacgtt catcacctga tccacgttgt
    57961 gcgcctcggc ctctcggatc cggcgatcct cgatgaagga aacattctcg ttctgtgtaa
    58021 tcattgccac tcgctctttc atccactcaa aagggaatac aactggttta tagctggagt
    58081 ttccagagga gtcaacattg tcaaaacgca ctaagccaga acacgttggg aattcccgac
    58141 cacgaccgct ttcagtgaaa gaactcaaag aaagttcaga aattacgttt ctccggtatt
    58201 tacttaaaga aagtctgatt cgttatcgtg aagccaggaa tctcgaacgt aaccggaaga
    58261 tcatctatcc agagacaacc tcgattctcc gcgactgcga acgtctaatt cgcacacttc
    58321 gccaactttc tggaaaagga aaaaatctcg taccagaaaa gaaagaatca caggagtcga
    58381 ttcaccggaa aaaaatctca atgttctaag ttatggaaaa caagaaggaa aataataaga
    58441 aaaaacccag gaagagagaa aattctctga agaaaaaatt ggagaatagc gattcggaaa
    58501 aggaattcga accagttctc acagagaaaa acaagctttt tgtcgaaaac tacgtcttcc
    58561 attttcgact caatggtaag aaagcctatc tggaaacata tcctgatgca aatgaaaaat
    58621 cagcgaatgc cgccgcatct cgactgttag ctaaagctag tgttcggaag taccgagacc
    58681 agttgatcca agatgtgatt tcgtctaaaa aagacgaact gcaattgctt ttcgttgaga
    58741 taaatcggga acttgtatcc gcaacattgg ccgattacat cgatgacact gggaatgttg
    58801 atattgagaa aatcaaaacg ctccatccgg ccgctgtaaa agagattact acccgacgca
    58861 catttacgaa agccggtgac gagatcgtcg accggacgtt tcgactcgca gataagacga
    58921 aatcgttgga gatgcttggg aaatacacgg gaatgtacaa agataaagaa ggcggggacg
    58981 tccatattca tttcggaacg gaagagtctg gtttgtgagg tgcgaattca
//
