# Supplementary material for: Horizontal transfer of the rfb cluster in Leptospira is a genetic determinant of serovar identity
Source: Life Sci Alliance. 2022 Dec 9;6(2):e202201480. doi: 10.26508/lsa.202201480 (PMC9736851; doi:10.26508/lsa.202201480)
Supplement: Supplementary file 8 [file LSA-2022-01480_Supplemental_Data_2.zip › Supp_Data_1-plasmid_sequences/Lnoguchii_IP1703027_p1.gbk]

LOCUS       EAHCGBGB_1             83272 bp    DNA     linear       21-DEC-2021
DEFINITION  Genus species strain strain.
ACCESSION   
VERSION
KEYWORDS    .
SOURCE      Genus species
  ORGANISM  Genus species
            Unclassified.
COMMENT     Annotated using prokka 1.14.6 from
            https://github.com/tseemann/prokka.
FEATURES             Location/Qualifiers
     source          1..83272
                     /organism="Genus species"
                     /mol_type="genomic DNA"
                     /strain="strain"
     gene            100..852
                     /locus_tag="EAHCGBGB_00001"
     CDS             100..852
                     /locus_tag="EAHCGBGB_00001"
                     /inference="ab initio prediction:Prodigal:002006"
                     /inference="protein motif:HAMAP:MF_02040"
                     /codon_start=1
                     /transl_table=11
                     /product="Iron-sulfur cluster carrier protein"
                     /protein_id="X:EAHCGBGB_00001"
                     /translation="MKIIPICSGKGGVGKTTTTIYLAQTLVHLGKKVLVIDYDFNRSL
                     SKFMFTHFQKNEEEAISKNSYKMLFDEDSYERYIVKSVTGLDFIPAIERLKKVDIDFY
                     DDLNLKYRFEKLLRSLNYEFVLLDLHNVVNVVLIAALYSADHVISPMEYGSWSMDGTD
                     DMLKVFKEIKSTAKKKIKFTVVPSRVSNSKIDELVEVCEHNGLKVSAFANINDNSIHT
                     ASNLGEFLNPKKHKAFERFLILANEVSNGRKK"
     gene            836..1465
                     /locus_tag="EAHCGBGB_00002"
     CDS             836..1465
                     /locus_tag="EAHCGBGB_00002"
                     /inference="ab initio prediction:Prodigal:002006"
                     /codon_start=1
                     /transl_table=11
                     /product="hypothetical protein"
                     /protein_id="X:EAHCGBGB_00002"
                     /translation="MAEKNKLTKKELLKQSLKKSQTKESNNIILSNETKSIDPTINQL
                     KDLYESVIMAHKRTVRNSIDFGEYLFEVKEKIGHGNFIPYIEKNKAYLGFDRRTASTY
                     LRIYYYRELVKGCKNMAEAVRLIKTQENGLPQPEQRVEIEINPKQTTYKYSKGKKLYA
                     IFKQSGKSKKGFNKIHLDFIRQFIEEELQKENERYNNKVSDLKSDLKHL"
     gene            1874..3376
                     /locus_tag="EAHCGBGB_00003"
     CDS             1874..3376
                     /locus_tag="EAHCGBGB_00003"
                     /inference="ab initio prediction:Prodigal:002006"
                     /codon_start=1
                     /transl_table=11
                     /product="hypothetical protein"
                     /protein_id="X:EAHCGBGB_00003"
                     /translation="MRHPKYVRMVKTRDTKMTEVVHYALVIAHAIESLPLSRTKRQLL
                     SKITDLDIAGRIKGFGGCIAKNKTLGEEVGLAETTVSKYIREMKREGYINSGEFHGHY
                     RILNSSLHDAVVKERYEYNLQKQITKYTSLSSTNILESPNQSTGSAPYKRTGASFNNQ
                     STNQTNNKKNIESFSFSEITWSNISEHSKNLILKEWGEYDHNPQKENVKIKSWKNLIP
                     ENPEVVLETLKKLIQIRKSEKYKEDRFWGTIPVNIASSYSYKDIIKNTYNLLTQVGSK
                     TLSIKENKEEIKNGSRINDQTKNENEPTWEGFLVWAKERLSKSSIQSLKQLRVQFENE
                     ELSIVGGIDDFLKIIITKYFKEEAKLKTEVKFVKEEEMQENEKSIHNSIKKTDQKSNE
                     ENQTHITELNEEISIPVDQSANQDFKHFRDYMSVDKVIHEFMSHSTQTLDRPDLEIIR
                     NLKIRYDLEKIVIFDSPPEKLKNHIRDYFYSHPQRVIALQFEENKFYVAA"
     gene            3491..3589
                     /locus_tag="EAHCGBGB_00004"
     CDS             3491..3589
                     /locus_tag="EAHCGBGB_00004"
                     /inference="ab initio prediction:Prodigal:002006"
                     /codon_start=1
                     /transl_table=11
                     /product="hypothetical protein"
                     /protein_id="X:EAHCGBGB_00004"
                     /translation="MKIRYSYSKIIKNLQTEKEIIFEMKQLIIKFF"
     gene            3630..7364
                     /locus_tag="EAHCGBGB_00005"
     CDS             3630..7364
                     /locus_tag="EAHCGBGB_00005"
                     /inference="ab initio prediction:Prodigal:002006"
                     /codon_start=1
                     /transl_table=11
                     /product="hypothetical protein"
                     /protein_id="X:EAHCGBGB_00005"
                     /translation="MSRIQNIETNLTSINDASFQELCDKLIYSKYKNPSAFARIGSVI
                     GKQKTKKGTPDSFLLMPDGEYIFTETTTNISDKDKLLKDIIACFDYRKTNISPDKVKE
                     INLFFNFNIDQAYIEKLKSIAKSFNPITEIKFWSLDLLTYELSMNHHDLVSDYLGLSY
                     DTGQIVSIEKFISEYNRSSHGIATPLDNEFIQRRQEMDELKRKIAEKDFIIVTGAAGV
                     GKTKLVLESIREFIQENKTYKSYCISYKYVSILNDLYQYVRDGDDCILFADDANRIEH
                     FNQLVAYYQSNQFGKLKILITVRDYAYSDLYLNCPEELTEFIKLKKLSGNQLINIVKG
                     EPFGITNPNYQDVIINISDGNPRLAVMLSRLAVEKQDIAVLSDVSNLFETYFNTFIKD
                     QKELANSINIKSLGVISFFNAINIREKERLLGILKTFDIPYEDFLEAVQKLNSFEIVE
                     INYDYVKISEQNLSTFFFYLAFIKNKQLSFYTLLTHYYPDYMNRFSDCIIPANDTFGS
                     EKVMDVVRPDLKKHFDTIYDDSEKSYKFLSVFWLYLRSETLEYLYNEINTYSEHESIN
                     TKRMILEKKSTLSDKDQTLELLGKFYVGCPELKDAIELSFEYIEKCPFLTHKLISKFK
                     ELINFEAKDQHNNFRRQKILLKILIDKIEKGSCSCLQVFYGIAKLFLKFKFQYVNGYR
                     DQTIHFCTYTIPLSNKIKDIRKMIWDSLNLHFLENQNECFQVLKDYSEVGGEITKEII
                     EYDLLFIFNIIDNHLKNEFFEHCLYVQKLIRWLQRHNIQSSKFERYRNDFVNPMYNLF
                     TKIDIYGYGYKEDYEFDDYGEFLRLKELEIRSSYIFKDQADMDSFHSMFADIVNVRKP
                     ETIHLESLDFILEENFKRNFNIGFKFLELLAKRNDRLWFIPTRSLKQILVIEENVCLV
                     WELIESISFRSKPLWKISFFTEINSVLIKNEHIDMILEIFREIENLKFMSLDWVERYL
                     NLDYELYDKILTIITERNREPNVKIGLQIDYFEKTFKILSKNKPLIQEAYLQQVKIDS
                     HFDYNKNGLFRIIEMNPVFLKDYFDYFYFSDDISIEFTETKADWGFIWGIQEIEPVLS
                     EIFIRIARKKVFSGFSSHFLNNFFRNLKEDKKVRANEFLFELLKTNYKNVKIVNLIVN
                     IVRYSIREIFDNILLLYISLNQDPEFFAKIWWRGNGGEYNGDDISGEIEANDWKKILS
                     IIERSEYNINLIPVKKVIKEKIYSCLKFAESEKTNLFLDK"
     gene            complement(7966..8430)
                     /locus_tag="EAHCGBGB_00006"
     CDS             complement(7966..8430)
                     /locus_tag="EAHCGBGB_00006"
                     /inference="ab initio prediction:Prodigal:002006"
                     /codon_start=1
                     /transl_table=11
                     /product="hypothetical protein"
                     /protein_id="X:EAHCGBGB_00006"
                     /translation="MTTNCLKFGKVFIIFCLILFGLANCAMGSLTITGRSYPPLSETE
                     PIDVIMRAVPDYQVEQIGIVEVRCGQLNHCIEYVKEKAREQGADVIILADSGIVTSVQ
                     YMPGTQAGNTSTPGQISSSSGQIQTWEIARKILIPRNDTKGKKSKKSVSEET"
     gene            complement(9250..11370)
                     /locus_tag="EAHCGBGB_00007"
     CDS             complement(9250..11370)
                     /locus_tag="EAHCGBGB_00007"
                     /inference="ab initio prediction:Prodigal:002006"
                     /codon_start=1
                     /transl_table=11
                     /product="hypothetical protein"
                     /protein_id="X:EAHCGBGB_00007"
                     /translation="MKQSKTLQIHSKLLFLIFLFLITCKAQSSGDSSNLLGLFTLNSF
                     NQANGPTNPVKPTESPNLVVKINSSLISEGNTVTIPSAVINTHGTSLNIEIFNSGTAD
                     LEIDSVFLSNGDTNQFSMNTSTFVKKIKPSANSSFSIALAPTTDGNKAAFLFISSNDQ
                     KNKNFNFSLQGTAQLTPAPSIVITMGQDILQSGNSIDVGGLSACSSGKDYSFKIKNYG
                     TADLNLTGAPIVQISGTNANLFSISQLPVTTLTPESETDFKIRFTPSGTGTKNAGFLI
                     QNNDSSNSGFAFSLTALETNPEINLSFNSNTVASGNNQYVGYTRINSGNFNLSFKIEN
                     TGSGNLILSGSPPITLGGDTNNYGILQPSNSIISSTATFFNLINRFSSVGLKTSTISI
                     PNDDCDENPYTVMFSGIGFSDTKVADTSSWSARREHVLLNYNNTLWILGGTSSGVTKD
                     VYSSNDGLTWSTKTLNAAWGKRTNFSGEVFNGKMWVLGGSEDTGSSVYVGRNDVWNST
                     DGITWTQVTTNGGWTARTFFATATFNNKIWIFGGKSSNGPMLNDVWYSSDGITWTQAT
                     ANAGWEPRDAHKVLVYNNKLWLIGGFGGTTIGKYQDVWSSPDGVTWSKVTSNANFSTS
                     GLSSHNAVVFNNKMWVINGFNNTAVQNYIFQSSDGIQWERIAPLWTPRDTSASTVFNG
                     KIWMVGGFDYNANRMNDIWTFWDQ"
     gene            12531..16883
                     /locus_tag="EAHCGBGB_00008"
     CDS             12531..16883
                     /locus_tag="EAHCGBGB_00008"
                     /inference="ab initio prediction:Prodigal:002006"
                     /codon_start=1
                     /transl_table=11
                     /product="hypothetical protein"
                     /protein_id="X:EAHCGBGB_00008"
                     /translation="MENVDLAGAIWLAAEPVKTQVNNEGVPVKPGNNGSGGSGTTPVT
                     PVDAIFNLPPGRLVNSNALMGTIDPTGTNIVNDFDGDGILNQNETLTNVWVADYPQIE
                     TTIAPPVTLKIQILKNSSNQSDQIVSEINSNDFEASKNEGSEKIHQNELNERTVQFQD
                     SFSTETELGQSHERSMSAGMTAGFGMGLVSTGMNYSNSSRDSWNSKNATSATTTKWAD
                     RPFKNNIDRDAWNLKSDSSTNKARKYRSDKSTKVNETSTVEPNAGVVRAALYIKNLSV
                     NMPVKISNILCSLMFETPGGELVPMSSFRLRNDDYSLFEVEVYGGSDFGPYVVELTNL
                     NTSEVEKAIAAGYTPKIMIVDYTMTHVADSNYKSSLLSFTGNNLKIIEENAKGRTALV
                     KVYGPGVREMYRVTAFDTPNVSNPCNTKAADVFSPGISLKKALERISCSGDNITFKDY
                     VIDLSESAPTLAESRVYLKGIQSFGGISTNIPCTDETSTGSDGVSRTACVQKPYSQWT
                     EPEKMNSGVWAIYSKGKFYSPTDYWTDSGSVRRFDPWRGAVAAPVLKGVDSIIWAGDS
                     YDLVYISFKDFIKVEQKFGTNPLETGNGYPLNTKWDLKTLGNHPYYPDTNSLYLGEVG
                     FGERVELKIKLDKTKYLSPNFGTAVDTGPYQYFTNFNYNPQVSSDRYNINQAADFEIS
                     LGFGGNRTDWFHVIKDLSSSDPYKLKNCGTTLDFISQTYTLCVQLPTLSTTVDPAISL
                     VKLYIRPSLNSAYRKTIWPLHFSQVRKLKGEAGVPIVKGTSLVKVANSYGSVNVGDNF
                     FIQGDSTNYKVVQVLPVAQDGSFDVQLDRLIQIDAPKTTSMYVPGTLTSPDVRLSMDT
                     GFTTDWNNFVNSSFNSTSFDQIQYKPFVSSGNVSCSSIPFHPGSCLGFTPELNSLNWM
                     GIYNEGVALWNSWADGGDFSNFLYSGLVRLTAPSGKSYRLESTNTDFTISADVNAPDL
                     AYAAVANHGDVALTVWRQGTTLIGRYNQISTGQAIGNPFNINSTASTGNYIVKAKNGK
                     AVIVWDNGYNIYAIVKDLSTLASVGSEVLVVTRVQRDIQSYGSPYFIYSFDVIFGNDR
                     ATIVWNDYNASAIITADNTGGMSGDLYCAQVLYNGCYWTVTKSFLAYARSLRLDTGAF
                     FGGSFSVVNYTGTYQYNPYGIPDFSPKFQLELAIDANSSNQMVVASNLRTRGIDENVI
                     QSSVFDLVTTTKIGSTQTLLSTSSRLVDSLQVGVTTGRGMILWKRSDGVIFGRGIDTS
                     NSNLLGTSNIETESGSIDSLKLTSFGDRGLLTYRKNGKDVLLRILDLQAGQFLYPNAL
                     SLAQMNVDSRNLFFTGSILSGNKILTTWDQINGTRRTIWGRVSDISTFTVDGPKEFQI
                     STTNEGVQYRGTAVADNGFGLVTWLSQDKTQQRIRGYKVDLANPGSLKYGLNNFFVSP
                     LIERDYTIRAKIKY"
     gene            17481..25127
                     /locus_tag="EAHCGBGB_00009"
     CDS             17481..25127
                     /locus_tag="EAHCGBGB_00009"
                     /inference="ab initio prediction:Prodigal:002006"
                     /codon_start=1
                     /transl_table=11
                     /product="hypothetical protein"
                     /protein_id="X:EAHCGBGB_00009"
                     /translation="MNVEETNRNTEKEQNAQTKETSLQKKRIFFNSLEIFWELNRTHT
                     FKYINILLFSCFLFTTTTCGILPGKKGKSNNWWWALLGIPNGASFPSSGSGVGGGPGS
                     GNGSPGSAPAPEGSDLFSISTNYSQAIDDPETKAEPIAGASFVAPPEMSHYGNVSLSY
                     PVHTLPGRAGVEPKLSITYSSTGGDGWLGVGWSLGLGNITRTPEYGALYYDARDSFTW
                     NGTRLVKVSGNTTNENGIYRAEITSEDFLIFKLSQIESGGVWEVLDTSGTKTIYGESS
                     GDRIYNPAIPSQTYSWYLSKTEDKNGNYLQASYDNSEYSKNRNLYLKEIRYTGNTKNG
                     TSARQYVRFVTKQRDDFYVSNTPGFLMKMDRILERIEVGWDGGGKVYEYIPEYETSPD
                     SGRPRIKNIQSSKNTTKPEFFYQTSSRLLTWQNVINQTSSEIEEDPNSTQYFEGDYNG
                     DGISDILFFNPKSGNWKAAEGRKEGGYNFKLYANRYQGYDSLEKIRFFKGNVSGDYNG
                     DGRSDIAFYLPSTRDFIVAEHDGRVFQFQSYGRLMNSVPDIFRMEWFSGDYDGNGLSD
                     SVLFDEPTGQWTLMLNKGGSFEFLRFSKKFQNVFRNDYLPDSNLDSSNTNDLTKPGKD
                     RDKVNLLVGDYNGDGRTDISLYDSRSGKWFVGENHRNPNKNDSVYFQMQWKLYKVFTA
                     PEQSLFGHDRFSGDFNGDGFSDFLLFDRSNGEWTLGETGNGTINFKIWSRAPQFKTVT
                     RWLQGDFNGDGRTDIGFYSANDGKFWIGESTQNGFRYKIYSDMSYGPDPDRIMKTPLP
                     KDEVKIESGKTSFSASNNTKTILLSYKYDGNLNYGKGEVVFGGCFTSNDCSSTPELLI
                     FNRKENVWNLKQGNSFASRVNTSFNPEGTGITSLFGGKPDRYSNNLKDEVLFYKKQGT
                     TNQFFVLKNTNGTTFDLLNLATLSDTDVSKFDPNNSGYALDYFENNTSQSVLILDDQT
                     TSGTARFVLSGLGGTKILTPNGDLTPTDLNDLFQAGTNENRQRRKEFSFFSGKFTTTQ
                     AQLVIVDRRTTTHKWYLGTISGTQIQFKRLTGEFALPITTSDYNLASPAGIQYALTNT
                     GEIVFGKTLDNGTSFTKVKINSTNIQKNVYNAGVVGFSDRFDSGGNPIVVSGGEDKLY
                     DLSQSKVVSLPNNVLVKNLDRPDLIAQVYVFQWIQGDYNGDGLADIGIFHLKEPTWYF
                     ALSTGSVPDVIEKVKNGIGGIYDFEYSNSTKFDNTGEDDIPDLPTSYRVCTRVSLDDG
                     FSNSITKNYEYKNGFAFSSFINGKKETDYFGFSEFTVHEAYGERTTHKYHTTQYSDFL
                     MNRALAGAEKETKIIGNDNNDYGTILTTSEVRQIQNAPGVVSYLPVTTKIEKYLSGAR
                     TTTQSSDIVLDGSKIRRKTESVTDHFSDSVHGVTTTTNITDFETDDATNQRRATRQTS
                     LAGSSHEITSLLSYDSRGNQIKRVSSYTGTGLAPVGTHTTEFEYDNFGNRTVEKDTSG
                     SPVRGNSYKYDDELNQFVTQETKFGGSVVLTTTHQIGYGVAFGVPTLTTDPNGNKTFF
                     EYDNFGRLIRTSSDTDAGTATTANYSYDASFPLSAKTTFPTGTGDPDFASRTYTDGMG
                     RNIYTVKSASNGNFAITGRLVYDGTGKVIRKGQSNWASSGEIDRFVLHLEEKNPTSFE
                     YDPIGRIKKTIEPTALGETSPTTITTTYNSAFETTETHSSGTSKRTVKNARSQVLYVE
                     DFASDGSAAKIGFCYDIAGNRIKKSDLNDSNAMSCPNALAGVPAKDTSGRNQTYWSYD
                     SFGKLRAESDPDLGVSSYNYNSFGDLTSSTNAKGVTTTLTYDAVGRILTKNIPEGNIV
                     YTYDSFSGSENALGKLVRIEDSNQNKTFSYDKLGRVKKETRVILATSSGNPLPSETGG
                     PYITETRYDLLGRVTRIDYPEHPISHGRMRVCYNYGSAGYISGISVQVNTNGIFPGFC
                     NKDIVENISYNEFGQTSSLTLGNGITTSYSYDVKGRMVRLNSSGDVGGNTKVLQDAVY
                     SFNPNNNITNIANNTTDFNTQYDYGYDGLGRLTSANGSYLGIADGNLSRRFQQSFEYA
                     KNGNLSSKRFHDPLSGNITDEWSYVYSNHQVTNIDSSRSGADALTMSYDANGNLTRQR
                     DNVKDLTKRISVDSQDRITQIQDGNNAILGSYWYDESGFRIRRSALEEKNSQFTNVEI
                     LYPSKFFGLEFIESENVITSVNNVYLNGVRIAALNEAGALAYYLTDQVDSVSTVLDDE
                     GNTLSQMQYLPYGETFVQRGDLNFSPKYNSQELDRESGFYFFNARYYDPGIGRFTSAD
                     TIIDGEFDTQGWNRFSYVKGNPIGAKDPTGHLVQLIPIAVRVGQGLAAAGMALCSSGT
                     INCGDIVPNKADKPRDTSVSPNDAKQMEKAGLDPLNTKKGSQNNIGDGGKNGGNAGVS
                     NKGNNTGNGSGKSDIGSTRSSNKLTPYKDNPNDKIKASGVGHHTSFKRDKDGNIFKYE
                     TYGKTKTGHFDPKKRFDGGQPDGSQGRTHTNSITEKVYGTPHVQGKNISGGVRDPRSN
                     ELPNNPRFQK"
     gene            25124..25741
                     /locus_tag="EAHCGBGB_00010"
     CDS             25124..25741
                     /locus_tag="EAHCGBGB_00010"
                     /inference="ab initio prediction:Prodigal:002006"
                     /codon_start=1
                     /transl_table=11
                     /product="hypothetical protein"
                     /protein_id="X:EAHCGBGB_00010"
                     /translation="MKQEDIFDWLIQWYSNQCNGNWERENQIKMYTTSNPGWNAEINL
                     KFTKLENHEMRSGLIETEETDWYFYKIKDSIYLGAGDTTKLPILVKAFRSIWEGKELV
                     YSSEAETKFSWLIKWYQSQCDGDWEHEYGIDINTNGDRGWQVKIEVNFTELDGVSIDH
                     SLIQKGADDWYSFSLKNGKFLAEGDPKKLPIILEKFKEIWMTYVG"
     gene            complement(25848..26402)
                     /locus_tag="EAHCGBGB_00011"
     CDS             complement(25848..26402)
                     /locus_tag="EAHCGBGB_00011"
                     /inference="ab initio prediction:Prodigal:002006"
                     /codon_start=1
                     /transl_table=11
                     /product="hypothetical protein"
                     /protein_id="X:EAHCGBGB_00011"
                     /translation="MSVSKIQKIKNFIGKSHFMPLGTARNFLTIAEILPFFFKSSLKI
                     PSFPAPLIETKNSRNILQNIDLQRVEFKLNEFLAQKNYKDEELRLPDFAAAIGLSTHQ
                     ASYYLNQYLNMSFTEFLQFHRINEVKNMMRIKLNYNLLNIAFECGFNSASSFHRACVK
                     FTGKSPRDLRQELLSNIETQRKVE"
     gene            26518..26910
                     /locus_tag="EAHCGBGB_00012"
     CDS             26518..26910
                     /locus_tag="EAHCGBGB_00012"
                     /inference="ab initio prediction:Prodigal:002006"
                     /codon_start=1
                     /transl_table=11
                     /product="hypothetical protein"
                     /protein_id="X:EAHCGBGB_00012"
                     /translation="MKIDQEVAKRFETALEYLKEHQGKSQNHIAKSMDVASSTLSRIA
                     NGKLPLLNKMAVTFEHYTGISSTWLLSGEGSMLVEEKVLKTFSEEEFRFFVKIKKDSE
                     LFELVQMVSGMKKDNYEVIKSLITKLKK"
     gene            27098..27745
                     /locus_tag="EAHCGBGB_00013"
     CDS             27098..27745
                     /locus_tag="EAHCGBGB_00013"
                     /inference="ab initio prediction:Prodigal:002006"
                     /codon_start=1
                     /transl_table=11
                     /product="hypothetical protein"
                     /protein_id="X:EAHCGBGB_00013"
                     /translation="MILFIEMNINYDMSIELSESPVKFISGNESGRELNRIKDFVNKV
                     YDSAGYSKTPWRGFNYDEWSTWFYYEQGNEILAVMRIVEKKPWNLIPLELAIIVDEEK
                     KHPYRRYAVIEEKVADWNSVAFVSTYEGWRAAKKTFRAVAKFCIDQDYSIVYGMYPLA
                     LKSIGLFYKKSGAVDSNRYFDRVFYPGFSLKGKPCILNVIELEKETLQKIASKTS"
     gene            27762..28667
                     /locus_tag="EAHCGBGB_00014"
     CDS             27762..28667
                     /locus_tag="EAHCGBGB_00014"
                     /inference="ab initio prediction:Prodigal:002006"
                     /codon_start=1
                     /transl_table=11
                     /product="hypothetical protein"
                     /protein_id="X:EAHCGBGB_00014"
                     /translation="MFEDNLLTIGIGLFILYFGVYVYRIFPRKKIQIYFLLLCVTLSL
                     WMGGLGFRSYFPLTYREIFLNWILFPVIYIPFFLDLVVCSLIRKRFKFNFYRVISVFV
                     ILPTFSVISLLGAFVKLNDPIRYFYSPYLNYHLFIFYIIVSVAQNTFSLGRVMVRRSG
                     DERIRSFLMLTGLLIALSVSIIFVYILPLSGLFKASYSALGLLPFTVLWAVAILHYDA
                     FKIRELVMNGNSLPLLNRIFSIVVLSLYRLMDRNGYKLKLILSKANVTLNIVDKHYEI
                     AVRYPSLEKMERAEIVANIYRNRIR"
     gene            28952..33061
                     /locus_tag="EAHCGBGB_00015"
     CDS             28952..33061
                     /locus_tag="EAHCGBGB_00015"
                     /inference="ab initio prediction:Prodigal:002006"
                     /codon_start=1
                     /transl_table=11
                     /product="hypothetical protein"
                     /protein_id="X:EAHCGBGB_00015"
                     /translation="MKTYNAGITQCHGSRTQQNAFYESVLDRRGRDRSGVNKLGLKLI
                     FWLTFLSYNLLTGAESPVSEKQERSSNVEYNKTLKYKTTFLRKPPYLLITSQLIPSHS
                     KSEYKNGFAFSGFLNGKKETDYFGFSEFTIHEAYGERTTHKYHTTQYSDFLMNRALAG
                     AEKETRIVGNDNNDYGTIQTTHDVKQIAMAPGVVSYLPVTTKIEKYLSGARTTTQSSD
                     IVLDGSKIRRKSESTTDHFSDSVHGVTTTTNITDFETDDTTNQRRATRQTSLAGSSHE
                     ITSLLSYDSRGNLTKRVSSYTGTGLAPVGTHTTEFEYDNFGNKTVEKDTSGSPARGSS
                     YKYDDELNQFVTQETKFGGSVVLTTTHQIGYGVAFGVPTLTTDPNGNKTFFEYDNFGR
                     LIRTSSDTDVGTATTANYSYDASFPLSAKTTFPTGTGDPDFASRTYTDGMGRNIYTVK
                     SASNGNFAITGRLVYDGTGKVIRKGQSNWASSGEIDRFVLHLEERNPTSFEYDPIGRI
                     KKTIEPTALGETSPVVVTTTYNSAFETTETHSSGTSKRTVKNASGEVLYIEDFASDGS
                     AAKIGFCYDIAGNRIKKSDLNDSNAMSCPNALAGVPTKDVSGRNQTYWSYDALGKLRA
                     ESDPDLGVSSYNYNSFGDLTSSTNAKGVTTTLSYDSIGRILTKNIPEGNIVYTYDSFS
                     GSENSVGRLVRIEDSNQNKTFSYDKLGRVKKEIRTILATSSGNPLPTETGGPYITETR
                     YDLLGRVTRIDYPEHPISHGRMRACYEYGSAGYISGISVQVNTNGILPGYCNKDIVEN
                     ISYNEFGQTSSLRLGNGITTSYGYDVKGRMVRLNSSGNVGGNAKVLQDAVYSFNPNNN
                     ITNIANNTTDFNTQYDYGYDGLGRLISANGSYLGIAEGNLSRRFQQSFEYSKNGNLSS
                     KRFHDPASGNITDEWSYQYTNHQVTNIDSSRTGADALTLQYDANGNLTRQRDNVKDLT
                     KRISVDSQDRITQIQDGNNAILGSYWYDESGFRIRRSALEEKNSVFSNVEILYPSKFF
                     GLEFIESENVITSVNNVYLNGVRIAALNEAGALAYYLTDQVDSVSTVLDDEGNTLSLM
                     QYLPYGETFVQRGDLNFSPKYNSQELDRESGFYFFNARYYDPGIARFTSADTIIDGEF
                     DTQGWNRFSYVKGNPIGAKDPSGHLAAPIVAGGVVLYALTQGTQGLGDKGESNAKFYE
                     RVYDELSSVKNILKPGKNVSNGLPKGSGKSNPIDQSGKANSSVGNGKNSVSNNGSKSS
                     GSGNKDGSKSDLGNSSTKTTTNTKPSLKAHKEALKEVHDKVGKLPKGEPGKFGSPQAG
                     NSKKGYRLDPGHPNAKSGSGEEGPHINYWDYSGGKREQGAIKGAVPIKE"
     gene            33064..33507
                     /locus_tag="EAHCGBGB_00016"
     CDS             33064..33507
                     /locus_tag="EAHCGBGB_00016"
                     /inference="ab initio prediction:Prodigal:002006"
                     /codon_start=1
                     /transl_table=11
                     /product="hypothetical protein"
                     /protein_id="X:EAHCGBGB_00016"
                     /translation="MDKVKIDNFTLANPNMHFPYWREISISESIKIKKTIISKLNLPS
                     IITDLDLIKYIDMKGISKGLLDLDDYESIRRTLIHNLPPTDNPLVYINWYRMDKIDQM
                     YLKEVITNFDDIWYPSADDIDIIDISISWIFSISHFGEIKLIELP"
     gene            33565..34038
                     /locus_tag="EAHCGBGB_00017"
     CDS             33565..34038
                     /locus_tag="EAHCGBGB_00017"
                     /inference="ab initio prediction:Prodigal:002006"
                     /codon_start=1
                     /transl_table=11
                     /product="hypothetical protein"
                     /protein_id="X:EAHCGBGB_00017"
                     /translation="MNLENYTKKIGKKVIQEIKSDSFFKLKCFQKFVYLIDELGFDSV
                     KAINHGKESELIFFKTKENTNIEVRITYEMGTLPICVISPKNKPKFKIEINTFDYPIH
                     NEIHNIILKDFSSSKDYIHEIGKVWEQNFSKISLEVDLCLEKIAHAVKLSLAKIK"
     gene            34048..34161
                     /locus_tag="EAHCGBGB_00018"
     CDS             34048..34161
                     /locus_tag="EAHCGBGB_00018"
                     /inference="ab initio prediction:Prodigal:002006"
                     /codon_start=1
                     /transl_table=11
                     /product="hypothetical protein"
                     /protein_id="X:EAHCGBGB_00018"
                     /translation="MLLKPQKRTISQAEETQRHGSLWIAAAGIEAESINWY"
     gene            34113..37307
                     /locus_tag="EAHCGBGB_00019"
     CDS             34113..37307
                     /locus_tag="EAHCGBGB_00019"
                     /inference="ab initio prediction:Prodigal:002006"
                     /codon_start=1
                     /transl_table=11
                     /product="hypothetical protein"
                     /protein_id="X:EAHCGBGB_00019"
                     /translation="MDRRGRDRSGVNKLVLRVILCVALVSYNLLTGAESPVSEKQERS
                     SNVEYNKTLKYKTTFLRKPPYLLITSQLIPSHSKREYDGFGRLIRTSSDTDAGTATTA
                     NYSYDSSFPLSAKTTFPTGTGDPDFASRTYTDGMGRNIYTVKSASNGNFAITGRLVYD
                     GTGKVIRKGQSNWASSGEIDRFVLHLEERNPTSFEYDPIGRIKKTIEPTALGETSPVV
                     VTTTYNSAFETTETHSSGTSKRTVKNASGEVLYVEDFASDGSAAKIGFCYDIAGNRIK
                     KSDLNDSNAMSCPNTLTGVPTKDTSGRNQAYWSYDSFGKLRAESDPDLGVSSYNYNSF
                     GDLTSSTNAKGVTTTLTYDAVGRILTKNIPEGNIVYTYDSFSGSENSVGRLVRIEDSN
                     QNKTFSYDKLGRVKKETRVILATSSGNPLPSETGGPYITETRYDLLGRVTRIDYPEHP
                     ISHGRMRACYNYGTAGYISGISVQVNTNGILPGFCNKDIVENISYNEFGQTANLTLGN
                     GITTSYSYDVKGRMVRLNSSGDVGGSNKVLQDAVYSFNPNNNITNIANNTTDFNTQYD
                     YGYDGLGRLTSANGSYLGIADGNLSRRFQQSFEYAKNGNLSSKRFHDPASGNITDEWS
                     YQYTNHQVTNIDSSRTGADALTLQYDANGNLTRQRDNVKDLTKRISVDSQDRITQIQD
                     GNNAILGSYWYDESGFRIRRSALEEKNSVFSNVEILYPSKFFGLEFIESENVITSVNN
                     VYLNGVRIAALNEAGALAYYLTDQVDSVSTVLDDEGNTLSLMQYLPYGETFVQRGDLN
                     FSPKYNSQELDRESGFYFYNARYYDPGIARFTSADTIIDGEFDTQGWNRFSYVKGNPI
                     GAKDPTGHEIFISGDDNYKKEVAKDLSKLSGSKIDVDKTGKANMRQEIQNTKSQKIEI
                     PQKPIGNKLVTGLMNSDKTIIIKKTDGGNGANTTNRIAAQNGQGSNAEIKYNLNANPK
                     IPTLQKNGSVKFESRPKEIGLAHELIHSEHITKGTVDTGIVEQKFMTSDKMKYKDNVM
                     KEELRTVGTNYMKKGDITENMIRKENGLKLRAAY"
     gene            37341..37796
                     /locus_tag="EAHCGBGB_00020"
     CDS             37341..37796
                     /locus_tag="EAHCGBGB_00020"
                     /inference="ab initio prediction:Prodigal:002006"
                     /codon_start=1
                     /transl_table=11
                     /product="hypothetical protein"
                     /protein_id="X:EAHCGBGB_00020"
                     /translation="MNSTFKFILIFSYLFVSFHAINSENTKSVIKNHIFQKDQVKIIE
                     YARHPYRGITITNDNVERAERIFKNYLHIVDPKLLNKLNLYKRQYVGIQSQGKRIVYI
                     NFAKIVSPWTQEDWERELFFSFDGGGDYMNVKVNIDDEFCYDFSINGDA"
     gene            37890..41144
                     /locus_tag="EAHCGBGB_00021"
     CDS             37890..41144
                     /locus_tag="EAHCGBGB_00021"
                     /inference="ab initio prediction:Prodigal:002006"
                     /codon_start=1
                     /transl_table=11
                     /product="hypothetical protein"
                     /protein_id="X:EAHCGBGB_00021"
                     /translation="MDRRGRDRSGVNKLGLKVIFCIAFLSFNLLTGAESPVSEKQERS
                     SNVEYNETLKYKAIFLRKPPYILITSQLIPSHSKSEYDNFGRLIRTSSDTDAGTATTA
                     NYSYDASFPLSAKTTFPTGTGDPDFASRTYTDGMGRNIYTVKSASNGNFAITGRLVYD
                     GTGKVIRKGQSNWASSGEIDRFVLHLEERNPTSFEYDPIGRIKKTIEPTALGETSPVV
                     VTTTYNSAFETTETHSSGTSKRTVKNASGEVLYIEDFASDGSAAKIGFCYDIAGNRIK
                     KSDLNDSNAMSCPNALAGVPTKDVSGRNQTYWSYDALGKLRAESDPDLGVSSYNYNSF
                     GDLTSSTNAKGVTTTLSYDSIGRILTKNIPEGNIVYTYDSFSGSENSVGRLVRIEDSN
                     QNKTFSYDKLGRVKKEIRTILATSSGNPLPTETGGPYITETRYDLLGRVTRIDYPEHP
                     ISHGRMRACYEYGSAGYISGISVQVNTNGILPGYCNKDIVENISYNEFGQTSSLRLGN
                     GITTSYGYDVKGRMIRLNSSGNVGGNAKTLQDAVYSFNPNNNITNIANTTSDFNTQFV
                     YGYDGLGRLISANGSYLGIADGNLSRRFQQSFEYAKNGNLSSKRFHDPASGNITDEWS
                     YQYTNHQVTNIDSSRTGADALTLQYDANGNLTRQRDNVKDLTKRISVDSQDRITQIQD
                     GNNAILGSYWYDESGFRIRRSALEPKNNQFTNVEILYPSKFFGLEFIESENVITSVNN
                     VYLNGVRIAALNEAGALAYYLTDQVDSVSTVLDDEGNTLSQMQYLPYGETFVQRGDLN
                     FSPKFNSQELDRESGFYFFNARYYDPGIARFTSADTIIDGEFDTQGWNRFSYVKGNPI
                     GAKDPTGHDTVVDTLAGVNHVLNKLGDSSYKAGTASKDGSFIGNSVGLLHDSAGLTYK
                     TAAALVPKNRKELEEAAVTGYGSQLAKATAKGMAKVGDDIGKIPLGFKNSGQYNKAMS
                     ELDNIMKSKNLSDYNIGVRGSSVTGQSFKTGKPFNAKSDIDVFVESSGLTKGSQTSKN
                     IPGFVHPETIKGKNPEIGSWSEKWGKILNRDISVGGFEKGKVPNQPAIFYGNNK"
     gene            41141..41551
                     /locus_tag="EAHCGBGB_00022"
     CDS             41141..41551
                     /locus_tag="EAHCGBGB_00022"
                     /inference="ab initio prediction:Prodigal:002006"
                     /codon_start=1
                     /transl_table=11
                     /product="hypothetical protein"
                     /protein_id="X:EAHCGBGB_00022"
                     /translation="MITEVYFRFDLSEKVIELDVFVQLIQNELLGFDHEIRESSNYFA
                     GFYHKFKTKENIVTVADADNVCFYNYHYVIFFNKDEKSHQDKVIKLAETWGLKGWTVS
                     IPDGPLIDDLVKTCSLNENGEIIWKEHRAEPRKN"
     gene            41608..43017
                     /locus_tag="EAHCGBGB_00023"
     CDS             41608..43017
                     /locus_tag="EAHCGBGB_00023"
                     /inference="ab initio prediction:Prodigal:002006"
                     /codon_start=1
                     /transl_table=11
                     /product="hypothetical protein"
                     /protein_id="X:EAHCGBGB_00023"
                     /translation="MPRLSTDRRGRDRSGVNKLVLRVTLCIAFLSFNLLTGAESLVSE
                     KLERSSNVEYNETLKYKTTFLRKPPYILITSHSPLETYDESGFRIRRSALEPKNSQFT
                     NVEILYPSKFFGLEFIESENVITSVNNVYLNGVRIAALNEAGALAYYLTDQVDSVSTV
                     LDDEGNTLSQMQYLPYGETFVQRGDLNFSPKYNSQELDRESGFYFFNARYYDPGIARF
                     TSADTIIDGEFDTQGWNRFSYVKGNPIGAKDPSGHEANAGIGIMMNSQCKGNAGCNSA
                     GLNAVSEGAKKAVVGTAVVGATAATGYAAAAEVGSAALPSAIYLSSRLGSSNITNSLL
                     NRLPQSQSAVANSVNATKEASKYGKIVPTKDLGMIEKEGLPKRGWPTIGKLDDLKKVN
                     LNNPKEISSTLYNKELQKNPYYTDRFKGGATLLELTIPKNTTIRAAGITNKGPNGIPQ
                     YKVDGAIPYKNIDYDGKTK"
     gene            43014..43745
                     /locus_tag="EAHCGBGB_00024"
     CDS             43014..43745
                     /locus_tag="EAHCGBGB_00024"
                     /inference="ab initio prediction:Prodigal:002006"
                     /codon_start=1
                     /transl_table=11
                     /product="hypothetical protein"
                     /protein_id="X:EAHCGBGB_00024"
                     /translation="MNLADFEKTILEIRKLAKRNTRDKSKKQFDYELFEYPFLEYIKE
                     KKIGSDTMFQIASEFMRSPDNFDRDMAIFIIRFNIIDKEAISDFLKRYLAILNEEQTN
                     IALSLIEKHKLENLYYPVIHHLERNFFYDSESLQKRIIYTGILFNKEEGYIAFHKVLE
                     RDLLNPRTEIELSIGNILFLCIVDKNYEKIQTIFQRYSNQKTKDFLEQQTFIAAKRWN
                     AGFKERFMIKKTIIMAQIKNLVKLI"
     gene            43781..47887
                     /locus_tag="EAHCGBGB_00025"
     CDS             43781..47887
                     /locus_tag="EAHCGBGB_00025"
                     /inference="ab initio prediction:Prodigal:002006"
                     /codon_start=1
                     /transl_table=11
                     /product="hypothetical protein"
                     /protein_id="X:EAHCGBGB_00025"
                     /translation="MLLTHRKTLFHERRKLSATALYGSPRRKLSAALTCGRDRSGVNK
                     LVLRVILCVALVSYNLLTGAESPVSEKLERSSNVEYNETLKYKTTFLRKPPYLLITSQ
                     LIPSHSKSEYKNGFAFSSFINGKKETDYFGFSEFTVHEAYGERTTHKYHTTPYSDFLM
                     NRALAGAEKETRIIGNDNNDYGTILTTSEVRQIQYGVGISGYLSVPTKIEKFLSGQRT
                     TTQSSDIVLDGSKIRRKTESVTDHFSDSVHGVTTTTSITDFETDDTTNQRRATRQTSL
                     AGSSHEITSLLSYDSRGNQIKRVSSYTGTGLAPVGTHTTEFEYDNFGNKTVEKDTSGS
                     PARGSSYKYDDELNQFVTQETKFGGSVVLTTTHQIGYGVAFGVPTLTTDPNGNKTFFE
                     YDNFGRLIRTSSDTDVGTATTASYSYDSSFPLSAKTTFPTGTGDPDFASRTYTDGMGR
                     NIYTVKSASNGNFAITGRLVYDGTGKVIRKGQSNWASSGEIDRFVLHLEERNPTSFEY
                     DPIGRIKKTIEPTALGETSPTTITTTYNSAFETTETHSSGTSKRTVKNASGEVLYIED
                     FASDGSAAKIGFCYDIAGNRIKKSDLNDSNAMSCPNTLAGVPTKDVSGRNQTYWSYDS
                     FGKLRAESDPDLGVSSYNYNSFGDLTSSTNAKGVTTTLTYDAVGRILTKNIPEGNIVY
                     TYDSFSGSENSVGRLVRIEDSNQNKTFSYDKLGRVKKEIRTILATSSGNPLPTETGGP
                     YITETRYDLLGRVTRIDYPEHPISHGRMRACYEYGSAGYISGISVQVNTNGIFPGFCN
                     KDIVENISYNEFGQTSSLRLGNGITTSYGYDVKGRMVRLNSSGDVGGSNKVLQDAVYS
                     FNPNNNITNIANTTTDFNTQYDYGYDGLGRLTSANGSYLGIADGNLSRRFQQSFDYSK
                     NGNLSSKRIHDPLSGNVQDVWSYVYSNHQVTNIDSSRTGADALTLQYDANGNLTRQRD
                     NVKDLTKRISVDSQDRITQIQDGNNAILGSYWYDESGFRIRKSSLEPKNNVFSNVEIL
                     YPSKFFGLEFIESENVITSVNNVYLNGVRIAALNEAGALAYYLTDQVDSVSTVLDDEG
                     NTLSLMQYLPYGETFVQRGDLNFSPKFNSQELDRESGFYFFNARYYDPGIGRFTSADT
                     IIDGEFDTQGWNRFSYVKGNPIGAKDPTGHDTFLYFYKSETTDSGAGHVAVGNTKKQT
                     LYEANPENSNPISPMEKTYKHEGSMDEVLKKNHIGSKGKNPDLILQLKTDSKGAEDGK
                     IKETAEKFFEKNKNWTVYNANCTDLAKQGTAQTKYKSGKAPISTPTDFANDLHKNNQE
                     AIKSGDIKVLKGDFQKYKDGTGSANGVSKVLVNDAKAATAKTINDIFK"
     gene            47901..48311
                     /locus_tag="EAHCGBGB_00026"
     CDS             47901..48311
                     /locus_tag="EAHCGBGB_00026"
                     /inference="ab initio prediction:Prodigal:002006"
                     /codon_start=1
                     /transl_table=11
                     /product="hypothetical protein"
                     /protein_id="X:EAHCGBGB_00026"
                     /translation="MLVIKTITLASSAGIIYAAIILFFHFAIISNITHKFTSIYSIFI
                     ILFTFFGIVLYLPILIWYLIRIKLWQMFWLIFFNMFILFTFLYIIQNKLLKDIVLEEI
                     FILFSLIISIFLIIFIRRTLTKTKMGSRSNNSET"
     gene            48412..49845
                     /locus_tag="EAHCGBGB_00027"
     CDS             48412..49845
                     /locus_tag="EAHCGBGB_00027"
                     /inference="ab initio prediction:Prodigal:002006"
                     /codon_start=1
                     /transl_table=11
                     /product="hypothetical protein"
                     /protein_id="X:EAHCGBGB_00027"
                     /translation="MDRRGRDRSGVNKLVLRVTLCIAFLSFNLLTGAESLVSEKLERS
                     SNVEYNKTLKHKTTFLRKPPYLLIPNHSPLETYDESGFRIRRSALEPKNNVFSNVEIL
                     YPSKFFGLEFIESENVITSVNNVYLNGVRIAALNEAGALAYYLTDQVDSVSTVLDDEG
                     NTLSQMQYLPYGETFVQRGDLNFSPKYNSQELDRESGFYFFNARYYDPGIARFTSADT
                     IIDGEFDTQGWNRFSYVKGNPITFKDPTGHEVPLIGYGSPRDGLLPGSRNTNDPRYQS
                     EIANKYDLKDKGKIEAAAKEYQAGSQKGFNQGYSRTSGWASPTQGHNAKSDGQALEKS
                     DLSGKSKAYKDGYKDSVGVGRAYGILGGLGTGIAEAAGLATAGGVGKEKGGGPKLGSS
                     GGEGAGKAFSNKVKAQARAESENTCVFCKKETTDNLGPTKSEIDHAIPKVRGGNNTIE
                     NAQNTCRTCNRQKGASTTEEFLGKIRK"
     gene            49845..50267
                     /locus_tag="EAHCGBGB_00028"
     CDS             49845..50267
                     /locus_tag="EAHCGBGB_00028"
                     /inference="ab initio prediction:Prodigal:002006"
                     /codon_start=1
                     /transl_table=11
                     /product="hypothetical protein"
                     /protein_id="X:EAHCGBGB_00028"
                     /translation="MYSIEIGENEKSSECYCCGRESSVGHGFVYKNAIAYAVYYIGWS
                     NAHEQRKITFALAIGKWDDTSTAKDRQCFGFEAYEKDEKIAFRIIDPSESPWPHTELL
                     GEMLSRTESLVNPLLKEVFSIAEEIIQNHPAVRQYLNL"
     gene            50413..51621
                     /locus_tag="EAHCGBGB_00029"
     CDS             50413..51621
                     /locus_tag="EAHCGBGB_00029"
                     /inference="ab initio prediction:Prodigal:002006"
                     /codon_start=1
                     /transl_table=11
                     /product="hypothetical protein"
                     /protein_id="X:EAHCGBGB_00029"
                     /translation="MFLSFNLLTGAESPVSEKLERSSNVEYNETLKYKTTFLRKPPYL
                     LIPNHSPLETYDESGFRIRRSALEPKNSQFTNVEILYPSKFFGLEFIESENVITSVNN
                     VYLNGVRIAALNEAGALAYYLTDQVDSVSTVLDDEGNTLSQMQYLPYGETFVQRGDLN
                     FSPKFNSQELDRESGFYFYNARYYDPGIGRFTSADTIIDGEFDTQGWNRFSYVKGNPI
                     GAKDPTGHLGQEQLVDKVPKVPLNKIIEEGTKKTAEKATAESTGKVFSKVAGKTTGVL
                     GFLVPSEVDAPTKKPSTDNRKDPKLPIYHRLESDTQTPKTAKMQEQSGEIWGKEARGS
                     NFKSVQAYTGPLPKDKRGVEFITAAKETPGSPPGKAKWVEGTPGVRPANNPDYVKINV
                     RVTKNTQTEK"
     gene            51660..52007
                     /locus_tag="EAHCGBGB_00030"
     CDS             51660..52007
                     /locus_tag="EAHCGBGB_00030"
                     /inference="ab initio prediction:Prodigal:002006"
                     /codon_start=1
                     /transl_table=11
                     /product="hypothetical protein"
                     /protein_id="X:EAHCGBGB_00030"
                     /translation="MVKQIDDNALKKGEYLALAIHRNNPEAIEHKYNIKFTEDCDDLD
                     YVKYALFFAKDDLTNKEDYFMFQRHLNSPELGTEIWVLNRDFAIIDRIQKYLLELGME
                     VDISWWCDKSLLI"
     gene            52228..52578
                     /locus_tag="EAHCGBGB_00031"
     CDS             52228..52578
                     /locus_tag="EAHCGBGB_00031"
                     /inference="ab initio prediction:Prodigal:002006"
                     /codon_start=1
                     /transl_table=11
                     /product="hypothetical protein"
                     /protein_id="X:EAHCGBGB_00031"
                     /translation="MSAVLGGAATKALGSRLPKPNVGELSPNIAQQKNIDRFKDKVPA
                     NSKDNINLHKLPNGGIAVQATSPGKTPGWKAVYEKQIDVNGKTQQYTKTTYQPNGSIE
                     HVKDKINGTAIYGR"
     gene            52568..52945
                     /locus_tag="EAHCGBGB_00032"
     CDS             52568..52945
                     /locus_tag="EAHCGBGB_00032"
                     /inference="ab initio prediction:Prodigal:002006"
                     /codon_start=1
                     /transl_table=11
                     /product="hypothetical protein"
                     /protein_id="X:EAHCGBGB_00032"
                     /translation="MDDERYLIILKLINFDGSIKELKNLLKPLAWDYEESCPELNYRH
                     ICKVIQRYLNDELTKYDVEEWANLVEGREDITFELSKKSLLQDVIHELANPKLTTNLS
                     IKRGEEIIDLLNLIEPESDSHKN"
     gene            complement(53179..54324)
                     /locus_tag="EAHCGBGB_00033"
     CDS             complement(53179..54324)
                     /locus_tag="EAHCGBGB_00033"
                     /inference="ab initio prediction:Prodigal:002006"
                     /codon_start=1
                     /transl_table=11
                     /product="hypothetical protein"
                     /protein_id="X:EAHCGBGB_00033"
                     /translation="MNTIGIENYKSSLELGIFYFHAAGVSFGFLIGFSKLYSNDFFSK
                     SYGSILQSAAFFLILNNGILIDQGTLRNGNKILNGSYYGLVLYSILAVLVCFNYLLES
                     LDNPWIYCKRLLGIIPVVILFSYFIPELYFISFIDFLGFGISIFTFIWSLRSVLKSNK
                     SILFFNLPFLSFLISICFVLDFLGTIFNKKDFFLLTEIIPGSVICYTILLEHFFPALF
                     GKIIITIPDTNLFNQIELETIPIPEDKEPQKYKYPPRDLLEGIDLEKVKTKLNRFLDS
                     KGFKDEELRLPDFASGLGLSTHQASYYLNQYLNMSFTEFLQFHRINEVKNMMRIKLNY
                     NLLNIAFECGFNSASSFHRACVKFTGKSPRDLRQELLSTEPKEKANE"
     gene            complement(54373..54579)
                     /locus_tag="EAHCGBGB_00034"
     CDS             complement(54373..54579)
                     /locus_tag="EAHCGBGB_00034"
                     /inference="ab initio prediction:Prodigal:002006"
                     /codon_start=1
                     /transl_table=11
                     /product="hypothetical protein"
                     /protein_id="X:EAHCGBGB_00034"
                     /translation="MVINYFNIKPLNFTESELDEFSRYIGLPLYNEDKEAILKYNSFR
                     KALAIINKHSFYALNYFPDNPESK"
     gene            54914..55330
                     /locus_tag="EAHCGBGB_00035"
     CDS             54914..55330
                     /locus_tag="EAHCGBGB_00035"
                     /inference="ab initio prediction:Prodigal:002006"
                     /codon_start=1
                     /transl_table=11
                     /product="hypothetical protein"
                     /protein_id="X:EAHCGBGB_00035"
                     /translation="MSIKKMTLKDKDLETFERLKIACEKLKINRNQLAHILRMHPSNA
                     TKLLNGTVVLTWANAELFQFKTNVSANWVMLGTGEFWYKSVKDDNEGMRNYTITIVKK
                     ILSINGLNNVLEDFLNLSEEDQKFVISMIRHFGKKS"
     gene            complement(55337..56236)
                     /locus_tag="EAHCGBGB_00036"
     CDS             complement(55337..56236)
                     /locus_tag="EAHCGBGB_00036"
                     /inference="ab initio prediction:Prodigal:002006"
                     /codon_start=1
                     /transl_table=11
                     /product="hypothetical protein"
                     /protein_id="X:EAHCGBGB_00036"
                     /translation="MSVILILLTSSIIFVLGIYIKKIRNPLIRPRQNFFFLAIFVGLW
                     TLLSGCRQFIPYNVRLYAPNWILISVIFVPYFLSHLVNNLTNENYKTSFLRKIIEFCI
                     IFYLILSALSFNLIKIIDINTLAHEPKLAYHILILYSILWISESIFKLAKCLINSIGM
                     VRVRFSLMLFGISIALLIIIILVWILPFYDIYLGSYIHIATLIWIAFWGIAILHYDAF
                     HTRKEIFAGKRVPILSRITLNLILKLYSVIDPFDYECSRIEANTHLTYDMIRTIAHWL
                     VNRKIPVELTAHRIASRYDRYIK"
     gene            complement(56261..56881)
                     /locus_tag="EAHCGBGB_00037"
     CDS             complement(56261..56881)
                     /locus_tag="EAHCGBGB_00037"
                     /inference="ab initio prediction:Prodigal:002006"
                     /codon_start=1
                     /transl_table=11
                     /product="hypothetical protein"
                     /protein_id="X:EAHCGBGB_00037"
                     /translation="MSITLQKTKSVNKFHVIRLSGLENIQELNNIKKFTSDVYNNFGY
                     TKSLYTAVDMDAWSTWFYVREGSEILAAMRIVEKKPNILIPLELGIIKDSDPIQRYAV
                     VGNNIADWNSVSFEHSIKGFKAAVDVFHVVAQFCLDKNFDMVYGFYHKKVNSIVKLYT
                     SIGAVPSTKYVKEVYFPESYHAGELVYLTPIEINKDALQKIKTKLW"
     gene            57200..58189
                     /locus_tag="EAHCGBGB_00038"
     CDS             57200..58189
                     /locus_tag="EAHCGBGB_00038"
                     /inference="ab initio prediction:Prodigal:002006"
                     /codon_start=1
                     /transl_table=11
                     /product="hypothetical protein"
                     /protein_id="X:EAHCGBGB_00038"
                     /translation="MNRNELNEVISKILKAYETMRLQSSLNGNSEVLEANREIGRILQ
                     TVERKTPEPERLTGNWMKSISKELEKHLKRGFSERNLFYARKFYEIYGNSKIDVRLSW
                     SHYRILSSIANANLREKLMKEAIEGNWNRDDLSYRVRDIGELRKAPTLRWRRPEGVLW
                     NYKIKDISKDKGTLLIDLGFYCYYELSSLHLNQYKIGDIIQIEKQNGIWNLSDSKLDS
                     ELYFYFGEIERVIDGDTILVKFELGFNVITRQRIRLHNVWSAELGSSEGEDNFESLKK
                     RLPLKTKVIVRSRSKDVYGRFVGEVLYSKKKIQHPEDIFRIGIYLNQELAEIS"
     gene            58497..59447
                     /gene="rpnD_1"
                     /locus_tag="EAHCGBGB_00039"
     CDS             58497..59447
                     /gene="rpnD_1"
                     /locus_tag="EAHCGBGB_00039"
                     /EC_number="3.1.21.-"
                     /inference="ab initio prediction:Prodigal:002006"
                     /inference="similar to AA sequence:UniProtKB:B7NGZ6"
                     /codon_start=1
                     /transl_table=11
                     /product="Recombination-promoting nuclease RpnD"
                     /protein_id="X:EAHCGBGB_00039"
                     /translation="MTEVNNPHDRLIRETLQDKIEAISFFRRTLPPEVVELLDLEKLE
                     LSESSFVSEELKSEQTDLLFRIPLRSGNQASIYILFEHKSYLDNAIYIQLLGYLAEIY
                     RSQQRNSEKLSVVIPFVFYHGEKEWKLGENFLHQFKITKEETIHLRHFIPDFKIDLFD
                     LSGMEIQEKLESITLQVIFGVVQRIREGEEKFQKSLPIFFSLLLEIAEEPKRVALLNK
                     LLLYIYNVRDSKPSVLKQMLHLSRLERYEELAMTTAEKLIQEGKIEGKIEGKIEGKIE
                     GKIEGKIEDARKMFAKGIDLNTVLEITDLTEKDLRDNGLI"
     gene            complement(59617..59847)
                     /locus_tag="EAHCGBGB_00040"
     CDS             complement(59617..59847)
                     /locus_tag="EAHCGBGB_00040"
                     /inference="ab initio prediction:Prodigal:002006"
                     /codon_start=1
                     /transl_table=11
                     /product="hypothetical protein"
                     /protein_id="X:EAHCGBGB_00040"
                     /translation="MLIHTFFLLIRLPPCLFNKAAISGLKSLPEQRFRRAYLHLQYSY
                     ADLHQLRDTPPAVRWSLILEKTKKLHLFLRIL"
     gene            60326..61417
                     /locus_tag="EAHCGBGB_00041"
     CDS             60326..61417
                     /locus_tag="EAHCGBGB_00041"
                     /inference="ab initio prediction:Prodigal:002006"
                     /codon_start=1
                     /transl_table=11
                     /product="hypothetical protein"
                     /protein_id="X:EAHCGBGB_00041"
                     /translation="MTSGSYFPPSVRQVEIPKKSGGIRRLEVPTVSDRIAQMVVKMHL
                     EPMIDPIFHADSYGYRPGKSAKDAIAITRKRCWKYDWVVEFDIKGAFDNIDHDLLMRA
                     LRKHTKLKWILMYVERWLQAPFETKEGDQEARSKGTPQGGVISPLLMNLFMHYAFDLW
                     MTREYPNCPFARYADDAVIHCRSEKEAQEIMTKLAKRLESCMLLMHPDKSKIVYCRDG
                     NRTQDYLNIQFTFLGFTFRPRSARDKHGRVFTSFLPAVSKDAQVRMRQKIREWNLQLM
                     TPKTIKDISRLYNPVLRGWLNYYGAFYKTEMRRVFEHFDRKVALWARRKYKKLRRLKR
                     KSIYWLGKIARRESWLFTHWQIIGKPAAG"
     gene            62231..63133
                     /locus_tag="EAHCGBGB_00042"
     CDS             62231..63133
                     /locus_tag="EAHCGBGB_00042"
                     /inference="ab initio prediction:Prodigal:002006"
                     /codon_start=1
                     /transl_table=11
                     /product="hypothetical protein"
                     /protein_id="X:EAHCGBGB_00042"
                     /translation="MEKLKNDKIKEITDEVFKAHNLIYKSYNPLIHYTNGLGLNGILH
                     SKTLKANHVSNLNDLSEILRAYHILVGILDNISTNDPNLLLLIEKLKIQLDEKINSRI
                     FPEIYVVSFSNKDDDLFLWRSYSTFNDAYALVFTKAFLAAYAINEGAVLLQCVYDERK
                     QFSILEQATQLFFNKIDLSISENLQIYLDDYFRLIHLFVPYIKNSHFIEENEIRLVLR
                     NPQNLYQENRIKLGLNKGFFHKYVNIKMFRDEEDTEFEHSLQEIIIGPNSRSQIENNQ
                     FKNTLNKLIKENVGCLLKGIRDTK"
     gene            complement(63453..64415)
                     /gene="rpnD_2"
                     /locus_tag="EAHCGBGB_00043"
     CDS             complement(63453..64415)
                     /gene="rpnD_2"
                     /locus_tag="EAHCGBGB_00043"
                     /EC_number="3.1.21.-"
                     /inference="ab initio prediction:Prodigal:002006"
                     /inference="similar to AA sequence:UniProtKB:B7NGZ6"
                     /codon_start=1
                     /transl_table=11
                     /product="Recombination-promoting nuclease RpnD"
                     /protein_id="X:EAHCGBGB_00043"
                     /translation="MAEVNNPHDRLIRETFQDKKEAATFFKNTLPIEVVKLLDLENLE
                     LSESSFVSEELKQEQTDLLFQIPLRSGNRSNVYLLFEHKSYLENTIYIQLLGYMTEIY
                     RNQQRNGEKLSVVIPFVFYHGEKEWKLGNRFLDQFVLTSQEKGILKDFIPDFKIDLFD
                     LKEVELKEKLESITFQVTLGVVQRIREGDLEFISHLPGLFSLLLEIEEESKRVAILRK
                     LLLYIYWVRDLKPSEFKVIFQRSKLEKYEELTVTTAEKLISEGIQQGIEKGIEQGIEQ
                     GIEKGIEKEKLVTASKMLGKGIDLKTVLEITGLTEKTLKEYKIL"
     gene            64581..64790
                     /locus_tag="EAHCGBGB_00044"
     CDS             64581..64790
                     /locus_tag="EAHCGBGB_00044"
                     /inference="ab initio prediction:Prodigal:002006"
                     /codon_start=1
                     /transl_table=11
                     /product="hypothetical protein"
                     /protein_id="X:EAHCGBGB_00044"
                     /translation="MNPKNRKSKTNSSKVPKKKSHKPKKTAGKKKTTSPNLRKKTIKK
                     IPLGHCKSLRCRDSKGIIGVVSNFV"
     gene            64962..65333
                     /locus_tag="EAHCGBGB_00045"
     CDS             64962..65333
                     /locus_tag="EAHCGBGB_00045"
                     /inference="ab initio prediction:Prodigal:002006"
                     /codon_start=1
                     /transl_table=11
                     /product="hypothetical protein"
                     /protein_id="X:EAHCGBGB_00045"
                     /translation="MKKTLITLLFLCTMNLISKELTIYLPEPTNDKEALRLKAFYDER
                     NRIGLLFSEIVSLEDREKIYKNLAEVEYIKVTDLTEEFAEYTHKQYIWKALTNLITNY
                     WTHFYAAFTSNCTGLTKSNDE"
     gene            complement(66432..67313)
                     /locus_tag="EAHCGBGB_00046"
     CDS             complement(66432..67313)
                     /locus_tag="EAHCGBGB_00046"
                     /inference="ab initio prediction:Prodigal:002006"
                     /codon_start=1
                     /transl_table=11
                     /product="hypothetical protein"
                     /protein_id="X:EAHCGBGB_00046"
                     /translation="MSKNFFPLTNDLMFKILFVKEPDLLISILNSVLFPDGEHTIRNI
                     KILNPELVGSSPNDKRSYLDIRAQDEDGKIFHVEIQVAHQSSFVKRSLYYLSGLIRDQ
                     LNRGSMYSDLKPVYQINIVDFDLIPSENFHSKFKFREESNPDIILTDDVEIHFLELSK
                     FVKRDVRELRNNLEIWLYVLKHTSELEEEEMRILVDKTPDLSKAFTILEQYSNDPQKR
                     NELEAKLKSDRDYAYDLAARFEAGELQGIEKGIEKGAEKEKLKFARKMFQKGMDVNTI
                     LEITGLSKKDLKDHGML"
     gene            70111..70512
                     /locus_tag="EAHCGBGB_00047"
     CDS             70111..70512
                     /locus_tag="EAHCGBGB_00047"
                     /inference="ab initio prediction:Prodigal:002006"
                     /inference="similar to AA sequence:ISfinder:IS195"
                     /codon_start=1
                     /transl_table=11
                     /product="IS982 family transposase IS195"
                     /protein_id="X:EAHCGBGB_00047"
                     /translation="MVTPGNVDDRNSKVIFPLVKNIYDKLFGDRGYISQSLFESLYEK
                     GIQLITKLKKNMKNKLMSLVDKILLRKRAIIESVNDELKNICQIQHTRHRSFCNWAVN
                     LLSGLVAFSFFPKKPSLNLRSKDNLQLLISP"
     gene            complement(70767..70997)
                     /locus_tag="EAHCGBGB_00048"
     CDS             complement(70767..70997)
                     /locus_tag="EAHCGBGB_00048"
                     /inference="ab initio prediction:Prodigal:002006"
                     /codon_start=1
                     /transl_table=11
                     /product="hypothetical protein"
                     /protein_id="X:EAHCGBGB_00048"
                     /translation="MIVSKKLEIKVRELEEKGYSFIYIEDYVKGYFESKIKIARKMLL
                     NGTSLEFVLMVTGFTEQELKDYGVHLEICSKG"
     gene            complement(70994..71932)
                     /gene="rpnA_1"
                     /locus_tag="EAHCGBGB_00049"
     CDS             complement(70994..71932)
                     /gene="rpnA_1"
                     /locus_tag="EAHCGBGB_00049"
                     /EC_number="3.1.21.-"
                     /inference="ab initio prediction:Prodigal:002006"
                     /inference="similar to AA sequence:UniProtKB:P31667"
                     /codon_start=1
                     /transl_table=11
                     /product="Recombination-promoting nuclease RpnA"
                     /protein_id="X:EAHCGBGB_00049"
                     /db_xref="COG:COG5464"
                     /translation="MSDMTNPHDRLIRETLQNKEDAISFFKNSLPENVIELLDLNRLE
                     LTQSSFISENLKEEQTDLLFHIPLKSGKKANVYLLFEHKSYLDDSIFSQLLGYISAIY
                     KSQYRVDKKYSVVIPFVFYHGERTWTLGNSFQNRFILSKNEEEVFKKYIPNFELELFD
                     LSKVDLSKLESISLRVILGVVQKIWEGDTSFLSHLGEVFELLTGLKNESKRVEIFQKL
                     FLYIFNVRELEPTEITSLLSHSKISRDYEDLAMTTAEKLRKEGEIKGEIRGESKGIIK
                     GKIETARKMFKEGFELDVVLRITGLTEQELKDYGLL"
     gene            72360..72500
                     /locus_tag="EAHCGBGB_00050"
     CDS             72360..72500
                     /locus_tag="EAHCGBGB_00050"
                     /inference="ab initio prediction:Prodigal:002006"
                     /codon_start=1
                     /transl_table=11
                     /product="hypothetical protein"
                     /protein_id="X:EAHCGBGB_00050"
                     /translation="MFHRQGMKLIESSIVFTFINKYLNAEVFYISLIFYFQFVNKEKI
                     ES"
     gene            complement(72569..73474)
                     /locus_tag="EAHCGBGB_00051"
     CDS             complement(72569..73474)
                     /locus_tag="EAHCGBGB_00051"
                     /inference="ab initio prediction:Prodigal:002006"
                     /codon_start=1
                     /transl_table=11
                     /product="hypothetical protein"
                     /protein_id="X:EAHCGBGB_00051"
                     /translation="MSKNFFPLTNDLMFKILFVKEPDLLISILNSVLFPDGEHTIRNI
                     KILNPELVGSSPNDKRSYLDIRAQDEDGKIFHVEIQVAHQSSFIKRSLYYLSGLIRDQ
                     LNRGSMYSDLKPVYQINIVDFDLIPSENFHSKFKFREESNPDIILTDDVEIHFLELCK
                     FVKRDVRELRNNLEIWLYVLKHTSELEEEEMRILVDKTPDLSKAFTILEQYSNDPQKR
                     NELEAKLKSDRDYAYDLAARFEAGELQGIQKGIEKGIKKGIEKGAEKEKLKFARKMLQ
                     KGMDVNTILEITGLSKKDLKDHGML"
     gene            complement(75921..76847)
                     /gene="rpnA_2"
                     /locus_tag="EAHCGBGB_00052"
     CDS             complement(75921..76847)
                     /gene="rpnA_2"
                     /locus_tag="EAHCGBGB_00052"
                     /EC_number="3.1.21.-"
                     /inference="ab initio prediction:Prodigal:002006"
                     /inference="similar to AA sequence:UniProtKB:P31667"
                     /codon_start=1
                     /transl_table=11
                     /product="Recombination-promoting nuclease RpnA"
                     /protein_id="X:EAHCGBGB_00052"
                     /db_xref="COG:COG5464"
                     /translation="MSDMTNPHDRLIRETLQDKEDAISFFKNSLPEKVIELLDLNRLE
                     LTQSSFISENLKEEQTDLLFQIPLKSGKKANVYLLFEHKSYLDDSIFSQLLGYISAIY
                     KSQYRVDKKYSVVIPFVFYHGERTWTLGSSFQNRFILSKNEEEVFKKYIPDFELELFD
                     LSKVDLNRLESITLRVILGVVQKIWEGDTSFLNHLGEVFELLTGLKNESKRVEIFQKL
                     FLYIFNVRELEPTEITSLLSHSKISRDYEDLAMTTAEKLRKEGEIKGEIKGKIKGKIE
                     DAKIMFKEGFELNVVLRITGLTEQELKDHGVI"
     gene            77346..77921
                     /locus_tag="EAHCGBGB_00053"
     CDS             77346..77921
                     /locus_tag="EAHCGBGB_00053"
                     /inference="ab initio prediction:Prodigal:002006"
                     /codon_start=1
                     /transl_table=11
                     /product="hypothetical protein"
                     /protein_id="X:EAHCGBGB_00053"
                     /translation="MKSHACFLMIQIVFSDLHWLPQGDQADDLCAHGTVNVCIDKETL
                     SDVPNKEWTLSCAGLYLLRSLEHDYHPGDYGSQLIPCCSFDFIPQENWQFPVLMLGCP
                     NGIEWHIKHEGNAVTHTTLNGNSSTLALHEWISLVLSLTNQVEEFYQLSGPKKTISKE
                     LKEGYSRFWSEWRTRTERARRVTSHNNDYYV"
     gene            complement(78688..80127)
                     /locus_tag="EAHCGBGB_00054"
     CDS             complement(78688..80127)
                     /locus_tag="EAHCGBGB_00054"
                     /inference="ab initio prediction:Prodigal:002006"
                     /codon_start=1
                     /transl_table=11
                     /product="hypothetical protein"
                     /protein_id="X:EAHCGBGB_00054"
                     /translation="MNDNQRVFRVQKDRNFTIVKNHFIDDPRLSMKATAILLLVLRYP
                     DNWRMSVKTMSKFKSDKDSSIASGFKELVTFGYAEFRKGKDPVTGRFNSGWYFFEESQ
                     KPEVQYKIKTTQNKRIENQSELFLKEVKESNRKENKVLDLEQRETPQLENQVVVNSTL
                     PSTKEQKPSIQIFSSQIQNTTREYDQLSQERIEEQKELLEELEIKFKREKNQALGSPQ
                     AEKPLLDFPLLENPILENQPLPNTIYQGLSKQVLFKQILNTSREYGPPAKTHIEEQKQ
                     SSEKVNPHFHFPESWLMKFQEYYFKEHGSEMGQPDSELKALNKLYELSKGDWNVIESK
                     IQVLIQLRKQDSQFWYEQSLSPESITKFWSRLFVRKVKPTDKNRMRNEHQNKSIGTEP
                     KYNESKSIPDKPIEIKDLDPYKCFLGWGKSKLFKQQLEYYEQNSDPLKYEGTKKILFE
                     KFVNEVYPGLVSNSEVKKTSIENRKGSAA"
     gene            complement(81503..81649)
                     /locus_tag="EAHCGBGB_00055"
     CDS             complement(81503..81649)
                     /locus_tag="EAHCGBGB_00055"
                     /inference="ab initio prediction:Prodigal:002006"
                     /codon_start=1
                     /transl_table=11
                     /product="hypothetical protein"
                     /protein_id="X:EAHCGBGB_00055"
                     /translation="MNSKYFYLKLDLKMHLKKECILEIMIFGFVKTLTHPCNVTDLYK
                     IEYR"
     gene            81673..81912
                     /locus_tag="EAHCGBGB_00056"
     CDS             81673..81912
                     /locus_tag="EAHCGBGB_00056"
                     /inference="ab initio prediction:Prodigal:002006"
                     /codon_start=1
                     /transl_table=11
                     /product="hypothetical protein"
                     /protein_id="X:EAHCGBGB_00056"
                     /translation="MDHSSVKKTTIRAIGNSAGATIPKALLEKYNFHEGDTVFLLETE
                     SGILLSPYDPDFEEAMDIYQKGSKKYRNALRELAK"
     gene            81909..82304
                     /locus_tag="EAHCGBGB_00057"
     CDS             81909..82304
                     /locus_tag="EAHCGBGB_00057"
                     /inference="ab initio prediction:Prodigal:002006"
                     /codon_start=1
                     /transl_table=11
                     /product="hypothetical protein"
                     /protein_id="X:EAHCGBGB_00057"
                     /translation="MKKEPKWLNQKIVLTIHLDQLKQHGGSQGIRDQGLLESALDRPK
                     NKWSYRPSSNIFDLAASLCIGIAKNHPFIDGNKRVAFMATYVFLGINGYIIEVSEEEV
                     VSIMLKVASGNINETNLSIWLKDSSNRNS"
     gene            82595..82972
                     /locus_tag="EAHCGBGB_00058"
     CDS             82595..82972
                     /locus_tag="EAHCGBGB_00058"
                     /inference="ab initio prediction:Prodigal:002006"
                     /codon_start=1
                     /transl_table=11
                     /product="hypothetical protein"
                     /protein_id="X:EAHCGBGB_00058"
                     /translation="MPTIFDRLSAIDDDLKLSHSKMALELGVNRSTYYKYKNGTLTIP
                     KSILIILRLKGYDEHWILSGKGHMKLKDSVHLVEMQKRLKLISKLDSYGVLDSIEKLP
                     EAPSSDQKKIIREFFIFLASKFV"
ORIGIN      
        1 tttttgtacg ctaatatcga gaattaggta tctttctttt ttttaaactt tttttcattt
       61 tgcgctttct caaattttct acgttttgtt ttttaaatta tgaaaataat accgatctgc
      121 tcagggaaag gcggagttgg aaaaactaca acaacgattt acttagcgca aacattagtg
      181 cacttaggca aaaaagttct agtaatcgac tatgatttca atcgtagtct tagtaaattt
      241 atgtttactc attttcaaaa aaatgaggaa gaagcaatct ccaaaaattc ctataaaatg
      301 ctgttcgatg aggacagcta cgaaaggtat atcgtaaaat ctgtaactgg tttagatttt
      361 attcccgcca tagaaaggct taaaaaagta gacattgatt tttatgatga cctcaatctt
      421 aaataccgtt ttgaaaaact tctaagatcg ctcaattatg aatttgtttt attggacctt
      481 cacaacgtag taaatgtagt tttaattgcc gcattatatt ctgcagacca tgtgatctcg
      541 ccaatggaat acggctcttg gagtatggac ggaaccgatg atatgttaaa agttttcaaa
      601 gaaattaaat ccacggcaaa gaaaaaaatc aaatttactg tagtgccctc cagagtttct
      661 aatagcaaaa tagacgaact tgttgaagtc tgtgaacaca atggtttaaa ggtcagtgct
      721 tttgctaata taaatgacaa ttcaattcac acagcttcga atcttggaga atttttaaac
      781 cctaaaaagc ataaagcttt tgaacgtttt ttaatcttag ctaacgaggt ttcaaatggc
      841 cgaaaaaaat aaacttacca aaaaagaact gctaaaacag tccctcaaaa aatctcaaac
      901 aaaagaatct aataatataa tattatcaaa tgaaactaaa tctattgatc caacgataaa
      961 tcaattaaaa gatttatatg aatcagttat catggcccac aaaaggactg tcagaaattc
     1021 aattgatttt ggtgaatatc tttttgaagt taaagaaaaa ataggacacg gaaatttcat
     1081 tccttatatt gaaaaaaaca aagcctactt gggctttgac agacgaactg caagtaccta
     1141 tttaaggata tactattaca gagaattagt taaaggctgc aaaaatatgg cggaggccgt
     1201 aaggttaata aaaacgcaag aaaatggctt acctcagcca gaacagcgtg ttgaaataga
     1261 aataaaccct aaacaaacga cttataaata ttctaaaggg aaaaaacttt atgccatttt
     1321 taaacaaagc ggtaaaagca aaaaaggatt caataagatt catctagatt ttattagaca
     1381 atttatcgaa gaggaattac aaaaagaaaa cgaaagatac aacaacaaag tatctgatct
     1441 caagagcgat cttaaacatt tataattcaa atgagaaatt cgtttcccat ttgaattacc
     1501 ataaattcaa aatttaaacg cgattttaaa atttttcttt ccaaaataaa aattacttgt
     1561 actcgatttc gcttaaagtt aatcttgcat agaattcgtt caccacgatt cgagaaaacg
     1621 cccgcgggga ggtgagatcc cccaagggca tccttcccta aagttccaat aatttagtta
     1681 tgtcccattt tttgcttgac aggtatatag tacctgtatc tagtccaaaa tatcttagga
     1741 gacataacta agataaggcc gatctcactt taggccaaaa ttctcgaatc gaggacctac
     1801 cgcaaaggct ccatgcctga tctttagttc cccgtatttc taatatagag tagggtaaaa
     1861 aataactttt accgtgcgtc acccgaagta tgtccgcatg gtgaaaacaa gggatactaa
     1921 aatgaccgag gtcgtacatt acgctttggt gatagctcac gctatcgaat cgttaccgct
     1981 ttcaaggact aaaagacaac tactgtccaa aatcactgac ttagacattg caggacgaat
     2041 caaagggttc ggcggatgta ttgcaaaaaa caaaacacta ggcgaagaag tagggttagc
     2101 agaaacgact gtctctaaat atattcgtga aatgaaacgt gaaggatata taaactctgg
     2161 agaatttcac ggacattata gaatactaaa ctctagtcta catgatgcgg ttgtaaaaga
     2221 acgatatgaa tataacctac aaaaacagat aactaaatat actagtctgt ctagtacaaa
     2281 tatcctagag agcccaaatc aaagtaccgg atctgctccg tacaaacgta cgggggctag
     2341 ttttaataac caaagtacaa accaaacaaa taacaaaaag aatatagaaa gtttttcttt
     2401 ttctgaaatt acctggtcaa atatctctga acattctaaa aacctcatac tgaaagaatg
     2461 gggggaatat gaccacaatc cacaaaagga aaatgttaaa atcaagtctt ggaaaaattt
     2521 aataccggaa aacccagaag tagttttaga aacgctaaaa aaactaattc agatccgaaa
     2581 atcggaaaag tataaagagg accggttttg gggaacgatt cctgtaaaca tagcctccag
     2641 ctactcttac aaagacatta taaaaaacac atataaccta cttacacaag taggaagtaa
     2701 aaccctttca atcaaggaaa ataaagaaga aataaaaaac ggaagtagaa taaacgatca
     2761 gaccaaaaat gaaaacgaac caacctggga aggattctta gtttgggcaa aggaaagact
     2821 ttctaaatcg agcattcaaa gtcttaaaca gttaagagtt caattcgaaa atgaggaatt
     2881 gagtatagta gggggtatag acgattttct caaaataata atcactaagt attttaaaga
     2941 agaagcaaaa ctcaaaacag aagtaaaatt tgtaaaagaa gaagaaatgc aagagaacga
     3001 aaagagtatt cataactcaa ttaagaaaac ggatcagaag agtaacgagg aaaatcaaac
     3061 acacataacc gaactgaatg aagaaatatc cataccagtt gatcaatcag caaaccaaga
     3121 tttcaaacat ttccgagact atatgtcggt agataaagta atccatgagt tcatgagcca
     3181 ttctacacaa acactagatc gaccagactt agaaatcatt cgtaatctaa agatccgtta
     3241 tgatctggag aaaatagtaa tctttgattc tccaccagag aagttaaaaa atcacatacg
     3301 tgattatttt tatagtcatc cccaaagggt tatcgcacta cagtttgagg aaaacaaatt
     3361 ctatgtagcg gcataatttc atattacaaa acaaaaaggg gcggcgactt gtcttgaaag
     3421 ttaaaatgta tttcttaggc ttatgatatt ttgagtaaat tgccagctaa aatttattat
     3481 ttcttaaaat atgaaaattc gatattcata ttcaaaaatc attaaaaact tacagactga
     3541 aaaagaaatt atatttgaaa tgaaacaatt gataattaaa ttcttctaaa acacaatgat
     3601 tataaaattt cataataagt taataaagca tgagcagaat ccagaatatt gagactaatt
     3661 taacttctat aaatgatgcc tcatttcagg aactttgtga caaattaatc tactctaaat
     3721 acaagaatcc gtcggcattt gcaagaatag gaagtgttat cgggaaacag aaaactaaaa
     3781 agggaactcc agattctttt cttttaatgc cagatggaga gtatattttc acagaaacca
     3841 ctacaaatat ttctgataaa gataaactct taaaagatat cattgcgtgt tttgactata
     3901 ggaaaaccaa tataagtcca gataaagtta aagaaattaa tttatttttt aattttaaca
     3961 tagatcaagc ctatatagaa aaactgaaga gtattgctaa atcttttaat ccaataactg
     4021 aaataaaatt ttggtctctt gatttattga cctacgaatt atcaatgaat catcatgatc
     4081 tcgtttcgga ttatttagga ctttcatatg acacagggca aattgtttcg atcgaaaaat
     4141 ttatttcaga atataatcga tcatctcacg gtattgcaac tcctttagat aatgaattta
     4201 ttcaacgaag acaagaaatg gatgagttga aaagaaaaat agcagaaaaa gatttcatta
     4261 tagtaactgg ggctgccgga gttggaaaaa caaaattagt attagaatct atccgtgaat
     4321 ttatacaaga aaacaaaaca tacaaatcat actgcatatc atataaatat gtttcaattt
     4381 tgaacgatct ttatcagtat gtaagggacg gagatgactg catcttgttt gcagatgatg
     4441 caaatagaat agaacatttt aatcagctcg tcgcatatta tcaatctaat caatttggta
     4501 agctcaaaat tcttataaca gtgcgtgatt atgcatattc agatttatat ttaaactgtc
     4561 cggaagaatt aacggaattc attaaattga aaaagctatc aggtaatcaa ttaatcaata
     4621 ttgtgaaggg ggagcctttc ggaataacaa atccaaatta tcaagatgtt ataattaata
     4681 tctcggatgg aaatcctagg ctggcggtca tgctttctcg tttagcagtt gaaaagcaag
     4741 acatagctgt tttgtctgat gtttcaaatt tatttgaaac gtattttaat acatttatta
     4801 aagatcagaa agagttagca aactcgatta atataaaatc acttggggtg atatctttct
     4861 ttaacgctat taacattaga gaaaaagaaa ggcttcttgg aattcttaaa acttttgata
     4921 ttccctacga agattttttg gaagcagttc aaaaattgaa tagtttcgaa atagttgaga
     4981 taaactacga ctatgtaaag atttctgaac aaaatttatc tacattcttt ttttatttag
     5041 catttatcaa aaataagcag ctctctttct atactctttt gactcattac tatcctgact
     5101 atatgaatag gttttcagat tgtattatcc cggcaaatga tactttcgga tcggagaaag
     5161 tgatggatgt cgttcggccc gatttgaaaa agcattttga tacaatctat gatgatagcg
     5221 aaaagtctta taaattttta tcagtatttt ggctctattt acgaagtgaa actttggaat
     5281 atttatataa tgaaattaat acatattctg agcatgaaag tattaacact aaaagaatga
     5341 tattagaaaa aaaatcaaca ctatctgaca aggaccagac attggaattg cttggaaagt
     5401 tttatgttgg atgccctgaa ttgaaagatg cgatcgaatt atcattcgaa tatatagaaa
     5461 aatgtccttt tctcacgcat aagcttatct ctaaattcaa agaattaatt aattttgaag
     5521 caaaagatca acacaataac tttcgaagac agaagatact gttaaaaatt ttaattgata
     5581 aaatagaaaa aggcagttgt tcgtgtttac aggtattcta tggaattgct aaattatttc
     5641 taaaatttaa atttcaatat gtaaatggtt atagggatca aactattcat ttttgtactt
     5701 atacaattcc tttatcgaat aaaattaaag acattcgaaa aatgatttgg gattctttaa
     5761 atcttcattt tttagagaat caaaatgagt gttttcaagt attaaaagat tattcggagg
     5821 ttggcggaga aataacaaag gagattattg agtacgatct attatttatt tttaatataa
     5881 tagataatca tttaaagaat gagttttttg aacattgcct ttatgttcag aaactaatta
     5941 gatggttgca aaggcataat attcagtctt caaaatttga acgttatcgg aacgattttg
     6001 taaatccaat gtataacttg ttcactaaga ttgatatata tggctatggg tataaggaag
     6061 attatgaatt tgatgattat ggcgaatttt taagactcaa agaattagaa attagatctt
     6121 cgtatatttt taaagatcaa gcagatatgg atagttttca ttcaatgttt gcagatatag
     6181 taaatgttcg taagccggaa acaattcatt tggaatcttt agacttcata cttgaggaaa
     6241 actttaaaag aaattttaat atcggattta agtttttaga acttctagcg aaaagaaatg
     6301 ataggttatg gtttattcca actaggtctt taaaacaaat tttagtcatt gaagagaatg
     6361 tttgtttagt atgggagtta attgaaagta tttcatttag aagtaaacct ttgtggaaga
     6421 tatctttctt tacggaaata aatagcgttt taattaaaaa tgaacatatc gatatgattc
     6481 tcgaaatttt cagagaaatt gaaaatttaa agttcatgtc cttggattgg gttgagagat
     6541 atcttaactt agattatgag ctttatgata aaatacttac aataataacg gaacggaacc
     6601 gagagccgaa tgttaagatc ggtttacaga ttgattattt tgagaaaact ttcaagattc
     6661 taagtaagaa caagccgtta attcaagaag cgtatttgca gcaggttaag attgatagcc
     6721 atttcgacta taacaagaac ggattattcc gaattataga aatgaatcca gtttttttaa
     6781 aagactattt cgattacttt tatttttcag atgatattag tattgaattt actgaaacaa
     6841 aggctgactg gggttttatt tgggggattc aggaaataga gccagtactt tcagagattt
     6901 tcattcgtat tgctagaaaa aaagtatttt caggtttttc tagtcacttt ctgaataatt
     6961 tttttagaaa tttaaaagaa gacaaaaaag ttagagcgaa tgagtttctt ttcgagttat
     7021 tgaaaacgaa ttataagaat gttaagattg ttaatcttat tgtcaacatt gtaaggtatt
     7081 ctataagaga aatttttgat aatattctat tattgtatat ttctttaaat caggacccag
     7141 aattttttgc aaaaatctgg tggagaggga acggaggaga gtataacggt gacgacattt
     7201 cgggagaaat cgaggcaaat gattggaaga agatattatc aatcattgaa agatcagaat
     7261 ataatataaa tctaattcca gtaaaaaaag ttattaaaga gaaaatatat tcatgtttaa
     7321 agtttgctga aagtgaaaag actaatttat ttttagataa atgacgaatt agaattttta
     7381 tattagtgaa ttttaatgga tggaacttaa tcttgcactc ctaagaaaga ataattaaaa
     7441 ataaggttag acttttaaag taggtgattt tatattgaat gtcaaagccg tgttccttat
     7501 agctttttta acttaaaacg ctcttaattt ttacgattgt tagaaggtgg tgaataactt
     7561 cctagcacta gaaaaaactt gaattttcct cttctcactg atccaaaaag ttcaaacgtt
     7621 gtttaatcaa ttcgtataat gatcgaaccc acctaacatt caaatctttc cattaaaaac
     7681 agtggatgcc gaagtatctc ttggtgtcca tagaggtgtt atttttttcc cgttggaatg
     7741 aaaaatatat tctaataatt taatgtaaat tccaatttat ctaattcttg taaatttgct
     7801 ttctaataaa agttaggcgc tatcaataca aaagtgattg agaatagaaa acccagaacc
     7861 tgctccctag atgccaatcg ttagagaggc atttagggag tttaacggat cgttcaacag
     7921 accgtatctt agtacagtct gtatgttttt aaacttaact ttcgattatg tttcttccga
     7981 aacgctcttc ttgctcttct ttcctttagt atcattacga gggatcagaa tttttctagc
     8041 aatttcccag gtttgaattt gaccgctact acttgaaatc tgaccgggag tagaagtatt
     8101 tcccgcttgg gtaccaggca tatactgtac agaagttaca ataccagaat cggctagtat
     8161 gataacgtca gctccttgtt ctcttgcttt ttctttaacg tattcgatac aatgattcag
     8221 ttgtccacag cgaacttcta caataccaat ctgttctact tgataatccg ggaccgctct
     8281 cataatcaca tcgataggtt ctgtttcaga aaggggcgga taacttcttc cggtaatcgt
     8341 aagactaccc attgcacaat ttgctaaacc gaagaggatt aaacaaaata taataaacac
     8401 ttttccaaac ttaagacagt tagttgtcat ttaaaaaact gattctcctt tatgagtttg
     8461 gatcattttt taaaaggctc ttgtaagtca aattattttt aatttaattg cagaattgtg
     8521 aatataggtt ttttcatttt agaaatttta accgaacacg agtttggcgt aactaatgcg
     8581 aagaaggtta gaacggaaat tttaaaggaa ttggattttg aaaattcaac gaattgttca
     8641 ttacgtgttt acaaactcaa caaaacgaca attgtataat gaaaataaat gctaaacgac
     8701 aaatgattcc ctgattcaaa gaagacgttc ggttgttgaa gactctaaaa ttgtctatcg
     8761 agggcattgt atcttgtgtc ttttccggaa atatcgaaaa actttgtcca atgtctattt
     8821 cccttattat caaattaaaa aagaatcagt ttattttttc gtgagtcagg taaaagtttc
     8881 aaaaagtaaa gatctataaa gtaggtttta ttcggtttaa atttatagta gagaaattga
     8941 actcttaata aatcaataat gggtatttag caatcaagtt ggaaatagat caatttaata
     9001 acagaattgt aaaaccaacg atagatgtaa accgagtccc agctgaatta gcgaattcta
     9061 aactatactg cggaatggaa taatttccgg taagtcgacg tgtacataac aacgaattga
     9121 tttaaataat tcgttgttat gtaatatagt ttggacttca tctcataatt tctttgtttt
     9181 tggaactgtc ttattcttgt attgccctac aatacgttgg tttttgtagg gctcatctat
     9241 gacatcttgt cactgatccc aaaaagtcca gatgtcgttc attcggtttg cattataatc
     9301 aaaaccgcct accatccaaa tctttccatt gaagacagtg gatgctgaag tatctcttgg
     9361 tgtccatagc ggcgctattc tttcccattg gataccgtcg gaagattgaa aaatatagtt
     9421 ttgaacagcg gtgttattaa atccgttgat tacccacatc ttgttgttaa aaacgaccgc
     9481 attgtgtgat gagagacctg aggtagagaa attagcattt gaagtaactt ttgaccatgt
     9541 gactccatct gggctagacc aaacatcttg atatttgcca atggttgtac ctccgaaacc
     9601 tccgatcagc cagagtttat tattataaac aagaacttta tgcgcgtctc ttggctccca
     9661 tcctgcattt gcagttgcct gtgtccaggt gattccatcg ctactatacc atacgtcgtt
     9721 taacatgggt ccattcgaag atttacctcc gaaaatccaa attttattat taaaagtggc
     9781 agtagcaaag aatgtcctag cggtccaacc tccatttgta gttacttgtg tccatgtaat
     9841 cccatctgtg ctattccaaa catcgttacg accgacgtaa accgaggatc cagtatcttc
     9901 tgatcctcct aagacccaca tttttccgtt gaaaacttct ccagaaaaat tagttctctt
     9961 gccccaagct gcatttaaag tttttgtaga ccatgttaaa ccgtcgttag atgagtaaac
    10021 gtcttttgtt actcccgatg aagttcctcc taatatccaa agagtgttat tatagtttaa
    10081 caatacgtgt tctcttcgtg cagaccaaga agaagtatct gcaactttcg tatcagagaa
    10141 tccgattcca gaaaacatta ctgtataagg attttcatcg caatcgtcgt ttggaatcga
    10201 gatcgttgaa gttttcaggc cgacactaga aaatctatta atgagattga aaaaggtagc
    10261 cgttgaactg atgattgagt ttgaaggttg aagaatgcca tagttgttgg tatctccacc
    10321 taacgtgatg ggaggagacc cgcttagaat tagatttcct gaaccggtat tttcaatttt
    10381 aaaggaaagg ttaaaatttc ctgaattgat acgagtatac cccacatatt gattgttgcc
    10441 agatgcaacc gtatttgaat tgaacgaaag attgatttcc ggattggttt ctaatgccgt
    10501 aagactgaac gcaaatccac tattggagct atcattattt tgtattaaga atcctgcatt
    10561 cttagtgcct gtgccagaag gtgtaaaacg tattttaaaa tctgtctccg attccggagt
    10621 tagagttgtg actggtaatt gagagatgct gaaaagattc gcattggttc ctgaaatttg
    10681 tacgataggt gcaccggtta aattcaaatc cgccgttcca taatttttaa tcttaaaaga
    10741 ataatctttt ccggaagaac aagcactgag accgccgaca tcaatcgaat tgccggattg
    10801 aagaatgtct tgacccatag taatcacaat ggaaggagct ggagtcaatt gtgccgttcc
    10861 ttgtaatgag aaattaaaat ttttgttttt ctgatcatta cttgaaataa atagaaaggc
    10921 tgctttgttt ccatcagtag tcggtgcgag agcaattgag aaagaagaat ttgctgaagg
    10981 tttgattttt ttaacaaatg tagaagtatt catagagaat tgatttgtat caccatttga
    11041 taaaaagacg gaatcgattt ctagatccgc agtaccacta ttgaaaattt ctatgtttaa
    11101 ggacgttcca tgtgtattga tgactgcact gggaatcgtt accgtatttc cttctgagat
    11161 taaagatgaa ttgattttaa cgacaagatt tggggactcc gtaggtttca ctggatttgt
    11221 cggtccgtta gcttgattga aagaattcaa agtgaataaa ccgagaagat tgctagaatc
    11281 acctgagctt tgagctttac atgtaattaa aaataagaat attaaaaata aaagtttcga
    11341 atgaatttgt aatgttttgg attgtttcac ggagccagaa ttatttttga tcgccttgag
    11401 tcaagggaat caaaattccg attttagttt tgtttgactt agaattgtat cacatttatt
    11461 cctgtaaaaa catagcctaa cgcgctttat attgaccgta tttattgatt aaaagtagaa
    11521 aaaagggata aaacgttttg tttcgcacat ttctacctgt tgatttatca cttgaaatga
    11581 atcaacaata ttagagtttt tgaaaaatga atttccattt gtttttgttt ttgtttttgt
    11641 tttgtggaag tggtcgattg aagcaatttt gttaatctga attatggaaa ttttcaacaa
    11701 ccctattgaa taagccaact acaagttctt tggttatcct acaacatgaa tagcttttct
    11761 caagtaaacg acgtattcat ataacataga gtacgataaa tttttttcaa tcaacagtcc
    11821 tagtttcaca aaacataaac attactcaga actacataat agagtcttaa tatttgcatt
    11881 caaataggct tttgcgataa aaatacatat cctcacaatt attttgatat acaaatcaaa
    11941 agaataccac aaatcatttc tttcaataaa cagatgtttg gtggtttttc gatttgtgat
    12001 cttagtttcc aaaaaacctt aaccaaccta caaaacattg caaataaccc gcattcttag
    12061 ttataacatg aatttaaata agaatcaaag acgtgaaaat gaaattcgtt tttgtgcaac
    12121 ttaaaataaa aagaatatag tatcataaca aacgtttggc ggaaatcgct aacgtttatt
    12181 tgaatatact taaaaatttg atacattttc ggtaatagta tcacaaaaaa ttggaatttt
    12241 ttgaaatgct gtagccacga taagactcat ttttttcata gtcgaaatga aacttttgaa
    12301 aaaacgacgt aatacactct aacaaagtaa aacaaagaca taacggacgt aagatggaca
    12361 acaagcggaa tgtgtgtctt gtaaaagacg gttgatcaaa agtgaaaaca aagaggtgaa
    12421 aaatgttgaa agttcgtagt agaacgtatc taagtatatt tcatattata atattcttaa
    12481 ccatatcttt tgtaaccgcc tgtagttggt tagaaaaaga taagaacaca atggaaaacg
    12541 tggatctggc gggagcgatt tggttggccg cagaacctgt aaaaacccag gtaaacaacg
    12601 aaggagtacc ggtaaaacca ggaaacaacg gatcgggtgg aagtggaaca acacctgtca
    12661 cacccgtaga tgcaattttt aatctaccac ctggaagatt agtaaattcg aatgctttga
    12721 tgggaacgat cgatccgact ggaaccaaca tagtaaacga ctttgacgga gacggaattt
    12781 taaatcagaa cgaaacactg actaacgtat gggtggcgga ctatccacag atcgaaacaa
    12841 cgattgcacc ccccgtaaca ttaaagatac agatcttaaa aaattcttcg aaccaaagcg
    12901 atcagatcgt aagtgaaatc aactcaaacg actttgaggc ttctaaaaac gaaggatctg
    12961 aaaaaataca ccagaacgag ttgaatgaaa gaactgtaca gtttcaggat tcattcagta
    13021 cagaaacaga actaggacag tctcacgaaa gaagtatgtc tgcaggaatg accgccggtt
    13081 ttggaatggg acttgtatct acgggaatga actacagtaa cagtagtcga gacagttgga
    13141 attcaaaaaa tgctacctct gcgactacaa ccaaatgggc ggatagacct tttaaaaaca
    13201 atatagatcg agacgcttgg aatttaaaat cggattcatc tacaaacaaa gccagaaagt
    13261 atcgatctga taaatctaca aaggtaaacg aaacgtctac ggtagaacca aacgcgggag
    13321 tagtcagagc cgctttgtat attaaaaatt tatcagtcaa catgcctgta aaaatatcaa
    13381 acatactttg ttctttgatg tttgaaacac cgggtgggga actggttcct atgtcttcct
    13441 ttagactgag aaacgacgac tacagtctgt tcgaagtaga agtatatgga ggatcggact
    13501 ttggacctta cgtagtagaa ttaacaaatt tgaatacatc ggaagtagaa aaagcgatcg
    13561 cagccgggta tacacctaag atcatgatcg tggactatac catgactcac gtagcggatt
    13621 ctaattacaa atcgtctcta cttagtttta ccggaaacaa tctaaaaatc atagaagaga
    13681 acgcaaaagg aagaaccgca ctcgtaaaag tatacggacc aggagtcaga gaaatgtatc
    13741 gagttacagc attcgatact cctaatgtat cgaatccttg taacacaaaa gcagcggacg
    13801 tgttctctcc tgggatcagt ttaaaaaaag ctttggaaag aatttcttgt tctggagaca
    13861 atattacgtt taaggattat gtaatagacc tgtctgaatc ggctccaaca cttgcagagt
    13921 ccagggtcta cttaaaagga atccaatctt ttggaggaat tagtacaaac ataccttgta
    13981 ccgatgagac gagcactgga tcggatggag tgagtagaac cgcttgtgtt caaaaaccgt
    14041 atagccaatg gacagaacca gaaaagatga actcaggagt ctgggcgatt tattccaagg
    14101 gtaaatttta ttctcctacg gactactgga ccgactctgg aagtgttcgt agatttgatc
    14161 cttggagagg tgcggttgcg gcgcccgtat taaagggtgt ggattctatc atctgggcgg
    14221 gagatagcta cgacttagtt tatatttctt ttaaggactt tatcaaagta gaacaaaagt
    14281 ttggaaccaa tcctttagaa acaggaaacg gttatccact caatacaaaa tgggatttaa
    14341 agactctcgg aaatcatcct tattatccgg atacaaattc gctttattta ggtgaggtag
    14401 gttttggaga aagagtagaa ctaaaaatca aattagacaa aacgaaatat ctttcgccta
    14461 actttggaac tgcggtggac acaggtccgt atcagtattt tacaaacttc aattacaatc
    14521 ctcaagtttc ttcggatcgt tacaatatca accaagcggc cgattttgaa atcagtcttg
    14581 ggtttggtgg aaacaggacg gattggtttc atgttatcaa ggacttgagt tcgagtgatc
    14641 cttacaaact aaaaaactgt ggaactacac tggactttat cagccagacg tatacacttt
    14701 gtgtacaact tcctacgctc agcactacgg tagatcctgc gattagttta gtaaaattgt
    14761 atattcgacc ttctttaaat agcgcgtatc gtaaaacgat ctggccttta cacttttctc
    14821 aggttcgtaa gttaaaagga gaagcgggtg ttccgatcgt aaaaggtaca agccttgtga
    14881 aggtggcgaa ttcttacggt tctgtaaacg taggggacaa cttttttatc caaggggatt
    14941 ctacaaacta caaagtggtt caggttttac ctgtggcaca ggacggttct tttgacgttc
    15001 agttagatcg tctgatccaa atagacgctc ccaaaacaac ttctatgtat gttcctggaa
    15061 ctctcacttc tccggatgtc aggctttcca tggatacagg gtttacaacc gactggaaca
    15121 actttgtgaa ctcttctttt aactctacct cttttgatca gattcaatac aaaccgtttg
    15181 tttcaagtgg taacgttagt tgttcttcga ttccatttca tcccggttct tgtttgggtt
    15241 ttactccaga gttaaactct ctcaactgga tggggatcta caacgaaggt gtggctcttt
    15301 ggaattcttg ggcggatggt ggagacttta gcaatttctt gtattctggt ctggttcgtt
    15361 tgactgctcc gagtggtaag tcgtatcgtt tagagagtac aaacactgat tttacaatca
    15421 gtgccgatgt aaacgctccg gatttggcct atgccgccgt tgccaatcat ggagacgttg
    15481 ctttgactgt ttggagacaa gggacgactc tcattggaag atacaatcag atcagtacag
    15541 gtcaagcgat cggaaatccg tttaacatca attctacggc ttctactgga aattatatcg
    15601 tcaaagcaaa gaatggaaaa gcggtcattg tatgggataa cggatacaat atttatgcaa
    15661 ttgtcaaaga tttgagtaca ctggcttcag ttggaagtga ggtcttggtt gtaactcggg
    15721 tgcaacgaga tattcaatct tatggatcgc catactttat ttattccttc gatgttatat
    15781 ttggaaatga tagagctacg attgtgtgga acgattataa cgcatcagct atcataaccg
    15841 cagacaatac agggggaatg agcggagact tatactgtgc acaagttctt tataacggct
    15901 gctattggac ggtaacaaaa agtttcttag cgtatgcaag aagtttgaga ctagacactg
    15961 gggcgttttt tggaggatca ttttctgtag tgaattatac gggaacttat cagtacaacc
    16021 cttatggtat tcccgatttt tcgcctaaat ttcaattaga acttgctata gatgctaatt
    16081 cttccaatca aatggtagta gcttccaatc taagaactag aggtatagat gaaaatgtaa
    16141 tccaaagttc agtatttgac ttggttacga caactaaaat aggttccacg caaactctgt
    16201 tgagcacatc ttcaagactt gtcgattcct tacaagtagg agttactacg ggaagaggaa
    16261 tgatactttg gaaaagaagc gacggagtga tttttggaag agggattgat acttccaatt
    16321 ccaatttatt aggaacttcg aatattgaaa ccgagtccgg aagtatagat tctctcaagc
    16381 ttacctcttt tggagatcgt ggacttctga catatagaaa gaacggtaaa gatgttcttt
    16441 taaggatctt agatctgcaa gcgggacaat ttttgtatcc gaatgctttg tctttggctc
    16501 agatgaatgt ggattcgaga aatctctttt ttaccggttc cattttatca ggaaataaga
    16561 ttctaaccac ttgggatcaa atcaacggaa ccagacgtac tatctgggga agggtcagtg
    16621 acatatccac atttacagta gatggcccaa aagaatttca gatcagtact accaacgaag
    16681 gggttcaata caggggaact gctgttgcag ataacggttt tggacttgtg acttggcttt
    16741 ctcaagacaa aacacaacaa agaattcgag gttataaagt agaccttgct aatccaggct
    16801 cgttgaaata cggactgaat aacttctttg tgtctccttt gatcgaaagg gattatacca
    16861 tccgagctaa gatcaaatac tagtagatag gttttaggag ttagtggtta gggccttccg
    16921 gctttgcgga agtgaattct ttctgctcgc tcctaactct tcgcaactgg atttgcatta
    16981 gaaaaataaa acagcctttg gtgtttttag aaatggaaag gatgaaagtg aaattatata
    17041 aatatcaaat cttcaatttg tcggaattac tacaatcttt tgtaatactc ggccccaccc
    17101 tgtggagcga ctcgtaggga gtgacacatt gagtttcttt tgggtggggg gtgaggtggt
    17161 gggaaaactc gatagatttt tctctaccac aaaatcatac tttttgcaag taaaaagtat
    17221 gattcctgtc ggaacacttt caaaaaagtc tccgagaata tacccatttc aaagattttc
    17281 ggaaagtaga atgacagtgt taaaacgcca aaaggaaaat tcgtctccaa acgatctagg
    17341 ttttatcgtt tttgaacgat tttgttttaa ataacaaaca agtatattag aaaaataaaa
    17401 tgtactaaag ttgaaagata agtctaagcg aaattaagaa aaaagtttta ataaaaaaac
    17461 gaaaagaaaa agcaaacaag atgaacgtag aagaaacaaa tagaaacaca gagaaagaac
    17521 aaaacgcgca gacaaaagag acttctttgc aaaagaaaag gatctttttt aattctttag
    17581 aaatattctg ggaactaaac cgcactcata cattcaaata tatcaatata ctactattct
    17641 cttgtttttt gtttactacg acaacgtgcg gaatcttacc tggaaaaaaa ggaaagtcca
    17701 acaactggtg gtgggcattg ctcggaatcc caaacggagc gagttttccc tcgtctggaa
    17761 gtggggtagg tggcggccct ggatctggga atggatcccc tggaagtgca cccgcaccgg
    17821 aaggaagcga ccttttttcc atctcgacta actatagcca ggcgatagac gacccagaaa
    17881 caaaagcgga accaattgca ggagcttctt ttgtagcacc cccggaaatg agtcactatg
    17941 gaaacgtaag cctttcgtat ccggtccata cactacccgg acgcgcggga gtagaaccaa
    18001 aactcagcat aacgtattct tctacaggag gagacggatg gcttggggtg ggatggagcc
    18061 taggacttgg aaatataaca agaaccccag agtatggggc tttgtattac gatgcaagag
    18121 acagttttac ttggaatgga actaggcttg ttaaggtaag cggaaataca acaaatgaaa
    18181 acggaatcta ccgagcagaa attacaagtg aggactttct aatattcaaa ctatctcaaa
    18241 tagaaagcgg aggggtctgg gaagtattgg atacatctgg aactaaaacc atctacggag
    18301 aaagtagcgg ggataggatc tacaatcctg cgatcccgag ccagacatac agctggtatc
    18361 tttccaaaac agaagacaaa aacggaaact atctacaagc cagttatgac aattcagaat
    18421 attccaaaaa tagaaacttg tatttaaaag aaatacgata tacaggaaat acaaaaaacg
    18481 gcacatccgc ccgccaatac gtaaggtttg taacaaaaca aagagacgat ttttacgttt
    18541 ctaacacacc cgggttcctc atgaaaatgg acaggatttt ggaaagaatc gaagtaggat
    18601 gggacggtgg aggaaaggta tatgagtata ttccagaata cgaaacttct ccggattcgg
    18661 gaagacctag aattaaaaac atacaatcca gtaaaaatac aacaaaacca gaattttttt
    18721 atcaaacttc cagcagacta cttacctggc aaaacgtaat caatcaaacc tcatccgaaa
    18781 tagaagaaga tccaaactcc acacagtatt ttgaaggaga ctataacgga gatgggattt
    18841 cagacatcct cttttttaat ccgaagtcag gaaactggaa ggcggccgaa ggaagaaaag
    18901 aaggaggata taactttaaa ctgtatgcaa atcgctacca aggatacgac tctttagaaa
    18961 agatccgatt ttttaaagga aacgtaagtg gagactacaa cggagacgga agaagtgaca
    19021 tcgcatttta tctcccttct acaagagact ttatcgtagc agaacacgac ggaagagtat
    19081 ttcaatttca aagttacgga agactgatga attctgtccc agacatcttt cggatggaat
    19141 ggttttccgg agactacgac ggaaacggac tgagtgacag tgtgctattt gacgagccta
    19201 caggtcagtg gactttgatg ctcaacaagg gcggaagttt tgaattttta cgatttagta
    19261 aaaagtttca aaacgtattc agaaacgatt atttaccaga ttctaattta gacagttcga
    19321 atacaaatga tttaacaaaa cctggaaagg atagagacaa ggtaaactta ctcgtaggag
    19381 actataacgg ggacggaaga acggacattt ctttgtatga ctctagatcc ggaaagtggt
    19441 ttgtaggtga aaatcatcgt aatccaaaca aaaacgattc agtttacttc caaatgcagt
    19501 ggaaactcta caaagtgttt accgcacccg aacagtcgtt atttggacac gaccggttta
    19561 gcggggattt taacggagac ggtttttcgg actttctact atttgatcgt agtaatggcg
    19621 aatggacgtt aggcgaaacc ggaaatggca caatcaactt taaaatttgg tccagagccc
    19681 ctcagttcaa gacagtaact cgttggcttc aaggtgattt taacggagac ggtagaacag
    19741 acatcgggtt ttactctgca aacgacggca aattctggat cggggaatct acacaaaacg
    19801 gatttagata caaaatctac agcgacatga gctatggacc cgatcccgac agaattatga
    19861 aaactcctct tccaaaggac gaggtaaaaa tagaatcggg taaaactagt tttagtgcat
    19921 ctaacaacac taagacgatt ttactttctt acaaatatga tggaaatcta aactacggta
    19981 aaggagaagt tgtatttgga ggttgtttta cttctaacga ctgcagttct actcccgaac
    20041 ttttgatctt taaccgtaaa gaaaacgttt ggaatttgaa acaaggcaac tcgtttgcct
    20101 cacgagtgaa cacttctttt aacccggaag gaacagggat cacttctctt tttggtggaa
    20161 aaccggacag gtactcaaac aatttaaaag acgaagtcct attttacaaa aaacagggaa
    20221 ctaccaatca gttttttgtt ctgaaaaaca caaacggaac tacattcgat cttttgaatt
    20281 tagctacgtt gagtgatacg gacgtttcta agtttgatcc aaataacagc ggttacgcgc
    20341 ttgactattt tgaaaacaat acttctcagt cggttctcat attagatgat cagactacaa
    20401 gtggaactgc aagatttgta ctttcgggac tcggtggtac aaaaattctt actccgaatg
    20461 gagatttgac tccgaccgac ttaaacgatc tttttcaagc gggaacaaac gaaaaccgac
    20521 agagaagaaa agaatttagt tttttttcgg ggaaatttac caccacacag gcacaactcg
    20581 taatcgtaga cagaaggacc accacacaca aatggtattt aggtacgatt tcgggtactc
    20641 agattcagtt taaacgttta acgggtgagt ttgcacttcc gattacaacc tcggactaca
    20701 acttggcaag tcccgcggga atacaatacg cacttacaaa cacgggcgag atcgtttttg
    20761 gtaaaacctt agacaacggg acttcgttta ccaaagttaa aatcaattct acgaatattc
    20821 aaaaaaacgt atataacgcg ggtgttgttg gtttttcgga ccgttttgac tcgggcggga
    20881 atccgattgt agtttctggc ggagaagaca agttgtatga tctgtcacag agtaaagttg
    20941 tttctttacc taacaacgtt ttggtgaaga atctggatcg accggactta atcgcacagg
    21001 tctacgtttt tcagtggatc caaggagact acaacggaga cgggctcgca gacatcggaa
    21061 tctttcattt aaaagaacca acttggtact ttgcactttc tacaggaagt gtaccagacg
    21121 tgatcgagaa agtcaaaaac ggaatcggag gtatttatga ttttgaatat tccaattcca
    21181 cgaagtttga caatacgggg gaagacgata ttccggacct acccacgagt tacagagttt
    21241 gtaccagagt ttcgctggat gacggttttt cgaatagcat cactaagaac tacgaataca
    21301 agaatggatt tgcattctct tcgtttatca acggcaaaaa agaaacggat tactttggat
    21361 tcagtgaatt taccgttcac gaggcgtatg gagaaagaac aactcacaaa taccatacaa
    21421 cacagtattc tgattttcta atgaaccgtg ccctggctgg agcggagaaa gaaacgaaga
    21481 tcatcgggaa tgacaacaat gactacggaa cgattttgac tacgtcggag gtacgacaga
    21541 tccagaatgc accgggagtt gtgagttacc ttcctgttac gaccaaaatt gaaaaatatt
    21601 taagtggagc aagaactact acacaaagtt ccgacattgt tttggacgga agtaagattc
    21661 gtcggaagac ggagagcgtt accgatcatt ttagtgattc tgtgcacggt gttactacca
    21721 caacgaacat caccgatttt gaaacagatg atgctacgaa tcagagaaga gcaactcgtc
    21781 aaacaagtct cgcggggagt tcccacgaga ttacgtctct tctttcttac gacagtcgcg
    21841 gaaatcaaat caaacgagtg agttcctaca caggaaccgg acttgcacct gtgggaactc
    21901 atacaaccga atttgaatat gacaattttg gaaacagaac ggttgaaaag gatacgagtg
    21961 gaagtcctgt acgtgggaac tcttacaaat acgacgatga actgaatcag tttgtaacgc
    22021 aggaaacaaa attcggaggg agtgtcgtac ttacgaccac tcatcagatc ggatacgggg
    22081 tagcgtttgg agttccaacc ttaactacgg atccaaatgg aaacaaaaca ttttttgaat
    22141 atgataactt tggaagactg atccgaacta gctccgacac agatgcggga actgctacaa
    22201 ctgcaaatta cagctatgac gcgagtttcc cactttctgc aaagacaaca ttcccgacgg
    22261 gaacgggaga tcctgatttt gccagtagga cctacactga cggaatgggt cggaacatat
    22321 atacagttaa gtcagcgtct aacggtaatt ttgcgattac cggtagactt gtgtatgacg
    22381 gaaccgggaa ggtgattcgt aaaggacaaa gtaactgggc gagttccgga gagatagacc
    22441 ggtttgttct gcatttagaa gaaaaaaatc caacaagttt tgaatacgat ccgattggaa
    22501 ggattaaaaa aacaattgaa ccgacggcgt taggcgaaac gtctcctacg acaattacaa
    22561 ctacctacaa ttctgcgttt gaaacgacag aaactcattc aagcggaacg agtaaacgaa
    22621 ctgtgaagaa tgcaagatcc caagtattgt atgtagaaga ttttgcaagt gatggaagtg
    22681 cagcgaagat cggtttttgt tacgacattg cggggaacag aatcaagaag agtgatctaa
    22741 acgattctaa cgcaatgagt tgtccgaatg cacttgcggg agttcccgca aaagatacga
    22801 gtggaagaaa ccaaacgtat tggagttacg actcatttgg aaagttacga gcagaaagtg
    22861 atcctgattt aggtgtgagt tcctacaact acaactcgtt tggtgatctg acttcaagca
    22921 caaacgcgaa aggtgttacg accactttaa cgtacgacgc agtcggaaga atcttaacta
    22981 aaaatatccc ggaagggaat attgtatata catatgattc tttttcgggg agtgagaatg
    23041 ctttaggcaa actcgtacga atcgaggatt cgaatcaaaa caaaaccttt agttacgaca
    23101 agttaggtcg tgttaaaaaa gaaacgagag tgattttagc aacctcttcc ggaaatcctc
    23161 ttccaagtga gaccggggga ccgtatatta cagaaactag atacgatctc ttaggtcgtg
    23221 tgactcgtat tgactatcca gaacatccga tttctcacgg aagaatgagg gtttgttaca
    23281 actacggttc tgccggttat atctctggga tttctgttca agtgaataca aacggaatct
    23341 ttcctggctt ttgtaacaaa gatatagttg agaacatttc ttacaacgaa ttcggtcaga
    23401 cttctagcct tacacttggg aacggaatta caacctctta cagctatgac gtaaaaggaa
    23461 gaatggtaag actcaattct tccggggacg tcggcggaaa cacaaaggtt ctccaagacg
    23521 cggtgtattc tttcaatccg aacaacaaca ttacaaatat tgcaaacaac acgactgact
    23581 tcaatactca atatgactat ggttacgatg gtctgggtcg ccttacaagc gctaacggaa
    23641 gctacttagg gattgcggat gggaatcttt cgagaaggtt tcagcagtct tttgaatatg
    23701 caaagaatgg aaacttatct tccaaaagat ttcatgatcc tctgagtggt aacatcacgg
    23761 acgaatggag ttatgtttat tctaaccatc aagttacgaa cattgattcg agccgttccg
    23821 gtgcggatgc tcttacgatg tcgtacgatg caaacgggaa cttaactaga caaagggaca
    23881 atgttaagga tcttaccaag cggatcagtg ttgattctca agacaggatt actcagatcc
    23941 aagatgggaa caatgcgatc cttggtagtt actggtacga cgagagtggt tttagaatcc
    24001 gcagatctgc gttagaagaa aagaacagcc agtttacaaa tgtagaaatc ctttatccta
    24061 gtaagttctt tggtttagag tttattgaat ctgagaacgt gattacaagc gtgaataacg
    24121 tttacttaaa cggtgttcgt atcgctgcgt taaacgaagc gggtgctctt gcttactacc
    24181 tgactgatca agtagactcc gtatcaaccg tgttagacga cgaggggaat actctttctc
    24241 agatgcaata ccttccttac ggtgaaactt ttgttcaacg tggagatttg aacttttctc
    24301 ctaaatacaa ctcgcaggag ctggatcgtg agtctggttt ttactttttc aatgctcgtt
    24361 attacgatcc cgggattgga aggtttacca gtgcggatac gatcattgat ggggagtttg
    24421 atactcaagg ttggaaccgg ttttcgtatg ttaagggaaa tccgatcggg gcgaaagatc
    24481 cgacagggca tttggttcag ctaattccaa ttgctgtaag agttggacaa ggtttagcag
    24541 ccgcaggaat ggctctttgt tcttccggaa caattaactg tggagatata gttccgaata
    24601 aggctgacaa gcctagagac acttccgttt ctccaaatga tgcgaaacag atggagaagg
    24661 ccggtcttga tccgttaaat acaaaaaaag gatctcaaaa taacattggt gatggcggta
    24721 aaaatggcgg caatgcgggt gttagtaata aagggaataa taccgggaat ggttccggta
    24781 aatccgatat tgggtcgact cgttcttcta acaaacttac accttacaaa gataatccga
    24841 atgataaaat aaaagcgtca ggagttggac atcatacaag tttcaagaga gataaagatg
    24901 gaaatatttt caaatatgaa acctatggga aaacgaaaac aggtcacttt gatcctaaaa
    24961 aacgctttga tggtgggcaa ccagatggtt ctcaaggacg aacacataca aattcgataa
    25021 cagagaaagt ttatggaact ccacatgtcc aaggaaagaa tatttctggt ggtgtcagag
    25081 atcctagatc gaatgaacta ccgaataacc cgaggtttca aaaatgaaac aagaagacat
    25141 ttttgattgg ttgattcaat ggtattctaa ccaatgtaat ggaaattggg aacgggagaa
    25201 tcagattaaa atgtatacaa ctagtaatcc tggttggaat gcagagatta atttaaaatt
    25261 cacaaaatta gaaaatcatg aaatgcgttc tggtttaatt gaaacggaag aaacagattg
    25321 gtatttttat aaaatcaaag attccattta tcttggtgct ggagatacca ctaaacttcc
    25381 aattttggta aaagcatttc gatccatttg ggaaggtaaa gaattagtat atagctctga
    25441 agcggaaact aaattttcct ggttaattaa atggtaccaa tctcaatgtg atggagattg
    25501 ggaacacgaa tatggaatag atattaatac gaatggcgat cgaggctggc aagtaaagat
    25561 tgaagtgaac tttactgagt tagacggagt ttcgattgat cactctctca ttcaaaaagg
    25621 agctgatgac tggtattctt tttcactaaa aaacggaaaa tttttagcgg agggagatcc
    25681 aaagaagtta ccaattatcc tggagaaatt taaggaaatt tggatgacat atgttggctg
    25741 agcttcccaa aaactaacaa agcaaagatt caaattaaca taacgagaag aaaagaaaat
    25801 gattaatggg cattacttct atattaaaaa actatcatgt tttctactca ttcaactttt
    25861 ctttgggttt caatatttga aagaagttct tgtctaagat cccgagggga tttaccagta
    25921 aatttaacac aagccctgtg aaacgaagaa gcagaattaa aaccacattc aaaagcaata
    25981 tttaaaagat tataatttaa ttttatacgc atcatatttt tcacttcgtt gattctgtga
    26041 aattgtagaa actcagtaaa actcatattc aaatattgat ttagataata agaagcctga
    26101 tgggtagaaa gccctattgc agccgcaaaa tcaggaagtc tcaattcttc gtctttatag
    26161 tttttttgtg ctaaaaactc gtttaacttg aattcaactc tctgtagatc aatgttttga
    26221 aggatatttc tagaattttt ggtttcgatt aatggagcgg ggaagctggg aatcttcaat
    26281 gaagacttaa aaaagaatgg tagaatttcg gctattgtca aaaaatttcg agcggtaccc
    26341 aaaggcataa aatgagattt tccgatgaag ttcttaattt tttgtatttt ggaaactgac
    26401 atttatatac ctatataata aatttaaaat ttgagtttgg tcatattata tgatgcgtag
    26461 agcaacatgt caaataaaaa aaattgcgta aagcaatagt aaaaacttta gaaaaaaatg
    26521 aaaatagatc aagaagtggc aaaaagattt gaaactgctc tggaatatct taaagagcac
    26581 caaggaaaat ctcaaaatca tatagcgaag tcgatggatg tcgcttcgag cactctatca
    26641 agaattgcta atggtaagtt acctcttttg aataaaatgg ctgttacatt tgaacattat
    26701 acgggtattt cttcgacttg gcttttatct ggcgaaggaa gtatgctcgt agaagaaaaa
    26761 gttttaaaaa cattcagtga agaagagttc cgcttttttg taaagattaa gaaagactct
    26821 gaattgtttg aacttgttca aatggtgtcc ggaatgaaaa aagataatta tgaagtaatc
    26881 aaaagtttaa tcactaaact taagaaatag attaatatta aaaattacga atataaaaga
    26941 gaactttaaa aaaagaaggt aaatttcttt ccagaaaaat gaattataga ttcgaagaat
    27001 taaaactact ttagaaaaaa tgaaattact ttcattttgt tatgaaattt aaaaatagaa
    27061 tattatgaat tctgagtaaa atatataaaa caaagacttg attttattta tagaaatgaa
    27121 cattaattat gacatgtcta ttgagttatc agaaagtcct gtaaagttta tttcaggtaa
    27181 cgaatcaggg agagaactaa atagaattaa ggatttcgta aataaagttt acgatagcgc
    27241 gggttatagt aaaacccctt ggcgtggatt taattatgat gaatggtcta cttggtttta
    27301 ttacgaacaa ggtaatgaaa ttttagctgt tatgcgaatt gttgaaaaaa aaccttggaa
    27361 cttaatacca ttagagcttg cgataattgt agatgaagaa aaaaaacatc cttatcgtag
    27421 atatgcagtc atcgaagaga aagttgccga ttggaattcg gtagcttttg tttcaacata
    27481 tgaaggttgg cgtgcagcaa aaaaaacatt tagggcagtt gcaaagtttt gtatcgatca
    27541 agattattca atcgtttacg gtatgtatcc tttagcgctc aaaagtatag gtttgtttta
    27601 taaaaagtct ggtgctgttg attcgaatcg gtatttcgat agagttttct atccaggttt
    27661 ctctttaaaa ggtaaaccat gtattttgaa tgtgattgaa ttagaaaaag agactttaca
    27721 gaaaattgcg tcaaaaacat cgtaaccgtg gcaaaactgc gatgttcgaa gataatttac
    27781 ttacaatagg aataggtctt tttatacttt actttggggt ttacgtttat cgtatttttc
    27841 cgagaaagaa aattcaaatt tatttcttac ttctttgcgt tacactttct ttgtggatgg
    27901 gcgggcttgg ttttagaagt tattttccat taacttaccg cgaaatattt ttaaactgga
    27961 ttttgtttcc tgtaatatat attccttttt ttctagatct tgttgtttgc tcgttaataa
    28021 ggaaaagatt taagttcaat ttttatcgag ttatttcggt ctttgtgatt ttgcctactt
    28081 tttcggttat ttctcttctt ggcgcctttg ttaaattaaa cgatcctata cgttatttct
    28141 attcaccgta ccttaattat catttattca ttttttatat tattgtttca gtagcccaaa
    28201 atacttttag tcttggtcgc gttatggttc gtaggagtgg ggatgaaaga ataagatctt
    28261 ttttaatgtt aacaggtctt ttaattgcat tgtctgtttc tatcatattc gtttatattc
    28321 taccgcttag cggactgttc aaagcttcat attctgcatt gggattattg cctttcacag
    28381 ttctttgggc tgttgctatt ttacattatg atgcctttaa gattcgagaa cttgtaatga
    28441 atggaaattc tttacctctt ttaaacagaa tattttctat tgtagttctc tcgttataca
    28501 ggttgatgga tcgaaacgga tacaagttaa aactcatttt gtcaaaagcg aacgttactc
    28561 taaatatagt tgataaacac tatgaaattg cagttcggta tccatctctt gaaaaaatgg
    28621 aacgcgctga aatcgtcgca aatatataca gaaatcgaat acgctgattt cttttaaccc
    28681 ttgaaatttc tataaaatta cgtacggata cttagaaata atgtttctga atagaacgat
    28741 tttttaatag aatcatagaa ttagaatata caaaaaacta aaaatgtttg cgatatattt
    28801 caattgtatt atattttact taaagaagct gaaatatcga gttttttcga gaatcaagct
    28861 cgactgcacc gccggtgcga agcgatacga cttattgttc tttgaaaaca attttctttg
    28921 agtagaagag atttgaaaga agaaaagaaa tatgaagact tacaacgcgg gaataactca
    28981 atgccacggc tctcgaactc agcaaaacgc tttttacgaa agcgttttag atcgccgcgg
    29041 cagggatcga agcggagtca ataaattggg actgaagttg atattttggt taacgttcct
    29101 ttcatacaat ttattgactg gagccgagag cccggtttcg gagaaacaag agagaagtag
    29161 taatgttgaa tacaataaaa ctctaaaata caaaacgacc tttctccgaa agccgcccta
    29221 tttactaatc actagccaac taattcctag ccactcgaag agcgaataca agaatggatt
    29281 tgcattttct ggatttttaa acggcaaaaa agaaacggat tactttggat tcagtgaatt
    29341 taccattcac gaagcgtatg gagaaagaac aactcacaaa taccatacaa cacagtattc
    29401 tgattttcta atgaaccgtg ccttggctgg agcagagaaa gaaacgcgta ttgtagggaa
    29461 cgacaacaat gactacggca ccatccaaac aacacacgat gtaaaacaga ttgcaatggc
    29521 accgggagtt gtgagttacc ttcctgttac gaccaaaatt gaaaaatatt taagtggagc
    29581 aagaactact acacaaagtt ccgacattgt tttggacgga agtaagattc gtcggaagag
    29641 tgaaagcacg acggatcatt ttagtgattc tgtgcacggt gttactacca caacgaacat
    29701 caccgatttt gaaacagatg atactacgaa tcagagaaga gcgactcgtc aaacaagtct
    29761 cgcggggagt tcccacgaga ttacgtcact tctttcttac gacagtcgcg gaaacctcac
    29821 aaaacgagtg agttcctaca caggaaccgg gcttgcacct gtgggaactc atacaaccga
    29881 atttgaatat gataattttg gaaacaaaac ggttgaaaag gatacaagtg gaagtccggc
    29941 ccgtggtagt tcctacaaat acgacgatga actgaatcag tttgtaacgc aggaaacaaa
    30001 attcggaggg agtgtcgtac ttacgaccac tcatcagatc ggatacgggg tagcgtttgg
    30061 agttccaacc ttaaccacag atccaaatgg aaacaaaaca ttttttgaat atgataactt
    30121 tggaagactg atccgaacta gctccgacac ggatgtagga actgctacaa ctgcaaatta
    30181 cagctatgac gcgagttttc cactttctgc caagacaacg tttccgacgg ggacgggaga
    30241 tcctgatttt gcttcccgca catataccga cggaatgggt cggaacatat atacggtaaa
    30301 aagtgcgtct aacggtaatt ttgcgattac gggaagactt gtgtatgatg gaaccgggaa
    30361 ggtgattcgt aaaggacaaa gtaactgggc aagttctgga gagatagacc ggtttgttct
    30421 gcatttagaa gagagaaatc caaccagttt tgaatacgat ccgattggaa ggatcaaaaa
    30481 aacaattgaa ccgacggcgt taggcgaaac ctctcctgtg gtcgtaacaa ctacctacaa
    30541 ctctgcgttt gaaacgacag aaactcattc aagcggaacg agcaaacgaa ccgtcaagaa
    30601 tgcgagtggg gaagtattgt atatcgaaga ttttgcaagt gatggaagtg cagcgaagat
    30661 cggtttttgt tacgacatcg cggggaacag aatcaagaag agtgatctaa acgattctaa
    30721 cgcaatgagt tgtccgaatg cacttgcggg agttcctaca aaagacgttt ctggaaggaa
    30781 ccaaacgtat tggagttacg acgcgttagg aaagttacgt gcagaaagtg atcctgattt
    30841 aggtgtgagt tcctacaact acaactcgtt tggtgatctg acttcaagca cgaatgcgaa
    30901 aggtgttacg accactttgt cgtatgattc catcggaaga atcttaacta aaaatatccc
    30961 agaagggaat attgtatata catatgattc tttttcgggg agtgagaatt ctgtcggaag
    31021 actggtacga atcgaggatt cgaatcaaaa caaaaccttt agttacgaca aattaggtcg
    31081 tgttaaaaaa gaaattcgca caattcttgc aacctcttcc ggaaatcctc ttccgacaga
    31141 aaccggggga ccgtatatta cagaaactag atacgatctc ttaggtcgtg tgactcgtat
    31201 tgactatcca gaacatccga tttctcacgg aagaatgagg gcctgctacg aatatggttc
    31261 tgccgggtat atctctggga tttctgttca agtcaatacg aacggaattt tacctggata
    31321 ttgtaacaag gatatagttg agaacatttc ctacaacgag tttggtcaga cgtctagcct
    31381 tagacttggg aatgggatta caacctctta cggctatgac gtaaaaggaa gaatggtaag
    31441 actcaattct tccgggaatg taggcggaaa tgcaaaggtt ctccaagacg cggtttattc
    31501 tttcaatccg aacaacaaca ttacgaatat tgcaaacaac acgaccgact ttaatactca
    31561 atatgactac ggttatgacg gtctgggtcg tcttatatct gctaacggaa gctacttagg
    31621 gattgcagaa ggaaatcttt cgagaaggtt tcagcagtct tttgaatatt ctaaaaatgg
    31681 aaacttatct tctaaacggt ttcatgatcc tgcgagtggt aacatcacgg acgaatggag
    31741 ttaccaatac acgaaccatc aagttacgaa cattgattcc agtaggacgg gtgcggatgc
    31801 tcttacttta caatacgatg cgaatggtaa cttaaccaga caaagggaca acgttaagga
    31861 tcttaccaag cggatcagtg ttgattctca agacaggatt actcagattc aagatggtaa
    31921 caatgcaatt ctgggtagtt actggtacga tgagagtggt tttcggatta gaaggtctgc
    31981 attagaagaa aagaacagtg ttttttctaa cgtagaaatc ctttatccga gtaagttctt
    32041 tggtttagag tttattgagt ctgagaacgt gattacaagc gtgaataacg tttacttaaa
    32101 cggtgttcgt attgctgcgt taaacgaggc tggtgctctt gcttattatc tgactgatca
    32161 agtagactcc gtatcaaccg tgttagacga cgaggggaat actctttctc tgatgcagta
    32221 tcttccttac ggtgaaacct ttgttcaacg tggagatttg aatttttctc cgaaatacaa
    32281 ttctcaggag ctggatcgtg agtctgggtt ttactttttc aatgctcgtt actatgatcc
    32341 ggggattgcg aggtttacca gtgcggatac gatcatcgat ggggaatttg atactcaagg
    32401 ttggaatcgg ttttcgtatg tgaagggaaa tccgatcggg gcgaaagatc caagtgggca
    32461 tttggcggca cctattgttg caggtggtgt tgttctttat gctttaactc aaggtactca
    32521 aggtcttggt gacaaaggtg aaagtaatgc gaaattttat gaacgtgttt atgatgaatt
    32581 aagttccgta aaaaatattc ttaaacctgg taaaaatgtt tctaatggtt tgccgaaagg
    32641 tagcggtaaa tctaatccta tcgatcaaag tggtaaagct aattcttctg ttggaaatgg
    32701 taagaatagt gtttctaaca atggttctaa aagtagcggc agtggtaata aagacggatc
    32761 gaaatcagac ttaggaaata gcagcactaa aactacgacc aatacaaaac cttcattaaa
    32821 agcgcataaa gaagcattaa aagaggttca tgataaagta gggaaattac ctaagggcga
    32881 acctggaaaa tttggcagcc ctcaagccgg taattctaaa aaaggttata gattagaccc
    32941 aggccacccg aatgctaaat ctggctccgg tgaggaaggt cctcatatta attattggga
    33001 ctattcaggt ggtaagcgag agcaaggtgc aattaagggt gctgttccaa taaaagaata
    33061 accatggaca aagtaaaaat tgacaatttc actttagcaa acccgaatat gcactttcca
    33121 tattggagag aaatatccat ttctgaaagt atcaaaatca aaaaaacaat tatttcaaaa
    33181 ttaaatcttc catcgattat tacggatctt gatcttataa agtatatcga tatgaaagga
    33241 atatcaaaag gtttattaga cttagatgat tacgaaagta taaggaggac actaatacat
    33301 aatctaccac caactgacaa tcctttagtt tacattaatt ggtatagaat ggataaaata
    33361 gatcaaatgt atcttaaaga ggtaattaca aatttcgacg atatttggta cccgtcggcc
    33421 gacgatatag atattattga tatatctata tcttggattt tttcgatctc acatttcgga
    33481 gaaattaaat taatcgaatt accctgagcc tcgcaaaaac taaacttaac ggacagaatc
    33541 tcctacaaca aagataccaa gaccatgaat ttagaaaact atacaaaaaa aataggaaag
    33601 aaagtaattc aagaaatcaa atcggattct ttcttcaaat tgaaatgttt tcagaaattt
    33661 gtttatttaa tagatgaact tggatttgac agtgtaaaag ctataaatca tggaaaagaa
    33721 tcagagttaa ttttttttaa aacaaaagag aatactaata tagaagtaag aattacttat
    33781 gaaatgggaa ctctaccaat ttgtgttatt tccccaaaaa acaaacctaa atttaaaata
    33841 gaaataaaca catttgacta tccaattcat aatgaaattc ataatataat tttaaaggat
    33901 ttttcatcat caaaagatta cattcatgaa attggaaagg tctgggaaca aaatttctca
    33961 aaaatttctt tagaagttga tttatgccta gagaaaatag cgcatgcagt taagttgagc
    34021 ctcgcaaaaa ttaaataaaa acgaaaaatg ctgctcaaac cacagaaacg cactatttca
    34081 caagcggagg aaactcagcg ccacggctct ctatggatcg ccgcggcagg gatcgaagcg
    34141 gagtcaataa attggtatta agggtaatac tttgtgtcgc gttggtttca tacaatttat
    34201 tgactggagc cgagagcccg gtttcggaga aacaagagcg aagtagtaat gttgaataca
    34261 ataaaactct aaaatacaaa acgacctttc tccgaaagcc gccctattta ctaatcacta
    34321 gccaactaat tcctagccac tcgaagcgcg aatatgatgg ttttggaaga ctgatccgaa
    34381 ctagttccga cacagatgcg ggaactgcta caactgcaaa ttacagctat gattcctcct
    34441 tcccactttc tgccaagaca acgtttccga cggggacggg agatccagat tttgccagta
    34501 ggacctacac tgacggaatg ggtcggaaca tatatacggt aaaaagtgcg tctaacggta
    34561 attttgcgat tacgggaaga cttgtgtatg atggaaccgg gaaagtgatt cgtaaaggac
    34621 aaagtaactg ggcgagttcc ggagagatag accggtttgt tctgcattta gaagaaagaa
    34681 atccaacaag ttttgaatac gatccgattg gaaggatcaa aaaaacaatt gaaccgacgg
    34741 cgttaggaga aacctctcct gtggtcgtaa caactaccta caactctgcg tttgaaacga
    34801 cagaaactca ttcaagcgga acgagtaaac gaactgtcaa gaatgcgagt ggggaagtat
    34861 tgtatgtaga agattttgca agtgatggaa gtgcagcgaa gatcggtttt tgttacgaca
    34921 tagcggggaa cagaattaaa aagagtgatc taaacgattc taacgcaatg agttgtccga
    34981 atacacttac gggagttcct acaaaagata cgagtggaag gaaccaagcg tattggagtt
    35041 acgactcatt tgggaaattg agagctgaaa gtgatcctga tttaggtgtg agttcctaca
    35101 actacaactc gtttggtgat ctgacttcaa gcacgaacgc gaaaggtgtt acgaccactt
    35161 taacgtacga cgcagtcgga agaatcttaa ctaaaaatat cccagaaggg aatattgtat
    35221 atacatatga ttctttttcg gggagtgaga attctgtcgg aagactggta cgaatcgagg
    35281 attcgaatca aaacaaaacc tttagttacg acaaattagg aagagttaaa aaagaaacga
    35341 gagtgattct tgcaacctct tccggaaatc ctcttccaag tgaaaccggg ggaccgtata
    35401 ttacagaaac tagatacgat ctcttaggtc gtgtgactcg tattgactat ccagaacatc
    35461 cgatttctca cggaaggatg agggcttgtt acaactacgg aactgctggg tatatctctg
    35521 ggatttctgt tcaagtcaat acaaacggaa ttcttccggg tttttgtaac aaagatatag
    35581 ttgagaacat ttcctacaac gaattcggac aaacggcaaa ccttacactt ggaaacggaa
    35641 ttacaaccag ttacagctac gacgtcaagg ggagaatggt tcgtctgaac tcttctgggg
    35701 atgtgggtgg tagtaacaag gttttacaag atgctgttta ttctttcaat ccgaataaca
    35761 acattacgaa tattgcaaac aacacgaccg actttaatac tcaatatgac tatggttatg
    35821 acggtctggg tcgtctaaca agcgctaacg gaagctactt agggattgcg gatgggaatc
    35881 tttcgagaag atttcagcag tcttttgaat atgctaagaa tggaaactta tcttctaaac
    35941 ggtttcatga tcctgcgagt ggtaacatca cggacgaatg gagttaccaa tacacgaacc
    36001 atcaagttac gaacattgat tccagtagga cgggtgcgga tgctcttact ttacaatacg
    36061 atgcgaatgg taacttaacc agacaaaggg acaacgttaa ggatcttacc aagcggatca
    36121 gtgttgattc tcaagacagg attactcaga ttcaagatgg taacaatgca attctgggta
    36181 gttactggta cgatgagagt ggttttcgga ttagaaggtc tgcattagaa gaaaagaaca
    36241 gtgttttttc taacgtagaa atcctttatc cgagtaagtt ctttggttta gagtttattg
    36301 agtctgagaa cgtgattaca agcgtgaata acgtttactt aaacggtgtt cgtattgctg
    36361 cgttaaacga ggctggcgct cttgcttatt atctgactga tcaagtagac tccgtatcaa
    36421 ccgtgttaga cgacgagggg aatactcttt ctctgatgca ataccttcct tacggtgaga
    36481 cgtttgttca acgtggagat ttgaactttt ctcctaaata caactcgcag gaactggatc
    36541 gtgaatctgg gttttatttt tacaatgctc gttactatga tcccgggatt gcgaggttta
    36601 ccagtgcgga tacgatcatt gatggggaat ttgatactca aggttggaac cggttttcgt
    36661 atgttaaggg aaatccgatt ggtgcgaaag atccgactgg gcatgagata tttatttcag
    36721 gtgatgataa ttataaaaag gaagtagcca aagatctaag caagctttct ggttctaaaa
    36781 tagatgtaga taaaactgga aaagcaaata tgagacaaga aattcagaat acaaaatctc
    36841 aaaaaataga aatacctcaa aaaccaattg gtaataaact tgttactgga ctaatgaata
    36901 gtgataaaac aataattatt aagaaaacag atggtgggaa tggagcaaat acaacgaata
    36961 gaatagcagc acagaatggg caaggaagca atgcggaaat taaatataat cttaatgcca
    37021 atccaaaaat tccaactttg cagaaaaacg gatcagttaa gtttgaatca cgaccaaaag
    37081 aaatcggact tgcacacgaa ttgattcata gcgaacatat tacgaaaggg acggttgata
    37141 caggcattgt tgagcaaaag tttatgacca gcgacaaaat gaaatataaa gataatgtta
    37201 tgaaagaaga attgcgtact gttggtacta attatatgaa aaaaggagat ataactgaaa
    37261 atatgattag aaaagaaaat ggcctaaaat taagagcagc ctactgagat tttattagtt
    37321 atataaatgc aggaaattaa atgaactcta catttaaatt tattttgata tttagctatt
    37381 tatttgtatc atttcatgct attaattcag aaaatacaaa atcagtcata aaaaatcata
    37441 tttttcagaa agaccaagtt aaaattattg aatatgcaag acacccatat cgtggcataa
    37501 caataacaaa tgataacgtt gaaagagctg aaaggatttt taaaaactac ttacatatcg
    37561 ttgatccgaa acttttaaat aaattaaatc tttataaaag acaatatgtc ggaatacaat
    37621 cgcaagggaa acgaattgtt tatataaatt ttgctaagat cgtttcacca tggactcaag
    37681 aggactggga acgtgaactt tttttttcat tcgacggtgg tggcgattat atgaatgtaa
    37741 aagttaatat tgatgatgaa ttttgttatg atttctctat taatggagac gcctgagcct
    37801 cgcaaaaact aaataaaaac gaaaaatgct gctcacccac agaaaaacac tatttcacga
    37861 gcggaggaaa ctcagcgcca cggctctcta tggatcgccg cggcagggat cgaagcggag
    37921 tcaataaatt gggactgaag gtgatatttt gtatcgcgtt cctttctttc aatttattga
    37981 ctggagccga gagcccggtt tcggagaaac aagagagaag tagtaatgtt gaatacaatg
    38041 aaactttaaa atacaaagcg atctttctcc gaaagccgcc ctatatacta atcactagcc
    38101 aactaattcc tagccactcg aagagcgaat atgataactt tggaagactg atccgaacta
    38161 gttccgacac agatgcggga actgctacaa ctgcaaatta cagctacgac gcgagttttc
    38221 cactttctgc caagacaacg tttccgacgg ggacgggaga tccagatttt gccagtagga
    38281 cctacactga cggaatgggt cggaacatat atacggtaaa aagtgcgtct aacggtaatt
    38341 ttgcgattac gggaagactt gtgtatgatg gaaccggaaa ggtgattcgt aaaggacaaa
    38401 gtaactgggc gagttccgga gagatagacc ggtttgttct gcatttagaa gagagaaatc
    38461 caacaagttt tgaatacgat ccgattggaa ggattaagaa aacaattgaa ccgacggcgt
    38521 taggcgaaac ctctcctgtg gtcgtaacaa ctacctacaa ctctgcgttt gaaacgacag
    38581 aaactcattc aagcggaacg agcaaacgaa ccgtcaagaa tgcgagtggg gaagtattgt
    38641 atatcgaaga ttttgcaagt gatggaagtg cagcgaagat cggtttttgt tacgacatcg
    38701 cggggaacag aatcaagaag agtgatctaa acgattctaa cgcaatgagt tgtccgaatg
    38761 cacttgcggg agttcctaca aaagacgttt ctggaaggaa ccaaacgtat tggagttacg
    38821 acgcgttagg aaagttacgt gcagaaagtg atcctgattt aggtgtgagt tcctacaact
    38881 acaactcgtt tggtgatctg acttcaagca cgaatgcgaa aggtgttacg accactttgt
    38941 cgtatgattc catcggaaga atcttaacta aaaatatccc agaagggaat attgtatata
    39001 catatgattc tttttcgggg agtgagaatt ctgtcggaag actggtacga atcgaggatt
    39061 cgaatcaaaa caaaaccttt agttacgaca aattaggtcg tgttaaaaaa gaaattcgca
    39121 caattcttgc aacctcttcc ggaaatcctc ttccgacaga aaccggggga ccgtatatta
    39181 cagaaactag atacgatctc ttaggtcgtg tgactcgtat tgactatcca gaacatccga
    39241 tttctcacgg aagaatgagg gcctgctacg aatatggttc tgccgggtat atctctggga
    39301 tttctgttca agtcaatacg aacggaattt tacctggata ttgtaacaaa gatatagttg
    39361 aaaacatttc ctacaacgag tttggtcaga cttctagcct tagacttggg aacggaatta
    39421 caaccagtta tggctacgac gtcaagggga gaatgatccg actcaattct tccgggaatg
    39481 taggcggaaa tgcaaaaaca ctccaagacg cggtgtattc tttcaatccg aacaacaaca
    39541 ttacaaatat tgcaaatact acttccgact ttaacactca gtttgtttat ggttacgatg
    39601 gtctgggtcg tcttatatct gctaacggaa gctatttagg gattgcggat gggaatcttt
    39661 cgagaagatt tcagcagtct tttgaatatg caaagaatgg aaacttatct tctaaaagat
    39721 ttcatgatcc tgcgagtggt aacatcacgg acgaatggag ttaccaatac acgaatcatc
    39781 aagttacgaa cattgattcg agtaggacgg gtgcggatgc tcttactttg caatacgatg
    39841 cgaatggtaa cttaaccaga caaagggaca atgttaagga cttaacgaaa cggatcagtg
    39901 tcgattctca agatcgtatt actcagattc aagatggtaa caatgcaatt ctgggtagtt
    39961 actggtacga cgagagtggt tttagaatta gaaggtccgc gttagaaccg aaaaacaacc
    40021 agtttacaaa tgtagaaatc ctttatccta gtaagttctt tggtttggag tttatcgaat
    40081 ctgaaaacgt gattacaagc gtgaataacg tttacttaaa cggtgttcgt attgctgcgt
    40141 taaacgaggc tggcgctctt gcgtattatc tgactgatca agtggactcc gtatcaaccg
    40201 tgttagacga cgaggggaat actctgtctc agatgcaata ccttccttac ggtgagacgt
    40261 ttgttcaacg tggagatttg aacttttctc ctaaattcaa ttcgcaggag ttggatcgtg
    40321 aatcgggttt ttactttttc aatgctcgtt actatgatcc cgggattgcg aggtttacca
    40381 gtgcggatac gatcattgac ggtgaatttg atacgcaagg ttggaaccgg ttttcgtatg
    40441 ttaagggaaa tccgattggg gcgaaagatc cgacggggca tgatactgtt gtagatactt
    40501 tagctggtgt aaaccatgtg ttgaacaagc ttggcgactc ttcttacaaa gctggaactg
    40561 cttcaaaaga tggaagtttt atcggaaatt cagtcggttt acttcatgat tccgcaggtt
    40621 taacttacaa aactgcagct gcattagttc ctaaaaatcg taaagaatta gaggaagcag
    40681 ccgttaccgg ttacggttcc caacttgcaa aagcaactgc gaaaggaatg gccaaagttg
    40741 gcgacgatat tggaaaaatt ccgttagggt ttaaaaactc aggccaatat aataaagcga
    40801 tgtcggaatt agacaatata atgaaatcta aaaacctatc cgactataac ataggggtca
    40861 gaggtagttc agttactgga caaagtttca aaactggaaa accttttaac gcaaaaagtg
    40921 atattgacgt atttgttgaa agctcgggtt taacgaaggg ctctcaaaca tctaaaaaca
    40981 tacctgggtt tgttcatcct gaaacaataa aaggtaaaaa tccggaaatt ggttcttggt
    41041 cagaaaaatg gggaaaaatt ctaaatagag atatatcagt tggtggcttt gaaaaaggaa
    41101 aagtcccaaa tcaaccggcg atattttatg gaaataataa atgattactg aagtatattt
    41161 tcgatttgat ttatcggaaa aggtaattga attagatgta tttgtacagt taattcaaaa
    41221 tgagttatta ggttttgatc atgaaattag agaaagcagt aactattttg caggctttta
    41281 tcacaaattc aaaaccaaag aaaatatagt aactgtagcg gatgcggata acgtctgctt
    41341 ttataattac cattatgtaa tctttttcaa taaggatgag aagagccatc aagataaagt
    41401 tattaaatta gcagaaactt ggggccttaa aggttggaca gtttccattc ccgatggacc
    41461 tctgattgac gatttagtaa aaacttgttc tttaaatgaa aatggagaaa ttatatggaa
    41521 agaacatcga gccgagcctc gcaaaaacta aaatgggatc tcacttgaac aacaatgaaa
    41581 catagaccca cgagcggagg aaactcaatg ccacggctct ctacggatcg ccgcggcagg
    41641 gatcgaagcg gagtcaataa attggtatta agggtaacac tttgtattgc gtttctttct
    41701 ttcaatttat tgactggagc cgagagcctg gtttcggaga aactggaacg aagtagtaat
    41761 gttgaataca atgaaacttt aaaatacaaa acgacctttc tccgaaagcc gccctatata
    41821 ctaatcacta gccactcgcc acttgaaacg tacgacgaga gtggttttag aattagaagg
    41881 tccgcgttag aaccgaaaaa cagccagttt acaaatgtag aaatccttta tcctagcaag
    41941 ttctttggtt tagagtttat tgagtctgag aatgtgatta caagcgtgaa taacgtttac
    42001 ttaaacggtg ttcgtattgc tgcgttaaac gaagctggtg ctcttgcgta ttacctgact
    42061 gatcaagtag actccgtatc aaccgtgtta gacgatgagg ggaatactct ttctcagatg
    42121 caataccttc cttacggtga gacgtttgtt caacgtggag atttgaactt ttctcctaaa
    42181 tacaactcgc aggagttgga tcgtgagtct ggtttttact ttttcaatgc tcgttactat
    42241 gatcccggga ttgctcgttt taccagtgcg gatacgatca ttgatgggga atttgatact
    42301 caaggttgga accggttttc gtatgttaag gggaacccga ttggcgcgaa agatccaagt
    42361 gggcatgaag cgaatgctgg tattgggatc atgatgaatt cccaatgcaa aggaaatgca
    42421 ggttgtaatt ccgctggttt aaatgctgtt tcagaaggtg ctaaaaaggc tgtcgttggc
    42481 accgccgttg tcggtgctac tgccgcaact ggttatgctg ctgcggctga agttggttcc
    42541 gctgctctgc catctgctat ttatttaagt agtagactag gtagttctaa tattacaaat
    42601 tctttattaa ataggctccc tcagtcccaa agtgcagttg caaattctgt aaatgctacg
    42661 aaagaagcgt ctaaatatgg taaaattgtt cctacgaagg atttaggaat gatagaaaaa
    42721 gaaggacttc ctaaaagggg atggccgaca atcggtaaat tggatgactt aaaaaaagtg
    42781 aatttgaata atcctaaaga aatttcttct actttgtata acaaggaact tcaaaaaaat
    42841 ccatattata cggatcgatt caaaggtggg gctaccttat tagaattaac gattccgaaa
    42901 aacacaacta ttagagccgc tggtattact aataaaggcc caaatggtat tcctcagtat
    42961 aaagttgatg gagcaattcc ttataaaaat atagattacg atgggaaaac gaaatgaatc
    43021 ttgctgattt tgaaaaaaca attttggaaa ttcgaaaatt agcaaaaaga aatactcgag
    43081 ataaatctaa aaagcaattt gattatgagt tgtttgaata tccgttttta gaatatatta
    43141 aagaaaaaaa aatcggatca gatactatgt ttcaaattgc atctgaattt atgcgaagcc
    43201 ctgataattt tgatagagat atggcgattt ttattattag attcaatata attgataaag
    43261 aagcaatttc agattttctt aaaagatatt tggctatttt aaatgaagag cagacaaata
    43321 ttgctttgtc tctaatagag aaacataaat tagaaaatct atattatcca gttattcatc
    43381 atcttgaaag aaattttttt tacgattccg aaagtttaca aaagagaata atctataccg
    43441 gtattctttt taacaaagaa gaagggtata ttgcgtttca taaggtatta gaaagggatt
    43501 tattaaatcc aagaacagag attgaacttt ctataggtaa tattctcttt ctttgcattg
    43561 ttgataagaa ctacgaaaaa attcaaacta ttttccaacg ttatagcaat caaaaaacaa
    43621 aagatttttt agaacaacag actttcattg cagcaaaacg atggaatgca ggctttaaag
    43681 agcgatttat gattaaaaag acaattatca tggcacaaat taaaaatctt gttaaactga
    43741 tttgagcctg agcctcgcaa aaactaaata aaaacgaaaa atgctgctca cccacagaaa
    43801 aacactattt cacgagcgga ggaaactcag cgccacggct ctctacggat cgccgcggag
    43861 gaaactcagc gccgcactaa catgcggcag ggatcgaagc ggagtcaata aattggtatt
    43921 aagggtaata ctttgtgtcg cgttggtttc atacaattta ttgactggag ccgagagccc
    43981 ggtttcggag aaactggaac gaagtagtaa tgttgaatac aatgaaactt taaaatacaa
    44041 aacgaccttt ctccgaaagc cgccctattt actaatcact agccaactaa ttcctagcca
    44101 ctcgaagagc gaatacaaaa acggatttgc attctcttcg tttatcaacg gcaaaaaaga
    44161 aacggattac tttggatttt ctgaatttac cgttcacgaa gcgtatgggg aaagaacaac
    44221 tcacaaatac catacaacac catattctga ttttctaatg aaccgtgcct tggctggagc
    44281 agagaaagaa acgcgtatca tcgggaacga caacaatgac tatggaacga ttttgactac
    44341 gtcggaggta cgacagatcc aatacggggt aggtatttct gggtatttat ctgttcctac
    44401 aaagatagag aagtttttaa gtggtcaaag aaccacaaca caaagttccg acattgtttt
    44461 ggacggaagt aagattcgtc ggaagacgga gagcgttacc gatcatttta gtgattctgt
    44521 gcacggtgtt actaccacaa cgagtatcac cgattttgaa acggatgata ctacgaatca
    44581 gagaagagcg actcgtcaaa caagtctcgc ggggagttcc cacgagatta cgtcacttct
    44641 ttcttacgac agtcgcggaa atcaaatcaa acgagtgagt tcctacacag gaaccgggct
    44701 tgcacctgtg ggaactcata caaccgaatt tgaatatgat aattttggaa acaaaacggt
    44761 tgaaaaggat acaagtggaa gtccggcccg tggtagttcc tacaaatacg acgatgaact
    44821 gaatcagttt gtaacccaag agacaaaatt cggagggagt gtcgtactta cgaccactca
    44881 tcagatcgga tacggggtag cgtttggagt tccaacctta actacggatc caaatggaaa
    44941 caaaacattt tttgaatatg acaactttgg aagactgatc cgaactagct ccgacacgga
    45001 tgtaggaact gctacaactg ccagttacag ctatgattcc tccttcccac tttctgcaaa
    45061 gacaacgttt ccgacgggaa cgggagatcc agactttgct tcccgcacat ataccgacgg
    45121 aatgggtcgg aacatatata cggtaaaaag tgcgtctaac ggtaattttg cgattacggg
    45181 aaggcttgtg tatgacggaa ccgggaaggt gattcgtaaa ggacaaagta actgggcgag
    45241 ttccggagag atagaccggt ttgttctaca tttagaagag agaaatccaa caagttttga
    45301 atacgatccg attggaagga ttaaaaaaac aattgaaccg acggcgttag gcgaaacttc
    45361 tcctacaacc attacaacta cctacaactc tgcgtttgaa acgacagaaa ctcattcaag
    45421 cggaacgagc aaacgaaccg tcaagaatgc gagtggggaa gtattgtata tcgaagattt
    45481 tgcaagtgat ggaagtgcag cgaagatcgg tttttgttac gacatagcgg ggaacagaat
    45541 taaaaaaagt gatctaaacg attctaacgc aatgagttgt ccgaatacac ttgcgggagt
    45601 tcctacaaaa gacgtttctg gaagaaacca aacgtattgg agttacgact catttgggaa
    45661 attgagagct gaaagtgatc ctgatttagg tgtgagttcc tacaactaca actcgtttgg
    45721 tgatctgact tcaagcacga acgcgaaagg tgttacgacc actttaacgt acgacgcagt
    45781 cggtagaatt ctgactaaaa atatcccaga agggaatatt gtatatacgt atgattcttt
    45841 ttcgggtagt gagaattctg tcggaagact ggtacgaatc gaggattcga atcaaaacaa
    45901 aacctttagt tacgacaagt taggtcgtgt taaaaaagaa attcgcacga ttcttgcaac
    45961 ttcttccgga aatcctcttc cgacagaaac cgggggaccg tacattacag aaactagata
    46021 cgatctctta ggtcgtgtga ctcgtattga ctatccagaa catccgattt ctcacggaag
    46081 aatgagagct tgttacgaat acggtagcgc ggggtatatc tctgggattt ctgttcaagt
    46141 caacacaaac ggaatttttc ctggcttttg taacaaagat atagttgaga acatttccta
    46201 caacgagttt ggtcagactt ctagccttag acttgggaat ggaattacaa ccagttatgg
    46261 ctacgatgta aaagggagaa tggttcgtct gaactcttct ggggatgtgg gtggtagtaa
    46321 caaggtttta caagatgctg tttattcttt caatccgaac aacaacatta cgaatattgc
    46381 aaatactacc accgacttta atactcaata tgactatggt tacgatggtc tgggtcgtct
    46441 tacatctgct aatggaagct acttagggat tgcggatggg aatctttcga gaagatttca
    46501 acagtctttt gactattcta aaaatggaaa cttatcttct aaaagaattc atgatcctct
    46561 gagtggtaac gttcaagacg tttggagtta tgtttattct aaccatcaag ttacgaacat
    46621 tgattcgagt aggacgggtg cagatgctct tactttgcaa tacgatgcga atggtaactt
    46681 aacgcgtcaa agggacaatg ttaaggatct gaccaagcgg atcagtgttg attctcaaga
    46741 caggattact cagattcaag atgggaacaa tgcaattctg ggtagttact ggtatgacga
    46801 gagtggtttt agaatcagga agtcttcttt agaaccgaag aacaatgttt tttctaacgt
    46861 tgagatattg tatcctagca agttctttgg tttagagttt attgagtctg agaacgtgat
    46921 tacaagcgtg aataacgttt acttaaacgg tgttcgtatc gctgcgttaa acgaagctgg
    46981 tgctcttgcg tattacctaa ctgatcaagt ggattccgta tcaaccgtgt tagacgatga
    47041 ggggaatact ctgtctctga tgcagtatct tccttacggt gagacgtttg ttcaacgtgg
    47101 agatttgaac ttttctccta agtttaattc tcaggaactg gatcgtgagt ctgggtttta
    47161 ctttttcaat gctcgttact atgatccggg gattgggagg tttacaagtg cggatacgat
    47221 cattgacggt gagtttgata ctcaaggttg gaatcggttt tcgtatgtaa agggaaatcc
    47281 gattggtgcg aaagatccga cggggcatga tactttctta tacttttaca aatcggaaac
    47341 aacagattca ggagcgggtc acgtcgcagt tggtaatact aagaagcaaa ccttatatga
    47401 agcaaatcca gaaaattcta atccgattag tccaatggaa aagacttaca aacatgaagg
    47461 ctcaatggat gaagtactga agaaaaatca tatcggatca aaaggaaaga atcctgatct
    47521 gattttgcaa ttgaaaacag attcaaaagg cgctgaggat ggaaaaataa aagagactgc
    47581 tgaaaagttt ttcgagaaaa ataaaaactg gacagtttat aatgccaatt gcactgattt
    47641 agcaaaacaa ggcactgcac agacaaagta taaaagtgga aaagcaccaa tttccacacc
    47701 taccgacttc gcgaatgatc ttcataagaa taatcaagaa gcaatcaagt cgggagatat
    47761 taaagttttg aaaggagatt ttcaaaaata taaagatggc acagggtctg caaatggtgt
    47821 cagtaaagtc ctagttaacg atgctaaagc ggcaactgca aaaacaataa atgacatttt
    47881 taaataaggt aaaattgata atgctggtaa taaaaactat tacattagca agtagtgctg
    47941 gaataattta tgcggcaatc attctgtttt ttcattttgc gataatttca aatattactc
    48001 ataaatttac atcaatatat tcaattttta taattttatt tacatttttt ggaatagttc
    48061 tttatttacc gatattaatt tggtatttaa tacgaattaa actttggcaa atgttttggc
    48121 taattttttt taatatgttt atactcttta catttcttta cataatccaa aataaacttc
    48181 ttaaagatat agttttagaa gaaatcttta tactttttag cctaattata tctatatttt
    48241 taattatctt cataaggcga accctcacaa agactaaaat gggatctcgc tcaaacaaca
    48301 gtgaaacata gacctgagcc tcgcaaaaac taaataaaaa cgaaaaatgc tgctcaaacc
    48361 acagaaacgc actatttcac gagcggagga aactcagcgc cacggctctc tatggatcgc
    48421 cgcggcaggg atcgaagcgg agtcaataaa ttggtattaa gggtaacact ttgtattgcg
    48481 tttctttctt tcaatttatt gactggagcc gagagcctgg tttcggagaa actggaacga
    48541 agtagtaatg ttgaatacaa taaaactcta aaacacaaaa cgacctttct ccgaaagccg
    48601 ccctatttac taattcctaa ccactcgcca cttgaaacgt acgacgagag tggttttaga
    48661 atcagaaggt ctgcattaga accgaagaac aatgtttttt ctaacgttga gatattgtat
    48721 cctagtaagt tctttggtct tgagtttatt gagtctgaga atgtgattac aagcgtgaat
    48781 aacgtttact taaacggtgt tcgtatcgct gctctgaatg aagctggtgc tcttgcatat
    48841 tacctgactg atcaagtgga ttccgtatca accgtgttag acgatgaggg gaatactctg
    48901 tctcagatgc aataccttcc ttacggtgag acgtttgtgc aacgtggaga tttgaacttt
    48961 tctccgaaat acaactctca ggagttggat cgggaatctg ggttttactt tttcaatgct
    49021 cgttactatg atcccgggat tgcgaggttt acgagtgcgg atacgatcat tgatggggaa
    49081 tttgatacgc aaggttggaa ccggttttcg tatgtgaaag gaaatccgat tacatttaaa
    49141 gaccctactg gtcacgaggt tcccctcatt ggttacggtt ctccccgaga cggcttattg
    49201 ccagggagtc gtaatacaaa tgatccaaga tatcaatctg aaattgcaaa caaatatgat
    49261 ttaaaagaca aaggtaagat tgaggctgcc gccaaagaat atcaagccgg ttcgcaaaaa
    49321 ggcttcaatc aaggttattc tcgaacttcc gggtgggctt ctcctactca aggtcacaat
    49381 gctaaatctg atggacaagc attagaaaaa tctgatttat ctggtaagtc taaagcttac
    49441 aaagacggtt acaaggattc tgttggtgtt ggtcgtgctt atggtatcct tggagggctg
    49501 gggactggga ttgctgaagc agctggactt gcaactgcgg gcggtgttgg gaaagaaaaa
    49561 ggaggtggac ctaaacttgg ttcatcaggt ggtgaaggtg caggcaaggc tttttcgaat
    49621 aaagtaaaag cacaagctcg tgccgaaagt gaaaatacct gtgtattttg caaaaaggaa
    49681 actacggata accttggacc gactaaatct gaaattgatc atgcaatacc aaaggttagg
    49741 ggcggtaata acacaattga aaatgcacaa aatacttgta gaacatgcaa ccgtcaaaaa
    49801 ggtgcttcaa cgactgaaga attcttgggg aaaattagaa agtaatgtat tctatcgaga
    49861 taggagaaaa tgaaaaatct tctgaatgtt actgctgcgg acgagaatca agtgttggac
    49921 atggctttgt atataaaaac gcgatagctt acgcagttta ttatatcgga tggtcaaatg
    49981 cacatgaaca acgaaaaatt actttcgcgc ttgcaattgg aaagtgggat gatacttcaa
    50041 ctgcaaagga tcgccagtgt tttggatttg aagcatatga aaaagatgag aaaattgcat
    50101 ttagaataat cgatccctcc gaatcacctt ggcctcatac tgagctgcta ggagaaatgc
    50161 tttcaagaac agaaagcctt gttaatccgt tgcttaaaga agtcttcagc attgctgaag
    50221 aaattattca aaatcatcca gcggttcgac aatatttaaa tttataatgt gttgaatgta
    50281 tagatcaaaa gctaagttac gttaaagaat tttcattcaa aggaaattca aataacagca
    50341 aaacactaca ctacgaacgg cagggatcga agcggagtca ataaattgag actgaagttg
    50401 atattttggt taatgttcct ttctttcaat ttattgactg gagccgagag cccggtttcg
    50461 gagaagctcg aacgaagtag taatgttgaa tacaatgaaa ctctaaaata caaaacgacc
    50521 tttctccgaa agccgcccta tttactaatt cctaaccact cgccacttga aacgtacgac
    50581 gagagtggtt ttagaattag aaggtccgcg ttagaaccga aaaacagcca gtttacaaat
    50641 gtagaaatcc tttatcctag caagttcttt ggtttggaat ttattgagtc cgagaacgtg
    50701 attacaagcg tgaataacgt ttacttaaac ggtgttcgta tcgctgcgtt aaacgaagct
    50761 ggtgctcttg cgtattatct gactgatcaa gtggattccg tatcaaccgt gttagacgat
    50821 gaggggaata ctctgtctca gatgcaatac cttccttacg gtgagacgtt tgttcaacgt
    50881 ggggatttga acttttctcc taagtttaat tctcaggagt tagatcggga atcgggtttt
    50941 tatttttaca atgctcgtta ttacgatccc gggattggaa ggtttaccag tgcggatacg
    51001 atcattgacg gtgaatttga tacgcaaggt tggaaccgtt tctcatatgt aaagggaaat
    51061 ccgatcgggg cgaaagatcc gacagggcat ttgggccaag agcagttagt cgataaagtc
    51121 cccaaagttc cgctcaacaa gattatagaa gaaggcacaa agaaaacagc tgaaaaagca
    51181 acggccgaaa gtacggggaa agttttttct aaagttgccg gaaaaacaac tggagtttta
    51241 ggatttttag ttccgagtga agttgatgct ccaactaaaa aaccatctac tgataatagg
    51301 aaagatccaa aattaccaat ttatcataga cttgaatcag atacacaaac gccaaaaact
    51361 gcaaaaatgc aagaacaatc tggagaaatt tggggaaaag aagcaagagg aagcaatttt
    51421 aaatctgttc aagcttatac aggtccttta ccgaaagaca aacgaggagt agaatttata
    51481 actgctgcaa aagagactcc tggatcacca cctggaaaag caaaatgggt agaaggtact
    51541 cctggagtta gaccagcaaa caatcctgac tatgttaaaa ttaatgttcg agtgactaaa
    51601 aatactcaaa ctgaaaagta aattattgat catttatata acatgaggtt cgtttagata
    51661 tggttaaaca gattgatgat aatgctttaa aaaaaggtga gtatcttgcc ttagcaattc
    51721 atagaaacaa tccagaggcg attgagcata aatataatat taaatttact gaagactgcg
    51781 acgatcttga ttatgtaaaa tatgcgcttt tttttgctaa ggacgatttg acaaataaag
    51841 aagattattt tatgtttcag aggcatttaa attcacctga attaggaaca gaaatctggg
    51901 tacttaatag agacttcgcg attatcgata gaattcaaaa atatttacta gaattaggta
    51961 tggaagtaga tatcagttgg tggtgtgata aatctttatt aatttgatgt aagcctcgca
    52021 aaaactaaag aaataaagtc tgctctttct gctccaactc ctgttaacgc tgttgtcaat
    52081 tctgctgttg ctacggctaa aggcgcaaaa gaactttatg ataaccgaaa ggaagtttac
    52141 gcaagtgcta aagattttgc tggtaaatta acgagcaaag acgacaaagt tcgtgattac
    52201 gccgcgggtc aagctgctgc tcatactatg agtgcggttc ttgggggtgc tgcgacgaaa
    52261 gctcttggct ccaggttgcc gaaaccgaat gttggagaat tatctccaaa tattgctcaa
    52321 cagaaaaaca ttgataggtt taaagataaa gttcctgcaa attcaaagga taatatcaat
    52381 ttacataaat tacctaatgg aggtatcgct gttcaagcca catccccagg gaaaacacct
    52441 ggatggaagg cggtatacga gaagcaaatt gatgtaaatg gcaaaacgca acaatataca
    52501 aaaactacat atcagccaaa cggatcaata gaacacgtca aagataaaat taacggtact
    52561 gcgatatatg gacgatgaaa gatatttaat aattcttaaa ttaataaatt ttgatggttc
    52621 aattaaagaa ctaaaaaact tattaaaacc tttagcttgg gattatgaag aatcatgtcc
    52681 tgaattaaat tacagacata tttgcaaagt aattcaaaga tatttaaatg acgaattaac
    52741 aaaatacgat gtagaagaat gggccaatct tgttgaagga agagaagata taacgtttga
    52801 attgtcaaaa aagtctttgt tacaagatgt tattcacgaa ctggcgaatc caaaactaac
    52861 gacaaattta tctataaaaa gaggggagga gataatagat ttattgaatt taattgagcc
    52921 tgagtcggac tctcacaaaa attaaaattg cattctaaaa ctagaatata acgaaaataa
    52981 agtttaataa tctaaagatc tttgaaaacg aattactttg agtaaaagag atttgaaaaa
    53041 agaaatatga agacctccag tgcgttaggg atggatgcgt ggtcaagtta ttgtaatgat
    53101 aacaaagcat agtattactg aaaaataact caataatttg atctacatta cttctgcatt
    53161 aaaaaactat tatgtttcct actcattcgc cttttctttg ggttcagtag aaagaagttc
    53221 ttgtctaaga tcccgagggg atttaccagt aaatttaaca caagccctgt gaaacgaaga
    53281 agcagaatta aaaccacatt caaaagcaat gtttaaaaga ttataattta attttatacg
    53341 catcatattt ttcacttcgt tgattctgtg aaattgtaga aactcagtaa aactcatatt
    53401 caaatattga tttagatagt aagaagcctg atgagtagaa agacctaaac cagaagcaaa
    53461 atcgggaagt ctcaattctt cgtctttaaa acctttggaa tctaaaaaac gatttaactt
    53521 agttttaact ttttctaaat cgatcccttc taacaaatct ctaggaggat atttatattt
    53581 ttgtggttct ttgtcctctg ggattggaat ggtttctaat tcaatttgat tgaataagtt
    53641 agtatctgga atcgtaataa taatcttacc aaataaagca ggaaaaaaat gttctaagag
    53701 aatcgtataa caaataacag aacccggaat tatttctgtt aagagaaaga aatccttttt
    53761 attaaaaatc gtacctaaaa aatccaaaac aaaacaaata gagattaaga aagataaaaa
    53821 gggtaggttg aaaaataaaa tcgatttgtt agattttaaa acacttctta aagaccagat
    53881 aaaagtaaaa atagaaattc caaatccaag aaagtcgata aaagaaataa agtaaagttc
    53941 gggaatgaaa taagaaaata aaattacaac tggaatgatc cctaaaagtc ttttacaata
    54001 gatccaagga ttatctaaag attctaataa atagttgaaa cagactaaaa cagctaaaat
    54061 agaatagaga accaagccat agtaagaacc gtttagaatc ttatttccgt tacgtaaggt
    54121 tccttgatcg ataagtatac cgttatttaa aattagaaaa aacgcagcgg attgtaaaat
    54181 agaaccgtag gatttgctaa aaaaatcatt agaataaagt tttgaaaacc ctattaaaaa
    54241 tccaaaagaa acaccggccg catgaaaata aaaaatacct aactctaaag aacttttgta
    54301 attctcaatt ccgattgtat tcataacaat tctataaaaa aatttgattt aattttgttt
    54361 taaacgaatc tcctatttac tttcaggatt atccggaaag taattgaggg catagaagct
    54421 atgtttattt atgatagcta aagcttttcg aaaactattg tatttcagaa tagcttcttt
    54481 gtcttcgtta tagaggggta agcctatgta tcttgagaat tcgtctaact cggattctgt
    54541 gaagtttaag ggttttatat taaaataatt gatgaccatg aatttacacc gaataaggat
    54601 tttgaaataa tttataaaat aaatacgata gagtctcatt aacaaaagga ttcaaaatct
    54661 gattcgattt gtttaaagga taaggattta aaaaattcgt attaaaagaa atttttgtat
    54721 taaaattgct aattttagaa tttatttcgg atcttgtaag taaattggga cgcgataaat
    54781 atttaaaaaa aagatatatt ttcttagatt tgattatcat aaatagccga tatacattat
    54841 atacgcatgg atcttaacgc ttctttaaat taggagcatt acgcaaaagt taaatgaaga
    54901 gagttttaaa aatatgtcaa ttaaaaaaat gactttgaaa gataaagatt tggaaacttt
    54961 tgaacgttta aaaattgcat gtgaaaagct caaaattaat agaaaccaac ttgctcatat
    55021 tttgaggatg catccttcta atgcgaccaa gttactaaat ggaacggtag tgcttacctg
    55081 ggcaaatgct gaactatttc agtttaagac aaatgtttca gcaaattggg ttatgttggg
    55141 aactggagaa ttttggtata aatctgttaa agatgataat gaaggtatga gaaactatac
    55201 tataacgata gtcaaaaaaa tactttcaat taatggtttg aataacgtgc tggaagattt
    55261 tttaaattta tcagaagaag atcagaaatt tgtaatatca atgattagac atttcggtaa
    55321 aaagtcttag taataattat tttatatatc tatcatatcg agatgctatt ctatgggcgg
    55381 ttagttcaac tggaattttt ctatttacta accaatgggc tattgtacgg atcatgtcat
    55441 aggttagatg agtattcgct tcaatacggc tacattcata atcaaatggg tcaataacag
    55501 aatataattt taagataaga tttaaggtta ttctactaag gataggtact cttttaccgg
    55561 caaatatttc ttttctagta tggaaggcgt catagtgtag gatagctatc ccccaaaatg
    55621 cgatccaaat taaagtggca atatgaatgt aagatccaag atatatgtca tagaaaggta
    55681 aaatccaaac tagaataatg ataattaata atgcgataga aattccaaat aacattagag
    55741 aaaacctaac tcggaccata cctatagaat taattaaaca ttttgcaagt ttaaaaatac
    55801 tttcagaaat ccaaagtata gaatataaaa ttaatatatg gtaagctagt ttaggttcgt
    55861 gcgctaaagt attaatatca atgattttta tcaaattaaa gctaagagct gaaagaatta
    55921 aataaaaaat aatacaaaat tctattattt ttcttaaaaa ggaagtcttg taattttcgt
    55981 tagtaagatt atttactaaa tgagatagaa agtaaggtac aaaaataact gaaatcaaaa
    56041 tccagttagg agcgtaaagg cgaacgttgt agggtatgaa ttgtctacat ccagataata
    56101 atgtccataa accgacaaaa atagcgagaa agaaaaagtt ttgtctaggt ctgattaatg
    56161 gatttcgaat tttttttata taaattccta acacaaaaat aatagaagaa gttaaaagaa
    56221 ttaaaattac tgacatattt gtgacacgga ataattcgag tcaccataat tttgtcttaa
    56281 ttttttgtaa agcgtcttta ttaatttcta taggagtaag gtagaccagt tctccagcat
    56341 gataactttc tggaaaataa acttctttta catactttgt ggaaggaacc gcgcctatcg
    56401 aagtgtaaag ttttacaatt gagtttactt ttttgtgata aaacccatag accatatcaa
    56461 aatttttatc aagacagaat tgtgctacaa catgaaatac atctactgcg gctttaaagc
    56521 cttttataga atgttcaaaa cttacagaat tccaatctgc tatattgttt ccaacaactg
    56581 catacctttg aatagggtcg ctgtctttaa taattcctaa ttccaaaggt attagaatat
    56641 taggtttttt ttctactatt cgcattgcag ctaaaatttc agagccttca cggacataaa
    56701 accaagtaga ccaagcatcc atgtctacag cggtatataa agattttgta tatccgaagt
    56761 tattataaac atcgctagta aactttttaa tgttatttaa ttcttgtatg ttttctaatc
    56821 cagataatcg aataacatgg aatttattga ctgattttgt tttttgtaag gtaattgaca
    56881 taatataatt atgtcacatt ataaccaaat ttcaataaaa ttatctttat ttcgaccttt
    56941 aagttataac ttaggttgtg ataatttgta tatgttgccg ctgccttaaa tgtgtaagtt
    57001 tcactaaaaa tttagaaacg tagaacaatg tccagagtag tttagtaaat aaaaaatttc
    57061 ctcagaatat aacgccaaca aaaccgtctt agaatcgctg ataaaaaagg ataacgttgt
    57121 ttatttaaaa ctaacaagac gaaaaaaaga ggaaagaagt aaaattctaa tttagtataa
    57181 ttgaatacag agtaaaccct tgaaccgtaa cgaattgaat gaggttatat ctaagatatt
    57241 gaaagcatac gagacgatga ggcttcaaag ttcattgaat ggaaactcgg aagtattgga
    57301 agctaatcga gagattggaa ggattttgca aacggtagaa cgaaaaaccc cagaaccaga
    57361 aagattaact ggtaattgga tgaaatcaat ttcaaaggag ttagaaaaac atctcaagag
    57421 aggtttttcg gaacgtaatc ttttttatgc acgcaagttc tatgaaattt acggaaatag
    57481 taaaattgat gttaggttaa gttggagtca ttatcgtatt ttgtcgtcta ttgcaaatgc
    57541 aaatctccgc gagaaactaa tgaaagaagc gatcgaagga aactggaacc gggacgattt
    57601 gtcgtatcga gttcgagaca ttggagaatt aagaaaggct cctactttga gatggagacg
    57661 tcccgaaggt gttctttgga attacaaaat taaagatata tcaaaggaca aagggacgtt
    57721 gttgatcgat ttaggttttt attgttatta cgaattgtca agtttgcatc ttaatcaata
    57781 caagattggt gacatcatac aaatcgaaaa gcaaaatgga atttggaatt tatccgattc
    57841 aaaattggat tcggaactct acttttactt tggagaaata gaacgtgtta ttgatggtga
    57901 tacgatctta gtcaaatttg aattaggttt taacgtaata acgagacaaa gaatccgttt
    57961 gcataatgtt tggtctgctg aattgggttc ttctgaaggt gaagacaatt ttgagtcttt
    58021 gaagaagaga ttgcctttaa agactaaggt gatcgttaga agcagatcta aagatgtcta
    58081 tggaagattt gttggagaag ttttatattc aaaaaagaaa attcagcatc ctgaagatat
    58141 ttttaggata gggatctatt taaatcagga attagccgag atcagttgaa agtaatggaa
    58201 tgttgtgatt gaatacaaaa aactaacaaa gcagagaaaa cgcaaaatca gaacgatttc
    58261 gagaacaaaa caaaagatga agaaatgaaa tctgagtgaa acaaataaaa atctcgtaaa
    58321 acaaaagtta ggttctactt aaaaagaaac tgagaaatac aatgattttt gaatgaaccg
    58381 tatctgtagc tttaaagttt tattaccgtt ttttcaattt cttgaccaac atagttaaga
    58441 cacatgctct ctaaagagaa ttgacaacca ctgccgagga gattgaatag gaacgcatga
    58501 ctgaagtcaa taacccacac gatcgactga tccgggagac gttacaggac aagattgaag
    58561 ctatttcttt ttttagaaga acacttccgc cagaagtagt agagttactt gacttggaaa
    58621 agttggaact atcggaatcc agtttcgtat ccgaagagct caaatcagaa cagactgatt
    58681 tgttgtttcg aattcccttg aggtcaggaa atcaagccag catatatatt ctattcgaac
    58741 acaaaagtta cttagacaac gcaatctata ttcaactctt aggatacctt gccgaaatct
    58801 atcgcagtca acaaagaaac tctgaaaagt tatcagtcgt aattccattc gtattctacc
    58861 acggagaaaa agaatggaaa ctcggagaaa attttttaca tcaattcaaa attacgaaag
    58921 aggaaaccat acacctccgc cacttcatac ctgatttcaa gattgacttg tttgatttgt
    58981 caggaatgga aatacaagaa aaactggaga gtatcacgct tcaggtaatc tttggagtag
    59041 tgcaaagaat tcgagaagga gaagagaagt ttcaaaagtc tcttcccata tttttttcac
    59101 tgctccttga gattgcagag gagccaaaaa gagttgccct cttaaacaaa ctgttgttgt
    59161 atatatataa tgtaagagat tcaaaaccgt ccgtcttgaa gcaaatgctt catttatcga
    59221 gactggaaag atacgaggag ttggccatga ccacagcgga aaaattgatt caagagggaa
    59281 agattgaagg taagattgaa ggtaagattg aaggtaagat tgaaggtaag attgaaggta
    59341 agattgaaga tgcccgcaag atgtttgcaa aaggaatcga tctaaatacg gttctggaaa
    59401 ttaccgattt aaccgagaaa gatctccgtg acaacggttt gatctgaact ttacaaatat
    59461 gaaatttaga aagagagaaa tcttgtaaaa caagacgtcg atcctactta aaaagaaact
    59521 gagaaataca atgatctttg aatgaaccga tctatggctt taaagtttta ttaccgttct
    59581 ttcaattttt tgaccaccat gttaagacgt tactgtttac aatatgcgaa gaaagagatg
    59641 taattttttt gttttttcga gaatcaagct ccaccgcacc gccggtggtg tgtcacgaag
    59701 ctgatgtaag tcagcataac tatattgaag atgaaggtag gcccttcgaa atcgttgttc
    59761 aggcaaagat ttcaaaccac tgattgctgc tttgttaaag agacaaggtg gtaagcgaat
    59821 cagcaaaaaa aaagtatgta tcaacatatt aggtaaatgt taagaagaag aacgcaagtg
    59881 aactgctgat gaagtatcga aagtgcagat tagatgttgt caaaattgga gaagcgccgc
    59941 gattccaaga gtagctcaca aagaacctga ttattgtgtg agcggcaacc ggtatagagg
    60001 cagcttgaac ttaacatagg cttcagtatg gaacgtgaga acctgttgct ttgatgaaaa
    60061 gggaaatcaa caaatggaag aaaccataag agaaaatacc gatgcagagc gaagggttcc
    60121 gttatccggt ctcagagttt ggacaacttt gaaagaggga tgaaccaaac gactgaaaca
    60181 aagcgatttg gaatatccaa atccatagtg tgggaagcgt ataagaagat caaagccaat
    60241 caagggagcg gctgggatcg acggagaaac catagagttg ttcgacaaga atcgcagtaa
    60301 gaatctgtac aaaatttgaa atcgaatgac atctggaagt tacttcccgc cttcggtacg
    60361 tcaagttgag ataccgaaga aatcgggagg aattcgtcgt ttagaagttc ctacagtctc
    60421 ggatcgaatc gctcagatgg tcgttaagat gcatttggag ccgatgattg atccgatatt
    60481 tcacgcagac tcttacggtt atcgacctgg aaaatctgct aaagatgcta tcgcgataac
    60541 aagaaagaga tgttggaaat acgattgggt agtagagttc gatatcaaag gagcctttga
    60601 caatatcgat catgatcttc taatgcgggc attaagaaaa catacaaaac taaagtggat
    60661 tttaatgtat gttgaaagat ggctacaggc accattcgaa acgaaggaag gagatcaaga
    60721 ggcaagaagt aaaggaactc cgcaaggagg ggtcattagt ccactattaa tgaatctatt
    60781 tatgcactat gcttttgatc tctggatgac gagagaatat ccgaattgtc cttttgcgcg
    60841 atacgccgat gatgcagtga tacattgcag atcagagaag gaagcgcaag agatcatgac
    60901 aaaacttgcc aagcgattgg agagttgcat gctcctgatg catccggata aatccaaaat
    60961 cgtatattgt agagatggta atagaactca agattatttg aacatacaat ttacattttt
    61021 aggatttacg tttcgcccaa gatctgctag ggataaacat ggaagagtgt ttaccagctt
    61081 tttacctgcg gtgagtaagg atgcacaggt tcgaatgcgt cagaaaattc gcgaatggaa
    61141 tctccaattg atgactccta aaacgataaa agacatttcc agattataca atcctgtctt
    61201 aagaggctgg ctgaattatt acggagcttt ctacaaaaca gagatgcgaa gagtcttcga
    61261 gcatttcgat agaaaggttg cgctctgggc tcgtagaaaa tacaagaagc tcaggcgtct
    61321 caaacgtaag agtatatact ggttaggaaa aatcgcgagg agagagtctt ggcttttcac
    61381 acattggcag atcattggta aaccagcagc tggataatgg gagccgtatg agtcgagagg
    61441 ctcacgtacg gttctgcaag aggcttacgg tgaaaccccg tttgcctact tacccgaagc
    61501 gatatgatct attgttcttt gaaatactgt ttcgaccaga tctaaagaat aaacctgtcg
    61561 tagtgctaag caataatgtc caaaaattat gatcaatata aaaaattgta tgtttactat
    61621 tgtatatgta aaaattataa tattcctaaa ttaaaatagt acaaaatgaa aaactaaact
    61681 aaggatatat ataaacaaac ccaaataaat ggctcaaata gccgtttcga acgaaattaa
    61741 gacaattttt aggggtttaa attatacctg aaatttcctt aaatttcctg aatatcaaaa
    61801 taatcgaggt agtataaggg tttaaaatga caaatgaata atatataaga caatcaatcg
    61861 aacaaatagc aaacagttga aataaattaa taacagagtt ttatcaactt tgatacatat
    61921 aaaagcgact aaacaatcta tttgcaaaaa agtagaattg aaaatattaa aattaatata
    61981 atacgagata tattaaaaaa tgaacaaatg ttcttttttt ggacataaat tacattatcg
    62041 gaagtagctt attgaatcta ctccaaactg tttttgagaa tcactcatcg gtctcgttga
    62101 actacgctcc aactctattt tctaagcttt tgggattgat agattccaga gttttatgat
    62161 attcgtatat tctgttattt ttaggtgtta ataattaaat tttatgtgaa tgtaagaaat
    62221 ctgaataaaa atggaaaaac taaaaaatga taaaataaag gagattactg acgaagtctt
    62281 taaagcgcat aatttaattt ataaaagcta taatcccctg attcattata caaatggatt
    62341 aggtctaaat ggaatactac attcaaaaac tttgaaagca aatcatgttt ctaatctaaa
    62401 tgatttgagc gaaatattac gagcatatca tatcttagta ggtatattag ataatatttc
    62461 tactaatgat ccaaatttat tacttttaat tgagaaatta aaaattcaat tggatgaaaa
    62521 aataaattca agaatttttc cagaaattta tgttgttagt ttctctaata aagacgacga
    62581 tcttttttta tggcgaagtt attctacttt taatgacgca tatgctttag tttttactaa
    62641 agcatttctg gccgcttatg caataaatga aggtgcagta ttattgcaat gtgtatacga
    62701 tgaacgaaaa caattttcaa tattagagca agcaacccag ttatttttta ataaaattga
    62761 tttatcgatt tctgaaaacc ttcaaatcta tttagatgat tatttcagat taatacatct
    62821 attcgttcca tatataaaaa attcacattt tattgaagaa aatgaaatta gattagtctt
    62881 acggaaccct caaaatctat accaagaaaa tagaattaaa ctagggctaa ataagggatt
    62941 ttttcataaa tacgtaaata ttaaaatgtt tagggatgaa gaagatacag aatttgaaca
    63001 ttcccttcaa gaaattatta taggcccaaa ttcgagatct cagattgaaa ataatcaatt
    63061 taaaaatact ttaaataaac taattaaaga aaacgttgga tgtctcttaa aaggaataag
    63121 agacactaaa taacgtgagt tcggcataac aaatgcgaaa gcgattgtag cggaaattcc
    63181 gaaggaattg gagcgaaaac gaacaactca gcgtctcgct tctatggtcg ctcgacgggt
    63241 cgtgagccat tttaactatg aaatttgcga gcgattcgcc ccaattttct tacgtcgaac
    63301 tcacgttatt taagtttact ttttaaaaga aatataattg agtaatcgcc aataaccact
    63361 ttgtcaaagc cttctttatt tcatttacct tgaaaaaacg aatatatttc gtaagaattt
    63421 tcaaaaggta gacttcctct aaaaaatttc aatcatagaa ttttgtactc tttcaaagtt
    63481 ttttcggtta gccctgtaat ctctaaaact gtttttaaat cgatcccttt cccaagcatc
    63541 ttactggcgg ttaccagttt ttctttttca ataccctttt caattccttg ctcaataccc
    63601 tgttcgattc ctttctcaat gccttgttgt atcccttctg aaatcagttt ttccgcagta
    63661 gtcacagtta actcctcata tttttctaat ttcgatcttt gaaaaattac tttgaactcc
    63721 gaaggtttca aatctcggac ccaatagata tacaataaca atttccgtaa gattgcaacc
    63781 cttttcgact cttcctcaat ttccaagagt agagaaaata atcctggtaa gtgagagata
    63841 aactccaaat ctccttcccg tattctttgc accacaccta aggtaacttg aaaggtgata
    63901 ctttccaact tctctttcaa ttctacttct ttcagatcga ataagtctat tttaaaatcg
    63961 gggataaagt cttttagaat tcccttctct tgacttgtta gaacgaattg atccaagaat
    64021 cgattcccca atttccattc tttttccccg tgataaaata cgaatggaat tactacggaa
    64081 agtttctctc catttctttg ttggtttctg tagatttcgg tcatgtatcc aagtaattga
    64141 atatagatcg tgttttctaa ataacttttg tgttcgaaaa gtaaatatac gttagacctg
    64201 tttccagatc tgagtgggat ttgaaataat agatcggtct gttcttgttt taattcttcc
    64261 gagacaaaac tagattcgga tagttctaag ttttctaagt cgagtaattt tactacttcg
    64321 atcggtaatg tgtttttgaa aaaagtagct gcttcttttt tatcttggaa ggtttctcga
    64381 atcaatcgat cgtgaggatt gttcacttcg gccatctgtt atcttttgaa ttttatttca
    64441 ttaagtcaat tttatttaga actgatctaa gatttcaaca ttccattgat gatattagag
    64501 aatttgcact tggaatacta ttgcagttgt aatttttgtg gatagatcgc aaaatgatga
    64561 agaagtttaa agtataaaag atgaatccaa aaaatcgtaa gagtaaaaca aattcgtcta
    64621 aggttccaaa aaagaaatct cataaaccta aaaaaacggc aggaaagaaa aaaactacaa
    64681 gtcctaattt acgaaaaaag acgattaaaa aaataccgct gggacactgt aaatcgttac
    64741 gttgccgaga ttcgaaagga attattggcg ttgtcagcaa ctttgtgtaa atgacatttc
    64801 ttaaaaagaa tccgattttt cctttaaaag actcattcat tttttgaaag cgtgtctaaa
    64861 ttgctacaac ttttattttc aatatgtagt tgagagacgt tatttgtgtc tgtaactatc
    64921 agaaattcat atagtaacag ttagacccta tcaattaaac tatgaaaaag accttaataa
    64981 ctctgctttt tttatgcaca atgaatctaa tctctaagga attgactatt tatttaccag
    65041 agcctacgaa tgataaagag gctcttagat taaaagcatt ttatgatgaa agaaatagaa
    65101 tcgggttact attttccgaa atagtaagtt tagaagatcg agaaaaaatc tataaaaatt
    65161 tggctgaagt ggaatatata aaagttactg atctcacaga ggaatttgca gaatacactc
    65221 ataagcaata tatttggaaa gcattaacta acctaattac gaattattgg acacattttt
    65281 acgcagcatt tacttcaaat tgcacaggac tcacaaagtc taatgacgaa tgagatctgt
    65341 gtctattata ataaacttct atatgatcaa aaagtaattc ttccgcttct tgaattttat
    65401 aaaagtaatt atattccatt tctcttttta aagaaccaaa gaaagactga ctgtattgcc
    65461 ccaacaattt ccctttctac tattactcct tcgaatcttg ttactgagta aatatttccg
    65521 agtttcatac gaacaataat tggatcctcg atccgaatga aaaactaaac ccttaggagg
    65581 atttctacat tcgattgctt tggaaagagc ggtgcacact aacttaacgt gagttcggca
    65641 taacaaatgc gaaagcgatt gtagcggaaa ttccgaagga attggagcga aaacgaacaa
    65701 ctcagcgtct cgcttctatg gtcgctcgac gggtcgtgag ccattttaac tatgaaattt
    65761 gcgagctgcg acgacgaccc atagggagtc gttgcattga gtttattatt cgccccaatt
    65821 ttcttacgtc gaactcacgt taactaggtc acttctattt gtaaagattc atttactatt
    65881 tttatgaatt agttctttga ttcaatccag tagtgcgacc gctttttaac gtcttcttta
    65941 actctgctat atccctgaaa aagaacaccc ggctacttca tttaaaaaca atcctaagtt
    66001 tgttaggtga ggaaattcga ggaaaagtga gggaagaata cgagattcta aatccagcta
    66061 aatcttgtga tttggtataa tcaagttcag acgaatctga acaacggcct aaaaaagtat
    66121 aatagagttg ttgaaaaatt ccatgtccag tttaacaaaa ttgcttcaat tgaccgtttc
    66181 tatcaaagat aaactgatgg agaattaatt tttcaacaac tctaataaaa actatgtttc
    66241 atagacaagg aatgaaattg atagaatctt caatcgtttt taccattata aacaaatact
    66301 taaatgcaga agtattttat atatctttaa tattctaatt tccaattcgt gaattaaatc
    66361 acaagattac tgacaatcct tcgtattcaa tactgagtag ttgaatgttc gatcgttctt
    66421 aactgtacag gttatagcat cccgtggtct tttagatcct ttttactcaa accagtgatt
    66481 tctaagatcg tattcacatc catacctttc tgaaacatct tacgagcgaa ttttaacttt
    66541 tctttctctg cacccttttc aatccctttc tcaatccctt gtagttcacc cgcttcaaaa
    66601 cgagctgcca agtcatacgc atagtcccgg tctgatttta actttgcttc taactcattg
    66661 cgtttctgtg gatcgtttga atactgttct aagattgtaa atgccttact taaatctgga
    66721 gtcttatcta ctaaaattct catttcttct tcctccaact cggacgtatg ttttaacaca
    66781 tacaaccaga tctctaaatt attccttaat tcccttacgt ctcttttgac aaacttagac
    66841 aactctaaaa aatgaatttc tacgtcgtct gttaaaatga tgtcgggatt agactcttct
    66901 ctaaatttaa acttactatg aaaattctct gaaggaatta agtcgaagtc aactatattt
    66961 atctgataca ccggcttcaa atcggaatac atagaacctc ggttcaactg atcccgaatt
    67021 agtcctgaaa gataatacag acttctcttc acgaaagaac tctgatgagc tacttggatt
    67081 tctacatgaa atatttttcc gtcctcatct tgagcacgta tatctaaata agaacgtttg
    67141 tcattcggag aagagcctac aagttccgga ttcagtattt tgatatttcg gattgtatgt
    67201 tccccatccg gaaataacac actgtttaat attgaaatca gtagatccgg ttctttgacg
    67261 aataaaatct taaacatcaa atcattggtt aatggaaaaa agtttttaga catcggcttg
    67321 gttcttttct tttactttca actggaaaga tattttgaag gaactacttt ttgtaattcg
    67381 gtcttttatc ttctccctta caaatttatc tttgtaaggt ttctgttttt ttagctttgt
    67441 ttcaagactt aaaagagaaa ggaatctttt tttaaaaact ataaacacat acaaccaaat
    67501 ctatggttct taatcatccc ttaaatttag ctaaatttga aacctcgaat ttttccctcc
    67561 attttcctct cttacaattt tgcctgctct tcaagttatt aagactacaa caataacaaa
    67621 ctactatatt ttgatttaaa gagttttcgt ttttatgaaa caaagacctt aatagaattg
    67681 ttgaaaaatt aattcttcat cagttttcgt ttcatggaaa cggtcgatga agtagttttg
    67741 ttaatcgcta ctatgaaatt tttcaacaat tctaatttag atgggtgttt ctaaatgaaa
    67801 caattcgatt ttgactgtcc ttatatcatg gaaattattt attccttttt ttattttaac
    67861 acgcctaccc tatttgaatt tcctattgac taaaacattt tagatgatcg tgccacttca
    67921 agttttcatc aataagattt ttacacaaac tgtttcctct acctgttctt gaaagagagt
    67981 cgaaaatatt ttaacttcac ttctaactca ttatgtttct gggatcactt gaatataaat
    68041 gttttactta aatctaaaat ttgatcctaa agattccttt cttttttaag atccaaaaca
    68101 aagaaaaccc acttctaaac ctcaggattt taggaggtcg aaatttgacc tgaaatttcc
    68161 tgaatatcga atttctttaa aaaatggatt caaagctata gaaagaacat gctacttttt
    68221 gaatattctt agaaatcacc tactttctta aaaaatatga cttttttcaa attgtcctgt
    68281 tttggctcgt tttttcctga gtagatattt cttaaaaaaa tacgattaca gccttcttac
    68341 aacaaacata ttcccttgaa taagggacct gttctttaaa acgaatcgag taaacatctt
    68401 actgactgag atttctattt tgtcaaacgg ccacagaagt gggagaattt ctatgaagac
    68461 tcattctaag tttttatact aaagtaaatt gattctgttc aaataaaaaa acttcaatca
    68521 aaacctgatc atgaactaaa aacggaggag tttaaaaact attgaacaat tcgttatcct
    68581 tttactgaga attagtattt agaacgttct ttagtttatt agaagggcct taaagattat
    68641 cgttatgagt tgttcgattt tgaaacttta ggtaaaaaat acttactttt taacctactt
    68701 ctctactacg attcaaaaag gtttgtatct ttctcgcttc ctaaagaata tacggttcta
    68761 aaattctatt tgaggcaaag tcagttttga tttttttaag tccgagtctc tgaaagattc
    68821 gaaacaagaa aactttcatt agagtcctac atccttttgg aagtttgacc taccctactc
    68881 taaaaaactt cgcacagatc tttgtttgta atgtttatcc ttttttaatt ctatcttctt
    68941 tcccttttta tttctttggc atttatttgt gttctttcaa attactttgg aattgtttct
    69001 ggactttcta attgcttata ccaagcaaat caatacattc tattttaacc ctcaatttct
    69061 ttaagaaatt ctattcaaac cattgaactc ccttccattc tcctaaaaca gtccggttta
    69121 gatattcaag acgaaaaaaa ttctgaaaca tatagcgaaa agaaacttag atgaacagaa
    69181 atgaaatatc ggaaaataag agaagtttat cctgagcttg taatcttgat ttttatgaaa
    69241 caggggtttt gcatgtgaaa aaccctgtaa aaccccactt ccgagttttt taaaaaagta
    69301 aaatatcgga aacaatacaa gacgaaaaga caaatagtaa acgaagaact ccattaagag
    69361 ccaaatcatt tttgaaccga tgtattttat ctccagaaaa tctgattcaa agatagtaca
    69421 ttattgtgcc gaaattcgta gatataagag acttccgttt tctcttctcc ttgaacttta
    69481 aagtatttcg agacctggaa atccaaatga aatatagcta acgtgagttc ggcgtaaggt
    69541 ggaaaaaaag agaaagatct tgtactcaga agcgccagat ccatattgaa ccaaattttt
    69601 agcaagaaaa gggtataata tggatctgac agagatattt tgcgcaatag acgattattg
    69661 tacacaacaa aaaataaact ggaacgtgaa aatattgagt ccagtggttc gcaagagaaa
    69721 ccgaaaattt cagctaagcc tgagcgaggt agcaacaatc gtggtatatt tccatctttc
    69781 tcattataga gaatttaaaa attattattt gatagaaata aaaaaaatct gaaatccgaa
    69841 tttccaaaag cagtaagtta caatcgtttc gttgaactga tgcctaacgc gttatctgtc
    69901 atagcttcgt ttctatccaa cacttgtatg ggaaaatgtt ccggaatttc gttcattgat
    69961 tctacgattc tcaaagtatg cgacaacaga agaatccact ctcataaagt atttaaaaac
    70021 attgcacaac gaggaaaatc aagcacaggc tggttttacg gctttaaatt gcatttaatc
    70081 ataaatgatt gaggtgaaat attatcattt atggttactc ctggaaatgt agatgataga
    70141 aattcgaaag tgatttttcc acttgttaaa aatatttacg ataaactttt cggagataga
    70201 ggttacatta gccaatctct ttttgaaagt ctttatgaaa aggggattca actcattaca
    70261 aaattaaaaa agaatatgaa gaataaatta atgtccttgg ttgataaaat tcttctaaga
    70321 aaaagagcta tcattgaatc cgttaatgat gaacttaaaa atatctgtca gattcaacat
    70381 actagacatc ggagtttttg caattgggcc gttaatcttt taagtggttt agttgcattt
    70441 tcattctttc caaaaaaacc ttctttgaat ttgagatcta aagacaattt acaactttta
    70501 atctctcctt aggccgaact cacgttagct aagaacaaag tttcccttta taccttgaaa
    70561 aagaatgcct tactacttca tttaaaaaca accttacgtt tgttaggtga ggaaaatgga
    70621 gggaagaata cgagattcta aatccagcta aaacttgtga tttggtataa tcaagttcag
    70681 acgaatctga aaaacggcct aaaaaaagta ggacagaaac tatgtttcat ttctctgcaa
    70741 aaaatcgata gaatcttcaa tcgtttttac ccttttgaac aaatttctaa atgcactcca
    70801 tagtctttca attcttgttc tgtaaatccg gtaaccatta atacaaattc taaactagta
    70861 ccattcaaga gcatttttct ggcaattttg attttagatt cgaaataacc tttaacatag
    70921 tcttcgatat atatgaaact atagcctttt tcttctagtt ctcgaacttt aatttccaac
    70981 tttttggata caatcataaa agaccatagt cttttaactc ttgttcagta agtccagtta
    71041 tccgaagaac tacatctaat tcgaatcctt ctttgaacat ttttctggca gtttcgattt
    71101 tacctttgat tatccctttg gattcgcctc tgatttcacc tttaatttca ccttcttttc
    71161 ttaacttttc ggctgttgtc atggctaaat cctcgtaatc tctactaatc ttagaatgac
    71221 tgagtaaact tgtaatttca gtcggttcaa gttctcttac attaaatata tacaaaaaca
    71281 gtttttggaa aatttcaacc cttttcgatt cgttttttag acctgttaag agttcaaaaa
    71341 cttctcctaa atgacttaaa aaagaagtat caccttccca tattttttgg actactccta
    71401 aaatgactct tagggaaata ctttctaatt tacttagatc cactttcgac aaatcaaata
    71461 attctaattc aaaatttgga atgtatttct taaatacttc ttcttcattt ttagagagta
    71521 taaacctgtt ttgaaaacta tttcctaaag tccaagtcct ttcaccgtga tagaatacaa
    71581 acggaattac gactgagtat tttttatcca ccctatattg agatttgtag attgcagata
    71641 tgtatcctaa cagttggcta aagatagaat cgtctaaata acttttgtgt tcgaataata
    71701 gatagacgtt tgcttttttc ccagatttca gcgggatgtg aaagagtaaa tcggtttgtt
    71761 cttcttttaa gttttctgaa ataaaactag attgtgttag ttctaaacga tttaagtcta
    71821 atagttcgat tacattttcc ggtaaactat ttttaaaaaa ggaaatcgca tcctctttgt
    71881 tttgtagagt ttcccggatt aaacggtcgt gtgggtttgt catatcagac atcgtatttt
    71941 aaaaattgaa tattacttct atttgtaaag attcattttc tatttttact gagtagttct
    72001 ttgattcaat ccaaggcgcc gcttttttaa ctgtttggat ttaagtcctt ttttaacgtc
    72061 ttctttgact ccactaaata ccttgaaaac gaatacccta cttcattcaa aaacaatcct
    72121 tacgtttgtt aggtgaggaa attcgaggaa aagtgaggga agaatacgag attctaaatt
    72181 cagctaaatc ttgtgatttg gtataatcaa gttcagacga atctgaacaa cggcctaaaa
    72241 aagtataata gagttgttga aaaattctat gtccagttta acaaaattgc ttcaattgac
    72301 cgtttctatc aaagataaac tgatggagaa ttaatttttc aacaactcta ataaaaacta
    72361 tgtttcatag acaaggaatg aaattgatag aatcttcaat cgtttttacc tttataaaca
    72421 aatacttaaa tgcagaagta ttttatatat ctttaatatt ctatttccaa ttcgtgaata
    72481 aggaaaaaat tgaatcgtaa ggttgctgac aatccttcgt attcaatact gagtagttga
    72541 atgtccgatc tgttcttaac tgtacaggtt atagcatccc gtgatctttt agatcctttt
    72601 tactcaaacc agtgatttct aagatcgtat tcacatccat acctttctga agcatcttac
    72661 gagcgaattt taacttttct ttctctgcac ccttttcaat acctttcttg atgcctttct
    72721 caataccctt ctgaatccct tgtaattcac ccgcttcaaa acgggccgcc aagtcatacg
    72781 catagtcccg gtctgatttt aactttgctt ctaactcatt gcgtttctgt ggatcgtttg
    72841 aatattgttc taagattgta aatgccttac ttaaatctgg agtcttatct actaaaattc
    72901 tcatttcttc ttcctccaac tcggacgtat gttttaacac atacaaccag atctctaaat
    72961 tattccttaa ttcccttacg tctcttttga caaacttgca caactctaaa aagtgaatct
    73021 ctacgtcgtc tgttaaaatg atgtcgggat tagactcttc tctaaattta aacttactat
    73081 gaaaattctc cgaaggaatt aagtcgaagt caactatatt tatctgatac actggcttca
    73141 aatcggaata catagaacct cggttcaact ggtcccgaat tagtcctgaa agataataca
    73201 aacttctctt tataaaagaa ctttgatgag ctacttggat ttctacatga aatatttttc
    73261 cgtcttcatc ttgagcacgt atatctaaat aagaacgttt atcattcgga gaagagccta
    73321 caagttctgg attcagtatt ttaatgtttc ggatcgtatg ttctccatcc ggaaataaca
    73381 cactgtttaa tattgaaatc agtagatccg gttctttgac gaataaaatc ttaaacatca
    73441 aatcattggt taaaggaaaa aagtttttag acatacgttt ggttcttttc ttttactttc
    73501 aactggaaag atattttgcg ggaactactt tttgtaattc ggtcttttat ttgcttcctt
    73561 tacaaattta tctttgtaag gtttctattt ttttagcttt gtttcaaatc ttaaaaaaga
    73621 aaggaatctc tttttttaaa aactataaac acatacaacc agatctatgg ttcttaatca
    73681 tcccttgaag atagctaagt cttaaacaat tcaatgtttt tgctcccgaa tttttccctc
    73741 cattttcctc acctttaatt tcaaacgatt cagaccacaa caaaacaaac tactatattt
    73801 tgatttaaag agttttggtt tttgtgaaac aaagactttc atttagatgg gtgtttctaa
    73861 atgaaacaat taggttttag ctgtccttat ttcttggaaa ttatttattt tttaacatat
    73921 ccaacatcga acctcaagtt ttaaggattt taggaggtcg aaatttttcc tgaatatcga
    73981 atttctttaa aaaatggatt caaagctata gaaagaacat gctacttttt gaatattctt
    74041 agaaatcacc tactctttta aaaaagatga cttttttcaa attgtcctgt tttggctcgt
    74101 tttttcctga gtagatattc ttaaaaaaat acgatttaca gccttcctac aacaaacata
    74161 ctcccttgaa taagggacct gttctttaaa acgaatcgag taaacatctt actgactgag
    74221 atttctattt tgtcaaacgg tcacagaagt gggagaattt ctgtgaagac tcattctaag
    74281 tttttatact aaagtaaatt gattctgttc aaataaaaaa acttcaatca aaacctgatc
    74341 atgaactaaa aacggaggag tttaaaaact attgaactat tcgttatcct tttactgaga
    74401 attagtattt agaacgttct ttagtttaac ttgagttcgg cataacaaat gcgaaagcga
    74461 ttgtagcgga aattccgaag gaattgaagc gaaaagcgcg gtcgtgagcc attttaacta
    74521 tgaaatttgc gagcgattcg ccccgatttt tttacgtcga actcacgtta gtttattaga
    74581 agggccctta aggattattg ttatgagttg ttcgatttcg agactttagg ttaaaaatac
    74641 ttacttttta acctacttct ctactacgat tcaaaatgat tggtatcttt ctcgttccta
    74701 aagaatatac agttctaaaa ttctattaga ggcaaaacta attttgattc tatttaagtc
    74761 cgagcctcta aaagattcga aataagaaaa ctttcattag agtcctacac ccttttggaa
    74821 gtttgaccta ccctactcta aaaaacttca cacagatctt tgtttgtaat gttaatcctt
    74881 ttttaatttt attttctttc cctttttctt tctttggcat ctgtttgagt tctttcaaaa
    74941 taacttggaa ttgtttctga actttctaat tgattgtacc aagcaaatca atacattcta
    75001 ttttaacccc cagtttcttt aagaaattct attcaaacca ttgaactccc ttccattctc
    75061 ctaaaacagt tctgttttga tattcaagac gaaaaaaatt ctgataacgc aaatacctta
    75121 ccgagaaaag aaactcagat aatcagaaat gaaatatcgg aaaataagag aagtttatcc
    75181 taatcttgta atcttgattt tatgaaacag gggttttgca tgtgaaaaac cctgtaaaaa
    75241 cccacttcca agtttttaaa aaagtaaaat atcggaaaca atataagccg aaagaacaac
    75301 tgtcactttt ctgctcatta caaaaagaat tcagaacgaa aaactccata aagaatcaaa
    75361 tcatttttga accgatgtat tttatctcca gaaaatctga ttcaaagata gtacattatt
    75421 gtgccgaaat tcgtagatat aagagacttc cgttttctct tctacttgaa ctttaaagta
    75481 tttcgagacc tggaaatcca aatgaaatat agctaaagaa caaagtttcc ttctatactt
    75541 tgaaaaagaa taccttacta ctttatttaa aaacaacctt acatttgtta ggtgaggaaa
    75601 ttgtaggaaa agtgagggaa gaatacgaga ttctaaattc agctaaaact tgtgatttgg
    75661 cgtaatcagt tcagacgaat ctgaacaacg gcctaaaaaa gtaggacaga aactatgttt
    75721 tatagaccag gaatgaaatt gataagatac tctaacgttt tttacccttt tgaacaaatt
    75781 tctaaatgca gaactatttt atacatcttt aatattccat ttccaattcg tgaataagga
    75841 aaaaattgaa tcacaagatt cctgacaacc cttcgtattc aatactgagt gaatgtccga
    75901 tctgttctta actttacaag tcatatcact ccgtggtctt ttaactcttg ctcggtaagt
    75961 ccggtaatcc gaagaactac atttaattcg aatccttctt taaacattat tttggcatct
    76021 tcgattttac ctttaatttt acctttaatt tcacctttaa tttcaccttc ttttcttaat
    76081 ttttcggctg ttgtcatggc taaatcctcg taatctctac taatcttaga atgactgagt
    76141 aaacttgtaa tttcagtcgg ttcaagttct cttacattaa atatatacaa aaacagtttt
    76201 tggaaaattt caaccctttt cgattcgttt tttagacctg ttaagagttc aaatacttct
    76261 cctaaatgat ttaaaaatga ggtatcccct tcccatattt tttgaactac tcctaaaatc
    76321 actcttaggg tgatactttc caatcggttt agatccactt tcgacaaatc aaataattct
    76381 aattcaaaat ctggaatgta tttcttaaat acttcctctt cgtttttaga gagtataaac
    76441 ctgttttgaa aactacttcc taaagtccaa gtcctttcac cgtgatagaa tacaaacgga
    76501 atcacgactg agtatttttt atccacccta tactgagatt tgtagattgc ggatatatat
    76561 cctaacagtt ggctaaagat ggaatcgtct aaataacttt tgtgttcaaa taatagatag
    76621 acgtttgctt ttttacctga tttcagtggg atctgaaaga gtagatcggt ctgttcttct
    76681 tttaagtttt ctgagatgaa actagattgt gttagttcta aacggtttaa gtctaatagt
    76741 tcgattactt tttcaggtaa actattttta aaaaaggaaa tcgcatcctc tttgtcctgt
    76801 aaggtttccc ggattaaacg gtcgtgtggg tttgtcatat cagacatcgg tattttaaat
    76861 tatggatata acttctattt gtaaagattc attttctatt ttatgaatta gttctttgat
    76921 tcaatccaag gtgacccctc tttttttaac gtgagcaggg cgtaacgcga aaaggatcga
    76981 tgaatgaact aaagcaaaac gctctcctga actcaatgca tcgctcccta agggtcgctc
    77041 tgcagggtcg cgttaactca gcaaaacgct ttttacgaaa gcgttttagg gtcaataaat
    77101 tgaatctaaa gacgattgtt gtattatgtt tcctgtatgc aattgattga ccagagctga
    77161 gaggctgcct gtggcaagcc ggattcgccc cggttttctt atgtcgaact cacgttattt
    77221 acgtcttctt taactctgct atatccttga aaaaaaacgc cctactactt catttaaaaa
    77281 caatcctaag ttatttggat tgatggaata acgcgtcttt atgatattcg tagattaata
    77341 gttatgtgaa atcacacgcc tgttttctga tgatccaaat tgttttttcc gacctccact
    77401 ggctccccca gggcgatcaa gccgacgatc tctgtgccca cggtaccgtg aacgtttgca
    77461 ttgataaaga aaccctttcc gacgttccga acaaagaatg gacattgagt tgtgccggac
    77521 tctaccttct gcgatcgctc gaacatgact atcatccggg cgattacggg agtcagttaa
    77581 tcccgtgttg tagctttgat ttcatccctc aagaaaattg gcagtttccc gttttgatgc
    77641 tcggatgccc caacggaatc gaatggcaca ttaaacatga agggaacgcc gtaacccaca
    77701 ctactttaaa tggcaattcc tcaacgctcg cattacacga gtggatttcc ctcgtcctgt
    77761 ctctgacaaa ccaagtggaa gaattctatc aactgtcagg gccaaagaag acaatatcca
    77821 aagaactcaa agaagggtat tcccgtttct ggtcagaatg gagaacgcga acagaaagag
    77881 ctagacgcgt gacttcgcat aacaacgatt actatgtttg accacattgc gcccaggacg
    77941 caatgccagg taacctattg cgttatgcgg cattttgtga tttggtatga tcaagttcag
    78001 acgaatctga gaaacggcct aaatctgaaa catatagcga aaagaaactt agatgaacag
    78061 aaatgaaata tcggaaaata agagaagttt atcctaatct tgtaatcttg atttttatga
    78121 aacaggggtt ttgcatgtga aaaaccctgt aaaaccccac ttccgagttt ttaaaaaagt
    78181 aaaatatcgg aaacaataca agacaaaaag taaacgaaga actccattaa gagccaaatc
    78241 atttttgaac cgatgtattt tatctccaga aaatctgatt caaagatagt acattattgt
    78301 gctgaaatcc acagatataa gagacttccg ttttctcttc tccttgaact ttaaagtatt
    78361 tcgagacctg ggaaatccaa ataaatatag ctaaagaaca aagttccttt ctataccttg
    78421 aatcatatat ttccaattcg tgaattagat cacaagataa aacaaaaacg tcatttactc
    78481 agaatagctg atactctacc ccatttcata atttcattgc atatattgaa ctgttcttta
    78541 ttcgttcaac attcgaatcg attcacatac atgaatctct tacaaaaaaa gtatccgatc
    78601 cttttaatgg ttcgttgaga gttaactctt gttctttttt aaacaaaatc ggctctagta
    78661 caatttggtt gattcaatta aagaagctca tgctgcactc ccctttctat tctcaattga
    78721 agtctttttg acctctgagt tacttacaag acccggatac acttcgttta caaatttttc
    78781 aaagagtatc tttttagttc cttcgtattt tagaggatct gagttttgtt cgtaatattc
    78841 taattgttgt ttaaacaact tactcttacc ccaacctaaa aaacatttgt agggatctaa
    78901 gtcctttatc tcgatcggtt tgtccggtat tgacttactc tcgttatatt tgggttcagt
    78961 tcctattgat ttattctgat gttcatttcg cattctattc ttgtcagtag gttttacctt
    79021 tcttacaaat aacctagacc aaaacttagt aatcgattca ggacttaaag actgttcata
    79081 ccaaaactgg gaatcttgtt ttctcagttg gatgagtact tgtattttac tttcaataac
    79141 gttccaatct cctttggata gttcatacag cttgttgagt gcttttagct ctgagtcagg
    79201 ttgtcccatt tcacttccat gttctttgaa atagtattct tggaatttca taagccaaga
    79261 ctcaggaaaa tgaaaatgtg gatttacttt ttctgaactt tgtttttgtt cttctatgtg
    79321 cgtttttgca ggcgggccgt actctctaga agtatttagt atttgtttaa agagtacttg
    79381 ttttgacagt ccttggtata tagtatttgg tagtggttga ttttccagaa ttggattttc
    79441 caagagtggg aaatccagta gtggcttttc tgcttggggt gaaccaagag cctggttttt
    79501 ttctctctta aattttattt ctaattcttc taagagttcc ttttgttctt ctatacgttc
    79561 ttgtgagagc tgatcatact ctctagttgt attttgtatt tgtgaagaga atatttgtat
    79621 cgatggtttt tgttctttag tactgggtag agttgaattt accacaactt gattttcaag
    79681 ctgtggggtt tctcgttgtt ctaaatctaa aactttattt tcttttctgt tcgattcttt
    79741 gacttctttt aaaaagagtt cactttgatt ttctattctc ttattttgag ttgtttttat
    79801 tttgtattga acttccggct tttgagactc ttcaaaaaaa taccatcccg aattaaatct
    79861 accggttact ggatcttttc cttttcgaaa ttctgcatat ccaaaggtaa ctagttcttt
    79921 aaacccagat gcaatacttg aatctttgtc acttttgaat ttagacatcg tttttacaga
    79981 cattctccag ttgtctggat aacgcaggac caaaagtagg atcgctgttg ctttcatact
    80041 tagtcgcgga tcatcaataa aatgattttt tacgatcgta aagtttctgt ctttttggac
    80101 acgaaacact ctttgattgt cattcatata ctattctctt gttacagtgt tgtgaggtga
    80161 gtctggatag ttctgaaaaa gtaagtggga aaacattaca tcgatccaaa gtatccggat
    80221 tcggtttcac tttggcacaa aaacggttat cggaagtttt atttctaaaa aaatttatct
    80281 aagggtaaat ttggggattc aatctttggg ttaggtttta cttgaatttg atctaaaaaa
    80341 gggcgaaaaa ttgttcgatc tacattttag attttttcta aactctgttt tccaactcgg
    80401 taatttcctg tcctggggat tctgattttg gaaggagtct tttacagagt agttgagttt
    80461 aaaaataccc actatcgtta agaaaagtct tttagttact catgttagga aattggaatt
    80521 tctattttat cgggaaaaat atatatctac tttttgtttt gatcatacaa agaaaaatag
    80581 agtttttaat tttatttaaa atccagtaaa accccttttt aaataaaata taataattta
    80641 aaactatttc ttatcttggt tccaagaccc gaatatttct tttcttttat tccaaaaagg
    80701 gtcccatttt ttgctatctg gaggtttgaa aattggaatt aaatctatgg tcattttgga
    80761 tggattctga aattttctta attggaatct aactcaaaaa tggtttagaa agttccagaa
    80821 cgatcacctt gaatgtgtaa ttaaaagtga gatgttttcg tttgttcaaa aatgcgggga
    80881 cttgtacaaa gattgaaagg cctgtcgttt acaatacgat gcaaaatgta ggactaccac
    80941 gtcttaactt tgaaaaaact catcgcgcca tttccttgta tttgaataat aaatcaaaac
    81001 ggattcattt ttcgcaaagg atttcgatct tatcagcttt tggttatttg ttcgaaacct
    81061 taattttata cagttgtttg tccgattcaa tcttcccttt taaactcaga gttagataac
    81121 agagtaccca attcaataat atgaattcga tgtaagaaga taaaggcaaa accggcgttg
    81181 caggaccgcg ctttcagctt tgatcaacaa attgagaatt cgaataaaaa taaaatcttt
    81241 tcctgattcc aatttgttat agaacgcgat ttgtcgaacg acccgcaaaa ctcagtgatg
    81301 cctctctaag aatcagcatt cagggagtag actctttagt ttgaaagaac gttctattga
    81361 atttccacac ctaattgttt tcacattgaa ttatgccgaa cctgagttaa ccaacgcttt
    81421 accataacat ttaagagtac tactcataac taattaatag agtacccaat attttgcatg
    81481 gaatcagtgt tttgcgataa aattaacggt actcaatttt atagagatca gtaacattac
    81541 agggatgagt aagagtcttt acaaaaccaa atatcatgat ttctaaaata cattcttttt
    81601 ttaagtgcat ttttaaatct aatttcaaat aaaaatactt gctattcata tagttattac
    81661 tattattata acatggatca ctcatcagta aaaaagacaa ccattcgggc aataggaaac
    81721 tccgccgggg ctaccattcc taaagctcta ttagagaagt ataattttca tgaaggcgac
    81781 accgtatttc tcttagaaac cgagtcaggt atccttttat ctccctatga tcccgacttt
    81841 gaagaagcca tggatattta ccaaaaaggt tctaaaaaat acaggaatgc gttaagagaa
    81901 ttggctaaat gaaaaaagag ccaaaatggt taaatcagaa aatcgttttg acaattcatt
    81961 tagatcaact gaaacaacat ggcggctctc aaggaattcg ggatcaaggg cttcttgaat
    82021 cggctcttga tcgaccgaag aacaaatggt cctaccgtcc ctcctccaat atctttgatt
    82081 tagccgcttc tttatgtata gggatagcga agaatcaccc ttttattgat ggcaataaac
    82141 gtgtcgcttt catggcgact tacgtatttc ttggaatcaa tggttacatc atagaggttt
    82201 cggaagagga agttgtttct atcatgctaa aagttgctag tgggaatata aacgaaacaa
    82261 acttatcaat ctggttaaaa gatagttcga accgcaacag ttagacaaag actgaaaagc
    82321 ctgtcgttta caatgcgatg taaaatgtag aagctaccac gtctttattt gagcttctaa
    82381 aatttatctt gagatagtct tttcccctac ccttctattt ttgaagggta aaaacttttg
    82441 gttttctaat ttcattctta ttttcagccc cagttttagg gtatttttgt tttttaaata
    82501 tttccagtcc tctttacagg gttaggtgaa aattcttaaa ttgtagctga ctgagacatg
    82561 aattatgatt ccctgtctcc tatggagact atttatgcct acaatttttg acagactttc
    82621 cgctattgac gacgacctaa aactcagcca cagcaagatg gccctggaat taggtgtcaa
    82681 tcgttccact tattacaaat acaaaaatgg aactcttaca atcccgaaat ctattttgat
    82741 cattttgagg cttaaaggtt atgatgaaca ttggattctt tccggaaaag gccatatgaa
    82801 actcaaagat tccgttcatt tagtagaaat gcagaaaagg ctaaaactca tttctaagct
    82861 cgactcttac ggtgtgttag attctatcga aaaattacct gaagctcctt cttctgatca
    82921 aaagaaaatc attcgagagt tctttatttt cttagcttct aagtttgtgt aaggaagttt
    82981 tggcgtggca taggacgcat aaaaatagta gcaaaaataa aggtgcacta ttataaattg
    83041 agcctaactc agaatttttt aaataagttg actcatcaaa ttatattcat ggatttgagc
    83101 agcattttct gattctatat attcctccta agcacaataa aagaaaaacc taacttatac
    83161 gattggtaaa ataagaggat ttacaatgct taagtatcat ttaatttttt aatcagattt
    83221 tcaaatggga aacgaatttc ccatttgaag tcagctaatt tcactttata tt
//
