# Supplementary material for: Horizontal transfer of the rfb cluster in Leptospira is a genetic determinant of serovar identity
Source: Life Sci Alliance. 2022 Dec 9;6(2):e202201480. doi: 10.26508/lsa.202201480 (PMC9736851; doi:10.26508/lsa.202201480)
Supplement: Supplementary file 8 [file LSA-2022-01480_Supplemental_Data_2.zip › Supp_Data_1-plasmid_sequences/Linterrogans_782_p1.gbk]

LOCUS       HBKKCBBE_1            101385 bp    DNA     linear       21-JAN-2022
DEFINITION  Genus species strain strain.
ACCESSION   
VERSION
KEYWORDS    .
SOURCE      Genus species
  ORGANISM  Genus species
            Unclassified.
COMMENT     Annotated using prokka 1.14.0 from
            https://github.com/tseemann/prokka.
FEATURES             Location/Qualifiers
     source          1..101385
                     /organism="Genus species"
                     /mol_type="genomic DNA"
                     /strain="strain"
     gene            1..1050
                     /locus_tag="HBKKCBBE_00001"
     CDS             1..1050
                     /locus_tag="HBKKCBBE_00001"
                     /inference="ab initio prediction:Prodigal:2.6"
                     /inference="similar to AA sequence:ISfinder:ISFw3"
                     /codon_start=1
                     /transl_table=11
                     /product="IS481 family transposase ISFw3"
                     /protein_id="X:HBKKCBBE_00001"
                     /translation="MTTGQKIIKNKVGLLKLAETLGNVSKACNVMGYSRDSFYRFQEL
                     YEKGGELALQDLSRRKPNPKNRIEPEKEEAVKKMAIDFPAYGQQRASNELKKQGIIVA
                     PATVRSVWVRHDLETFQKRLKALEAFMAQGNSPVLTESQVQALERRKLEKQVEGEIET
                     EHPGYLGCQDTYYVGTIKGVGRIYQQTFIDSYSKVAMAKLYDRKNALVAADMLNDKVV
                     PWFEEEGVRLLRILTDRGTEYCGNREHHEFQLFLALEDIDHSKTRARHPQSNGICERF
                     HRTIQDEFYAIAFRKKIYNSIEDLQKDLDQWIDSYNYERTHQGKYCFGKTPIQTFLDT
                     KKLAKNKYLDNLQFS"
     gene            complement(1087..3231)
                     /locus_tag="HBKKCBBE_00002"
     CDS             complement(1087..3231)
                     /locus_tag="HBKKCBBE_00002"
                     /inference="ab initio prediction:Prodigal:2.6"
                     /codon_start=1
                     /transl_table=11
                     /product="hypothetical protein"
                     /protein_id="X:HBKKCBBE_00002"
                     /translation="MENLLNTDKLFPPEVLLIPSLKDFEGGEFRSGISYKDIIENDEL
                     NNEQKQAKLTYRFEFKFLISTDEYYNHDIYLNEHSNIVVIDFDNIEETKKKIKFLRGC
                     NSSFDHYWGKFETDYLAKTFKVKTGSGGEHYYFRRNKGNVRKTKVIKPTDYLTKDQLT
                     EFNKKFSSEILIETKKKDEENPVPMIDLDYISHGLVIGPGNVIKNLQKKGKLHKVRKY
                     VIEQDYPLIEIANNEDNELFEYLFRIDFENEKKNKKVRKLTEKAKGQSVDPIRYDFTH
                     LIQKIKFLENVTLDTDSLELKDISEILFNKKEEIRKIQEQLREEETKINSNSFIVNAL
                     KQQIEFETGNFEHVLIDEAIKREFRENYITEGIYNILQRYNLLKRYFGRESSLYPLNF
                     SKISSASVGERSEIEMAFILNLKMRNFHDSFIYFLIQRDFPANSKSLQNQDFIEQAII
                     VAEDLRRHPELINRKGIWNDILVSLCLVRKINFEAIFPGKNKMRGFVETLYDQASINN
                     SLTIKTSQKGLSLASMVNISNITIKAYISHLSQVGFLKDIKWAVNEVGHALYIESLEL
                     RNSAELKSLDWLKFIDADRLTPQDGNQNIAFARGINSRSMEIIGYLRDSGGQLPRHEL
                     YKKFSELKDYKSVIRKDMKRLEGLGIVSRGEIIILQEKILNEIYSQYVKDYNNGVEEL
                     SKSGIRKRKKREQPSEDREIRYKLERLYSKYL"
     gene            complement(3591..3980)
                     /locus_tag="HBKKCBBE_00003"
     CDS             complement(3591..3980)
                     /locus_tag="HBKKCBBE_00003"
                     /inference="ab initio prediction:Prodigal:2.6"
                     /codon_start=1
                     /transl_table=11
                     /product="hypothetical protein"
                     /protein_id="X:HBKKCBBE_00003"
                     /translation="MFDSTWKEVDNVGMIKFYQILKVLNCFYDLGVKNKRRELKNQLL
                     KSSNAKIYLRKLNKYSYLVFAKIIDSDSILRDDWIHIDEIQEARDRFKSIGNLYHQVF
                     SIPCLTEVYEEHSEVVDSIPEKFRCIN"
     gene            complement(4044..4214)
                     /locus_tag="HBKKCBBE_00004"
     CDS             complement(4044..4214)
                     /locus_tag="HBKKCBBE_00004"
                     /inference="ab initio prediction:Prodigal:2.6"
                     /codon_start=1
                     /transl_table=11
                     /product="hypothetical protein"
                     /protein_id="X:HBKKCBBE_00004"
                     /translation="MKLLAIFLPCVYFFITGNIIRSIFALILMVTIGGWIFASIWAVS
                     FRTEKLIREARR"
     gene            complement(4227..5225)
                     /locus_tag="HBKKCBBE_00005"
     CDS             complement(4227..5225)
                     /locus_tag="HBKKCBBE_00005"
                     /inference="ab initio prediction:Prodigal:2.6"
                     /codon_start=1
                     /transl_table=11
                     /product="hypothetical protein"
                     /protein_id="X:HBKKCBBE_00005"
                     /translation="MIRRKNITLPKVFLIIGLLLIFGCLPYSYKSQLTSEKTLSTVLD
                     REEPIFKVNYHLTGKSVIVTLSESRQLINKVKVEKTFTSRRHAEVDEPACPSLSTNYR
                     YWDCMLVAPIITFGLGYIITIPIMLYDWITYPIYTAFSTENIEIVEETKPSGSKEVIP
                     QNYKLILTNEKSNFNKTYTLKEGKIEIPFDALNLSYLWNSGDQEVGRQYQYYYSVVDG
                     KGKEVLPISPINGTLFHSDTNFAKLADLAYEKGKQIEFNRCSKKFELETIREGYKYIM
                     DNGWNLREDDWIVGEILKRACHQYKGTNSHDACLSDFRSCIRTVRYIDNQNTNYQK"
     gene            complement(5366..6010)
                     /locus_tag="HBKKCBBE_00006"
     CDS             complement(5366..6010)
                     /locus_tag="HBKKCBBE_00006"
                     /inference="ab initio prediction:Prodigal:2.6"
                     /codon_start=1
                     /transl_table=11
                     /product="hypothetical protein"
                     /protein_id="X:HBKKCBBE_00006"
                     /translation="MGNSPEEHERITEEFLRRYIENKLSAEDRNLVEYSLRESKETFL
                     KYVSLKEALFLESKGQKIPKEVEDRLISSILPKKDSNYLRILVRFKDNQVVVTTSDQN
                     ALDFRSIIMNAEGSPSKQGEVSISRKILDRDLTLTILPSDHREEQLLSLSLTKSEGIM
                     AELFVDGEISDRIEDLSRRQLFLPNINSSNSVEIKLVENGKVIFTLGLYLQIET"
     gene            complement(6021..6620)
                     /locus_tag="HBKKCBBE_00007"
     CDS             complement(6021..6620)
                     /locus_tag="HBKKCBBE_00007"
                     /inference="ab initio prediction:Prodigal:2.6"
                     /codon_start=1
                     /transl_table=11
                     /product="hypothetical protein"
                     /protein_id="X:HBKKCBBE_00007"
                     /translation="MTNRSNEEFRRIIDGCILSNESSWREFIQRYDRILTGTIVNQNG
                     KDDAEDIFQKVLIKLVENEFRLLRNFKGTTEAEFRSYIIQIVRNTLRNEYKSHSRRRE
                     SSFIENEELDRALIRKSWEVWEITETNRLYHEMISNFEDLILNLDLKSREVIYFRFRG
                     LKFREISEILGMNLNTIISLHNRALKKIKAFKEKSDSLQ"
     gene            complement(6849..8222)
                     /locus_tag="HBKKCBBE_00008"
     CDS             complement(6849..8222)
                     /locus_tag="HBKKCBBE_00008"
                     /inference="ab initio prediction:Prodigal:2.6"
                     /codon_start=1
                     /transl_table=11
                     /product="hypothetical protein"
                     /protein_id="X:HBKKCBBE_00008"
                     /translation="MFNKFQSIIIYIFLILYSCSPSNSKLPLRKFGLHGPDNYVLGMT
                     LSDARKLIKVKEEFRESEGLVIRTDEDIVLTFRKAKSNFPWVRSDLQLHSIFLDTVDA
                     IPKENYRLVTLNRIEGLSDSDSLYNVKEISKISERYGLPVYNELETAVSYAPTPHNYS
                     FIFPGDPACLLPSSVISITQYAPQNSYQTHLAGVSWYLRDLACIDSRPYFPKVWGSEP
                     YVLDLEKSYLYRNKFDQAYDTLMINQTTTVYSLPNESSTPNFEVPIGALIKFEYRSKS
                     KEQNGKPTWYYHNQVGFIKGNNLSALEEVDTSKILTLDKQEFKSFKEAAQSCNQFELK
                     DIPEELQRKLSLFFKIHENQIYNAEILFDIKTSKYQLRDTGSGQLLTVEINSGENYIK
                     KAGLSMIRMNWDFEIKTLEGECYEHSCEEIYACELKPFISVFDPNDLSKMTTKAESIL
                     LPRVFKR"
     gene            complement(8270..8941)
                     /locus_tag="HBKKCBBE_00009"
     CDS             complement(8270..8941)
                     /locus_tag="HBKKCBBE_00009"
                     /inference="ab initio prediction:Prodigal:2.6"
                     /codon_start=1
                     /transl_table=11
                     /product="hypothetical protein"
                     /protein_id="X:HBKKCBBE_00009"
                     /translation="MYFRLRIFLLILLLFSCKGEPKLVDLGYSKFARVLPENGLSLYS
                     EPNFKSSVIAVIPSKTHIRLLKSYDQSFSHNGVTGRWAFVNWYPISSLKKKNSSYEGW
                     IFTGFVSDDYYLVKDDSLETFNSGCLGVSCHVCGSKIFYPDGLFSNSYNCHEYPEFGR
                     WVLKENHILVCIGKCDPNLEHQYIFRIDNGTIKMACATNHCKEERIRSWPFEKIYYWE
                     PTDLN"
     gene            complement(9194..10051)
                     /locus_tag="HBKKCBBE_00010"
     CDS             complement(9194..10051)
                     /locus_tag="HBKKCBBE_00010"
                     /inference="ab initio prediction:Prodigal:2.6"
                     /codon_start=1
                     /transl_table=11
                     /product="hypothetical protein"
                     /protein_id="X:HBKKCBBE_00010"
                     /translation="MRVGLILLLAVLNCGGSPQIQRDSSTSPSNNSETKLYGVVRGDS
                     VNVRSDSKLVSDKVGILKKSEVVIIEDVSLMKENIQTDSNYWYKIKSKKGISGWVYGK
                     FLMIYDHVPLTEREYMAAFAKKLKPGESIKKIVTGEYEVKSPYNYSYNVRISLEDGLV
                     EVHRNEKMEFHAEDVTEVYLLLKDFPKQVLSVSGYSQVHVINTNDCFGSIVNGRKLGL
                     FDKTIEKSTNQGNGIYSIYSQTESRDDDKSYEFVDGFLVQSSRYEDGKGMRPAQKFRI
                     ENCKLVELK"
     gene            10447..11160
                     /locus_tag="HBKKCBBE_00011"
     CDS             10447..11160
                     /locus_tag="HBKKCBBE_00011"
                     /inference="ab initio prediction:Prodigal:2.6"
                     /codon_start=1
                     /transl_table=11
                     /product="hypothetical protein"
                     /protein_id="X:HBKKCBBE_00011"
                     /translation="MHNKTLSFLIIAFTLFCKKEIPTLDYDRLKLPPNKTKLDIVELY
                     QILPFEVFYKHDIPLELKELILAREANYNEMGGEQIWGYHTINKANGFLSIRKPDMMG
                     SDYKVEFAVWRKTGDSSIVGINSTYGFQRNSRLNFYEFKSNEWSDVTNQIFPGLQQNE
                     FYKLNPNEKLDPETLQKIKEILYYCELPEKGFTITCTLYGEYMESLQGNQIFDILFDW
                     KNDKFVKRKQKNTYFTETI"
     gene            11334..12110
                     /locus_tag="HBKKCBBE_00012"
     CDS             11334..12110
                     /locus_tag="HBKKCBBE_00012"
                     /inference="ab initio prediction:Prodigal:2.6"
                     /codon_start=1
                     /transl_table=11
                     /product="hypothetical protein"
                     /protein_id="X:HBKKCBBE_00012"
                     /translation="MTKTRLYSFCILILLLGNCKKDPSSLPNYHWPVSDLEKNQILLS
                     IDQWNSSNGIYIEFLAENRISYHEESEPVRSGKGVYSIKENKLNLQFKETYGEESYEH
                     EFDCIFGFEESNYSPQQYIECPQSIMSSRPVKIYNKKSINPPGTTAFIENEKILTMGN
                     ILGTINFDSFFRSKPDLNSKEISFNDLAPEECLEGLSKSPKQVRLPKGFKIIIIGKTE
                     KLSKIENWNSPWYYIETSINCYGEIHRSNGWVYGQFVDLE"
     gene            12158..13039
                     /locus_tag="HBKKCBBE_00013"
     CDS             12158..13039
                     /locus_tag="HBKKCBBE_00013"
                     /inference="ab initio prediction:Prodigal:2.6"
                     /codon_start=1
                     /transl_table=11
                     /product="hypothetical protein"
                     /protein_id="X:HBKKCBBE_00013"
                     /translation="MNSKITIFILLLISTFNCASERAIQVKKESLKGYFSVNADGGLR
                     LRENPNIQSKVILTIPESKIVNILEEVGEIETNDDKKGKWVKVEYGRTTGYVFSPFLG
                     RVKRDLNNFKGKSIKLSHEKNHTKIFETLIESKLMEPYDQSKDRRGYQSNEFQLEDYA
                     ARNDYSVISISPRKESCAGYLHSYCYNFILKNDNVINTDMNGESYGELTHISKKAAFF
                     TIYGGEGDECGGALESHTVAFVFKTKKALVARSGSSETCPNECPCEKPKVFTKTIYEY
                     LDGGGTPSDSELRGIFK"
     gene            complement(13086..13715)
                     /locus_tag="HBKKCBBE_00014"
     CDS             complement(13086..13715)
                     /locus_tag="HBKKCBBE_00014"
                     /inference="ab initio prediction:Prodigal:2.6"
                     /codon_start=1
                     /transl_table=11
                     /product="hypothetical protein"
                     /protein_id="X:HBKKCBBE_00014"
                     /translation="MLFRGIIISLFLLPLLNLNSIPKFKSEKVSLFVRKNGIVSVRIE
                     FNFERTRGFREKLIFPENSLIKYRNFRAFWNNSELECSRLEPPIGEYFKLGEDLYSSM
                     ITFKVNSKGNVNSNHTISYDYDLVRWENDKYDSLEGDYLEYILKTGSLWGGRLENLMI
                     SVSFEEPLCSRIEKVNSTYAGNCVSESLWEFRGTNIKLDKNLQLLIRDY"
     gene            complement(13719..14441)
                     /locus_tag="HBKKCBBE_00015"
     CDS             complement(13719..14441)
                     /locus_tag="HBKKCBBE_00015"
                     /inference="ab initio prediction:Prodigal:2.6"
                     /codon_start=1
                     /transl_table=11
                     /product="hypothetical protein"
                     /protein_id="X:HBKKCBBE_00015"
                     /translation="MKKIIITGLMLFISLYLNADSTTYRFLSINKIKASSSSILIEKS
                     KPKDFYDPIKAMDGKVETAWCEGTEGTGANEYIEFMLPPTNVIGLNVLNGFGKYKDKY
                     LSNNRVKEAKVSILAENGTKKEFTYAFADNACGSENAGGKIETAQDYCYEFLENKSKY
                     KACISDFQNQCIMSDYDGGGERIFFDDRLKIVYFKFEILSTYAGSKYNDTCIAEISFL
                     EVNSGDYSPDYFKTDQSIKKRY"
     gene            complement(14644..15717)
                     /locus_tag="HBKKCBBE_00016"
     CDS             complement(14644..15717)
                     /locus_tag="HBKKCBBE_00016"
                     /inference="ab initio prediction:Prodigal:2.6"
                     /codon_start=1
                     /transl_table=11
                     /product="hypothetical protein"
                     /protein_id="X:HBKKCBBE_00016"
                     /translation="MKIRKIILLLLICSFLACDRINKEEKYSVKNLYVVPESGIKLRK
                     DPNLSGTVIEVIPKDTMLIIFGEANDEVEIDKIKGKWFKARFYDKEGWVFSGYLSNSP
                     SLEILKKYRIGDYSSFSKPLNIFSRPDQNSSIIFNKATHGKLLRVLPKAIVIENIPGR
                     WSEIVQKVDKIEYRGWIFNSNLVTDEEVYNLYSPEIRKLIEFAVGRFVRPEIHSSTDN
                     YIVISLNSTESYTCNAYGSSDCINLIFYKGNKIYTDYKKSSLGLFDRIVGDYAFFSYE
                     LGEGDNCSYFHETTTSVLNLKSLTVFRINKNLNAKCNNCNPMSDNGCLKDKWQTSESM
                     QFFDDYGKELRKEEIPVEILQSI"
     gene            complement(15848..16855)
                     /locus_tag="HBKKCBBE_00017"
     CDS             complement(15848..16855)
                     /locus_tag="HBKKCBBE_00017"
                     /inference="ab initio prediction:Prodigal:2.6"
                     /codon_start=1
                     /transl_table=11
                     /product="hypothetical protein"
                     /protein_id="X:HBKKCBBE_00017"
                     /translation="MIIGCSGKKFICSNNSQFPEPNLIETSNEFLSNKNRSLLNLRDE
                     KNIIAKIKNLTQIGKYEDAIQSVEEILKDRESQELYFEYGVALMKLGRFEEAIVSFHK
                     CAISLFNTTSAAESLFYISECYSRLGDQNRSLQFLQYAVDRGFDDKDRIMKSKNLEKL
                     YETSIWKDNEKKIFTSIIKLSEDDLIGIIRDVGPNSATFYYLCPKNKLVLYKEPDAYY
                     TEREIYYGNWQIEKDGLILNINEKCFASGAGKERETIEGVKTYEKYEFSGCVSEFTKK
                     SKYHFDKTEIASFSRPYYGQLENDATGVGLEFRKFKEIPKQCELDFKPTSIEEITLET
                     K"
     gene            complement(17001..17921)
                     /locus_tag="HBKKCBBE_00018"
     CDS             complement(17001..17921)
                     /locus_tag="HBKKCBBE_00018"
                     /inference="ab initio prediction:Prodigal:2.6"
                     /codon_start=1
                     /transl_table=11
                     /product="hypothetical protein"
                     /protein_id="X:HBKKCBBE_00018"
                     /translation="MIKKVKSKNQITIISILSLILVTLACNKSQVNKFLTDKYALAKS
                     SNKDNMSKAIEFEKGGISLYKDKQFTKAIIEYEKALELFANGSIYYNYGNSLWNSGNL
                     DSAIRSYEIAELLNFERKDLLYYNLACAHSLKDQYEKALIYLDKAVKNGYKNINYFFE
                     DTDLKHVLGTEGWQKRAYLISAGKQYFLSQISNLKKPISLRIGTDTFTLCPGGHFMHV
                     YAAGVGQDSWGTWEFHRNKITLNTLEKTCFDPNDNSRSELEGDFCKGEIKNCKDGTCY
                     EEVNEVNELPWERIIEEMGPPFFIDEKCNY"
     gene            complement(18231..18575)
                     /locus_tag="HBKKCBBE_00019"
     CDS             complement(18231..18575)
                     /locus_tag="HBKKCBBE_00019"
                     /inference="ab initio prediction:Prodigal:2.6"
                     /codon_start=1
                     /transl_table=11
                     /product="hypothetical protein"
                     /protein_id="X:HBKKCBBE_00019"
                     /translation="MEKIVGLRPKEVYVDLGYKGKDHHPEDVQVHLSNKSRKKITRWE
                     RMWMNRRSAIEPVISHLKQDHNMIRNFLKGKEGDRINAILSAAGFNFSKLIRAFFCYF
                     ENLISSSFLFSI"
     gene            complement(18527..18868)
                     /locus_tag="HBKKCBBE_00020"
     CDS             complement(18527..18868)
                     /locus_tag="HBKKCBBE_00020"
                     /inference="ab initio prediction:Prodigal:2.6"
                     /codon_start=1
                     /transl_table=11
                     /product="hypothetical protein"
                     /protein_id="X:HBKKCBBE_00020"
                     /translation="MGSVKRDIERKVENPNERLKSLLEISERILTQSKNSKNKIYSIH
                     APEVECISKGKSHKRYEFGCKVSLVTTSKSNWIVGVQALHDNPYDGHTLKDAIRWKRL
                     LVFVLRRFMWI"
     gene            complement(20711..21613)
                     /gene="rpnD_1"
                     /locus_tag="HBKKCBBE_00021"
     CDS             complement(20711..21613)
                     /gene="rpnD_1"
                     /locus_tag="HBKKCBBE_00021"
                     /EC_number="3.1.21.-"
                     /inference="ab initio prediction:Prodigal:2.6"
                     /inference="similar to AA sequence:UniProtKB:B7NGZ6"
                     /codon_start=1
                     /transl_table=11
                     /product="Recombination-promoting nuclease RpnD"
                     /protein_id="X:HBKKCBBE_00021"
                     /translation="MSDMTNPHDRLIRETLQDKEDAISFFKNSLPEKVIELLDLNRLE
                     LTQSSFISENLKEEQTDLLFQIPLKSGKKANVYLLFEHKSYLDEAVFSQLLGYISAIY
                     KSQFKTDKKYSVVIPFVFYHGERTWTLGNSFQDRFILSKNEEEVFKKYIPDFELELFD
                     LSKVDLNRLESITLRVILGVVQKIWEGDSSFLGYLGKVFELLTGLKNESKRVEIFQKL
                     FLYIYNLREFKPTEITNLLSHSRYNREYEDLIMTTAEKLRKEGKVEGKIEDAKNMLLN
                     GASLEFVLKVTGFTEQELKDHGVI"
     gene            complement(21839..22222)
                     /locus_tag="HBKKCBBE_00022"
     CDS             complement(21839..22222)
                     /locus_tag="HBKKCBBE_00022"
                     /inference="ab initio prediction:Prodigal:2.6"
                     /codon_start=1
                     /transl_table=11
                     /product="hypothetical protein"
                     /protein_id="X:HBKKCBBE_00022"
                     /translation="MSPESITKFWFRLFERKVKPTEKNTKRNEQQNKSIRTESKYNES
                     KTIQETPIEEINNLDPYKCFLGWGKSKLLKSQLEYYEQNSDPFKYEGTKKILFEKFVN
                     EVYPVLVSNSEVKKTTIENRKGSAA"
     gene            complement(22226..23224)
                     /locus_tag="HBKKCBBE_00023"
     CDS             complement(22226..23224)
                     /locus_tag="HBKKCBBE_00023"
                     /inference="ab initio prediction:Prodigal:2.6"
                     /codon_start=1
                     /transl_table=11
                     /product="hypothetical protein"
                     /protein_id="X:HBKKCBBE_00023"
                     /translation="MNDTPRVFRVQKDRNFTIVKNNFIDDARLSMKATAILLLALRYP
                     DHWRMSVKTMSKFKSDKDSSIAFGFKELVTFGYAEFRKGKDSVTGRFNSGWYFFEESQ
                     KPEVQYKIKPTENESLENQKELFLKEVKESNIKENPGLENQPLSNTIYQGLSKQVLFK
                     QILNISRENRQPAAQAHVEEQKELLVEVETKKEENPRIDLPQLTNPLLEKPLPENQPL
                     SSTIYQGLSKQVLFKQILNTSREYGPPAKTHLEEQKQNLNKPKPLSRFQFPDSWLTKF
                     QDYYFKEHGSEMGQPDSELKALNSLYEISKGDWNLIESKIQTLIQLRKQDSRFWYE"
     gene            24299..24676
                     /locus_tag="HBKKCBBE_00024"
     CDS             24299..24676
                     /locus_tag="HBKKCBBE_00024"
                     /inference="ab initio prediction:Prodigal:2.6"
                     /codon_start=1
                     /transl_table=11
                     /product="hypothetical protein"
                     /protein_id="X:HBKKCBBE_00024"
                     /translation="MSTLFDRLSAIDDDLKLSHSRMAVELGVDRSTYYKYKNGTLAIP
                     KSILIILRLKGYDDHWVLSGKGQMKLKDSAQLVEMQKRLKLISKLDSYGVLDSIEKLP
                     ETPSSVQKKIIQEFFVFLASKFV"
     gene            25118..25882
                     /gene="soj"
                     /locus_tag="HBKKCBBE_00025"
     CDS             25118..25882
                     /gene="soj"
                     /locus_tag="HBKKCBBE_00025"
                     /EC_number="3.6.-.-"
                     /inference="ab initio prediction:Prodigal:2.6"
                     /inference="similar to AA sequence:UniProtKB:P37522"
                     /codon_start=1
                     /transl_table=11
                     /product="Sporulation initiation inhibitor protein Soj"
                     /protein_id="X:HBKKCBBE_00025"
                     /db_xref="COG:COG1192"
                     /translation="MKIFRKTKKRIISLLGHKGGIGKTICTTGLGQALAYLGFDVVLM
                     DFEENNNLTGISLNNHPDFANVHQRNLYTAINGRHSLNEVVWKGSHHGCDVIPTTGKI
                     QQLDFMLYSDRSLSIRLSEEIVKLEYDYIILDVHPSLNSTMRFAISVSDLILTPLQED
                     SQNADGIQRVYEEIKIISEESRRAIPILIVPNNISSSKEELMNLVAKGMGIKTTNSII
                     YNNEGIKNAKNLKQPLNPKSIGFSYFTNLAKEIHAL"
     gene            25879..26472
                     /locus_tag="HBKKCBBE_00026"
     CDS             25879..26472
                     /locus_tag="HBKKCBBE_00026"
                     /inference="ab initio prediction:Prodigal:2.6"
                     /codon_start=1
                     /transl_table=11
                     /product="hypothetical protein"
                     /protein_id="X:HBKKCBBE_00026"
                     /translation="MKAQEKKLKAMLSRDPVREQTSSIAKLNLVQKIDPIADKIIVLY
                     EGALNDFSNGVRKFILMGELLLKQKKELPHGSFENWLKENILDKRDDVSRASIGRYMQ
                     LAKGKSLIPNPEKTTLTEALELIHNGNKIKEINLNPTNPELKKKQRIAHEYYKNFISG
                     KKVTQSQKEIIKSYIEDKLNKLEAKRSILETHFSKLK"
     gene            26885..28321
                     /locus_tag="HBKKCBBE_00027"
     CDS             26885..28321
                     /locus_tag="HBKKCBBE_00027"
                     /inference="ab initio prediction:Prodigal:2.6"
                     /codon_start=1
                     /transl_table=11
                     /product="hypothetical protein"
                     /protein_id="X:HBKKCBBE_00027"
                     /translation="MTEVVHALVIAHAIESLPLSRAKRQLLSKITDLDIAGRINGFGG
                     CIAKNKTLGEEVGLAETTVSKYIREMRREGYINSGEFHGHYRILNSSLHDTVVQERYE
                     YNLQKQITKYTSLSSTNILESQNQSTGSAPYKRTGDCINNQSTNQINNKERIQSFSLS
                     KITWMNILEHSKNLILKEWGEYDHNPEKENAKIKSWKKIEAEKPEAILETLKKLIHIR
                     RSEEYKADRFWGTIPVNITSTYSYKDIIKNTYNLLTQVGSKGPLVTENKKEVKTESKV
                     IDPFKNEPTWEGFLVWAKERLSKTSNESLKQLRVKFENKGLYIIGEINDSLKMIVSKY
                     FNEEAKLKTEIKFVKEEELQEKEQNFNSSKKSNPSNQDNQTQPNQESSISVDQSENQD
                     IKTFSDYISVDKVIHEFMSHSSLKLNRPDLEEIRKLRISYDLEKIVIYDPLPERLKNH
                     IRDYFYSHPQRMIALQFEEGKNKFHVAA"
     gene            28976..30028
                     /locus_tag="HBKKCBBE_00028"
     CDS             28976..30028
                     /locus_tag="HBKKCBBE_00028"
                     /inference="ab initio prediction:Prodigal:2.6"
                     /codon_start=1
                     /transl_table=11
                     /product="hypothetical protein"
                     /protein_id="X:HBKKCBBE_00028"
                     /translation="MLIRIKQYKTRFLEAFAERDSSFIVLRLLSAAFNPQNAVSIFGI
                     AAFVVLFCLNWGFERSVKIVPQKLASVLEWSFDSERKLELSSFEILEKPNELFLEDNF
                     RKELKNQKLGFKNKNERLTNVLLYSVKNKESEKLKTVEFHLEIILKKIIPVFTNQPVD
                     ISNIELAIEPNSAVNLETIDSTWETNAELSATEKNEFYHPQKVLILGQIKEIGLSDLQ
                     IKNEPENIQKNSISWEFEKDTFEIRILENIHIEKWTWEQIQEKLEEIKSVKLQNNIPS
                     FFAGAKERLLYLPRRTQSNLKNYETTSLNPDYIWKYSNFLILDHSLEAPNLNRKLMRY
                     YSIQMNGPPPGNQLQV"
     gene            30031..37314
                     /locus_tag="HBKKCBBE_00029"
     CDS             30031..37314
                     /locus_tag="HBKKCBBE_00029"
                     /inference="ab initio prediction:Prodigal:2.6"
                     /codon_start=1
                     /transl_table=11
                     /product="hypothetical protein"
                     /protein_id="X:HBKKCBBE_00029"
                     /translation="MRQDYSSRIQSYISDKVINSRSKIDRKNYKFKSNFFNSDSFRNQ
                     NLFREFARLRTFVVGSVSINFKYLTQNLKMWELPQKMLNEKVELNSTSGLKRQNLWEL
                     LQGSLKSKPDLLLGAQMNTRRSDLNTSRITNGILKNPKGTLILQNESDRSVANVKSYI
                     EFNNAVQYVKNAIFLIYKKIEMLRCRSKQRVCFVEAGTEKNSLRRSRFSIFSPVRNRF
                     SLKTKVVSLITILAFHVVFVLPLSMLDELSAQSVPVLGSTKQFANDDLKPYVDAAKAG
                     STDSATFMNAITNGEQVIEAVWETSVNAEIESIVGGVTTSDSVNNVNVYKDAVRAQLE
                     LQKQQAKSQWLADANAYIQAELQIFLATLSQNTSNNVTSTNASAVQTVNPTVQAVTTT
                     QASQNTNPAQAAESYYQGSQLWDSKWQDLLSKQSTWEQNSLNSIQNGILQWNQSITGL
                     ENDKLAYLNGIEQTKAQWLANKQLIQNAQSQMRSALQSTITNIRNQENQLKANASSDP
                     SLVSVFGDMDGLLDDLQDALNSNSSLGTLAETLGNFFQGQITNATAKADYWNIAKWQE
                     TYATQTLEFKKEVGTASLSCSGSSSCNYLSTGNQAITYGANGNVYGWAATNGGFQSGV
                     LVSSFDPYTTANPMYEYCQENPGSLWCIISPPSSPTITVNPNNSSGSYSTGHYETVCY
                     GSDIGGFCLGGTGAYTNGGVLCSEAGYTICNGYSRQWHTDDSYSTSVTESFSQAQKDQ
                     IAKNNNIRNAVLGSYNTAFGLSSQAGNAVVGSSTALETKVYLGGTALNSSNWYNSMGL
                     IEQVQVQTKYKYIDTAMQANQNFWTSMKTQFTNIASTFLSLVNPLKDWEERSQQYEEE
                     YQAKLLEIEQTKQSTITNYDNQINQMKAARGAWVTEVYGYQIAGIEGSQNNTDSQFRS
                     GQENWSDTISVFQQAELNWYLSAKDTLQQSVTSPNGETEYQTNAITQANQIQTQITNS
                     ETNTSNLYNAATGLYQTYQYAAAGNVMQQAITNLQNQTNWNQQGANLSQTIADSFGRS
                     EAYKTAELNASNRINALAQTIYGSGAYIVDNTELNQIQNQITTNGQNQNHWQNEINGN
                     SGGFNFNGRRASSISTTTEYTNIQNDISVATTLQEEVVDEERGYLKTANEYFEKSEKY
                     EELAQKAKSEAKFDEAALYTGYAVREKGNAITFLKKKYNGIGEEITNEVDNRGLTYTR
                     SSFLSYRDTLLNKNFQNSTQVQKQIQEGKNQVAGIITEGETYNQVQGMIQSAQNLNQQ
                     GVENKERVEKLLAQSKELAEKNIGEGLLDGLQEMIASIQSSLPQEVSANGVSQYIQAQ
                     EKELAEKQEKANELLSHMNSLVTNNNDLSTLQALLQGSSQALNIAANSAVSKYLDDYA
                     KKLQKDNEERSSNLQKTLLESLTNGDDYKYLRDAGYGFRMDGEGITAYREIYSGEIAI
                     DGSAMKSTSYSPDLEYQYIRIETKFNPGNLSVDLLNPNNTTFSAEMVSSVKGYIDNLQ
                     KNVESMFAQFSNKTNEIKEEYVQNKEIESYQKKLYEASKDNYLAAFQALPGEFKEAFE
                     GEMGNTKDYHSNSRYSFSARSFNGLSGDTKKIGKSMYDGVNIDDTVFAGSRELKGSVS
                     VKGIPVEVSYGMQYLIVTSGFDISNLGYNFKLKGLGTNYVDSQLSGVSQKYSVYTKDI
                     QDRIERQAKSNDAEMDKKGFVFNVLNGMSGGQKVTQAVEGEIRSRVTGAIAEASGLPA
                     SFVGALVGGGSVKDAMKAYEKSVTTEAISKATGIPGWYLDQKMAEKEANHAMTTSFSY
                     NMATSMVGSLKYSPPLLAAQALIPGLKEDVNKFVDHVGREAYKNRETIDTAVTVAMTV
                     AAPFSGGASLVALAAYKAAEGAVEGGVLGALAGAANVGNAFLYEFTGGTVSYNLSYSY
                     ADGFGASIGGGWKIANGLGVGATLSYNENQGFGGSVGLQAGTSALSFNAGLSYSQRDG
                     VSANAGVGIGLGGKKPTGSLNLGVSYNRQDGLGTSVGISSNNNKITHGMGLNITRSEY
                     GGWGADVSTDNYGPGNLSGGLAYTQRDGFTVSLNVNGTNAFNYNSQSGLSGNGDFMSQ
                     YVMNNGLAQGISDESDTSEPNSAQQHNNAEQGAQAIEGAGFATQRREGEDGATPHAHD
                     HDDPDSLEPAGGKPTKKTPEQMDKALGLSAGTTKNAIDDLKGSSKVLQAAKEALDPRK
                     NVVVKSNETDVTYAGGMYQKLKDLEAKHGVTGGRLVMNNDSGSIYYRSFGEGGNSEVY
                     TRNGQAKPGEHIKTDNIAWTGMDMHTDADQIGQADYYAKRGTELTILNSKDGKFTLTK
                     VVSGGDVQGNMAVVQFRDAVTGELRKQTFSHMDNKMPSYVKEFLNSKTTTSLTLPTGT
                     VFGTVGFTGNIYAGHVTSSKPLDMKAHTHMGFGGYKPTETNYNKSFPYWDYSVIDFDK
                     WEGKR"
     gene            37311..37910
                     /locus_tag="HBKKCBBE_00030"
     CDS             37311..37910
                     /locus_tag="HBKKCBBE_00030"
                     /inference="ab initio prediction:Prodigal:2.6"
                     /codon_start=1
                     /transl_table=11
                     /product="hypothetical protein"
                     /protein_id="X:HBKKCBBE_00030"
                     /translation="MITQKITISILLIGAIFACEAKENQEMKGKTSNQNPIEITLENA
                     NAYFRKLTEKDGGKYDPIVNADIWEGGRFEGTDFDDDAMRFFSLFKNIDSLSLSRTKV
                     TDNGIKLLIQNQKLKDLDIGSKGITNKSCEYFAQLENLEYLHFSGEASINDGCIDSII
                     KMKKLKELSLGIPFFTRPGVERLRKARPDLSLNLHDAEY"
     gene            38473..39735
                     /locus_tag="HBKKCBBE_00031"
     CDS             38473..39735
                     /locus_tag="HBKKCBBE_00031"
                     /inference="ab initio prediction:Prodigal:2.6"
                     /codon_start=1
                     /transl_table=11
                     /product="hypothetical protein"
                     /protein_id="X:HBKKCBBE_00031"
                     /translation="MYDGVNIDDTVFAGSRELKGSVSVKGIPVEVSYGMQYLIVTSGF
                     DISNLGYNFKLKGLGTNYVDNQLSGANQRYEIYKEDIQDRIERQAKSNDAEKESKGFI
                     FTILNGMNGGSGSMGQRFTQAVRSEAQSRITGAVAEATGLPASLVGALVGGSSMKDAV
                     KAYVKDETTNAISKATGLPTWLISNQMEKMNKPKEQWYQSQEFQMVTTVAAVVAAPLT
                     GGASLMIAMAVNAGLGAATGAASGGLKGALVGAVGGAAGAAVRSFTGGAVTVGLSYSA
                     ENGFGASVGVGYGPATVSVGISEKGGATVDVGFTKSGFNAGLSYNSKTGKASGSAGFS
                     SSDSGTGFALSYNEGDGFGASISKSLDNGINGSLSWSEKGGVGGNIGYEVPGDKNKSK
                     DSLANKMQGSGGSLNWSQRDGVSVAVNV"
     gene            39784..40833
                     /locus_tag="HBKKCBBE_00032"
     CDS             39784..40833
                     /locus_tag="HBKKCBBE_00032"
                     /inference="ab initio prediction:Prodigal:2.6"
                     /inference="similar to AA sequence:ISfinder:ISFw3"
                     /codon_start=1
                     /transl_table=11
                     /product="IS481 family transposase ISFw3"
                     /protein_id="X:HBKKCBBE_00032"
                     /translation="MTTGQKIIKNKVGLLKLAETLGNVSKACNVMGYSRDSFYRFQEL
                     YEKGGELALQDLSRRKPNPKNRIEPEKEEAVKKMAIDFPAYGQQRASNELKKQGIIVA
                     PATVRSVWVRHDLETFQKRLKALEAFMAQGNSPVLTESQVQALERRKLEKQVEGEIET
                     EHPGYLGCQDTYYVGTIKGVGRIYQQTFIDSYSKVAMAKLYDRKNALVAADMLNDKVV
                     PWFEEEGVRLLRILTDRGTEYCGNREHHEFQLFLALEDIDHSKTRARHPQSNGICERF
                     HRTIQDEFYAIAFRKKIYNSIEDLQKDLDQWIDSYNYERTHQGKYCFGKTPIQTFLDT
                     KKLAKNKYLDNLQFS"
     gene            40863..41852
                     /locus_tag="HBKKCBBE_00033"
     CDS             40863..41852
                     /locus_tag="HBKKCBBE_00033"
                     /inference="ab initio prediction:Prodigal:2.6"
                     /codon_start=1
                     /transl_table=11
                     /product="hypothetical protein"
                     /protein_id="X:HBKKCBBE_00033"
                     /translation="MAITVNASGGVNAGNWSQSGGFQANTNFLNDQWKANFISGKAKE
                     DADAQEASRAAQNKNNQETGKSVLDGAGISTQRREGEDGVTPHHNGESADPVDQRIAQ
                     LKKELSEGISLAHDNGTMSDAGNPALASAAKELSSKMAELQKLEGQKASGQKPGVQKD
                     GSMIVTGTKGNAQDTNVSKDPKNPGNANIKPGEIGYSILNFSAVLGVGPNLTKTEMTD
                     HTGRTTVAWDVGVSFGLGGGISYSEGKVDGLPHNVKSKDFSFDLGMNVGLGVASVDFN
                     FYNRSKVSASIGGAKALPTIPGKIGVTVTPGSGQGYPQWTISKWDKKIQNENE"
     gene            41839..42633
                     /locus_tag="HBKKCBBE_00034"
     CDS             41839..42633
                     /locus_tag="HBKKCBBE_00034"
                     /inference="ab initio prediction:Prodigal:2.6"
                     /codon_start=1
                     /transl_table=11
                     /product="hypothetical protein"
                     /protein_id="X:HBKKCBBE_00034"
                     /translation="MKMNKKYIKCLASIIIVVIWFFLFFNCSKVTLPKNPKVISYIIW
                     DKDKPDLFYLTLDYSFQKNLSLSKLSFFELEKAESDDFGKSLNEFSQCAFELIPRNRG
                     DFSLNDAPLIVMLVEDSIDHSRYIFTIGLQNLESKMVFIRRTKIILNVENNVEYKNEG
                     CYQNKNGYQKYVQLIRAEKARKRNLPLLDVLKEYREIENTHSGKTPDLYLRLIFMSFS
                     FLGGIGTMLILLMLLNRTRNFSKKKKLIIGILYGTFCLIVSAWLLF"
     gene            complement(42834..43910)
                     /locus_tag="HBKKCBBE_00035"
     CDS             complement(42834..43910)
                     /locus_tag="HBKKCBBE_00035"
                     /inference="ab initio prediction:Prodigal:2.6"
                     /codon_start=1
                     /transl_table=11
                     /product="hypothetical protein"
                     /protein_id="X:HBKKCBBE_00035"
                     /translation="MFYEISLFLNCIFLFHFLCNIQKESQNTTRILFLKSQLVAYKRK
                     KKKFHTKPLERLKLVILSYLHRNWKENLILISPATLLEWRKKKFKIFWSLLSRRKKTG
                     RPNIPWEIIKLIRRVAKENKIWGATKLHGLLLKLGHTICERTVSKYIPKPLPNTKKRI
                     SWKEFYNLHAEAMVVSDTFTVYSSNFKEIFRVVFFLHLGSRQILHFDIHTNPTTKWMR
                     KVLKFAIRKQKQAGKKFHYFLSDNDSVFGKRFTKYLIRFGIKHKKTSFHSPWQNCYTE
                     RWIKTCRNEFLDFFIPLNQFHLEKKLEEFIHFYNHHRTHLALNKDSPIPSPVFIRPPD
                     GSKKLVSTPVLGGLYHIYSYKKVA"
     gene            complement(44217..44594)
                     /locus_tag="HBKKCBBE_00036"
     CDS             complement(44217..44594)
                     /locus_tag="HBKKCBBE_00036"
                     /inference="ab initio prediction:Prodigal:2.6"
                     /codon_start=1
                     /transl_table=11
                     /product="hypothetical protein"
                     /protein_id="X:HBKKCBBE_00036"
                     /translation="MLEGINLEKVKTKLNHFLDSKGFIDEELRLPDFASGLGLSTHQT
                     SYYLNQYLNMSFTDFLQFHRINEVKNMMRIKLNYNLLNIAFECGFNSASSFHRACVIL
                     ANLPEILDKNFFQILKFREKLNE"
     gene            complement(44720..45187)
                     /locus_tag="HBKKCBBE_00037"
     CDS             complement(44720..45187)
                     /locus_tag="HBKKCBBE_00037"
                     /inference="ab initio prediction:Prodigal:2.6"
                     /codon_start=1
                     /transl_table=11
                     /product="hypothetical protein"
                     /protein_id="X:HBKKCBBE_00037"
                     /translation="MTKKLIHYILFFACIGTFESGLFASELLFKSGEAFLIEEVNESA
                     DVVNVRWKGRQFRIPKSEIQRIDYSKKGPESSYNYSEFRLTDGSQVRGIIVETKKDKL
                     VFRTELGFVEIEKSKIQNLFVLFLISLVQSSIGKVFYSLQNSFPDQSFVIRFF"
     gene            45491..47704
                     /locus_tag="HBKKCBBE_00038"
     CDS             45491..47704
                     /locus_tag="HBKKCBBE_00038"
                     /inference="ab initio prediction:Prodigal:2.6"
                     /codon_start=1
                     /transl_table=11
                     /product="hypothetical protein"
                     /protein_id="X:HBKKCBBE_00038"
                     /translation="MKRYVGLFFLSVSFLFLFNFSLLSGIQNVFSSVASAIAGGIPQK
                     LPTLQAGPDGSANTQVEIELPPGKVVPSLSLSYNSNVGNTIVGMGWSLNGLPTVSRNP
                     SLGINYNGNDSYVSSLAGELIDVSGNKTIYHSKKESYIKFEPQGTCGDGPCTWMATEK
                     DGRRFIFGGSIDSRIPALGRTAGSIREWALSREEDSHGNGYDVNYTPVDVNSGDYYPN
                     TIMYNDRTIRFNFENRNDKIPNYSLGTMERIQKRLDTIEIRVGGNVFRTYDLDYSYGP
                     VTGRSIFRKLKQNGSNTFGSENFADLDFNYTNHSGSFSPGHLDYQNLSSVSNMNVFIP
                     NIAVDAMNFILNGNLPYHPSALDSNIDASLQYVVKVPVPDRNACNIGFASCLCAAIPV
                     CWGGNQHFLEYLAGNCWSFLGWGGLGSCEVGVDSALTAWLPMDLNGDGIVDFATLNGN
                     EANGSIHLVGHIQKIGQPAISFNGPNIPIHYNTFYQVVDLNGDGKTDFVYEDNGRLWG
                     IYSTGGNFTSPVLFGNVNLNSANRDMHVFSPYEYKFHYGPNNTTPLASDRASKDFFGD
                     VNGDGLSDFIHNNGGSFSIYINRETYFDNPIGIGGGGDFYLNSMIDFTGDGKADYVQL
                     VVTYDNSTLTALQSQKTALDTLMAQYQTEHARVKAVVDQMPTPTTHANIDDTEFENLL
                     AYLTANGYDSLSDSLESDGKDYPYTPSTVTGLQSILENIVQREVKLCRSTELRTQ"
     gene            47757..52349
                     /locus_tag="HBKKCBBE_00039"
     CDS             47757..52349
                     /locus_tag="HBKKCBBE_00039"
                     /inference="ab initio prediction:Prodigal:2.6"
                     /codon_start=1
                     /transl_table=11
                     /product="hypothetical protein"
                     /protein_id="X:HBKKCBBE_00039"
                     /translation="MQVRSFNVSNGTSQNVTYPLFSYVNPDKSTLSDVNGDGMLDFVS
                     FVGTQSIVCIFMGNGFSNPIATNLNAGNGKNLLDFNFGEVNGDGLSDLVLFNKENHTI
                     ETYLSRGDGSFYYSPGFSFGGFSTQEYTESNGIERSDTYQISLQDMNLDGISDVSIAF
                     LSLDKTWGRIYYRYNNPRNSGEDQLLNVSNGAGQTSQVQYQLKNNHSGALQTGTGNYP
                     DVPSMTPGFLVTQTRQDLSNGIVHTTNYSYTNERYIQGTRTISRSLGFASIRETDVNT
                     NFYKITDYFQNDYRLAGVPQSTRNYNASNNLTGSTTQSGFSFPNPFGTEIAIVGVVTA
                     NDYRNGTLVETSIQNLTYDSYGFTTSVVESLGSHTITNTSQVSNDVAGWRMGRVTRSR
                     KNVDGTWVTDTQLGYTGDNLTSQTQFPTSASPLTTTFGYDSFGNVVSVTEPSGGVSFL
                     TYDPVFNHFPVTKTNTLGHVTTTNYDFATGLETSSTDPNGAITLTSYDGYGRKASVTY
                     PGEGAANETYTYSNTGEYNLTNLNNNEFVTKSIRDNVSGNVSTTRIFTDPLGNTIRSE
                     GNTALSGINSIEDNYFDYTRGVLIQKSNEYYTSISPQFTTYQYNDPDGELTTILEPSV
                     NGMIQTSITKTGFTETRTTAFPDGQTKTEVVTKNELGQVILKTVNGRTILTNYSPFGG
                     ISSVTDVGGLTTSFVYDSKGRRVSTQDPNSGTISYSYDSLGRLYSQTDARGKTITFTY
                     DLLGRPLTQTTNGPEAPIQFTYDDASVPFSRGRLTKITDESGRTEFLFNQKGNEIQKT
                     KYVDDITAIFKTDYDSLNRPITETLPDGTKLHNFYSSNGTLSSITMDTADGTSTGHTV
                     VSYQGPYLDSNGVPSLRRTSGNGVTMEIGFEPLDKKPLSIVSKKPDGSVIGNTELTYD
                     SKGYITKIEDKLNPNRTQNFTLDNLGRVTQATGKYGTQNYTFSANGNLIQKGAYTLGY
                     TDASHSNAVTTATSANTGVMTYGYDASGNMVSRNGDTLRYNSYGKLIEITPYATSSSI
                     RNVYDFQGNRVKSVSDITLFSTYTLDDNYEIVREPGKPERHTLYVKGLQGDLVAQWTR
                     EDATLRISGSESEENRFVLGNIFSSMIKPFCKDITGDCSNYWKNRFESEFIGIFGYSK
                     FFQFGVPTGLYKAFYFLLLLAVIYLVYPYFLKENLLLQNLGWKGVTTPALILSLFVVT
                     SLPGCGVLPGTGGKDGDPPWILAMGANVSPGVPSIQNPGVGMTGGGSVGGMPVTGMYF
                     YHPNHLGSITMITDGAGNPASGPEPGVSFVSYEPYGSIIRNDSYGPDIFRYKFTSQIE
                     DKETGLYYYKARYYEPTLGRFLQADSVIAPDSVNGMNRYMYVDGNPVSYTDASGNRIS
                     TPLAWGLMGALTANQSGLTQEQGFLIGYGIGNKIHRDNKKSDFEKVIGGIGNGIQRAT
                     FVSKKRLFDLTNPGRFFYPNMRHIIPPERKDMAINKLRRDIGTIYFIRLKETEGSMSK
                     EESDNLILLYIGAAGIVDAQWNQGTNAMFGGKFHLP"
     gene            52363..52680
                     /locus_tag="HBKKCBBE_00040"
     CDS             52363..52680
                     /locus_tag="HBKKCBBE_00040"
                     /inference="ab initio prediction:Prodigal:2.6"
                     /codon_start=1
                     /transl_table=11
                     /product="hypothetical protein"
                     /protein_id="X:HBKKCBBE_00040"
                     /translation="MKLKELYSIKLSIWYLLITLLMFLNNCLGNNIFGPTITNCEVVL
                     DFIAVDLDLNSRRVPTEEQIFNTNIEIAYYAAHCDGTESKKHKRRKKEDPIYNISNKD
                     DRY"
     gene            52775..53980
                     /locus_tag="HBKKCBBE_00041"
     CDS             52775..53980
                     /locus_tag="HBKKCBBE_00041"
                     /inference="ab initio prediction:Prodigal:2.6"
                     /codon_start=1
                     /transl_table=11
                     /product="hypothetical protein"
                     /protein_id="X:HBKKCBBE_00041"
                     /translation="MVLCRLKRRARPGTKKREEFCRGTPLTSNPYLLATQSVTTPALI
                     LSLFVVTSLPGCGVLPGTGGKDGDPPWILAMGANVAPGVPSIQNPGVGMTGGGSVGGM
                     PVTGMYFYHPNHLGSITMITDGAGNPASGPEPGVSFVSYEPYGSIIRNDSYGPDIFRY
                     KFTGQIEDKETGLYYYKSRFYEPTLGRFLQADSIIQPESVNGMNRYMYVDGNPVSYRD
                     PSGHISGPDMMHMLNRIVGHAMGKDFHNGNSPSSKSIGKDLHKSNIVKKINTKDIQKG
                     LDKNYKKFIKWTQRATYITFWGPGLARKERHAKQRNAIGQFIRFITGLPAEPEKKKDD
                     PKNDNPTCQEVDGVVQCGECIVYPSPACPTPDSDDSDSNDDNNDGSNDDDNTGDGSQD
                     GENERKIYY"
     gene            53919..55190
                     /locus_tag="HBKKCBBE_00042"
     CDS             53919..55190
                     /locus_tag="HBKKCBBE_00042"
                     /inference="ab initio prediction:Prodigal:2.6"
                     /codon_start=1
                     /transl_table=11
                     /product="hypothetical protein"
                     /protein_id="X:HBKKCBBE_00042"
                     /translation="MTTTQEMEVKMEKMKEKYIIRNKYKTEFMKIIKLICLIIFTLAE
                     CKSHNEDNLELMTLYLLNTQRFGRYGHSSELLENESILIMGGQNGYKVQNDLSIYESN
                     KNTVFQIGKMRTNRSNFKSVRLLDGRVFIVGGRITAVNVGENSTVTDFTEIYDPKTNS
                     VIEGPKLNQGRSDFTMDILDDGRVIIAGGKAETVLKSVEIFDPNTMTINLLGNMNFNR
                     YLHTSTKLNNGKILFIGGLDNLQLTIGSTEIFDPNTMSFTQSGNLSVPRVLHTSNLLS
                     NNKIIVTGGYKVNNPPYVSNTKVIEIFDPVTNTFTSVGNITEFRSGHSSNIISSNEML
                     LCGGEQIVSGIPILSSCEIYNLVSYSVIRSSEMLSKRSFHTTHIISNSKVFITSGYDR
                     VNLDTGIPNANKTSEIYNIDQNSFIPVYGDL"
     gene            55233..56084
                     /locus_tag="HBKKCBBE_00043"
     CDS             55233..56084
                     /locus_tag="HBKKCBBE_00043"
                     /inference="ab initio prediction:Prodigal:2.6"
                     /codon_start=1
                     /transl_table=11
                     /product="hypothetical protein"
                     /protein_id="X:HBKKCBBE_00043"
                     /translation="MKIITKLLLIAICLQTANNCKQSDNSNEELLTLLLTAQVAQNCS
                     TPEYKGENIPLKFTPYTSRINQYVGSLGYLSNFEFGRRIELDMKESLPVQYTIRFYSA
                     NSPCDVPQDYSNFLNSFNLFSPRINKKTVYATPLSGNLMALASSYGSSNTIPTDITLS
                     IESNPVCKNPTIADATLKTLSFDYKTPSSLTAIKIDSYMPNQQIVFTSNITNIGSGGL
                     QIFVVTGTDACYPTTYKTISFNQNVQSQNQVTWSSSTASGPLVILAQYFSETITTAPN
                     DIKIQVQ"
     gene            complement(56151..57014)
                     /locus_tag="HBKKCBBE_00044"
     CDS             complement(56151..57014)
                     /locus_tag="HBKKCBBE_00044"
                     /inference="ab initio prediction:Prodigal:2.6"
                     /codon_start=1
                     /transl_table=11
                     /product="hypothetical protein"
                     /protein_id="X:HBKKCBBE_00044"
                     /translation="MNFRITLTYLQRIIISLLFLIHLSCEIQTEKVEPGTYRELTKAL
                     QNPLDVRVLELSEQKLKTIPKEIGQLKNLQELNLWNNQLTTLPKEIEQLKNLQKLDLG
                     YNQIKTLPKEIEQLKNLQTLGLGYNQLKTIPNGIWQLQNLQKLYLDYNQITALPKEIE
                     QLKNLQTLDLYYNQLTTLPIEIGQLQNFKSLDLGNNQLKILPKEIGQLKNLQKLDLYY
                     NQLTTLPIEIGQLQNFKSLDLGNNQLKILPKEIGQLKNLQTLYLNNNQLAIEEKERIR
                     KLLPKCQIYFE"
     gene            complement(57195..58394)
                     /locus_tag="HBKKCBBE_00045"
     CDS             complement(57195..58394)
                     /locus_tag="HBKKCBBE_00045"
                     /inference="ab initio prediction:Prodigal:2.6"
                     /codon_start=1
                     /transl_table=11
                     /product="hypothetical protein"
                     /protein_id="X:HBKKCBBE_00045"
                     /translation="MSKFLSIFDIYTVGILDYENFLKLGIIYFHAFGVVIGFLLGFSK
                     LYSSDGFSKSYGSILQSAAFFLILNNGILIDQGILRYDSRILFGSYYGLVLYSSLAVL
                     VCFNYLFESFDNPWIYCKRLLAIIPVTILFSYFIPVYYFISFIDILGIVISIFTFVWS
                     LKKVLNTKKSILYFNLPFLSLLISICFVFDFFGTIYDKKNLLFFAEFIPGSVICYSIL
                     LERFFPSLFGKVIVSIPDTNLVKEIELETIPIPEVKEAGKYKYQSKELLVGIDLEKVN
                     TKLNHFIDIKGFKEEEIRLPDFAAALGLTVHRASKYLNVYLNTSFTDFLNYHRMIEVI
                     IYMEKKTDFNLLNIALECGFNSASSFHRACVKFTGKSPKELKSYIQSNEGSSLSILKK
                     PKIQSHS"
     gene            complement(58414..58641)
                     /locus_tag="HBKKCBBE_00046"
     CDS             complement(58414..58641)
                     /locus_tag="HBKKCBBE_00046"
                     /inference="ab initio prediction:Prodigal:2.6"
                     /codon_start=1
                     /transl_table=11
                     /product="hypothetical protein"
                     /protein_id="X:HBKKCBBE_00046"
                     /translation="MVINYFKIKPLDITESELDEYEKYIGIPLQKEDREAILKSTGFR
                     KAIAIKNKLRLNSFNHSFSDDLKSNEEFPIR"
     gene            58899..59279
                     /locus_tag="HBKKCBBE_00047"
     CDS             58899..59279
                     /locus_tag="HBKKCBBE_00047"
                     /inference="ab initio prediction:Prodigal:2.6"
                     /codon_start=1
                     /transl_table=11
                     /product="hypothetical protein"
                     /protein_id="X:HBKKCBBE_00047"
                     /translation="MEKFERLQKACNTLKINRKGLADILRIHPSNASRLLGGETEFTW
                     TYAELFQLKTNVSANWIMEGKGDFWSEESGNDKEKLIVRTILKIPGLSEIMEKFVKLH
                     QEDQNAIIEIINRFYYLSMSKFKK"
     gene            complement(59286..60182)
                     /locus_tag="HBKKCBBE_00048"
     CDS             complement(59286..60182)
                     /locus_tag="HBKKCBBE_00048"
                     /inference="ab initio prediction:Prodigal:2.6"
                     /codon_start=1
                     /transl_table=11
                     /product="hypothetical protein"
                     /protein_id="X:HBKKCBBE_00048"
                     /translation="MSLIFTLLNSILIIGLGIYVKKIENPHKTIRKKFYYLTLSVGLW
                     TLLIGLRQYFPLIFRPYASLIILSVILAPMYLSRVVNKLLDNTYIPSVMRIILEFILI
                     SYLIYSTIKLNIIHIIDLDKFTYYPLLAYHILIIYSIIWICESIFKLVKCLIKSEGMI
                     RVRLSLMLFGITSAFLIIIPLVWILPFFEIYIGSYASIGTMICIIFWGIAILHYDAFQ
                     TRQEIFSGMYVPLLNRITLNPILKLYSILDPEEFEMRRLNANSILAKEVIDTAYQWFF
                     KANIPLQATARKIAIKYDKYLK"
     gene            complement(60207..60824)
                     /locus_tag="HBKKCBBE_00049"
     CDS             complement(60207..60824)
                     /locus_tag="HBKKCBBE_00049"
                     /inference="ab initio prediction:Prodigal:2.6"
                     /codon_start=1
                     /transl_table=11
                     /product="hypothetical protein"
                     /protein_id="X:HBKKCBBE_00049"
                     /translation="MSLTIQKTKSVNKFHVMRLIGLENKPELENIKNFSNTVFEKVGY
                     SKPLDSMNLDPWSTWFYVREGSEILAAMRIVEKKPNNFIPLELGIIKDTEPNQRYAVI
                     NDNIADWNSVSFEYSKKGCWAALATFKAAAQYCIDKNFDIVYGFYHKKIHPIVKLYTS
                     IGAITSKKYEKEVYFPECYHNNELVYLTPIEINKDALQKIRTRLW"
     gene            61782..62258
                     /locus_tag="HBKKCBBE_00050"
     CDS             61782..62258
                     /locus_tag="HBKKCBBE_00050"
                     /inference="ab initio prediction:Prodigal:2.6"
                     /codon_start=1
                     /transl_table=11
                     /product="hypothetical protein"
                     /protein_id="X:HBKKCBBE_00050"
                     /translation="MKIIPYEEYSLKSNLTVEEAISKLKANTEPNKLFGSGTKIFHGN
                     INNDTFDICRIISYRNSFLPKIKGNIRSEANSIIIDIKMHLHPSVIVFMFIWLSGALL
                     EFIVSTITLMSNLSDFPQELLISLGMLAFGIGLFTIPFWIEVKKAKQELEKILAMK"
     gene            complement(62511..63809)
                     /locus_tag="HBKKCBBE_00051"
     CDS             complement(62511..63809)
                     /locus_tag="HBKKCBBE_00051"
                     /inference="ab initio prediction:Prodigal:2.6"
                     /codon_start=1
                     /transl_table=11
                     /product="hypothetical protein"
                     /protein_id="X:HBKKCBBE_00051"
                     /translation="MHVSNDQQHPITFDTTRELQRKLYLAAKRSRNRRFHALYDRIYR
                     FDILWRAWEEVKENGGSGGVDNITFEQIERDGVETFLRTIEEDLKRRKYRPSPVRRVM
                     IPKLDGSQRPLGIPTIRDRVVQQACKIVIEPIFEANFLNSSFGFRPKRSAVQATIEIK
                     ASLVRNWWVIDADIQKYFDTIDHELLMKLLRKRVSDRRVLKMIRQWLMAGVVENGKFQ
                     ATKIGSPQGGVISPLLANIYLHVFDMYWQNKYQHLGRLIRYADDFVIICRYRSDAERA
                     LKSVTHIMERLKLNLHPAKTKLVQMEKEGFDFLGFYFRKSHSENTGKLVPYFWPSKKA
                     MKSIRSKIRNLTTRRWYRLSLEEIVANLNPVIRGWRNYFRVGNSTRKFQELDSYVLYR
                     LFHFVRKRGGNRGYLRIPDFQEMYLRCGIEHFYLSGGLTR"
     gene            64692..65066
                     /locus_tag="HBKKCBBE_00052"
     CDS             64692..65066
                     /locus_tag="HBKKCBBE_00052"
                     /inference="ab initio prediction:Prodigal:2.6"
                     /codon_start=1
                     /transl_table=11
                     /product="hypothetical protein"
                     /protein_id="X:HBKKCBBE_00052"
                     /translation="MEERSKKIFNTALQYRDSAILLNSSGNLRVLIPSQVIGALAIEL
                     YFKSIYYIENEVDFKINDRYSHDFYKLLKNLSFETQSLLRSDFSGLMKKRNNSDILQY
                     ESFLKVKIEFSSQTMERYICKS"
     gene            65477..65815
                     /gene="higB2"
                     /locus_tag="HBKKCBBE_00053"
     CDS             65477..65815
                     /gene="higB2"
                     /locus_tag="HBKKCBBE_00053"
                     /inference="ab initio prediction:Prodigal:2.6"
                     /inference="similar to AA sequence:UniProtKB:O53468"
                     /codon_start=1
                     /transl_table=11
                     /product="Putative toxin HigB2"
                     /protein_id="X:HBKKCBBE_00053"
                     /db_xref="COG:COG4683"
                     /translation="MWKIVQSQEFGDWFKNIDTDIQVDIYAILKVLSEKGPSLGRPYV
                     DSLKNSKINNLKELRVQSKGRPFRIAFVFDLNRNAFLLIGGNKRGDKRFYEKIIPLAE
                     KIYKRYLGDL"
     gene            65815..66141
                     /locus_tag="HBKKCBBE_00054"
     CDS             65815..66141
                     /locus_tag="HBKKCBBE_00054"
                     /inference="ab initio prediction:Prodigal:2.6"
                     /codon_start=1
                     /transl_table=11
                     /product="hypothetical protein"
                     /protein_id="X:HBKKCBBE_00054"
                     /translation="MRAKKQYSDFFSEANKVMSPESIKKSNKKADNILLKLKLSDLRK
                     GAGLKQAEIPGFAQTSISRIESRADLKLSTLVDYVQALGMSIEIRAISKSKSKTKQKD
                     ILILKS"
     gene            66174..66797
                     /locus_tag="HBKKCBBE_00055"
     CDS             66174..66797
                     /locus_tag="HBKKCBBE_00055"
                     /inference="ab initio prediction:Prodigal:2.6"
                     /codon_start=1
                     /transl_table=11
                     /product="hypothetical protein"
                     /protein_id="X:HBKKCBBE_00055"
                     /translation="MLFKTVKIEEILKEFGNKENTFTTSTVQYFLDNLYETNEIESQK
                     VFLKNLSYQFYQLKRNEYISDFPYNNLVRHLCHAISNAISSDLIKSFSNQYTADNFKI
                     KSIENTLVYRDGGSVEIVVLTDSLSEVAFFLGIYNKDENNDPSYNYLFPCEGHKIYEY
                     WPIVKGSAEDIFIYSEIKKAMDEKRLSPTGDFTYLDNFIEYYKKRLK"
     gene            67361..67882
                     /locus_tag="HBKKCBBE_00056"
     CDS             67361..67882
                     /locus_tag="HBKKCBBE_00056"
                     /inference="ab initio prediction:Prodigal:2.6"
                     /codon_start=1
                     /transl_table=11
                     /product="hypothetical protein"
                     /protein_id="X:HBKKCBBE_00056"
                     /translation="MNNEKFLEVNSISEKVDDLFDTLDQSGKLDFIKVALQKFSENLQ
                     EQYSITFNLTLDIFDTAREQAIKISEVGISCNGGERPYIVRAGDSFNRYLAKGNIVEI
                     PHSYCPVCWAEWDFKRKNQSCSKCDSIFGTDIKLLIDSNHCPQCSDGSISLEEPYCNQ
                     CEFYADPDIVVWG"
     gene            67932..68216
                     /locus_tag="HBKKCBBE_00057"
     CDS             67932..68216
                     /locus_tag="HBKKCBBE_00057"
                     /inference="ab initio prediction:Prodigal:2.6"
                     /codon_start=1
                     /transl_table=11
                     /product="hypothetical protein"
                     /protein_id="X:HBKKCBBE_00057"
                     /translation="MKRSDKFKMKKIKKKVSKQISSKKRIQRKKSFSKQSSPKNDLDQ
                     IVKFVSLKKLKPNVKNDFDPLSKEEYQNLKQNMIANGILDPLTAKKTVQS"
     gene            68213..68695
                     /locus_tag="HBKKCBBE_00058"
     CDS             68213..68695
                     /locus_tag="HBKKCBBE_00058"
                     /inference="ab initio prediction:Prodigal:2.6"
                     /codon_start=1
                     /transl_table=11
                     /product="hypothetical protein"
                     /protein_id="X:HBKKCBBE_00058"
                     /translation="MTGENRYNIAFELQTHEDKEIRKKFSKIPVRYYLKPLTHEEEYE
                     RMESDNLFRRHLTPEQRKARLKQRILRLYKTELVKDNRGGDRKSKISKKEKLNLQGEG
                     LILENKDISKKDLKPENVLLQNKQKEIEKQNSLKQEKPNITSQTSKELHKDVNVSTRS
                     "
     gene            complement(69063..70361)
                     /locus_tag="HBKKCBBE_00059"
     CDS             complement(69063..70361)
                     /locus_tag="HBKKCBBE_00059"
                     /inference="ab initio prediction:Prodigal:2.6"
                     /codon_start=1
                     /transl_table=11
                     /product="hypothetical protein"
                     /protein_id="X:HBKKCBBE_00059"
                     /translation="MHVSNDQQHPITFDTTRELQRKLYLAAKRSRNRRFHALYDRIYR
                     FDILWRAWEEVKENGGSGGVDNITFEQIERDGVETFLRTIEEDLKRRKYRPSPVRRVM
                     IPKLDGSQRPLGIPTIRDRVVQQACKIVIEPIFEANFLNSSFGFRPKRSAVQATIEIK
                     ASLVRNWWVIDADIQKYFDTIDHELLMKLLRKRVSDRRVLKMIRQWLMAGVVENGKFQ
                     ATKIGSPQGGVISPLLANIYLHVFDMYWQNKYQHLGRLIRYADDFVIICRYRSDAERA
                     LKSVTHIMERLKLNLHPAKTKLVQMEKEGFDFLGFYFRKSHSENTGKLVPYFWPSKKA
                     MKSIRSKIRNLTTRRWYRLSLEEIVANLNPVIRGWRNYFRVGNSTRKFQELDSYVLYR
                     LFHFVRKRGGNRGYLRIPDFQEMYLRCGIEHFYLSGGLTR"
     gene            71213..71932
                     /locus_tag="HBKKCBBE_00060"
     CDS             71213..71932
                     /locus_tag="HBKKCBBE_00060"
                     /inference="ab initio prediction:Prodigal:2.6"
                     /codon_start=1
                     /transl_table=11
                     /product="hypothetical protein"
                     /protein_id="X:HBKKCBBE_00060"
                     /translation="MKLDLINNAEHSLFHACSLFHSSQEDDPENKLYDDQDAIIYEQK
                     GNKMTFALEGYHRPPQKYLSVISLLLLFQSLELLIKDALIDRFGESVIWKKTDYSINL
                     SESIELYNKFSAIKLEKNILLEYKKHRNALEHFELKNTYNQILEIIKYLFCEIWILYK
                     TTKSINIINHFQWDLWKDQEVPFHYTLIELLKDSKRIKSYLPVLIDRKNHGFCLDCGF
                     QSVEDQTLICMVCNNENDFLI"
     gene            72009..72224
                     /locus_tag="HBKKCBBE_00061"
     CDS             72009..72224
                     /locus_tag="HBKKCBBE_00061"
                     /inference="ab initio prediction:Prodigal:2.6"
                     /codon_start=1
                     /transl_table=11
                     /product="hypothetical protein"
                     /protein_id="X:HBKKCBBE_00061"
                     /translation="MLLLKQPFLMPSTKQQAINLIESLPDDTSFDDIMEELFFSKKVL
                     QGLTELDNNKAISHAQILEEINEWRKR"
     gene            72209..72367
                     /locus_tag="HBKKCBBE_00062"
     CDS             72209..72367
                     /locus_tag="HBKKCBBE_00062"
                     /inference="ab initio prediction:Prodigal:2.6"
                     /codon_start=1
                     /transl_table=11
                     /product="hypothetical protein"
                     /protein_id="X:HBKKCBBE_00062"
                     /translation="MAKEIIWSLRARSDIQDIYDYITKDSEIYALNVINRIIETVESI
                     PSFPLMGR"
     gene            complement(72943..73869)
                     /locus_tag="HBKKCBBE_00063"
     CDS             complement(72943..73869)
                     /locus_tag="HBKKCBBE_00063"
                     /inference="ab initio prediction:Prodigal:2.6"
                     /codon_start=1
                     /transl_table=11
                     /product="hypothetical protein"
                     /protein_id="X:HBKKCBBE_00063"
                     /translation="MTARYYLDTNIFGKLIKNKNYFDVFSIETNRNNEFPNLLPIYFT
                     PFSIIEYLGIKIQNPVIKCSQNLSKTTIETEIERILYESYQYYMSLHVITKQNILQVA
                     EKTASFIEKNNLYFGAFCNYILTHKSFEKELALHLAVNYIYNFRFPSSLRSYISATLS
                     YDLFRNYMLPYSISKFRLIENVWDTQWTRFNKESEGKFLSFDKALRLKANRDNVDCDI
                     IHQVVMGFESNRKTHPVYVLTADLPKIIVPRISVYKALVRIAQHQIYQTNAIDKKYLI
                     TNSEGIIVFIDQEGKVIKKINVSEIPAFGKPP"
     gene            complement(74200..74445)
                     /locus_tag="HBKKCBBE_00064"
     CDS             complement(74200..74445)
                     /locus_tag="HBKKCBBE_00064"
                     /inference="ab initio prediction:Prodigal:2.6"
                     /codon_start=1
                     /transl_table=11
                     /product="hypothetical protein"
                     /protein_id="X:HBKKCBBE_00064"
                     /translation="MEKLQATWQKIESSKAIVTILSKDREGEYLRLKKRICWSEFFCR
                     DFEEVVYAAPTFFQRLKVTLSTILISVCIGFLIGISF"
     gene            74804..76057
                     /locus_tag="HBKKCBBE_00065"
     CDS             74804..76057
                     /locus_tag="HBKKCBBE_00065"
                     /inference="ab initio prediction:Prodigal:2.6"
                     /codon_start=1
                     /transl_table=11
                     /product="hypothetical protein"
                     /protein_id="X:HBKKCBBE_00065"
                     /translation="MNKLNNSILSLGFCSILIFSPLIQVDSDKNKQNVHTTANESINK
                     EIKSKVASYIKEKKYNSAFQLLETYDPENKNIDLVLLKEELALKYFVTSIMHRTFAFK
                     DLSKNENLLSVRGSTGNYTMFHFPIDQILQELLKNNRDHCLLNRGLGDYYFEVNTKYG
                     ENWFIKSDELSKEIENQYLKSVKSGCADAFVYNVLGHQTLYREDYQTSIEFFKKALTL
                     KPIYPNPNYGIAHAYIKLNNSEVALDYALSAYTQFDTQRGKADAARMLGRIYSDLKND
                     LKAKEYYEFSNKVIPNHYGSLAGLVDVYARIDKSKLKKAMDEFYGLNPRNPTIYHDLY
                     DICASNNAIEDLINFYKEKLLKKENDLAIKGSLNFYLGQLYLKKEPQLAKKYIIQARD
                     LFTQIYAKDHEVFQLINNILTSMDQ"
     gene            76214..76306
                     /locus_tag="HBKKCBBE_00066"
     CDS             76214..76306
                     /locus_tag="HBKKCBBE_00066"
                     /inference="ab initio prediction:Prodigal:2.6"
                     /codon_start=1
                     /transl_table=11
                     /product="hypothetical protein"
                     /protein_id="X:HBKKCBBE_00066"
                     /translation="MKNYFIVIMLALTFITILRGGLKTGCTEKA"
     gene            76322..76669
                     /locus_tag="HBKKCBBE_00067"
     CDS             76322..76669
                     /locus_tag="HBKKCBBE_00067"
                     /inference="ab initio prediction:Prodigal:2.6"
                     /inference="similar to AA sequence:ISfinder:IS1502"
                     /codon_start=1
                     /transl_table=11
                     /product="IS5 family transposase IS1502"
                     /protein_id="X:HBKKCBBE_00067"
                     /db_xref="COG:COG3039"
                     /translation="MDKYYSEIPDALWEKIVPLIPKEKANLQGGRNRVPARVVMAGII
                     YRMKTGCQWRAIPNEFGSGQTCHRRFQEWERAGVFKKIYKSILKYYDVKNKIAWDWAS
                     MDSAMVKAPKGGV"
     gene            76744..77079
                     /locus_tag="HBKKCBBE_00068"
     CDS             76744..77079
                     /locus_tag="HBKKCBBE_00068"
                     /inference="ab initio prediction:Prodigal:2.6"
                     /codon_start=1
                     /transl_table=11
                     /product="hypothetical protein"
                     /protein_id="X:HBKKCBBE_00068"
                     /translation="MAITLTGANVHDKHGVKNTLNSILIFSGKRRKKPKHLCLDKGYD
                     FKDIEVLIKKRNIRSHIRKKGEKPLIGKYKGKPRRWVVERTNSWHNRFRAILIRWEIK
                     SVVSGILCK"
     gene            complement(77086..78060)
                     /locus_tag="HBKKCBBE_00069"
     CDS             complement(77086..78060)
                     /locus_tag="HBKKCBBE_00069"
                     /inference="ab initio prediction:Prodigal:2.6"
                     /inference="similar to AA sequence:ISfinder:ISPa73"
                     /codon_start=1
                     /transl_table=11
                     /product="IS256 family transposase ISPa73"
                     /protein_id="X:HBKKCBBE_00069"
                     /translation="MPRDRNGSFEPQIVQKGQTRFTGFDEKIISMYSRGMTTREISNH
                     LEEIYQVDVSADLISQVTDSVMSTVIEWQNRPLEKVYPILIMDALVVKVRDGNHVMNK
                     AFYLAVGINLQGTKEILGIWVEKTEGAKFWLQILTDLKNRGVEDILIACVDGLKGFPD
                     TIISVFPNAQVQLCIVHMVRNSLKWVSYKQRKEIANDLKAIYTSPSAEMAKKCLDDFA
                     AKWDSQYPMISKSWRNNWESVIPFLAYPPNICKAIYTTNAIESMNMGLRKIIKNRGSF
                     PTDEAALKLLYLALNNMSKKWTMPIQDWGKAMNQFAILFGDRLKLDSF"
     gene            complement(78136..78315)
                     /locus_tag="HBKKCBBE_00070"
     CDS             complement(78136..78315)
                     /locus_tag="HBKKCBBE_00070"
                     /inference="ab initio prediction:Prodigal:2.6"
                     /codon_start=1
                     /transl_table=11
                     /product="hypothetical protein"
                     /protein_id="X:HBKKCBBE_00070"
                     /translation="MSKAKNRVEELLDELIKGKTPEELIGEGGLLKQLTKGLLERAMQ
                     GEMTHHLGYEKNDIS"
     gene            78316..78534
                     /locus_tag="HBKKCBBE_00071"
     CDS             78316..78534
                     /locus_tag="HBKKCBBE_00071"
                     /inference="ab initio prediction:Prodigal:2.6"
                     /codon_start=1
                     /transl_table=11
                     /product="hypothetical protein"
                     /protein_id="X:HBKKCBBE_00071"
                     /translation="MPLSLLIFIDSQVIYTNKLTPSLKLIIPAEPLLEICHLEPLNIE
                     DIDYVEYMNETHTLLTNVNEAIKHHLIK"
     gene            complement(79140..80540)
                     /locus_tag="HBKKCBBE_00072"
     CDS             complement(79140..80540)
                     /locus_tag="HBKKCBBE_00072"
                     /inference="ab initio prediction:Prodigal:2.6"
                     /codon_start=1
                     /transl_table=11
                     /product="hypothetical protein"
                     /protein_id="X:HBKKCBBE_00072"
                     /translation="MRDLQNRIDQVNQFNNKNFGTLVKEQKKFISTDFRKMVGDLGGR
                     NTSDLRNEIGQNHSQKGYIDINFQNLLTAKIIGEAILNLQRGSAPGVDNTDVYKIMRY
                     GRDYCFSLYNKIMNHTYKAAPYKIVKKPKDQANPLDFREIGIFTTQDKIVQRIISEIL
                     EQIFEPQFVDNSFGYRVGRSFSNAAEYIESELNKGEFEYAVVIDIRKYFDSIPHPNLM
                     SILREHIYDPELLNQIEGFLKSIKKIDAVMAENSVGTPQGSILGPILSNIFLHTILDI
                     PLLQKYENTAYVRFADDFICFTKTQEEANEIKRFISEVLNNNHLHISIKNGEPIRNSK
                     VEPIFFVGYKIEFKEDKYVVLPSPEKIRKRQIKLLDSIGSAIDINLFLFDFRGYKDVP
                     KKTLNTNYFSMIDKYKSSLNNYLNRDQDIEAVREINNAFIPELLEVLFSKKMENYQRR
                     DVRNYAERKLVKSLGR"
     gene            complement(80558..81289)
                     /locus_tag="HBKKCBBE_00073"
     CDS             complement(80558..81289)
                     /locus_tag="HBKKCBBE_00073"
                     /inference="ab initio prediction:Prodigal:2.6"
                     /codon_start=1
                     /transl_table=11
                     /product="hypothetical protein"
                     /protein_id="X:HBKKCBBE_00073"
                     /translation="MEQKIQKINYNVSKRKVLHCGQKSFTNGYVQKATTIEELHDDIC
                     AGKSIWPVKTYPYEGFNRRETEHVLSANILIMNICGNYSYEEACQRFQESAIAVYETV
                     ENDKIRVRVIFSFGENLKRTEYEYLLNIVSLEYGHHSSCQDPAHAYINSKIINWKSLN
                     TQNRMPISELFSKYIFKEQFNSKFINKWEPDDSFSSFLSFQKNIIKRYNIPLQPDKQS
                     VFDSKFIDIMEPENQEFPVYLGRAN"
     gene            82061..82315
                     /locus_tag="HBKKCBBE_00074"
     CDS             82061..82315
                     /locus_tag="HBKKCBBE_00074"
                     /inference="ab initio prediction:Prodigal:2.6"
                     /codon_start=1
                     /transl_table=11
                     /product="hypothetical protein"
                     /protein_id="X:HBKKCBBE_00074"
                     /translation="MKYTYIKKNHNPIEKTYNILNVLKSRYYDWLKRIDSKRAKSNRE
                     IIGWELGSTLETKNLLTAFEKALSRRGYPKEVIFHSDRGV"
     gene            82370..82585
                     /locus_tag="HBKKCBBE_00075"
     CDS             82370..82585
                     /locus_tag="HBKKCBBE_00075"
                     /inference="ab initio prediction:Prodigal:2.6"
                     /codon_start=1
                     /transl_table=11
                     /product="hypothetical protein"
                     /protein_id="X:HBKKCBBE_00075"
                     /translation="MSRKGNCYDNAPMESFFKTLKVEEVYRRKFNTIQKAQFFQFDYI
                     ERYYNRKRRHSVLGYLSSVEFRIKYSA"
     gene            complement(82670..83836)
                     /locus_tag="HBKKCBBE_00076"
     CDS             complement(82670..83836)
                     /locus_tag="HBKKCBBE_00076"
                     /inference="ab initio prediction:Prodigal:2.6"
                     /codon_start=1
                     /transl_table=11
                     /product="hypothetical protein"
                     /protein_id="X:HBKKCBBE_00076"
                     /translation="MGFFDDKKYLVNLRLRKKIFITLLLAIYSCSFYKEEKGWKESFH
                     LNKSIFEIGSKLDVSASSFYGELDISKLKSLKLDKDYQGVMADFLNSEGLYNFSKTEE
                     FNSRKNVAKLTERYDLLYPLLILIPKKMKIKFKSNSIYKKSGGLFSNRLSNNLTCKIT
                     DKFYLKELDRDLFKKDVKYLEKTMKQNGISELILDFDKIDEAIMDSNCSSIDNISDRG
                     NCVYNGLYNNSWRIMFQENFPVVVATCHEKESIIYSKLKTQDYFYEETTNLSWQKCPF
                     GLNGLQCEKGKLNQLTIDQAISLCKNINPINQWRLPTLEELWKFNNFITDSDSGAEVK
                     KIYKDNSISLLHSQDLFIGENEIPSHFAKGIEGGYEVVNNENTLPFVCVSEYIE"
     gene            complement(83942..84529)
                     /locus_tag="HBKKCBBE_00077"
     CDS             complement(83942..84529)
                     /locus_tag="HBKKCBBE_00077"
                     /inference="ab initio prediction:Prodigal:2.6"
                     /codon_start=1
                     /transl_table=11
                     /product="hypothetical protein"
                     /protein_id="X:HBKKCBBE_00077"
                     /translation="MKIHICFALIALTISLLNCNTDDVQNANNKADLAIALSLIANTS
                     NASIVSESSVARIRNRNSIPLAHGAYTVIPFSEVDYDTDGYYNSSLPDRLTIPVTGIY
                     SVIGEVEYAANTIGVRKTNLIVNDGLSNVYVVAASSLPASGFGAYQIEASVGTNSRFN
                     KGDTIKLQCFQDSGGVLSLQAASYASILTINKISN"
     gene            complement(84812..85459)
                     /locus_tag="HBKKCBBE_00078"
     CDS             complement(84812..85459)
                     /locus_tag="HBKKCBBE_00078"
                     /inference="ab initio prediction:Prodigal:2.6"
                     /codon_start=1
                     /transl_table=11
                     /product="hypothetical protein"
                     /protein_id="X:HBKKCBBE_00078"
                     /translation="MKHSSDGSEEISEELLLRYVEGQLSDEEMNRVETAIRRNKETFL
                     KFVSIKEVIFLESIGSKISSENADKIIESSLPENDPNYLRILVRVWKDRVVISTSDQN
                     DLVYRGLMAEFKDPGSEPGPVSITRKIKGKEFTFILVPGETPGEQYIGLTLNDTEKLY
                     AELWLERQFIERIDELGPKKFFNNPLRSTQSVEIRFFNNKNERIFSVGFFLQEEV"
     gene            complement(85483..86055)
                     /locus_tag="HBKKCBBE_00079"
     CDS             complement(85483..86055)
                     /locus_tag="HBKKCBBE_00079"
                     /inference="ab initio prediction:Prodigal:2.6"
                     /codon_start=1
                     /transl_table=11
                     /product="hypothetical protein"
                     /protein_id="X:HBKKCBBE_00079"
                     /translation="MIKDFRTIINGCLMGNSRGWKEFLLTYDRLLNGIVIQTFGRRDS
                     EDIVQRIIEELIKDDFRLLRQFTGESEIAFKVYLKNIGRNVARNEFRKLLKRREAADW
                     LDEEVEIVMGKQAEEAWKKGESEAHYRELSNEFENLIEKLDFTSRQVILYRRKGYKHR
                     EIAVMMAMPLGTITSLCNRAIVELKKFRSS"
     gene            86404..86541
                     /locus_tag="HBKKCBBE_00080"
     CDS             86404..86541
                     /locus_tag="HBKKCBBE_00080"
                     /inference="ab initio prediction:Prodigal:2.6"
                     /codon_start=1
                     /transl_table=11
                     /product="hypothetical protein"
                     /protein_id="X:HBKKCBBE_00080"
                     /translation="MSMGLRKIIKNRGSFPNDEAAIKLLYLALNNMSKKWTMPIQVWV
                     T"
     gene            86591..86890
                     /locus_tag="HBKKCBBE_00081"
     CDS             86591..86890
                     /locus_tag="HBKKCBBE_00081"
                     /inference="ab initio prediction:Prodigal:2.6"
                     /inference="similar to AA sequence:ISfinder:ISLin2"
                     /codon_start=1
                     /transl_table=11
                     /product="IS3 family transposase ISLin2"
                     /protein_id="X:HBKKCBBE_00081"
                     /translation="MNKKGKYSPEFKEQAVKRTLSGSFTIKEVAGSLGISYFVLRQWR
                     GEYLKKSEDQLPLTDKQLKESEELKKLRKENLKLKEEVTILKKFAAMLSREQNPD"
     gene            86890..87738
                     /locus_tag="HBKKCBBE_00082"
     CDS             86890..87738
                     /locus_tag="HBKKCBBE_00082"
                     /inference="ab initio prediction:Prodigal:2.6"
                     /inference="similar to AA sequence:ISfinder:IS1500A"
                     /codon_start=1
                     /transl_table=11
                     /product="IS3 family transposase IS1500A"
                     /protein_id="X:HBKKCBBE_00082"
                     /translation="MFMETHRFEYSIQSMANVLGVSRSGFYQFLKRSKNELEKYNPEL
                     VEFIRETWLTSRKNYGLVRLLREVKKVYSIYGARTVRKVMKLCEIQGKQEKRFRIATT
                     DSNHGNRVAPDLVQRNFKPNQKNRIWVSDITFLRSSFGWIYLCVILDLYSRKVVGWSI
                     SNSNDSKLVCTALSKAIEYRNPPKGLVFHSDRGSNYCSYETRRYLLNNKLRRSNSRKG
                     NCWDNAVAESFFGSLKREMEYNYFYKIQEAEELLFDHIEVYYNRHRSHSSLDFVSPVQ
                     FEVNAA"
     gene            complement(87960..88283)
                     /locus_tag="HBKKCBBE_00083"
     CDS             complement(87960..88283)
                     /locus_tag="HBKKCBBE_00083"
                     /inference="ab initio prediction:Prodigal:2.6"
                     /codon_start=1
                     /transl_table=11
                     /product="hypothetical protein"
                     /protein_id="X:HBKKCBBE_00083"
                     /translation="MIISKKLEIQVRELEKKGYSFIYIEDYVKGFYKGYFESKIKTAR
                     NIFKEGFELNVVLRITGLTERIERLWSDITCKVKNRSDTSHSVLNTKGCQQSYQFLDS
                     LSNKT"
     gene            complement(88280..89194)
                     /gene="rpnD_2"
                     /locus_tag="HBKKCBBE_00084"
     CDS             complement(88280..89194)
                     /gene="rpnD_2"
                     /locus_tag="HBKKCBBE_00084"
                     /EC_number="3.1.21.-"
                     /inference="ab initio prediction:Prodigal:2.6"
                     /inference="similar to AA sequence:UniProtKB:B7NGZ6"
                     /codon_start=1
                     /transl_table=11
                     /product="Recombination-promoting nuclease RpnD"
                     /protein_id="X:HBKKCBBE_00084"
                     /translation="MSDMTNPHDRLIRETLQDKEDAISFFKNSLPEKVIELLDLNGLE
                     LTQSSFISENLKEEQTDLLFQIPLKSGKKANVYLLFEHKSYLDEAVFSQLLGYISAIY
                     KSQYRTDKRYSVVIPFVFYHGERTWTLGNSFQDRFILSKNEEEVFKKYIPDFELELFD
                     LSKVDLNRLESITLRVILGVVQKIWEGDASFLGYLGEVFELLTGLKNESKRVEIFQKL
                     FLYIFNVREIEPTEITSLLSHSRYNREYEDLAMTTAEKLIQKGEMKGKVETKIEIARN
                     MLLKGSSLEFVLSVTGLTEQELKDHGLL"
     gene            complement(89916..91001)
                     /locus_tag="HBKKCBBE_00085"
     CDS             complement(89916..91001)
                     /locus_tag="HBKKCBBE_00085"
                     /inference="ab initio prediction:Prodigal:2.6"
                     /codon_start=1
                     /transl_table=11
                     /product="hypothetical protein"
                     /protein_id="X:HBKKCBBE_00085"
                     /translation="MNNNTSFWDNWALEDLAFLFDQGLDFESSEKLIIDKNKNSYYFE
                     KIESAIIQFESLFSLVNDLILRKNIFYDQKFSEGWKLDKNLKELDKDILVPVDIQTFN
                     ENVSVARKKAIDLLCVTDRMKEHQNENETEYKISKRSPHSYFGQVVWGAAGNLGRSAF
                     LGAHYMPHPVRASLLNQASFFSRPLDINSKITDWIREERIKIFTNLTPAGKQETLELH
                     LPALVSEVVEQCERLEDLIPAVLQKRKKYSNVREWISEYQESIVAEDPKKILKFQKKL
                     NLVNKDLIERRTGENLGSTSVSISFFSVSLPTRSLPSPEKFFGIRGAFNKIILNKRGD
                     KSLSKILKWFDSSDPGIENKLRNYFSG"
     gene            complement(91022..92083)
                     /locus_tag="HBKKCBBE_00086"
     CDS             complement(91022..92083)
                     /locus_tag="HBKKCBBE_00086"
                     /inference="ab initio prediction:Prodigal:2.6"
                     /codon_start=1
                     /transl_table=11
                     /product="hypothetical protein"
                     /protein_id="X:HBKKCBBE_00086"
                     /translation="MLKEELNNIIFYIINNYNQFIGSLFNPWKDLPSVFREKLLALES
                     EINDQFENDYLHKLPKHTDLIDDLSKTLYRAESNPSFAIKVDFLLSEILIPKLIEFSF
                     PEDITNSPLIKKCPKLLGLFDAEGLISSKSLKIGSHLNFEIDNMTFGFHESISYDLQL
                     LLFNLISTGVNVLFRPDLLNVAETDNFQIPFYKASVFGRPFDIKLFTQRILKSKEKWL
                     FERFQDPDDHSYSKNIYRFEVLRTEREKIFYLTELLPIRPESVDSNSIRTYILHSESD
                     AKNEKFIHIDASLLQYNADTYRRRSSSLIDVKVKADYHYKVFRINNEISIDLWWKILV
                     SLYPKNELIMEFLSGETHS"
     gene            complement(92214..96008)
                     /locus_tag="HBKKCBBE_00087"
     CDS             complement(92214..96008)
                     /locus_tag="HBKKCBBE_00087"
                     /inference="ab initio prediction:Prodigal:2.6"
                     /codon_start=1
                     /transl_table=11
                     /product="hypothetical protein"
                     /protein_id="X:HBKKCBBE_00087"
                     /translation="MLEITGNDISILRDDELRDLIGLLCEAEVRSLGYSEAIVTWGGH
                     QDAPDGGVDVRVAFENNFNFESYIPRGKTIFQVKKTDMTESKIRKEMLHNDFLKPTIR
                     ELEAISGSYIIVSISASLSDSLLSKRRIKMEEIVEQSIPKHNLKLDYYDQGRVAAWVR
                     SHPSLILWVRQKINKPLRGWFPFANWTNSQNGKEDEYLIDNQIRIKSDAISNLEGFFV
                     VDGINELRSKLQIPGSIIRLIGLSGVGKTRLVQALFDQRIGIGPLNQFIAYYADTGND
                     PDPSPLDLLHQLISLDKKFIIVIDNCSSLLHRKLSSMITSRQNQGCLITVEYDIRDDQ
                     PDETDVYKLEPASSDLIEQLLKSRFEYIHEINVRKIVEFSGGNARIAIALANTIVKGK
                     KITILRDEDLFERLFYQRHSQSHSLLRSAEICSLIYSFDIRTREGNELEINLLSKLAS
                     KSLEDLFSDISELRRRDLIQQRGFWRAVLPHAIANRLAIRALENIPMDNILNIFENGG
                     SVRLLLSFSRRLGFLHESPYSNNIANKWFSFGGMLHNLSELGSIKRSILRNVAPIVPG
                     IVLDTIEKTASTTPDAFFSISNEDRKEITRLLRLIAYEQIYFERCIKLLIKFALMEKA
                     DYTSDSTRKLLGSLFYLKYSGTHALADQRLKIIDSLLQSTIPAECDLGFLLMDSALDA
                     NAYGSIMNFEFGALQRDYGYYPASVEEIRDWYSFFLKYLMKLYSGNLQYSNQIRSLIA
                     KKFRDLWNRGYANEELEALIGIFSLNYWREGWVSVRNVIIFDSAEMENNLLSRLLVIE
                     NLLKPKIFLDRLRTYLFSGNMWNLINEEGEDAISGSLSFEKEFLNLTRELTFDKSILE
                     IILGEVSEHGPSLSVKLGQGLAVNANDPLEIWQLLLRKYREPNESEMRVINGFLFELY
                     KLDLGLVNQIYDDLLQDEKYSLIFPCFQLATPLDYRALKRLEYCIDNQLPKIEAFKGL
                     MFKYEDAKRSNINISDILEKLLTLQGADRVVPDLFIYLAQTNPELTLNSEFIILGRKL
                     IQLIYIHYENRMEYEDQESQFHYLLKEISKVSLSGKDAELFIEDLCDRFISSKLDISQ
                     FDLFIQIAAKHYPNVFIEKFLNAEKELIEEMQHYYSYDFKFSKNPLSLIDDELILRWC
                     KQDINLRTKIVASIISPFEKDQNGLGLSWTKLSLSLINLSNDPINILKIYEDKIGPMA
                     WVGRLSTILEERLKLFESLKECDNDIVSSWAKAQETIYQGKIADRKKFESEERFEDLR
                     FE"
     gene            complement(96160..99888)
                     /locus_tag="HBKKCBBE_00088"
     CDS             complement(96160..99888)
                     /locus_tag="HBKKCBBE_00088"
                     /inference="ab initio prediction:Prodigal:2.6"
                     /codon_start=1
                     /transl_table=11
                     /product="hypothetical protein"
                     /protein_id="X:HBKKCBBE_00088"
                     /translation="MNRIQSIENNLTSINDAAFQELCDRLIYFKYKNPSAFARIGSVT
                     GKQKTKKGTPDSFLLMSDGEYIFTEITTNISDKGKLLKDIIACFDYKKTNISSDKVKE
                     INLFFNFNIDNAYIEKLKSVATSFNPKTEIIFWSLDLLTSELSTNHHDLVSDYLGLSY
                     DTGQIVSIEKFISEYNRSSHGIATPLDNEFVQRRQEMDELKRKIAEKDFIIVTGAAGV
                     GKTKLVLESIREFIQENKTYKSYCISYKYDSILNDIYQYVSDGDDYILFADDANRIDH
                     FNQLIAYYQSKQFGKLKILITVRDYAYSDLYLNCPAELTEVIKLKKLSDNQLIDIVKG
                     EPFGITNPNYQDVIIRISDGNPRLAIMLSRLAVEKQDISALSDVSNLFETYFNTFIKD
                     LKELANPINIKSLGVISFFNAVNIKEKERLLTILKNFDIPYEVFLEAVQKLNSFEIVE
                     ISYDYVKISEQNLSTFFFYLAFIKNRQLSFDVLLTHYCNDYMNRFSDCIIPANNTFGS
                     EKVMDAVQPDLKKYFDEISDDSEKSYKFLSVFWFYLRSETLEFLYNEINTYSKNGNVN
                     TKKLRLEKKSTLSDEDPTLELLGKFFVGSPELKDAFELSFEYIEKCPVLTHALISKFK
                     ELINFEAKDQQSIFRRQGTLLETLIDKIEKGNGSYLHVFYGVAKLFLKFQFQYVSDYR
                     NRTIRFHTYTIPLTEEIKTIRKSIWVTLDLHFLEDQDESFQVLKDYSEVGGDISKEIL
                     EYDLLFIFTIIDNHLKAELFEHCLYVQQLIRWLQRHNIQSSKFVHYRNSFVNPMYDLF
                     TKIDMYSYEHREDYEFDDYDEFLRIKELSIRSTYIFKDQADMDSFHSMLSDIAIVRGP
                     ETIQLESLEFILEENFKKNYDNGFKFLELLAKRNERLWFIPTKSLKQILVTEENVYSI
                     WELIEKISFRSKPFWKISFFTEIDSALIKNEHIGLILEIFTEIENLKFMSLDWVERYI
                     NLDYELYDKILAIVTERNREPNVKIGLQIRYFEKTFKMLSKNKSLIQEAYIQQVKIDP
                     HFDYNKEGLFRIIETNASFLKDYFDYFYFSGDIEFTQTKADWGFIWEIEEIESVFSEI
                     FKRIAEKNIFSGFSSHFLNNFFRNLEEDKKAKANEFLFELLKTNYNDIRIINLIVNIA
                     RYARREIYENILLLYITLNQDPDDFAKIWWRGNGGSYNGGDISGEIEANDWKGILSII
                     DKAEQNTNLIPIKKVIGDKIYSCLRFAKRERARLFLDR"
     gene            100112..100774
                     /gene="xerC"
                     /locus_tag="HBKKCBBE_00089"
     CDS             100112..100774
                     /gene="xerC"
                     /locus_tag="HBKKCBBE_00089"
                     /inference="ab initio prediction:Prodigal:2.6"
                     /inference="protein motif:HAMAP:MF_01808"
                     /codon_start=1
                     /transl_table=11
                     /product="Tyrosine recombinase XerC"
                     /protein_id="X:HBKKCBBE_00089"
                     /translation="MSAQTTKILKFEPRKNKLGKGSKNPPTDSTAFTKGLSKDTMQGL
                     TKRFANPTTEEEYRNRALFFFMSTTGLRAKEIVSSKFSNLLEAPSGEILLRYIKKGGK
                     LGYAVIHKDFLKIIREYHSKFQISSDYFFHTLTKRNQGTRSSLSKRGLQFIISGWNVK
                     TCEGKNIHCHALRHTVGIRLLAEAGSIAVQKVLGHSSPTTSSKFYTAPYYDGSKYLLS
                     WD"
     gene            100815..101261
                     /locus_tag="HBKKCBBE_00090"
     CDS             100815..101261
                     /locus_tag="HBKKCBBE_00090"
                     /inference="ab initio prediction:Prodigal:2.6"
                     /codon_start=1
                     /transl_table=11
                     /product="hypothetical protein"
                     /protein_id="X:HBKKCBBE_00090"
                     /translation="MTLRLVYPNGKPTFNHEKIAYEDENASWKLFLCTSHEINHPFLF
                     IDLKIRNTHLLPDICIKDPKEFLRLPSSDSGESESEGDCIQFSDTFSISSWTVPLKLI
                     IPTEPILKICHLEPLNIEGTDYVEYMKEVHRLLTNINEAIKQHLIL"
ORIGIN      
        1 atgacaacag gacaaaaaat aatcaagaac aaggttggac ttttgaagtt agcggagacg
       61 ttggggaacg tctcaaaggc gtgtaacgtg atgggctatt ccagagatag cttttatcgt
      121 tttcaagagt tatacgagaa aggaggcgaa ctcgctctcc aggatctaag cagacgtaaa
      181 ccgaatccta agaatcgtat cgaacctgaa aaagaagaag cggtaaagaa aatggcgatc
      241 gactttcccg cttacggtca acaaagagca tccaatgaat tgaaaaaaca agggatcata
      301 gtcgcccctg ctacggtaag aagtgtatgg gttcgtcacg atttggagac ctttcaaaaa
      361 agactgaaag cattagaagc gttcatggcc caaggcaatt ctcccgtatt aaccgaatcg
      421 caggtgcaag cattagaaag aagaaaatta gaaaagcaag ttgaaggtga aatagaaaca
      481 gaacatcccg gatacttggg atgccaggat acgtattacg taggcacaat caaaggcgta
      541 ggaagaattt accaacagac ctttatcgac tcctattcta aagtggcaat ggcaaaactt
      601 tacgatcgga agaacgcatt agtagctgcc gatatgttaa acgacaaagt ggttccttgg
      661 ttcgaagaag aaggcgttcg gttgttgagg atcttaaccg atagaggaac cgagtattgt
      721 ggaaatagag agcaccatga gttccaactc ttccttgctt tggaagatat agaccattcg
      781 aaaacaagag caagacatcc tcagtccaat ggaatttgtg aaagatttca cagaaccatt
      841 caagacgaat tctatgctat tgcttttagg aagaagatat acaactcgat tgaagatttg
      901 cagaaagatt tggatcagtg gattgattcg tataactacg aacgtacgca tcaaggcaag
      961 tattgttttg gtaaaactcc aatacagact ttccttgaca cgaagaaatt agctaagaat
     1021 aagtatctcg acaacttaca gttttcgtaa tcaactggaa cggagtgtaa gatcttattt
     1081 tggctattac agatatttgg aatataatcg ctccagctta tatctaattt cccgatcctc
     1141 agatggttgt tctctttttt ttctctttct gattccggac tttgacaatt cttcaacccc
     1201 attattatag tctttaacat attgtgaata tatttcattt aaaatctttt cttgaagaat
     1261 tattatttct cctcgactga ctattccaag tccttcaagc cttttcatat ctttcctaat
     1321 aacgcttttg taatctttca attcactaaa tttcttataa agctcgtgtc gcggaagctg
     1381 acctcccgag tctcttaaat agccaatgat ctccatactc cgagaattaa tacccctagc
     1441 aaaagcaata ttctgattcc cgtcctgcgg cgttaatcga tctgcatcaa taaattttag
     1501 ccaatccaag gactttaatt cagcagaatt tctcaattct aaagactcta tatatagagc
     1561 atgtcctact tcatttacag cccattttat atccttcagg aaaccaactt gtgatagatg
     1621 ggaaatataa gcctttatag ttatattaga aatattaacc atacttgcca acgatagacc
     1681 cttttgagac gtttttattg taagactatt atttatagat gcttgatcgt ataaggtttc
     1741 tacgaacccg cgcatcttat tctttcctgg aaagatggct tcaaaattaa tctttctaac
     1801 taagcaaaga gaaacgagta tatcattcca tattcctttt ctattaatca actctggatg
     1861 ccttcttaaa tcctcagcaa ctattattgc ttgttcaata aaatcttgat tttgaagact
     1921 cttagaatta gcaggaaaat ctctttgaat taagaagtaa ataaagctat catgaaagtt
     1981 tctcatttta agattgagaa taaaagccat ttctatttct gacctttctc caactgaagc
     2041 agaagatatc ttagaaaaat ttaaagggta caagctgctt tcgcgcccaa aatatctttt
     2101 caataaatta tatctttgaa gtatattata gatcccctca gtaatatagt tttcacgaaa
     2161 ttcccttttt atagcttcat caataagaac atgctcgaaa ttcccggttt caaattctat
     2221 ttgttgtttt aatgcattta ctataaatga attactattt atctttgttt cttcttcacg
     2281 caactgttcc tggatctttc ggatttcttc tttcttatta aatagaatct ctgaaatatc
     2341 ctttaattca agactatcgg tatcaagcgt tacattttct aaaaatttaa tcttttgtat
     2401 aagatgagta aaatcatatc tgatgggatc tacggattga ccttttgctt tttcagtcaa
     2461 ctttctaact tttttatttt tcttttcgtt ctcgaaatct atcctgaata aatattcaaa
     2521 taattcatta tcttcgttat tcgcgatttc tatcaacggg tagtcttgtt caataacgta
     2581 ttttcttact ttatgaagtt tccctttttt ttgtaaattt ttgattacgt ttcccggtcc
     2641 aatgaccaag ccatgagaaa tataatcaag atcaatcatc ggaacaggat tttcttcatc
     2701 tttctttttc gtctcaatta atatttcact actaaatttc ttattaaatt cagttaattg
     2761 atccttagtt aaataatcag taggtttaat tacttttgtc tttcttacat tccctttatt
     2821 ccttctaaaa taataatgct ctcctccgga gcctgtcttt accttaaaag ttttcgcaag
     2881 ataatctgtt tcaaattttc cccaataatg atcaaatgat gaattacatc ccctaagaaa
     2941 tttgattttt ttcttcgttt cttcaatatt atcaaaatca attacgacga tattactgtg
     3001 ttcatttaaa taaatatcat gattataata ttcatctgtc gaaattagaa acttaaactc
     3061 aaacctataa gtcaatttag cttgcttctg ttcattatta agctcatcgt tttctatgat
     3121 atctttgtaa gaaattcccg atctaaattc acctccctca aagtctttta acgaggggat
     3181 aaggagaact tcaggaggga ataatttgtc tgtattaagt aaattttcca tttctattag
     3241 taacaactgg taggggtaaa tttttcactc tttagattat tgtgtaaaat ataccctgtg
     3301 tggaaaggta aaagactaaa atctatggat taaattttag gaaaaactgt aaaatcattc
     3361 aaaaatagta gaaaatgaaa acttataaaa aataaaaact cagtagtaaa acctaagctc
     3421 accccaccat tacaaaataa tcaaagccag gaaaattatc ccccttaatt tcaaaacttc
     3481 gaccattaac ccaagatcat tatacagagt aatcgattac attaactgtc tttttgatcg
     3541 tagaaaaact catctctatt gttttcacac aatagtaagt cttattaaaa ttaatttata
     3601 caccgaaatt tctctggaat agaatctaca acttcggaat gttcttcgta aacttcagtt
     3661 aaacatggaa tactgaatac ctgatggtat aggtttccaa tggatttaaa tctatctcgt
     3721 gcttcctgaa tttcatcgat gtgaatccaa tcatcccgaa gaattgagtc ggaatcaata
     3781 attttagcga atacaagata ggaatactta ttcaatttcc gaaggtaaat tttcgcattt
     3841 gatgatttga gaagttgatt tttgagttct cgtcttttgt ttttaacccc taaatcatag
     3901 aaacaattca atactttaag gatctgataa aatttgatca tccctacgtt atcaacttct
     3961 ttccatgtgg aatcaaacat aagattaatc ctcaattagt aataggcggt gagattctat
     4021 ccattccttt taaacgtctc ttatcatcgt ctcgcttctc gaattaactt ctccgttcta
     4081 aagctgactg cccagataga agcgaaaatc caacctccga ttgtaaccat taatatcagt
     4141 gcgaaaatag atcgaatgat gttcccggta ataaagaagt aaacacatgg aagaaatata
     4201 gctaatagtt tcatttgaaa ttccttttat ttttgataat ttgtgttctg attgtcaatg
     4261 tagcgaacag tgcgaataca acttcgaaaa tcgcttaaac aggcatcatg tgaattcgtc
     4321 cctttgtatt ggtgacatgc tcgtttcaaa atctctccga cgatccaatc atcctcacgt
     4381 aagttccacc cgttatccat aatatattta tacccttcgc ggatcgtctc taactcaaat
     4441 ttctttgaac atcgattgaa ttcaatttgc tttcccttct cgtaagccaa atccgcaagt
     4501 ttagcaaagt ttgtatcgct atgaaataat gttccattaa taggtgatat cggaagaacc
     4561 tctttacctt taccatcgac gactgaataa taatattgat attgcctacc gacttcttga
     4621 tctccgctat tccatagata acttaaattt aatgcgtcga atggaatttc aatcttaccc
     4681 tcttttagag tgtatgtttt attgaaattt gatttctcat ttgttagtat gagtttatag
     4741 ttctgaggga taacctcttt agaacctgaa ggttttgttt cttcaactat ttcaatattc
     4801 tcagttgaaa aagcagtata gataggatat gtaatccaat cgtagagcat gatcggaatt
     4861 gtaatgatat accccaaccc gaaagtaata attggcgcaa cgagcataca gtcccaatat
     4921 ctataattgg ttgataaaga tggacaggca ggctcatcta cttcggcgtg ccttctcgat
     4981 gtaaaagttt tctctacttt caccttatta attagctgac gagattcaga tagtgtgact
     5041 attacgcttt tgccggttag atggtaattt actttaaaaa ttggctcttc tctatcgagc
     5101 accgtagaaa gtgtcttctc cgaggttaat tgagacttat acgagtaagg taagcatcca
     5161 aagataagta aaagcccaat tattaaaaac acctttggaa gagttatatt tttccttctg
     5221 atcacagaga ctcctttcga taaactgtta aagtttcaaa ataagagtgt aggaaagttg
     5281 gaattttatt gtaaaaaaat tgaaaagtta gcggaaatag ccattacata atcaagatca
     5341 gatattcttc ggaagaattt aaggcttaag tttcaatctg taaatacaag cctaaggtaa
     5401 aaattacttt cccattctca accagtttga tttcaaccga attggaagaa ttaatattcg
     5461 ggagaaaaag ctgacgtctt gataaatctt cgatacgatc ggaaatttcc ccgtctacga
     5521 ataattcagc catgattcct tcgctttttg ttaaactaag agaaaggagc tgttcttcgc
     5581 gatgatcact aggtaaaatc gtcaaggtca aatcccgatc caggatcttt ctgcttatgc
     5641 ttacttcacc ctgcttactc ggactgcctt cagcattcat gattatactc ctgaaatcaa
     5701 gagcgttttg atctgaagta gtgaccacaa cctggttatc tttaaatctc accaggattc
     5761 gcaaatagtt ggaatctttt ttaggaagga tcgatgatat aagcctatct tcgacttcct
     5821 ttgggatttt ctgtcctttt gattccaaaa ataatgcctc tttaagagat acgtatttca
     5881 agaatgtttc tttcgattcc cttaacgaat attctactaa gttgcggtct tcagcagaga
     5941 gtttgttttc tatgtatcgt cgaagaaact cttctgtaat tcgctcgtgt tcttctggag
     6001 agttccccat tcgatttaaa ttattgcaga gaatccgatt tttctttgaa agctttaatc
     6061 ttttttaaag ctctattatg taatgatata atcgtattaa gattcattcc taagatctcg
     6121 gaaatttctc tgaattttag tcctcgaaag cgaaaataaa taacctctcg ggactttaaa
     6181 tctaaattta aaatcaaatc ctcaaaattg gaaatcattt catgatagag gcgattcgtt
     6241 tccgtaattt cccatacttc ccaggatttt ctaatcaaag cacgatctaa ttcttcattt
     6301 tcgataaagg aagactctct ccttcgagaa tggcttttgt attcgtttct aagggtattt
     6361 ctgacgattt gaatgatata gcttcgaaat tcagcttccg ttgtgccttt aaaatttcta
     6421 agaagccgga attcattttc cactaacttg attaaaactt tttggaaaat gtcttcagcg
     6481 tcatccttgc cattttgatt tacaatagtt ccagtaagta ttcgatcata tctttgtata
     6541 aactcacgcc aagaagattc gttggataaa atacagccat cgataattct acgaaattcc
     6601 tcattacttc gattcgtcaa attctacctc ttatattaga atattcgaaa tatctggcaa
     6661 aaagatggat tctatcagtc aaaatgaaat tgtcaagttc ttattaagtt agaattttca
     6721 gaacgaaata tacgccaaaa tattttacaa acccttaatc gcatcgcagt aaatcgattg
     6781 ggttttgaaa tctaaattta tgagatctca gatcaaattg aataacgtag aacttatact
     6841 gaataaaact atcttttaaa aacacgaggt agaaggatcg attctgcttt agtagtcatc
     6901 ttacttagat catttggatc aaaaacagaa ataaaaggct taagttcgca ggcataaatt
     6961 tcttcacagg aatgttcgta acattcgcct tcgagagttt ttatttcaaa atcccaattc
     7021 attcgaatca ttgaaagtcc tgctttctta atataatttt ctccggaatt gatttcaaca
     7081 gttagcaatt gacctgaccc agtatctcga agttggtatt ttgaagtttt aatatcgaac
     7141 aaaatttcag cattataaat ttgattttcg tggattttaa aaaacaatga aagctttctc
     7201 tgtagctctt cgggaatatc ttttaattca aattgattgc aactttgagc ggcttcttta
     7261 aagctcttaa actcttgttt atcaagagta agtattttgc tcgtatcgac ttcctctaat
     7321 gctgataaat tattaccctt tataaagccc acctgattat gataatacca agtcggtttc
     7381 ccattctgct cctttgattt cgaacgatat tcaaatttaa tcaatgctcc tataggaact
     7441 tcgaaatttg gagtcgagct ttcatttggc aaagaataaa ctgtagttgt ttgatttatc
     7501 attagagtat cataagcttg atcaaattta ttccgataaa gatacgattt ctcaaggtcc
     7561 aacacgtatg gttcactacc ccacactttg ggaaaatatg gacgtgagtc gatacaggcc
     7621 aaatctcgca aataccagct cacacctgct aaatgagttt gatatgaatt ctgtggagcg
     7681 tactgtgtaa tactaattac gctagaagga agaagacagg ctggatcacc aggaaaaata
     7741 aaagaataat tatgtggggt tggcgcataa ctgaccgcag tttctagttc attatagact
     7801 ggcaatccgt atctttcact aatcttagat atttccttta cattatataa cgaatccgaa
     7861 tcagaaaggc cctctatacg attgagtgtt actaacctat agttctcttt tgggatcgca
     7921 tcaacggtat ctaaaaatat agaatgtaac tgtaaatcag aacgaaccca aggaaaattt
     7981 gattttgcct tacgaaacgt gagaacgata tcctcatcag tccgaattac caaaccttct
     8041 gattcccgga attcttcttt aactttaatc agctttcgtg catctgatag cgtcatacca
     8101 agtacataat tatcggggcc atgaagacca aattttctta gaggtaattt tgagttagag
     8161 ggggaacagg aatataatat cagaaaaatg tagattataa ttgattgaaa cttgttaaac
     8221 attttgaaca aaacgatcct taagcaatat aagtcgataa tattgaaaac taatttaggt
     8281 ctgtcggctc ccaatagtag attttttcaa atggccaact tctaattcgt tcctccttgc
     8341 aatggttcgt tgcacatgcc atcttaatcg tcccattgtc tattcgaaaa atatattgat
     8401 gttctaaatt aggatcacac ttaccaatac atacaagtat atgattttct ttcaaaaccc
     8461 aacgaccgaa ttccggatat tcatgacaat tataagaatt actaaataaa ccatcagggt
     8521 aaaatatctt tgatccgcaa acatgacaac ttacgccaag acaacctgaa ttaaatgttt
     8581 ctaaagaatc atctttaaca agataatagt catcagaaac aaaacctgta aatatccaac
     8641 cttcataact actgtttttt ttctttaaag aagaaattgg ataccaattt acaaacgccc
     8701 atcttccagt taccccatta tgagaaaagg attgatcgta ggattttaaa agacggatat
     8761 gagttttact tgggataaca gcaataaccg agcttttaaa atttggctca gaataaagac
     8821 ttaagccatt ctcgggaagc actcttgcaa attttgaata tcctaaatct actagcttag
     8881 gttccccttt acagctaaaa agtaaaagta tcaacaggaa aattcttaat ctaaaataca
     8941 taaaaattcc tttttcttac acgacttcta aatgtaaaaa tgaatacgag ataatatcaa
     9001 ttaggtgaat cgttggtctt aatgctcatt aaaaaaatgt tatccgaaaa taccggggat
     9061 gcatttttga tagaaactta gactttttta cttagatgat tataaatctt cctgggttga
     9121 attactctat ctcctatgtg gcaaattctc ttgattctac taatactact attttcgata
     9181 ggaaggaaaa tcctcacttc aactcgacta gtttacagtt ctcgattcta aacttttgag
     9241 ctgggcgcat tccctttcca tcttcgtatc gtgaagactg aacgagaaac ccatctacaa
     9301 actcataact cttatcatcg tcacgactct ctgtttggga ataaatagaa taaataccat
     9361 taccttgatt tgtacttttt tcaatggttt tatcaaataa acccagtttc cgaccattaa
     9421 caatagatcc gaaacaatca tttgtattta ttacatgtac ctgagagtat ccactaacgc
     9481 tgagaacttg ctttggaaaa tcttttaaca acaaatatac ttccgttacg tcttctgcgt
     9541 gaaattccat tttctcattt ctgtgaactt cgaccaaacc atcttccaaa gaaattcgca
     9601 cgttgtaaga gtaattataa gggcttttta cttcgtattc ccccgtaaca atcttcttaa
     9661 ttgattcacc gggcttcaat ttctttgcaa atgcagccat atattctctt tcggttaatg
     9721 gaacatgatc gtatatcatt aagaactttc catataccca tcccgatatt cctttcttac
     9781 ttttgatttt gtaccagtaa ttgctgtcgg tttgaatatt ttctttcatt aaggatacat
     9841 cttctataat taccacttca cttttcttta atattccaac cttgtcggat acaagttttg
     9901 aatccgagcg aacattcact gaatcaccac gaacaacccc atagagtttc gtttcggaat
     9961 tatttgaagg agaagttgac gaatcccttt gaatctgggg cgaaccgccg caatttaaaa
    10021 cagctagcaa taatattaaa ccaactctca tttcttcctc ttaggatttg atatacgcaa
    10081 ttttatgctc tacttaaaaa tgtcaactga ggtcattaac catactaatt ttattatcgc
    10141 acgagcatat tcagaccctg caactattct attcgaaata attacataga atttagaact
    10201 ctacttttat aatttcttaa tcatttgtta tcatctacag ttgcagtaag ctataaacac
    10261 tatttaaagc tttattaatt ccattccaat tttgcttctt ccaaaatgga acggctaaaa
    10321 gaactcgatt ggggctcaaa aaggaactct ctattatcaa tttaatagta agaaaaatat
    10381 tgaaaaccaa aacctaactt atttcattgc agaaattctt cagctttgat tctatagcga
    10441 acacttatgc acaataaaac tttatctttc cttataattg ctttcacatt attttgtaaa
    10501 aaagagattc caactttgga ctacgatcgt ttaaaactac ctccaaacaa aacaaaatta
    10561 gacatagttg aactttatca aattcttcct tttgaagtgt tttataaaca cgatatcccg
    10621 ttagagctga aggaactaat tttagctcga gaagcaaatt ataacgagat gggtggtgag
    10681 caaatatggg gatatcacac tatcaataaa gcaaacggct ttctttctat acgcaaacca
    10741 gatatgatgg gaagcgacta taaagttgag tttgcagttt ggcgtaaaac tggagatagt
    10801 agtattgttg gaatcaattc aacatatgga ttccaaagaa actcgcgctt gaatttttat
    10861 gaattcaaat caaacgaatg gtcggacgta actaatcaaa tcttccctgg acttcaacaa
    10921 aacgaatttt ataaacttaa ccccaatgaa aaacttgatc ctgagacatt gcaaaagata
    10981 aaggaaattc tttattattg tgagcttcct gaaaaaggat tcactattac ctgcactctt
    11041 tatggcgaat atatggaaag tcttcaagga aaccaaatat tcgatatttt atttgattgg
    11101 aaaaatgata aatttgtaaa aagaaaacaa aaaaatactt attttacaga gactatttaa
    11161 attcaagatt gataaagtcc gaataaatcc tcttcgctaa cgacacaatc gagtaagttg
    11221 aaattagaag aaactttcat tctttaaaat tcataattta ctcgtcattg attcaaaggt
    11281 aaaaatactg taaaagttaa gacttcgata ctcaaaccat atacttgcag actatgacta
    11341 aaacacgact ttactctttt tgtattttga ttttattatt aggaaattgt aaaaaagatc
    11401 caagttccct acccaattat cattggcctg tctcagatct tgaaaagaat caaatacttt
    11461 taagcataga tcaatggaat agctctaacg gaatctatat agaatttctt gctgaaaatc
    11521 gaatttccta tcatgaagaa tctgagcctg ttcgatcggg taaaggtgtt tattcaatta
    11581 aagaaaacaa attaaatctc caatttaaag aaacgtatgg agaggaaagc tatgaacacg
    11641 aattcgattg catctttggt tttgaagaaa gtaactattc accccagcaa tacatagaat
    11701 gcccgcaatc aattatgtca agtaggcccg taaagatata taataaaaaa tcgattaatc
    11761 cacctggaac tacagctttt atagaaaatg agaaaattct gacaatgggc aatatacttg
    11821 gaacaattaa ttttgattca ttctttcgtt caaaaccgga tcttaattca aaagagattt
    11881 ctttcaatga tcttgctcct gaagaatgtt tagaaggttt atctaagtct cctaagcaag
    11941 tccgattacc aaagggattt aaaatcataa ttatcggtaa aactgaaaaa cttagtaaga
    12001 tcgaaaattg gaacagccct tggtattata tcgaaacaag tataaattgt tatggagaga
    12061 tacatagaag taacggttgg gtatacggcc aattcgtgga tttagagtaa aataatttca
    12121 atctaaaaag atatgataga ctaaagaaac attgataatg aattctaaaa ttacaatttt
    12181 tattctattg cttatttcga cttttaattg cgcgtcagag agagctatcc aagtaaaaaa
    12241 agaatctctt aaaggctatt tttcagtgaa tgcagacgga ggattacgat tacgcgagaa
    12301 cccaaacatt cagtcaaaag taattcttac tattccagaa agtaaaattg tcaatattct
    12361 tgaagaagtg ggagaaattg aaacaaacga tgataaaaaa gggaaatggg taaaagttga
    12421 atatggacga acaactggtt acgtatttag tccatttctc ggaagagtca aaagagatct
    12481 caataatttc aaaggtaagt ctataaaact gagtcatgag aaaaatcata caaagatttt
    12541 tgaaacattg atagaaagta aattaatgga gccttatgat caaagcaaag acagaagagg
    12601 ttatcaatcg aatgaatttc aacttgaaga ttatgccgca cgtaatgatt attcggtaat
    12661 atcaatttcc cctcgcaaag aatcgtgcgc cggctattta cactcttatt gttataattt
    12721 tatcctaaaa aacgataacg taatcaatac cgatatgaat ggagaatctt acggtgaact
    12781 tactcatata tctaagaagg ctgcattctt tactatttac ggcggcgagg gagatgaatg
    12841 tggcggcgca ttggaaagtc atacagtcgc attcgtattt aaaacaaaga aagcattagt
    12901 tgcgagaagc gggtcgagcg aaacttgccc caatgaatgt ccatgcgaaa agccaaaagt
    12961 atttaccaaa accatttacg aatatcttga tggcggggga actccttcgg attcagaatt
    13021 acgaggaatt tttaaatagc atgcaaaaat ttaaagtgta tatagaaaat gaaaaatatt
    13081 taaatttaat aatctcgaat aagcagttgt aaattcttat ctaatttaat attcgtaccg
    13141 cgaaactccc ataaagattc gctaacacaa ttgcctgcat aagttgaatt tactttttct
    13201 attcttgaac ataaaggctc ttcaaaagaa acagaaatca taagattctc caatcttcct
    13261 ccccagagag aaccagtttt tagtatatat tctaaataat ctccttcaag actgtcatat
    13321 ttatcatttt cccagcgcac taaatcataa tcgtaactga tggtatgatt ggaattcaca
    13381 tttcctttgc tattcacttt gaacgtaatc atcgaggaat aaagatcctc ccctaattta
    13441 aaatactcac caattggagg ctccaatctg gaacattcca actctgaatt attccaaaat
    13501 gcacgaaagt ttcgatattt aattaacgag ttttctggaa aaataagttt ctctctaaag
    13561 ccacgagttc tttcaaaatt gaattcgatt ctaacactaa ctatcccatt ctttcttaca
    13621 aataatgaaa ccttttcact tttaaatttt ggtattgaat taaggtttaa taagggtagt
    13681 aagaaaagag aaataattat tcctctgaac aacatacact aatatctctt ttttatactt
    13741 tggtctgttt taaagtagtc cgggctataa tcgccagaat ttacttcaag aaaactaatt
    13801 tctgcaatac atgtatcatt gtatttcgaa ccagcatacg tggaaagaat ttcaaatttg
    13861 aaatatacta tcttcaacct atcatcaaaa aatatccgtt cccctccccc atcataatca
    13921 ctcataatac actggttttg gaaatcacta atgcaggctt tgtatttact cttattctct
    13981 aaaaattcat aacaataatc ttgcgctgtc tcaatcttac cccctgcatt ttcagatccg
    14041 catgcattat ccgcaaaagc ataagtaaat tctttctttg tgccattctc ggcaagtatt
    14101 gaaaccttcg cttccttaac cctgttatta cttaaatatt tgtctttata ctttccaaat
    14161 ccatttaaga cattcaatcc tattacgttc gtaggaggga gcataaattc tatatattca
    14221 ttcgctcctg tgccttctgt tccttcacac caagccgtct caacctttcc gtccatcgcc
    14281 ttgattggat cataaaaatc ttttggctta ctcttctcta tcaaaatcga gctcgaagag
    14341 gccttaattt tgttaatcga caagaaacga taagttgtcg aatccgcatt taaatatagt
    14401 gaaatgaaca acatcagacc agttataatt atttttttca tatagtctcc tatgatactt
    14461 ttattttata aataccgttt tcaattgatg ggtcaattaa aagagaggat aacgctgtaa
    14521 ctttttaatt ctaatagtta caccctctta taatctctat atcttaggtt tatttaaatt
    14581 actgtatctt tctttcgaaa caaagatctt tgctttgcac ctaatcacac ctaagccaat
    14641 tcgttaaata gactgaagta tctctaccgg aatttcctct tttctcaatt ctttgccgta
    14701 atcatcaaaa aattgcatac tctctgacgt ttgccattta tcttttaaac aaccgttatc
    14761 cgacattggg ttacaattgt tacattttgc atttaagttt ttattgatac gaaaaacggt
    14821 taagctttta agatttagta cggatgttgt tgtttcgtga aagtaactac aattgtcacc
    14881 ctcacccaac tcatatgaga aaaaggcgta atcacctaca atcctatcga ataaacctag
    14941 agaagatttt ttgtaatcag tataaatttt gtttccttta taaaatatca aatttatgca
    15001 atctgacgat ccgtaagcat tacaggtata gctttctgta gaattgagtg aaataactat
    15061 atagttatca gtggaagaat ggatttctgg cctaacaaag cgtccaacag cgaattctat
    15121 tagctttcgt atctctggtg aataaagatt atatacctct tcatctgtaa caagattcga
    15181 attaaaaatc caacctctat attcaatctt atctactttt tgaacaattt cagaccaacg
    15241 accaggaata ttttctatga caatagcttt tggtaaaact cttaaaagtt ttccatgcgt
    15301 cgctttatta aatataattg agctattttg gtctggacga gaaaatatat tcaacggctt
    15361 agaaaatgaa gaataatctc ctattcgata ttttttcaat atttctaagc taggggaatt
    15421 acttaaatat cccgaaaata cccagccttc cttatcatag aaacgagcct taaaccattt
    15481 ccctttaatt ttatcaattt ctacttcgtc atttgcctca ccgaagataa taagcattgt
    15541 atctttaggt attacttcta ttaccgtacc agataaattt ggatcttttc ttaatttaat
    15601 tcctgattca ggaacaacgt aaaggttttt aaccgaatat ttttcctctt tattgatccg
    15661 gtcacacgcg aggaacgaac atattaataa aagcaaaatt atttttctta ttttcatgtt
    15721 ttcatgttat aaatattacc aatttttcga ctatttcacc taactaaaaa tgaaatgttt
    15781 atttagacct ttagcaattc tattcgaagt ttttgtaatt cgatctctac ttataatcgc
    15841 ttaaatctta cttagtttct aaggtgattt cttcaattga ggtcggttta aaatcaagtt
    15901 cgcactgttt cggaatttct ttaaattttc taaactctaa cccaactcca gttgcatcgt
    15961 tctctaactg accgtaataa ggtctactaa aacttgctat ctcagtttta tcaaaatggt
    16021 attttgattt tttggtgaat tcggaaacac agcctgaaaa ttcatatttc tcatacgttt
    16081 ttacaccttc aattgtttcc ctttccttac cagcaccact tgcaaaacac ttttcgttaa
    16141 tatttaagat gaggccgtct ttttcgattt gccaatttcc ataatatatt tctctttcgg
    16201 tgtaatatgc atccggttct ttatataaaa ctaatttatt ctttggacac agatagtaaa
    16261 aggtcgcact attaggtcct acatcgcgta tgattccaat caagtcatcc tcagacaact
    16321 ttattataga ggtaaatatt ttcttttcat tgtccttcca gatagaagtt tcataaagct
    16381 tttctagatt tttacttttc atgatcctat ctttatcatc aaatcctcga tcaactgcat
    16441 actgtaagaa ttgcaaagat cgattttgat ctcctaatct actataacat tcactaatat
    16501 agaataaaga ttcagcagca ctcgtagtat taaacaagga aatggcacat ttatgaaatg
    16561 aaacgattgc ctcttcgaat cgtcccagct tcatcaaagc gaccccatat tcgaaatata
    16621 attcttgaga ttcccgatcc tttaatattt cctcaactga ctgtattgca tcttcatatt
    16681 tacctatttg agttaaattt tttatcttag caataatgtt tttttcatcg cgcaggttca
    16741 atagggaacg atttttatta gaaagaaatt catttgaagt ttctattaaa tttggctctg
    16801 gaaattgact attattactg cagataaact tttttcccga acagccgata atcatgaaaa
    16861 ggacaagagt tgataatatt cttttattca ttacaaattg tttcaaagat ccatttttta
    16921 ttattcattc accagctatt gttgcagtaa attataaata ccatgacgaa gttatgtggt
    16981 cgttgacatg caaaatgaaa ttaatagtta catttctcat cgataaagaa gggaggcccc
    17041 atttcttcaa tgattctttc ccatggtaat tcattcactt cattcacttc ctcatagcat
    17101 gtaccgtctt tgcaattttt aatttcacct ttgcaaaaat ctccctctaa ctcgcttctt
    17161 gaattatcgt ttgggtcaaa acaggttttc tcaagcgtat ttaatgttat tttattccga
    17221 tgaaattccc aggtgcccca agaatcttga ccaacacctg ctgcataaac atgcataaag
    17281 tgtccacctg gacacagagt aaatgtatca gtgccgatac gtaaggatat aggctttttc
    17341 agatttgaaa tctgacttaa gaaatattgc ttacccgctg aaatgagata ggctctcttt
    17401 tgccaaccct ccgttcctaa aacatgcttc aggtcggtat cttcaaaaaa ataatttata
    17461 tttttgtacc cattttttac tgctttatct aaatatataa gggctttttc atactggtcc
    17521 ttaagagaat gcgcacaagc taaattgtaa tataatagat cctttctttc gaaattcaaa
    17581 agttcggcaa tttcgtagga tcgaattgct gaatccaaat tgccagaatt ccaaagacta
    17641 tttccataat tataatatat gctaccgttt gcaaatagtt ctaaggcttt ttcgtattca
    17701 attatagcct ttgtaaattg tttatcctta tataaggaaa ttccaccctt ttcaaactcg
    17761 atcgctttag acatattatc cttatttgaa ctttttgcta acgcgtattt atctgttaga
    17821 aatttattaa cttggctctt gttacaagcc aacgtcacta aaattaatga taaaatgcta
    17881 attatagtta tttgattttt actttttact ttttttatca taacatttgt ggcaatgccg
    17941 cctaattaaa actatcctat attcgtatat ttacagacat gaatctttcc tttcaactgt
    18001 atctttctta ctggtataca ttaacaatgg ttccagttag aattcgatca taaactcgca
    18061 tcatgaagat tcatttgata agatacagta atcgataatt ccgcaaaatc cttcgttata
    18121 tcacaaaccc taattcagca attaagaatc tatgactttc catagtgata gcagctaaat
    18181 agtcgtccct gaaaaagtga gatttttgag gaaatgaaaa gaaacaagac tcaaattgaa
    18241 aataaaaacg atgaagaaat aagattttcg aaatagcaaa aaaaagctcg aatgagctta
    18301 gagaaattaa acccagcagc ggataagatc gcattgatac gatccccttc tttacctttg
    18361 agaaaatttc gaatcatatt gtgatcttgt ttcagatgag aaataaccgg ttcaatagca
    18421 gatcttctat tcatccacat cctttcccaa cgagttattt tctttctgct tttattggaa
    18481 agatgaactt gaacgtcttc cggatgatga tctttacctt tgtaacctaa atccacataa
    18541 acctccttag gacgaagacc aacaatcttt tccatctgat tgcgtccttc aaagtatgac
    18601 catcatacgg gttgtcatgc aaggcttgaa ctccaacaat ccaattagat ttactcgtgg
    18661 taactaaact cactttacaa ccaaactcat atctcttatg agatttacct ttagaaatac
    18721 attccacttc cggagcatga atactataga ttttattttt gctattttta ctttgtgtta
    18781 agattcgttc agagatctct aaaagggatt taagtcgttc attaggattt tctacttttc
    18841 tctctatatc ccgttttaca ctgcccaaat acgtttttaa tcgttttgtt tctttattgg
    18901 cacgtttact ttgttttgca tgaaagtagc ggccttgctt gattaacgct aatttactct
    18961 tgcgtttgta actttgtctt agtttgatat tctctttttt cgcttcttca acttacgctt
    19021 gtcgcatttt gtgatacagt ctcgcatccg ttggaaacgc gatcgctttc tcctggaccg
    19081 tcgtgtccac attcaccctt gtgaactctt gtcatattgt gtcatgcttt tgtattcttt
    19141 tactcttgca cgatcctatc caataattgg agggaagtac aaactctaaa aacacataca
    19201 aaaaatctat ggatctaata ttccgttgaa tatagctaaa tttgaaatcc cgaattcttc
    19261 cctccatttt cctccaattt cctctttcac aattttgcct actcttcaaa ctattaagac
    19321 cacaacaaaa caaactacta tcttttgatt taaagagttt tggtttttat gaaacaagga
    19381 cttttattta ggtgcatgtt cctaaaggaa acaatttggt tttggctgtc tttatatcat
    19441 ggaaattatt tatttcattt taacatgccc taccctacct gaattcctat tgactaaaac
    19501 agtttagata atcgtgttac tttgagtttt catcgataag atttttatac aaactggttc
    19561 ctttacctac tcttgaaaga gcatcgaaaa tatttcaact tagcttctaa ctctttgtgt
    19621 ttctgggaat catttgaata ttgttttaag attataaatg ttttacctaa atctgaaatt
    19681 tgatcccaga gattccactt tctcttttca agatccaaaa caaagaaagc ccacttccaa
    19741 acctcaagtt ttcaggattt tagggtcgaa atttgacctg aaatttcctt aaatcgaatt
    19801 tctctaaaaa atggattcaa agttatagaa agaacatgct actttttgaa tatttttaga
    19861 aattacctac tttcttaaaa aatatgactt ttttcaaatt gtcctgtttt ggctcgtttt
    19921 ttcctatata gagattctta agaaaagcca gattctacag tcttcctaca acaaacatat
    19981 tcccttaaaa cgaatcgagt aaacatacta attctgattc ctaagaaaag aaactcagat
    20041 gaacaaaaat gaaatatcgg aaaataagag aagtttatcc tgatcttgaa atcttgattt
    20101 ttatgaaaca ggggttttgc atgtgaaaaa ccctgtaaaa ccccactttt aagtttttta
    20161 aaaaagtaaa atatcggaaa caatataagg ccaaaaaaac gactctcttt tttctactca
    20221 ttacaaaaag aattcaaaac gaaaaactcc ataaagatcc aaatcttttt tgaaccggat
    20281 atatctcgtc tccaaaaaaa aaatctggtt caaagataat acattattgt gccgaaattc
    20341 gtagatataa aagacttttg ttttctactt aaagtttcaa aacgtttcta gatctcgaat
    20401 tccaaataat cacatctaaa gaaaaacgtt ctttctacat tcttgaaaac gaatgcccta
    20461 cttcatttaa aaacaatcct aagtttgttg tgaggaaatt cgaggaaaat ggagggaaga
    20521 atatgagatt ctaaatccag ctaaaacttg tgattcaacc tataaagttc agacaaatcc
    20581 ggtaacggcc taaaaaagta ggacaaaaac tatgttttgt ttgatagact atcaagaaat
    20641 tgataagatt gctgacaacc cttcgtattc aatactgagt gaatgtctga tctgttctta
    20701 actttacagg ttatatgact ccatggtctt ttaactcttg ttctgtaaat ccggtaacct
    20761 ttaatacaaa ttctaaactg gcaccattta ataacatatt tttggcatct tcgattttac
    20821 cttcaacttt accttctttt cttaatttct cagctgttgt cataatcaaa tcctcgtatt
    20881 ccctattata cctagaatga ctgagtaagt ttgtaatttc agtcggttta aattctcgta
    20941 agttgtatat atacaaaaac agtttttgga aaatttcaac ccttttcgat tcgtttttta
    21001 gacctgttaa gagttcaaat acttttccta aataacctaa aaatgaacta tctccttccc
    21061 atattttttg aaccactcct aaaatcactc ttagggtgat actttccaat cgatttagat
    21121 ccactttaga cagatcaaat aattctaatt caaaatctgg aatgtatttt ttaaatactt
    21181 cctcttcgtt tttggagagt ataaacctat cttgaaaact atttcctaaa gtccaagtcc
    21241 tttcaccgtg atagaacaca aacggaatca ccactgaata ttttttatcc gtcttaaact
    21301 gagacttgta gattgcggat atatatccta agagttggct aaagactgct tcatccaaat
    21361 aacttttatg ttcaaataga agatagacgt ttgctttttt accggatttc agtggaatct
    21421 gaaagagtag atcggtttgt tcttctttta agttttctga aataaaacta gattgagtca
    21481 gttctaaacg gtttaagtct aaaagttcga ttactttttc gggtaaacta tttttaaaaa
    21541 aggaaatcgc atcctctttg tcctgtaagg tttcccggat taaacggtcg tgtgggtttg
    21601 tcatatcaga catggtattt ttaataatgg agattacttc tatttgtaaa gattcatttt
    21661 cttttttatg aattagattt gttctttgtc cgtctcacat ttgaatcgat tcagccaccc
    21721 taccttctct cttacaaaaa aagtatccga tctttttaaa ggtctttgag aatcaagtct
    21781 tgttcttttt taaacaaaat cggctttatt acatcttggt tggttgagtt aaagaagctc
    21841 atgcagcact cccctttcta ttttcaattg tagtcttttt tacctctgag ttacttacaa
    21901 gaaccggata tacttcgttt acaaattttt caaagagtat ctttttagtt ccttcgtatt
    21961 tgaaaggatc tgagttttgt tcgtaatatt ctaattgaga tttaagcaac ttactcttac
    22021 cccaacctaa aaaacatttg tagggatcta agttgtttat ctcttctatg ggtgtttctt
    22081 ggatcgtctt actctcgtta tatttggatt cagttcgtat tgatttattt tgttgttcat
    22141 ttcgttttgt attcttttca gtaggtttta cttttctttc aaataaccta aaccaaaact
    22201 tagtaatcga ttcaggactc aaagactact cataccaaaa cctggaatct tgttttctca
    22261 gttggatgag tgtttgtatc ttactttcga tcaagttcca atctcctttg gatatttcat
    22321 acagtgagtt taatgctttt agttctgagt ctggttgtcc catttcactt ccatgttctt
    22381 tgaaataata gtcttggaat tttgtaagcc aagaatcagg aaattgaaat cgtgataacg
    22441 gtttaggttt gtttaaattt tgtttttgtt cttccaggtg cgtttttgca ggcgggccgt
    22501 actctctaga agtatttagt atttgtttaa agagtacttg ttttgatagt ccttggtata
    22561 tagtacttga taggggttga ttttccggta gtggtttttc caagagtgga ttagtcagtt
    22621 gtggtaaatc gattctagga ttttcttctt ttttcgtttc tacttctact aagagttctt
    22681 tttgttcttc tacgtgcgct tgtgcggcgg gctggcggtt ctctctagaa atatttagta
    22741 tttgtttaaa gagtacttgt tttgataatc cttggtatat agtatttgat agtggttgat
    22801 tttccagacc tggattttct tttatgttag attctttgac ttcttttaaa aagagttcct
    22861 tttgattttc taaactctca ttttctgttg gttttatttt gtattgaact tccggctttt
    22921 gagactcttc aaaaaaatac catcccgaat taaatctacc agttacagaa tcttttcctt
    22981 ttcgaaattc tgcatagcca aaggtaacta gttctttaaa cccaaatgca atacttgaat
    23041 ctttgtcgct tttgaattta gacatcgttt ttaccgacat tcgccagtgg tctggataac
    23101 ggagggcaag aagtaggatt gctgtcgctt tcatacttaa acgagcatca tcgataaagt
    23161 tattttttac gattgtaaag tttcggtctt tttgtacccg aaagactctt ggagtatcat
    23221 tcatatacta ttctcttgtt gtaggttatt ctgaagttga gtctggatgt ttctaaaaag
    23281 ttggcgggag aaacggtata tcgtttccaa agtcatttct ttttgttttt taatcctact
    23341 cgatccgttt tcactttggc acaaaaacga atatcggaag tttgatttct aaaaaaattc
    23401 aatctaaggg taaattttgg gattcaatct ttgcgtttta gttttatttg aatttgatct
    23461 aaaaaaaggg cgaaaaattg ttcggtctac attttagatt ttttctaaaa tctgttttcc
    23521 aactcgggaa ttcctggttt aggaaggagt gttttacaga gttgtgagtt taataaaata
    23581 cccacaatcg ttcagaaata tcttgtggtt actcatgtta gagaattgga atttccattt
    23641 tatcgggaaa aaatatatct actttttgtt tcgattcaat aaagaaaaat ggagttttta
    23701 attttattta aaatacacta aaacccattt ttaaattaaa aataataatt taaaactaat
    23761 tcttatgtta gttccaagac ctgagtatga actctctaaa ttacgaaaaa ggagcttcat
    23821 tttttactat tctgagggct tgaaaacagg aataaaattt atggttattt tgggaaggat
    23881 atagaaattt tctaaattta aatctaattc gaaaatggtt ttagagagtt tcaaaacgat
    23941 caccttgaat atacaatcaa aactgagatg ttttagtttg tttaaaaatg tgggaactca
    24001 tacaaaaatt gaaaaacttg ttcgtttaca atacgacgca atttgtggga actaccacgt
    24061 tttatttggg ttcataaatt tatcttgaga taactctatc cttgtcccct acccttttta
    24121 ttttgaatgg taaaccactt ttggaattta caatttcatt cttattctca tcccagttga
    24181 agagcgtttt ttgtttttta aataattcca gtcctcttta cagggttagg cgaaaattct
    24241 taaattgtag ctgacagaga cttattttac atttctctgt ctcctatgga gactacttgt
    24301 gtctacactt tttgacagac tttccgctat tgacgacgac ctaaaactga gtcacagcag
    24361 gatggccgtg gaattgggtg tcgatcgttc cacttattac aaatacaaaa acggcactct
    24421 tgctatccct aagtctattt taatcatttt aagacttaaa ggttacgacg atcattgggt
    24481 tctttctgga aaaggtcaaa tgaaactcaa agattctgct caattagtcg aaatgcaaaa
    24541 aagactaaaa ctcatttcta agctcgactc ttacggtgtg ttagattcta tcgaaaaatt
    24601 accagaaacg ccttcctctg ttcaaaagaa aatcattcaa gagttcttcg ttttcttggc
    24661 ttctaagttt gtgtaacagg gagttttttg atatggaatg agatttaaat gaataaatat
    24721 ttgccactaa acccgctcga aagtttcaat aattgagtcc actgcttcgc ctatggccgt
    24781 ttgtaatttt tgattcccat taaaaaatcc cacaacagtt ttactatgat cctcctaatc
    24841 tgttccctac tctctttttt acagattttc tttttcgttt ctgatatata gttttttgtc
    24901 ttttcttagc aaatagagtg atattcaaat atctcatgaa tgagatattt gaatatatag
    24961 caaaatttaa tttttttagt ttataagaca taatatttta atgacaagat caaatagcaa
    25021 gcatgataat gatttcaaat atctcattca tgagatattt gaaatacttc gaaattcatt
    25081 gtattaagtg caaattgtat aagtagattc ctaaataatg aaaattttta gaaaaacaaa
    25141 aaaaagaata ataagccttc ttggacacaa aggaggcata ggcaaaacaa tatgcactac
    25201 aggacttgga caagctttag catatttagg ttttgatgta gtattaatgg attttgaaga
    25261 aaataataat ctaactggga taagtttaaa taatcatcca gattttgcaa acgttcatca
    25321 aagaaattta tacacagcaa taaacggaag acactcatta aacgaagtgg tttggaaagg
    25381 ctcccatcat ggttgcgatg ttatacctac caccgggaaa attcaacaat tagattttat
    25441 gttatacagc gataggtcac ttagcataag gctttccgaa gaaatagtaa aattagaata
    25501 cgactatata attctggacg ttcatccttc tttgaatagt acaatgagat ttgcaatcag
    25561 tgtttcagat ttaatattaa caccgcttca agaagattcg caaaatgcag acggaatcca
    25621 aagggtatat gaagaaataa aaattataag cgaagaaagt cgtagagcaa ttcctatact
    25681 tattgtacct aacaatattt catcttcgaa agaagaatta atgaacttag tcgccaaagg
    25741 gatgggaatc aaaactacaa attcaatcat ttataataat gaaggaatca aaaatgccaa
    25801 aaatttaaaa caacctttaa atcccaaaag cattggtttc tcatatttta caaatttagc
    25861 aaaggaaatt catgctctat gaaagctcaa gagaaaaaac taaaagccat gttgtccagg
    25921 gaccccgtaa gagaacaaac aagcagtatc gcaaaattga atcttgtaca aaagattgac
    25981 ccaatcgctg ataaaataat tgttttgtat gaaggtgctt taaatgattt ttctaatgga
    26041 gtacgtaaat ttattttaat gggggaatta ttattaaaac aaaagaagga attacctcat
    26101 ggttcttttg aaaactggct taaagaaaat atacttgata aacgtgatga cgtctcgcgg
    26161 gcttcaatcg ggcgttatat gcaattagca aaaggtaaaa gccttatacc caatcctgaa
    26221 aaaactactc ttactgaagc tttagaattg atacataatg gaaacaaaat taaagaaata
    26281 aacttaaatc ctacaaatcc tgaacttaag aaaaaacaaa gaattgcaca cgaatattat
    26341 aaaaatttca tatcaggaaa aaaagttact cagagccaga aggaaatcat caaatcttac
    26401 attgaagata aactaaataa attagaagct aaaagaagca ttttagaaac ccatttttca
    26461 aaattaaaat gatattattt attcaaaatt tttctaaaaa aacaaataaa aacttgtact
    26521 caatttccaa gacttatatc attgtttaag tatcaagttc gccttgatta tagatcgata
    26581 aaaagcccga ggggagatca gagcccccaa gggcatcctt tcataaagcg acaataattt
    26641 agttatgtcc catttttagc ttgacaggca tatagtacct gtatctagtc caaaacatct
    26701 taggcgacat aactaagata aggccgctct gatatattgg cctaaagatc tatattcgag
    26761 gacctaccga aaggctccaa gcctgaccct tagttccccg tatttttaaa agagtagggt
    26821 aaaaactaac ctttaccatg cgtcacccga agtatgtccg tatggtaaaa taagggatac
    26881 taaaatgacc gaggtcgtac acgctttggt gatagctcat gctatcgaat cactaccact
    26941 ttccagggcc aaaagacaac tactgtctaa aattactgac ttagatattg caggaagaat
    27001 caacggattt ggggggtgca ttgcaaaaaa caaaacacta ggcgaagaag taggactagc
    27061 ggaaactaca gtttctaagt atattcgtga aatgagacga gaaggatata taaactctgg
    27121 ggaattccac ggacattata gaatactaaa ctctagtcta catgatacag ttgtacaaga
    27181 acgttatgaa tataacttac aaaaacagat aacaaaatat actagtctgt ctagtacaaa
    27241 tatcctagag agccaaaacc aaagtaccgg gtctgctccg tacaaacgta cgggggactg
    27301 tattaataac caaagtacaa accaaataaa taacaaagaa agaatacaaa gtttttctct
    27361 ttctaaaatt acttggatga atattcttga acattctaaa aacctcatac tgaaagaatg
    27421 gggtgaatac gaccacaacc cggaaaagga aaatgctaaa atcaaatcct ggaaaaagat
    27481 cgaagcggaa aaaccagaag cgattttaga aacgctaaag aaactaattc atattcggag
    27541 atcagaagaa tataaagcag accgtttttg gggaacaatc cctgtaaaca taacctctac
    27601 ctactcttat aaagacatta taaaaaacac atataacttg ctcacacaag tgggaagtaa
    27661 aggcccttta gtcacggaaa ataaaaaaga agtaaaaacc gaaagtaaag taattgatcc
    27721 gttcaaaaat gaacctacct gggaaggatt tttagtttgg gcaaaggaaa gactttctaa
    27781 aactagtaac gaaagtctta aacagcttag agtcaaattc gaaaataaag ggttatatat
    27841 aataggggaa ataaacgatt cactcaaaat gattgtatct aaatacttca atgaagaagc
    27901 aaaacttaaa acagaaataa aattcgtaaa agaagaagaa ttgcaagaga aagaacagaa
    27961 ttttaactca agtaaaaaat cgaatccaag taatcaggac aatcaaaccc aaccgaatca
    28021 agaatcatcc atatcggttg atcaatcaga aaatcaagat attaaaactt tctctgacta
    28081 tatatcggtt gataaagtaa ttcatgagtt catgagccat tcttctctga aactaaatcg
    28141 acctgactta gaagagatac gtaaactaag aatcagttac gatttagaga aaattgtaat
    28201 ctatgaccca cttccagaaa gattgaaaaa tcacatacgt gattactttt atagccatcc
    28261 ccaaaggatg atcgctctac aatttgaaga aggtaaaaat aaattccatg ttgcggcgta
    28321 atacaaaacc aaaaaagttt tctttttaga aaaggacttt tgttctttgt tgtatgatta
    28381 gtatctttaa gttttgttaa tgcaaggtct ataaaattaa atactacgga ttttattcta
    28441 atacactgtt taaatacaga atattgagta ttcttttaca taactttaat tttagatctt
    28501 atatgaaatt caaaaaccag tgtataaaaa gatgattaag ttagaggaaa agttatgaaa
    28561 gttttgatta gctaatttgc ggttaatatt ttgaaccaag atgctatgaa gtaaccaatt
    28621 tcctctttaa gctcgagatc ataagaccat tttctatacg atctttgtaa cgattctatt
    28681 cttctcaaaa ttcccacttt acaaaaaact ttcccgaatt ttgaaaaaac aacaaaagca
    28741 ttccgcaaaa ttttattgaa tttgcgaaga aaggaccggt ggtttttggg ccaaaacagt
    28801 gtaactaagc tggaatagtt aatttgtttt gcaaattatc tggaatttga aatttgtgat
    28861 tgcaatatat taagataatc acaaatttcg ttcttgttgc aaattcgaat tgggcgcaac
    28921 tcagcgaatg gggctaatct aagttgtatt tgtaacaatt taactttaaa agacaatgtt
    28981 gattagaatt aaacaatata aaacgcgttt tctcgaagca ttcgcggaga gggattcgtc
    29041 cttcattgtc ctccgtcttc tgtccgctgc cttcaatcct cagaacgcag tttcaatttt
    29101 tggaattgcg gctttcgtcg tattgttttg tttgaattgg ggttttgaac gttcggtcaa
    29161 gatagttcct caaaagttag cctctgtttt ggaatggtct tttgattcag agcgtaaatt
    29221 agaattgagt tcgtttgaaa ttctggaaaa gccgaatgaa ttgtttttag aagataattt
    29281 tcgaaaagag ttaaaaaatc agaaattggg gtttaagaac aaaaacgaac gactaacgaa
    29341 tgttctacta tattctgtta aaaataaaga atccgagaaa ttaaaaacag ttgaatttca
    29401 tttagaaatc attttaaaga aaataattcc agtttttaca aatcagccgg tagatatttc
    29461 aaatatagag ttagctatag aaccaaactc agccgttaac ttagaaacaa ttgactctac
    29521 gtgggaaacg aatgcagaac tttctgcaac tgaaaaaaac gaattttatc atccccaaaa
    29581 agttttaatt ttaggccaaa taaaagaaat tgggttatcc gatttacaaa tcaaaaatga
    29641 accagaaaat attcaaaaga attccatttc ttgggaattt gaaaaagata cttttgaaat
    29701 tcgtatttta gaaaatattc atatagagaa gtggacttgg gaacagatcc aagaaaagtt
    29761 agaagaaatt aaaagcgtaa aattacaaaa taatatccct tctttttttg ccggtgcaaa
    29821 agaaagactt ctttatttac ctagaagaac tcagtccaat ctaaagaatt atgaaaccac
    29881 ttcgcttaac ccggattata tctggaaata ttcgaatttt ctaattctgg atcattcctt
    29941 agaagctcca aatctaaatc gaaaactaat gcgttattat tctatccaaa tgaacgggcc
    30001 gccgcccggc aaccaattgc aggtataaac atgagacaag actattcctc cagaatccaa
    30061 tcctatatct ccgacaaagt aatcaatagc cgatcaaaga tcgatcgtaa aaattacaaa
    30121 ttcaaatcta acttttttaa ttcagactct tttagaaacc agaatctttt tcgagagttc
    30181 gcacgtttac ggacatttgt ggtcggaagt gtttctataa atttcaagta tttaactcaa
    30241 aatctcaaga tgtgggaact accacaaaaa atgttaaacg aaaaagtaga attaaacagc
    30301 acaagcggct taaagagaca aaatttgtgg gaactactac agggatcttt gaaatcgaaa
    30361 ccggatttat tattaggggc gcaaatgaat acaagaagat cggatttaaa tacatcaaga
    30421 attacgaacg gaattttgaa gaatccgaag gggacactga ttttacaaaa tgaaagcgat
    30481 cgaagtgttg cgaacgtaaa aagctacatt gaattcaata atgcagtgca atatgtaaag
    30541 aatgcaatat ttttaatata caaaaaaatt gaaatgttac gctgcaggtc gaagcaaagg
    30601 gtgtgttttg tcgaagcggg aacggagaaa aattcactcc gtcgttctcg gttttctatt
    30661 tttagtcccg tcagaaaccg tttttcactg aaaacaaagg tcgtaagttt gatcacgatc
    30721 cttgcctttc atgtggtttt tgtgttgccc ttgtcaatgt tagacgaact ttccgcccag
    30781 agtgtgcccg tgctcggaag cactaaacaa tttgctaatg atgacctaaa accgtatgta
    30841 gatgctgcaa aagccggttc gacagactct gctaccttta tgaatgcgat aacaaatgga
    30901 gaacaggtta tagaagctgt ctgggagacg agcgtaaacg cagaaataga atcgatcgta
    30961 ggaggagtta ctacttcaga ttcggtgaat aacgtaaacg tttacaaaga cgcggtcagg
    31021 gctcaattag aactacaaaa acaacaggca aaaagtcagt ggctggcgga tgccaacgca
    31081 tatattcaag cagaattaca aatcttttta gcaacattgt ctcagaatac ttctaacaac
    31141 gtaacgtcga ctaacgcaag cgctgtgcaa acggtcaatc caacggtgca agctgtaaca
    31201 acaactcaag cgtcacagaa tacaaaccct gcacaagcag cagagagtta ttatcaagga
    31261 agccaactct gggattctaa atggcaggac ttactttcca aacaatccac ctgggaacaa
    31321 aattcgttga attcgatcca aaatggtatt ttacaatgga atcagtctat cacaggttta
    31381 gaaaatgata aattagccta tttgaatgga atcgaacaga ctaaggcaca gtggcttgcc
    31441 aacaaacaac tgattcagaa cgctcaaagt caaatgagaa gtgcgttaca atctacgata
    31501 acgaatatac gaaatcaaga aaatcaatta aaagcaaacg cttctagcga tcctagttta
    31561 gtttctgtgt ttggagacat ggatggactg ctcgacgatc tacaagatgc tttgaactcg
    31621 aattcgtctt taggaacctt ggcggaaaca ttaggaaatt ttttccaagg tcaaatcaca
    31681 aacgcaaccg cgaaagcgga ttattggaac atagcgaaat ggcaagagac gtatgcgacc
    31741 caaacgttag agtttaaaaa agaagtagga actgcgagct tgagttgtag tggaagcagt
    31801 tcctgtaact atctatctac cggaaaccaa gcaataactt atggtgctaa tgggaacgta
    31861 tatggttggg ctgccacgaa tggagggttt cagagtggag ttttagtaag tagttttgat
    31921 ccatatacaa cggcaaatcc aatgtatgaa tattgtcagg agaatccagg tagtttgtgg
    31981 tgtataatct caccaccctc atccccaaca ataacagtaa acccaaacaa tagcagtgga
    32041 tcctacagca cgggacatta cgaaactgtg tgttatggat cggatatagg aggattttgt
    32101 ttaggtggaa ctggggccta tactaacggg ggagtccttt gttcggaagc tggatataca
    32161 atatgtaacg gctatagcag acaatggcat acggacgaca gttattcgac ttctgtaaca
    32221 gaaagtttta gccaagcgca aaaagatcaa atcgcaaaaa acaataatat acgaaacgca
    32281 gtactcggaa gttacaatac agcatttgga ttgtcgtctc aagctgggaa cgcggttgta
    32341 ggatcaagca ctgctcttga gacaaaagta tatttaggag gaaccgcact taattcttcg
    32401 aactggtata actcgatggg attaattgaa caagtacagg ttcaaaccaa atacaaatac
    32461 atagacacgg cgatgcaggc gaatcaaaac ttttggacca gcatgaaaac acaatttaca
    32521 aatattgcat ctacgttttt gtccttggtg aatcctttaa aagactggga agaaagatcg
    32581 caacagtatg aagaagaata ccaagcaaaa ctattagaaa tagaacaaac gaaacaaagt
    32641 acaattacta actatgacaa ccagatcaat cagatgaaag cagccagagg cgcttgggtg
    32701 actgaagtgt atggttatca aattgctgga attgaaggaa gtcaaaataa cacagatagc
    32761 caatttagaa gtggacaaga gaactggtcg gatacgattt ctgtttttca acaagcggaa
    32821 ctcaattggt atctttccgc taaagatacg ttacaacaat cggtaacgtc gcctaacgga
    32881 gaaacagaat accaaacaaa cgcaattaca caagcgaatc agatccaaac acaaattacc
    32941 aattcggaaa caaacacttc gaacctttac aacgcagcaa ccggacttta ccaaacgtat
    33001 caatacgcgg ccgctgggaa tgtaatgcaa caagcaatta ccaacttgca aaaccaaact
    33061 aattggaatc agcaaggagc gaatctttcg caaacaatcg cggattcttt tggaagaagc
    33121 gaagcctaca aaactgcgga actaaacgcg agtaatcgaa tcaatgcttt ggcccaaacg
    33181 atttacggaa gtggtgcgta tatagtagat aatacggagc taaatcagat ccaaaatcaa
    33241 attacaacca acggacaaaa ccaaaaccat tggcaaaatg aaatcaatgg aaatagcggt
    33301 ggttttaact ttaacggaag aagggcaagc agtatatcca caacaacaga atatacgaat
    33361 atacaaaatg acatatccgt tgcgaccacg ttacaagaag aagtagtaga tgaagaaagg
    33421 ggttatttaa aaaccgcgaa cgaatatttt gaaaagtctg aaaagtatga agagttagcc
    33481 caaaaagcaa agagtgaagc aaaatttgac gaagcagcgt tatataccgg ttatgcggta
    33541 agagaaaaag gaaacgcaat cacctttttg aaaaagaaat acaatggaat cggagaggaa
    33601 attacaaacg aagtagacaa ccgaggattg acgtatacaa gaagttcttt tttaagttac
    33661 agagatacgt tactgaacaa gaactttcaa aatagcacac aagttcaaaa acaaatccaa
    33721 gaaggaaaga atcaagtagc agggattata acggaaggag aaacatacaa ccaagtccaa
    33781 ggaatgatcc aaagtgcaca gaacctgaat caacaaggag tggagaataa agagagggtg
    33841 gagaagttac tcgcccaatc gaaagaacta gcggagaaga atatcgggga ggggctactc
    33901 gacggactac aagagatgat tgcgagtatc cagagttcat taccccaaga agtgagtgct
    33961 aatggagtga gccaatacat ccaagcgcaa gagaaagagt tagcagagaa acaagagaag
    34021 gcaaacgagt tactttctca catgaattca cttgtaacga ataacaatga tctttccacg
    34081 ttacaagctt tgttacaagg aagtagccag gctctgaaca tagcggcgaa cagtgcggta
    34141 tctaaatact tagacgatta cgcaaagaaa ttacaaaaag ataacgaaga aagaagttct
    34201 aatcttcaga agacactttt agaatccctg acgaacggag acgactacaa atatctaaga
    34261 gacgcgggct atggatttag aatggatgga gaagggatca ccgcctacag agagatctat
    34321 agcggggaaa tagcaattga cggaagtgcg atgaagagca cgagttattc tcctgattta
    34381 gaatatcaat atatccgaat agagacgaag tttaatccgg gcaacttgag cgtggatctt
    34441 ttaaatccaa acaacacaac gtttagtgca gagatggtgt cgagtgtaaa gggttacata
    34501 gacaatctac agaagaatgt agaaagtatg tttgcacagt ttagcaacaa aaccaatgag
    34561 atcaaagaag aatacgtaca aaacaaggaa atagaaagtt atcaaaagaa attgtatgaa
    34621 gcgagtaagg acaattactt agcagcgttc caagctttac ccggagagtt taaagaagcg
    34681 tttgaagggg agatggggaa tactaaggac tatcattcta attccagata cagttttagc
    34741 gctagaagtt ttaacggtct gagcggagac acaaaaaaga tcggtaaatc gatgtatgac
    34801 ggagtgaaca ttgatgacac tgtatttgct ggaagtagag aactaaaagg aagcgtaagt
    34861 gttaaaggaa ttcccgtaga agtgagctac ggaatgcagt atttaatcgt aacctctgga
    34921 tttgatatat caaatttagg ttacaacttt aagttaaaag gactgggaac gaattatgta
    34981 gatagccaac taagcggtgt aagtcagaaa tactcagtct ataccaaaga catacaagac
    35041 aggatagaga gacaagcgaa gtcgaatgac gcggaaatgg acaaaaaggg attcgtcttt
    35101 aacgtgttaa acggaatgag cggaggccaa aaagtaacgc aagcagtaga aggtgaaatt
    35161 agaagtagag tgactggagc aattgcggaa gcaagtgggc taccagcgag ttttgtagga
    35221 gcacttgtag ggggtggaag cgtaaaagac gcgatgaagg cgtatgagaa gagcgtaacg
    35281 acagaagcga tttctaaagc tacagggata ccaggttggt atctggatca aaagatggca
    35341 gagaaagaag ccaatcatgc gatgacgact agcttttctt acaacatggc aacgtcgatg
    35401 gtaggttctt taaaatatag tcccccactg ttagcagccc aagcattaat accaggttta
    35461 aaagaagatg taaacaagtt cgtagatcat gtaggaagag aagcatacaa gaatagagag
    35521 acgatcgata cggctgtaac ggtagcaatg acagtagcag cccctttttc tggaggggct
    35581 agtttagtcg cgttagcggc ttacaaggca gcggaaggag ccgtagaggg aggcgtctta
    35641 ggcgcgttag ctggagcggc taatgtaggc aatgcgtttt tgtatgaatt tacaggtgga
    35701 acagtgtctt acaatctgag ttattcgtat gcggatggtt ttggagcgag tataggtggt
    35761 ggttggaaga tagcaaatgg cttaggagta ggagctacgc tgagctacaa cgagaatcag
    35821 ggttttggag gtagcgtagg tttacaagca ggcacgtcgg cactaagttt taacgcaggt
    35881 ttaagttatt cacaaagaga tggagtgtcg gcgaacgcag gtgtgggaat aggacttgga
    35941 ggtaaaaaac ctacgggttc tttaaactta ggagtaagct acaatcgaca ggatggttta
    36001 ggcacgagtg tagggatttc atctaacaat aacaagataa cgcacggaat gggattaaac
    36061 attacaagaa gtgaatatgg aggttgggga gcggatgtaa gcacggacaa ctacggtccc
    36121 ggcaacctga gtggtggact tgcctataca caaagagatg gttttacggt gagtttgaac
    36181 gtaaacggaa cgaatgcgtt taattacaat tcacaaagtg gtttatccgg taacggtgat
    36241 tttatgagtc agtatgtgat gaacaacgga cttgctcaag gaatttctga tgagagtgat
    36301 acatccgaac ctaactctgc tcaacaacac aacaacgcag aacaaggtgc tcaagcaatc
    36361 gaaggtgcag gatttgctac tcagagaaga gagggagaag acggagcaac gcctcatgcg
    36421 catgaccatg atgacccgga ttcgttagaa cccgcaggag gaaagccaac caagaagaca
    36481 cctgaacaaa tggacaaggc attgggatta tcagccggaa cgactaaaaa tgcaattgat
    36541 gacttaaaag gtagctcaaa agtgcttcag gctgcgaaag aagcgcttga tccgagaaag
    36601 aacgtagtag taaagagtaa tgaaacagac gtaacatatg caggcgggat gtatcagaaa
    36661 ctcaaagacc ttgaggcgaa acatggggta acgggtggaa gattggtcat gaacaacgat
    36721 tcaggttcca tctattatcg ctcctttggt gaaggtggaa attctgaagt atatactcgt
    36781 aacgggcaag ctaagcccgg ggaacatatc aaaacggaca acattgcttg gacaggaatg
    36841 gacatgcata cggatgcgga tcagattggg caagccgact actacgcaaa gcgtggaacg
    36901 gagttgacca ttttgaatag caaggatgga aaatttactt tgactaaagt tgtttcagga
    36961 ggtgacgttc aaggaaatat ggcagttgtt caatttcgag atgcagtgac tggagaattg
    37021 agaaaacaaa ccttcagcca tatggacaac aagatgccgt cgtatgttaa agaatttcta
    37081 aactcgaaaa ctacaacgtc gttaacgctt ccaacgggaa ccgtttttgg aactgtagga
    37141 tttaccggaa acatatatgc cggacacgta accagttcga aacctttgga tatgaaggcg
    37201 catacacata tggggtttgg aggttacaaa ccaacggaaa ccaattacaa caaatcgttt
    37261 ccatactggg attacagcgt gattgacttt gacaaatggg aaggaaaaag atgataactc
    37321 aaaaaattac aatcagtata ttgctaatcg gagctatttt tgcttgtgag gcaaaggaga
    37381 accaagaaat gaaaggaaag acttccaatc aaaatcctat tgagattaca ttagaaaacg
    37441 cgaatgcgta ttttcgtaaa cttacagaaa aagacggtgg caaatacgat cctattgtaa
    37501 atgcggatat ttgggaaggt ggaagattcg aaggtacaga ttttgatgat gatgccatgc
    37561 gtttttttag tttgtttaaa aacattgact cactttcatt aagtcgaact aaagtaactg
    37621 acaatggcat taagctattg attcaaaatc aaaaattaaa agatctagat attggttcca
    37681 aaggaattac gaacaaaagt tgtgaatatt ttgcccaact tgaaaattta gagtatttgc
    37741 atttttcagg agaagcttct attaacgatg ggtgtattga ttccatcatt aagatgaaaa
    37801 agttaaaaga actttcctta gggattcctt tctttactcg tcctggagtt gaaagactga
    37861 gaaaagcaag acctgatttg agtcttaatt tgcacgatgc agagtattga gggtgaagcc
    37921 cctctaactt caaatcgaat taaagaaccc aatgcaaccc ctaaaaccac aacctcgaac
    37981 ccgctttgtc ctgggtgaag cggttcgaag cagtgcagaa atcacaccaa aggtagaaag
    38041 ctggttccgg aaaatcgtaa tgctgcttga aaaggtgaaa tgataagatg gcactttcac
    38101 ggagatcgaa taaaaaaagg aacaccaact aattgacgtt aatcggtgtt tgaatgtgaa
    38161 aaattacaat ctgctatttc ttttttggaa tagtagattg atcagagcaa ggatcacata
    38221 gattttgttt gttgaattta ggccgcatag cagcggcctt tttgatttgt ccgcagcaat
    38281 ttccttgact cacaatagcg aaagcgatcg aagcgaaaat actgcaatgc aatatgattt
    38341 taaacattct tactttggaa tatacgaaga aatagaaatg ttgcgttgca gattgcagcg
    38401 aagagcgcgt tttctcgaag cgctagcgta gagaaattcg tccctaactc cttgttccta
    38461 accactaaat cgatgtatga cggagtgaac attgatgata ctgtatttgc tggaagtaga
    38521 gaactaaaag gaagcgtaag tgttaaagga attcccgtag aagtgagcta cggaatgcag
    38581 tatttaatcg taacctctgg atttgatata tcaaatttag gttacaactt taagttaaaa
    38641 ggactgggaa cgaattatgt agacaatcaa ctgagtggag ccaaccagag gtatgagatc
    38701 tacaaagaag atatacaaga cagaatagag agacaagcga agtcgaatga cgcggagaag
    38761 gaaagtaagg gctttatatt cacgattttg aatggaatga acggcggctc aggaagtatg
    38821 ggacagagat ttacgcaggc cgtaagatca gaagcgcaaa gccgtataac tggagcggta
    38881 gcagaagcga ctggactacc agcaagtctt gtaggagcgc ttgtaggcgg aagtagtatg
    38941 aaagacgcgg tgaaggcgta tgtgaaagac gagacaacaa acgcaatttc gaaagcgacc
    39001 ggtctaccga cgtggctgat ctcgaaccag atggagaaga tgaacaaacc gaaggaacaa
    39061 tggtatcaaa gccaagagtt ccagatggta acaacggtag cggctgtagt ggcagcgcct
    39121 ctaacgggtg gggcgagttt aatgattgcg atggcggtta acgcaggtct tggagcggca
    39181 acgggagcag ctagcggtgg gttaaaaggt gcacttgtag gcgcagtagg aggagctgcg
    39241 ggagctgctg taagaagttt tactggagga gctgtaacag ttggccttag ttattctgca
    39301 gagaatggct ttggagcttc cgtcggagta ggatacggac ctgcaacagt gagcgtagga
    39361 atctcggaga aaggtggagc aacagtagac gttggtttta ccaaaagtgg ttttaacgct
    39421 ggccttagtt acaacagtaa aacaggcaag gcgagtggca gcgcgggctt tagctcatca
    39481 gatagcggaa cgggatttgc actgagctac aacgaaggag atggctttgg agctagtatt
    39541 agtaaaagct tagataacgg tattaatgga agtttaagct ggagtgagaa aggtggggta
    39601 ggcggaaaca tcggttatga agtgcctgga gacaaaaaca aatctaagga ttcgcttgcg
    39661 aacaaaatgc aaggatctgg aggaagttta aactggagtc aaagagatgg agtgtctgta
    39721 gcggttaacg tgtaatagtt agaacttgat cttacactcc ttaaaataaa taaggagaaa
    39781 aagatgacaa caggacaaaa aataatcaag aacaaggttg gacttttgaa gttagcggag
    39841 acgttgggga acgtctcaaa ggcgtgtaac gtgatgggct attccagaga tagcttttat
    39901 cgttttcaag agttatacga gaaaggaggc gaactcgctc tccaggatct aagcagacgt
    39961 aaaccgaatc ctaagaatcg tatcgaacct gaaaaagaag aagcggtaaa gaaaatggcg
    40021 atcgactttc ccgcttacgg tcaacaaaga gcatccaatg aattgaaaaa acaagggatc
    40081 atagtcgccc ctgctacggt aagaagtgta tgggttcgtc acgatttgga gacctttcaa
    40141 aaaagactga aagcattaga agcgttcatg gcccaaggca attctcccgt attaaccgaa
    40201 tcgcaggtgc aagcattaga aagaagaaaa ttagaaaagc aagttgaagg tgaaatagaa
    40261 acagaacatc ccggatactt gggatgccag gatacgtatt acgtaggcac aatcaaaggc
    40321 gtaggaagaa tttaccaaca gacctttatc gactcctatt ctaaagtggc aatggcaaaa
    40381 ctttacgatc ggaagaacgc attagtagct gccgatatgt taaacgacaa agtggttcct
    40441 tggttcgaag aagaaggcgt tcggttgttg aggatcttaa ccgatagagg aaccgagtat
    40501 tgtggaaata gagagcacca tgagttccaa ctcttccttg ctttggaaga tatagaccat
    40561 tcgaaaacaa gagcaagaca tcctcagtcc aatggaattt gtgaaagatt tcacagaacc
    40621 attcaagacg aattctatgc tattgctttt aggaagaaga tatacaactc gattgaagat
    40681 ttgcagaaag atttggatca gtggattgat tcgtataact acgaacgtac gcatcaaggc
    40741 aagtattgtt ttggtaaaac tccaatacag actttccttg acacgaagaa attagctaag
    40801 aataagtatc tcgacaactt acagttttcg taatcaactg gaacggagtg taagatctta
    40861 ttttggctat tacagttaac gcgtctggtg gtgtgaatgc gggtaactgg agtcagtctg
    40921 gtggttttca agcgaacact aactttttga acgaccaatg gaaggccaac tttatttccg
    40981 gcaaagctaa agaagatgca gacgctcaag aagcttctag agccgctcaa aacaagaaca
    41041 atcaagaaac cggaaaatcg gtgttagacg gtgcagggat ttcgacacag agaagagagg
    41101 gagaagacgg ggtaacacct catcacaacg gagaatcagc cgacccagtg gatcaaagaa
    41161 ttgcacaatt aaagaaagag ttgagtgaag gtattagtct cgctcatgac aatggaacga
    41221 tgagcgatgc gggtaatcca gcattggcaa gtgctgcaaa agagctttcg agcaaaatgg
    41281 cagagttgca gaaattggaa ggccagaaag cttccggtca gaaaccgggg gttcaaaaag
    41341 acgggtccat gattgttacg gggacaaaag gaaatgcaca ggatacaaac gtttccaaag
    41401 atcctaaaaa cccaggaaat gcgaatatta aaccagggga aatcggttat tcaattttga
    41461 atttttctgc tgtattaggc gttggtccta atcttactaa aacggaaatg acagatcata
    41521 ctggaagaac tactgttgcc tgggacgtcg gcgtttcatt tggcttaggt ggcgggattt
    41581 catattcgga aggtaaggta gatggattac ctcacaacgt caaatcaaaa gatttttcat
    41641 ttgatctagg aatgaacgtc ggtttaggcg ttgcatctgt agattttaat ttttacaatc
    41701 gctccaaagt ttcagcatca attgggggag cgaaggcact cccaactata ccaggtaaga
    41761 ttggagtgac agtaactccg ggatcaggac aagggtatcc acaatggaca ataagtaaat
    41821 gggataaaaa gattcagaat gaaaatgaat aaaaagtata ttaaatgttt agcatctata
    41881 atcatcgtag taatatggtt tttccttttt tttaactgtt caaaggttac attacctaaa
    41941 aatcctaagg taatttccta tataatctgg gataaagata agcccgattt gttttatctg
    42001 accttagatt attcttttca gaaaaactta tcgttatcta aactttcatt ttttgaactt
    42061 gaaaaggcag aatccgatga ttttggaaaa tcgctaaacg aattctctca gtgtgcattt
    42121 gagcttattc caaggaatag aggtgatttt tcgctaaacg atgctccatt aattgttatg
    42181 ttagtggaag actctatcga tcattctcgt tatattttta cgatcggttt gcaaaattta
    42241 gaatcgaaaa tggtgtttat ccggagaact aaaataattt taaacgtaga aaacaatgtc
    42301 gagtataaaa acgagggatg ttatcaaaat aaaaatggat atcagaaata cgttcaatta
    42361 attcgagcag aaaaggctcg gaaacggaat ctacctttat tggatgtgct taaagaatat
    42421 cgggaaatag aaaatactca ttcaggtaaa actcctgatc tttatttgcg tttaatattt
    42481 atgagttttt catttttggg cggaatcggc acaatgctaa tattattaat gttactgaat
    42541 cgaactagaa atttctccaa gaaaaagaaa cttattatag gcatattata tggaaccttt
    42601 tgtttaatcg tatccgcatg gctcctgttc tagtgtgctg aggtgcagaa agcacactca
    42661 tgtgataaaa tgaaattatt tgagaagaaa agaggcggta aaactgacaa aaaacggatt
    42721 caaaatatag aatataatga aagaatagat tacttaaatt aacaaaacaa acaggaaggc
    42781 ataaggaacc ctttgccgaa taaggtaaca caaaagaaaa caagaaacag acgttaggct
    42841 actttcttgt aagaataaat gtgataaagt ccgccgagga ctggagtgga aacgagtttc
    42901 ttacttccat ccggcggacg aatgaaaaca ggagaaggaa tcggagagtc tttgttcaaa
    42961 gccaaatgag tgcgatgatg attgtaaaaa tgaataaact cttctaattt cttttctaga
    43021 tgaaattggt tgagtggaat gaagaaatct aagaattcgt tcctacatgt tttaatccaa
    43081 cgttcggtgt aacagttttg ccaaggagaa tgaaacgaag tttttttgtg tttgatgccg
    43141 aaccgtatca aatactttgt aaaacgtttt ccaaagacgg aatcgttgtc tgaaagaaag
    43201 taatgaaact tttttcctgc ttgtttttgt ttacgaattg caaactttaa aactttacgc
    43261 atccattttg tagttgggtt tgtatgaatg tcgaaatgaa gaatttgtct cgaaccgaga
    43321 tgcaagaaga acaccacacg aaagatttct ttgaaattag aagagtaaac ggtaaacgta
    43381 tcggaaacga ccatagcttc agcgtgaaga ttgtagaatt ctttccaaga aatacgtttt
    43441 ttagtgttag gtagaggttt tggaatatac ttagaaacgg ttctttcaca aatagtatga
    43501 cccaatttta aaagcaatcc gtgcaattta gtggctcccc agattttgtt ttctttagca
    43561 actcttcgaa tgagtttaat gatttcccaa ggaatgttgg gcctacctgt tttttttctt
    43621 ctcgaaagta atgaccaaaa gattttgaac tttttctttc gccattccag aagagtagca
    43681 ggggaaataa ggattagatt ttctttccag tttcgatgga gataggaaag aattacaagt
    43741 ttgagtcttt caagaggttt tgtatgaaat ttctttttct ttcgtttgta ggctacaagt
    43801 tggcttttaa gaaacaaaat ccgagttgtg ttttgggatt ctttttgaat attacaaaga
    43861 aaatgaaaaa gaaatatgca gttgagaaag agagaaatct cgtaaaacaa acgttaggtc
    43921 ctacttaaaa agaaactgag atatacaatg atttttaaat gaaccgtatt tgtaacttta
    43981 aaactttatt accgttcttt caattttttg accaacataa ttaaacttcg caaaaactaa
    44041 aaaagcatat gaaatagtat aacggatgga gaaaattaaa atcgcattct aaaactagaa
    44101 tataatgaaa ataaagttta atgacctaaa gatctttgaa aacgatttgc tttgaaaaaa
    44161 caaaaagaaa aagctctgat cggtattact attatattaa aaaactatta tgtcttctac
    44221 tcattcaact tttctctgaa tttcagtatt tgaaagaagt tcttgtctaa gatctctggg
    44281 agatttgcca gtataacaca agccctgtga aaggaagaag cagaattaaa accacattca
    44341 aaagcaatat ttaaaagatt ataatttaat tttatacgca tcatattttt tacttcgttg
    44401 attctatgga attgcagaaa atcagtaaaa ctcatattca aatattgatt taaatagtaa
    44461 gaagtttgat gagtggaaag acctaaacca gaagcaaaat caggaagtct tagttcttcg
    44521 tctataaaac ctttagaatc taaaaaatga tttagcttag ttttaacttt ttctaaattg
    44581 atcccctcta acaaatctct agatggatat ttgttttttt gggtttcttt gacctctgga
    44641 attagaatag tttctaattc aatttctttg tttatgttag aaacagtagt cttactgaat
    44701 aaattaggaa aaaaacgctc taaaaaaatc gtataacaaa tgactgatcc gggaatgaat
    44761 tctgcaaaga atagaaaact tttcctatcg aagattgtac caaagaaatc aaaaacaaaa
    44821 caaataaatt ttgaatttta gatttttcta tttctacaaa tcctaattcg gttcgaaaaa
    44881 ctaatttgtc ttttttagtt tctacaataa ttccacgaac ttgactacca tccgttaaac
    44941 ggaattcgga ataattgtaa gaagactctg gtcctttttt agaataatca attctttgaa
    45001 tctccgattt tggaattcta aactgtctac ctttccaccg tacgttcact acgtccgcac
    45061 tttcgtttac ttcttcgatt aaaaaagctt ctcctgattt aaaaagaagt tcggaagcaa
    45121 ataaaccaga ttcaaaggtc ccaatacatg caaaaaatag aatataatgt attagttttt
    45181 ttgtcatatt ataatctctt gaaaattatg atccagaagt ttgaagtatg ttaatcttgt
    45241 aaatagataa atattttttg caaatttgaa gaaaatgaaa agtttttcat attataaaaa
    45301 ttttttgata agttaatagg taggttataa cataataact ttatatttcc tagaaaagtg
    45361 aaaaaagtct tcctagaaac cgctagttac tatatttgtg gcctggtatc acaaattaaa
    45421 gaatttgtta ggcgaaaaac aactaacaaa ggattacgat ttgtgaataa aagaactggg
    45481 aaatctttat atgaaacgtt atgtcggatt atttttctta agtgtatcgt ttttgttttt
    45541 attcaatttt agtttgttat caggaattca gaatgtattt agttctgtgg cttccgcgat
    45601 tgcaggagga attccccaaa aacttcctac tttacaagcg ggtccggatg gatctgccaa
    45661 tacacaagtc gaaatagagc taccacccgg caaagtagtt cctagtctat ctcttagtta
    45721 caattcaaat gtaggaaata cgattgtagg aatgggttgg agtctaaacg gacttcctac
    45781 cgtttccaga aacccttctt tgggaattaa ttacaacgga aacgattcgt atgtatctag
    45841 tttggcgggt gagctgattg acgtatccgg aaataaaacg atctatcatt ctaaaaagga
    45901 atcgtatata aaatttgaac cacagggaac ttgtggagac ggtccttgta cttggatggc
    45961 aacggagaaa gacggtagaa gatttatttt tggtggaagt atagactcaa ggattccggc
    46021 cttaggaaga accgccggtt ctattcggga atgggcgtta tcgagagaag aagattcaca
    46081 cggaaacgga tacgacgtta attacactcc ggttgatgta aatagcggag actattatcc
    46141 aaatacgatt atgtataacg acagaacgat ccggtttaat ttcgaaaata gaaacgacaa
    46201 aattccaaac tattctttag gaacgatgga aagaattcaa aaaagactcg atacaatcga
    46261 aattagagta ggtggaaatg tattcagaac ctacgattta gattacagtt atggtcctgt
    46321 aacgggtaga agtatattca gaaagttgaa acaaaatgga agtaatactt ttggaagtga
    46381 aaactttgcg gatttagatt ttaactatac caatcattca gggagttttt cacccggaca
    46441 tctcgactat caaaacttgt cgagtgtctc taatatgaat gtattcatac caaatatagc
    46501 ggtggatgcg atgaatttta ttttaaacgg aaatctaccg tatcacccat ccgccttaga
    46561 ttctaatata gacgcatcct tacagtatgt agttaaggtt ccggttccgg acagaaacgc
    46621 ttgtaatata gggtttgcgt cttgtttgtg cgcggccata cctgtttgtt ggggaggcaa
    46681 tcaacatttc ttagagtatt tagcgggaaa ctgttggagt tttttaggtt ggggtggact
    46741 aggatcttgc gaagtgggtg tggattccgc tttgaccgct tggttgccga tggatctaaa
    46801 cggggacggg attgtagact ttgcgacgtt aaacggaaac gaagcgaacg gatcgattca
    46861 tttggtagga catatccaaa aaataggaca acccgcgatt tcattcaatg gtcctaatat
    46921 tccaattcac tacaatactt tttaccaggt tgtggacttg aatggagacg gtaaaacgga
    46981 ttttgtatat gaggataacg gtaggctttg ggggatttat tccacgggtg gaaattttac
    47041 gtctcccgta ttgtttggaa atgtaaattt aaattctgca aacagagaca tgcacgtatt
    47101 tagtccgtat gaatacaaat ttcattatgg acccaataac acaacaccac ttgccagtga
    47161 cagagcgtct aaagattttt ttggggacgt aaacggagac ggtctttctg attttatcca
    47221 caataacggt ggaagttttt cgatctatat caacagagaa acctactttg acaatccaat
    47281 tggaatcgga ggaggagggg acttttatct caattcgatg attgatttta cgggagacgg
    47341 taaggcggac tacgtccaac ttgtggttac ctatgacaat tctaccttaa ccgctttaca
    47401 atctcaaaaa acagcgttag acacccttat ggctcagtat caaacagaac acgcaagagt
    47461 caaagcggtt gtggatcaaa tgcctacacc aacaacacac gcaaacattg acgataccga
    47521 atttgaaaat ctattagcct atttaactgc aaacggatac gactctttat ccgattcttt
    47581 agaatccgat ggcaaagact atccttatac cccttcgacg gtcaccggtt tacaatccat
    47641 tttagagaat atagtccagc gcgaggttaa actttgtagg tcaacagagt tacgcactca
    47701 ataaccagat cgccgcaatc tatgcacaag gaaatctagg acaggctacg tatgctttgc
    47761 aagtaagaag ttttaatgta agtaatggaa cgtctcaaaa cgtaacgtat ccacttttta
    47821 gctacgtaaa ccccgataaa agtacactct cggatgtaaa cggagacggt atgttagact
    47881 ttgtttcttt tgtaggaact caaagtatcg tttgtatctt tatgggcaat gggttttcaa
    47941 atccgattgc taccaatcta aacgccggaa atggtaaaaa tttattggat tttaactttg
    48001 gagaagtgaa tggagacggt ctttctgatt tagtattatt taataaagaa aatcatacta
    48061 tagagacgta tctttccaga ggagacggta gtttttatta tagccccggt tttagttttg
    48121 gtggattttc cactcaagaa tataccgaat ccaatggaat cgaaagatct gatacgtatc
    48181 aaatctcact ccaagacatg aatttagatg ggattagtga tgtaagtatc gcgtttcttt
    48241 ctttagataa aacctgggga agaatttact atcgttataa taatcctagg aattcgggag
    48301 aagaccagct tttgaatgtt tccaacggtg ccggtcaaac ctctcaagtt cagtatcaac
    48361 ttaaaaataa tcattcaggt gctctacaaa caggaaccgg aaactatccg gatgtaccta
    48421 gtatgacccc cggtttttta gtcactcaga caagacagga cttatccaac ggaatcgtcc
    48481 atacaactaa ttacagttat acgaatgaaa gatatatcca aggaactcgt actatttcta
    48541 gaagtttagg gtttgcttcc ataagggaaa cggatgtaaa cacgaacttt tacaaaatta
    48601 cggattattt tcaaaatgac tatcgtctag ccggagtacc acaatctact agaaattaca
    48661 acgcgtccaa taacctaacg ggttctacga ctcagtccgg ttttagtttt ccaaatcctt
    48721 tcgggaccga aattgccatt gtgggggttg tgaccgccaa cgattacaga aatggaacat
    48781 tagtagaaac atcgattcaa aatttgacgt atgattctta cggttttacg acgagtgtag
    48841 tagagagttt aggttcccat acgattacaa atacttctca agtttctaac gacgtggctg
    48901 gttggagaat gggaagggtt acaagatcca gaaaaaatgt agacggcact tgggttacag
    48961 acacacaact tggatatacg ggagacaatt taacttctca gactcagttt cccacaagtg
    49021 cttctcctct gactacaaca tttggttatg attcttttgg gaatgtagtt tcggttacgg
    49081 aaccttctgg aggagtttct tttcttacgt atgatccggt attcaaccat tttccggtga
    49141 caaaaacaaa cacactggga cacgtcacga cgactaacta tgattttgcg actggactag
    49201 aaacttcttc cacagatccc aatggtgcga ttacattgac gagttacgac ggttatggaa
    49261 gaaaagcaag cgtaacgtat ccaggggaag gggctgcaaa cgaaacgtat acctattcca
    49321 atacggggga atacaattta acaaatttaa ataacaatga gtttgtgaca aaaagtatcc
    49381 gagacaacgt aagtgggaat gtaagtacaa ctcggatctt taccgatcct ttgggaaata
    49441 cgattcgaag tgaaggcaat acggcactga gtgggatcaa ttcgattgaa gacaactact
    49501 ttgattatac cagaggggtt ttgattcaaa aatcaaacga atactataca agtatttctc
    49561 cacagtttac gacgtatcaa tacaatgatc cggatggtga attgaccaca atcttagaac
    49621 cgagtgtaaa cggtatgatt caaacgagta ttacaaaaac tggatttacg gaaacaagga
    49681 cgacagcctt cccagacggc caaactaaaa cagaagtagt cacgaaaaac gaactgggtc
    49741 aagtgattct taaaacggta aacggtagaa cgattttaac caactattct ccgtttggtg
    49801 gtatttcttc tgtgacggat gtgggcggtc ttacgaccag ttttgtatat gattctaaag
    49861 gaagaagggt ttctacccaa gacccgaatt ctggaactat ttcttattcc tatgattctt
    49921 taggacgttt gtattctcaa acggatgcta gaggcaaaac gatcactttt acctacgatt
    49981 tactcggaag acctttgact caaactacaa atggtccaga agcaccgatt caatttacgt
    50041 atgacgatgc aagtgttccc ttttctaggg gaagattaac taaaattacg gatgagtctg
    50101 gaagaaccga gttccttttt aatcaaaaag gaaacgagat tcaaaagaca aaatacgtgg
    50161 atgatataac ggctattttt aaaaccgatt atgattcttt aaatcgaccg attacggaaa
    50221 cgcttccgga tggaactaaa ttacacaatt tctattcgtc taacggaact ttgtcgagta
    50281 tcacgatgga cacggcggac ggaacaagca ccggtcacac agtagtcagc tatcaaggtc
    50341 cttatttaga ttccaatggg gttccgagct taagaagaac ttccggtaac ggggttacta
    50401 tggaaatcgg ttttgaacca ctggacaaaa aacctttgag tatcgtttct aaaaaaccgg
    50461 atggaagtgt catcgggaat accgaactta cgtatgattc taaaggatat attacaaaaa
    50521 ttgaagacaa gttaaatcca aacagaaccc aaaactttac cttagacaat ttgggaaggg
    50581 tgacgcaagc tacgggcaaa tatgggactc aaaactatac tttttccgcc aatggaaact
    50641 taattcaaaa aggtgcatat actttaggtt acacggatgc aagtcattct aacgcggtga
    50701 caacggccac aagtgcaaac acaggagtaa tgacctacgg ctatgacgcc agtgggaata
    50761 tggtttctcg taatggagat actttacgct acaatagtta tggtaagttg attgaaatta
    50821 ctccttatgc tacgagtagt tcgatccgaa acgtatacga ctttcaagga aaccgtgtaa
    50881 agtccgtatc agacattact ttattttcaa cctatacttt agatgataac tatgaaattg
    50941 taagagagcc cggcaaaccg gaaagacata ctttgtatgt taaaggtcta caaggggatc
    51001 ttgtggccca gtggacaaga gaagacgcga cgttacggat ttctgggagc gaatcggaag
    51061 aaaatcgttt tgttcttgga aatattttta gttctatgat caaaccattt tgtaaggaca
    51121 ttacggggga ttgtagtaac tactggaaaa acagattcga atctgagttt attggtatat
    51181 ttggatattc taaattcttt caatttgggg ttccgactgg tctttacaag gcgttttatt
    51241 tcttgctatt attagcagtt atttatttag tatatcctta tttcctaaag gagaatctac
    51301 ttttacaaaa tcttggttgg aaaggagtta caaccccggc tttgatatta tctttatttg
    51361 tagttacttc tttgcccggt tgtggagtgt tacccggaac cggtgggaaa gacggtgatc
    51421 caccttggat attagcaatg ggtgcaaacg tatccccagg agttcctagt attcaaaatc
    51481 caggggtagg aatgacgggt ggtggaagtg taggtggaat gccagtaacc ggaatgtatt
    51541 tttatcatcc caatcattta ggttcgatta cgatgataac agatggtgca ggaaatccag
    51601 ccagtggacc agaaccagga gtgagttttg tgtcttatga accctatggt tctattatac
    51661 gtaacgattc ttatggtcct gatatatttc gttacaagtt tacaagtcaa atcgaagaca
    51721 aagagactgg tctttactac tacaaggcga gatattacga acctacgtta ggtcggttct
    51781 tgcaggcgga ttcagtgatt gcacctgatt ctgtaaatgg tatgaatcgt tatatgtatg
    51841 tagatggaaa tcctgttagt tatacggacg caagtggtaa tcgtatctca actccgttgg
    51901 cttggggttt gatgggagct ttaactgcga atcaatctgg tttaactcaa gagcagggtt
    51961 ttttgattgg ttatggaata ggtaataaaa tccatcgaga taacaagaag tcggactttg
    52021 aaaaggtgat tggaggaatt ggaaatggga ttcagagggc tacttttgta agcaaaaaga
    52081 gactattcga cctcactaat cctgggagat ttttttatcc gaatatgagg catataattc
    52141 cgcctgaaag gaaggatatg gcaatcaata agttaagacg tgatattgga actatctatt
    52201 ttattcggct caaggaaaca gaaggttcta tgtctaagga agaatctgac aacctcattt
    52261 tattatacat aggggcggca ggcatagtag atgcacagtg gaatcaagga acaaatgcaa
    52321 tgtttggtgg aaaatttcat ctaccttaaa ataaggattt atatgaaatt aaaagagctt
    52381 tatagtatta aactatcaat atggtattta ttaattactt tattaatgtt tttaaataac
    52441 tgtcttggaa ataatatatt cggtccaaca ataaccaact gtgaagttgt tttagacttc
    52501 atagcagtag acttagatct aaacagtagg cgtgttccaa ctgaagagca aatatttaat
    52561 accaatattg aaattgccta ttacgcagcc cattgtgatg gaactgaatc gaagaaacat
    52621 aagagaagaa aaaaggaaga ccctatttat aatatttcta ataaagatga tcgttattaa
    52681 aaagcacaaa ttcccctgcg tgagtgatcg aagcgtaaat actgcaatgc accataaata
    52741 gaatgcggaa gttggaatat acgaaaaatt taacatggtg ctttgcagat tgaagcgaag
    52801 agcgcgaccc ggcactaaaa agagagaaga gttttgccgg ggcacgccct tgacatctaa
    52861 tccctatcta ctcgccaccc aaagcgtcac aaccccggcc ttgatattgt ctctatttgt
    52921 agttacttcc ttacccggtt gtggagtgtt acccggaacc ggtgggaaag acggtgaccc
    52981 accttggata ttagcaatgg gtgcaaacgt agctccagga gttcctagta ttcaaaatcc
    53041 aggggtagga atgacgggtg gtggaagtgt agggggaatg cccgtaactg gaatgtattt
    53101 ttatcatccc aatcatttag gttcgattac gatgataacg gatggtgcag gaaatcctgc
    53161 aagtggtcca gaaccaggag taagttttgt atcttatgaa ccctatggtt ctatcatacg
    53221 aaacgattct tatggtcctg atatattccg ttacaagttt acgggacaga ttgaagacaa
    53281 agaaacaggt ctttactatt acaaatctcg tttttacgaa cctacgttag gtcggttctt
    53341 gcaggcggat tcgatcattc agcctgaaag tgtgaatggt atgaatcgtt atatgtatgt
    53401 agatggaaat cctgttagtt atcgtgatcc tagtggacac atttccggtc ctgatatgat
    53461 gcacatgtta aatcgtatcg ttggtcatgc tatggggaag gatttccaca atgggaatag
    53521 tccgagttcc aaaagtattg gaaaagatct tcataaaagc aatattgtaa aaaaaataaa
    53581 tacaaaagat atacagaaag gcttagataa aaattataaa aaatttataa agtggactca
    53641 aagagccact tatattactt tttgggggcc gggtctagca agaaaggaaa ggcatgcaaa
    53701 acagagaaat gctataggac aatttattag atttataact ggtttacctg cagaacctga
    53761 aaagaaaaaa gatgatccca aaaatgacaa tccaacatgc caagaagtag atggagttgt
    53821 ccaatgtggt gaatgtatag tttatccttc tccagcttgt cctactccag actctgatga
    53881 ctcggattcc aatgatgaca ataatgatgg tagcaatgat gacgacaaca caggagatgg
    53941 aagtcaagat ggagaaaatg aaagaaaaat atattattag aaataaatat aaaacagaat
    54001 ttatgaaaat aataaaatta atttgtttaa ttatatttac attagcagaa tgtaaatctc
    54061 ataatgaaga taatttggaa ttaatgacat tgtatttatt aaatactcag agattcggaa
    54121 gatatggaca tagttcagaa ctacttgaaa atgaatctat ccttataatg ggaggccaga
    54181 atggatataa agtacaaaat gatttatcca tatatgaatc aaataagaat acagtgtttc
    54241 aaattgggaa aatgagaacg aatagaagta attttaaatc ggttcgatta ttagatggta
    54301 gagtatttat agtaggtgga agaattacag ctgtaaatgt tggtgaaaat tctacagtga
    54361 cagactttac agaaatatat gatccaaaaa caaattcagt aatagaagga ccaaaattaa
    54421 atcaaggtcg atctgacttt actatggaca tactagatga tggaagggtt ataattgcag
    54481 gtggtaaagc ggaaacagtt ttaaaaagtg tcgaaatatt tgatccaaat acaatgacaa
    54541 ttaacctttt aggaaatatg aatttcaaca ggtatcttca tacatctaca aaacttaata
    54601 atggaaaaat attgtttatt ggaggtttag ataatttaca attaacgata ggatctactg
    54661 agatatttga tccgaataca atgagtttta ctcaatcagg aaatttaagt gtgcctagag
    54721 ttttgcatac ttcaaatttg ctttcaaata ataaaatcat agttacagga ggatataagg
    54781 taaataatcc tccctatgtc tcgaatacta aagtgattga gatatttgat cctgtaacta
    54841 atacgttcac ttcagttgga aatataacag agttcagatc aggacattca agtaatataa
    54901 tatcgagtaa tgaaatgtta ttatgtggag gagaacaaat tgtttcgggt ataccaattc
    54961 tttcatcttg tgaaatttat aacttagttt cgtacagtgt gataagaagt agtgaaatgt
    55021 tatcgaaacg atcttttcat acaactcata ttatttcaaa ttcaaaagta ttcataactt
    55081 caggatacga tcgagtaaat ttagatacag gaattcctaa tgctaataaa acatcagaaa
    55141 tatataatat agatcagaat tcatttattc ccgtatatgg cgatttgtaa aaaaaataga
    55201 atagtgtttc ctaaaaaaat aaaggaataa aaatgaaaat cataacaaaa ttactattaa
    55261 tagcaatttg tctacaaacg gcaaataatt gtaaacagtc agataactca aatgaagaat
    55321 tattaacttt actcttaacg gcacaagtag cccaaaattg ttcaactcca gagtataaag
    55381 gggagaatat accattaaaa tttacaccgt ataccagtag gatcaatcaa tacgtaggaa
    55441 gtcttggata tttaagtaat tttgaatttg gaagaagaat cgaattggat atgaaagagt
    55501 ctcttccagt gcaatataca atacgatttt atagcgcaaa tagtccctgt gacgttcctc
    55561 aagattatag taattttcta aactccttta atttattttc acctcgcata aataaaaaga
    55621 cggtatacgc aactcctttg tctgggaatt taatggcttt ggcttcgtcg tatggttcaa
    55681 gcaatacaat accaacggat ataacattga gtatagaatc aaatccagta tgtaaaaatc
    55741 cgacaatagc agacgcaacg ctaaaaactt tatcatttga ttacaaaact ccaagttcac
    55801 ttacagctat aaagatagat tcgtatatgc caaatcaaca aattgtattt acttcaaata
    55861 taacgaatat aggatcagga ggattacaaa tctttgtagt gactggtaca gatgcgtgtt
    55921 atcctacaac gtataaaaca ataagtttta accaaaacgt ccaaagtcaa aatcaagtaa
    55981 cttggagttc atcaaccgca tcgggtccac ttgtaatatt agctcaatac ttttcggaaa
    56041 ctataactac tgcaccgaat gatataaaaa ttcaggttca gtaaaaacaa atttataaaa
    56101 tcactctatc caaataacgg atagggtaaa aaaactcaga aaaagaaatc ttattcaaag
    56161 taaatttggc actttggaag aagttttcga atcctttctt tttcttcgat tgcgagttgg
    56221 ttgttgttta aatacaacgt ttgcaagttc tttaattgcc caatttcttt aggaagtatt
    56281 ttgagttggt tattacccaa atccaacgat ttaaaattct gtagttgtcc aatttcgata
    56341 ggaagagtag tgagttggtt ataatataaa tccaactttt gcaagttctt caattgccca
    56401 atttctttag gaagtatttt gagttggtta ttacccaaat ccaacgattt aaaattctgt
    56461 agttgtccaa tttcgatagg aagagtagtg agttggttat aatataaatc caacgtttgt
    56521 aagttcttca attgctcgat ttcctttgga agagctgtga tttggttata atccaaatac
    56581 aacttttgca gattctgtag ttgccatatt ccgttaggaa tagttttgag ttggttataa
    56641 cccaaaccta acgtttgtaa gttcttcaat tgctcgattt ctttaggaag ggttttgatt
    56701 tggttataac ccaaatccaa cttttgtaag tttttcaatt gctcgatttc tttaggaaga
    56761 gttgtaagtt gattattcca taaattcaat tcttgaagat tctttagttg cccaatttct
    56821 ttcggaatag ttttgagttt ttgttcactc aattccaaaa ctcgaacatc caaaggattt
    56881 tgtagagctt ttgttaattc cctataagtt cctggttcta ctttttccgt ttgaatctcg
    56941 caagaaagat gaatgagaaa taaaagacta attattattc tttgtaagta agtcaaagtt
    57001 atgcgaaagt tcataaaggt gatccggatt gggattgaat taaattgaaa gacaagtttc
    57061 taaataaaaa taaaacgtca ttcaatttaa acgttctttt taaatttctg ttcgtttaaa
    57121 gttaaaattg attccagatt ttttaataag attgaattta aaattctaat agtctagttc
    57181 ttttcttaaa cactttaaga atgcgattgt atttttggtt tttttagaat cgaaaggctt
    57241 gaaccttcgt ttgattggat ataagattta agttctttgg gggatttacc tgtaaattta
    57301 acacaagccc tatgaaaaga agaagcagaa ttgaaaccac attcaagggc aatattgagt
    57361 aaattaaaat ctgttttttt ctccatataa ataattactt caatcattct atgataattt
    57421 aaaaaatcgg taaaacttgt attcaaatat acatttagat acttggaagc tcgatgaact
    57481 gtaagaccta aagctgctgc aaaatcggga agtctaattt cttcttcttt aaatccttta
    57541 atatcaataa aatgattcag tttagtatta actttttcta aatcgatccc tactaacaat
    57601 tctttagact ggtatttata tttccctgct tctttgacct ctgggatagg aatggtttct
    57661 aattcaattt ctttgactaa gttagtatct ggaatcgaaa caataacctt accaaataaa
    57721 gaaggaaaaa aacgttctaa aagaatcgaa taacaaatga ctgatcctgg aatgaattct
    57781 gcaaagaata agagattctt cttatcataa attgtaccaa agaaatcaaa aacaaaacat
    57841 atagaaatta gaagagaaag aaagggtagg ttaaaatata aaatagattt tttagtattt
    57901 aaaacctttt tcaaagacca gacaaaagta aaaatagaaa tcacaattcc taaaatgtcg
    57961 atgaaagata taaagtaata aacaggaatg aaataagaaa ataaaatcgt aacaggaatg
    58021 atcgctaaaa gtcttttaca ataaatccaa ggattatcaa aagattcgaa taaatagttg
    58081 aaacagacta aaacagctaa actagaatag agtaccagac cataataaga accgaataaa
    58141 atcctactat cataacgtaa aattccttga tcgatcaaaa taccattatt taaaatcaga
    58201 aaaaacgcgg cggattgtaa aatagaaccg taggatttac taaaaccatc gcttgaataa
    58261 agtttcgaga accctaataa aaatccaatg acaaccccaa aagcatgaaa atagataatt
    58321 cccaatttta aaaaattctc ataatctaaa attccgactg tatatatatc aaatatggaa
    58381 aggaacttgg acatgatctt gattttaaaa aatttatctt attggaaact cttcattact
    58441 ttttaaatca tccgaaaagg aatgattgaa agagttgagt cttaatttat ttttgatagc
    58501 tatcgcctta cgaaacccgg tggattttaa aattgcttct ctgtcttctt tttgtaaagg
    58561 tatacctatg tatttttcgt attcatctaa ctcggactct gttatgtcta agggttttat
    58621 tttaaaataa ttgattacca tagatttacc ccttattttg gttttttgaa atggcaacca
    58681 gtagaacgaa aaacttaacg tttcttgctt acgttcttta aggaagtatc taaagaatta
    58741 ccatctattt ttgaattcaa aaggacatga gatttagctt gattgaatcc ttcttagtag
    58801 agtagtttgc tctaattgaa atcaaatata acgaataaat gactaaagca atttgcacgt
    58861 atgtcaatta aaaaatgcaa ttcgcactat aaaaaaatat ggaaaaattc gaaagattac
    58921 aaaaagcatg taacacctta aaaattaaca gaaaaggttt agccgatatt ttaaggattc
    58981 atccgtcaaa cgcctccaga ttattaggtg gtgaaacaga gtttacttgg acttatgcag
    59041 aactttttca gttgaaaaca aatgtctctg ctaattggat catggaaggc aaaggagatt
    59101 tttggtcaga agaatctggt aacgacaaag aaaaattaat agtacgaaca atcttaaaaa
    59161 ttcctggttt atctgaaata atggagaaat ttgtaaaatt acatcaagaa gatcagaatg
    59221 ctattataga aattattaat cgattctatt atttatctat gtcaaagttt aaaaaataaa
    59281 aaaagttact ttaaatattt atcatatttg atagcaattt ttcttgcagt tgcttgtaat
    59341 ggtatgtttg ctttaaaaaa ccattggtaa gctgtgtcta ttacttcttt ggcaaggatc
    59401 gagtttgcat ttagtcttct catctcaaat tcctcgggat ctaaaataga atataatttt
    59461 agtattggat ttaaagtaat tctatttagt aaaggaacgt acattccaga aaagatttct
    59521 tgtctagttt gaaaagcatc atagtgaaga atcgctattc cccagaaaat tatacaaatc
    59581 atagtgccga ttgaagcata cgatcctata tatatttcaa agaaaggtaa aatccaaact
    59641 aaaggtatga taattaaaaa tgcagaagta attccgaata acattagaga caatcgaacg
    59701 cgaatcattc cttctgattt aattaaacat tttacaagtt tgaatatgct ttcacaaatc
    59761 cagataatag aataaataat taatatatga tatgctaata atgggtagta agtaaattta
    59821 tctagatcta taatatgaat aatatttagt ttaatagtag aatatattaa ataactgatt
    59881 aaaatgaatt ccaatattat acgcataacg ctcggtatat aggtattatc aagtagtttg
    59941 ttgacaactc ggctcaaata catcggagct aaaataacag aaagaataat taaagatgcg
    60001 taagggcgga aaattaatgg aaaatattgc ctaagaccaa taagtaaagt ccagagaccc
    60061 acagataaag taagataata aaactttttc cgaatagttt tatgaggatt ctcaattttt
    60121 tttacataaa tgcctaaacc gattataaga attgaattta aaagagtgaa tattaatgac
    60181 atacttgtga cacgaacatt ttcaagtcac cataatcgtg ttcttatttt ttgtaaagcg
    60241 tctttgttaa tttctattgg agtaagataa actagttcat tgttatgata acattccgga
    60301 aaatagactt ctttttcata ctttttggaa gtaattgcac caattgaagt ataaagttta
    60361 acaataggat gaattttttt gtggtaaaat ccgtaaacta tatcaaaatt tttatcaatg
    60421 caatattgag cggctgcttt aaaagttgct aatgctgccc agcaaccttt tttagaatat
    60481 tcaaaactaa cggaattcca atcagcaata ttatcgttta ttaccgcata tctttgattt
    60541 ggttcagtat cctttataat tccaagctcc aaaggaatga aattattagg ttttttttct
    60601 acaattcgca ttgcagctaa aatttcagaa ccttcgcgga cataaaacca tgtagaccaa
    60661 gggtcaagat tcattgaatc taaaggtttc gaataaccaa ctttttcaaa aacagtatta
    60721 ctgaagtttt taatattttc gagttcaggt ttattttcta aaccaattaa acgcattacg
    60781 tggaatttat taacagattt tgttttttga attgttagtg acataacata attatgtcac
    60841 attataacaa aatttcaatg ttttatttca ttttttgacc cctatattat aacttagagt
    60901 catctagtaa aatatatgtt actccgactt taaaagttgt attttgataa aattaaaaaa
    60961 agagaacaca aagctacggc tattttagta aataaaaaat ttcctcacaa tttgactaac
    61021 gtaaataacg ggtttaaatt tgtaggatga aaatagggga aagataaatc ctaaaaaaaa
    61081 ccaaaacaaa gtattcatat acattaccta tcaaagctgg ttttcaatct ctcgccgaag
    61141 aatatctaga aactgtatta gatatatctt tcattaattg tacaaaaaga ttgatcactt
    61201 aaaccaaaga catcgaataa tgttcaagtc ttatctggat aaggaaataa atgcttatat
    61261 tataaaactg gaaagtggtt tgtataagtc aaattgatac aaatactatt atccaaaact
    61321 agaataagag ctatcttttt aaaaataaat atttgtctgt aaattttttg caggaaaaaa
    61381 tagccccagt tgaatgaggc tgaaatgaat attaaaaaat ttacccaagg agttaaaagt
    61441 cccggttgaa aagactttta atacattaac tatcggttaa aaaaatcaga atattactaa
    61501 aaaacagata tgttcatttg taaaattccc ggatacgcaa tacaaaaaag gcatgtgttt
    61561 ctgttttctg aaatgaccgt tttaccactt aattttcttg cgttggctga gatggtagcc
    61621 taatcgttat tggatcagga atatattagt gattaatggt atattgatat tttataaagg
    61681 gaatagacag aattataatg gaattcgaca gtaatatctt aacagtagtt tatatgaaaa
    61741 atgtgaatta gaagttagat tctgtactat cagagcgaaa gatgaaaata attccgtatg
    61801 aagaatatag ccttaaatcc aatctcacag tggaagaagc tatctcaaaa ttaaaggcta
    61861 atacagaacc aaataagcta tttggaagtg gaactaaaat atttcatgga aatataaata
    61921 acgatacatt tgatatatgt agaataattt catatcgaaa ttcatttcta ccgaaaatta
    61981 aaggtaatat tagatctgaa gcaaattcaa ttataattga tataaagatg cacttacatc
    62041 catccgtaat tgtttttatg tttatttggc tttcaggtgc actattagag tttatagttt
    62101 caaccatcac acttatgagt aatttaagtg attttcccca agaacttctt atttctcttg
    62161 gcatgcttgc ttttggtatt ggactgttta caatcccatt ttggattgaa gttaagaagg
    62221 caaaacaaga acttgaaaaa atattggcta tgaaataaca aatcgctaag cttcgctttg
    62281 aacgcgggtt acatatttac gtttctattt gtaaaggatg tattgagtac gaagtgtaaa
    62341 ggatgtatgg atacgctcat aaccaaatgt tcatttttga gagtagggtc aggagatggc
    62401 gcctggattc atgttaagaa tctggtctcc atctcctgcc acatcaaacc gtacgtgcag
    62461 ttttcccgca tacggctttc cgacagtctt cttcctccgg cattcaagta ctatctcgtt
    62521 aatccacctg agagataaaa gtgttcaatt ccgcatcgca aatacatttc ttgaaaatcg
    62581 ggtattctaa gataacctcg atttcctcca cgcttgcgaa cgaaatggaa aagacgatat
    62641 aacacgtaac tatctaattc ttggaactta cgggttgaat ttccaacccg aaagtaattc
    62701 ctccagccac gaatcacagg gttaagattc gcaacaattt cctccaatga tagcctatac
    62761 catcgacgag tcgttagatt acgaatctta gatcgaatac tcttcatcgc tttcttagag
    62821 ggccaaaaat agggaacaag tttacccgta ttttccgagt ggctctttcg aaaataaaac
    62881 ccaagaaagt cgaagccttc tttctccatt tgcactaact ttgttttagc tggatgcaaa
    62941 ttgagtttaa ggcgttccat gatgtgggta acggatttca acgctctttc agcatctgaa
    63001 cgatacctac agataattac gaaatcatct gcatatcgaa tcaaacgacc taagtgttga
    63061 tatttgtttt gccaatacat atcgaagacg tgaagataaa tatttgcaag taggggactt
    63121 attactcctc cttgcgggga tccaattttg gtcgcttgaa actttccgtt ctcaactaca
    63181 cccgccatta accactgccg aatcatcttt aatacgcgac ggtcactgac tcgtttacgt
    63241 aaaagtttca ttagtagctc atgatcaatt gtatcgaaat acttttggat atccgcatcg
    63301 attacccacc agttacgaac taaagaggct tttatctcta tagtcgcttg cacggcactt
    63361 cgtttaggac gaaatccaaa tgaactattt agaaagttag cctcaaagat tggttcgata
    63421 actatcttac aggcctgctg tactactcgg tcccgaattg taggaattcc gagcggtcgc
    63481 tggctcccat ccagtttagg aatcattacc ctacgtaccg gagagggtcg atactttctt
    63541 cttttcagat cttcttcgat tgtgcgaagg aaagtttcaa caccatctcg ttctatttgt
    63601 tcaaacgtga tgttatcaac ccctccgcta ccaccatttt cttttacttc ctcccatgct
    63661 cgccacagta tatcgaagcg gtagattcga tcatagagcg catggaatct tcgattcctg
    63721 cttctcttgg ccgcaaggta tagctttcgc tgaagttctc gtgttgtatc aaatgttatt
    63781 ggatgttgtt ggtcattgct gacatgcatc ttcacttacc tccgtgctat agcttaactg
    63841 aagtagagat cctttcctag atcaggttgt gttgttctga tcatcaaagg tactacgacc
    63901 tcatccgact tcctaccaga cttctctccg gatttcgtcc tatgaactta taccaaaaat
    63961 tacatcggtt gtgggaccaa tgatctgata ggatctctca cgttccgtcg cccactttca
    64021 caacattccg attcccttac gccgaagagt tcttcgaagc tgcatttcca gaatcttcgc
    64081 ttcttctatt gtcttcgcct cactacgaca ggctcgactc tcccttgtcc ggtatttcta
    64141 ccgttaatct aacagcgctg cagaattcac tttatgttac ggactgctgt ttcgcacctc
    64201 cattcaaatg gcctaatatt ctcccttaga catctccggt tgcccagaaa catccgagaa
    64261 tagctaccgg gctctctggc gtttacccgg atcggacttt caccgacaag ttgaacgaca
    64321 gctttctggt aaagaggatc gcccccgtga acaacccctc ttccccagtt tcctcgtgac
    64381 gggacataga ccacattatc ggaagttgcc tgttgcacta cagaagaatc taattcaaac
    64441 tgtttttgag aatcatccac ccatctcgtt gaacttcacg ttagctctat tttttaagct
    64501 tttgagattg atagaataac gcgcctttat gatattcgta tattttgtta tttttatgtg
    64561 tttatacgaa gttcgtaaat atatagttag acgacatgcc attaatatgt atttgaaaca
    64621 gaatgctgac taaggtttta tcactttttt ctatagttta attaataaaa gcgaaaggat
    64681 taaattcaaa aatggaagaa aggtctaaga aaatatttaa tactgcatta caatatcggg
    64741 actcagctat attattaaat agctcgggta atttacgcgt tttaattcct agtcaggtaa
    64801 ttggtgcgtt agcaattgag ctttatttta aatcgattta ttatattgaa aatgaagtcg
    64861 attttaaaat caatgatcga tattctcatg atttttataa actattaaaa aatttaagct
    64921 ttgaaactca gtctttactt cgatctgatt tttcagggct tatgaaaaaa agaaataatt
    64981 cagatatttt gcaatatgaa tcttttctaa aagtaaaaat agaatttagt agtcaaacaa
    65041 tggagcgata tatttgtaaa agctagatac ttttatgata tgggtacaac aaataagttt
    65101 atgttatttt tccccgaatt ggatgaagtt ttacaaactc aaatttatag aatgaaacca
    65161 agttggaagg ctaactaatg aaatggcacg tcacctaact tcatctcctc gcttcgttcg
    65221 ggattactca tgcaaccctc actcctggtt tcaccacatt tgctttgtca cttcggttcg
    65281 cgagccgttc gctaaggctc actcgaaccg aagtgacaac tccccgcgca caagcgcttc
    65341 ggagacgcaa cgttgaggag actctttcgt taagcgaaag tctggcaaaa ttatttttag
    65401 aatacgaatt aaagtgtatc aaagaacaat agaaatgtca tggacaccat atgcattaca
    65461 tgacataatg acttaaatgt ggaaaattgt tcaatctcaa gagtttggag attggtttaa
    65521 aaatatcgat acagatatac aagttgatat ttatgcaatt ttaaaggttt taagtgaaaa
    65581 aggtccttcg cttggtaggc cttacgtaga tagtctaaaa aatagtaaaa taaataatct
    65641 taaagaacta agggttcaaa gtaagggaag gccatttagg atagcgtttg tatttgatct
    65701 aaatcgcaat gcatttttat tgattggtgg caataaacga ggtgataaaa ggttttatga
    65761 aaaaataatc cctttagcag aaaaaattta taagagatat ttaggagatt tatgatgaga
    65821 gctaaaaaac aatattcgga cttcttttct gaagctaata aagtaatgag tcctgaaagt
    65881 atcaaaaagt ctaataaaaa agcggataat attcttttaa aacttaaact atctgattta
    65941 cgaaaaggag ctggattgaa gcaagcagaa attcctggtt tcgcacaaac gagtatttca
    66001 agaattgaaa gtagagcaga tcttaaatta tcaactttag ttgattatgt tcaggcttta
    66061 ggaatgagca ttgaaataag agctatttca aaatctaaaa gtaaaacgaa acaaaaagat
    66121 atattaattc ttaagtctta atatcaagcc agaccttgga cgttagcccc caattgcttt
    66181 ttaaaactgt gaagattgaa gaaatattaa aagaatttgg aaataaagaa aatacattca
    66241 cgacgtcgac agttcagtat tttctggata atctttatga aactaatgaa atagaaagtc
    66301 aaaaagtatt tttaaagaat ctttcatatc aattttatca attaaaaagg aatgaataca
    66361 tatcagattt tccatataat aatttagtac gacatctttg tcatgccatt tcaaatgcaa
    66421 taagttctga tttaataaaa tcattttcaa accaatatac ggcagataat tttaaaatta
    66481 aatcaatcga aaatacttta gtataccgtg atggtggttc agttgagatt gtagtcttaa
    66541 ctgattcttt aagtgaggta gcattctttt taggtattta taataaagat gagaataatg
    66601 atccaagtta caattacttg tttccatgtg aaggacataa aatatatgaa tactggccta
    66661 tagttaaagg ttctgctgaa gacattttta tttattcgga aattaaaaaa gcaatggatg
    66721 aaaaacgatt gagtcccaca ggggatttta catatttaga taattttatt gaatattata
    66781 aaaaaagatt gaaataatcg taactgcgtc taactgaatt ttggggcttc ggctttcggt
    66841 ctgtgcactt cggacacatt aacctgccgg tcaatgtcgc taaagccgat cgttatgtgg
    66901 catagaaatg aataacactt ctcaatatta atatatacaa agttctttgt atatattcgg
    66961 aaaaaagaat tagaaaacat tttttctaaa caatccttga aaagcatttg gaaaaatatt
    67021 gtaaaagaac aacttcgcgc ttttgatatt catgatttat attatcgaag aacgaattaa
    67081 ggaacttcga ttttgatagt gtccttaaag tttcgcacaa ataaaaactt gaacaacgct
    67141 ctcctcatgc gcttaagtta tgagctttaa agtttttaac ttttccattt cgaaaaagtg
    67201 acatacctgg gacgagcagt gatcaaaatg agagcagtct tcccatctgg gaaagctcca
    67261 aaaccattgt tcgtttgtat ttgaaaagaa attagaattt tatcttgtcc attcgagtat
    67321 gttaatgaga atgaactgat attttttagg aaagttcaga atgaataacg agaagttttt
    67381 ggaagtaaac agtatttcgg aaaaagttga cgatcttttt gacactttag atcaatcagg
    67441 gaaactagat ttcattaagg tcgcgcttca aaaattttct gaaaatttac aggaacaata
    67501 ttctatcaca tttaatttaa ctttagatat attcgataca gcgagagaac aagcgattaa
    67561 aatatccgaa gtaggcatca gttgtaatgg aggagagcgg ccgtatattg tccgagcagg
    67621 agatagtttt aaccgatatc ttgcaaaggg taatattgta gaaatacctc attcctactg
    67681 tcctgtctgt tgggctgaat gggattttaa acgaaaaaat caaagttgtt cgaaatgtga
    67741 ttctatattc ggtacagata ttaagctatt gattgattca aatcattgtc ctcaatgttc
    67801 ggatgggtct atctcattag aagagccata ctgtaatcaa tgtgaatttt atgccgatcc
    67861 tgatattgta gtctggggct aaattagaga aaagaagttc cttggaacat tactactata
    67921 ggaaaatgtc aatgaaacgt tctgataaat ttaaaatgaa gaaaataaag aagaaagttt
    67981 caaaacaaat ttcatctaag aaacgtattc aaaggaaaaa atctttttca aaacagtctt
    68041 caccaaaaaa tgatttagat cagatcgtaa aatttgtaag tcttaaaaag ttaaaaccca
    68101 atgttaaaaa cgacttcgat ccattatcca aagaagaata tcaaaaccta aaacagaata
    68161 tgattgcgaa cgggatttta gatccactaa ccgcaaaaaa gacggtacaa tcgtgacggg
    68221 tgaaaatcgt tacaacatcg cttttgaact acaaactcat gaagataagg agataagaaa
    68281 aaagttctct aaaataccgg tacgttatta cttaaaacct cttactcatg aagaagaata
    68341 cgagagaatg gaatccgata atttatttcg taggcatttg actccggaac aaagaaaggc
    68401 gcgattaaaa caaagaattc ttagacttta taaaacggaa ttggtcaaag acaacagagg
    68461 tggcgacagg aagtctaaaa tttctaaaaa agaaaaatta aaccttcaag gtgaaggttt
    68521 gatccttgaa aataaggata tttcaaaaaa agatctaaag cctgaaaatg tacttttaca
    68581 aaataaacaa aaggagattg aaaagcaaaa tagtctaaaa caagagaaac cgaatataac
    68641 ttctcagacc tcaaaagaat tacataaaga tgtcaacgtc tcaacgagaa gctgagctca
    68701 atcgattaaa gagaacgtat ataaaactga gtaatgagtg gtatgaaatg aacaaacaaa
    68761 taaattcaaa taaattcaaa tacaactcat actagccaga tacgcgaaaa gttagtatct
    68821 gttggaaagg tggacgaaat aataaaaatt aataatatgt tgaaagagaa gcgagaaaat
    68881 aagaaataaa ttatttccaa cttagtgaaa atgaacaaat gttcattttt gagagtaggg
    68941 tcaggagatg gcgcctggat tcatgttaag aatctggtct ccatctcctg ccacatcaaa
    69001 ccgtacgtgc agttttcccg catacggctt tccgacagtc ttcttcctcc ggcattcaag
    69061 tactatctcg ttaatccacc tgagagataa aagtgttcaa ttccgcatcg caaatacatt
    69121 tcttgaaaat cgggtattct aagataacct cgatttcctc cacgcttgcg aacgaaatgg
    69181 aaaagacgat ataacacgta actatctaat tcttggaact tacgggttga atttccaacc
    69241 cgaaagtaat tcctccagcc acgaatcaca gggttaagat tcgcaacaat ttcctccaat
    69301 gatagcctat accatcgacg agtcgttaga ttacgaatct tagatcgaat actcttcatc
    69361 gctttcttag agggccaaaa atagggaaca agtttacccg tattttccga gtggctcttt
    69421 cgaaaataaa acccaagaaa gtcgaagcct tctttctcca tttgcactaa ctttgtttta
    69481 gctggatgca aattgagttt aaggcgttcc atgatgtggg taacggattt caacgctctt
    69541 tcagcatctg aacgatacct acagataatt acgaaatcat ctgcatatcg aatcaaacga
    69601 cctaagtgtt gatatttgtt ttgccaatac atatcgaaga cgtgaagata aatatttgca
    69661 agtaggggac ttattactcc tccttgcggg gatccaattt tggtcgcttg aaactttccg
    69721 ttctcaacta cacccgccat taaccactgc cgaatcatct ttaatacgcg acggtcactg
    69781 actcgtttac gtaaaagttt cattagtagc tcatgatcaa ttgtatcgaa atacttttgg
    69841 atatccgcat cgattaccca ccagttacga actaaagagg cttttatctc tatagtcgct
    69901 tgcacggcac ttcgtttagg acgaaatcca aatgaactat ttagaaagtt agcctcaaag
    69961 attggttcga taactatctt acaggcctgc tgtactactc ggtcccgaat tgtaggaatt
    70021 ccgagcggtc gctggctccc atccagttta ggaatcatta ccctacgtac cggagagggt
    70081 cgatactttc ttcttttcag atcttcttcg attgtgcgaa ggaaagtttc aacaccatct
    70141 cgttctattt gttcaaacgt gatgttatca acccctccgc taccaccatt ttcttttact
    70201 tcctcccatg ctcgccacag tatatcgaag cggtagattc gatcatagag cgcatggaat
    70261 cttcgattcc tgcttctctt ggccgcaagg tatagctttc gctgaagttc tcgtgttgta
    70321 tcaaatgtta ttggatgttg ttggtcattg ctgacatgca tcttcactta cctccgtgct
    70381 atagcttaac tgaagtagag atcctttcct agatcaggtt gtgttgttct gatcatcaaa
    70441 ggtactacga cctcatccga cttcctacca gacttctctc cggatttcgt cctatgaact
    70501 tataccaaaa attacatcgg ttgtgggacc aatgatctga taggatctct cacgttccgt
    70561 cgcccacttt cacaacattc cgattccctt acgccgaaga gttcttcgaa gctgcatttc
    70621 cagaatcttc gcttcttcta ttgtcttcgc ctcactacga caggctcgac tctcccttgt
    70681 ccggtatttc taccgttaat ctaacagcgc tgcagaattc actttatgtt acggactgct
    70741 gtttcgcacc tccattcaaa tggcctaata ttctccctta gacatctccg gttgcccaga
    70801 aacatccgag aatagctacc gggctctctg gcgtttaccc ggatcggact ttcaccgaca
    70861 agttgaacga cagctttctg gtaaagagga tcgcccccgt gaacaacccc tcttccccag
    70921 tttcctcgtg acgggacata atcaagatta tcggaagttg attgttgtat catttaaaaa
    70981 aaaatatact tgaaacactg aacgtttcct cacctaaaga tctacacgga actgcttttg
    71041 agaatcatct atcggtcttg ttgaactgca ctacaactct attttctaag cttatttagg
    71101 attgatagat tccagggttt tatgatattc gtatattctg ttatttttag attgtttata
    71161 cgacgtgcgt agattaatag ttaggcaaaa tagccaaaaa ttctcttttt gaatgaaatt
    71221 agatttaata aataatgcag aacattctct atttcatgca tgttcgctat tccattcttc
    71281 acaggaagat gatcctgaaa ataaacttta cgatgatcag gatgccataa tttatgagca
    71341 gaaggggaat aagatgactt ttgcgttaga aggttaccat cgccctccgc aaaaatatct
    71401 aagcgtaatt tctctgttgt tattatttca gtctttagag cttttaatta aagatgcttt
    71461 aattgatcga tttggtgaat ctgtaatttg gaaaaaaaca gattatagta taaatctttc
    71521 agaatcaatt gaattatata ataaattttc ggccattaaa ttggagaaaa atattctgtt
    71581 agagtataaa aagcacagaa atgcgctgga gcatttcgaa ttaaaaaata cttataatca
    71641 aattttagag attattaaat atttgttttg tgaaatttgg attctatata aaacaacaaa
    71701 gtcaataaac attataaatc attttcaatg ggatttatgg aaagatcaag aagtcccatt
    71761 tcattataca ttaattgagc tgcttaaaga ttctaagcga ataaaaagtt accttccagt
    71821 tctgattgat agaaaaaatc atggattttg ccttgattgc ggattccaaa gtgtggaaga
    71881 tcaaacattg atttgcatgg tttgtaataa tgaaaatgat tttcttatct aatggctact
    71941 tcgtataact tcgtctactc gctgcgttcg ggaacgcaag tttcgatcgc ttaaatttta
    72001 ttttacaatt gctacttttg aaacaaccat ttcttatgcc ttcaacgaaa caacaggcca
    72061 tcaatctcat tgaaagttta ccggatgata cttcatttga tgatattatg gaagaactct
    72121 tcttttctaa aaaagttcta caaggtttaa ctgaattgga taataataaa gcaatttctc
    72181 acgcacaaat tctcgaagaa attaatgaat ggcgaaagag ataatttggt ccttaagggc
    72241 caggtctgat atacaagata tttacgatta tataactaaa gattctgaaa tttatgcgct
    72301 aaatgtaata aataggatta ttgaaacagt agaaagtatc ccttcttttc cattaatggg
    72361 taggtagtcc cagaatttaa tattgaaaat ttaagggaac gaatttcagg aaattatcgc
    72421 attgtttatc gtgtaaataa atttcacaat attgaaattg ttacaattca tcattctgca
    72481 agattgttgc agaatcttta aagaaatctc ggcaccattg cttcggttcg cgagctgttc
    72541 actaagtctc actgtggcaa ccactcatgg acgcaaatac aggagataaa aactggaaaa
    72601 caagagaatc tgacgtttca gagcttggta aaggtaatgg aagctttgga tgccgaaatt
    72661 gtgtttaaga aaggccgtaa ggagcttgca catgttcctt agagcatttg gctatacaag
    72721 taaattgtaa tatgtaatag ttatgacatt tttttttaaa tttgcccgac gttcaattta
    72781 ttttaacgaa gctataacta tgagtttctt tcgatttttg ccctctgatt tggttttctt
    72841 gttctttgaa ttcctggtat tgaacgaata actttaatct cttgtttagt ttttgtttat
    72901 cgagcaaaat agaaaacctg atttgattaa ctatgggata acttacggag gtttaccgaa
    72961 agcaggaatc tcagaaacat ttattttttt aattaccttt ccttcttgat caataaaaac
    73021 tattatacct tccgaatttg ttattaaata ttttttgtcg attgcgttag tttgataaat
    73081 ctggtgttga gcaatcctaa ctaacgcttt ataaaccgat attcggggga ctataatttt
    73141 cggtaaatcc gcagttaaga catacactgg atgagttttc cgattacttt caaaacccat
    73201 aacgacttga tgaataatgt cgcaatcgac attatctcta tttgctttta acctaagagc
    73261 cttgtcaaag gacaaaaact taccctcaga ttctttatta aatcgagtcc attgagtatc
    73321 ccatacattt tctattaatc gaaatttact aattgaatac ggtaacatat aattcctaaa
    73381 aaggtcatac gataatgtcg cggaaatata acttcgcaaa ctacttggaa atcgaaaatt
    73441 gtaaatataa tttacagcta gatgtaatgc taattctttt tcaaaagact tatgagtaag
    73501 aatataatta caaaatgcac caaaataaag attatttttt tctataaagc ttgctgtttt
    73561 ttctgcaact tgcagaatat tctgttttgt aataacatgc agagacatat aatattgata
    73621 gctttcatat aatattcttt cgatctcggt ctcaattgta gtcttactta gattttggct
    73681 acatttaata actgggtttt ggattttaat accaagatat tcaattattg aaaatggtgt
    73741 aaaataaatg ggtaataaat taggaaattc attattccgg ttggtctcaa ttgaaaagac
    73801 atcgaaataa ttcttattct ttataagttt tccaaatata ttagtgtcta aatagtatct
    73861 tgctgtcaaa ttttaacctt gcacatatca ataaataacc gaatagctaa attgtggtaa
    73921 aacgacaatt caaataaaat cttcaatact ttgtaatatg ttttaaatcg cagtatttta
    73981 tagtacaaaa tttagattaa aataaagggg aaactttttt aatcattatt tagcaattaa
    74041 aattatatgt tctatctttt gttcatataa atcatccagc aaggtctccg aaagtagaat
    74101 ataaaaggat aaatttaagt atttgtaaat taaacatatg gaatattttg actagaaagg
    74161 actttaaaac agcccctgtt aaagagtcga atatccgatt taaaaagaaa tcccaattag
    74221 aaacccgata cagacagaaa ttaaaatcgt agaaagagtg acttttaacc tctgaaaaaa
    74281 agtaggagca gcgtagacga cttcctcgaa atcgcgacaa aaaaactcag accaacagat
    74341 tcttttcttt aaacgtaaat actccccttc tctgtctttc gaaagaatgg taacgatcgc
    74401 tttagaagat tcaatttttt gccaagtcgc ttgaagtttt tccatacata aaaaccaaga
    74461 aggccctttt acttcggaac aaccggtatc atgagaagga taactggtta tttctcattt
    74521 gaaacatggt cacaagatgg atcggaactt cctcaagggc acagtaggtg atcgtatcaa
    74581 cgtcatctta tccgctgccg gttgtaattt cagtaagcta cttcgagctt tctttttgtt
    74641 tctggatcaa ttttctcttt ttttgcacct gcctttttag ttagatctca ctttttcagg
    74701 gacgactagt tagagtttaa aaaacaataa atgtggcaga caaaataggt aatagtaaaa
    74761 atgaattcag accataatat acaagacaac ggcggttttt caaatgaata aattaaacaa
    74821 ttcaatacta tctcttggtt tttgttcgat cctcatattt tcgcctttaa tccaagtcga
    74881 ctcagataaa aataagcaaa acgtacatac gactgcaaat gaaagtatca ataaagaaat
    74941 aaagtcgaaa gttgccagtt atattaaaga aaaaaaatat aattcagctt ttcaattatt
    75001 ggaaacgtat gatccggaaa ataaaaatat cgatttagtg cttttgaaag aagaattggc
    75061 attaaaatat ttcgtaacga gtataatgca tcgtactttt gcatttaagg atctcagcaa
    75121 aaatgaaaat ttgctttcag taagaggttc aacgggaaat tacacgatgt ttcatttccc
    75181 aattgatcag atacttcaag aattattaaa gaataaccgg gatcattgtc ttttaaaccg
    75241 tgggctcggt gattactatt ttgaagtaaa tacaaaatat ggagaaaact ggtttattaa
    75301 aagtgacgaa ctttctaaag aaatcgaaaa tcaatattta aaatccgtca agtcaggttg
    75361 tgcggatgct tttgtgtaca atgttttagg ccatcaaaca ttgtatcgag aagattatca
    75421 aaccagtatc gaatttttca aaaaagctct taccctaaag cctatatatc ccaaccctaa
    75481 ctatggaatt gcacatgcct atattaaatt aaataattcg gaagtggctt tagactatgc
    75541 gttgtctgct tatacacaat ttgatacgca gcggggaaaa gcagacgctg cgagaatgct
    75601 tggtagaatc tattcggatt tgaagaatga tctaaaagcg aaagaatatt atgaattttc
    75661 aaataaggtg attccgaatc attatggctc tttggctggt ttagtggatg tgtatgcgag
    75721 aattgataag tcgaagctca aaaaagcaat ggacgaattc tacggtttaa atccaaggaa
    75781 tccgacaata tatcacgatc tctatgacat ttgtgcgagc aacaatgcaa tagaagattt
    75841 gataaacttt tataaagaga aactactgaa aaaagagaat gacttagcta ttaagggttc
    75901 tctaaatttt tatcttgggc agctttattt aaaaaaggaa ccacaattgg ccaaaaagta
    75961 tataattcaa gcacgagatt tattcactca aatttatgcg aaagatcacg aggtatttca
    76021 attaattaat aacattctta caagtatgga tcagtagtga tattctataa tcggatttga
    76081 ttttccgttt tctgggcgaa ttttgttttt gagccgttaa ttgagtagaa tatttagaac
    76141 ttagatgaac ttgccgattg ataagaaaat gaacgagtga gaaagtctca aagaggaata
    76201 taaggaaatt attatgaaaa actattttat tgtgattatg ttagccttaa cttttattac
    76261 gatactaaga ggcggtctca aaactggttg tacagagaaa gcgtaataat atcaatgtga
    76321 aatggacaaa tattattcag aaatccccga tgcgctatgg gaaaaaatag taccattaat
    76381 cccgaaagaa aaggcgaatc ttcaaggagg acgtaatcgt gttcctgcaa gagtggtaat
    76441 ggcgggaatc atctatcgaa tgaaaacagg atgtcagtgg cgtgcaattc ccaatgagtt
    76501 tggatctggt caaacttgtc acagaagatt tcaagaatgg gaacgagcag gagtattcaa
    76561 aaagatttat aaatccattt taaaatatta tgatgtaaag aataagatag catgggactg
    76621 ggcttcgatg gattcggcaa tggttaaagc tccaaaaggg ggagtttaac tgggaaaaat
    76681 cctacagacc gtgccaaatt aggggttaaa cggcatattc ttacggatgg aaatggaatt
    76741 cctttggcaa ttacgttgac tggagctaat gttcatgaca aacacggtgt aaaaaatacg
    76801 ttgaattcaa tcctaatatt ttccggaaag agaagaaaaa aaccaaaaca tctttgttta
    76861 gataaaggtt atgacttcaa agatatagaa gttttaatca aaaaaagaaa cattcgatct
    76921 catattcgga aaaaaggtga aaagcctctc atcggtaagt ataaaggaaa acctagacgt
    76981 tgggttgttg aaagaacaaa cagttggcac aatcgattca gagccatctt gattcgttgg
    77041 gaaataaaat cggtagtgtc aggaatcctg tgtaaataac tttctttaaa acgaatctaa
    77101 tttcaatcga tccccgaaaa gaatcgcaaa ctggttcatt gcttttcccc aatcttgaat
    77161 cggcatggtc cattttttag acatattatt caaagctaaa tagagaagct ttagtgccgc
    77221 ttcgtctgta ggaaaggatc ctcgattctt gataattttt cttagaccca tattcatcga
    77281 ttcgatagcg ttcgtggtgt atatcgcctt acaaatatta ggtggatacg ccaaaaaagg
    77341 aatgaccgat tcccaattgt tcctccagga tttactgatc atcggatact gactgtccca
    77401 cttggctgcg aaatcatcaa gacatttctt agccatctct gccgatggag atgtgtagat
    77461 ggcctttaga tcattcgcta tctcttttct ttgtttgtaa gaaacccatt tcaaagaatt
    77521 cctcaccata tgaacgatgc aaagctggac ttgtgcatta ggaaaaacag atataatcgt
    77581 atccggaaat cctttcaagc cgtccacaca agcgattaaa atatcttcaa cgccgcgatt
    77641 ctttaaatcg gttaagatct gtagccagaa cttggctcct tcggtcttct ccacccagat
    77701 cccaagtatc tcctttgtgc cctgtagatt gattcctact gccaaataga aggctttgtt
    77761 catgacgtgg ttgccgtctc tcaccttcac gactaacgcg tccatgatca gaatcggata
    77821 tactttttcc aaggggcgat tctgccactc gatcaccgtg ctcatcacag aatccgttac
    77881 ttgagaaatc agatccgctg aaacatctac ttgatagatt tcttcgaggt ggttggaaat
    77941 ctcccgcgtc gtcattccac gcgaatacat cgagataatc ttttcatcga agcccgtaaa
    78001 gcgtgtctgt cctttttgaa cgatctgcgg ttcaaagctt ccgttcctat ctctcggcac
    78061 ttccaactcg attgtcccaa agtcgcctgt gatctgcttt cgactttttc catttcgaga
    78121 attacctgtg ttatttcatg agatgtcgtt cttctcatag ccaaggtgat gcgtcatctc
    78181 tccttgcatc gctcgttcaa gtagtccttt cgttagctgc tttaacagac cgccttcgcc
    78241 gatcagctct tccggtgtct tgcctttgat taattcatcg agtagctctt ccactcgatt
    78301 ctttgctttg ctcatgtgcc tttatccttg ctaattttta ttgattcaca agtcatttac
    78361 acaaacaagc tgacaccctc attaaaactg attattccag ctgaaccatt actcgaaata
    78421 tgccatctcg aaccgttaaa cattgaagat attgattatg tagagtatat gaatgagact
    78481 catacgcttc taacaaatgt aaatgaagct attaaacatc acttaattaa ataaaacctt
    78541 tagctatcgt taatctaacg atagccttag ttcctaaaca ctatttccag agattcaaca
    78601 cgccagcgca aatgagtaaa atgatcaggt tattaaatgt ttaatcccct cgaataatcg
    78661 gtaatttcta ttttatacct ttatcatatt ttacaacatc ttaatacaat ataagtctat
    78721 tcaaccatca taaattttga tcataattaa tccctactca aataatatag taaaaaatac
    78781 acgaaaaacg gatctatatc cagtttcgaa atccacgttt caattttatg aaccaatcgt
    78841 tccatgaatg taattactct attttaaaat aaaaagtagt tctaaattca ttttaaggat
    78901 aaaaagcgta ttaatactga atcaaatccc ttgttctcat aaaattccag cataccatat
    78961 tctggtaatt ttctttcttc ttttatctta atggctgtta ctcttgaggt tatcccttgt
    79021 gagtgttttc catttttact gctatttcat tttcttcgtt tctgtgtctg ctttctccta
    79081 gtggtggtgt ggcctttgat tttgtttgtc tatgatttag ccattacgtt ctgaccttat
    79141 catctaccta gtgattttac tagttttctc tctgcatagt ttctaacatc tctacgctga
    79201 tagttttcca tcttcttaga gaataatact tctaatagtt ctggaataaa tgcattgttt
    79261 atctctctta ctgcttcaat atcttgatct ctatttagat agttatttag tgatgatttg
    79321 tatttatcta tcatggaaaa gtagttcgtg tttagagtct ttttcgggac atctttatat
    79381 cctctgaaat caaataaaaa tagatttatg tctatcgcgc ttccaatact atccaagagt
    79441 ttgatttgtc ttttacgtat tttttctgga ctaggaagaa caacatactt gtcttcttta
    79501 aattcaatct tatatcctac aaagaatatc ggttccacct tagaattacg aattggctca
    79561 ccatttttaa tagatatgtg gaggtgatta ttgttaagga cctcacttat aaaccttttg
    79621 atttcatttg cctcttcttg agtctttgtg aaacagataa aatcatcagc aaagcgcacg
    79681 taagctgtat tctcatattt ttgaagtaag gggatatcta ggatggtatg aagaaaaata
    79741 ttgcttaaaa taggccctag aattgatcct tgaggggtcc caaccgagtt ctcagccatt
    79801 actgcatcta ttttcttaat tgatttcaga aagccttcta tctgattcaa taactctgga
    79861 tcgtagatat gttcacgcaa aatactcatt agattcggat gaggaattga atcaaagtat
    79921 ttgcgtatat caattaccac tgcatattca aattctcctt tattcagctc ggattcaatg
    79981 tattcagcag cgttggaaaa gctgcgtcct accctatatc caaaactatt gtctacgaat
    80041 tgaggctcaa atatctgctc cagtatttcc gaaataattc tttgaacaat tttgtcttga
    80101 gttgtgaata taccgatctc tctaaaatcc aaaggatttg cttgatcctt aggttttttt
    80161 actattttat aaggcgcggc tttataagtg tgattcataa tcttattata tagactgaaa
    80221 caataatcgc gtccatatct catgatcttg taaacatcgg tattatcaac tccgggagcc
    80281 gatcctcgct gcaaattaag gatagcttcg ccgataattt tagcagtgag aaggttttga
    80341 aaattaatat caatatatcc cttctgagaa tgattttgac ctatttcgtt tcgaagatcg
    80401 gaggtatttc tacctcccaa atcccctacc attttccgaa aatcagttga tatgaatttt
    80461 ttctgttctt ttactaaagt tccaaaattc ttattattaa attgattcac ttgatcaatt
    80521 ctattctgca aatccctcat tcttgtttct ctcgcaatca attagctcta cctaaataaa
    80581 cagggaattc ttggttctcg ggttccatta tatcgataaa tttagaatca aatacagatt
    80641 gtttatctgg ttgaagggga atattatatc gttttataat atttttttga aaagacagaa
    80701 acgagctaaa gctatcatca ggctcccatt tgttaataaa ttttgaatta aattgctctt
    80761 taaaaatata cttactgaat agctctgaaa tcggcattct attttgggta ttcaaacttt
    80821 tccaattgat tattttacta ttaatatagg catgtgccgg gtcttgacag ctagaatgat
    80881 gaccgtattc taatgaaact atatttaata aatactcata ttccgttctt ttcaggtttt
    80941 ctccaaaaga aaatattaca cgaactctga ttttatcatt ctcaactgtt tcataaaccg
    81001 cgatggcaga ttcttgaaat cgctgacaag cttcctcata tgagtaattg ccacaaatat
    81061 tcatgattaa aatattagca gataaaacat gttccgtttc acgacgatta aaaccctcat
    81121 atggatacgt tttaacaggc cagatgcttt ttccggcgca tatatcatca tgcagctctt
    81181 caatagtagt cgctttttgg acatatccat tcgtaaaact tttttgcccg caatgtaaaa
    81241 cttttctttt cgaaacgtta taatttattt tctgaatttt ttgttccatt atccaactcc
    81301 ttcaaaggaa aacgattttc taagttctca atcttcagcc aatgcgccaa tagtgggaag
    81361 atttgaaagt tattcttaaa ataaacatta cgattatttt atgttgacac cttttcttta
    81421 ctgttctcgt ttcttgcaaa ctaccaagct ttaatatttt tatgtgatgt ggaattatgt
    81481 ctaagcgttt cagatttatt actttctaat aatcattgga aattttattt aatcgatgca
    81541 aaatctgagc tatgaatact actccatcac tcttctcatt catattctct cttaaacatt
    81601 tcattctcca tatctcaaat ccatttttca atggaatttc ctatctaatt ttaacaagaa
    81661 aattccctca aattttcttt tcttttggat ttttttatca aaatgatgtc gcattaaaat
    81721 aatttataat tatcacaaaa atccaaagca ctgaacctcc tcgaatgatt gaacagtgtc
    81781 acacaaaaga gaagaataaa aaagcatgac tcgtaaacca caatacgatg aagaattcaa
    81841 gaagagcaca atagaattat tgataaagtc cagtaacaaa tctcgaaaga tttgggagta
    81901 tctctaaata ccttgatcaa ttggaaaaga agtatttgag agatgacggc ccatttcaag
    81961 atgaacttgg agcagagaat gaacgtttaa agaaagaact cttggaagtg aaggaggaga
    82021 tcttaaaaaa gtccgttgtc atcttcttga aaccaaggaa atgaaatata cgtatataaa
    82081 aaagaatcat aatccaatag aaaagacata caatattctg aatgtattga agagccgtta
    82141 ctacgactgg ctgaaacgga tcgatagtaa aagagcaaag tccaatcgag agatcatcgg
    82201 atgggaatta ggttcgacgt tggagaccaa aaacctattg acagcttttg agaaagccct
    82261 ttctcgtaga ggatatccaa aagaagtcat atttcattcc gatagaggag tttaatatgc
    82321 aagtgatgac tttagaaaag tattaaatac gaatgagttc attcagagca tgagtagaaa
    82381 aggtaattgc tatgataatg ctccgatgga atcgtttttt aaaactttga aagtagagga
    82441 agtttacaga agaaaattca acacaattca aaaggcacaa ttttttcagt ttgactatat
    82501 cgaaagatat tacaacagaa agagaagaca ctcggtttta ggctatctga gttcggtcga
    82561 gtttcgaatt aaatactctg cataaccatg tacgtttttt cgggagaact ccagtcaaat
    82621 gcgtccatat atcttttatt atttttgaat ttaaaaaaca atctaaaaat tattctatat
    82681 attcagaaac acatacaaac ggaagagtat tttcattatt tacaacctca tatccacctt
    82741 cgataccttt tgcaaaatgt gaaggtattt cattttctcc tataaacaaa tcctgagaat
    82801 gaagtaaaga tatagaatta tctttataga tttttttaac ttcagctcca gagtcactgt
    82861 cagtaataaa attattgaat ttccataatt cttctaacgt aggtagtctc cattgattta
    82921 taggattaat atttttgcat agagaaatag cctgatctat agtaagttga tttaatttac
    82981 ctttttcaca ttgtaaacca ttcaaaccaa acggacactt ttgccaggac aaattcgtag
    83041 tttcttcata aaaataatct tgggttttta atttagaata aataattgat tctttttcat
    83101 gacaggttgc gactactact ggaaaatttt cttggaacat tatacgccag ctattattat
    83161 acagcccatt atacacacaa tttcctcggt cacttatgtt atctattgaa gagcaattag
    83221 agtccattat tgcttcatct attttatcaa aatctaaaat aagctccgat attccatttt
    83281 gtttcattgt tttctcaaga tacttgacgt ctttcttgaa aagatccctg tccaattctt
    83341 taagatagaa tttatcagtt attttacaag ttagattatt acttaatcta ttactaaata
    83401 agccccctga ttttttataa attgaattag acttaaattt aattttcatt tttttaggaa
    83461 ttaatataag caatggatat aaaagatcat atctttctgt aagctttgcc acattttttc
    83521 ttgaattaaa ttcttcggtt ttagaaaaat tatataaacc ctcagaattt agaaaatctg
    83581 ccataacccc ttgatagtct ttgtctaatt ttaaagattt caatttagag atatctaatt
    83641 ctccgtaaaa agaagaggct gacacatcca attttgagcc aatttcaaaa atagatttat
    83701 ttaaatgaaa agattctttc catccctttt cctccttgta aaaggaacat gaataaatag
    83761 ctaacaaaag agtgatgaat atcttttttc ttaaacgaag atttactaaa tattttttat
    83821 catcaaagaa tcccatattc aaattctcct ttttatcctt gtagtttaaa tttacctttt
    83881 gtacaaaaat tttattatat aatcgcttct tgaatattcg tgattaaata acaaagcatt
    83941 cttaattaga aatcttatta attgtcagaa tcgatgcata agaggcagcc tgtaatgata
    84001 atacacctcc actatcttga aagcactgca atttaatcgt atcacctttg ttaaaccttg
    84061 aattcgttcc aacacttgct tcaatctgat atgctccaaa cccagaggcg ggcaaggaag
    84121 acgcggcaac tacgtataca ttgcttaagc catcgttcac aatgagattt gttttacgaa
    84181 cgcctattgt attagctgca tattcaactt caccaatcac gctatagatt ccagtaactg
    84241 gaatagtcaa tcgatctggt aaactggaat tataataacc gtccgtatca taatcaacct
    84301 cgctaaaagg aatgactgta taagcaccgt gcgctaatgg aattgaattt cggtttcgga
    84361 ttcttgctac ggaactttca gaaacaatcg aagcatttga agtattcgca atcaaagaaa
    84421 gggcaattgc taaatcagcc ttgttatttg cgttttgaac atcatccgta ttacaattga
    84481 gaagagagat agttaaagcg attagtgcga aacatatatg aattttcatt cttttacatc
    84541 cttttgaagt gattttactt tttgttcgga acgataagat attgcccaaa agaagcaaat
    84601 atccaaccga gaagcgagca catcaatagg aaggaaataa aagaacggat caaattaccc
    84661 gttatgaaaa aataaacaca aggcaaacaa atggccaata aaatcattaa gattctcctt
    84721 gaatcagata aaatggtctt attaaggaaa tgtatcgatt cttgaatttt attgcagttt
    84781 taggaaaaaa cgttttaaaa aaaaatatga attagacttc ttcttggaga aagaagccga
    84841 cggaaaagat ccgttcattc ttgttattaa agaatctaat ttcaactgat tgcgtggaac
    84901 gaagaggatt attaaagaat ttcttaggac cgagttcatc gattctctca ataaactgac
    84961 gctctaacca taactccgca tagagttttt cagtatcatt caaagtaaga ccaatatatt
    85021 gttcacctgg agtctcacct ggaacaagta tgaaggtgaa ttccttccct ttgatttttc
    85081 tagtaattga tacgggtccg ggttcacttc ctgggtcttt aaattcagcc atcagtcctc
    85141 ggtaaacaag gtcgttttga tctgaggttg aaattactac gcgatccttc cagacacgga
    85201 ctaggattcg aagataattg ggatcatttt ctggaagact ggattctatg attttatctg
    85261 cattctcaga ggaaatttta cttcctatgg attctaaaaa gatcacttct tttattgaaa
    85321 cgaactttag aaatgtttct ttgtttcttc tgatcgcagt ctcaacccta ttcatttctt
    85381 catcagaaag ctggccctct acatatcgta gtaaaagttc ctcggagatt tcctcgcttc
    85441 catcagaaga atgtttcata ttgtcttttt tactgcaaaa tcctatgatg atctgaattt
    85501 ttttagctca acaattgccc ggttgcaaag gcttgtaatg gttccaaggg gcatcgccat
    85561 cataacagca atctctcgat gcttataacc ttttctacga tataaaatga cctgtctgga
    85621 ggtaaaatcc aatttttcaa ttaggttttc aaattcgttc gagagttctc gataatgagc
    85681 ttccgactcc cctttcttcc aagcttcttc agcttgcttg cccattacaa tttctacttc
    85741 ttcatccaac cagtctgccg cttctcttct ttttaatagc tttcgaaatt cattgcgagc
    85801 gacatttcta ccgatatttt ttaaatatac tttaaaggca atttcggatt cgccggtaaa
    85861 ctgacgcaat aaccgaaaat catctttaat taattcctct ataattcttt ggacaatatc
    85921 ctcggaatct cgacgaccaa aggtttgtat cacaattcca ttcaacaggc gatcatatgt
    85981 taagaggaac tccttccagc ctctggaatt ccccattaag cagccgttaa ttattgttct
    86041 aaaatctttt atcattcgtt aatcaccgta aaaagaatta ttgaaggaat ttttttcaac
    86101 cgttatcttt cgtcaaaggc ggcaatcata atattgtagg gggttttgtc aagtctattc
    86161 tatgctttag catacttctc taaaatttgc tttcattata ttcttaaagg ctgttgaact
    86221 gattttggaa gatttgagag gtaattacta tagtgtaatc gtcaatggaa tcggataaat
    86281 tttgagagaa tcatttaaaa gattcaaaga aggacaaaag ttatcggaac cttccaggaa
    86341 gttagactac tttatccacc taatattcgt aaggcgattt acactacaaa cgctatcgaa
    86401 tctatgagta tgggtctaag aaaaattatc aaaaatcggg gatcctttcc gaacgacgag
    86461 gcggcaatca aacttctcta tttagctttg aataatatgt ctaaaaaatg gacgatgcca
    86521 attcaagttt gggtgaccta gttacgtaaa aacgaacacc ttttactcag cgaatgaggt
    86581 aaaggtgaat atgaataaga aaggaaaata ctctccggag tttaaagaac aagcagtcaa
    86641 gcgaacactt tctggttcgt ttacgataaa agaagtagca gggtcacttg gaatcagcta
    86701 ttttgtgtta cgacaatgga ggggagaata cttgaaaaaa tcagaagatc agctcccact
    86761 tacggataaa cagttaaaag aaagtgaaga actgaaaaag cttcggaagg aaaatctgaa
    86821 actgaaagag gaagttacta tcctaaaaaa gtttgcagcc atgctttccc gcgaacaaaa
    86881 tcccgattga tgttcatgga aactcatcga tttgagtatt cgattcaaag catggctaac
    86941 gttttaggag tgtctcgttc aggattctat caatttctaa aacggagtaa aaacgaatta
    87001 gaaaaatata atcctgaact tgtcgagttc attcgggaaa cgtggctaac aagtcgtaag
    87061 aattacggct tagttcggtt gcttcgggaa gtgaagaaag tgtattcaat ttacggagca
    87121 agaacggttc gaaaagtgat gaaactttgt gaaattcaag gaaaacagga gaaacgtttt
    87181 cggattgcca caacagattc taatcatggg aatcgggttg ctccggactt agttcaacgg
    87241 aatttcaaac cgaatcagaa gaatcggatc tgggtttcag atattacttt tttaagatcc
    87301 tctttcgggt ggatttatct ttgtgtaata ctggatcttt attctcgaaa agtagtgggt
    87361 tggtcgattt caaattctaa tgattctaag ttagtgtgca ccgctctttc caaagcaatc
    87421 gaatatagaa atcctcctaa gggtttagtt tttcattcgg atcgaggatc caattattgt
    87481 tcgtacgaaa ctcgaaggta tctgttaaat aataaactca gaaggagtaa tagtagaaag
    87541 ggaaattgtt gggacaacgc agtcgctgag tccttctttg gttctctgaa aagagaaatg
    87601 gaatataatt acttttataa aattcaagaa gccgaagaat tactttttga tcatatagag
    87661 gtttattata atagacacag atctcattcg tcattagact ttgtgagtcc tgtgcaattt
    87721 gaagtaaatg ctgcgtaaaa atgtgtccaa taattcgtca ctaggttaca tctaaggaaa
    87781 gaagttcttt ctacattctt gaaaacgaat gccctacttc atttaaaaac aatcctaagt
    87841 tttgttaagt tgaggaaaag tgagggaaga atacgggatt ctaaatccaa ctaaaacttg
    87901 tgattcaacc tataaagttc agacaaatcc ggtaacggcc taaaaaagta ggacaaaaac
    87961 tatgttttgt ttgatagact atcaagaaat tgataagatt gctgacaacc cttcgtattc
    88021 aatactgagt gagaagtgtc cgatctgttc ttaactttac aggttatatc actccatagc
    88081 ctttcaattc gttctgtaag cccggttatc cgaaggacta cgtttaattc gaatccttct
    88141 ttgaaaatat ttctggcagt tttgatttta gattcgaaat aacctttata aaaaccttta
    88201 acgtaatctt cgatatatat gaaactatag cctttttttt ctagttctcg aacttgaatt
    88261 tccaactttt tggatataat cataaaagac catggtcttt taactcttgt tctgtaagtc
    88321 cagttacact taaaacaaat tctaaactag aacctttcaa tagcatattt ctggcaattt
    88381 caattttagt ttcaacttta cctttcattt cacctttttg aattaacttt tcggctgttg
    88441 tcatggctaa atcctcgtat tccctattat accttgaatg actgagtaaa cttgtaattt
    88501 cagtcggttc gatctctctt acattaaata tatacaaaaa caatttttgg aaaatttcaa
    88561 cccttttcga ttcgtttttt agacctgtta agagttcaaa tacttctcct aaataaccta
    88621 aaaatgaagc atccccttcc catatttttt gaaccactcc taaaatgact cttagggtga
    88681 tactttccaa tcggtttaga tccactttgg acaaatcaaa tagctctaat tcaaaatctg
    88741 gaatgtattt tttaaatact tcctcttcgt ttttggagag tataaatcta tcttgaaaac
    88801 tatttcctaa agtccaagtc ctttcaccgt gatagaacac aaacggaatc accactgaat
    88861 atcttttatc cgtcctatat tgagatttgt agattgcgga tatatatcct aatagttgac
    88921 taaagactgc ttcatccaaa taacttttat gttcaaataa tagatagacg tttgcttttt
    88981 taccggattt cagtggaatc tgaaaaagta gatcggtttg ttcttctttt aaattttctg
    89041 aaataaaact agattgtgta agttctaatc cgtttagatc caaaagttcg attacttttt
    89101 cgggtaaact atttttaaaa aaggaaatcg catcttcttt atcctgtaag gtttcccgga
    89161 ttaaacggtc gtgtgggttt gtcatatcag acatggtatt tttaataatg gagattactt
    89221 ctatttgtaa agattcattt tcttttttat gaattagttc tttgattcaa tccagtagtg
    89281 tgaccgcttc tttttaactg tttggatttg agtgctttat taaagtcttc tttaactttg
    89341 ctatatcctt aaaaaagaat gccctactac tccactgaaa aacaaattca cgtttcaagg
    89401 gattccaagc gttagtgttt caaaattaga aaatgaagac tgcgaagtaa aattaacttt
    89461 ggcagacaat tcaaatgttt ttgatacatt tattttaccg ttaaaggagg ccagaattgc
    89521 agcgaaaaat tttttgaaag gaaagtcgac cgatcgtaat ttcttcaatt tagtgcaaaa
    89581 ctctatcgtt aggcttggat caaaaagtta aagttagtcg ttctatattc taatatagat
    89641 aacttattgt tcttatttta gcataatgat tcaagttatt agagaatttt caatagaatt
    89701 aaagaaatta aagactactt tcgatttcat tcttgagtta aaggtaaatc ttatgattca
    89761 aataaaaagc ttaggtgtgg tagtggcggc actgaggtag gcggagtagc gtaaagttac
    89821 cgaattctaa ggtaaaattt attttaacaa gtgtatagat tccctcagaa gagaagaggt
    89881 aaaaaaagct taccgaagct atacgtcgta attctttaac cactgaaata gtttcttagt
    89941 ttattttcta ttcctggatc actagaatca aaccacttca agatttttga taatgattta
    90001 tcccctctct tatttaagat tattttgtta aaggctcctc tgattccaaa aaacttttct
    90061 ggtgatggta aggatcttgt cggtaggctg acactaaaaa aagagatact tacgctagtg
    90121 ctacctagat tttctccggt tctacgctca attaagtctt tattaactag attgagcttc
    90181 ttttgaaact tcaatatctt tttcggatct tcggcaacta ttgactcttg atattcagat
    90241 atccactctc ttacattaga atactttttt cttttctgaa gaactgcagg gattaaatct
    90301 tctaatcgct cacattgttc aacaacctcg cttaccaggg ctggtaaatg aagctctaat
    90361 gtttcttgtt taccggctgg ggttaaattt gtaaaaattt tgattcgttc ttctcttatc
    90421 cagtctgtta ttttagaatt tatatcaaga ggtcgtgaaa aaaacgaagc ctgattaagc
    90481 aaagaggctc taactgggtg aggcatgtaa tgtgctccca aaaacgcact tcgccctaag
    90541 ttgccagctg caccccagac gacttggccg aaataagaat gaggcgatct ctttgaaatc
    90601 ttatattcag tttcattctc attttgatgc tccttcatcc tatcagttac gcataataaa
    90661 tcgattgcct tttttctcgc gacagagaca ttttcattaa aagtttgaat gtcaacagga
    90721 accaaaatat ctttatccag ttcttttaaa tttttatcta atttccagcc ttccgagaat
    90781 ttttgatcgt agaagatatt ctttcttaaa atcaaatcgt taactaatga aaataaagat
    90841 tcaaattgaa taatagctga ttcaattttt tcaaaatagt atgaattttt attcttatct
    90901 attatcagct tttcagaact ttcaaaatcg agaccttgat caaaaagaaa agcaagatct
    90961 tcgagtgccc aattatccca aaatgaagta ttgttattca taaattattt gatcagcctc
    91021 attaagaatg agtttctcct gaaagaaatt ccattatcag ttcattttta gggtataacg
    91081 aaaccaatat cttccaccag agatctatag aaatttcatt attaattcta aacactttat
    91141 aatgataatc agccttaact ttgacatcaa tcaaactaga gcttctcctt ctataagtat
    91201 ctgcgttgta ttgcagaaga gaagcatcaa tatgaataaa tttttcattc ttagcgtctg
    91261 actcagaatg caaaatataa gttctaatag aattactatc cacagattca ggacggatcg
    91321 gtaaaagttc ggtcagatag aatatttttt ccctttcggt tcgaagtact tcaaatctat
    91381 atatattttt agaatacgaa tggtcatctg gatcctgaaa tctctcaaat agccactttt
    91441 ccttcgactt taatatccgt tgggtgaata atttaatatc aaatggacga ccaaatactg
    91501 aagctttata aaatgggatt tgaaaattat cagtttccgc gacatttaat agatcgggac
    91561 gaaacaatac gtttacacca gttgaaataa gattaaataa aagcaattgc aaatcgtatg
    91621 aaatcgattc atgaaatcca aaagtcatat tatcaatttc aaaatttaag tgactaccta
    91681 tcttaaggga ttttgaggaa atcaaacctt cggcatcgaa taaacctaat agctttggac
    91741 atttcttaat aagaggagaa ttcgttatat cttcaggaaa cgaaaattct atcaatttag
    91801 ggattaaaat ttcagataat aaaaaatcta cctttatcgc aaatgaagga ttactttccg
    91861 ctctataaag agttttagac aaatcatcaa tcaaatctgt atgtttcggc aatttatgaa
    91921 ggtaatcatt ttcgaattga tcattaattt cgctttcaag agctaataat ttttcacgaa
    91981 ataccgaagg aagatctttc cagggattaa aaagagagcc aataaattga ttataattat
    92041 ttattatata aaaaataata ttatttaatt cttcttttaa catatagact ttgtttattt
    92101 tcgcctatct aaaatcagat aggcatccat atattcataa acaagaatat tccctttcaa
    92161 ctgcacgatt ggagaaagaa tcgcgcagtt gaaatctttt caaagcgcat tcatcattca
    92221 aatctaagat cctcaaatcg ttcttccgat tcaaatttct ttcgatcagc aattttgcct
    92281 tgataaatcg tttcctgtgc ttttgcccaa cttgaaacga tatcgttatc gcattctttt
    92341 aagctctcaa ataattttaa tctttcctca agaattgtcg agagtctacc cacccatgcc
    92401 atcggtccta ttttatcttc atatatcttt agaatattta tgggatcatt tgatagatta
    92461 attagactaa ggctcaactt tgtccaactt agcccaagac cgttttgatc cttttcgaac
    92521 ggagaaatta tcgaagcaac tattttcgtt ctgagattta tatcctgttt gcaccaacgc
    92581 aaaatcaatt catcatcaat taaacttaaa ggatttttgg aaaatttaaa atcataggag
    92641 tagtaatgtt gcatttcttc tattaattct ttttctgcat tcaaaaattt ttcgataaaa
    92701 acgttaggat aatgtttcgc agctatttga ataaatagat caaattgact tatatccaac
    92761 tttgaactta tgaatctatc acacaaatcc tcaataaaca actcggcatc ttttccagat
    92821 aaggaaacct tagatatctc cttcaataaa taatgaaatt ggctttcctg atcctcatat
    92881 tccattctat tttcataatg tatatatatt agctgaatta attttcgacc taatattatg
    92941 aactcggaat ttaatgttaa ttccggattg gtttgtgcaa gatatatgaa caaatctgga
    93001 actactctat ctgcaccttg caatgtcaat aatttttcta atatatcact aatgttaata
    93061 ttagagcgct ttgcatcttc atatttaaac attaggccct tgaacgcttc tattttcggc
    93121 aattggttat cgatacaata ctccaatcgc ttcaatgctc tgtaatccaa tggagttgct
    93181 aattgaaagc aagggaatat taagctatat ttctcatcct gaagtagatc atcataaatc
    93241 tgattaacca aacctaaatc cagtttatat aactcaaaga gaaacccgtt aatcactctc
    93301 atttcacttt cgttaggttc tctatattta cgaagaagta actgccatat ttctaatgga
    93361 tcatttgcgt ttacagcaag tccctgtcct agtttaactg aaaggcttgg cccatgttca
    93421 gatacttcgc ctaagataat ttctaagatt gatttatcaa atgtcaactc acgagttaaa
    93481 tttaaaaatt ccttttcgaa agaaaggctc ccagatatag catcctctcc ttcttcattt
    93541 attaaattcc acatatttcc tgaaaataaa taagttctta atctatccaa aaaaatttta
    93601 ggctttaata aattttcgat aacaagcaaa cgtgataaca aattattttc catttctgct
    93661 gaatcgaaaa taataacgtt acgaactgag acccagccct ctctccaata attcagagaa
    93721 aatattccaa tcaaagcttc taattcttcg tttgcatagc cgcgattcca aagatcccta
    93781 aattttttcg cgatcaaact tcttatctga ttagaatatt gcaaatttcc tgaatatagc
    93841 ttcattaaat attttagaaa aaaactatac cagtctcgta tttcttccac gctggctggg
    93901 taatagccat aatcacgctg aagagctcca aactcgaaat tcataatact gccatatgca
    93961 tttgcatcta aagcagaatc catcaagaga aaacccaaat cacattcggc tggaattgta
    94021 gactgcaata aagaatcaat tattttcaat ctctgatctg ctaacgcatg cgttcctgaa
    94081 tattttaaat agaataaaga acccaacaat ttcctggttg aatcagaagt gtaatcggct
    94141 ttttccataa gagcgaattt aataagtaac ttgatgcatc tctcaaaata aatttgttcg
    94201 tatgcaatca accttagtaa tcttgttatc tctttacggt cttcattcga aatagaaaaa
    94261 aaagcatcgg gggttgtact ggcggttttt tctatagtat ctaaaacaat tcccggaaca
    94321 atgggggcaa cattcctaag tattgaacgt tttatgcttc ctaactcaga taagttatga
    94381 agcattcccc caaaagaaaa ccacttatta gctatattat ttgaataagg ggattcatga
    94441 agaaatccta atcttctaga aaatgaaagc aacaatctta cagaaccgcc attttcaaaa
    94501 atattcaaaa tattatccat cgggatattt tctaacgcac ggatagcaag cctattggcg
    94561 attgcatgag gtaaaactgc tctccaaaaa cctctttgct gtataaggtc ccttcttctt
    94621 aattctgaaa tatcagagaa taaatcttct aaagacttac ttgctagctt gctcagcaaa
    94681 tttatttcta attcatttcc ctcgcgtgtt cgaatatcaa aggaatatat taaagaacaa
    94741 atctccgccg atctcaatag actatggctt tgtgaatgac gttgatagaa tagcctttca
    94801 aaaagatctt catcgcgtag aattgttatc ttttttccct ttacaattgt atttgcaagt
    94861 gcaatggcaa tccgagcatt ccctccagag aattcaacga ttttgcgaac atttatctca
    94921 tgaatatatt caaatcggga cttgaggagt tgttcaatta agtctgatga cgcaggctcg
    94981 agtttatata cgtcagtttc atcaggttga tcatccctaa tatcatattc aactgtaatt
    95041 aaacaccctt gattttgtct cgaagtgatc attgaagata gttttcgatg caacagagag
    95101 ctacaattat ctattactat aataaatttt ttatctaaac taatgagttg atgtaataaa
    95161 tctaatggag atggatcagg atcattacct gtatcagcat aataagcgat aaattgattt
    95221 aatggcccaa tgccaattct ttgatcaaag agagcttgaa ctaacctagt ttttccgacg
    95281 cccgatagac caattagcct aataattgaa cctggaattt gtagtttaga gcggagttcg
    95341 tttattccat ctacaacgaa aaagccttcc aaattcgaaa ttgcatcaga tttgatccta
    95401 atttggttat cgattaaata ttcatcttct ttcccatttt gtgaatttgt ccaatttgca
    95461 aaaggaaacc atccacgtaa tggtttatta attttttgtc taacccataa tataagtgat
    95521 ggatgtgagc ggacccaagc cgcaactcta ccttgatcat aataatcaag tttcagatta
    95581 tgctttggta ttgattgctc aacgatctcc tccattttta tccgtcgttt acttaacaaa
    95641 gaatccgaca atgaagcgga aatactaaca attatatacg aaccactaat ggcttctaat
    95701 tcgcgtatgg taggttttaa aaaatcatta tgaagcattt ctttccgaat tttggattcg
    95761 gtcatatctg tttttttaac ttgaaagata gtctttccac gaggtatata actttcgaag
    95821 ttgaaattat tctcaaaagc aaccctaacg tcgacccctc catcaggagc atcctgatgt
    95881 ccaccccacg tgacaattgc ttcagaatag cctaaggacc tcacctctgc ttcacacaaa
    95941 agcccaatta gatcacgaag ctcatcgtct cttaaaatac taatgtcatt tccagtaatt
    96001 tcaagcattg gataattatt ttctaacttc tactttaaat ataattatgc gtaattcttt
    96061 aaaattaaat ttcgagaaag cgatttaaat ttaaacgaaa tatagttcat taatatagaa
    96121 ctttaaataa gtaattgctc attgataaat ttcaattcgt catctatcta aaaataatct
    96181 ggccctttct ctttttgcga atcttaaaca tgaatagatt ttatccccaa taactttctt
    96241 tattggaatc agatttgtat tttgctctgc tttatcaata attgacaata tccctttcca
    96301 atcatttgcc tctatttcac ccgaaatgtc gccgccgtta tacgatcctc catttcctct
    96361 ccaccatatt tttgcaaaat catcgggatc ttgatttaaa gtaatataca ataatagaat
    96421 attttcataa atttctcttc tagcatacct tgcaatgttg acaataagat taataattct
    96481 aatatcatta taatttgttt tcaataactc gaaaagaaac tcgttcgctt tagctttttt
    96541 gtcttcttct aaatttctaa agaaattatt cagaaagtga ctagaaaaac ctgagaatat
    96601 attcttctca gcaatgcgct tgaaaatctc tgaaaacact gactctatct cttcgatttc
    96661 ccaaataaaa ccccagtcgg cctttgtttg agtaaattca atatcacctg aaaagtaaaa
    96721 gtaatcgaaa tagtctttta aaaaactagc attcgtttca ataattcgga atagcccttc
    96781 cttattatag tcgaaatgag gatcaatctt aacttgctgt atataggctt cttgaattaa
    96841 cgacttgttc ttacttagca tcttgaaagt tttctcaaaa taacgaatct gtaacccgat
    96901 cttaacattc ggctctcgat ttcgttccgt tactattgca agtattttat cataaagctc
    96961 ataatctaag ttaatatatc tctcaaccca atccaaggac atgaacttca aattttcaat
    97021 ttctgtgaaa atttctagaa tcaaaccgat gtgttcattt ttaatcaaag cgctatctat
    97081 ctccgtaaag aaagatatct tccaaaaagg tttacttcta aatgaaattt tttcaattaa
    97141 ttcccatatc gaataaacgt tctcttcagt gactaaaatt tgttttaaag acttagttgg
    97201 aataaaccat agcctctcat ttctttttgc caaaagctct aaaaacttaa atccattgtc
    97261 ataattcttt ttaaagtttt cctcaagaat gaattctaat gattccaatt gaattgtttc
    97321 cggtccacga acaattgcta tatcggaaag cattgaatga aaactatcca tatctgcttg
    97381 atctttaaaa atataagtag atcggattga taattcttta atcctcagaa attcgtcata
    97441 atcatcaaat tcataatcct ccctgtgttc ataactatac atgtcaatct tagtaaacaa
    97501 gtcatacatt ggatttacaa aactattccg ataatgtaca aattttgaag actgaatatt
    97561 atgcctttgc aaccatctaa ttagctgctg aacgtaaaga caatgttcaa ataattcagc
    97621 ctttaaatga ttatctatta ttgtaaaaat aaataataga tcgtattcaa gaatttcctt
    97681 ggatatatct ccgccaacct cggaataatc ttttaatact tgaaaacttt catcttgatc
    97741 ctctaaaaaa tgaagatcta atgtaaccca tatcgatttt cgaatggttt taatttcttc
    97801 cgttaaagga attgtataag tgtgaaaacg aatagttcga ttcctataat cgcttacata
    97861 ttgaaattga aattttagaa ataatttagc aactccatag aatacatgta aatatgaacc
    97921 attgcccttc tctattttat caattaaagt ttctaacaat gttccctgtc ttcgaaagat
    97981 actctgttga tcttttgctt caaaattaat taattctttg aatttagata taagcgcatg
    98041 cgtgagaact ggacatttct ctatatattc gaatgacaat tcgaaggcat ctttcaactc
    98101 gggcgatccg acaaagaatt ttccaagtaa ttccaatgta gggtcctcat cagatagtgt
    98161 tgattttttt tctaatctta gttttttcgt attaacattt ccattcttag aatatgtatt
    98221 aatttcatta tataaaaact ctaaagtttc actccgtaaa tagaaccaaa atacagatag
    98281 aaacttatag gatttttcgc tatcatcaga gatttcatcg aaatattttt tcaaatcggg
    98341 ttgaacggca tccattactt tttccgatcc gaaagtatta tttgccggga taatacaatc
    98401 agaaaaccta ttcatatagt cattgcaata atgagttaaa agaacatcaa aggagagctg
    98461 cctatttttg ataaatgcta aatagaaaaa gaatgtggat aaattctgtt cggaaatctt
    98521 tacatagtcg tagcttatct caactatttc gaaactattt aatttttgaa ctgcttccaa
    98581 aaaaacttcg tagggaatat caaaattttt aagaattgta agaagccttt ccttttcttt
    98641 aatattaaca gcgttaaaga aagatatcac tccaagtgat tttatattaa tcgggtttgc
    98701 taactctttc agatccttaa taaatgtatt aaaatacgtt tcaaacaaat ttgaaacatc
    98761 agataaagcg gatatgtctt gcttttcaac tgctaaacga gaaagcatga tcgccaatct
    98821 tggattccca tctgaaatcc taattataac atcttgataa tttggatttg ttattccgaa
    98881 tggctctcct ttcacaatat caattaattg gttatctgat agctttttca attttatgac
    98941 ttccgttaat tctgcaggac agtttaaata taagtctgaa tatgcataat cacgcactgt
    99001 tataagaatt ttgagcttac caaattgttt ggattggtaa tatgcgatga gctgattgaa
    99061 atgatctatt ctattggcat catctgcaaa caagatataa tcatctccgt cgcttacata
    99121 ctgataaata tcgtttaaaa ttgaatcata tttatatgat atgcagtatg atttgtatgt
    99181 tttgttttct tgtataaatt cgcggataga ttccaatact aattttgttt ttccaactcc
    99241 ggcagccccc gttactataa tgaaatcttt ttctgctatt tttcttttca actcatccat
    99301 ttcttgtctt cgttgaacaa attcattatc taaaggagtt gcgataccgt gagatgatcg
    99361 attatattct gaaataaatt tttcgatcga aacaatttgt cctgtgtcat atgaaagtcc
    99421 taaataatcc gaaacaagat catgatgatt tgtcgataat tcggaggtca ataaatcaag
    99481 agaccaaaat attatttcag tttttggatt aaaagatgta gcaacactct tcaatttttc
    99541 tatataggcg ttatctatgt tgaaattaaa aaataaatta atttctttaa ctttatctga
    99601 acttatattg gttttcttat agtcaaaaca cgcaatgata tcttttaaca gtttaccttt
    99661 atcagaaata tttgtagtga tttctgtgaa aatatactct ccatctgaca ttaaaagaaa
    99721 agaatctgga gttccctttt tagttttttg tttcccggta acacttccta ttcttgcaaa
    99781 tgctgatgga ttcttgtatt taaagtagat taacctgtca caaagctcct gaaatgcggc
    99841 atcatttata gaagttaaat tattttctat gctctgaatt ctgttcatac tttatcaact
    99901 tataatgtga tttcactttt ctcgtgcttt agaataatac aattatcaat tacctaattt
    99961 caaatatatt ttccctttcg gtttttaagt tttcaatgat tttcgaatat acatattgaa
   100021 ttttcacatt ttaagaaaca atgaatttta gttgacaatt tactcaaaat atcaaaaggt
   100081 ccatacatac attttaaacg tattaactta aatgtcagct caaacaacaa aaatactcaa
   100141 attcgaaccg cgaaagaata agctgggtaa aggttctaaa aatcctccaa ccgactcgac
   100201 tgctttcaca aagggacttt ctaaggacac aatgcaaggt cttacgaaaa gattcgcgaa
   100261 tccaactacg gaagaagagt atagaaacag agcattattt ttcttcatgt ctacaacagg
   100321 ccttcgtgct aaagaaattg ttagttcgaa gtttagcaat ctcctcgaag ctccatcagg
   100381 cgaaatattg cttagatata ttaagaaagg tggaaaactt ggatacgctg ttatccataa
   100441 ggatttttta aaaataataa gagagtatca ttcaaaattc caaataagct ctgattattt
   100501 ctttcataca ttaacaaaac gcaatcaggg gactcgtagc tctctttcaa agcgcggctt
   100561 acaattcata atatcaggat ggaacgtaaa gacctgtgaa ggaaaaaata tacattgtca
   100621 tgccctcagg catacagtgg gcatacgact cttagcagag gccggttcta ttgcagtaca
   100681 aaaggtatta ggacactctt ctccaaccac cagtagcaaa ttctataccg ctccgtatta
   100741 cgacggttca aagtatcttc tctcgtggga ctaattccaa atcattaagg atactgtttt
   100801 acaggaggac ggtcatgacg ctcagattag tttatccaaa tggaaaacca acatttaacc
   100861 atgaaaaaat agcctacgaa gacgagaatg cttcttggaa gctattctta tgcacgagcc
   100921 atgagatcaa tcaccccttc ctttttatcg accttaaaat aagaaatact cacctattac
   100981 cagatatctg catcaaagat cctaaagaat ttctacgact gccatcttcc gattctggtg
   101041 aatctgaatc agagggagat tgcattcaat tttcagacac cttttcaatc agtagttgga
   101101 cagtgccatt gaagctaatt ataccaaccg aacctatact caaaatatgc catctcgaac
   101161 cattgaatat cgaaggtaca gactatgtag aatatatgaa agaggtccat aggttactga
   101221 ccaatatcaa cgaagcaatt aaacagcatc ttattttatg aattgttctt aattcatttc
   101281 taaatgagaa tatttaaaat tagactgcct tgcttttttg agaaggatat tttgtaatag
   101341 ttagaacttg atcttacact ccttaaaata aataaggaga aaaag
//
