# Supplementary material for: Horizontal transfer of the rfb cluster in Leptospira is a genetic determinant of serovar identity
Source: Life Sci Alliance. 2022 Dec 9;6(2):e202201480. doi: 10.26508/lsa.202201480 (PMC9736851; doi:10.26508/lsa.202201480)
Supplement: Supplementary file 8 [file LSA-2022-01480_Supplemental_Data_2.zip › Supp_Data_1-plasmid_sequences/Lnoguchii_IP1611024_p4.gbk]

LOCUS       LINKFIML_1             41294 bp    DNA     linear       21-DEC-2021
DEFINITION  Genus species strain strain.
ACCESSION   
VERSION
KEYWORDS    .
SOURCE      Genus species
  ORGANISM  Genus species
            Unclassified.
COMMENT     Annotated using prokka 1.14.6 from
            https://github.com/tseemann/prokka.
FEATURES             Location/Qualifiers
     source          1..41294
                     /organism="Genus species"
                     /mol_type="genomic DNA"
                     /strain="strain"
     gene            1590..1967
                     /locus_tag="LINKFIML_00001"
     CDS             1590..1967
                     /locus_tag="LINKFIML_00001"
                     /inference="ab initio prediction:Prodigal:002006"
                     /codon_start=1
                     /transl_table=11
                     /product="hypothetical protein"
                     /protein_id="X:LINKFIML_00001"
                     /translation="MSTIFDRLSAIDDDLKLSHSKMALELGVNRSTYYKYKNGTLTIP
                     KSILIILRLKGYDEHWILSGKGHMKLKDSVHLVEMQKRLKLISKLDSYGVLDSIEKLP
                     EAPSSDQKKIIREFFIFLASKFV"
     gene            2351..3088
                     /gene="soj"
                     /locus_tag="LINKFIML_00002"
     CDS             2351..3088
                     /gene="soj"
                     /locus_tag="LINKFIML_00002"
                     /EC_number="3.6.-.-"
                     /inference="ab initio prediction:Prodigal:002006"
                     /inference="similar to AA sequence:UniProtKB:P37522"
                     /codon_start=1
                     /transl_table=11
                     /product="Sporulation initiation inhibitor protein Soj"
                     /protein_id="X:LINKFIML_00002"
                     /db_xref="COG:COG1192"
                     /translation="MPKIVCIISNKGGCSKTTISTGLGQAFVSFGNSVVLVDLDNNNN
                     LSDISLHSHPDSNTVHKRNLTTAISGAHAIDEVIWKTALHGFDIIPTHGIINDFSFKL
                     NMDPSLEIRISEELKSLNYDYIILDVNPLLNETTRFALKYSNLGIAPLEEDTQNLDGI
                     NDLINFRNSFKIRTPIKVLPSNISKAKEGFLKSMVLGRGLTSFETVIYTNSSIKTAKN
                     LRQPISYKNEAFSYFTSLAKEIINEIK"
     gene            3075..3671
                     /locus_tag="LINKFIML_00003"
     CDS             3075..3671
                     /locus_tag="LINKFIML_00003"
                     /inference="ab initio prediction:Prodigal:002006"
                     /codon_start=1
                     /transl_table=11
                     /product="hypothetical protein"
                     /protein_id="X:LINKFIML_00003"
                     /translation="MKSNSIKEQKIQAFLTSSKVNTVPATSISLVEPDIDEIADKINK
                     LVEGAENDFKNGMLKYIAAGEMLIQQKESMPYGEFTAWQKKNLTFSIPSASIYMKFAK
                     YKIELTKSKEKTIRGARILIKELEDASNPNPKTGKSQNKQKLFDEPKMYYKKFLSGEK
                     LSTSEKRTVKLYLKSEIENIKDKMNAKINKINNHISKL"
     gene            4128..5573
                     /locus_tag="LINKFIML_00004"
     CDS             4128..5573
                     /locus_tag="LINKFIML_00004"
                     /inference="ab initio prediction:Prodigal:002006"
                     /codon_start=1
                     /transl_table=11
                     /product="hypothetical protein"
                     /protein_id="X:LINKFIML_00004"
                     /translation="MTEVVHYALVIAHAIESLPLSRTKRQLLSKITDLDIAGRNNGFG
                     GCIAKNKTLGEEVGLAETTVSKYIREMKREGYINSGEFHGHYRILNSSLHDAVVKERY
                     EYNLQKQITKYTSLSSTNILERSNQSAGSAPYERTGASLNNQSTNQTNNKEKIQSSSL
                     SNITWMNILEHSKNLILKEWGEYDHNPQKENAKIRFWKKIEPEDPEVILETLKKLIHI
                     RSSEEYKGDRFWGTIPVNIASTYSYKDIIKNTYNLLTQVGSKTLSIEENKEEIRNGSK
                     INNRTKNENEPTWEGFLVWAKERLSKSSIQSLKQLRVQFENEELSIVGEINDSLKMIV
                     TKYFKEEAKLKTEVKFVKEEETQENEKSIHNSSKKTDQKSNEENQTHITELNEEISIP
                     VDQSDFKYFRDYMSVDKVINEFMSHSTLTLDRKDLEIIRNLRIRYDLERIVIFDTLPE
                     RLKNHIRDYFYSHPQRIIALQFEENKFYVAA"
     gene            complement(5795..6415)
                     /locus_tag="LINKFIML_00005"
     CDS             complement(5795..6415)
                     /locus_tag="LINKFIML_00005"
                     /inference="ab initio prediction:Prodigal:002006"
                     /codon_start=1
                     /transl_table=11
                     /product="hypothetical protein"
                     /protein_id="X:LINKFIML_00005"
                     /translation="MKSIFQIFVYSILLILLLLVKDTFSEDMSGGHEDAKKLLEEKRY
                     LEAEKLAITLLTNNPSDVNAEYILTSAWVGLGREEIKKGNVDKAIELLKKASLKWPFD
                     QELKKEIELLGSISFKKNVSSPSSHIHDKNYAMFILVKETYDSIQELKLEIHSLANNK
                     ESDYYRQELASSSKREIIYVIIISAITLVSLLNMFAFYFLIQKKKQ"
     gene            complement(6423..7793)
                     /locus_tag="LINKFIML_00006"
     CDS             complement(6423..7793)
                     /locus_tag="LINKFIML_00006"
                     /inference="ab initio prediction:Prodigal:002006"
                     /codon_start=1
                     /transl_table=11
                     /product="hypothetical protein"
                     /protein_id="X:LINKFIML_00006"
                     /translation="MILVYDILIFILTFVFLNCLNSPLSNIHNAQNEKVNFAFVSQIG
                     PRSATISWECSTSLPGSILYGKSGFESVVTSLENSKIHSMTLPNLESNTDYLAFVFCS
                     SDVKNLQSIPLSFKTWISDFPNRTRGLWVVGGIGADSFPVKEIDFFDPVTSTWFPSAT
                     SVPTPRVFANVVSHKNKIYVIGGMEKQGANYVASKKTEVYDPYLDQWTTLADMPVANQ
                     GGVIASMGEEIFIISGTTTNDMTTGTILNTVSRFAPGIGQNGLWQSYLSLTAIFSRID
                     MSGCGLNGNIFFTGGRFTNDGTPQATSDSFSPSINSTSAAGEPAITIARHGAGSTCIK
                     PLNSDPFPTDPEWIAVIGGSTGTSTLQPITSITTSNRTDFFQNGTAAFAIGPILPVSV
                     YFPGVEASYETRKLFVFGGASALNIPTDSVYSIGLQNPIASNWSLDPLKMPRARYAHK
                     VIRIDR"
     gene            complement(7790..8665)
                     /locus_tag="LINKFIML_00007"
     CDS             complement(7790..8665)
                     /locus_tag="LINKFIML_00007"
                     /inference="ab initio prediction:Prodigal:002006"
                     /codon_start=1
                     /transl_table=11
                     /product="hypothetical protein"
                     /protein_id="X:LINKFIML_00007"
                     /translation="MKAKLICYILFFACICPGLYASELLLKSGEAFLVEDINESADVI
                     SVRWKGRQFRIPKSEIQRIDYNKKGPESSYHYSEFRLNDGSSIRGIIVETKKDKLVFR
                     TELGFVEIEKSKIQNLNENSLDNDSPNLPDKYLSGRSGENLLYVGGSLLFQTTTGPSH
                     KTNPGVAGAGLFIEKGFINHPLWFFGFLSEYSVAPGAQGSINLWNQSLYIGKQFGASA
                     PYFLFGGGVTSVQWKNDSRSFNGTDPELLSEFGWAFEFGNGSRLRLGIRSQCIVESGD
                     SFCRSGIRVSWGILL"
     gene            8970..15932
                     /locus_tag="LINKFIML_00008"
     CDS             8970..15932
                     /locus_tag="LINKFIML_00008"
                     /inference="ab initio prediction:Prodigal:002006"
                     /codon_start=1
                     /transl_table=11
                     /product="hypothetical protein"
                     /protein_id="X:LINKFIML_00008"
                     /translation="MKRYVGFLFLSVSLLFVFNFSLLSGIQNVFSSVSSAIAGGIPQK
                     LPLLQAGPDGSANTEIEIELPPGKVVPNLSLSYNSNGGNTILGMGWSLNGLPTVSRNP
                     SYGIGYNGKDSYVSSLAGELIDVSGSKTVYHSKKESYLKFEPQGTCGDGPCTWIATDK
                     DGKRYIFGGSIDSRIAALGRTAGSIREWALSREEDSHANGYNVDYTPIDVNNGDYYPS
                     TITYNDRTIRFNFENRSDRIPNYSLGVLERIQKRLDTIEILVSGNIFRTYDIDYSYGQ
                     VTGRSIFRKLKRSGSNTFGSENFADLDFTYTNHSGGFSPGNITYQDLTNRASMNVFVP
                     NIVVDAMNFILNGNLPYHPSALDANIDASLQYVVKVPVPDRNACNLGLASCLCALLPV
                     CWGGNQHFLEYLAGNCWSFMGWGGLGACDFGVDSALTAWLPMDLNGDGITDFATLNGN
                     EADGSIHLVGHIQKIGQPASSFNGPNIPIHYNTFYQVVDLNGDGKTDFVYEDGGRLWG
                     VYSTGGNFSSPVLFGNVSLNSANRDMHVFSPYEYKFRYGHNNTTPLAGDRSAKDFFGD
                     VNGDELVDFVHNNGGSFSIYLNRETYFDNPIVIGGGGDFYLNSMIDFTGDGKADYVQL
                     VQTYDNSTLTTLQAQKSALDTLMAQYQTEHARVKAVVDQMPTPTTHATIDDVEFENLL
                     AYLTANGYGMMSDSFETDGKDYPYTPATVAALQNTLENIVSARMNFVGQQSYAINNQI
                     AAIYAQGNLGQATYALQVRTFNLANGTSQNVVYPLFNSVNPDKSTLADVNGDGVLDFV
                     SFVGTQSIVCIFTGNGFSNPIATNLNAGNGKNLLDFNFGEVNGDGISDLVLFNKENHT
                     IETYLSVGNGTFSYSPGFSFGVFSTQEYTDPNGIERSDTYQISLQDMNLDGISDVSIA
                     FLSLDKTWGRIFYRYNNPRNSGEDQLLSVTNGAGQNSQVQYQLKNNHPGALQPGTANY
                     PEGPSMNPGFLVTQTRQDLSNGIVQTTNYGYTNERHILGTRNISRSLGFSNIRETDVN
                     TNFYKITDYFQNDYRLAGVVQNQRSYNASNNLTGSTTHSGFSFPNPFGTEIVLPGVVT
                     NNDYKNGTLVETSIQSFTYDSYGFTTSVVESLGSHTITNTSQVSNNVAGWRMGRVVRS
                     RKNVDGTWIEDVSLGYTGDNLTSKTIFPASASPITTTFGYNTFGNIISINDPANATSA
                     ISYDVVLNLFPVTKTNALGHVTTTNYDFATGLETSSTDPNGAITLTSYDPYGRKASVT
                     YPGEGSPNETYSYSNTGEYDLTNLNNNEFVTKSVRDNVSGSVNVSKIFTDPLGNPIRS
                     EANTALSGINSIEESFFDYTKGVLIRKSNEYYTNIPPLFTNYQYNDPDGELTTILEPS
                     ASGTIQTNITKTGFTETKTSTFPDGQTKTEIITKNELGQVISKTENGRTILTNYSPFG
                     GISSVVDVAGLTTSFVYDSFGRRISVQDPNSGTISYSYDSVGRISSQTDARGKTITFT
                     YDVLSRPLTQTTNGPEAPVQFVYDDPNVPFSRGHLTQVTDGSGRTEFRFDLKGNPIQK
                     TKYVDDITAIFKRDYDSLNRPMTETLPDGTKLHNFYSSNGTLSSITMDTADGTSSGHT
                     VVSYQGPYLDANGVPSLRRTSGNGVTMEIGFEPLDKKPLSVVSKKPDGTVIGNTELTY
                     DSKGNITKIEDKLNPARTQDFTLDNLGRITQATGKYGTQNYSFSANGNLIQKGAYTLG
                     YTDGSHANAVTTATSASTGTLNYGYDSSGNMVSRNGDTLRYDSFGKLIEITPYATSNS
                     IRNVYDFQGNRVKSVSDITLISTYTLGENYEIVREPGKPERHTLYVKGLEGDLVAQWT
                     REDAALRISDGNGSLNSQSSDFSIGWFVGRVVGTTAKSEESRISLFVGTLTNPFCKDV
                     TGDCGTYYRNRLQSEFIGIFGYSKFFQVGIPTPFYKAFYFLLLLAVIYLVYPYFLKEN
                     EVLVRLGWKGVGTPALILSLFVVTSLPGCGVLPGTGGKDGDPPWILAMGANVAPGVPS
                     IQNPGVGMTGGGSAGGVPVTGMYFYHPDHLGSITMITDGAGNPASGPEPGTSFVSYEP
                     YGSIIRNDSYGPDIFRYKFTGQIEDKETGLYYYKSRFYEPTLGRFLQADSQVMPTNVN
                     GMNRYMYVDGNPVNYRDVSGHVSGSGLMHMVNRIIGHAIGKDFNSKGLDKKLSTGGVK
                     KGFDKYIGKNGILGYLGDHLVTAPLKRLIVSTHDRRSIRRKAREHAKDELRAEFAVSI
                     VCNKSVNFQDVIQEYIQSYINAPYISLLVGDLYSKSTFPGQSKSNLLSILDNLKFFSN
                     LKTDARLAKEASCE"
     gene            15925..16389
                     /locus_tag="LINKFIML_00009"
     CDS             15925..16389
                     /locus_tag="LINKFIML_00009"
                     /inference="ab initio prediction:Prodigal:002006"
                     /codon_start=1
                     /transl_table=11
                     /product="hypothetical protein"
                     /protein_id="X:LINKFIML_00009"
                     /translation="MNKMINYVIIILLSLYCSDVNINTNGVDDSEILTGSEYYSLIVT
                     SYSIKYLSCGINQNDALRNDPLFFMYFFIPPIPQTHTSGPGSADPKDFSFGSKSVTFY
                     YYKKDVEYCTESILAVPCQAELNDLAKSLQFSVLKNCENNKAMFKKSGDGNW"
     gene            16434..16901
                     /locus_tag="LINKFIML_00010"
     CDS             16434..16901
                     /locus_tag="LINKFIML_00010"
                     /inference="ab initio prediction:Prodigal:002006"
                     /codon_start=1
                     /transl_table=11
                     /product="hypothetical protein"
                     /protein_id="X:LINKFIML_00010"
                     /translation="MKVEMKNIIIYLICILNISSCSDVNINRNGIDDENIVTGGEFYS
                     LLIASYSAKYYSCGFSDAEIFDDPLYLLYIFNSPFERSGSTGLHSNDFSSIIPVATNN
                     YYYKKDADYCSRSILVVPCQSSFQELSKSLQFSVLKNCESNPASIRKSGDGNW"
     gene            17007..17435
                     /locus_tag="LINKFIML_00011"
     CDS             17007..17435
                     /locus_tag="LINKFIML_00011"
                     /inference="ab initio prediction:Prodigal:002006"
                     /codon_start=1
                     /transl_table=11
                     /product="hypothetical protein"
                     /protein_id="X:LINKFIML_00011"
                     /translation="MLYSFNNCNNTNINDDGVDDSIVVAQHEYYALMIYSYTSKYILC
                     GFTEKEYLNDPLLVIYYISPLVSEGISDPFSGDLLSLFISQSSTTYFYKKDMNYCAKS
                     ILAVPCQANFSDFSKSLQTAVIKDCQGGKADFWKSGHGNW"
     gene            17883..18734
                     /locus_tag="LINKFIML_00012"
     CDS             17883..18734
                     /locus_tag="LINKFIML_00012"
                     /inference="ab initio prediction:Prodigal:002006"
                     /codon_start=1
                     /transl_table=11
                     /product="hypothetical protein"
                     /protein_id="X:LINKFIML_00012"
                     /translation="MKNITKLLLLGFGLQIAVNCKQTDNTNEETLLFLLTAQVAQNCS
                     TPELKGENIPLKFTPYTSRINQYMGSLGFLSNFEFGRRIEMDMKESLPVQYTIHFYNA
                     NSPCDVPQDYSKSLSSYNLFSPRINKKTVYATPLSGNLMALASSYGSSNTSPTDITLS
                     IESSSVCKNPTTADSTLKTLSFNYKTPSSLTAIKIDSYIQNQQIVFTSNVTNIGSGGL
                     QIVVVPGTDACYPSTYKTISFNQNTQNQNQVNWISSTASGPLVILVQYFSETQNTAPN
                     DIKVQVQ"
     gene            complement(18874..20046)
                     /locus_tag="LINKFIML_00013"
     CDS             complement(18874..20046)
                     /locus_tag="LINKFIML_00013"
                     /inference="ab initio prediction:Prodigal:002006"
                     /codon_start=1
                     /transl_table=11
                     /product="hypothetical protein"
                     /protein_id="X:LINKFIML_00013"
                     /translation="MNTIGIENYKSILELGIFYLHAAGVSFGFLIGFSKLYSNDFFSK
                     SYGSVLQSAAFFLILNNGILIDQGTLQNENKILIGSYYGLVLYSSLAVFVCFNYLLES
                     LDNPWIYCKRLLGIIPATILLSYFIPNLYFISFIDILGFGISIFTFIWSLRKILKFNK
                     SILYFNLPFLSFLISICFVLDFLGTIYDKKDFFLFAEIIPGSVICYTIVLERFFPSLF
                     NKVMVTIPETDIANEIELETIPIPERKESKKYKYPPKNMLEGIDIEIIQTKLNHFIDS
                     KGFKEEELRLPDFAAALGLSTHQASYYLNQYLNMSFTDFLNYNRTIEVINYMEKKIEF
                     NLLNIALECGFNSASSFHRACVKFTGKSPRDLKSYIQSNKDPSLTILQKPKLKSFS"
     gene            complement(20095..20301)
                     /locus_tag="LINKFIML_00014"
     CDS             complement(20095..20301)
                     /locus_tag="LINKFIML_00014"
                     /inference="ab initio prediction:Prodigal:002006"
                     /codon_start=1
                     /transl_table=11
                     /product="hypothetical protein"
                     /protein_id="X:LINKFIML_00014"
                     /translation="MVINYFNIKPLNFTESELDEFSRYIGLPLYNEDKEAILKYNSFR
                     KALAIINKHSFYALNYFPDNPESK"
     gene            20559..20939
                     /locus_tag="LINKFIML_00015"
     CDS             20559..20939
                     /locus_tag="LINKFIML_00015"
                     /inference="ab initio prediction:Prodigal:002006"
                     /codon_start=1
                     /transl_table=11
                     /product="hypothetical protein"
                     /protein_id="X:LINKFIML_00015"
                     /translation="MEKSQRLQEACNILKINRKGLAEILKIHPSNASRLLNGSTEFTW
                     TYAELFQLKTNVSAIWIMEGKGEFWFEVSGNDKEKSIIRNILKISGTADMMEKFIKLQ
                     QEDQKIVMGLIYRIYKLSESKIKK"
     gene            complement(20948..21847)
                     /locus_tag="LINKFIML_00016"
     CDS             complement(20948..21847)
                     /locus_tag="LINKFIML_00016"
                     /inference="ab initio prediction:Prodigal:002006"
                     /codon_start=1
                     /transl_table=11
                     /product="hypothetical protein"
                     /protein_id="X:LINKFIML_00016"
                     /translation="MSLLFILLTSTLIFGLGYYINKLNNPFIEVRRNFFYLTVSVGLW
                     TFFSGCRHYLPYSLRLYAPNWILISAILAPYFLSKLVNKLIEENYKPTHLRKTLEICL
                     ISYLILSAFFFKLIKITDINTLKHDPLLAYHILIIYSIFCICECIFKLVKYLIVYDGM
                     VRVRLSLMLFGIFFAFLIIIPLVWILPFFGIYLGSYASIGTMICIAFWGVAILHYDAF
                     QTRQEIFTGKYVPFLNRITLNPILKLYSILDPEEFETRRLNANSILAKEVLDTAYQWF
                     FKSNIPLQATARKIAIKYDKYLK"
     gene            complement(21872..22492)
                     /locus_tag="LINKFIML_00017"
     CDS             complement(21872..22492)
                     /locus_tag="LINKFIML_00017"
                     /inference="ab initio prediction:Prodigal:002006"
                     /codon_start=1
                     /transl_table=11
                     /product="hypothetical protein"
                     /protein_id="X:LINKFIML_00017"
                     /translation="MSLTLQKTKSVNKFHVIRLIGLENQDELNHIKKFASDIFNNFGY
                     TKSLYTAVDMDAWSTWFYVREGSEILAAMRIVEKKPNNLIPLELGIIKDSDPIQRYAV
                     VGSNIADWNSVSFEHSKKGCWAALATFQAAAQYCIDQNFDMVYGFYHKKINSIVKLYT
                     SIGAIPSNKYVKEVYFPESYHNGELVYLTPIEIPKEALQKIRTRIW"
     gene            22714..23148
                     /gene="umuD"
                     /locus_tag="LINKFIML_00018"
     CDS             22714..23148
                     /gene="umuD"
                     /locus_tag="LINKFIML_00018"
                     /EC_number="3.4.21.-"
                     /inference="ab initio prediction:Prodigal:002006"
                     /inference="similar to AA sequence:UniProtKB:P0AG11"
                     /codon_start=1
                     /transl_table=11
                     /product="Protein UmuD"
                     /protein_id="X:LINKFIML_00018"
                     /db_xref="COG:COG1974"
                     /translation="MQKRGKKNPKTKYLYIYPIKAGFPSPAEEYLETVLDITSLVIQN
                     PNSTFFGRVKGKSMEEEGIKDQDIIVIDKSIKPQNGNIVVCTIDGVFVIKTLKIKGKK
                     IELESSNSKYKTIEIKKENEFEIWGTVTWTIHKVRNVRTRGL"
     gene            23126..24382
                     /gene="umuC"
                     /locus_tag="LINKFIML_00019"
     CDS             23126..24382
                     /gene="umuC"
                     /locus_tag="LINKFIML_00019"
                     /inference="ab initio prediction:Prodigal:002006"
                     /inference="similar to AA sequence:UniProtKB:P04152"
                     /codon_start=1
                     /transl_table=11
                     /product="Protein UmuC"
                     /protein_id="X:LINKFIML_00019"
                     /db_xref="COG:COG0389"
                     /translation="MFALVDCNSFYCSCERLFRPELKNKPVVVLSNNDGCIISRSKEA
                     KNLGIKMGEPAFKRKEYFEENKIEVFSSNYALYGDISKRIMKELERYSDQIEIYSIDE
                     AFLKLSQNTKEELSKIAKKIKKEINRNIGIPVSIGIGETKSLAKISSQLAKKSKENIY
                     IIKEKEEREESLKKVEIKDVWGIGRSYEKLLKKIYVQTAYDFIKLNPYWVRKHLTVVG
                     ARLQYELKGYQALDLEKDIKNKKTISIARSFSQTQTELEILESIVATFASRATYKLRK
                     QNGYTSLIRIFIHTNPFAEKEETYLKHIEIKLPVPTQSTPEIIHYCLQGLRQIYKPKL
                     KYKKAGVILDKITNEENYQPDLFDHVRREKEKRLNESIDQINEKFGKEKVKYAVTNKK
                     NSWTLRQERLSPRYTTRWEDIINVLS"
     gene            24369..24878
                     /locus_tag="LINKFIML_00020"
     CDS             24369..24878
                     /locus_tag="LINKFIML_00020"
                     /inference="ab initio prediction:Prodigal:002006"
                     /codon_start=1
                     /transl_table=11
                     /product="hypothetical protein"
                     /protein_id="X:LINKFIML_00020"
                     /translation="MCYHNSLTEESQKLENRYNAKFTIKEYKPIYHENGFNHNPRPVI
                     TNQNPNEFQSYQWGLIPHWTKTLEDALKYQNNNLNVRTETITEKKSFKEAILKHRCLV
                     PSTGFFEYQEIRKKKYPYRIFLKKEEVFSLAGIFDIWTDPQSNQTYYTFSILTTEANP
                     LMRQIHNSK"
     gene            complement(24891..25784)
                     /locus_tag="LINKFIML_00021"
     CDS             complement(24891..25784)
                     /locus_tag="LINKFIML_00021"
                     /inference="ab initio prediction:Prodigal:002006"
                     /inference="similar to AA sequence:ISfinder:IS195"
                     /codon_start=1
                     /transl_table=11
                     /product="IS982 family transposase IS195"
                     /protein_id="X:LINKFIML_00021"
                     /translation="MDLTEIFCAIDDYCTQQKINWNVKILSPVVRKRNRKFQLSLSEV
                     ATIVVYFHLSHYREFKNYYLIEIKKNLKSEFPKAVSYNRFVELMPNALSVIASFLSNT
                     CMGKCSGISFIDSTILKVCDNRRIHSHKVFKNIAQRGKSSTGWFYGFKLHLVINDRGE
                     ILSFMVTPGNVDDRNSKVIFPLVKNIYDKLFGDRGYISQSLFESLYEKGIQLITKLKK
                     NMKNKLMPLVDKILLRKRAIIESVNDELKNICQIQHTRHRSFCNWAVNLLSGLVAYSF
                     FPKKPSLNLRSKDNLQLLISP"
     gene            25894..26094
                     /locus_tag="LINKFIML_00022"
     CDS             25894..26094
                     /locus_tag="LINKFIML_00022"
                     /inference="ab initio prediction:Prodigal:002006"
                     /codon_start=1
                     /transl_table=11
                     /product="hypothetical protein"
                     /protein_id="X:LINKFIML_00022"
                     /translation="MPLILPLEKETKWIDPDINQIGEIKSIFKIYPDSEMDAYTVKLE
                     NDPYKPNRYKYYYPELEQELLF"
     gene            27012..27884
                     /locus_tag="LINKFIML_00023"
     CDS             27012..27884
                     /locus_tag="LINKFIML_00023"
                     /inference="ab initio prediction:Prodigal:002006"
                     /codon_start=1
                     /transl_table=11
                     /product="hypothetical protein"
                     /protein_id="X:LINKFIML_00023"
                     /translation="MYLTKFKSPKNKVVQCIECGGIGYYLNEKMTVSHTGALSLCSCV
                     TKNCSCKGDIKSNYRIYDRTQNKLIPCECFEKRLEYQKLGVLFKKSGIPLKYQYRTLD
                     QIEYGETIGKSFTKARELSLNLIKSWNINTEKKGIYLHGKTGTGKTLLGCCVINELIF
                     RYNATCKFAKINRDFLNVLRDSYQKESETYGKETQIENEFINVDLLVLDDFGVQNDTD
                     WTNTKIYDLIDSRYENGKITLLTSNLDLEKLKDILGQNIYSRLIEMTEPILLDCEDYR
                     LKIAERKISLMKLV"
     gene            complement(28337..28768)
                     /locus_tag="LINKFIML_00024"
     CDS             complement(28337..28768)
                     /locus_tag="LINKFIML_00024"
                     /inference="ab initio prediction:Prodigal:002006"
                     /codon_start=1
                     /transl_table=11
                     /product="hypothetical protein"
                     /protein_id="X:LINKFIML_00024"
                     /translation="MNFRITLIHLQKITINLLILIYLSCKTQKTYFDLTEAIQNPLDV
                     RVLNLSIRKLKTLPNEIGQLKNLRELNLSYNQFTTLPNETGQLKNLQFLDLSDNQLKT
                     LPNEIGQLKNLQSLYLINNQLSSEEKERIRKLLPKCKIYFE"
     gene            complement(29693..30709)
                     /locus_tag="LINKFIML_00025"
     CDS             complement(29693..30709)
                     /locus_tag="LINKFIML_00025"
                     /inference="ab initio prediction:Prodigal:002006"
                     /codon_start=1
                     /transl_table=11
                     /product="hypothetical protein"
                     /protein_id="X:LINKFIML_00025"
                     /translation="MKYDNEIFKYYDNHFPTNELFRRIEEFRANFPSIKAMELLNTNH
                     SALTPVFSNFHVLQRLISNHNTEISSVKSLLNTLESQQLAVMQALEISSSALRQKIAN
                     DLVYETLPNSRLLDSCIVVNKSFSKVAEEFEDAENESEKKLETAIILFDQYRAVVHSI
                     TAYNDLEKEGLLDPTNLIFQNETFENFNSKLFSTLSKVGSRFAKIWEGANLSLNSDNP
                     EKIRHTSISIRELLNQFLLLLAPDNVVKSKFSNVSDEKLFNEKGRPTRRGRLAYILFP
                     IDNPNFYKADFFLKVTKNLNVLFDILNCGTHSFDPKQEELKLKLVMYRIGSFIQSICD
                     LKGI"
     gene            complement(30921..31637)
                     /locus_tag="LINKFIML_00026"
     CDS             complement(30921..31637)
                     /locus_tag="LINKFIML_00026"
                     /inference="ab initio prediction:Prodigal:002006"
                     /codon_start=1
                     /transl_table=11
                     /product="hypothetical protein"
                     /protein_id="X:LINKFIML_00026"
                     /translation="MIILGLDFETNGLDPNKCDILEFGAVLWDLKKSKPLCISSDFIL
                     PSSTHFEIEEDIKILTGIEEEDLYSFGIPIESASIKISEMTDKATCIVTHFGIEFDRI
                     IYERLMNLRKHNNKEVLWIDTGYDIAYPKNIRTRKLNYLSFEHGLMPFQSHRALFDVL
                     TMLNILSKYNIDEIIQFAQTPLLRVTAYLDFDRKDLAIKSGFHWNKEKKLWVKVTREG
                     MLKKENLDFKVEKEIIYKKT"
     gene            complement(31649..35152)
                     /locus_tag="LINKFIML_00027"
     CDS             complement(31649..35152)
                     /locus_tag="LINKFIML_00027"
                     /inference="ab initio prediction:Prodigal:002006"
                     /codon_start=1
                     /transl_table=11
                     /product="hypothetical protein"
                     /protein_id="X:LINKFIML_00027"
                     /translation="MKETFTEYHKYWIYKKFFHFFKNDACFKYFQTDLLLINFYDLLL
                     SSASFDNFIDKLKTSEIDSPLSLPRKESVINNQKKQLNYEYPRLSFQVESLIDCWEEI
                     CYIQKKFSKENLDDLLRNEVEFSLSENDEFIIPKSSKKRTCFGNKPNYFVRYRRESLE
                     NFTIFSHERNLGLPLQINFQREYNLFDLNITNRCKEILKKNENKLLFIQTDLQAFYHK
                     LSPAFLIEFFEKSPVLRNSNILKWIKILYQTHDFEGLPIGWILSGFIANIILLDLNKI
                     LNDKIPLELKKQSEIKLSGFSINNLKIYSYVDDFVILLPINSHETEYFPKIKNFILES
                     CNRILNERYGTYILFHDPKHNPLKCKSFLIDHFSLSKLKRNFHDMKLSIPPEIEFGFE
                     VNELMTVHDPELTTNERNQFSVGLTAAKRSLAKGDEISTENIKELLENMLNKIKNTEG
                     KYIQRVFGILTLIVERENKGIKFTNPKPGKIKKHVYTCINSIFDILKNKENHPISEWA
                     VFLISFARFIFDTNGNVEIFKKYYTTIKSKTLKKTSKEVNIYLDLIILEIKLLSQKNN
                     KIFKIKKSPFSSKNVFLNNLKSNYTLILNKREGKSLHNSNLRKRGIRSIEILILLNAM
                     YFRIFSNYIPNDNLKNEFLRDIEFYKNNKKQIGLFLTHSLFTIFEHCGDTKCIELVSK
                     LKENLKNIKGVSAVQFINVLSKNLKYFINYSRSNELKRFNEQLNLYESLVKKEKFSIP
                     LAQMYQRKEVISFYLAITYLFICSKLNEVITFLSHSLLPIEGQQWMPWRSTTLSFQIV
                     GDKSLRLLEIAYNLKIGTYRNEEISQLEYNKLYKKIRLFINDIKKNEFSNSFSITDVD
                     FKHLIPLYSNTKQEFKITIAPISYDLNDSLNENTLDFKNEDVKKTLKLKIDGAVEEAI
                     TRKSSLLVIPEMTLPTQYLNYFLTKVALNDIILVAGLEYFNDGNEAQNITIISIPVNK
                     FLNPLGRNYIVFNQVKNFPMAEEKEALIVSKLEYRSNNNIYIFKTNEWCNFSVLTCSD
                     FLSLTLRCSLQKKIQTLIVPAQNYDNNTYESLANSCIRDLHCIAVICNNGSLSKSFTL
                     APFYKNEQRTVFEHAGLSYPEFHTFNIDPKEIKFVQENGKGDKPFRTGKNKKPNTSDY
                     NKKESDILVKYKQLPPDWDYF"
     gene            complement(36324..37226)
                     /gene="rpnD"
                     /locus_tag="LINKFIML_00028"
     CDS             complement(36324..37226)
                     /gene="rpnD"
                     /locus_tag="LINKFIML_00028"
                     /EC_number="3.1.21.-"
                     /inference="ab initio prediction:Prodigal:002006"
                     /inference="similar to AA sequence:UniProtKB:B7NGZ6"
                     /codon_start=1
                     /transl_table=11
                     /product="Recombination-promoting nuclease RpnD"
                     /protein_id="X:LINKFIML_00028"
                     /translation="MSDMTNPHDRLIRETLQNKEDAISFFKNSLPEKVIELLDLKSLE
                     LTQSSFISENLKEEQTDLLFQIPLKSGKKANIYLLFEHKSYLDDSVFSQLLGYISAIY
                     KSQYRVDKKYSVVIPFVFYHGERTWTLGNSFQNRFILSKNEEEVFKKYIPDFELELFD
                     LSKVDLSRLESITLRVILGVVQKIWEGDTSFLNHLGEVFELLTGLKNESKRVEIFQKL
                     FLYIFNVREIEPTEITSLLSHSKISRDYEDLAMTTAEKLRKEGEIKGLIKTARNMLLK
                     GASLEFILSVTGLTEQELKDHGVI"
     gene            complement(37732..38037)
                     /locus_tag="LINKFIML_00029"
     CDS             complement(37732..38037)
                     /locus_tag="LINKFIML_00029"
                     /inference="ab initio prediction:Prodigal:002006"
                     /codon_start=1
                     /transl_table=11
                     /product="hypothetical protein"
                     /protein_id="X:LINKFIML_00029"
                     /translation="MLKHTSELEEEEMRILVDKTPDLSKAFTILEQYSNDPQKRNELE
                     AKLKSDRDYAYDLAARFEAGELQGKLKSARKMLEEGMTLDVILRITDLSEKDLKDLI"
     gene            complement(40405..41175)
                     /locus_tag="LINKFIML_00030"
     CDS             complement(40405..41175)
                     /locus_tag="LINKFIML_00030"
                     /inference="ab initio prediction:Prodigal:002006"
                     /codon_start=1
                     /transl_table=11
                     /product="hypothetical protein"
                     /protein_id="X:LINKFIML_00030"
                     /translation="MENPILENRPLSNTIYQGLSKQVLFKQILNTSREYGPPAKTHIE
                     EQKQSSEKVNPHFHFPDSWLIKFQEYYFKEHGSEMGQPDSELKALNKLYELSNGDWSV
                     IESKIQTLIQLRKQDSQFWYEQSLSPESITKFWSRLFVRKIKPTDKNRMRNEHQNKSI
                     GAEKRTEPKYNESSKLTPDKPIEIKDLDPYKCFLGWGKTKLLKSQLEYYEQNSDPLKY
                     EGTKKILFEKFVNEVYPGLVSDSEVKKTSIENRKGSAA"
ORIGIN      
        1 gtgagagctg gtcatactct ctagttgtat tttgtatttg tgaagagaat acttgtatcg
       61 aaggtttttg ttctttagta ctgggtagag ttgaatttac cacaacttga ttttcaagct
      121 gtggcttctc tgattgttgt aaatctagaa ctttattttc ttttctgttc gattcttcga
      181 cttcttttaa aaatagttct cttcgttttt ctattctctt attttctgtt ggttttactt
      241 cgtattgaac ttccggcttt tgagactctt caaaaaaata ccatcccgaa ttaaatctac
      301 cagttactgg atcttttcct tttcgaaatt ctgcatatcc aaaggtaact agttctttaa
      361 aaccggatgc aatacttgaa tctttgtcag atttgaactt agccatcgtt tttaccgaca
      421 ttctccagtt gtctggataa cgtaggacca aaagtaagat cgcggtggct ttcatactta
      481 gtcgaggatc atcgataaaa tgatttttta ctaccgtaaa gtttctgtct ttttggacac
      541 gaaacactct ttgattgtca ttcatatact attctcttgt tcttaaattg ttcttgaggt
      601 gagtctggat agttctgaaa aagtaagtgg gaaaacatta catcgatcca aagtatccgg
      661 attcggattc actttggcac aaaaacggtt atcggaagtt ttatttctaa aaaaatttat
      721 ctaagggtaa attttgggat tcaatctttg ttttcagttt tacttgaatt tgatctaaaa
      781 aagggcgaaa aattgttcag cctacatttt agattttttc taaaatctgt tttccagctc
      841 ggtaatttcc tgtcctgggg attctgattt tggtaggagt cttttacaga gtagtgagtt
      901 taaaaatacc cactatcgtt aagaaattgg aatttctatt ttatcgggaa aaatatatat
      961 ctactttttg ttttgatcat acaaagaaaa atagagtttt taattttatt taaaatccag
     1021 taaaacccct ttttaaatta aaaataataa tttaaaacta tttcttatct tggttcaatg
     1081 atcgggtatt aaactctcta aattccgaaa aaagggctta attttttact atttggaggt
     1141 ttgaaagtag aaattaaatt tatggtcatt ttggatggat tttgaaattt tcttaattgg
     1201 aatctaactc aaaaatggtt tagaattttt tgaacgatca cattgaatgt gtaattaaaa
     1261 gtgagatgtt ttcgtttgtt caaaaaaatg gaaactcatg caaagactga aaagcctgac
     1321 gtttacaatg cgatgtaaaa tgtagaaact accacgtctt tatttgagct tctaaaattt
     1381 atcttgagat agccttgtcc cctacccttc tatttttgaa ggttaaaaac ttttggtttt
     1441 ctaatttcat tcttattttc agccccagtt ttagggtatt tttgtttttt aaatatttcc
     1501 agtcctcttt acagggttag gcgaaaattc ttaaattgta gctgactgag acgtgaatta
     1561 tgattttctg tctcctatgg agactattta tgtctacaat ttttgacaga ctttccgcta
     1621 ttgacgacga cctaaaactc agtcacagca agatggcatt ggaattaggt gtcaatcgtt
     1681 ccacttatta caaatacaaa aatggaactc ttacaatccc aaaatctatt ttgatcattt
     1741 tgaggcttaa aggttatgat gaacattgga ttctttccgg aaaaggccat atgaaactca
     1801 aagattccgt tcatttagta gaaatgcaga aaaggttaaa actcatttct aagctcgact
     1861 cttacggggt gctagattct atcgaaaaat tacctgaagc tccttcttct gatcaaaaga
     1921 aaatcattcg agagttcttc attttcttag cttctaagtt tgtataagga agttttggcg
     1981 tggtacggag agattcagtg tcttaaatgt ttactccgtc aaatctgttc aaaaatttca
     2041 atgatggatt cttctgcctg atcaaaaccg tttgtaattt ttgatttcaa gattcgcgtg
     2101 gatagtagaa atgaccgagt gttgccttga gtagtcgaaa gaattcctgt cattatcaat
     2161 aatcttcccg ttacttaaat ttatacatcc aatgaagttt tatatttttt ttatttattc
     2221 aggatggagc aaaataccag aaccatcgta atatttcagt ttagttctgc tctcccttcc
     2281 tctaatgcgt tttcgtattt caaaaaaatt ccgctttcca tttttttaag atacataatt
     2341 ttttccctaa atgccaaaaa tagtctgtat tatttcaaat aagggcggtt gttcgaaaac
     2401 aactatttca acaggtttag gccaagcttt cgtaagtttt ggaaattctg ttgtgctggt
     2461 cgatttagac aataataaca atttaagcga catttcttta cactcgcacc cagattcaaa
     2521 tactgttcat aaaagaaact taacaacagc tatttcaggt gcacacgcaa tagatgaagt
     2581 aatatggaaa acggcactac atggattcga tataattccg actcatggaa taattaacga
     2641 ttttagcttt aaattaaaca tggacccatc attagaaatt cgaattagcg aagaattaaa
     2701 atctttaaat tatgattata taattttaga tgtaaatcca cttctaaatg aaaccacgag
     2761 atttgctctt aaatattcta atcttggaat agccccactt gaagaagata cacaaaattt
     2821 agatggtatt aacgatctta ttaattttag gaatagtttt aaaattagaa cacccataaa
     2881 ggtgctccca agcaatataa gtaaagccaa agaaggtttt ctaaaaagta tggttttagg
     2941 tagaggcttg acctcatttg aaactgtgat ttatacaaat tcaagtatca aaacagctaa
     3001 aaatctgagg caacctattt catataaaaa tgaagcattt agttatttta catctcttgc
     3061 caaggaaata ataaatgaaa tcaaatagca taaaagaaca aaagattcaa gcttttctta
     3121 catcctcaaa agtgaacact gttccagcta cgagcattag tttagttgag cccgacatag
     3181 acgaaatagc agataaaatt aataagttag tcgaaggtgc ggaaaacgat tttaaaaatg
     3241 gaatgttaaa atacattgct gcaggcgaaa tgttaattca gcaaaaagaa agtatgccct
     3301 atggagaatt tacagcttgg caaaagaaaa atctaacttt ttcaattcct agtgcttcaa
     3361 tttatatgaa atttgcaaaa tataaaatcg agctaaccaa aagtaaagaa aaaacaatta
     3421 gaggagcaag gattttaatc aaagaactag aagacgcttc caacccaaat cctaaaaccg
     3481 gaaaaagcca gaataaacaa aaactttttg atgagcctaa aatgtattat aaaaaatttc
     3541 tttcaggcga aaagctctca acttctgaaa agagaacagt taaattatat ttgaaatctg
     3601 aaattgaaaa tattaaagat aaaatgaatg caaaaatcaa taaaatcaat aatcatattt
     3661 caaagcttta aaatatctta gttttataac atgttataaa actaattttt ttaattctta
     3721 tttttaaatt tcaaaataaa aaaagctggt acttaaattt ggttttaata taaatggatt
     3781 gaatcaaaga gaaataattc tccttcgatt tacgttctat caaagccttg tgggaagtca
     3841 gatacccaca aggcatcctt ccctaaagtt ccaataattt agttatgtcc catttttaac
     3901 ttgacaggta tatagtacct gtatctagtc caaaatatct tagaagacat aactaagatt
     3961 cggcttatct gacaaatgcc gtattgaacg tgaatcgagg acctaccgca aaggctccat
     4021 gcctgaccct tagttccccg tatttctaat atagagtagg gtaaaaaata acgtttaccg
     4081 tgcgtcaccc gaagtatgtc cgcatggtaa aaacaaggga tactaaaatg accgaggtcg
     4141 tacattacgc tttggtgata gcccacgcta tcgaatcatt accactttca aggactaaaa
     4201 gacaactact gtccaaaatc actgacttag acattgcagg aagaaacaac ggatttggtg
     4261 gatgtattgc aaaaaacaaa acactaggcg aagaagtagg gttagcagaa acgactgttt
     4321 ctaaatatat tcgtgaaatg aaacgtgaag gatatataaa ctctggagaa ttccacggac
     4381 attatagaat actaaactct agtctacatg atgcggttgt aaaagaacga tatgaatata
     4441 atctacaaaa acagataaca aaatatacta gtctgtctag tacaaatatc ctagagagat
     4501 caaaccaaag tgccgggtct gctccgtacg aacgtacggg ggctagtctt aataaccaaa
     4561 gtacaaacca aacaaataac aaagagaaaa tacaaagttc ttctctttct aacattactt
     4621 ggatgaatat tcttgaacat tctaaaaacc tcatattgaa agagtggggg gaatatgacc
     4681 acaacccaca aaaggaaaat gctaaaatta gattttggaa aaagatcgaa ccggaagatc
     4741 cggaagttat tttagaaacg ctaaaaaaac taattcatat tcggagttca gaagaatata
     4801 aaggggaccg attttgggga acgattcctg taaatatagc ttccacttac tcttacaagg
     4861 acattataaa aaacacatac aatttactta cacaagtagg aagtaaaacc ctttcaatcg
     4921 aggaaaataa agaagaaata agaaacggaa gtaaaataaa caatcggacc aaaaatgaaa
     4981 acgaacctac ctgggaagga ttcttagttt gggcaaagga aagactttct aaatcgagta
     5041 ttcaaagtct taaacagtta agagttcaat tcgaaaatga ggaattgagt atagtagggg
     5101 aaataaacga ttcactcaaa atgattgtta ctaagtattt taaagaagaa gcaaaactca
     5161 aaacagaagt aaaatttgta aaagaagaag aaacgcaaga aaacgaaaag agtattcata
     5221 actcaagtaa gaaaacggat cagaagagta acgaggaaaa tcaaacacac ataaccgaac
     5281 tgaatgaaga aatatccata ccggttgatc aatcagattt caaatatttc cgagactata
     5341 tgtcggtaga taaagtaatt aatgagttca tgagccattc tacactaaca ctagatcgaa
     5401 aagacctaga aatcattcgt aatctaagaa tccgttatga tctggagaga atagtaatct
     5461 ttgacactct tccagagagg ttaaaaaatc acatacgtga ttatttttat agtcatcccc
     5521 aaaggattat cgcactacaa tttgaggaaa acaaattcta tgtagcggcg tagttttata
     5581 ttacaaaacg aaaagggtag gtgttagaat atgccgataa ctcaatattc aattaaaaga
     5641 attgcgtaat gtatgttttg caaatatatg tatagccatt atttattctt ccacaaaaga
     5701 aaagtgaatt aaagattaag agaagaaact aaggtaaaga tcaaaataac aaaatgtgaa
     5761 aagataaatt ttagagaaaa ttttatgtat atacctattg ttttttcttt tgtataagga
     5821 aataaaaagc aaacatgttt aaaagagaaa caagggttat ggccgaaatg atgattacat
     5881 atattatttc tcttttagag gaagaagcta attcttgacg gtaataatca gattctttgt
     5941 tgtttgcaag tgaatgtatc tctaatttca gttcttggat agaatcatat gtttctttga
     6001 ctaaaataaa catagcatag tttttgtcat gaatatgaga agaaggagac gaaacatttt
     6061 ttttaaaaga aatacttccc aggagttcaa tttctttttt caattcctga tcaaaaggcc
     6121 atttgagaga ggcttttttt aaaagttcga ttgctttatc aacgtttcct tttttgattt
     6181 cctccctgcc taaaccaacc caagcagaag ttagaatata ttctgcattt acgtcggaag
     6241 gattgtttgt aagtaaagta atggctaact tttcggcctc taaataccgt ttctcttcta
     6301 aaagtttttt agcgtcttca tgacctccgg acatatcttc tgaaaaagta tctttaacca
     6361 aaagaaggag aattagaaga atagaatata caaaaatttg aaaaatagat ttcatatttg
     6421 ttttacctgt cgatacgaat cactttgtga gcataacggg cccttggcat ttttaaagga
     6481 tctaaagacc aattactggc aatcgggttt tggagaccga tagaataaac ggaatcggtg
     6541 ggaatattga gtgcagaagc acccccaaaa acgaaaagtt ttctagtttc gtaagaagct
     6601 tctacgcctg gaaaataaac agaaacgggt aaaataggac cgatcgcaaa agcagccgta
     6661 ccattttgaa agaagtctgt tctattcgat gtagtaatag acgtgatcgg ttggagtgtg
     6721 ctcgttcccg tagaaccacc gatgactgca atccattcgg gatcagtagg aaatggatct
     6781 gaatttaaag gttttataca agtagaacca gcaccgtgac gagcaattgt aattgcaggt
     6841 tcgcccgcgg cggaagtgga attgatggaa ggagaaaaag aatccgaagt tgcttgcggt
     6901 gtgccgtcgt ttgtaaatct accacctgta aaaaatatgt ttccattgag accacaacca
     6961 gacatatcaa ttctagaaaa gatagcagtc aaagaaagat aactttgcca aaggccgttt
     7021 tgaccaattc caggagcaaa tctagaaacc gtatttaaaa tagtacctgt agtcatatcg
     7081 ttagtcgtag taccggaaat gataaaaatt tcttctccca tagatgcgat gactccacct
     7141 tgattggcaa ccggcatatc tgctaatgta gtccactgat ctaaatacgg atcatagact
     7201 tctgtctttt tagaagctac atagttggct ccctgttttt ccataccacc gatgacatag
     7261 attttatttt tgtgggaaac tacgtttgca aaaactctag gggtgggaac cgaagttgca
     7321 gaaggaaacc aagtagaagt cacgggatca aaaaaatcaa tttctttgac tggaaaagaa
     7381 tccgcaccga taccacccac aacccaaagg ccacgggttc tgtttggaaa atcgctgatc
     7441 caggttttaa aagaaagagg aatactttgt agatttttaa cgtccgaaga acaaaaaaca
     7501 aaggctaaat agtccgtatt ggattctaag ttaggaagag tcatagaatg tattttagag
     7561 ttttctaaac tagtcacaac cgattcaaaa ccagacttac catacaaaat agaaccgggt
     7621 aaagaagtag aacactccca agaaatggtt gcagaccggg ggccgatctg agaaacaaaa
     7681 gcaaaattta ctttttcatt ttgtgcgttg tgaatgttgg acaaagggga attcagacag
     7741 ttcaaaaaga caaaagtaag aatgaatatc aaaatatcat aaactaaaat cataacaaaa
     7801 tcccccaaga aacgcgaatc ccggatctac aaaaagaatc tccggattct acaatacact
     7861 gagaacgaat tccaagtctt aacctcgaac cgtttccaaa ttcaaaagcc caaccgaatt
     7921 cgcttaacaa ttctggatcg gttccattga acgaacgaga atcgtttttc cactgaacag
     7981 aagtaactcc ccctccaaat aaaaaataag gagcagaggc gccgaattgt ttgcctatgt
     8041 agagagattg attccaaaga ttgatagaac cctgtgcacc tggagccaca gagtattcag
     8101 agagaaaacc aaagaaccag agaggatgat tgataaaacc tttctcgata aaaagaccgg
     8161 caccagctac acccgggttc gttttgtgag aaggtcctgt agtagtttga aataaaagac
     8221 taccacctac atagagtaga ttttctccag atctaccgga aagatatttg tctggtaagt
     8281 tgggagaatc attatctaaa gagttttcat ttaaattttg aattttagat ttttcgattt
     8341 caacaaatcc aagttcggtt ctaaaaacta atttgtcttt tttagtttca acgataatcc
     8401 ctcggatcga ggaaccgtcg tttaaacgga attcggaata atgatacgaa gactcaggcc
     8461 cttttttatt gtaatcgatt ctttgaatct cagactttgg gattctaaat tgcctacctt
     8521 tccaacgaac actgattaca tccgcgcttt cgtttatatc ttcgacgagg aaggcctctc
     8581 ctgattttaa aagaagttcg gaagcatata acccgggaca aatacatgca aaaaatagaa
     8641 tataacatat taatttagct ttcataatat aaactcgtga aaaatcaaga tccagaagtt
     8701 taaattatgt tattcttgta aatagataaa tattttttgc aaatttgaga gaattgaaag
     8761 tttttcatat tataaaaatt tttggataat ttaacaggta gattataata tgagaaactt
     8821 ttaatctcct agaaaagtga aaaaagtctt cctagctttc cctagtttag gtatttgtgg
     8881 cacaatatca caaattaaac actttgttag gtgataaacg actaacaaag ttttacgatt
     8941 tgtgaagtaa aagagatagg aaatctaaaa tgaaacgtta tgtcggattt ttatttttaa
     9001 gtgtgtcatt attgtttgta ttcaatttta gtttgttatc aggaattcag aatgtattta
     9061 gttccgtatc ttctgcaatt gcaggaggaa ttccccaaaa acttcccctt ttacaagcgg
     9121 gtccggacgg atcggctaat acggaaatcg aaatcgaact acctcccggc aaagtagtgc
     9181 ctaatctatc tcttagttac aattccaacg gaggaaatac gattctagga atgggttgga
     9241 gtctaaacgg acttccgact gtttcgagaa atccttcgta tggaattggg tataacggaa
     9301 aagattcgta tgtttctagt ttggcgggag aattaattga tgtatccgga agtaaaaccg
     9361 tctatcattc taaaaaagaa tcgtatctaa aatttgaacc acagggaact tgtggggacg
     9421 gtccttgtac ttggattgca accgacaagg atggtaaacg atatatcttt ggagggagta
     9481 tcgattctag aatcgcggcc ttaggaagaa ccgcaggatc gattcgggaa tgggcactct
     9541 ccagagaaga ggattcacac gcaaacggtt acaatgtaga ttatacaccc atcgacgtaa
     9601 ataacggcga ctattatcca tctacaatca catacaatga cagaacgatt cgttttaatt
     9661 ttgaaaatcg aagcgacaga attccaaact attctttagg agtcttagaa agaatccaaa
     9721 agagactgga tacaatcgaa atattagtaa gtggtaatat atttagaacc tacgatatag
     9781 actactctta cggacaggtg actggaagaa gtatattcag aaaattaaaa cgatctggaa
     9841 gtaacacatt tggaagtgaa aactttgcgg atttagattt tacatacaca aatcattccg
     9901 gaggttttag ccctgggaat ataacctacc aagatttgac caatcgggct agtatgaatg
     9961 tatttgtacc taacattgtt gtggatgcga tgaattttat tttaaacgga aatctaccgt
    10021 atcatccatc cgctttagat gcgaacatag acgcctcttt acaatatgtg gttaaagttc
    10081 ctgtaccgga cagaaacgca tgcaatctag gacttgcgtc ttgtttgtgt gctttacttc
    10141 cggtttgttg gggaggcaat caacattttc tagaatacct tgctggaaat tgctggagct
    10201 ttatgggctg gggcggatta ggagcgtgtg attttggagt agattctgct ttgacagcct
    10261 ggttaccaat ggacttaaac ggggacggaa ttactgactt tgcaactctt aacggaaatg
    10321 aagcagatgg gtcgattcat ttggtaggac atatccaaaa aattggacag ccagcgagtt
    10381 cattcaacgg tccgaatatt ccaattcact acaatacttt ctatcaggtt gtggatttga
    10441 atggagacgg taagactgat tttgtatatg aagacggagg gaggctctgg ggagtttatt
    10501 ctacgggtgg aaattttagt tctcctgtat tatttggaaa tgtaagttta aattctgcaa
    10561 atagagacat gcacgtattt agtccgtatg aatacaaatt tcgatatggg cacaataaca
    10621 ctacgccact tgcgggagac agatcagcca aagatttttt tggggatgtg aacggggatg
    10681 agttagtaga ttttgtccac aacaacggag gaagtttttc gatctatctc aacagagaaa
    10741 cctactttga caatccgatt gtaattggag gaggagggga cttttatctc aattcgatga
    10801 ttgattttac gggggacggt aaggctgact atgtacagct tgttcaaacc tacgacaatt
    10861 ccactctaac tacgttacaa gctcaaaaat cagcgttaga cacattgatg gcacagtatc
    10921 aaacagaaca cgcaagagtc aaagcggtag tggatcaaat gcctacacct actacacatg
    10981 caacgatcga cgatgttgaa tttgagaatc ttttagcgta tttaaccgca aacggatacg
    11041 gaatgatgtc cgattctttt gaaacggatg gaaaagacta tccctatacc cctgcgacgg
    11101 ttgcggcttt acaaaatact ttagagaata tagtcagcgc aagaatgaac tttgtaggtc
    11161 aacagagtta tgcaatcaat aaccaaatag ccgcaatcta tgcacaagga aacttaggtc
    11221 aggctacgta tgctttgcag gtaagaacat tcaatttagc taatggaacg tcacaaaatg
    11281 tagtctatcc actttttaat tctgtcaatc ctgataaaag cacacttgcg gacgtaaacg
    11341 gggacggtgt tttagatttt gtttcttttg taggaactca aagtatcgtt tgtattttta
    11401 caggaaacgg attttcaaat ccgattgcga ccaatctaaa cgcagggaat ggtaaaaacc
    11461 ttttagactt taactttggg gaagtcaacg gagacgggat ttccgattta gtattgttta
    11521 ataaagaaaa tcatactata gagacgtatc tttcagtagg aaatggaacg tttagttaca
    11581 gtcctggttt tagttttgga gttttttcca ctcaagaata tacagatcca aatggaatcg
    11641 aaagatcaga tacatatcaa atctctttac aggatatgaa tttagacggg attagtgacg
    11701 taagtattgc gtttctatct ttagacaaaa cctggggtag aatattctat cgttacaata
    11761 accccagaaa ttcgggagag gaccaactac tgagtgttac aaacggtgcc ggtcaaaact
    11821 ctcaagtgca gtatcagtta aaaaacaatc atccaggggc tttacagcca gggaccgcaa
    11881 actaccccga aggtcctagt atgaatcccg gttttttagt cactcagaca agacaagatc
    11941 tgtccaacgg gatcgttcaa acaactaact acggttatac gaatgaaaga catatcctag
    12001 gaactcggaa catttctaga agtttaggtt tttcgaatat tcgggaaacg gatgtaaata
    12061 cgaactttta caaaatcacg gattattttc aaaacgacta tcgtttggcc ggtgtggtac
    12121 aaaatcaaag gagttacaac gcttcgaata acctaaccgg ttctactacc cattctggtt
    12181 ttagttttcc aaaccctttt ggaacggaga ttgtattgcc gggggttgta acgaacaacg
    12241 actacaaaaa cggaacgtta gtcgaaactt cgattcagtc gtttacgtat gattcttacg
    12301 ggtttacgac gagtgtagta gaaagtttag gttctcatac gattacaaat acttctcaag
    12361 tttccaacaa tgtggccggt tggaggatgg gaagggtagt gaggtctaga aaaaacgtag
    12421 acggcacttg gatagaagac gtttcccttg gatatactgg ggacaacttg acttctaaaa
    12481 caatctttcc tgcgagtgct tctcctatta caactacgtt tggttataat acattcggga
    12541 atataatttc aatcaacgat ccagctaacg caacgagtgc gatttcgtat gacgtggtat
    12601 tgaacctatt tccggtgaca aaaacaaacg cgctgggaca cgtgacaact acaaactatg
    12661 attttgcgac aggtcttgaa acatcttcta cagatccgaa tggcgcgatt acattaacaa
    12721 gctatgaccc ttatggaaga aaagcaagcg taacgtatcc gggggagggg agtccgaacg
    12781 aaacgtattc ttattccaac acgggggaat acgatctaac gaatttgaat aacaatgaat
    12841 ttgtgactaa aagtgttcga gacaacgtaa gtggaagtgt gaacgtttct aaaatattta
    12901 cagatccttt gggaaatccg attcgaagtg aagcaaacac cgcactgagt ggaatcaatt
    12961 cgattgaaga aagtttcttt gactatacaa aaggtgtctt gattcgaaaa tccaacgaat
    13021 actatactaa catccctcca ctgtttacaa actatcaata caatgaccct gacggagaat
    13081 tgactacaat tttagaaccg agtgccagcg gtacaattca aaccaatatt acaaaaacag
    13141 gatttaccga aactaaaact tccacgtttc cagacggcca aaccaaaaca gaaataatca
    13201 ctaaaaacga actggggcag gtgattagta aaaccgaaaa cggtaggacg attttaacca
    13261 actattctcc gtttggtggt atttcttcgg ttgtggacgt ggctggtctt actaccagtt
    13321 ttgtttatga ttcattcggt agaaggattt ctgttcaaga tccaaattct ggaacgattt
    13381 cgtattcata cgattctgtc ggaagaattt caagtcaaac ggacgccagg ggcaaaacga
    13441 ttacttttac atacgatgtg ttgagcagac ctttgactca aactacaaac ggaccggaag
    13501 cgccggtgca atttgtgtat gacgatccta atgttccatt ttctagaggt cacctaacgc
    13561 aagttacaga cggaagtgga aggaccgagt tccgatttga tctaaaagga aatccgatcc
    13621 aaaagacaaa gtatgtggat gatataactg caatttttaa aagagactat gattctttaa
    13681 accgtccgat gactgaaact ctaccggatg gaacgaaatt acacaatttc tattcgtcta
    13741 acggaacttt gtcgagtatc acaatggata cggcggacgg gacgagttcg ggtcatactg
    13801 tagttagtta ccaaggccct tacttagatg caaatggagt tccgtctcta agaaggactt
    13861 ctggaaacgg tgttacgatg gaaatcggtt ttgaaccact cgacaaaaaa cctctgagtg
    13921 tggtttctaa aaaaccggat gggacagtca tcggaaatac ggaactgacc tatgattcaa
    13981 aagggaatat tacaaaaata gaagacaagt taaatcctgc tcggactcaa gattttactt
    14041 tagacaactt aggtagaatc acacaagcca ccggtaaata cggaacacag aattattctt
    14101 tttctgccaa cggaaatcta attcaaaaag gtgcatatac tttaggttac acagatggaa
    14161 gtcacgcaaa tgctgtgaca actgccacaa gtgccagcac agggacatta aactacggat
    14221 acgattcaag cgggaatatg gtttcacgta acggagacac tttacgttac gattcgtttg
    14281 gcaagttaat tgaaattaca ccgtatgcta cgagtaattc gattcgaaat gtttatgatt
    14341 ttcaaggaaa cagagtgaag tcagtttcag acattacttt gatttctaca tatacgttag
    14401 gagagaacta tgagattgta agagaacctg gtaagcctga aagacatact ttgtatgtta
    14461 aaggtttgga aggggacttg gttgcacagt ggacgagaga agacgctgcg ttacggattt
    14521 cagacggcaa cggaagtctg aattctcagt caagtgattt ttcgattggt tggtttgtcg
    14581 gtagagttgt gggaactact gcaaaaagtg aagaatcgag aatttctcta tttgtgggaa
    14641 ctcttacaaa tccgttttgt aaggacgtga ctggtgattg tggaacatac tacagaaatc
    14701 gtctacaatc tgagtttatt ggaatatttg gatattctaa attctttcag gttggaatac
    14761 cgactccgtt ttacaaagca ttttatttct tgctattatt agcagttatt tatttagtat
    14821 atccttattt cctaaaggag aatgaagttc ttgtcagact tggttggaaa ggggtaggaa
    14881 ccccagccct gattttatct ttgtttgtag ttacatcttt gcccggttgt ggagtgttac
    14941 ccggaaccgg tggtaaagat ggagatccgc cttggatatt ggcgatgggt gcaaacgtag
    15001 ctccaggagt tcctagtatt caaaatccgg gagtgggaat gacaggtggt ggatcagcag
    15061 gaggcgttcc agtaactgga atgtattttt atcatccaga tcatttagga tcgattacga
    15121 tgatcacgga cggagcggga aatcctgcaa gtggaccaga gccagggaca agttttgtgt
    15181 cgtatgaacc atatggatcg attatacgaa acgattctta tggtcctgat atttttcgtt
    15241 acaagtttac gggacagatt gaagacaaag agactggtct ttattactac aaatcacgtt
    15301 tttatgaacc tacgttaggt agattcttac aagcggattc tcaagtaatg ccgactaacg
    15361 tgaatggtat gaatcgttat atgtatgtag atgggaatcc tgtgaattat cgtgacgtta
    15421 gtggtcatgt aagtggttct ggtctcatgc acatggtgaa tcgtattatc ggtcatgcga
    15481 tagggaagga ttttaattct aagggtttgg acaagaagtt gagtacgggt ggtgttaaaa
    15541 aaggttttga taaatatatt ggtaagaacg ggatactagg atatttaggg gatcatttag
    15601 ttactgcacc tttaaagaga ttgatagtca gcacacatga tcgaagaagt attcgaagaa
    15661 aagctcgtga acatgcaaaa gatgaactgc gagcagaatt cgcagtttca attgtgtgta
    15721 ataaatctgt aaacttccaa gatgtaattc aagaatatat tcaaagttat ataaatgcac
    15781 catacatttc attattggta ggagatttat attccaaatc tacttttcca ggacaatcta
    15841 aatcaaattt gttaagtata ttggataatt tgaagttttt ctcaaatctg aaaacagatg
    15901 ctaggttagc aaaggaggct tcctgtgaat aagatgatta attatgttat tattatatta
    15961 cttagtcttt attgttcgga tgttaatata aacacaaatg gagtagatga ttctgaaata
    16021 cttaccggaa gtgagtatta ttcgttgatt gttacttcat actctattaa gtatttatca
    16081 tgtggaatta atcaaaatga cgcattacgt aatgacccat tgttttttat gtattttttc
    16141 attcctccta ttcctcaaac acatacttct ggtcctggaa gtgccgatcc aaaagatttt
    16201 tcatttggtt caaagtcggt tacgttttac tattataaaa aggatgtcga atattgtact
    16261 gaatccatct tagcggtacc ttgtcaggcg gaacttaatg atttagcgaa atctttacaa
    16321 ttttctgtat taaagaattg tgaaaataac aaagctatgt ttaaaaagtc tggtgatgga
    16381 aattggtaat tgaacttaga gaatagtatt ttcttttaat tgaacaatct aatatgaaag
    16441 tagaaatgaa gaatataata atatatttaa tctgtatatt aaatatatct tcatgttcag
    16501 atgttaacat aaatagaaat ggaattgatg atgagaatat tgtaacagga ggagaatttt
    16561 actcattatt aattgcgtct tattcagcaa aatattattc ttgtggtttt tcagacgctg
    16621 aaatttttga tgatccattg tatctattgt atattttcaa ttctcctttt gaaagatccg
    16681 gatctaccgg tcttcatagt aatgatttta gttcgattat tcctgttgca acaaataatt
    16741 attattataa aaaagatgca gattattgtt ctcgttctat tttagtagta ccttgtcaga
    16801 gtagttttca ggaactttcg aagtctttgc aattttcagt tttaaaaaac tgtgaaagca
    16861 atcctgcaag tatcaggaag tccggtgatg gaaattggta ggttgaaatt agatagtatt
    16921 tccttttttg tgggcgatct aagagggttt acgattaggc gaattgtgaa taagtttaga
    16981 agaattatta atagatattc attagtatgt tatatagttt taataattgc aataatacta
    17041 atataaatga tgacggagtt gatgattcaa tagttgttgc tcaacatgaa tattacgcat
    17101 tgatgattta ttcgtataca tcaaagtata tactttgcgg atttacagaa aaagaatatt
    17161 tgaatgatcc tttattagtt atatactata tttcaccatt agtgtcagaa gggattagtg
    17221 acccattctc aggggatctt ttaagtttgt ttattagcca atcatcaacg acttattttt
    17281 ataaaaaaga tatgaattac tgtgcaaagt ctatacttgc ggttccatgc caggcgaatt
    17341 tttctgattt ttctaaatca ttacaaactg cagtgattaa ggattgtcaa gggggaaaag
    17401 cagatttttg gaaatctggt cacggaaatt ggtgatgaac gattgaactg tatccgcgtg
    17461 agcgatcgag gcgtggtcaa gaaattggga tcagagagaa ttaatatact aaaaatagaa
    17521 tacaattact tgaccactgt atttctaccc taggggagaa atactgattt actgagcgcg
    17581 cgaccggcac tatgaaaaga gaagtatgaa gcctaggtat taattttaaa atcttaaagt
    17641 tctaaaattg gctttattca aataaatagt atttctgtat cacaagaaaa tgctaaaaca
    17701 aataaaagta aaataccttc tcaaaatagt aatcaaaatt tagagatcaa taatctaaaa
    17761 gaatgttcca taaaaaaagg atatatgtat catcgatcat caagaagtaa cgtattaaga
    17821 gcacatacaa caaaataaaa atagagttca gttccctttt aaaaaaaaca cagggataaa
    17881 aaatgaaaaa tataacaaaa ttacttttat tagggttcgg ccttcaaatc gctgtaaact
    17941 gtaaacaaac agataataca aacgaagaaa cactgctatt tctactaacg gcacaagtag
    18001 cccaaaattg ttcgactcct gaattgaaag gggaaaatat accactgaaa tttacaccct
    18061 ataccagtag aatcaatcaa tacatgggaa gcctaggatt tttgagtaat tttgaatttg
    18121 gaagaagaat tgaaatggat atgaaagaat ctctacctgt acaatatact atccattttt
    18181 ataacgccaa tagtccctgt gacgtacctc aagattatag taaatcttta agttcatata
    18241 atttattttc accaagaatc aataaaaaga ctgtatatgc aacaccgttg tctggaaatc
    18301 taatggcatt agcttcttcg tatggatcaa gcaatacaag tccaacggat ataacactga
    18361 gtatagagtc aagttcagtg tgtaagaacc caacaacagc agactcaacc cttaaaactt
    18421 tatcgtttaa ttacaaaaca cctagttcgt taacagctat aaagatagat tcctatatac
    18481 aaaatcaaca aatagtattt acatccaatg taacgaatat agggtcgggc ggtttacaaa
    18541 ttgtagtagt gcccggaaca gatgcttgtt atccaagcac gtataaaaca atcagtttta
    18601 atcagaacac acagaatcaa aatcaagtaa attggatttc atcaaccgca tcgggtccac
    18661 ttgtgatttt agtacaatac ttttcggaaa ctcagaacac agcaccgaat gatataaaag
    18721 tacaagtcca gtaggatcgt tcaaacttga taaattttaa ggctaagaaa tgataaaaaa
    18781 gattctatta ttgattttca tatttttcaa ttaaggatct aaaatcaaaa tgagttagag
    18841 aatactcttt tatcagttaa caatttaaaa gatttaagaa aacgatttta atttaggttt
    18901 ttgaagaata gtaagacttg gatctttgtt tgattgaata taagatttaa gatcccgagg
    18961 ggatttacca gtaaatttaa cacaagccct gtgaaacgaa gaagcagaat taaaaccaca
    19021 ttcaagagca atattgagta gattaaactc gatttttttc tccatataat taattacttc
    19081 aattgtccga ttataattta aaaaatcagt aaaactcata ttcaaatatt gatttagata
    19141 gtaagaagcc tgatgagtag aaagtcctaa tgcagcggca aaatcaggaa gtcttagttc
    19201 ttcttcttta aaacctttag aatctataaa atgattcaat ttagtttgaa ttatttcaat
    19261 atcgattcct tctaacatat ttttaggagg atatttatat tttttggatt cttttctctc
    19321 tgggattgga atcgtttcta attcaatttc attggctata tctgtctccg gaatcgtaac
    19381 cataacctta ttaaacaaag aagggaaaaa acgctctaaa acaatcgtat aacaaatgac
    19441 agaaccagga atgatttctg caaagagaaa gaaatccttc ttatcataaa tcgtacctaa
    19501 aaaatccaaa acaaaacaaa tagaaattaa aaaggaaaga aaaggtaggt taaaatataa
    19561 aatcgatttg ttgaatttta aaatctttct taaagaccag ataaaagtaa aaatagaaat
    19621 tccaaatccc aaaatgtcta tgaaggatat aaagtaaaga ttgggaatga aataagaaag
    19681 taaaatcgta gcgggaatga ttcctaaaag tcttttacaa tagatccaag gattatctaa
    19741 agattctaat aaatagttga aacaaacaaa tacagccaaa ctggaataaa gaaccaaacc
    19801 atagtaagaa ccgattaaaa ttttattttc gttttgtaag gttccttgat cgatcaaaat
    19861 cccattattt aaaattagaa aaaacgcggc tgattgtaga acagaaccgt aggatttact
    19921 aaaaaaatca ttagaataaa gttttgaaaa ccctattaaa aatccaaaag aaacaccggc
    19981 cgcatgtaaa taaaaaatac ctaattctaa aatacttttg taattctcaa ttccgattgt
    20041 attcataaca attctataaa aaaatttgat ttaattttgt tttaatcgaa tctcctattt
    20101 actttcagga ttatccggaa agtaattgag ggcatagaaa ctatgtttat ttatgattgc
    20161 taaagccttt cgaaaactgt tgtatttcag aatagcttct ttgtcttcgt tatagagggg
    20221 taagcctatg tatcttgaga attcgtctaa ctcggattct gtgaagttta agggttttat
    20281 attaaaataa ttgatgacca tgatgcttcc tattttaagt tttgaataag gcaatccaat
    20341 agaatggaaa aactaacgtt tttaatattc gatcttttaa gatcatatct aatgaattgc
    20401 cataagttcc tttattcaaa agactgtgag atttagcttg atcgaattct cttcagttaa
    20461 ttagtttgat ttgattagaa ctcgaatatg ataaataaaa tgactaaagc aaattgcacg
    20521 aatgtcaatt aaaaaatgcg attcgcacga tagaaaatat ggaaaaatcc caaagattgc
    20581 aagaagcatg taatatcctt aaaattaaca gaaaaggatt agctgaaatt ttaaaaatcc
    20641 atccttcgaa cgcatctagg cttttaaacg gaagtacaga atttacttgg acgtatgcag
    20701 aactttttca attaaaaaca aacgtttctg ctatttggat catggaaggt aaaggagagt
    20761 tttggtttga agtatctgga aatgataaag aaaagtcaat tattcgaaat atcttaaaaa
    20821 tttcaggtac agccgatatg atggaaaagt ttataaagtt acagcaagaa gatcagaaaa
    20881 tagttatggg cttaatctat cgaatttaca aactatctga atccaaaatt aaaaaatagg
    20941 tagataccta ctttaaatat ttatcatatt tgatagcgat ttttcttgca gttgcttgta
    21001 atggtatgtt tgatttaaaa aaccattgat aagctgtgtc taaaacttct ttggcaagga
    21061 tcgagtttgc atttaatctt ctagtctcaa attcctctgg atctaagata gaatataatt
    21121 tgagaattgg atttaaagta atcctattta gaaatggaac atattttccg gtaaagattt
    21181 cttgtctagt ttgaaaagca tcatagtgaa gaattgctac tccccagaaa gctatacaaa
    21241 tcatagtgcc aatagaagca taagacccaa gatatattcc aaagaatggt aaaatccaaa
    21301 ctaaaggaat gataattaag aatgcaaaaa agattccgaa taacattagg cttaatcgca
    21361 ctcgaaccat tccatcatat acaattaagt attttacaag tttaaatata cattcacaaa
    21421 tacagaaaat agagtaaatg attaatatat gataagctaa tagaggatca tgttttaaag
    21481 tattaatatc tgtgattttt attaatttaa agaaaaatgc agaaaggatt aaatacgaaa
    21541 ttagacaaat ttctaaagtt tttcgtaaat gagtaggttt gtaattttct tcgataagtt
    21601 tattgactag tttcgataaa aaatatgggg caagaatagc tgaaatcaaa atccaatttg
    21661 gtgcataaag tcttaaacta tatggtaggt aatgcctgca tcccgaaaaa aaagtccata
    21721 atccaacgga aacagttaag taaaaaaaat ttcgtcttac ttcaataaat ggattattga
    21781 gtttatttat gtaatatcct aaaccgaata tcagagtcga agttaaaaga ataaaaagca
    21841 atgacatatt tgtgacacgg acgatttcga gtcaccatat tcttgtccta attttttgta
    21901 aagcttcttt aggaatttcg ataggagtaa gatatacgag ttcaccgttg tggtaacttt
    21961 caggaaaata gacttctttt acgtatttat tagaaggaat tgcccctata gaagtataaa
    22021 gttttacaat tgaatttatt tttttgtgat aaaatccgta gaccatatca aaattttgat
    22081 caatacaata ctgagctgct gcttgaaaag tggctaaagc agcccaacaa ccttttttag
    22141 aatgttcaaa acttacagaa ttccaatctg ctatattgct tccgacaact gcataccttt
    22201 gaatagggtc gctgtcttta ataattccta attccaaagg tattagatta ttaggttttt
    22261 tttctacaat tcgcattgca gctaaaattt cagagccttc acggacataa aaccaagtag
    22321 accaagcatc catgtctaca gcggtatata aagattttgt atatccgaag ttattaaaaa
    22381 tatcactggc aaattttttt atgtgattta gttcatcttg attttccaaa cctatcaagc
    22441 gaataacatg gaatttattt actgattttg ttttttgcaa ggtaagtgac ataatataaa
    22501 tatgtcacat tataaccaaa tttcaataaa tttatcttta tttcgacctt taagttataa
    22561 cttaggttat gataatccgt atatgttgcc tcaattttaa aaaaggtaat ttaataaaat
    22621 taataaaaac aaacgcaaaa ccttttagca cttagtaaat aaaaaatttc cttacaaatt
    22681 gactaacgta gaaaacgggt ttagatttgt aggatgcaaa aacggggaaa gaaaaaccca
    22741 aaaacaaagt atttgtatat atacccgatc aaagccggat ttccatcacc agcagaagag
    22801 tatttagaaa cggtattaga tataacgtct ctcgtaatac aaaatccaaa ttcaaccttt
    22861 ttcggaagag taaaaggtaa atcaatggaa gaagagggga ttaaagatca agatataatt
    22921 gtgatcgata aatccatcaa accacaaaac ggaaatatag tcgtatgtac gatagacggg
    22981 gtatttgtaa tcaaaacctt aaaaataaaa ggtaaaaaaa tagaattaga atcatctaat
    23041 tcaaagtata aaaccataga gataaaaaaa gaaaatgaat ttgaaatctg gggaacagtg
    23101 acatggacga tccataaagt tagaaatgtt cgcactcgtg gattgtaatt ctttttactg
    23161 ttcttgtgaa aggctgtttc gaccagaact aaagaataaa cctgtcgtag tactcagtaa
    23221 taatgacgga tgtataatct caaggagtaa ggaggcaaaa aatttaggta tcaaaatggg
    23281 agaacctgca tttaaaagga aggagtactt tgaagaaaat aaaatagaag tattttcatc
    23341 caattacgca ctttacggag atatatcgaa aagaattatg aaagaattag aaagatactc
    23401 ggaccaaatt gagatctatt ctattgacga ggctttttta aaactatctc aaaacacaaa
    23461 agaagaatta tccaaaatag ccaaaaagat caaaaaagag ataaatagaa atataggaat
    23521 ccctgttagt atagggatag gtgaaacaaa atcgttagcc aaaatttcga gccaactcgc
    23581 taaaaaaagt aaagaaaaca tatatataat caaagaaaaa gaagagagag aagaatcatt
    23641 aaagaaagta gaaatcaaag acgtatgggg aattggaaga agttatgaaa aattactaaa
    23701 aaaaatctat gtacaaacag catatgactt cataaaatta aatccttact gggtcagaaa
    23761 acatttaacc gtagtaggtg caagattaca gtacgaacta aaaggttacc aagcattaga
    23821 tttagaaaag gatataaaaa ataaaaaaac tatctcaatc gctagatcct tttcacaaac
    23881 tcaaactgag ttagaaatcc tagaatcaat cgtagcgaca tttgccagta gggccactta
    23941 taaactcaga aaacaaaacg gatatacaag tttaataagg atatttatac atacaaatcc
    24001 atttgcagaa aaggaagaaa cctatttaaa acatatagaa ataaaactac ccgtaccaac
    24061 acaaagcacc cctgaaatca tacattactg tctacaagga ctcagacaaa tctataagcc
    24121 aaagctaaaa tacaaaaaag cgggagtcat tttagacaaa ataacaaacg aagaaaatta
    24181 tcaaccggac ctatttgatc atgtaagaag agaaaaagaa aaaagactca atgagagtat
    24241 agatcaaata aacgaaaagt tcggaaaaga aaaagtaaaa tacgccgtca caaataaaaa
    24301 gaactcatgg acactaagac aagaaagatt gtcacctcga tatacgacac gatgggagga
    24361 tataatcaat gtgttatcat aattccctaa cggaggagtc acaaaaatta gaaaatcgat
    24421 ataacgcaaa atttacgatc aaagaatata agccaatata ccacgaaaac ggatttaacc
    24481 ataacccgcg tccggttata acgaaccaaa atccaaacga attccaaagt tatcagtggg
    24541 gactaattcc tcactggaca aaaacattag aggatgcttt aaaatatcaa aataataacc
    24601 taaatgtcag aacagaaact attacagaga aaaaatcgtt caaagaagcg attttaaaac
    24661 atagatgtct tgttccctct acaggatttt ttgaatatca ggaaatcaga aagaaaaaat
    24721 acccctaccg aattttctta aaaaaagaag aagtgttttc gttagctgga atttttgata
    24781 tatggaccga tccacaatcc aatcaaacat attatacatt ttccatatta acaacagaag
    24841 caaacccgct tatgaggcaa atccataata gtaaataacg tgagttcggt ctaaggagag
    24901 attaaaagtt gtaaattgtc tttagatctc aaattcaaag aaggtttttt tgggaaaaaa
    24961 gaatatgcaa ctaaaccgct taaaagatta acagcccaat tgcaaaaact ccgatgtcta
    25021 gtatgttgaa tctgacagat atttttaagt tcatcattaa cggattcaat gatagctctt
    25081 tttcttagaa gaattttatc aaccaagggc attaatttat tcttcatatt cttttttaat
    25141 tttgtaatga gttgaatccc cttttcataa agactttcaa aaagagattg actgatgtaa
    25201 cctctatctc cgaaaagttt atcgtaaata tttttaacaa gtggaaaaat cactttggag
    25261 tttctatcat ccacatttcc aggagtaacc ataaatgata atatttcacc tcgatcattt
    25321 atgaccaaat gcaatttaaa gccgtaaaac cagcctgtgc ttgatttccc tcgttgtgca
    25381 atgtttttaa atactttatg agaatggatt cttctgttgt cgcatacttt gagaattgta
    25441 gaatcaatga acgaaattcc ggaacatttt cccatacaag tgttggatag aaacgaagct
    25501 atgacagata acgcgttagg catcagttca acaaaacgat tgtaacttac tgcttttgga
    25561 aattcggatt tcagattctt ttttatttct atcaaataat aatttttaaa ttctctataa
    25621 tgagaaagat ggaaataaac cacgattgtt gctacctcgc tcaggcttag ctgaaatttt
    25681 cggtttctct tgcgaaccac tggactcaat attttcacgt tccagtttat tttttgttgt
    25741 gtacaataat cgtctattgc gcaaaatatc tctgtcagat ccatattata cccttttctt
    25801 gctaaaaatt tggttcaata tggatctggc gcttctgagt acaagatctt tctctttttt
    25861 tccaccttac gtcgaactca cgttaaatat agaatgccct tgattttacc gttagaaaaa
    25921 gaaacaaaat ggattgatcc ggacataaat caaattggag aaatcaaaag tatttttaag
    25981 atctatccgg actctgaaat ggatgcgtat acggtaaaac tggagaatga tccgtataag
    26041 ccgaatcgat acaaatacta ttatccggaa cttgaacaag agctactgtt ttaacaaatt
    26101 catattaaaa aacaaatcaa agaaagttag attccaaaaa tatgaaattg tttgtagatg
    26161 atttgtagta aaaaatagcc tcagttgaat gaggcttgaa atgaagatta aaaaaattta
    26221 cctgaagtag ttaaaaacct tgtatgaggg gttttaactt ctataactat cggtaaaaag
    26281 attcaggaaa ttactaaaaa tatatctata accaaataga agaaattgaa aaagaattat
    26341 ttattaataa taaaattcct caaagattaa aaagttaaaa agaaacccta cgaaatgagc
    26401 gtaggggaaa acttggagaa tggtatgact taaaactttt tttattaatt aagtcaaaac
    26461 gttcgtagtt aaaaactaaa ccacgataaa ttttatatat aaaaagccac tacattacta
    26521 acagtgtagt ggctttatga acccttaacc atccgaaaaa acggagtacc aaattattcg
    26581 aatatagata actaaaataa atagaaataa tgagtcaaga accattacaa aaataatata
    26641 aattatcaaa catataaaca agccataaaa ttctaaaaac taaattagaa atttattatc
    26701 ctatcatagg actgtcaaaa aagaaaatat ttaatataac taaatgaaga tggaatgaaa
    26761 taaaaatcat cgagacggtt gaataggtta gaaatgacaa cagaaatata tatatacaag
    26821 acaatcaatt gtaatgaact ttaattcgag atatgaaaaa tattatacat tctcaacgga
    26881 aaacgtccgc cagatctttt taaatctcag aaaaatgatc taattaaaaa aatcaaaaaa
    26941 atttaaccga taattcaaaa aagtattaaa aagggaaata aataaaaaga gaaacagaat
    27001 caaacaaaga aatgtatcta acaaaattca aatcccctaa aaataaagtc gtacagtgta
    27061 tagaatgcgg tggaatcgga tattatttaa acgaaaaaat gaccgtaagc cataccgggg
    27121 ctttgtcatt atgtagttgt gtcactaaaa actgtagttg taaaggggat ataaaatcaa
    27181 attaccgaat ctatgacagg acacaaaata aactcatacc ttgtgagtgt tttgaaaaac
    27241 gcttagaata ccaaaagtta ggggtattat ttaaaaaatc aggaatcccg ttgaaatatc
    27301 agtatcgaac tttagatcaa atcgaatacg gcgaaacaat agggaagtca tttacaaaag
    27361 ccagagaact atcactaaac ttaataaaaa gttggaatat caacacagaa aaaaaaggga
    27421 tctatttaca cggaaaaaca ggaacgggta agacgttact tggatgttgt gttataaacg
    27481 aattgatatt tagatataat gcaacttgta aatttgcaaa aatcaaccgg gattttttaa
    27541 acgtattaag ggattcttac caaaaagaat cagaaactta cggaaaagaa acccaaattg
    27601 aaaacgaatt tatcaatgta gatttactgg tactcgatga ttttggtgtc caaaatgata
    27661 ccgattggac gaacaccaaa atatatgatt taatcgactc cagatatgaa aacggtaaaa
    27721 tcacgctctt aacatccaat ctggatttag aaaaattgaa agatatttta ggacaaaata
    27781 tctattcaag attaattgaa atgacagagc ctattctttt ggattgtgag gattatcgct
    27841 taaaaatagc ggaaagaaaa attagcctta tgaaattagt ataaaaaaag gaactacaag
    27901 tagttatatt ttttaaagat caaaccttca cacctgagag tttgaaaaca actagaatgt
    27961 ataaaacccg gaaaacttca atagaaaggt tatcatgaaa gaatacactg aactttaaaa
    28021 taagaaacag tgcggataca tgatttagtt tcttttttgt aaaggatgta ttgagtacga
    28081 tgtgtaaagt ataactgaag ctgctcccta aaaattgaaa ttagatgtaa tagtcaaaat
    28141 aagattttac acactttaaa agttcattac gaaaactgta agttgtagag acacttattt
    28201 taagccaact ctttctcatc aagaaaaggt tgtattggag ttttgctgaa accgaaacag
    28261 tattttacca aataaagaag aaaaagcgct ctaaaactat cgtataacaa attacggata
    28321 agatgaaaaa gaaattttat tcaaaataaa ttttgcactt tggaagaagc tttcgaatcc
    28381 tttctttttc ttcggatgat agttgattgt tgattaaata caacgattgc aagttcttta
    28441 attgcccgat ttcgttagga agagtcttga gttggttatc actcaaatct aaaaattgta
    28501 aattctttag ttgtccggtt tcattaggaa gagtcgtgaa ttggttataa ctcaaattca
    28561 attctcgtaa gttctttaat tgtccaattt cgttaggaag agtcttgagt tttctaatac
    28621 tcaaattcaa aactcgaaca tccaaagggt tttggatcgc ttctgttaaa tcaaagtaag
    28681 ttttttgagt cttgcaagaa agataaatga gaatcagaag attaattgtt attttttgca
    28741 agtgaatcaa cgttatgcga aagttcataa aggttatccg aactaaaatt tatttaaatt
    28801 gaaagataag tttctaaata aaaataaaaa gtcattcaat ttaaacgttc tttttcaaat
    28861 ttctgttcgt ttaaagttaa aattgattct ggattttctt ttttaataag attgaatttt
    28921 aaattctaat aatctttttc ttaaactctt tatgaacaca attgtatttt tggtttttgt
    28981 agaattgtaa gacttgaacc ttcgtttgat tgaatataag ttttaagatt gtgtggagat
    29041 ttacctgtaa aacttaacac aaaacccatg aaacgaaaaa gcagaattga aaccattgag
    29101 taatttaaaa tcggtttttt ctcaactaat tgacgaacgg gttggattag aagaagtctc
    29161 agaaggttta tgtaaactta tttcataaat gcagttctgg gcgtattaga tttatttaca
    29221 ggaaaagtat tgaaatacga aacgcctgtg tacaactaca acgaataaag tgtaacccat
    29281 gtctccagtc tagagtgtta ccgatgtgcc agaacataca tccccagttt catcgtgacg
    29341 ggacatagtg tacattatcg gaagttccct gttgcatcac ataaaaatct actcgaaacc
    29401 taatcaaaga tcagttctct tttaagtaag aggctgtaat attaaactat ctttagagga
    29461 acgaaagtgc gcgtgattaa gttatttcga gaaagataca gatatgccac taagaaagaa
    29521 aagataaaca tactaaacga gttcgtgaac ctgtcgggct ttaacagaaa ttatgcttct
    29581 caaattctta gaaaaaaaga agtcctaaaa aatttccgac taagttgaaa gaaattgatt
    29641 gaagtcatat tgaaagcatg cagtaaaaaa tttaacttct aactattaca tattatattc
    29701 cctttaaatc gcaaattgat tgaataaaag aacctattct atacataact aactttaact
    29761 ttagctcttc ttgcttaggg tcaaaagaat gagttccgca atttagaatg tcaaaaagca
    29821 catttaaatt tttagtaacc tttaagaaaa aatcagcttt ataaaaattt ggattatcga
    29881 ttgggaaaag gatatatgca agtcttcctc ttctggtcgg gcgtcctttt tcattaaata
    29941 atttttcatc agatacatta gagaattttg atttaacgac attatccgga gcaagaagta
    30001 ataagaattg atttaatagt tctcgaatcg aaatcgatgt gtgcctaatt ttttctggat
    30061 tatcactatt taaagagaga ttggctccct cccaaatctt tgcaaatcga cttcctactt
    30121 tagatagagt tgagaataat ttagaattaa aattctcaaa ggtttcattt tgaaaaatta
    30181 gattcgtagg atctagcaat ccctcttttt caagatcatt atatgcagta attgaatgaa
    30241 ctactgctct atattgatcg aaaagaatta ttgcggtttc taattttttt tcagattcgt
    30301 tttctgcatc ttcgaattct tcagcgactt tagagaaaga tttgttaaca acaatacaag
    30361 agtccaataa acgtgaattt ggaagagtct cataaacaag gtcattagcg attttttgcc
    30421 ttaaggcaga actgcttatt tccaatgctt gcattactgc taattgttgg ctttccaatg
    30481 tattcaataa actcttaact gaagatattt ctgtattatg gtttgagatt aatctctgaa
    30541 ggacatgaaa attagaaaag acgggtgtta aagcggaatg attagtattc agtaattcca
    30601 ttgctttaat agaaggaaag ttcgctctaa attcttctat tcttctaaat agttcattag
    30661 ttggaaaatg attatcataa tatttaaata tttcattgtc atatttcata aattaaagac
    30721 atccctttaa aaacaaaaat cataaatcta taatcaaaaa tataaaaata gttaaagttg
    30781 atgacgcgat ttgaaaattg gaattaattt taatataaca tagaacaatc cgaaaagtag
    30841 gccgatccaa aaacaagaaa ctcagagtta tttctccttt ttctccgaaa aagctccgtt
    30901 tcatatcatt aaagtttatt ttaagtcttt ttataaataa tttctttttc tactttaaaa
    30961 tctaaatttt ctttttttaa cattccttca cgtgttactt taacccataa ttttttttct
    31021 ttattccagt gaaaacctga tttaattgct aagtcttttc tatcaaaatc caaatatgcg
    31081 gttactctta aaagtggtgt ttgagcaaat tgtataattt catcaatatt atatttacta
    31141 agtatattca acatagttaa aacgtcaaat aaagccctat gactttgaaa aggcattaat
    31201 ccatgttcaa aagataaata atttaatttc ctagttcgaa tatttttagg ataggctata
    31261 tcatatcccg tatctatcca aagaacttct ttattattat gcttccttaa attcattaac
    31321 ctctcataaa taatcctatc aaactcaata ccaaaatgag taactataca tgttgcttta
    31381 tctgtcattt ctgatatttt aattgaagcg gattctattg gaattccgaa agaatatagg
    31441 tcttcttctt caattcctgt taaaatttta atatcttctt caatttcaaa atgtgtagaa
    31501 ctcggtaaaa taaagtctga agaaatacat aatggttttg atttttttag gtcccaaagc
    31561 acagcaccaa attctaaaat gtcacatttg tttggatcta atccatttgt ttcaaaatct
    31621 aatcctaata taatcataat ctatatattt aaaaataatc ccagtctgga ggtaattgtt
    31681 tatatttaac taaaatatca gattcttttt tattataatc gctggtattt ggttttttat
    31741 tttttccagt tctaaaaggt ttatcccctt taccattttc ttgaacaaat tttatttctt
    31801 taggatcaat attaaaagta tggaattccg gataagataa accagcatgt tcaaatactg
    31861 tacgttgttc atttttataa aatggagcaa gtgtaaaact tttagataag gaaccgttgt
    31921 tacaaataac tgcaatacaa tgaaggtcac gaatacatga attagctaat gactcataag
    31981 tattattatc ataattttgc gccggaacaa taagagtctg tatttttttt tgaagactac
    32041 agcgtagagt taaagaaaga aaatcagaac aagttaaaac actaaaatta caccattcat
    32101 ttgttttaaa tatatatata ttattatttg atctatattc taatttagaa acaattagag
    32161 cttctttttc ttctgccata ggaaaatttt taacttggtt aaatactata taatttctac
    32221 caagaggatt tagaaattta ttcactggaa tagaaattat agttatattt tgggcttcat
    32281 ttccatcatt aaaatattcc aatcctgcaa ctaatataat gtcatttaga gcgactttag
    32341 ttaagaaata atttaaatat tgagtaggta aagtcatttc aggtataacg agtagagaag
    32401 atttacgagt aatcgcttct tctactgccc catctatttt taactttaga gttttcttaa
    32461 catcttcatt tttaaaatcc aaggtatttt catttaaaga atcatttaaa tcataagaaa
    32521 ttggtgcaat tgtaatttta aattcttgtt tggtattcga gtataaagga attaaatgtt
    32581 tgaaatctac gtctgtaata gaaaacgaat tactaaattc atttttttta atgtcgttaa
    32641 tgaatagtct aatttttttg tatagtttat tatattctaa ttgtgaaatt tcttcattcc
    32701 gataagttcc aattttcaag ttatatgcaa tttcaagtaa tcttagagac ttatctccga
    32761 caatttgaaa tgaaagtgta gttgatctcc aaggcatcca ctgctgtcct tcaataggta
    32821 ataatgaatg tgataaaaaa gttataactt catttaattt agaacaaata aataaataag
    32881 taatagctaa atagaaggat ataacctctt ttctttgata catttgagct aaaggaatac
    32941 tgaacttttc ttttttaacg agactctcgt ataaatttaa ttgttcgttg aatcgtttta
    33001 attcatttga tcgactataa tttataaaat atttgagatt ttttgaaagg acgtttataa
    33061 attgaaccgc agatacacct tttatatttt tgagattctc ttttaatttt gaaactaatt
    33121 caatacattt cgtatcacca caatgctcaa aaatcgtaaa taatgaatgt gttaaaaata
    33181 atccaatttg ttttttatta tttttataaa attcaatatc tctaagaaac tcatttttta
    33241 aattatcatt aggaatataa tttgaaaata ttctgaaata cattgcattt aatagtatta
    33301 atatttcaat ggaacgaatt cctcttttcc ttaaattact attatgtaga cttttaccct
    33361 cccttttatt aaggattaga gtataattac tttttaaatt gtttaaaaat acatttttag
    33421 aagaaaatgg acttttttta attttaaata ttttattgtt tttttggctt aaaagtttta
    33481 tttctaaaat tatcaaatct aaatatatat taacttcttt tgaagttttt ttaagagttt
    33541 tagattttat agtcgtataa tattttttaa atatctctac attcccattt gtatcgaaaa
    33601 taaatcgtgc aaaacttatt agaaaaacgg cccattcact aattggatga ttctctttgt
    33661 tttttaaaat gtcaaatata gaattgatac atgtatagac gtgttttttt atttttccag
    33721 gttttggatt tgtgaatttt atacctttat tttctctctc aactattaat gttaatatac
    33781 caaaaactct ttgaatatat ttaccctcag tatttttaat tttattcagc atgttttcta
    33841 atagctcttt tatattctct gtgctaattt cgtcaccttt cgcaagagac cttttagctg
    33901 ctgttaggcc tacgctgaat tgatttcgtt catttgtcgt taattccgga tcatgtacag
    33961 tcataagttc atttacttca aaaccaaatt caatttccgg tggtatactt aatttcatat
    34021 catggaagtt tcttttaagt ttagaaaggg aaaagtgatc tatcaaaaaa gacttacatt
    34081 ttaaagggtt atgttttgga tcatgaaaca atatgtaggt tccatatcgt tcatttaaaa
    34141 ttcgattaca actttctaaa ataaaatttt taatctttgg aaaatattca gtctcatggc
    34201 tatttattgg tagtaaaatt acaaaatcat ctacataact ataaattttt aaattattga
    34261 ttgagaagcc acttaatttt atctcagatt gtttctttaa ttctaaagga atcttatcgt
    34321 ttaaaatttt atttaaatca agtaatataa tatttgcaat aaatccactg agaatccagc
    34381 cgataggtaa accctcaaag tcatgagttt gataaaggat tttaatccat ttcaaaatat
    34441 ttgaattacg aagtactggg gatttttcaa aaaattcaat caagaaagca ggacttagtt
    34501 tatgataaaa tgcttgtaag tcggtctgaa taaaaaggag tttattttcg ttctttttta
    34561 aaatttcttt acatctattg gtaatgttca aatcaaataa attatactct ctttgaaaat
    34621 tgatttgaag aggtaaacct agattcctct catgagaaaa gatagtaaaa ttttctaaag
    34681 attctcttct atagcgtaca aagtaatttg gtttattacc aaaacatgtt ctcttctttg
    34741 atgattttgg tattatgaat tcatcatttt cagataaaga aaattcgact tcatttcgga
    34801 gtaaatcgtc tagattttcc tttgaaaatt ttttttgaat ataacaaatt tcttcccaac
    34861 aatcaatgag tgattctact tgaaaactaa gtcttggata ttcatagttt aattgttttt
    34921 tttgattgtt aataacggac tcttttctag gtaaagaaag gggggaatca atttcagaag
    34981 tttttaattt atcaatgaaa ttatcaaatg aagcagatga aagaagaaga tcatagaaat
    35041 ttattaacaa taaatctgtt tggaaatatt tgaaacatgc gtcattttta aaaaaatgaa
    35101 aaaacttctt ataaatccaa tatttatgat attctgtaaa tgtttctttc atttaaatta
    35161 aatttattga aatgacagaa ttgatttaga tgaaatgtac acaattacaa aaaaatgtta
    35221 aattatccta tttttcgtaa cgttagaaaa taaagtattt ggtatattat aaattaaata
    35281 aaggacgttt tgattaggaa gataatacaa gatccgaaaa tatattttat actttttctt
    35341 tcttagcttt aggaattcta gatttagcaa aatcgaaata ccctttgtct tttttaatcc
    35401 ccatgtattt cctatttgta ttaaagaaaa tacccgaacc catacagtga ttaaaaccgt
    35461 atcaaactta tttgtatagg aaaggattat aaaggcgtcg gttgacggat cgcttttgtt
    35521 agttttgtgg gtgttgtact tgaaactcga tttcaaaggt ttctactttc ttttcaattg
    35581 atattccgtt tccggaaatc aaagaaacta atttagaaat gggatttact acaggtttaa
    35641 ccaattcaca tatcgtaccg tcccgttcgc attgattgaa taatattagt atattataaa
    35701 aaagtagttt atgaagtaaa aaataggctc aattactact ttttggccga attttaaggg
    35761 tcaagtttga cctgaaattt cctgaatatc aaaaacatcg agacaagtat aaagggttaa
    35821 aaaagacaga gaaatttatt caagacaatc aatagaggaa atcgtaaaca atctctacta
    35881 tattttggaa attaattcaa aaattgtaaa ttattgtgcc gaaattctta gttaaaaaga
    35941 cgttcgtttt ccattctcct tgaaaacaaa tgccctacta cttcatttaa aaacaattgt
    36001 taggtgagga aattgtaggg aaatggaggg aagaatacga aattctaaat ccaactaaaa
    36061 cttgtgattt ggtataatca agttcagaca aatctgaaaa acggcctaaa aaagtaggac
    36121 aggaactatg ttttatagac cagaatgaaa ttgataagat actctaacgt tttttacctt
    36181 tataaacaaa tacctaaatg cagtagtatt ttatatgtct ttatattcca tttacaattc
    36241 atgaattgga tcacaagatt actgacaacc cttcgtattc aatactaagt agttgaatgt
    36301 tcgatcgttc ttaactgtac aggttatatc actccgtggt cttttaattc ttgttctgta
    36361 agtccagtga cacttaaaat aaattctaaa ctagccccct tcaatagcat atttctggca
    36421 gttttgatta atcctttaat ttcaccttct tttcttaatt tttcggctgt tgtcatggct
    36481 aaatcctcgt aatctctact aatcttagaa tgactgagta aactagtaat ttcagtcggt
    36541 tcaatctctc ttacattaaa tatatacaaa aacagttttt gaaaaatttc aacccttttc
    36601 gattcgtttt ttagacctgt taaaagttca aatacttctc ctaaatgatt taaaaatgag
    36661 gtatcccctt cccatatttt ttgaaccact cctaaaataa ctcttagggt gatactttcc
    36721 aatcggctta gatccacttt cgacaaatca aataattcta attcaaaatc tggtatgtat
    36781 ttcttaaata cttcctcttc atttttagag agtataaacc tgttttgaaa actatttcct
    36841 aaagtccaag tcctttcacc gtgatagaat acaaacggaa ttacgactga gtatttttta
    36901 tccaccctat actgagattt gtagattgca gatatatatc ctaatagttg gctaaagacg
    36961 gaatcgtcta aataactttt gtgttcaaat aatagataga tgtttgcttt tttcccagat
    37021 ttcagtggga tctgaaagag tagatcggtt tgttcttctt ttaagttttc tgaaataaaa
    37081 ctagattgtg ttagttctaa actttttaag tctaatagtt cgattacttt ttcaggtaaa
    37141 ctatttttaa agaaggaaat cgcatcttct ttgttttgta gagtttcccg gattaaacgg
    37201 tcatgagggt ttgtcatatc agacatggta ttttaaaaat tgaatattac ttctatttgt
    37261 aaagattcat tttctatttt tactgagtag ttctttgatt aaatccttcg tacccaaggc
    37321 gaccgctttt taaaatcttc tttaactctg ctataccctt gaaaaataac gcactactac
    37381 ttcatttaaa aacaatcctt acgtttgtta agtgaggaaa ttcgaggaaa agtgagggaa
    37441 gaatacgaga ttctaaatcc agataaaact tgtgattcaa cctataaagt tcagacgaat
    37501 ccggtaacgg cctaaaaaaa catgacagaa actatgtttc atagaccagg aatgaaatcg
    37561 atagaatctt caatcgtttt taccattgta aacaaatacc taaatgcaga actattttat
    37621 acatctttaa tattccattt acaattcatg aattggatcg caagattact gacaatcctt
    37681 cgtattcaat actgagtaat tgaatgtccg atctgttctt aactttacag gttatatcag
    37741 gtcttttaga tccttttcac tcagatcagt gattcgaaga attacatcta aagtcatacc
    37801 ttcttccagc atcttacgag cggattttaa tttaccttgt aattcacccg cttcaaaacg
    37861 ggccgccaag tcatacgcat agtcccggtc tgattttaac ttcgcttcta actcattgcg
    37921 tttctgtgga tcgtttgaat attgttctaa gattgtaaat gccttactta aatctggagt
    37981 tttatccact aagattctca tttcttcttc ctctaactcg gacgtatgtt ttaacacata
    38041 taaccagatc tatgtttcta atcattccat tgaatttagc taaatttgaa accccaaatt
    38101 tttccctcca atttcctcca ttttcctcac ctttaatttc agacgattca gagcataaca
    38161 aaacaaacta ctatcttttg atttaaaaga gctttggttt ttgtgaaaca aagaccttaa
    38221 tagatttgtt gaaaaattaa ttcttcatca gttttcgttt catggaaacg gtcgatgaag
    38281 tagttttgtt aatcgctact atgaaatttt tcaacaattc taatttagat gggtgtttct
    38341 aaatgaaaca attaggtttt agctgtcctt atttcttgga aattatttat tttttaacat
    38401 atccaacatc gaacctcaag ttttaaggat tttaggaggt cgaaatttga cctgaaattt
    38461 cctgaatatc gaatttcttt aaaaaatgga ttcaactttt tgaatattct cagaaatcac
    38521 ctactctttt aaaaaagatg acttttttca aattgtcctg ttttggctcg ttttttcctg
    38581 agtagatatt cttaaaaaaa tacgattaca gccttcttac aacaaacata ctcccttgaa
    38641 taaggacctg ttctttaaaa cgaatcgagt aaacatctta ctgacttaga tttctatttt
    38701 gtcaaacggt cacagaagtt ggagaatttc tgtgaagact cattctaagt ttttatacta
    38761 aagtaaattg attctgttca aataaaaaaa cttgaatcaa aacctgatca tgaactaaaa
    38821 acggagggat tttaaaacta ttgaacagtt cgtaatactt ttactgagaa ttagtattta
    38881 gaacgttctt tagcttatta gaagggccat taaagaagtt gttcgatttc gagactttag
    38941 gtaaaaaata ttaactttgt ataaacctac ttctctacta cgattcaaaa tgattggtat
    39001 ctttctcgtt cctaaagaat atacagttct aaaattctat tagaggcaaa actaattttg
    39061 attctattta agtccgagcc tctaaaagat tcgaaataag aaaactttca ttagagtcct
    39121 acgccctttt ggaagtttgg cctaccctac tctaaaaaac ttcgcacgga tctttgtttg
    39181 ttatgttaat ccttttttaa ttttattttc tttccctttt tctttctttg gcatttgttt
    39241 gagttctttc aaaataaccc tggaattgat tctggacttt ctaattgatt gtaccaaaca
    39301 aatcaataca ttctatttta accctcaatt tctttaagaa attccattca aaccagtgaa
    39361 cttttttcct ttctcctaaa agagtccggt ttagatattc aagacgaaaa aatcctgata
    39421 acgcaaatac cttcccgaga aaagaaactc agataatcag aaatgaaata tcggaaaata
    39481 agagaagttt atcctaatct tgaaatcttg attttatgaa acaggggttt tgcatgtgaa
    39541 aaaccctgta aaaccctact tccaagtttt taaaaaagta aaatatcgga aacaatacaa
    39601 gccgaaagaa cgactgtcac ttttctgctc attacaaaaa gaattcagaa cgaaaaactc
    39661 cataaagaat caaatcattt ttgaaccgat gtattttatc tccagaaaat ctgattcaaa
    39721 gatagtacat tattgtgccg aaatccacag atataaaaga ctttcgtctt ctctttcctt
    39781 gaactttaaa gtatttcgaa acctggaaat ccaaatgaaa tatagctaaa gaacaaagtt
    39841 tcgctttata cccttgaaaa cgaataccct actactccat ttaaaaacaa tcctaagttt
    39901 gttaggtgag gaaattcgag gaaaagtgag ggaagaatac tctattctaa atccaactaa
    39961 aacttgtgat ttggtataat caagttcata cgaatctgaa aaacggccta aaaaagcacg
    40021 acagaaacta tgtttcatag acccgtaaaa aatggataga atcttcaatc gtttttacca
    40081 ttgtaaacaa atacctaaat gcagaactat tttatacatc tttaatgttc catttccaat
    40141 tcgtgaatta gatcacaaga tagaacaaat tctttctaaa caaaaacgtc atttactcag
    40201 aatagctgat actaccccat ttcataattt cactgttata tattgaactg atctttatcc
    40261 ctccaacatt cgaatcgatt cacatacatg agtctcttac aaaaaaagta tccgatcctt
    40321 ttaatggttc tttgagagtt tactcttgtt cttttttaaa caaaatcggc tatagtacaa
    40381 tttggttgat tcaattaaaa aagctcatgc agcactcccc tttctattct caattgaagt
    40441 ctttttgacc tctgagtcac ttacaagacc cggatacact tcgtttacaa atttttcaaa
    40501 gagtatcttt ttagttcctt catattttag aggatctgag ttttgttcat agtattctaa
    40561 ttgagattta agcaacttag tcttacccca acctaaaaaa catttgtagg gatctaagtc
    40621 ctttatctcg atcggtttgt ccggtgttaa cttactactc tcgttatatt tgggttcagt
    40681 tcgtttttca gctcctattg atttattctg atgttcattt cgcattctat tcttgtcagt
    40741 aggttttatc tttcttacaa ataacctaga ccaaaactta gtaattgatt caggacttaa
    40801 agattgttca taccaaaact gggaatcttg ttttctcagt tgaataagtg tttgtatttt
    40861 actttcgata acgctccaat ctccgttgga tagttcatac agtttgttga gtgcttttag
    40921 ctctgagtca ggttgtccca tttcacttcc atgttctttg aaatagtatt cttggaattt
    40981 tataagccaa gagtcaggaa aatgaaaatg tggatttact ttttctgaac tttgtttttg
    41041 ttcttctatg tgcgtttttg caggcgggcc gtactctcta gaagtattta gtatttgttt
    41101 aaagagtact tgttttgata gtccttggta tatagtattt gatagtggtc ggttttccag
    41161 aattggattt tccaagagtg ggaaatccag tagtggcttt tctgcttggg gtgaaccaag
    41221 agcctgattt ttttctctct taaattttat ttctaattct tctaagagtt ccctttgttc
    41281 ttctatacgt gttt
//
