# Supplementary material for: Horizontal transfer of the rfb cluster in Leptospira is a genetic determinant of serovar identity
Source: Life Sci Alliance. 2022 Dec 9;6(2):e202201480. doi: 10.26508/lsa.202201480 (PMC9736851; doi:10.26508/lsa.202201480)
Supplement: Supplementary file 8 [file LSA-2022-01480_Supplemental_Data_2.zip › Supp_Data_1-plasmid_sequences/Linterrogans_LJ178_p1.gbk]

LOCUS       IHBECBIE_1             75855 bp    DNA     linear       21-JAN-2022
DEFINITION  Genus species strain strain.
ACCESSION   
VERSION
KEYWORDS    .
SOURCE      Genus species
  ORGANISM  Genus species
            Unclassified.
COMMENT     Annotated using prokka 1.14.0 from
            https://github.com/tseemann/prokka.
FEATURES             Location/Qualifiers
     source          1..75855
                     /organism="Genus species"
                     /mol_type="genomic DNA"
                     /strain="strain"
     gene            1..300
                     /locus_tag="IHBECBIE_00001"
     CDS             1..300
                     /locus_tag="IHBECBIE_00001"
                     /inference="ab initio prediction:Prodigal:2.6"
                     /inference="similar to AA sequence:ISfinder:ISLin2"
                     /codon_start=1
                     /transl_table=11
                     /product="IS3 family transposase ISLin2"
                     /protein_id="X:IHBECBIE_00001"
                     /translation="MNKKGKYSPEFKEQAVKRTLSGSFTIKEVAGSLGISYFVLRQWR
                     GEYLKKSEDQLPLTDKQLKESEELKKLRKENLKLKEEVTILKKFAAMLSREQNPD"
     gene            300..788
                     /locus_tag="IHBECBIE_00002"
     CDS             300..788
                     /locus_tag="IHBECBIE_00002"
                     /inference="ab initio prediction:Prodigal:2.6"
                     /inference="similar to AA sequence:ISfinder:IS1500B"
                     /codon_start=1
                     /transl_table=11
                     /product="IS3 family transposase IS1500B"
                     /protein_id="X:IHBECBIE_00002"
                     /translation="MFMETHRFEYSIQSMANVLGVSRSGFYQFLKRSKNELEKYNPEL
                     VEFIREVKKVYSIYGARTVRKVMKLCEIQGKQEKRFRIATTDSNHGNRIAPNLVQRNF
                     KPNQKNRIWVSDITFLRSSFGWIYLCVILDLYSRKVVGWSISNSNDSKLVCHRSFQSN
                     RM"
     gene            complement(1162..1761)
                     /locus_tag="IHBECBIE_00003"
     CDS             complement(1162..1761)
                     /locus_tag="IHBECBIE_00003"
                     /inference="ab initio prediction:Prodigal:2.6"
                     /inference="similar to AA sequence:ISfinder:IS1501"
                     /codon_start=1
                     /transl_table=11
                     /product="IS3 family transposase IS1501"
                     /protein_id="X:IHBECBIE_00003"
                     /translation="MKHCKISGKQRKQFRPLTTNSKHGGRIAPDLVQRKFHPNEQNRI
                     WVSDVTFIRTSFGWSYLCVILDLYSRKTVGWSLSDRNDSQLVCDTVLKAVLSRNPRKG
                     LIFHSDRGSNFCSKETRRLLIANGIRRSNSRKGNCWDNAVAESFFSSLKREIEYNTFY
                     NIEEAEHFLFDFIEVYYNRHRSHSTLGYMSPEEFETNIA"
     gene            complement(1989..2288)
                     /locus_tag="IHBECBIE_00004"
     CDS             complement(1989..2288)
                     /locus_tag="IHBECBIE_00004"
                     /inference="ab initio prediction:Prodigal:2.6"
                     /inference="similar to AA sequence:ISfinder:IS1501"
                     /codon_start=1
                     /transl_table=11
                     /product="IS3 family transposase IS1501"
                     /protein_id="X:IHBECBIE_00004"
                     /translation="MKGRRKYSPEFREQAVNRTLNGSFTIKEVAESLGVSYFVLRQWK
                     AEHLKKKETEQPLPDKQLKESEELKRLRKENVRLKDENAILKKFAAMLSREQNPD"
     gene            complement(2939..3280)
                     /gene="mazF_1"
                     /locus_tag="IHBECBIE_00005"
     CDS             complement(2939..3280)
                     /gene="mazF_1"
                     /locus_tag="IHBECBIE_00005"
                     /EC_number="3.1.27.-"
                     /inference="ab initio prediction:Prodigal:2.6"
                     /inference="similar to AA sequence:UniProtKB:P0AE70"
                     /codon_start=1
                     /transl_table=11
                     /product="Endoribonuclease toxin MazF"
                     /protein_id="X:IHBECBIE_00005"
                     /db_xref="COG:COG2337"
                     /translation="MVKNRNYTPEKGDIVWLNFTPQAGHEQKGRRPALVLSPKEYNSK
                     TGLAIFCPITSKIKGYPFEVLIKSKKIDGVILSDQVKNLDWTIREAEFIESINKVSLK
                     EVLDNIKLLIF"
     gene            complement(3274..3510)
                     /gene="mazE"
                     /locus_tag="IHBECBIE_00006"
     CDS             complement(3274..3510)
                     /gene="mazE"
                     /locus_tag="IHBECBIE_00006"
                     /inference="ab initio prediction:Prodigal:2.6"
                     /inference="similar to AA sequence:UniProtKB:P0AE72"
                     /codon_start=1
                     /transl_table=11
                     /product="Antitoxin MazE"
                     /protein_id="X:IHBECBIE_00006"
                     /db_xref="COG:COG2336"
                     /translation="MESIIQKWGNSLGIRIPKAMATELELNDGSHVELQYEGDKIVIY
                     PMKKASLEDKLSKITKQNLHSEISTGNSIGNEAW"
     gene            complement(3855..4277)
                     /locus_tag="IHBECBIE_00007"
     CDS             complement(3855..4277)
                     /locus_tag="IHBECBIE_00007"
                     /inference="ab initio prediction:Prodigal:2.6"
                     /codon_start=1
                     /transl_table=11
                     /product="hypothetical protein"
                     /protein_id="X:IHBECBIE_00007"
                     /translation="MEIKDILLILLPIISGLIGSYCTYYFTLRAKRISEILKYKEEKY
                     ANLTVLLQGFVGNTTSLDLKRKFFEEQYRSWLYASDDVIRSINRMIALIIEHKGQDVP
                     KVLGKKAVGEVILSMRKDLIGKTSVAPEEFYYTSVIKD"
     gene            complement(4326..4538)
                     /locus_tag="IHBECBIE_00008"
     CDS             complement(4326..4538)
                     /locus_tag="IHBECBIE_00008"
                     /inference="ab initio prediction:Prodigal:2.6"
                     /codon_start=1
                     /transl_table=11
                     /product="hypothetical protein"
                     /protein_id="X:IHBECBIE_00008"
                     /translation="METIIELRYRRNQKELKYLIYPNPGGNCSAIDENDDGSFDIILN
                     HQVIDTVIETEVIDFERINIQVNEIR"
     gene            complement(4762..5085)
                     /gene="mazF_2"
                     /locus_tag="IHBECBIE_00009"
     CDS             complement(4762..5085)
                     /gene="mazF_2"
                     /locus_tag="IHBECBIE_00009"
                     /EC_number="3.1.27.-"
                     /inference="ab initio prediction:Prodigal:2.6"
                     /inference="similar to AA sequence:UniProtKB:P0AE70"
                     /codon_start=1
                     /transl_table=11
                     /product="Endoribonuclease toxin MazF"
                     /protein_id="X:IHBECBIE_00009"
                     /db_xref="COG:COG2337"
                     /translation="MVISQYEVYLINLDPTVGHEIKKSRPCAIISPNEMNKTIGTIII
                     APMTTKSRSYPTRVELTFQGKKGWIVLDQIRAVDKTRLVKKLGKIDPKTVNKMKLVIK
                     EMLVD"
     gene            complement(5079..5327)
                     /locus_tag="IHBECBIE_00010"
     CDS             complement(5079..5327)
                     /locus_tag="IHBECBIE_00010"
                     /inference="ab initio prediction:Prodigal:2.6"
                     /codon_start=1
                     /transl_table=11
                     /product="hypothetical protein"
                     /protein_id="X:IHBECBIE_00010"
                     /translation="MKASVVKIGNSKGIRIPKAVLEECHIEEEVDLLIDNNKLIIVPL
                     KSKPREGWEKQFKTMSSNKDDKLFIPDSIDLLDKDWEW"
     gene            complement(5516..5695)
                     /locus_tag="IHBECBIE_00011"
     CDS             complement(5516..5695)
                     /locus_tag="IHBECBIE_00011"
                     /inference="ab initio prediction:Prodigal:2.6"
                     /codon_start=1
                     /transl_table=11
                     /product="hypothetical protein"
                     /protein_id="X:IHBECBIE_00011"
                     /translation="MPITIQSVHDLRNYFKGVVTRSKHHAPKVDQIIYSLVGHVILKP
                     GFTTFALSLRFAGRR"
     gene            6538..7332
                     /locus_tag="IHBECBIE_00012"
     CDS             6538..7332
                     /locus_tag="IHBECBIE_00012"
                     /inference="ab initio prediction:Prodigal:2.6"
                     /codon_start=1
                     /transl_table=11
                     /product="hypothetical protein"
                     /protein_id="X:IHBECBIE_00012"
                     /translation="MNFRIMLIHLQKITIGFLFLINLFCKIQTEKVEPKTYRDLTEAI
                     QNPLDVRFLYLNGQKLTTLPKEIGQLKNLHDLNLDENPLGAFPKEIGQLENLRVLELN
                     NNQLKTFPKEIGQLKNLLALYLNNNQLMTFSKGIEQLKNLQELYLNYNQLTILPNEIG
                     QLKNLQALELNNNQLKTLSKEIGQLKNLQRLELNNNQLMTLPEEIGRLKNLQVLELNN
                     NQLTTLSKEIGQLKNLKRLELNNNQLSSEEKERIRKLLPKCQIYFE"
     gene            7604..8542
                     /gene="rpnD_1"
                     /locus_tag="IHBECBIE_00013"
     CDS             7604..8542
                     /gene="rpnD_1"
                     /locus_tag="IHBECBIE_00013"
                     /EC_number="3.1.21.-"
                     /inference="ab initio prediction:Prodigal:2.6"
                     /inference="similar to AA sequence:UniProtKB:B7NGZ6"
                     /codon_start=1
                     /transl_table=11
                     /product="Recombination-promoting nuclease RpnD"
                     /protein_id="X:IHBECBIE_00013"
                     /translation="MAEVNNPHDRLIRETFQDKKEAATFFKNTLPIEVVKLLDLENLE
                     LSESSFVSEELKQEQTDLLFQIPLRSGNKSNVYLLFEHKSYLENTIYIQLLGYMTEIY
                     RNQQRNGEKLSVVIPFVFYHGEKEWKLGNRFLDQFVLTSQETGILKDFIPDFKIDLFD
                     LKKVELKEKLESITFQVTLGVVQRIREGDLEFISHLPGLFSLLLEIEEESKRVAILRK
                     LLLYIYWVRDLKPSEFKVIFQRSKLEKYEELTVTTAEKLISEGVKQGIEKGIEQGIEK
                     EKLKTADKMLGKGMDLKTVLEITGLTEKTLKEHKIL"
     gene            complement(9108..9263)
                     /locus_tag="IHBECBIE_00014"
     CDS             complement(9108..9263)
                     /locus_tag="IHBECBIE_00014"
                     /inference="ab initio prediction:Prodigal:2.6"
                     /codon_start=1
                     /transl_table=11
                     /product="hypothetical protein"
                     /protein_id="X:IHBECBIE_00014"
                     /translation="MAKTAMIRARVEGNLKKDVESILDHLGISALEVINIFYHQIKLS
                     KGLPFPV"
     gene            complement(9488..10501)
                     /locus_tag="IHBECBIE_00015"
     CDS             complement(9488..10501)
                     /locus_tag="IHBECBIE_00015"
                     /inference="ab initio prediction:Prodigal:2.6"
                     /codon_start=1
                     /transl_table=11
                     /product="hypothetical protein"
                     /protein_id="X:IHBECBIE_00015"
                     /translation="MENFSAASFETIINILDSKGKLKSIHFAKDYKGYLFTIQQENVL
                     KIWKIEPAFKLSKISEVILPFRMNFEDQRIIQFQFIDDHLLLIGGDNCSVLSIQDIHN
                     PIQILCDEINKYSGQELILGMSCFAKGVIYHMATDDRFNTHFYLSGVSDPVISLPRVN
                     SEDRYGRYPLVVNDLIFWICRQGVIVMDISNPKTPKILAEERIPNFFNYGFPILLANN
                     RVAILEFGSHYGTAGISLFDISNKNAKPIGQGALKRTLISGFTPMDNTVYVTHEKIQI
                     KAKGKKHYFSKIDLTNDTIIQFTCELPFTDHTIVWSRVENDKLAVLLDNGDMLSTNFP
                     KSS"
     gene            complement(10690..11280)
                     /locus_tag="IHBECBIE_00016"
     CDS             complement(10690..11280)
                     /locus_tag="IHBECBIE_00016"
                     /inference="ab initio prediction:Prodigal:2.6"
                     /codon_start=1
                     /transl_table=11
                     /product="hypothetical protein"
                     /protein_id="X:IHBECBIE_00016"
                     /translation="MTSIYNQSFLWALIISCVLLIGTCSKHERGHVMTKKSASEFKTN
                     IGNRERAAGQLLSSLKLGISATEVMDMLGPPTTKTWAYTLFYSSAMVIYFDDSSKLVR
                     VTSDISPETVTTWDESAPEISTASTQFKGKPYNRQVAAKMLLPLLKQGMPTKKVEDVL
                     GRPDFISWCYSLTPSSSSLLVRFASDDKIVEVSIQR"
     gene            complement(12627..13265)
                     /locus_tag="IHBECBIE_00017"
     CDS             complement(12627..13265)
                     /locus_tag="IHBECBIE_00017"
                     /inference="ab initio prediction:Prodigal:2.6"
                     /codon_start=1
                     /transl_table=11
                     /product="hypothetical protein"
                     /protein_id="X:IHBECBIE_00017"
                     /translation="MSWKSIVNIALLVYLVISILNCNVVHLTKPETFAYTPTWVYHLL
                     IGYCSFYILFSSIQVLILIFQKRGDDRVRSFLFFSGIIISLFVSLIFVYILPLHGYFL
                     ASNSAFGIMISSLLWAIAILHYDAFEIREHIIEGDSHLPLLNRISSIPILKLFQILDP
                     EEYYNKIVLSKTNVILNVTLIFDDLKNREEAKKLNTKQRAEILARIFNRRLR"
     gene            complement(13563..14171)
                     /locus_tag="IHBECBIE_00018"
     CDS             complement(13563..14171)
                     /locus_tag="IHBECBIE_00018"
                     /inference="ab initio prediction:Prodigal:2.6"
                     /codon_start=1
                     /transl_table=11
                     /product="hypothetical protein"
                     /protein_id="X:IHBECBIE_00018"
                     /translation="MSYLLEQIVVKKLIGLNNEEELSKIKSFVSKIYEDAGYSNSPWK
                     NIDHYDLWSTWFYVEENGQIFSAMRITEKKPYNFIPLEVALFKDEQFPPKRYAVIEEN
                     VADWNSVAFIQNIRGAKAAKANFIAVADHCVKKGYDTIYGMYNPKLSGIERIYLREGA
                     VLSIKYPGPMYFPGLYLKGEIPWFEVIEIGKESLQKVASKKE"
     gene            complement(14249..14632)
                     /locus_tag="IHBECBIE_00019"
     CDS             complement(14249..14632)
                     /locus_tag="IHBECBIE_00019"
                     /inference="ab initio prediction:Prodigal:2.6"
                     /codon_start=1
                     /transl_table=11
                     /product="hypothetical protein"
                     /protein_id="X:IHBECBIE_00019"
                     /translation="MSKTEIQNRINIALKFLKETRGFNQNQIAKKLAVTPGTITRLGN
                     GENALTESMALLFEYIFGISSKWLIYGEGEMLFFPANIGDKEDIDFLHRIYNRKGMKI
                     LIESLLCLSDRDLAVIQVTVEKLNS"
     gene            15014..15241
                     /locus_tag="IHBECBIE_00020"
     CDS             15014..15241
                     /locus_tag="IHBECBIE_00020"
                     /inference="ab initio prediction:Prodigal:2.6"
                     /codon_start=1
                     /transl_table=11
                     /product="hypothetical protein"
                     /protein_id="X:IHBECBIE_00020"
                     /translation="MVINYFKIKPLDITESELDEYEKYIGIPLQKEDREAILKSTGFR
                     KAIAIKNKLRLNYLNHYFSDDLESNEKFPIK"
     gene            15260..16423
                     /locus_tag="IHBECBIE_00021"
     CDS             15260..16423
                     /locus_tag="IHBECBIE_00021"
                     /inference="ab initio prediction:Prodigal:2.6"
                     /codon_start=1
                     /transl_table=11
                     /product="hypothetical protein"
                     /protein_id="X:IHBECBIE_00021"
                     /translation="MSKFLSIFDIYTIGILDYGNFLKLGIIYFHSFGVVIGFLLGFSK
                     FFSSDGFNKSYGSVLQSTAFFLILNGGILFDEGSLRSESKITFGFYYGLVLYSSLAVL
                     VCFNYLFESFDNPWIYCKRLLWLIPFVIPLSYLIPDFYFIFFIDILGFAVSIFTFIWS
                     LSRILNTNKSILYFNLPFLSFLISTCFVFDFFGTIFDKKDFLFFAELIPGSVICYSIL
                     LERFFPSLFSKITVTVLDANITNEIELETIPEVKETQKNKYPSRDLLEGINLEKVKTK
                     LNHFLDSKGFIDEELRLPDFASGLGLSTHQASYYLNQYLNMSFTDFLQFHRINEVKNM
                     MRIKLNYNLLNIAFECGFNSASSFHRACVKYTGKSPRDLRQELLSTETQRKVE"
     gene            16746..17822
                     /locus_tag="IHBECBIE_00022"
     CDS             16746..17822
                     /locus_tag="IHBECBIE_00022"
                     /inference="ab initio prediction:Prodigal:2.6"
                     /codon_start=1
                     /transl_table=11
                     /product="hypothetical protein"
                     /protein_id="X:IHBECBIE_00022"
                     /translation="MFYEISLFLNFIFLFHFLCNIQKESQNTTRILFLKSQLVAYKRK
                     KKKFHTKPLERLKLVILSYLHRNWKENLILISPATLLEWRKKKFKIFWSLLSRRKKTG
                     RPNIPWEIIKLIRRVAKENKIWGATKLHGLLLKLGHTICERTVSKYIPKPPPNTKKRI
                     SWKEFYLLHADAMIVSDTFTAYSSNFKEIFRVVFFLHLGSRQVLHFDIHTNPTTKWMR
                     KVLKFAIRKQKQAGKKFHYFLSDNDSVFGKRFTKYLIRFGIKHKKTSFHSPWQNCYAE
                     RWIKTCRNEFLDFFIPLNQYHLEKKLNEFIHFYNNHRTHLALNKDLPVPSPVLTSSKD
                     KSVKLVSTPVLGGLYHTYSYKKVA"
     gene            18358..18771
                     /locus_tag="IHBECBIE_00023"
     CDS             18358..18771
                     /locus_tag="IHBECBIE_00023"
                     /inference="ab initio prediction:Prodigal:2.6"
                     /codon_start=1
                     /transl_table=11
                     /product="hypothetical protein"
                     /protein_id="X:IHBECBIE_00023"
                     /translation="MEICKDWNVEDYLKTNEQKKIPFLIRKHLNECQKCQIEILEYSE
                     SHSIPEYLFGKTFSKQKLLWFGAELANSINFPATKKKVSSKMKVLNEDPSVLNLTQQN
                     RSKFLLFCHRYKKLIFIFSYLALLAPILQFVFQIF"
     gene            18781..19086
                     /locus_tag="IHBECBIE_00024"
     CDS             18781..19086
                     /locus_tag="IHBECBIE_00024"
                     /inference="ab initio prediction:Prodigal:2.6"
                     /codon_start=1
                     /transl_table=11
                     /product="hypothetical protein"
                     /protein_id="X:IHBECBIE_00024"
                     /translation="MVQFFLRSKLSILVILITALLLGGSYFYFFKETCNGDCKNGFGS
                     KIYWNGKKYVGQWKNGKENGYGVLVAKDQKILYSGKWQEGNQISKESDMPKKNNKFE"
     gene            complement(19428..20117)
                     /locus_tag="IHBECBIE_00025"
     CDS             complement(19428..20117)
                     /locus_tag="IHBECBIE_00025"
                     /inference="ab initio prediction:Prodigal:2.6"
                     /codon_start=1
                     /transl_table=11
                     /product="hypothetical protein"
                     /protein_id="X:IHBECBIE_00025"
                     /translation="MTVLSYLKNTLFRPEYYFKVYSLQSNQIQSNYSVKNFFIILISF
                     TILLTCTRVLHESFFSPVKVTTVQDVSAKVEENRKNYGQNQGFVFVLLSKIIYALIWI
                     LIPILLTLIRLPILYFIGEHKVRFKELFITTLTTSLPLLVSSFIISVMYDLVLSNHTI
                     GDFETLKLFFLICFLILLVSWIWEGRLCFYAFTVQYDQNNGRAILTWLAPSLLFVDLL
                     AINLVIQIWFP"
     gene            complement(20114..23257)
                     /gene="cusA"
                     /locus_tag="IHBECBIE_00026"
     CDS             complement(20114..23257)
                     /gene="cusA"
                     /locus_tag="IHBECBIE_00026"
                     /inference="ab initio prediction:Prodigal:2.6"
                     /inference="similar to AA sequence:UniProtKB:P38054"
                     /codon_start=1
                     /transl_table=11
                     /product="Cation efflux system protein CusA"
                     /protein_id="X:IHBECBIE_00026"
                     /db_xref="COG:COG3696"
                     /translation="MAKNKKKNDLKEYTTVPESGWKPSVLVLWVEKHRTGTAMIFLSL
                     ILLGIIAFCSIPISLFPEAPYPGLTVETEYFGVGPEKIEEIITKPIEESVSTLGGIKH
                     LFSVSEEGKSKVHIQFDQNADLEIKSLEIRDKVEQVSYKFPRETQKPVVLQYDPTQKP
                     VFIIVPRSSSLNIMEIREISDREIKKIIEGIPGVSEVVVAGGKPREILISCDAQKMIG
                     FGIDMNLLLSVLQEANYNENPGEVTEGSIQIPVYVKGRMRSLKEIESLTLRKEDSGKL
                     IRVGDVAKVNFSYREENSAARVNGQNTVSIYVYRAGTANLLEVSEELRKELRKAENTN
                     LNFEILYDQAETVIQAIRNFFLASLIGFILFVIAASLIFQEFKSSCLFVLLLTCQFFI
                     GSIFMYFLKIDYNLVTIVGLILGCGCCLCVFIANQLFSDHEKKINSITVEIFTTILLV
                     SGVFLPILFATKELKSIYGGLGLVLSGNFFISYLISITIIPGFRTKFQINVKNFDVPK
                     IFAHNMNVLLYYVYRIKEDLIDKTLLIIEHSRKRPKVFLSVYILFILIGIYFYFISKN
                     EFINKVEEKQLIGNVEFPSGTSFSRINTITEQIEKKISGLYNIQEINSKVENGKSTIV
                     VKFNESVSNVDEIGKELEEIIGDIKPAFIYFSGSNDEVLLKEVTIDVIGDDLNKIDQI
                     TRKVSSIAQELLPNVRHVLLRYKPPREEVRVIIDKEKSESLGIRSQDIGRLLRYGIQG
                     GVATKFIEEEREVDVRIRYDSNYRDQFTDLREYKIDTEKGKSVPLLEIASLTRDTTPV
                     RIYRKNKRRVLSFSLRITDMSLTEILPKLEKLKEIELPKQYRIEFSDSLQKVLEHQKK
                     MNFILSFAGLILFMILASYLESLKGPFLLLSVLPLPLFFVIIIIYWIDLPLNIPVYIG
                     MIIISAFGILEAFILRKELSPWMNQGEKFEAGLMPYNLKEKIKILLSNFFQLWFLITL
                     FYLPSIFSFGTGSAMLKTVSITLILGLIGICFFTPIVFITFYLYPITITNMITNVYRQ
                     SIDWTSLKLIELRRNTR"
     gene            complement(23227..26328)
                     /gene="mdtB"
                     /locus_tag="IHBECBIE_00027"
     CDS             complement(23227..26328)
                     /gene="mdtB"
                     /locus_tag="IHBECBIE_00027"
                     /inference="ab initio prediction:Prodigal:2.6"
                     /inference="similar to AA sequence:UniProtKB:A8A1U7"
                     /codon_start=1
                     /transl_table=11
                     /product="Multidrug resistance protein MdtB"
                     /protein_id="X:IHBECBIE_00027"
                     /translation="MKYLQRIAIDRPVTTAMFYLLLILLGLISLKDLEVNLLPDMEFP
                     RLTVITNFQNAAPEEVENLITKPLTEAVGTVKGIEKISSESMEGVSFVTLQFGWGNKI
                     DYSAMEVREKIDLIRGILPEDAGKPIVTKFDPSQSAIQEIVFFPVDKSRSHELRGFIK
                     REIKSYLDRVDGVALAQISGGFKKEILIEVDPSSMYAHQISIKDIQGAVESSNINYPA
                     GHIEEGSKDVLIRTMGEYRDFREIEKTNVSKNDKNIPIRLGSIAQIHEGYKERKGLAR
                     YNGEECVTVSIYKESGKNTVTVSESVRSELERLKEQYKNVIKADIVYEESRFVKQSID
                     NITGELISGGLLAFLSLIFILRNMESPLILLTVLPISVITTFLLMYLKDLTLNVMTLG
                     GLSLGIGMLFDSGNVVLAAIERHVRNGLSVKEASLTGANEVAGSITSAVLTTVIIFLP
                     IVFLKGIIGVVFGEMALTITFSLLVSLAVSLTLIPMLSALRGNKVWSRKFDQWSFFKK
                     VATWENEIDVRFVKGLTNWLGKPKRFFTGIAICFVVVLILISYVDKEFIPKVDTGEFK
                     IEILNVKGSSLSSTSELVEELETKLLKEKEVKHVISNIGYDEEQILSRSGGEVGTHQA
                     QIRVVLSTERSEKTKDFIHRFREKIQHARTIGIHFYPEEDMLSKILSPDSKAVTLEIE
                     GNDLATLAFIGENVRNEISKIQGITDSKSSLESENREFQVRFDEDKMSVYGLSHQYLA
                     GILKTALKGTVATRLRINDEEFDVRLRYRQSDRKYKKDISGIIIRTPSGDAVFLDQAA
                     EIREGKGYASILRIGQSRVNRITANVENVKQSAVISEVEEYIERLKLPVGYKIHFGGE
                     KENIDSSMRELLFAFVLAVVLIYMLLAGQFESLLIPLIMLCTIPLILIGIIPALLITG
                     NSFNISSFTGIILLVGIVVDNAALFYEYVEILEHDQVSLKEAIIGSGQIVLRPIIMNN
                     GTTLLGLLPVALELGEGTEFQSPMAVTVISGLAASVVLSLFLIPIAFYYILKWQRTRR
                     KTI"
     gene            complement(26331..27830)
                     /gene="mdtA"
                     /locus_tag="IHBECBIE_00028"
     CDS             complement(26331..27830)
                     /gene="mdtA"
                     /locus_tag="IHBECBIE_00028"
                     /inference="ab initio prediction:Prodigal:2.6"
                     /inference="protein motif:HAMAP:MF_01422"
                     /codon_start=1
                     /transl_table=11
                     /product="Multidrug resistance protein MdtA"
                     /protein_id="X:IHBECBIE_00028"
                     /translation="MPVSKLQIFRNALMSKTAKMTLLIFCLFVLYKVFIQSDSKSFIR
                     DKRKDSKFEFILSLFKKKDKDYITDMDSVIVKAIMVHPEKINPSIHALGTVDFLDKVD
                     IVSKTAGIIVEIKAKEGEKVKKGEVLLQIDTLQLELERKKNQSALQSAFSSLSLSEEK
                     YAKARENVEVRMLDIEKRRTQAKETKAELAKMKMTFAGKETLYKEGGISKEEIEHAQT
                     SLITAEAKYRMSVKDLEMGMVGFRNEDITSKNMKVPEDPKEKLKLFIDINTRIDKAEV
                     NVARSQVEAAQAALTSTEELIRAATIRSPIDGVVAYVNKHVGEYVNPGAVNSPDQAIL
                     VLVNIHKVFAKLNIRESDMTSVHKGMDLEFTADVYPEKKFFGKVGIVNPIVDPKTHTI
                     EVKALIKNENRSLNPGMFIRGSIFTGETKMSLLVPSESLFAKDNDAAWIYVLNDGIAL
                     RAKVKTGNQYEDKIEILEGLNPGSIIAVEKLTQLKDGMKIRSEMESGLK"
     gene            complement(27836..28489)
                     /locus_tag="IHBECBIE_00029"
     CDS             complement(27836..28489)
                     /locus_tag="IHBECBIE_00029"
                     /inference="ab initio prediction:Prodigal:2.6"
                     /codon_start=1
                     /transl_table=11
                     /product="hypothetical protein"
                     /protein_id="X:IHBECBIE_00029"
                     /translation="MIHRHSRKNFLIPILVFITASTHFCKKESEELKSLKRDANIAYV
                     KQDLNGALALFSQVLEMDSDSTNTMIMLGKIYYYKKDFEKAEEMFKNAANNGKCNSNA
                     EYWLSKMQSLHGEDRVEVKERLESVIDNIPNRWEVQYTLGTLMESEGKIQEALSLYDQ
                     AQVESTKLSLLYLRLGKIYQKAQRKEMADRYFEKAKFISEENSDMSKMIESEINKAR"
     gene            complement(28486..29229)
                     /locus_tag="IHBECBIE_00030"
     CDS             complement(28486..29229)
                     /locus_tag="IHBECBIE_00030"
                     /inference="ab initio prediction:Prodigal:2.6"
                     /codon_start=1
                     /transl_table=11
                     /product="hypothetical protein"
                     /protein_id="X:IHBECBIE_00030"
                     /translation="MKKFFQSIVLLLFSTIFCNCSAISKLFRSSGSYQVYVMKSEENI
                     SLALGKVVSRDARFSPFLMENFKDMLQLQLMAEGYSIKEMPEEKSLRKLISKVSSSSE
                     SLDSTEIKETPSITNETQGSEGSANVKDLLPENLRHVLDKGTVVGFSNISKEIQFGDY
                     LSSDEIKTLSERTGIRYFVQGAIGNNDSGNLLEEDFNSLVFLKIYDSNGVLKGGVTYV
                     VNGRTLNDANLLKEVCQNISNKIGALLRQ"
     gene            complement(29241..32891)
                     /locus_tag="IHBECBIE_00031"
     CDS             complement(29241..32891)
                     /locus_tag="IHBECBIE_00031"
                     /inference="ab initio prediction:Prodigal:2.6"
                     /codon_start=1
                     /transl_table=11
                     /product="hypothetical protein"
                     /protein_id="X:IHBECBIE_00031"
                     /translation="MKQYKQFKYFVLIIFLYSICFFFIHCSKLENKFKNWIPLDNNPA
                     SPKVLYSIPSPGQTGVLRDQKIVMTFNKPIDEQSCIGAFSVQPGVTGLFEINGSSLTF
                     TPNKRWQGGITYLVNLSNRCEDQDGRDLEKPYSISFSVSTDVLPPDVISIGGRKNTTG
                     CLNTDPIMDFVNFQNNFYSTTDVCINTPLVLTFTKPMDRGTVESNFLSVPQMVGSFVW
                     SNNNTILTFTPREALTTGLTYVLTVSQTAQDTSENPLGKNVSVSFTVGTEIVKPQVLM
                     QDGFIQNVGGCSPGTLASTLFPAGLFNAVGLCTGIVPGFQSSPIMIDFSEAMNLATTD
                     SNINISPNINGIKTWSTSPNGGCGSTGPCGTTSRLTFTPVTPWQHSVTYTVTISGNAT
                     DVAGNPVGQNYSFSFTVGQDFQIPRVIFQDGFLNIGAGCAPGSLASVLDPINGIRDKT
                     GACSGLSPASANTPIFIHFSESVVQSTVENAMSISPNIIGTKTWLTSGNALCGSTGTC
                     GNSSLLVFTPSQDWQNTTYTISIPGSAMDLDGNTLGSSYSFSFTFGIDLLPPRMDFTT
                     GPLLSDLAPACGNLGLTPIPNLTTNVCSQTNGTRFRVRFNEPMDQAATTNAFSLTPSV
                     TGLITWPSPTELLFTPSQNLNLFAQYKLTISTAAKDLAGNAMISEFISFFTTGNGGPV
                     NNTPPTVLNVLSDVATGPGGCDGGMDDTLTPSFVTNVCTDNVGTGQGASFEVIFSKNM
                     NQNLTSQAFSISPNISGLISWTSPTTLRFIATQSLNPNTQYVISVNQNAIDSGGIQIQ
                     NAYVLYFLTSPLGGFPAVNSIDVFSGTTANCQAGLGIVLNVLAATVNNACTGNPAINP
                     IVVTFSEPMNSASLRSGFTISPSVTGQFSFPTANQMVFTPDVAFQYGRRYNISLATSI
                     TNTSGKGLRNPVNATFVVGALDSSQPVVTGIDFEVDGDGDNCVVPPNDVLNVQNGTLT
                     NNVCTGVPIVVHFNEVMDPVSTQNALSVSPSANFAITFAGNDMTLTPLIALTSRQNYT
                     LTISTSAKDLAGNSLQNSFSLIFRTENNSPQVIAIGRGNQANCNSMAVTTGCWWQTGT
                     PFLPASSYSFTPGLQACPADSTSDNIVIVFNQPMNTVSTVNAVNISAISQVPNSASSI
                     YKGKWVWSDSDRVLTISMTDVNLVCGFDMLFNTGIGGANYPLYLIQIDQSATNVNGTA
                     LSSQFNFFFESN"
     gene            complement(32896..34650)
                     /locus_tag="IHBECBIE_00032"
     CDS             complement(32896..34650)
                     /locus_tag="IHBECBIE_00032"
                     /inference="ab initio prediction:Prodigal:2.6"
                     /codon_start=1
                     /transl_table=11
                     /product="hypothetical protein"
                     /protein_id="X:IHBECBIE_00032"
                     /translation="MTIIIFTIVEKQNYFIRSVAKTLLCKFSNFFFTLKINITKQDHS
                     CSKKRDVGNFSIFFAYIIVLFFFLCTDVYASDKKTLRVNLETATQIALTNYYLLLSLK
                     NKNTAIKELISERWRDLLPTLGVNMTRQKYIIEHSNDYVYNAILVNLEQIVYDGGKKK
                     LDLDIAKLEETLSREDFKITSSKVKLEVEKTFMSTLVALAKVALNKKSVERAKEQLRL
                     AKLEAKLGFTTQIQVLSVASRLQEIEFALVKSVNEYLKAKNDLKLAMSLDHQFDLIIE
                     GNLLTDFYLSYPNFKREVLIDNAQNQRSEIVRIKINNRKLSKERELAENAWIPQISVG
                     GSYGRTGVTYPLQNDTWNVNVKVVFPLGGSTNTTTENLGMRYNNQASSGFAGTVNPNF
                     NAATSNNLQVLDNMSYSRKVMESKIKLGDSIAEKKRLEQSIAIEVEKASDFVKESYDL
                     ITIGSGMVYFRYESMRLMNTKIQVGEAKRSDILFAETELVGAQEKLVDAIGKYCTSAY
                     ELEWVSGMPPDSLKLFDYKPNHGNTILPLILENRPIPKSKVSENFKVKDIEEYFNSPE
                     TDLEPDKGLLETYDSINK"
     gene            complement(35427..35990)
                     /gene="ycf3"
                     /locus_tag="IHBECBIE_00033"
     CDS             complement(35427..35990)
                     /gene="ycf3"
                     /locus_tag="IHBECBIE_00033"
                     /inference="ab initio prediction:Prodigal:2.6"
                     /inference="protein motif:HAMAP:MF_00439"
                     /codon_start=1
                     /transl_table=11
                     /product="Photosystem I assembly protein Ycf3"
                     /protein_id="X:IHBECBIE_00033"
                     /translation="MNFKFLVILFVVIFGITTDYFGDSLPKMEQQKKAFEFNQQGVAL
                     LSKGNLVQARSFFEKAVKLNPQSPEYVNNIGVTYLNEGKLDQAIVFFAKSTERDPNYV
                     RAFYNLGVAYQNQQNNEKAIQNYLKALSIDKAFAEIYFNLGIVYARIGNKKQAIDSYQ
                     KFIEVAPAEYEKPKKDAKSKIEELKNG"
     gene            complement(36627..37601)
                     /locus_tag="IHBECBIE_00034"
     CDS             complement(36627..37601)
                     /locus_tag="IHBECBIE_00034"
                     /inference="ab initio prediction:Prodigal:2.6"
                     /codon_start=1
                     /transl_table=11
                     /product="hypothetical protein"
                     /protein_id="X:IHBECBIE_00034"
                     /translation="MIVRKVLVFLFSILIYTLAIHKIGDIIRPGLDESYVLAINKYFA
                     NLEYSYSKIFFSYGPLGFLIVPLPVGLNIILSTIFWNILIFFFIVSSLSIILVKTNKF
                     SFFPTLISILLCIWIVNATEIKFIPFLLLSNLLILDRFFFKEKDYFLILSAILISIIG
                     YYMGTYFIALLGYFIPLFILYLIEKRWRRMCILILFSILALLFFRFIIYRDFDIFSNL
                     ISILEFSIGNSYSMTLGADSFSWGLFFCSLLPFFLIFLTGKSEIVYYILISFIPIYLT
                     FKYAFTRIDHAPHFFNFITVLFLNMVIISLCSTYSSKQKGFIQKANIY"
     gene            complement(37604..38671)
                     /locus_tag="IHBECBIE_00035"
     CDS             complement(37604..38671)
                     /locus_tag="IHBECBIE_00035"
                     /inference="ab initio prediction:Prodigal:2.6"
                     /codon_start=1
                     /transl_table=11
                     /product="hypothetical protein"
                     /protein_id="X:IHBECBIE_00035"
                     /translation="MFSKYKIIIYKILKSQKNPFNSFQITSNILLIILSIFSSSIFLK
                     SIDYSRDVKLSLLSLNPCYWSYQEYKTCFLNIIKPVAYSNNLLEQTSFSLNNVSLDKK
                     LLNVLNHNSVDIYPWELSEVEKYNLTWKSRPTFQSYISYTPWIDLQNNRFWNSKEKPK
                     FILWDTKLGIKSIDDRYLFNDEPISIITILTNYKPVVQEFQHILLELRNEPILIKHSP
                     THFFINGPTIFNGKFNENIEVPIPDSNCITRVKIKFDYTLKGYLKNFLFKADAQGIVF
                     NFHNTPEKKFFRLIPRNSISGIWINPLVTEINLYTLDIENILKTNYNVKSFMIITEDK
                     KMLKGFQYQWEYLCAKDIKGK"
     gene            complement(39261..39419)
                     /locus_tag="IHBECBIE_00036"
     CDS             complement(39261..39419)
                     /locus_tag="IHBECBIE_00036"
                     /inference="ab initio prediction:Prodigal:2.6"
                     /codon_start=1
                     /transl_table=11
                     /product="hypothetical protein"
                     /protein_id="X:IHBECBIE_00036"
                     /translation="MEEVKKRKSELVKGMEAKKRQKGYRIGEAVKDKRSGQKMYVSAL
                     CSLEVLRP"
     gene            complement(39391..39555)
                     /locus_tag="IHBECBIE_00037"
     CDS             complement(39391..39555)
                     /locus_tag="IHBECBIE_00037"
                     /inference="ab initio prediction:Prodigal:2.6"
                     /codon_start=1
                     /transl_table=11
                     /product="hypothetical protein"
                     /protein_id="X:IHBECBIE_00037"
                     /translation="MIDYNQTKDKAKMLELQVSMSFRTWVLIFVGKSICSLKSIRKTA
                     IDGRSKKEKE"
     gene            complement(39589..40065)
                     /locus_tag="IHBECBIE_00038"
     CDS             complement(39589..40065)
                     /locus_tag="IHBECBIE_00038"
                     /inference="ab initio prediction:Prodigal:2.6"
                     /codon_start=1
                     /transl_table=11
                     /product="hypothetical protein"
                     /protein_id="X:IHBECBIE_00038"
                     /translation="MKKIYVLLILLLLQNCATTLLKNAVPVTTPTKWLFEISEVYSKF
                     QYALDHSRYYPKDDNETMVVVEVKATNRDLVKKEIDFNASILVAGKMIRKVTVVAKTE
                     NVISVVKESGITLVEPNQSVKRDMVFVFPEKMKPEKLFIQNVGEINLLEQQNPVPR"
     gene            complement(40275..40637)
                     /locus_tag="IHBECBIE_00039"
     CDS             complement(40275..40637)
                     /locus_tag="IHBECBIE_00039"
                     /inference="ab initio prediction:Prodigal:2.6"
                     /codon_start=1
                     /transl_table=11
                     /product="hypothetical protein"
                     /protein_id="X:IHBECBIE_00039"
                     /translation="MKRVFKLLIQCIFLLLVSLNCSYNWGQFKRYSVAVPSDLEVIGS
                     GARVTGSDCSFLPTRWYTNSIAEAVREALKLSPGATGLKDVEVKAQSYQYVFFGCIEV
                     EGTPVREVVVPAKSTKKK"
     gene            complement(40639..40920)
                     /locus_tag="IHBECBIE_00040"
     CDS             complement(40639..40920)
                     /locus_tag="IHBECBIE_00040"
                     /inference="ab initio prediction:Prodigal:2.6"
                     /codon_start=1
                     /transl_table=11
                     /product="hypothetical protein"
                     /protein_id="X:IHBECBIE_00040"
                     /translation="MKKRKRMNKLLWACAILLLATGCFTIGKVGYMSPASHDDGELSE
                     EVLGEKCGFVVTNILNDMNSVLSNKGKSDLTNVGLKFTGSNCAQTRSIK"
     gene            41012..41224
                     /locus_tag="IHBECBIE_00041"
     CDS             41012..41224
                     /locus_tag="IHBECBIE_00041"
                     /inference="ab initio prediction:Prodigal:2.6"
                     /codon_start=1
                     /transl_table=11
                     /product="hypothetical protein"
                     /protein_id="X:IHBECBIE_00041"
                     /translation="MDSVRVFGLPDSKLSTLRVGFSPDQVLNGDIPDKHRFIEQIKEA
                     TAKRPKINKQGFCDPCSDQSTIPKKK"
     gene            complement(41391..42047)
                     /locus_tag="IHBECBIE_00042"
     CDS             complement(41391..42047)
                     /locus_tag="IHBECBIE_00042"
                     /inference="ab initio prediction:Prodigal:2.6"
                     /codon_start=1
                     /transl_table=11
                     /product="hypothetical protein"
                     /protein_id="X:IHBECBIE_00042"
                     /translation="MIGLQINEEMLMKINKLRRKINKSVLMKNNSKFEVGKLIYLRVQ
                     KCLLIFILVQAYIPVYGLDFSTFKIHLRGLGPIHINDTLLQIEKKLSAKLVGGKENDY
                     NGQECHFYTIPGLSGISLMFTGKTNDLRLSRIYISNSTFQTLSGIKINSDMTLILSTY
                     KNNIKREKEHYTGDTMLVFEPKDFYDKDFRMIFLTNNKKVTGISVGRIPEIFAVEGCD
                     "
     gene            complement(42025..43302)
                     /locus_tag="IHBECBIE_00043"
     CDS             complement(42025..43302)
                     /locus_tag="IHBECBIE_00043"
                     /inference="ab initio prediction:Prodigal:2.6"
                     /codon_start=1
                     /transl_table=11
                     /product="hypothetical protein"
                     /protein_id="X:IHBECBIE_00043"
                     /translation="MGLNITRSEYGGWGADVSTDNYGPGNLSGGLAYTQRDGFTVSLN
                     VNGTNAFNYNSQSGLSGNGDFMSQYVMNNGLAQGVSDESDTSEPNSAQQHNNAEQGAQ
                     AIEGAGFATQRREGEGHVIGFSDDGPEPAHGNPGVHDTGQTITSSGSVEGTGVSRQLS
                     AADVAEFKADWRKESPAQTDASLAALKSAGYDTSGLEKFVTDYRNQSKPGYVNSNQTG
                     SPIVVTGSRTPTLGEIAGSIFGSVVDGAKGLWNKVTGGGSKPVLNSNSLSEGSYNYKP
                     SKESNGVLKPLADGAIIPGKGYNVTSEFGSRPDPFNPTGPTKNHRGIDIAMPTGTPVF
                     ATAPGKVIFSGTQNNGSKEVHIDHGGGLVSIFKHNSELLVQNNHQVVRGELITRSGNT
                     GPSTGPHLHYELKLNGVVQNPVNFNIRDWATNQ"
     gene            complement(43443..43604)
                     /locus_tag="IHBECBIE_00044"
     CDS             complement(43443..43604)
                     /locus_tag="IHBECBIE_00044"
                     /inference="ab initio prediction:Prodigal:2.6"
                     /codon_start=1
                     /transl_table=11
                     /product="hypothetical protein"
                     /protein_id="X:IHBECBIE_00044"
                     /translation="MQDIFCKAFDQLQCRTHTKGEPGSGPFAEELARRRGSGIPSLNE
                     QLNICKLAK"
     gene            complement(43576..44124)
                     /locus_tag="IHBECBIE_00045"
     CDS             complement(43576..44124)
                     /locus_tag="IHBECBIE_00045"
                     /inference="ab initio prediction:Prodigal:2.6"
                     /codon_start=1
                     /transl_table=11
                     /product="hypothetical protein"
                     /protein_id="X:IHBECBIE_00045"
                     /translation="MKNIRIFKKIFILLVVFFLVLGEIQGKEEHEVKRGSKEYNAVLN
                     FTQKFINVYVERQYIYSDNKEMKDIEHEFFDEETIVGPPGDQDTGMKVYIINSFKIDK
                     IIDEGDGYHVSVIFETLKKCNISMDKKIVCKTYKNNEEVGLSIKKSGSNFKIKFVTIG
                     GFLKGNLLKKYATNARYILQGI"
     gene            complement(44137..51480)
                     /locus_tag="IHBECBIE_00046"
     CDS             complement(44137..51480)
                     /locus_tag="IHBECBIE_00046"
                     /inference="ab initio prediction:Prodigal:2.6"
                     /codon_start=1
                     /transl_table=11
                     /product="hypothetical protein"
                     /protein_id="X:IHBECBIE_00046"
                     /translation="MRQDYSSRIQSYISDKVINSRSKIDRKNYKFKSNFFNSDSFRNQ
                     NLFREFARLRTFVVGSVSINFKYLTQNLKMWELPQKMLNEKVELNSTSGLKRQNLWEL
                     LQGSLKSKPDLLLGAQMNTRRSDLNTSRITNGILKNPKGTLSLQNESDRSVANVKSYI
                     EFNNAVQYVKNAIFLIYKKIEMLRCRLKQRVRFVEAGTEKNSLRRSRFSIFSPVRNRF
                     SLKTKVVSLITILAFHVVFVLPLSMLDELSAQSVPVLGSTKQFANDDLKPYVDAAKAG
                     STDSATFMNAITNGEQVIEAVWETSVNAEIESIVGGVTTSDSVNNVNVYKDAVRAQLE
                     LQKQQAKSQWLADANAYIQAELQIFLATLSQNTSNNVTSTNASAVQTVNPTVQAVTTT
                     QASQNTNPAQAAESYYQGSQLWDSKWQDLLSKQSTWEQNSLNSIQNGILQWNQSITGL
                     ENDKLAYLNGIEQTKAQWLANKQLIQNAQSQMRSALQSTITNIRNQENQLKANASSDP
                     SLVSVFGDMDGLLDDLQDALNSNSSLGTLAETLGNFFQGQITNATAKADYWNIAKWQE
                     TYATQTLEFKKEVGTASLSCSGGPWCNYQPTGSQAVTYGSDGNVYGWAATNGGFQSGV
                     LVSSFDPYTVTNSNYAELNQQYQSCQSQASSPLGWMTWWTYPCSSFGWNGENAPVQSY
                     TVNPNNSTGSHSEGHYVIECNGIEWFGNTCSGAQGYTNTGEYCGNAPAFCGYNKRWQT
                     DYSYSLSVSENFSQAQKDQIAKNNNIRNAVLGSYNTAFGLSSQAGNAVVGSSTALETK
                     VYLGGTALNSSNWYNSMGLIEQVQVQTKYKYIDTAMQANQNFWTSMKTQFTNIASTFL
                     SLVNPLKDWEERSQQYEEEYQAKLLEIEQTKQSTITNYDNQINQMKAARGAWVTEVYG
                     YQIAGIEGSQNNTDSQFRSGQENWSDTISVFQQAELNWYLSAKDTLQQSVTSPNGEAE
                     YQTNAITQANQIQTQITNSETNTSNLYNAATGLYQTYQYAAAGNVMQQAITNLQNQTN
                     WNQQGANLSQTIADSFGRSEAYKTAELNASNRINALAQTIYGSGAYIVDNTELNQIQN
                     QITTNGQNQNHWQNEINGNSGGFNFNGRRASSISTTTEYTNIQNDISVATTLQEEVVD
                     EERGYLKTANEYFEKSEKYEELAQKAKSEAKFDEAALYTGYAVREKGNAITFLKKKYN
                     GIGEEITNEVDNRGLTYTRSSFLSYRDTLLNKNFQNSTQVQKQIQEGKNQVAGIITEG
                     ETYNQVQGMIQSAQNLNQQGVENKERVEKLLAQSKELAEKNIGEGLLDGLQEMIASIQ
                     SSLPQEVSANGVSQYIQAQEKELAEKQEKANELLSHMNSLVTNNNDLSTLQALLQGSS
                     QALNIAANSAVSKYLDDYAKKLQKDNEERSSNLQKTLLESLTNGDDYKYLRDAGYGFR
                     VDGEGITAYREIYSGEIAIDGSAMKSTSYSPDLEYQYIRIETKFNPGNLSVDLLNPNN
                     TTFSAEMVSSVKGYIDNLQKNVESMFAQFSNKTNEIKEEYVQNKEIESYQKKLYEASK
                     DNYLAAFQALPGEFKEAFEGEMGNTKDYHSNSRYSFSARSFNGLSGDTKKIGKSMYDG
                     VNIDDTVFAGSRELKGSVSVKGIPVEVSYGMQYLVITSGFDISKIGYNFKLKGLGTSY
                     VDSQLSGVSQKYSVYTKDIQDRIERQAKSNDEEMDKKGFVFNVLNGMSGGQKVTQAVE
                     GEIRSRVTGAIAEASGLPASFVGALVGGGSVKDAMKAYEKSVTTEAISKATGIPGWYL
                     DQKMAEKEANHAMTTSFSYNMATSMVGSLKYSPPLLAAQALIPGLKEDVNKFVDHVGR
                     EAYKNRETIDTAVTVAMTVAAPFSGGASLVALAAYKAAEGAVEGGVLGALAGAANVGN
                     AFLYEFTGGTVSYNLSYSYADGFGASIGGGWKIANGLGVGATLSYNENQGFGGSVGLQ
                     AGTSALSFNAGLSYSQRDGVSANAGVGIGLGGKKPTGSLNLGVSYNRQDGLGTSVGIS
                     SNNNKITHGMGLNITRSEYGGWGADVSTDNYGPGNLSGGLAYTQRDGFTVSLNVNGTN
                     AFNYNSQSGLSGNGDFMSQYVMNNGLAQGVSDESDTSEPNSAQQHNNAEQGAQAIAGA
                     GETLLGGRRNEGEGGATHYYDKDGNMRIRVTDSNGDSYYRAATAEEAHRIQNNNGYTM
                     ASETGKPVNSSHQNSESGNLKPVKSYENTGFFEGIGQRFNNLLSGNGFNTDANLICNA
                     EIQGGKLAGLLKASELGYASSLADVREVMDYYQRNNRDNNLQAQTAAGARILSQAEAL
                     LRLNAESPFQYKMGNTGIGGIMDCTGFVYRANQGAGFEHIPYIGGSSIEVSDHYKPVS
                     EGERVPGDIKIITIRDKNGKVVDGHAMIYNGGKPGGEFYEMSSKGMKPNKDYMEDYYI
                     SRYKGKMNSGEYTMEGGYYRPLEKQ"
     gene            complement(51483..52535)
                     /locus_tag="IHBECBIE_00047"
     CDS             complement(51483..52535)
                     /locus_tag="IHBECBIE_00047"
                     /inference="ab initio prediction:Prodigal:2.6"
                     /codon_start=1
                     /transl_table=11
                     /product="hypothetical protein"
                     /protein_id="X:IHBECBIE_00047"
                     /translation="MLIRIKQYKTRFLEALAERDSSFIVLRLLSAAFNPQNAVSIFGI
                     AAFVVLFCLNWGFERSVKIVSQKLAPVLEWSFDSERKLELSSFEILEKPNELFLEDNF
                     RKKLKNQKLGFKNKNERLTNVLLYSVKNKESEKLKTVEFHLEIILKKIIPVFTNQPVD
                     ISNIELAIEPNSAVNLETIDSTWETNAELSATEKNEFYHPQKVLILGQIKEIGLSDLQ
                     IKNEPENIQKNSISWEFEKDTFEIRILENIHIEKWTWEQIQEKLEEIKSVKLQNNIPS
                     FFAGAKERLLYLPRRTQSNLKNYEITSLNPDYIWKYSNFLILDHSLEAPNLNRKLMRY
                     YSIQMNGPPPGNQLQV"
     gene            complement(53191..54627)
                     /locus_tag="IHBECBIE_00048"
     CDS             complement(53191..54627)
                     /locus_tag="IHBECBIE_00048"
                     /inference="ab initio prediction:Prodigal:2.6"
                     /codon_start=1
                     /transl_table=11
                     /product="hypothetical protein"
                     /protein_id="X:IHBECBIE_00048"
                     /translation="MTEVVHYALVIAHAIESLPLSRAKRQLLSKITDLDIAGRINGFG
                     GCIAKNKTLGEEVGLAETTVSKYIREMRREGYINSGEFHGHYRILNSSLHDTVVQERY
                     EYNLQKQITKYTSLSSTNILESTNQSTGSAPYERTGDCINNQSTNQINNKEKVQTSSL
                     SKITWENIFEHSKNLVSEEWGEYDHNPEKESAKIKSWKKLVPENPGVVLETLKKLIHI
                     RRSEEYKADRFWGTIPLNLASTYSYKDIIKNTYNLLTQVGSKGPLVTENKKEVKTESK
                     VIDPFKNEPTWEGFLVWAKERLSKTSNESLKQLRVKFENERLYIIGEINDSLKMIVSK
                     YFNEEAKLKTEIKFVKEELQEKEQNFNSSKKLDPSNQDNQTQPNQESSISVDQSENQD
                     IKTFSDYISVDKVIHEFMSHSSLKLNRPDLEEIRKLRISYDLEKIVIYDPLPERLKNH
                     IRDYFYSHPQRMIALQFEEGKNKFHVAA"
     gene            complement(55020..55931)
                     /gene="noc"
                     /locus_tag="IHBECBIE_00049"
     CDS             complement(55020..55931)
                     /gene="noc"
                     /locus_tag="IHBECBIE_00049"
                     /inference="ab initio prediction:Prodigal:2.6"
                     /inference="protein motif:HAMAP:MF_02015"
                     /codon_start=1
                     /transl_table=11
                     /product="Nucleoid occlusion protein"
                     /protein_id="X:IHBECBIE_00049"
                     /translation="MVSKSKKIFQVKDAFGNTTDKTVTNLHNNSQSNALLRELMSKDS
                     KESDQVVQNIPVSKIISKENPRKNFNSESLQELAESIKKYGLIQPISVRKIGNEYHLI
                     AGERRLRATKLNGEEFISSIVKNVHQVDPDLIPEYKLIENIHREDLADIEVALSLTVI
                     KSKYKLSASQLAEKFNKSISWVKQKLMHASAINDLVEAGKIKNPDLISMVPTSILMEV
                     LPAIKANHKDVLDWLLIKAKNDSLPTQAEARKYAKSISQSNDNSKKTKSSITLKTLQD
                     QIKDIDRKIDELKKKKKKLKDQMDLLI"
     gene            complement(55959..56783)
                     /locus_tag="IHBECBIE_00050"
     CDS             complement(55959..56783)
                     /locus_tag="IHBECBIE_00050"
                     /inference="ab initio prediction:Prodigal:2.6"
                     /codon_start=1
                     /transl_table=11
                     /product="hypothetical protein"
                     /protein_id="X:IHBECBIE_00050"
                     /translation="MSQKPYVFVFANVKGGVSKTTSATHCSMALARRGRTLAIDHDPQ
                     GDLSNAFLPNEPLEYFDNANTFTVIRGETTLKESTRNVYEVDILPSSMELEDFQYHVG
                     KDISLVTKLNTVILKSNYDFAIIDTPGSGSYELLSALLSADAVIIPVNPSKWAIRTVK
                     KIFKKINEALSFPGTRISSVYILPTIWNNSGRSGQILEQLEQIPNLLDQLQTKEIGYE
                     LVPTPALLPPIPQSTTIRDRTEFGEPLKEGTEGWNAYNSLAELLIEKSNLSIRSVK"
     gene            complement(56971..57285)
                     /locus_tag="IHBECBIE_00051"
     CDS             complement(56971..57285)
                     /locus_tag="IHBECBIE_00051"
                     /inference="ab initio prediction:Prodigal:2.6"
                     /codon_start=1
                     /transl_table=11
                     /product="hypothetical protein"
                     /protein_id="X:IHBECBIE_00051"
                     /translation="MAVELGVDRSTYYKYKNGTLAIPKSILIILRLKGYDDHWVLSGK
                     GQMKLKDSAQLVEMQKRLKLISKLDSYGVLDSIEKLPETPSSVQKKIIQEFFVFLASK
                     FV"
     gene            complement(57556..57729)
                     /locus_tag="IHBECBIE_00052"
     CDS             complement(57556..57729)
                     /locus_tag="IHBECBIE_00052"
                     /inference="ab initio prediction:Prodigal:2.6"
                     /codon_start=1
                     /transl_table=11
                     /product="hypothetical protein"
                     /protein_id="X:IHBECBIE_00052"
                     /translation="MVLESFKTITLNIQSKLRCFSLFKNVGTHTKIEKLVRLQYDAIC
                     GNYHVLFGIQSLS"
     gene            complement(57720..57878)
                     /locus_tag="IHBECBIE_00053"
     CDS             complement(57720..57878)
                     /locus_tag="IHBECBIE_00053"
                     /inference="ab initio prediction:Prodigal:2.6"
                     /codon_start=1
                     /transl_table=11
                     /product="hypothetical protein"
                     /protein_id="X:IHBECBIE_00053"
                     /translation="MLVPRPEYELSKLRKRSFIFLLFGGLKIGIKFMVILEKYRNFLN
                     LNLIRKWF"
     gene            58410..59825
                     /locus_tag="IHBECBIE_00054"
     CDS             58410..59825
                     /locus_tag="IHBECBIE_00054"
                     /inference="ab initio prediction:Prodigal:2.6"
                     /codon_start=1
                     /transl_table=11
                     /product="hypothetical protein"
                     /protein_id="X:IHBECBIE_00054"
                     /translation="MNDTQRVFRVQKDRNFTIVKNNFIDDARLSMKATAILLLALRYP
                     DHWRMSVKTMSKFKSDKDSSIASGFKELVTFGYAEFRKGKDPVTGRFNSGWYFFEESQ
                     KPEVQYKVKTTENKRIEKQKGLFLKEVKELNRKGNKVLDLEQPETPQLENQVVVNSIL
                     PSTEEQRPSRQVFSSQIQNTTREYDQPPQARIEEQLEIKFKREKNQALGSPQAEKPQL
                     DFQGGENQPLSSTIYQGLSKQVLFKQILNTSREYGPPAKTHLEEQKQNLNKPKTLSRF
                     QFPDSWLTKFQDYYFKEHESEMGQPDSELKALNKLYEISKGDWNLIESKIQTLIQLRK
                     QDSRFWYEQSLSPESITKFWSRLFERKVKPTEKNTKRNEQQNKSIRTESKYNESKTIQ
                     ETPIEEINNLDPYKCFLGWGKSKLLKSQLEYYEQNSDPFKYEGTKKILFEKFVNEVYP
                     VLVSNSEVKKTTIENRKGSAA"
     gene            60554..61483
                     /gene="rpnD_2"
                     /locus_tag="IHBECBIE_00055"
     CDS             60554..61483
                     /gene="rpnD_2"
                     /locus_tag="IHBECBIE_00055"
                     /EC_number="3.1.21.-"
                     /inference="ab initio prediction:Prodigal:2.6"
                     /inference="similar to AA sequence:UniProtKB:B7NGZ6"
                     /codon_start=1
                     /transl_table=11
                     /product="Recombination-promoting nuclease RpnD"
                     /protein_id="X:IHBECBIE_00055"
                     /translation="MTNPHDRLIRETLQDKEDAISFFKNSLPEKVIELLDLNGLELTQ
                     SSFISENLKEEQTDLLFQIPLKSGKKANIYLLFEHKSYLDEAVFSQLLGYISAIYKSQ
                     YRTDKRYSVVIPFVFYHGERTWTLGNSFQDRFILSKNEEEVFKKYIPDFELELFDLSK
                     VDLNRLESITLRVILGVVQKIWEGDASFLGYLGEVFELLTSLKNESKRVEIFQKLFLY
                     IFNVRELEPTEITSLLSHSRFNREYEDLAMTTAEKLRKEGEIKGEMKGELKGIIKGKI
                     EDARIMFKEGFELDVVLRITGLTEQELKDYGVI"
     gene            63093..63950
                     /locus_tag="IHBECBIE_00056"
     CDS             63093..63950
                     /locus_tag="IHBECBIE_00056"
                     /inference="ab initio prediction:Prodigal:2.6"
                     /codon_start=1
                     /transl_table=11
                     /product="hypothetical protein"
                     /protein_id="X:IHBECBIE_00056"
                     /translation="MSKNFFPLTNDLMFKILFVKEPDLLISILNSVLFTDGEHTIRNI
                     KILNPELVGSSPNDKRSYLDIRAQDEDGKIFHVEIQVAHQSSFVKRSLYYLSGLIRDQ
                     LNRGSMYSDLKPVYQINIVDFDLIPSENFHSKFKFREESNPDIILTDDVEIHFLELCK
                     FVKRDVRELRNNLEIWLYVLKHTSELEEEEMRILVDKTPDLSKAFTILEQYSNDPQKR
                     NELEAKLKSDRDYAYDLAARFEAGELQGIGKEKLESARKMLEEGMTLDVILRITGLSK
                     KDLKDHGML"
     gene            complement(64742..65041)
                     /locus_tag="IHBECBIE_00057"
     CDS             complement(64742..65041)
                     /locus_tag="IHBECBIE_00057"
                     /inference="ab initio prediction:Prodigal:2.6"
                     /inference="similar to AA sequence:ISfinder:IS1501"
                     /codon_start=1
                     /transl_table=11
                     /product="IS3 family transposase IS1501"
                     /protein_id="X:IHBECBIE_00057"
                     /translation="MKGRRKYSPEFREQAVNRTLNGSFTIKEVAESLGVSYFVLRQWK
                     AEHLKKKETEQPLPDKQLKESEELKRLRKENLRLKDENAILKKFAAMLSREQNPD"
     gene            65282..65644
                     /locus_tag="IHBECBIE_00058"
     CDS             65282..65644
                     /locus_tag="IHBECBIE_00058"
                     /inference="ab initio prediction:Prodigal:2.6"
                     /codon_start=1
                     /transl_table=11
                     /product="hypothetical protein"
                     /protein_id="X:IHBECBIE_00058"
                     /translation="MNYLNYVFYGSIILNFLLLYYCIKMFRKLKEIQFKANRDMEENN
                     IELYTDIELVDNSFTLFGDGKEYHAYILDFTEIDEIFAEGRKRDAERMAKSAERYERN
                     KLENRKKNDRSKRKKDKP"
     gene            complement(65641..65796)
                     /locus_tag="IHBECBIE_00059"
     CDS             complement(65641..65796)
                     /locus_tag="IHBECBIE_00059"
                     /inference="ab initio prediction:Prodigal:2.6"
                     /codon_start=1
                     /transl_table=11
                     /product="hypothetical protein"
                     /protein_id="X:IHBECBIE_00059"
                     /translation="MHHQHTVGIRLLAEAGSIAVQKVLGHSSPITSNKFYTAPLYDAS
                     KYLCSWD"
     gene            complement(65756..66304)
                     /gene="xerC"
                     /locus_tag="IHBECBIE_00060"
     CDS             complement(65756..66304)
                     /gene="xerC"
                     /locus_tag="IHBECBIE_00060"
                     /inference="ab initio prediction:Prodigal:2.6"
                     /inference="protein motif:HAMAP:MF_01808"
                     /codon_start=1
                     /transl_table=11
                     /product="Tyrosine recombinase XerC"
                     /protein_id="X:IHBECBIE_00060"
                     /translation="MSMRTAKILKFERLKKRLGKDSKSSPSDSTAFTKGLSKETMKGL
                     MKRFSHPTTEEAYRNRALFFFMSTTGLQAKEIVGSKFRNLLEAPSGEILLRYIKKGGK
                     LGYAVIHKDLLKTIREYHSKFQISSDHFFHTLIKRNQGIRNPLSKRGLQFIISGWNVK
                     TCEGKKIHCHASSAYSGHTTLG"
     gene            complement(66398..72289)
                     /locus_tag="IHBECBIE_00061"
     CDS             complement(66398..72289)
                     /locus_tag="IHBECBIE_00061"
                     /inference="ab initio prediction:Prodigal:2.6"
                     /codon_start=1
                     /transl_table=11
                     /product="hypothetical protein"
                     /protein_id="X:IHBECBIE_00061"
                     /translation="MTSPGIGDPYWYEWTVGLKSIVEMLNPDNEIQSVTFQANHISGW
                     DDIVVRHHSGKKIYYQIKHTYTNDTFTYGDLIASTPSKDSLLKQLSIGWQKIEDKASS
                     DFIIYSNRKMGIQNSNSKKDEKTILRPALNIFWEYLKTEVMKSEKIEDIQIKEEYADT
                     FNIEFLPNLKDLSSSEIISFLKQLEIKVNQPNLKDLEAEILKNLGSIFHVSQSKAANL
                     LSALDHSLRIWTTSIRIKEEVTIEEVYRILSKDSNEPIGNHELEVRVPFFSSRNNVID
                     QLKESLEDLNIKIIFLTGNPGIGKTTVISELYNSRENLIHLRYYTFKPFSPENDLVPA
                     DSGRTCDARSLWGDLLIQLRSYFKGKLAVFSVPIRNDFIESVDELRSEVIRLSIELSR
                     ILGKRIVICVDGIDHAARSGQSVGRNYLNTLLPPDQIPKEIIFIISGQSPVAYDQYPS
                     WLRDSHNKVKNINVPNITKDEISQLIDPRFSGNEDWLANEIYQITNGNTLSVIYAIET
                     IKRSKDANKAIAKLNINCLKDGLSSYYEAIWKNTIEKFKNQQPSLPHFLSSIFSLTSS
                     QLKLEHFQTLIHESNNSIYDWRVILDGLSPLVINNNDSYCVLHNDVKVFFTKIVSESQ
                     NSIFSNTAYRLVQLYKENEIFQKQRHLDLVRLIKKSNKHSLIIEILTPKYVMEAYVER
                     TPKANIEESLQFGLLQAIESKNLDNIHAVAYSIKTFNQLNNSLNSTNEDWNFIDFRQP
                     LLNELRVIKKEDWNIEILNGLLDEVYRLAIEENNARAKRLASSWFKGLKFSELLRILP
                     ENELYSKEPIFQEAKNLNPTFENFLMMLGKVEVRLRGNLFHVDTFENEALIKAKINSG
                     FFEELIQVKRVFEFKSNIRHHYNTFFHNDIDTLLFNLFSALDWKRIHIFLIYIKPSQI
                     SDHHKSLAYLCARLLNREKLVTKWNLDSKEIIFNNLSQYSRNTDSHYSKYVIYCAIAF
                     LLPYIELGKDNIELRSFLIECISKEDYFDKNTKIAANILFDITITLSRWFREVFNENK
                     KSNFLYLDPTSLNLIIDKLLNFHVRNGNTMIASNQSVILLLKLISFCTKATNEDYAQI
                     LNDNFSSHYSKSKTYDSFFILIWNWFLESHNLEKCNDLLENIIGESGKIWGYSLEEKN
                     EIFRILATISEPQFLNKIQEAGMRFQWHRIGFSGHKEYTLFSAHSWLENLLKNDPALW
                     KEDGLRLFNLSEEIEEIADNRAAWDIAELLLSNSLRTTPNDFLFVYELIKKSRNEYDT
                     LIVSAISNYLNKEKSTNLEKLKLIWLFCCGYTSYRLHEGRKVIYELKIAILRNVDPTE
                     KDSLLDFLSKTNPIEFRIEELDSIEKEQVISRYEIGDNSLEQELIQFSNSSEQVPGRL
                     LDILEKWNESDSKQLKENSDLIAQIVLNLSNLSTWQYSGNSRIFKLLIPLLKEEIYWN
                     ILRGIYKDFYDSSQYSYYGSLADSLDEFCLYASGQNKEKLKSGLQRTLRSHTEWLYGF
                     SSDSDNNILAQDSIIPEIQYQSWLESFLVILFERLNSGSAFKIESSIRTIMNILLEFS
                     DSLKFLNHNWSHFSVDQKEFLLIIFEAVVILKPESFSLLESILQKEIQSERLALKLNS
                     YLVYLATNRNTQINIPEIKYEILKELLNFKESGEYHNLIEYQPTNGFIKGKFQLIENR
                     IKFFEILYEKDLLPRIAQEINFLDVKNPDLFNAEKAYSSYRKDIRILPRSDNDRFLRV
                     LEHESACGAIKEIPPLILAQGTLTWDDPFNLLLSYQPYKNLDLWNFENLEDIQSIQNR
                     AFEILKNTFDENYLTLGGEFHFHKNKNNYIFIYGTYFKKNHILTKNKSLPQEFNGRFS
                     FAFEGSLFENSNPHLFSTIRYAGIIRLRDGINWQLPSSKFMEEFHLEYSKKDPRILLS
                     NGNKAAWLEKYIGKFNLSWETGRDISFMQRWVINKQTLMSALNENPALSINETFHCEN
                     HQFDE"
     gene            72502..73965
                     /locus_tag="IHBECBIE_00062"
     CDS             72502..73965
                     /locus_tag="IHBECBIE_00062"
                     /inference="ab initio prediction:Prodigal:2.6"
                     /codon_start=1
                     /transl_table=11
                     /product="hypothetical protein"
                     /protein_id="X:IHBECBIE_00062"
                     /translation="MLDYIHSHPFPSSELTVLRALNLPESIFEFKIWRDDSLNIQCKF
                     GYRIDNRHEANVIISKIYNLSEGEKIKVIAQSEKKSFFILIKDISIKSFDWNGNVLVI
                     YGDIYDLLFRNKFCKEIDNYTYWYLNGSDELTYNQILLTHQECLLHLNFGEGKEYKIR
                     IPPQQNLSLNHTYIKFYHNDVLILIGCTSPTTESQYRFTWIRYYSQTPPTGKITEAVA
                     SLYSFLSGCEILPLGNVSFNIDFIPMRSYHLSSCRTVVDNVVFANQFPPIPISYRRIG
                     QLKEKVENLLSHLLANYLEKSGDMHLKLAIWYINQSLHLPLDIQLQPMSTAFDILKKG
                     WFKSKNSISQGFNITEKEFQGILGEEFKTISERLEKNPKGKKIIGRILKANTKGDSEK
                     TFTFLEELGLEIDLVEREVLEERNRAVHGTTKPKNYSKLAYRTMAYRTLLNRIILRIL
                     NYQGDYIDYSWDCGAQVKYTTWPLSIPMQGRKNDKKV"
     gene            74189..74353
                     /locus_tag="IHBECBIE_00063"
     CDS             74189..74353
                     /locus_tag="IHBECBIE_00063"
                     /inference="ab initio prediction:Prodigal:2.6"
                     /codon_start=1
                     /transl_table=11
                     /product="hypothetical protein"
                     /protein_id="X:IHBECBIE_00063"
                     /translation="MYRFRSVDNLLTLHHELKNDEIYFSDIASLNDPIIERYRIVQLN
                     LLSNLLIVCV"
     gene            74369..75280
                     /locus_tag="IHBECBIE_00064"
     CDS             74369..75280
                     /locus_tag="IHBECBIE_00064"
                     /inference="ab initio prediction:Prodigal:2.6"
                     /codon_start=1
                     /transl_table=11
                     /product="hypothetical protein"
                     /protein_id="X:IHBECBIE_00064"
                     /translation="MKIIKAFLLAMRVGKIFDFTHNDLKKISKAPYTYLEDFLIKFES
                     ILEPNLENGELKLNIKEEMIRMLENMPYERINRIVSIERRSSKIHFGTKKKLKVVCGL
                     IQTACRQDSASSLEIIDQAVKDYERSCMQVFTSVEQIQKLEKDTKEEIARGAMSLIAE
                     LAEPAYRNYLITISRLYALASNANYAMLSGSLGNIEREIRNQLPDNYHILFYKNISPI
                     RNAKAHSSWKFDAKSGMIILCGQDSKKEIAYSPLDLKAIAEDMIFNAIHLIPLALNLI
                     MLDQLSLNPGLIQEVVFRMLEELKKNT"
     gene            75377..75814
                     /locus_tag="IHBECBIE_00065"
     CDS             75377..75814
                     /locus_tag="IHBECBIE_00065"
                     /inference="ab initio prediction:Prodigal:2.6"
                     /codon_start=1
                     /transl_table=11
                     /product="hypothetical protein"
                     /protein_id="X:IHBECBIE_00065"
                     /translation="MTTEQRLSLILILKNTLSACETSLKSDAYYDKDDRYQFTVTILL
                     LRIYEQAYAILTLLQAGLDSSIPPIVRIILETSIDLICLGKDPKFLNVLLKEYVKQER
                     KALRICKENPNHLLNQMYTEDVIRFANLDRLSSLIPEDTNLVT"
ORIGIN      
        1 atgaataaga aaggaaaata ctctccggag tttaaagaac aagcagtcaa gcgaacactt
       61 tcgggttcgt ttacgataaa agaagtagca gggtcacttg gaatcagcta ttttgtgtta
      121 cgacaatgga ggggagaata cttgaaaaaa tcagaagatc agcttccact tacggataaa
      181 cagttaaaag aaagtgaaga actgaaaaag cttcggaagg aaaatctgaa actgaaagag
      241 gaagttacta tcctaaaaaa gtttgccgcc atgctttccc gcgaacaaaa tcccgattga
      301 tgttcatgga aactcatcga tttgagtatt cgattcaaag catggctaac gttttaggag
      361 tgtctcgttc aggattctat caatttctaa aacggagtaa aaacgaatta gaaaaatata
      421 atcctgaact tgtcgagttc attcgggaag tgaagaaagt gtattcaatt tacggagcaa
      481 gaacggttcg aaaagtgatg aaactttgtg aaattcaagg aaaacaggag aaacgttttc
      541 ggattgccac aacagattct aatcatggga atcggattgc tccgaactta gttcaacgga
      601 atttcaaacc gaatcagaag aatcggatct gggtttcaga tattactttt ttaagatcct
      661 ctttcgggtg gatttatctt tgtgtaatac tggatcttta ttctcgaaaa gtagtgggtt
      721 ggtcgatttc aaattctaat gattctaagt tagtgtgcca ccgctctttc caaagcaatc
      781 gaatgtagaa atcctcctaa gggtttagtt tttcattcgg atcgaggatc caattattgt
      841 tcgtacgaaa ctcgaaggta tctgttaaat aataaactca gaaggagtaa tagtagaaag
      901 ggaaattgtt gggacaacgc agtcgctgag tccttctttg gttctctgaa aagagaaatg
      961 gaatataatt acttttataa aattcaagaa gccgaagaat tactttttga tcatatagag
     1021 gtttattata atagacacag atctcattcg tcattagact ttgtgagtcc tgtgcaattt
     1081 gaagtaaatg ctgcgtaaaa atgtgtccaa taattcgtca ctaggttagg atgaagtagt
     1141 cacataaaag tggacagcca tttaagcaat atttgtctca aattcttcag ggctcatata
     1201 acctaatgta gaatgagatc tgtgtctatt ataatacact tcgataaaat caaatagaaa
     1261 atgctccgct tcttcaatgt tatagaatgt attgtattcg atttctcttt ttagagaact
     1321 aaagaaagac tctgccactg cattgtccca acaatttcct tttctgctgt tgcttcgtct
     1381 gataccgttg gcaattagta gtctacgtgt ttctttagaa cagaaattag aaccccgatc
     1441 cgaatgaaag atcaatcctt tccgagggtt tcttgacaac actgctttta ataccgtatc
     1501 acataccaac tgagaatcat tacgatcgga aagcgaccaa cccactgtct tgcgtgaata
     1561 cagatccaaa atcacacaaa gataactcca accaaacgaa gtccgaatga atgtaacatc
     1621 agacacccaa attcggttct gctcgttcgg atgaaatttc ctttgaacta aatcaggagc
     1681 aattctaccc ccgtgttttg aattcgttgt caaaggtcta aactgcttcc tctgtttccc
     1741 gctaatttta cagtgtttca tcgcttttcg aactttcctc gctccatagg gaagattcga
     1801 ctttttcact tcctgaaaga gtcgtttaaa ccgtaattct tacgactctt aagccacttc
     1861 tcttggagaa aattcgtaag gtcaggagca actgaccgat ctttatgacg gtttagatat
     1921 ttataatatc ctgatcgaga tactcctaaa actcttgcca tgctctaagc aattcgattt
     1981 catgaacttc aatcgggatt ctgttcgcgg gaaagcatgg ccgcaaactt ttttaagatc
     2041 gcgttttcat cctttaatct cacattctct ttacgaagtc ttttcaattc ttcgctttcc
     2101 tttagctgtt tatccggaag tggttgctct gtttccttct ttttcaaatg ctcggccttc
     2161 cattgtctca atacaaagta gctaactcct aaggactctg ctacttcttt tattgtaaac
     2221 gatccgttta acgtccggtt tactgcttgt tcccgaaact ccggcgaata ttttcttctt
     2281 cctttcattc tcaactttta cctcattctt ggaaaaaaag gtgtctactt ttatgttact
     2341 aggtcagtag cacggagtaa cgatcatcga tgaacgcgga aagcgcgtgc tgattgcaga
     2401 tgcgagcctt ttcctcccgg gagcgacaga agagcacatt ttgccgtgcg aaaccggttt
     2461 cactataaaa acgacgatag gttagccact ccaacgaccg ctgtgcaatc gcttccgaac
     2521 acttggacac caagtatacg ttctcggatc caaactcatc gcaaagaaat tcaattgttt
     2581 cgaaagcacc gatatcaatt ccccagcgta gcgcaggctt gtgggtgggt tcttttataa
     2641 tcattgcggc gccatttcgt ataactatta atctccgaac gtcgcataaa acacctaaaa
     2701 ataacagaat atacgaatat cataaaaccc tggaatctat caatcccaaa agcttagaaa
     2761 atagagttat attacagttc tacaagacta atagatgatt ctcaaaagca gtttcgtgta
     2821 ggtttttagg tgaggaaata agtagggttt ttaattggga tttcttttta aatcgggttt
     2881 tgaatatgtc gaaagccaga gtgaggagga gacgaagtta attgcagtag cccatttatt
     2941 agaatattaa taatttaata ttatctaaaa cttcttttaa agaaacttta tttattgatt
     3001 caataaattc tgcttcacgg atagtccaat ctaagttttt tacttgatca gaaagaatta
     3061 caccatcgat tttttttgat ttaatcaaca cttcgaatgg ataaccttta attttactgg
     3121 taattggaca aaatattgct aaccctgtct ttgaattata ttccttaggc gataaaacaa
     3181 gtgcaggtct acgacctttc tgttcatgac ctgcttgagg agtaaagttc agccacacta
     3241 tatctccttt ttcaggagta tagtttctat tctttaccaa gcttcattgc ctatagaatt
     3301 accagtagat atttcagagt gaagattttg tttcgtaatt ttagaaagtt tatcttccaa
     3361 tgaagctttt ttcattggat atattacaat cttatctcct tcatattgta attcaacatg
     3421 gcttccatca tttaactcta attccgttgc cattgctttt ggaattctaa ttcctaagct
     3481 attaccccat ttttgaataa ttgattccat aaattcctat atatacattg tatatacttt
     3541 tggaaacctg tcagcaattt tttttgaatg atatttgata atttaaaaat taatttcttt
     3601 aattaaaaat aatgcaataa gtcctcgtat tactttcgat ttttgggcta ttgcaactaa
     3661 cgtaataggc ttctcgacgt ttgcggtttt ggagcgcgcg aaacgcgcga aagaattggc
     3721 acgaggtttg agcgccctta ggcgcgtctc acaaaccgag taacaaagca aatgtggtga
     3781 agcccggagt gagagtcgcg ttagcgatct cgaacgcagc gaggagacga agttatgcgc
     3841 cggtggagaa aagcttaatc tttaatcaca gacgtataat agaattcctc tggagccacg
     3901 ctcgtttttc caattaaatc ctttcgcatt gatagaatga cttcaccgac tgctttttta
     3961 ccaagtacct taggcacatc ttgacctttg tgctcaatga ttagtgcaat cattctatta
     4021 atactccgaa tcacatcatc agatgcgtac aaccaggatc gatactgttc ttcaaaaaat
     4081 tttcgtttca aatctaaaga agtagtgttt cctacaaagc cttgtaacaa aacagtcaaa
     4141 ttcgcatact tttcttcttt atattttaga atttccgaga tgcgctttgc acgaagagta
     4201 aagtaatacg tacaatatga ccctattaat ccggaaatta tcggcaatag aattagcaaa
     4261 atatctttta tttccattta aaccgaatat accctcccaa aggtaaaaat atatttacga
     4321 tacattcatc taatttcatt aacctgaata ttaattcttt caaagtcaat tacttcagtt
     4381 tctataactg tatcaataac ttgatgattt aagataatgt cgaaacttcc atcatcattt
     4441 tcatcaattg ctgaacaatt ccctccggga ttcggatata tcaaatattt cagttccttt
     4501 tggttccttc tatatcttaa ctcaattatc gtttccatat ttttctttct ttttgataaa
     4561 atattattgt gattagtata tatttttcca ctggcgcata aggaaagagt ctcctcgacg
     4621 tttgcgcttc tggagcgcgc taagcgcgcg gaagaattgg cacgaggttc gaggcgcctt
     4681 agcgccgttc cgcgaaccga gtgacaaagc aaatgtgcgg agccggagtg aggcgacggt
     4741 ttttagaaaa tcgatcaatt cttaatcaac caacatttcc tttattacca gtttcatttt
     4801 attaactgtt ttgggatcta tttttcctaa cttctttacc agacgtgttt tatcaacagc
     4861 tcgaatctga tctaacacaa tccaaccctt ctttccttga aaggttaatt caactcttgt
     4921 cggatatgat cgagattttg tagtcattgg tgcaataata attgttccaa tcgttttatt
     4981 catttcattg ggtgagatta ttgcacaagg tcttgatttt tttatctcat gtccaaccgt
     5041 tggatctaaa tttattagat atacttcgta ttgagaaatc accattccca atccttgtct
     5101 aataaatcta ttgaatcagg aataaataat ttatcatctt tattagatga cattgtttta
     5161 aattgttttt cccacccttc tcttggtttc gattttagag gtacaataat taatttgtta
     5221 ttatcgatta gtaaatctac ttcttcttca atatgacatt cttctaagac tgccttggga
     5281 attcgaatac ctttggaatt gcctattttt acgactgaag ccttcattgt aattactatg
     5341 taattacgta taaatttgtc aactgaaaag aaactaaaga ttgggattga gctcaaaaat
     5401 cttcattgca aaaaaatatt taaaaactgt cgcctaacga aagagtctcc tcgacgtttg
     5461 cggttctgga gcgcgtctaa acgcgcggaa gaattggcac aaggttcaag gcgccttagc
     5521 gccgtcccgc gaaccgaagt gacaaagcaa atgtggtgaa acccggtttt aaaatgacat
     5581 gtccgaccaa tgagtaaata atttgatcaa ctttaggggc atggtgctta gaacgcgtta
     5641 ctaccccttt gaaataattt cgtaaatcat gtacactttg tattgtaatt ggcatcactt
     5701 aacccctata atttttagca tgtcgcataa ctgcaaatca tcgaatttcg tataaacaca
     5761 taaaaataac agaatatacg aatatcataa aaccctggaa tctatcaatc ccaaaagctt
     5821 agaaaataaa gttatattac agttctacaa gactaataga tgattctcaa aaacagtttg
     5881 gagtagattc ttttgtgatg caacaggcaa cttccgataa tgtatcttat gactcaaaaa
     5941 tgaacatttg ttcatgtatg ttctggcaca tcggtaacac tatagaccgg acacatgggt
     6001 tacactttat tcgttgtagt tgtacacagg cgtttcgtat ttcaatactt ttcctgtaaa
     6061 taaatctaac atacccaaaa ctgcgttcgt aaaatagatc ttacacaaac gctctgagac
     6121 ttcttcaaac ccgactcgtt caccaattaa agaagaaaaa aaccgattat aatttattca
     6181 atattgccct tgaatgtggt tttaattctg cttcttcatt tcatagggtt tgtgtcaagt
     6241 ttacaggtaa accccacgcg atcttaaaat ttacattcaa tcaaacgaag gttcaagtct
     6301 tacaattctg caaaaaccaa aaagataatc aaattcttaa agcgtttaag aaaaaaatta
     6361 gaaaaagaaa aagattatta gaatttaaaa tttgatctta ttaaaaaaga aaatccggaa
     6421 tcaattttaa ctttaaacaa acagaaattt ataaaagaac gtttaaattg aatgactttt
     6481 tatttttata tagaaattta tctttcaatt aaataaattt cagtccggat aacctttatg
     6541 aacttccgca taatgttgat tcacttacaa aaaataacaa ttggctttct gtttctcatt
     6601 aatctttttt gcaagattca aacggaaaaa gtagaaccaa aaacttacag ggatttaaca
     6661 gaagcgatcc aaaatccttt ggatgttcga tttttgtatt tgaatggtca aaaactcaca
     6721 actcttccaa aagaaattgg acaattaaag aatttgcatg atttgaattt ggatgaaaat
     6781 ccactcggag cttttccaaa agaaatcggg caacttgaga atttgcgagt gttggagttg
     6841 aataacaacc aactcaagac ttttccaaaa gaaattgggc aactcaagaa tttgctagcg
     6901 ttgtatttga ataataacca actcatgact ttttctaagg gaatcgaaca actaaagaat
     6961 ttacaagaac tgtatttgaa ttataatcaa cttacgattc ttcctaacga aataggacaa
     7021 ttgaagaact tgcaagcgtt ggaattgaat aataaccaac tcaagactct ttctaaggaa
     7081 attggacaac tgaagaattt acaacggttg gaattgaata ataaccaact catgactctt
     7141 cctgaagaaa taggacgatt gaagaacttg caagtgttgg aattaaataa taaccaactc
     7201 acgactcttt ctaaggaaat tggacaactc aagaatttaa aacggttgga attgaataat
     7261 aaccaactct catccgaaga aaaagaaagg attagaaagc ttcttccgaa gtgccaaatt
     7321 tactttgaat aagatttctt tatcaaggga tagaacgtcc tgatttaaat caaagagagt
     7381 tagattctct ttgagatttc aaatgacgaa cataaattca acttcttgtt actatatttt
     7441 ttaaaacttg gagtgatttt tatgtgatac aataggattt tttcgtaaat atcatgaact
     7501 cggaacaaac cttatttttt cttacaagcg aaactctttt ttgaagtttt agatcagttc
     7561 taaataaaat tgacttaatg aaataaaatt caaaagataa cagatggccg aagtgaataa
     7621 tcctcatgat cgattgattc gagaaacatt ccaagataaa aaagaagcag caactttttt
     7681 caaaaacaca ttaccgatcg aagtagtaaa attactcgac ttagagaact tagaactatc
     7741 cgaatctagt ttcgtctcgg aagaattaaa acaagaacag accgatctat tatttcaaat
     7801 tccactcagg tccggtaata aatctaatgt atatttactc ttcgaacaca aaagttattt
     7861 agaaaacacg atctatatcc aattactcgg atacatgacc gaaatctatc gaaatcaaca
     7921 aagaaacgga gaaaaacttt ccgtagtaat tccattcgtt ttttatcacg gggaaaaaga
     7981 atggaaattg gggaatcgat ttttggatca attcgttcta acaagtcaag aaacgggaat
     8041 tctaaaagac tttatccccg attttaaaat agacttattc gatctgaaaa aagtagaatt
     8101 gaaagagaag ctagaaagta taacctttca agttacttta ggtgtggtac aaagaataag
     8161 ggaaggtgat ttggaattta tatctcactt accaggttta ttttctctac tcttggaaat
     8221 tgaggaagaa tcgaaaaggg ttgcaatctt acggaaattg ttattgtata tctattgggt
     8281 ccgagatttg aaaccttcgg agttcaaagt aatttttcaa agatcgaaat tagaaaaata
     8341 tgaggagttg actgtgacta ctgcggaaaa actgatttca gaaggtgtga agcaaggaat
     8401 cgaaaaggga attgaacaag gaattgagaa agagaaactg aaaaccgccg ataagatgct
     8461 tgggaaagga atggatctaa aaacagtttt agagattaca gggctaaccg aaaaaactct
     8521 gaaagagcat aaaatccttt aatatcgttt tttagggagc agtttcaatt ttactcctta
     8581 tattcttcca ttcattttaa tagtatattt ttaaatgata caacaatcaa cttccgataa
     8641 tgcgccctat atctcaaaaa tgaacatttg tttatatatg ttctggcaca tcggtaacac
     8701 tctagaccga gacatgggtt acactttatt cgttgtggtt gtacacaggc gtttcgtatt
     8761 tcaatacttt tccagtgaag gtgttcattt taaaaatcct ttattagaat tgttgaaaaa
     8821 ttaattctct atcggttttc gttgtatgga aacggtcgat tgaagcgttt tgttaattgt
     8881 tgctatgtaa tttttcaaca actctattga ttatagtagt gcttgaaatt cttcaaatgc
     8941 agatcttcca agttcgcctt cccgaaggca ctattttttt atttgtctta aatcgaatct
     9001 ttagttttta gcgaccaaca atgcctgatc tttagattta aaagacttta tacttttctt
     9061 tttatccgta gcctcccaag cgtttttaga gttactttat tcggtattta aaccgggaag
     9121 ggtaatcctt tactaagttt aatttgatga taaaaaatat tgataacttc taaagcagaa
     9181 atacctaaat gatcgagtat gctttctaca tcttttttta agttaccttc gactcttgct
     9241 cgaatcattg ctgtttttgc catgataatt atttcttaag tcaattgttc cccatttgag
     9301 atacattatt aaactttcac tttagcttaa tccttatcaa aggtctattc aaaatgaatc
     9361 ttttgatttt ctgaaagttc ctgcggtatg ttcgcataac tataaatcat cgaatattgt
     9421 ataaacgctg gaattgcgaa ggtcgcctcg ttgtgcccaa ctctcaaaaa ggatctcttg
     9481 tcgggtgtca ggaacttttt gggaagttcg tagaaagcat atcaccattg tcaagtaaga
     9541 ccgccaattt atcattctca acacgggacc agacgatagt atgatctgtg aaaggtagtt
     9601 cgcatgtaaa ttgaatgatc gtgtcgtttg tcagatcaat tttactgaaa tagtgtttct
     9661 ttcccttggc tttaatttga attttctcgt gcgtaacata gacggtgtta tccatcggcg
     9721 taaagcctga tattagcgtt ctcttaagcg caccctggcc gattggcttt gcatttttat
     9781 tcgaaatatc aaaaaggctg atgcctgccg ttccgtaatg gctgccaaac tcaagaatcg
     9841 ctacccgatt gttagccagt agtatcggaa atccgtaatt aaagaagtta ggtattcttt
     9901 cttcggccag gatttttggg gttttcggat ttgatatatc cattactata acgccctgcc
     9961 tgcaaatcca gaaaatcaaa tcatttacga cgagtggata tcttccatac ctatcttcgc
    10021 tgttgaccct tgggagagaa ataactggat cagaaactcc tgacaagtaa aagtgcgtat
    10081 taaatctatc atccgtcgcc atatgataaa ttacaccttt ggcaaaacaa ctcatgccaa
    10141 gtatcaactc ttgcccagaa tatttgttta tctcatcaca aaggatttgg atgggattat
    10201 ggatatcctg aatagataag actgagcagt tatcaccccc gatcaaaaga aggtgatcat
    10261 ctataaattg aaattgaatg attcgttggt cttcaaagtt cattcgaaat gggagaatta
    10321 cctctgatat ttttgatagt ttaaatgccg gttcaatttt ccatatcttc aaaacgttct
    10381 cttgttgtat ggtaaatagg tatcccttgt aatctttagc aaaatggatc gatttaagtt
    10441 tcccttttga atctaagata ttgataattg tctcaaagct tgcggctgaa aaattttcca
    10501 tagcatttgt gtttggaagt tatatagaaa aagacaacat ttttttaata gtcgtgtccc
    10561 tgaaaattga aaactcaaat tctaaagcta aaagatttta agcttttttt ggttttattt
    10621 gccactacgt tttgagttct tttttgtatt tttgggtata gacgttggga caatagggtt
    10681 aattactgcc tacctctgaa tcgatacctc aacgattttg tcatctgaag caaagcgcac
    10741 caatagggac gagctgctgg gtgtcagcga gtagcaccaa cttataaaat ccggtcgacc
    10801 caggacatcc tcaactttct tcgttggcat accctgcttc aataagggta ggagcatctt
    10861 tgcagcaact tgtctgttgt aaggtttgcc cttgaactgg gtactcgcag ttgagatttc
    10921 gggcgcggat tcatcccagg tagtaacagt ctcaggcgag atatccgagg tcacccgaac
    10981 gagcttggag gagtcatcga agtaaatgac catcgcagag gaataaaata gtgtgtacgc
    11041 ccaagtcttg gtagttggag gaccaagcat atccatcacc tcggtggcgg atatgcctag
    11101 cttgagcgac gacaggagtt gaccggcagc tcgttccctg ttcccgatat tggtcttaaa
    11161 ttcagaggct gatttttttg tcattacatg tcctctttcg tgtttcgaac atgtgccgat
    11221 cagcaatacg caactgatga tcagtgccca gagaaaactt tgattgtaaa ttgacgtcat
    11281 gccggaaaac aaattcaatc tgtaggctat tgcctctcac taaaaaacat acgtaatccc
    11341 tgatctcttg actgtaaatc ctaattttca ctcaggggca aaatgaccag ttatccaact
    11401 tatataccat gtcgttcgaa catccaatca caattcagac tcaactttct catatatacg
    11461 ttatgcctca atagtaaaca tttattcatc tttgagagct ggaatctatt tccgattttg
    11521 atttatatat attaatattt ttgatcaact gcatttaact acgcaagtta tgactcaatt
    11581 ctttttaaaa gaatatagtt atataagttt tcccttacgc tttttttgat agcttttcta
    11641 taacaagttt tttagtaata ttctgatttt tttaaccgat agttattgta ttaaaagtct
    11701 ctcgaccaag atttttaact ccttcaggta aattttttta atcttcactt cgagcctcat
    11761 tcaattgagg caatttttta cagcatatag tctacagaca atttctgatt tttgggattc
    11821 taactttctt tgatttattc ttttacgtat tagatttata tttttatgtt ttgttttttt
    11881 aatattagaa ttgttgaaaa attaattctc catctgtttc tattttatgg aaaccggcaa
    11941 ttgaagctgt tttgttaatc gtcactatgg aatttttcaa caactctatt catttgctaa
    12001 aacaatagct cttgttctaa gtccgaataa tagtatttat atcgatttgg cttatacaaa
    12061 ccactttcca gttttataat ataaccattt atttccttat ccaaataaga cttgaacatt
    12121 attcgatgtc tttggtttac tactcggacg catgaataga atatttgggt tagattgttt
    12181 caaaaatttg aatatttcga tcctgcttta aaatgccgta atcccgaatt tgcgacattt
    12241 gttaagtacc actatttttt cgtaaattgg gccgttaata acttggtatt attttcatgc
    12301 atccgggtta gtaagaccta tcgatcaatc cttttattaa tgaaaaatat gtttaataca
    12361 gtttctaaat attcttcggt gggagattga aatccggctt taataggtga tctttgtttt
    12421 aaggtcttct taaaattttc tgctttcccc tatttttcat tcttcaaatt taaacgcgtt
    12481 atttacgtta gtcaattttt gaagaatttt tttatttact aaatgctaaa agttttgtgt
    12541 taattttttt cattttatta aaagtttgaa aaaatggaag ggactatttc atccgggttt
    12601 taaagaaatc aattgaaaat cgattattat cgaagacgtc gattaaaaat tctagctaat
    12661 atttccgctc gttgtttagt attcaatttt ttagcttctt ctctgttttt aagatcatca
    12721 aaaatcaaag ttacatttaa aatcacgtta gttttactta atacaatctt attataatac
    12781 tcttctggat ctaaaatttg aaacaattta agtataggga tagaagatat tcgattcagt
    12841 aaagggagat gactatcacc ctcaataata tgttctctaa tttcaaatgc gtcatagtgt
    12901 aaaattgcta tggcccaaag caaagaagaa atcatgatac cgaaagcaga attagaagct
    12961 aaaaaatatc cgtgtaatgg aagaatataa acaaatatta aagaaacaaa aagtgaaata
    13021 ataatgccgg aaaaaaatag aaatgatctt acacgatcat ctccacgctt ctgaaaaatt
    13081 aaaattaaaa cctgaattga agaaaacaat atataaaaac tacaatatcc gatcaaaaga
    13141 tgataaaccc aagttggagt ataagcaaat gtttctggtt ttgtaagatg aacaacatta
    13201 cagtttaaaa tagaaatcac aaggtaaacg agaagagcta tattaacaat cgatttccaa
    13261 ctcatttcat tcggtttctt atgtggagta aacaaatagg atacaagtga atgtagaaaa
    13321 tatggcgtaa agataaccgg tattaacgtc caattaacta aaaaggatcg gaattcggta
    13381 ggagcgtgaa ctctcagtcc taagcaaaga agccaggcag caagtgaaat tgtaagtaag
    13441 aaaaaagaat ttcgaaccgg tttattagaa gcaaaaatcc aaacataaca gccgagagaa
    13501 aaaacaaata atccaattcc cgtttcgatc aagttgacaa atcctcaaca aaaatgtgtt
    13561 cgttattctt tttttgaggc aactttctgt aaagactctt ttccgatttc tattacttcg
    13621 aaccaaggta tttcaccttt taaatataaa ccaggaaagt acataggacc aggatatttg
    13681 attgatagta ctgcaccttc tcttaaataa attctttcaa tacccgacaa cttcggattg
    13741 tacattccat aaattgtatc gtatcctttt tttacacaat gatcagcaac cgcgataaaa
    13801 ttagcttttg ccgcctttgc tcctcttata ttttgaataa aagccacact gttccaatct
    13861 gccacatttt cttcaatgac cgcatatcgt tttggtggaa actgttcatc tttaaataaa
    13921 gcaacttcta aaggaataaa attatacggt ttcttttcag taattctcat tgctgaaaaa
    13981 atctgtccgt tctcttccac ataaaaccaa gtcgaccaga gatcataatg atctatattt
    14041 ttccaaggtg aattggaata acccgcatct tcatatattt tagaaacaaa agattttatt
    14101 ttgctcagtt cttcttcatt atttagccca atgagttttt taactacaat ttgctctaat
    14161 aaatatgaca taacataaat tatgtctcat tatttaaaaa ctcaataatt attctagaat
    14221 ttatataaaa ccgaaataaa aaacattttt aagaattcaa tttctcaacc gttacttgaa
    14281 tgactgctaa atctcgatca gataaacaaa gaaggctttc gattagaatt ttcatacctt
    14341 ttcgattgta aattctatga agaaaatcaa tgtcctcctt atctccaatg tttgctggaa
    14401 aaaataacat ttccccttcc ccataaatca gccattttga agaaattcca aaaatatact
    14461 caaaaagcaa agccattgat tctgtaagag cattttcgcc attccccaag cgagtaatag
    14521 ttccaggtgt aacagctaat tttttagcta tctgattttg attgaaacct ctcgtttctt
    14581 tcagaaattt taaagcaata ttgattcgat tttggatttc tgttttactc atttattgta
    14641 ttaatcaatt tttttatttg acaaattgta ttattcaaca cacattccca ctaatccaac
    14701 tcattataaa caaaggacat agtgatgtta tattcgtata ttctggtgac tatatttaga
    14761 attaattctg aatataatag aaagaagatt attttttgta atcaaacatt cagtttttta
    14821 aattccctaa aaaaaaattt ccaaagccga ttttcaaaat ctttatctac taactctttc
    14881 aaattttttg aacaattaca ttacgattcc tcaactctga gttttgaact cattacaatt
    14941 ttcaaatagc taactctaat tacgtcttac tcaaataaaa aaattttaat taataactat
    15001 ataagtaata atcatggtaa tcaattattt taaaataaaa cccttagaca tcacagaatc
    15061 cgagttagac gaatacgaaa aatacatagg tataccttta caaaaagaag acagagaagc
    15121 aattttaaaa tccaccggtt tccgtaaggc gatagctatc aaaaataaat taagactcaa
    15181 ctaccttaat cactactttt cggatgattt agaaagtaac gaaaagtttc caataaaata
    15241 aatttttata accaatatca tgtccaaatt cctttccata tttgatatat atacaatcgg
    15301 aattttagat tatgggaatt ttttaaaatt gggaattatc tattttcatt cttttggtgt
    15361 tgtcattgga tttttattag ggttttcgaa atttttttcg agtgatggtt ttaacaaatc
    15421 atatggctct gttttacaat ccaccgcgtt ttttctgatt ttaaatggag gaatactttt
    15481 tgatgaaggg tccctccgaa gtgaaagtaa aatcacattc ggcttttatt atggtctggt
    15541 actctattct agtttagctg ttttagtctg tttcaactat ttattcgaat cttttgataa
    15601 tccttggatt tattgtaaaa gactactatg gttgattcct tttgtaatcc cactctctta
    15661 cttaattcct gatttttact ttattttttt catagacatt ctaggatttg cggtctcaat
    15721 ttttactttc atctggtcct tgagtaggat tttaaatact aacaaatcta ttttatattt
    15781 taacctcccc tttctatctt tccttatctc tacttgtttc gtttttgatt tttttggtac
    15841 gattttcgat aagaaggatt tcttattctt tgcggaatta attccgggat cagtcatttg
    15901 ttattcgatt cttttagaac gtttttttcc ttccttattc agtaagatta ctgttacggt
    15961 cttggatgct aacataacca atgaaattga actagaaacc attcctgaag tcaaagaaac
    16021 tcaaaaaaat aaatatccgt ctagagattt gttagaaggg atcaatttag aaaaagttaa
    16081 aactaagcta aatcattttt tagattctaa agggtttata gacgaagaat tgagacttcc
    16141 tgattttgct tccggtctag gtctttccac tcatcaagct tcttactatt taaatcaata
    16201 tttgaatatg agttttactg attttctgca attccacaga atcaacgaag tcaaaaatat
    16261 gatgcgtatt aaattaaatt ataatctttt aaatattgct tttgaatgtg gttttaattc
    16321 tgcttcttcc tttcacagag cttgtgttaa atatactggc aaatctccca gagatcttag
    16381 acaagaactt ctttctactg aaactcagag aaaagttgaa tgagtagaag gcataatagt
    16441 tttttaatat aatagtaata ccaatcagag ctttttcttt ttgttttttc aaagcaaatc
    16501 gttttcaaag atttttaggt cattaaattt tattttcatt atattctagt tttagaatgc
    16561 gattttaatt ttctctatcc gttatgctcc gatgtttagg cttctctccg ttgttttagt
    16621 ttttgtgagg ttgaactatg tttgtccaaa aaattgaaaa aaagtaataa agtattaaag
    16681 ttacaaatac ggttcattta aaaatcattg tatctctcag tttcttttta agtaggacct
    16741 aacgtttgtt ttacgagatt tctctctttc tcaacttcat atttcttttt cattttcttt
    16801 gtaatattca aaaagaatcc caaaacacaa ctcggatttt gtttcttaaa agccaacttg
    16861 tagcctacaa acgaaagaaa aagaaatttc atacaaaacc tcttgaaaga ctcaaacttg
    16921 taattctttc ctatctccat cgaaactgga aagaaaatct aatccttatt tcccctgcta
    16981 ctcttctgga atggcgaaag aaaaagttca aaatcttttg gtcattactt tcgagaagaa
    17041 aaaaaacagg taggcccaac attccttggg aaatcattaa actcattcga agagtcgcta
    17101 aggaaaacaa aatctgggga gcgactaaac tgcacggatt gcttttgaaa ttgggtcata
    17161 ctatttgtga aagaaccgtt tctaagtata ttccaaaacc tccacctaac actaaaaaac
    17221 gtatttcttg gaaagagttc tacttgttgc atgcagatgc tatgattgtt tccgatacgt
    17281 ttaccgctta ctcttctaat ttcaaagaaa tctttcgtgt tgtattcttt ttgcatctcg
    17341 gttcgagaca agttcttcat ttcgacattc atacaaaccc aactacaaaa tggatgcgta
    17401 aagttttaaa gtttgcaatt cgtaaacaaa aacaagcagg aaaaaagttt cattactttc
    17461 tttcagacaa cgattccgtc tttggaaaac gttttacaaa gtatttgata cggttcggca
    17521 tcaaacacaa aaagacttcg tttcattctc cttggcaaaa ctgttacgcc gaacgctgga
    17581 tcaagacttg tagaaatgag tttttggatt ttttcattcc gctcaaccaa tatcacttgg
    17641 aaaagaaatt gaatgagttt attcatttct acaacaacca cagaacccat ctcgctttga
    17701 acaaagactt acccgttcct tctcctgttt taacatcttc gaaagataaa agtgtgaagc
    17761 tcgtttccac tccagtcctc ggcggccttt accacacata ttcttacaag aaagttgcct
    17821 aatagctatt tcttgttttc ttttgtgtta ccttattcag caaaggggtt acctatgtct
    17881 tcctgtttgt tttgttactt taagtaatct attctcgttt tttgtcagtt ttaccgcctt
    17941 ttttctactc aaataatttc attttatcac atgagtctat tatcttggac ttaacttccc
    18001 acattttagt ttttgcgggg ctcagattat ttttataaaa aatataatgg acataaaatc
    18061 gggaaattga tttattttaa ctaatttgtg atatactcta ataaaagaat cacaataaga
    18121 atatattaga atttcgactt aaaaatcgtt aattgtttta ttaaggactc aatcattcat
    18181 agatcttcat tatattttga gtggattttt aaacactgga tactgattca ttgttctgga
    18241 aaatatcgaa tgaagttaat tcaaaaattt cttagaatga ttagtggtat tctagcaaag
    18301 acaaagtatt tttgagataa tttcacatca aattgagaaa tattaggtag gccgaatatg
    18361 gaaatatgca aggattggaa tgtcgaagac tatttgaaaa caaacgaaca aaaaaaaatt
    18421 ccgtttttaa ttagaaaaca tttaaatgaa tgccaaaaat gtcagataga aatactcgaa
    18481 tactccgagt cgcactctat accggaatat ctttttggaa aaactttttc caaacaaaaa
    18541 cttttatggt ttggagcgga actggccaat tcaattaatt tcccggctac aaagaaaaaa
    18601 gtttcttcta aaatgaaagt tttaaatgaa gatccttcgg ttttaaactt aacccaacaa
    18661 aatcgttcta aatttctttt attttgtcat cgttataaga aattaatttt tatatttagt
    18721 tatcttgcgt tgcttgcgcc aattctacaa tttgtatttc agatttttta gagggtatgt
    18781 atggttcagt tttttttaag aagtaaactt tcaattttag taattttgat tacggctcta
    18841 ttgttaggag gaagttactt ttactttttt aaggaaactt gtaacggcga ttgtaaaaac
    18901 ggatttggct ctaagattta ttggaacgga aaaaaatacg tgggccaatg gaaaaatggc
    18961 aaagagaacg gatacggagt tttggttgca aaagaccaga aaattcttta tagcggaaag
    19021 tggcaggaag gaaatcaaat ttcaaaagag tcggatatgc cgaaaaaaaa taacaagttt
    19081 gaatgattat aatctgaatt tttttaagac agtcatatta tatataatcg ttctcgaaag
    19141 aattcaaatt aatcttaaat ccaattaatt tcaaaattct ctagattttt tacttagaac
    19201 tatattataa agtacctatt taatagttta cgttttaatt atgtgaattc agagagtaga
    19261 atctaaacgt taatgcgcgg tacaacataa tcatcgcttt cgtattggat tctattgaac
    19321 ttatgtaaga cggcacttta taacagacat ttagatactc aattttatag aagtcggtaa
    19381 ccattctatc gttcaaaatc ggttatttcc gaagttccac aactatatta aggaaaccaa
    19441 atttgaatta caagattgat cgcaagtagg tctacaaaca ataaacttgg agctaaccaa
    19501 gttaaaatag cccttccgtt attctgatca tattgtaccg taaaagcata aaaacacaat
    19561 ctaccttccc aaatccagga tactagtaaa attaaaaaac aaatcaaaaa gaataatttt
    19621 aatgtttcga aatctccaat cgtatgattt gataaaacta aatcgtacat aaccgaaata
    19681 ataaaactag atactagaag cggaagggag gttgtaagag ttgtgatgaa aagttctttg
    19741 aaccggactt tatgttctcc aataaagtaa agaatcggaa gtcggattaa cgtaagtaag
    19801 atcggaatta aaatccaaat caaagcgtaa atgattttgg aaagtaagac aaagacgaaa
    19861 ccttgattct gtccgtaatt ttttcgattt tcttccactt ttgccgaaac gtcttgaacc
    19921 gtcgtaactt taaccggaga aaaaaacgat tcgtgtaaaa ctctcgtgca cgtgagtaat
    19981 attgtaaaac taattaaaat aataaaaaaa ttcttaactg agtagtttga ttgaatttga
    20041 tttgattgta acgaataaac cttaaaataa tattccggtc taaacaatgt attttttaaa
    20101 taactcaata ccgtcatcgt gtatttctcc taagttcgat aagttttaag cttgtccagt
    20161 caatgctttg tcgatacaca ttcgttatca tatttgtgat cgtaattgga tataagtaaa
    20221 acgtgataaa tactattgga gtaaaaaaac aaattccaat tagtccgaga atcaacgtaa
    20281 tggaaacggt tttaagcatc gccgaaccag ttccaaaact gaaaatagat ggtaaataaa
    20341 atagggtgat taaaaaccaa agttgaaaaa aatttgataa taagattttt attttttctt
    20401 ttaagttgta cggcatcaaa ccggcttcaa atttttcccc ctgattcatc caaggagaca
    20461 gttctttcct aagtataaaa gcttctaaaa ttccaaacgc gctaatgata atcatgccga
    20521 tataaacggg aatgttcaaa ggtaaatcga tccaataaat gattatgata acaaaaaaca
    20581 acggtaaagg taatacagat aacaataaaa acggcccttt taaggactcc aaataagatg
    20641 caagaatcat aaataaaatt aatcctgcga aacttaaaat gaagttcatt tttttttggt
    20701 gttctaatac tttttgcaag ctatcgctga attcgatcct atattgtttg ggcagttcga
    20761 tttcttttag tttttcgagt ttaggtagaa tttcggttaa actcatgtct gtaattctaa
    20821 gactaaacga tagaaccctt cttttatttt ttctataaat cctgacgggc gtagtgtctc
    20881 tggttaaaga tgcaatttcc aacaaaggca ctgatttacc tttttccgta tcaattttat
    20941 attctctcag atctgtaaac tgatctcgat aatttgaatc atatcgaatt cgaacgtcta
    21001 cttccctttc ctcttctata aattttgtag cgaccccacc ttgaattcca taacgtagta
    21061 atcgacctat atcttgggaa cggattccca aagattcgct tttctctttg tctataatga
    21121 cccgaacctc ctctctagga ggtttatatc tcaataaaac gtgtctaacg ttaggaagta
    21181 gttcttgtgc tatggaagaa acttttctcg taatttgatc gattttattt agatcgtctc
    21241 cgatcacgtc gatcgttact tccttcaata aaacttcgtc gttgctccct gaaaaatata
    21301 taaaagcggg tttgatgtct cctataattt cttctaattc ttttccgatt tcatctacgt
    21361 tggatacact ttcgttaaac tttactacaa ttgtagactt accgttttct actttcgaat
    21421 tgatttcctg aatattatat aatcctgata tttttttttc gatctgttcc gtaattgtat
    21481 taattctcga aaaactggtt ccagagggga actctacatt tcctatcaat tgtttttctt
    21541 ctactttgtt gataaactcg tttttggaaa tgaaataaaa gtaaataccg attaagataa
    21601 ataaaatata aacggacaaa aatacttttg gtctttttct agaatgttca atgattaata
    21661 aagttttatc gattaaatcc tcttttattc tataaacata atataataat acgttcatgt
    21721 tatgggcgaa tatttttgga acgtcaaaat ttttgacgtt gatttgaaat ttggttctaa
    21781 aaccgggtat tatcgtaatt gaaatcaaat agctaataaa aaaatttcca gatagaacta
    21841 aacctaagcc gccgtaaata ctttttagct cttttgtagc aaataaaatc ggaagaaata
    21901 cgccggatac taacaatatc gtggtaaata tctccacggt aatcgaattt attttttttt
    21961 catgatccga aaacagttga ttggcgataa aaacacatag gcaacatcca caacctaaaa
    22021 ttaatcctac gatcgtgaca agattataat caattttcaa gaaatacata aaaatcgatc
    22081 caataaaaaa ctgacaagtt aacaaaagca caaataaaca agaggattta aattcttgga
    22141 atattaagga agccgcaata acaaaaagta taaacccaat taacgaggct aaaaaaaagt
    22201 ttctgatagc ctgtatgacg gtttctgctt ggtcatacaa aatttcaaag ttcagatttg
    22261 tattttccgc ttttctgagt tcttttctga gctcttcaga aacctcaaga agattggccg
    22321 ttcccgctcg ataaacgtat atgctgaccg tattttgccc gttcactctc gccgcagaat
    22381 tttcttctct gtaagaaaag ttcacctttg ccacgtcgcc cactcggatt aattttccgg
    22441 aatcttcttt tcgcaaagtt aacgattcta tttcttttaa actccgcatt ctacctttaa
    22501 catatactgg aatttgaatg gatccttccg taacctctcc ggggttttcg ttataattcg
    22561 cctcctgtag cacggataaa agtaagttca tgtctattcc aaatccgatc attttctgag
    22621 catcacatga aattaaaatt tccctcggtt ttcctccagc gactacgact tcgctaacgc
    22681 cgggaattcc ttctatgatc tttttgattt cacgatcgga tatttctcgt atctccataa
    22741 tgttcaatga agagcttcta ggaacgatga tgaataccgg tttttgagtt ggatcatatt
    22801 gtagtacgac cggtttttgt gtttctctag gaaatttata agatacttgt tctaccttat
    22861 cccttatttc caatgattta atttccaaat cggcattctg atcaaattga atatgtactt
    22921 ttgattttcc ttcttcagag actgaaaata gatgtttaat tccgcctaac gtagatacgg
    22981 attcttcaat cggctttgtg ataatttctt cgattttttc aggaccgacg ccaaaatatt
    23041 ccgtctccac cgtaagaccg ggataaggcg cttccggaaa taaggatatg ggtatagaac
    23101 aaaatgcaat aatccctaaa agtatcagac tcagaaaaat cattgccgtt cccgttctat
    23161 gtttttccac ccaaagaacc aaaacggatg gtttccatcc agactcagga acggtcgtat
    23221 attcctttag atcgtttttc ttcttgttct ttgccatttt agaatataat aaaatgcgat
    23281 tggaattaga aaaagagaga gtacaacgga agccgccaat ccgctgatta cggttaccgc
    23341 cataggagat tggaattcgg ttccttctcc caattctaac gcgaccggaa gtaagcctaa
    23401 aagagtggtt ccattattca taataatcgg acgaagtaca atctgtccgc ttccgatgat
    23461 tgcttcctta agagaaactt ggtcgtgttc taaaatttct acgtattcgt agaataaagc
    23521 ggcgttatcg actacaattc ctacaagaag tattattccg gtaaaagaac tgatattaaa
    23581 actattaccc gtgattaata atgccggtat aattccaatc agaatcaaag gaattgtaca
    23641 caacataatt aatggaatta aaagcgattc gaactgaccc gcaagcagca tgtaaatcaa
    23701 aacaacggct aaaacgaaag cgaataacaa ctcccgcatc gaagagtcta tattttcttt
    23761 ttctcctcca aaatgaattt tgtatccgac gggtaatttt aatcgttcta tatactcttc
    23821 gacttctgaa attacggcgg attgttttac gttttcaacg ttagccgtaa ttctgttcac
    23881 tcgactttga cctattctaa gaatcgaagc atatcctttc ccttcccgaa tttcggccgc
    23941 ttgatcaagg aaaaccgcgt ctcctgatgg tgtacgaatt ataattccgg aaatatcttt
    24001 tttgtatttt cgatcagatt gtctataacg aagtctaacg tcaaattcct cgtcattgat
    24061 tctcaacctt gtcgcaaccg ttcctttaag agccgttttt aaaattccgg caagatattg
    24121 atgtgataac ccgtaaacgg acattttgtc ttcgtcgaat cgaacttgga attctcgatt
    24181 ctcagactct agactacttt tggaatccgt aataccttga attttagaaa tttcatttct
    24241 tacgttctcg ccgataaaag ccaaagtagc aagatcattc ccttctattt ccaaagtcac
    24301 cgctttagaa tcaggagaaa gtattttcga aagcatatct tcttccggat aaaaatgaat
    24361 ccctatggtt cgagcgtgtt gaattttctc cctaaatcta tggatgaagt ccttggtttt
    24421 ttccgatcgt tccgtggaaa gtacaactct tatctgggcc tgatgagttc cgacttctcc
    24481 tccggaacgc gataagattt gttcttcatc gtatccgata ttcgaaatga cgtgttttac
    24541 ttccttttct ttgagtaatt tcgtttccaa ttcttctact agttcggatg tagaagaaag
    24601 tgaagaacct tttacgttga gtatttctat tttaaactct ccggtatcta ctttaggtat
    24661 gaactcttta tctacgtatg aaattaaaat caagactact acaaaacaga ttgcgattcc
    24721 cgtaaaaaaa cgtttcggtt ttccaagcca gttcgttaat ccttttacaa aacgaacgtc
    24781 tatttcattt tcccaagtcg ctaccttttt aaagaaggac cactgatcga attttcgaga
    24841 ccatacctta tttcctcgaa gtgctgacaa catcggtatt agcgtaagag aaacggctaa
    24901 actaactaac aacgaaaagg tgatcgttaa ggccatttct ccaaaaacaa ctccgatgat
    24961 tccttttaaa aaaacgatcg gtaaaaatat aattaccgtg gtcaaaactg cagaagtgat
    25021 cgatccggca acttcattgg ctcctgttaa ggaagcctct tttacggaaa gtccgttcct
    25081 aacgtgtctt tcgatggcag ctaatactac gttgcccgag tcgaacaaca tcccgattcc
    25141 caaggataaa cctcctaacg tcataacgtt gagagtaaga tccttgagat acataagtaa
    25201 aaacgtagtg ataaccgata tgggtagtac cgttaaaagt ataagcggac tttccatatt
    25261 acgaagtatg aatataagag aaagaaaggc aagcaaaccg ccggaaatca attctccggt
    25321 aatattgtct atggattgtt ttacgaatct ggattcttcg tagacaatat ctgccttaat
    25381 tacgttttta tattgttctt taagacgctc taattcggag cggacggatt cggatacagt
    25441 tacagtgttt tttccggatt ccttataaat cgatacggtt acacattctt ctccattgta
    25501 tcttgcaagt ccctttctct ccttataccc ttcatgaatt tgggcaatgc ttcccaaacg
    25561 aattggaatg ttcttatcgt ttttggatac gttggttttt tcaatttcac gaaaatcccg
    25621 atattcaccc atcgttcgta tcaatacgtc cttggatccc tcttcaatat gacccgcagg
    25681 ataatttata ttcgaacttt caactgcacc ttgtatatct ttgattgata tttgatgtgc
    25741 atacatggaa gaaggatcca cttcaatgag aatttctttt ttaaaacctc ctgaaatctg
    25801 tgcgagtgca actccgtcca cgcgatccaa ataacttttg atttctcttt tgataaatcc
    25861 tctgagttcg tgtgacctgg atttatccac ggggaaaaaa acgatctctt gaattgcaga
    25921 ttggcttgga tcaaatttag taacgattgg tttacccgca tcctctggaa ggatccctcg
    25981 gattagatct atcttttccc gtacttccat tgcagaataa tcgattttgt ttccccaacc
    26041 aaattgtaaa gtgacgaaag aaactccttc catcgattct gaagagattt tttcgattcc
    26101 ttttacggtg cctaccgctt cggttaaagg ttttgtaatc agattttcta cttcttcagg
    26161 agccgcgttt tgaaagtttg taatcactgt tagacgggga aattccatat ccggaagcaa
    26221 attcacttcc agatctttta gggagattaa gccgagtaga attaaaagca gataaaacat
    26281 agccgtagtt accggcctat cgatcgctat ccgctgaagg tatttcactt ttatttaaga
    26341 ccgctttcca tctctgaacg aatcttcata ccatccttga gttgagtaag tttttctaca
    26401 gctatgatac ttcccggatt taaaccttcg agtatttcaa tcttatcctc atattggttt
    26461 ccggttttta ctttggctct taatgcaatt ccatcgttga gtacgtaaat ccatgctgcg
    26521 tcattatctt tagcaaataa agattccgat ggaaccaaaa gggacatttt tgtctctccc
    26581 gtaaaaatag aacccctaat aaacattcct ggatttaatg atctgttctc gtttttgatt
    26641 aaagccttta cttctatagt gtgggtttta gggtctacga ttgggttaac aattcccact
    26701 ttcccgaaaa atttcttttc gggatatacg tctgctgtaa attcaagatc cataccttta
    26761 tggacagagg tcatatcaga ttctcgaata ttcaattttg cgaatacttt atgaatgttt
    26821 acaagaacta aaattgcctg gtccgggcta tttaccgctc ccggatttac gtattcccca
    26881 acgtgtttgt ttacataggc tacgactccg tcaattggag accggatcgt agcggcacga
    26941 attaactcct ctgtggaagt tagagctgct tgtgcagctt ccacttgaga acgtgcaaca
    27001 tttacttccg ccttgtcgat acgagtatta atatcaatga acagctttaa tttttccttg
    27061 ggatcttcgg gaactttcat attttttgaa gtaatatctt cgttcctaaa acctaccatc
    27121 cccatttcca aatcctttac gctcatacga tatttggctt ccgccgtgat cagtgaagtt
    27181 tgagcgtgtt ctatttcttc cttgctgata cctccttctt tataaagtgt ttccttaccg
    27241 gcaaaggtca ttttcatttt agctaattcg gctttggttt ctttggcttg tgtccttctt
    27301 ttttctatat ccagcattct gacttcaacg ttctctctgg cttttgcgta tttttcctcg
    27361 ctaaggctga gtgaagaaaa tgcactttgt aaagcggact gatttttttt tctttctaac
    27421 tccaactgaa gagtgtcaat ctgaagcaac acttcccctt ttttaacttt ctcaccctct
    27481 ttggctttaa tttctacgat gatacctgcg gttttagaaa ctatatctac cttatctaaa
    27541 aaatcgacgg ttcctaaagc gtgaatcgaa ggatttatct tttcaggatg aaccataatc
    27601 gcttttacaa tcactgagtc catatcggta atataatctt tgtctttttt tttgaataaa
    27661 ctaaggataa attcaaattt actgtctttt cttttatccc taatgaaaga ctttgaatcc
    27721 gattgtataa atactttata aagtacgaat aaacaaaaaa tcaataacgt cattttagcc
    27781 gttttcgaca ttaaggcatt cctaaaaatc tgtaatttag aaacaggcat acagtttaac
    27841 gcgccttatt tatttcggac tcgatcattt tggacatatc agaattttct tcggagataa
    27901 attttgcctt ttcaaaataa cgatccgcca tttcttttct ttgtgctttt tgatatattt
    27961 ttcccaaacg cagatataaa agagatagtt tagtagattc cacttgcgct tgatcgtaca
    28021 aagaaagagc ttcctgaatt tttccttccg attccatcaa tgttcccagt gtgtattgta
    28081 cttcccatcg attggggata ttgtctatga cggattcaag acgttctttt acttccacac
    28141 gatcctcgcc gtgtaaactt tgcatttttg aaagccagta ttctgcgttt gaattacatt
    28201 ttccattatt cgccgcgttt ttgaacatct cctccgcctt ttcaaaatct tttttataat
    28261 aataaatctt gcccaacata atcattgtat ttgttgaatc cgaatccatt tccaaaactt
    28321 gcgaaaaaag tgcaagtgcg ccgttcagat cttgttttac gtaagcgata tttgcatctc
    28381 tttttaacga ctttaattct tcagactctt ttttacaaaa atgcgttgaa gcggtaataa
    28441 ataccaaaat aggaatgaga aaatttttac gagaatgtct atgtatcatt gtcttaataa
    28501 cgcaccaatc ttgttggaaa tattttggca gacttctttt aatagattgg cgtcgtttaa
    28561 ggtacgtccg ttgaccacat aagtgacccc accctttaat actccgttcg aatcataaat
    28621 tttaagaaag accagagaat taaaatcttc ctccaataaa ttaccagaat cgttattacc
    28681 gatggctcct tgaacaaaat aacgaatccc cgttcgttcc gataaagttt tgatctcgtc
    28741 actagaaaga taatctccga attgaatctc tttagatata ttagaaaatc ctactactgt
    28801 tcccttatcc aaaacatgtc ttaagttttc cggaagtaga tcttttacat ttgcacttcc
    28861 ttcggagcct tgggtttcat tcgttattga gggagtttct tttatttctg tcgagtcaag
    28921 agattcggaa ctcgaagata ctttcgaaat taatttcctt aaggatttct cctccggcat
    28981 ttcttttatg gaataacctt ccgccatcaa ttgaagctga agcatatctt taaagttttc
    29041 cataagaaaa ggagagaatc tagcatccct actaacaact tttcctaaag ccaaagaaat
    29101 gttttcttcg gacttcatta catatacctg ataacttccg gaagaacgga ataacttcga
    29161 aattgccgaa caattacaga atatcgtaga aaataaaagt aatacgatag attggaaaaa
    29221 ttttttcata atatactctt ttagttactt tcgaagaaaa aattgaactg cgaagataaa
    29281 gcggtcccgt tcacattcgt ggcagattga tctatttgaa tcagataaag agggtaattt
    29341 gctccgccga ttccagtatt aaagagcata tcgaaaccac atactaaatt gacgtcggtc
    29401 atcgaaatgg tcaaaactct atcgctgtcg ctccataccc atttgccctt ataaatagaa
    29461 gaagcgctat ttggaacttg agatatagcg cttatattca ctgcgtttac cgtacttacg
    29521 gtattcatag gttgattaaa aacgattact atgttatccg aggtggaatc cgcaggacaa
    29581 gcctgtaacc ctggagtaaa agaataagag gaagcaggaa ggaaaggagt tcctgtctgc
    29641 caccaacatc ctgtcgtaac cgccatacta ttacaattgg cttggttccc tcttccgatt
    29701 gcgattacct gcggtgaatt attctccgtt ctgaatatta gagaaaatga attttgtaaa
    29761 gagttaccag ctaaatcttt cgccgaagtg gaaattgtta aagtataatt ttgcctactg
    29821 gttagcgcaa tcaaaggagt taatgtcatg tcgttccctg caaaagtaat tgcaaaattc
    29881 gcagaaggag aaacagataa cgcgttttgt gtggaaactg gatccataac ttcgttaaaa
    29941 tgaactacaa tcggaacacc tgtgcacacg ttattcgtaa gagtaccgtt ttgaacgttt
    30001 aacacatcgt taggtggaac gacacaattg tccccgtccc cgtccacttc aaagtcaatt
    30061 ccggtcacca ctggttggct cgaatccaaa gcccccacta caaaagtagc attcacagga
    30121 ttcctaagtc ctttacccga agtgtttgtt atcgaggttg caagagaaat attatatctc
    30181 ctaccgtatt gaaaagctac gtctggagta aaaaccattt gatttgcagt cgggaaagaa
    30241 aactgtcctg ttaccgaagg agaaatcgta aaaccggatc ggagagaagc cgaattcatc
    30301 ggctcggaaa aagtaaccac aatcggattg atcgctgggt ttccggtaca agcgttattg
    30361 actgttgcag ctaaaacgtt caaaacaatt cctagacccg cttggcaatt tgcagttgta
    30421 ccggaaaaca cgtctatgga gttcacagca ggaaaacctc cgagtggtga cgttagaaaa
    30481 taaagaacgt aagcgttttg aatttgaatt ccacctgagt cgatggcgtt ttgattaacc
    30541 gaaattacgt actgagtatt cggattgaga gattgagttg cgataaatcg aagtgtagtc
    30601 ggagacgtcc aagaaataag tccggaaata tttggactaa tagaaaacgc ttgagaggtc
    30661 aaattttggt tcatgttttt actgaatata acttcaaatg acgctccttg cccagttcct
    30721 acgttatctg tgcaaacatt cgtcacaaaa gaaggtgtta gagtatcgtc catcccgccg
    30781 tcacaacctc ccggaccggt tgcgacgtcg gataacacat tcagtacggt aggcggagta
    30841 ttgtttaccg gacctccgtt tccagtcgta aaaaagctaa taaattcgga aatcatcgcg
    30901 ttacccgcaa gatccttagc agcggtactg atcgtaagct tgtactgtgc gaatagattc
    30961 aaattctgag acggagtaaa caacaactcg gtaggagaag gccaagtaat gagtcccgtc
    31021 acagacggag ttaacgaaaa tgcatttgta gtcgccgctt gatccattgg ctcgttaaat
    31081 cgaactcgaa atctagttcc gttcgtctga ctacaaacgt tggtagtaag attcgggatc
    31141 ggagtaagcc ctaaattccc gcaagcagga gccaagtcgc ttaacaacgg cccagtcgta
    31201 aagtccatcc tgggtggaag aagatcaatt ccgaacgtaa aagaaaacga ataagaagat
    31261 cctaatgtat tcccgtctaa atccattgct gaacccggaa tcgaaattgt ataagttgtg
    31321 ttctgccaat cctggcttgg agtgaatacc aaaagactac tgtttccaca agttccggtg
    31381 gaaccacata acgcgttacc gcttgtaagc caagttttag ttcctatgat atttggagaa
    31441 atactcatcg cattttcgac agtggactga actacagatt cgctaaaatg tatgaatatc
    31501 ggggtatttg cagaagcggg agaaagacca gaacaagctc cggttttatc tcggattccg
    31561 ttgattggat ctaacacgga ggcaagtgaa ccaggtgcac aacctgctcc tatgtttaga
    31621 aagccatcct gaaaaatcac tcttgggatt tgaaaatcct gacctaccgt aaatgagaaa
    31681 gaataatttt ggcctaccgg atttcctgct acgtccgtcg catttcctga aatagtgacg
    31741 gtataagtga cggaatgttg ccaaggtgtt acaggtgtaa acgttagtct gcttgtagta
    31801 ccacaagggc cggtagatcc acaacctcca tttgggcttg tggaccaagt tttgattccg
    31861 ttgatattag gagatatgtt gatattcgaa tcggttgtgg ctaaattcat cgcttccgaa
    31921 aaatcaatca taattggaga agattgaaaa ccagggacaa taccggtaca taaacctact
    31981 gcattaaaaa gccctgccgg aaataaagtg gaagcaagag tgccaggtga gcaaccgccc
    32041 acattttgaa tgaaaccatc ctgcattagg acttgaggtt tgactatttc cgttcctact
    32101 gtaaaactta cggaaacatt tttacccaac ggattttcgg acgtatcttg tgcggtttgg
    32161 gaaacagtta aaacataagt aagaccagtc gtaagagctt ctctaggagt aaaagtaaga
    32221 atcgtgttat tattactcca aacgaaggat cctaccattt gtgggacgga gagaaagtta
    32281 gattctacgg ttcccctatc cattggtttt gtaaatgtca acacgagtgg agtattgata
    32341 caaacgtcag tagtactata aaagttattt tgaaaattta caaaatccat aataggatca
    32401 gtgttcaaac agcctgttgt attttttctt ccaccaattg aaattacgtc agggggaagt
    32461 acgtcagtac taacggaaaa actaatactg tatggttttt ccaaatcgcg accgtcttga
    32521 tcctcacatc gattggaaag atttaccaaa taagtaattc caccttgcca tcttttattt
    32581 ggtgtgaagg tcaaagaact tccgttaatt tcaaaaagtc cggtgactcc cggttggact
    32641 gaaaaagcac cgatacaact ttgttcatcg atcggtttat taaatgtcat tacaattttc
    32701 tgatctctta agacgccagt ttggcctgga gacggaatag aatataaaac tttaggtgag
    32761 gctggattat tgtccaaagg aatccaattt ttgaacttat tttcaagctt actgcagtgg
    32821 ataaagaaaa aacaaataga atataagaat attattaaaa caaaatattt aaattgttta
    32881 tactgtttca tagttttact tatttataga gtcgtatgtt tccaataaac ccttgtccgg
    32941 ttctaaatcg gtttcaggtg aattgaaata ttcctcaata tccttaactt taaaattttc
    33001 gctcactttc gatttaggaa taggtctgtt ttctaagatc agaggtaaaa ttgtatttcc
    33061 gtgattcggt ttataatcga acaacttcaa agaatcaggc ggcatacccg aaacccattc
    33121 caactcgtaa gcagaagtac aatattttcc aatcgcatct acgagttttt cctgagcgcc
    33181 tacaagttca gtttcagcaa aaagtatgtc cgatcgtttt gcttctccaa cttgaatttt
    33241 ggtattcatt aaacgcatac tttcgtaacg aaagtaaacc attccgctgc cgatcgtaat
    33301 tagatcataa gattccttaa caaaatcgct agccttttca acttcgatcg caatggattg
    33361 ctctaggcgt tttttttcag caatagaatc tcccagttta atcttgctct ccatcacctt
    33421 tcttgaataa ctcatattat ccaaaacttg caggttgttc gacgttgctg cattaaagtt
    33481 aggatttaca gtaccggcaa aaccggaact agcttgattg ttataacgca tacctaaatt
    33541 ttccgtcgtc gtattcgtag atccacccaa agggaaaaca accttaacgt ttacattcca
    33601 cgtatcgttt tgcaaaggat aggttacgcc ggtccttccg taagaaccgc ctaccgaaat
    33661 ctgaggaatc catgcgtttt cagctaattc gcgttcttta gataattttc tattgttaat
    33721 tttaattctt acgatttccg atcgttggtt ttgagcgttg tcgatcaaca cttctctttt
    33781 aaaattggga taggaaagat agaagtctgt gagtaagttc ccctcgatga taagatcaaa
    33841 ttgatgatcc aaactcatgg ccaacttcaa atcgtttttc gctttgagat attcattgac
    33901 ggatttcacc aatgcgaatt cgatttcttg taaacgggag gcaacgctta aaacctgaat
    33961 ttgtgtggta aagccgagtt ttgcctctaa ctttgctaat ctcagttgtt ctttcgcgcg
    34021 ctccaccgac ttcttattca gagccacctt agcaagagca actaacgtgc tcatgaacgt
    34081 tttttcgact tctaatttaa ctttggaaga agtaatctta aaatcttccc tacttaatgt
    34141 ttcctccagc ttagcaatat caagatcaag ctttttcttt cccccgtcgt aaacgatttg
    34201 ctctaaattg accaaaatcg cattgtaaac gtaatcattt gaatgttcga taatatattt
    34261 ctgccttgtc atattaacgc ctaaggtagg caacaagtct ctccatcgct ctgaaatgag
    34321 ttctttaatt gctgtgtttt tatttttgag agataataac agataataat ttgttaaggc
    34381 aatctgagtc gcagtttcta aattaactct taaagttttt ttatcggaag catagacatc
    34441 ggtacataaa aaaaagaata gaacgataat atatgcaaag aaaatcgaaa aattaccaac
    34501 atctcgtttt ttagaacaag aatgatcttg tttagttata ttaattttta atgtgaaaaa
    34561 aaagttagaa aacttacata gaagagtttt tgcaacactc ctaataaaat aattctgttt
    34621 ttctactatt gtaaaaatta ttatggtcac gtgtttgacg caaatcccga atttgtgatt
    34681 atttattgtg aaaatatcac aatttctttt gcctaattac tattaactca aatttttcgt
    34741 caataccaat ttaatttgga tataaattta ttagatttgg ttttatctaa agatgatgga
    34801 gaaaactctt tcaatgatgc tttaagttaa cgtttgaaaa ttgatttttg aaaaaaggaa
    34861 agcgattgag tgttttaaat gacaaatgtt ttatttgaaa attaaaaata attttagaaa
    34921 agttgccttt aattgttttc aattttcttt caagttaaac taaaacctta ctacaatttc
    34981 aagttccgct tttggtagaa tcgctagtac tctctaccat tttcattaat tcttcttttg
    35041 tggttatttt ttagtatatc aacttctaat ttttttattt ttgattgtgg ctctcgtttg
    35101 tagacctacc ttttcggata attcttttta taacctgttt tcttttatag catgaaccat
    35161 ttctattaca attgccaccg catccggtat cggaaatctc ttactcagct accagtgatc
    35221 gtttgtttta atttatcgat agtatcaccc accaaatatt ttgttttccc ttaaatccta
    35281 aaagtatggt tcttaatcta tttttttgct cgttcaaagc atgttttaag aacaatattt
    35341 ttttagatcg actttgtctt aatacatctt tgaaaaccca tttatgccat atatttcaaa
    35401 atcttaaaac ttgttttgag tattcgttac ccattcttaa gttcttcaat tttagacttt
    35461 gcatcctttt ttggtttttc gtattctgcg ggtgctactt caataaactt ttgataactg
    35521 tcgattgctt gttttttatt tccgatccga gcatagacaa tacctaaatt gaaatatatt
    35581 tccgcaaagg ctttatctat agatagagct tttaaataat tttgaatcgc tttctcattg
    35641 ttttgttgat tttgataagc gacacctaaa ttgtaaaagg ctctcacata attcggatct
    35701 ctttctgtag atttcgcaaa aaaaacgatc gcttgatcta acttaccttc attcaaataa
    35761 gttacgccta tattatttac gtattctggt gattgaggat ttaatttaac cgctttttca
    35821 aaaaaggaac gagcctgaac caaatttccc ttacttaata aagccacacc ttgttggtta
    35881 aattcaaacg cttttttttg ttgttccatt ttcggtaaag aatctccaaa ataatctgtg
    35941 gtaatcccaa aaataaccac aaaaagtata actaaaaatt taaaattcat aatgtttttt
    36001 aatctctcct aagccaacat ttggaatgaa agcctaattt tctaatccat ttttaaaaaa
    36061 tagtgatttc attcttctaa tttttataaa attttaccct ttaaatttca atataaaacg
    36121 atttttgcat caataagaca taaaataatt ggaggtaaaa tcatcattca atggacccgc
    36181 tactccaatt ctactatctg gaattataat attcgcattt ataaatattc tttcagaatt
    36241 taaaataaca atctgatcat cgattcgtat aagtcatttt ccaaccctaa atgaacctgt
    36301 ttaaacttcc agcttcactc ttagagccat tcatttaagt aaaaatataa aatcactaat
    36361 agtttacaat ttgtattgca aaccaacttc gctcactttc tctttgcttt cgaaaatctt
    36421 gtttaaaacg agacctcaga aaattataga gacttacaca aaatctaaat cgaggaaaga
    36481 atattcaaaa tcagtaacct atttaagtta gacgtaatca gtaggaactc attcaatgtt
    36541 tggtacgggt ttaacatttt aatcagaaag attattctgt ggaaatgcct ttttaaagtt
    36601 ttcaagttac aacctgaaac aatcacttaa tatatattag ctttctgtat aaaacctttt
    36661 tgtttagaag aatatgtaga acaaagtgag ataatcacca tattgagaaa taaaactgta
    36721 ataaaattaa aaaagtgagg tgcgtgatct atcctagtaa acgcgtattt aaaagttaaa
    36781 taaattggaa taaaagaaat taaaatataa taaactattt ccgactttcc ggttaggaat
    36841 atgagaaaaa aaggaagtag tgaacagaaa aataaacccc aagaaaatga atccgccccc
    36901 aaggtcatac tatagctatt tccaattgaa aattcaagaa tcgatattaa atttgaaaaa
    36961 atatcaaaat cacgataaat tataaatcga aaaaataaca aagccaagat tgaaaaaaga
    37021 ataaggatac acatccttct ccatcgcttt tcaatcaaat acaaaataaa taaaggaata
    37081 aaatatccta ataaagcgat aaaatatgtc cccatataat atccaataat acttatcaaa
    37141 attgccgata aaataagaaa ataatccttt tctttaaaaa agaatctatc aagtatcaaa
    37201 agattactta ataaaagaaa gggaataaat tttatctccg tcgcatttac aatccaaata
    37261 cataagagga tcgatattaa tgtgggaaaa aaagaaaatt tgttggtttt aactaaaatt
    37321 atactaagag acgagacaat aaaaaagaaa atgagtatat tccaaaatat agttgaaaga
    37381 attatattta atccaactgg taaaggaaca attaaaaatc ccaatggtcc ataagaaaaa
    37441 aatatttttg aataggaata ttctaaattt gcaaagtact tatttatcgc tagcacataa
    37501 gattcatcta ggcctggccg aattatatca ccaatcttat gaatagccaa tgtatagatc
    37561 aaaatcgaaa ataaaaaaac taacactttt cggactatca cttttatttt cctttaatgt
    37621 cttttgcaca taaatattcc cactgatatt ggaatccttt tagcattttc ttatcttctg
    37681 taataatcat aaaagatttt acgttataat ttgtttttaa aatattctca atatctaaag
    37741 tatataaatt aatttccgtt acgagcggat taatccaaat accggaaatt gaattcctcg
    37801 gaattaatct aaaaaacttc ttttcaggag tattatgaaa attaaataca attccctgcg
    37861 catcagcttt gaataaaaag ttctttagat aaccttttaa agtataatcg aattttattt
    37921 tcacccttgt aatacaatta gaatcaggaa taggaacttc tatgttttcg ttaaatttcc
    37981 cattaaagat tgtaggacca tttataaaaa aatgcgtagg agaatgtttt atcaatatag
    38041 gctcattcct taactctaag agaatatgtt gaaattcctg aacaaccggt ttgtaattcg
    38101 tcaatatcgt aattatagat attggctcat cattaaataa atatcgatcg tcaatacttt
    38161 taattcctag tttagtatcc caaagaatga atttgggttt ttctttcgaa ttccaaaatc
    38221 tattattttg caagtcaatc catggagtat aagagatata agattgaaac gtaggtctcg
    38281 atttccaagt taaattatat ttttcaacct cacttagttc ccatggatat atatcaacgc
    38341 tattatgatt gagcacattt aagagttttt tatccaaact tacattgttt aaagaaaaac
    38401 ttgtttgctc taaaagatta tttgaatatg ctaccggttt aataatattt agaaaacatg
    38461 ttttatattc ttgataagac caataacagg ggttcaatga taataaggat aatttaacat
    38521 ctctagaata atcgatagat ttaagaaaga tactactact aaatatagac agtataatta
    38581 acaaaatatt tgaagtaatt tgaaatgaat taaatgggtt tttttgagat tttaaaattt
    38641 tatatatgat tatcttatat ttactgaaca tatttaactt ttacaaaatg aaggatataa
    38701 aaatctattt aatttctctc atttatcgcc tatagcgcaa atttaaaaat accaaatttc
    38761 aatgtatagt taatttaaca tcaaaaattc tagggatcat ttataagtca agcggcagta
    38821 tcaacaattc tggtgttatt agcaatactg tgtaaatgag attttttaaa aaatcgagtt
    38881 tcaattgatc accaaaaatg ataaaaaatt acttcaatgc tttccctcaa tcttgaatcg
    38941 gcatagtaca ttttttggat atattattca aagctaacta gccatcctta aaaaagtaga
    39001 aaggatctaa tcaacgtaaa ttcggcataa ggattctttt tataaaaacc tgatttttca
    39061 taaatagtaa atatgaggac ttcattgttt ttagtcttta aaattaggat caatcatttc
    39121 cataaatgaa tgtagaaact tatactttta gaaaaatttt cttagttttc cttacgccga
    39181 aattcacatt agttggtaat taatcttata ccttctccaa tccctcatac ggaacttcca
    39241 attttacaag ttggttcgtc ttagggtcgt aatacttcca aactacaaag cgcgcttaca
    39301 tacatctttt ggccgcttct tttgtctttg accgcttcac caattctata tcctttttgt
    39361 cttttctttg cttccattcc ctttaccaac tcactctttc tcttttttac ttcttccatc
    39421 aattgctgtt tttctaatac tttttaaaga gcaaatggat ttccctacaa atattaagac
    39481 ccacgttcta aagctcatcg atacttgtaa ttccaacatt ttagctttat cttttgtttg
    39541 attgtaatca atcatacttt tgtaagacat caaagatatt gcaacttgtt accttggcac
    39601 cgggttctgt tgttcgagta gattaatctc gccaacattc tggataaata acttttcagg
    39661 tttcattttc tctggaaata cgaaaaccat atctctctta accgattgat ttggttcaac
    39721 caatgtaata cctgattctt taactaccga aataacattc tctgttttag ctaccaccgt
    39781 taccttacga atcattttcc cggcaaccaa tatgcttgcg ttaaaatcta tttctttctt
    39841 tactaaatcc ctattcgttg cctttacctc tactaccacc atcgtttcat tgtcgtcttt
    39901 aggatagtaa cgactatgat ctaacgcata ttgaaacttt gaatatactt ccgaaatctc
    39961 aaacagccac ttcgtaggcg ttgttacagg caccgcattc tttagcaatg tagtcgcgca
    40021 attttgtaat aacaacaata tcaacaatac atatatcttc ttcattcaac tttccttttt
    40081 tgccgaatat caacggcttc gtttgtgacg tttcttcagt cagcttcttg tttccaatta
    40141 ccgactgtat tcactcttgc tatttttctc tttttttact tctttcatca attgctgttt
    40201 ttctaatact ctacatgtgg gttctgcact gaaaaaagct tggcgagctg aaatacacgc
    40261 caagcaagga gagtctattt tttcttagta gatttcgctg gtaccactac ttcccgtacg
    40321 ggagttcctt ctacctctat acagccaaag aatacgtatt gatacgattg tgctttaact
    40381 tctacgtctt tcaaaccagt ggctcctggt gacaatttta atgcttcgcg aactgcttct
    40441 gcaatgctat tcgtatacca acgagttggc aaaaagctgc aatcgcttcc agttacacga
    40501 gctccacttc ctatcacttc caaatccgat ggcactgcca ctgaatatct cttaaactgt
    40561 ccccagttgt atgaacaatt taacgataca agcaaaagaa atatacactg tattaataac
    40621 ttgaacactc ttttcatgtt attttatact ccgtgtttgc gcacaattgc tgcctgtaaa
    40681 tttcaatccc acattcgtta aatccgattt ccctttattc gacaatacac tattcatatc
    40741 gttcaagatg ttcgtcacta caaagccgca tttttcacct aatacttcct ctgaaagttc
    40801 accgtcgtcg tgcgacgcag gtgacatgta ccctacttta ccaatcgtaa aacaacccgt
    40861 cgctaatagt aatattgcac aggcccataa cagtttattc attcgtttcc tctttttcat
    40921 tcggtttctt acgaaagaaa ctctctattt aaaatctctt tttttacttc ttccatcaat
    40981 tgctgttttt ctaatgctct ttaaagagta aatggattcc gtgcgagtat tcggcttgcc
    41041 ggactccaag ctttctacct tacgtgtggg tttctctccg gatcaagtct taaacggtga
    41101 tattcccgac aaacatcgtt ttatcgagca aatcaaagag gcaaccgcaa aacggcctaa
    41161 gatcaacaaa caaggtttct gtgatccttg ctctgatcaa tctactattc caaaaaagaa
    41221 atagcagatt gtaatttttc acattcaaac accgattaac gtcaattagt tggtgtttct
    41281 ttttttattc gatctccgtg aaagtgtcat cttatcattt caccttttca agcagcatta
    41341 cgattttccg gaaccagctt tctacctttg gtgtgatttc tgcactgcgt ctaatcgcaa
    41401 ccttcaacag caaatatttc tgggattcta ccaacgctaa ttcctgttac ctttttatta
    41461 ttagttaaaa aaatcatgcg aaaatcttta tcataaaaat ctttaggttc aaaaactaac
    41521 attgtatcac ccgtataatg ttctttctcc cgtttaatat tatttttata agtggaaaga
    41581 attaatgtca tatcagaatt gatttttatt ccagacaagg tttgaaaagt tgaattcgaa
    41641 atataaatcc tacttaatct caaatcattg gtctttcctg taaacattaa agaaatgcca
    41701 gaaagtccag gtatagtgta gaaatgacat tcttgtccat tgtaatcatt ttctttacca
    41761 cctactaact tagcagataa ttttttctct atctgaagca atgtatcatt tatatgtatt
    41821 ggacctaaac ctctaagatg aattttaaat gtactaaaat ctagaccgta aaccggtata
    41881 tatgcctgca ctaagatgaa aattaataaa catttttgaa cacgtaggta aattagcttt
    41941 cctacttcaa attttgaatt attcttcatt aatacacttt tgtttatttt tctacgcagt
    42001 ttattaattt tcattaacat ctcctcattg atttgtagcc caatcacgta tattaaaatt
    42061 aacaggattc tgaacaactc cattaagttt caattcataa tgtaaatggg gacccgttga
    42121 tggtccggta tttcctgatc tagtaattaa ctctccacgt acgacctgat gattattttg
    42181 aactagcaat tcagagttgt gtttaaaaat tgagacaaga ccaccaccat gatctatatg
    42241 aacttccttt gaaccattat tttgcgttcc ggaaaagata acctttcccg gtgcagttgc
    42301 aaatactggt gttcccgtgg gcattgcaat atcaattccc cgatgatttt tcgttggacc
    42361 agtcggatta aacggatctg gtcttgaccc aaattcggaa gtcacattgt acccttttcc
    42421 tggaataatc gcgccatctg ctaaaggttt taaaacacca ttagattctt ttgaaggctt
    42481 atagttataa ctaccttcag atagagaatt agaatttaaa acaggtttcg aacctccacc
    42541 cgtcaccttg ttccacaaac ctttcgcacc atcaacaacg gaaccgaaaa ttgaacctgc
    42601 tatttcacct aacgttggtg ttctacttcc tgtcacaacg atcggacttc cggtctgatt
    42661 cgagtttaca taacccggtt tcgattgatt acgatagtca gttacaaact tctcaagacc
    42721 acttgtatcg taaccggccg actttaacgc tgctaaactc gcatccgttt gcgctggact
    42781 ttcctttctc caatctgctt tgaattccgc aacatcagcc gcactcaact gacgactgac
    42841 tccagtgcct tcaactgatc cagatgaagt tattgtttgc cctgtatcat gaactcccgg
    42901 atttccatgt gcaggctctg gaccatcatc gctaaaacca atcacatgtc cttctccctc
    42961 tcttctctga gtagcaaatc ctgcaccttc gattgcttga gcaccttgtt ctgcgttgtt
    43021 gtgttgttga gcagagttag gttcggatgt atcactctca tcagaaactc cttgagcaag
    43081 tccgttgttc atcacatact gactcataaa atcaccgtta ccggataaac cactttgtga
    43141 attgtaatta aacgcattcg ttccgtttac gttcaaactc accgtaaaac catctctttg
    43201 tgtataggca agtccaccac tcaggttgcc gggaccgtag ttgtccgtgc ttacatccgc
    43261 tccccaacct ccatattcac ttcttgtaat gtttaatccc attccgtgcg ttatcttgtt
    43321 attgttagat gaaatcccta cactcgtgcc taaaccatcc tgtcgattgt agcttatgtt
    43381 ttagatgtta gtagttaaga tttaggaggg gaaagcattc ccctcgcttc ataccgagct
    43441 tgctattttg ctaatttaca aatgtttaat tgttcattta agctcggtat tccgctaccc
    43501 cttcgccggg ctaattcttc ggcaaaaggc ccggagcccg gttcaccttt ggtgtgggtt
    43561 ctgcactgca gttgatcaaa tgccttgcaa aatatatctt gcattagtag cgtatttttt
    43621 caggagattt cctttaagaa aaccgccaat cgtcacgaac ttaattttaa agttagagcc
    43681 agacttttta atacttaatc ccacttcttc attattttta tacgtcttac aaactatttt
    43741 tttatccatt gatatattgc atttttttaa agtttcaaaa ataacagaca cgtggtagcc
    43801 atctccttca tctataattt tatcaatttt aaatgaattt ataatataaa ctttcattcc
    43861 cgtatcctga tctcctggtg gacccacaat tgtttcttca tcgaaaaact catgctcaat
    43921 atctttcatt tctttattat cagaatagat atactgtctc tcgacatata catttataaa
    43981 tttttgagtg aaatttaaca ctgcattata ttccttagaa cctctcttca cttcatgttc
    44041 ctctttccct tggatttctc ccaaaactaa aaaaaacaca actaagagta taaaaatctt
    44101 tttaaatatc cttatgtttt tcatcattta aacacctcat tgtttctcaa gtggtctgta
    44161 atatccacct tccattgtat attctccaga attcattttt cccttatatc ttgaaatata
    44221 atagtcttcc atataatctt tattaggttt cattccctta cttgacattt cataaaattc
    44281 tcctcctggt ttaccaccat tgtagatcat tgcatgacca tcgactacct taccattctt
    44341 gtcacgaatc gtaataatct taatatcacc cggaactctt tcaccttcac taactggttt
    44401 gtaatggtca gaaacttcaa tggatgagcc tccaatgtaa ggaatatgct caaaaccggc
    44461 accttgattc gctctgtaaa caaatcctgt gcaatccata ataccaccaa taccagtatt
    44521 tcccatttta tattgaaatg gactttcagc attcaatctc aatagcgctt ccgcttgcga
    44581 aagaattctt gcaccggccg ccgtctgagc ttgtaaatta ttatctctat tatttctttg
    44641 ataataatcc attacttctc ttacgtcagc aagagaagag gcatatccta gttcagatgc
    44701 tttcaaaaga ccggctaatt tacctccttg aatctccgca ttacaaatta aattggcatc
    44761 agtattaaag ccatttccag atagtaaatt gttaaatctt tgtccaattc cttcgaaaaa
    44821 tcctgtattt tcataacttt taacaggttt taaattccca ctttctgaat tctggtgtga
    44881 gctatttacc ggcttacccg tctcactcgc catcgtataa ccgttgttat tctgaatccg
    44941 atgcgcttct tctgcggtag ccgctctgta atacgaatct ccgttcgagt ccgttactcg
    45001 tattctcata ttaccgtctt tgtcgtagta atgcgttgct ccgccttctc cctcattcct
    45061 tcttccacct aacagagtct caccggctcc cgcgattgct tgagcacctt gttctgcgtt
    45121 gttgtgttgt tgagcagagt taggttcgga tgtatcactc tcatcagaaa ctccttgagc
    45181 aagtccgttg ttcatcacat actgactcat aaaatcaccg ttaccggata aaccactttg
    45241 tgaattgtaa ttaaacgcat tcgttccgtt tacgttcaaa ctcaccgtaa aaccatctct
    45301 ttgtgtatag gcaagtccac cactcaggtt gccgggaccg tagttgtccg tgcttacatc
    45361 cgctccccaa cctccatatt cacttcttgt aatgtttaat cccattccgt gcgttatctt
    45421 gttattgtta gatgaaatcc ctacactcgt gcctaaacca tcctgtcgat tgtagcttac
    45481 tcctaagttt aaagaacccg taggtttttt acctccaagt cctattccca cacctgcgtt
    45541 cgccgacact ccatctcttt gtgaataact taaacctgcg ttaaaactta gtgccgacgt
    45601 gcctgcttgt aaacctacgc tacctccaaa accctgattc tcgttgtagc tcagcgtagc
    45661 tcctactcct aagccatttg cgatcttcca accaccacct atactcgctc caaaaccatc
    45721 cgcatacgaa taactcagat tgtaagacac tgttccacct gtaaattcat acaaaaacgc
    45781 attgcctaca ttagccgctc cagctaacgc gcctaagacg cctccctcta cggctccttc
    45841 cgctgccttg taagccgcta acgcgactaa actagcccct ccagaaaaag gggctgctac
    45901 tgtcattgct accgttaccg ccgtatcgat cgtctctcta ttcttgtatg cttctcttcc
    45961 tacatgatct acgaacttgt ttacatcttc ttttaaacct ggtattaatg cttgggctgc
    46021 taacagtggg ggactatatt ttaaagaacc taccatcgac gttgccatgt tgtaagaaaa
    46081 gctagtcgtc atcgcatgat tggcttcttt ctctgccatc ttttgatcca gataccaacc
    46141 tggtatccct gtagctttag aaatcgcttc tgtcgttacg ctcttctcat acgccttcat
    46201 cgcgtctttt acgcttccac cccctacaag tgctcctaca aaactcgctg gtagcccact
    46261 tgcttccgca attgctccag tcactctact tctaatttca ccttctactg cttgcgttac
    46321 tttttggcct ccgctcattc cgtttaacac gttaaagacg aatccctttt tgtccatttc
    46381 ctcgtcgttc gacttcgctt gtctctcgat tctgtcttgt atatctttgg tatagactga
    46441 gtatttctga cttacaccgc ttagttggct atctacataa ctcgttccca gtccttttaa
    46501 cttaaagttg taacctatct tcgatatatc aaatccagaa gtgatcacta aatactgcat
    46561 tccgtagctc acttctacgg gaattccttt aacacttacg cttcctttta gttctctact
    46621 tccagcaaat acagtgtcat caatgttcac tccgtcatac atcgatttac cgatcttttt
    46681 tgtgtctccg ctcagaccgt taaaacttct ggcgctaaaa ctgtatctgg aattagaatg
    46741 atagtcctta gtattcccca tctccccttc aaacgcttct ttaaactctc cgggtaaagc
    46801 ttggaacgct gctaagtaat tgtccttact cgcttcatac aatttctttt gataactttc
    46861 tatttccttg ttttgtacgt attcttcttt gatctcattg gttttgttgc taaactgtgc
    46921 aaacatactt tctacattct tctgtagatt gtctatgtaa ccctttacac tcgacaccat
    46981 ctctgcacta aacgttgtgt tgtttggatt taaaagatcc acgctcaagt tgcccggatt
    47041 aaacttcgtc tctattcgga tatattgata ttctaaatca ggagaataac tcgtgctctt
    47101 catcgcactt ccgtcaattg ctatttcccc gctatagatc tctctgtagg cggtgatccc
    47161 ttctccatcc actctaaaac catagcccgc gtctcttaga tatttgtagt cgtctccgtt
    47221 cgtcagggat tctaaaagtg tcttctgaag attagaactt ctttcttcgt tgtctttttg
    47281 taatttcttt gcgtaatcat ctaagtattt agataccgcg ctgttcgccg ctatgttcag
    47341 agcctggcta cttccttgta acaaagcttg taacgtggaa agatcattgt tattcgttac
    47401 aagtgaattc atgtgagaaa gtaactcgtt tgccttctct tgtttctctg ctaactcttt
    47461 ctcttgcgct tggatgtatt gactcactcc attagcactc acttcttggg gtaatgaact
    47521 ctggatactc gcaatcatct cttgtagtcc gtcgagtagc ccctccccta tattcttctc
    47581 cgctagttct ttcgattggg cgagtaattt ctccaccctc tctttattct ccactccttg
    47641 ttgattcaag ttctgtgcac tttggatcat tccttggact tggttgtatg tttctccttc
    47701 cgttataatc cctgctactt gattctttcc ttcttggatt tgtttttgaa cttgtgtgct
    47761 attttgaaag ttcttgttca gtaacgtatc tctgtaactt aaaaaagaac ttcttgtata
    47821 cgtcaatcct cggttgtcta cttcgtttgt aatttcctct ccgattccat tgtatttctt
    47881 tttcaaaaag gtgattgcgt ttcctttttc tcttaccgca taaccggtat ataacgctgc
    47941 ttcgtcaaat tttgcttcac tctttgcttt ttgggctaac tcttcatact tttcagactt
    48001 ttcaaaatat tcgttcgcgg tttttaaata acccctttct tcatctacta cttcttcttg
    48061 taacgtggtc gcaacggata tgtcattttg tatattcgta tattctgttg ttgtggatat
    48121 actgcttgcc cttcttccgt taaagttaaa accaccgcta tttccattga tttcattttg
    48181 ccaatggttt tggttttgtc cgttggttgt aatttgattt tggatctgat ttagctccgt
    48241 attatctact atatacgcac cacttccgta aatcgtttgg gccaaagcat tgattcgatt
    48301 actcgcgttt agttccgcag ttttgtaggc ttcgcttctt ccaaaagaat ccgcgattgt
    48361 ttgcgaaaga ttcgctcctt gctgattcca attagtttgg ttttgcaagt tggtaattgc
    48421 ttgttgcatt acattcccag cggccgcgta ttgatacgtt tggtaaagtc cggttgctgc
    48481 gttgtaaagg ttcgaagtgt ttgtttccga attggtaatt tgtgtttgga tctgattcgc
    48541 ttgtgtaatt gcgtttgttt ggtattctgc ttctccgtta ggcgacgtta ccgattgttg
    48601 taacgtatct ttagcggaaa gataccaatt gagttccgct tgttgaaaaa cagaaatcgt
    48661 atccgaccag ttctcttgtc cacttctaaa ttggctatct gtgttatttt gacttccttc
    48721 aattccagca atttgataac catacacttc agtcacccaa gcgcctctgg ctgctttcat
    48781 ctgattgatc tggttgtcat agttagtaat tgtactttgt ttcgtttgtt ctatttctaa
    48841 tagttttgct tggtattctt cttcatactg ttgcgatctt tcttcccagt cttttaaagg
    48901 attcaccaag gacaaaaacg tagatgcaat atttgtaaat tgtgttttca tgctggtcca
    48961 aaagttttga ttcgcctgca tcgccgtgtc tatgtatttg tatttggttt gaacctgtac
    49021 ttgttcaatt aatcccatcg agttatacca gttcgaagaa ttaagtgcgg ttcctcctaa
    49081 atatactttt gtttcaagag cagtgcttga tcctacaacc gcgttcccag cttgagacga
    49141 caatccaaat gctgtattat aacttccgag tactgcgttt cgtatattat tgttttttgc
    49201 gatttgatct ttttgcgctt ggctaaagtt ttccgataca gagagagaat aactataatc
    49261 ggtttgccaa cgtttgttgt atccacaaaa cgccggtgca tttccacaat actcgccagt
    49321 gtttgtgtat ccttgcgcac cgctacaagt attgccaaac cattcaattc cattacattc
    49381 tattacgtaa tgtccttcgc tgtggctccc agtgctattg tttgggttta ccgtatacga
    49441 ttgaaccggt gcgttctctc cattccatcc aaaacttgaa catggatacg tccaccaagt
    49501 catccatcct aacggagatg acgcctgaga ctgacaactc tgatattgtt gatttaattc
    49561 cgcgtaattt gaattcgtta ccgtatatgg atcaaaacta cttactaaaa ctccactctg
    49621 aaaccctcca ttcgtggcag cccagccata tacgttccca tcacttccgt aggtcacagc
    49681 ttgtgaccca gtcggttggt agttacacca aggtccgcca ctacagctca agctcgcagt
    49741 tcctacttct tttttaaact ctaacgtttg ggtcgcatac gtctcttgcc atttcgctat
    49801 gttccaataa tccgctttcg cggttgcgtt tgtgatttgt ccttggaaaa agttgcctaa
    49861 tgtttccgcc aaggttccta aagacgaatt cgagttcaaa gcatcttgta gatcgtcgag
    49921 cagtccgtcc atgtctccaa acacagaaac taaactagga tcgctagaag cgtttgcttt
    49981 taattgattt tcttgatttc gtatattcgt tatcgtagat tgtaacgcac ttctcatttg
    50041 actttgagcg ttctgaatca gttgtttgtt ggcaagccac tgtgccttag tctgttcgat
    50101 tccattcaaa taggctaatt tatcattttc taaacctgtg atagactgat tccattgtaa
    50161 aataccattt tggatcgaat tcaaagaatt ttgttcccag gtggattgtt tggaaagtaa
    50221 gtcctgccat ttagaatccc agagttggct tccttgataa taactctctg ctgcttgcgc
    50281 agggtttgtg ttttgtgacg cttgagttgt agttacagct tgcaccgttg gattgaccgt
    50341 ttgcacagcg cttgcgttag tcgacgttac gttgttagac gtattctgag acaatgttgc
    50401 taaaaagatt tgtaattctg cttgaatata tgcgttggca tccgccagcc actgactttt
    50461 tgcctgttgt ttttgtagtt ctaattgagc cctgaccgcg tctttgtaaa cgtttacgtt
    50521 attcaccgaa tctgaagtag taactcctcc tacgatcgat tctatttctg cgtttacgct
    50581 cgtctcccag acagcttcta taacctgttc tccatttgtt atcgcattca taaaggtagc
    50641 agagtctgtc gaaccggctt ttgcagcatc tacgtatggt tttaggtcat cattagcaaa
    50701 ttgtttcgtg cttccgagca cgggcacact ctgggcagaa agttcgtcta acattgacaa
    50761 gggcaacaca aaaaccacat gaaaggcaag gatcgtgatc aaacttacga cctttgtttt
    50821 cagtgaaaaa cggtttctga cgggactaaa gatagaaaac cgagaacgac ggagtgaatt
    50881 tttctccgtt cccgcttcga caaaacgcac cctttgcttc aacctgcagc gtaacatttc
    50941 aatttttttg tatattaaaa atattgcatt ctttacatat tgcactgcat tattgaattc
    51001 aatgtagctt tttacgttcg caacacttcg atcgctttca ttttgtaaac tcagtgtccc
    51061 cttcggattc ttcaaaattc cgttcgtaat tcttgatgta tttaaatccg atcttcttgt
    51121 attcatttgc gcccctaata ataaatccgg ttttgatttc aaagatccct gtagtagttc
    51181 ccacagattt tgtctcttta agccgcttgt gctgtttaat tctacttttt cgtttaacat
    51241 tttttgtggt agttcccaca tcttgagatt ttgagttaaa tacttgaaat ttatagaaac
    51301 acttccgacc acaaatgtcc gtaaacgtgc gaactctcga aaaagattct ggtttctaaa
    51361 agagtctgaa ttaaaaaagt tagatttgaa tttgtaattt ttacgatcga tctttgatcg
    51421 gctattgatt actttgtcgg agatatagga ttggattctg gaggaatagt cttgtctcat
    51481 gtttatacct gcaattggtt gccgggcggc ggcccgttca tttggataga ataataacgc
    51541 attagttttc gatttagatt tggagcttct aaggaatgat ccagaattag aaaattcgaa
    51601 tatttccaga tataatccgg gttaagcgaa gtgatttcat aattctttag attggactga
    51661 gttcttctag gtaaataaag aagtctttct tttgcaccgg caaaaaaaga agggatatta
    51721 ttttgtaatt ttacgctttt aatttcttct aacttttctt ggatctgttc ccaagtccac
    51781 ttctctatat gaatattttc taaaatacga atttcaaaag tatctttttc aaattcccaa
    51841 gaaatggaat tcttttgaat attttctggt tcatttttga tttgtaaatc ggataaccca
    51901 atttctttta tttggcctaa aattaaaact ttttggggat gataaaattc gtttttttca
    51961 gttgcagaaa gttctgcatt cgtttcccac gtagagtcaa ttgtttctaa gttaacggct
    52021 gagtttggtt ctatagctaa ctctatattt gaaatatcta ccggctgatt tgtaaaaact
    52081 ggaattattt tctttaaaat gatttctaaa tgaaattcaa ctgtttttaa tttctcagat
    52141 tctttatttt taacagaata tagtagaaca ttcgttagtc gttcgttttt gttcttaaac
    52201 cccaatttct gattttttaa cttttttcga aaattatctt ctaaaaacaa ttcattcggc
    52261 ttttccagaa tttcaaacga actcaattct aatttacgct ctgaatcaaa agaccattcc
    52321 aaaacagggg ctaacttttg agaaactatc ttgaccgaac gttcaaaacc ccaattcaaa
    52381 caaaacaata cgacgaaagc cgcaattcca aaaattgaaa ctgcgttctg aggattgaag
    52441 gcagcggaca gaagacggag gacaatgaag gacgaatccc tctccgctaa tgcttcgaga
    52501 aaacgcgttt tatattgttt aattctaatc aacattgtct tttaaagtta aattgttaca
    52561 aatacaactt agattagccc cattcgctga gttgcgccca gttcggattt gcaacaagaa
    52621 cgaaatttgt gattatctca atatattgca atcacaaatt tcaaattcca gataatttgc
    52681 aaaaacaaat taactattcc agcttagtta cactgttttg gcccaaaaac caccggtcct
    52741 ttcttcgcaa attcaataaa attttgcgga atgcttttgt tgttttttca aaattcggga
    52801 aagttttttg taaagtggga attttgagaa gaatagaatc gttacaaaga tcgtatagaa
    52861 aatggtctta tgatctcgag cttaaagagg aaattggtta cttcatagca tcttggttca
    52921 aaatattaac cgcaaattag ctaatcaaaa ctttcataac ttttcctcta acttaatcat
    52981 ctttttatac actggttttt gaatttcata taagatctaa aattaaagtt atgtaaaaga
    53041 atactcaata ttctgtattt aaacagtgta ttagaataaa atccgtagta tttaatttta
    53101 tagaccttgc attaacaaaa cttaaagata ctaatcatac aacaaagaac aaaagtcctt
    53161 ttctaaaaag aaaacttttt tggttttgta ttacgccgca acatggaatt tatttttacc
    53221 ttcctcaaat tgtagagcaa tcatcctttg gggatggcta taaaagtaat cacgtatgtg
    53281 atttttcaat ctttctggaa gtgggtcata gattacaatt ttttctaaat cgtaactgat
    53341 tcttagttta cgtatctctt ctaagtcagg tcgatttagt ttcagagaag aatggctcat
    53401 aaactcatgg attactttat caaccgatat atagtcagag aaagttttaa tatcttgatt
    53461 ttctgattga tcaaccgata tggatgattc ttgattcggt tgggtttgat tgtcctgatt
    53521 acttggatcc aattttttac ttgagttaaa attctgttct ttctcttgca attcttcttt
    53581 tacaaatttt atttctgttt taagttttgc ttcttcattg aagtatttag aaacaatcat
    53641 tttgagagaa tcgtttattt cccctattat atataacctt tcattttcga atttgactct
    53701 aagctgttta agactttcgt tactagtttt agaaagtctt tcctttgccc aaactaaaaa
    53761 tccttcccag gtaggttcat ttttgaacgg atcaattact ttactttcgg tttttacttc
    53821 ttttttattt tccgtgacta aagggccttt acttcccact tgtgtaagta ggttatatgt
    53881 gttttttata atgtctttgt aagagtaagt ggaggctaga tttagaggga ttgttcccca
    53941 aaaacggtct gctttatatt cctctgatct ccgaatatga attagtttct tcaaagtttc
    54001 taaaacgact cccgggtttt ccggtactaa ctttttccag gatttgattt ttgcactttc
    54061 cttttccggg ttgtggtcgt attcccccca ttcttctgaa acgagatttt tggaatgttc
    54121 aaaaatattc tcccaagtaa tttttgaaag agaagaagtt tgtactttct ctttgttatt
    54181 tatttggttt gtactttggt tattaataca gtcccccgta cgttcgtacg gagcagaccc
    54241 ggtactttgg tttgtactct ctaggatatt tgtactagac agactagtat attttgttat
    54301 ctgtttttgt aggttatatt cataacgttc ttgtacaact gtatcatgta gactagagtt
    54361 tagtattcta taatgtccgt ggaattctcc agagtttata tatccttctc gtctcatttc
    54421 acgaatatac ttagaaactg tagtttccgc tagtcctact tcttcgccta gtgttttgtt
    54481 ttttgcaatg caccccccaa atccgttgat tcttcctgca atatctaagt cagtaatttt
    54541 agacagtagt tgtcttttgg ccctggaaag tggtaaagat tcgatagcgt gagctatcac
    54601 caaagcgtaa tgtacgacct cggtcatttt aatatccctt attttaccat acggacatac
    54661 ttcgggtgac gcatggtaaa ggttagtttt taccctactc tgttaaaaat acggggaact
    54721 aagggtcagg cttggagcct ttcggtaggt cctcgattga ttgtcttggc caaaaggtta
    54781 gagcggcctt atcttagtta tgtcgcctaa gatattttgg actagaaaca tgtaccagac
    54841 aaatgtcaag caaaaaatgc gacataacta aattattagg attttaagga aggttgccct
    54901 tgggggctct aacctcccca cgggcgtttg cgacaatcaa tctcagacga gatctatttg
    54961 atacgataat atggtcgtat tgttttgggt actctttttt cgttgaagaa ttaaaaaaat
    55021 catattaata aatccatttg atctttgagt ttcttttttt tcttttttaa ttcatcaatt
    55081 ttcctatcaa tatcttttat ctgatcttga agagttttaa gagtaattga agatttggtt
    55141 ttctttgaat tgtcgttgga ttgtgaaatg gatttagcat attttcgggc ttcagcttgt
    55201 gtaggtaaag aatcattttt tgcttttata agtaaccaat ctaacacgtc cttatgattg
    55261 gctttaattg caggtaaaac ttccatcaaa atagaagtag gcaccatact tattaaatca
    55321 ggattcttaa tttttccagc ttcaactaag tcgttgatag ctgaagcatg catcagtttt
    55381 tgttttaccc aagaaattga tttattgaac ttttctgcaa gctgagaagc tgaaagttta
    55441 tatttagact taataacggt taggctaagg gcaacttcta tatcagcgag atcttctcga
    55501 tgaatatttt caataagttt gtattcggga attaagtccg gatctacttg atgaacattt
    55561 ttgacaattg atgaaataaa ttcttcgccg tttagttttg tggcacgaag tcttctttca
    55621 cctgcaatta ggtgatattc attcccaatt tttcgaacgg aaattggttg aattaagccg
    55681 tattttttaa tgctttcggc taattcttga agggattcgc tattgaaatt ttttctagga
    55741 ttctctttgc taataatttt acttacaggg atgttttgta ctacttgatc ggattcttta
    55801 ctatctttac tcatcaattc gcgtagcaat gcattgcttt gcgaattatt gtgcaagtta
    55861 gtaacagttt tatcggttgt gtttccgaaa gcgtctttta cttgaaatat tttttttgat
    55921 ttagaaacca tttaaaacct actaagcaaa aaaatagttc atttgactga acgaattgat
    55981 agatttgatt tctcgattag aagctctgct aaagaattat aagcattcca gccttctgtt
    56041 ccttctttca agggttcccc aaattcagtt ctatcgcgaa ttgtcgttga ttgagggatt
    56101 ggtggaagta aagcaggggt cggtactagt tcatatccaa tttcttttgt ttgtagttga
    56161 tctaatagat ttggaatttg ctccagctgt tctaatatct gtccgcttcg gcctgagttg
    56221 ttccaaatag ttggtagaat gtaaacagaa gatattctag ttcctgggaa actcagagcc
    56281 tcattgattt ttttaaagat tttttttacc gttcgaatag cccactttga agggtttacc
    56341 gggattatta cggcgtcggc ggataaaaga gccgagagaa gttcgtacga gcctgatcca
    56401 ggagtgtcta ttatggcaaa atcgtaattt gattttaaaa ttaccgtgtt tagcttggta
    56461 acgagggaaa tatcttttcc tacgtggtat tgaaaatctt ctaattccat cgaagatgga
    56521 agtatatcaa cttcataaac gtttcttgtg gattctttaa gtgtagtttc acccctaata
    56581 acagtaaatg tatttgcgtt atcgaaatat tctaaaggtt cattgggaag gaatgcattg
    56641 gaaaggtctc cttggggatc atggtcaatt gcgagtgtgc gacctcttct tgccaatgcc
    56701 attgaacaat gagttgcact tgtggtttta gaaacccccc cctttacgtt tgcaaaaaca
    56761 aatacataag gcttttggct cataaaatcg gttttaaaac aaattcaaat catggaaagc
    56821 gaattttata tatgctacat aatttcatct taatattgaa aatcgttcag ttgactgaac
    56881 gatttggtgt aataagctga tctatttaaa tgaaatatgt tggaggaata tttagttaaa
    56941 aaagggccaa tcaggtgttt taatcggatt ttacacaaac ttagaagcca agaaaacgaa
    57001 gaactcttga atgattttct tttgaacaga ggaaggcgtt tctggtaatt tttcgataga
    57061 atctaacaca ccgtaagagt cgagcttaga aatgagtttt agtctttttt gcatttcgac
    57121 taattgagca gaatctttga gcttcatttg accttttcca gaaagaaccc aatgatcgtc
    57181 gtaaccttta agtcttaaaa tgattaaaat agacttaggg atagcaagag tgccgttttt
    57241 gtatttgtaa taagtggaac gatcgacacc caattccacg gccatcctgc tgtgactcag
    57301 ttttaggtcg tcgtcaatag cggaaagtct ttcaaaaagt gtagacacaa gtagtctcca
    57361 taggagacag tggaatataa aataagtctc tgtcagctac aatttaagaa ttttcgccta
    57421 accctgtaaa gaggactgga attatttaaa aaacaaaaaa cgtcctaaac tgggatgaga
    57481 ataagaatga aattggagat tccaaaagtt attacgattt aaaatagaag ggtaggggac
    57541 aaggttagag ttatttcaag ataaactttg aatcccaaat aaaacgtggt agttcccaca
    57601 aattgcgtcg tattgtaaac gaacaagttt ttcaattttt gtatgagttc ccacattttt
    57661 aaacaaacta aaacatctca gttttgattg tatattcaag gtgatcgttt tgaaactctc
    57721 taaaaccatt ttcgaattag atttaaattt agaaaatttc tgtatttttc caaaatgacc
    57781 ataaatttaa ttcctatttt caaacctcca aatagtaaga aaatgaagct cctttttcgt
    57841 aatttagaga gttcatactc aggtcttgga accaacataa gaattagttt taaattatta
    57901 tttttaattt aaaaatgggt tttagtgtat tttaaataaa attaaaaact ccatttttct
    57961 ttattgaatc gaaacaaaaa gtagatatat ttttcccgat aaaatggaaa ttccaattct
    58021 ctaacatgag taaccacaag atatttctga atgattgtgg gtatttttaa actcacaact
    58081 ttgtaaaaca ctccttccta aaccaggaat tcccgagttg gaaaacagat tttagaaaaa
    58141 atctaaaatg tagaccgaac aattttttac ccttttttag atcaaattca cgttaaacta
    58201 aaacgcaaag attgaatccc aaaatttacc ttaagattga atttttttag aaatcaaact
    58261 tccgatattc gtttttgtgc caaagtgaaa acggatcgag taggattaaa aaacaaaaag
    58321 aaatgacttt ggaaacgata tcgtttctcc cgccaacttt ttagaaacat ccggactcac
    58381 ttcacaacac tgtaacaaga gaaccatata tgaatgatac tcaaagagtc tttcgggtac
    58441 aaaaagaccg aaactttaca atcgtaaaaa ataattttat cgatgatgct cgtttaagta
    58501 tgaaagcaac agcaatccta cttcttgccc tccgttatcc agaccactgg cgaatgtcgg
    58561 taaaaacgat gtctaaattc aaaagcgaca aagattcaag tattgcatct gggtttaaag
    58621 aactagttac ctttggctat gcagaattta gaaaaggaaa agatccagta actggtagat
    58681 ttaattcggg atggtatttt tttgaagagt ctcaaaagcc ggaagttcaa tacaaagtaa
    58741 aaacaacaga aaataagaga atagaaaaac aaaagggact ctttttaaaa gaagtcaaag
    58801 aattgaacag aaaaggaaat aaagttttag atttagaaca accagaaaca ccacagcttg
    58861 aaaatcaagt tgtggtaaat tcaattctac ctagtactga agaacaaaga ccatcgagac
    58921 aagtattctc ttcacaaata caaaatacaa ctagagagta tgaccagccc ccacaagcac
    58981 gcatagaaga acaattagaa ataaaattta agagagaaaa aaatcaggct cttggttcac
    59041 cccaagcaga gaagccacaa cttgattttc aaggtgggga aaatcaaccc ctatcaagta
    59101 ctatatacca aggactatca aaacaagtac tctttaaaca aatactaaat acttctagag
    59161 agtacggccc gcctgcaaaa acgcacctgg aagaacaaaa acaaaattta aacaaaccta
    59221 aaacgttatc acgatttcaa tttcctgatt cttggcttac aaaattccaa gactattatt
    59281 tcaaagaaca tgaaagtgaa atgggacaac cagactcaga attaaaagca ctcaacaaac
    59341 tgtatgaaat atccaaagga gattggaact tgatcgaaag taagatacaa acactgatcc
    59401 aactgagaaa acaagattcc aggttttggt atgagcagtc tttaagtcct gaatcgatta
    59461 ctaagttttg gtctaggtta tttgaaagaa aagtaaaacc tactgaaaag aacacaaaac
    59521 gaaatgaaca acaaaataaa tcaatacgaa ctgaatccaa atataatgag agtaagacga
    59581 tccaagaaac acccatagaa gagataaaca atctagatcc ttataaatgt tttttaggtt
    59641 ggggtaagag taagttgctt aaatctcaat tagaatatta cgaacaaaac tcagatcctt
    59701 tcaaatacga aggaactaaa aagatactct ttgaaaaatt tgtaaacgaa gtgtatccgg
    59761 ttcttgtaag taactcagag gtaaaaaaga ctacaattga aaatagaaag gggagtgctg
    59821 catgagcttc tttaactcaa ccaaccaaaa tgtaataaaa ccgattttgt ttaaaaaaga
    59881 acaagacttg attctcaaag acctttaaaa agatcggata ctttttttgt aagagagaag
    59941 ggaggggaac tcatgtatgt aaatcgattc gaatgttgga cggataaaga acagttcaat
    60001 atatatcagt gaaattatga aatggggtag tatcagctat tttgagaaat gacgtttttg
    60061 tttagaaaga atttgttcta tcttgtgatc taattcacga attgaaaatg gaacattaaa
    60121 gacatataaa atacttctgc atttaggtat ttgtttataa tggtaaaaac gattgaagat
    60181 tctattaatt tcattcctgg tctataaaac atagtttctg tcctactttt tcaagccgtt
    60241 accggattct ttcgaacttt attactctga atcgcaaatt ttagctggat ttagaatctc
    60301 gtattcttcc ctcacttttc ctcgaatttc ctcacctaac aaacttaggt tttgttttta
    60361 aatatagagt agtagggcat tcttttttaa ggatatagca aagttaaaga agacgttaat
    60421 aaagcactca aatccaaaca gttaaaaaga agcggtcgca ctactggatt gaatcaaaga
    60481 actaattcat aaaaaagaaa atgaatcttt acaaataaaa gtaatctcca ttattaaaaa
    60541 taccatgtct gatatgacaa acccacacga ccgtttaatc cgggaaacct tacaggacaa
    60601 agaagatgcg atttcctttt ttaaaaatag tttacccgaa aaagtaatcg aacttttgga
    60661 tctaaacgga ttagaactta ctcaatctag ttttatttca gaaaacttaa aagaagaaca
    60721 aaccgatcta ctctttcaga ttccactgaa atccgggaaa aaagcaaaca tctatcttct
    60781 atttgaacat aaaagttatt tggatgaagc agtctttagt caactattag gatatatatc
    60841 cgcaatctac aaatctcaat ataggacgga taaaagatat tcagtggtga ttccgtttgt
    60901 gttctatcac ggtgaaagga cttggacttt aggaaatagt tttcaagata gatttatact
    60961 ctctaaaaac gaagaggaag tatttaaaaa atacattcca gattttgaat tagaattatt
    61021 tgatttgtcg aaagtagatc taaaccgatt ggaaagcatt accctaagag tgattttagg
    61081 agtggttcaa aaaatatggg aaggggatgc ttcattttta ggttatttag gagaagtatt
    61141 tgaactctta acaagtctaa aaaacgaatc gaaaagggtt gaaattttcc aaaaactgtt
    61201 tttgtatata tttaatgtaa gagaacttga accgactgaa attacaagtt tactcagtca
    61261 ttctaggttt aatagggaat acgaggattt agccatgaca acagctgaga aattaagaaa
    61321 agaaggtgaa ataaaaggtg aaatgaaagg tgaactcaaa gggataatca aaggtaaaat
    61381 tgaagatgcc aggataatgt tcaaagaagg attcgaatta gatgtagttc ttcggattac
    61441 gggacttaca gaacaagaat tgaaagacta tggagtcata taacctgtaa agttaagaac
    61501 acgatcggac attcctcact cagtattgaa tacgaagggt tgtcagcaat cttatcaatt
    61561 tcttgatagt ctatcaaaca aaacatagtt tttgtcctac ttttttaggc cgttaccgga
    61621 tttgtctgaa ctttataggt tgaatcacaa gttttagctg gatttagaat ctcatattct
    61681 tccctccatt ttcctcgaat ttcctcacaa caaacttagg attgttttta aatgaagtag
    61741 ggcattcgtt ttcaagaatg tagaaagaac gtttttcttt agatgtgatt atttggaatt
    61801 cgagatctag aaacgttttg aaactttaag tagaaaacaa aagtcattta tatctacgaa
    61861 tttcggcaca atagtgtact atctttgaac cagatttttt ggagacaaaa tatatccgtt
    61921 caaaaatgat ttggatcttt atggagtttt tcgttctgaa ttctttttgt aatgagtaga
    61981 aaaaagagag tcgttttttt ggtttgtatt gtttccgata ttttactttt ttaaaaaact
    62041 cggaagtggg gttttacagg gtttttcaca tgcaaaaccc ctgtttcatc aaaatcaaga
    62101 ttacaagatc aggataaact tctcttattt tccgatattt catttttgtt catctgagtt
    62161 tcttttctcg ggaatcagaa ttagtaggat gttgactcga ttcgttttaa gggaatatgt
    62221 ttgttgtagg aagactgtag aatctggctt ttcttaagaa tctctatcca ggaaaaaacg
    62281 agccaaaaca ggacaatttg aaaaaagtca tattttttaa gaaagtaggt aatttctaaa
    62341 aatattcaaa aagtagcatg ttctttctat agctttgaat ccatttttta aagaaattcg
    62401 atttcaggaa atttaaggaa atttcaggtc aaatttcgac ccctaaaatc ctgaaaattt
    62461 gaggtttgga agtgaatttt ctttgttttg gatcttgaaa agagaaagtg gaatctctgg
    62521 gatcaaattt tagatttaag taaaacattt ataatcttaa aacaatattc aaatgattcc
    62581 cagaaacaca aagagttaga agctaagttg aaatattttc gatgttcttt caagagtaag
    62641 taggtcgttt gatgttggta gggtagggca tgttaaaatg aaataaataa tttccatgat
    62701 ataaagacag tcaaaaccaa attgtttcct ttaggaacat tcacctaaat aaaagtcctt
    62761 gtttcataaa aaccaaaact ctttaaatca aaagatagta gtttgttttg ttgtggtctt
    62821 aatagtttga agagtaggca aaattgtgag agaggaaatt ggaggaaaat ggagggaaaa
    62881 attcgggatt tcaaatttag ctatattcaa cggaatatta gatccataga ttttttttaa
    62941 aagattcctt tgtcttttaa gttttgaaac aaaggtaaaa aacaaagatc ttctagaaat
    63001 aaatttgtaa ggaagaagat aaaagaccga actaaaaaat tagtttcctc aaatatcttt
    63061 ccagttaaaa gtaaaagaaa agaaccaaac cgatgtctaa aaactttttt cctttaacca
    63121 atgatttgat gtttaagatc ttgttcgtca aagaaccgga tctactgatt tcaatattaa
    63181 acagtgtgtt atttacggat ggggaacata cgattcgaaa cattaaaata ctgaatccgg
    63241 agcttgtagg atcgtctccg aatgataaac gttcgtattt agatatacgt gctcaagatg
    63301 aggatggaaa aatatttcat gtagaaatcc aagtagctca tcaaagttct ttcgtgaaga
    63361 gaagtttgta ttatctttca ggactaattc gggatcagtt gaaccgaggt tctatgtatt
    63421 ccgatttgaa gccagtgtat cagataaata tagttgactt tgacttaatt ccttcggaga
    63481 attttcatag taagtttaaa tttagagaag agtctaatcc tgacatcatt ttaacagacg
    63541 acgtagagat tcatttttta gagttgtgca agtttgtcaa aagagacgta agggaattaa
    63601 ggaataattt agaaatctgg ttgtatgtgt taaaacatac gtctgagttg gaggaagaag
    63661 aaatgagaat tttagtagat aaaactccag atttaagtaa ggcatttaca attttagaac
    63721 agtattcaaa tgatcctcag aaacgcaatg agttagaagc gaagttaaaa tcagaccgcg
    63781 actatgcgta tgacttagca gctcgttttg aagcgggtga actacaaggg attggaaagg
    63841 aaaaactaga atccgctcgt aagatgttgg aagaaggtat gactttagat gtaattcttc
    63901 gaatcactgg tttgagtaaa aaggatctaa aagaccacgg gatgctataa cctgtaaagt
    63961 taagaacaag attggacatt ccttattcag tgctgaatac aaaggtcgtt atcgtaatct
    64021 tttgatccaa ttcacgaatt gtaaatagaa tattaaagat atataaaata cttctgcatt
    64081 taggtattta ttcacaaggg taaaaacgat tgggtttctt atccattttt tactggtcta
    64141 taaaacatag tttttgtcgt actttttcag gccctagctc ggattcgttt aaacttgatt
    64201 acgccggatc acaagtttta actggattta gaatcttgta tttttccctc gaatttcctc
    64261 atctaacaaa cttaggattg tttttaaatg aagtagggta ttcgttttca agggtataga
    64321 aagaaacttt gttctttagc tataatgatt tggatttcca ggtctcgaaa tgttttaaat
    64381 ttcatccgaa cgagcagaac cgaatttggg tgtctgatgt tacattcatt cggacttcgt
    64441 ttggttggag ttatctctgt gtgatcctgg atttgtattc acgtaagaca gtgtttcctc
    64501 gcttttcgaa ctttcctcgc tccataggga agattcgact ttttcacttc ctgaaagaga
    64561 cgtttaaaac cgtaattctt acgactctta agccacttct cttggagaaa gttcgtaagt
    64621 tcaggagcaa ctgatcgatc tttatgacgg tttagatatt tataatatcc tgatcgagat
    64681 actcctaaaa ctcttgccat gctccctata ctatgctcta aacaattcga tttcatgaac
    64741 ttcaatcggg attctgttcg cgggaaagca tggccgcaaa cttttttaag atcgcgttct
    64801 catcctttaa tctcagattc tctttacgaa gtctttttaa ttcttcgctt tcctttagct
    64861 gtttatccgg aagtggttgc tctgtttcct tctttttcaa atgctcggcc ttccattgtc
    64921 tcaatacaaa gtagctaact cctaaggact ctgctacttc ttttattgta aacgatccgt
    64981 ttaacgtccg gtttaccgct tgttcccgaa actctggcga atattttctt cttcctttca
    65041 ttctcacctt ttacctctat tcttggaaaa aaaggtgtct acttttatgt tactaggtca
    65101 aaatgatcgt aaaattttaa taaaaatatc aaaatcagaa tattcgtata gctcatgaaa
    65161 gattcaagag agaataataa atcattctgg tagatcggat accgatagaa atatcaggtc
    65221 gacgccgcta taaagcatat agagaaatcc ctattcattt ttaaattagg aagttaatat
    65281 aatgaattat ttgaattacg tattttatgg ctccattatt ttaaactttt tacttctcta
    65341 ttattgtatc aaaatgttca ggaaattaaa agagatacag tttaaagcaa atcgagatat
    65401 ggaagaaaat aacatagaat tatatactga tattgagctt gtagataatt catttacttt
    65461 attcggcgac ggaaaggaat accatgcgta tatattagat ttcacagaaa ttgatgagat
    65521 ttttgccgaa ggaaggaaac gggacgctga acgcatggct aaatcagccg agcgttatga
    65581 aagaaataag ttagaaaata gaaagaagaa tgatcgatcc aaacgaaaga aagataaacc
    65641 ttagtcccat gaacataagt atttacttgc atcataaagc ggagcagtat agaatttgtt
    65701 actggtgatc ggagaagagt gtcctaatac cttttgtacc gcaatagaac ctgcttcagc
    65761 caagagtcgt atgcccactg tatgctgatg atgcatgaca atgaattttt tttccctcac
    65821 aggtttttac attccatcca gatattatga attgcaagcc gcgctttgag agtgggtttc
    65881 gaattccttg attacgcttg atcagtgtat gaaagaaatg atcagagctt atttggaatt
    65941 ttgaatgata ctctcttatt gtttttaaaa gatctttatg gattactgcg tatccaagtt
    66001 ttccaccttt ctttatatat ctaagtaaga tttctcctga aggagcctcg aggagattac
    66061 gaaacttcga gccaacaatt tctttagctt gaagacctgt tgtagacatg aagaagaata
    66121 acgctctgtt cctatacgct tcctcagtag ttggatgaga aaatctcttc ataagacctt
    66181 tcatcgtttc tttggaaagt cctttcgtga aagcagtaga gtcgctagga gaacttttag
    66241 aatctttccc gagtcttttc tttaggcgtt cgaatttgag tattttcgct gttcgcatcg
    66301 acataaagag tctatacgtt taaaatgtac aatcaaactt gggatatttt aaggattagt
    66361 caagtgaaaa gtatgacatg aaatacttta aattaggtta ttcatcgaat tgatggtttt
    66421 cgcaatgaaa agtttcattg atagataatg ctggattttc atttaatgca gacattaatg
    66481 tttgcttatt tataacccag cgttgcataa aggaaatgtc acgacctgtt tcccagctaa
    66541 gattaaattt acctatatat ttttctaacc aagcagcttt gtttccattc gacaagagga
    66601 ttctcggatc ttttttagaa tactccaggt gaaattcttc cataaatttt gaagatggta
    66661 actgccaatt tatgccgtcg cgtaaacgaa ttattccagc gtatcgaata gttgaaaaaa
    66721 ggtgtggatt ggagttttcg aataaagaac cttcaaaagc aaaggagaat cttccattaa
    66781 attcttgcgg aagacttttg ttttttgtta gaatatgatt ctttttaaaa taagttccat
    66841 atataaaaat gtaattattt ttatttttat gaaaatgaaa ttccccacct aacgtaagat
    66901 aattttcgtc aaaagtattt ttcaaaattt caaaagctct attttggatt gactgaatat
    66961 cttcaagatt ttcgaaattc cataagtcta aatttttata aggctgataa gataaaagaa
    67021 gattaaatgg atcatcccag gttaaagttc cttgagctaa gattaatgga ggaatttctt
    67081 tgatagcacc acaggcggac tcatgttcta aaactcttaa aaatcgatca ttatccgatc
    67141 ttgggagaat tcgaatatct tttctatatg aggagtatgc tttttcagca ttgaataagt
    67201 ctggattttt tacgtccagg aaatttattt cttgagcgat tctcggaagt aaatcttttt
    67261 catacaatat ttcgaaaaat ttaattctat tttcaattaa ttgaaatttt ccttttataa
    67321 aaccatttgt aggttgatat tcaattaaat tatgatattc accagattct ttaaaattta
    67381 acaattcttt caagatttca tatttgattt caggaatatt aatttgcgta tttctatttg
    67441 tggccagata taccaaatag gagttcaatt tgagtgcaag acgttcagat tgaatctctt
    67501 tttgcagtat tgattctaat agagaaaatg attctggttt taatatgacg acagcttcaa
    67561 aaataattag taaaaattct ttttgatcca cagaaaagtg agaccaattg tggttaagaa
    67621 atttcagaga atctgaaaat tctaacaaga tattcataat tgttcttatt gaagattcaa
    67681 ttttaaatgc agatcctgag ttcaaccttt caaataagat tactaaaaaa gattctaacc
    67741 aactttgata ttgaatttct gggataatgg agtcctgagc tagaatatta ttatcgctgt
    67801 cagaggaaaa accatatagc cattctgtat gcgatcgtaa tgttcgttgt agtccggatt
    67861 tgagtttttc tttattttga ccacttgcgt aaagacaaaa ttcatctaaa ctatctgcta
    67921 gagatccata gtaagaatat tgactactat cgtagaaatc tttgtatatt cctcttagta
    67981 tattccaata tatttcttct tttaagaggg gaattaataa tttaaagatt cttgaatttc
    68041 ctgaatactg ccaagtcgat agattactta aattcagtac tatttgagcg attaagtctg
    68101 agttttcttt aagttgttta gaatcggatt cattccattt ctcaagaata tcaagaagtc
    68161 tgcctggtac ttgttcagac gaatttgaaa attgaattaa ctcttgttca agtgagttgt
    68221 cacctatttc atatcgcgat attacttgct ctttctctat ggaatctaat tcttcaattc
    68281 taaattcaat aggatttgtc ttactaagaa aatccaataa agagtctttt tctgtagggt
    68341 ctacatttct taagatggct atttttaatt cgtaaataac ttttcgaccc tcgtgcaatc
    68401 tgtaggaagt atatccacaa caaaatagcc agatcagttt tagtttttcc aaatttgtag
    68461 atttttcttt atttaaataa tttgaaattg ctgaaacgat gagggtgtcg tattcatttc
    68521 gtgatttctt tattaattca taaacaaaga gaaagtcatt tggcgttgtt ctcagtgaat
    68581 ttgataataa aagttcagca atgtcccatg ccgctcgatt gtcggctatc tcttctattt
    68641 cttcggataa attgaataac ctcaatccat cttctttcca caatgccgga tcatttttta
    68701 atagattttc taaccaagaa tgtgcactaa ataatgtata ttctttgtgt ccagagaagc
    68761 caattctatg ccattgaaat cgcatacctg cttcttggat tttatttaag aattgcggct
    68821 ccgaaatcgt agctaagatt ctgaaaattt cgtttttctc ttccagagaa tatccccaaa
    68881 tttttcctga ttcgccgatt atgttttcca aaagatcatt acatttctct aaattatgag
    68941 attcaagaaa ccaattccag ataagaataa aaaaagaatc atatgtttta ctttttgaat
    69001 aatgagatga aaaattatca ttcaatattt gagcataatc ttcgtttgtg gccttggtgc
    69061 aaaatgaaat aagcttcaat aaaagaatga cagattgatt cgaggcaatc attgtattgc
    69121 catttcttac atgaaaattt aataacttat caataattaa attgagggac gttggatcta
    69181 aatacaaaaa attagacttt ttattctcat tgaatacttc tcgaaaccaa cgacttaacg
    69241 taatagttat atcaaaaaga atatttgcgg caatttttgt atttttatcg aaataatctt
    69301 ccttagatat acattcaatt agaaacgatc ttaattcaat attatccttt cctagctcaa
    69361 tataaggcaa gagaaatgca atagcacagt atattacgta tttagaataa tgtgaatcag
    69421 tatttctaga atactgactt aagttattaa aaataatctc ctttgaatca agattccatt
    69481 tggtaactaa tttctcccta ttgagtagtc ttgcacataa atatgctaag cttttatggt
    69541 gatcgctaat ttgtgaaggt tttatatata ttagaaaaat atgaatacgt ttccagtcta
    69601 aagcagagaa taaattgaat aatagagtgt cgatgtcatt gtgaaaaaaa gtattataat
    69661 gatgccggat attgctttta aattcaaaga ctcgtttaac ttgtattaat tcttcgaaaa
    69721 accctgaatt tatttttgcc ttgattagcg cttcattttc aaaagtgtct acatgaaata
    69781 agttgcctct taatctaact tcaactttac ctaacatcat aaggaaattt tcaaaagtag
    69841 gatttaaatt cttagcttct tggaaaatag gttcttttga ataaagttca ttttcaggga
    69901 gaattcttaa taattcagaa aattttagac ctttgaacca ggaagacgct aatcgcttag
    69961 cccgagcatt attttcttca atagctaatc ggtatacttc atcgagaagg ccattcaaaa
    70021 tctctatatt ccaatcttct tttttgatta ctcttagttc attgagtaat ggctgtcgaa
    70081 aatctataaa attccaatcc tcatttgtcg aatttagaga attgttcaat tgattgaaag
    70141 ttttaatgga gtatgctaca gcatggatat tgtctaaatt tttcgattct attgcttgaa
    70201 gtaagccgaa ttgtagagat tcttctatat ttgctttagg agttctctca acataagctt
    70261 ccattacata ttttggagta agaatttcta taattagact atgcttgttt gactttttta
    70321 ttaatcgaac tagatcaaga tgcctttgtt tttgaaaaat ctcattttct ttatatagtt
    70381 gaaccaatct gtatgcagtg ttagagaaaa tactattttg agattcggaa actattttcg
    70441 taaagaagac cttaacatca ttatgtaaga cgcaatagct atcattatta ttgataacta
    70501 aaggtgatag cccatctaag attacccgcc aatcgtaaat agaattattc gattcatgaa
    70561 ttaaagtctg aaagtgttcc aactttaatt gacttgatgt taaagaaaag attgaagata
    70621 aaaaatgagg aagcgagggt tgctgattct tgaacttttc aatagtgttt ttccatatcg
    70681 cttcataata tgaacttaat ccgtctttta gacaattaat attcaatttt gcaatagctt
    70741 tgtttgcatc cttgcttctt ttgatcgttt caatagcata tattacactc aacgtattcc
    70801 cgttcgtgat ttgataaatt tcatttgcaa gccaatcttc gttacctgaa aatcttggat
    70861 ctattaattg ggaaatttca tctttcgtta tgttcggaac attaatattt ttaactttat
    70921 tatgagagtc gcgtagccaa gaaggatatt gatcatatgc aacaggggac tgaccagaaa
    70981 ttataaaaat gatttcttta ggaatttgat caggaggaag taatgtgtta agataatttc
    71041 ttccgactga ttgcccagat ctcgctgcgt gatcaattcc atcaacgcaa atcactattc
    71101 gtttcccgag tattctggaa agttcaatag aaagtcggat tacttcgctt cttaattcat
    71161 ctacagattc aatgaaatcg tttcgaattg gtactgaaaa aacagccaat ttccctttaa
    71221 aatacgaacg tagctggatt aataagtctc cccaaagact tcgtgcatca catgttctcc
    71281 ccgagtcagc aggtactaaa tcattctcag gtgagaacgg cttgaatgta tagtaacgaa
    71341 gatggattaa gttctcacgt gaattgtaaa gctcactaat tactgtagtt tttccgatac
    71401 ctggatttcc agttagaaag ataattttta tatttaagtc ttctaaagat tctttaagct
    71461 gatctatgac attatttcgc gaagaaaaaa aaggaactcg gacttctaac tcgtgattgc
    71521 caattggttc gtttgaatcc tttgatagaa ttctataaac ttcttctatc gtaacttctt
    71581 ctttaattcg tatactagtt gtccagatgc gtaatgaatg atcaagcgcg ctaagtaaat
    71641 tagctgcttt tgattgtgac acatgaaaaa tagaaccgag atttttaaga atttcagcct
    71701 ctaaatcttt tagatttggt tgattgactt taatttctaa ttgcttaagg aaggatatta
    71761 tttccgagct acttaggtct ttcaagttcg gaagaaattc tatattgaag gtatcggcat
    71821 attcttcctt gatctgaatg tcttctattt tctcgctttt cataacttct gtctttaaat
    71881 attcccagaa gatattcaat gctggtctaa gaattgtttt ttcatctttt ttgctatttg
    71941 aattttgaat tcccatttta cggtttgagt aaattataaa atcacttgat gctttatctt
    72001 ctattttctg ccagccaatg cttaattgtt ttaaaagaga atctttcgat ggggtacttg
    72061 caattaggtc gccgtaagtg aatgtgtcat ttgtatacgt atgctttatt tgatagtaaa
    72121 ttttttttcc tgaatgatgg cggacaacaa tatcatccca tcctgatatg tgattagcct
    72181 gaaaagtaac tgattgaatc tcattatctg gattcaacat ttcaactatg gatttcaagc
    72241 ccacagtcca ttcataccaa tatggatcgc caattccagg agaagtcatt atctattctg
    72301 tattactatc aaataattaa ttatttttga ttgcgcaaaa atatatgatt atatcaattt
    72361 atcattatat ttaatattat gggtgtctat tataaaattc tgtcccgcaa aggaaaagta
    72421 gcgaatattt ttccagaggt gcttgcggta acctattgag cgaccgatcg ttgaaaatta
    72481 atatgtaata aatatttata gatgctggat tatatacact ctcatccttt tccaagttcg
    72541 gaattgactg ttttaagagc cttgaatctt cctgaaagta tatttgaatt taaaatatgg
    72601 agggatgatt ctttaaatat tcaatgtaaa tttggctatc gaatcgacaa taggcatgaa
    72661 gctaatgtaa tcatttcgaa aatctataat ttatctgaag gagaaaagat taaggttata
    72721 gcgcaaagcg agaaaaagag cttctttatt ttgattaaag atattagtat caagagtttt
    72781 gattggaatg gtaatgtcct tgtcatatat ggagatatat atgacttatt gtttcgaaat
    72841 aaattctgca aagaaataga taattatacg tattggtatc tcaatggatc tgatgaatta
    72901 acctataatc aaattctgtt gactcatcaa gaatgtttgt tacatttaaa ttttggcgaa
    72961 ggtaaggaat acaaaattag aattcctcct caacagaatt tatcattaaa tcacacatat
    73021 ataaagtttt atcataatga tgttcttatt ttaattggct gcacaagtcc aacaactgaa
    73081 agccagtatc gatttacttg gattcgatat tattcgcaaa cacccccgac tggaaaaatc
    73141 actgaagcag ttgcgagttt atattctttt ctgtcaggtt gtgagatatt gccacttgga
    73201 aatgttagct ttaatataga tttcattcca atgagatctt atcatttatc atcgtgtcgc
    73261 accgttgtag ataatgttgt ttttgctaat caatttcctc cgataccaat atcatatagg
    73321 agaattggcc aattgaaaga gaaggttgag aatcttctgt cacatctatt ggcgaattat
    73381 ttagaaaaga gtggggatat gcatttgaaa ttagctattt ggtatataaa tcaatcgtta
    73441 cacttgccgc ttgatattca actccagcct atgtctacag cgtttgatat cttaaaaaag
    73501 ggttggttta agtccaaaaa ctctatatct caaggcttta atattactga aaaagagttt
    73561 caaggaatct tgggtgaaga gtttaaaact attagtgagc ggttagagaa gaatcctaaa
    73621 ggtaaaaaaa taataggtag aatattgaaa gcaaatacaa aaggagattc agaaaaaacg
    73681 tttacctttt tagaagagct tggacttgaa attgacttag ttgagcgaga agtcttggaa
    73741 gaacgtaatc gagctgtaca tgggacgacc aaacctaaga attattctaa gttagcatat
    73801 agaacaatgg cctatcgtac gttattgaat aggattatac taagaattct taattatcaa
    73861 ggagattata tagattactc ttgggattgt ggcgcccaag ttaaatatac aacttggcca
    73921 ttgagtattc caatgcaagg aaggaaaaat gataaaaagg tgtgataacc cattaaattt
    73981 ttagcttagt tgaaaagaat atagtatatt aaatcaaaag acagttaatc ttagttttat
    74041 tctcactgca caaaattgtg gagaagacgc agttgaagac caaaatttta gaattgccct
    74101 tatggaatta aataatgttg attcagaaaa taaatacatt taattgcatt gaatttaaga
    74161 actgtaagcg aattaagaaa aaattaaaat gtatagattt agaagtgtag ataatttact
    74221 tacattgcat catgagctta aaaatgatga aatctacttc tccgatatcg cctctttaaa
    74281 tgatccgata atagaaagat atcgaattgt gcagttgaat ctgttgagca accttttaat
    74341 cgtatgtgtt taaatcattt tcaagtatat gaagataatt aaagcttttc ttcttgcaat
    74401 gagagtcgga aagatattcg attttactca taatgattta aaaaaaatat ctaaagcccc
    74461 gtatacttat ttagaagact tccttattaa atttgaatca atattggagc cgaatcttga
    74521 aaatggagag ttgaaactaa atataaaaga agaaatgatt cgaatgttgg agaatatgcc
    74581 atatgagcgg attaatcgga ttgtctctat tgagaggaga agttccaaaa tacattttgg
    74641 aacaaagaaa aagcttaagg ttgtttgtgg tttaatacag actgcttgtc gacaagactc
    74701 tgcctcgtca ctcgaaatta tcgatcaagc agttaaagac tatgaaagaa gttgcatgca
    74761 agtatttact tctgtagagc agattcagaa acttgaaaaa gatacaaaag aagaaattgc
    74821 acgcggggca atgtcactta ttgctgaact tgctgagcct gcttacagga actatttaat
    74881 aacaatttca agactatatg ctttggctag taatgcaaat tatgctatgc tctctggctc
    74941 attaggaaat attgaaaggg agattagaaa tcaattgccg gacaactatc atatattatt
    75001 ttataaaaat attagcccga ttagaaatgc aaaggctcat agcagttgga aatttgatgc
    75061 taaaagtgga atgattattc tttgtggaca agacagtaaa aaggaaattg catattcacc
    75121 tcttgatcta aaggcaatcg cagaagatat gatttttaat gcaattcatt tgattccttt
    75181 ggctcttaat ttaataatgc tggatcagct ttcattgaat ccaggtttaa ttcaggaagt
    75241 cgttttcaga atgttggaag aattaaagaa aaatacttag aataagtttc tgagggatca
    75301 ttgaggttat gaattgtaca tttcttaatt actaatattt tcggaaaaga agattctctc
    75361 caattgacaa attaaaatga ctactgaaca aagattgagt ctaatattga tcttgaaaaa
    75421 tactctttca gcttgcgaaa cttcgcttaa gagtgatgca tattatgata aggacgatcg
    75481 atatcaattt acggtaacga tcttgctact tcgaatttat gagcaagcgt atgcgatttt
    75541 aacgctcttg caagctgggt tagattcttc tattcctcca attgttcgaa taattttgga
    75601 aacaagcatc gatttaatct gtcttggaaa ggatccaaag tttttaaatg tacttttaaa
    75661 ggagtatgtt aagcaagagc gtaaagcatt gaggatttgt aaagaaaatc ctaatcactt
    75721 actaaatcaa atgtacactg aagacgtgat tagatttgca aacttagatc ggctgtcttc
    75781 actcattccc gaagatacta acctagttac gtaaaaacgg acacctttta ctcagcgaat
    75841 gaggtaaagg tgaat
//
