# Supplementary material for: Horizontal transfer of the rfb cluster in Leptospira is a genetic determinant of serovar identity
Source: Life Sci Alliance. 2022 Dec 9;6(2):e202201480. doi: 10.26508/lsa.202201480 (PMC9736851; doi:10.26508/lsa.202201480)
Supplement: Supplementary file 8 [file LSA-2022-01480_Supplemental_Data_2.zip › Supp_Data_1-plasmid_sequences/Linterrogans_Langkawi_p1.gbk]

LOCUS       NKOHLFKK_1             63414 bp    DNA     linear       21-JAN-2022
DEFINITION  Genus species strain strain.
ACCESSION   
VERSION
KEYWORDS    .
SOURCE      Genus species
  ORGANISM  Genus species
            Unclassified.
COMMENT     Annotated using prokka 1.14.0 from
            https://github.com/tseemann/prokka.
FEATURES             Location/Qualifiers
     source          1..63414
                     /organism="Genus species"
                     /mol_type="genomic DNA"
                     /strain="strain"
     gene            1..882
                     /gene="noc"
                     /locus_tag="NKOHLFKK_00001"
     CDS             1..882
                     /gene="noc"
                     /locus_tag="NKOHLFKK_00001"
                     /inference="ab initio prediction:Prodigal:2.6"
                     /inference="protein motif:HAMAP:MF_02015"
                     /codon_start=1
                     /transl_table=11
                     /product="Nucleoid occlusion protein"
                     /protein_id="X:NKOHLFKK_00001"
                     /translation="MKKLGFNAKNLISTENQTPKKKDSYFQGSLTNLLGSNEITEILI
                     DSITSIDNPRTNFNFSSIKELAASIEAHGLLQPITVRKKGEKYDLIAGERRLRAYQFL
                     KRKTIPAIIKNVEQINPENLTEIKLIENIQREDLSDLEIALTLSTLKERKKTTNEELA
                     IKINKTEGWVKAKIAHITTLETLMKKGSLTNLNLFQEVPTSVWVELSSSVKENPKAVE
                     NWLNSHFSKKEIPKQAEARIFAKGLKNGKLKKNKNSKTESLEYLQKQEEELAEKIKKL
                     QKKRKNILAKIAFIENS"
     gene            1297..2442
                     /locus_tag="NKOHLFKK_00002"
     CDS             1297..2442
                     /locus_tag="NKOHLFKK_00002"
                     /inference="ab initio prediction:Prodigal:2.6"
                     /codon_start=1
                     /transl_table=11
                     /product="hypothetical protein"
                     /protein_id="X:NKOHLFKK_00002"
                     /translation="MEGIYLRTPKAFTKERRIKRNQLGTAILVFGSMWSFSGKGNICF
                     ASIGLGPDDEENPKIGKATICSRSGLSKNTVVKYKKLLAQLGWIQVRREGGTKNDTIH
                     LFETPQTILEKVIPNNNDSNAEKIGSLVFNENALGIKNPNCMNEDSCSVPKGVGFTVQ
                     NSSKYNINKINNTKHENFQIEIKRINSIWTEFLVWAGKRLSKTSYENFKELKIKFENE
                     RLYIIGEINDSLKMIVSKYFNEEAKLKTEIKFVKEELQEKEQNFNSSKKSDQKSNQEN
                     QTQPNQESSISVDQSENQDIKTFSDYISVDKVIHEFMSHSSLKLNRPDLEEIRKLRIS
                     YDLEKIVIYDPLPERLKNHIRNYFYSHPQRVIALQFEECKNKFHVAA"
     gene            complement(2831..3217)
                     /locus_tag="NKOHLFKK_00003"
     CDS             complement(2831..3217)
                     /locus_tag="NKOHLFKK_00003"
                     /inference="ab initio prediction:Prodigal:2.6"
                     /codon_start=1
                     /transl_table=11
                     /product="hypothetical protein"
                     /protein_id="X:NKOHLFKK_00003"
                     /translation="MGSLTITGRSYPPLAETEPIDVIMRAVPDYQVEQIGIVEVRCGQ
                     LNHCIEYVKEKAREQGADVIILADSGIVTSIQYMPGTRAGNTSTPGQISSSSGQIQTW
                     EIARKILIPHNETKGNKKKKNVSEEI"
     gene            4495..8901
                     /locus_tag="NKOHLFKK_00004"
     CDS             4495..8901
                     /locus_tag="NKOHLFKK_00004"
                     /inference="ab initio prediction:Prodigal:2.6"
                     /codon_start=1
                     /transl_table=11
                     /product="hypothetical protein"
                     /protein_id="X:NKOHLFKK_00004"
                     /translation="MINVLRKIHLSIFHIIIFLTIPFLATCSLFEKDRNTMENVDLAG
                     AIWLAAEPVKTQVNNEGVPVKPGNSGAGGAGSTPVTPVDAIFNLPPGRTVNANALMGT
                     IDPTGTNIVNDFDGDGILNQNETLTNVWIADYPQIETTIAPPVTLKIQILKNSSNQSD
                     QIVSEINSNDFEASKNEGSEKIHQNELNERTVQFQDSFSTETEMGQSHEKSMSAGMTA
                     GFGMGLVSTGMNYSNSSRDSWNAKNATSATTTKWADRPFKNNIDRDAWNLKSDSSTNK
                     ARKYRSDKSTKINETSTVEPNAGVVRAALYIKNLSVNMPVKISNILCSLMFETPGGEL
                     VPMSSFRLRNDDYSLFEVEVYGGSDFGPYVVELTNLNTAEVEKAIAAGYTPKIMIVDY
                     TMTHVADSNYKSSLLSFTGNNLKIIEENAKGRTALVKVYGPGVREMYRVTAFDTPNVS
                     NPCNTKTADVFSPGISLKKALERISCSGDNITFKDYVIDLSESAPKLGESRVYLKGIQ
                     SFGGVSTNIPCEDETSTGSDGVSRTACVQKPYSQWTESEKMNSGVWAIYSKGKFYSPT
                     EYWTDSGSVRRFDPWRGVVAAPILKGVDSIIWAGDSYDLVYISFKDFIKVEQKFGTNP
                     LETGNGYPLNTKWDLKTLGNHPYYPDTNSLYLGEVGFGERVELKIKLDKTKYLSPNFG
                     TAVDTGPYQYFTNFTYNPQVSSDRYNINQAADFEISLGFGGNRTDWFHVVKDLSSSDP
                     YKLKNCGTTLDFISQTYTLCVQLPTLSTSVDPAISLVKLYIRPALSSAYRKTIWPLHF
                     SQVRKLKGEAGVPIVKGTSLVKVANSYGSVNVGDNFFIQGDSTNYKVVQVLPVAQDGS
                     FDVQLDRLIQIDAPKTTSMYVPGTLTSPDVRLSMDTGFTTDWNNFVNSSFNSTSFDQI
                     QYKPFVSSGNVSCSSIPFHPGSCLGFTPELNSLNWMGIYNEGVALWNSWADGGDFSNF
                     LYSGLVRLTAPSGKSYRLESTNTDFPISADVNAPSLDHPSVVNYGDVALTVWKQGTTL
                     IGRYNQISTGQALGNPFNINSAASTGNYIVKAKNGKAVLVWDNGDNLYVSVRDLTNLS
                     TIVSEALVATRLPHVLSGTTYMFDIAIGNNRAAIFWTQQPMGTFTLDDSGCVSWFCTG
                     TFVFNYQGVARWIRLDNGTFQGGNTNIVNFVYTKHWDSFSSMPYYYDIPYLQAAANDN
                     NQVVFGWVLVRQSSEDHTVYGSVYDMTTGTKIGSDQTLISEATRPVDTLQVGAATGRG
                     MVLWRRNDGMILGRGVDTSNSNLLGTSNIEVESGGVDSLKLNSFGDRGLFTYRKNGKD
                     LFLKVLDLQAGQLLYPNALSLAQANVDSRNFVNSVLAGNKILTTWDQVNGTRRTNWGR
                     VSDISTFTVDGPKEFQISTTNEGVQYTPRAVVNDNGFGLVAWISQDKTQQRIRGAKVD
                     LANPGALKYGLNNFFVSPLIERDYTIRAKIKY"
     gene            9032..9379
                     /locus_tag="NKOHLFKK_00005"
     CDS             9032..9379
                     /locus_tag="NKOHLFKK_00005"
                     /inference="ab initio prediction:Prodigal:2.6"
                     /codon_start=1
                     /transl_table=11
                     /product="hypothetical protein"
                     /protein_id="X:NKOHLFKK_00005"
                     /translation="MFSEMERMKVKLYKYQIFNLSELLQSFVILSPALVWVGGEVVGK
                     LGRLFSTTKLYFLQVKSMNSVGTLSKKSPTTYPFQSFLERGLKRRKKNSSSNDRGFIV
                     FERLFFKQQAIIL"
     gene            9473..17176
                     /locus_tag="NKOHLFKK_00006"
     CDS             9473..17176
                     /locus_tag="NKOHLFKK_00006"
                     /inference="ab initio prediction:Prodigal:2.6"
                     /codon_start=1
                     /transl_table=11
                     /product="hypothetical protein"
                     /protein_id="X:NKOHLFKK_00006"
                     /translation="MNEERINRKTEKKQNALTKKASPQKKGGSFFFHSLEIFLKPYCT
                     HTFKYINILLFFCFLFTTTTCGILPGKKGKSNNWWWALLGIPNGASFPSSGSGVGGSP
                     GSGNGTPGSAPAPEGSDLFSISTNYAQAIDDPETKAEPVAGASFVASPEPNHYGNISL
                     TYPIQTPAGRAGVEPKLSLSYSSTGGDGWLGIGWSLGLGSITRTPEYGALYYDTRDSF
                     SWNGTRLVKVSGNNTNENGVYRAEITSEDFLIFKLSQIESGGVWEVLDASGTKTIYGE
                     SLESRIYNPALPNQTYSWYLTKTEDKNGNYLQANYDNSEYSKNRNLYLKEIRYTGNSK
                     SGLSAKQYVRFVTKQREDFYVSNTPGFLMKMDRILERIEVGWDNGGKLYEYIPEYEIS
                     TDSGRPRIKNIQSSKNTTKPEFFYQTSSRLLTWQNIVNQTSSELEDNPEATQYFEGDF
                     NGDGISDLLFFNPKSGNWKAAEGRKEGGYNFKLYANRYQGYGNDEKIKFFKGNVSGDY
                     NADGRSDIAFYLPETRDFVVAEHDGRVLQFKSYGRLMNSVPDIFRMEWFPGDYDGNGL
                     SDSVLFDEPTGQWTLMLNKGGSFEFLRFSKKFQNVFRNDYTPDSNLDSSNTNDLTKPG
                     KDHDKVNFLVGDYNGDGRTDISLYDSRSGKWFVGENHRNPNKNDSVYFQMQWKLYKVF
                     TAPEQSLFGHDRFSGDFNGDGFSDFLIFDRSNGEWTLGETGDGTINFKIWSRTPQFRT
                     VTRWLQGDFNGDGRTDIGFYSASDGKFWIGEATQSGFRYKIYSDLSYGPDPDRILKTP
                     LPKDEVKIESGKTSLSVSSNTKTILLSYKYDGNLNSGKGELVFGGCFTQDDCSSSPEL
                     LIFDRKANVWDLKRGNNFTERVNTSLNPEASGITTLLGGKPDRYTNNLKDEVLFYKKQ
                     GTTNQFFSFKNTNGTTFDILNLATFTDTDVSKFDPNNSGYAVDHFENNTSQSVLILDD
                     QTSSGNARFVLSGLGGTKVLTPSGDLTPTDLNDFFQAGTNENRQRRKEFSFFSGKFTT
                     TQAQLVIVDRRTTTHKWYLGTISSNAIQFKRLTGEFVLPITTTDYNSKTPAGIVYALT
                     NTGEIVFGKNLDNGTSFTKVKINSTNIQKNVYNAGMIGFSDQFDNGGNPIVVSGGEDK
                     IYDLTQSRIVSLPSTVVVKNLDRPDLIAQVYVFRWIQGDYNGDGLTDIGIFHLKEPTW
                     YFALSTGSIPDVIERVKNGIGGIYDFEYTNSTKFDNTGEDDIPDLPTNYRVCTKVTLD
                     DGFSNVITKDFEYKNGFAFSALLNGKKETDYFGFSEFTVHEAYGEKTIHLYHTTPYPD
                     YMMNRALSGAEKETRIVGNDNNDYGTIQTTHDVKPIVSAPGVTSYLPVTTKIEKYLSG
                     QRTTTQTSDVVINGTKISRKTESTTDHFSDTVHGVTTTTSITDFETDDTTNQRRTTRS
                     VGLSGSSHEITSLLSYDTRGNLIKRASSYTGSGLSPVGTHTTEYEYDNHGNQTTERDT
                     SSSPARGNSYVYDNELQQFVTQETKWGGSITLTTTHQIGYGSAFGVPTTTTDPNGNKS
                     YFEYDNFGRLTKTSSDTDVGTLTTASYSYDSSFPLSAKTTFVTGTGDPDFVSRTYTDG
                     MGRNIYTVKSASNGNFAITGRLVYDTTGKLVRKGQSSWASSGEIDRFVLHLEEKNPTS
                     FEYDPIGRIKKTILPLAQGETSPVVVTTAYNSAFETTETHSSGTSKRTVKNASGEVLY
                     VEDFASDGTGAKIGFCYDIAGNRTKKSDLNDSSLMSCPNPSAGVPTKDVSGRNQTYWS
                     YDAFGKLKAQSDPDLGVSSYNYNAFGDLTSTTNAKGVTTTFTYDGIGRILTKNIPEGN
                     IEYTYDSFSGSENSVGRLVRIEDSSQNKTFSYDKLGRVKKETRVILATTEGNPLPSET
                     AGPYITETRYDLLGRVTRIDYPEHPISHGRMRACYNYGTAGYISGISVQVNTNGIFPG
                     FCNKDIVENITYNEFGQTSSLTLGNGITTSYGYDVKGRMVRLNSSGDVGGSNKVLQDA
                     VYSFNPNNNITNVANTTTDFNTQYVYDYDGLGRLTSANGSYIEPFNSNFTQRFQQSFI
                     YAKNGNLSSKRFHDPLSGSVQDVWSYQYTNHQVTNIDSSKSGADALTMSYDANGNLTR
                     QRDNVKDLTKRISIDSQDRITQIQDGNNAILGSYWYDESGFRIRKSSLEPKNNVFSNV
                     EILYPSKFFGLEFIESENVISSVNNVYLNGVRIAALNEAGALAYYLTDQVDSVSTVLD
                     DEGNTLSLMQYLPYGDTFVQRGDLNFSPKFNSQELDRESGFYFFNARFYDPGIARFTS
                     ADTLIDGELDTQGWNRFSYVKGNPIGAKDPTGHCSTLSTVPCKTQLELGGGGVSPVGR
                     PGSSSGGGNSAGLGAAATGLLANLLGSKDDKPSLPDKPRSTSATPSEAKDMSKAGLDP
                     LNKSDVKNFLDKGNKSGVTHGGNSGTNNKTNASPFEAKNTSTISGYRYVTKGEVQAIK
                     DTGMLRGGREGETYFTKDLYKSGAKAQERLSLDKKPTHRVEFEISGKPNYEKYGSKVD
                     PLYGQPGKGSEFMTTDPVKVKLINVQPLK"
     gene            17181..17513
                     /locus_tag="NKOHLFKK_00007"
     CDS             17181..17513
                     /locus_tag="NKOHLFKK_00007"
                     /inference="ab initio prediction:Prodigal:2.6"
                     /codon_start=1
                     /transl_table=11
                     /product="hypothetical protein"
                     /protein_id="X:NKOHLFKK_00007"
                     /translation="MEEKKYYISVGEPWDFEGPDGKNRINGHILKIVDNDCVLFKANH
                     TLSFDNIQGNILVLLSRHTGYHFDTLKTNGFWTFGGGLLLKKDYESMNRKELEKNSKY
                     VIIGSIRS"
     gene            17763..18176
                     /locus_tag="NKOHLFKK_00008"
     CDS             17763..18176
                     /locus_tag="NKOHLFKK_00008"
                     /inference="ab initio prediction:Prodigal:2.6"
                     /codon_start=1
                     /transl_table=11
                     /product="hypothetical protein"
                     /protein_id="X:NKOHLFKK_00008"
                     /translation="MSAVLGGAASKALGSRLLKPNVNVPSGGKVVATNRPDFIVSPNG
                     TAFPVPKGVTGPTPVINPNGKITGSAFTGGKGGANGQVSTMRIMDPTPAKGNAPGYPN
                     GYIKYENSASPRPQGVDPYTGKTLSNTQSHFPLGK"
     gene            18179..18502
                     /locus_tag="NKOHLFKK_00009"
     CDS             18179..18502
                     /locus_tag="NKOHLFKK_00009"
                     /inference="ab initio prediction:Prodigal:2.6"
                     /codon_start=1
                     /transl_table=11
                     /product="hypothetical protein"
                     /protein_id="X:NKOHLFKK_00009"
                     /translation="MNLGIKKIKSLCGLKVVGITLEIGDAGIEFSGGATLNIYNQFNL
                     FGISFEEEKKIIGKKFESIFEEQKTIVLNFESGISLHVCMADECYTGPEAIVLQIPGE
                     TIIVW"
     gene            complement(18664..19833)
                     /locus_tag="NKOHLFKK_00010"
     CDS             complement(18664..19833)
                     /locus_tag="NKOHLFKK_00010"
                     /inference="ab initio prediction:Prodigal:2.6"
                     /codon_start=1
                     /transl_table=11
                     /product="hypothetical protein"
                     /protein_id="X:NKOHLFKK_00010"
                     /translation="MSKFLSIFDMNTVGILDYDNFLKLGIIYFHAFGVVIGFLLGFSK
                     LLSSDGFSKSYGSVLQSAAFFLILNGGILFDEGSLRSESKITFGFYYGLVFYSSLAVL
                     VCFQYVLESFDNPWIYCKRLLGIIPITILLSYFIPNLYFISFIDALGFAISISTFIWS
                     LSRILKTNKSILYFNLPFLSLLISICFVFDFSGTIFDKKDFLFFAEFIPGSVICYTIL
                     LERFLPSLFNKTATIPNSNITNEIELETIPEVKETQKNKYPSRDLLEGINLEKVKTKL
                     NHFLDSKGFIDEELRLPDFASGLGLSTHQASYYLNQYLNMSFTDFLQFHRINEVKNMM
                     RIKLNYNLLNIAFECGFNSASSFHRACVKYTGKSPRDLRQELLSNTETQRKGESE"
     gene            complement(19875..20081)
                     /locus_tag="NKOHLFKK_00011"
     CDS             complement(19875..20081)
                     /locus_tag="NKOHLFKK_00011"
                     /inference="ab initio prediction:Prodigal:2.6"
                     /codon_start=1
                     /transl_table=11
                     /product="hypothetical protein"
                     /protein_id="X:NKOHLFKK_00011"
                     /translation="MVINYFKIKPLEITESELDEYEKNIGIPLQKEDREAILKFTNFR
                     KAIAILKILRLNSLNHFFSDDLEK"
     gene            20338..20718
                     /locus_tag="NKOHLFKK_00012"
     CDS             20338..20718
                     /locus_tag="NKOHLFKK_00012"
                     /inference="ab initio prediction:Prodigal:2.6"
                     /codon_start=1
                     /transl_table=11
                     /product="hypothetical protein"
                     /protein_id="X:NKOHLFKK_00012"
                     /translation="MEKFERLQKACNTLKINRKGLADILRIHPSNASRLLGGETEFTW
                     TYAELFQLKTNVSANWIMEGKGDFWSEESGNDKEKLIVRTILKIPGLSEIMEKFVKLH
                     QEDQNAIIEIINRFYYLSMSKFKK"
     gene            complement(20725..21624)
                     /locus_tag="NKOHLFKK_00013"
     CDS             complement(20725..21624)
                     /locus_tag="NKOHLFKK_00013"
                     /inference="ab initio prediction:Prodigal:2.6"
                     /codon_start=1
                     /transl_table=11
                     /product="hypothetical protein"
                     /protein_id="X:NKOHLFKK_00013"
                     /translation="MSVFFILFTSSLILGLGYYVKKIRNPLIEVRQNFYYLCISVGLW
                     TLFSGCRQFIPYNIRLYAPNWILISAIFAPYFLSKIVNKLVNEDYITSYIRKTIEICL
                     LSYLIFSAFSFRLIKIIDINTLKHEPQLAYHILLIYSVLWLLECIYKLVKCLIKSEGM
                     IRVRLSLMLFGITSAFLIIIPLVWILPFFKIYLGSYASIGTIICIIFWGIAILHYDAF
                     QTRQEIFSGVYVPLLNRITLNPILKLYSILDPEEFEMRRLNANSILAKEVIDTAYQWF
                     FKANIPLQATARKIAIKYDKYLK"
     gene            complement(21649..22269)
                     /locus_tag="NKOHLFKK_00014"
     CDS             complement(21649..22269)
                     /locus_tag="NKOHLFKK_00014"
                     /inference="ab initio prediction:Prodigal:2.6"
                     /codon_start=1
                     /transl_table=11
                     /product="hypothetical protein"
                     /protein_id="X:NKOHLFKK_00014"
                     /translation="MSLVIQKTKPINKFHVMRLSGLENQEELNHVKKFASKIFNNFGY
                     TKSLYTAVDMDAWSTWFYVREGSEILAAMRIVEKKPNNLIPLELGIIKDTEPYQRYAV
                     IGDNIADWNSVSFVLSIKGSWAALATFQAAAQYCIDKNFDMVYGFYHKNVSSIVKLYT
                     SIGAVTSKKYTKEVYFPECYYNNEPVYLTPIEIPKVALQKIRTRLW"
     gene            24407..25420
                     /locus_tag="NKOHLFKK_00015"
     CDS             24407..25420
                     /locus_tag="NKOHLFKK_00015"
                     /inference="ab initio prediction:Prodigal:2.6"
                     /codon_start=1
                     /transl_table=11
                     /product="hypothetical protein"
                     /protein_id="X:NKOHLFKK_00015"
                     /translation="MENFSAASFETIINILDSKGKLKSIHFAKDYKGYLFTIQQENVL
                     KIWKIEPAFKLSKISEVILPFRMNFEDQRIIQFQFIDDHLLLIGGDNCSVLSIQDIHN
                     PIQILCDEINKYSGQELILGMSCFAKGVIYHMATDDRFNTHFYLSGVSDPVISLPRVN
                     SEDRYGRYPLVVNDLIFWICRQGVIVMDISNPKTPKILAEERIPNFFNYGFPILLANN
                     RVAILEFGSHYGTAGISLFDISNKNAKPIGQGALKRTLISGFTPMDNTVYVTHEKIQI
                     KAKGKKHYFSKIDLTNDTIIQFTCELPFTDHTIVWSRVENDKLAVLLDNGDMLSTNFP
                     KSS"
     gene            25641..25796
                     /locus_tag="NKOHLFKK_00016"
     CDS             25641..25796
                     /locus_tag="NKOHLFKK_00016"
                     /inference="ab initio prediction:Prodigal:2.6"
                     /codon_start=1
                     /transl_table=11
                     /product="hypothetical protein"
                     /protein_id="X:NKOHLFKK_00016"
                     /translation="MAKTAMIRARVEGNLKKDVESILDHLGISALEVINIFYHQIKLS
                     KGLPFPV"
     gene            26531..26815
                     /locus_tag="NKOHLFKK_00017"
     CDS             26531..26815
                     /locus_tag="NKOHLFKK_00017"
                     /inference="ab initio prediction:Prodigal:2.6"
                     /codon_start=1
                     /transl_table=11
                     /product="hypothetical protein"
                     /protein_id="X:NKOHLFKK_00017"
                     /translation="MPITIQSVHDLRNYFKGVVTRSKHHAPKVDQIIYSLVGHVILKP
                     GFTTLALSLGSRNGAKAPRTSCQFFRALSTLQKRKRRGDSFVMRQWKNIY"
     gene            26850..27062
                     /locus_tag="NKOHLFKK_00018"
     CDS             26850..27062
                     /locus_tag="NKOHLFKK_00018"
                     /inference="ab initio prediction:Prodigal:2.6"
                     /codon_start=1
                     /transl_table=11
                     /product="hypothetical protein"
                     /protein_id="X:NKOHLFKK_00018"
                     /translation="METIIELRYRRNQKELKYLIYPNPGGNCSAIDENDDGSFDIILN
                     HQVIDTVIETEVIDFERINIQVNEIR"
     gene            27111..27527
                     /locus_tag="NKOHLFKK_00019"
     CDS             27111..27527
                     /locus_tag="NKOHLFKK_00019"
                     /inference="ab initio prediction:Prodigal:2.6"
                     /codon_start=1
                     /transl_table=11
                     /product="hypothetical protein"
                     /protein_id="X:NKOHLFKK_00019"
                     /translation="MEIKDILLILLPIISGLIGSYCTYYFTLRAKRISEILKYKEEKY
                     ANLTVLLQGFVGNTTSLDLKRKFFEEQYRSWLYASDDVIRSINRMIALIIEHKGQDVP
                     KVLGKKAVGEVILSMRKDLIGKTSVGSRGILLYVCD"
     gene            27879..28115
                     /gene="mazE"
                     /locus_tag="NKOHLFKK_00020"
     CDS             27879..28115
                     /gene="mazE"
                     /locus_tag="NKOHLFKK_00020"
                     /inference="ab initio prediction:Prodigal:2.6"
                     /inference="similar to AA sequence:UniProtKB:P0AE72"
                     /codon_start=1
                     /transl_table=11
                     /product="Antitoxin MazE"
                     /protein_id="X:NKOHLFKK_00020"
                     /db_xref="COG:COG2336"
                     /translation="MESIIQKWGNSLGIRIPKAMATELELNDGSHVELQYEGDKIVIY
                     PMKKASLEDKLSKITKQNLHSEISTGNSIGNEAW"
     gene            28109..28450
                     /gene="mazF"
                     /locus_tag="NKOHLFKK_00021"
     CDS             28109..28450
                     /gene="mazF"
                     /locus_tag="NKOHLFKK_00021"
                     /EC_number="3.1.27.-"
                     /inference="ab initio prediction:Prodigal:2.6"
                     /inference="similar to AA sequence:UniProtKB:P0AE70"
                     /codon_start=1
                     /transl_table=11
                     /product="Endoribonuclease toxin MazF"
                     /protein_id="X:NKOHLFKK_00021"
                     /db_xref="COG:COG2337"
                     /translation="MVKNRNYTPEKGDIVWLNFTPQAGHEQKGRRPALVLSPKEYNSK
                     TGLAIFCPITSKIKGYPFEVLIKSKKIDGVILSDQVKNLDWTIREAEFIESINKVSLK
                     EVLDNIKLLIF"
     gene            complement(28518..28901)
                     /locus_tag="NKOHLFKK_00022"
     CDS             complement(28518..28901)
                     /locus_tag="NKOHLFKK_00022"
                     /inference="ab initio prediction:Prodigal:2.6"
                     /codon_start=1
                     /transl_table=11
                     /product="hypothetical protein"
                     /protein_id="X:NKOHLFKK_00022"
                     /translation="MIRFLFLYILFLLFNCSSFGSIPTKSNLNPSHDTGCSEVKGPSW
                     FLCMEKLQATWQKIESSKATITILSKDREGKYVHLKKRICWSEYFCRDFEEIVYAPTF
                     FQRLKVTLSTVLISVCIGFLIGISF"
     gene            complement(28901..29179)
                     /locus_tag="NKOHLFKK_00023"
     CDS             complement(28901..29179)
                     /locus_tag="NKOHLFKK_00023"
                     /inference="ab initio prediction:Prodigal:2.6"
                     /codon_start=1
                     /transl_table=11
                     /product="hypothetical protein"
                     /protein_id="X:NKOHLFKK_00023"
                     /translation="MRLHMKSYLTRFKNFITKHKSFLISRILVFFILFTFFKINNLEI
                     HLSHNEEHFESVSPVSYSKDRDKLVCYANNTPKEVQKTCDFLDSEGKK"
     gene            complement(29228..29569)
                     /locus_tag="NKOHLFKK_00024"
     CDS             complement(29228..29569)
                     /locus_tag="NKOHLFKK_00024"
                     /inference="ab initio prediction:Prodigal:2.6"
                     /codon_start=1
                     /transl_table=11
                     /product="hypothetical protein"
                     /protein_id="X:NKOHLFKK_00024"
                     /translation="MKKKISANEIPKVSPDSLEAKEYEKKLSNSIVVEKNLFRVTNQA
                     FFLGLFFLFIGLYTLKTFPEAKISEGFGAISVSGLFLTSGIVLMSWFKTGEILKVVGE
                     FIVKARGGSST"
     gene            complement(29572..30297)
                     /locus_tag="NKOHLFKK_00025"
     CDS             complement(29572..30297)
                     /locus_tag="NKOHLFKK_00025"
                     /inference="ab initio prediction:Prodigal:2.6"
                     /codon_start=1
                     /transl_table=11
                     /product="hypothetical protein"
                     /protein_id="X:NKOHLFKK_00025"
                     /translation="MEKQNKNFLRYVNHFYNERVNYETFIPQLIEETKSRFVKSENFP
                     FLNFETGNVLIGVRGISIIKNKVVLNDDSFDKFNDILFNIYPGGKSWGSRVVTIDPGN
                     VSEKTLEKYGVIGGEARTEEGLYLVKIGTHHGHEAFNQASNFKFRRDKDGNHIWSSDD
                     PVFRGKIGLNIHAQGMKKENVGVSSLGCTVTKATWQDSEWIELISVFKAAQLRAKKEN
                     PDFTDFCYAVFNQESIKNILISR"
     gene            30722..30922
                     /locus_tag="NKOHLFKK_00026"
     CDS             30722..30922
                     /locus_tag="NKOHLFKK_00026"
                     /inference="ab initio prediction:Prodigal:2.6"
                     /codon_start=1
                     /transl_table=11
                     /product="hypothetical protein"
                     /protein_id="X:NKOHLFKK_00026"
                     /translation="MREEYDFSKGKRGVYSRDLKDLHFPVYLDPQLEEYYKKIALKKN
                     KDLSTIINTILQKEMELHNSLI"
     gene            31282..31464
                     /locus_tag="NKOHLFKK_00027"
     CDS             31282..31464
                     /locus_tag="NKOHLFKK_00027"
                     /inference="ab initio prediction:Prodigal:2.6"
                     /codon_start=1
                     /transl_table=11
                     /product="hypothetical protein"
                     /protein_id="X:NKOHLFKK_00027"
                     /translation="MDKRHLTRDNRCTRSRHTLPASEFAKASSPPSGDNVYRIIVMRH
                     FRQTRIYGHSHEAIDI"
     gene            31445..31906
                     /locus_tag="NKOHLFKK_00028"
     CDS             31445..31906
                     /locus_tag="NKOHLFKK_00028"
                     /inference="ab initio prediction:Prodigal:2.6"
                     /codon_start=1
                     /transl_table=11
                     /product="hypothetical protein"
                     /protein_id="X:NKOHLFKK_00028"
                     /translation="MKQLTFKLIIPLTVISFAAFTKWWYTLPVDAPGTMFRGFPLAYS
                     CPGWHTSLSLQIFLTEFTIDLLAYFLFWFVLIFCINRYLTKVKTFKLVTIALWTISGL
                     TISFGTLMVSNEDNLFYIKRPFDMRVLETGYEFIWQNTERPDYYKYFPKDK"
     gene            32013..32624
                     /locus_tag="NKOHLFKK_00029"
     CDS             32013..32624
                     /locus_tag="NKOHLFKK_00029"
                     /inference="ab initio prediction:Prodigal:2.6"
                     /codon_start=1
                     /transl_table=11
                     /product="hypothetical protein"
                     /protein_id="X:NKOHLFKK_00029"
                     /translation="MKTKSLKLILAFSLVLVSTIQLKTESKKNQWEFESPQIKEYPNS
                     LVSKYISFIKPDCNVISWKRVNSGEEVNYCISELEMVDGKPVMGYPTRFSSSIEYTGN
                     SRNISDEALRIITDLDNISMYRTWITNFEKEIEVVEKNKKYWLPVHNKVFAFLNEDRP
                     VKLNKETDQLEIVHKPAVLGFRYLGCCYTDKQSIVLVVSVLKQ"
     gene            complement(33224..34105)
                     /gene="rpnA_1"
                     /locus_tag="NKOHLFKK_00030"
     CDS             complement(33224..34105)
                     /gene="rpnA_1"
                     /locus_tag="NKOHLFKK_00030"
                     /EC_number="3.1.21.-"
                     /inference="ab initio prediction:Prodigal:2.6"
                     /inference="similar to AA sequence:UniProtKB:P31667"
                     /codon_start=1
                     /transl_table=11
                     /product="Recombination-promoting nuclease RpnA"
                     /protein_id="X:NKOHLFKK_00030"
                     /db_xref="COG:COG5464"
                     /translation="MTNPHDRLIRETLQDKEDAISFFKNSLPEKVIELLDLKRLELTQ
                     SSFISENLKEEQTDLLFQIPLKSGKKANVYLLFEHKSYLDEAVFSQLLGYISAIYKSQ
                     FKTDKKYSVVIPFVFYHGERTWTLGNSFQDRFILSKNEEEVFKKYIPDFELELFDLSK
                     VDLNRLESITLRVILGVVQKIWEGDASFLGYLGEVFELLTGLKNESKRVEIFQKLFLY
                     IFNVREIEPTEITNLLSHSRYNREYEDLIMTTAEKLRKEGKIEDAKKMFKEGFKLDVV
                     LRITGLTEQELKDHGLL"
     gene            34860..35876
                     /locus_tag="NKOHLFKK_00031"
     CDS             34860..35876
                     /locus_tag="NKOHLFKK_00031"
                     /inference="ab initio prediction:Prodigal:2.6"
                     /codon_start=1
                     /transl_table=11
                     /product="hypothetical protein"
                     /protein_id="X:NKOHLFKK_00031"
                     /translation="MTKIISFESVLKKIPENKKPHLLLGNGFSISWNVNKFSYQSLLD
                     KADFKGFKSNIKEVFQNLDTYDFEHVIKVLRDASKVVKYYNNKNLVDDLIYDANKLKE
                     TLAQTIANNHPEYPSEIDRDSYEHCKKFLSYFKHIYTLNYDLLLYWTIMQDEITPTFT
                     CDDGFRNPDSDRESYVTWDIGNTNSQNIFYLHGALHLFDSGYELKKFTWVNTGIRLIE
                     QIRDALSKDIFPVVVTEGKWEDKKARIDHSGYLNRGLRSFANLTDPLIIFGHSLTDSD
                     NHILKLMEKGKFKQLFISIYGNHKNKNNQRLINRAEKIRNSRNSKHPLELNFFNAETA
                     NVWG"
     gene            36641..36928
                     /locus_tag="NKOHLFKK_00032"
     CDS             36641..36928
                     /locus_tag="NKOHLFKK_00032"
                     /inference="ab initio prediction:Prodigal:2.6"
                     /codon_start=1
                     /transl_table=11
                     /product="hypothetical protein"
                     /protein_id="X:NKOHLFKK_00032"
                     /translation="MDLLSYTGKVNLIFDEYGGKNSKFQNEFFEYLRSNADGFPIGTI
                     SQMEMLSSINEPLIQLADIIAGLIKNKVKNKFDFTRYVIDRAVKIKYFPPL"
     gene            complement(36929..37126)
                     /locus_tag="NKOHLFKK_00033"
     CDS             complement(36929..37126)
                     /locus_tag="NKOHLFKK_00033"
                     /inference="ab initio prediction:Prodigal:2.6"
                     /codon_start=1
                     /transl_table=11
                     /product="hypothetical protein"
                     /protein_id="X:NKOHLFKK_00033"
                     /translation="MKPESIVIHFDKIEEKFAVLERAKRAEELARSLSECLASRGTKR
                     MCKAGVRVALAISNRAGSRSP"
     gene            37379..37678
                     /locus_tag="NKOHLFKK_00034"
     CDS             37379..37678
                     /locus_tag="NKOHLFKK_00034"
                     /inference="ab initio prediction:Prodigal:2.6"
                     /codon_start=1
                     /transl_table=11
                     /product="hypothetical protein"
                     /protein_id="X:NKOHLFKK_00034"
                     /translation="MKSIGIKDLKNNLSSYLEFVKKGETIIIYDRNNPIAEIKKILKT
                     DNRTDLYIKEATENNSLIPAKKFKEIKFPKVKSLKGISRTEISNTWKTIYNEERE"
     gene            37720..38127
                     /locus_tag="NKOHLFKK_00035"
     CDS             37720..38127
                     /locus_tag="NKOHLFKK_00035"
                     /inference="ab initio prediction:Prodigal:2.6"
                     /codon_start=1
                     /transl_table=11
                     /product="hypothetical protein"
                     /protein_id="X:NKOHLFKK_00035"
                     /translation="MYSENHFEKYLEIFNSQQKKFSSILLEIETARSLNLFYNIKKKD
                     LGKVWLNESEGTLNDFLSQINLKNVDSDIRLEIKKYKNILELKSLDATHLATATYIRK
                     MISEDLTICTLDDKFRNVSKKFEFNLLPKSMNK"
     gene            38408..38731
                     /locus_tag="NKOHLFKK_00036"
     CDS             38408..38731
                     /locus_tag="NKOHLFKK_00036"
                     /inference="ab initio prediction:Prodigal:2.6"
                     /codon_start=1
                     /transl_table=11
                     /product="hypothetical protein"
                     /protein_id="X:NKOHLFKK_00036"
                     /translation="MELTASRVLLHVYHYNEIHSSAIANDYGKTVTPIRLQLERFEKA
                     GILVAKNVGRSRVFAFNQKSPFVKPIKEILSIFYNSLIIEEKENIFSTRRRPREKGKP
                     VYGRT"
     gene            complement(39535..39723)
                     /locus_tag="NKOHLFKK_00037"
     CDS             complement(39535..39723)
                     /locus_tag="NKOHLFKK_00037"
                     /inference="ab initio prediction:Prodigal:2.6"
                     /codon_start=1
                     /transl_table=11
                     /product="hypothetical protein"
                     /protein_id="X:NKOHLFKK_00037"
                     /translation="MDAENFLHSGSGYFFLKESESLLAASPIISILLTKVGLRTLLIK
                     NEPLFVLLNSSFKKSISP"
     gene            40074..40520
                     /locus_tag="NKOHLFKK_00038"
     CDS             40074..40520
                     /locus_tag="NKOHLFKK_00038"
                     /inference="ab initio prediction:Prodigal:2.6"
                     /codon_start=1
                     /transl_table=11
                     /product="hypothetical protein"
                     /protein_id="X:NKOHLFKK_00038"
                     /translation="MESLQIRKIDSIFDIENAYPAFLELRPHLTDKKVFVQMVLQQIS
                     EGYCIHAICLDKETIACIGFRFFHMLAWGKILYIDDLITKRDFHGHGYGDKLLKHVIQ
                     IAKEENCDQVHLDTGYLRHAAHFVYLRNAFELNCHHLALNLRSKPN"
     gene            40804..40953
                     /locus_tag="NKOHLFKK_00039"
     CDS             40804..40953
                     /locus_tag="NKOHLFKK_00039"
                     /inference="ab initio prediction:Prodigal:2.6"
                     /codon_start=1
                     /transl_table=11
                     /product="hypothetical protein"
                     /protein_id="X:NKOHLFKK_00039"
                     /translation="MHSKRFIYIRKKELENIFSKQSLKSIWKNIVKEQLRAFDIHDLF
                     YRRTN"
     gene            41247..41768
                     /locus_tag="NKOHLFKK_00040"
     CDS             41247..41768
                     /locus_tag="NKOHLFKK_00040"
                     /inference="ab initio prediction:Prodigal:2.6"
                     /codon_start=1
                     /transl_table=11
                     /product="hypothetical protein"
                     /protein_id="X:NKOHLFKK_00040"
                     /translation="MNNEKFLEVNSISEKVDDLFDTLDQSGKLDFIKVALQKFSENLQ
                     EQYSITFNLTLDIFDATREQAIKISEVGISCNGGEQPYFVRAGDTFNRYLAKGNIVEI
                     PHSYCPVCWAEWDFKRKNQSCSKCDSIFGTDIKLLIDSNHCPQCSDGSISLEEPYCNQ
                     CEFYADPDIVVWG"
     gene            41809..42078
                     /locus_tag="NKOHLFKK_00041"
     CDS             41809..42078
                     /locus_tag="NKOHLFKK_00041"
                     /inference="ab initio prediction:Prodigal:2.6"
                     /codon_start=1
                     /transl_table=11
                     /product="hypothetical protein"
                     /protein_id="X:NKOHLFKK_00041"
                     /translation="MSMKRSDKFKMKKIKKKISKRISPKKSIQKKKSFSKQSSTKNDL
                     DQIVKFVSLKRLKPNIKNDFDLLSKEEYQNLKQNMIANGILDPLT"
     gene            complement(42686..43579)
                     /gene="rpnA_2"
                     /locus_tag="NKOHLFKK_00042"
     CDS             complement(42686..43579)
                     /gene="rpnA_2"
                     /locus_tag="NKOHLFKK_00042"
                     /EC_number="3.1.21.-"
                     /inference="ab initio prediction:Prodigal:2.6"
                     /inference="similar to AA sequence:UniProtKB:P31667"
                     /codon_start=1
                     /transl_table=11
                     /product="Recombination-promoting nuclease RpnA"
                     /protein_id="X:NKOHLFKK_00042"
                     /db_xref="COG:COG5464"
                     /translation="MTNPHDRLIRETLQDKEDAISFFKNSLPEKVIELLDLKRLELTQ
                     SSFISENLKEEQTDLLFQIPLKSGKKANIYLLFEHKSYLDEAVFSQLLGYISAIYKSQ
                     FKTDKRYSVVIPFVFYHGERTWTLGNSFQDRFILSKNEEEVFKKYIPDFELELFDLSK
                     VDLSRLESITLRVILGVVQKIWEGDASFLGYLGEVFELLTSLKNESKRVEIFQKLFLY
                     IFNVREIEPTEITSLLSHSRYNREYEDLIMTTAEKLRKEGKIEGKIEDAKKMFKEGFK
                     LDVVLRITGLTEQELKDYGVI"
     gene            44693..45340
                     /locus_tag="NKOHLFKK_00043"
     CDS             44693..45340
                     /locus_tag="NKOHLFKK_00043"
                     /inference="ab initio prediction:Prodigal:2.6"
                     /codon_start=1
                     /transl_table=11
                     /product="hypothetical protein"
                     /protein_id="X:NKOHLFKK_00043"
                     /translation="MRKLHILLLLPIIYSILFVLQIISEYLNHILLGYLLPTAFIISI
                     VLLFIFLLKHKIGIYHVLLLPCFFSMFYFTGHWYFGRASFGIGSGGFFFFLHWLTKYP
                     NFGLINYEVALGMICIFLSHFLPLLFTFIVLSLKHLKSIFLFIILAFDLIMYIPVLLK
                     FDYLNINVLISFPYQFPLFVFFSIFFRISSILMMLIISIYYKRILNNNTTPFGNI"
     gene            46074..46613
                     /locus_tag="NKOHLFKK_00044"
     CDS             46074..46613
                     /locus_tag="NKOHLFKK_00044"
                     /inference="ab initio prediction:Prodigal:2.6"
                     /codon_start=1
                     /transl_table=11
                     /product="hypothetical protein"
                     /protein_id="X:NKOHLFKK_00044"
                     /translation="MIQIVFSDLHWLPQDDQADDLCAHGTVNVCIDNETISDVPNKEW
                     TLSCAGLYLLRSLEHDYHPGDYGSQLIPCCSFDFIPQENWQFPVLMLGCSNGIEWHIK
                     HERNAVTHTTLNGNSSTLALHEWISLVLTLTNQVEEFYRLSGPKKTTSKELEEGYSRF
                     WSEWKARTERAKRRARDFA"
     gene            46696..47106
                     /locus_tag="NKOHLFKK_00045"
     CDS             46696..47106
                     /locus_tag="NKOHLFKK_00045"
                     /inference="ab initio prediction:Prodigal:2.6"
                     /codon_start=1
                     /transl_table=11
                     /product="hypothetical protein"
                     /protein_id="X:NKOHLFKK_00045"
                     /translation="MEKAVPIKTPIGYFKNHRDGIILTNIQWSNSKIIFSCNITDNAI
                     LDATTKEKEYEFKLIFDGVISLFHAELDTYYQIEKDFQKPKVTKSIFEEINNSDYIAK
                     LPIRSDWGEVKHYCLSTYDDIFNILAKSYTFELL"
     gene            47912..48385
                     /locus_tag="NKOHLFKK_00046"
     CDS             47912..48385
                     /locus_tag="NKOHLFKK_00046"
                     /inference="ab initio prediction:Prodigal:2.6"
                     /codon_start=1
                     /transl_table=11
                     /product="hypothetical protein"
                     /protein_id="X:NKOHLFKK_00046"
                     /translation="MKYWRMQLHPDDQSLATDYTVKCLANNYVGLDFPSGSYDLSEYD
                     IDKLEAFPNNIRAFAKQITYNDYILIFHHNIPFALITEIGNYNYLKEVIPEMGIWFRH
                     FRRFKKISYFNDVYKQGKDEHYKITMANTISEASEDTKTVELIKDWIGRLSNNGA"
     gene            48493..48753
                     /locus_tag="NKOHLFKK_00047"
     CDS             48493..48753
                     /locus_tag="NKOHLFKK_00047"
                     /inference="ab initio prediction:Prodigal:2.6"
                     /codon_start=1
                     /transl_table=11
                     /product="hypothetical protein"
                     /protein_id="X:NKOHLFKK_00047"
                     /translation="MINLRLPPELERKLNSFAKSEGKSRSEIVKDSILEYIKNHGKTK
                     TPFELGEDLFGKHTSDVSDLAQNRKKYLHQSVKGKNAKRSSN"
     gene            48731..49147
                     /locus_tag="NKOHLFKK_00048"
     CDS             48731..49147
                     /locus_tag="NKOHLFKK_00048"
                     /inference="ab initio prediction:Prodigal:2.6"
                     /codon_start=1
                     /transl_table=11
                     /product="hypothetical protein"
                     /protein_id="X:NKOHLFKK_00048"
                     /translation="MQNVALIDSGPIVALFNTNDRFHKSTYKFIKSYKGSLFSSWPVV
                     TEVVYLLSFSIDAQSDFLEWIERGSIQILDIQLEDLRYIKTRMKKYSDLSMDLADASL
                     MCIAERQGIERIISIDSDFSIYKTLKGKFLQNLLKV"
     gene            49844..50392
                     /locus_tag="NKOHLFKK_00049"
     CDS             49844..50392
                     /locus_tag="NKOHLFKK_00049"
                     /inference="ab initio prediction:Prodigal:2.6"
                     /codon_start=1
                     /transl_table=11
                     /product="hypothetical protein"
                     /protein_id="X:NKOHLFKK_00049"
                     /translation="MFDKLVKINCYSKSRILKKVAGNLLEKLYCCEINCTEIDRRVLF
                     AHHARGSTIVASKICENVVIYQNVTIGSNLRYNKITNEWENVGNPIIARNVIVSDGAK
                     ILGPVIIGENSVVAAGTIITKDIPPDSVAYGVNQFRPKDKNYDLVFNLNMINFERIIE
                     ANNKLIKKFNENKNQYKIKNNL"
     gene            50413..50532
                     /locus_tag="NKOHLFKK_00050"
     CDS             50413..50532
                     /locus_tag="NKOHLFKK_00050"
                     /inference="ab initio prediction:Prodigal:2.6"
                     /codon_start=1
                     /transl_table=11
                     /product="hypothetical protein"
                     /protein_id="X:NKOHLFKK_00050"
                     /translation="MKSYEEAAALKEAIIHFICNIKQAMGIYGRWSFSTSASF"
     gene            50495..50638
                     /locus_tag="NKOHLFKK_00051"
     CDS             50495..50638
                     /locus_tag="NKOHLFKK_00051"
                     /inference="ab initio prediction:Prodigal:2.6"
                     /codon_start=1
                     /transl_table=11
                     /product="hypothetical protein"
                     /protein_id="X:NKOHLFKK_00051"
                     /translation="MDVGLSQLQRVSEIRKSIQEKIKTPLIRNSFTNIESFPLDIKNV
                     LEK"
     gene            50866..51819
                     /locus_tag="NKOHLFKK_00052"
     CDS             50866..51819
                     /locus_tag="NKOHLFKK_00052"
                     /inference="ab initio prediction:Prodigal:2.6"
                     /codon_start=1
                     /transl_table=11
                     /product="hypothetical protein"
                     /protein_id="X:NKOHLFKK_00052"
                     /translation="MNSKFEDFALSRLISFDSPLYKVSDLIRQYFYQSDKVYHYTNFD
                     GLKGIIESNSFWLTESTFMNDEQELNNGPLKLQEAIKNIKDHYKGSAQIFIEALANYK
                     LVPRLDYYISCFSKEPDSLDLWRTYSKNETGISIEFDLKDGKFPHFEGLPEYKISEVI
                     YSDKIKLDFIHKLLIVAITEVENDLLNGINYTDWNYEDTANEVIDYISAYFILFKNES
                     FSTENEVRITHHRSEKSGQTIYFRSSKIGLIPYIKSNELYTLDQIPDEKKELTKKLPI
                     SKIIVGPTRYFLEIKRSIGFFLHYSEYENVSVVPSNIPFRG"
     gene            52020..52946
                     /locus_tag="NKOHLFKK_00053"
     CDS             52020..52946
                     /locus_tag="NKOHLFKK_00053"
                     /inference="ab initio prediction:Prodigal:2.6"
                     /codon_start=1
                     /transl_table=11
                     /product="hypothetical protein"
                     /protein_id="X:NKOHLFKK_00053"
                     /translation="MSLRYFIDTNIFGKLIKDKNYFEIFSLETKRYNDFPNLFSIYFT
                     PFSILEYLGIKVKNPNIKYSSNLKKETIDAEIIRIVNESYLYYMSQVEIRREYILQVA
                     ESAASFVDEKNFYFGSFCDYIVNHTTLKKDLALHLTANYIYNFRFPSNLRRFISAQLS
                     YDLFRNNMLPYSVSKFRLIESDWDTQWSRFNNESEGRLSPYDKALRLKANGDNVDCDI
                     IHHAVMGFEDNRKTYPVYIFTADSPGIVIPRISVYKGLVRFVDYWIHKTNASDAKYFI
                     KNSEGIIVFIDQKGKVIGKKNVTEIPTFGKAP"
     gene            complement(53215..54750)
                     /locus_tag="NKOHLFKK_00054"
     CDS             complement(53215..54750)
                     /locus_tag="NKOHLFKK_00054"
                     /inference="ab initio prediction:Prodigal:2.6"
                     /codon_start=1
                     /transl_table=11
                     /product="hypothetical protein"
                     /protein_id="X:NKOHLFKK_00054"
                     /translation="MKMDPDYLEIWKQITNATDLSKVLVQHFSYLVDNPEYDRLLGAV
                     MQKASSCRIEKNSLQILFSNDLLLSASAPFSIKESTTWPESFKKLISVHELLEVGDAN
                     ESHMARDLVLGDHGSFSDEYIDDEEFEEAESPMIDDQSDWWIYHPEEKNEQNEPMLYY
                     VSHESGNVKESFPHNVGILFLKRLADQLNIDESFYPRSKDEDTIYFELQKEIPLPFYI
                     LRAENIDKYYRIAAVLSQNNERFFGILDTSNPNEIKIIGKTDFPSSGDQLNMKVSGSK
                     VILFNDRTGLFNPLVWIDISDLTSPKVGGVIDEKGIEAVAAIYQNRVVYKTKTDQLIE
                     QNLLTGEKKTFQSLIRVRELMIDESVIVVQNPNEVQVLDRQYNLISQGKAGSPFPQNV
                     LFSELKLIVSVPLADPLEVFSFSAPKIQKQKFPSLEGHFCRLPYFVSGNSIWFLTTTH
                     ARDGEEIRYNLVRLDMDSKESKATNHILKENLNYDECAIEILSDEIRIYLREKILIYR
                     LEK"
     gene            complement(55816..56685)
                     /locus_tag="NKOHLFKK_00055"
     CDS             complement(55816..56685)
                     /locus_tag="NKOHLFKK_00055"
                     /inference="ab initio prediction:Prodigal:2.6"
                     /codon_start=1
                     /transl_table=11
                     /product="hypothetical protein"
                     /protein_id="X:NKOHLFKK_00055"
                     /translation="MSKNFFPLTNDLMFKILFVKEPDLLISILNSVLFPDGEHTIRNI
                     KILNPELVGSSPNDKRSYLDIRAQDEDGKIFHVEIQVAHQSSFVKRSLYYLSGLIRDQ
                     LNRGSMYSDLKPVYQINIVDFDLIPSENFHSKFKFREESNPDIILTDDVEIHFLELCK
                     FVKKDVRELRNNLEIWLYVLKHTSELEEEEMRILVDKTPDLSKAFTILEQYSNDPQKR
                     NELEAKLKSDRDYAYDLAARFEAGELQGIEKGAEKEKLKSARKMLQKGMDVDMILEIT
                     GLSKKDLKDHGIL"
     gene            complement(58348..58569)
                     /locus_tag="NKOHLFKK_00056"
     CDS             complement(58348..58569)
                     /locus_tag="NKOHLFKK_00056"
                     /inference="ab initio prediction:Prodigal:2.6"
                     /codon_start=1
                     /transl_table=11
                     /product="hypothetical protein"
                     /protein_id="X:NKOHLFKK_00056"
                     /translation="MIISKKLEIQVRELEKKGYSFIYIEDYVKGFYKGYFESKIKIAR
                     NMFKEGFELNVVLRITGLTEQELKGYGVI"
     gene            complement(58566..59471)
                     /gene="rpnD"
                     /locus_tag="NKOHLFKK_00057"
     CDS             complement(58566..59471)
                     /gene="rpnD"
                     /locus_tag="NKOHLFKK_00057"
                     /EC_number="3.1.21.-"
                     /inference="ab initio prediction:Prodigal:2.6"
                     /inference="similar to AA sequence:UniProtKB:B7NGZ6"
                     /codon_start=1
                     /transl_table=11
                     /product="Recombination-promoting nuclease RpnD"
                     /protein_id="X:NKOHLFKK_00057"
                     /translation="MTNPHDRLIRETLQDKEDAISFFKNSLPEKVIELLDLNRLELTQ
                     SSFISENLKEEQTDLLFQIPLKSGKKANVYLLFEHKSYLDEAVFSQLLGYISAIYKSQ
                     FKTDKKYSVVIPFVFYHGERTWTLGNSFQDRFILSKNEEEVFKKYIPDFELELFDLSK
                     VDLNRLESITLRVILGVVQKIWEGDSSFLGYLGEVFELLTGLKNESKRVEIFQKLFLY
                     IFNVREIEPTEITSLLSHSRYNREYEDLAMTTAEKLIQKGEMKGKVETKIDIARNMLL
                     DGASLEYVLKITRLTEQELKDHGLL"
     gene            complement(59706..60089)
                     /locus_tag="NKOHLFKK_00058"
     CDS             complement(59706..60089)
                     /locus_tag="NKOHLFKK_00058"
                     /inference="ab initio prediction:Prodigal:2.6"
                     /codon_start=1
                     /transl_table=11
                     /product="hypothetical protein"
                     /protein_id="X:NKOHLFKK_00058"
                     /translation="MSPESITKFWFRLFERKVKPTEKNTKRNEQQNKSIRTESKYNES
                     KTIQETPIEEINNLDPYKCFLGWGKSKLLKSQLEYYEQNSDPFKYEGTKKILFEKFVN
                     EVYPGLVSNSEVKKTTIENRKGSAA"
     gene            complement(60093..61091)
                     /locus_tag="NKOHLFKK_00059"
     CDS             complement(60093..61091)
                     /locus_tag="NKOHLFKK_00059"
                     /inference="ab initio prediction:Prodigal:2.6"
                     /codon_start=1
                     /transl_table=11
                     /product="hypothetical protein"
                     /protein_id="X:NKOHLFKK_00059"
                     /translation="MNDTPRVFRVQKDRNFTIVKNNFIDDARLSMKATAILLLALRYP
                     DHWRMSVKTMSKFKSDKDSSIAFGFKELVTFGYAEFRKGKDSVTGRFNSGWYFFEESQ
                     KPEVQYKIKPTENESLENQKELFLKEVKESNIKENPGLENQPLSNTIYQGLSKQVLFK
                     QILNISRENRQPAAQAHVEEQKELLVEVETKKEENPRIDLPQLTNPLLEKPLPENQPL
                     SSTIYQGLSKQVLFKQILNTSREYGPPAKTHLEEQKQNLNKPKPLSRFQFPDSWLTKF
                     QDYYFKEHGSEMGQPDSELKALNSLYEISKGDWNLIESKIQTLIQLRKQDSRFWYE"
     gene            62163..62540
                     /locus_tag="NKOHLFKK_00060"
     CDS             62163..62540
                     /locus_tag="NKOHLFKK_00060"
                     /inference="ab initio prediction:Prodigal:2.6"
                     /codon_start=1
                     /transl_table=11
                     /product="hypothetical protein"
                     /protein_id="X:NKOHLFKK_00060"
                     /translation="MSTLFDRLSAIDDDLKLSHSKMAAELGIDRSTYYKYKNGTLAIP
                     KSILIILRLKGYNDHWVLSGKGQMKLKDSAQLVEMQKRLKLISKLDSYGVLDSIEKLP
                     ETPSSVQKKIIQEFFVFLASKFV"
     gene            complement(62898..63026)
                     /locus_tag="NKOHLFKK_00061"
     CDS             complement(62898..63026)
                     /locus_tag="NKOHLFKK_00061"
                     /inference="ab initio prediction:Prodigal:2.6"
                     /codon_start=1
                     /transl_table=11
                     /product="hypothetical protein"
                     /protein_id="X:NKOHLFKK_00061"
                     /translation="MPLILSLVFELRKNPLQFGKLVPIDPQHLEEYLFRVMTEQIP"
ORIGIN      
        1 atgaaaaaac taggattcaa tgcaaaaaac ttaatttcta cagaaaatca aacgcctaaa
       61 aaaaaagatt catacttcca aggttcgttg acgaaccttc tcggttccaa tgaaattacg
      121 gaaattctta tcgactccat aacttccata gacaacccga gaacgaattt taacttttca
      181 agtattaaag aattggcagc ttctatagaa gcacatggat tattacaacc aattacagtc
      241 agaaaaaagg gtgaaaaata tgatttaatt gcaggtgaaa gacgacttcg agcatatcaa
      301 tttctaaaaa gaaaaacgat acctgcaata attaaaaatg tagaacaaat aaatccagag
      361 aatcttacag aaataaaatt aatagagaat atccaaagag aagatttatc agatttagaa
      421 atagccttaa cgctctcaac attaaaagaa cgaaaaaaaa caacaaatga agaactagca
      481 attaaaataa acaaaacaga aggctgggtt aaagcgaaaa ttgcccacat aacaacactt
      541 gaaacactta tgaaaaaagg ttcgttaacg aaccttaatc tttttcaaga agtcccgact
      601 tcagtatggg tggagctatc ttcttcagta aaagagaatc ctaaggcagt tgaaaattgg
      661 ttaaattcac attttagtaa aaaagaaatc ccaaaacaag cggaagcaag aatatttgct
      721 aaaggtttaa aaaacggaaa attaaaaaag aataaaaatt ctaaaacgga aagtcttgaa
      781 tacttacaaa aacaggaaga agaacttgcc gagaaaatta aaaagttaca aaaaaaacga
      841 aaaaacatct tagcaaaaat agcttttatt gaaaattcat aatcattaat ttgatatttt
      901 tttggattta attaaaaaaa gagtacccaa aattacacag aaattatagt gtactagtac
      961 gatctaagaa gaaatcctct tctcggttca agatcaaagc ctgcggggag gtcagagacc
     1021 ccaaaggcaa ccttccttaa aatcctaata atttagttat gtcccatttt ttgcttgaca
     1081 tttgtctggt acatgtttct agtccaaaat atcttaggag acataactaa gaacagcctt
     1141 ctctgactta atggctgaat aaatcttgaa tcgaggacct accaaaaggc catgcctgac
     1201 ttttagttcc ccgataattt tagagtaggg taagttcaac tctgtgccgt acgtagccca
     1261 aaatatgtcc gtaccgcact caggagaata tatatcgtgg aaggtatcta tctacggacg
     1321 ccgaaggcgt ttactaagga aagaagaatt aaaagaaacc aattaggaac tgcaatttta
     1381 gtattcggtt ctatgtggag ttttagcgga aaagggaata tatgttttgc ttctattgga
     1441 ttaggtccag atgatgaaga gaatcccaaa atcgggaaag caacaatttg ttctaggtcc
     1501 gggttatcta aaaacacagt tgtaaaatat aaaaagttat tagcccaatt aggttggatt
     1561 caagttagaa gggaaggggg gactaaaaat gatacgattc atctttttga aacacctcag
     1621 acaatccttg agaaagtgat tcccaataat aacgattcaa atgctgaaaa gataggaagt
     1681 ttagtcttta acgagaatgc tttgggaatc aagaatccca attgcatgaa tgaagattca
     1741 tgtagcgtac ccaagggagt ggggtttact gtacagaatt ctagtaaata taatataaac
     1801 aaaataaata ataccaaaca tgaaaacttc cagattgaaa ttaaaagaat taattccatt
     1861 tggacagaat tcttagtttg ggctggcaaa cgactttcta aaactagcta tgaaaatttt
     1921 aaagaactta aaatcaaatt cgaaaatgaa aggttatata taatagggga aataaacgat
     1981 tcactcaaaa tgattgtttc taaatacttc aatgaagaag caaaacttaa aacagaaata
     2041 aaatttgtaa aagaagaatt gcaagagaaa gaacagaatt ttaactcaag taaaaaatca
     2101 gatcagaaaa gtaatcagga aaatcaaacc caaccgaatc aagaatcatc catatcggtt
     2161 gatcaatcag aaaatcaaga tattaaaact ttctctgact atatatcggt tgataaagta
     2221 attcatgagt tcatgagcca ttcttctctg aaactaaatc gacctgactt agaagagata
     2281 cgtaaactaa gaatcagtta cgatttagag aaaattgtaa tctatgaccc acttccagaa
     2341 agattgaaaa atcacatacg taattacttt tatagccatc cccaaagggt tatcgctcta
     2401 caatttgagg aatgtaaaaa taaattccat gttgcggcgt aatacaaaac caaaaagggc
     2461 ggtggacttg tcttgaaagt taaaatgagg cctttaattt aacgtgaatt tggtataagg
     2521 gatcatggtt tatttttcta aaaaaagttg tgattttgat tcctaaaatg taggaactcc
     2581 tgcaaaccac gattttacga acaaattcta aaattgcagg aactgatatt tttagaaaat
     2641 tctttcccat tttcttaggt cgagttcacg ttattttatg gttgagtaga actatattcg
     2701 taatccttaa tgtttcgaac ttaaacttac actcttcaga gttccactcc ctgaatgcct
     2761 ctgtcggcat tgggagttta cgggttattc gactattaca ttctgtaagt tttcaaattt
     2821 aacttaggat ttaaatttcc tcggaaacgt ttttcttctt tttatttcct ttagtttcat
     2881 tatgaggaat cagaattttt ctagcaattt cccaggtttg aatttgaccg ctgctacttg
     2941 aaatttggcc gggagtggaa gtatttcccg ctctggttcc aggcatatac tgtatggaag
     3001 ttacaatacc agaatcagct agtatgatta cgtcggctcc ttgttctctt gctttttctt
     3061 taacatattc gatacaatga tttagttgtc cacaacgaac ttctacgatt ccaatttgtt
     3121 ctacttgata atccgggacc gctctcataa tcacatcaat aggttctgtt tcggcaagag
     3181 gcggataact tcttccagtg attgtaagac ttcccattgc acaatttgtt aaaccgaata
     3241 cggttaaaca aattataata aatatttttc caaacttaag acggtgagtt gtcatttaaa
     3301 aagtagattc tcctttatga atttggatcg ttttttaaaa agctgttatg ggtcaaatca
     3361 attttataat ttaattgcaa aattaggaat atagattttt tgttttttag aaattttaac
     3421 tgaacatgag tttagagtaa gaacccatga ttctgaaaaa aaatgaaatc ttaaacatta
     3481 tggagatcga tttctaaaat gtgggagtac aacaagccac gattttatga acaaattcta
     3541 aaattgtaag aactactatt ttagaaaagc ctttctcatt ttcttacgca gagaatttac
     3601 gttactaggt caactcggac gtatgaaaat agtatcaagt tattaacggc ctaatttacg
     3661 aagaactagt ggtatttaaa aaataacgca aattcgggat ttactgcatt ttaaagcaag
     3721 accaaaatat tcaaattttt gaaacaatct aatacaagta ttctattcat gtgtccgagt
     3781 agtaatacaa aaccaaaagg gtaggcgttg gaatatgtta gtcaaatgat gttatcatct
     3841 ttcaattcgc tcaatctatc taagtgaaaa caaaattcaa gaaaacggat gaatttacaa
     3901 attaaactcg aaagtcatca tcgttgtttt tcgttttatg acagaattct atcaaaagaa
     3961 cacaaggaat aatcaaaata taacattgaa tgtgataaag ttttttcgtt caacgttcct
     4021 ggttttgcaa aacatagcct tcagtattcc tcatccatag aatattaaac tcacagtttc
     4081 agtgttcaaa accaaaaaaa ttaaacaaag accaaacgaa acaaaaataa acgcattctt
     4141 agttataaca tgaatttaaa taagaattaa agacgtgaaa acatattcga ttttgtgcaa
     4201 cttaaaaaca aaaaaacttt agtatccata acgaacgttt ggcgattact cgaatagaat
     4261 caaaaaatat gatatatttt tggtaagagt atcacaaaaa aaccattttt ttcgaaatgc
     4321 tgtagccaca atagacctca tttttttcat agtcgaaaag aaacttttga aaaacgacgt
     4381 tatcaacttt aacaaaacaa aatgaaggca taacaaacgt aagatgaaca aagaacgaat
     4441 gtatggctga tgaaagacgt aatagatcaa aagtgaaaat aaagaggtga aaaaatgata
     4501 aacgttctaa ggaaaataca tctaagtata ttccatatta taatattctt aaccatacca
     4561 tttcttgcaa cgtgtagttt gtttgagaaa gatcgtaaca cgatggaaaa cgtggatcta
     4621 gcaggagcga tttggttggc cgcagaacct gtaaaaactc aggtaaacaa cgaaggagta
     4681 ccggtaaaac caggaaactc tggagctgga ggagcgggtt ccacaccagt aacacccgta
     4741 gacgcaattt tcaacctacc tccaggtagg accgtaaatg caaatgcttt gatgggaacg
     4801 atcgatccca cgggaacgaa tatagtaaat gactttgacg gagacgggat cttaaatcag
     4861 aacgaaacgc tgactaacgt atggatagca gactatccac agatcgaaac aacgatcgca
     4921 cctcctgtca ctttaaagat acagatctta aaaaattcaa gtaaccaaag tgatcagatc
     4981 gtaagtgaga tcaactcaaa cgactttgaa gcctctaaaa acgaaggatc tgaaaagata
     5041 caccagaacg agttaaatga aagaaccgta cagtttcaag attcatttag tacggaaaca
     5101 gaaatgggac agtctcatga aaaaagtatg tccgcgggaa tgaccgccgg ttttggaatg
     5161 ggacttgtat ccactgggat gaactacagc aacagtagtc gagacagttg gaacgcaaaa
     5221 aatgctacat ccgcaactac aaccaaatgg gcggatagac cttttaaaaa caatatagat
     5281 agagacgctt ggaatttaaa atcggattca tccacaaata aagccagaaa gtatcgatcc
     5341 gataaatcta caaagattaa cgaaacgtct acggtagaac caaacgcggg agtagtcaga
     5401 gccgctttgt atatcaaaaa tttatcagtc aacatgccgg tcaaaatatc aaacatactt
     5461 tgttctttga tgtttgaaac acctggagga gaactggttc ccatgtcttc ttttagactg
     5521 agaaacgacg actatagtct ttttgaagtg gaagtatatg gaggatctga ctttggaccg
     5581 tatgtagtag aattaacaaa tttgaataca gcggaagtag aaaaagcaat cgcggccgga
     5641 tatacaccca agatcatgat cgtggactat accatgactc acgtagcgga ttctaattac
     5701 aaatcatctc tactcagttt taccggaaac aatctaaaga tcatagaaga aaacgcaaaa
     5761 ggaagaaccg cactggtaaa agtgtatgga ccaggagtca gagaaatgta tcgtgtgacc
     5821 gcatttgata caccgaacgt atccaatccg tgtaacacaa aaacggcgga cgtattttct
     5881 cccgggatca gtttaaaaaa agctttagaa agaatttctt gttccgggga caatattaca
     5941 tttaaggatt atgtaataga tttgtctgaa tcggctccta agttagggga gtccagagtt
     6001 tacttaaaag gaatccaatc ttttggagga gtgagtacca acattccttg tgaggatgaa
     6061 actagtaccg gatcagacgg tgtgagtaga accgcttgtg ttcaaaaacc atatagccaa
     6121 tggacagaat cagaaaaaat gaattctgga gtttgggcga tttattccaa aggaaaattt
     6181 tattctccaa ccgaatactg gaccgactct ggaagtgttc gtagatttga tccttggaga
     6241 ggtgtagttg cggccccaat tttaaaaggt gtggattcta tcatctgggc gggtgatagc
     6301 tacgacttag tttacatttc ttttaaggac tttatcaaag tagaacaaaa gtttggaacc
     6361 aatcctttag aaaccggaaa cggttatcct ctcaatacaa aatgggatct aaaaactctc
     6421 ggaaatcatc cttattatcc ggatacaaat tcactttatt tgggtgaggt aggttttgga
     6481 gaaagggtag agctaaaaat taagttggac aagacgaaat acctttcgcc taactttggt
     6541 actgcggtgg acacgggtcc gtatcagtat tttacaaact ttacttacaa tcctcaagtt
     6601 tcttcggatc gttacaatat caatcaagcg gccgattttg agattagtct tggatttggc
     6661 ggaaaccgga cggattggtt tcatgtagtt aaggatttga gttcaagtga tccttacaaa
     6721 ctaaaaaatt gtggaacgac tctagacttt atcagtcaga cgtatacact ttgtgttcaa
     6781 cttccaacac tcagtactag cgtagatcct gcgattagtt tagtaaaatt gtatattcga
     6841 cctgctttaa gtagcgcgta tcgtaaaacg atctggcctt tacacttttc tcaggttcgt
     6901 aaattaaaag gagaagcggg ggttccaatt gtaaaaggta caagtcttgt gaaggtggcg
     6961 aactcttacg gttctgtaaa cgtaggtgac aactttttta tccaaggaga ttctacaaac
     7021 tacaaagtag ttcaggtttt accggttgca caggacggtt cttttgacgt tcagttagat
     7081 cgtctgattc aaatagacgc tccaaaaaca acttctatgt atgtgcctgg aactttgact
     7141 tctccggatg tcaggctttc catggataca gggtttacaa ccgactggaa caactttgtg
     7201 aattcttctt ttaactctac ctcttttgat cagattcaat acaaaccttt tgtttcgagc
     7261 gggaacgtga gttgttcttc gattccattt catcccggtt cttgtttggg ttttactcca
     7321 gagttaaact ctctcaactg gatggggatc tacaacgaag gtgtggctct ttggaattcc
     7381 tgggcggacg gtggagactt tagcaatttc ttgtattctg gtttggttcg tttgacggct
     7441 ccgagtggta agtcgtatcg tctggaaagt acaaacacag atttcccgat tagcgcggat
     7501 gtgaatgctc cgagtttaga tcatccatct gtagtgaact atggagacgt tgctctgact
     7561 gtttggaaac aaggcacgac tctcattgga agatacaatc agattagtac aggtcaggcg
     7621 ctcggaaatc cgtttaacat caattcggcg gcttctactg gaaattatat cgtcaaagca
     7681 aaaaatggaa aagcggtctt agtatgggat aacggggata acctttatgt atctgtcagg
     7741 gatttgacca atttatcaac gatcgtaagc gaagctcttg tagctacccg attacctcat
     7801 gttctttcgg gaactacata tatgtttgat attgcaattg gtaataaccg tgctgcgata
     7861 ttttggaccc aacagcctat gggaaccttt actcttgatg atagtggttg tgtatcttgg
     7921 ttttgtaccg gaacgtttgt attcaattat caaggagtgg ctcgttggat ccgtttagac
     7981 aatggaacct ttcaaggagg aaatacaaat attgtaaatt ttgtatatac taagcactgg
     8041 gactcatttt cttccatgcc ttattactac gacatacctt atttgcaagc tgcagccaat
     8101 gacaataatc aagttgtatt tggttgggta ttagtaagac aaagttccga agatcacaca
     8161 gtctacggtt ccgtatatga tatgactaca ggaactaaaa tcggctccga tcaaacttta
     8221 atcagtgaag ccacaagacc agtagacact ctacaagtag gagctgctac gggaagaggg
     8281 atggtgcttt ggagaagaaa cgacgggatg attttaggaa gaggggtcga tacttccaat
     8341 tctaatttat taggaacttc gaatattgaa gtggaatccg gaggtgttga ttctctcaaa
     8401 ctcaatagtt ttggagatag aggacttttt acatatagaa agaacggtaa ggatttgttc
     8461 ttaaaggttc tagacttgca agcgggacag ttattgtatc cgaatgcttt gtctttggct
     8521 caagccaatg tggattctag aaactttgtt aactccgtac tagcaggtaa taaaatttta
     8581 actacctggg atcaagtcaa tggaaccaga cgaactaatt ggggaagggt cagtgacata
     8641 tctactttta cagtagatgg tccaaaagaa tttcagatca gtactaccaa cgaaggagtt
     8701 caatataccc cgcgtgcggt agtgaacgat aatggatttg gacttgtggc ttggatttct
     8761 caagacaaaa cacaacaaag aatacgagga gccaaagtag atcttgctaa tccaggtgct
     8821 ttgaaatacg gactgaataa cttctttgta tctcctttga tcgaaaggga ttataccatc
     8881 cgagctaaga tcaagtatta gtagataggt tttaggagtt ggtgaatagg ccttccgaag
     8941 gaaggctttg cggaagtgaa ttctttctgc tatccactcg ctcctaactc ttcgcaactg
     9001 gatttgcatt agaaaaataa aaccgccctt ggtgttttca gaaatggaaa ggatgaaagt
     9061 gaaattatat aaatatcaaa ttttcaattt gtcggaatta ctacaatctt ttgtaatact
     9121 cagccccgcc cttgtttggg tggggggtga ggtggtggga aaactcggta gattattctc
     9181 taccacaaaa ttatactttt tgcaagtaaa gagtatgaat tctgtcggaa cactttcaaa
     9241 aaaatctccg acaacatacc catttcaaag ttttttggaa agggggttaa aacgccgaaa
     9301 gaaaaattcg tcttcaaacg atcgagggtt tattgttttt gaacgattat tttttaaaca
     9361 acaagcgatt atattataaa aatgatatat tctaaaattg aaaaataaac aaaagtaaaa
     9421 gcgaaattaa gaagaaagat ttaacaaaaa acgaaaagaa aaagcaaaca agatgaacga
     9481 agaaagaata aacagaaaga cagagaaaaa acagaacgcg cttacaaaaa aggcttcgcc
     9541 tcaaaagaaa ggaggaagtt tctttttcca ttctttagaa atatttttaa aaccatattg
     9601 cactcataca ttcaaatata tcaatatact actgttcttt tgttttttgt ttactacaac
     9661 tacgtgtgga attttgccag gaaaaaaagg aaagtccaat aactggtggt gggctttact
     9721 cggaatcccc aacggagcga gttttccctc gtctggaagt ggggtaggtg gtagtcctgg
     9781 ttctggaaac ggaacacctg gatcagcacc cgcaccggaa ggaagtgatc tattctccat
     9841 atcgactaac tacgcacaag cgatagacga tcccgaaaca aaagcagaac cggtcgcggg
     9901 agcttctttt gtagcatccc cggaaccaaa tcactacgga aatatcagcc taacatatcc
     9961 catccaaaca cctgcgggaa gagcaggagt agaacctaaa ctcagtcttt cgtattcttc
    10021 tacaggagga gatggatggt taggaatagg atggagtcta ggacttggaa gtataacaag
    10081 aaccccagaa tacggagcgc tttactacga cacaagagac agttttagct ggaacggaac
    10141 aagacttgtc aaagtgagcg gaaacaatac aaacgaaaac ggagtctacc gagcagaaat
    10201 tacaagtgaa gacttcctaa tattcaaact ttctcaaata gaaagtgggg gagtctggga
    10261 agtattggat gcttccggaa ctaaaaccat ctacggagaa agtttagaaa gtaggatcta
    10321 caatcctgcg cttccaaacc aaacgtatag ctggtatttg acaaaaacag aagacaaaaa
    10381 cggaaattat ctacaggcaa attacgataa ttcggaatat tcaaaaaata gaaatctcta
    10441 tttaaaagaa atacgatata cgggaaactc taaaagtggg ctatccgcca aacaatacgt
    10501 aaggtttgtt acaaaacaaa gagaagattt ttacgtttct aatacacctg gtttcctcat
    10561 gaaaatggac agaatccttg aaagaatcga agtaggttgg gacaacggag gaaaattgta
    10621 tgagtatata ccggaatacg aaatttctac ggattcggga agacctagaa ttaaaaatat
    10681 acaatcgagt aaaaatacaa ccaagccaga gtttttttat caaacttcca gcagactact
    10741 tacctggcag aatatagtca atcaaacctc cagtgagtta gaagacaatc cggaagcgac
    10801 ccaatacttt gaaggagact ttaacgggga tgggatttct gatttactct tttttaatcc
    10861 gaagtcagga aattggaagg ccgccgaagg aagaaaagaa ggcggatata acttcaaact
    10921 gtatgcaaac cgttatcaag gatacggaaa tgacgaaaag ataaaattct tcaaaggaaa
    10981 cgtaagtgga gactacaacg cagacggaag aagcgatatt gcattctatt tacccgaaac
    11041 cagagacttt gtagtagcag aacacgacgg aagggttttg cagtttaaaa gttatggaag
    11101 actgatgaat tccgttcccg atatttttag aatggaatgg tttccaggag actatgacgg
    11161 aaatggattg agtgacagtg ttctttttga cgaacctacc ggtcagtgga ctctcatgct
    11221 aaacaaaggg ggaagttttg agtttttaag gtttagtaag aagtttcaaa acgtattcag
    11281 aaatgattat acaccagatt ctaatttaga tagttcgaat acaaatgatt tgacaaaacc
    11341 gggaaaggat cacgacaaag taaactttct tgtaggagac tacaacggag acggaagaac
    11401 ggacatttct ttgtatgact ctagatcggg aaagtggttt gtgggtgaaa atcatcgcaa
    11461 tccaaacaaa aatgattccg tttacttcca aatgcagtgg aaactctaca aagtctttac
    11521 agcacccgaa cagtcgttat ttggacacga ccggtttagt ggtgatttta acggagatgg
    11581 tttttcagat tttctcatat ttgaccgaag taatggagaa tggacattag gcgaaacagg
    11641 ggatggaacg atcaacttta agatttggtc tagaactcct cagtttagaa ccgtaactcg
    11701 ttggctccaa ggtgatttta acggggacgg aagaacagac atagggtttt actctgcaag
    11761 tgacggaaag ttttggatcg gagaagcgac acaaagcgga tttagataca aaatctatag
    11821 cgatctaagc tatggacctg atccggaccg tatcctcaaa actcctcttc ctaaagacga
    11881 ggtaaaaata gaatcgggta aaacgagttt aagtgtatcg agcaacacta agacgatttt
    11941 actttcttac aaatatgacg gaaatctaaa ttccggaaaa ggagaacttg tatttggggg
    12001 atgttttact caggatgatt gttcttcttc tcctgaactt ttgatctttg acagaaaggc
    12061 aaacgtatgg gatctaaaac ggggaaataa ctttacagaa agagtcaata cttctttgaa
    12121 cccggaagct tctgggatta ccaccctttt gggtggaaaa ccggaccgtt atacaaacaa
    12181 tttaaaagac gaagtcctat tttacaaaaa acagggaact accaatcagt tttttagttt
    12241 taaaaataca aacggaacta cattcgatat tttgaattta gctaccttta cggatacgga
    12301 cgtatctaag tttgatccaa ataacagtgg ttatgcggta gatcattttg aaaacaatac
    12361 ttctcagtcg gttctcatct tggatgatca gacttccagt ggaaacgcaa gatttgttct
    12421 gagtggtcta ggcggaacca aagttttaac tcccagtggg gatcttaccc cgaccgactt
    12481 aaacgatttt tttcaagcgg ggacaaacga gaatcgccag agaagaaaag aatttagttt
    12541 tttttcaggc aagtttacca caacacaagc acaacttgta atcgtagata gaagaactac
    12601 cacacacaaa tggtatttag gaacgatttc ttctaacgcc atccagttta aacgtttaac
    12661 gggggagttt gtacttccga ttactaccac ggactacaat tcaaaaaccc cggcggggat
    12721 cgtatatgct cttacgaaca cgggcgagat cgtgtttggg aaaaatttag acaacggaac
    12781 ttcatttacc aaagttaaaa tcaattctac gaatattcaa aaaaacgtat ataatgcggg
    12841 tatgatcggt tttagtgacc agtttgacaa tggaggaaac ccgattgtgg tctcgggtgg
    12901 ggaagacaaa atttacgatc ttacacagag taggatcgtt tctcttccga gcaccgttgt
    12961 cgtgaagaat ttagacagac ctgacttaat cgcgcaagtc tatgtatttc gttggatcca
    13021 aggcgactac aacggggatg gactgacaga cattgggatc tttcacttaa aagaaccaac
    13081 ttggtatttt gcactttcga ctggaagtat tcccgatgta atcgaaaggg tcaaaaacgg
    13141 gattggaggt atttatgatt ttgaatatac caattctacg aagtttgaca atacagggga
    13201 agacgatatc ccagacttac ctacaaacta tcgtgtctgc acaaaagtca cgttagacga
    13261 cggattttcc aacgtcatca caaaagattt tgaatacaaa aatggatttg cattttctgc
    13321 acttttaaac ggcaaaaaag aaaccgacta ctttgggttt agtgagttta ccgttcacga
    13381 agcctacgga gaaaaaacga tacatctgta tcatacaaca ccttaccccg attatatgat
    13441 gaaccgcgcg ctttccggag cagaaaaaga aacccgtatt gtaggaaatg acaataacga
    13501 ctacggaacc atccagacaa cacacgatgt aaaaccaatt gtcagtgcac cgggtgtgac
    13561 cagttacctt cctgttacga ctaagattga gaaatattta agcggtcaaa gaactacaac
    13621 acaaacctcc gacgtggtga tcaacggaac gaagatcagt cggaagaccg agtccacaac
    13681 ggatcatttt agtgatactg tgcacggtgt tacgaccaca acttccatca ccgattttga
    13741 aaccgatgat actaccaacc aaagaaggac gactcgaagt gtgggtttga gtggtagttc
    13801 ccacgagatt acgtccctac tttcgtatga cacaagagga aatctaatca aacgtgcgag
    13861 ttcctatact ggaagtgggc tttctcctgt gggaactcac acaactgagt atgaatatga
    13921 caatcacggg aatcagacaa ctgaaagaga cacaagttct agtcctgcgc gtgggaactc
    13981 ttacgtgtat gacaatgagc ttcaacagtt tgtaacccaa gagacaaaat ggggtggaag
    14041 tattacacta acaaccacac atcaaatcgg atatggaagc gcgtttggag ttccgaccac
    14101 aaccacggat ccaaatggaa acaaaagcta ttttgaatat gacaattttg gaagactgac
    14161 aaaaacgagt tctgacacgg atgtgggaac tctcacaact gccagttaca gctatgattc
    14221 tagttttcca ctgagtgcaa agacaacgtt tgtgacggga acgggagatc cagactttgt
    14281 atcccgtacc tacacagacg gaatgggtcg taacatctac acggtcaaat cagcgtctaa
    14341 cggtaatttt gcgattacgg gaaggcttgt ctacgacaca accggaaaac tcgtccgtaa
    14401 aggacaaagt agctgggcga gttccggaga aatcgaccgg tttgtattgc acttagaaga
    14461 aaaaaatccg acttcttttg aatacgatcc gattggaaga atcaaaaaaa cgattctacc
    14521 gcttgcccaa ggggaaactt ctcctgtggt cgtaactaca gcctacaaca gtgcatttga
    14581 aacgacagaa actcacagtt ccggaacgag caaacgcact gtcaaaaatg cgagtgggga
    14641 agtattgtat gtagaagact ttgccagtga cggaacaggg gccaagatcg gattttgtta
    14701 cgacattgcg gggaaccgaa caaagaaaag tgatttaaat gactcaagtt tgatgagttg
    14761 ccccaatcca agcgcgggag ttcccacaaa agacgtttcc ggaagaaacc agacctattg
    14821 gagttacgac gcatttggaa agttaaaagc tcaaagtgat cctgacttag gagtgagttc
    14881 ctacaactac aatgcgtttg gggatttaac ttcgaccaca aacgcaaaag gggtgactac
    14941 cactttcacg tatgacggta tcggtagaat cctgactaaa aatatcccag aagggaatat
    15001 tgaatatacg tatgattctt tttcggggag tgagaattct gtaggaagac tggtacggat
    15061 tgaagactcg agccaaaaca aaacctttag ttacgacaaa ttaggtcgtg ttaaaaaaga
    15121 aaccagagtg attttagcga ctacagaagg aaatcctctt ccttctgaaa ccgcgggacc
    15181 gtatattaca gaaactagat atgatctttt aggtcgtgtg actcgtatcg actatccaga
    15241 acatccgatt tctcacggaa gaatgagagc atgttacaac tacggaaccg ccggttacat
    15301 cagtggtatt agcgtacaag tcaatacaaa cggaattttt cccggttttt gtaacaagga
    15361 catcgttgaa aacattacct acaacgagtt tggtcagacg tcgagtctta cgcttggaaa
    15421 cgggattaca accagttatg gctatgacgt aaaggggaga atggtaagac tgaattcttc
    15481 gggggatgtg ggcggaagca acaaggtttt acaagacgca gtctattcgt ttaatccgaa
    15541 caacaacatt accaatgttg caaatacaac caccgacttc aatactcaat acgtttatga
    15601 ctacgatggt ctgggtcgtc ttacatcggc taacggatcg tatattgaac cttttaattc
    15661 caactttaca cagagatttc agcagtcttt tatttatgcg aagaatggga atttatcttc
    15721 taagagattt cacgatcctc tgagtggttc tgttcaagac gtttggagtt atcaatacac
    15781 aaaccatcaa gtgacgaata ttgattcttc taaatcgggt gcggatgctc ttacgatgtc
    15841 gtatgacgcc aatgggaact taactcgtca aagagacaac gttaaagatc ttaccaaacg
    15901 gatcagtatt gattctcaag acaggattac tcagattcag gatgggaaca atgcaatcct
    15961 cggtagttac tggtatgacg agagtggttt tcggatccga aagtcttctt tagaaccgaa
    16021 aaacaatgtt ttttctaacg ttgagatttt atatccgagc aagttctttg gccttgagtt
    16081 tatcgaatcc gaaaacgtga tctcttcggt taacaacgtt tatctgaatg gggttcgtat
    16141 tgctgcgtta aacgaggcgg gtgctcttgc ttattatcta accgatcaag tagattccgt
    16201 ctctaccgtg ttagacgacg aggggaacac tctttctttg atgcagtatc ttccttatgg
    16261 tgatacgttt gtgcaacggg gggatttgaa cttttctcct aagtttaatt cgcaggagtt
    16321 agacagagag tctggttttt actttttcaa tgcaagattt tatgatccgg ggattgctag
    16381 gtttaccagt gcggatactt taattgacgg ggaattggat acacaaggtt ggaaccgttt
    16441 ctcgtatgtg aagggaaatc cgattggggc gaaagatccg acggggcatt gtagtactct
    16501 ttccacagta ccatgtaaaa ctcaacttga gttaggtggt ggaggtgttt ctccagttgg
    16561 tagaccagga tcttcttcag gtggaggtaa ttctgctggt cttggcgctg cagctactgg
    16621 tttattagct aatttattag gttcaaaaga cgacaaacca agccttcctg acaagcctcg
    16681 aagtacatcg gctactcctt ctgaagccaa ggacatgagt aaagccggac ttgatccttt
    16741 aaacaaatct gatgttaaga attttcttga caaaggtaat aaaagtggtg tgactcatgg
    16801 tggtaattcg gggacaaata ataaaacaaa cgcttctccg tttgaagcga aaaatacttc
    16861 cactatatca ggttatcgtt atgtaacgaa aggtgaagtg caagccatca aagatacggg
    16921 aatgttaaga gggggtagag aaggtgaaac atattttaca aaagatttat acaaatcggg
    16981 agcaaaggct caagaaagat tgtcattaga caagaaacct actcacagag ttgaatttga
    17041 aatttcaggt aaacctaatt acgaaaaata tggaagtaaa gttgatcctt tatatggtca
    17101 acccggtaaa ggatctgaat ttatgacaac tgatcctgtg aaagttaaat taatcaatgt
    17161 tcaaccttta aaataaagtt atggaagaga aaaaatacta catttcagtt ggagaacctt
    17221 gggacttcga aggacctgac ggaaagaata gaatcaatgg acatatatta aagattgttg
    17281 ataatgattg tgttctcttt aaggcaaacc atactctaag ttttgataat atacaaggta
    17341 atattcttgt attattgtca agacatactg gatatcactt tgatacatta aaaactaatg
    17401 gattttggac atttggtgga ggtttattat taaaaaaaga ttatgaaagt atgaatcgga
    17461 aagaattaga aaagaattca aaatatgtga ttataggtag tattagaagt tgaataatgc
    17521 cgagtcttgc aaactaaaaa agcagaggaa ttaaataaca taaaagtata atatccgttc
    17581 tttctgctcc gactcctgtt aacgctgttg ccaattctgc ggttgctacg gctaaaggcg
    17641 ccaaagaact ttatgataac cgaaaggaag tttacgcaag tgctaaagat tttgctggta
    17701 aattaacgag caaagacgac aaagttcgtg attacgctgc ggggcaagct aaagcttaca
    17761 ctatgagcgc ggttcttggt ggtgctgcct ccaaggctct tggaagtagg ctgcttaagc
    17821 cgaatgttaa tgtgccgagt ggtgggaagg tagttgcaac caataggccg gattttatcg
    17881 tttcgccaaa tggaactgca tttcctgttc ccaaaggtgt gacagggcca acaccagtaa
    17941 ttaatccaaa tggtaaaatt acaggttcag catttactgg aggaaaaggt ggcgcgaatg
    18001 gacaagtaag tacaatgaga atcatggacc caacgccagc taaaggcaat gctcctggtt
    18061 atccaaatgg atatattaaa tatgaaaatt ctgcttctcc aagacctcaa ggagtagacc
    18121 cttatactgg caaaacttta tcaaatactc aaagtcactt tcccctagga aaataaaaat
    18181 gaacttagga ataaagaaaa ttaaatcact ttgtggatta aaagtagttg gtattacact
    18241 tgaaattgga gatgcaggga ttgaattttc cggaggagca actttaaata tctataatca
    18301 atttaattta tttggaattt cttttgaaga agaaaaaaaa ataataggaa aaaaatttga
    18361 atctatattc gaggaacaaa aaacgatagt tcttaatttt gaatctggta tttccttaca
    18421 tgtttgtatg gctgatgaat gttacactgg ccctgaggcg atcgtcctac aaattcctgg
    18481 agaaacaata atagtttggt aacttgagtc ttgcaaaaaa taaaatcgca ttctaaaact
    18541 agaatataac gaaaataaag ttcaatgatc taaagatctt tgaaaacgat tttctttgaa
    18601 aaaacaaaag aaaataattt gatctgcatt actgctatat taaaaaacta ttaagttttc
    18661 tgctcattca ctttcacctt ttctttgggt ttcagtattt gaaagaagtt cttgtctaag
    18721 atctctggga gatttgccag tatatttaac acaagctctg tgaaacgaag aagcagaatt
    18781 aaaaccacat tcaaaagcaa tatttaaaag attataattt agtttaatac gcatcatatt
    18841 tttcacttcg ttgattctgt ggaattgcag aaaatcagta aaactcatgt tcaaatattg
    18901 atttagatag taagaagcct gatgagtgga aagacctaga ccggaagcaa aatcaggaag
    18961 tctcaattct tcgtctataa accctttaga atctaaaaaa tgatttagct tagttttaac
    19021 tttttctaaa ttgatcccct ctaacaaatc tctagacgga tatttatttt tctgggtttc
    19081 tttgacttca ggaatggttt ctaattcaat ttcattggtt atattagaat ttggaatcgt
    19141 agctgtctta ttaaataaag aagggagaaa acgctctaaa agaatcgtat aacaaatgac
    19201 tgatccggga ataaattctg caaaaaataa gaaatccttc ttatcgaaaa tcgtaccaga
    19261 gaaatcaaaa acgaaacaaa tagaaattag aagagaaaga aaggggaggt taaaatatag
    19321 aatagatttg ttagttttta aaatcctact caaagaccag ataaaagtag aaattgaaat
    19381 cgcaaatcct agtgcatcta taaaggatat aaagtaaaga ttgggaatga aataagaaag
    19441 taaaatcgta attggaatga ttcctaaaag tcttttacaa taaatccaag gattatcaaa
    19501 agattctaat acatattgga aacagaccaa aacagccaaa ctagaataaa aaaccaagcc
    19561 gtaataaaat ccgaatgtga ttttactttc acttcggagg gacccttcat caaaaagtat
    19621 tcctccattt aaaatcagaa aaaacgcagc agattgtaaa acggagccgt aggatttact
    19681 aaaaccgtca cttgaaagaa gtttagaaaa tcccaataaa aatccaatca ctaccccaaa
    19741 agcatgaaaa tagataatac ccaattttaa aaaattatca taatctaaaa ttccgactgt
    19801 attcatatca aatatggaaa ggaacttgga catgatattg atttaaaaaa atttatctta
    19861 ttggaaactc ttcattactt ttctaaatca tccgaaaaga aatgattgag agagttgagt
    19921 cttaatattt ttaagatagc tatcgcctta cggaaattgg tgaattttaa aattgcttct
    19981 ctgtcttctt tttgtaaagg tatgcctatg tttttttcgt attcgtctaa ctcggattct
    20041 gtgatttcta aaggttttat tttaaagtaa ttgattacca tagatttacc ccttattttg
    20101 gctttttgaa atggcaacca gtagaacgaa aaacttaatg ttttttgctt acgttcttta
    20161 agggagtatt taaagaatta ccatctattt ttgaattcaa aaggacatga gatttagctt
    20221 gattgaatcc ttcttagtag agtagtttgc tctaattgaa atcaaatata acgaataaat
    20281 gactaaagca atttgcacgt atgtcaatta aaaaatgcaa ttcgcactat aaaaaatatg
    20341 gaaaaattcg aaagattaca aaaagcatgt aacaccttaa aaattaacag aaaaggttta
    20401 gccgatattt taaggattca tccatcgaat gcctccagat tattaggtgg tgaaacagaa
    20461 tttacttgga cgtatgcaga actttttcag ttgaaaacaa atgtctctgc taattggatc
    20521 atggaaggca aaggagattt ttggtcagaa gaatctggta acgacaaaga aaaattaata
    20581 gtacgaacaa tcttaaaaat tcctggttta tctgaaataa tggagaaatt tgtaaaatta
    20641 catcaagaag atcagaatgc tattatagaa attattaatc gattctatta tttatctatg
    20701 tcaaagttta aaaaataaaa aaagctactt taaatattta tcatatttga tagcaatttt
    20761 tcttgcagtt gcttgtaatg gtatgtttgc tttaaaaaac cattgataag ctgtgtctat
    20821 tacttctttt gcaagaatcg agtttgcatt tagtcttctc atctcaaatt cctcgggatc
    20881 taaaatagaa tataatttta gtattggatt taaagtaatt ctatttagta aaggaacgta
    20941 cactccagaa aagatttctt gtctagtttg aaaagcatca tagtgaagaa tcgctattcc
    21001 ccagaaaatt atacaaatta tagtgccaat tgaagcataa gatcctaaat atattttaaa
    21061 gaaaggtaaa atccaaacta aaggtatgat aattaagaat gcagaagtaa ttccgaataa
    21121 cattagagac aatcgaacgc gaatcattcc ttctgattta attaaacatt ttacaagttt
    21181 ataaatacat tctaatagcc aaagtacaga atatattaat aaaatgtgat atgctaattg
    21241 aggctcatgt tttaaggtat taatgtctat aatttttatt aatctaaaac taaaggcaga
    21301 aaagattaaa tatgaaagta aacaaatttc tattgttttt cgaatataag aagtaatata
    21361 gtcttcatta acaagtttat tgacaatttt agacaaaaaa taaggagcga agatggctga
    21421 aattaaaatc caattgggtg cataaagacg aatattataa ggaataaatt gtctgcatcc
    21481 tgaaaataat gtccataacc caacggaaat acataaataa taaaaattct gtcttacttc
    21541 aattagagga tttcttattt tcttaacata atacccaaga cctaatatca atgatgaagt
    21601 aaaaagaata aaaaatactg acatatttgt gacacgaacg gtttcaagtc accataatcg
    21661 tgttcttatt ttttgtaaag ctactttagg gatttcgata ggtgtaagat aaacaggttc
    21721 attgttataa taacattccg gaaaatagac ttcttttgta tactttttgg aagtaactgc
    21781 ccctatagaa gtgtaaagtt taacaatgga acttacattt ttgtgataaa atccgtagac
    21841 catatcaaaa tttttatcaa tacaatactg tgctgctgct tgaaaagttg ctaatgctgc
    21901 ccatgatcct tttatcgata aaacaaaact tacggaattc caatcagcaa tattatcgcc
    21961 tattacagca tatctttgat atggttctgt atccttgata attccaagtt ccaaaggaat
    22021 gagattatta ggtttttttt ctacaattct cattgcagct aatatttcag aaccttcacg
    22081 tacataaaac caagtagacc aagcatccat gtccacagcg gtatataatg attttgtata
    22141 tccgaagtta ttaaaaattt tactggcaaa ttttttaacg tgatttagtt cttcttgatt
    22201 ttctagtcct gataagcgca ttacgtgaaa tttattaata ggttttgttt tttgaataac
    22261 aagtgacata attataaata tgtcacatta taacaaaatt tcaatgattt attccatttt
    22321 tgactctata taactctgga acctttaaat atcgtatttt aataaaatga aaaaaattaa
    22381 cacaaagctt ttagcattta gtaaataaaa aatttcttca aaaattgact aacgtaaata
    22441 acgcgtttaa atttgaagaa tgaaaaatag gggaaagcag aaaattttaa gaagacctta
    22501 aaacaaagat cacctattaa agccggattt caatctccca ccgaagaata tttagaaact
    22561 gtattaaaca tatttttcat taataaaagg attgatcgat aggtcttact aacccggatg
    22621 catgaaaata ataccaagtt attaacggcc caatttacga aaaaatagtg atacttaaca
    22681 aataccgcaa attcaggatt acggcatttt aaaacaggat caaaatattc aaatttttga
    22741 aacaatctaa cccaaatatt ctattcatgc gtccgagtag taaaccaaag acatcgaata
    22801 atgttcaagt cttatctgga taaggaaata aatggttata ttataaaact ggaaagtggt
    22861 ttgtataagc caaatcgata taaatactat tattcggact tagaacaaga gctattgttt
    22921 tagcaaatga atagagttgt tgaaaaattc catagtgacg attaataaaa ctgcttcaat
    22981 tgccggtttc cataaaatag aaacagatgg agaattaatt tttcaacaat tctaatatta
    23041 aaaaaacaaa acataaaaat ataaatctaa tacgtaaaag aataaatcaa agaaagttag
    23101 aatcccaaaa atcagaaatt gtctgtagac tatatgctgt aaaaaattgc cccaattgaa
    23161 tgaggcctga agtgaagatt aaaaaaattt acctgaagga gttaaaaatc ttggtcgaga
    23221 gacttttaat ataataacta tcggttaaaa aaatcagaat attactaaaa aacttgttat
    23281 agaaaagcta tcaaaaaaag cgtaagggaa aacttatata actatattct tttaaaaaga
    23341 attgagtcat aacttgcgta gttaaatgca gttgatcaaa aatattaata tatataaatc
    23401 aaaatcggaa atagattcca gctctcaaag atgaataaat gtttactatt gaggcataac
    23461 gtatatatga gaaagttgag tctgaattgt gattggatgt tcgaacgaca tggtatataa
    23521 gttggataac tggtcatttt gcccctgagt gaaaattagg atttacagtc aagagatcag
    23581 ggattacgta tgttttagtg agaggcaata gcctacagat tgaatttgtt ttccggcatg
    23641 acgtcaattt acaatcaaag ttttctctag gcactgatca tcagttgcgt attgctgatc
    23701 ggcacatgtt cgaaacacga aagaggacat gtaatgacaa aaaaatcagc ctctgaattt
    23761 aagaccaata tcgggaacag ggaacgagct gccggtcaac tcctgtcgtt gctcaagcta
    23821 ggcatatccg ccaccgaggt gatggatatg cttccaccaa gacttgggcg tacacactat
    23881 tttattcctc tgcgatggtc atttacttcg atgactcctc caagctcgtt cgggtgacct
    23941 cggatatctc gcctgagact gttactacct gggatgaatc cgcgcccgaa atctcaactg
    24001 cgagcaccca gttcaagggc aaaccttaca acagacaagt tgctgcaaag atgctcctac
    24061 ccttattgaa gcagggtatg ccaacgaaga aagttgagga tgtcctgggt cgaccggatt
    24121 ttataagttg gtgctactcg ctgacaccca gcagctcgtc cctattggtg cgctttgctt
    24181 cagatgacaa aatcgttgag gtatcgattc agaggtaggc agtaattaac cctattgtcc
    24241 caacgtctat acccaaaaat acaaaaaaga actcaaaacg tagtggcaaa taaaaccaaa
    24301 aaaagcttaa aatcttttag ctttagaatt tgagttttca attttcaggg acacgactat
    24361 taaaaaaatg ttgtcttttt ctatataact tccaaacaca aatgctatgg aaaatttttc
    24421 agccgcaagc tttgagacaa ttatcaatat cttagattca aaagggaaac ttaaatcgat
    24481 ccattttgct aaagattaca agggatacct atttaccata caacaagaga acgttttgaa
    24541 gatatggaaa attgaaccgg catttaaact atcaaaaata tcagaggtaa ttctcccatt
    24601 tcgaatgaac tttgaagacc aacgaatcat tcaatttcaa tttatagatg atcaccttct
    24661 tttgatcggg ggtgataact gctcagtctt atctattcag gatatccata atcccatcca
    24721 aatcctttgt gatgagataa acaaatattc tgggcaagag ttgatacttg gcatgagttg
    24781 ttttgccaaa ggtgtaattt atcatatggc gacggatgat agatttaata cgcactttta
    24841 cttgtcagga gtttctgatc cagttatttc tctcccaagg gtcaacagcg aagataggta
    24901 tggaagatat ccactcgtcg taaatgattt gattttctgg atttgcaggc agggcgttat
    24961 agtaatggat atatcaaatc cgaaaacccc aaaaatcctg gccgaagaaa gaatacctaa
    25021 cttctttaat tacggatttc cgatactact ggctaacaat cgggtagcga ttcttgagtt
    25081 tggcagccat tacggaacgg caggcatcag cctttttgat atttcgaata aaaatgcaaa
    25141 gccaatcggc cagggtgcgc ttaagagaac gctaatatca ggctttacgc cgatggataa
    25201 caccgtctat gttacgcatg agaaaattca aattaaagcc aagggaaaga aacactattt
    25261 cagtaaaatt gatctgacaa acgacacgat cattcaattt acatgcgaac tacctttcac
    25321 agatcatact atcgtctggt cccgtgttga gaatgataaa ttggcggtct tacttgacaa
    25381 tggtgatatg ctttctacga acttcccaaa aagctcctga cacccgacaa tggatccttt
    25441 ttcagttggg acaacgaggc accttcgcaa ttccagcgtt tatacaatat tcgatgattt
    25501 atagttatgc gaacataccg caggaacttt cagaaaatca aaagattcat tttgaataga
    25561 cctttgataa ggattaagct aaagtgaaag tttaataatg tatctcaaat ggggaacaat
    25621 tgacttaagg aataattatc atggcaaaaa cagcaatgat tcgagcaaga gtcgaaggta
    25681 acttaaaaaa agatgtagaa agcatactcg atcatttagg tatttctgct ttagaagtta
    25741 tcaatatttt ttatcatcaa attaaactta gtaaaggatt acccttcccg gtttaaatac
    25801 cgaataaagt aactctaaaa acgcttggga ggctacggat aaaaagaaaa gtataaagtc
    25861 ttttaaatct aaagatcagg cattgttggt cgctaaaaac caaagattcg atttaagaca
    25921 aataaaaaaa tagtgccttc gggaaggcga acttggaaga tctgcatttg aagaatttca
    25981 agcactacta taatcaatag agttgttgaa aaattacata gcaacaatta acaaaacgct
    26041 tcaatcgacc gtttccatac aacgaaaacc gatagagaat taatttttca acaattctaa
    26101 taaaggattt tcaaaatgaa caccttcact ggaaaagtat tgaaatacga aacgcctgtg
    26161 tacaactaca acgaataaag tgtaacccat gtctcggtct agagtgttac cgatgtgcca
    26221 gaacatacat gaacaaatgt tcaccaatga gtcataagaa cgattatcgg aagttgattg
    26281 ttgtatcatt taaaaaaaat atacttgaag cactaaatgt ttactcaact aaagacctac
    26341 atgaaactgt ttttaagaat catctatcgg tcttgttgaa ctgcactaca actctatttt
    26401 ctaagcttat ttgggattga tagattacta gggttttatg atattcgtat attctgttat
    26461 ttttaggtgt ttatacgaaa ttcgatgatt tgcagttatg cgacatgcta aaaattatag
    26521 gggttaagtg atgccaatta caatacaaag tgtacatgat ttacgaaatt atttcaaagg
    26581 ggtagtaacg cgttctaagc accatgcccc taaagttgat caaattattt actcattggt
    26641 cggacatgtc attttaaaac cgggtttcac cacacttgct ttgtcactcg gttcgcggaa
    26701 cggcgctaag gcgcctcgaa cctcgtgcca attcttccgc gcgctaagca cgctccagaa
    26761 gcgcaaacgt cgaggagact ctttcgttat gcgccagtgg aaaaatatat actaatcaca
    26821 ataatatttt atcaaaaaga aagaaaaaca tggaaacgat aattgagtta agatatagaa
    26881 ggaaccaaaa ggaactgaaa tatttgatat atccgaatcc cggagggaat tgttcagcaa
    26941 ttgatgaaaa tgatgatgga agtttcgaca ttatcttaaa tcatcaagtt attgatacag
    27001 ttatagaaac tgaagtaatt gactttgaaa gaattaatat tcaggttaat gaaattagat
    27061 gaatgtatcg taaatatatt tttacctttg ggagggtata ttcggtttaa atggaaataa
    27121 aagatatttt gctaattcta ttgccgataa tttccggatt aatagggtca tattgtacgt
    27181 attactttac tcttcgtgca aagcgcatct cggaaattct aaaatataaa gaagaaaagt
    27241 atgcgaattt gactgttttg ttacaaggct ttgtaggaaa cactacttct ttagatttga
    27301 aacgaaaatt ttttgaagaa cagtatcgat cctggttgta cgcatctgat gatgtgattc
    27361 ggagtattaa tagaatgatt gcactaatca ttgagcacaa aggtcaagat gtgcctaagg
    27421 tacttggtaa aaaagcagtc ggtgaagtca ttctatcaat gcgaaaggat ttaattggaa
    27481 aaacgagcgt gggctccaga ggaattctat tatacgtctg tgattaaaga ttaagctttt
    27541 ctccaccggc gcataacttc gtctcctcgc tgcgttcgag atcgctaacg cgactctcac
    27601 tccgggtttc accacatttg ctttgttact cggtttgtga gacgcgccta agggctctca
    27661 aacctcgtgc caattctttc gcgcgtttcg cgcgctccaa aaccgcaaac gtcgagaagc
    27721 ctattacgtt agttgcaata gcccaaaaat cgaaagtaat acgaggactt attgcattat
    27781 ttttaattaa agaaattaat ttttaaatta tcaaatatca ttcaaaaaaa attgctgaca
    27841 ggtttccaaa agtatataca atgtatatat aggaatttat ggaatcaatt attcaaaaat
    27901 ggggtaatag cttaggaatt agaattccaa aagcaatggc aacggaatta gagttaaatg
    27961 atggaagcca tgttgaatta caatatgaag gagataagat tgtaatatat ccaatgaaaa
    28021 aagcttcatt ggaagataaa ctttctaaaa ttacgaaaca aaatcttcac tctgaaatat
    28081 ctactggtaa ttctataggc aatgaagctt ggtaaagaat agaaactata ctcctgaaaa
    28141 aggagatata gtgtggctga actttactcc tcaagcaggt catgaacaga aaggtcgtag
    28201 acctgcactt gttttatcgc ctaaggaata taattcaaag acagggttag caatattttg
    28261 tccaattacc agtaaaatta aaggttatcc attcgaagtg ttgattaaat caaaaaaaat
    28321 cgatggtgta attctttctg atcaagtaaa aaacttagat tggactatcc gtgaagcaga
    28381 atttattgaa tcaataaata aagtttcttt aaaagaagtt ttagataata ttaaattatt
    28441 aatattctaa taaatgggct actgcaatta acttcgtctc ctcctcactc tggctttcga
    28501 catattcaaa acccgattta aaaagaaatc ccaattaaaa acccgataca gacagaaatt
    28561 aaaaccgtgg aaagagtgac ttttaacctc tgaaaaaaag taggagcata gacgatttct
    28621 tcgaaatcac gacaaaaata ctcagaccaa cagattcgtt tttttaaatg tacatacttc
    28681 ccttccctat cttttgaaag gatagtaatc gtagctttag aagattcaat tttttgccaa
    28741 gtcgcttgaa gtttttccat acataaaaac caagaaggcc cttttacttc ggaacaaccg
    28801 gtatcatgag aaggatttaa gtttgattta gtaggaatac taccaaagga agaacaatta
    28861 aataataaaa aaagaatata aagaaataaa aaacgtatca ttacttttta ccttcggaat
    28921 ctaaaaaatc acaggttttt tgaacttctt tgggagtatt atttgcataa caaacgagtt
    28981 tgtcgcggtc cttagaataa cttactggag acacgctttc aaaatgttct tcgttatgag
    29041 aaagatgaat ttcaaggtta ttgattttaa aaaaagtaaa taaaataaag aaaactaata
    29101 ttcttgaaat aaggaaggat ttgtgtttgg tgataaagtt tttaaaacga gtcagataac
    29161 ttttcatatg taacctcata aaaattttaa tttaaaagat tacgtgtgtt ttttagttat
    29221 taaagtttta agtgctacta cctccccgag ctttaacaat aaattccccc acaactttta
    29281 gaatttcccc tgttttaaac caagacatga gaacgatacc cgaagtaaga aaaagtcctg
    29341 aaacgctaat tgcgccaaac ccttctgaaa tttttgcttc cggaaatgtc ttcaaagtat
    29401 aaagaccaat gaaaagaaaa aaaagtccta aaaaaaatgc ctgatttgtg actcgaaaaa
    29461 gattcttctc aactacaatc gagtttgaaa gtttcttctc gtattcttta gcttccaaag
    29521 aatcgggtga gacttttggg atttcgtttg cagaaatttt ctttttcaat tctacctcga
    29581 aattaagata tttttaatgg attcttgatt aaatactgca taacaaaaat cggtaaagtc
    29641 tgggttttct tttttcgcgc gaagttgggc agctttaaaa acagatatta attcaatcca
    29701 ctctgaatct tgccaggttg cttttgtcac tgtacaacca agagaagata cacctacatt
    29761 ttcttttttc ataccttgtg cgtgaatgtt taaaccaatt tttccacgaa agacaggatc
    29821 atcacttgac caaatatgat ttccgtcttt gtctcgtcta aatttaaagt ttgaagcttg
    29881 attaaaagct tcgtgtccgt gatgagttcc gatctttaca agatagagtc cttcttctgt
    29941 tcgtgcttcc cctcctataa ctccgtactt ttctaatgtt ttttccgaaa cattaccggg
    30001 atcaatcgta acaactctgc ttccccaaga cttcccaccc gggtagatat tgaatagaat
    30061 gtcgttgaat ttgtcgaagg aatcatcgtt taaaacgact ttgtttttaa ttatgctaat
    30121 tcccctgaca ccgatgagaa cgttccccgt ctcgaaattg agaaaaggaa agttctcact
    30181 ttttacaaaa cgcgacttcg tttcttcgat caattgagga ataaatgttt cgtaattcac
    30241 tctttcgtta tagaagtgat taacgtatcg gagaaaattt ttgttttgtt tctccataat
    30301 cgtttagata gagttcgatc cttccaccat taagtttaga aatatgtttt tgtaaggaaa
    30361 ggtagagatt cactgcatcg ggtgaagtag ttggaaactt aatcacaaga cgaagaccgt
    30421 taaactcgga aacaaagtct agaaaccttt ttaaagcgtg tttagcggaa agagaaacgg
    30481 ttccatagtg cgcgagattg atcttgatgg attcaagttt tcttttccga gcgattttgt
    30541 agaggaaacc aaatggtgaa gttagagaaa ttgcacttgg gacaatcgaa aatattacta
    30601 ttgcagtcgt aatttttgtt gatcgatcac gaaatgatga agaaataata aggattgtat
    30661 cggcgagacc agctacaaat tcggaaaagg ctcaatacta cttcagctga tatttaaata
    30721 tatgagagaa gaatacgatt tttcaaaagg taagcgtggt gtttactcac gggatttaaa
    30781 ggatcttcat tttccagtat atcttgatcc gcaattagaa gaatactata agaaaatagc
    30841 tctcaaaaaa aataaagatc ttagtacaat tattaatacg atcttacaaa aagaaatgga
    30901 attacataat tctttaatct aattaacgcc accatcactt aacttcgtct tctcgctccg
    30961 ttcaggatcg ctaatgggat cttttcattc cggcttcaca catttgcttt gtcactcggt
    31021 ttgcaagccg cttactaagg ttcgctcaaa cgtcgagtag actctttcgt taggcgacag
    31081 ttttaaaatt taactatgaa aaatgaagaa aaattcaata agattgagat taaatgcggt
    31141 atcctattta tacgactgaa taattactat attttcctct ttcaaaaata caaaaatctt
    31201 atttggtaat atcatgctta ctggaaaaca atggttagcg tttaataata gaaatcttaa
    31261 atataaagga tttaatcttg aatggacaaa cgtcacttaa cacgagataa ccgctgcact
    31321 cggtctcgac acactcttcc ggcatctgaa tttgcaaaag caagttcgcc gccgtcaggt
    31381 gacaacgttt atagaataat agttatgcgt cattttagac agaccagaat atacggacat
    31441 agtcatgaag caattgacat ttaaactcat aattccgttg acggtaattt cctttgcggc
    31501 attcacaaag tggtggtata ctttacctgt tgatgctcct ggcacaatgt ttagaggatt
    31561 tccattagct tattcctgtc caggttggca cacttcgtta tcactacaaa tatttttgac
    31621 agaatttaca attgacctcc tggcttattt tttgttttgg ttcgttctta tcttctgtat
    31681 taatcgctat ctgacaaagg tgaaaacatt caagcttgta acaatcgctt tgtggactat
    31741 aagcggactt actatttcct tcggaacatt aatggtgagc aatgaggata atcttttcta
    31801 tatcaaacga ccattcgaca tgagggtttt agaaacagga tatgaattta tttggcagaa
    31861 tacagagagg ccagattatt ataaatattt cccaaaagat aaatgaaaaa aaacgaacgc
    31921 ataacaaggg cttagcgaaa tggcaggtaa cctgttacgt tatgcggaat tttgcaatgt
    31981 ttatctttta aaaaataact ttcagagaaa atatgaagac aaaatcactt aaactcattt
    32041 tagcgttttc tttagtttta gtttctacta ttcaattgaa aactgaatca aagaagaatc
    32101 agtgggaatt tgaaagccct cagattaaag aatatcctaa ctcgctcgtt agtaaatata
    32161 tttcatttat taaacctgac tgcaatgtaa tttcttggaa aagggtaaat tcaggggaag
    32221 aggttaatta ctgtattagt gaacttgaaa tggtcgatgg gaaacctgtt atggggtatc
    32281 caacaagatt ttcatcttca attgaatata ctggcaatag ccgtaatatc tcagatgaag
    32341 cattaagaat aattactgat ttagacaata ttagtatgta tcgaacctgg ataaccaact
    32401 ttgaaaaaga aatcgaagta gtggagaaaa acaaaaagta ttggcttcca gttcataata
    32461 aggtttttgc ttttttgaat gaagatcgtc ccgtaaaact aaataaggaa actgaccaac
    32521 ttgaaattgt tcacaaacct gcggttttag gattccgata tttaggttgt tgttatacag
    32581 ataagcaaag tattgtatta gtagtatcag ttttaaaaca atagagttta taatgcaaac
    32641 gatagcataa ttgcggcttg cagaatggcg ctaaggcgtc tcaatactta tgccaattct
    32701 ttcgcgtgct taggcacgct ccagaaccgc gagctattca agacaatcaa tagaggaaat
    32761 cgtaaacaat ctctatccta ttttggaaat taattcaaag atagtacact attgtgccga
    32821 aatttgtata taaaaagact tccgttttct ctttccttga actttaaaat atttcgaaac
    32881 ttgaaaatcc aaatcattat agctaaagaa caaagctttc ttctacttac ttgaaaacga
    32941 atgccctact tcatttaaaa acaatcctta gtttgttaga tgaggaaatt cgagggaaag
    33001 tgagggaaga atccggattc taaatccagc taaagagtat gattcaccat aataaagttc
    33061 agataaatct ggtaacgact tgaaaaagta tgaaagaaac tatgtttata gacctgcaag
    33121 aaatttatag aatacccaaa cgtttttacc cttgtgaata aatacttaag tgcataagtg
    33181 ttttatatat ctctaatatt ccatttacaa ttcgtgaatt ggatcataaa agaccgtggt
    33241 cttttaactc ttgctcggta agtccggtta tccgaagaac tacatctaat ttgaatcctt
    33301 ctttgaacat ttttttggca tcctcgattt taccttcttt tcttaacttt tcggctgttg
    33361 tcataatcaa atcctcgtat tccctattat accttgaatg actgagtaaa tttgtaattt
    33421 cagtcggttc gatctctctt acattaaata tatacaaaaa cagtttttgg aaaatttcaa
    33481 cccttttcga ttcgtttttt agacctgtta agagttcaaa tacttctcct aaataaccta
    33541 aaaatgaagc atccccttcc catatttttt gaaccactcc taaaatcact cttagggtga
    33601 tactttccaa tcggtttaga tctactttcg acaaatcaaa taattctaat tcaaaatctg
    33661 gaatgtattt cttaaatact tcctcttcgt ttttggaaag tataaatcta tcttgaaaac
    33721 tatttcctaa agtccaagtc ctttcaccgt gatagaacac aaacggaatc accactgaat
    33781 attttttatc cgtcttaaac tgagacttgt agattgcgga tatatatcct aagagttggc
    33841 taaagactgc ttcatccaaa taacttttgt gttcaaataa tagatagacg tttgcttttt
    33901 taccggattt cagtggaatc tgaaagagta gatcggtttg ttcttctttt aagttttctg
    33961 aaataaaact agattgagtc agttctaaac gttttaagtc taaaagttcg attacttttt
    34021 cgggtaaact atttttaaaa aaggaaatcg catcctcttt gtcctgtaag gtttcccgga
    34081 ttaaacggtc gtgtgggttt gtcatatcag acatggtatt tttaataatg gagattactt
    34141 ttatttgtaa agattcattt tcttttttat gaattagttc tttgattcaa tccagtagcg
    34201 cgaccgcttc tttttaactg tttggatttg agtgctttat gaacgtcttc tttaactttg
    34261 ctatatcctt aaaaaaaata ccctactact ccactgaaaa acaaaaccta agtttgttag
    34321 gtgaggaaat tcgaggaaaa gtgagggaag aatacgagat tctaaatcca gataaaattt
    34381 gtgatttggt ataatcaagt tcagacgaat ctgaacaacg gcctaaaaaa gtatgaaaga
    34441 aataatgttt tatagaccag taaaaaatag ataggatacc aaactacaat aagagaggca
    34501 caatattttc tgtttgacta tatcgaaaga tattacaaca gaaagagaat acattcggct
    34561 ttagacgacc tgagtccgat cgaattcaga aaaaaaatac tgcataacca tgtccgtttt
    34621 ttcgagggaa ttccatagag acgattatcg gaagttgcct gttgcatcac ataagaatct
    34681 actccaaacg atatttgaga accatcaatt agtcttgtag aactgtacta caactttatt
    34741 ttctaagctt ttgggattga taaattccag ggttttatga tattcgtata ttctgttatt
    34801 tttaggtgtt tatacggcat ttgtgaatta atagttagtc gacataatga aaatcattta
    34861 tgactaaaat aatatctttt gaatcagttt tgaagaagat tcccgaaaat aagaaacctc
    34921 atctgctcct tgggaatggg tttagtattt cttggaatgt gaataaattt tcatatcaat
    34981 cgcttttaga taaagctgac tttaaaggct ttaaatcaaa tattaaagaa gtatttcaaa
    35041 atttagacac gtacgatttt gagcatgtta ttaaggtttt aagagatgca tcaaaggtgg
    35101 tgaaatacta taataataaa aatctcgtcg atgatctaat ctatgatgca aataagttaa
    35161 aagaaacttt agcacaaaca attgcaaaca accatcctga gtatccctct gaaattgaca
    35221 gagattcata tgaacattgc aaaaagtttc tatcgtattt caagcatatc tatactttga
    35281 attatgactt actattatat tggactatta tgcaagacga aattactccc acatttactt
    35341 gtgatgatgg attcagaaat ccagattcag atagagagtc ttacgtaaca tgggatattg
    35401 ggaatacaaa ttcgcaaaat atattttatt tgcatggggc tttacatctt tttgattcag
    35461 gatatgagtt aaaaaaattt acgtgggtaa atactggcat tcgcttgatt gagcaaataa
    35521 gagacgcact gtccaaagat atttttccag tagttgtgac agaaggtaaa tgggaagata
    35581 aaaaagctag aattgatcac agtggatatt tgaatagagg attaagaagt tttgctaatc
    35641 tgacagatcc tttaatcata ttcggccact ctctaactga tagcgataac catatactta
    35701 agctgatgga gaaaggaaaa tttaaacaac tttttatctc aatttatgga aatcataaaa
    35761 acaaaaataa tcaacgttta ataaatcgag ccgagaaaat ccgcaattca aggaactcaa
    35821 agcatcctct cgaattaaat ttttttaacg cagaaactgc aaatgtatgg ggttaggcca
    35881 ttacgtcgag gagactcttt cgttaggcgc aattcctaaa atttataaga aaaaaaagct
    35941 taattgaaag agccttaaac tgggaacccg atgaagctga agatacagaa gatagaagta
    36001 tatttattca atatatggca actcattgtg tggggattaa gaactcgaag aaaatcgaaa
    36061 gtttaataga agagattcct tttcgagaaa cttacagtag aaattcattt caacacaaat
    36121 tgttatacct ttcaaaaaag aaggggagtt ttttattgga tcttccagtc ttggaatttt
    36181 ctttgtaaac gatcctgatg atgctgaaca ttctacccaa ttttacgtaa acaggattcg
    36241 gcaagaacaa aggaaggtaa ttagcaggaa tcaactcttt aaagaaattg cgctaaaaga
    36301 acaagaagta tccgtttatt ttgatgaatc cgggactcca gatattcaaa gtgtttcaac
    36361 tgatcctttc tttatagtta ctgcgattat tgtaaataat aaaaaagcta atagagaact
    36421 caaggagcaa tttgatcata tcaaaagagt tttacacaag ccggaagatt atgaatttaa
    36481 atcatcaagt ctaaatcgta aagaatatca aataatatta aaacagctat cagttataga
    36541 ttacgagttt gcttctgttt gttttagaaa agaagatctt ataggtgaag gatttccata
    36601 tccaaaagta ttttacaaat acgcgttcag atttttgata atggatctac tttcttatac
    36661 aggaaaggta aatttaatat ttgatgagta cggtggaaaa aactcaaaat ttcaaaatga
    36721 attcttcgaa tatctaagaa gtaatgctga tggatttcca attggaacca tttcgcaaat
    36781 ggaaatgttg tctagcataa acgaaccttt gatccagttg gcagatataa tcgctggttt
    36841 aataaagaac aaagtgaaaa ataaatttga ctttactcgg tatgttattg atcgagcagt
    36901 taaaataaaa tattttccac ctctttaatt agggactgcg gcttcccgct ctgtttgaga
    36961 tcgctaacgc gactctcact ccggctttgc acattcgctt tgttcctcgg cttgcaaggc
    37021 attcgctcaa acttcgtgcc aattcttccg cgcgtttagc gcgctccaga accgcgaact
    37081 tctcttcgat tttatcgaag tgtattacaa tagattcagg cttcattcaa cattaggtta
    37141 tatgagcctt gaagaatttg agagaaatat tgcttaaatg gctgtctact tttatgtgac
    37201 tacttcagtt tttgggaagt tgaagtttag cagaagttca ttgattcaat tgtaatcaaa
    37261 gatttttcag aggtttgttg tgatgttttg gttcgaagaa aatatttccg aaagccataa
    37321 tggcgcaatt tcgaatttat taggttgaca ttgtagctac ggtgactact attttactat
    37381 gaaatcgatc ggaattaaag atctaaaaaa caatcttagc agttaccttg aattcgtaaa
    37441 aaaaggtgaa actattatta tctatgatag aaacaaccct attgctgaaa tcaaaaaaat
    37501 tcttaaaact gacaatagaa ctgatctata tatcaaagag gctactgaaa ataattctct
    37561 cattcctgct aaaaaattca aagaaattaa attccctaaa gttaaatcct taaaagggat
    37621 ttcaaggacg gaaatttcaa acacttggaa aactatttat aacgaagaga gagaataaaa
    37681 ttggctctct atatcgatag tagttttttg ctaaacatta tgtattctga aaatcatttt
    37741 gaaaaatact tagaaatttt caattcccaa cagaaaaagt ttagctcgat tcttctagaa
    37801 attgaaacag caaggtcttt aaatctcttc tataacatca agaaaaaaga tttgggtaag
    37861 gtttggctta atgaatcaga ggggacactt aatgattttc tatctcaaat caatttgaaa
    37921 aatgtagatt ctgatatacg attggaaatc aaaaagtata aaaacatttt agaattgaaa
    37981 tctcttgacg ctactcattt agcgactgct acttatatta ggaaaatgat ctctgaagat
    38041 cttactattt gcactttgga tgataaattc agaaacgttt caaaaaaatt tgaatttaat
    38101 ttacttccaa aaagtatgaa taagtaatcc actatgctta acttgtctcc tcgttcggcg
    38161 atcttcactg tgaactccgt cacttcggtt tgcgggacgt tcgcgaaggc tcgttcaaac
    38221 ctcgtgtcaa ccgcatccgc atacaagctc ttcgggagcg cgtggaagtt aagcaaatat
    38281 gataaggtat tcagatttct tttctttaaa cttcaaaagg ggatttttaa atcgactaaa
    38341 aaatagctca taataactaa attatagttg atcagaaaag aataataagc tcgaaaaatg
    38401 gtcctggatg gaattaacgg cctcaagagt tttattacat gtatatcatt ataacgagat
    38461 tcactcatct gcaatcgcaa acgactacgg aaaaactgta acaccgataa ggcttcagct
    38521 tgaacgtttt gaaaaagcgg gaatacttgt agcgaaaaat gtagggcgtt cgagagtatt
    38581 tgcctttaat caaaagtccc cttttgtcaa accaatcaaa gaaattttgt ctatatttta
    38641 taattcttta atcattgaag agaaagaaaa tatattttca acaagacgaa ggccaagaga
    38701 aaaaggaaag ccagtgtatg gacgaacctg attgggaaag tatcaacgaa gaagaattat
    38761 ggagatttgt cggctggcat ttggcgaata aaggtattca ttcgatttta gtcggtgggg
    38821 ccgtcgtttc aatttattca taaggagcct atcgttccgg tgacttagac ttagttgaac
    38881 cacttatttc gagagcaccg gaaattaagt cagtcatgga aggaatcgga ttccataaaa
    38941 aaatcgccat tatgttcatc cgaaatgtaa acatctattt attgaatttg tttcaggtcc
    39001 tgtttctatt ggcgatgact atcaaatcgt tcctgatgaa aaagagataa aaggtaaaag
    39061 tcgatttaat ttcccctgtt gtttttaggt gtatatacga aatctctaca aaattatata
    39121 attacgttaa aaagttgaaa aaaattaaga aatcggaaaa gtcctttgtt tgacttttga
    39181 agaattatag agatagagag atttgaacta tgatagccgt tgattcttta gataaaacaa
    39241 ttattcagga atctctacaa agtcacaaaa gagagttaga ttctttgggg ggttcaggct
    39301 attcatattt tcggctcagt cgcaaggaaa gatgcaaatc cgaaaagtga tattgacttt
    39361 ctcattactt tcaaaagcga aatgaaaaat tttgataact atataaatct tacttttttg
    39421 ttagaagtga aagtcgatct actcacttct gattcttttt ccggttccct taaacaatcc
    39481 gttgaaaaag agtctatctt aattgaagtc tgatttagat tatattaaac atattcacgg
    39541 agaaatactt ttcttaaaag aagagtttaa taaaacaaat aaaggctcat tcttaattaa
    39601 caacgtcctt aagccgacct ttgttaaaag tattgaaatt attggggaag ccgctaataa
    39661 gctttctgat tcttttaaaa agaaatatcc tgatcccgag tggagaaagt tttcagcatc
    39721 cataacctta cccacaagtt aataggattt tagaatgaga aggattaaaa acgaacattt
    39781 ttcaagtgtt ccgacaagaa tgagtctttt tatttgcaaa aagtatgttt ttctgataga
    39841 gaaacatttt ccgaacctta ccacctcacc caaaaatagg gaaaactcag cacaacactc
    39901 tttatgaatc gcgttgtgga gtgggaacta agtttacaga ggatttgccg taattccgac
    39961 agatttattt tgaaatccaa atacttgtgg gtaaggttat taagcttgtc atcctgctac
    40021 ttttccgtga ctgttctctg agatgagaat tgcaattttg aggattagtt aatatggaat
    40081 ctcttcaaat tcgaaaaatc gactctatat ttgatatcga aaatgcatat cccgcttttc
    40141 tagaactgag accgcacctg actgacaaga aagtatttgt acaaatggtg ttgcagcaga
    40201 tctctgaggg gtattgtatt catgctattt gcttggataa agaaactatt gcatgcattg
    40261 gatttcgttt tttccatatg ttagcttggg gtaaaatttt atatatcgac gatctgatta
    40321 cgaagcgaga ttttcacggt catggctacg gggataaact tcttaagcac gtcattcaga
    40381 tcgcaaagga ggaaaactgt gaccaggtgc acctcgatac aggttattta cgtcatgcag
    40441 cacactttgt ttatcttcga aatgcctttg aactgaactg ccatcacttg gccttaaact
    40501 tgagaagcaa accaaactga attacgcatg gtgacctgct ttgccaatgt cgacaaactt
    40561 ttaaattcgc acgactttga ctccactctc gggatcgtag ataaggttca attttaatga
    40621 cttcaatgac agaatttgat tgcgaggaaa aagagcttat gcagtctctc atgaaaattc
    40681 aaggctccat cgagttgaag acaaagcgta ttgagtacgc tggattgagc ttacgctcgc
    40741 gaaatctcta tgaaggatac aatcgttatg tggcatagaa ataaataaca cttttccata
    40801 ttaatgcatt caaagcgctt tatatatatt cgaaaaaaag aattagaaaa cattttttct
    40861 aaacaatcct tgaaaagcat ttggaaaaat attgtaaaag aacaacttcg cgcttttgat
    40921 attcatgatt tattttatcg aagaacgaat taaggaactt cgattttgat attgtcctta
    40981 aagtttcgca caaatgaaaa cttgaacaat gctctcctca tgagctttaa agtttttaac
    41041 ttttccattt cgaaaaagtg acatacctgg gacggagctc tcaatatgag agcagtcttc
    41101 ccatctggga aaactccaaa accataattt ttttaatgat cctttcaaca gattgttcgt
    41161 ttgtatttga aaagagatta gaattttatc ttgtccattc gagtgtgtta gttagaatga
    41221 actgatattt tttaggaaag ttcagaatga ataacgagaa atttttggaa gtaaacagta
    41281 tttcggaaaa agttgacgat ctttttgaca ctttagatca atcagggaaa ctagatttca
    41341 ttaaggttgc gcttcaaaaa ttttctgaaa atttacaaga acaatattct atcacattta
    41401 atttaacttt agatatattc gatgcaacga gggaacaagc aattaaaata tccgaagttg
    41461 gcataagttg taatggagga gagcaaccgt attttgtccg agcaggagat acttttaacc
    41521 gatatcttgc aaagggtaat attgtagaaa tacctcattc ctactgtcct gtctgttggg
    41581 ctgaatggga ttttaaacga aaaaatcaaa gttgttcgaa atgtgattct atattcggta
    41641 cagatattaa gctattgatt gattcaaatc attgtcctca atgttcggat ggatctatct
    41701 cattagaaga gccatactgt aatcaatgtg aattttatgc cgatcctgat attgtagtct
    41761 ggggctaaag aaaagaagct ccttggaaca cattactact ataagagtat gtcaatgaaa
    41821 cgttctgata aatttaaaat gaagaaaata aaaaagaaaa tttcaaaacg aatttcacca
    41881 aagaaaagta tccaaaagaa aaaatctttt tcaaaacagt cttcaacaaa aaatgattta
    41941 gatcagatcg taaagtttgt aagtcttaaa aggttaaaac ctaatattaa aaacgacttc
    42001 gatctattgt ccaaagaaga atatcaaaac ctaaaacaaa atatgattgc gaacgggatt
    42061 ttagatccac taacctaaat atcaaaaaca tcgagacagg tataaagggt taaaaaagac
    42121 ggagaaattt atttaagaca atcaatagag gaaacgctac catatttggg aaattaattc
    42181 aaagatagta cactattgtg ccgaaatctg tatataaaaa gactcctgtt ttctctttcc
    42241 ttgaacttta aaatatttcg aaacttgaaa atccaaatca ttatagctaa agaacaaagc
    42301 tttcttctac ttacttgaaa acgaatgccc tacttcattt aaaaacaatc cttagtttgt
    42361 tagatgagga aattcgaggg aaagtgaggg aagaatccgg attctaaatc cagctaaaga
    42421 gtatgattca ccataataaa gttcagataa atctggtaac gacttgaaaa agtatgaaag
    42481 aaactatgtt tatagacctg caagaaattt atagaatacc caaacgtttt tacccttgtg
    42541 aataaatact taagtgtata agtgttttat atatctctaa tattccattt acaattcgtg
    42601 aattggatca aaagattgct gacaacgacc ttcgtatcaa tacttactga gtaaggaatg
    42661 tccgatctgt tcttaacttt acaggttata tcactccata gtcttttaac tcttgctcgg
    42721 taagtccggt tatccgaaga actacatcta atttgaatcc ttctttgaac atttttttgg
    42781 catcctcgat tttaccttcg attttacctt cttttcttaa cttttcggct gttgtcataa
    42841 tcaaatcctc gtattcccta ttataccttg aatgactgag taaacttgta atttcagttg
    42901 gttcgatctc tcttacatta aatatataca aaaacagttt ttggaaaatt tcaacccttt
    42961 tcgattcgtt ttttagactt gttaagagtt caaatacttc tcctaaataa cctaaaaatg
    43021 aagcatcccc ttcccatatt ttttgaacca ctcctaaaat gactcttagg gtgatacttt
    43081 ccaatcggct tagatccact ttcgacagat caaataattc taattcaaaa tctggaatgt
    43141 attttttaaa tacttcctct tcatttttgg aaagtataaa tctatcttga aaactatttc
    43201 ctaaagtcca agtcctttca ccgtgataga acacaaatgg aatcaccact gaatatcttt
    43261 tatccgtctt aaactgagac ttgtaaattg cggatatata tcctaatagt tggctaaaga
    43321 ctgcttcatc caaataactt ttatgttcaa atagaagata gatgtttgct tttttcccgg
    43381 atttcagtgg aatctgaaag agtagatcgg tttgttcttc ttttaagttt tctgaaataa
    43441 aactagattg agtcagttct aaacgtttta agtctaaaag ttcgattact ttttcgggta
    43501 aactattttt aaaaaaggaa atcgcatctt ctttatcctg tagagtttcc cggattaaac
    43561 ggtcgtgtgg gtttgtcata tcagacatgg tatttttaat aatggagatt acttctattt
    43621 gtaaagattc attttctttt ttatgaatta gttctttgat ttactacccg gacgcatgag
    43681 aatagtacca agttattaac ggccgaattt acaaaaaaat agtggtactt aaaaaataac
    43741 gcaaattcgg gatttactgc attttaaagc aggaccaaat attcaaattt ttgaaacaat
    43801 ctaacccaag tattctattc atgtgtccga gtagtaattc ttcgtatcca agacgactgt
    43861 ttctttttac atcttcttta actccactaa atatcttgaa aacgaatgcc ctactactat
    43921 atttaaaaac aatcttaagt gttaggtgag ggaaaaatac gagattctaa atccaactaa
    43981 aacttgtgat tcggttaata cgggagaatc tccttgggcc atgaacgctt ctaatgcttt
    44041 cagtcttttt tgaaaggttt ccaaatcgtg acgaacccat acacttctta ccgtagcagg
    44101 gcgactatga tccaattcat tcgatgctct ttgttgacca gtcgatcgcc atcttcttta
    44161 ccgcctcttc tttttcgggt tcgatacgat tcttaggatt cggtttacgt ctgctcagat
    44221 cctggagagc gagttcgcct cctttctcgt ataactcttg aaaacgatag aagctatctc
    44281 tggaatagcc catcacgttg cataccttga gacgttccct aaggtctctg ctaacttcaa
    44341 aagtccaacc tgttcttgat tattttttgt cctgttgtca ttcttttctc cttattttaa
    44401 ggagttgtat tacacctaaa cttaagttag ctgtagaaat tttagagcat atatttgatg
    44461 caatatattt aattccgaaa aaggcgacta actatcggct ctgacgcagc gcttcgagat
    44521 ttgcttcgca aactctcact tggccttcgg cacatcgctc gctcacttga ctttttgtgt
    44581 attagagtaa atttaagtaa aagtcgttcg cggcttttag agccgcgtcc gcgacgtcgg
    44641 aaagcttagg acgttgggcg caatgttgtt ctgtcagttt tcataggatc ttatgagaaa
    44701 attacatata cttcttttat tgccaataat ctattcaatc ctttttgttc tccaaataat
    44761 ctctgaatat ttaaatcata ttcttcttgg ctatctatta cccacagcat ttattatatc
    44821 aatcgttctt ctttttatat tcttgctaaa acataaaatt ggtatttatc atgttttact
    44881 tcttccatgt tttttttcca tgttttactt tacaggccat tggtattttg gaagagcctc
    44941 atttggaatc ggttcaggag gttttttctt ttttctgcat tggctaacaa aatatcctaa
    45001 tttcggttta ataaattatg aagtagcact tggaatgata tgtatttttc taagccattt
    45061 tctgccttta ttattcacat ttatcgtcct ttctcttaaa catttgaaat cgatcttcct
    45121 ttttattatt ttagcttttg atttaattat gtatatccct gtccttctaa aatttgatta
    45181 tctaaatata aatgtattga ttagctttcc ttatcaattt ccattatttg tattttttag
    45241 catattcttt aggatatctt caatactaat gatgcttata atttcaattt attataaacg
    45301 tattttaaat aacaacacta ctccatttgg aaatatttga atatcagcat taaaaaaata
    45361 gaatttaaca aaatatatat tacaaattgc atgaatgata aaaaagattt aattttagtt
    45421 gaacaaattt tcaaattgaa aaaaagtttt gtccgaagag gataaccact tttaatataa
    45481 gtaaaaccga ttttcaagtt aattacgcag acggaggttt cttttattgt gaagttaaat
    45541 cttcaaaatt aattttcaat aatttattta atggatataa acattcaact ataatatcaa
    45601 aactttcaga tcttcaaaat aaagcatgta aacagttcaa aaatacaaat ccacaacata
    45661 tcgtttccaa tatcttagta tggatttcgc gagactttca attgaattgg tcagatttag
    45721 tagattgtaa tcttggtcat attactgttg attcttaatt gatttacgat ttcagagaaa
    45781 gtgatttcta ccaaaaaata attaaaaact taggaattat agattatcat atatggctac
    45841 aagtagatat gaacaatatg aagtagtcac ataaaagtag acagcctttt aacggttaaa
    45901 agcagttgat caaaaatatg aataagtata aatcaaaatt aggtaatgat tatcggaagt
    45961 taaatagagt taggttctaa ctctattttt taaacttatt tggattgatg gattatcagg
    46021 gttttatgat attcgtagat taatagttac tcaaaatcac gcgccttttt ctgatgatcc
    46081 aaatcgtttt ttccgacctc cactggctcc cccaggacga ccaagccgac gatctctgtg
    46141 cccatggtac cgtgaacgtt tgtattgaca acgagaccat ttccgacgtt ccgaataagg
    46201 aatggacatt gagttgtgcc gggctctacc ttctgcgatc gctcgaacat gactatcatc
    46261 cgggcgatta cgggagtcag ttgatcccgt gttgtagctt tgatttcatt cctcaagaaa
    46321 attggcagtt tcccgttttg atgctcggat gctccaacgg aatcgaatgg cacattaaac
    46381 acgaaaggaa cgcagtaacc cacactactt taaatggtaa ttcctcaacg ctcgcattac
    46441 atgagtggat ttccctcgtc ctgactctga caaaccaagt cgaagaattc tatcgactgt
    46501 cagggccaaa gaaaacaaca tccaaagagc tcgaggaagg gtattcccgt ttctggtcag
    46561 aatggaaagc gcgaacagaa agagccaagc gaagagcacg tgacttcgca taactacggt
    46621 tatcgtgctt gagcgcaagt cgggtaattt attccgttat gcgacatttt cgtaaaaaaa
    46681 tatagaagtg aaaaaatgga aaaggctgtt cctataaaaa ctccaatcgg ttattttaaa
    46741 aatcatcgag acggaattat cttaacaaat attcaatgga gtaactcaaa gattatattc
    46801 tcttgcaata taactgacaa tgccatattg gatgccacaa ctaaagaaaa agaatatgaa
    46861 tttaaactaa ttttcgatgg tgttatttcg ttatttcatg cagaattaga tacttactat
    46921 caaattgaaa aagatttcca aaaacccaaa gtcactaaaa gtatttttga agaaataaat
    46981 aattcagatt atattgctaa attacctata agatctgatt ggggcgaagt aaagcactat
    47041 tgtttgtcaa cgtatgatga tatttttaac atcttagcaa aatcgtatac atttgaattg
    47101 ttatagacta cttctgtcta acatattcgt atagttatct gcattattaa tgcactatga
    47161 tcttgagtat ttcgcgcttt tgataaagaa ccgattactc aactgtgagc ccttgatacc
    47221 atcgcccaaa aaatacatgt atagtacgag taacggtcta aaaaagtagg acagaaacta
    47281 tgttttataa accagtaaaa aatggataag ataccaaact acaataagag aggcacaata
    47341 ttttctgttt gactatatcg aaagatatta caacagaaag agaatgcatt cggctttaga
    47401 cgacctgagt cctgtcgagt tcagaaaaaa ttactgcata accaggtccg tttttttggg
    47461 ggaactctat agtgcgtata atcgtaagca tctgttgcat tacagaagaa tctactacaa
    47521 actgtttttg agaactatct atcggtctcg ttgaactacg ctccaattct attttctgag
    47581 ctttttggat tgatagattc cagggtttta tgatatttgt atattctgtt atttttatgt
    47641 gtttatacta cgttcgtaaa aaaatagtta ggcgtcattg ttataaatac tcaaaataaa
    47701 ttttttattc ataaaaccga atgatgaatt tttgagtctt tataggaata cttatgttga
    47761 tttcttaatt tttgataaac taaataataa aactgtatct ttgtagataa gttttcgcaa
    47821 gatttattat ttgaattctt acgacgaaat tgcaaatcta tgactaatgg actattaatt
    47881 aataatgcta ctgaataatt aggagataaa aatgaaatat tggagaatgc aacttcaccc
    47941 cgacgatcag tctttagcta cagactatac agtgaaatgc ttagcaaata attacgttgg
    48001 tttagatttt ccttcgggga gctatgattt atcagaatat gatattgata aattagaagc
    48061 ttttccaaat aacattagag catttgcaaa gcagattacg tataatgatt atattttaat
    48121 ttttcatcac aatattccat ttgctctaat tacagaaatt ggaaattata actatctaaa
    48181 agaagttatt cctgaaatgg gtatctggtt tagacatttt cgtagattta agaaaattag
    48241 ttatttcaat gatgtttata aacaaggtaa ggatgaacat tacaaaatta ctatggccaa
    48301 tacaatctcc gaagcatctg aggatacgaa gacagttgag ctgattaaag attggattgg
    48361 tagattaagt aacaatggcg cctaactgcg atttctcgct ccgttcgtta ttcgcaaatc
    48421 gctctgagat aaaagtattt ttaatttaat aagtttctta accgtaatac taatttgtga
    48481 tacatgtaga ttatgataaa tttacgtttg ccaccggaat tagaaagaaa attaaattct
    48541 tttgccaaat ctgaaggcaa aagtcgttcg gaaatagtta aagattctat cttagaatac
    48601 attaaaaatc atggaaaaac gaaaacgcca tttgaattag gagaagattt atttgggaaa
    48661 catacctctg acgtttcaga tttagctcaa aatcgaaaga aatatcttca tcaatcagtt
    48721 aaaggcaaga atgcaaaacg tagctctaat tgattccggt ccaattgttg ctctatttaa
    48781 tacgaatgat agattccaca aatctactta caaatttatt aaatcatata aaggttcgtt
    48841 attctcatcc tggccagtag ttactgaagt tgtctattta ctttcatttt caatagatgc
    48901 tcaatctgac ttcttggaat ggattgagcg ggggagtata caaattttag atatacaatt
    48961 ggaagatctt cgatatataa aaactcgaat gaaaaagtat tccgacttat caatggattt
    49021 agctgatgct tctctaatgt gcattgcaga aaggcaagga attgagcgaa ttatcagtat
    49081 tgattctgat ttttctatat ataaaacatt gaaaggaaag ttcttacaaa acttgttaaa
    49141 agtataaacg cgacccagcg tctaacttcg tcttctcgct ccggtcggga ttgctcatgc
    49201 aactctcact ccgtgtgtcg attttccttt actacttcca tgaggagggt aaaacctttt
    49261 tcatctcttt gcattcactt caaacccttt ctttagaaaa aaatcaagta ctgcaggttg
    49321 atcgtagcag ataaccaaaa ataaatttcc cttaagggta taaaaacgat gaggacgagc
    49381 taatggatgt tctacagacg ctcctctttc aacaagtagt gaaacaattt ccatctctcc
    49441 acattcaatc gcaaagaggt ttcgccgttt agatcaatag ctttacaatt tcataaatgg
    49501 atcttcgtga tcaacataaa tcaaagacgt cattcctact tgaccttttg tattcggatt
    49561 cgctccttgt tttagaagga aagaagtcat tttcatattt cctccctgaa ccgcccacat
    49621 taacgcagtt ctttccgact tcacctttaa tttccaaatt cactcttccc tccctgtttt
    49681 aacaataagg ctgcaagctc caaattgtcc tgtttaaccg ccaaaatcaa aggagtatta
    49741 tttcacataa aattattccc aagtataatt agttttatgg aatagtgatg attaattgtt
    49801 ataagaaaat atctgtggat gacattaagg gaattttata aatatgtttg ataagttagt
    49861 aaaaataaat tgttattcta aaagtagaat actaaagaaa gtggccggta atttactgga
    49921 aaagctatac tgctgcgaaa ttaattgcac tgaaatagat agacgcgtat tatttgctca
    49981 tcatgcaagg ggaagtacaa ttgttgcttc aaaaatttgt gaaaacgttg taatttatca
    50041 aaatgtaaca attggatcta atttaagata taacaaaatt actaatgaat gggaaaatgt
    50101 tggtaatccg attattgcta gaaatgttat agtttctgat ggagctaaaa ttttaggacc
    50161 agtaatcatt ggtgaaaatt ctgttgtagc agccggaacg ataattacaa aagatatacc
    50221 tcctgatagc gtagcttacg gagtgaatca atttcgaccc aaagataaaa actatgattt
    50281 agtatttaat ttaaatatga taaactttga aagaattata gaagctaata ataaattgat
    50341 taaaaaattt aacgaaaata agaaccaata taaaataaaa aacaacctgt aactgaagtt
    50401 gtaatagcca aaatgaaatc ttatgaagaa gcggccgcac ttaaagaagc tataatacac
    50461 tttatttgca atataaaaca agcgatggga atatatggac gttggtcttt ctcaacttca
    50521 gcgagtttct gaaattagaa aatctatcca agaaaaaatt aagacaccct taatcagaaa
    50581 ctcttttaca aacatagaga gttttccttt agatataaaa aatgtattag aaaaataaac
    50641 aaatgacgat tatgggaagc tgagtgttac atcacagtag aatctactcc aaactgtttt
    50701 tgagaatcat ctatcggtct cgttgaacta cgctccaatt ctattttcta agctttttgg
    50761 attgatggat taccagggtt ttattatatt cgtatatttt gttactttta ggtgcttata
    50821 cgacgttcgt aaaaaaatag ttatgcgcaa tgtggtaaaa gaaatatgaa ttcaaaattt
    50881 gaagattttg ctttatcaag actaatcagt tttgattctc cactctacaa ggtttcggat
    50941 ctaattagac aatacttcta tcaaagcgat aaggtatacc attatactaa ttttgatggt
    51001 ctcaaaggaa ttatagaatc gaatagcttt tggcttactg aatccacatt tatgaatgat
    51061 gaacaagagt taaataacgg ccctcttaaa ttacaggaag ccataaaaaa cataaaagac
    51121 cattacaaag gcagtgctca aatatttata gaagcattag caaattacaa attagtccca
    51181 agactggatt attatatttc ttgtttcagt aaggaaccgg actctttaga tctatggcga
    51241 acttattcaa aaaatgagac tgggattagt atagagtttg atctcaaaga tggtaagttt
    51301 cctcattttg aaggattgcc cgaatacaag ataagcgaag ttatttattc agataagatt
    51361 aaactggatt ttattcacaa actcttgatt gttgctataa ccgaagttga aaatgatctt
    51421 ttgaatggaa taaattacac agactggaat tatgaagata ccgctaatga agttatagat
    51481 tatatttccg catactttat tttattcaaa aatgaaagct tttcaacaga aaacgaagtt
    51541 agaataactc atcatagaag tgaaaaatct ggacagacaa tttattttcg atcaagtaaa
    51601 attggattaa taccttacat aaaatcgaac gaactttata cacttgatca aataccggat
    51661 gaaaaaaagg aattaaccaa gaagttacca atatccaaaa taatagttgg ccctactcgt
    51721 tattttcttg agattaaaag gtcgattggt ttctttttac attattccga gtatgaaaat
    51781 gtttctgtgg taccgtcaaa tattccgttt agaggataac cacacttcgg cttctcgcgt
    51841 cgcttcgaga ttgctaacgc aactctcgct tggcctccgg cacatttgct ttgtcactcg
    51901 gtttgcaagc cgttcgctaa ggctcacgca aaccttcgtg ccaatccttc cgcgcgttta
    51961 gcgagctcca gaccgcaaac gtcgaaaagc ccatttagtt tggcgacagg cagaaagatt
    52021 tgtccttaag atactttatc gatactaata ttttcggaaa acttattaaa gataagaatt
    52081 attttgaaat tttttccctt gaaacaaaac gctataatga ttttcctaat ttgttttcca
    52141 tctattttac accattttcg attcttgaat atctcggtat aaaagtaaaa aatccaaata
    52201 ttaagtatag ttcgaatctc aagaaggaaa caattgatgc tgagattatt agaatagtaa
    52261 atgaaagtta tctatactac atgtctcaag tcgaaattag aagagaatat attctccagg
    52321 ttgcggagag tgctgcatct tttgttgatg agaaaaactt ttatttcggt tcgttttgtg
    52381 attacattgt taatcatact actctaaaaa aagatttagc actccactta acggcgaatt
    52441 atatttataa tttcagattt ccaagtaatt tacgaagatt tatttctgcc caattatcct
    52501 atgatctttt cagaaataat atgcttcctt attcagttag taaattccgt ttaattgaaa
    52561 gtgactggga tactcaatgg tcccgattta ataatgaatc tgaaggtagg ctttccccct
    52621 atgacaaagc gcttcgactg aaggcaaatg gggataatgt tgattgtgat attattcatc
    52681 acgctgtaat gggctttgaa gataatcgaa aaacttatcc tgtgtatata tttaccgctg
    52741 attcaccggg aatcgtaatt cctcgaatat ccgtttacaa aggattagtt aggtttgttg
    52801 actactggat tcataaaact aacgcatccg atgcaaaata ctttataaaa aactctgagg
    52861 gaataatagt ctttattgac caaaaaggaa aggtgattgg aaaaaagaat gttactgaaa
    52921 tcccgacctt tggcaaggct ccttaaaaac cttctgctca tcgcctaact tcgttagttc
    52981 cttcgattga agagtaagcg actaatgaag cacaggctct tgaattgagg taactccttc
    53041 caagcaagcg tcctcggctg cgtttcccaa gatttaaaaa gatctctcaa aaacgagtaa
    53101 ggatcgagac cgagtatttt agtcgtccct gaaaaagatt ttccgaaaac ttctatattt
    53161 cagaatttat ccgacttgtc gtctttggta agtgagatgg tatttcatat gttttcattt
    53221 ctctaaacga tagataagaa ttttttctct tagataaatt ctgatttcat ccgaaagaat
    53281 ttcgatcgcg cattcatcgt aattcaaatt ttctttaaga atgtggttcg tagccttgct
    53341 ttcctttgaa tccatatcca ggcgaaccag attgtatcga atttcttcac catcgcgagc
    53401 atgcgtggtt gtaagaaacc aaattgaatt tcccgaaaca aaataaggca atctgcaaaa
    53461 atgaccttcg agggaaggaa atttttgttt ttggatcttt ggggccgaaa agctgaaaac
    53521 ttctaaagga tcggccaaag gtacggatac gatcaatttg agttcggaaa aaagaacgtt
    53581 ttgaggaaac ggagaacctg ccttaccttg actgatcaaa ttgtattgac ggtccaaaac
    53641 ttgaacctcg tttggatttt gaacgacgat tacgctttca tcgatcataa gttctctaac
    53701 gcggatgaga gattggaacg ttttcttctc accggttaaa agattctgtt cgatcaattg
    53761 atccgttttt gttttataga ccactcgatt ttgatagatc gcggcgaccg cttcgattcc
    53821 tttttcatca atgacgccgc cgactttcgg agaagttaga tcgcttatgt cgatccatac
    53881 aagcgggtta aaaaggcccg tcctatcatt gaagagaatt actttcgatc ccgaaacttt
    53941 catgttcaat tggtctcctg aacttggaaa atcggtcttg ccgatgatct tgatctcatt
    54001 cggattggaa gtatctaaaa ttccaaaaaa tctttcattg ttttggctaa gaacggccgc
    54061 tattctataa tatttatcga tattttcagc tcgcaaaata tagaaaggaa gagggatttc
    54121 cttttgtagt tcgaaataaa tcgtatcttc atctttcgac ctaggataga aggattcgtc
    54181 tatattcaat tggtccgcaa gtcgctttaa aaagagaata cctacgttat gcggaaagct
    54241 ttctttcacg tttccgcttt catgagaaac gtaataaagc attggctcgt tctgttcgtt
    54301 tttttcttcc ggatgataga tccaccaatc cgattgatcg tctatcattg gactttccgc
    54361 ttcttcaaat tcttcgtcgt ctatgtactc atcagaaaaa gaaccgtgat ctcctaaaac
    54421 aagatccctt gccatatgag actcgtttgc gtctccgact tctaacaatt catgtacgga
    54481 aattaatttt ttaaaacttt caggccacgt cgtagattct ttgattgaaa aaggagcact
    54541 tgcgctcagc agcaaatcat ttgaaaacaa gatttggaga gaattttttt caatcctaca
    54601 agatgaagct ttttgcatca cagctcctaa caatcgatcg tattcaggat tgtctacgag
    54661 atatgaaaag tgttgaacga gcactttgga gagatcggtt gcatttgtta tctgtttcca
    54721 aatttcaaga taatcaggat ccattttcac tagtagttct cttattcaaa atatattcag
    54781 aatttagaaa atattcgttt ttctaaattt ctgtttggtc ataattctct gttggaatca
    54841 gtaaacaatc ccttatcaat gcggaaacaa agtaaatctg gaattttttc agaatcgatt
    54901 acaacagata aataaacggg atttgtttcg ttaatatttt gttttgtcgt cgttttcttg
    54961 cgatcaagaa catcttcagt ttgtctttct tacgattaca aaataaaaag aagctctctg
    55021 aatatgcatt cttctttatt ccgccttcca cgatgatcga aagtctattg atcgactttc
    55081 ttaaatctgt ggtcccaggt cgcaaataca cttttctgtt atcaggattt aactccattg
    55141 acctaaactc agttgtagat tgatttgaag acacgctttg ccagaagaat ttatttttag
    55201 aatcaacaat tcagaagaag agctaatgtt tatatcagaa acaggaactt ctacaaagcc
    55261 gtctttgtcc tgattcttaa atcgtctctc ccaatggtag cgaaacgttg tatttttgat
    55321 cctttttctt tgcaatactg aggctgagga agtccgcttt tgggaaatgt atattcgttt
    55381 ttttcatcaa ccttagttta tcggtttttt acattagcga taggtggagt tcattgagtg
    55441 cttacaaaac gaatgcccta ctccatttaa aaacaatcct tagtttgtta ggttgaggaa
    55501 attcgaggaa aagtgaggga agaatccgag gttctaaatc cagctaaaga gtatgattca
    55561 ccataataaa gttcagacaa atctggtaac ggcttgaaaa agtatgaaag aaataatgtt
    55621 ttatagacct gcaagaaatt tataggatat tcaaacgttt ttacccttgt gaataaaaac
    55681 ctaaatgcag aagtatttta tatatcttta atattctatt ttacaattcg tgaattagat
    55741 cacaagattg ctgacaacgg ccttcgtatt caacactgag tgaggaatgt ccgatcttgt
    55801 ttttaacttt acaggttata gtatcccgtg gtcttttaga tcctttttac tcaaaccagt
    55861 gatttctaag atcatatcca catccatacc tttctgaagc atcttacgag cggattttaa
    55921 cttttctttc tctgcaccct tttctatccc ttgtagttca cccgcttcaa aacgagcagc
    55981 caagtcatac gcatagtcgc ggtctgattt taactttgct tctaactcat tgcgtttctg
    56041 aggatcattt gaatactgtt ctaaaattgt aaatgcctta cttaaatctg gagttttatc
    56101 tactaaaatt ctcatttctt cttcctctaa ctcggacgta tgttttaaca catacaacca
    56161 gatttctaaa ttattcctta attcccttac gtcttttttg acaaacttgc acaactctaa
    56221 aaaatgaatt tctacgtcgt ctgttaaaat gatgtcagga ttagactctt ctctaaattt
    56281 aaacttacta tgaaaattct ccgaaggaat taaatcaaag tcaactatat ttatctgata
    56341 cactggcttc aaatcggaat acatagaacc tcggttcaac tgatcccgaa ttagtcctga
    56401 aagataatac aaacttctct tcacgaaaga actttgatga gctacttgga tttctacatg
    56461 aaatattttg ccatcctcat cttgagcacg tatatctaaa tacgaacgtt tgtcattcgg
    56521 agaagagcct acaagttccg gattcagtat tttaatgttt cgaatcgtat gttctccatc
    56581 cggaaataac acactgttta atattgaaat cagtagatcc ggttctttga cgaacaagat
    56641 tttaaacatc aaatcattgg ttaatggaaa aaagttttta gacattggtt tggttctttt
    56701 gttttacttt taactagaaa gatattttga ggaaactaca ttttgtaatt cggtttttta
    56761 tcttctccct tacaaattta tctttgtaag gtttctgttt ttttagcttt gttttaaaac
    56821 ttaaaaaaga aaggaatctc tttttttaaa actataaaca catacaacca aatctatggt
    56881 tcttaatcac cccttgaaga tagtaagtct taagcaatta aatacagttt ttactcccga
    56941 atttttccct ccattttcct ccaatttcct ctctcacaat tttgcctact cttcaaacta
    57001 ttaagactac aacaaaacaa agtactatct tttgatttaa agagttttgg tttttataaa
    57061 acaaggactt ttatttaggt gaatgttcct aaaggaaaca atttggtttt gactgtcttt
    57121 atatcatgga aattatttat ttcttttttt cattttaaca tgcctaccct atctgaattc
    57181 ctattgacta aaacagttta gataatcgtg ttactttgag ttttcatcga taagattttt
    57241 atacaaactg gttcctttac ctactcttga aagaacatca aaaatatttc aacttagctt
    57301 ctaactcttt gtgtttctgg gaatcatttg aatattgttt taagattata aatgttttac
    57361 ctaaatctaa aatttgatcc cagagattcc actttctctt ttcaagatcc aaaacaaaga
    57421 aaatccactt ccaaacctca aattttcagg attttagggg tcgaaatttg acctgaaatt
    57481 tccttaaatc gactttctct aaaaaatgga ttcaaagtta tagaaagaac atgctacttt
    57541 ttgaatctac ttggaaacta cctactctct taaaaaatat cacttttttc aaattgtcct
    57601 gttttggctc gttttttcct ggatagagat tcttaagaaa agtcagattt tactgtcttc
    57661 ctacaacaaa catattcctt taaaacgaat cgagtaaaca tcctactaat tctgattcct
    57721 aagaaaagaa actcagataa tcagataatc aaaaatgaaa tatcggaaaa taagagaagt
    57781 ttatcctgat cttgaaactt tgatttttat gaaacagggg ttttgcatgt gaaaaaccct
    57841 gtaaaacccc acttccgagt tttttaaaaa agtaaaatat cggaaacaat ataaggccaa
    57901 aaaaccgact gtctcttttc tgttcattac aaaaagaatt cagaacgaaa aactccataa
    57961 agatccaaat catttttgaa ccggatatat tttgtcccca aacaatctgg ttcaaagata
    58021 gtacattatt gtgccgaaat tcgtagatat aaaggacttt tgttttctac ttaaagtttc
    58081 aaaatgtttc tagatctcga attccaaata atcacatcta aggaaagaag ttctttctac
    58141 attcttgaaa acgaatgccc tactttattt aaaaacaatc ctaagtttgt tagatgagga
    58201 aattcgagga aaagtgaggg aagaatacgg gattctaaat ccagctaaaa cttgtgattg
    58261 gcataataaa gttcgcaaga atctgagaaa cggccttcgt atttaatact gagtgaggaa
    58321 tgtccgatct gttcttaact ttacaggtta tatgactcca tagcctttca attcttgttc
    58381 tgtaagcccg gttatccgaa ggactacgtt taattcgaat ccttctttga acatatttct
    58441 ggcaattttg attttagatt cgaaataacc tttataaaaa cctttaacgt aatcttcaat
    58501 atatatgaaa ctatagcctt ttttttctag ttctcgaact tgaatttcca actttttgga
    58561 tataatcata aaagaccgtg gtcttttaac tcttgctcgg taagtctggt aatctttaat
    58621 acatattcta aactggcgcc atctaatagc atgtttctgg caatatcaat tttagtttca
    58681 actttacctt tcatttcacc tttttgaatt aacttttcgg ctgttgtcat ggctaaatcc
    58741 tcgtattccc tattatacct tgaatgactg agtaaacttg taatttcagt cggttcgatc
    58801 tctcttacat taaatatata caaaaacagt ttttggaaaa tttcaaccct tttcgattcg
    58861 ttttttagac ctgttaagag ttcaaatact tctcctaaat aacctaaaaa tgaactatcc
    58921 ccttcccata ttttttgaac cactcctaaa atgactctta gggtgatact ttccaatcgg
    58981 tttagatcca ctttcgacaa atcaaataat tctaattcaa aatctggaat gtatttctta
    59041 aatacttcct cttcgttttt agagagtata aatctatctt gaaaactatt tcctaaagtc
    59101 caagtccttt caccgtgata gaatacaaat ggaatcacca ctgaatattt tttatccgtc
    59161 ttaaactgag acttgtagat tgcagatata tatcctaaga gttggctaaa gactgcttca
    59221 tccaaataac ttttatgttc aaatagaaga tagacgtttg cttttttacc ggatttcagt
    59281 ggaatctgaa aaagtagatc ggtttgttct tcttttaagt tttctgaaat aaaactagat
    59341 tgagtcagtt ctaaacggtt taagtctaaa agttcgatta ctttttcggg taaactattt
    59401 ttaaaaaagg aaatcgcatc ctctttgtcc tgtaaggttt cccggattaa acggtcgtgt
    59461 gggtttgtca tattagacat ctaattttta ataatggaga ttacttttat ttgtaaagat
    59521 tcattttctt ttttatgaat tagatttgtt ctttgtccgt ctcacatttg aatcgattca
    59581 gccaccctcc cttctctctt acaaaaaaag tatccgatct ttttaaaggt ctttgagaat
    59641 caagtcttgt tcttttttaa acaaaatcgg ctttattaca ttttggttgg ttgagttaaa
    59701 gaagctcatg cagcactccc ctttctattt tcaattgtag tcttttttac ctctgagtta
    59761 cttacaagac ccggatacac ttcgtttaca aatttttcaa agagtatctt tttagttcct
    59821 tcgtatttga aaggatctga gttttgttcg taatattcta attgagattt aagcaactta
    59881 ctcttacccc aacctaaaaa acatttgtag ggatctaagt tgtttatctc ttctatgggt
    59941 gtttcttgga tcgtcttact ctcgttatat ttggattcag ttcgtattga tttattttgt
    60001 tgttcatttc gttttgtatt cttttcagta ggttttactt ttctttcaaa taacctaaac
    60061 caaaacttag taatcgattc aggactcaaa gactactcat accaaaacct ggaatcttgt
    60121 tttctcagtt ggatgagtgt ttgtatctta ctttcgatca agttccaatc tcctttggat
    60181 atttcataca gtgagtttaa tgcttttagt tctgagtctg gttgtcccat ttcacttcca
    60241 tgttctttga aataatagtc ttggaatttt gtaagccaag aatcaggaaa ttgaaatcgt
    60301 gataacggtt taggtttgtt taaattttgt ttttgttctt ccaggtgcgt ttttgcaggc
    60361 gggccgtact ctctagaagt atttagtatt tgtttaaaga gtacttgttt tgatagtcct
    60421 tggtatatag tacttgatag gggttgattt tccggtagtg gtttttccaa gagtggatta
    60481 gtcagttgtg gtaaatcgat tctaggattt tcttcttttt tcgtttctac ttctactaag
    60541 agttcttttt gttcttctac gtgcgcttgt gcggcgggct ggcggttctc tctagaaata
    60601 tttagtattt gtttaaagag tacttgtttt gataatcctt ggtatatagt atttgatagt
    60661 ggttgatttt ccagacctgg attttctttt atgttagatt ctttgacttc ttttaaaaag
    60721 agttcctttt gattttctaa actctcattt tctgttggtt ttattttgta ttgaacttcc
    60781 ggcttttgag actcttcaaa aaaataccat cccgaattaa atctaccagt tacagaatct
    60841 tttccttttc gaaattctgc atagccaaag gtaactagtt ctttaaaccc aaatgcaata
    60901 cttgaatctt tgtcgctttt gaatttagac atcgttttta ccgacattcg ccagtggtct
    60961 ggataacgga gggcaagaag taggattgct gtcgctttca tacttaaacg agcatcatcg
    61021 ataaagttat tttttacgat tgtaaagttt cggtcttttt gtacccgaaa gactcttgga
    61081 gtatcattca tatactattc tcttgttgta ggttattctg aagttgagtc gggatgtttc
    61141 taaaaagttg gcgggagaaa cggtatatcg tttccaaagt catttctttt tgttttttaa
    61201 tcctactcga tccgttttca ctttggcaca aaaacgaata tcggaagttt gatttctaaa
    61261 aaaattcaat ctaagggtaa attttgggat tcaatctttg cgttttagtt ttatttgaat
    61321 ttgatctaaa aaaagggcga aaaattgttc ggtctacatt ttagattttt tctaaaatct
    61381 gttttccaac tcgggaattc ctggtttagg aaggagtgtt ttacagagtt gtgagtttaa
    61441 taaaataccc acaatcgttc agaaaaatct tgtggttact catgttagag aattggaatt
    61501 tccattttat cgggaaaaaa tatatctact ttttgtttcg attcaataaa gaaaaatgga
    61561 gtttttaatt ttatttaaaa tacactaaaa cccattttta aattaaaaat aataatttaa
    61621 aactaattct tatgttgatt ccaagacctg agtatgaact ctctaaatta cgaaaaagga
    61681 gcttcatttt ttactatctg gggcttgaaa ataggaatta aatttatggt tattttggga
    61741 aggatacaga aattttctaa atttaaatct aattcgaaaa tggttttaga gagtttcaaa
    61801 acgatcacct tgaatatgca atcaaaactg agatgtttta gtttgttcaa gaatgtggga
    61861 actcatacaa aaattgaaaa acttgttcgt ttacaatacg acgcaatttg tgggaactac
    61921 cacgttttat ttgggttcat aaatttatct tgagatagat tctaaccttg tcccctaccc
    61981 tttttatttt gaatggtaac cacttttgga atttacaatt tcattcttat tttcatccca
    62041 gtttaggacg ttttttgttt tttaaacaat cccagtcctc tttacagggt taggcgaaaa
    62101 ttcttaaatt gtagctgaca gagacttatt ttatatttct ctgtctccta tggagactgt
    62161 ttatgtctac actttttgac agactttccg ctattgacga cgacctaaaa ctgagtcaca
    62221 gcaagatggc tgcggaattg ggcatcgatc gttctactta ttacaaatac aaaaatggca
    62281 ctcttgctat ccctaagtct attttgatca ttttaagact taaaggttac aacgatcatt
    62341 gggttctttc tggaaaaggt caaatgaagc tcaaagattc tgctcaatta gtcgaaatgc
    62401 aaaaaagact aaaactcatt tctaagctcg actcttacgg tgtgttagat tctatcgaaa
    62461 aattaccaga aaccccttct tctgttcaaa agaaaatcat tcaagagttc ttcgttttct
    62521 tggcttctaa gtttgtgtag ctggtcatta tgaaaaaatc taataatttt tgaggataaa
    62581 aaatgcgaaa aaatttaagt tcgtcaacaa actaagattg aaaattattc tttcaaaaaa
    62641 aattccgctt cccgtttttt tgtacttact agtttcttta ttttagatga aaattataac
    62701 aattaccaat atcaaaggtg gaactggaaa atctacatcg gcagtacacc tttctctggc
    62761 acttggacgc agaggaaaaa ccctgtctgt agatatggat caacaaggag atttaacaga
    62821 attctttttt ccagacgaat ctcccgaatc atttgatcaa gcaaatgctt atacagtgtt
    62881 aaaagcagaa actactctta tggaatctgt tcggtcatca cacggaatag atattcttcc
    62941 aagtgttgag gatctatcgg aactaacttt ccaaattgca aaggattttt ccttaattca
    63001 aagactaaag agagtattaa gggcatctca ctatgatttt attataatcg ataccccagg
    63061 atctatttca ccagaaacaa tctcttccta tattgcggcc gatataattt tggttcctat
    63121 tatcccagca aaatgggcaa tccgaagagt caatcaagtc cttaaaaaag tattacaggc
    63181 aaaagaattt gaaggaacaa atatttcaaa agttctcata cttccaatgt cttggggaaa
    63241 atcacaaaag cagatagaac ttttagaaac tatccgcagc atcccgggat tggaaatttt
    63301 agagcctatt ccattttcca catctatcaa agatagaacc gaatcaaatg ttctacttca
    63361 ggaaggaaaa cctgcttgga ttgctttcga ttctcttgca gaggttctat taaa
//
