# Supplementary material for: Horizontal transfer of the rfb cluster in Leptospira is a genetic determinant of serovar identity
Source: Life Sci Alliance. 2022 Dec 9;6(2):e202201480. doi: 10.26508/lsa.202201480 (PMC9736851; doi:10.26508/lsa.202201480)
Supplement: Supplementary file 8 [file LSA-2022-01480_Supplemental_Data_2.zip › Supp_Data_1-plasmid_sequences/Lnoguchii_IP1703027_p2.gbk]

LOCUS       DAFPFJPE_1             61325 bp    DNA     linear       21-DEC-2021
DEFINITION  Genus species strain strain.
ACCESSION   
VERSION
KEYWORDS    .
SOURCE      Genus species
  ORGANISM  Genus species
            Unclassified.
COMMENT     Annotated using prokka 1.14.6 from
            https://github.com/tseemann/prokka.
FEATURES             Location/Qualifiers
     source          1..61325
                     /organism="Genus species"
                     /mol_type="genomic DNA"
                     /strain="strain"
     gene            100..813
                     /gene="parA"
                     /locus_tag="DAFPFJPE_00001"
     CDS             100..813
                     /gene="parA"
                     /locus_tag="DAFPFJPE_00001"
                     /inference="ab initio prediction:Prodigal:002006"
                     /inference="similar to AA sequence:UniProtKB:B8GW31"
                     /codon_start=1
                     /transl_table=11
                     /product="Chromosome partitioning protein ParA"
                     /protein_id="X:DAFPFJPE_00001"
                     /translation="MKKFATASLKGGVGKTTDCIFLSQAFANIGKTVLAIDMDPNNNM
                     TDYFLRSEDVSSLLRNNIGHVLEGEIPLKNAIRHTSFNVDIIPSTLLLAKTGRELSHD
                     PGSVLRFKDEIETVKYDYLIIDTPPSLSYEFSTGIYIADFVICPIALTRWTLQSFDTV
                     FSEIQRITKGKLKPIFNVPSMISKAEYDKLPYLEGYTFTKSYIQLLKEVQKAVIEGRP
                     LNQEEPSWEQFNELAREIG"
     gene            810..1385
                     /locus_tag="DAFPFJPE_00002"
     CDS             810..1385
                     /locus_tag="DAFPFJPE_00002"
                     /inference="ab initio prediction:Prodigal:002006"
                     /codon_start=1
                     /transl_table=11
                     /product="hypothetical protein"
                     /protein_id="X:DAFPFJPE_00002"
                     /translation="MTAEKEKKIKKQLSSLIGPRPGTQHLQVVQKDQDEDAEKISMLH
                     TSIETNIKNAIRNAIKIGELLIEKKSRLGHGKFIPWITTNLPFSERTAQRYIKLFENR
                     DLLNTTPVSDLKSAYKLLSSADHEEKEINPKEISKVDAKRLYKKFKAGEKIGSKDRGL
                     VKEFLSNERERILSTAKTKVARIDEDIKSLS"
     gene            1755..3254
                     /locus_tag="DAFPFJPE_00003"
     CDS             1755..3254
                     /locus_tag="DAFPFJPE_00003"
                     /inference="ab initio prediction:Prodigal:002006"
                     /codon_start=1
                     /transl_table=11
                     /product="hypothetical protein"
                     /protein_id="X:DAFPFJPE_00003"
                     /translation="MRHPKYVRMVKTRDTKMTEVVHYALVIAHAIESLPLSRTKRQLL
                     SKITDLDIAGRIKGFGGCIAKNKTLGEEVGLAETTVSKYIREMKREGYINSGEFHGHY
                     RILNSSLHDTVVKERYEYNLQKQITKYTSLSSTNILERSNQSTGSAPYERTGGSFNNQ
                     STNQTNNKEKIQSSSFSEISWLNISEHSKNRILKEWGEYDHNPEKENAKIRFWKKIEP
                     ENPEAILETLKKLIHIRKSGEYKEDRFWGTIPINIASTYSYKDIIKNTYSLLTQVESK
                     TLSIEENKEEIRNGSRINNQTKNKNEPTWEGFLVWAKERLSKSSIQSLKQLRVQFENE
                     ELSIVGEINDSLKMIITKYFKEEVKFKTEIKFVKEEAQEKEKSLNNSIKKTGQKSNEE
                     NQTHITELNPEISIPDNHLENQDFKHFRDYISVDKVINEFMTYSLLKLDRPDLEIIRN
                     LRIRYDLEKIVIFDSPPEKLKDHIRDYFYSHSQRVIALQFEENKFYVAA"
     gene            complement(3299..3418)
                     /locus_tag="DAFPFJPE_00004"
     CDS             complement(3299..3418)
                     /locus_tag="DAFPFJPE_00004"
                     /inference="ab initio prediction:Prodigal:002006"
                     /codon_start=1
                     /transl_table=11
                     /product="hypothetical protein"
                     /protein_id="X:DAFPFJPE_00004"
                     /translation="MPIPREAFREWDSEECKFKFETLRITNIVTQNHKIRVTF"
     gene            complement(3479..3943)
                     /locus_tag="DAFPFJPE_00005"
     CDS             complement(3479..3943)
                     /locus_tag="DAFPFJPE_00005"
                     /inference="ab initio prediction:Prodigal:002006"
                     /codon_start=1
                     /transl_table=11
                     /product="hypothetical protein"
                     /protein_id="X:DAFPFJPE_00005"
                     /translation="MTTCRFKFGKVFIIFCLVLFGLANCAMGSLTITGRSYPPLSETE
                     PIDVIMRAVPDYQVEQIGIVEVRCGQLNHCIEYVKEKAREQGADVIILADSGIVTSVQ
                     YMPGTQAGNTSTPGQISSSSGQIQTWEIARKILIPRNDTKGKKSKKSVSEEI"
     gene            4031..4192
                     /locus_tag="DAFPFJPE_00006"
     CDS             4031..4192
                     /locus_tag="DAFPFJPE_00006"
                     /inference="ab initio prediction:Prodigal:002006"
                     /codon_start=1
                     /transl_table=11
                     /product="hypothetical protein"
                     /protein_id="X:DAFPFJPE_00006"
                     /translation="MNIDFFILEILTEHEFRRKNLMVLKKMKSENVDRFLKSGNNNKP
                     RFYEQILKL"
     gene            5334..9722
                     /locus_tag="DAFPFJPE_00007"
     CDS             5334..9722
                     /locus_tag="DAFPFJPE_00007"
                     /inference="ab initio prediction:Prodigal:002006"
                     /codon_start=1
                     /transl_table=11
                     /product="hypothetical protein"
                     /protein_id="X:DAFPFJPE_00007"
                     /translation="MENVDLAGAIWLAAEPVKTQVNNEGVPVKPGNNGSGGSGTTPVT
                     PVDAIFNLPPGRLVNSNALMGTIDPTGTNIVNDFDGDGILNQNETLTNVWVADYPQIE
                     TTIAPPVTLKIQILKNSSNQSDQIVSEINSNDFEASKNEGSEKIHQNELNERTVQFQD
                     SFSTETELGQSHERSMSAGMTAGFGMGLVSTGMNYSNSSRDSWNSKNATSATTTKWAD
                     RPFKNNIDRDAWNLKSDSSTNKARKYRSDKSTKVNETSTVEPNAGVVRAALYIKNLSV
                     NMPVKISNILCSLMFETPGGELVPMSSFRLRNDDYSLFEVEVYGGSDFGPYVVELTNL
                     NTSEVEKAIAAGYTPKIMIVDYTMTHVADSNYKSSLLSFTGNNLKIIEENAKGRTALV
                     KVYGPGVREMYRVTAFDTPNVSNPCNTKAADVFSPGISLKKALERISCSGDNITFKDY
                     VIDLSESAPTLAESRVYLKGIQSFGGISTNIPCTDETSTGSDGVSRTACVQKPYSQWT
                     EPEKMNSGVWAIYSKGKFYSPTDYWTDSGSVRRFDPWRGAVAAPVLKGVDSIIWAGDS
                     YDLVYISFKDFIKVEQKFGTNPLETGNGYPLNTKWDLKTLGNHPYYPDTNSLYLGEVG
                     FGERVELKIKLDKTKYLSPNFGTAVDTGPYQYFTNFNYNPQVSSDRYNINQAADFEIS
                     LGFGGNRTDWFHVIKDLSSSDPYKLKNCGTTLDFISQTYTLCVQLPTLSTTVDPAISL
                     VKLYIRPSLNSAYRKTIWPLHFSQVRKLKGEAGVPIVKGTSLVKVANSYGSVNVGDNF
                     FIQGDSTNYKVVQVLPVAQDGSFDVQLDRLIQIDAPKTTSMYVPGTLTSPDVRLSMDT
                     GFTTDWNNFVNSSFNSTSFDQIQYKPFVSSGNVSCSSIPFHPGSCLGFTPELNSLNWM
                     GIYNEGVALWNSWADGGDFSNFLYSGLVRLTAPSGKSYRLESTNTDFTISADVNAQSL
                     DQPSVVNHGDVALVVWRQGTTLIGRYNQISTGQALGNPFNINSAASTGNYIVKAKNGK
                     AVIVWDNGDNIYAIVKDLSTLASVGSEVLVANRPQMLFMPGAGYVPFSYSYDVTIGND
                     RAAIVWNHFVGSATLMSSLYPNGFPAGGVMGFPNIESYCASMWGGGYGTCYYVETKTY
                     QANARILRLDTGAFQGGNITIWSFVGNQNLIGYPYFYIPAYQIDIAANANDNNHLVYA
                     WNVRLPSGGDSHTVYGSVYNLTTGTRIGSDQTLISESTRPVDTLQVGAATGRGMVFWR
                     RNDGMILGRGIDTSNSNLLGTSNIEVESGGVDSLKLNSFGDRGLLTYRKNGKDLFLKV
                     LDLQAGQLLYPNALSLAQANVDSRSFINSVLAGNKILTTWDQVNGTRRTNWGRVSDIS
                     TFTVDGPKEFQISTTNEGIQYRGTAVADNGFGLVAWVSQDKTQQRIRGYKVDLANPGS
                     LKYGLNNFFVSPLIERDYTIRAKIKY"
     gene            10320..17849
                     /locus_tag="DAFPFJPE_00008"
     CDS             10320..17849
                     /locus_tag="DAFPFJPE_00008"
                     /inference="ab initio prediction:Prodigal:002006"
                     /codon_start=1
                     /transl_table=11
                     /product="hypothetical protein"
                     /protein_id="X:DAFPFJPE_00008"
                     /translation="MNVEETNRNTEKEQNAQTKETSLQKKRIFFNSLEIFWELNRTHT
                     FKYINILLFSCFLFTTTTCGILPGKKGKSNNWWWALLGIPNGASFPSSGSGVGGGPGS
                     GNGSPGSAPAPEGSDLFSISTNYSQAIDDPETKAEPIAGASFVAPPEMSHYGNVSLSY
                     PVHTLPGRAGVEPKLSITYSSTGGDGWLGVGWSLGLGNITRTPEYGALYYDARDSFTW
                     NGTRLVKVSGNTTNENGIYRAEITSEDFLIFKLSQIESGGVWEVLDTSGTKTIYGESS
                     GDRIYNPAIPSQTYSWYLSKTEDKNGNYLQASYDNSEYSKNRNLYLKEIRYTGNTKNG
                     TSARQYVRFVTKQRDDFYVSNTPGFLMKMDRILERIEVGWDGGGKVYEYIPEYETSPD
                     SGRPRIKNIQSSKNTTKPEFFYQTSSRLLTWQNVINQTSSEIEEDPNSTQYFEGDYNG
                     DGISDILFFNPKSGNWKAAEGRKEGGYNFKLYANRYQGYDSLEKIRFFKGNVSGDYNG
                     DGRSDIAFYLPSTRDFIVAEHDGRVFQFQSYGRLMNSVPDIFRMEWFSGDYDGNGLSD
                     SVLFDEPTGQWTLMLNKGGSFEFLRFSKKFQNVFRNDYLPDSNLDSSNTNDLTKPGKD
                     RDKVNLLVGDYNGDGRTDISLYDSRSGKWFVGENHRNPNKNDSVYFQMQWKLYKVFTA
                     PEQSLFGHDRFSGDFNGDGFSDFLLFDRSNGEWTLGETGNGTINFKIWSRTPQFKTVT
                     RWLQGDFNGDGRTDIGFYSANDGKFWIGESTQNGFRYKIYSDMSYGPDPDRIMKTPLP
                     KDEVKIESGKTSFNVSNNTKTILLSYKYDGNLNYGKGELVFGGCFTSNDCSSTPELLI
                     FNRKENVWNLKQGNSFASRVNTSFNPEGTGITSLFGGKPDRYSNNLKDEVLFYKKQGT
                     TNQFFVLKNTNGTTFDLLNLATLSDTDVSKFDPNNSGYALDYFENNTSQSVLILDDQT
                     SGGNARFVLSGLGGTKILTPNGDLTPTDLNDLFQAGTNENRQRRKEFSFFSGKFTTTQ
                     AQLVIVDRRTTTHKWYLGTISGTQIQFKRLTGEFALPITTSDYNLASPAGIQYALTNT
                     GEIVFGKTLDNGTSFTKVKINSTNIQKNVYNAGVVGFSDRFDSGGNPIVVSGGEDKLY
                     DLSQSKVVSLPNNVLVKNLDRPDLIAQVYVFQWIQGDYNGDGLADIGIFHLKEPTWYF
                     ALSTGSVPDVIEKVKNGIGGIYDFEYSNSTKFDNTGEDDIPDLPTSYRVCTRVSLDDG
                     FSNSITKNYEYKNGFAFSSFINGKKETDYFGFSEFTVHEAYGERTTYKYHTTQYSDFL
                     MNRALAGAEKETRIVGNDNNDYGTIQTTHDVKQIAMAPGVVSYLPVTTKIEKYLSGAR
                     TTTQSSDIVLDGSKIRRKSESTTDHFSDSVHGVTTTTNITDFETDDTTNQRRATRQTS
                     LAGSSHEITSLLSYDSRGNLTKRVSSYTGTGLAPVGTHTTEFEYDNFGNKTVEKDTSG
                     SPARGSSYKYDDELNQFVTQETKFGGSVVLTTTHQIGYGVAFGVPTLTTDPNGNKTFF
                     EYDNFGRLIRTSSDTDVGTATTANYSYDASFPLSAKTTFPTGTGDPDFASRTYTDGMG
                     RNIYTVKSASNGNFAITGRLVYDGTGKVIRKGQSNWASSGEIDRFVLHLEERNPTSFE
                     YDPIGRIKKTIEPTALGETSPTTITTTYNSAFETTETHSSGTSKRTVKDAKGEILYVE
                     DFASDGSAAKIGFCYDIAGNRIKKSDLNDSNAMSCPNALAGVPAKDTSGRNQTYWSYD
                     SFGKLRAESDPDLGVSSYNYNSFGDLTSSTNAKGVTTTLTYDAVGRILTKNIPEGNIV
                     YTYDSFSGSENSVGRLVRIEDSNQNKTFSYDKLGRVKKETRVILATSSGNPLPSETGG
                     PYITETRYDLLGRVTRIDYPEHPISHGRMRACYEYGSAGYISGISVQVNTNGILPGYC
                     NKDIVENISYNEFGQTSSLTLGNGITTSYSYDVKGRMVRLNSSGDVGGNAKTLQDAVY
                     SFNPNNNITNIANTTTDFNTQFVYGYDGLGRLTSANGSYLGIADGNLSRRFQQSFEYA
                     KNGNLSSKRFHDPASGNVQDEWSYQYTNHQVTNIDSSRTGADALTMSYDANGNLTRQR
                     DNVKDLTKRISVDSQDRITQIQDGNNAILGSYWYDESGFRIRRSALEPKNNQFTNVEI
                     LYPSKFFGLEFIESENVITSVNNVYLNGVRIAALNEAGALAYYLTDQVDSVSTVLDDE
                     GNTLSQMQYLPYGETFVQRGDLNFSPKYNSQELDRESGFYFYNARYYDPGIGRFTSAD
                     TIIDGEFDTQGWNRFSYVKGNPIGAKDPTGHLGQEQLVDKVPKVPLNKIIEEGTKKTA
                     EKATAESTGKVFSKVAGKATGVLGFLVPSELEAPTNRERKPSNDKPIYRWGNDSNTNL
                     TPREKDTSGLSFSTVKPENKKYVSTTMGAVNTTGKLVAVQDSPTHVSVKPADKSKMPE
                     WIQSRANAEANPHDLTKTLKVIITKNGSK"
     gene            17836..18228
                     /locus_tag="DAFPFJPE_00009"
     CDS             17836..18228
                     /locus_tag="DAFPFJPE_00009"
                     /inference="ab initio prediction:Prodigal:002006"
                     /codon_start=1
                     /transl_table=11
                     /product="hypothetical protein"
                     /protein_id="X:DAFPFJPE_00009"
                     /translation="MDQNKIFQHLQNLDWNLPGDIQKNAITNLLKCTDEEIELLILPL
                     TKWHWENASIVLENIDPQRLEKHTEKILLWLQDRNWPGAERVLRILKKIDKNCMINSL
                     LHSIDVAKKSNDTIWEESLLDFLEEIRR"
     gene            complement(18308..19075)
                     /locus_tag="DAFPFJPE_00010"
     CDS             complement(18308..19075)
                     /locus_tag="DAFPFJPE_00010"
                     /inference="ab initio prediction:Prodigal:002006"
                     /codon_start=1
                     /transl_table=11
                     /product="hypothetical protein"
                     /protein_id="X:DAFPFJPE_00010"
                     /translation="MVINYYKIVSLIDILGFAVSVFTFVWSCKNILINKNPIVFFNLP
                     FISFLISISFAFDLTGIILDKKDFFFISKLISGSMICYALILERFFPSLFSKVTVSNS
                     NLVNQIELETIPIPEDKEPQKYKYPPRDLLEGIDLEKVKTKLNRFLDSKGFIDEEIRL
                     PDFASGLGLSTHQASYYLNQYLNMSFTEFLQFHRINEVKNMMRIKLNYNLLNIAFECG
                     FNSASSFHRACVKFTGKSPRDLRQELLSTEPKEKANE"
     gene            19322..19708
                     /locus_tag="DAFPFJPE_00011"
     CDS             19322..19708
                     /locus_tag="DAFPFJPE_00011"
                     /inference="ab initio prediction:Prodigal:002006"
                     /codon_start=1
                     /transl_table=11
                     /product="hypothetical protein"
                     /protein_id="X:DAFPFJPE_00011"
                     /translation="MDKDKITRLKIILKHLKETKGLNQGQVASMIGLTSGAITKMLKN
                     ERAITIKTILLFEHVHDISSEWFTSGQGEMILKKKGESRLTGSNQELFQKILKRKGMV
                     KLLESLLNLTDSQLSAVKNIIDNFKN"
     gene            complement(19711..20643)
                     /locus_tag="DAFPFJPE_00012"
     CDS             complement(19711..20643)
                     /locus_tag="DAFPFJPE_00012"
                     /inference="ab initio prediction:Prodigal:002006"
                     /codon_start=1
                     /transl_table=11
                     /product="hypothetical protein"
                     /protein_id="X:DAFPFJPE_00012"
                     /translation="MSLNSSSEIILLNSVTAFSVFALGLYVLYPNSKRKIQKYFGILC
                     LLLGAWFQSFILREIVPSWSYNWLINWALIPSIPIPYYLFKITSSYDQHEPKVKKPRK
                     TFHFLNFLLICFFSLHAFFLQTLRVSFNHNENFAFESSYIYKLLLIYSLCMVILSLVN
                     LAFNVMRKKGRAKTNAVLLFLGLIPPIISVLVFIYIRPTLYGVFSGGYTAIGFLMGTF
                     IWSIAIMNCDAFQLRQFLTDPKERVLTKITKPAFNFLYSIVDKKAWMSEVFSKNIHFM
                     KLVLIKDTELKEDYDYSFMKRSSILARMFGNYIK"
     gene            complement(20651..21319)
                     /locus_tag="DAFPFJPE_00013"
     CDS             complement(20651..21319)
                     /locus_tag="DAFPFJPE_00013"
                     /inference="ab initio prediction:Prodigal:002006"
                     /codon_start=1
                     /transl_table=11
                     /product="hypothetical protein"
                     /protein_id="X:DAFPFJPE_00013"
                     /translation="MGHSFITMTKAANNLTVLKSKLYSIKDSYSCFVLEARNPENFHT
                     LQTLKDFVFTINQKAGNFYPRKDDGLDLDSTWFFVTFENEIFSCMRIVVKTSQNQIPL
                     EKGFILNSSYQQYKVTSNNVADWNSVAFLPSLQGAKAAKFNFACVSKYCLEQNFNLIY
                     GMFNDERKGIGRIYLEAGAKISKQFPKKIFFKDFLTYGELATFTIIEIEKNSLQKLSE
                     ILRS"
     gene            21657..25769
                     /locus_tag="DAFPFJPE_00014"
     CDS             21657..25769
                     /locus_tag="DAFPFJPE_00014"
                     /inference="ab initio prediction:Prodigal:002006"
                     /codon_start=1
                     /transl_table=11
                     /product="hypothetical protein"
                     /protein_id="X:DAFPFJPE_00014"
                     /translation="MKTYNAGITKAPRRKLSAALTCGNNSAPRLSTDRRGRDRSGVNK
                     LRLRVILCITFLSFNLLTGAESPVSEKQERSSNVEYNETLKYKTTFLRKPPYLLITSQ
                     LIPSHSKREYKNGFAFSGFLNGKKESDYFGFSEFTVHEAYGERTTHKYHTTPYSDFLM
                     NRALAGAEKETRIVGNDNNDYGTIQTTHDVKQIAMAPGVVSYLPVTTKIEKYLSGART
                     TTQSSDIVLNGTKISRKTESVTDHFSDSVHGVTTTTNITDFETDDTTNQRRATRQTSL
                     AGSSHEITSLLSYDSRGNQIKRVSSYTGTGLAPVGTHTTEFEYDNFGNKTVEKDTSGS
                     PVRGNSYKYDDELNQFVTQETKFGGSVVLTTTHQIGYGVAFGVPTLTTDPNGNKTFFE
                     YDGFGRLIRTSSDTDVGTATTANYSYDASFPLSAKTTFPTGTGDPDFASRTYTDGMGR
                     NIYTVKSASNGNFAITGRLVYDGTGKVIRKGQSNWASSGEIDRFVLHLEERNPTSFEY
                     DPIGRIKKTIEPTALGETSPTTITTTYNSAFETTETHSSGTSKRTVKNASGEVLYVED
                     FSTDGVQAKIGFCYDIAGNRIKKSDLNDSNAMSCPNTLAGVPTKDVSGRNQTYWSYDS
                     FGKLRAESDPDLGVRSYNCNSFGDLTSQTNAKGVTTTLSYDSIGRILTKNIPEGNIVY
                     TYDSFSGSENSVGRLVRIEDSNQNKTFSYDKLGRVKKETRVILATSSGNPLPTETGGP
                     YITETRYDLLGRVTRIDYPEHPISHGRMRACYEYGSAGYISGISVQVNTNGIFPGFCN
                     KDIVENISYNEFGQTSSLRLGNGITTSYSYDVKGRMVRLNSSGNVGGNTKVLQDAVYS
                     FNPNNNITNIANTTTDFNTQYDYGYDGLGRLTSANGSYLGIAEGNLSRRFQQSFEYSK
                     NGNLSSKRFHDPASGNVQDEWSYQYTNHQVTNIDSSRTGADALTLQYDANGNLTRQRD
                     NVKDLTKRISVDSQDRITQIQDGNNAILGSYWYDESGFRIRKSSLEPKNNVFSNVEIL
                     YPSKFFGLEFIESENVITSVNNVYLNGVRIAALNEAGALAYYLTDQVDSVSTVLDDEG
                     NTLSLMQYLPYGETFVQRGDLNFSPKFNSQELDRESGFYFFNARYYDPGIGRFTSADT
                     IIDGEFDTQGWNRFSYVKGNPIGAKDPTGHLAAPIVAGGVVLYALTQGTQGLGDKGES
                     NAKFYERVYDELSSVKNILKPGKNVSNGLPKGSGKSNPIDQNGKANSSVGNGKNSVSN
                     NGSGKANEELTSRAARREAMRKEGIPTSQQPKSQSKNASGREYQYEVPKNGGGKQTKS
                     VQQQTMDRSHPNEKHWEAGKVKTDGPGGEVRYNNYGRPKLDSEKSKVNYE"
     gene            25762..26238
                     /locus_tag="DAFPFJPE_00015"
     CDS             25762..26238
                     /locus_tag="DAFPFJPE_00015"
                     /inference="ab initio prediction:Prodigal:002006"
                     /codon_start=1
                     /transl_table=11
                     /product="hypothetical protein"
                     /protein_id="X:DAFPFJPE_00015"
                     /translation="MNEENLKKFRYKLSMPKYIAEISQLYLKPFSKSNLIELEIMEDI
                     RRNIVSNSKRKKVFIIPFEEKSTEKFKHFVNNLYSKNQNPIYIWTELSNDCGIYEIDS
                     ILDFNFNFSFEVNSMGLIHLVSKNLKDQIVLDFSEDNNERLLEVELSGANWIQVEY"
     gene            26390..30361
                     /locus_tag="DAFPFJPE_00016"
     CDS             26390..30361
                     /locus_tag="DAFPFJPE_00016"
                     /inference="ab initio prediction:Prodigal:002006"
                     /codon_start=1
                     /transl_table=11
                     /product="hypothetical protein"
                     /protein_id="X:DAFPFJPE_00016"
                     /translation="MTGAESPVSEKQERSSNVEYNKTLKYKTTFLRKPPYLLITSQLI
                     PSHSKREYKNGFAFSSFINGKKESDYFGFSEFTVHEAYGERTTHKYHTTQYSDFLMNR
                     ALAGAEKETKIIGNDNNDYGTIQTTHDVKQIQYGVGVSGYLSVPTKIEKFLSGQRTTT
                     QSSDIIINGTKISRKSESTTDHFSDSVHGVTTTTSITDFETDDTTNQRRATRQTSLAG
                     SSHEITSLLSYDSRGNQIKRVSSYTGSGLSPVGTHTTEFEYDNFGNKTVEKDTSGSPV
                     RGNSYKYDDELNQFVTQETKFGGSVVLTTTHQIGYGVAFGVPTLTTDPNGNKTFFEYD
                     GFGRLIRTSSDTDVGTATTANYSYDASFPLSAKTTFPTGTGDPDFASRTYTDGMGRNI
                     YTVKSASNGNFAITGRLVYDGTGKVIRKGQSNWASSGEIDRFVLHLEERNPTSFEYDP
                     IGRIKKTIEPTALGETSPTTITTTYNSAFETTETHSSGTSKRTVKDAKGEILYVEDFA
                     SDGSAAKIGFCYDIAGNRIKKSDLNDSNAMSCPNALAGVPTKDVSGRNQAYWSYDSFG
                     KLRAESDPDLGVSSYNYNSFGDLTSSTNAKGVTTTLTYDAVGRILTKNIPEGNIVYTY
                     DSFSGSENSVGRLVRIEDSNQNKTFSYDKLGRVKKETRVILATSAGNPLPTKTGGPYI
                     TETRYDLLGRVTRIDYPEHPISHGRMRACYEYGSAGYISGISVQVNTNGILPGYCNKD
                     IVENISYNEFGQTSSLRLGNGITTSYGYDVKGRMVRLNSSGDVNGSNKVLQDAVYSFN
                     PNNNITNIANTTSDFNTQYDYGYDGLGRLTSANGSYLGIADGNLSRRFQQSFEYAKNG
                     NLSSKRIHDPGSGNVQDEWSYQYTNHQVTNIDSSRTGADALTLQYDANGNLTRQRDNV
                     KDLTKRISVDSQDRITQIQDGNNAILGSYWYDESGFRIRRSALEEKNSQFTNVEILYP
                     SKFFGLEFIESENVITSVNNVYLNGVRIAALNEAGALAYYLADQVDSVSTVLDDEGNT
                     LSQLQYLPYGETFVQRGDLNFSPKFNSQELDRESGFYFYNARYYDPGIGRFTSADTLI
                     PDEYNSQAWNRFAYVYNNPIGAKDPTGHAPQDYDAGFKDSSKGIVKGTVDSVKSALSA
                     PTPVNAAVNSAVATGKGVYDLAKDYKGTYNSAKDFAGKLTSKDDKVRDYAAGQAAAHT
                     MSAVLGGMAGKALGSKLPKPKTDLPGGGTNNGGKQWSREPKSIQDQMTLDASKKGAGK
                     NILNNLDDPKYKGMEKWEYKTKSKNGKDSVVHYVKDPKTNELMDFKFKKHSTEKSGKE
                     LLK"
     gene            30390..30761
                     /locus_tag="DAFPFJPE_00017"
     CDS             30390..30761
                     /locus_tag="DAFPFJPE_00017"
                     /inference="ab initio prediction:Prodigal:002006"
                     /codon_start=1
                     /transl_table=11
                     /product="hypothetical protein"
                     /protein_id="X:DAFPFJPE_00017"
                     /translation="MDLILDKELFNTLSKSIHLDELSISVGQEYTVFGIIFWEDIPRF
                     YICDNLEDEYPTPYPSFFFEVVDETLPIDWKLSVYFSNGKVQSQIVFKEWAEDKMFYE
                     KLVDGSEKEIQIFNSYKAKYS"
     gene            complement(30850..32019)
                     /locus_tag="DAFPFJPE_00018"
     CDS             complement(30850..32019)
                     /locus_tag="DAFPFJPE_00018"
                     /inference="ab initio prediction:Prodigal:002006"
                     /codon_start=1
                     /transl_table=11
                     /product="hypothetical protein"
                     /protein_id="X:DAFPFJPE_00018"
                     /translation="MSKFHSIFVMNTIGILDYENFLKLGAIYFHAAGVIFGFLIGFSK
                     LYSSDGFSKSYGSVLQSAAFFLILNNGILIDQGTLRNDSRMLFGSYYGLVLYSSLAVF
                     VCFNYLLESLDNPWIYCKRLLGIIPVVILLSYFIPELYFISFIDVLGFGISIFTFSWS
                     LRSVLKSNKSILFFNLPFLSFLISICFVLDFLGTVFNKKDFFLLTEIIPGSVICYTIV
                     LERFFPSLFGKVIISIQDVSLVNQIEIETIPIPEDKEPQKYKYPPRDLLEGIDLEKVK
                     TKLNRFLDSKGFIDEELRLPDFASGLGLSTHQASYYLNQYLNMSFTEFLQFHRINEVK
                     NMMRIKLNYNLLNIAFECGFNSASSFHRACVKFTGKSPRDLRQELLSNVENEQKI"
     gene            complement(32060..32266)
                     /locus_tag="DAFPFJPE_00019"
     CDS             complement(32060..32266)
                     /locus_tag="DAFPFJPE_00019"
                     /inference="ab initio prediction:Prodigal:002006"
                     /codon_start=1
                     /transl_table=11
                     /product="hypothetical protein"
                     /protein_id="X:DAFPFJPE_00019"
                     /translation="MVINYFNIKPLDFTESELDEFSRYIGLPLYNEDKEAILKYNSFR
                     KALAIRKRLKFNSLENVSSSDLLN"
     gene            complement(32364..32822)
                     /locus_tag="DAFPFJPE_00020"
     CDS             complement(32364..32822)
                     /locus_tag="DAFPFJPE_00020"
                     /inference="ab initio prediction:Prodigal:002006"
                     /codon_start=1
                     /transl_table=11
                     /product="hypothetical protein"
                     /protein_id="X:DAFPFJPE_00020"
                     /translation="MLDFRTFIRTKKNKTLVLILYGVVRNFLTIAEILPFFFNSSFWF
                     PSTQNKREHSKNLLQNIDLNQIRLNEFLDEDLRLSDFAIYTELSTHQALHYLNRKLNI
                     SFKDFLNFNRLEEAKRIIHLKGKQTNLLESVFNLITSFYKSYSLIFVYDN"
     gene            32946..33350
                     /locus_tag="DAFPFJPE_00021"
     CDS             32946..33350
                     /locus_tag="DAFPFJPE_00021"
                     /inference="ab initio prediction:Prodigal:002006"
                     /codon_start=1
                     /transl_table=11
                     /product="hypothetical protein"
                     /protein_id="X:DAFPFJPE_00021"
                     /translation="MKSEKHPKIEEEVLKRLNVALDFLLETEGLSQRSIALRMKIHHT
                     NLYRVAAGKRPLTSTFAVNFEHHTNISSVWLTTGEGDMIKANVEIFSDEEIRFFYMIK
                     KNPKLYELVKLLTKVKKDSYELLKGLILKLIK"
     gene            33426..34037
                     /locus_tag="DAFPFJPE_00022"
     CDS             33426..34037
                     /locus_tag="DAFPFJPE_00022"
                     /inference="ab initio prediction:Prodigal:002006"
                     /codon_start=1
                     /transl_table=11
                     /product="hypothetical protein"
                     /protein_id="X:DAFPFJPE_00022"
                     /translation="MSTLISENSVKMISGIGSGRELARIKDFLRRSFDNAGYSDTPWR
                     AFNYDEWSTWFYFEKNNEILSVMRIVEKKPHNIIPLENAVIYNEDEKIPHRRYAVIEE
                     KVADWNSLAFVHTYDGWRAARETFKAVAKFCVQKQFSIIYGMYPRALKSIGLFYKKFG
                     AHLSHRFYEDVYYPGLYLKGELCICSVVEIEKNTLQLIASKSS"
     gene            34071..34961
                     /locus_tag="DAFPFJPE_00023"
     CDS             34071..34961
                     /locus_tag="DAFPFJPE_00023"
                     /inference="ab initio prediction:Prodigal:002006"
                     /codon_start=1
                     /transl_table=11
                     /product="hypothetical protein"
                     /protein_id="X:DAFPFJPE_00023"
                     /translation="MITSITGFFILYLGIYVYRIQPRAKIQKHFLFLCVMLCSWMVGY
                     GMRLLIPNEYREIYSNWILLPIPFIPLFLEMVVYSIAKIEYSMNTYQTIMIFVLLPAF
                     SIISFCGGYARINDMSGYSFSPLFNYHLLTAFVFISVMKISFDLSFNIIRKRGDERIR
                     SFLMFSGILIALLFAIIFCYILPLNHIFLGAYSAFGLLIFAILWSVAILHYDAFEIRE
                     LVIEGAPTPILSRIFSFCVLGLYRIMDGQGYHLKLIASKALVTMNIADKHFDLAVRYP
                     TLERSKRAELVASIYNRRIR"
     gene            36022..36366
                     /locus_tag="DAFPFJPE_00024"
     CDS             36022..36366
                     /locus_tag="DAFPFJPE_00024"
                     /inference="ab initio prediction:Prodigal:002006"
                     /codon_start=1
                     /transl_table=11
                     /product="hypothetical protein"
                     /protein_id="X:DAFPFJPE_00024"
                     /translation="MVLDGIFGNATASKVLLHVFHYSEVHASAIAKDYDTAVTPIRLQ
                     LERFEKTGILVAKQIGRSRVFTFNPKSPFVKPLKEILSIIYQSLSIEEKEKLFSTRRR
                     PREKGKPVYGRA"
     gene            36353..36895
                     /locus_tag="DAFPFJPE_00025"
     CDS             36353..36895
                     /locus_tag="DAFPFJPE_00025"
                     /inference="ab initio prediction:Prodigal:002006"
                     /codon_start=1
                     /transl_table=11
                     /product="hypothetical protein"
                     /protein_id="X:DAFPFJPE_00025"
                     /translation="MDEPDWKSVNEEELWKYVGWHLAEKGIQSVLVGGAVVSIYSKGA
                     YRSGDIDLVEPIVSRSKEIALVMENIGFRKTRRHYVHPKCKHLYIEFLSGPVSIGEDF
                     KIVPDEKKFKGKILKIFSPTDCIKDRLASYIHFKARECLDQALLVAKNQRFDLRQIKE
                     WCFREGEIGKSAFEEFQALL"
     gene            36962..37072
                     /locus_tag="DAFPFJPE_00026"
     CDS             36962..37072
                     /locus_tag="DAFPFJPE_00026"
                     /inference="ab initio prediction:Prodigal:002006"
                     /codon_start=1
                     /transl_table=11
                     /product="hypothetical protein"
                     /protein_id="X:DAFPFJPE_00026"
                     /translation="MRDDAPSDLKSPINTILKHLSLAKTEIIESEGKFNG"
     gene            37065..37379
                     /locus_tag="DAFPFJPE_00027"
     CDS             37065..37379
                     /locus_tag="DAFPFJPE_00027"
                     /inference="ab initio prediction:Prodigal:002006"
                     /codon_start=1
                     /transl_table=11
                     /product="hypothetical protein"
                     /protein_id="X:DAFPFJPE_00027"
                     /translation="MDNLYNAIIVASFSILASIITASLSYYFTKRNQNLSNERRIKEE
                     FYRRFAKSLSDLAFDNKDREALKAFSENMNIILLIGSPSVIKALMNFHSHLQNKTQEK
                     SE"
     gene            37814..39103
                     /locus_tag="DAFPFJPE_00028"
     CDS             37814..39103
                     /locus_tag="DAFPFJPE_00028"
                     /inference="ab initio prediction:Prodigal:002006"
                     /codon_start=1
                     /transl_table=11
                     /product="hypothetical protein"
                     /protein_id="X:DAFPFJPE_00028"
                     /translation="MTDEQNNNAEKSESENNESKIAKQTLEDLETKIAEQIKKVAIID
                     SNTEDLSGAILNLNNVFATEKAKMTEALNANVQEFQKQLKNIKDLSTNGEEIFQKIHG
                     LHEEIGKYYNSIFGYVSVERRYLTGAEENEISINGEKEYFNGKELKEAKFKDGSIKKF
                     FTVEKTNPGVLDQLKSRENEFQTFIKTVAEKHESLSTQNQSQFTALVERNNLRYEDLL
                     NKISSLYQDAIGVGLAGAYNKAKASHRFSLNLWSVILVLSVLGMLAVPVAMEIWVYTE
                     QLVKIESLVGIIKRVFSYLPFISPMVFLSYIATKNMNGYRRMFEEYLYKESTSLTYEA
                     LKREISTFENDKLSSEFATQLLRQNLQAAEDNPSKYLDKIDGDVPTDILKSIMHGRKI
                     NISIGGLFGTKVKMESIDKEVLPNTSLEKSKDDKKSE"
     gene            39275..40072
                     /locus_tag="DAFPFJPE_00029"
     CDS             39275..40072
                     /locus_tag="DAFPFJPE_00029"
                     /inference="ab initio prediction:Prodigal:002006"
                     /codon_start=1
                     /transl_table=11
                     /product="hypothetical protein"
                     /protein_id="X:DAFPFJPE_00029"
                     /translation="MSQDKLRIFKPGQIEMLSKILGDTNFGLTGAEISRFLAQSNIRD
                     TDPGMTKWKRLYNALVTAHNERKSGNHILSFISKALEPARFAGDLYYYHSIINEVNII
                     LSFHGLEFRDDGKFYNIDKTNTLTEAERRASNLKSGIKERNLHPELINYCRKELLSDN
                     YFHATFEATKGVADLIRKKSGINKDGSELVDKVFCGNEPILKINNYTSETEKSEQKGF
                     ANLLKGMFGTFRNPLAHEPKMSWNMSRDDALDLFTLASYILRRIDRT"
     gene            40374..40610
                     /gene="mazE"
                     /locus_tag="DAFPFJPE_00030"
     CDS             40374..40610
                     /gene="mazE"
                     /locus_tag="DAFPFJPE_00030"
                     /inference="ab initio prediction:Prodigal:002006"
                     /inference="similar to AA sequence:UniProtKB:P0AE72"
                     /codon_start=1
                     /transl_table=11
                     /product="Antitoxin MazE"
                     /protein_id="X:DAFPFJPE_00030"
                     /db_xref="COG:COG2336"
                     /translation="MESIIQKWGNSLGIRIPKAMATELELNDGSHVELQYEGDKIVIY
                     PMKKASLEDKLSKITKQNLHSEISTGNSIGNEAW"
     gene            40604..40945
                     /gene="mazF"
                     /locus_tag="DAFPFJPE_00031"
     CDS             40604..40945
                     /gene="mazF"
                     /locus_tag="DAFPFJPE_00031"
                     /EC_number="3.1.27.-"
                     /inference="ab initio prediction:Prodigal:002006"
                     /inference="similar to AA sequence:UniProtKB:P0AE70"
                     /codon_start=1
                     /transl_table=11
                     /product="Endoribonuclease toxin MazF"
                     /protein_id="X:DAFPFJPE_00031"
                     /db_xref="COG:COG2337"
                     /translation="MVKNRNYTPEKGDIVWLNFTPQAGHEQKGRRPALVLSPKEYNSK
                     TGLAIFCPITSKIKGYPFEVLIKSKKIDGVILSDQVKNLDWTIREAEFIESINKVSLK
                     EVLDNIKLLIF"
     gene            complement(41139..41384)
                     /locus_tag="DAFPFJPE_00032"
     CDS             complement(41139..41384)
                     /locus_tag="DAFPFJPE_00032"
                     /inference="ab initio prediction:Prodigal:002006"
                     /codon_start=1
                     /transl_table=11
                     /product="hypothetical protein"
                     /protein_id="X:DAFPFJPE_00032"
                     /translation="MKRFLYILFLFNCSTFGSVSTQTNLNPSHDTGCSEFKGPSWFLC
                     LEKLHATWQKIESSQATVTILSKEREVFTSKKKNLLV"
     gene            41975..42100
                     /locus_tag="DAFPFJPE_00033"
     CDS             41975..42100
                     /locus_tag="DAFPFJPE_00033"
                     /inference="ab initio prediction:Prodigal:002006"
                     /codon_start=1
                     /transl_table=11
                     /product="hypothetical protein"
                     /protein_id="X:DAFPFJPE_00033"
                     /translation="MDGQDIMYILDGKIDLPDLLYRKRRHAAETGNIYLKVTEII"
     gene            42328..42573
                     /locus_tag="DAFPFJPE_00034"
     CDS             42328..42573
                     /locus_tag="DAFPFJPE_00034"
                     /inference="ab initio prediction:Prodigal:002006"
                     /codon_start=1
                     /transl_table=11
                     /product="hypothetical protein"
                     /protein_id="X:DAFPFJPE_00034"
                     /translation="MNQTVNISFEKALLKEIDKIAKREHRSRSELIREAARAYIEKKT
                     KWQAIFDFTSKVIDRSVISEKDVFNEIKSVRNKRNAS"
     gene            42573..42977
                     /locus_tag="DAFPFJPE_00035"
     CDS             42573..42977
                     /locus_tag="DAFPFJPE_00035"
                     /inference="ab initio prediction:Prodigal:002006"
                     /codon_start=1
                     /transl_table=11
                     /product="hypothetical protein"
                     /protein_id="X:DAFPFJPE_00035"
                     /translation="MLKVLLDTNIYISAILFKGKPRLVFQDLIDEIFTGYISKEILDE
                     IESTLSKPKFKLDDNFIQVVLSEIRDITILVKNKPIQNYLELRDRNDYHILESAFVAN
                     VNYLITGDKDLLTLQKIKNFSIITPDEYLHLK"
     gene            complement(43426..43527)
                     /locus_tag="DAFPFJPE_00036"
     CDS             complement(43426..43527)
                     /locus_tag="DAFPFJPE_00036"
                     /inference="ab initio prediction:Prodigal:002006"
                     /codon_start=1
                     /transl_table=11
                     /product="hypothetical protein"
                     /protein_id="X:DAFPFJPE_00036"
                     /translation="MDRSTGYKGKDHHPEDVQVHLSNKSRKKMTRWG"
     gene            complement(43549..43902)
                     /locus_tag="DAFPFJPE_00037"
     CDS             complement(43549..43902)
                     /locus_tag="DAFPFJPE_00037"
                     /inference="ab initio prediction:Prodigal:002006"
                     /inference="similar to AA sequence:ISfinder:ISGme3"
                     /codon_start=1
                     /transl_table=11
                     /product="IS5 family transposase ISGme3"
                     /protein_id="X:DAFPFJPE_00037"
                     /db_xref="COG:COG3039"
                     /translation="MGCVKRDIERKVENPNIRLKSLLEISERILTQSKNSKNKIYSIH
                     SPEVECISKGKSYKRYEFGCKVSLVTTSKSNWVVGVQALHDNPYDGHTLKDAINQMEK
                     IVGLRPKEVYVLNHS"
     gene            43976..44197
                     /locus_tag="DAFPFJPE_00038"
     CDS             43976..44197
                     /locus_tag="DAFPFJPE_00038"
                     /inference="ab initio prediction:Prodigal:002006"
                     /codon_start=1
                     /transl_table=11
                     /product="hypothetical protein"
                     /protein_id="X:DAFPFJPE_00038"
                     /translation="MNANLPFRLQRISKLNLTLQKDQAARFCLPSFLTEETGGAGSYN
                     FVLIEYFLLMLLLLKLVAFCDTVLHPLEK"
     gene            complement(44524..44772)
                     /locus_tag="DAFPFJPE_00039"
     CDS             complement(44524..44772)
                     /locus_tag="DAFPFJPE_00039"
                     /inference="ab initio prediction:Prodigal:002006"
                     /inference="similar to AA sequence:ISfinder:ISGme3"
                     /codon_start=1
                     /transl_table=11
                     /product="IS5 family transposase ISGme3"
                     /protein_id="X:DAFPFJPE_00039"
                     /db_xref="COG:COG3039"
                     /translation="MKPEENSKQKNQGELFRNRLDQILDHRHPLYQIAKKIDWEKFEK
                     EFGKYYTEKTGRPGLRIRLLVGLHYLKHAYNVSDEKVI"
     gene            complement(45056..50095)
                     /locus_tag="DAFPFJPE_00040"
     CDS             complement(45056..50095)
                     /locus_tag="DAFPFJPE_00040"
                     /inference="ab initio prediction:Prodigal:002006"
                     /codon_start=1
                     /transl_table=11
                     /product="hypothetical protein"
                     /protein_id="X:DAFPFJPE_00040"
                     /translation="MKDLNIKIVFLTGNPGIGKTTIISELYNSRENLIHLRYYTFKPF
                     SPENDLVPADSGKTCDALSLWGDLLIQLRSYFKGKLAIFSVPIRNDFIESVDELRNEV
                     IRLSIELSKILGKRIVICVDGIDHAARSGQSVGRNYLSTLIPPEQIPEEIIFIISGQS
                     PVAYDQYPSWLSNSHDKVKRIDVPNITKNEISQLVDPKFAGNENWIANEIYQITNGNT
                     LSVLYAIETIKRNKSASEAIVELNNNRLRDGLSSYYEAIWKNTIEKLKKQQPSLPYFL
                     ASIFSLTSSQLNLSHIQILIHEPNNSIYDWQEMLNGLSPLIINQDDHYRVLHNDVKVF
                     FTKLVSESRKDIFSETAYRLLKLYKKDETFQRQRHIDLVRLIKKSGKKNIILEILTPK
                     YIMEAYVARTPKANLEESLQFGLLQAIESNNLENVHAVACCIKTFNQLINSLNSTNEY
                     WNFIDFQQPLLNELRVLNKDNWNIEILSNLLEEIYQLTIEGNSDRAKQIVLSWFRNLK
                     FSGLLKILPTNELYTKDPIYRETKDIISPAFENFLSMIGKIEVRLKDNLFVIDSFEND
                     NLIKAKINSGFFEELTKITQVFEFKYTIRHHYNAFFHNDIDNLLFNLFSTLDWKRIHI
                     FLIYIKSSQISDHHKSLAYLCAKLLNRPKLINKWGLGSKETLFNNLSQYSRNTDSYYS
                     KYAIYCAIAFLLPYIDPGKDNVELRSFMIECISKEDYLDEKTKIAANILFDITITLSR
                     WSREIFDEKKKSNFLFLDQASLNSILDKLLHFQAKNSNAMIASDLAIILLLKLISFCV
                     KLTSEDYVKILNDNFSSHYSEKKSYDSFFILIWYWFLESHNIEKCNNLLEHLIGESGK
                     IWKYSLEEKNEILKILSTISEPQSLYKIKEACMRFQWHKVGFSGHKEYTLFSVHSWLE
                     NLLKCDPTSWKEDGLRLYYLSEKIEKIADNRAAWDIPELLLSNGLRTTPNDFLFVYEL
                     TKSSQRDNDTLIVSAISNYINEEKSLGLEKLKLIWLFCCGYISYRLHEGRKIIHELKI
                     AILRNIDPEGKDALCDFISKTNPIEFRIEELDSIEKVQAVSQYEIEEKTLEQDLIRFL
                     NSSERIPRRLLGILERWKIYDSKQIEINLELIIQMVLNFKDLSNWRYTGNSRIFEILI
                     PFLKEDTYWKILRKIYEDFYESSEYSYYGSLGDSLDEFCLYSSNQNKEKLKSGLQRTL
                     QVHNEWLNGFSSEIDVHDLKKDLIISEIQDQSWLESFLTILLEKLDSGSAFKVESSIR
                     AIMNILLEFSDSLEFLNRKWSHFSVDQKEFLLIIFEAIVILKPESFSILEPILKKEIL
                     SDRLALKLNSYLVYLSSNRIRSIDIPKVTFNPLKELLNFKESSDYHNLIEYQPKDGFI
                     RGRFQLIDSRVRFLEILSGKELLPRISQEMEVLDKKKPNLLCSEKVYSPYRRDIKILS
                     RSEDDRFLRILEHESANGVLEKIPPLILAQGSLSGDDPFNLFLSYRPYENLELWNFEN
                     LDDIKSIQNKAFEILKINSDENNFTLSGEFHFHTKKNNYTFIYGTHFKNSPILAYNKY
                     HPMQFNGRFSFSVEGGPIANPHLFSTIRYVGISRLRDGRNWQLPSPEFMRVFHLKYSQ
                     EDPRILLSNGEKAVWLEKYIGKFNHSSEANHDISHMQRWVIKKKTLMSVLNDNEKLSI
                     NEIFYFESRNE"
     gene            50259..50561
                     /locus_tag="DAFPFJPE_00041"
     CDS             50259..50561
                     /locus_tag="DAFPFJPE_00041"
                     /inference="ab initio prediction:Prodigal:002006"
                     /inference="similar to AA sequence:ISfinder:ISLin2"
                     /codon_start=1
                     /transl_table=11
                     /product="IS3 family transposase ISLin2"
                     /protein_id="X:DAFPFJPE_00041"
                     /translation="MNKKGKYSPEFKEQAVKRTLSGSFTIKEVAEESLGISYFVLRQW
                     RTENLKKSEQQSPPTDKQLKESEELKKLRKENLKLKEEVTILKKFAAMLSREQNPD"
     gene            complement(50855..51766)
                     /gene="rpnD_1"
                     /locus_tag="DAFPFJPE_00042"
     CDS             complement(50855..51766)
                     /gene="rpnD_1"
                     /locus_tag="DAFPFJPE_00042"
                     /EC_number="3.1.21.-"
                     /inference="ab initio prediction:Prodigal:002006"
                     /inference="similar to AA sequence:UniProtKB:B7NGZ6"
                     /codon_start=1
                     /transl_table=11
                     /product="Recombination-promoting nuclease RpnD"
                     /protein_id="X:DAFPFJPE_00042"
                     /translation="MSDMTNPHDRLIRETLQNKEDAISFFKNSLPEKVIELLDLNGLE
                     LTQSSFISENLKEEQTDLLFQIPLKSGKKANIYLLFEHKSYLDDSIFSQLLGYISAIY
                     KSQYRVDKKYSVVIPFVFYHGERTWTLGNSFQNRFVLSKNEEVFKKYIPDFELELFDL
                     SKVDLSRLESITLRVILGVVQKIWEGDTSFLSHLGEIFELLTGLKNESKRVEIFQKLF
                     LYIFNVRELEPTEITSLLSHSKISRDYEDLAMTTAEKLIQKGEMKGKVETKIDIARNM
                     LLDGASLEYVLKITGLTEQELKDYGVA"
     gene            complement(52275..53180)
                     /locus_tag="DAFPFJPE_00043"
     CDS             complement(52275..53180)
                     /locus_tag="DAFPFJPE_00043"
                     /inference="ab initio prediction:Prodigal:002006"
                     /codon_start=1
                     /transl_table=11
                     /product="hypothetical protein"
                     /protein_id="X:DAFPFJPE_00043"
                     /translation="MSKNFFPLTNDLMFKILFVKEPDLLISILNSVLFPDGEHTIRNI
                     KILNPELVGSSPNDKRSYLDIRAQDEDGKIFHVEIQVAHQSSFIKRSLYYLSGLIRDQ
                     LNRGSMYSDLKPVYQINIVDFDLIPSENFHSKFKFREESNPDIILTDDVEIHFLELCK
                     FVKRDVRELRNNLEIWLYVLKHTSELEEEEMRILVDKTPDLSKAFTILEQYSNDPQKR
                     NELEAKLKSDRDYAYDLAARFEAGELQGIQKGIEKGIKKGIEKGAEKEKLKFARKMLQ
                     KGMDVNTILEITGLSKKDLKDHGML"
     gene            complement(55464..55571)
                     /locus_tag="DAFPFJPE_00044"
     CDS             complement(55464..55571)
                     /locus_tag="DAFPFJPE_00044"
                     /inference="ab initio prediction:Prodigal:002006"
                     /codon_start=1
                     /transl_table=11
                     /product="hypothetical protein"
                     /protein_id="X:DAFPFJPE_00044"
                     /translation="MLLKGASLEFVLKVTGFTEQELKDYGVHLDICSKG"
     gene            complement(55701..56615)
                     /gene="rpnD_2"
                     /locus_tag="DAFPFJPE_00045"
     CDS             complement(55701..56615)
                     /gene="rpnD_2"
                     /locus_tag="DAFPFJPE_00045"
                     /EC_number="3.1.21.-"
                     /inference="ab initio prediction:Prodigal:002006"
                     /inference="similar to AA sequence:UniProtKB:B7NGZ6"
                     /codon_start=1
                     /transl_table=11
                     /product="Recombination-promoting nuclease RpnD"
                     /protein_id="X:DAFPFJPE_00045"
                     /translation="MSDMTNPHDRLIRETLQNKEDAISFFKNSLPENVIELLDLNRLE
                     LTQSSFISENLKEEQTDLLFHIPLKSGKKANVYLLFEHKSYLDDSIFSQLLGYISAIY
                     KSQYRVDKKYSVVIPFVFYHGERTWTLGNSFQNRFILSKNEEEVFKKYIPDFELELFD
                     LSKVDLSRLESITLRVILGVVQKIWEGDTSFLSHLGEVFELLTGLKNESKRVEIFQKL
                     FLYIFNVRELEPTEITSLLSHSKINRDYEDLAMTTAEKLIQKGEMKGEMKGLIKTARN
                     MLLDGASLEYVLKITGLTEQELKDYGLL"
     gene            56997..57143
                     /locus_tag="DAFPFJPE_00046"
     CDS             56997..57143
                     /locus_tag="DAFPFJPE_00046"
                     /inference="ab initio prediction:Prodigal:002006"
                     /codon_start=1
                     /transl_table=11
                     /product="hypothetical protein"
                     /protein_id="X:DAFPFJPE_00046"
                     /translation="MPTTLYLKTILSLLGEEIVGKWREKYSILNPDKSCDSTYKVQTN
                     PVTA"
     gene            complement(57898..58470)
                     /locus_tag="DAFPFJPE_00047"
     CDS             complement(57898..58470)
                     /locus_tag="DAFPFJPE_00047"
                     /inference="ab initio prediction:Prodigal:002006"
                     /codon_start=1
                     /transl_table=11
                     /product="hypothetical protein"
                     /protein_id="X:DAFPFJPE_00047"
                     /translation="MPNSRYLKEHGSEMGQPDSELKALNKLYELSKGDWNVIESKIEV
                     LIQLRKQDSQFWYEQSLSPESITKFWSRLFERKVKPTDKNRMRNEHQNKSIGTEKRTE
                     PKYNESKLTPDKPIEIKDLDPYKCFLGWGKSKLFKQQLEYYEQNSDPLKYEGTKKILF
                     EKFVNEVYPGLVSDSEVKKTSIENRKGSAA"
     gene            complement(58591..59502)
                     /locus_tag="DAFPFJPE_00048"
     CDS             complement(58591..59502)
                     /locus_tag="DAFPFJPE_00048"
                     /inference="ab initio prediction:Prodigal:002006"
                     /codon_start=1
                     /transl_table=11
                     /product="hypothetical protein"
                     /protein_id="X:DAFPFJPE_00048"
                     /translation="MNDNQRVFRVQKDRNFTIVKNHFIDDPRLSMKATAILLLTLRYP
                     DNWRMSVKTMAKFKSDKDSSIASGFKELVTFGYAEFRKGKDPVTGRFNSGWYFFEESQ
                     KPEVQYKIKTTQNKRIENQSELFLKEVKESNRKENKVLDLEQRETPQLENQVVVNSTL
                     PSTKEQKPSIQIFSSQIQNTTREYDQLSQERIEEQKELLEELEIKFKREKNQALGSPQ
                     AEKPLLDFPLLENPILENQPLPNTIYQGLSKQVLFKQILNTSREYGPPAKTHIEEQKQ
                     NLYKPKPLSHFHFPESWLMNFQEYYLT"
     gene            60547..60924
                     /locus_tag="DAFPFJPE_00049"
     CDS             60547..60924
                     /locus_tag="DAFPFJPE_00049"
                     /inference="ab initio prediction:Prodigal:002006"
                     /codon_start=1
                     /transl_table=11
                     /product="hypothetical protein"
                     /protein_id="X:DAFPFJPE_00049"
                     /translation="MSTIFDRLSAIDDDLKLSHSKMALELGVNRSTYYKYKNGTLTIP
                     KSILIILRLKGYDEHWILSGKGHMKLKDSVHLVEMQKRLKLISKLDSYGVLDSIEKLP
                     EAPSSDQKKIIREFFIFLAAKFV"
ORIGIN      
        1 aaattcagct acgaaatatg tctctttttc tctactttga ctcacacgag ataaaattcg
       61 ctttcttaaa attacgcttt tagaaagttt ttacgataga tgaaaaaatt cgcaactgcc
      121 tcgctcaaag ggggtgtagg caaaactaca gattgtattt ttctttctca ggcttttgca
      181 aatatcggga aaacagttct cgcaatagat atggatccca ataataatat gaccgattat
      241 tttttacgaa gcgaagacgt ctctagcctt cttcgaaata atataggcca tgtattggaa
      301 ggagaaattc ctcttaagaa cgctatccgc catacttctt tcaatgtcga tataattcct
      361 tctacactat tgcttgctaa aactggaagg gaattgtcac atgatcctgg ctcggttctt
      421 cgatttaaag atgaaatcga aactgtaaaa tatgattatt taattatcga tacgccacct
      481 tccctctctt atgaattctc tacgggaatt tatattgcag actttgtaat ttgtcccatt
      541 gcattaacac gttggaccct tcaaagtttc gacactgtat tttctgaaat tcaaaggatc
      601 acaaaaggta agctaaagcc catatttaac gtaccttcca tgatctcaaa agctgaatac
      661 gacaaactac catacctgga agggtataca tttaccaaat catatatcca gcttttgaaa
      721 gaagttcaaa aagcagtaat agaagggagg cccttaaacc aggaagagcc ttcttgggaa
      781 caattcaatg aattagcgag ggaaatcgga tgactgcaga aaaagaaaaa aaaattaaaa
      841 aacaactaag ctcactaata ggaccaaggc ctggtacaca acatttacaa gtagttcaaa
      901 aagaccaaga tgaagacgct gaaaagattt caatgcttca taccagcatt gaaactaaca
      961 ttaagaatgc aatacgcaat gcaataaaaa tcggagagtt attaattgag aaaaaaagca
     1021 gattaggcca tggcaaattt attccttgga ttactaccaa tcttcctttt tcggaaagaa
     1081 cagctcaacg atatatcaaa cttttcgaaa atcgcgatct tttaaatacg acaccagtgt
     1141 cggatttgaa atctgcctat aaactactaa gctccgctga ccacgaagaa aaagaaatca
     1201 atccaaagga aatatccaaa gtggatgcca agagattata caagaaattt aaagctggtg
     1261 aaaagattgg gtcaaaagat cggggcttag taaaagaatt tctttcaaat gaacgagaaa
     1321 gaatactctc taccgcaaaa accaaagtag caagaatcga cgaggatata aaaagtctaa
     1381 gttaatcatt tagagaattg cccaaaaaac tttccaaaaa gtaaaaaaag agtacccaaa
     1441 attgtaatcg aatattagtg tactattgta tatctcttaa tccgagattc acgattatgg
     1501 cctgcgtaga tgtggtagtc gaaacaggcc gattccttcc ctaaagttcc aataatttag
     1561 ttatgtccca ttttttgctt gacaggcata tagtacctgt atctagtcca aaatatctta
     1621 ggcgacataa ctaagataaa ggccactacc acttaggctg aaatcgtgaa tcgaggacct
     1681 accgcaaagg ctccgcgcct gacctttagt tccccgtttt caaaatagag tagggtaaaa
     1741 aaataacttt taccgtgcgt cacccgaagt atgtccgcat ggtgaaaaca agggatacta
     1801 aaatgaccga ggtcgtacat tacgctttgg tgatagctca cgctatcgaa tcgttaccgc
     1861 tttcaaggac taaaagacaa ctactgtcca aaatcactga cttagacatt gcaggacgaa
     1921 tcaaagggtt cggcggatgt attgcaaaaa acaaaacact aggcgaagaa gtagggttag
     1981 cagaaacgac tgtctctaaa tatattcgtg aaatgaaacg tgaaggatat ataaactctg
     2041 gagaatttca cggacattat agaatactaa actctagtct acatgataca gttgtaaaag
     2101 aacgatatga atataaccta caaaaacaga taacaaaata tactagtctg tctagtacaa
     2161 atatcctaga gagatcaaac caaagtaccg ggtctgctcc gtacgaacgt acggggggta
     2221 gttttaataa ccaaagtaca aaccaaacaa ataacaaaga gaaaatacaa agttcttctt
     2281 tttctgaaat tagttggtta aatatctctg aacattctaa aaaccgcata ttgaaagagt
     2341 ggggggaata tgaccacaat ccagagaagg aaaatgctaa aattagattt tggaaaaaga
     2401 tcgaaccgga aaacccagaa gctattttag aaacgctaaa gaaattaatc catatccgta
     2461 aatcgggaga gtataaagag gaccggtttt ggggaacgat tcctataaac atagcatcca
     2521 cttactctta caaggacatt ataaaaaaca catatagttt acttacacaa gtagaaagta
     2581 aaaccctttc aatcgaggaa aataaagaag aaataagaaa cggaagtaga ataaacaatc
     2641 agaccaaaaa taaaaacgaa ccaacctggg aaggattctt ggtttgggca aaggaaagac
     2701 tttctaaatc gagcattcaa agtcttaaac agttaagagt tcaattcgag aatgaggaat
     2761 tgagtatagt aggggaaata aacgattctc tcaaaatgat tattactaag tattttaaag
     2821 aagaagtaaa atttaaaaca gaaataaaat ttgtaaaaga agaagcgcaa gagaaggaaa
     2881 aaagtcttaa taactcaatt aagaaaacgg gtcagaagag taacgaggaa aatcaaacac
     2941 acataactga actgaatcca gaaatatcca taccagataa tcacttagag aaccaggatt
     3001 tcaaacattt ccgagactat atatcggtag ataaagtaat taatgagttc atgacttact
     3061 ctttactaaa actagatcga ccagacctag aaatcattcg taacctaaga attcgttatg
     3121 acttagagaa aatagtaatc tttgattccc caccagagaa gttaaaagat cacatacgtg
     3181 attacttcta tagccattcc caaagggtta tcgcactaca gtttgaggaa aacaaattct
     3241 atgtagcggc gtagttatat attacgaaac gaaaaggggc gacgacttgt cttgaaagtt
     3301 aaaatgtgac tcttatttta tggttctgag tgactatatt cgtaatcctt aatgtttcga
     3361 acttaaactt acactcttca gagtcccact ccctgaatgc ctctctagga atcggcattg
     3421 ggagtttacg ggttatttga ctattacagt ctgtaagttt tcaaatttaa cttaggattc
     3481 aaatttcttc ggaaacgctc ttcttgctct tctttccttt agtatcatta cgagggatca
     3541 gaatttttct agcaatttcc caggtttgaa tttgaccgct actacttgaa atctgaccgg
     3601 gagtggaagt gtttcctgct tgggtaccag gcatatactg tacagaagtt acaataccag
     3661 aatcggctag tatgataaca tcggcacctt gttctcttgc tttttcttta acgtattcga
     3721 tacaatgatt cagttgtcca cagcgaactt ctacaatacc aatctgttct acttgataat
     3781 ccgggaccgc tctcataatc acatcgatag gttctgtttc agaaagaggc ggataacttc
     3841 ttccggtaat cgtaagacta cccattgcac aatttgctaa accgaagagg actaaacaaa
     3901 atataataaa cacttttcca aacttaaaac ggcaagttgt catttaaaaa actgattctc
     3961 ctttatgagt ttggatcatt ttttaaaagg ctcttgtaag tcaaattatt tttaatttaa
     4021 ttgcagaatt atgaatatag attttttcat tttagaaatt ttaaccgaac acgagtttcg
     4081 gcgtaagaac ctcatggttc tgaaaaaaat gaaatctgaa aatgtagatc gatttcttaa
     4141 atctggaaac aacaacaaac cacgatttta cgaacaaatt ctaaaattgt agggaatagg
     4201 gacttctatt tttagaaaag tttttctcat gtaagaattt acgttactca taactatata
     4261 ataaagtacc taatatttta catagaatca gcgttttgcg atagaattaa cggtactcaa
     4321 ttttatagag atcagtaata caaaaccgaa agggtagggg aacgccagtc aaataacatg
     4381 atcatcttca gatagacaat agagttgttg aaaattccat agttcaattt aataaaactg
     4441 tttcaatcaa tcgtttccat caaaaagaaa ctgaggagat ttatttttcg ataacgttat
     4501 ttggattatt tcaaaaaaat taaaactata tcgatgccat ttaaactttc atttttttat
     4561 actctctata aaataaattt ttaattattg gatgatcgta aaacaacggt tttgcgcgga
     4621 tatttgactt gtgtgatcat tcttttgttg ataactacat aatagagtct taatatttgc
     4681 attcaaatag gcttttgcga taaaaataca tatcctcaca attattttga tatacaaatc
     4741 aaaagaatac cacaaatcat ttctttcaat aaacagatgt ttggtggttt ttcgatttgt
     4801 gatcttagtt tccaaaaaat cttaaccaac ctacaaaaca ttgcatatag gccgcattct
     4861 tagttataac atgaatttaa ataagaatca aagacgtgaa aatgaaattc gtttttgtgc
     4921 aacttaaaat aaaaagaata tagtatcata acaaacgttt ggcggaaatc gctaacgttt
     4981 atttgaatat acttaaaaat ttgatacatt ttcggtaata gtatcacaaa aaattggaat
     5041 tttttgaaat gctgtagcca cgataagact catttttttc atagtcgaaa tgaaactttt
     5101 gaaaaaacga cgtaatacac tctaacaaag taaaacaaag acataacgga cgtaagatgg
     5161 acaacaagcg gaatgtgtgt cttgtaaaag acggttgatc aaaagtgaaa acaaagaggt
     5221 gaaaaatgtt gaaagttcgt agtagaacgt atctaagtat atttcatatt ataatattct
     5281 taaccatatc ttttgtaacc gcctgtagtt ggttagaaaa agataagaac acaatggaaa
     5341 acgtggatct ggcgggagcg atttggttgg ccgcagaacc tgtaaaaacc caggtaaaca
     5401 acgaaggagt accggtaaaa ccaggaaaca acggatcggg tggaagtgga acaacacctg
     5461 tcacacccgt agatgcaatt tttaatctac cacctggaag attagtaaat tcgaatgctt
     5521 tgatgggaac gatcgatccg actggaacca acatagtaaa cgactttgac ggagacggaa
     5581 ttttaaatca gaacgaaaca ctgactaacg tatgggtggc ggactatcca cagatcgaaa
     5641 caacgattgc accccccgta acattaaaga tacagatctt aaaaaattct tcgaaccaaa
     5701 gcgatcagat cgtaagtgaa atcaactcaa acgactttga ggcttctaaa aacgaaggat
     5761 ctgaaaaaat acaccagaac gagttgaatg aaagaactgt acagtttcag gattcattca
     5821 gtacagaaac agaactagga cagtctcacg aaagaagtat gtctgcagga atgaccgccg
     5881 gttttggaat gggacttgta tctacgggaa tgaactacag taacagtagt cgagacagtt
     5941 ggaattcaaa aaatgctacc tctgcgacta caaccaaatg ggcggataga ccttttaaaa
     6001 acaatataga tcgagacgct tggaatttaa aatcggattc atctacaaac aaagccagaa
     6061 agtatcgatc tgataaatct acaaaggtaa acgaaacgtc tacggtagaa ccaaacgcgg
     6121 gagtagtcag agccgctttg tatattaaaa atttatcagt caacatgcct gtaaaaatat
     6181 caaacatact ttgttctttg atgtttgaaa caccgggtgg ggaactggtt cctatgtctt
     6241 cctttagact gagaaacgac gactacagtc tgttcgaagt agaagtatat ggaggatcgg
     6301 actttggacc ttacgtagta gaattaacaa atttgaatac atcggaagta gaaaaagcga
     6361 tcgcggcggg atatacacct aagatcatga tcgtggacta taccatgact cacgtagcgg
     6421 attccaatta caaatcgtct ctacttagtt ttaccggaaa caatctaaaa atcatagaag
     6481 agaacgcaaa aggaagaacc gcactcgtaa aagtatacgg accaggagtc agagaaatgt
     6541 atcgagttac agcattcgat actcctaatg tatcgaatcc ttgtaacaca aaagcagcgg
     6601 acgtgttctc tcctgggatc agtttaaaaa aagctttgga aagaatttct tgttctggag
     6661 acaatattac gtttaaggat tatgtaatag acctgtctga atcggctcca acacttgcag
     6721 agtccagggt ctacttaaaa ggaatccaat cttttggagg aattagtaca aacatacctt
     6781 gtaccgatga gacgagcact ggatcggatg gagtgagtag aaccgcttgt gttcaaaaac
     6841 cgtatagcca atggacagaa ccagaaaaga tgaactcagg agtctgggcg atttattcca
     6901 agggtaaatt ttattctcct acggactact ggaccgactc tggaagtgtt cgtagatttg
     6961 atccttggag aggtgcggtt gcggcgcccg tattaaaggg tgtggattct atcatctggg
     7021 cgggagatag ctacgactta gtttatattt cttttaagga ctttatcaaa gtagaacaaa
     7081 agtttggaac caatccttta gaaacaggaa acggttatcc actcaataca aaatgggatt
     7141 taaagactct cggaaatcat ccttattatc cggatacaaa ttcgctttat ttaggtgagg
     7201 taggttttgg agaaagagta gaactaaaaa tcaaattaga caaaacgaaa tatctttcgc
     7261 ctaactttgg aactgcggtg gacacaggtc cgtatcagta ttttacaaac ttcaattaca
     7321 atcctcaagt ttcttcggat cgttacaata tcaaccaagc ggccgatttt gaaatcagtc
     7381 ttgggtttgg tggaaacagg acggattggt ttcatgttat caaggacttg agttcgagtg
     7441 atccttacaa actaaaaaac tgtggaacta cactggactt tatcagccag acgtatacac
     7501 tttgtgtaca acttcctacg ctcagcacga ctgtagatcc tgcgatcagt ttagtgaaat
     7561 tgtatattcg accttcttta aatagtgcgt atcgtaaaac gatctggcct ttacactttt
     7621 ctcaggttcg taagttaaaa ggagaagcgg gtgttccgat cgtaaaaggt acaagccttg
     7681 tgaaggtggc gaattcttac ggttctgtaa acgtagggga caactttttt atccaagggg
     7741 attctacaaa ctacaaagtg gttcaggttt tacctgtggc acaggacggt tcttttgacg
     7801 ttcagttaga tcgtctgatc caaatagacg ctcccaaaac aacttctatg tatgttcctg
     7861 gaactctcac ttctccggat gtcagacttt ccatggatac agggtttaca accgactgga
     7921 acaactttgt gaattcttcc tttaactcta cctcttttga tcagattcaa tacaaaccgt
     7981 ttgtttcaag tggtaacgtt agttgttctt cgattccatt tcatcccggt tcttgtttgg
     8041 gttttactcc agaattaaac tctctcaact ggatggggat ctacaacgaa ggtgtggctc
     8101 tttggaattc ttgggcggat ggtggagact ttagcaattt cttgtattct ggtctggttc
     8161 gtttgactgc tccgagtggt aagtcgtatc gtttagaaag tacaaacact gattttacaa
     8221 tcagtgcgga tgtaaacgct cagagtttgg atcagccatc tgtagtgaac cacggggatg
     8281 ttgctttggt tgtttggaga cagggcacga ctctcattgg aagatacaat cagattagta
     8341 caggtcaggc gctcggaaat ccgtttaaca tcaattcggc ggcttctacc ggaaattata
     8401 tcgtcaaagc aaagaatgga aaagcggtga ttgtgtggga taacggggac aatatttatg
     8461 caattgtcaa agatttgagt acactagctt cagttggaag tgaggtcttg gttgcaaacc
     8521 gtcctcaaat gctttttatg cctggagcag gttatgttcc tttttcctat tcatatgacg
     8581 ttactattgg aaatgacagg gctgcgatcg tttggaatca ttttgtgggt tcagcaactt
     8641 taatgtctag tctttatccc aatggatttc ctgcaggcgg agtaatgggt tttccaaata
     8701 ttgaaagtta ctgtgcgagt atgtggggtg gtggatatgg gacttgttat tatgtagaaa
     8761 caaaaacata tcaagccaat gctcgaattt tacgtttaga tacaggtgca tttcaaggag
     8821 ggaatattac catttggagt tttgtgggaa atcaaaattt aatcggttat ccttattttt
     8881 acattcctgc ttatcaaatc gacattgcag caaatgcaaa cgacaacaat caccttgtat
     8941 atgcttggaa tgttcgacta ccatccggtg gagattccca taccgtttac ggttcggtat
     9001 acaacctgac tacaggaact agaatcggct ccgatcaaac tttaatcagt gaatccacaa
     9061 gacctgtaga tacgttgcaa gtaggagctg ctactggaag agggatggta ttttggagaa
     9121 gaaacgacgg gatgatttta ggaagaggga ttgatacttc caattccaat ttattaggaa
     9181 cttcgaatat tgaagtagaa tccggaggtg tggattctct caaactcaat agttttggag
     9241 atagaggact tctgacatat agaaagaacg gtaaggattt gttcttaaag gttctagatc
     9301 tgcaagcagg acagttgttg tatccgaatg ctttgtctct ggctcaagcc aatgtggatt
     9361 ctagaagttt tatcaactct gtactagcag gtaataaaat tttaactacc tgggatcaag
     9421 tcaacggaac cagacgaacc aattggggaa gggtcagtga catatctact tttacagtag
     9481 atggcccaaa agaatttcag atcagtacta ccaacgaagg aattcaatac aggggaactg
     9541 ctgttgcaga taacggtttt ggacttgtgg cttgggtttc tcaagacaaa acacaacaaa
     9601 gaatacgagg ttataaagta gaccttgcta acccaggctc gttgaaatac ggactgaata
     9661 acttctttgt gtctcctttg atcgaaaggg attataccat ccgagctaag atcaaatact
     9721 agtagatagg ttttaggagt tagtggttag ggccttccgg ctttgcggaa gtgaattctt
     9781 tctgctcgct cctaactctt cgcaactgga tttgcattag aaaaataaaa cagcctttgg
     9841 tgtttttaga aatggaaagg atgaaagtga aattatataa atatcaaatc ttcaatttgt
     9901 cggaattact acaatctttt gtaatactcg gccccaccct gtggagcgac tcgtagggag
     9961 tgacacattg agtttctttt gggtgggggg tgaggtggtg ggaaaactcg atagattttt
    10021 ctctaccaca aaatcatact ttttgcaagt aaaaagtatg attcctgtcg gaacactttc
    10081 aaaaaagtct ccgagaatat acccatttca aagattttcg gaaagtagaa tgacagtgtt
    10141 aaaacgccaa aaggaaaatt cgtctccaaa cgatctaggt tttatcgttt ttgaacgatt
    10201 ttgttttaaa taacaaacaa gtatattaga aaaataaaat gtactaaagt tgaaagataa
    10261 gtctaagcga aattaagaaa aaagttttaa taaaaaaacg aaaagaaaaa gcaaacaaga
    10321 tgaacgtaga agaaacaaat agaaacacag agaaagaaca aaacgcgcag acaaaagaga
    10381 cttctttgca aaagaaaagg atctttttta attctttaga aatattctgg gaactaaacc
    10441 gcactcatac attcaaatat atcaatatac tactattctc ttgttttttg tttactacga
    10501 caacgtgcgg aatcttacct ggaaaaaaag gaaagtccaa caactggtgg tgggcattgc
    10561 tcggaatccc aaacggagcg agttttccct cgtctggaag tggggtaggt ggcggccctg
    10621 gatctgggaa tggatcccct ggaagtgcac ccgcaccgga aggaagcgac cttttttcca
    10681 tctcgactaa ctatagccag gcgatagacg acccagaaac aaaagcggaa ccaattgcag
    10741 gagcttcttt tgtagcaccc ccggaaatga gtcactatgg aaacgtaagc ctttcgtatc
    10801 cggtccatac actacccgga cgcgcgggag tagaaccaaa actcagcata acgtattctt
    10861 ctacaggagg agacggatgg cttggggtgg gatggagcct aggacttgga aatataacaa
    10921 gaaccccaga gtatggggct ttgtattacg atgcaagaga cagttttact tggaatggaa
    10981 ctaggcttgt taaggtaagc ggaaatacaa caaatgaaaa cggaatctac cgagcagaaa
    11041 ttacaagtga ggactttcta atattcaaac tatctcaaat agaaagcgga ggggtctggg
    11101 aagtattgga tacatctgga actaaaacca tctacggaga aagtagcggg gataggatct
    11161 acaatcctgc gatcccgagc cagacataca gctggtatct ttccaaaaca gaagacaaaa
    11221 acggaaacta tctacaagcc agttatgaca attcagaata ttccaaaaat agaaacttgt
    11281 atttaaaaga aatacgatat acaggaaata caaaaaacgg cacatccgcc cgccaatacg
    11341 taaggtttgt aacaaaacaa agagacgatt tttacgtttc taacacaccc gggttcctca
    11401 tgaaaatgga caggattttg gaaagaatcg aagtaggatg ggacggtgga ggaaaggtat
    11461 atgagtatat tccagaatac gaaacttctc cggattcggg aagacctaga attaaaaaca
    11521 tacaatccag taaaaataca acaaaaccag aattttttta tcaaacttcc agcagactac
    11581 ttacctggca aaacgtaatc aatcaaacct cgtccgaaat agaagaagat ccaaactcca
    11641 cacagtattt tgaaggagac tataacggag atgggatttc agacatcctc ttttttaatc
    11701 cgaagtcagg aaactggaag gcggccgaag gaagaaaaga aggaggatat aactttaaac
    11761 tgtatgcaaa ccgttatcaa ggatacgact ctttagagaa gatccgattt tttaaaggaa
    11821 acgtaagtgg agactacaac ggagacggaa gaagtgacat cgcattttat ctcccttcta
    11881 caagagactt tatcgtagca gaacacgacg gaagagtatt tcaatttcaa agttacggaa
    11941 gactgatgaa ttctgtccca gacatctttc ggatggaatg gttttccgga gactacgacg
    12001 gaaacggact gagtgacagt gtgctatttg acgagcctac aggtcagtgg actttgatgc
    12061 tcaacaaggg cggaagtttt gaatttttac gatttagtaa aaagtttcaa aacgtattca
    12121 gaaacgatta tttaccagat tctaatttag acagttcgaa tacaaatgat ttaacaaaac
    12181 ctggaaagga tagagacaag gtaaacttac tcgtaggaga ctataacggg gacggaagaa
    12241 cggacatttc tttgtatgac tctagatccg gaaagtggtt tgtaggtgaa aatcatcgta
    12301 atccaaacaa aaacgattca gtttacttcc aaatgcagtg gaaactctac aaagtgttta
    12361 ccgcacccga acagtcgtta tttggacacg accggtttag cggggatttt aacggagacg
    12421 gtttttcgga ctttctatta tttgatcgta gtaatggcga atggacgtta ggcgaaactg
    12481 ggaatggcac aatcaacttt aaaatttggt ctagaacccc tcagttcaag acagtaactc
    12541 gttggcttca aggtgatttt aacggggacg gtagaacaga catcgggttt tattctgcaa
    12601 acgacggcaa attctggatc ggagaatcta cacaaaacgg atttagatac aaaatctaca
    12661 gcgacatgag ctatggaccc gatcccgaca gaattatgaa aactcctctt ccaaaggacg
    12721 aggtaaaaat agaatcgggt aaaactagtt ttaatgtatc taacaacaca aagacgattt
    12781 tactttctta caaatatgat ggaaatctaa actacggtaa aggagaactt gtatttggag
    12841 gttgttttac ttccaacgac tgcagttcta ctcccgaact tttgatcttt aaccgaaagg
    12901 aaaacgtttg gaatttgaaa caaggcaact cgtttgcctc acgagtaaac acttctttta
    12961 acccggaagg aacagggatt acttctcttt ttggtggaaa accggacagg tactcaaaca
    13021 atttaaaaga cgaagtccta ttttacaaaa aacagggaac taccaatcag ttttttgttc
    13081 tgaaaaacac aaacggaact acattcgatc ttttgaattt agctacgttg agtgatacgg
    13141 acgtttctaa gtttgatcca aataacagcg gttacgcgct tgactatttt gaaaacaata
    13201 cttctcagtc ggttctcata ttagatgatc aaacctcggg tggaaacgca agatttgtac
    13261 tttcgggact cggtggtaca aaaattctta ctccgaatgg agatttgact ccgaccgact
    13321 taaacgatct ttttcaagcg ggaacaaacg aaaaccgaca gagaagaaaa gaatttagtt
    13381 ttttttcggg gaaatttacc acaacccaag cacaactcgt aatcgtagac agaagaacca
    13441 ccacacacaa atggtattta ggtacgattt cgggtactca gattcagttt aaacgtttaa
    13501 cgggtgagtt tgcacttccg attacaacct cggactacaa cttggcaagt cccgcgggaa
    13561 tacaatacgc acttacaaac acgggcgaga tcgtttttgg taaaacctta gacaacggga
    13621 cttcgtttac caaagttaaa atcaattcta cgaatattca aaaaaacgta tataatgcgg
    13681 gtgttgttgg tttttcggac cgttttgact cgggcgggaa tccgattgta gtttctggcg
    13741 gagaagacaa gttgtatgat ctgtcacaga gtaaagttgt ttctttacct aacaacgttt
    13801 tggtgaagaa tctggatcga ccggacttaa tcgcacaggt ctacgttttt cagtggatcc
    13861 aaggagacta caacggagac gggctcgcag acatcggaat ctttcattta aaagaaccaa
    13921 cttggtactt tgcactttct acaggaagtg taccagacgt gatcgagaaa gtcaaaaacg
    13981 gaatcggagg tatttatgat tttgaatatt ccaattccac gaagtttgac aatacggggg
    14041 aagacgatat tccggaccta cccacgagtt acagagtttg taccagagtt tcgctggatg
    14101 acggtttttc gaatagcatc actaagaact acgaatacaa gaatggattt gcattttctt
    14161 cgtttatcaa cggcaaaaaa gaaacggatt actttggatt cagtgaattt accgttcacg
    14221 aagcgtatgg agaaagaaca acttacaaat accatacaac acagtattct gattttctaa
    14281 tgaaccgtgc cttggctgga gcggagaaag aaacgcgtat tgtagggaac gacaacaatg
    14341 actacggcac catccaaaca acacacgatg taaaacagat tgcaatggca ccgggagttg
    14401 tgagttacct tcctgttacg accaaaattg aaaaatattt aagtggagca agaactacta
    14461 cacaaagttc cgacattgtt ttggacggaa gtaagattcg tcggaagagt gaaagcacga
    14521 cggatcattt tagtgattct gtgcacggtg ttactaccac aacgaacatc accgattttg
    14581 aaacagatga tactacgaat cagagaagag cgactcgtca aacaagtctc gcggggagtt
    14641 cccacgagat tacgtcactt ctttcttacg acagtcgcgg aaacctcaca aaacgagtga
    14701 gttcctacac aggaaccggg cttgcacctg tgggaactca tacaaccgaa tttgaatatg
    14761 ataattttgg aaacaaaacg gttgaaaagg atacaagtgg aagtccggcc cgtggtagtt
    14821 cctacaaata cgacgatgaa ctgaatcagt ttgtaacgca ggaaacaaaa ttcggaggga
    14881 gtgtcgtact tacgaccact catcagatcg gatacggggt agcgtttgga gttccaacct
    14941 taaccacaga tccaaatgga aacaaaacat tttttgaata tgataacttt ggaagactga
    15001 tccgaactag ctccgacacg gatgtaggaa ctgctacaac tgcaaattac agctatgacg
    15061 cgagttttcc actttctgcc aagacaacgt ttccgacggg gacgggagat cctgattttg
    15121 cttcccgcac atataccgac ggaatgggtc ggaacatata tacggtaaaa agtgcgtcta
    15181 acggtaattt tgcgattacg ggaagacttg tgtatgatgg aaccgggaag gtgattcgta
    15241 aaggacaaag taactgggca agttctggag agatagaccg gtttgttctg catttagaag
    15301 agagaaatcc aacaagtttt gaatacgatc cgattggaag gattaaaaaa acaattgaac
    15361 cgacagcgtt aggcgaaacc tctcctacga caattacaac tacctacaac tctgcgtttg
    15421 aaacgacaga aactcattca agcggaacga gtaaacgaac tgtgaaggac gctaaaggag
    15481 aaatccttta cgtagaagat tttgcaagtg atggaagtgc agcgaagatc ggtttttgtt
    15541 acgacattgc tgggaacaga atcaagaaga gtgatctaaa cgattctaac gcaatgagtt
    15601 gtccgaatgc acttgcggga gttcccgcaa aagatacgag tggaagaaac caaacgtatt
    15661 ggagttacga ctcatttggg aagctccgtg cggaaagtga tcctgattta ggtgtgagtt
    15721 cctacaacta caactcgttt ggtgatctga cttcaagcac gaatgcgaaa ggtgttacga
    15781 ccactttaac gtacgacgca gtcggaagaa tcttaactaa aaatatccca gaagggaata
    15841 ttgtatatac gtatgattct ttttcgggga gtgagaattc tgtcggaaga ctggtacgaa
    15901 tcgaggattc gaatcaaaac aaaaccttta gttacgacaa attaggaaga gttaaaaaag
    15961 aaacgagagt gattcttgca acctcttccg gaaatcctct tccaagtgaa accgggggac
    16021 cgtatattac agaaactaga tacgatctct taggtcgtgt gactcgtatt gactatccag
    16081 aacatccgat ttctcacgga agaatgaggg cctgctacga atacggttct gccggttata
    16141 tctctgggat ttctgttcaa gtgaatacga acggaatttt acctggatat tgtaacaagg
    16201 atatagttga aaatatttcc tacaacgaat tcggtcagac gtctagcctt acacttggaa
    16261 acgggattac aacctcttac agctatgacg tcaaggggag aatggttcgt ctgaactctt
    16321 ctggggatgt gggtggaaat gcaaaaacac tccaagacgc ggtgtattct ttcaatccga
    16381 ataacaatat tacgaatatt gcaaatacta ccaccgactt caatactcag tttgtttatg
    16441 gctacgatgg tctgggtcgt cttacaagcg ctaacggaag ctatttaggg attgcggatg
    16501 gaaatctttc gagaaggttt cagcagtctt ttgaatatgc aaagaatgga aacttatctt
    16561 ctaaacggtt tcatgatcct gcgagtggta acgttcaaga cgagtggagt taccaataca
    16621 cgaatcatca agttacgaac attgattcca gtaggacggg tgcggatgct cttacgatgt
    16681 cgtatgacgc gaatgggaac ttaaccagac aaagggacaa tgttaaggac ttaacgaaac
    16741 ggatcagtgt tgattctcaa gatcgtatta ctcagatcca agatgggaac aatgcaatcc
    16801 tcggtagtta ctggtatgac gagagtggtt ttcggattcg aaggtccgcg ttagaaccga
    16861 aaaacaacca gttcacaaat gtagaaatcc tttatcctag caagttcttt ggtttagagt
    16921 ttattgagtc tgagaacgtg attacaagcg tgaataacgt ttacttaaac ggtgttcgta
    16981 ttgctgcgtt aaacgaggct ggtgctcttg cgtattatct gactgatcaa gtggattccg
    17041 tatcaaccgt gttagacgat gaggggaata ctctttctca gatgcaatac cttccttacg
    17101 gtgaaacctt tgttcaacgt ggagatttga acttttctcc taaatacaat tctcaggagt
    17161 tagatcggga atcgggtttt tatttttaca atgctcgtta ttacgatcct gggattggaa
    17221 ggtttaccag cgcggatacg atcattgacg gtgagtttga tactcaaggt tggaatcggt
    17281 tttcgtatgt taaggggaat ccgattgggg cgaaagatcc gactgggcat ttgggccaag
    17341 agcagttagt cgataaagtc cccaaagttc cgctcaacaa gattatagaa gaaggcacaa
    17401 agaaaacagc tgaaaaagca acggccgaaa gtacggggaa agttttttct aaagttgctg
    17461 gaaaagcaac tggagtttta ggatttttag ttccaagtga attggaagca ccaacaaaca
    17521 gagagaggaa accatcaaat gataagccaa tatatagatg gggaaatgat agtaatacaa
    17581 atctaacgcc gcgagagaaa gatacgagcg gtctttcctt ttcaactgta aaacctgaaa
    17641 ataaaaaata tgtttcaact acaatgggag ctgtaaatac tactggaaaa cttgtggctg
    17701 ttcaagatag cccaacacat gtctctgtga agccagcgga taaaagcaaa atgccggaat
    17761 ggattcagtc tcgggctaat gcggaagcaa atccgcatga tttaacgaaa acacttaaag
    17821 taatcataac taaaaatgga tcaaaataaa atttttcaac atttacaaaa tttggactgg
    17881 aacttaccgg gcgacattca aaaaaacgca attactaatt tgctcaaatg cactgatgaa
    17941 gaaattgaat tattaattct tcctctcact aaatggcatt gggaaaatgc ctcaatagta
    18001 ttagaaaata tagatccaca acgcctagag aaacacacgg aaaaaatatt actttggtta
    18061 caagatagaa attggccagg agcagaaaga gttttgagaa ttcttaaaaa aatagataaa
    18121 aactgtatga tcaattcatt acttcattcg attgacgtcg ctaaaaaatc gaatgatacg
    18181 atttgggaag aatcactttt agattttttg gaagaaatta gaagatgagc ctgaacctcg
    18241 caaaagctaa aaaataactc aataacttga tctgcattac ttctgcatta aaaaactatt
    18301 atgtttccta ctcattcgcc ttttctttgg gttcagtaga aagaagttct tgtctaagat
    18361 cccgaggaga tttaccagta aatttaacac aagccctgtg aaacgaagaa gcagaattaa
    18421 aaccacattc aaaagcaatg tttaaaagat tataatttaa ttttatacgc atcatatttt
    18481 tcacttcgtt gattctgtga aattgtagaa actcagtaaa gctcatattc aaatattgat
    18541 ttagataata agaagcctga tgggtagaaa gccctaaacc agaagcaaaa tcaggtaagc
    18601 gaatctcttc gtctataaaa cctttagaat ctaaaaaacg atttaactta gttttaactt
    18661 tttctaaatc gatcccttct aacaaatctc taggaggata tttatatttt tgtggttctt
    18721 tgtcctctgg aattggaatg gtttctaatt caatttgatt gactaagtta gaattcgata
    18781 cagtaacctt gctgaataaa gaaggaaaaa aacgttctaa aataagtgca taacaaatca
    18841 ttgatccgga aatcaatttt gagataaaaa agaaatcctt cttatctaga attatccccg
    18901 taagatcaaa agcaaagctg atagaaatta aaaaggaaat aaacggaaga ttgaaaaaaa
    18961 caatcggatt tttattgatt aaaatatttt tacaagacca aacaaaagta aataccgaaa
    19021 ccgcaaaacc taagatgtct attagggata cgattttata ataattgatt accatgaatt
    19081 atctcgattt gggcgcgaat caatgattgt tcgatgatgg gttaataaaa tagaaattat
    19141 cttcgttaaa cgagccttaa ttgacccgga caataatacg tttacgttaa tttcttgctc
    19201 tttctgggga ttcattgcta aatcctataa tacagatttg ataaaatgac atttatacta
    19261 taagttgact tagtcaaatt gtcaaatgaa aaaatttgac taagtacaaa tataatttac
    19321 tatggataaa gataaaataa ctcgtttgaa aataatttta aagcatctca aagagactaa
    19381 aggcctcaat caaggtcaag ttgcgtctat gattggactt acttcgggtg caattaccaa
    19441 gatgctaaaa aatgaaagag cgattacaat aaagacaata cttttgtttg aacacgttca
    19501 tgatatttct tccgaatggt ttacgtctgg tcaaggtgag atgattttaa agaaaaaagg
    19561 tgagagtcgg ttgactggtt caaatcagga attgtttcaa aaaattttaa aacgaaaagg
    19621 gatggtaaaa ttgttagaga gtttattgaa tcttacggat agtcaacttt ctgcggtcaa
    19681 aaatatcata gataatttta agaattaaaa ttacttaatg tagtttccga acattctagc
    19741 taatatcgaa cttcttttca taaaagaata atcatagtct tcttttaatt ccgtatcttt
    19801 aatcaaaact agtttcatga aatgaatgtt ttttgaaaaa acttcggaca tccaagcttt
    19861 tttgtccaca attgaatata aaaagttaaa cgccggtttc gtaatttttg ttaaaactct
    19921 ttctttagga tcagtcaaaa attgtctaag ttgaaaggcg tcacaattca taattgcaat
    19981 tgaccagata aaagttccca ttaagaatcc tattgctgta tatccgcctg aaaatactcc
    20041 atagagtgta ggtcgaatat agataaaaac cagaactgaa atgatcggtg gaatcaaacc
    20101 taaaaacaaa agaactgcat ttgttttagc tcttcctttt tttcgcatta cattgaaagc
    20161 taagtttact aaagataaaa ttaccataca aagagaataa attagtaaaa gcttataaat
    20221 atagctactt tcaaaagcga aattttcatt atggttaaaa gaaacacgca aggtttgtag
    20281 aaaaaatgcg tgaagagaga aaaaacagat gagtaaaaaa ttcagaaaat gaaaagtttt
    20341 tctcggtttc ttgacttttg gttcgtgttg atcataagaa gacgtaatct taaataaata
    20401 ataaggaatg ggaatagaag gaatcaatgc ccaattgatc aaccagttat aagaccaaga
    20461 aggaactatc tctctcaata taaaagattg aaaccatgcg cctaacaaca aacacaagat
    20521 accaaaatat ttctgaattt ttcgctttga atttggatat aaaacataga gtcctaaggc
    20581 aaaaacagaa aaagctgtta cagaattaag aagaatgatt tcactggatg aatttaaaga
    20641 catagaattg tcacgatcgt aggatttcag acaatttttg caaactgttt ttttcgattt
    20701 ctataatcgt aaacgttgct agttctccat acgttagaaa gtctttgaaa aaaatctttt
    20761 ttggaaactg tttagaaatt tttgctcctg cttctaaata aattcgccca ataccttttc
    20821 tttcatcatt aaacattcca tatattaaat taaaattttg ttctaaacaa tacttggata
    20881 cacaagcaaa attgaatttt gcagcttttg caccttggag acttggtaaa aaagcgactg
    20941 aattccaatc cgctacattg ttcgatgtga ctttgtattg ttgatatgaa gaattgagaa
    21001 taaaaccttt ttctaaaggg atttgatttt gggaggtctt tacaacgatt ctcatacaag
    21061 aaaaaatttc gttttcaaaa gtaacaaaaa accaagttga atctaaatct aatccatcat
    21121 cttttctagg ataaaagttt ccggcttttt ggttgattgt gaacacgaaa tctttaagtg
    21181 tttgtaatgt atgaaagttt tcgggatttc gggcttctaa tacaaaacat gaatatgaat
    21241 cttttattga atagagtttt gattttaata cagttagatt atttgcagct ttagtcatag
    21301 taatgaaact atgtcccata aattgacaaa attgcaactt ttaattttct caaaaggttt
    21361 tgattttacg agataatggg cggctgaagc atttatgctg cgattgtagg gaacaatgtt
    21421 gagtttaatt ttgtataatg tctttatttt aatagaatca tagaattaga atatacaaaa
    21481 aactaaaaat gtttgcgata tatttcaatt gtattctact ttacttaaag aggctgaaat
    21541 atcgagtttt ttcgagaatc aagctcgact gcaccgccgg tgcgaagcga tatgatctat
    21601 tgttctttga aaacaatttt ctttgagtaa aagagatttg aaagaagaaa agaaatatga
    21661 agacttacaa cgcgggaata actaaagcgc cgcggaggaa actcagcgcc gcactaacat
    21721 gcgggaataa ctcagcgcca cggctctcta cggatcgccg cggcagggat cgaagcggag
    21781 tcaataaatt gagattgaga gtaatacttt gcataacgtt tctttctttc aatttattga
    21841 ctggagccga gagcccggtt tcggagaaac aagagagaag tagtaatgtt gaatacaatg
    21901 aaactttaaa atacaaaacg acctttctcc gaaagccgcc ctatttacta atcactagcc
    21961 aactaattcc tagccactcg aagcgcgaat acaagaatgg atttgcattt tctggatttt
    22021 taaacggcaa aaaagaatcc gactattttg gattcagtga atttaccgtt cacgaagcgt
    22081 atggagaaag aacaactcac aaataccata caacaccata ttctgatttt ctaatgaacc
    22141 gagccttggc tggagcagag aaggaaaccc gtattgtagg gaacgacaac aatgactacg
    22201 gcaccatcca gacaacacac gatgtaaaac agattgcaat ggcaccggga gttgtgagtt
    22261 accttcctgt tacgaccaaa attgaaaaat atttgagtgg agcaagaact actacacaaa
    22321 gttccgacat tgttttgaat ggaaccaaaa tcagtcggaa gacggagagc gttaccgatc
    22381 attttagtga ttctgtgcac ggtgttacta ccacaacgaa cattaccgat tttgaaacag
    22441 atgatactac gaatcagaga agagcaactc gtcaaacaag tctcgcgggg agttcccacg
    22501 agattacgtc acttctttct tacgacagtc gcggaaatca aatcaaacga gtgagttcct
    22561 acacaggaac cgggcttgca cctgtgggaa ctcatacaac tgaatttgaa tatgataatt
    22621 ttggaaacaa aacggttgaa aaggatacaa gtggaagtcc tgtacgtggg aactcttaca
    22681 aatacgacga tgaactgaat cagtttgtaa cgcaggaaac aaaattcgga gggagtgtcg
    22741 tacttacgac cactcatcag atcggatacg gggtagcgtt tggagttcca accttaacta
    22801 cggatccaaa tggaaacaaa acattttttg aatatgatgg ttttggaaga ctgatccgaa
    22861 cgagttccga cacggatgta ggaactgcta caactgcaaa ttacagctac gacgcgagtt
    22921 ttcccttaag cgcaaagaca acgtttccga ctggaacggg agatccagat tttgccagta
    22981 ggacctacac tgacggaatg ggtcggaaca tatatacggt aaaaagtgcg tctaacggta
    23041 attttgcgat tacgggaaga cttgtgtatg acggaaccgg gaaggtgatt cgtaaaggac
    23101 aaagtaactg ggcgagttct ggagagatag accggtttgt tctgcattta gaagagagaa
    23161 atccaaccag ttttgaatac gatccgattg gaaggattaa aaaaacaatt gaaccgacag
    23221 cgttaggcga aacctctcct acgacaatta caactaccta caattctgcg tttgaaacga
    23281 cagaaactca ttcaagcgga acgagtaaac gaactgtcaa gaatgcgagt ggggaagtat
    23341 tgtatgtaga agatttttct accgacggag tccaagcgaa gatcggtttt tgttacgaca
    23401 tagcggggaa cagaatcaag aagagtgatc taaacgattc taacgcaatg agttgtccga
    23461 atacacttgc gggagttcct acaaaagacg tttctggaag aaaccaaacg tattggagtt
    23521 acgactcatt tgggaaattg agagctgaaa gtgatcctga tttaggtgtg aggtcctaca
    23581 actgcaactc gtttggtgat ttaacttctc aaacgaacgc gaaaggtgtt acgaccactt
    23641 tgtcgtatga ttccatcgga agaatcttaa ctaaaaatat ccccgaaggg aatattgtat
    23701 atacatatga ttctttttcg gggagtgaga attctgtcgg aagactggta cgaatcgagg
    23761 attcgaatca aaacaaaacc tttagttacg acaaattagg aagagttaaa aaagaaacga
    23821 gagtgattct tgcaacctct tccggaaatc ctctcccgac agaaaccggg ggaccgtata
    23881 ttacagaaac tagatatgat ctcttaggtc gcgtgactcg tattgactat ccagaacatc
    23941 cgatttctca cggaagaatg agagcctgct acgaatacgg ttctgccggt tatatctctg
    24001 ggatttctgt tcaagtgaat acaaacggaa tctttcctgg tttttgtaac aaagatatag
    24061 ttgagaacat ttcctacaac gagtttggtc agacgtcgag tcttagactt gggaacggaa
    24121 ttacaaccag ttacagctac gacgtcaagg ggagaatggt tcgtctcaat tcttccggga
    24181 atgtaggcgg aaacacaaag gttctccaag acgcggttta ttctttcaat ccgaacaaca
    24241 acattacaaa cattgcaaat acaaccaccg actttaatac tcaatatgac tacggttatg
    24301 acggtctggg tcgtctaaca agcgctaacg gaagctactt agggattgca gaaggaaatc
    24361 tttcgagaag gtttcagcag tcttttgaat attctaaaaa tggaaactta tcttctaaaa
    24421 gatttcatga tcctgcgagt ggtaacgttc aagacgagtg gagttaccaa tacacgaacc
    24481 atcaagttac gaacattgat tcgagtagga cgggtgcgga cgctcttact ttacaatacg
    24541 atgcgaacgg gaaccttaca agacaaaggg acaatgttaa ggacttaacg aaacggatca
    24601 gtgtcgattc tcaagatcga attactcaga ttcaagatgg taacaatgca attctgggta
    24661 gttactggta tgatgagagt ggttttagaa ttcgaaaaag ttctttagaa ccgaagaaca
    24721 atgttttttc taacgttgag attttgtatc ctagcaagtt ctttggtttg gaatttattg
    24781 agtctgagaa cgtgattaca agcgtgaata acgtttactt aaacggtgtt cgtatcgctg
    24841 cgttaaacga agctggtgct cttgcgtatt acctaactga tcaagtggat tccgtatcaa
    24901 ccgtgttaga cgatgagggg aatactctgt ctctgatgca gtatcttcct tacggtgaga
    24961 cgtttgttca acgtggagat ttgaactttt ctcctaagtt taattctcag gaactggatc
    25021 gtgagtctgg gttttacttt ttcaatgctc gttactatga tcccgggatt ggaaggttta
    25081 ccagtgcgga tacgatcatt gacggtgaat ttgatacgca aggttggaac cgtttctcgt
    25141 atgttaaggg aaatccgatc ggggcgaaag atccgacagg gcatttggcg gcacctattg
    25201 ttgcaggtgg tgttgttctt tatgctttaa ctcaaggtac tcaaggtctt ggtgacaaag
    25261 gtgaaagtaa tgcgaaattt tatgaacgtg tttatgatga attaagttcc gtaaaaaata
    25321 ttcttaaacc tggtaaaaat gtttctaatg gtttgccgaa aggtagcggt aaatctaatc
    25381 ctatcgatca aaatggtaaa gctaattctt ctgttggaaa tggtaagaat agtgtttcta
    25441 acaatggttc tggaaaagct aacgaagaat taacaagtcg ggctgcacgt cgtgaagcaa
    25501 tgcgaaagga gggcatccca acaagccaac aaccaaaatc tcaatctaaa aatgcatctg
    25561 gtcgagaata tcaatatgaa gttccaaaaa atggtggtgg caaacagaca aaatctgtcc
    25621 aacaacaaac aatggacaga agtcatccta acgaaaaaca ttgggaggcc ggaaaagtta
    25681 agacggatgg tcctggcggc gaagtgcgtt ataataatta tgggagacca aagttagata
    25741 gtgaaaaatc taaagtaaat tatgaatgaa gaaaatttaa aaaaatttag atacaaatta
    25801 tcaatgccca aatatatagc tgagatttct cagctatact taaaaccgtt cagcaaatct
    25861 aatctaatag aattagagat tatggaggat attaggcgga atatagtttc aaattcaaaa
    25921 aggaaaaagg tttttataat accatttgaa gaaaagtcta cagaaaaatt taaacatttt
    25981 gtaaataacc tttattcaaa aaatcaaaat ccaatctaca tatggactga attgagcaac
    26041 gattgtggaa tttatgaaat tgattccatt ttggatttta attttaattt ttctttcgag
    26101 gtaaattcta tgggcttaat tcatttagta tctaaaaatc ttaaagatca gattgtttta
    26161 gatttttcag aagataataa tgaacgtcta ctagaggtag agctttctgg agcaaattgg
    26221 attcaagttg aatattaaat catgaacctg agcctcgcaa aaactaaaat gggacatcac
    26281 tcaacaacga caaaacatac tttcactaac atgcggcagg gatcgaagcg gagtcaataa
    26341 attgagattg agagtaatac tttgcataac gtttctcgca tgcaatttat tgactggagc
    26401 cgagagcccg gtttcggaga aacaagagag aagtagtaat gttgaataca ataaaactct
    26461 aaaatacaaa acgacctttc tccgaaagcc gccctattta ctaatcacta gccaactaat
    26521 tcctagccac tcgaagcgcg aatacaaaaa tggatttgcg ttttcttcgt ttatcaacgg
    26581 caaaaaagaa tccgactatt ttggtttttc tgaatttacc gttcacgagg cgtatggaga
    26641 aagaacaact cacaaatacc atacaacaca gtattctgat tttctaatga accgtgcctt
    26701 ggctggagca gagaaagaaa cgaagatcat cgggaatgac aacaatgact atggaaccat
    26761 ccaaacaaca cacgatgtaa aacagatcca atacggggta ggtgtttctg ggtatttatc
    26821 tgttcctaca aagatagaga agtttttaag tggtcaaaga acgactacac aaagttccga
    26881 catcataatc aacggaacga agattagtcg caagagtgaa agcaccaccg atcattttag
    26941 tgattctgtg cacggtgtta ctaccacaac ttccatcacc gattttgaaa cagatgatac
    27001 tacgaatcag agaagagcga ctcgtcaaac aagtctcgcg gggagttccc acgagattac
    27061 gtcacttctt tcttacgaca gtcgcggaaa tcaaatcaaa cgtgtgagtt cctacactgg
    27121 aagtgggctt tctcctgtgg gaactcatac aactgaattt gaatatgaca attttggaaa
    27181 caaaacggtt gaaaaggata caagtggaag tcctgtacgt gggaactctt acaaatacga
    27241 cgatgaactg aatcagtttg taacccaaga gacaaaattc ggagggagtg tcgtacttac
    27301 gaccactcat cagatcggat acggggtagc gtttggagtt ccaaccttaa ctacagatcc
    27361 aaatggaaac aaaacatttt ttgaatatga tggttttgga agactgatcc gaactagctc
    27421 cgacacggat gtgggaactg ctacaactgc aaattacagc tacgacgcga gttttccact
    27481 ttctgcaaag acaacgtttc cgacggggac gggagatcca gattttgcca gtaggaccta
    27541 cactgacgga atgggtcgga acatatatac ggtaaaaagt gcgtctaacg gtaattttgc
    27601 gattacggga agacttgtgt atgacggaac cgggaaggtg attcgtaaag gacaaagtaa
    27661 ctgggcgagt tctggagaga tagaccggtt tgttctgcat ttagaagaga gaaatccaac
    27721 cagttttgaa tacgatccga ttggaaggat taaaaaaaca attgaaccga cagcgttagg
    27781 cgaaacctct cctacaacca ttacaactac ctacaactct gcgtttgaaa cgacagaaac
    27841 tcattcaagc ggaacgagta aacgaactgt gaaggacgct aaaggagaaa tcctttacgt
    27901 agaagatttt gcaagtgatg gaagtgcagc gaagatcggt ttttgttacg acatcgcggg
    27961 gaacagaatc aagaagagtg atctaaacga ttctaacgca atgagttgtc cgaatgcact
    28021 tgcgggagtt cctacaaaag acgtttctgg aagaaaccaa gcgtattgga gttacgactc
    28081 atttggaaag ttgcgagctg aaagtgatcc tgatttaggt gtgagttcct acaactacaa
    28141 ctcgtttggt gatctgactt caagcacgaa cgcgaaaggt gttacgacta ctttaacgta
    28201 cgacgcagtc ggaagaatct taactaaaaa tatccccgaa gggaatattg tatatacata
    28261 tgattctttt tcgggtagtg agaattctgt cggaagactg gtacgaatcg aggattccaa
    28321 ccaaaacaaa acctttagtt acgacaagtt aggtcgtgtt aaaaaagaaa cgagagtgat
    28381 tttagcaact tccgcaggaa atcctctccc gacaaaaacc gggggaccgt atattacaga
    28441 aactagatac gatctcttag gtcgtgtaac tcgtattgac tatccagaac atccgatttc
    28501 tcacggcaga atgagagcct gctacgaata cggtagcgcc gggtatatct ctgggatttc
    28561 tgttcaagtg aatacaaacg gaattttacc tggatattgt aacaaggata tagttgaaaa
    28621 catttcctac aacgaattcg gtcagacgtc tagccttaga cttggaaacg gaattacaac
    28681 ctcttacggc tacgacgtaa aaggaagaat ggttcgtctg aactcttctg gggacgtaaa
    28741 tggtagtaac aaagttcttc aagacgcggt ttattctttc aatccgaaca acaacattac
    28801 gaatattgca aatactactt ccgactttaa tactcaatat gactacggtt atgatggtct
    28861 gggtcgtcta acaagcgcta acggaagtta cttagggatt gcggatggga atctttcgag
    28921 aaggtttcag cagtcttttg aatatgcaaa gaatggtaat ttatcttcta aaagaattca
    28981 tgatcctggg agtggtaacg ttcaagacga atggagttac caatacacga atcatcaagt
    29041 tacgaacatt gattcgagta ggacgggtgc agacgctctt actttacaat acgatgcgaa
    29101 tggtaactta accagacaaa gggacaatgt taaggatctt accaaacgga tcagcgtaga
    29161 ttctcaagat cgtattactc agattcaaga tggtaacaat gcgatccttg gtagttactg
    29221 gtacgacgag agtggtttta gaatcagaag gtctgcatta gaagaaaaga acagccagtt
    29281 tacaaatgta gaaatccttt atccgagtaa gttctttggt ttggagttta ttgaatctga
    29341 gaacgtgatt acaagcgtga ataacgttta cttaaacggt gttcgtattg ctgcgttaaa
    29401 cgaggctggc gctcttgcgt attatctggc tgatcaagta gactccgtat caaccgtgtt
    29461 agacgacgag gggaatactc tgtctcagtt gcagtatctt ccttacggtg agacgtttgt
    29521 gcaacgtgga gatttgaact tttctcctaa gtttaattcg caggaactgg atcgtgaatc
    29581 tgggttttac ttttacaatg ctcgttacta tgatcccggg attggaaggt ttacgagtgc
    29641 ggatacttta attccagatg aatacaattc tcaggcttgg aatcgttttg cctatgttta
    29701 caacaatccg attggggcga aagatccgac ggggcatgct cctcaagatt acgatgctgg
    29761 ttttaaagac tcttcgaaag gaattgttaa gggcactgtg gattctgtta agtctgctct
    29821 ttctgctccg actcctgtta acgctgctgt gaattctgcc gttgctacag gtaaaggtgt
    29881 ttatgatctt gcaaaagact acaaaggcac ttataacagt gcaaaagatt ttgctggtaa
    29941 attaacgagc aaagacgaca aagttcgtga ttacgccgct ggtcaagctg ctgctcatac
    30001 gatgagtgcc gttcttgggg gtatggctgg gaaagctctt ggctctaagt tgccaaaacc
    30061 gaagacagat ttgccgggtg gtggaaccaa taatggaggg aaacaatgga gcagagaacc
    30121 aaaaagtatt caagatcaaa tgacattaga tgcatctaaa aaaggagcag ggaaaaacat
    30181 tttgaataac ttagatgatc caaaatataa gggaatggaa aagtgggaat ataaaacgaa
    30241 atccaaaaat ggtaaagatt ctgtagttca ttatgtgaag gaccctaaaa ccaatgaatt
    30301 aatggacttc aaatttaaaa aacacagtac agaaaaatct ggaaaagagc tactgaagtg
    30361 atatgaaagt aatatgtaaa ttcaatcgga tggatctaat attggataaa gagttattta
    30421 atactttatc caagagtatc cacttggatg aactatctat ctcagttggt caagaatata
    30481 ctgttttcgg aattatattt tgggaggata ttcctagatt ttacatttgc gataatttag
    30541 aagatgagta tcctacgccg tacccttcct ttttttttga ggtagttgat gaaactttac
    30601 cgatcgactg gaaattgagc gtttactttt ctaatggaaa ggttcaatct caaattgttt
    30661 ttaaagagtg ggcagaagat aaaatgtttt atgaaaaact cgttgatggg tctgaaaaag
    30721 aaattcaaat atttaattct tacaaagcta aatattcttg agtctcgcaa aaactaaaat
    30781 agcaaagatc caaattaaca taacaaaaaa gaatgttctg atctgcatta cttctacatt
    30841 aaaaaactat catattttct gctcattttc aacatttgaa agaagttctt gtctgagatc
    30901 gcgaggagat ttgccagtga atttaacaca agccctgtga aaggaagagg cagaattaaa
    30961 accacattca aaagcaatgt ttaaaagatt ataatttaat tttatacgca tcatattttt
    31021 cacttcgttg attctatgaa attgtagaaa ctcagtaaaa ctcatattca aatattgatt
    31081 tagataataa gaagcctgat gagtagaaag acctaaacca gaagcaaaat caggaagtct
    31141 tagttcttcg tctataaaac ctttagaatc taaaaaacga tttaacttag ttttaacttt
    31201 ttctaaatcg attccttcta acaaatctct aggaggatat ttatattttt gtggttcttt
    31261 gtcctctggg attggaatgg tttcaatttc aatttgattg actaagctaa catcctgaat
    31321 cgaaataata accttaccaa acaaagaagg aaaaaaacgt tctaagacaa tcgtataaca
    31381 aataacagaa cctggaatta tttctgttaa aagaaagaaa tcctttttat taaaaaccgt
    31441 tcctaagaaa tccaaaacaa aacaaataga aattaaaaac gataaaaagg ggaggttgaa
    31501 aaataaaatc gatttgttag attttaaaac acttcttaaa gaccaggaaa atgtaaaaat
    31561 agaaattcca aatccaagaa cgtcgataaa agaaataaag taaagttcgg gaatgaaata
    31621 agaaagtaaa attacaactg gaatgatccc taaaagtctt ttacaataga tccagggatt
    31681 atctaaagat tctaataaat agttgaaaca aacaaataca gccaaactgg aataaagaac
    31741 caaaccatag taagaaccga ataacattct actatcgttt cgcaaagttc cttgatcgat
    31801 cagaataccg ttatttaaaa ttagaaaaaa cgcagcagat tgtaaaacgg aaccgtagga
    31861 tttactaaaa ccatcactcg aataaagttt tgaaaaccct attaaaaatc caaaaattac
    31921 accagcagca tgaaaataga tagctcccaa ttttaaaaaa ttctcataat ctaaaattcc
    31981 gattgtgttc ataacaaata ttgaatggaa cttggacatg atattgattt taaaagtatt
    32041 ctctttttag attttattct tagtttaata aatcgctgga agagacgttt tctaatgaat
    32101 tgaattttaa tctttttctg attgctaaag cctttcgaaa gctgttgtat tttagaatag
    32161 cttctttgtc ttcgttataa aggggtaagc ctatgtatct tgagaattcg tctaattcgg
    32221 attctgtgaa gtctaagggt tttatattaa aataattgat gaccataaat ttacccctta
    32281 tttaggtttt gatgaaaaat atgattaatt aagtcgctta ttcgatttat acttttcgat
    32341 tgtatcaatc ccactttcaa aatttagtta tcataaacaa aaatcagaga ataggattta
    32401 tagaaggaag tgatcaaatt aaagacggat tctaacaagt tggtctgttt tcctttgagg
    32461 tgaattattc ttttggcttc ttctaacctg ttaaaattca gaaaatcctt aaaactaata
    32521 tttagtttgc gattcaagta gtgcaacgct tgatgagtgc tgagttcggt gtatatggca
    32581 aagtctgaca atcgtaaatc ttcgtccaaa aattcattca atcgaatttg attaagatca
    32641 atattttgca ggagattttt cgagtgttcc cttttgtttt gagtggaagg aaaccaaaaa
    32701 gaagagttaa aaaagaatgg cagaatttca gctattgtca aaaaatttcg aacgactcca
    32761 taaagaatga gtacaagggt tttatttttt ttggtacgaa tgaacgttct aaaatctagc
    32821 atttataggg cctatactgc ttatattgaa ttcgagatcg gtcaacttat actgtgccac
    32881 tggcaacaag tcaattaaaa aatgtgccat aggcacaaat aagaaaatta taattttgct
    32941 attctatgaa atctgaaaag catccgaaaa tcgaagaaga agttttgaag cggttaaatg
    33001 ttgctttgga tttcttattg gaaactgaag ggctaagtca aaggagtatt gcactccgga
    33061 tgaaaattca tcatacaaac ctttatagag tcgctgctgg gaaaaggccg ttgacttcaa
    33121 catttgcagt taattttgaa caccatacga atatttcttc tgtctggctg acaacgggtg
    33181 aaggagatat gattaaggca aacgtcgaaa ttttcagcga cgaggaaatt cgattctttt
    33241 atatgataaa gaagaatccg aaattgtatg agttggttaa acttctgacg aaagtcaaaa
    33301 aagatagcta cgaattgtta aaaggtttga tcctcaagct tattaagtag tttgaatata
    33361 aaatattgtg ttctaaaatt agtacaacta cttgattttt taaaaataag agacataata
    33421 aagttatgtc tacattgatt tcagaaaact cggttaaaat gatttcagga attggttcag
    33481 gtagggagct tgctcggatc aaagattttt tgcgtcggtc atttgacaac gcaggatata
    33541 gtgacacgcc ttggcgggca ttcaattatg atgaatggtc cacttggttt tattttgaaa
    33601 agaataatga aattctgtct gtaatgcgta tagttgaaaa gaagccgcat aacataattc
    33661 ccttagaaaa tgcagtgatt tacaatgaag acgaaaagat tcctcataga cgttacgcgg
    33721 ttattgaaga gaaagtggcc gattggaatt ctttagcttt tgttcatact tacgatggtt
    33781 ggcgagcggc aagagaaaca tttaaagctg tagctaagtt ttgtgttcaa aagcaatttt
    33841 caataatcta tggaatgtat cctcgtgcgc ttaaaagtat aggtttgttt tataaaaaat
    33901 ttggagcgca tctttctcat cgattctatg aagatgttta ttaccccgga ttgtatctaa
    33961 agggcgaact atgtatatgc tctgtcgtag aaattgaaaa aaacacttta caactgattg
    34021 cgtcaaaatc atcgtaagcg cgtgtcaaaa tatcgcttta gagaatttga atgataacat
    34081 ctattacagg tttctttata ctataccttg gaatttacgt gtaccgcatt caacctagag
    34141 cgaaaataca aaagcatttc ttatttttat gtgtaatgct ttgcagttgg atggttggat
    34201 acggtatgcg attgttgatt ccaaatgaat atcgagaaat atattcgaac tggatcttat
    34261 tgccgattcc atttattccc ttatttcttg aaatggtagt ttattctatt gctaaaattg
    34321 aatattcgat gaatacttat caaacgatta tgatctttgt gctgcttccg gcattttcga
    34381 tcatctcttt ttgtggaggt tatgcccgga taaatgatat gtctggctat tcgttttccc
    34441 ctctttttaa ctaccatttg ctgacggcct ttgtctttat ttcagtaatg aagatttcct
    34501 ttgatctaag tttcaatata attagaaaga gaggtgatga aagaatccgt tctttcttga
    34561 tgttctctgg aattttaatc gctcttctgt ttgctatcat tttttgttac attcttcctt
    34621 tgaatcatat tttcttgggt gcttattccg cttttggact tttgatattt gccattcttt
    34681 ggtcagttgc gattttgcat tacgacgcgt tcgaaattag ggaattggtc attgaaggtg
    34741 ctccgactcc gattttaagt cgaatctttt cattttgcgt attaggctta tatcgtatta
    34801 tggatggaca aggttatcat ttgaaactta ttgcttcgaa agctcttgtc acaatgaata
    34861 ttgcggacaa acactttgat ttagcggtaa ggtatcccac attggaacgt tcgaagagag
    34921 cggaacttgt agcgagtatt tacaatagac gaattcgata atcacaattt ttagatctct
    34981 caaattccaa agtataaaaa tatatttaac tctctgttct ccgatactgg aattcccgac
    35041 attctaacga ataaaaaaaa ctctataaaa actgtgaatt acgaaagaac aaataggtta
    35101 aaaaatttaa cgttttaccc aaaataagaa tctaaacctt tttttagaat tccaagaaat
    35161 gtccaaaaat tatgatcaat ataaaaaatt gtatgtttac tattgtatat gtaaaaatta
    35221 taatattcct aaattaaaat agtacaaaat aaaaaaccta aactaaggat atatataaat
    35281 aaacccaata aaatggctca aatagccgtt tcggacgaaa ttaagacaat ttttaggggt
    35341 ttaaattata cctgaaattt ccttaaattt cctgaatatc aaaaaaaatc gaagtagtat
    35401 agggtttaaa atgacaaatg aataatatat aagacaatca atcgaacaaa tagcaaatag
    35461 ttgaaataaa ttaataacag agttttatca actttgagac atataaaagc gactaaacaa
    35521 tctatttgca aaaaagtaga attgaaaata ttaaaattaa tataatacga gatatattaa
    35581 aaaatgaaca aatattcatt ttttggacat aaattacatt atcggaagtt gctcatgcaa
    35641 ttgtgcagtt ttaaattttg cattcaaatc aactttaaat ttatctaata tagaattgaa
    35701 aattgatcga caatattcgt agaagaaaga ttatttattt gattccctac ttttgaggag
    35761 ttatatagta agtaagaact ttgattctca tttggggttt ataataaaaa tatagctttt
    35821 ctttgtttca atgtcatcgc gtggcgaacc gagaatgaaa acttaacatc tttgacttcc
    35881 tttaggagtt ttcaaaaaaa acacggtttc cggagtctta tactttgaga ggcgtttttt
    35941 gatttcagag ttgactaaaa tatggtcaat gttggctaaa aagtagttga taataaaaga
    36001 ctaatataac acaatttaag aatggttctt gacggtattt ttggaaatgc aacagcttcg
    36061 aaagttttgt tgcatgtctt tcattatagc gaagtacacg cttcggcaat tgccaaagac
    36121 tacgatacgg ccgtaactcc aattcgactt caattagagc gatttgagaa aacaggaata
    36181 cttgtcgcca aacagattgg tcgttctcgc gtttttacat ttaatccaaa atcccctttt
    36241 gtaaaaccgt tgaaggaaat tttgtcgatt atctatcaat cattgagcat cgaagaaaag
    36301 gaaaaactgt tctctacaag aagacgaccg cgagaaaaag gaaagcctgt atatggacga
    36361 gcctgattgg aagtcggtta atgaagaaga attgtggaag tatgtaggat ggcatctcgc
    36421 agagaaagga atacaatctg ttttagttgg aggagcagtt gtatcaattt attccaaagg
    36481 agcctatcgt tcaggagata tagacttagt agagccaatt gtttctagat cgaaagaaat
    36541 agcgttagtt atggaaaaca tcggatttcg aaaaacaagg cgtcattatg ttcatcccaa
    36601 atgtaaacat ctatatatcg agttcttatc gggtcccgtt tcgattggag aggatttcaa
    36661 aattgtacca gatgaaaaaa aattcaaggg aaagatctta aaaatatttt ctcctaccga
    36721 ttgtataaag gatcgactcg cttcatatat tcattttaaa gcgcgcgaat gtttagatca
    36781 ggctttgttg gtggcaaaaa atcaaagatt cgatttaaga caaataaaag aatggtgttt
    36841 tagagaaggt gaaatcggaa agtctgcatt tgaagaattt caagcattgc tttaaaaata
    36901 ttaggaatat caaaatgaat tattgaaaga tattataaaa gcagaacagc gttataaaga
    36961 aatgcgagat gatgctccat ctgatttaaa atctccgatc aatacaattc taaaacattt
    37021 aagcttagcg aaaacggaga ttattgaatc ggaaggaaaa tttaatggat aatctttata
    37081 atgcgatcat tgtcgcatct tttagtattc ttgcatctat aattaccgca tccttatcgt
    37141 attattttac aaagcgaaat caaaatctaa gtaacgagag gagaataaag gaagaatttt
    37201 atcgaagatt cgcaaagtcg ctgtctgatt tagcatttga taacaaggat cgagaagctt
    37261 tgaaagcttt ctcagaaaat atgaatatca tcttattaat tgggtctccg agtgtcatta
    37321 aagcattaat gaattttcat agccatttac aaaataaaac acaagaaaaa agcgaatagt
    37381 taaaaatgca aaatatttta ttatgacaat tatttgaagc tcttcgaatc gatctttttc
    37441 gcaataaaaa gattaataaa gactttcctg atatttattt agtaaagtga aatttattcg
    37501 tttttgtgtc ataacagatg cttcatgtta tgtttctttt tgtaaaggat gtatgggtgc
    37561 gcttataaac aaatgttcat tttttggata tagagaggat tatgggaaga accttattgc
    37621 cccataatta aaagtactca agactgtttt tgagaatcat catcggtctc gttgaactac
    37681 gctccaattc tattttctga gcttttggga ttgatggatt ccagggtttt atgatattcg
    37741 tatattcggt tatttatagg tgtttatacg aagttcgatg atttacagtt agacgcaatc
    37801 aaggaaattt ataatgacag atgaacaaaa caataatgca gagaaaagcg aaagcgaaaa
    37861 taatgagtcg aaaatcgcta aacaaacttt agaagacctt gaaacaaaaa tagcagaaca
    37921 gatcaaaaaa gtagcgatta ttgactcgaa tactgaagac ttatcaggag cgattttaaa
    37981 tttaaataat gttttcgcta ctgagaaagc aaaaatgact gaagcactga atgcaaacgt
    38041 tcaagagttt caaaagcaat taaagaatat aaaagattta tcaacgaatg gtgaagaaat
    38101 ctttcaaaaa attcatggtc tccacgaaga aataggaaaa tattacaatt cgatttttgg
    38161 ttacgtgtct gtagaaagga gatacttgac tggagcggaa gaaaacgaaa tctcaattaa
    38221 cggagaaaaa gaatacttta atgggaaaga gcttaaggaa gcaaaattta aagatggaag
    38281 tatcaagaaa ttctttacag tagaaaaaac aaatcctggc gttctggacc aattaaaaag
    38341 tcgtgaaaat gaatttcaaa ctttcatcaa aactgtagct gaaaaacacg aaagcttatc
    38401 tacacagaat caaagccaat ttacggctct tgtagagaga aataatttgc gatatgaaga
    38461 cttacttaat aaaatttctt cactatacca agatgctata ggtgtcggat tagctggggc
    38521 ctataataaa gcaaaagcat cccatagatt ttcgttaaat ttatggagtg taattttagt
    38581 gttaagtgta ctaggcatgt tggctgtacc agtggcaatg gaaatatggg tatatactga
    38641 gcaactggta aaaatcgaat cattggtcgg tattataaag agagtattct catatttgcc
    38701 gttcatctcg ccgatggttt ttctttcata catagccaca aaaaatatga acggctatcg
    38761 taggatgttc gaagaatatt tgtataaaga aagtacttcc ttaacatatg aagctcttaa
    38821 aagggaaata tcaacatttg aaaatgataa attaagttcc gaatttgcca ctcaactatt
    38881 gaggcaaaat ttacaggcgg cagaagataa tccaagcaag tatcttgata aaatagatgg
    38941 agatgtgcca actgatattt taaaaagcat aatgcatggc agaaagatta acattagcat
    39001 tggcgggcta tttggtacca aagtaaaaat ggaaagcatt gataaagaag tcctaccaaa
    39061 tacttcatta gagaaaagta aagatgataa aaagtcggaa tagacttgac tgcgtctaac
    39121 tgcggtttct cgctgcgcta cgacattcgc ggttcccgct cagtctcgct tggccttcgg
    39181 cacatttgct tgtcattcgg tttgcaaaac gttcgctaag gctcattcaa acgtcgcgaa
    39241 gcctctttcg ttatgtgtaa tcagcaaaaa ttgtatgtca caagataagc taagaatctt
    39301 caaaccgggt caaatagaga tgctttccaa aattttgggg gacacaaatt tcggtctgac
    39361 tggagccgaa attagccgtt ttttagcaca gagtaatatt agagatacag atccagggat
    39421 gactaaatgg aaaagacttt ataatgccct tgtcactgcg cataacgaaa ggaaatccgg
    39481 aaatcatatt ctttcattta taagcaaggc tcttgagcct gctcgatttg ctggagattt
    39541 gtactattac cattctatta tcaatgaagt taatattatc ctttcctttc atggattaga
    39601 gtttagagat gatggcaaat tttacaatat cgataaaaca aatacgttaa ccgaagctga
    39661 gagaagggct agtaatttaa aatctggtat aaaagaaagg aacttacatc cagagttaat
    39721 taactactgt agaaaagaat tactctctga taactatttt catgcaactt tcgaggcaac
    39781 aaaaggagtt gcggatttaa ttagaaagaa aagtggaatc aataaagacg gttcggaatt
    39841 agttgataaa gttttttgcg ggaatgagcc aatcttaaaa attaataatt atacttccga
    39901 aactgagaaa tcagaacaga aaggttttgc aaatttactt aaaggaatgt ttggaacttt
    39961 tagaaatccc ttagctcatg agcctaagat gtcctggaat atgtctagag acgatgcttt
    40021 agatctattt actcttgctt catatatact taggcgaatt gatcgaacat aagaatatgc
    40081 cgactacgta taacttcggc ttcgcacatt tgctttgtca cttcgggtcg cgggtgttcg
    40141 ctaaggctca ctcgaacctc ctgccaattc tttcgcatgc ttaggcatgc ttcagaaccg
    40201 caaacgtcga gaagcctatt acgttagttg caatagccca aaaattgaaa gtaatacgag
    40261 gacttattgc attattttta attaaagaaa ttaattttta aattatcaaa tatcattcaa
    40321 aaaaaattgc tgacaggttt tcaaaagtat atacaatgta tatataggaa tttatggaat
    40381 caattattca aaaatggggt aatagcttag gaattagaat tccaaaagca atggcaacgg
    40441 aattagagtt aaatgatgga agccatgttg aattacaata tgaaggagat aagattgtaa
    40501 tatatccaat gaaaaaagct tcattggaag ataaactttc taaaattacg aaacaaaatc
    40561 ttcactctga aatatctact ggtaattcta taggcaatga agcttggtaa agaatagaaa
    40621 ctatactcct gaaaaaggag atattgtgtg gctgaacttt actcctcaag caggtcatga
    40681 acagaaaggt cgtagacctg cacttgtttt atcgcctaag gaatataatt caaaaacagg
    40741 gttagcaata ttttgtccaa ttaccagtaa aattaaaggt tatccattcg aagtgttgat
    40801 taaatcaaaa aaaatcgatg gtgtaattct ttctgatcaa gtaaaaaact tagattggac
    40861 tatccgtgaa gcagaattta ttgaatcaat aaataaagtt tctttaaaag aagttttaga
    40921 taatattaaa ctattaatat tctaataaac gggctactgc aactaacttc gtctcctcct
    40981 cactttctgg ccttcgacac attcaaaacc caatttaaaa agaaatccca attagaagcc
    41041 tgatacagac agaaattaaa atcgtagaaa gagtaacttt taacctctga aaaaatatag
    41101 gagagtaaat gacttcttcg aattcacgac aaaagaactc agaccaacag attctttttt
    41161 ttagacgtaa atacttccct ttcttttgaa agaatggtaa ctgtcgcttg ggaggattct
    41221 atcttttgcc aagttgcgtg aagtttttct aaacataaaa accaagaagg tcctttgaat
    41281 tcggaacaac ccgtatcatg agatggattt agattcgttt gtgtagaaac gctaccaaat
    41341 gtagaacagt taaatagaaa tagaatataa agaaaacgtt tcatttcttt ttactttcct
    41401 tttttttaga atctaaaaaa tcacaggtgt tttgaatttc cttgggtgta agactcgcat
    41461 aacagactag tttagaacgg tctttagaat aatctgctgg agatactttt tcaaagtgtt
    41521 cctcgttatg agaaagatga atttcaaggt tattgatttt aaaaaaggaa agaagaagaa
    41581 cgaaaactaa tattcttgaa atcaggaagg atttgtgttt agtgagaaag tttttaaaac
    41641 gaattagata atttttcaat gatgtaacct cataaaattt taatttaaaa gattacgttt
    41701 agatgttaga ttaaaaatgg attaagagct tccacctcct cgcgctttag aaataaaatc
    41761 acccaaagac cttaaaatct cacccgattt aaaccaggac atgagaacaa tacccgaggt
    41821 taaaaaaaga ccgtgtacac ttactcctcc aaacccttcc gaaattttct gatccggaaa
    41881 gttcaaagca actttaggac tttatatatc tttcaacggt tatagcaatg aaagtcttca
    41941 aactgaatca ccaagtgtaa aggcgatgat tctgatggat gggcaagata taatgtatat
    42001 attagatgga aaaatagatt taccagattt actttataga aagagaagac atgcagctga
    42061 aactggaaat atctatttaa aagtaacgga aattatataa aattacggta tataactgtg
    42121 atttcttgct tcgttcggaa ttgttaatgc gatcttcact acggccttgg cacatttgct
    42181 ttgaaactca acttgcaaga cgttcgctaa gcctcggtcg ttagatgcaa ttgcggagga
    42241 acaccacatc cgtgtggggt tagagaaaga gcaggattaa gaaaatgctg ttgacagtca
    42301 tacaatcttt gtatataata atggattatg aatcagactg ttaatatttc ctttgaaaag
    42361 gcacttttaa aagaaattga taaaattgca aaaagagaac atagatctcg atcagaattg
    42421 attcgtgaag ctgcgcgagc atatattgag aaaaaaacta aatggcaagc tatctttgat
    42481 ttcacttcaa aagttattga tcgaagcgtt atttccgaaa aggacgtttt taatgaaatt
    42541 aaatccgtca gaaacaaaag aaacgcttct taatgttgaa agtattatta gatacgaata
    42601 tctacatttc cgctattctt tttaaaggaa aaccgagact cgttttccaa gatttaatcg
    42661 atgagatttt tacaggatat atttcgaaag aaatattaga tgaaatcgag tctactcttt
    42721 ctaaaccaaa atttaagtta gatgataatt ttattcaggt tgtattatcc gaaattagag
    42781 atattacaat acttgtaaaa aacaaaccta ttcagaatta tttggagtta agagaccgga
    42841 atgattatca catcttagaa tctgcatttg tagccaatgt gaactactta ataactggag
    42901 ataaagattt attgactctc cagaaaatta agaattttag cataatcacc ccggatgaat
    42961 atttgcatct taaataacgt gagttcgacg taagaaaatt ggggcgaata ataaactcaa
    43021 tgcaacgact cagtgaacgt tgtgttgagt ttcaaacgct ttcgtaaaaa gcgtttcatt
    43081 gagttccttt cgctccaatt ccttcggaat ttttcaaact caatgctgct ctctaaggat
    43141 cgcagcataa taatcgcttt cgcatttgtt atgccgaact cacgttaaat agtcgtccct
    43201 gaaaaattga gattttgagg aaatgaaaag aaacaatact caaattgaaa ataaaaacga
    43261 tgaatagata agattttcga aataacaaaa aaaagctcga atgagcttag agaaattaaa
    43321 cccagcagcg gataagatcg ccttctttac ctttgagaaa atttcgaacc atattgtgat
    43381 cgtgtttcag atgagaaata accggttcaa tggcagatct tcgattcatc cccaacgagt
    43441 cattttcttt ctgcttttat tggaaagatg aacttgaaca tcctccggat gatgatcttt
    43501 acctttgtat cccgtcgaac gatccatgga gagtgagacg ctttagtttc aagaatggtt
    43561 gagcacataa acttctttag gtcgaagacc gacaatcttt tccatctggt tgatggcatc
    43621 tttcaaagta tgaccgtcat acgggttgtc atgtaaggct tgaaccccaa caacccaatt
    43681 ggatttactc gtagtaacta aacttacttt acaaccaaac tcatacctct tataagattt
    43741 acctttagaa atacattcca cttccggaga atgaatacta tagattttat ttttgctgtt
    43801 tttactttgt gttaagattc gttcagagat ttctaaaaga gatttaagtc gtatattagg
    43861 attttctact tttctctcta tatcccgttt tacacagccc aaatacgttt ttaggcgttt
    43921 tgtttccttg tgagcgcgtt tactttgttt cgcatgaaaa taacgtcctt gtttaatgaa
    43981 tgctaattta ccttttcgtt tacagcgtat ctcaaaactt aatcttactt tacaaaaaga
    44041 tcaagctgca aggttctgcc ttcccagttt tcttaccgaa gaaactggtg gggcaggttc
    44101 ttataacttt gtcttaattg aatattttct tttgatgctt cttttactaa aacttgtcgc
    44161 attttgtgat acagttttgc atccgttgga aaagtgatcg ctttttcctg cacggtcgta
    44221 tctacattca ctcttctaaa ctctggttct ttgatctggc cttctcgttg gcctaataag
    44281 atcgtctctt ctaaaaattt ctctactcct tcagaaccaa tccgttttcg ccactttact
    44341 aaactcgttg gatcacaagg gaatcatgtt tcaagtggtt agttggttag gaattagtgg
    44401 ttagtaaatt cacagagtta gagagatttt actttgttta aaccgaaatc gctctattac
    44461 gaaaatataa ctaacatcta agactaaaac ctaggcactt gaaatgttgc caatacggat
    44521 tttctaaata accttctcat cagacacgtt atacgcgtgt ttcaaatagt gaagcccaac
    44581 taacaaacgg attcgtaagc cagggcggcc ggttttctct gtgtagtatt ttccgaattc
    44641 tttctcaaac ttttcccagt ctatcttctt cgcaatttga tacaaagggt gcctatgatc
    44701 cagaatctgg tctaatctgt tgcgaaatag ttcaccttga ttcttttgtt ttgagttttc
    44761 ttctggtttc attttcaccg gcttttacgt ggtttctgga ttctttacgg tgattttgtt
    44821 tttgacattt ccctattgca aaccatttta tttgcgttat tcgccattct gactcttttt
    44881 cagggacgac tagagagtcg gataattttc gagagatgtt tgttccttta aaaagtatgt
    44941 tgcttcatat atttaatgaa ggaaaaagtc tgacaagttt agggtagcgg atacttctat
    45001 gttttagaag attttgattc tttattttta tgaaaaattt aaaaatggat tattcttact
    45061 cgttgcggct ttcgaaataa aaaatttcgt tgatagataa tttttcatta tcattcaata
    45121 ctgacattaa agttttcttt tttattaccc agcgttgcat atgagaaata tcatggtttg
    45181 cttcggagct atgattgaat ttgccaatgt atttctctaa ccaaaccgct ttttctccgt
    45241 ttgataatag tattctcgga tcttcttgag aatacttcag atgaaaaacc ctcataaatt
    45301 ctggcgatgg tagctgccaa tttcttccat cacgtaaacg acttattccg acgtatcgaa
    45361 tggttgagaa aagatgtgga tttgcgattg gccccccctc aactgaaaaa gaaaatctcc
    45421 cgttaaattg cattggatga tatttgttat atgctaaaat agggctattc ttgaagtgag
    45481 ttccatatat gaaagtgtaa ttatttttct ttgtatgaaa atggaattcc ccgcttaacg
    45541 taaaattatt ttcatcagaa ttaattttta atatttcgaa tgctttattt tgaattgatt
    45601 taatgtcatc aagattttcg aaattccaca attctaaatt ttcataaggt ctataagata
    45661 gaaaaagatt aaatggatca tcgccgctta agctcccttg agctaagatt aatgggggga
    45721 ttttttccaa tacaccattt gccgattcat gctctaagat tcttaaaaat cgatcatctt
    45781 ctgatcttga aagaatttta atatctctcc gatatggtga atatactttt tcagagcaga
    45841 gtaaattcgg tttttttttg tctaaaactt ccatttcttg agaaattcgt ggaagcagtt
    45901 ctttcccact taatatttct agaaacctaa ctctactatc aataagctga aatcgtcccc
    45961 ttataaatcc atcttttggt tgatattcaa ttaaattgtg atagtcactt gattctttaa
    46021 agtttaataa ttcttttaaa ggattgaatg tgacttttgg aatatcaatc gatcttattc
    46081 tattcgaaga aaggtataca aggtaggaat ttaatttgag tgccagcctg tcagaaagaa
    46141 tttccttttt tagtattggt tccagaatcg aaaatgattc tggctttaat ataacgatgg
    46201 cttcaaaaat aattagtaaa aattcttttt gatcaacaga aaagtgagac cacttacggt
    46261 taagaaattc cagagaatct gaaaattcta acaaaatatt cataatcgct cttattgagg
    46321 attcaacttt aaacgctgac ccagagtcca atttttcaag taagattgtc aaaaaggact
    46381 caagccaact ttggtcttgg atttcagaaa taattaggtc cttttttaaa tcatgaacat
    46441 cgatttcaga ggagaaacca ttcagccatt cattatgtac ttgtaatgtt cgttgtagtc
    46501 cggatttgag tttttcttta ttttggttgc ttgagtaaag acaaaattca tctaaactat
    46561 ccccgagaga tccatagtac gaatattcac tgctctcata gaaatcttcg tatatttttc
    46621 ttagtatctt ccaatatgtg tcttctttta agaaaggaat taatatttca aagattcttg
    46681 aatttcctgt gtaacgccaa tttgatagat ccttaaaatt cagaaccatt tgaatgatta
    46741 attctaaatt tatttcaatc tgcttagagt cgtatatttt ccaacgctca agaataccaa
    46801 ggagtcttct tggtattcgt tccgaagaat ttaaaaaccg aattaaatct tgttcaagtg
    46861 ttttttcttc tatttcatat tgcgatactg cttgtacttt ttctatagaa tctaattctt
    46921 caattctaaa ttcaatagga ttggttttgc taataaaatc acataaagcg tcttttccct
    46981 cggggtctat atttcttaaa atagcaattt ttaattcgtg tataatcttt cgaccctcat
    47041 gcaatctata agaaatgtat ccacagcaaa atagccatat cagtttcaat ttttctaaac
    47101 ctagagattt ttcttcattt atataatttg aaattgcaga aacaatgagg gtgtcattat
    47161 ctctttgaga gcttttagtt agctcataga caaatagaaa atcattcggg gttgttctta
    47221 atccattcga taataaaagt tcaggaatgt cccatgctgc tcgattgtcg gctatctttt
    47281 cgattttttc agatagataa tataatctca agccatcttc tttccacgat gtaggatcac
    47341 actttaatag attttctaac caagaatgta cgctaaataa ggtatattct ttgtgtccag
    47401 agaaaccaac tttatgccat tgaaatcgca tacatgcttc tttgatttta tataaagatt
    47461 gcggctcgga aatcgttgat agaattttaa gaatttcgtt tttctcttcc agagaatatt
    47521 tccagatttt tcctgattcg ccgattaaat gttccaaaag attattgcat ttctctatat
    47581 tatgagattc aagaaaccaa taccaaataa gaataaaaaa agaatcgtaa cttttttttt
    47641 ctgaataatg ggatgaaaaa ttatcattta atattttgac ataatcttcg ctagtaagtt
    47701 taacgcaaaa ggagatgagc tttaataaaa gaatgatagc tagatctgag gcaatcattg
    47761 cattgctgtt ttttgcttga aaatgtaata atttatctaa aatcgaattg agggatgctt
    47821 gatctaaaaa caaaaaatta gattttttct tttcatcaaa tatttctcga gaccaacgac
    47881 ttaaggtaat tgttatatca aaaagaatat ttgcggcaat tttggttttt tcgtctaaat
    47941 aatcttcttt agaaatgcac tcaatcataa aggatcttaa ttcaacattg tcctttccag
    48001 gatcaatata aggtaagaga aatgcgatag cacagtatat tgcatattta gaataataag
    48061 aatcggtatt cctagagtat tgacttaaat tattgaaaag agtttctttt gaaccaagcc
    48121 cccatttgtt tattaatttg ggcctattga gtagcttagc acataaatac gccaaacttt
    48181 tatgatgatc gctaatttgt gaagacttta tatatataag aaaaatatga atacgtttcc
    48241 agtctaaggt ggaaaataaa ttgaataata ggttgtcgat gtcgttatga aaaaaagcat
    48301 tataatgatg tcggatggta tacttaaatt caaagacctg agtaatttta gttagctctt
    48361 cgaaaaaacc ggagtttatt tttgctttta tgagattgtc gttttcaaaa gaatcaataa
    48421 cgaataagtt atcttttaac ctgacttcaa ttttgcctat cattgaaagg aaattttcaa
    48481 aagcagggct tattatatct ttagtttctc tgtaaatagg atcttttgta tacaattcat
    48541 ttgttgggag tatttttaat agcccagaaa acttcaggtt tctgaaccat gataacacta
    48601 tctgcttagc ccgatcacta tttccttcaa tggttagttg gtatatttct tcgagaagat
    48661 tacttaaaat ttctatattc cagttatctt tattgagtac ccttagttca ttgagcaatg
    48721 gttgttgaaa atctataaaa ttccaatatt cattcgttga atttagagaa ttgattaatt
    48781 gattaaaagt cttaatgcaa catgctacag cgtgaacgtt ctccaaatta ttcgattcta
    48841 ttgcctggag taggccaaat tgtagagact cttctaaatt tgctttaggt gttcttgcaa
    48901 cataagcttc cattatatat tttggagtta gaatctctaa aattatattt tttttacctg
    48961 acttttttat tagtcggact aaatcaatat gcctttgtct ttgaaaggtt tcatcttttt
    49021 tatagagttt gagtaatcta taggccgtct cagagaaaat atcctttcgg gattcggaaa
    49081 ctaactttgt aaagaaaact tttacatcat tatgtaggac acgataatga tcatcttgat
    49141 taattattaa aggagataat ccatttagca tttcttgcca gtcgtaaata gaattattcg
    49201 gttcatgaat taaaatttga atatgactca aatttagttg actcgatgtt aaagaaaaga
    49261 ttgaagctaa gaaataagga agtgagggct gttgcttctt gagtttctca attgtatttt
    49321 tccaaatcgc ttcatagtat gagcttaatc catctcttaa gcgattatta tttaattcta
    49381 caatagcttc gcttgcgctc ttgtttcttt tgattgtttc aatagcatat aatacactca
    49441 aggtatttcc gttcgtgatt tgataaattt catttgcaat ccaattttcg ttacctgcga
    49501 actttgggtc tactaattga gaaatttcgt ttttagtaat gttcggaacg tcaattcttt
    49561 taactttatc atgagaattg cttaaccaag atggatattg atcatatgca acaggagatt
    49621 gaccagaaat tataaaaatg atttcttcgg gaatttgctc aggagggatt aatgtactaa
    49681 gataatttct tccgactgat tgcccggatc tcgccgcatg atcaattcca tcaacacaaa
    49741 tcactattcg cttcccgagt attttggaaa gttcaatgga cagtcgaatc acttcgtttc
    49801 ttaattcatc tacagattca atgaaatcat ttcgaattgg aactgaaaaa atagctaatt
    49861 ttcccttgaa ataagaacgt agctgaatta ataaatctcc ccaaaggctt agtgcgtcac
    49921 atgtttttcc cgagtccgca ggcactaaat cattttcagg tgagaatggc ttgaacgtat
    49981 agtatcgaag atgaattaaa ttctcgcgtg aattataaag ctcactaatg atcgtagttt
    50041 ttccaatacc tggatttcca gttagaaaaa cgatttttat atttaagtct ttcaagcatt
    50101 ctttaagctg atctacagtg ttatttcgcg aagtaaaaaa aggaactttg acttctaact
    50161 cgtgattccc aatcgattcg tttgaatcct ttgataatat ttgacctagt tacgtaaaaa
    50221 cggacacctt ttactcagcg aatgaggtaa aggtgaatat gaataagaaa ggaaaatact
    50281 ctccggagtt taaagaacaa gcagtcaagc gaacactttc gggctctttt acgataaaag
    50341 aagtagcaga ggagtcactt ggaatcagct attttgtgtt acgacaatgg agaacggaaa
    50401 acttgaagaa gtcggaacaa caaagtccac caacagacaa acaattaaaa gaaagtgaag
    50461 agttaaagaa acttcgaaag gaaaatctga aactgaaaga ggaagttact atcctaaaaa
    50521 agtttgcagc catgctttcc cgcgaacaaa atcccgattg atgttcatgg aaactcatcg
    50581 atttgagtat tcgattcaaa gcatggctaa cgtcttagaa gtgtctcgtt caggatacta
    50641 tcaatttcta aaacgaagca aaaacgaatt agaaaaatat aatcctgaac ttgttgagtt
    50701 cattcgggaa acgtggctaa caagtcgcaa gaattacttt ttgatcatat agaggtttat
    50761 tataatagac acagatctca ttcgtcatta gactttgtga gtcctgtgca atttgaagta
    50821 aatgctgcgt aaaaatatgt ccaataattc gtaactaggc tactccatag tctttcaatt
    50881 cttgctcggt aagtccggta atctttaata catattctaa actagcgcca tctaatagca
    50941 tatttctggc aatatcaatt ttagtttcaa ctttaccttt catttcaccc ttttgaatta
    51001 acttttcggc tgttgtcatg gctaaatcct cgtaatctct actaatctta gaatgactga
    51061 gtaaacttgt aatttcagtc ggttcaagtt ctcttacatt aaatatatac aaaaacagtt
    51121 tttggaaaat ttcaaccctt ttcgattcgt tttttagacc tgttaagagt tcaaatattt
    51181 ctcctaaatg acttaaaaaa gaagtatcac cttcccatat tttttggact actcctaaaa
    51241 tcactcttag ggtgatactt tccaatcggc ttagatccac tttcgacaaa tcaaataatt
    51301 ctaattcaaa atctggaatg tatttcttaa atacttcttc atttttagag agtacgaacc
    51361 tgttttgaaa actatttcct aaagtccaag tcctttcacc gtgatagaat acaaacggaa
    51421 ttacgactga gtatttttta tccaccctat attgagattt gtagattgcg gatatatatc
    51481 ctaatagttg gctaaagatg gaatcgtcta aataactttt gtgttcgaat agaagataga
    51541 tgtttgcttt tttcccagat ttcagtggga tctgaaagag tagatcggtc tgttcttctt
    51601 ttaagttttc tgaaataaaa ctagattgtg ttagttctaa tccgtttaag tctaaaagtt
    51661 cgattacttt ttcaggtaaa ctatttttaa agaaggaaat cgcatcttct ttgttttgta
    51721 gagtttcccg gattaaacgg tcatgagggt ttgtcatatc agacatggta ttttaaaaat
    51781 tgaatattac ttctatttgt aaagattcat tttctatttt tactgagtag ttctttgatt
    51841 caatccaagg tgaccgcttt atttaactgt ttggatttga gtgctttatt aacgtcttct
    51901 ttgactccac taaatacctt gaaaaagaac accctacttc atttaaaaac aatcctaagt
    51961 ttgttaggtg aggaaattgt aggaaaagtg agggaagaat acgagattct aaatccaact
    52021 aaaacttgtg atttggtata atcaagttca gacgaatctg aaaaacggcc taaaaagtac
    52081 gacaaaacta tgtttcatag accagtaaaa aatggataga ataatcaatc gtttttacct
    52141 ttgtaaatta cagaagtatt ttatatatct ttaaaattcg atttaaaatt cgtgaattgg
    52201 atcacaagat tactgacaac ggccttcgta ttcactctga gtgaagaatg tccgatcgtt
    52261 cttaactgta caggctatag catcccgtga tcttttagat cctttttact caaaccagtg
    52321 atttctaaga tcgtattcac atccatacct ttctgaagca tcttacgagc gaattttaac
    52381 ttttctttct ctgcaccctt ttcaatacct ttcttgatgc ctttctcaat acccttctga
    52441 atcccttgta attcacccgc ttcaaaacgg gccgccaagt catacgcata gtcccggtct
    52501 gattttaact ttgcttctaa ctcattgcgt ttctgtggat cgtttgaata ttgttctaag
    52561 attgtaaatg ccttacttaa atctggagtc ttatctacta aaattctcat ttcttcttcc
    52621 tccaactcgg acgtatgttt taacacatac aaccagatct ctaaattatt ccttaattcc
    52681 cttacgtctc ttttgacaaa cttgcacaac tctaaaaagt gaatctctac gtcgtctgtt
    52741 aaaatgatgt cgggattaga ctcttctcta aatttaaact tactatgaaa attctccgaa
    52801 ggaattaagt cgaagtcaac tatatttatc tgatacactg gcttcaaatc ggaatacata
    52861 gaacctcggt tcaactggtc ccgaattagt cctgaaagat aatacaaact tctctttata
    52921 aaagaacttt gatgagctac ttggatttct acatgaaata tttttccgtc ttcatcttga
    52981 gcacgtatat ctaaataaga acgtttgtca ttcggagacg atcctacaag ttccggattc
    53041 agtattttaa tgtttcggat cgtatgttct ccatccggaa ataacacact gtttaatatt
    53101 gaaatcagta gatccggttc tttgacgaat aaaatcttaa acatcaaatc attggttaaa
    53161 ggaaaaaagt ttttagacat acgtttggtt cttttctttt actttcaact ggaaagatat
    53221 tttgcgggaa ctactttttg taattcggtc ttttatttgc ttcctttaca aatttatctt
    53281 tgtaaggttt ctattttttt agctttgttt caaatcttaa aaaagaaagg aatctctttt
    53341 tttaaaaact ataaacacat acaaccagat ctatggttct taatcatccc ttgaagatag
    53401 ctaagtctta aacaattcaa tgtttttgct cccgaatttt tccctccatt ttcctcacct
    53461 ttaatttcaa acgattcaga ccacaacaaa acaaactact atattttgat ttaaagagtt
    53521 ttggtttttg tgaaacaaag actttcattt agatgggtgt ttctaaatga aacaattagg
    53581 ttttagctgt ccttatttct tggaaattat ttatttttta acatatccaa catcgaacct
    53641 caagttttaa ggattttagg aggtcgaaat ttgacctgaa atttcctgaa tatcgaattt
    53701 ctttaaaaaa tggattcaaa actatagaaa gaacatgcta ctttttgaat attctcagaa
    53761 atcacctact cttttaaaaa agatgacttt tttcaaattg tcctgttttg gctcgttttt
    53821 tcctgagtag atattcttaa aaaaatacga tttacagcct tcctacaaca aacatactcc
    53881 cttgaataag ggacctgttc tttaaaacga atcgagtaaa catcttactg actgagattt
    53941 ctattttgtc aaacggtcac agaagtggga gaatttctgt gaagactcat tctaagtttt
    54001 tatactaaag taaattgatt ctgttcaaat aaaaaaactt caatcaaaac ctgatcatga
    54061 actaaaaacg gaggagttta aaaactattg aactattcgt tatcctttta ctgagaatta
    54121 gtatttagaa cgttctttag tttaacttga gttcggcata acaaatgcga aagcgattgt
    54181 agcggaaatt ccgaaggaat tgaagcgaaa agcgcggtcg tgagccattt taactatgaa
    54241 atttgcgagc gattcgcccc gattttttta cgtcgaactc acgttagttt attagaaggg
    54301 cccttaagga ttattgttat gagttgttcg atttcgagac tttaggttaa aaatacttac
    54361 tttttaacct acttctctac tacgattcaa aatgattggt atctttctcg ttcctaaaga
    54421 atatacagtt ctaaaattct attagaggca aaactaattt tgattctatt taagtccgag
    54481 cctctaaaag attcgaaata agaaaacttt cattagagtc ctacaccctt ttggaagttt
    54541 ggcctaccct actctaaaaa cttcacacga tctttgtttg ttatgttaat ccttttttaa
    54601 ttctatcttc tttccctttt tatttctttg gcatttgttt gagttctttc aaaataaccc
    54661 tggaattgat tctggacttt ctaattgatt gtaccaagca aatcaataca ttctatttta
    54721 acccccagtt tctttaagaa attctattca aaccattgaa ctcccttcca ttctcctaaa
    54781 acagttctgt tttgatattc aagacgaaaa aatcctgata acgcaaatac cttcccgaga
    54841 aaagaaactc agataatcgg aaaataagag aagtttatcc tgatcttgta atcttgattt
    54901 ttatgaaaca ggggttttgc atgtgaaaaa ccctgtaaaa ccccacttcc gagtttttaa
    54961 aaaagtaaaa tatcggaaac aatataagcc gaaagaacga ctgtcacttt tctgctcatt
    55021 acaaaaagaa ttcagaacga aaaactccat aaagaatcaa atcatttttg aaccgatgta
    55081 ttttatctcc agaaaatctg attcaaagat agtacattat tgtgccgaaa tccacagata
    55141 taaaagactt ccgttttctc ttctacttga actttaaaga atttcgagac ctgggaaatc
    55201 caaataaata tagctaaaga acaaagtttc cttctatacc cttgaaaaat aacgccctac
    55261 tactttcatt taaaaacaac cttacgtttg ttaggtgagg aaattcgagg aaaagtgagg
    55321 gaagaatacg aaattttaaa tccagctaaa atttgtgatt tggtataatc aagttcagac
    55381 aaatctgaac aacggactaa aaaagtagga cagaaactat gtttcatttc tctgcaaaaa
    55441 attgatagaa tattcaatcg tttctaccct tttgaacaaa tgtctaaatg cactccatag
    55501 tctttcaatt cttgttctgt aaatccggta acctttaata caaattctaa actagctccc
    55561 ttcaatagca tatttctggc agttttgatt ttagattcga aagaaccttt ataaaaacct
    55621 ttaacgtaat cttcgatata tgaaactata acctttttct tctagttctc gaacaatctt
    55681 ttccaagtct ttggacacaa tcataaaaga ccgtagtctt ttaactcttg ctcggtaagt
    55741 ccggtaatct ttaatacata ttctaaacta gcgccatcta atagcatatt tctggcagtt
    55801 ttgattaatc ctttcatttc acctttcatt tcaccctttt gaattaattt ttcggctgtt
    55861 gtcatggcta aatcctcgta atctctatta atcttagaat gactgagtaa actagtaatt
    55921 tcagtcggtt caagttctct tacattaaat atatacaaaa acagtttttg gaaaatttca
    55981 acccttttcg attcgttttt tagacctgtt aagagttcaa aaacttctcc taaatgactt
    56041 aaaaaagaag tatcaccttc ccatattttt tggactactc ctaaaatcac tcttagggtg
    56101 atactttcca atcggcttag atccactttc gacaaatcaa ataattctaa ttcaaaatct
    56161 ggaatgtatt tcttaaatac ttcctcctcg tttttagaga gtataaacct gttttgaaaa
    56221 ctatttccta aagtccaagt cctttcaccg tgatagaata caaacggaat tacgactgag
    56281 tattttttat ccaccctata ttgagatttg tagattgcag atatgtatcc taacagttgg
    56341 ctaaagatag aatcgtctaa ataacttttg tgttcgaata atagatagac gtttgctttt
    56401 ttcccagatt tcagcgggat gtgaaagagt aaatcggttt gttcttcttt taagttttct
    56461 gaaataaaac tagattgtgt tagttctaaa cgatttaagt ctaatagttc gattacattt
    56521 tccggtaaac tatttttaaa aaaggaaatc gcatcctctt tgttttgtag agtttcccgg
    56581 attaaacggt cgtgtgggtt tgtcatatca gacatcgtat tttaaaaatt gaatattact
    56641 tctatttgta aagattcatt ttctattttt actgagtagt tctttgattc aatccaaggt
    56701 gactgattct ttaacgtgag cagggcgtaa cgcgaaaggg atcgatgaat gaactaaagc
    56761 aaaacgcttc ctaagggtcg cgttaactca gcaaaacgct ttttacgaaa gcgttttagg
    56821 gtcaataaat tgaatctaaa gacgattgtt gtattatgtt tcctgtatgc aatttattga
    56881 ccagagctga gagcccggcc ggctgcctgt ggcaagccgg attcgccccg gttttcttat
    56941 gtcgaactca cgttatttaa cgtcttcttt gactccacta aataccttaa aaacgaatgc
    57001 ctactactct atatttaaaa acaatcctaa gtttgttagg tgaggaaatt gtaggaaaat
    57061 ggagggaaaa atactctatt ctaaatccag ataaatcttg tgattcaacc tataaagttc
    57121 agacgaatcc ggtaacggcc taaatctgaa acatatagcg aaacgaaact tagatgaaca
    57181 gaaatgaaat atcggaaaat aagagaagtt tatcctaatc ttgtaatctt gatttttatg
    57241 aaacaggggt tttgcatgtg aaaaaccctg taaaacccca cttccgagtt tttaaaaaag
    57301 taaaatatcg gaaacaatac aagacaaaaa gtaaacgaag aactccatta agaaccaaat
    57361 catttttgaa ccgatgtatt ttatctccag aaaatctgat tcaaagatag tacattattg
    57421 tgctgaaatc cacagatata agagacttcc gttttctctt ctccttgaac tttaaagtat
    57481 ttcgagacct gggaaatcca aataaatata gctaaagaac aaagttcctt tctatacctt
    57541 gaatcatata tttccaattc gtgaattaga tcacaagata aaacaaaaac gtcatttact
    57601 cagaatagct gatactaccc catttcataa tttcattgca tatattgaac tgttctttat
    57661 ccgtccaaca ttcgaatcga ttcacataca tgagtctctt acaaaaaaaa gatatgatcc
    57721 ttttactgat ctctacaaaa ttgagtaccg ttaattttat cacaaaacac tgattccatg
    57781 caaaatatta ggtactctat tatatagtta tgtgtaatgg ttcgttgaga gtttactctt
    57841 gttctttttt aaacaaaatc ggctctagta caatttggtt gattcaatta aaaaagctca
    57901 tgctgcactc ccctttctat tctcaattga agtctttttg acctctgagt cacttacaag
    57961 acccggatac acttcgttta caaatttttc aaagagtatc tttttagttc cttcgtattt
    58021 tagaggatct gagttttgtt cataatattc taattgttgt ttaaacaact tactcttacc
    58081 ccaacctaaa aaacatttgt agggatctaa gtcctttatc tcgatcggtt tgtccggtgt
    58141 taacttactc tcgttatatt tgggttcagt tcgtttttca gttcctattg atttattctg
    58201 atgttcattt cgcattctat tcttgtcagt aggttttact tttctttcaa ataacctaga
    58261 ccaaaactta gtaatcgatt caggacttaa agactgttca taccaaaact gggaatcttg
    58321 ttttctcagt tgaatgagta cttctatttt actttcgata acgttccaat ctcctttgga
    58381 tagttcatac agcttgttga gtgcttttag ctctgagtca ggttgtccca tttcacttcc
    58441 gtgttctttt aaataacgtg agttcggcat aacaaatgcg aaagcgattg tagtggaaat
    58501 tccgaaggaa ttggagcgaa aagcgcggtc gcgagcccat tttagctatg aaattcgcga
    58561 gcgattcgcc caaactttct tagaccgaat tcacgttaaa tagtattctt ggaagttcat
    58621 aagccaagac tcaggaaaat gaaaatgtga taacggttta ggtttatata aattttgttt
    58681 ttgttcttct atgtgcgttt ttgcaggcgg gccgtactct ctagaagtat ttagtatttg
    58741 tttaaagagt acttgttttg acagtccttg gtatatagta tttggtagtg gttgattttc
    58801 cagaattgga ttttccaaga gtgggaaatc cagtagtggc ttttctgctt ggggtgaacc
    58861 aagagcctgg tttttttctc tcttaaattt tatttctaat tcttctaaga gttccttttg
    58921 ttcttctata cgttcttgtg agagctgatc atactctcta gttgtatttt gtatttgtga
    58981 agagaatatt tgtatcgatg gtttttgttc tttagtactg ggtagagttg aatttaccac
    59041 aacttgattt tcaagctgtg gggtttctcg ttgttctaaa tctaaaactt tattttcttt
    59101 tctgttcgat tctttgactt cttttaaaaa gagttcactt tgattttcta ttctcttatt
    59161 ttgagttgtt tttattttgt attgaacttc cggcttttga gactcttcaa aaaaatacca
    59221 tcccgaatta aatctaccag ttactggatc ttttcctttt cgaaattctg catatccaaa
    59281 agtaactagt tctttaaacc cagatgcaat actggaatct ttgtcagatt tgaacttagc
    59341 catcgttttt accgacattc tccagttgtc tggataacgt agggtcaaaa gtaagatcgc
    59401 tgttgctttc atacttaatc gaggatcatc aataaaatga ttttttacga tcgtaaagtt
    59461 tctgtctttt tggacacgaa acactctttg attgtcattc atatactatt ctcttgttac
    59521 aatgttgtga ggtgagtctg gatagttctg aaaaagtaag tgggaaaaca ttacatcgat
    59581 ccaaagtatc cggattcggt ttcactttgg cacaaaaacg gttatcggaa gttttatttc
    59641 taaaaaaatt tatctaaggg taaattttgg aattcaatct ttgcgttggg ttgaacgtaa
    59701 atttgatcta aaaaagggcg aaaaattgtt cagcctacat tttagatttt ttctaaactc
    59761 tgttttccaa ctcggtaatt tcctgtcctg ggaattctga ttttggtagg agtcttttac
    59821 agagtagtga gtttaaaaat acccactatc gttaagaaaa gtcttttagt tactcatgtt
    59881 aagaaattgg aatttctatt ttatcgggaa aaatatatat ctactttttg ttttgatcat
    59941 acaaagaaaa atagagtttt taattttatt taaaatccag taaaacccct ttttaaatta
    60001 aatataataa tttaaaacta tttcttatct tggttccaag acccgaatat ttcttttctt
    60061 ttattccaaa aaaagggttt catttttatt atttagaggt ttgaaaatag gaattaaatc
    60121 tatgatcatt ttggatggat tctgaatttt tcttaatttg aatctaactc aaaaacggtt
    60181 tagatttttt tgaacgatca ctttgaatgt gtaattaaaa gtgagatgtt ttcgtttgtt
    60241 caaaaaatgg aaactcatgc aaagactgaa aagcccgtcg tttacaatgc gacgcaattt
    60301 gtgggaacta ccacgtcttt atttgagctt ctaaaattta tcttgagata gcttgtcccc
    60361 tacccttcta tttttgaagg taaaaacttt tggttttcta atttcattct tattttcagc
    60421 cccagtttta gggtattttt gttttttaaa tatttccagt cctctttaca gggttaggtg
    60481 aaaattctta aattgtagct gaccgagacg tgaattatga tttcctgtct cctatggaga
    60541 ctatttatgt ctacaatttt tgacagactt tccgctattg acgacgacct aaaactcagt
    60601 cacagcaaga tggcattgga attaggtgtc aatcgttcca cttattacaa atacaaaaat
    60661 ggaactctta caatccctaa gtctattttg atcattttga ggcttaaagg ttatgatgaa
    60721 cattggattc tttccggaaa aggtcatatg aaactcaaag attccgttca tttagtagaa
    60781 atgcagaaaa ggctaaaact catttctaag ctcgactctt acggtgtgtt agattctatc
    60841 gaaaaattac ctgaagcacc ttcttctgat caaaagaaaa tcattcgaga gttctttatt
    60901 tttttggctg ctaagtttgt gtaaggaagt tttggcgtgg caccgtgaga ttcagcgtct
    60961 taaatgttta ctccgtcaaa tctgttcaaa aatttcaatg atggattctt ctgcctgatc
    61021 aacagccgtt tgtaattttt gatttcaaga ttcgcgtgaa tagtagaaat gaccgagtgt
    61081 tgccttgagt agtcgaaaga attcctgtca ttatcaataa tcttcccgtt acttaattta
    61141 tacatccaat gaagttttat atttttttat ttattcagga tggaacaaaa taccagaatc
    61201 accgtaatat ttcagtttag ctctactccc cttcctctaa tgcgttttcg tattttgacg
    61261 acggcgtaca ctaatctacg ctcattgtca attttttgga aacgaaagtt ttaatttttt
    61321 ccagc
//
