# Supplementary material for: Horizontal transfer of the rfb cluster in Leptospira is a genetic determinant of serovar identity
Source: Life Sci Alliance. 2022 Dec 9;6(2):e202201480. doi: 10.26508/lsa.202201480 (PMC9736851; doi:10.26508/lsa.202201480)
Supplement: Supplementary file 8 [file LSA-2022-01480_Supplemental_Data_2.zip › Supp_Data_1-plasmid_sequences/Linterrogans_782_p2.gbk]

LOCUS       BEIKGNEJ_1             90872 bp    DNA     linear       21-JAN-2022
DEFINITION  Genus species strain strain.
ACCESSION   
VERSION
KEYWORDS    .
SOURCE      Genus species
  ORGANISM  Genus species
            Unclassified.
COMMENT     Annotated using prokka 1.14.0 from
            https://github.com/tseemann/prokka.
FEATURES             Location/Qualifiers
     source          1..90872
                     /organism="Genus species"
                     /mol_type="genomic DNA"
                     /strain="strain"
     gene            1..912
                     /gene="noc"
                     /locus_tag="BEIKGNEJ_00001"
     CDS             1..912
                     /gene="noc"
                     /locus_tag="BEIKGNEJ_00001"
                     /inference="ab initio prediction:Prodigal:2.6"
                     /inference="protein motif:HAMAP:MF_02015"
                     /codon_start=1
                     /transl_table=11
                     /product="Nucleoid occlusion protein"
                     /protein_id="X:BEIKGNEJ_00001"
                     /translation="MVSKSKKIFQVKDAFGNTTDKTVTNLHNNSQSNALLRELMSKDS
                     KESDQVVQNIPVSKIISKENPRKNFNSESLQELAESIKKYGLIQPISVRKIGNEYHLI
                     AGERRLRATKLNGEEFISSIVKNVHQVDPDLIPEYKLIENIHREDLADIEVALSLTVI
                     KSKYKLSASQLAEKFNKSISWVKQKLMHASAINDLVEAGKIKNPDLISMVPTSILMEV
                     LPAIKANHKDVLDWLLIKAKNDSLPTQAEARKYAKSISQSNDNSKKTKSSITLKTLQD
                     QIKDIDRKIDELKKKKKKLKDQMDLLI"
     gene            1307..2740
                     /locus_tag="BEIKGNEJ_00002"
     CDS             1307..2740
                     /locus_tag="BEIKGNEJ_00002"
                     /inference="ab initio prediction:Prodigal:2.6"
                     /codon_start=1
                     /transl_table=11
                     /product="hypothetical protein"
                     /protein_id="X:BEIKGNEJ_00002"
                     /translation="MTEVVHALVIAHAIESLPLSRAKRQLLSKITDLDIAGRINGFGG
                     CIAKNKTLGEEVGLAETTVSKYIREMRREGYINSGKFHGHYRILNSSLHDTVVKERYQ
                     YNLQKQITKYTSLSSTNILENSNQSTVSAPYKRTGDCINNQSTNQTNNKKKVQTSSLS
                     KITWENIFEHSKNLILKEWGEYDHNPEKEYAKIKSWKKVEPENPGVVLETLKKLIYIR
                     KSEEYKGDRFWGTIPVNIASTYSYKDIIKNTYNLLTQVGSKGPLVTENKKEVKTESKV
                     IDPFKNEPTWEGFLVWAKERLSKTSYENLKELKIKFENERLYIIGDTSDSLKMIVSKY
                     FNEEAKLKTEIKFVKEELEEKEQNFNSSKKLDPSNQENQTQPNQKSSISVDQSENQDI
                     KTFRDYISVDKVIHEFMSHSSLKLNRPDLEEIRKLRISYDLEKIVIYDPLPERLKNHI
                     RDYFYSHPQRVIALQFEEGKNKFHVAA"
     gene            complement(2886..3350)
                     /locus_tag="BEIKGNEJ_00003"
     CDS             complement(2886..3350)
                     /locus_tag="BEIKGNEJ_00003"
                     /inference="ab initio prediction:Prodigal:2.6"
                     /codon_start=1
                     /transl_table=11
                     /product="hypothetical protein"
                     /protein_id="X:BEIKGNEJ_00003"
                     /translation="MTTHRLKFGKIFIIIYLTVFGLTNCAMGSLTITGRSYPPLAETE
                     PIDVIMRAVPDYQVEQIGIVEVRCGQLNHCIEYVKEKAREQGADVIILADSGIVTSIQ
                     YMPGTRAGNTSTPGQISSSSGQIQTWEIARKILIPHNETKGNKKKKNVSEEI"
     gene            3926..7654
                     /locus_tag="BEIKGNEJ_00004"
     CDS             3926..7654
                     /locus_tag="BEIKGNEJ_00004"
                     /inference="ab initio prediction:Prodigal:2.6"
                     /codon_start=1
                     /transl_table=11
                     /product="hypothetical protein"
                     /protein_id="X:BEIKGNEJ_00004"
                     /translation="MSRIQNIETNLTSINDAAFQELCDRLIYFKYKNPSAFARIGSVT
                     GKQKTKKGTPDSFLLMSDGEYIFTEITTNISDKDKLLKDIIACFDYKKTNISSDKVKE
                     INLFFNFNIDNAYIEKLKSVATSFNPKTEIIFWSLDLLTSVLSTNHHDLVSDYLGLSY
                     DTGQIVSIEKFISEYNRSSHGIATPLDNEFVQRRQEMDELKRKIAEKDFIIVTGAAGV
                     GKTKLVLESIREFIQENKTYKSYCISYKYDSILNDIYQYVSDGDDYILFADDANRIDH
                     FNQLIAYYQSKQFGKLKILITARDYAYSDLYLNCPAELTEVIKLKKLSDNQLIDIVKG
                     EPFGITNPNYQDVITRISDGNPRLAVMLSRLAVEKQDISVLSDVSNLFETYFNTFIKD
                     QKELANPINIKSLGVISFFNAINIRDKERLLEILKNFDIPYEDFLEAVQKLNSFEVVG
                     INYDYVKISEQNLSTFFFYLAFIKNKQLSFGTLLTHYYADYMSRFSDCIIPANNTFGS
                     EKVMDVVLPDLKKHFDTIYDDSERSYKFLSIFWFYLRSETLEYLYNEINTYSEHESIN
                     TKRMILEKKSTLSGKDQTLELLGKFYVGCPELKDAIELSFEYIEKCPFLTHKLISQFK
                     ELINFEAKDQHNNFRRQTILLKTLIDKIEKGSCSCLQVFHGIAKLFLKFKFQYVNGYK
                     DRTIHFHTYTIPLSKKIKDIRKMIWDTLDLYFLENQDECFQVLKDYSAVGGEISKEIL
                     EYDLLFIFNIIDNHLKNEFFEHCLYVQKLIRWLQRHNIQSSKFERYRNDFINPMYDLF
                     TKVNMYGYGHKEDYEFDDYGEFLRLKELEIRSAYIFKDQADMDSFHSMFTDIVNVHKP
                     ETIHLESLDFILEENFKRDYNIGFKFLELLAKRNDKLLFIPTRSLKQILVIEENVCLV
                     WELIEKISFRSKPLWKISFFTEIDSALIKNEHIDMILEIFREIENLKFMSLDWAERYL
                     NFDYELYDKILTIVTERNREPNVKIGLQIHYFEKTFKMLSKNMPLIQEAYLQQVKIDS
                     HFDYNKNGLFRIIEMNPGFLKDYFDYFYFSDDIEFTERKADWGFIWEIEGMGPVFSEI
                     FKRITEKNVFSGFSSHFLNNFFSNLKEDKKAKANEFLFELLKANYKDIRIVNLIVNIA
                     RYARKEIYENILLLYISLNQDPDVFGKIWWRGNGGEYNGGDISGEIEANDWKKILSII
                     ERSEHGTNLIPIKKVIKDRIYSCLRFAESEKTNLFLDR"
     gene            complement(7960..10080)
                     /locus_tag="BEIKGNEJ_00005"
     CDS             complement(7960..10080)
                     /locus_tag="BEIKGNEJ_00005"
                     /inference="ab initio prediction:Prodigal:2.6"
                     /codon_start=1
                     /transl_table=11
                     /product="hypothetical protein"
                     /protein_id="X:BEIKGNEJ_00005"
                     /translation="MKQSKTLQIHSKLFFLTFLFLITCKAPSSGDSSNLLGLFALNSF
                     NQANGPTNPVKPTESPNLVVKINSSLISEGNTVTIPSAVINTHGTSLNIEVFNSGTTD
                     LEINSVFLSNGDTSQFSMNTSTFVKKIKPSANSSFSIALAPTTDGNKAVFLFISSNDQ
                     KNKNFNFSLQGTAQLTPAPSIMITMGQDILQSGNSIDIGGLSTCSSGKDYSFKIKNYG
                     TADLNLTGAPIIQISGTNANLFSISQLPTTILTPESETDFKIRFTPSGTGTRNAGFLI
                     QNNDSSNSGFAFNLTALETNPEINLSFNSNTVASGNNQYVGYTRINSGNFNLSFKIEN
                     TGSGNLILSGSPSITLGGDTNNYGILQPSNSIISSTATFFNLIKRFSSVGLKTSTISI
                     PNDDCDENPYTIMFSGIGFSDTKVADTSSWSARRDHVLLNYNNTLWILGGSSSGVTKD
                     VYSSNDGLTWSTKTLNAAWGKRTNFSGEVFNGKMWVLGGSEDTGSSVYVGRNDIWNST
                     DGITWTQVTTSGGWAARTFFATATFNNKIWIFGGRSSNGPMLNDVWYSSDGITWTQAT
                     ANAGWEPRDAHKVLVYNNKLWLIGGFGGTAIGKYQDVWSSPDGVTWSRVTSNANFSVS
                     GLSSHNAVVFNNKMWVINGFSNTAVQNYIFQSSDGIQWEKITPLWTPRDTSASTVFNG
                     KIWMLGGFDYNANRLNDIWTFWDQ"
     gene            10799..15220
                     /locus_tag="BEIKGNEJ_00006"
     CDS             10799..15220
                     /locus_tag="BEIKGNEJ_00006"
                     /inference="ab initio prediction:Prodigal:2.6"
                     /codon_start=1
                     /transl_table=11
                     /product="hypothetical protein"
                     /protein_id="X:BEIKGNEJ_00006"
                     /translation="MINVLRKIHLSIFHIIIFLTIPFLATCSLFEKDRNTMENVDLAG
                     AIWLAAEPVKTQVNNEGVPVKPGNSGAGGAGSTPVTPVDAIFNLPPGRTVNANALMGT
                     IDPTGTNIVNDFDGDGILNQNETLTNVWIADYPQIETTIAPPVTLKIQILKNSSNQSD
                     QIVSEINSNDFEASKNEGSEKIHQNELNERTVQFQDSFSTETEMGQSHEKSMSAGMTA
                     GFGMGLVSTGMNYSNSSRDSWNAKNATSATTTKWADRPFKNNIDRDAWNLKSDSSTNK
                     ARKYRSDKSTKVNETSTVEPNAGVVRAALYIKNLSVNMPVKISNILCSLMFETPGGEL
                     VPMSSFRLRNDDYSLFEVEVYGGSDFGPYVVELTNLNTAEVEKAIAAGYTPKIMIVDY
                     TMTHVADSNYKSSLLSFTGNNLKIIEENAKGRTALVKVYGPGVREMYRVTAFDTPNVS
                     NPCNTKTADVFSPGISLKKALERISCSGDNITFKDYVIDLSESAPKLGESRVYLKGIQ
                     SFGGVSTNIPCEDETSTGSDGVSRTACVQKPYSQWTESEKMNSGVWAIYSKGKFYSPT
                     EYWTDSGSVRRFDPWRGVVAAPILKGVDSIIWAGDSYDLVYISFKDFIKVEQKFGTNP
                     LETGNGYPLNTKWDLKTLGNHPYYPDTNSLYLGEVGFGERVELKIKLDKTKYLSPNFG
                     TAVDTGPYQYFTNFTYNPQVSSDRYNINQAADFEISLGFGGNRTDWFHVVKDLSSSDP
                     YKLKNCGTTLDFISQTYTLCVQLPTLSTSVDPAISLVKLYIRPALSSAYRKTIWPLHF
                     SQVRKLKGEAGVPIVKGTSLVKVANSYGSVNVGDNFFIQGDSTNYKVVQVLPVAQDGS
                     FDVQLDRLIQIDAPKTTSMYVPGTLSSPDVRLSMDTGFTTDWNNFVNSSFNSTAFDQI
                     QYKPFVSSGNVSCSSVPFHPGSCLGFTPELNSLNWMGIYNEGVALWNSWADGGDFSNF
                     LYSGLVRLTAPSGKSYRLESTNTDFPISADVNAPSLDHPSVVNHGDVALTVWKQGTTL
                     IGRYNQISTGQALGNPFNINSAAATGSYIVKAKNGKAVLVWNSGDNLYVSVRDLTNLS
                     TIVSETFVGSNMASQGFSGFSYTWDVAVGNNRAAIFWTQVSSSFTFDGGDCVFWFCPG
                     TFVFNYQGVARWIRLDNGTFQGGNTNIVNFVYTKHIDPMASLSQINYYDIPYLQAAAN
                     DNNQVVFGWVLVRQSSEDHTVYGSVYDMTTGTKIGSDQTLISEATRPVDTLQVGAATG
                     RGMVLWRRNDGMILGRGVDTSNSNLLGTSNIEVESGVVDTLKLTSSGDKGLLTYRKNI
                     KDIFLKVLDLQAGQLLYPNGLLLSQGQTNADNRNISFSGSILSGNKILTTWDLMVGTR
                     RTIWGRVSDISTFTVDGPKEFQISTTNEGVQYRGTAVVDNGFGLVTWLSQDKTQQRIR
                     GYKVDLANPGSLKYGLNNFFVSPLIERDYTIRAKIKY"
     gene            15428..23107
                     /locus_tag="BEIKGNEJ_00007"
     CDS             15428..23107
                     /locus_tag="BEIKGNEJ_00007"
                     /inference="ab initio prediction:Prodigal:2.6"
                     /codon_start=1
                     /transl_table=11
                     /product="hypothetical protein"
                     /protein_id="X:BEIKGNEJ_00007"
                     /translation="MNEERTNRKTEKKQNALTKKTSPQKKGGSFFFHSLEIFWKLNRT
                     HTFKYINILLFFCFLFTTTTCGILPGKKGKSNNWWWALLGIPNGASFPSSGSGVGGSP
                     GSGNGSPGSAPAPEGSDLFSISTNYAQAIDDPETKAEPVAGASFVAPPEPNHYGNISL
                     TYPIQTPAGRAGVEPKLSLSYSSTGGDGWLGIGWSLGLGSITRTPEYGALYYDTRDSF
                     SWNGTRLVKVSGNNTNENGVYRAEITSEDFLIFKLSQIESGGVWEVLDASGTKTIYGE
                     SLESRIYNPALPNQTYSWYLTKTEDKNGNYLQANYDNSEYSKNRNLYLKEIRYTGNSK
                     SGLSAKQYVRFVTKQREDFYVSNTPGFLMKMDRILERIEVGWDNGGKLYEYIPEYEIS
                     TDSGRPRIKNIQSSKNTTKPEFFYQTSSRLLTWQNIVNQTSSELEDNPEATQYFEGDF
                     NGDGISDLLFFNPKSGNWKAAEGRKEGGYNFKLYANRYQGYGNDEKIKFFKGNVSGDY
                     NADGRSDIAFYLPETRDFVVAEHDGRVLQFKSYGRLMNSVPDIFRMEWFPGDYDGNGL
                     SDSVLFDEPTGQWTLMLNKGGSFEFLRFSKKFQNVFRNDYTPDSNLDSSNTNDLTKPG
                     KDHDKVNFLVGDYNGDGRTDISLYDSRSGKWFVGENHRNPNKNDSVTFQMQWKLYKVF
                     TAPEQSLFGHDRFSGDFNGDGFSDFLIFDRSNGEWTLGETGDGTINFKIWSRTPQFKT
                     VTRWLQGDFNGDGKTDIGFYSASDGKFWIGEATQSGFRYKIYSDLSYGPDPDRILKTP
                     LPKDEVKIESGKTSLSVSSNTKTILLSYKYDGNLNSGKGELVFGGCFTQDDCSSSPEL
                     LIFDRKANVWDLKRGNNFTERVNTSLNPEASGITTLLGGKPDRYTNNLKDEVLFYKKQ
                     GTTNQFFSFKNTNGTTFDILNLATFTDTDVSKFDPNNSGYAVDHFENNTSQSVLILDD
                     QTSSGNARFVLSGLGGTKVLTPSGDLTPTDLNDFFQAGTNENRQRRKEFSFFSGKFTT
                     TQAQLVIVDRRTTTHKWYLGTISSNAIQFKRLTGEFVLPITTTDYNSKNPAGIVYALT
                     NTGEIVFGKNLDNGTSFTKVKINSTNIQKNVYNAGMIGFSDQFDNGGNPIVVSGGEDK
                     IYDLTQSRIVSLPSTVVVKNLDRPDLIAQVYVFRWIQGDYNGDGLTDIGIFHLKEPTW
                     YFALSTGSIPDIIERVKNGIGGIYDFEYSNSTKFDNTGEDDIPDLPTNYRVCTKVTLD
                     DGFSNIITKDFEYKNGFAFSTFLNGKKESDYFGFSEFTVHEAYGEKTIHLYHTTPYPD
                     YMMNRALSGAEKETRIVGNDNNDYGTIQTTYDVKPIVSAPGVTSYLPVTTKIEKYLSG
                     QRTTTQTYDVVINGTKISRKTESTTDHFSDTVHGVTTTTSITDFETDDTTNQRRTTRS
                     VGLSGSSHEITSLLSYDTRGNLIKRASSYTGSGLSPVGTHTTEYEYDNHGNQTTERDT
                     SSSPARGNSYVYDNELQQFVTQETKWGGSITLTTTHQIGYGSAFGVPTTTTDPNGNKS
                     YFEYDNFGRLVRTSSDTDVGTLTTASYSYDSSFPLSAKTTFVTGTGDPDFVSRTYTDG
                     MGRNIYTVKSASNGNFAITGRLVYDTTGKLVRKGQSSWASSGEIDRFVLHLEEKNPTS
                     FEYDPIGRIKKTILPLAQGETSPVVVTTAYNSAFETTETHSTGTSKRTVKNASGEVLY
                     VEDFASDGTGAKIGFCYDIAGNRTKKSDLNDSSLMSCPNPSAGVPTKDVSGRNQTYWS
                     YDAFGKLKAQSDPDLGVSSYNYNTFGDLTSTTNAKGITTTFTYDGVGRIVTKNIPEGN
                     IEYTYDSFSGSENSVGRLVRIEDSNQNKTFSYDKLGRVKKETRVILATTEGNPLPSET
                     AGPYITETRYDLLGRVTRIDYPEHPISHGRMRACYNYGTAGYISGISVQVNTNGIFPG
                     FCNKDIVENITYNEFGQTSSLTLGNGITTSYGYDVKGRMVRLNSSGDVNGSNKVLQDV
                     LYAFNPNNNITNVVNHSTDFNTQFVYDYDGLGRLTSANGSYIEPFNSNFTQRFQQSFV
                     YEKNGNLSSKRFHDPLSGNISDVWSYQYTNHQVTNIDSSRTGADALTMSYDANGNLTR
                     QRDNVKDLTKRISIDSQDRITQIQDGNNAILGSYWYDESGFRIRKSSLEPKNNVFSNV
                     EILYPSKFFGLEFIESENVISSVNNVYLNGVRIAALNEAGALAYYLTDQVDSVSTVLD
                     DEGNTLSLMQYLPYGDTFVQRGDLNFSPKFNSQELDRESGFYFYNARFYDPGIARFTS
                     ADTLIDGELDTQGWNRFSYVKGNPIGAKDPTGHEAIVDTLAGVNHVLNKLGDSSYKAG
                     TASKDGSFVGNSVGLLHDSAGLVYKTAASLVPKNRKELEEAAVTGYGSQLAKTTAKGL
                     AKVGDDIGKIPLGFKNSNQYKKAMSELDNIMKSKNISDYNIGVRGSSVTGQSFKTGKP
                     FNAKSDIDVFVESADLTKGSKTSKNIPGFVHPETINGKNPEIGSWSERWGKILNRDIS
                     VGGFEKGKVPNQPTIFYGNNK"
     gene            23104..23514
                     /locus_tag="BEIKGNEJ_00008"
     CDS             23104..23514
                     /locus_tag="BEIKGNEJ_00008"
                     /inference="ab initio prediction:Prodigal:2.6"
                     /codon_start=1
                     /transl_table=11
                     /product="hypothetical protein"
                     /protein_id="X:BEIKGNEJ_00008"
                     /translation="MITQIYFRFDLPENVFELDAFVQLIQNELLGFDHEIRESSNYFA
                     GFYHKFKTKENIINVANADDTCFHDYHYVVTFNKDENSLQDKVIKLAETWVLKGWTVS
                     IPDGPLIEDLTRTCYLNEDGKIIWKEHRVEPPKD"
     gene            complement(23652..24803)
                     /locus_tag="BEIKGNEJ_00009"
     CDS             complement(23652..24803)
                     /locus_tag="BEIKGNEJ_00009"
                     /inference="ab initio prediction:Prodigal:2.6"
                     /codon_start=1
                     /transl_table=11
                     /product="hypothetical protein"
                     /protein_id="X:BEIKGNEJ_00009"
                     /translation="MFDINTNVGILDYKQLLKLGLFYFHAFGVAIGIFIGYSKLFSKN
                     EFNKSFGAVLNSASFFLILNGGVLFDERTLKSENQILFSTYYGLVIYSCIAVLVCFYH
                     ILGNLDNPWIYCKRLLGIIPVTILFSFLIPNLYFISFIDTLGFAISIFTFIWSLNRIL
                     KANKSILYFNLPFLSFLISICFVFDFLGTIFDKKDFLFFAEFIPGSVICYTILLERSF
                     PYLFDKITVTVLDANKENEIDLETIPEVKELQKNKYPSRDLLEGINLEKVKIKLNHFL
                     DSKGFIDEELRLPDFAADLGLSTHQASYYLNQYLNMSFTDFLQFHRINEVKNMMRIKL
                     NYNLLNIAFECGFNSASSFHRACVKYTGKSPRDLRQELLSNTEIQRKGE"
     gene            complement(24853..25032)
                     /locus_tag="BEIKGNEJ_00010"
     CDS             complement(24853..25032)
                     /locus_tag="BEIKGNEJ_00010"
                     /inference="ab initio prediction:Prodigal:2.6"
                     /codon_start=1
                     /transl_table=11
                     /product="hypothetical protein"
                     /protein_id="X:BEIKGNEJ_00010"
                     /translation="MVINYFKIKPLDITESELDEYGKCLGKPLGSEDKETILKHTDFR
                     KVLAILKKLKLTSKE"
     gene            25345..25734
                     /locus_tag="BEIKGNEJ_00011"
     CDS             25345..25734
                     /locus_tag="BEIKGNEJ_00011"
                     /inference="ab initio prediction:Prodigal:2.6"
                     /codon_start=1
                     /transl_table=11
                     /product="hypothetical protein"
                     /protein_id="X:BEIKGNEJ_00011"
                     /translation="MNYKDVLKKLMERRAWNQEDLAKAGEVKQPTVSRYLSGHTIPTL
                     TFITNLYKNAKVDPIIFVRDYELDPIHLESGNSRDEKQNLAEETAVFIRFLKNTPDAL
                     EIFWKLYKMDKSGRKSMSVLADKILEE"
     gene            complement(25697..26635)
                     /locus_tag="BEIKGNEJ_00012"
     CDS             complement(25697..26635)
                     /locus_tag="BEIKGNEJ_00012"
                     /inference="ab initio prediction:Prodigal:2.6"
                     /codon_start=1
                     /transl_table=11
                     /product="hypothetical protein"
                     /protein_id="X:BEIKGNEJ_00012"
                     /translation="MLSGVYFLEAISALLFASVCNLCLGFYVIFVTRLKRFLDFGVLC
                     ILFGIWSALFAVPFFEETKTIFWTRTLTLPMIIAPLLLVRFIYSYVFDKEFPIVGNLI
                     ILIVYVIPIYTFSYSDLYITSAWIQNAKLHFTAGIFYDYFVIGGVLSIISSIIVLVLG
                     FKKRRGLNRVRFVYIATGILFWLVSIGTFTLILRYLGLPEYNFIAPIGCTLATAIWSI
                     GIIKINLFEISELEILEKENSLIAHANILILKRVDPISYKKALYRYKKNIIQMIIQDY
                     TYLQVHSDLTVDEIYNYLTENEGGLIPPKSYLLKRS"
     gene            complement(26640..27281)
                     /locus_tag="BEIKGNEJ_00013"
     CDS             complement(26640..27281)
                     /locus_tag="BEIKGNEJ_00013"
                     /inference="ab initio prediction:Prodigal:2.6"
                     /codon_start=1
                     /transl_table=11
                     /product="hypothetical protein"
                     /protein_id="X:BEIKGNEJ_00013"
                     /translation="MTRATNTLCNSEEILEIRDGIQYIGCTYDSNPDLIEHSREFVQL
                     QYSKLGYVGYNPEFDRQFDLNGFSQYYIALNENEEIIATSRIVFRGPFGLPIEYSYRE
                     DTGERTIIEDGNIAEMNSFAATKMSAGSKVLSLSTDFILNRNFTSTYGLFDIERSAIG
                     KLYNRIGAVESPLHPYLIYFPDYGKKTQRSISPTLWKIQVSNKTKIIAIKCHS"
     gene            27522..28511
                     /locus_tag="BEIKGNEJ_00014"
     CDS             27522..28511
                     /locus_tag="BEIKGNEJ_00014"
                     /inference="ab initio prediction:Prodigal:2.6"
                     /codon_start=1
                     /transl_table=11
                     /product="hypothetical protein"
                     /protein_id="X:BEIKGNEJ_00014"
                     /translation="MNRSELNKVITKILKAYEEMRLQSTLNGNSEVLETNREIGRILQ
                     TVERKATEPERSTGSWMRSISEELQKHLKRGFSERNLFYARKFYEIYGNSKIDVRLSW
                     SHYRILSSITDANLREKLMKEAIEGNWNRDDLSYRVRDIGELRKAPTLRWRRPEGVLW
                     NYKIKDISKEKGTLLVDLGFYCYYELPKSRLNQYKTGDILQIEKQNGIWNLSESKLDS
                     ELYFYFGEIERVIDGDTILVKFELGFNVITRQRIRLHNVWSAELGSSEGEENFESLKK
                     KLPLKTKVIVRSRSKDVYGRYVGEVLYSKKKIQHPEDIFTIGIYLNQELAAIS"
     gene            28755..31115
                     /locus_tag="BEIKGNEJ_00015"
     CDS             28755..31115
                     /locus_tag="BEIKGNEJ_00015"
                     /inference="ab initio prediction:Prodigal:2.6"
                     /codon_start=1
                     /transl_table=11
                     /product="hypothetical protein"
                     /protein_id="X:BEIKGNEJ_00015"
                     /translation="MQHAKNRIFIFTILLHVALQIVAESPVREAEPPPNYYLLTTRNC
                     CVSSYNYNTFGDLTSTTNAKGVTTTLTYDGVGRILTKNIPEGNIQYTYDSFSGSENSV
                     GRLVRIEDSNQNKTFSYDKLGRVKKETRVILATTEGNPLPSETAGPYITETRYDLLGR
                     VTRIDYPEHPISHGRMRACYNYGTAGYISGISVQVNTNGIFPGFCNKDIVENITYNEF
                     GQTSSLTLGNGITTSYGYDVKGRMVRLNSSGDVNGSNKVLQDVLYAFNPNNNITNVVN
                     HSTDFNTQFVYDYDGLGRLTSANGSYIEPFNSNFTQRFQQSFVYAKNGNLSSKRFHDP
                     LSGSVQDVWSYQYTNHQVTNIDSSKSGIDALVMQYDANGNLTRQRDNVKDLTKRISID
                     SQDRITQIQDGNNAILGSYWYDESGFRIRKSSLEPKNNVFSNVEILYPSKFFGLEFIE
                     SENVISSVNNVYLNGVRIAALNEAGALAYYLTDQVDSVSTVLDDEGNTLSLMQYLPYG
                     DTFVQRGDLNFSPKFNSQELDRESGFYFFNARFYDPGIARFTSADTIIDGELDTQGWN
                     RFSYVKGNPIGAKDPTGHLGQMIPIAVRVGQSIAAAGMALCSSGTINCGDMIPSKADK
                     PRDTSVSPNDAKQMEKAGLDPLNAKKGSQKSIGDGGKNGSDVGEKSGVSNKGNNTGNR
                     KADFIVSPDGAIMHNSPGKVKDSLSKAGFPTKERDPNKKEGGTIFNIPEKKMDVRIMD
                     GGPNHPPRVVTTRENKNMSVNPNTGENFRGNMKASEQKSRNHMYFQ"
     gene            31131..31586
                     /locus_tag="BEIKGNEJ_00016"
     CDS             31131..31586
                     /locus_tag="BEIKGNEJ_00016"
                     /inference="ab initio prediction:Prodigal:2.6"
                     /codon_start=1
                     /transl_table=11
                     /product="hypothetical protein"
                     /protein_id="X:BEIKGNEJ_00016"
                     /translation="MKNEIIQSVLMKLLYGAQLDSIRVYKIFLEIEFNQIGKKELPIT
                     IWLTTNNSLYVNTDITSIDRTADYYEKRATVIKDLFYLIGEEVSSVTVSEKGELSIVI
                     GDKTLFLFREEDEFEEVWEVMDNSTSNDSRDHNWYIALCDDGDFVLTSP"
     gene            complement(31792..32556)
                     /locus_tag="BEIKGNEJ_00017"
     CDS             complement(31792..32556)
                     /locus_tag="BEIKGNEJ_00017"
                     /inference="ab initio prediction:Prodigal:2.6"
                     /codon_start=1
                     /transl_table=11
                     /product="hypothetical protein"
                     /protein_id="X:BEIKGNEJ_00017"
                     /translation="MVINYYKIVSLIDILGFAVSVFTFIWSCKNILINKNPIVFFNLP
                     FISLLISVSFILDFMGIILDKKDFFFISKLISGSMICYALVLERFFPSLFNKTATIPN
                     SNITNEIELETIPEVKETQKNKYPSRDLLEGIDLEKVKIKLNHFLDSKGFIDEELRLP
                     DFAADLGLSTHQASYYLNQYLNMSFTDFLQFHRINEVKNMMRIKLNYNLLNIAFECGF
                     NSASSFHRACVKYTGKSPRDLRQELLSNIKTQRKGK"
     gene            32804..33190
                     /locus_tag="BEIKGNEJ_00018"
     CDS             32804..33190
                     /locus_tag="BEIKGNEJ_00018"
                     /inference="ab initio prediction:Prodigal:2.6"
                     /codon_start=1
                     /transl_table=11
                     /product="hypothetical protein"
                     /protein_id="X:BEIKGNEJ_00018"
                     /translation="MDKDKITRLKIILKHLKETKGLNQGQVASMIGLTSGAITKMLKN
                     ERAITIKTMLLFEHVHDISSEWFTSGQDEMILKKKGESRLTGSNQELFQKILKRKGMV
                     KLLESLLNLTDSQLSAVKNIIDNFKN"
     gene            complement(33193..34125)
                     /locus_tag="BEIKGNEJ_00019"
     CDS             complement(33193..34125)
                     /locus_tag="BEIKGNEJ_00019"
                     /inference="ab initio prediction:Prodigal:2.6"
                     /codon_start=1
                     /transl_table=11
                     /product="hypothetical protein"
                     /protein_id="X:BEIKGNEJ_00019"
                     /translation="MSLNSSSEIILLNSVAALFIFLLGFYVLYPSSKRKIQKYFGILC
                     LLLGAWFQSFILREIVPSWSYNWLINWGLIPSISVPYYLFKITSSYDQHEQKVKKPRR
                     TFYFLNFLLICFFSLHAFSLQTLHVSFNHNENFAFESSYVYKFLLIYSLCMVILSLVN
                     LAFNVIRKKGRAKTNAVLLFLGLIPPIISVLVFIYIRPTIYGVFSGGYTAIGFLIGTF
                     IWSIAIMNCDAFQLRQFSVYPKERILTKITKPAFNFLYSIVDKKAWMSEVFSKNIQFM
                     KLVLIKDTELKEDYDYSFMKRSSILARMFGNYIK"
     gene            complement(34133..34801)
                     /locus_tag="BEIKGNEJ_00020"
     CDS             complement(34133..34801)
                     /locus_tag="BEIKGNEJ_00020"
                     /inference="ab initio prediction:Prodigal:2.6"
                     /codon_start=1
                     /transl_table=11
                     /product="hypothetical protein"
                     /protein_id="X:BEIKGNEJ_00020"
                     /translation="MRHSFITMTKTANNLTLSKTKLYFVKDSYSCFMLEAQNPENFHT
                     LKTLKDFVFTINQKAGNFYLRKDDGLDPDSTWFFVTFENEIFSCMRIVVKTPENQIPL
                     EKGFILNSSYQQYKVTVNNVADWNSVAFLPSLQGAKAAKFNFACVSKYCLEQNFNLIY
                     GMFNDERKGIGRIYLEAGAKISKEFPKKIFFKDFLTYGETATFTIIEIEKNSLQKLSE
                     ILRS"
     gene            35188..38574
                     /locus_tag="BEIKGNEJ_00021"
     CDS             35188..38574
                     /locus_tag="BEIKGNEJ_00021"
                     /inference="ab initio prediction:Prodigal:2.6"
                     /codon_start=1
                     /transl_table=11
                     /product="hypothetical protein"
                     /protein_id="X:BEIKGNEJ_00021"
                     /translation="MGLKIILCITFLFFNLLTGAESPVSEKQKQINNIEYNETLKYKR
                     IFLRKPPYPLIPSHSQLEYDNHGNQTTERDTSSSPARGNSYVYDNELQQFVTQETKWG
                     GSITLTTTHQIGYGSAFGVPTTTTDPNGNKSYFEYDNFGRLVRTSSDTDVGTLTTASY
                     SYDSSFPLSAKTTFVTGTGDPDFVSRTYTDGMGRNIYTVKSASNGNFAITGRLVYDTT
                     GKLVRKGQSSWASSGEIDRFVLHLEEKNPTSFEYDPIGRIKKTILPLAQGETSPVVVT
                     TAYNSAFETTETHSTGTSKRTVKNASGEVLYVEDFASDGTGAKIGFCYDIAGNRTKKS
                     DLNDSSLMSCPNPSAGVPTKDVSGRNQTYWSYDAFGKLKAQSDPDLGVSSYNYNAFGD
                     LTSTTNAKGVTTTFTYDGIGRILTKNIPEGNIEYTYDSFSGSENSVGRLVRIEDSSQN
                     KTFSYDKLGRVKKETRVILATTEGNPLPSETAGPYITETRYDLLGRVTRIDYPEHPIS
                     HGRMRACYNYGTAGYISGISVQVNTNGIFPGFCNKDIVENITYNEFGQMSSLTLGNGI
                     TTSYGYDVKGRMVRLNSSGDVNGSNKVLQDVLYAFNPNNNITNVVNHSTDFNTQFVYD
                     YDGLGRLTSANGSYIEPFNSNFTQRFQQSFVYAKNGNLSSKRFHDPLSGSVQDVWSYQ
                     YTNHQVTNIDSSKSGIDALVMQYDANGNLTRQRDNVKDLTKRISIDSQDRITQIQDGN
                     NAILGSYWYDESGFRIRKSSLEPKNNVFSNVEILYPSKFFGLEFIESENVISSVNNVY
                     LNGVRIAALNEAGALAYYLTDQVDSVSTVLDDEGNTLSLMQYLPYGDTFVQRGDLNFS
                     PKFNSQELDRESGFYFFNARFYDPGIARFTSADTLIPDEYNSQAWNRFAYVYNNPIGA
                     KDPTGHAPQDENAGFKDASKNIANGFVEGVKTTLSAPTPVNAVVNSVVATGKGAKELY
                     DNRKEVYASAKDFAGKLTSKDDKVRDYAVGQAKAYTMSAVLGGAASKALGSRLPKPNV
                     NVPGGGTGGKGNIFGKDILETQTRTGRDGKAVEIKFKDGSKIDINSARVKEWKPNEHP
                     KAPEGALQKVKFEESLPGSKGYKRAPNQDEKNFLNNIFSK"
     gene            38574..39056
                     /locus_tag="BEIKGNEJ_00022"
     CDS             38574..39056
                     /locus_tag="BEIKGNEJ_00022"
                     /inference="ab initio prediction:Prodigal:2.6"
                     /codon_start=1
                     /transl_table=11
                     /product="hypothetical protein"
                     /protein_id="X:BEIKGNEJ_00022"
                     /translation="MNIDTAIRTFADFLNVSYSITLPLLSERSYTSDEDSKSNWIQAN
                     WEILVERKVLMLHEYLEVYGSGADYYGGSSRITDINSIPNYAIKVNVKCGIDILNNQE
                     IQNHSYFFEQLVGFKNDFYVDSPPFEFVLVRDENINKERVFSIKEIKFELTEPESRKN
                     "
     gene            complement(39264..40340)
                     /locus_tag="BEIKGNEJ_00023"
     CDS             complement(39264..40340)
                     /locus_tag="BEIKGNEJ_00023"
                     /inference="ab initio prediction:Prodigal:2.6"
                     /codon_start=1
                     /transl_table=11
                     /product="hypothetical protein"
                     /protein_id="X:BEIKGNEJ_00023"
                     /translation="MFYEISLFLNCIFLFHFLCNIQKESQNTTRILFLKSQLVAYKRK
                     KKKFHTKPLERFKLVILSYLHRNWKENLILISPATLLEWRKKKFKIFWSLLSRRKKTG
                     RPNIPWEIIKLIRRVAKENKIWGATKLHGLLLKLGHTICERTVSKYIAKPPPNTKKRI
                     SWKEFYLLHADAMIVSDTFTAYSSNFKEIFRVVFFLHLGSRQVLHFDIHTNPTTKWMR
                     KVLKFAIRKQKQAGKKFHYFLSDNDSVFGKRFTKYLIRFGIKHKKTSFHSPWQNCYAE
                     RWIKTCRNEFLDFFIPLNQFHLEKKLEEFIHFYNHHRTHLALNKDSPIPSPVFIRPPD
                     GSKKLVSTPVLGGLYHIYSYKKVA"
     gene            complement(40665..41831)
                     /locus_tag="BEIKGNEJ_00024"
     CDS             complement(40665..41831)
                     /locus_tag="BEIKGNEJ_00024"
                     /inference="ab initio prediction:Prodigal:2.6"
                     /codon_start=1
                     /transl_table=11
                     /product="hypothetical protein"
                     /protein_id="X:BEIKGNEJ_00024"
                     /translation="MSKFLSIFDIYTIGILDYGNFLKLGIIYFHSFGVVIGFLLGFSK
                     LFSSDGFSKSYGSVLQSAAFFLILNNGILIDQGILRYDSRILFGSYYGLVLYSSLAVL
                     VCFNYLFESFDNPWIYCKRLLWLIPFVIPLSYLIPDFYFISFIDILGFAVSIFTFIWS
                     LSRILNTNKSILYFNLPFLSFLISICFVFDFFGTIFDKKNFLFFAEFIPGLVICYTIL
                     LERFFPSLFSKITVTVLDANIVKEIELETIPEVKENQKNKYPPRNILEGVDLEKVNTK
                     LNHFLDSKGFIDEELRLPDFASGLGLSTHQASYYLNQYLNMSFTDFLQFHRINEVKNM
                     MRIKLNYNLLNIAFECGFNSASSFHRACVKYTGKSPRDLRQELLSNVETQRKGK"
     gene            complement(41850..42077)
                     /locus_tag="BEIKGNEJ_00025"
     CDS             complement(41850..42077)
                     /locus_tag="BEIKGNEJ_00025"
                     /inference="ab initio prediction:Prodigal:2.6"
                     /codon_start=1
                     /transl_table=11
                     /product="hypothetical protein"
                     /protein_id="X:BEIKGNEJ_00025"
                     /translation="MVINYFKIKPLDITESELDEYEKYIGIPLQKEDREAILKSTGFR
                     KAIAIKNKLRLNYLNHYFSDDLESNEEFPIK"
     gene            42500..42901
                     /locus_tag="BEIKGNEJ_00026"
     CDS             42500..42901
                     /locus_tag="BEIKGNEJ_00026"
                     /inference="ab initio prediction:Prodigal:2.6"
                     /codon_start=1
                     /transl_table=11
                     /product="hypothetical protein"
                     /protein_id="X:BEIKGNEJ_00026"
                     /translation="MELKTPGQRVKYIRTEGLGEKLTQAQFGSAIFISQAHLSRIESD
                     ELEVTEQAAFVIEVVFNYKKDWVLNGIEPKMISAVKFRENLSSKIEEWNHLVRRIEKT
                     PNAKSIIEKYIKLTDKDRVIIDQIISRFSEL"
     gene            complement(42918..43826)
                     /locus_tag="BEIKGNEJ_00027"
     CDS             complement(42918..43826)
                     /locus_tag="BEIKGNEJ_00027"
                     /inference="ab initio prediction:Prodigal:2.6"
                     /codon_start=1
                     /transl_table=11
                     /product="hypothetical protein"
                     /protein_id="X:BEIKGNEJ_00027"
                     /translation="MNVPLIISLLCSLIALLLGIYVIRFGHRKNSKIPRYFFVLSFSI
                     SLWSLLSGIRYVLPKEIHAIAPSITLLPVIFVPFLLNRLVMNLIRSDFKQKNVIFLID
                     LVVMAYLFLSCISLNMIEMVDYQTSSYKLLPAYHILIMYSFGYVGFSIFLILRRVITA
                     SGAERVRFALLSLGIIISLFTTLLFVYILPTLGIFKGYLIPIGLIPSSFLWAVAILQY
                     DVFETKAAVLFGDRVPFLNRLSLNFHLILYSFLDPNEFQNKSVALKAVVTADILYTDM
                     SLVLNTDLELNRRAELLARKYYQYIK"
     gene            complement(43844..44458)
                     /locus_tag="BEIKGNEJ_00028"
     CDS             complement(43844..44458)
                     /locus_tag="BEIKGNEJ_00028"
                     /inference="ab initio prediction:Prodigal:2.6"
                     /codon_start=1
                     /transl_table=11
                     /product="hypothetical protein"
                     /protein_id="X:BEIKGNEJ_00028"
                     /translation="MSHIVLKSAALRKNIIQGLENPEELERVKNFIKNIFSNSGYNKS
                     PYATFNLDPWSTWFYVTDSEQKILSAMRIVEKKPNNFLPVEMGVIYGSNPQKRYVVSE
                     ENVADWNNVAFLRTVMGGKAATINFKMVVNYCLQKKFSKIYGMYHQKLASIERIYLSA
                     GAELSKQFSKPVFFPEDYFDQELVLLNIIEIDKTSLQKISVNLM"
     gene            46023..46499
                     /locus_tag="BEIKGNEJ_00029"
     CDS             46023..46499
                     /locus_tag="BEIKGNEJ_00029"
                     /inference="ab initio prediction:Prodigal:2.6"
                     /codon_start=1
                     /transl_table=11
                     /product="hypothetical protein"
                     /protein_id="X:BEIKGNEJ_00029"
                     /translation="MKIIPYEEYSLKSNLTVEEAISKLKANTEPNKLFGSGTKIFHGN
                     INNDTFDICRIISYRNSFLPKIKGNIRSEANSIIIDIKMHLHPSVIVFMFIWLSGALL
                     EFIVSTITLMSNLSDFPQELLISLGMLAFGIGLFTIPFWIEVKKAKQELEKILAMK"
     gene            complement(46707..47645)
                     /gene="rpnD"
                     /locus_tag="BEIKGNEJ_00030"
     CDS             complement(46707..47645)
                     /gene="rpnD"
                     /locus_tag="BEIKGNEJ_00030"
                     /EC_number="3.1.21.-"
                     /inference="ab initio prediction:Prodigal:2.6"
                     /inference="similar to AA sequence:UniProtKB:B7NGZ6"
                     /codon_start=1
                     /transl_table=11
                     /product="Recombination-promoting nuclease RpnD"
                     /protein_id="X:BEIKGNEJ_00030"
                     /translation="MAEVNNPHDRLIRETFQDKKEAATFFKNTLPIEVVKLLDLENLE
                     LSESSFVSEELKQEQTDLLFQIPLRSGNKSNVYLLFEHKSYLENTIYIQLLGYMTEIY
                     RNQQRNGEKLSVVIPFVFYHGEKEWKLGNRFLDQFVLTSQETGILKDFIPDFKIDLFD
                     LKKVELKEKLESITFQVTLGVVQRIREGDLEFISHLPGLFSLLLEIEEESKRVAILRK
                     LLLYIYWVRDLKPSEFKVIFQRSKLEKYEELTVTTAEKLISEGVKQGIEKGIEQGIEK
                     EKLKTADKMLGKGMDLKTVLEITGLTEKTLKEHKIL"
     gene            complement(47917..48849)
                     /locus_tag="BEIKGNEJ_00031"
     CDS             complement(47917..48849)
                     /locus_tag="BEIKGNEJ_00031"
                     /inference="ab initio prediction:Prodigal:2.6"
                     /codon_start=1
                     /transl_table=11
                     /product="hypothetical protein"
                     /protein_id="X:BEIKGNEJ_00031"
                     /translation="MNFRITLIHLQKITIGFLFLINLSCKIQTEKVEPKTYRDLTEAI
                     QNPLDVRFLYLNGQKLTTLPKEIGQLKNLHDLNLDENPLGAFPKEIGQLENLRVLELN
                     NNQLKTFPKEIGQLKNLLALYLNNNQLMTLSKGIGQLKNLQELYLNYNQLTILPNEIG
                     QLKNLQALELNNNQLKTLSKEIGQLKNLQRLDLGYNQFKIIPNEIEQLQNLQVLELNN
                     NQLTTLSKEIGRLQNLQELYLSYNQFTTLPEEIGQLKNLQVLELNNNQLKTLSKEIGQ
                     LKNLKRLELDNNQLSSEEKERIRKLLPKCKIYFE"
     gene            49724..50557
                     /locus_tag="BEIKGNEJ_00032"
     CDS             49724..50557
                     /locus_tag="BEIKGNEJ_00032"
                     /inference="ab initio prediction:Prodigal:2.6"
                     /codon_start=1
                     /transl_table=11
                     /product="hypothetical protein"
                     /protein_id="X:BEIKGNEJ_00032"
                     /translation="MNDIEKIINETAKEYKRFWGEVSNARRQWHDLVDRVSNVVEEFH
                     KQFKLKKSPYPFIMNESSNIVDLKFTDKGVEKQETRTANFNTINISLGNDSIGISYEE
                     TKYDVLTGKKSGQKWETEVEHNASLTFSQMPNGSVVLVYFPTKSKLSTSMLGLTDDEY
                     EPGKSIYYIRNVYKYPCDILERQIIDALKFLINFSMYTSPVYRCGMIKNVYYWCLFWI
                     YRKRYMEFAKNLGGFIFLLGRLELMTASNFVSSLCSGLLLQPSLRLRTFALSLGLRDA
                     L"
     gene            50573..51319
                     /locus_tag="BEIKGNEJ_00033"
     CDS             50573..51319
                     /locus_tag="BEIKGNEJ_00033"
                     /inference="ab initio prediction:Prodigal:2.6"
                     /codon_start=1
                     /transl_table=11
                     /product="hypothetical protein"
                     /protein_id="X:BEIKGNEJ_00033"
                     /translation="MIENILKNIQEFLKERVSSPLLLSFTLSWTLMNWKILYILIGSE
                     KEFSLIERLLYVDNNLINSWYNICAPALFSLLFVIIYPFASVLVVAIWSFADHHKKKI
                     VNKIYKQRLLTLDQSIRLTQDFERREEEYISLIDRKNNQIEKLKRNLEDFSETEVEIL
                     GETGTSPFVKILQKKFPEEENAIRHIIGIITRSERISDYTWDEIGNNIITYFISNGII
                     QLSDRKNMIYEFTAEGKVFARNFLEHGFND"
     gene            51515..52234
                     /locus_tag="BEIKGNEJ_00034"
     CDS             51515..52234
                     /locus_tag="BEIKGNEJ_00034"
                     /inference="ab initio prediction:Prodigal:2.6"
                     /codon_start=1
                     /transl_table=11
                     /product="hypothetical protein"
                     /protein_id="X:BEIKGNEJ_00034"
                     /translation="MKLDLINNAEHSLFHACSLFHSSQEDDPENKLYDDQEAIIYEQK
                     GNKMTFALEGYHRPPQKYLSVISLLLLFQSLELLIKDALIDQFGESVIWKKTDYSINL
                     SESIELYNKFSAIKLEKNILLEYKKLRNALEHFELKNTYNQILEIIKYLFCEIWILYK
                     TTKSINIINHFQWDLWKDREVPFHYTLIELFKDSKRIKSYLPVLIDGKNHGFCLDCCF
                     QNVENQTLICMVCNNENDFLI"
     gene            52724..53488
                     /locus_tag="BEIKGNEJ_00035"
     CDS             52724..53488
                     /locus_tag="BEIKGNEJ_00035"
                     /inference="ab initio prediction:Prodigal:2.6"
                     /codon_start=1
                     /transl_table=11
                     /product="hypothetical protein"
                     /protein_id="X:BEIKGNEJ_00035"
                     /translation="MKVKIFQLLIDIIIFSGIPLIKAAEDPSAKHYIGEQISDFIKNH
                     DLVFVCTIIAIFLLKRTLGLFEAPVGIETVDEFNKIISGVFTDIIREYSLKVQEVTKE
                     ATPSFRINIMIRTKKFYILDRMKIYYFSSSVERVHYKEVELEYMWKKKEGACGHAWNN
                     RRPCIFDRKNSHFKSPAKTLKSEVKDFTDKIGSIISIPIWSKNGQRPIYGILSIDSSF
                     TIERTLFDRENIIDLLSKHIDRLSLILDKLKVGIRR"
     gene            53485..53727
                     /locus_tag="BEIKGNEJ_00036"
     CDS             53485..53727
                     /locus_tag="BEIKGNEJ_00036"
                     /inference="ab initio prediction:Prodigal:2.6"
                     /codon_start=1
                     /transl_table=11
                     /product="hypothetical protein"
                     /protein_id="X:BEIKGNEJ_00036"
                     /translation="MKYIKKAIIHPSDSGQYSEIEIIKKERKKSTLKKIGAVHIEIDH
                     NALKNITFELSDEEIGKIHYRDNNKIIAKDKFITYK"
     gene            53911..54114
                     /locus_tag="BEIKGNEJ_00037"
     CDS             53911..54114
                     /locus_tag="BEIKGNEJ_00037"
                     /inference="ab initio prediction:Prodigal:2.6"
                     /codon_start=1
                     /transl_table=11
                     /product="hypothetical protein"
                     /protein_id="X:BEIKGNEJ_00037"
                     /translation="MTENFFQNFQYNEELVNKGIDKAISREKNSAPRYNPYYLFRPTP
                     ELDAAIERDLITQSMRKSVRSVE"
     gene            54375..54563
                     /locus_tag="BEIKGNEJ_00038"
     CDS             54375..54563
                     /locus_tag="BEIKGNEJ_00038"
                     /inference="ab initio prediction:Prodigal:2.6"
                     /codon_start=1
                     /transl_table=11
                     /product="hypothetical protein"
                     /protein_id="X:BEIKGNEJ_00038"
                     /translation="MYRFLNGLNNNSLFHKIFSFEIHFFTKVGVLRLEKAQTLLDPND
                     LELNKQTILIKHLRNIDF"
     gene            54587..54901
                     /locus_tag="BEIKGNEJ_00039"
     CDS             54587..54901
                     /locus_tag="BEIKGNEJ_00039"
                     /inference="ab initio prediction:Prodigal:2.6"
                     /codon_start=1
                     /transl_table=11
                     /product="hypothetical protein"
                     /protein_id="X:BEIKGNEJ_00039"
                     /translation="MIAVDSLDKTIIQESLRNHKRELDSLGVQAIHIFGSVARKDANP
                     KSDIDFLVTFKSGMKNFDNYINLTFLLEDLFEVKVDLLTSDSISGSLKQSVEKESILI
                     EV"
     gene            54891..55241
                     /locus_tag="BEIKGNEJ_00040"
     CDS             54891..55241
                     /locus_tag="BEIKGNEJ_00040"
                     /inference="ab initio prediction:Prodigal:2.6"
                     /codon_start=1
                     /transl_table=11
                     /product="hypothetical protein"
                     /protein_id="X:BEIKGNEJ_00040"
                     /translation="MKSDLDYIKHIHGEILFLREEFNKTNKDSFLINNVLKRAFVRSI
                     EIIGEAANKLSDSFKKKYPDPEWRKFSATRNHLIHGYFAVDYDIVWDLVENKIPTLYL
                     QITEILRKEKTLFD"
     gene            complement(55451..55684)
                     /locus_tag="BEIKGNEJ_00041"
     CDS             complement(55451..55684)
                     /locus_tag="BEIKGNEJ_00041"
                     /inference="ab initio prediction:Prodigal:2.6"
                     /codon_start=1
                     /transl_table=11
                     /product="hypothetical protein"
                     /protein_id="X:BEIKGNEJ_00041"
                     /translation="MSTLKQYSVDFQNQKEFENFGLDKQKRNKGLKLFEQYQEFKKQE
                     NEIRAERAKIERKLTAIAPLKYWTSGKFEKDMS"
     gene            complement(55732..56106)
                     /locus_tag="BEIKGNEJ_00042"
     CDS             complement(55732..56106)
                     /locus_tag="BEIKGNEJ_00042"
                     /inference="ab initio prediction:Prodigal:2.6"
                     /codon_start=1
                     /transl_table=11
                     /product="hypothetical protein"
                     /protein_id="X:BEIKGNEJ_00042"
                     /translation="MEETLLKFNPSKLTLEDPNKLILDDSEDTPFKTLEGEAYEELKS
                     SIKRYGILHPVYCTKDYRIISGNNCVLIAREFGILVPVIRFRLALDKDAYQEILYHTN
                     IPGRQITPADRKKSYFLNLKTS"
     gene            56702..57754
                     /locus_tag="BEIKGNEJ_00043"
     CDS             56702..57754
                     /locus_tag="BEIKGNEJ_00043"
                     /inference="ab initio prediction:Prodigal:2.6"
                     /codon_start=1
                     /transl_table=11
                     /product="hypothetical protein"
                     /protein_id="X:BEIKGNEJ_00043"
                     /translation="MDQGYTYGKAGIDIDEFIFRRTRREVKWPIHENLQSLDLDTFFD
                     MIEFLYDTISKPLNGSYHSYAGCGYHYSTFDTATGQAEYRNEFNQILRDFEDGYELNS
                     SGEIQFMLTSGLKELTEASVPATQEESKLINQRVERAISKYRNRHSDSTDRREVVREF
                     TSNFSSKECFTFDIKYNSAILKFIIFGLPEGTFYSLLFISAETSNYELYSSNFVSYFD
                     NGKSIFTIPMELNKRFNEFDNGSFYQFLDTENLEGLLVKHKEAEKYLQKKLNINKTRL
                     TKGKIEAHYADAMMREIKKLGIFPFFIICNSQNKILHSVPVDYENCKLSRYLFLANFF
                     VSRKVCIGVLPKQYLP"
     gene            complement(57655..58704)
                     /locus_tag="BEIKGNEJ_00044"
     CDS             complement(57655..58704)
                     /locus_tag="BEIKGNEJ_00044"
                     /inference="ab initio prediction:Prodigal:2.6"
                     /inference="similar to AA sequence:ISfinder:ISFw3"
                     /codon_start=1
                     /transl_table=11
                     /product="IS481 family transposase ISFw3"
                     /protein_id="X:BEIKGNEJ_00044"
                     /translation="MTTGQKIIKNKVGLLKLAETLGNVSKACNVMGYSRDSFYRFQEL
                     YEKGGELALQDLSRRKPNPKNRIEPEKEEAVKKMAIDFPAYGQQRASNELKKQGIIVA
                     PATVRSVWVRHDLETFQKRLKALEAFMAQGNSPVLTESQVQALERRKLEKQVEGEIET
                     EHPGYLGCQDTYYVGTIKGVGRIYQQTFIDSYSKVAMAKLYDRKNALVAADMLNDKVV
                     PWFEEEGVRLLRILTDRGTEYCGNREHHEFQLFLALEDIDHSKTRARHPQSNGICERF
                     HRTIQDEFYAIAFRKKIYNSIEDLQKDLDQWIDSYNYERTHQGKYCFGKTPIQTFLDT
                     KKLAKNKYLDNLQFS"
     gene            complement(59351..60199)
                     /locus_tag="BEIKGNEJ_00045"
     CDS             complement(59351..60199)
                     /locus_tag="BEIKGNEJ_00045"
                     /inference="ab initio prediction:Prodigal:2.6"
                     /codon_start=1
                     /transl_table=11
                     /product="hypothetical protein"
                     /protein_id="X:BEIKGNEJ_00045"
                     /translation="MYRGEGFFCQAARVKNILMKKVIFVILFLILIKCNGDLKKTEIK
                     AIIPSSNELRRILEEPKYWENDYSYISFKNGKAELIFWGDPPLRGNAKFIINENKISL
                     NVTDLSYKESTFPDKKFTCEYKFGDHDYLPEKTIECCFEKKNCKKPIVHYDMDSHKPK
                     GRLINLHDYSIESDGYEKYQTTKDVYFRSKPIIDKSNVIRYDKLVSEDCINPVGADIS
                     PEEYIRIPKESYVLLIGHTLTKEVISGKEGNWYYVRLSPPCSGGYPTTSVEGWVFGEY
                     IEKLKK"
     gene            complement(60263..61159)
                     /locus_tag="BEIKGNEJ_00046"
     CDS             complement(60263..61159)
                     /locus_tag="BEIKGNEJ_00046"
                     /inference="ab initio prediction:Prodigal:2.6"
                     /codon_start=1
                     /transl_table=11
                     /product="hypothetical protein"
                     /protein_id="X:BEIKGNEJ_00046"
                     /translation="MNIILIFLSAILLFTCNKVESNKYLTNKYALTKRENKNQMAKAL
                     EFEKAGLAFYKNKKDADAISAYEKALEVYANGSIYFNYGNSLWNMGNLDLAIRSYEIA
                     ELLNYERKDLLYYNLACAYSKKEMEIKAFEYLDKAVNNGYKNFHRILTDDDLQYLRVD
                     INWPSRKYLVDASKQFFLTEIKNLKQPISLHIATDGITFCPNGKFREVTAAGIGEVVL
                     GTWRYDSSVNKVFMHSHSKSCIKPEDSSIDPEGNICKPGYKICKDGSSEFECEEVDSE
                     YELNWEDLIDRGGPPSRYTSCN"
     gene            complement(61242..62297)
                     /locus_tag="BEIKGNEJ_00047"
     CDS             complement(61242..62297)
                     /locus_tag="BEIKGNEJ_00047"
                     /inference="ab initio prediction:Prodigal:2.6"
                     /codon_start=1
                     /transl_table=11
                     /product="hypothetical protein"
                     /protein_id="X:BEIKGNEJ_00047"
                     /translation="MKKIILITILLVAIVHLYGRNRNFPKVIPFETKNSLLIISEEDS
                     RQTSANESEVAKIIKLNDEKKYSEAKESSELMLKSVTSERLFHEYGRSLLGVGKFDEA
                     KAAFQNSIRQMFATNLPEESLYLISALYSTEGKSQESLMFLKYAIDRGFADLERIENE
                     PLFENLRKVQDWKNLKQSLKVKILNYSTSNLTGAITILGPNSVVVHLLCPNQKLVTYS
                     ERDYDVSKKVFLGDWSIIKNNLSLNINQRCFAKGVGKEHLNHNEQEVYNSYKFVGCIQ
                     SSSPPEEIPDGNMSFTKSDLAALFRPFYGEEFEVEGIGFRHHKFANGLPKQCKDNYIP
                     KSMSDLTIETQQYLKAY"
     gene            complement(62355..63191)
                     /locus_tag="BEIKGNEJ_00048"
     CDS             complement(62355..63191)
                     /locus_tag="BEIKGNEJ_00048"
                     /inference="ab initio prediction:Prodigal:2.6"
                     /codon_start=1
                     /transl_table=11
                     /product="hypothetical protein"
                     /protein_id="X:BEIKGNEJ_00048"
                     /translation="MKKYLILMLLLFVQVGQINSSDDNYSVELDGLWKLNIESENSYK
                     DKNYSPLYLRFLTNKNNDKYALILNSAYADFIATDLSVSCDELYICTIKNSKNSELLR
                     FFVRNPKTIEIKYSLSDGENPLVELGSQFVRMDDHFRELYGSVVPIAKDTTGSIYSRG
                     LRMKVEKSSNILTVSDGVIVFIDRSSKGYGGIVMVDHGSGVKSIYGPLDSIEVEEGDK
                     VSKGHVLGKVGISARWPIFNAKVLYYIIFSNSKYNHPFDATAQLEDPLKFDWRKVEQK
                     KK"
     gene            complement(63297..64079)
                     /locus_tag="BEIKGNEJ_00049"
     CDS             complement(63297..64079)
                     /locus_tag="BEIKGNEJ_00049"
                     /inference="ab initio prediction:Prodigal:2.6"
                     /codon_start=1
                     /transl_table=11
                     /product="hypothetical protein"
                     /protein_id="X:BEIKGNEJ_00049"
                     /translation="MSYRKILSCAFIFIFSLNCKIPMEEQGYVTAPNGLYLRANSDTN
                     SDKLMLIPKDEFFTILAKSDISETIENTKAPWWKVKYLNQTGWIFSGFAKILDQSFYD
                     KRNSLYKGDPIIKEEFYNELRSYFNKTGKNHCQLNFISEDFLSGDGDDVFYEVYSIEI
                     NTVIDAIAILSKYNSFSVRVTDIKRNSEEIQIYYLMSSNNANRDKVSVMKWFLNSKRK
                     EFNWGKKKTGSNNWDDFNYRAYEEKSYVCNSHLKSWLYPFLK"
     gene            complement(64210..64485)
                     /locus_tag="BEIKGNEJ_00050"
     CDS             complement(64210..64485)
                     /locus_tag="BEIKGNEJ_00050"
                     /inference="ab initio prediction:Prodigal:2.6"
                     /codon_start=1
                     /transl_table=11
                     /product="hypothetical protein"
                     /protein_id="X:BEIKGNEJ_00050"
                     /translation="MLNINQPKDGELIGRFSMFPPEGVKPEYGADYGMSGLIEGNSGF
                     SKGYKYVHVIGLWKKGVGFAYIFILFNDLQKSIPFPMDLFYCIAFQN"
     gene            complement(64633..64794)
                     /locus_tag="BEIKGNEJ_00051"
     CDS             complement(64633..64794)
                     /locus_tag="BEIKGNEJ_00051"
                     /inference="ab initio prediction:Prodigal:2.6"
                     /codon_start=1
                     /transl_table=11
                     /product="hypothetical protein"
                     /protein_id="X:BEIKGNEJ_00051"
                     /translation="MRVFVRLSLYIMVILVLVLTDLNAKDSQYAEFESAFSSVSVYFK
                     NKPLYKPVN"
     gene            complement(64850..65716)
                     /locus_tag="BEIKGNEJ_00052"
     CDS             complement(64850..65716)
                     /locus_tag="BEIKGNEJ_00052"
                     /inference="ab initio prediction:Prodigal:2.6"
                     /codon_start=1
                     /transl_table=11
                     /product="hypothetical protein"
                     /protein_id="X:BEIKGNEJ_00052"
                     /translation="MKTFLFKVISIFVFVSTVASIIDCKKVEKQETEKRSFQSGDIVK
                     VNVKPGLAVRDQPSLGAKKISEISFDTTIQILNCAERIEEILGLSGPWCEIKFLDQKG
                     WVFSPFLKSEYSRELAFKISYGKAIRELPLPEPAPISDRLVLYRMSVQGHDIGIIQFV
                     LDEKSEKGKMNSCRYWSGPPNTEESSRRYCDSSDASYKRNKNELSIDGKQYKWDGRFK
                     GFISLDDNYDWKEIFAQAFDGKPHPEGDYNSWTLEESNCRFFEGDPYGGAEASFLCEK
                     LGFDASCQCFEK"
     gene            complement(65825..66694)
                     /locus_tag="BEIKGNEJ_00053"
     CDS             complement(65825..66694)
                     /locus_tag="BEIKGNEJ_00053"
                     /inference="ab initio prediction:Prodigal:2.6"
                     /codon_start=1
                     /transl_table=11
                     /product="hypothetical protein"
                     /protein_id="X:BEIKGNEJ_00053"
                     /translation="MKKIIFSLLFLISAALLATEPISFVYFRNLFPLEEDISPESDIT
                     TDGRYPKFDTLVTISGEITPASKTDKAIIASLGGDFPYQASFKNRNEIQTVYLTEAQV
                     SQLKKINKKGQLLEARLIYIGILKNKKRLFFLDKIATSNIPSDKSSCFADSLMGIKLG
                     SNLSSATKSIEKQYGRPFDTVMRGEQKGNVFVIDQKTKTALYIYDGGEEFRDKVYSLQ
                     LSTYGDSRKELFNGLLFGDTADQVKEKLNIPFQIHPGGNPDDDIEILYYELSKCSFET
                     KEGKIYSVFITEE"
     gene            complement(67720..68424)
                     /locus_tag="BEIKGNEJ_00054"
     CDS             complement(67720..68424)
                     /locus_tag="BEIKGNEJ_00054"
                     /inference="ab initio prediction:Prodigal:2.6"
                     /codon_start=1
                     /transl_table=11
                     /product="hypothetical protein"
                     /protein_id="X:BEIKGNEJ_00054"
                     /translation="MQLSFGIRCKRKGKIAFIKQGRYFHAKQLKRAKKETKRLKTYLG
                     CVKRDIERKVKNPSQRLKSLLEISEQILTQSKIAKIKSTASMLRRWNVFLKVNLIRDK
                     RYEFGCKVSLVTTSKSNWIVGVQALHDNPYDGHTLKDAINHPEDVQVHLSNKSRKKMT
                     RWERMWMNRRSAIEPVISHLKHDHNMVRNFLKGKDGDRINAILSAAGCNFRKLIRAFL
                     SLFGKVYLYHFYLRTI"
     gene            complement(68426..68710)
                     /locus_tag="BEIKGNEJ_00055"
     CDS             complement(68426..68710)
                     /locus_tag="BEIKGNEJ_00055"
                     /inference="ab initio prediction:Prodigal:2.6"
                     /codon_start=1
                     /transl_table=11
                     /product="hypothetical protein"
                     /protein_id="X:BEIKGNEJ_00055"
                     /translation="MKWRKRIGSEGVEKFLEETILLGQREGEFKEQEFRRVNVDTTVQ
                     EKAIAFPTDVRLYHKARQALVKEAVKENITLRQSYKNLPGLGRTLQLNFL"
     gene            complement(68707..69042)
                     /locus_tag="BEIKGNEJ_00056"
     CDS             complement(68707..69042)
                     /locus_tag="BEIKGNEJ_00056"
                     /inference="ab initio prediction:Prodigal:2.6"
                     /codon_start=1
                     /transl_table=11
                     /product="hypothetical protein"
                     /protein_id="X:BEIKGNEJ_00056"
                     /translation="MKPEKSSKHKNQNELFSNRLDQILDHRHPLYQLSNKIDWEKFEK
                     EFGKYYIEKTGRPGLRIRLLVGLHYLKHMYNVSDERVVEGYLENPFGNIFVETNISNM
                     SYHVIQRVW"
     gene            complement(69213..69842)
                     /locus_tag="BEIKGNEJ_00057"
     CDS             complement(69213..69842)
                     /locus_tag="BEIKGNEJ_00057"
                     /inference="ab initio prediction:Prodigal:2.6"
                     /codon_start=1
                     /transl_table=11
                     /product="hypothetical protein"
                     /protein_id="X:BEIKGNEJ_00057"
                     /translation="MLFRGTIIFLFLLSLCNLNSMPRFKSEKVTLFVRKNRIVNVRID
                     FNFEGTRGFRERLIFPENSLIKYRNFRTFWNNSELECSRLEPPMGEYFKLGDDLYSSM
                     ITFKVDSKGHLNSNHTVSYDYDLVRWENDKYDNREGDYLEYILKTGSLWGGRLESLMI
                     SVSFEEPVCSRIEKVNSTYAGNCVNEFLWEFHGKNIKLDKNLQLLIRDY"
     gene            complement(69846..70568)
                     /locus_tag="BEIKGNEJ_00058"
     CDS             complement(69846..70568)
                     /locus_tag="BEIKGNEJ_00058"
                     /inference="ab initio prediction:Prodigal:2.6"
                     /codon_start=1
                     /transl_table=11
                     /product="hypothetical protein"
                     /protein_id="X:BEIKGNEJ_00058"
                     /translation="MKKIIITGLMLFISLYLNADSTTYRFLSINKIKASSSSILIEKS
                     KPKDFYDPIKAMDGKVETAWCEGTDGTGANEYIEFMLPPTNVIGLNVLNGFGKYKDKY
                     LSNNRVKEAKVSILAENGTKKEFTYAFADNACGSENAGGKIETAQDYCYEFLENKSKY
                     KACISDFQNQCIMSDYDGGGERIFFDDRLKIVYFKFEILSTYAGSKYNDTCIAEISFL
                     EVNAGDYSPDYFKTDRSIKKRY"
     gene            complement(70770..71798)
                     /locus_tag="BEIKGNEJ_00059"
     CDS             complement(70770..71798)
                     /locus_tag="BEIKGNEJ_00059"
                     /inference="ab initio prediction:Prodigal:2.6"
                     /codon_start=1
                     /transl_table=11
                     /product="hypothetical protein"
                     /protein_id="X:BEIKGNEJ_00059"
                     /translation="MCNRNNKEEKFSVKNFYVVPESGIKLRKNPSLTGTVLEVIPKDT
                     MVIIFDEANNEVEIDKIKGKWFKARFYDKEGWVFSGYLSNSPSLEILKKYRIGDYSSF
                     SKPLNIFSQPDQNSSIIFSKATHVKLLRVLPKAIVLDNIPGRWSEVVQKVDKIEYRGW
                     IFNSNLVTDEEAHSLSSPEIRKLIESTIGRFVRPEIYYSSTDNYIVISLNSTESYTCN
                     AYGSSDCINLIFYKGNKIYTDYKKSSLGLFDRIVGDYAFFSYELVEGDNCSYFHETTT
                     SVLNLKSLTVFRINKNLNAKCNNCNPMSDNGCLKDKWQTSESMQFFDDYGKELRKEEI
                     PVEILQSI"
     gene            complement(71942..72139)
                     /locus_tag="BEIKGNEJ_00060"
     CDS             complement(71942..72139)
                     /locus_tag="BEIKGNEJ_00060"
                     /inference="ab initio prediction:Prodigal:2.6"
                     /codon_start=1
                     /transl_table=11
                     /product="hypothetical protein"
                     /protein_id="X:BEIKGNEJ_00060"
                     /translation="MPKFLTNDIPLKECPNYRYGLDSAKKRFDNVERSWYFRKQFELN
                     FKPTSIEEITLETKQYWNDYR"
     gene            complement(72187..73434)
                     /locus_tag="BEIKGNEJ_00061"
     CDS             complement(72187..73434)
                     /locus_tag="BEIKGNEJ_00061"
                     /inference="ab initio prediction:Prodigal:2.6"
                     /codon_start=1
                     /transl_table=11
                     /product="hypothetical protein"
                     /protein_id="X:BEIKGNEJ_00061"
                     /translation="MDTRVMHIFIIFSLFTISCISTSKGFGYITYNEAKAYAKPSQKS
                     PILFKIDHNNPYDLLSTQVQDTDSVKGSAWIKIRQNEKVGYIQANDGNLQYGIQLFMP
                     VVENKYGIVTATQLLLRDLPGTNGRILERLKTRELVEILDLSQNQISVQGAKGVWAKV
                     KSKNGQTGFLFMPYIMRGTSPEVLLEKKNLEMEEEGWAFLVKPVNHIFSYSNEKFKPK
                     DVSELREGDFIKVKKRVITPEGKVFFHVIKDEAKTPLFEEETSYNVLVDGYLPSNFLK
                     VSRRYAPLYLSVHPQNQKNKKIIEKLDSLSSKDIDMNSLLIDQFIFKGRSYFAVTTKF
                     LSNYTSCEGFFCGDAENIFVFVKSGNDYEKIFEATGDKVTFSDYEGYNISVVDISPPE
                     GEGPSGVETKRNYKFNGKEFVIQ"
     gene            complement(74767..75846)
                     /locus_tag="BEIKGNEJ_00062"
     CDS             complement(74767..75846)
                     /locus_tag="BEIKGNEJ_00062"
                     /inference="ab initio prediction:Prodigal:2.6"
                     /codon_start=1
                     /transl_table=11
                     /product="hypothetical protein"
                     /protein_id="X:BEIKGNEJ_00062"
                     /translation="MKNYFIVIILVSIFITIPSCAGQKRIKHEASSLDYLNNTLDGEY
                     VYYLDHRSPKNLKIIGVLKLDETSLAVRSKSLNSKSESIVLGRLTLIEGKLNFIPEKM
                     LKGNIQDAQFTATDISNWAILISNVDSSELSKKDFFDLEDPWPEFGYTLLHNFAIWSP
                     IFRLVSTKQKESNGAKGFKIIKIGRIDKRSDSFLQYEYIPVNVKEIPKITYNVPSIDS
                     VEIPIENISFKLDKHWKTSEDLNAHKMNHLIYDLALVSQRDAQISLQKITKDPDIKID
                     TIIRTYIGSMEGVDYDSVHYSNYKGYSRIDFDIYVKGYYPNKFTYIFIPGEKVCKVIA
                     FSSFKQVYISNPTYFENIINSIKIN"
     gene            complement(75971..77230)
                     /locus_tag="BEIKGNEJ_00063"
     CDS             complement(75971..77230)
                     /locus_tag="BEIKGNEJ_00063"
                     /inference="ab initio prediction:Prodigal:2.6"
                     /codon_start=1
                     /transl_table=11
                     /product="hypothetical protein"
                     /protein_id="X:BEIKGNEJ_00063"
                     /translation="MIFKNKLNNSILYLGFCCTLMFSPLIQVDSDKNKQNVHTTTNEG
                     INKEIKSKVANYIKEKKYNSAFQLLETYDPENKNIDLILLKEDLALKYFVTSIMHRTF
                     AFKDLGKSEDLLSVRGSTGNYRMFHFPIDQVLQELLKNNQDHCLLIRGLGDYYYEVST
                     KYGGNWLIKSDELSKEIENQYLKSVKLGCADAFVYNILGYQALDREDYQTSIEFFKKA
                     LMLKPIYPNPNYGIAISYIKLNHSETALDYALSAYSQFDTQRGKGDVARMLGRVYSDL
                     KNDLKAREYYEFSNKVIPNHYGTLAGLVDVYARIDKPKLKKAMGEFYGLNPRNPTIYH
                     DLYDICASNNTVEDLINFYKEKLLKKENDLVIKGSLNFYLGQLYLKKEPQLAKKYIIQ
                     ARDLFTQIYAKDHEVFKLIDNILTSLD"
     gene            complement(77227..77799)
                     /locus_tag="BEIKGNEJ_00064"
     CDS             complement(77227..77799)
                     /locus_tag="BEIKGNEJ_00064"
                     /inference="ab initio prediction:Prodigal:2.6"
                     /codon_start=1
                     /transl_table=11
                     /product="hypothetical protein"
                     /protein_id="X:BEIKGNEJ_00064"
                     /translation="MIENYAERNGYSVITISPRRESCAGYLHSYCYNFIIKNGKVIST
                     DMNGESYGEFVSISKKAAFFNISGGEGGEGGEGGEGGEGGEGGEGGEGGEGGEGGEGG
                     EGGEGGEGGEGGEGGEGGEGGEGGGGGESYTVAFIFKTETTLVERSGWSETCPNEYPC
                     SKPKKFNKTVYEYFNGKGTPTDSELRGIFK"
     gene            complement(77931..78269)
                     /locus_tag="BEIKGNEJ_00065"
     CDS             complement(77931..78269)
                     /locus_tag="BEIKGNEJ_00065"
                     /inference="ab initio prediction:Prodigal:2.6"
                     /codon_start=1
                     /transl_table=11
                     /product="hypothetical protein"
                     /protein_id="X:BEIKGNEJ_00065"
                     /translation="MMSFMRFRFEIFILVPLVFNCATTKVQPKIESLKGYFSVDADGG
                     LRLRENPTIQSKVILTIPEGRIINVIEEIRETEINDNKERKWVKAKYRNITGYVFNPF
                     LLKVKKIFNI"
     gene            complement(78266..79042)
                     /locus_tag="BEIKGNEJ_00066"
     CDS             complement(78266..79042)
                     /locus_tag="BEIKGNEJ_00066"
                     /inference="ab initio prediction:Prodigal:2.6"
                     /codon_start=1
                     /transl_table=11
                     /product="hypothetical protein"
                     /protein_id="X:BEIKGNEJ_00066"
                     /translation="MTRIIFSVFYIIILILGCCKKYSNSVIDFNWPVTDLEKNQILVS
                     IDQWDSPNGINVKFLSENSISYHEESEPIHYGKGVYSVKNGILNLQFKETYGEESLEY
                     EFNCTFGYEENDYLPQQYIECSRSILSEKPVRIYNQRSIKPVGTLISFENEKILTMGN
                     KLGKVNFDSFFRSKPELNSKEIPFSSLAPEECLEDISKFPKQVRLPKGFKIRVIGKTE
                     KITKIENWNSPWYYVETNINCYGDIYKMNGWIYAQFVDLE"
     gene            79335..80114
                     /locus_tag="BEIKGNEJ_00067"
     CDS             79335..80114
                     /locus_tag="BEIKGNEJ_00067"
                     /inference="ab initio prediction:Prodigal:2.6"
                     /codon_start=1
                     /transl_table=11
                     /product="hypothetical protein"
                     /protein_id="X:BEIKGNEJ_00067"
                     /translation="MKFVNIVTSLFLIMISINCKYAFEERGYVIANSGLSFRQSPKAD
                     SLRLNIIPRDEFFLILDKEGPEDTIEGTTKRWWKVNYNDQIGWIFSGFAAIYDPSFYD
                     VKKSLYKGDLSIKVEFYNELKTFFSKKAEDHCQLNFISNDFPSGDGDETFDEVYTIEI
                     NTKIDSMVVLSRYDSFSVRIINLEHYKDEIVISYVNSDQRGGNSISTIAWVLDKDKKT
                     FFNREQLGKGTWWTNLIYRPNNEKSYICNSHLKSWLYPFLQ"
     gene            complement(80510..81448)
                     /gene="rpnA"
                     /locus_tag="BEIKGNEJ_00068"
     CDS             complement(80510..81448)
                     /gene="rpnA"
                     /locus_tag="BEIKGNEJ_00068"
                     /EC_number="3.1.21.-"
                     /inference="ab initio prediction:Prodigal:2.6"
                     /inference="similar to AA sequence:UniProtKB:P31667"
                     /codon_start=1
                     /transl_table=11
                     /product="Recombination-promoting nuclease RpnA"
                     /protein_id="X:BEIKGNEJ_00068"
                     /db_xref="COG:COG5464"
                     /translation="MSDMTNPHDRLIRETLQDKEDAISFFKNSLPEKVIELLDLNRLE
                     LTQSSFISENLKEEQTDLLFQIPLKSGKKANVYLLFEHKSYLDEAVFSQLLGYISAIY
                     KSQYRMDKKYSVVIPFVFYHGERTWTLGNSFQDRFILSKNEEEVFKKYIPDFELELFD
                     LSKVDLNRLESITLRVILGVVQKIWEGDTLFLSHLGEIFELLTGLKNESKRVEIFQKL
                     FLYIFNVRELEPTEITNLLSHSRFNREYEDLAMTTAEKLRKEGEIKGEMKGELKGIIK
                     GKIEDARIMFKEGFELDVVLRITGLTEQELKDYGVI"
     gene            complement(81978..82871)
                     /locus_tag="BEIKGNEJ_00069"
     CDS             complement(81978..82871)
                     /locus_tag="BEIKGNEJ_00069"
                     /inference="ab initio prediction:Prodigal:2.6"
                     /codon_start=1
                     /transl_table=11
                     /product="hypothetical protein"
                     /protein_id="X:BEIKGNEJ_00069"
                     /translation="MSKNFFPLTNDLMFKILFVKEPDLLISILNSVLFTDGEHTIRNI
                     KILNPELVGSSPNDKRSYLDIRAQDEDGKIFHVEIQVAHQSSFVKRSLYYLSGLIRDQ
                     LNRGSMYSDLKLVYQINIVDFDLIPSENFHSKFKFREESNPDIILTDDVEIHFLELCK
                     FVKRDVRELRNNLEIWLYVLKHTSELEEEEMRILVDKTPDLSKAFTILEQYSNDPQKR
                     NELEAKLKSDRDYAYDLAARFEAGELQGIEKGIKKGIEKGAEKEKLKSARKMLEEGMA
                     LDVILRITGLSEKDLKDHGML"
     gene            complement(84262..85131)
                     /locus_tag="BEIKGNEJ_00070"
     CDS             complement(84262..85131)
                     /locus_tag="BEIKGNEJ_00070"
                     /inference="ab initio prediction:Prodigal:2.6"
                     /codon_start=1
                     /transl_table=11
                     /product="hypothetical protein"
                     /protein_id="X:BEIKGNEJ_00070"
                     /translation="MSWCLNCHSPLLSKGENEKDHRKRILKEEGVSCIVCHVREGKIL
                     VAKKPEFNSLVHEYLETPILKSSEFCASCHQFNFPANKSLTEAMHKEFKYSNLPMQNT
                     YNEWKQSIWDDKKNCQSCHLFPKTKRSHSFPGGHDLNYLSDAFNVQLQRISQREFVLI
                     VSLNKTGHAFPTGDLFRALRIHVLNDKDQLIKEWTLKKTYTLSLDKSPESSPKSLIND
                     FVFQPQADKKRPSAQQFHFTLTKESTFLKYRLYIDYLNGFSHAFGKIPLENSILLFKK
                     GMLEVVPVEADQG"
     gene            complement(85407..86843)
                     /locus_tag="BEIKGNEJ_00071"
     CDS             complement(85407..86843)
                     /locus_tag="BEIKGNEJ_00071"
                     /inference="ab initio prediction:Prodigal:2.6"
                     /codon_start=1
                     /transl_table=11
                     /product="hypothetical protein"
                     /protein_id="X:BEIKGNEJ_00071"
                     /translation="MLIQNISVSTFCRLSLLLILSSYFIQNCRKPKPIGNGYVLLGGL
                     CVHKEPTYRSECFDSLRRGTSIQILEYKIKDKEEKNNLLWYRVQVGSIDGFISVDEEI
                     SNGSFVSIFPIESKVQYVDASVLRVRSMPSLLGQVIETIPKGTAVSVVGSTPYKMKIE
                     DKYDGWAEVITPSGKVGFSYSGFLNTKTEIYAETDLEPLNGILILSSNQSPTFWSNPG
                     VELGQLDGCKSDRPGKYLNVEGVKLVNKEKYFLVKRKINYYGYNSLEYEGCINGWVLD
                     YVGDFVENFYDWSAKQYGDSFDPKLVQILHENTEPLMDLSTLVVNDLGNSGKKGEALF
                     EISYEAIDDDFNQKWKIHKLYAKNKEGYFELMDNLGRESHSEDFDNDGIGEWIVKTSL
                     RSGERTTYYSRSGNTFKPFLEIEDSEYNPCGIKINDSTDIGAYRESMDLPSPQCSVDI
                     TKTIFTFTIQNKKIGYKFSKGELVALKK"
     gene            complement(87433..87729)
                     /locus_tag="BEIKGNEJ_00072"
     CDS             complement(87433..87729)
                     /locus_tag="BEIKGNEJ_00072"
                     /inference="ab initio prediction:Prodigal:2.6"
                     /codon_start=1
                     /transl_table=11
                     /product="hypothetical protein"
                     /protein_id="X:BEIKGNEJ_00072"
                     /translation="MGQPDSELKALNSLYEISKGDWNLIESKIQTLIQLRKQDSRFWY
                     EQSLSPESITKFWSRLFERKVKPTEKNTKRNEQQNKSIRTESKYNESKTIQEHP"
     gene            complement(87954..88370)
                     /locus_tag="BEIKGNEJ_00073"
     CDS             complement(87954..88370)
                     /locus_tag="BEIKGNEJ_00073"
                     /inference="ab initio prediction:Prodigal:2.6"
                     /codon_start=1
                     /transl_table=11
                     /product="hypothetical protein"
                     /protein_id="X:BEIKGNEJ_00073"
                     /translation="MNDTPRVFRVQKDRNFTIVKNNFIDDARLSMKATAILLLALRYP
                     DHWRMSVKTMSKFKSDKDSSIASGFKELVTFGYAEFRKGKDPVTGRFNSGWYFFEESQ
                     KPEVQYKIKTTQNKNLEKQKELFLKEVKESNIREIR"
     gene            89519..89833
                     /locus_tag="BEIKGNEJ_00074"
     CDS             89519..89833
                     /locus_tag="BEIKGNEJ_00074"
                     /inference="ab initio prediction:Prodigal:2.6"
                     /codon_start=1
                     /transl_table=11
                     /product="hypothetical protein"
                     /protein_id="X:BEIKGNEJ_00074"
                     /translation="MAVELGVNRSTYYKYKNGTLAIPKSILIILRLKGYDDHWVLSGK
                     GQMKLKDSVHLVEMQKRLKLISKLDSYGVLDSIDKLPETPSSVQKKIIQEFFVFLASK
                     FV"
     gene            90021..90845
                     /locus_tag="BEIKGNEJ_00075"
     CDS             90021..90845
                     /locus_tag="BEIKGNEJ_00075"
                     /inference="ab initio prediction:Prodigal:2.6"
                     /codon_start=1
                     /transl_table=11
                     /product="hypothetical protein"
                     /protein_id="X:BEIKGNEJ_00075"
                     /translation="MSQKPYVFVFANVKGGVSKTTSATHCSMALARRGRTLAIDHDPQ
                     GDLSNAFLPNEPLEYFDNANTFTVIRGETTLKESTRNVYEVDILPSSMELEDFQYHVG
                     KDISLVTKLNTVILKSNYDFAVIDTPGSGSYELLSALLSADAVIIPVNPSKWAIRTVK
                     KIFKKINEALSFPGTRISSVYILPTIWNNSGRSGQILEQLEQIPNLLDQLQTKEIGYE
                     LVPTPALLPPIPQSTTIRDRTEFGEPLKEGTEGWNAYNSLAELLIEKSNLSIRSVK"
ORIGIN      
        1 atggtttcta aatcaaaaaa aatatttcaa gtaaaagacg ctttcggaaa cacaaccgat
       61 aaaactgtta ctaacttgca caataattcg caaagcaatg cattgctacg cgaattgatg
      121 agtaaagata gtaaagaatc cgatcaagta gtacaaaaca tccctgtaag taaaattatt
      181 agcaaagaga atcctagaaa aaatttcaat agcgaatccc ttcaagaatt agccgaaagc
      241 attaaaaaat acggcttaat tcaaccaatt tccgttcgaa aaattgggaa tgaatatcac
      301 ctaattgcag gtgaaagaag acttcgtgcc acaaaactaa acggcgaaga atttatttca
      361 tcaattgtca aaaatgttca tcaagtagat ccggacttaa ttcccgaata caaacttatt
      421 gaaaatattc atcgagaaga tctcgctgat atagaagttg cccttagcct aaccgttatt
      481 aagtctaaat ataaactttc agcttctcag cttgcagaaa agttcaataa atcaatttct
      541 tgggtaaaac aaaaactgat gcatgcttca gctatcaacg acttagttga agctggaaaa
      601 attaagaatc ctgatttaat aagtatggtg cctacttcta ttttgatgga agttttacct
      661 gcaattaaag ccaatcataa ggacgtgtta gattggttac ttataaaagc aaaaaatgat
      721 tctttaccta cacaagctga agcccgaaaa tatgctaaat ccatttcaca atccaacgac
      781 aattcaaaga aaaccaaatc ttcaattact cttaaaactc ttcaagatca gataaaagat
      841 attgatagga aaattgatga attaaaaaag aaaaaaaaga aactcaaaga tcaaatggat
      901 ttattaatat gattttttta attcttcaac gaaaaaagag tacccaaaac aatacgacta
      961 tattatcgta tcaaatagat ctcgtctgag attgattgtc gcaaacgccc gtggggaggt
     1021 tagagccccc aagggcaacc ttccttaaaa tcctaataat ttagttatgt cgcatttttt
     1081 gcttgacatt tgtctggtac atgtttctag tccaaaatat cttaggcgac ataactaaga
     1141 taaggccgct ctaacctttt ggccaagaca atcaatcgag gacctaccgc aacggctcca
     1201 atgcctgatc cttagttccc cgtattttta acagagtagg gtaaaaacta acctttaccg
     1261 tgcgtcaccc gaagtatgtc agcatggtaa agcaagggat actaaaatga ccgaggtcgt
     1321 acacgctttg gtgatagctc acgctatcga atcgctacca ctttcaagag caaaaagaca
     1381 actactgtct aaaattactg acttagatat tgcaggaaga atcaacggat ttggggggtg
     1441 cattgcaaaa aacaaaacac taggcgaaga agtaggacta gcggaaacta cagtttctaa
     1501 gtatattcgt gaaatgagac gagaaggata tataaactct ggaaaattcc acggacatta
     1561 tagaatactc aactctagtc ttcatgatac agttgtaaaa gaacgttatc aatataactt
     1621 acaaaaacag ataacaaaat atactagtct gtctagtaca aatatcctag agaactcaaa
     1681 ccaaagtacc gtgtctgctc cgtacaaacg tacgggggac tgtattaata accaaagtac
     1741 aaaccaaaca aataacaaaa agaaagtaca aacttcttct ctttctaaaa ttacttggga
     1801 gaatattttt gaacattcta aaaacctcat actgaaagag tggggggaat acgaccacaa
     1861 cccggaaaag gaatatgcta aaatcaaatc ctggaaaaag gtcgaaccgg aaaacccggg
     1921 agtcgtttta gaaactttga agaagctaat ttatatccgc aaatcggaag aatacaaagg
     1981 ggaccgtttt tggggaacaa tccctgtaaa catagcctcc acttactctt ataaagacat
     2041 tataaaaaac acatataacc tacttacaca agtgggaagt aaaggccctt tagtcacgga
     2101 aaataaaaaa gaagtaaaaa ccgaaagtaa agtaattgat ccgttcaaaa atgaacctac
     2161 ctgggaagga tttttagttt gggcaaagga aagactttct aaaaccagct atgaaaatct
     2221 taaagaactt aaaatcaaat tcgaaaatga aaggttatat ataatagggg atacaagcga
     2281 ttctctcaaa atgattgttt ctaaatactt caatgaagaa gcaaaactta aaacagaaat
     2341 aaaatttgta aaagaagaat tggaagagaa agaacagaat tttaactcaa gtaaaaaatt
     2401 ggatccaagt aatcaggaaa atcaaaccca accgaatcaa aaatcatcca tatcggttga
     2461 tcaatcagaa aatcaagata ttaaaacttt ccgtgactat atatcggtag ataaagtaat
     2521 ccatgagttc atgagccatt cttctctgaa actaaatcga cctgacttag aagagatacg
     2581 taaactaaga atcagttacg atttagagaa aattgtaatc tatgacccac ttccagaaag
     2641 attgaaaaat cacatacgtg attactttta tagccatccc caaagggtta tcgctctaca
     2701 atttgaggaa ggtaaaaata aattccatgt tgcggcgtaa aaatctcatg attctaaaaa
     2761 aatgaaatct gaacattaca gatcgacttc ttaaatgtag aaaggactat aaacttagaa
     2821 tctagattca atagtaaatt ttatcaatct tactgaaaag ttgtactcta ttggcaagtt
     2881 ctgattcaaa tttcctcgga aacgtttttc ttctttttat ttcctttagt ttcattgtga
     2941 gggatcagaa tttttctagc aatttcccag gtttgaattt gaccactgct acttgaaatt
     3001 tggccgggag tggaagtatt tcccgctctg gttccaggca tatactgtat ggaagttaca
     3061 ataccagaat cagctagtat gattacgtcg gctccttgtt ctcttgcttt ttctttaaca
     3121 tattcgatac aatgatttag ttgtccacaa cgaacttcta cgattccaat ttgttctact
     3181 tgataatctg ggaccgctct cataatcaca tcaataggtt ctgtttcggc aagaggtgga
     3241 taacttcttc cagtgattgt aagacttccc attgcacaat ttgttaaacc gaatacggtt
     3301 aaataaatta taataaatat ttttccaaac ttaagacggt gagttgtcat ttaaaaagta
     3361 gattctcctt tatgaatttg gatcgttttt taaaaagctg ttataggtca aatcaatttt
     3421 ataatttaat tgcaggatta ggaatataga ttttttgttt tttagaaatt ttaactgaac
     3481 atgcatttgg cttaaaggac ctatgattct aaaaaaatcg aaatctgaaa atatagatcg
     3541 atttctcaaa tgtgggagta caacaagcca cgattttatg aacaaattct aaaattgtaa
     3601 gaactactat tttagaaaag cctttctcat tttcttacgc agagaattta cgttactgca
     3661 aaaccaaaag ggtagggagt tggaataatc agtaaaatgg tatttacatt gatgctttaa
     3721 aaatgtatta gtgggcttat ggtattttgg gcaaatcgcc aacagaaatt cattatttct
     3781 taaaatgtga aaatttaata ttcatattcg aaaattatta aaaacttaaa gagtaaaaaa
     3841 gaagttgtat ttgaaattaa ataattgatc attaaattat tctaaagcac gatgatagta
     3901 aaattacata ataagttaat aaattatgag cagaatccag aatattgaga ctaatttaac
     3961 ttctataaat gatgccgcat ttcaggagct ttgtgacagg ttaatctact ttaaatacaa
     4021 gaatccatca gcatttgcaa gaataggaag tgttaccggg aaacaaaaaa ctaaaaaggg
     4081 aactccagat tcttttcttt taatgtcaga tggagagtat attttcacag aaatcactac
     4141 aaatatttct gataaagata aactgttaaa agatatcatt gcgtgttttg actataagaa
     4201 aaccaatata agttcagata aagttaaaga aattaattta ttttttaatt tcaacataga
     4261 taacgcctat atagaaaaat tgaagagtgt tgctacatct tttaatccaa aaactgaaat
     4321 aatattttgg tctcttgatt tattgacctc cgtattatcg acaaatcatc atgatcttgt
     4381 ttcggattat ttaggacttt catatgacac aggacaaatt gtttcgatcg aaaaatttat
     4441 ttcagaatat aatcgatcat ctcacggtat cgcaactcct ttagataatg aatttgttca
     4501 acgaagacaa gaaatggatg agttgaaaag aaaaatagca gaaaaagatt tcattatagt
     4561 aacgggggct gccggagttg gaaaaacaaa attagtattg gaatctatcc gcgaatttat
     4621 acaagaaaac aaaacataca aatcatactg catatcatat aaatatgatt caattttaaa
     4681 cgatatttat cagtatgtaa gcgacggaga tgattatatc ttgtttgcag atgatgccaa
     4741 tagaatagat catttcaatc agctcatcgc atattaccaa tccaaacaat ttggtaagct
     4801 caaaattctt ataacagcgc gtgattatgc atattcagat ttatatttaa actgtcctgc
     4861 agaattaacg gaagtcataa aattgaaaaa gttatcagat aatcaattaa ttgatattgt
     4921 gaagggggag ccattcggaa taacaaatcc aaattatcaa gatgttataa ctaggatctc
     4981 ggatggaaac ccaaggttgg cggtcatgct ttctcgttta gcagttgaaa agcaagacat
     5041 atctgttttg tctgatgttt caaatttgtt tgaaacatat tttaatacat ttattaagga
     5101 tcagaaagag ttagcaaacc cgattaatat aaaatcactt ggggtgatat ctttctttaa
     5161 cgctattaac attagagata aggaaaggct tcttgaaatt cttaaaaatt ttgatattcc
     5221 ctacgaagat tttttggaag cagtccaaaa attgaatagt ttcgaggtag ttgggataaa
     5281 ctacgactat gtaaagattt ctgaacaaaa tttatctaca ttctttttct atttagcatt
     5341 tatcaaaaat aaacagctct ctttcggtac tcttttgact cattattatg ctgactatat
     5401 gagtaggttt tctgattgta ttatcccggc aaataatact ttcggatcgg agaaagtaat
     5461 ggatgtcgtc ctacccgatt tgaaaaagca ttttgataca atctatgatg atagcgaaag
     5521 gtcctataaa tttttatcaa tattttggtt ctatttacga agtgaaactt tggaatattt
     5581 atataatgaa attaatacat attctgaaca tgaaagtatt aacacgaaaa gaatgatatt
     5641 agaaaaaaaa tcaacactat ctggcaagga ccagacattg gaattgcttg gaaagtttta
     5701 tgttggatgc cctgaattga aagatgcgat cgaattatca ttcgaatata tagaaaaatg
     5761 tccttttctc acgcataagc ttatctctca attcaaagaa ttaattaatt ttgaagcaaa
     5821 agatcaacac aataactttc gaaggcagac gatactgtta aaaactttaa ttgataaaat
     5881 agaaaaaggc agttgttcgt gtttacaggt attccatgga attgctaaat tatttctaaa
     5941 atttaaattt caatatgtaa atggttataa ggatcgaact attcattttc atacttatac
     6001 aattcctttg tcgaaaaaaa ttaaagatat tcgaaaaatg atatgggata cgttggatct
     6061 ttatttttta gaaaatcaag atgaatgttt tcaagtatta aaagattatt cggcggttgg
     6121 gggagaaata tcaaaggaaa ttttagaata cgatttatta tttattttta acataataga
     6181 caatcattta aagaatgagt tctttgaaca ttgtctttat gttcagaaac taattagatg
     6241 gttgcaaaga cataatattc agtcttcaaa atttgaacgt tatcggaacg attttataaa
     6301 tccaatgtat gacttgttca ctaaggttaa tatgtatggc tatgggcata aggaagatta
     6361 tgaatttgat gattatggcg aatttttaag actcaaagaa ttagaaatta gatctgcgta
     6421 tatttttaaa gatcaagcgg atatggatag ttttcattca atgtttacag atatagtaaa
     6481 tgttcataag ccagaaacaa ttcatttgga atctttagat ttcatacttg aagaaaactt
     6541 caaaagggat tataacatcg gatttaagtt tttagaactt ttagcgaaaa gaaatgataa
     6601 gctattgttt attccaacta ggtctttaaa acaaatttta gtcattgaag agaatgtttg
     6661 tttagtatgg gaactgattg aaaagatttc atttagaagt aaacccttgt ggaagatatc
     6721 tttctttacg gaaatagata gcgctttaat taaaaatgaa catatcgata tgattctcga
     6781 aattttcaga gaaattgaaa atttaaagtt catgtctttg gattgggctg agagatatct
     6841 taacttcgat tatgagcttt atgataaaat acttacaata gtaacggaga ggaaccgaga
     6901 gccgaatgtt aaaatcggtt tacagattca ttattttgag aaaactttca agatgctaag
     6961 taagaacatg ccattaattc aagaagcgta tttgcagcag gttaagattg atagtcattt
     7021 cgactataac aagaacggat tattccgaat tatagaaatg aatccaggtt ttttaaaaga
     7081 ttatttcgat tacttttatt tttcagatga tattgaattt actgaaagaa aggccgactg
     7141 gggttttatt tgggagattg agggaatggg accagtgttt tcagagattt tcaagcgtat
     7201 tactgagaaa aatgtattct caggtttttc tagtcatttt ctgaataatt tttttagtaa
     7261 tttaaaagaa gataaaaaag ctaaagcaaa tgaatttctt tttgagttat tgaaagcaaa
     7321 ttataaggat attaggattg ttaatcttat tgtcaacatt gcaaggtatg ctagaaaaga
     7381 aatttatgaa aatattctat tattgtatat ttctttaaat caagaccccg atgtttttgg
     7441 taaaatatgg tggagaggaa acggaggaga gtataacggt ggcgacattt caggcgaaat
     7501 tgaagcaaat gattggaaga aaatattatc aatcattgaa agatcagaac atggtacaaa
     7561 tctaattcca ataaaaaaag ttattaaaga cagaatatat tcatgtttaa ggtttgctga
     7621 aagtgaaaag actaatttat ttttagatag atgacagatt aaaatttatc aaaaaataag
     7681 tatttattta aagttttata ttaatgaatt gtaatagtta gaacttgatt ttacactcct
     7741 aagaaaggat aattaaaaac aaggttagac ttttgaagta ggtgttttat attgaatgcc
     7801 aaagctatgt tccctatggc tttttttaac ttaaaatgct cttaattttt atgactgtta
     7861 gaagataatg aatagctttc agcactagta gaaaaacttg aatattccgt cttctgagtt
     7921 tttgaaactg tcttgtactt gcccagctat gacattttct cactgatccc aaaaggtcca
     7981 gatgtcgttc agtcgatttg cattataatc gaacccacct aacatccaaa tctttccatt
     8041 gaagacagtg gatgctgaag tatctcttgg tgtccatagc ggcgttattt tttcccattg
     8101 gataccatca gaagattgaa aaatatagtt ttgaacagcg gtattactaa atccgttgat
     8161 tacccacatc ttgttattaa aaacgacagc attgtgtgag gagagacctg agactgagaa
     8221 attagcattt gaagtaactc ttgaccatgt aactccatct ggactagacc aaacatcttg
     8281 atatttacca atggctgtgc ctccgaaacc tccgatcagc cagagtttat tattataaac
     8341 aagaacttta tgtgcatctc ttggttccca tcctgcattt gcagttgcct gtgtccaagt
     8401 gattccatcg ctactatacc atacgtcgtt taacatgggt ccattcgaag atcgacctcc
     8461 gaaaatccaa attttattat taaaagtggc agtagcaaag aatgttctcg cagcccaacc
     8521 tccactcgta gttacttgtg tccatgtaat accatccgtg ctattccaaa tatcgttacg
     8581 gccgacgtaa acggaggatc cagtatcttc tgatcctcct aagacccaca tctttccgtt
     8641 gaaaacttct ccggaaaaat tagttctttt accccaagct gcatttaaag tttttgtaga
     8701 ccatgttaaa ccgtcgttag atgagtaaac gtcttttgtt actcccgatg aacttccacc
     8761 taatatccaa agagtattat tatagtttaa caatacgtga tctcttcgtg cagaccaaga
     8821 agaagtatct gcaactttcg tatcggagaa tccgattcca gaaaacatta ttgtataagg
     8881 attttcatcg caatcgtcgt ttggaatcga gatcgttgaa gttttcagac cgacactaga
     8941 gaatctttta atgagattga aaaaggtagc cgttgaactg ataatcgagt ttgaaggttg
     9001 aagaatgcca tagttgttgg tgtctccacc taacgtgatg gaaggagatc cgcttagaat
     9061 tagatttcct gaacctgtgt tttcaatttt aaaggaaagg ttaaaatttc ctgaattgat
     9121 gcgagtatac cccacgtatt gattattgcc agatgcaacc gtatttgaat tgaaggaaag
     9181 attgatttca ggattggttt ctaatgccgt aagattgaac gcgaatccac tattggagct
     9241 atcattattt tgtattaaga atcctgcatt ccttgtacca gtgccggaag gggtaaaacg
     9301 tattttaaaa tccgtctccg attccggggt tagaattgtg gtcggtagtt gagagatact
     9361 gaaaaggttc gcattggttc cagaaatttg tatgataggt gcaccggtta aattcaaatc
     9421 tgccgttcca taatttttaa ttttaaatga gtaatctttt ccagaagaac aagtactgag
     9481 gccgccgatg tcaattgaat tgccggactg aagaatgtct tgacccatag taatcataat
     9541 ggaaggagct ggagtcaatt gtgccgttcc ttgcaatgaa aaattaaaat ttttgttttt
     9601 ctgatcatta ctagaaataa atagaaagac tgctttgtta ccatcggtag tcggtgcaag
     9661 agcaatcgag aaagaagaat ttgcggaagg tttgattttt ttaacaaatg tagaagtatt
     9721 catagagaat tgacttgtgt caccatttga taagaagacg gaattgattt ctaaatccgt
     9781 agtgccacta ttgaaaactt ctatgtttaa ggacgttcca tgggtattga tgactgcact
     9841 aggaatcgtt actgtattgc cttctgagat taaagatgaa tttattttga caacaagatt
     9901 tggtgactct gtaggtttca ctgggtttgt cggtccattt gcttgattga aagaattcaa
     9961 agcgaataag ccaagaaggt tgctagaatc gcctgaactg ggagctttac atgtaattaa
    10021 aaataagaat gttagaaaaa aaagtttcga atgaatttgt aatgttttag actgcttcac
    10081 ggagccagaa ttatttttga tttccttgag tcaagggaat caaagaaaga tatgtgaata
    10141 gtctctaatt tataagtgat ttcttcttca cttttgtttt catatgttct taaaaatatc
    10201 tcaatttaag ttttgtatgg ctcaatttta tatcacattt attcttacaa aaacatagtc
    10261 taacgcgttt tatattgccg tcttttcgag aaaaggccct attctctcgt caatataatg
    10321 tgtatagctc ttctcagata aacgatgtat tcctcatcca tagaatatta aactcagagt
    10381 ttcagtgttc aaaaccaaaa aaattaaaca aagaccaaac gaaacaaaaa taaacgcatt
    10441 cttagttata acatgaattt aaataagaat caaagacgtg aaaaacatat tcggttttgt
    10501 gcaacttaaa aacaaaaaaa ctttagtatc cataacgaac gtttggcgat tactcgaata
    10561 gaatcaaaaa atatgatata tttttggtaa gagtatcaca aaaaaaccat ttttttcgaa
    10621 atgctgtagc cacaatagac ctcatttttt tcatagtcga aaagaaactt ttgaaaaacg
    10681 acgttatcaa ctttaacaaa acaaaatgaa ggcataacaa acgtaagatg aacaaagaac
    10741 gaatgtatgg ctgatgaaag acgtaataga tcaaaagtga aaataaagag gtgaaaaaat
    10801 gataaacgtt ctaaggaaaa tacatctaag tatattccat attataatat tcttaaccat
    10861 accatttctt gcaacgtgta gtttgtttga gaaagaccgt aacacgatgg aaaacgtgga
    10921 tctagcagga gcgatttggt tggccgcaga acctgtaaaa actcaggtaa acaacgaagg
    10981 agtaccggta aaaccaggaa actctggagc tggaggagcg ggttccacac cagtaacacc
    11041 cgtagacgca attttcaacc tacctccagg taggactgta aatgcaaatg ctttgatggg
    11101 aacgatcgat cccacgggaa cgaatatagt aaatgacttt gacggagacg ggatcttaaa
    11161 tcagaacgaa acgctgacta acgtatggat agcagactat ccacagatag aaactacaat
    11221 cgcacctcct gtcactttaa agatacagat cttaaaaaat tcaagcaacc aaagtgatca
    11281 gatcgtaagt gagatcaact caaacgactt tgaagcctct aaaaacgaag gatctgaaaa
    11341 gatacaccag aacgagttaa atgaaagaac cgtacagttt caagattcat ttagtacgga
    11401 aacagaaatg ggacagtctc atgaaaaaag tatgtccgca ggaatgaccg ccggttttgg
    11461 aatgggactt gtatccactg ggatgaacta cagcaacagt agtcgagaca gttggaacgc
    11521 aaaaaatgct acatccgcaa ctacaaccaa atgggcggat agacctttta aaaacaatat
    11581 agatagagac gcttggaatt taaaatcgga ttcatccaca aacaaagcca gaaagtatcg
    11641 atccgataaa tctacaaagg tcaatgaaac gtctacggta gaaccaaacg cgggagtggt
    11701 cagagccgct ttgtatatca aaaatttatc agtcaacatg ccggtcaaaa tatcaaacat
    11761 actttgttct ttgatgtttg aaacacctgg aggagaactg gttcccatgt cttcttttag
    11821 actgagaaac gacgactata gtctttttga agtggaagta tatggaggat ctgactttgg
    11881 accgtatgta gtagaattaa caaatttgaa tacagcggaa gtagaaaagg cgatcgcagc
    11941 cggatataca cctaagatca tgatcgtgga ctataccatg actcacgtag cggattctaa
    12001 ttacaaatca tctctactca gttttaccgg aaacaatcta aagatcatag aagaaaacgc
    12061 aaaaggaaga accgcgctgg taaaagtgta tggaccagga gtcagagaaa tgtatcgtgt
    12121 gaccgcattt gatacaccga acgtatccaa tccgtgtaac acaaaaacgg cggacgtatt
    12181 ttctcccggg atcagtttaa aaaaagcttt agaaagaatt tcttgttccg gggacaatat
    12241 tacatttaag gattatgtaa tagatttgtc tgaatcggct cctaaattag gagagtccag
    12301 agtttactta aaaggaatcc aatcgtttgg aggagtgagt accaacattc cttgtgagga
    12361 tgaaactagt accggatcgg acggtgtgag tagaaccgct tgtgttcaaa aaccatatag
    12421 ccaatggaca gaatcagaaa aaatgaattc tggagtttgg gcgatttatt ccaaaggaaa
    12481 attttattct ccaaccgaat actggaccga ctctggaagt gttcgtagat ttgatccttg
    12541 gagaggtgta gttgcggccc caattttaaa aggtgtggat tctatcatct gggcgggtga
    12601 tagctacgac ttagtttaca tttcttttaa ggactttatc aaagtagaac aaaagtttgg
    12661 aaccaatcct ttagaaaccg gaaacggtta tcctctcaat acaaaatggg atcttaaaac
    12721 tctcggaaat catccttatt atccggatac aaattcactt tatttagggg aagtaggttt
    12781 tggagaaagg gtagaactaa aaatcaagtt ggacaagacg aaataccttt cgcctaactt
    12841 tggtactgcg gtggacacgg gtccgtatca gtattttaca aactttactt acaatcctca
    12901 agtttcttcg gatcgttaca atatcaatca agcggctgat tttgagatta gtcttggatt
    12961 tggcggaaac cggacggatt ggtttcatgt agttaaggat ttgagttcaa gtgatcctta
    13021 caaactaaaa aactgtggaa cgactctgga ctttatcagt cagacgtata cactttgtgt
    13081 tcaacttcca acactcagta ctagcgtaga tcctgcgatt agtttagtaa aattgtatat
    13141 tcgacctgct ttaagtagcg cgtatcgtaa aacgatctgg cctttacact tttctcaggt
    13201 tcgtaaatta aaaggagaag cgggggttcc gattgtaaag ggtacaagtc ttgtgaaggt
    13261 agcgaactct tacggttctg taaacgtagg tgacaacttt tttatccaag gagattctac
    13321 aaactacaaa gtagttcagg ttttaccggt tgcacaggac ggttcttttg acgttcagtt
    13381 agatcgtctg attcaaatag acgctccaaa aacaacttct atgtatgtgc ctggaacttt
    13441 gagttctccg gatgtcaggc tttccatgga tacagggttt acaaccgact ggaacaactt
    13501 tgtgaattct tcttttaact ctacagcgtt tgatcagatt caatacaaac cttttgtttc
    13561 gagtgggaac gtgagttgtt cttcggttcc atttcatccc ggttcttgtt tgggttttac
    13621 tcccgagtta aactctctta actggatggg aatctacaac gaaggtgtgg ctctttggaa
    13681 ttcctgggcg gacggtggag actttagcaa tttcttgtat tctggtttag tccgtttgac
    13741 ggctccgagt ggtaagtcgt atcgcctgga aagtacaaac acagatttcc cgattagtgc
    13801 tgacgtaaac gctccgagtt tggatcatcc atctgtcgtg aaccacgggg acgttgcttt
    13861 gactgtttgg aaacaaggca cgactctgat tggaagatac aatcagatta gtacaggtca
    13921 ggcgctcgga aatccgttta acatcaattc ggcggctgct actggaagtt atatcgttaa
    13981 ggcaaagaat ggaaaagcgg tcttagtttg gaatagcggg gacaatctct acgtatctgt
    14041 gagggatttg accaatctat caacaattgt aagtgaaacc tttgtaggta gtaacatggc
    14101 ttctcaggga ttttccggat tttcgtatac gtgggacgtc gcagtcggca ataaccgtgc
    14161 tgcgatattt tggactcaag tctcgtcttc ctttactttt gatggtggtg attgtgtatt
    14221 ttggttttgt cctggaacat ttgtattcaa ttatcaagga gtggctcgtt ggatccgttt
    14281 agacaatgga acctttcaag gaggaaatac aaatattgta aattttgtat atactaaaca
    14341 catagatcca atggcttcgc ttagtcagat taattactac gacatacctt atttgcaagc
    14401 tgcagccaat gacaataacc aagttgtatt tggttgggta ttagtaagac aaagttccga
    14461 agatcacaca gtctacggtt ccgtatatga tatgactaca ggaactaaaa tcggctccga
    14521 tcaaacttta atcagcgaag ccacaagacc agtagacact ctacaagtag gagctgctac
    14581 gggaagaggg atggtgcttt ggagaagaaa cgacgggatg attttaggaa gaggggtcga
    14641 tacttccaat tctaatttat taggaacttc gaatattgaa gtggaatccg gagttgtaga
    14701 tactctcaag cttacttctt ctggagataa aggacttctg acatatagaa agaatatcaa
    14761 ggacatcttt ttaaaagttt tagatctgca agcaggacag ttgttgtatc caaatggatt
    14821 gttattgtct caaggacaga cgaacgcaga taacagaaac attagttttt caggttctat
    14881 cttatcagga aataagattt taactacttg ggatctaatg gtcggaacaa ggcgtactat
    14941 ctggggaaga gtcagtgata tatctacttt tacagtagac ggtccaaaag agtttcagat
    15001 tagtactacc aacgaaggag ttcaatacag gggaactgct gttgtagaca acgggtttgg
    15061 acttgtgact tggctttctc aggacaaaac acaacaaaga atacgaggtt acaaagtaga
    15121 tcttgccaac ccaggctcgt tgaaatacgg actgaataac ttctttgtgt ctcctttgat
    15181 cgaaagggat tataccatcc gagctaagat caaatactag tagataggtt ttaggagtga
    15241 gtgaataggc cttccgaagg aaggctttgc ggaagtgaat tctttctgtc tatccactcg
    15301 ctcctaactc ttcgcaactg gatttgcatt agaaaaataa aatgtactaa agttaaaaga
    15361 taaataaaaa caaaagcgaa attaagaaaa aagatttaac aaaaaacgaa aagaaaaagc
    15421 aaacaagatg aacgaagaaa gaacaaatag aaagacagag aaaaaacaga acgcgcttac
    15481 aaaaaagact tcgcctcaaa agaaaggagg aagtttcttt ttccattctt tagaaatatt
    15541 ctggaaatta aatcgcactc atacattcaa atatatcaat atactactgt tcttttgttt
    15601 tttgtttact acaactacgt gtggaatttt gccaggaaaa aaaggaaagt ccaataactg
    15661 gtggtgggct ttactcggaa tcccgaacgg agcgagtttt ccctcgtctg gaagtggggt
    15721 aggtggtagt cctggttctg gaaacggatc ccctggatca gcacccgcac cggaaggaag
    15781 tgatctattc tccatctcga ctaactatgc acaagcgata gacgatcccg aaacaaaagc
    15841 agaaccggtc gctggagctt cttttgtagc acccccggaa ccaaatcact acggaaatat
    15901 tagcctaaca tatcccatcc aaacacctgc gggaagagcg ggagtagaac ctaaactcag
    15961 tctttcgtat tcttctacag gaggagatgg atggttagga ataggatgga gtctaggact
    16021 tggaagtata acaagaaccc cagaatacgg agcgctttac tacgacacaa gagacagttt
    16081 tagctggaac ggaacaagac ttgtcaaagt gagcggaaac aatacaaacg aaaacggagt
    16141 ctaccgagca gaaattacaa gtgaagactt cctaatattc aaactttctc aaatagaaag
    16201 tgggggagtc tgggaagtat tggatgcttc cggaactaaa accatctacg gagaaagttt
    16261 agaaagtagg atctacaatc ctgcgcttcc aaaccaaacg tatagctggt atttgacaaa
    16321 aacagaagac aaaaacggaa attatctaca ggcaaattac gataattcgg aatattcaaa
    16381 aaatagaaat ctctatttaa aagaaatacg atatacggga aactctaaaa gtgggctatc
    16441 cgccaaacaa tacgtaaggt ttgttacaaa acaaagagaa gatttttacg tttctaatac
    16501 acctggtttc ctcatgaaaa tggacagaat ccttgaaaga atcgaagtag gttgggacaa
    16561 cggaggaaaa ttgtatgagt atataccgga atacgaaatt tctacggatt cgggaagacc
    16621 tagaattaaa aatatacaat cgagtaaaaa tacaaccaag ccagagtttt tttatcaaac
    16681 ttccagcaga ctacttacct ggcagaatat agtcaatcaa acctccagtg agttagaaga
    16741 caatccggaa gcgacccaat actttgaagg agactttaac ggggatggga tttctgattt
    16801 actctttttt aatccgaagt caggaaattg gaaggccgcc gaaggaagaa aagaaggcgg
    16861 atataacttc aaactgtatg caaaccgtta tcaaggatac ggaaatgacg aaaagataaa
    16921 attcttcaaa ggaaacgtaa gtggagacta caacgcagac ggaagaagcg atattgcatt
    16981 ctatttaccc gaaaccagag actttgtagt agcagaacac gacggaaggg ttttgcagtt
    17041 taaaagttat ggaagactga tgaattccgt tcccgatatt tttagaatgg aatggtttcc
    17101 aggagactat gacggaaatg gattgagtga cagtgttctt tttgacgaac ctaccggtca
    17161 gtggactctc atgctaaaca aagggggaag ttttgagttt ttaaggttta gtaagaagtt
    17221 tcaaaacgta ttcagaaatg attatacacc ggattctaat ttagatagtt cgaatacaaa
    17281 tgatttgaca aaaccgggaa aggatcacga caaagtaaac tttcttgtcg gagactacaa
    17341 cggggacgga agaacggaca tttctttgta tgactctaga tcgggaaagt ggtttgtggg
    17401 tgaaaatcat cgtaatccaa acaaaaatga ttccgtaacc ttccaaatgc agtggaaact
    17461 ctacaaagtc tttacagcac ccgaacagtc gttatttgga cacgaccggt ttagtggtga
    17521 ttttaacgga gatggttttt cagattttct catatttgat cgaagtaatg gagaatggac
    17581 attaggcgaa acaggggatg gaacgatcaa ctttaagatt tggtcaagaa ctcctcagtt
    17641 taaaaccgta actcgttggc tccaaggtga ttttaacggg gacggaaaaa cagacatagg
    17701 gttttactct gcaagtgacg gaaagttttg gatcggagaa gcgacacaaa gcggatttag
    17761 atacaaaata tatagcgatc taagctatgg acctgatccg gacagaatcc ttaaaactcc
    17821 tcttcctaaa gacgaggtaa aaatagaatc gggtaaaacg agtttaagtg tatcgagcaa
    17881 cactaagacg attttacttt cttacaaata tgacggaaat ctaaactctg gaaaaggaga
    17941 acttgtattt gggggatgtt ttactcagga tgattgttct tcttctcctg aacttttgat
    18001 ctttgacaga aaggcaaacg tatgggatct aaaacgggga aataacttta cagaaagagt
    18061 caatacttct ttgaacccgg aagcttctgg gattaccacc cttttgggtg gaaaaccgga
    18121 ccgttataca aacaatttaa aagacgaagt cctattttac aaaaaacagg gaactaccaa
    18181 tcagtttttt agttttaaaa atacaaacgg aactacattc gatattttga atttagctac
    18241 ctttacggat acggacgtat ctaagtttga tccaaataac agtggttatg cggtagatca
    18301 ttttgaaaac aatacttctc agtcggttct catcttggat gatcagactt ccagtggaaa
    18361 cgcaagattt gttctgagtg gtctaggtgg aaccaaagtt ttaactccca gtggggatct
    18421 taccccgacc gacttaaacg atttttttca agcggggaca aacgagaatc gccagagaag
    18481 aaaagaattt agtttttttt caggcaagtt taccacaaca caagcacaac ttgtaatcgt
    18541 agatagaagg actactacac acaaatggta tttaggaacg atttcttcta acgccatcca
    18601 gtttaaacgt ttaacggggg agtttgtact tccgattact accacggact acaattcaaa
    18661 aaacccggcg gggatcgtat atgctcttac gaatacgggc gagatcgtgt ttgggaaaaa
    18721 tttagacaac ggaacttcat ttaccaaagt taaaatcaat tctacaaata ttcaaaaaaa
    18781 cgtatataac gcgggtatga tcggttttag tgaccagttt gacaatggcg gaaacccgat
    18841 tgtggtctcg ggtggggaag acaaaattta cgatcttaca cagagtagga tcgtttctct
    18901 tccgagcacc gttgtcgtga agaatttaga cagacctgac ttaatcgcgc aagtctatgt
    18961 atttcgttgg atccaaggag actataacgg ggatggactg acagacattg gaatctttca
    19021 cttaaaagaa cctacttggt attttgcact gagcacggga agtattcccg atatcatcga
    19081 aagggtcaaa aacggaattg gaggtattta tgattttgaa tattccaatt ctacgaaatt
    19141 tgacaacaca ggggaagatg atattccaga cctgcctaca aactatcgtg tctgcacaaa
    19201 agtcacgtta gacgatggtt tttctaatat catcacaaaa gattttgaat acaaaaacgg
    19261 ttttgctttt tctacatttt taaatggcaa aaaagaatct gactattttg ggtttagtga
    19321 gtttaccgtt cacgaagcct acggagaaaa aacgatacat ctgtatcata caacacctta
    19381 ccccgattat atgatgaacc gcgcgctttc cggagcagaa aaagaaaccc gtattgtagg
    19441 aaatgacaat aacgactacg gaaccatcca gacaacgtat gatgtaaaac caattgtcag
    19501 tgcaccgggt gtgaccagtt accttcctgt tacgaccaaa atcgaaaagt atttaagcgg
    19561 tcaaagaact acgacacaaa cctacgacgt ggtgatcaac ggaacgaaga tcagtcggaa
    19621 gaccgaatcc acaacggatc attttagtga tactgtgcac ggtgttacga ccacaacttc
    19681 catcaccgat tttgaaaccg atgatactac caaccaaaga aggacgactc gaagtgtggg
    19741 tttgagtggt agttcccacg agattacgtc ccttctttcg tatgacacaa gaggaaatct
    19801 aatcaaacgt gcgagttcct atactggaag cggactttct cctgtgggaa ctcacacaac
    19861 tgagtatgaa tatgacaatc acgggaatca gacaactgaa agggacacaa gttctagtcc
    19921 tgcgcgtggg aactcttacg tgtatgacaa tgagcttcaa cagtttgtaa cccaagagac
    19981 aaaatggggg ggaagtatta cactaacaac cacacatcaa atcggatatg gaagcgcgtt
    20041 tggagttccg accacaacca cggatccaaa tggaaacaaa agctattttg aatatgacaa
    20101 ttttggaaga ctggttcgaa cgagttctga cacggatgtg ggaactctca caactgccag
    20161 ttacagctat gattctagtt ttccactgag tgcaaagaca acgtttgtga cgggaacggg
    20221 agatccagac tttgtatccc gtacctacac agacggaatg ggtcgtaaca tctacacggt
    20281 caagtcagcg tctaacggta attttgcgat tacgggaagg cttgtgtatg acacaaccgg
    20341 aaaactcgtc cgtaaaggac aaagtagctg ggcgagttcc ggagaaatcg accggtttgt
    20401 attgcactta gaagaaaaaa atccgacttc ttttgaatac gatccgattg gaagaatcaa
    20461 aaaaacgatt ctaccgcttg cccaagggga aacttctcct gtggtcgtaa caacagccta
    20521 caacagtgca tttgaaacga cagaaactca cagtactgga acaagcaagc gcactgtcaa
    20581 aaatgcgagt ggggaagtat tgtatgtaga agactttgcc agtgacggaa caggggccaa
    20641 gatcggattt tgttacgaca ttgcggggaa ccgaacaaag aaaagtgatt taaatgactc
    20701 aagtttgatg agttgcccca atccaagcgc gggagttccc acaaaagacg tttctggaag
    20761 aaaccagacc tattggagtt acgacgcatt tggaaagtta aaagctcaaa gtgatcctga
    20821 cttaggagta agttcctaca actacaacac gtttggggat ttaacttcga ccacaaacgc
    20881 aaaagggatt actaccactt tcacgtatga cggtgtcggt cgtattgtta ctaaaaatat
    20941 cccagaaggg aatattgaat atacgtatga ttctttctcg gggagtgaga attctgtagg
    21001 aagactcgta cgaattgaag actcgaacca aaacaaaacc tttagttacg acaaattagg
    21061 tcgtgttaaa aaagaaacga gagtcatttt agcgactaca gaaggaaatc ctcttccttc
    21121 tgaaaccgcc ggaccgtata ttacggaaac tagatatgat cttttaggtc gtgtgactcg
    21181 tatcgactat ccggaacatc cgatttctca cggaagaatg agggcttgtt acaactacgg
    21241 aaccgccggg tatatctctg ggatttctgt acaagtcaat acaaacggaa tttttcccgg
    21301 tttttgtaac aaggacatcg ttgaaaacat tacctacaac gagtttggtc agacgtcgag
    21361 tcttacgctt ggaaacggga ttacaaccag ttacggatat gacgtaaagg ggagaatggt
    21421 tcgtctcaat tcttccggag atgtaaacgg aagtaacaag gttttacaag atgtcttata
    21481 tgcatttaat ccgaacaaca acattacgaa tgttgtaaat cattctacag actttaacac
    21541 tcagtttgtt tatgactatg atggtctggg tcgtcttaca tcggctaacg gatcgtatat
    21601 tgaacctttt aattccaact ttacacagag atttcagcag tcttttgttt atgagaagaa
    21661 tgggaactta tcttctaaga gatttcatga tcctctgagt ggaaacattt cagacgtttg
    21721 gagttatcaa tacacaaacc accaagtgac gaatattgat tcgagtcgta cgggtgcgga
    21781 tgctcttacg atgtcgtatg atgccaatgg taacttaact cgtcaaaggg acaacgttaa
    21841 agatcttact aaacggatca gcatcgattc tcaagatcgg attactcaga tccaagacgg
    21901 taacaatgcg atcttgggta gttactggta tgacgaaagt ggttttcgga tccgaaagag
    21961 ttctttagaa cccaaaaaca atgttttttc taacgttgag attttgtatc cgagtaagtt
    22021 ctttggcctt gagtttatcg aatccgaaaa cgtgatctct tcggttaaca atgtttatct
    22081 gaatggggtt cgtattgctg cgttaaacga ggcgggcgct cttgcgtatt acctaaccga
    22141 tcaagtagat tccgtctcta ccgtgttaga cgatgagggg aacactcttt ctttgatgca
    22201 gtatcttcct tatggtgata cgtttgtgca acggggggat ttgaactttt ctcctaagtt
    22261 taattcgcaa gaattagaca gagagtctgg gttttatttc tacaatgcaa gattttatga
    22321 cccggggatt gctcgtttca ccagtgcgga tactttaatt gacggggaat tggataccca
    22381 gggttggaat cgtttctcgt atgtgaaggg gaatccgatt ggagcgaagg atccgactgg
    22441 gcatgaagca atagtagata ctttagctgg tgtaaaccat gtattgaaca aacttggtga
    22501 ttcttcttac aaagccggaa ctgcttcaaa agatggaagt tttgttggaa attcagtcgg
    22561 tttacttcat gattctgcag gtttagttta caaaaccgct gcttctttag ttcctaaaaa
    22621 tcgcaaagaa ttagaggaag cggccgttac tggttatggt tcgcaactcg caaaaacaac
    22681 tgctaaaggt ttagctaaag ttggcgacga tattggaaaa attccgttag gatttaaaaa
    22741 ttcaaatcaa tataagaaag caatgtcaga attagataat attatgaaat cgaaaaatat
    22801 ttctgactat aacataggtg ttagaggtag ctcagttacc gggcaaagtt tcaaaactgg
    22861 aaagcctttc aatgccaaaa gtgatattga cgtattcgtt gaaagtgcag atttgactaa
    22921 aggttctaaa acatctaaaa atatacctgg ctttgttcat cctgaaacaa taaacggtaa
    22981 aaatccggaa attggctctt ggtcagaaag atggggaaaa attcttaata gagacatatc
    23041 agttggaggt tttgaaaaag gcaaggttcc aaatcaacca acgatatttt atggaaataa
    23101 taaatgatta cgcaaatata ctttcgtttc gatttaccgg aaaatgtatt tgaattagat
    23161 gcatttgtgc agttaattca aaatgaatta ttaggttttg atcatgaaat tagagaaagt
    23221 agtaattact ttgcaggttt ttatcacaaa ttcaaaacta aagaaaatat aataaatgtg
    23281 gcaaatgcag acgatacatg ttttcatgat taccattatg tagtcacctt caacaaggat
    23341 gaaaatagcc ttcaagataa agtcattaaa ttagcagaga cttgggttct taaaggttgg
    23401 actgtttcaa ttcccgatgg acctttaatt gaagatttaa caaggacttg ttatttaaac
    23461 gaagatggga aaattatatg gaaagaacat cgagttgaac ctcctaaaga ctaaaatggg
    23521 atctgacaaa aacaatagtg gaacatagat tcctgagcct cgaaaagcct aagaatcgga
    23581 gcataacaag aagaaaagaa aaaactctga tctgtattgc tgctatatta aaaaactatt
    23641 aagttttcta ctcattcacc ttttctctga atttcagtat ttgaaagaag ttcttgccta
    23701 agatctctgg gagatttacc cgtatattta acacaagctc tgtgaaacga agaagcagaa
    23761 ttaaaaccac attcaaaagc aatatttaaa agattataat ttaatttgat acgcatcata
    23821 tttttaactt cgttgattct gtggaattgc agaaagtcag taaaactcat gttcaaatat
    23881 tgatttaaat agtaagaagc ttgatgagtg gaaagaccta aatcagctgc aaaatcagga
    23941 agtctgagtt cttcgtctat aaagccttta gaatctaaaa aatgattcaa tttaatttta
    24001 actttttcta aattgatccc ctctaacaaa tctcttgatg gatatttgtt tttctggagt
    24061 tctttgacct ctggaatggt ttctaaatct atttcattct ctttgttagc atccaagacc
    24121 gtaacagtaa tcttatcaaa taaataagga aaagaacgtt ctaaaagaat cgtataacaa
    24181 atgactgatc cgggaatgaa ttctgcaaag aataagaaat ccttcttatc gaagattgta
    24241 ccaagaaaat caaaaacaaa acaaatagag attaagaaag atagaaaggg taggttgaaa
    24301 tataaaatag atttgttagc ttttaaaatc ctattcaaag accagataaa ggtaaaaata
    24361 gaaatcgcaa atcctaaagt gtctatgaaa gaaataaagt aaagattggg aattaaaaaa
    24421 gaaaataaaa tcgtaacagg aatgatccct aaaagtcttt tgcaataaat ccaaggatta
    24481 tctaagtttc ctaagatatg ataaaaacaa actaaaaccg caatacaaga gtagataact
    24541 aaaccataat aggtgctgaa taagatttga ttttcagatt ttaacgttct ttcatcaaaa
    24601 agaactcctc cgtttaaaat cagaaagaat gaggctgaat ttaatacagc gccaaatgat
    24661 ttattaaatt cgtttttaga aaaaagcttt gaatatccaa taaaaattcc gatggctaca
    24721 ccaaaagcat gaaaatagaa aagccctaac tttagaagtt gtttataatc caaaattccg
    24781 acattagtgt taatatcaaa catagtaaaa tcttgtgtag aattgttttt aaaaatttgt
    24841 tgggatttgc ttctattctt tgcttgttag ttttaatttt tttaaaattg ctaaaacttt
    24901 tctaaaatcc gtgtgtttta ggattgtttc cttgtcttca ctgcctaatg gttttccgag
    24961 acattttccg tattcgtcta actcggattc tgtgatgtct aaaggtttta ttttaaaata
    25021 attgattacc atgattattc ctattttgtt ttcaggtgtt caatggaagt tccaaattaa
    25081 gagccttttg gtttgtgaaa atggggcatt ttttatctga aaacttttat atactttgaa
    25141 aaaatacgag attgtaacta tgggttttgg tataagaaat ctgtttttgg ccaattttga
    25201 accgatttct attttacttt tcagttgcat aattcctact ttcaaatttt agttatcatt
    25261 gtatcaatat ggagtaatag ttttatagaa tgttaatata cataagtgta tatttaaaga
    25321 aaaaaatatg caagctcaat ttttatgaat tataaagatg ttttgaaaaa actcatggaa
    25381 aggcgcgctt ggaatcagga agatctggct aaagcaggcg aggtcaaaca accgactgta
    25441 agtcgttatt tgagtggtca tacgattccg acgttgactt ttattacaaa tctttataaa
    25501 aatgcaaagg ttgatcctat aatttttgtt cgtgattacg agttagatcc gattcattta
    25561 gaatcgggaa attcgcgtga tgagaaacaa aacttagctg aggaaaccgc cgtgtttatt
    25621 cgttttctaa aaaacacacc agatgctcta gaaatatttt ggaaattgta taaaatggat
    25681 aaatctgggc ggaaatctat gagcgtttta gcagataaga ttttggagga ataagtcccc
    25741 cttcattttc tgttaaataa ttataaattt catctactgt taaatctgaa tgtacttgaa
    25801 gatatgtgta atcttgaata atcatttgaa ttatattctt tttgtagcga tataaagctt
    25861 ttttataaga aatcggatct actcttttta atatgagaat atttgcatgt gctataagag
    25921 aattttcttt ttctagaatt tcaagttcag agatttcaaa aagattaatt ttaataatac
    25981 cgattgacca aattgcagtt gctaatgtac aacctatagg agctatgaaa ttgtactctg
    26041 gtagaccaag atatcgaaga atcaatgtaa acgttccgat agacaccaac caaaataata
    26101 ttccagtagc gatataaaca aatcgaaccc ggtttaaccc tctccttttt ttgaagccta
    26161 aaacgagaac tattatcgaa gaaataatgc taagaacccc accaataacg aaataatcgt
    26221 aaaatattcc ggctgtaaaa tgtagttttg cgttttgaat ccatgcgctt gtaatgtaaa
    26281 gatctgaata gctaaaggta taaatcggaa taacataaac tattaatatg attaggttac
    26341 cgactatagg aaattcttta tcgaaaacat aagaataaat gaatcgaact agtaataaag
    26401 gcgcgatgat catagggagt gttaaagttc gcgtccaaaa aattgttttc gtttcttcga
    26461 aaaacgggac tgcaaaaagt gcactccata ttccaaaaag gatacaaaga actccgaaat
    26521 ccaagaaccg tttaagtcgg gtaacgaata taacgtaaaa tcctaaacaa aggttacata
    26581 ctgacgcaaa aagtaaggct gaaatcgctt ccaaaaaata cacccctgaa agcatagggt
    26641 cacgaatgac attttattgc aataatttta gtcttatttg acacttgtat tttccataaa
    26701 gttggactaa tgctcctttg agttttcttt ccataatccg gaaaataaat taaatatgga
    26761 tgtaaagggg attcaacagc tccaatccgg ttgtagagtt ttccaattgc acttcgttct
    26821 atatcgaata atccgtaagt ggatgtaaaa tttcgattaa gtataaaatc agtactcaaa
    26881 gacaaaacct ttgagccggc actcatctta gttgcagcaa atgaattcat ttcagctata
    26941 tttccatctt cgatgattgt tcgttctccg gtatcctccc gataagaata ttcaattgga
    27001 agaccaaatg ggccccggaa aacgattcgg gaagtagcaa tgatttcttc attttcgttc
    27061 agagcgatat aatactgact aaatccattt aaatcaaact gcctatcaaa ttccgggtta
    27121 tatcctacat accccaactt ggaatattgc aactgaacaa attctcgtga atgttcaatg
    27181 aggtccggat ttgaatcgta agtacatcca atatactgaa taccgtctcg tatttctaaa
    27241 atttcctcag aattacagag agtgtttgta gcacgtgtca taatattata attaacgtga
    27301 acttgatgga gtaagattag aaaaatattc tggaaaattg ttaattattg gtaaaatcgt
    27361 agcagtaagc gtattataga atacttttag aattacaata acagtattcg ctttacattt
    27421 ctgccgaaaa aattgacgaa cttatctaaa acaaataaga cgaagaaaaa gaaaaaagaa
    27481 ttaaaatact aattaagtat aattgaatat agagtaaacc gttgaaccgc agcgaattga
    27541 ataaggttat aactaagata ttgaaagcat acgaagagat gaggcttcaa agtacattga
    27601 atggcaactc ggaagtattg gaaaccaatc gagagattgg aaggattttg caaacggtag
    27661 aacgaaaagc cacagaacca gaaaggtcaa cgggtagttg gatgagatca atttcagagg
    27721 agttacaaaa acatctcaag agaggttttt cggaacgtaa tcttttttat gcacgaaagt
    27781 tctatgaaat ttacggaaat agtaaaatcg atgtaaggtt aagctggagc cattatcgta
    27841 ttttgtcatc tattacggat gcaaatttgc gagagaaatt aatgaaagag gcgattgaag
    27901 gaaattggaa ccgggatgat ttgtcgtatc gagttcgaga tattggagaa ctaagaaagg
    27961 ctcctacttt gagatggaga cgtcctgaag gtgtcctttg gaattacaag attaaagata
    28021 tatcaaagga aaaagggacg ttgctagtcg atttaggttt ttattgttat tacgaattgc
    28081 cgaagtcgcg tcttaatcaa tacaagactg gcgacattct acaaatcgaa aaacaaaatg
    28141 gaatttggaa tttgtccgaa tcaaaattgg attcggaact ctacttttac tttggtgaaa
    28201 tagaacgtgt gattgatggt gatacgatct tagtcaaatt tgaattaggt tttaacgtaa
    28261 tcaccagaca aagaatccgt ttgcataatg tttggtctgc tgaattgggt tcttctgaag
    28321 gtgaggaaaa ttttgagtct ttgaaaaaga aattacctct aaagactaag gtgatcgtta
    28381 gaagcagatc taaggatgtc tatggaagat acgttggaga agttttatat tcaaaaaaga
    28441 aaattcaaca ccctgaagat atttttacga taggtattta tttaaatcag gaattagctg
    28501 cgatcagttg agtgttgttt tgaatcgaaa aaaactaaaa ctgtttacga cctatttcaa
    28561 ttgtattata ttttacctaa agaagctgaa atttcggagt tttttcgaga actaagctcg
    28621 accgcaccgc cggtgcgaag cgatatgatt gattgttctt tgaaaacgat tttctttgag
    28681 tagaagggat ttgaaagaag aaaagaaata actttgactc acgacgcggc agggatcgaa
    28741 gcgaaaatac tgcgatgcaa catgcaaaga atagaatatt tatatttacg atattacttc
    28801 atgttgcttt gcagattgta gccgagagcc cggtccgcga agcggagccg ccccctaatt
    28861 actatttact aactactcgc aactgttgtg taagttccta caactacaac acgtttgggg
    28921 atttaacttc gaccacaaac gcaaaagggg tgactaccac tttgacgtat gacggtgtcg
    28981 gtagaatcct gactaaaaat atcccagaag ggaatattca atatacgtat gattcttttt
    29041 cggggagtga gaattctgta ggaagactgg tgcggattga agactcgaac caaaacaaaa
    29101 cctttagtta cgacaaatta ggtcgtgtta aaaaagaaac cagagtcatt ttagcgacta
    29161 cagaaggaaa tcctcttcct tctgaaaccg ccggaccgta tattacagaa actagatatg
    29221 atcttttagg tcgtgtgact cgtatcgact atccagaaca tccgatttct cacggaagaa
    29281 tgagagcatg ttacaactac ggaaccgccg ggtatatctc tgggatttct gtacaagtca
    29341 atacaaacgg aatttttccc ggtttttgta acaaggacat cgttgaaaac attacctaca
    29401 acgagtttgg tcagacgtcg agtcttacgc ttggaaacgg gattacaacc agttacggat
    29461 atgacgtaaa ggggagaatg gttcgtctca attcttccgg agatgtaaac ggaagtaaca
    29521 aggttttaca agatgtctta tatgcattta atccgaacaa caacattacg aatgttgtaa
    29581 atcattctac agactttaac actcagtttg tttatgacta tgatggtctg ggtcgtctta
    29641 catcggctaa cggatcgtat attgaacctt ttaattccaa ctttacacag agatttcagc
    29701 agtcttttgt ttatgcgaag aatggtaact tatcttctaa gaggtttcac gatcctctga
    29761 gtggttctgt tcaagacgtt tggagttatc aatacacaaa ccaccaagtt acgaatattg
    29821 attcttctaa atccgggatt gatgctcttg tcatgcaata tgacgccaat gggaacttaa
    29881 ctcgtcaaag agacaacgtt aaagatctta ctaaacggat cagtattgat tctcaagatc
    29941 ggattactca gatccaagac ggtaacaatg caatcctcgg tagttactgg tatgacgaga
    30001 gtggttttcg gatccgaaag tcttctttag aaccgaagaa caatgttttt tctaacgttg
    30061 agattttata tccgagcaag ttctttggcc ttgagtttat cgaatccgaa aacgtgatct
    30121 cttcggttaa caatgtttac ttgaatgggg ttcgtattgc tgcgttaaac gaggcgggtg
    30181 ctcttgctta ttacctaacc gatcaggtag attccgtctc taccgtgtta gacgacgagg
    30241 ggaacactct ttctttgatg cagtatcttc cttatggtga tacgtttgtg caacgggggg
    30301 atttgaattt ttctcctaag tttaattcgc aggagttaga cagagagtct gggttttact
    30361 ttttcaatgc aagattttat gatccgggga ttgctaggtt taccagtgcg gatacgatca
    30421 ttgacgggga attggatacc cagggttgga atcgtttctc gtatgtgaaa ggaaatccga
    30481 ttggggcgaa agacccgact gggcatttgg gacagatgat tccaattgct gtgagagttg
    30541 gacagagtat agcagcagcc ggtatggctc tttgttcttc cggaacaatc aactgtggag
    30601 atatgattcc aagtaaggct gacaagccta gagacacttc cgtttctcca aatgatgcga
    30661 aacagatgga gaaggctggt cttgatccgt taaatgcaaa aaaaggatct caaaaaagta
    30721 ttggcgatgg cggtaaaaat ggatctgatg ttggtgaaaa gtcgggtgtt agtaataaag
    30781 gaaataatac tgggaataga aaagctgatt ttattgtttc tccagatggc gcaataatgc
    30841 ataattctcc aggtaaagtt aaagattctt taagtaaggc tggatttcct actaaagaaa
    30901 gggacccaaa caaaaaagaa ggtggaacta tttttaatat tcctgagaaa aaaatggatg
    30961 tccgaattat ggatggcgga cctaatcatc ctccgagagt tgtgacaaca cgggaaaata
    31021 aaaacatgtc agtcaacccc aatacaggag aaaattttcg tggaaacatg aaagccagtg
    31081 aacaaaagtc aagaaaccat atgtattttc aataaaatac aggttatagt atgaaaaatg
    31141 aaattattca atcagtatta atgaaattac tctatggagc ccagcttgat agtatcaggg
    31201 tttacaaaat atttttagag atagagttta atcaaattgg taaaaaagaa cttcctatta
    31261 ctatttggtt aacaacaaac aattcacttt atgtaaatac ggatattact tcaattgatc
    31321 gcaccgctga ttactatgag aaaagagcaa ccgtaataaa agatttgttt tatttaatag
    31381 gtgaagaggt gtcttctgtt acggtttcgg aaaaaggtga gctttcaatt gttataggcg
    31441 acaaaacttt atttctattt cgggaagaag acgaatttga agaagtttgg gaagttatgg
    31501 ataactcgac gagtaatgat tcaagagatc acaattggta catcgcctta tgcgatgatg
    31561 gagattttgt gctaacatca ccttgagaat gaaaatacat tgaacctcac aaaaactaaa
    31621 aaagcatatg aaaaagcata gcagatagag aaaaataaaa tcgcattcta aaactagaat
    31681 atagcgaaaa taacatttaa ttacctaaag atctttgaaa acgatttgct ttgaaaagaa
    31741 agtaatttga tctgcattgc tgttatatta aaaaactatc atgctttcta ctcatttccc
    31801 ttttctctga gttttaatat ttgaaagaag ttcttgtcta agatctctgg gagatttgcc
    31861 agtatattta acacaagctc tgtgaaagga agaagcagaa ttaaaaccac attcaaaagc
    31921 aatatttaaa agattataat ttaatttaat acgcatcata tttttaactt cgttgattct
    31981 gtggaattgc agaaaatcag taaaactcat attcaaatat tgatttaaat agtaagaagc
    32041 ttgatgagtg gaaagaccta aatcagctgc aaaatcagga agtcttagtt cttcgtctat
    32101 aaacccttta gaatctaaaa aatgatttag cttaatttta actttttcta aatcgatccc
    32161 ttctaacaaa tctctagacg gatatttgtt tttctgggtt tctttgactt caggaatggt
    32221 ttctaattca atttcattgg ttatattaga atttggaatc gtagctgtct tattaaataa
    32281 agaaggaaaa aaacgttcta aaacaagtgc ataacaaatc atcgatccgg aaatcaattt
    32341 tgaaataaaa aagaaatctt tcttatctag aattatcccc ataaaatcta aaatgaaact
    32401 aacagagatt aagagggaaa taaacggaag attgaagaaa acaatcggat ttttattgat
    32461 taaaatattt ttacaagacc aaataaaagt aaataccgaa accgcaaaac ctaagatgtc
    32521 tataagggat acgattttat aataattgat taccatgaat tatctcgatt tgggcatgaa
    32581 tcaatgattg cttgatgatg ggttaataaa attgaaatta tcttcgttaa acgagtctta
    32641 attgaccaag gtaacaccgc gtttatgtta atttcttgct ctttccgggg attcattgct
    32701 aaatcctata attacagatt tgaggaaatg acatctatac tataagttga ctaagtcaac
    32761 ttgtcaaata aaaaaaattg acttagtaca aatataattt actatggata aagataaaat
    32821 aactcgttta aaaataattt taaagcatct caaagagact aaaggtctca atcaagggca
    32881 agttgcgtct atgattggtc ttacttcggg tgcaattacc aagatgttaa aaaatgaaag
    32941 agcgattaca ataaagacaa tgcttttgtt tgaacacgtt catgatattt cttccgaatg
    33001 gtttacgtct ggtcaagatg agatgatttt aaagaaaaaa ggagagagtc ggttaactgg
    33061 ttcaaatcag gaattgtttc aaaaaatttt aaaacgaaaa gggatggtaa aattgttaga
    33121 gagtttattg aatcttacgg atagtcagct ttctgcggtc aaaaatatca tagataattt
    33181 taagaattaa aattacttaa tgtagtttcc gaacattctc gctaatatcg aacttctttt
    33241 cataaaagaa taatcatagt cttcttttaa ttccgtatct ttaatcaaaa ctaatttcat
    33301 aaattgaata ttttttgaaa agacttcgga catccaggct tttttatcaa cgattgaata
    33361 taaaaagtta aacgcaggtt ttgtaatttt tgttaaaatt ctttctttag gataaaccga
    33421 aaattgccta agttgaaaag cgtcacaatt cataatcgca atcgaccaga taaatgttcc
    33481 aattaagaat ccaattgctg tatatccacc tgaaaatact ccgtaaatag ttggtcgaat
    33541 atagataaaa accagaacgg aaataatcgg tggaatcaaa cctaaaaaca aaagaactgc
    33601 atttgtttta gctcttcctt tttttcgtat tacattaaaa gctaagttta ctaaagataa
    33661 aatcaccata cagagagaat aaattagcaa aaacttataa acatagctac tttcaaaagc
    33721 gaaattttca ttatggttaa aagaaacgtg taaggtttgt aatgaaaatg cgtgaagaga
    33781 aaagaagcag attagtaaga aattcagaaa ataaaaagtt cttctcggtt ttttgacttt
    33841 ttgttcgtgt tgatcataag aagacgtgat cttaaataaa taataaggaa ccgaaataga
    33901 agggatcagt ccccaattga taagccagtt ataagaccat gaaggaacga tctctctcaa
    33961 tataaaagat tgaaaccatg cgcctaacaa cagacataag ataccaaaat atttctgaat
    34021 ttttcgtttt gaactagggt ataaaacgta aaatcctaat aaaaaaatga aaagtgctgc
    34081 aacggaattg agaagaatga tttcactgga tgaatttaag gacatagaat tgtcacgatc
    34141 gtaggatttc agacaatttt tgcaaactgt ttttttcgat ttctataatc gtaaatgttg
    34201 ctgtctctcc atacgttaga aagtctttga aaaaaatctt ttttggaaac tctttagaaa
    34261 tttttgctcc tgcttctaga taaattcgcc caataccttt tctttcatca ttaaacattc
    34321 catatattaa attaaaattt tgttctaaac aatatttgga tacacaagca aaattgaatt
    34381 ttgcagcttt tgcaccttga agacttggta gaaaagcaac tgaattccaa tccgctacat
    34441 tattaacagt gactttgtat tgttgatatg aggaattgag aataaaacct ttttctaaag
    34501 gaatttgatt ttctggtgtt tttacaacga ttctcataca agaaaaaatt tcgttttcga
    34561 aagtaacaaa gaaccaagtt gaatctggat ccaatccatc atcttttcta agataaaagt
    34621 ttccggcttt ttgattgatt gtgaatacga aatctttaag agtttttaat gtatgaaagt
    34681 tttctggatt ttgagcctct aacataaaac atgaatatga atcttttaca aaatatagct
    34741 ttgtttttga tagagttagg ttgtttgcag ttttagtcat agtaataaaa ctatgtctca
    34801 tgatttgaca aaattgcaat ttttaatttt ctcaaaaggt tttgatttta cgaaagaatg
    34861 ggtgattgaa gtatttatac tgcgattgta gggaacaatg ttgagtttaa ttttgtgtaa
    34921 tgtctttatt ttgaaagaat cagaaaatta gaatatacaa aagatctaaa aatgtttgcg
    34981 atatatttta attgtattat atttaaccga agaagttgaa atctcggagt tttttcgaga
    35041 actaagctcg actgcaccgg tggtgcgaag cgatatgatt gattgttctt tgaaaacgat
    35101 tttcttcgag taagagggat ctgaaagtag agaagaaaga cttagactcg caatgcgtgc
    35161 ggcagggatg gaggcggagt caataaattg ggactgaaga taatactttg tatcacgttt
    35221 ctttttttca atttattgac tggagccgag agcccggttt cggagaaaca aaaacaaatc
    35281 aataatattg aatacaatga aactttaaaa tacaaaagga tctttctccg aaagccgccc
    35341 tatccactaa ttcctagtca ctcgcaacta gaatatgaca atcacgggaa tcagacaact
    35401 gaaagggaca caagttctag tcctgcgcgt gggaactctt acgtgtatga caatgagctt
    35461 caacagtttg taacccaaga gacaaaatgg gggggaagta ttacactaac aaccacacat
    35521 caaatcggat atggaagcgc gtttggagtt ccgaccacaa ccacggatcc aaatggaaac
    35581 aaaagctatt ttgaatatga caattttgga agactggttc gaacgagttc tgacacggat
    35641 gtgggaactc tcacaactgc cagttacagc tatgattcta gttttccact gagtgcaaag
    35701 acaacgtttg tgacgggaac gggagatcca gactttgtgt cccgcaccta cacagacgga
    35761 atgggtcgta acatctacac ggtcaagtca gcgtctaacg gtaattttgc gattacggga
    35821 aggcttgtct acgacacaac cggaaaactc gtccgtaaag gacaaagtag ctgggcgagc
    35881 tccggagaaa tcgaccggtt tgtattgcac ttagaagaaa aaaatccgac ttcttttgaa
    35941 tacgatccga ttggaagaat caaaaaaacg attctaccac ttgcccaagg ggaaacttct
    36001 cctgtggtcg taacaacggc ctacaacagt gcgtttgaaa cgacagaaac tcacagtact
    36061 ggaacaagca agcgcactgt caaaaatgcg agtggggaag tattgtatgt agaagacttt
    36121 gccagtgacg gaacaggggc caagatcgga ttttgttacg acatcgccgg gaaccgaaca
    36181 aagaaaagtg atttaaatga ctcaagtttg atgagttgcc ccaatccaag cgcgggagta
    36241 cccacaaaag acgtttctgg aagaaaccag acctattgga gttacgacgc atttggaaag
    36301 ttaaaagctc aaagtgatcc tgacttagga gtaagttcct acaactacaa tgcgtttggg
    36361 gatttaactt cgaccacaaa cgcaaaaggg gtgactacca ctttcacgta tgacggtatc
    36421 ggtagaatcc tgactaaaaa tatcccagaa gggaatattg aatatacgta tgattctttt
    36481 tcggggagtg aaaattctgt aggaagactc gtacggattg aagactcgag ccaaaacaaa
    36541 acctttagtt acgacaaatt aggtcgtgtt aaaaaagaaa cgagagtcat tttagcgact
    36601 acagaaggaa atcctcttcc ttctgaaacc gccggaccgt atattacaga aactagatat
    36661 gatcttttag gtcgtgtgac tcgtatcgac tatccagaac atccgatttc tcacggaaga
    36721 atgagagcat gttacaacta cggaaccgcc ggttacatca gtggtattag cgtacaagtc
    36781 aatacaaacg gaatttttcc cggtttttgt aacaaggaca tcgttgaaaa cattacctac
    36841 aacgagtttg gtcagatgtc gagtcttacg cttggaaacg gaattacaac cagttacgga
    36901 tatgacgtaa aggggagaat ggttcgtctc aattcttccg gagatgtaaa cggaagtaac
    36961 aaggttttac aagatgtctt atatgcattt aatccgaaca acaacattac gaatgttgta
    37021 aatcattcta cagactttaa cactcagttt gtttatgact acgatggcct gggtcgtctt
    37081 acatcggcta acggatcgta tattgaacct tttaattcca actttacaca gagatttcag
    37141 cagtcttttg tttatgcgaa gaatggtaac ttatcttcta agaggtttca cgatcctctg
    37201 agtggttctg ttcaagacgt ttggagttat caatacacaa accaccaagt tacgaatatt
    37261 gattcttcta aatccgggat tgatgctctt gtcatgcaat atgacgccaa tgggaactta
    37321 actcgtcaaa gagacaacgt taaagatctt actaaacgga tcagtattga ttctcaagat
    37381 cggattactc agatccaaga cggtaacaat gcaatcctcg gtagttactg gtatgacgag
    37441 agtggttttc ggatccgaaa gtcttcttta gaaccgaaga acaatgtttt ttctaacgtt
    37501 gagattttat atccgagcaa gttctttggc cttgagttta tcgaatccga aaacgtgatc
    37561 tcttcggtta acaatgttta cttgaacggg gttcgtattg ctgcgttaaa cgaggcgggt
    37621 gctcttgctt attacctaac cgatcaggta gattccgtct ctaccgtgtt agacgacgag
    37681 gggaacactc tttctttgat gcagtatctt ccttatggtg atacgtttgt gcaacggggg
    37741 gatttgaatt tttctcctaa gtttaattcg caggagttag acagagagtc tgggttttac
    37801 tttttcaatg caagatttta tgatccgggg attgctaggt ttaccagtgc ggatacttta
    37861 attccggatg aatacaattc tcaagcttgg aatcgttttg cttatgttta caacaatccg
    37921 attggggcga aagatccgac tggtcatgct cctcaagacg agaatgctgg ttttaaagac
    37981 gcttctaaaa atattgctaa cggttttgtt gaaggtgtaa aaacaacact ttctgctcca
    38041 actccagtaa acgctgttgt caattctgtg gttgccactg gtaaaggcgc caaagaactt
    38101 tatgataacc gaaaggaagt ttacgcgagc gctaaagatt ttgctggtaa attaacgagc
    38161 aaagacgaca aagttcgtga ttacgccgtt gggcaagcta aagcttacac tatgagcgcg
    38221 gttcttggcg gtgctgcctc caaggctctt gggtcgaggc tgcctaagcc gaatgttaat
    38281 gtgccgggtg gtgggactgg aggaaaagga aatatttttg gaaaagatat tcttgaaacc
    38341 caaaccagaa ctggccgaga cggaaaagct gttgagatta aatttaaaga tggaagtaaa
    38401 attgacataa attctgcacg agtaaaagaa tggaaaccta atgaacatcc taaagcacct
    38461 gagggagctt tacagaaagt taagtttgaa gaatctttac cgggttctaa aggctacaaa
    38521 agagccccaa atcaagatga aaaaaatttc ttaaataaca tttttagtaa ataatgaata
    38581 tagataccgc tattagaaca tttgcagatt tcttaaatgt cagttattcg ataaccttac
    38641 ctttattatc cgaaagaagt tatacgtcgg atgaagactc gaaatctaat tggattcaag
    38701 caaattggga aatattagtt gaaagaaagg ttttaatgtt gcatgaatac ttagaagttt
    38761 atggtagtgg agctgactat tacggtggga gtagtagaat tacagatata aattctattc
    38821 caaattatgc aattaaagtg aatgtaaaat gcgggatcga tattttaaat aatcaagaaa
    38881 ttcaaaacca tagttacttc tttgaacaat tagtcggttt taaaaatgat ttttatgttg
    38941 attccccccc ttttgaattt gttttggtac gagatgaaaa tataaataaa gagagagttt
    39001 tttcgataaa agaaataaaa ttcgaattaa ccgagcctga gtctcgcaaa aactaaaatg
    39061 tgggaagtta agtccaagat aacagactca tgtgataaaa tgaaattatt tgagtagaaa
    39121 agagacggta aaactgacaa aaaacggatt caaaatatag aatataatga aagaatagat
    39181 tacttaaatt aacaaaacaa acaggaaggc ataaggaacc ctttgccgaa taaggtaaca
    39241 caaaagaaaa caagaaacag acgttaggct actttcttgt aagaataaat gtgataaagt
    39301 ccgcctagga ctggagtgga aacgagtttc ttacttccat ccggcggacg aatgaaaaca
    39361 ggagaaggaa tcggagagtc tttgttcaaa gccaaatgag tgcgatgatg attgtaaaaa
    39421 tgaataaact cttctaattt cttttctaga tgaaattggt tgagtggaat gaagaaatct
    39481 aagaattcgt tcctacatgt tttaatccaa cgttcggcgt aacagttttg ccaaggagaa
    39541 tgaaacgaag tctttttgtg tttgatgccg aaccgtatca aatactttgt aaaacgtttt
    39601 ccaaagacgg aatcgttgtc tgaaagaaag taatgaaact tttttcctgc ttgtttttgt
    39661 ttacgaattg caaactttaa aactttacgc atccattttg tagttgggtt tgtatgaatg
    39721 tcgaaatgaa gaacttgtct cgaaccgaga tgcaaaaaga atacaacacg aaagatttct
    39781 ttgaaattag aagagtaagc ggtaaacgta tcggaaacaa tcatagcatc tgcatgcaac
    39841 aagtagaact ctttccaaga aatacgtttt ttagtgttag gtggaggttt tgcaatatac
    39901 ttagaaacgg ttctttcaca aatagtatga cccaatttca aaagcaatcc gtgcagttta
    39961 gtcgctcccc agattttgtt ttccttagcg actcttcgaa tgagtttaat gatttcccaa
    40021 ggaatgttgg gcctacctgt tttttttctt ctcgaaagta atgaccaaaa gattttgaac
    40081 tttttctttc gccattccag aagagtagca ggggaaataa ggattagatt ttctttccag
    40141 tttcgatgga gataggaaag aattacaagt ttaaatcttt caagaggttt tgtatgaaat
    40201 ttctttttct ttcgtttgta ggctacaagt tggcttttaa gaaacaaaat ccgagttgtg
    40261 ttttgggatt ctttttgaat attacaaaga aaatgaaaaa gaaatatgca gttgagaaag
    40321 agagaaatct cgtaaaacaa acgttaggtc cttcttaaaa agaaactgag atatacaatg
    40381 atttttaaat gaaccgtatt tgtaacttta aaactttatt accgttcttt caattttttg
    40441 accaacataa ttaaacttcg caaaaactaa aaaagcatat gaaatagtat aacggatgga
    40501 gaaaattaaa atcgcattct aaaactagaa tataatgaaa ataaagttta atgatctaaa
    40561 gatcttcgaa aacgatttgc ttttattagg agagatctga aagaaaaaaa gaaaataatt
    40621 tgatctgcat tatctctata ttaaaaaact atcatattat ctactcattt accttttctc
    40681 tgggtttcaa catttgaaag aagttcctgt ctaagatctc tgggagattt accagtatat
    40741 ttaacacaag ccctgtgaaa ggaagaagca gaattaaaac cacattcaaa agcaatattt
    40801 aaaagattat aatttagttt aatacgcatc atatttttaa cttcgttgat tctgtggaat
    40861 tgtagaaaat cagtaaaact catattcaaa tattgattta aatagtaaga agcctgatga
    40921 gtggaaagac ctaaaccaga agcaaaatcg ggaagtctca gctcttcgtc tataaaccct
    40981 ttagaatcta aaaaatgatt caatttagta ttaacttttt ctaaatcgac cccttctaat
    41041 atatttctag gtggatattt atttttttga ttttctttga cctctggaat ggtttctaat
    41101 tcaatttctt taactatgtt agcatccaag accgtaacag taatcttact gaataaggaa
    41161 ggaaaaaaac gttctaaaag aatcgtataa caaatgacta atccgggaat gaattctgca
    41221 aagaataaga aatttttttt atcgaaaatc gtaccaaaaa aatcaaaaac gaaacaaata
    41281 gagataagga aagatagaaa ggggaggtta aaatataaaa tagatttgtt agtatttaaa
    41341 atcctactca aggaccagat gaaagtaaaa attgagaccg caaatcctag aatgtctatg
    41401 aaagaaataa agtaaaaatc aggaattaag taagagagtg ggattacaaa aggaatcaac
    41461 catagtagtc ttttacaata aatccaagga ttatcaaaag attcgaataa atagttgaaa
    41521 cagactaaaa cagctaaact agaataaaga actagaccat aataagaacc gaataaaatc
    41581 ctactatcgt aacgtaaaat tccttgatcg atcaaaatgc cattatttaa aatcagaaaa
    41641 aacgcggcgg attgtaaaac agaaccgtaa gatttactaa aaccatcact cgaaaaaagt
    41701 ttagaaaacc ctaataaaaa tccaatgaca acaccaaaag agtgaaaata gataattccc
    41761 aattttaaaa aattcccata atctaaaatt ccgattgtat atatatcaaa tatggaaagg
    41821 aatttggaca tgatattggt tataaaaatt tattttattg gaaactcttc gttactttct
    41881 aaatcatccg aaaagtagtg attaaggtag ttgagtctta atttattttt gatagctatc
    41941 gccttacgaa aaccggtgga ttttaaaatt gcttctctgt cttctttttg taaaggtata
    42001 cctatgtatt tttcgtattc gtctaactcg gattctgtga tgtctaaggg ttttatttta
    42061 aaataattga ttaccataga tgtatccctt atttagtttt tgaaatgttg atttatgatt
    42121 agtgtttaaa agtaaaactc tagcgatggg tatagatgat aaaaacagta gagtttgaaa
    42181 gttgaaaaat gagggaatag gttttaattt ggtaactaaa tcagaaaaaa tggttttcca
    42241 aaaaagaata aatttctttg aaattaggac tggaaaaata ttatcttcta aaataatttt
    42301 gttctggtta aaaaaatatt tagaaaatga atgaataaaa tttctgatcg cgtacataaa
    42361 atggtaaata acctcataat tatcgaaaat gtcagaattt atgaataaaa ttgaatattc
    42421 tattcgtata tatagtacag ataatttata cgtttagtat aaaatgcaag aaaaaaatat
    42481 tcttttataa tatgatttaa tggaattaaa aaccccagga caaagagtaa aatacatccg
    42541 aactgaagga ttaggtgaga aactgacaca agcgcagttc ggttcagcaa tatttatttc
    42601 tcaagcacat ttgagtagaa ttgaatctga tgagcttgag gttacagaac aagcagcatt
    42661 tgttattgaa gtagttttta attataaaaa agattgggtc ttaaatggaa tagaacccaa
    42721 aatgattagt gctgttaaat tccgggaaaa tctttcatca aaaatagaag aatggaatca
    42781 tttagttagg agaattgaaa aaactccaaa tgcaaagtca attatcgaaa aatatataaa
    42841 actaacagat aaagacagag tgataattga tcaaattatt tcacgttttt cagagttata
    42901 attttcttag gaaagaacta tttaatatac tgatagtatt ttctagctaa tagttcggct
    42961 cttctattca attcaagatc tgtatttagt accaggctca tatcagtata aagtatatct
    43021 gcggtaacga ctgctttaag agcaacggat ttattttgaa attcatttgg atctagaaaa
    43081 ctataaagaa taagatgaaa attgagtgag agccggttta agaatggtac tctatcacca
    43141 aaaagtacag cagccttggt ttcaaataca tcgtattgaa gaatagcaac agcccataaa
    43201 aatgaggacg gaatcaagcc aataggaatt aaataacctt taaaaatccc caaggtaggt
    43261 aagatatata caaataggag agtagtgaat aaactaataa taattcctaa tgaaagtaac
    43321 gcgaatctta ccctttcggc accggaagct gtaatgactc ttcttaaaat taaaaagata
    43381 gaaaatccaa cgtatccaaa cgaatacata attaaaatat gatatgctgg taaaagctta
    43441 taggaagaag tttgataatc taccatttca atcatattca atgaaatgca agatagaaaa
    43501 agataagcca ttacaactaa atcgataaga aatataacat ttttttgttt aaagtcagat
    43561 cgtattagat tcataactag tcgatttaag aggaaaggta caaaaataac gggtaatagt
    43621 gttatactcg gagcaattgc atgaatttct tttggaagaa catagcgtat tccggaaagt
    43681 agtgaccaca agctaattga aaacgacaaa acaaaaaaat accttggtat ttttgaattt
    43741 ttccgatgac caaatcgaat aacgtagatt cctaaaagta acgcgattaa ggaacataaa
    43801 agactaatta ttagtggaac attcattaca attttcttga aaattacatt aaattaacac
    43861 taattttttg taaacttgtt ttgtcgattt cgatgatgtt taagagaact aattcttgat
    43921 caaagtagtc ttcaggaaaa aaaacaggtt tagaaaattg ctttgatagt tcagctccgg
    43981 ctgacaaata aattctttcg atggatgcta atttttgatg atacatacca taaattttcg
    44041 aaaatttttt ttgtaagcaa taattaacga ccattttaaa attgattgtt gcagctttac
    44101 ctcccatgac agtgcgtaaa aatgctacgt tattccaatc tgcaacgttc tcttctgata
    44161 caacgtatct tttttgtgga ttagagccat aaataacacc catctcaaca gggagaaaat
    44221 tattcggttt tttctctaca attctcattg cagatagaat tttttgttct gaatcggtaa
    44281 cataaaacca agtggaccaa ggatctaagt taaatgttgc ataaggcgat ttgttataac
    44341 cgctatttga aaatatattt ttgataaaat ttttaactcg ttcgagttct tcgggatttt
    44401 ctaatccttg gattatattt ttccgaagag cagcactttt taaaacaata tgtgacataa
    44461 tatatatatt ttgccattct tggattgaat ttcaatgaat tattctatgt gtgttcttac
    44521 ttttcttaag aattctaaaa taggttttaa aaaagatccc caatattcta agaagatcaa
    44581 tttcaattgt aaagacagtg gtaagctaga ttaacaaaag ctcggagtaa gttatttata
    44641 atttattttc tgaaaaatta ttgaaatcta aactttacag atttttttct aaagtgtgga
    44701 aaactaccaa gggattacga ttttaagaac agattctaaa ataatatgaa ttcatatgtg
    44761 ttataacatt acgaatttca cagttattag aaactaatta gatcgaagga taattttttt
    44821 aaatatcgta ttttaataaa atgaaaaaaa ttaacacaaa acttttagca tttagtaaat
    44881 aaaaaatttc ttcaaaaatt gactaacgta aataacgcgt ttaaatttga agaatgaaaa
    44941 ataggggaaa gcagaaaatt ttaaaaagac cttaaaacaa agatcaccta ttaaagccgg
    45001 atttcaatct cccaccgaag aatatttaga aactgtatta aacatatttt tcattaataa
    45061 aagaattaat cgatagggtc ttactacccg gacgcatcaa aataatacca agttattaac
    45121 ggcccaattt acgaaaaaat agtgatactt aacaaatacc gcaaattcgg gattacagca
    45181 ttttaaaaca ggatcaaaat attcaaattt ttgaaacaat ctaacccaaa tattctattc
    45241 atgcgtccga gtagtaaacc aaagacatcg aataatgttc aagtcttatc tggataagga
    45301 aataaatgct tatattataa aactggaaag tggtttgtat aagccaaatc gatataaata
    45361 ctattattcg gacttagaac aagagctatt gttttagcaa atgaatagag ttgttgaaaa
    45421 actccatagt gacgattaac aaaactgctt caattgccgg ttcccataaa atagaaacag
    45481 atggagaatt aatttttcaa caattctaat attaaaaaaa caaaacataa aaatataaat
    45541 ccaatacgta aaagaataaa tcaaagaaag ttagaatccc aaaatcagaa attgtctgta
    45601 gactatatgc aggaaaaaat aaccccagtt gaatgaggct gaaatgaata ttaaaaaatt
    45661 tacccaagga gttaaaagtc ccggttgaaa agacttttaa tacattaact atcggttaaa
    45721 aaaatcagaa tattactaaa aaacagatat gttcatttgt aaaattcccg gatacgcaat
    45781 acaaaaaagg cattgtgttt ctgttttctg aaatgaccgt tttaccaatt aattttcttg
    45841 cgttggctga gatggtagcc taatcgttat tggatcagaa atatattagt gattaatggt
    45901 atattgatat tttataaagg gaatagacag aattataata gaattcgaca gtaatatctt
    45961 aacagtagtt taatatgaaa aatgtgaatt agaagttaga ttctgtacta tcagagcgaa
    46021 agatgaaaat aattccgtat gaagaatata gccttaaatc caatctcaca gtggaagaag
    46081 ctatctcaaa attaaaggct aatacagaac caaataagct atttggaagt ggaactaaaa
    46141 tatttcatgg aaatataaat aacgatacat ttgatatatg tagaataatt tcatatcgaa
    46201 attcatttct accgaaaatt aaaggtaata ttagatctga agcaaattca attataattg
    46261 atataaagat gcacttacat ccatccgtaa ttgtttttat gtttatttgg ctttcaggtg
    46321 cactattaga gtttatagtt tcaaccatca cacttatgag taatttaagt gattttcccc
    46381 aagaacttct tatttctctt ggcatgcttg cttttggtat tggactgttt acaatcccat
    46441 tttggattga agttaagaag gcaaaacaag aacttgaaaa aatattggct atgaaataac
    46501 aaatcgctaa gcttcgcttt gaacgcgggt tacatattta cgtttctatt tgtaaaggat
    46561 gtatggatac gctcataacc aaatgttcat ttttgagagt agggcgcatt atcggaagtt
    46621 gtatgttgca tcacagaaga atctactatt aaaatgaatg gaagaatata aggagtaaaa
    46681 ttgaaactgc tccttaaaaa tcgatattaa aggattttat gctctttcag agttttttcg
    46741 gttagccctg taatctctaa aactgttttt agatccattc ctttcccaag catcttatcg
    46801 gcggttttca gtttctcttt ctcaattcct tgttcaattc ccttttcgat tccttgcttc
    46861 acaccttctg aaatcagttt ttccgcagta gtcacagtca actcctcata tttttctaat
    46921 ttcgatcttt gaaaaattac tttgaactcc gaaggtttca aatctcggac ccaatagata
    46981 tacaataaca atttccgtaa gattgcaacc cttttcgatt cttcctcaat ttccaagagt
    47041 agagaaaata aacctggtaa gtgagatata aattccaaat ctccttccct tattctttgc
    47101 accacaccta aagtaacttg aaaggttata ctttctagct tctctttcaa ttctactttt
    47161 ttcagatcga ataagtctat tttaaaatcg gggataaagt cttttagaat tcccgtttct
    47221 tgacttgtta gaacgaattg atccaaaaat cgattcccca atttccattc tttttccccg
    47281 tgataaaata cgaatggaat tactacggaa agtttttctc cgtttctttg ttggtttcgg
    47341 tagatttcgg tcatgtatcc gagtaattgg atatagatcg tgttttctaa ataacttttg
    47401 tgttcgaaga gtaaatatac attagattta ttaccggacc tgagtggaat ttgaaataat
    47461 agatcggtct gttcttgttt taattcttcc gagacgaaac tagattcgga tagttctaag
    47521 ttctctaagt cgagtaattt tactacttcg atcggtaatg tgtttttgaa aaaagttgct
    47581 gcttcttttt tatcttggaa tgtttctcga atcaatcgat catgaggatt attcacttcg
    47641 gccatctgtt atcttttgaa ttttatttca ttaagtcaat tttatttaga actgatctaa
    47701 aacttcaaaa aagagtttcg cttgtaagaa aaaataaggt ttgttccgag ttcatgatat
    47761 ttacgaaaaa atcctattgt atcacataaa aatcactcca agtttaaaaa gatatagtaa
    47821 caagaagttg aatttatgtt catcatttga aatcttaaag agaatctaac tctctttgat
    47881 ttaaatcagg acctcctatc ccttgataaa gaaatcttat tcaaaataaa ttttgcactt
    47941 cggaagaagc tttctaatcc tttctttttc ttcggatgag agttggttat tatccaattc
    48001 caaccgtttt aaattcttca gttgtccaat ttccttagaa agagtcttga gttggttatt
    48061 atttaattcc aacacttgca agttcttcaa ttgtcctatt tcttcaggaa gggttgtaaa
    48121 ttggttataa ctcaaataca actcttgcaa gttctgtagt cttccaattt ccttagaaag
    48181 agttgtgagt tggttattat ttaattccaa cacttgcaaa ttttgtagtt gttcgatttc
    48241 gttaggaatt attttaaatt ggttataacc caaatccaac cgttgtaaat tcttcagttg
    48301 tccaatttcc ttagaaagag tcttgagttg gttattattc aattccaacg cttgcaagtt
    48361 cttcaattgt cctatttcgt taggaagaat cgtaagttga ttataattca aatacagttc
    48421 ttgcaaattc ttgagttgtc cgattccctt agaaagagtc atgagttggt tattattcaa
    48481 atacaacgct agcaaattct tgagttgccc aatttctttt ggaaaagtct tgagttggtt
    48541 gttattcaac tccaacactc gcaaattctc aagttgcccg atttcttttg gaaaagctcc
    48601 gagtggattt tcatccaaat tcaaatcatg caaattcttt aattgtccaa tttcttttgg
    48661 aagagttgtg agtttttgac cattcaaata caaaaatcga acatccaaag gattttggat
    48721 cgcttctgtt aaatccctgt aagtttttgg ttctactttt tccgtttgaa tcttgcaaga
    48781 aagattaatg agaaacagaa agccaattgt tattttttgt aagtgaatca acgttatgcg
    48841 gaagttcata aaggttatcc ggactgaaat ttatttaatt gaaagataaa tttctatata
    48901 aaaataaaaa gtcattcaat ttaaacgttc ttttataaat ttctgtttgt ttaaagttaa
    48961 aattgattcc ggattttctt ttttaataag atcaaatttt aaattctaat aatctttttc
    49021 tttttctaat ttttttctta aacgctttaa gaatttgatt atctttttgg tttttgcaga
    49081 attgtaagac ttgaaccttc gtttgattga atgtaaattt taagatcgcg tggggtttac
    49141 ctgtaaactt gacacaaacc ctatgaaatg aagaagcaga attaaaacca cattcaaggg
    49201 caatattgaa taaattataa tcggtttttt tcttctttaa ttggtgaacg agtcgggttt
    49261 gaagaagtct cagagcgttt gtgtaagatc tattttacga acgcagtttt gggtatgtta
    49321 gatttattta caggaaaagt attgaaatac gaaacgcctg tgtacaacta caacgaataa
    49381 agtgtaaccc atgtttccgg tctagagtgt taccgatgtg ccagaacata catgaacaaa
    49441 tgttcaccaa tgagtcataa gatcgattat cggaagttga ttgttgtatc atttaaaaaa
    49501 atatacttga aacactgaac gtttactcaa ctaaagatct acacaaaact gtttttgaga
    49561 atcatctatc agtcttgttg aattacactc ctattctatt tactaagctt ttgggattga
    49621 tcgattccag agttttatga tattcgtata ttcgattgct taaggatttt atgcgacgtg
    49681 cgtagattaa tagttagacg ctatcataag tctggagttt tcgatgaatg atattgagaa
    49741 aataataaat gaaactgcaa aagaatataa aagattttgg ggcgaagtat ctaatgccag
    49801 gaggcaatgg catgatcttg tagatcgagt aagcaacgtc gtggaagaat ttcataaaca
    49861 atttaagtta aaaaaatctc catatccgtt tatcatgaac gaaagttcca atattgttga
    49921 cttaaaattt acggataaag gcgttgagaa gcaagaaacg cgtactgcaa atttcaatac
    49981 tataaatatt tcattgggaa acgatagtat tgggatttct tatgaagaaa cgaaatacga
    50041 tgttctaacg ggtaaaaaaa gtggccaaaa gtgggaaacc gaagttgaac ataatgcaag
    50101 tttgactttt tctcagatgc caaatggttc agtcgtttta gtatattttc ctactaaatc
    50161 aaaactttct actagtatgt tagggttaac agatgatgaa tatgaaccag gaaaaagtat
    50221 ttattatatt aggaatgttt ataaatatcc ttgtgacatt ttagaaagac aaataattga
    50281 cgctttaaaa ttccttatta actttagtat gtacacttcg ccagtatata gatgcggaat
    50341 gataaaaaac gtctattatt ggtgtctatt ttggatttat cgtaagcgat atatggaatt
    50401 tgcgaaaaat ttgggcggat tcatttttct attgggtcgt cttgagttaa tgacggcgtc
    50461 taacttcgtc tcctcgcttt gttcgggatt gctactgcaa ccctcactcc ggctccgcac
    50521 atttgctttg tcactcggtt tgcgagacgc gctataaaat gggttggtta aaatgataga
    50581 aaatatatta aagaatattc aagaattttt aaaagaaaga gtatcaagtc cattattgct
    50641 ttcatttacg ctttcttgga ctttgatgaa ttggaagatt ctttatatat taatcggatc
    50701 tgagaaggaa tttagtttaa tagagcgatt attatacgtt gataataatc ttatcaattc
    50761 ttggtataat atttgcgctc ctgctttgtt ttcacttttg tttgttataa tttatccctt
    50821 tgcctcggta ctagttgtcg caatttggtc ttttgcagat catcataaga aaaaaatcgt
    50881 aaataaaatt tataagcaaa gattattaac tttagatcaa tcaattagat tgactcaaga
    50941 tttcgaacgt cgtgaagaag aatatatttc gctaattgat cgtaaaaata atcaaataga
    51001 gaaattaaaa agaaacttag aagatttctc tgaaacggaa gttgagattt taggagaaac
    51061 ggggacttct ccattcgtta aaattttaca aaaaaaattt cccgaagaag aaaacgctat
    51121 aaggcatata ataggaatta ttaccagatc tgagcgtatt tcagattaca cctgggatga
    51181 aatagggaat aatataatta cctatttcat ttcaaatggg atcattcagt tatctgatag
    51241 aaaaaatatg atatatgaat ttacagctga aggtaaggtt tttgcgagaa atttcctgga
    51301 acatggtttt aatgattgaa tcaagcgcgc atcgcataat ttcgtctcct cgctccgggc
    51361 taaagccaca ttgctttgtc acttcggttc gcgggacgtt cgctaaagct aactcgaacc
    51421 tcgtgccaag tccggtgcac taaagtgctt agacatgcaa cgtcgagcag actctttcgt
    51481 taggcaaaat agccaacaaa aattctcttt ttgaatgaaa ttagatttaa taaataatgc
    51541 agaacattct ctatttcatg catgttcgct attccattct tcacaggaag atgatcctga
    51601 aaataaactt tacgatgatc aggaggccat aatttatgag cagaagggga ataagatgac
    51661 ttttgcgtta gaaggttacc atcgccctcc gcaaaaatat ctaagcgtaa tttctctgtt
    51721 gttattattt cagtctttag agcttttaat taaagatgct ttaattgatc aatttggtga
    51781 atctgtaatt tggaaaaaaa cagattatag tataaatctt tcagaatcaa ttgagttata
    51841 taataaattt tcggccatta aattggagaa gaatattctg ttagagtata aaaagctcag
    51901 aaatgcgctg gagcatttcg aattaaaaaa tacttataat caaattttag agattattaa
    51961 atatttgttt tgtgaaattt ggattctata taaaacaaca aagtcaatta acattataaa
    52021 tcattttcaa tgggatttat ggaaagatcg agaagtccca tttcattata cattaattga
    52081 gctgtttaaa gattctaagc gaataaaaag ttaccttcca gttctgattg atggaaaaaa
    52141 tcatggattt tgccttgatt gctgtttcca aaatgtggaa aatcaaacat tgatttgcat
    52201 ggtttgtaat aatgaaaatg attttcttat ctaacgctaa acatggaaaa atctttttga
    52261 aacttgaaaa ttccgatgat cccttgcaaa aaaaaagcaa attggaaaag tttttttgaa
    52321 caagaccaag tacgtaagaa ttctatttca taaagcggct cttggggtaa tcgatacatt
    52381 cactggaata gtgttgcaat ataagaaccc tatgccaatt cattgaacgc gggttacata
    52441 cttacgtttc tttttgtaaa gtatgtatga ttacgtttaa gaacaaatga tgctatcggg
    52501 agtgccctat tacatcatat aagaatctac tcgaaactgt ttttgagaat catccatcca
    52561 tctcgttgaa cttcacttta gctcgatttt ttaagctttt gggattgatg gatttcaggg
    52621 ttttatgata ttcgtatatt ctgttatttt taggtgttta tacggcattc cgcttggcgg
    52681 tgaatatcga gaaatattga tcgttaagcg acgcccataa tctatgaaag taaaaatatt
    52741 tcagttatta attgatataa ttatatttag tggtatcccg cttattaaag cagctgagga
    52801 tccgtcggct aaacattata taggagaaca gatcagtgat tttatcaaga atcacgattt
    52861 ggtttttgtt tgtacaatta ttgcgatttt tcttttaaaa agaacattag gattgttcga
    52921 ggctcccgtc ggaattgaaa ctgtagacga atttaataaa attatcagcg gtgtctttac
    52981 agatataatt cgggaatatt ctttaaaagt ccaagaagta actaaagaag ctacgccatc
    53041 attccgaata aatataatga taagaacaaa gaagttttat attttagatc gaatgaaaat
    53101 ttattatttt tcttcatcag tagagagagt gcactataaa gaagttgaac ttgaatacat
    53161 gtggaagaag aaagaaggcg cctgcggaca cgcctggaac aaccgaagac cctgtatatt
    53221 tgacaggaaa aactcacatt ttaaaagtcc ggccaagaca ttaaaaagtg aagttaaaga
    53281 ttttactgat aaaattggtt cgattattag tatcccaatt tggtctaaaa atggacaaag
    53341 accaatttat ggtatattaa gtattgatag ttcttttact atcgagagga ctttatttga
    53401 ccgagaaaat atcattgatt tactgtcgaa acatattgac aggttatcgt taatattgga
    53461 taaattaaaa gtaggtataa gaagatgaaa tatattaaaa aagccataat tcatccttcc
    53521 gattcaggtc aatattctga aattgaaatc attaaaaaag aaaggaaaaa gagtacatta
    53581 aaaaaaattg gtgcggtgca tatagagata gatcataatg ccttaaagaa tataacgttt
    53641 gaactttctg atgaagaaat tggaaaaata cactatagag acaataataa aataattgct
    53701 aaagataaat ttataactta taaataaaca cgttatctta tctaagactt tcactccgtt
    53761 tatcgttttt agtatccttc cgataagctt taagggtttg taataatttt ccttaaaaat
    53821 gatttgcaaa aaaattatgt tacattataa aagagatcaa tcctcttaaa tccttgaaat
    53881 tttgggcagt actagctaat aaggtagaaa atgactgaaa atttctttca aaacttccag
    53941 tacaacgaag aattagtaaa caaaggtata gataaagcta tttctcgtga aaaaaacagt
    54001 gctcctcgat ataatccata ttatttattc agaccaaccc ctgaattaga tgcagcaatt
    54061 gagagagatc tcataacaca atcaatgagg aaatctgttc ggtcggttga ataactcaaa
    54121 ttgtcaagcc cgaagaatta cgttattcgg ctgctcgtga taagattgat gaaattatta
    54181 gaaactcaag ttctgaagta caaaagcatc taaaactact cgctcaagag cattcaaaaa
    54241 ttacaatttc cctttttaat gaatgggacg ttcaatacaa aaataaaatt agaggtttcg
    54301 atgtcgcctt tgactcgaga aatcttcaaa ttttgttggg tgaagcttac tttcaatata
    54361 tgaaatattt tttcatgtat cgctttttga acgggttgaa taataacagt ttatttcaca
    54421 aaattttttc ctttgaaatt cactttttca ctaaagttgg cgtattgagg ttagaaaaag
    54481 cgcaaacgct tttagatcct aatgatttag aactaaataa acaaactatt ttaattaaac
    54541 atttaagaaa tattgacttt tgaagaatta tagagagatt tgaactatga tagccgttga
    54601 ttctttagat aaaacaatta ttcaggaatc cctacgaaat cacaaaagag agttagattc
    54661 tttgggggtt caggctattc atatttttgg ctcagtcgca aggaaagatg caaatccgaa
    54721 aagtgatatc gactttctcg ttactttcaa aagcggaatg aaaaattttg ataactatat
    54781 aaatcttact tttttgttag aagatttgtt tgaagtgaaa gtcgatctac tcacttctga
    54841 ttctatttcc ggttccctta agcaatccgt tgaaaaagag tctatcttaa ttgaagtctg
    54901 atttagatta tattaaacat attcatggag aaatactttt cttaagagaa gagtttaata
    54961 aaacaaataa agactcattc ttaattaaca acgtccttaa acgggccttt gttagaagta
    55021 ttgaaattat tggtgaagcc gctaataagc tttctgattc ttttaaaaag aaatatcctg
    55081 atcccgagtg gagaaagttt tcagcaacca ggaatcatct gattcatgga tactttgctg
    55141 tagattacga tatagtttgg gatcttgttg aaaataaaat ccctacattg tatttgcaaa
    55201 ttaccgaaat tttgagaaaa gagaaaacgc tcttcgatta atccacagta aattcggaat
    55261 tgctaacggc taaactctcc cccgcgatca ttcaagagat taagtccggt aaaaaaagag
    55321 aatcctacat ttcaaagctt acttaaggtt gtgaaagctc tcggcggtga aattgtaata
    55381 acgaacgaag gccgcaagga gcttgcacat gtgccttagg gcatcgggct atacaaataa
    55441 atagtaaaag ttatgacatg tctttttcaa atttaccaga ggtccaatat tttaacggag
    55501 cgattgcggt aagttttctt tcgatttttg ccctttcggc cctgatttcg ttttcttgtt
    55561 ttttgaattc ttggtattgt tcgaatagtt ttagcccttt gtttcttttc tgtttgtcca
    55621 agccaaaatt ttcaaattct ttctggttct ggaaatctac ggaatattgt ttcagagtgg
    55681 acatgccgat cccagtgacg cgttgaattg ttttgagtgc tccgcgtttt cctaactcgt
    55741 ttttaaattt agaaaatacg atttttttct gtctgctgga gtgatttgtc taccgggaat
    55801 atttgtgtgg taaaggattt cttggtatgc gtctttgtct agtgccaaac gaaaacggat
    55861 gactgggact aaaattccaa actcgcgtgc gattaaaaca caattgttcc cggagataat
    55921 tcgatagtct tttgtgcagt agacggggtg aagaatcccg tatcgtttga ttgaactttt
    55981 aagttcttca taagcttctc cttcgagggt tttgaaagga gtgtcttctg aatcgtctaa
    56041 aattagttta ttcggatctt ctagggtaag ttttgaagga ttaaatttta agagcgtttc
    56101 ttccatataa taaaatgtta tgatcctttt ttattggttt tttgaaacta aaagatggtt
    56161 ctttgcctgt atcgtttggc aattcatttt aggtgtatct cgtaaactaa gtaaaaagat
    56221 ggaaataaca aatcatattt taattaaaaa tttttaaaat ttatttaaaa aaggtgaaag
    56281 taagtgaggt agtggaaaat acatagaaat atttcgaaga gttgcaattc catgagcagt
    56341 agttgactaa ttagggacac aaaagctatc atcagatctt attattgtag atatgagttt
    56401 caaatgctac tttatgaaag atgatgtaaa tggttttaat tttttatcta acgaattgct
    56461 taaattttta aaggattaga tttaaacact tattttgcaa atcgcgggcc aagtgctttg
    56521 tgctcacgaa acgtcgttaa gcgtaatcta attaaaatat attatgaata aaaaatattg
    56581 atcacaaaga aaaggaataa atgcgaaatt tgatcttgat gggttaaagc gttcgtttaa
    56641 aagtattgcg acacatttct cagatagtgg ttattttcag gaatattatg gattctattg
    56701 tgtggatcag ggttatactt atggaaaggc agggattgac attgacgaat ttatttttcg
    56761 taggactaga agagaagtta aatggccaat acatgaaaat ttgcaatctt tagaccttga
    56821 tacttttttt gacatgattg aattcttgta tgatactata tcaaaacctc ttaatggatc
    56881 ttatcattca tacgccggat gtggctatca ttatagtaca tttgatacag ctactggaca
    56941 agctgaatat agaaatgaat tcaatcagat attaagagat ttcgaagatg gttatgagtt
    57001 aaattcatca ggggagatac aatttatgct aacctctggc ttaaaagaat taacggaggc
    57061 atccgttccg gcgactcaag aagaatctaa gttaattaac cagagggtag aaagagcaat
    57121 ctctaaatat cgaaaccgcc attctgattc tactgataga cgagaagttg ttagggagtt
    57181 tacctcaaat ttctcgtcta aagaatgctt cacattcgat atcaaatata attcggcaat
    57241 tcttaagttt attattttcg gattaccaga aggtacattt tattcattat tgtttattag
    57301 tgctgaaacg agcaattacg aattatattc aagtaatttt gttagctact ttgataacgg
    57361 gaaatcgata tttacaattc caatggaatt aaataaacga tttaatgaat tcgataatgg
    57421 aagtttttac caatttcttg atacggaaaa tttagaaggg ttattagtca aacacaaaga
    57481 agctgagaag tatttacaaa aaaaattaaa catcaataaa actcgactta caaaaggaaa
    57541 aatagaggcg cattatgcgg atgcgatgat gagagagatt aaaaagctcg gtatttttcc
    57601 attttttatt atttgtaata gccaaaataa gatcttacac tccgttccag ttgattacga
    57661 aaactgtaag ttgtcgagat acttattctt agctaatttc ttcgtgtcaa ggaaagtctg
    57721 tattggagtt ttaccaaaac aatacttgcc ttgatgcgta cgttcgtagt tatacgaatc
    57781 aatccactga tccaaatctt tctgcaaatc ttcaatcgag ttgtatatct tcttcctaaa
    57841 agcaatagca tagaattcgt cttgaatggt tctgtgaaat ctttcacaaa ttccattgga
    57901 ctgaggatgt cttgctcttg ttttcgaatg gtctatatct tccaaagcaa ggaagagttg
    57961 gaactcatgg tgctctctat ttccacaata ctcggttcct ctatcggtta agatcctcaa
    58021 caaccgaacg ccttcttctt cgaaccaagg aaccactttg tcgtttaaca tatcggcagc
    58081 tactaatgcg ttcttccgat cgtaaagttt tgccattgcc actttagaat aggagtcgat
    58141 aaaggtctgt tggtaaattc ttcctacgcc tttgattgtg cctacgtaat acgtatcctg
    58201 gcatcccaag tatccgggat gttctgtttc tatttcacct tcaacttgct tttctaattt
    58261 tcttctttct aatgcttgca cctgcgattc ggttaatacg ggagaattgc cttgggccat
    58321 gaacgcttct aatgctttca gtcttttttg aaaggtctcc aaatcgtgac gaacccatac
    58381 acttcttacc gtagcagggg cgactatgat cccttgtttt ttcaattcat tggatgctct
    58441 ttgttgaccg taagcgggaa agtcgatcgc cattttcttt accgcttctt ctttttcagg
    58501 ttcgatacga ttcttaggat tcggtttacg tctgcttaga tcctggagag cgagttcgcc
    58561 tcctttctcg tataactctt gaaaacgata aaagctatct ctggaatagc ccatcacgtt
    58621 acacgccttt gagacgttcc ccaacgtctc cgctaacttc aaaagtccaa ccttgttctt
    58681 gattattttt tgtcctgttg tcatcttttt ctccttattt attttaagga gtgtaagatc
    58741 aagttctaac tattacatat tattgcagtt tgttttttta agaaaaatgt tagaactaat
    58801 aatatttacg actcagttga ctaattaaaa ccactactgc ataacttcgt ctcctcgctt
    58861 cgttcgagtt ttgctttgca aacttccgct tcagtcttcg acacatcact cgcttgactt
    58921 tatgtgtatt agaataaatt taagtaagat tcgtttgcgc cgcttcgggt tcgagatgtc
    58981 gggatgccta tttcgttagg cgaaatttta tgagaataat gttaattcta atattattag
    59041 tttaataggt tgcgataaag ctgaatatcg ctatgttgcg gctggaaacg gattgatcct
    59101 gcgtgattct ccccaacaaa atgccgctaa aattgtttta atacctttta attcaaagat
    59161 tattcaggtt tcgttttttc gccatatcta tctgagatct caattccgga aaacctagat
    59221 atgaaaggcg attacattgg tacttatgga acggataaca gcacctacgg aaagttagaa
    59281 ctcagagaag aaaatattgg ctaattcgga attgaaaaac ttaattgcag ttaggttagg
    59341 cgacgagaat ttactttttc aatttttcaa tatattcacc aaaaacccag ccctctacgc
    59401 ttgttgttgg atatccgccc gaacaaggag gagataatct tacgtaatac caattcccct
    59461 ctttgccaga aataacttcc tttgtcaaag tgtggcctat taaaagtaca taggactctt
    59521 taggaatacg aatatactct tcaggagaaa tgtccgctcc aacaggattt atgcaatctt
    59581 cagagacgag tttatcataa cgaataacgt tactcttgtc gatgatcggc tttgatctaa
    59641 aatatacatc cttcgtagtt tggtattttt catagccgtc cgattcaata gagtaatcat
    59701 gaagattgat taaacgccct ttcggtttat gagaatccat atcatagtgg acgattggct
    59761 ttttacagtt ctttttttca aaacagcatt ctattgtttt ctctggtaaa taatcgtgat
    59821 ccccaaattt atactcacag gtaaatttct tatccggaaa cgttgactct ttataactta
    59881 agtccgttac atttaagcta attttattct cattaataat aaacttagcg ttaccacgca
    59941 atggtgggtc tccccaaaaa atgagttccg ccttaccatt cttaaaactg atataactat
    60001 aatcattctc ccaatatttc ggttcttcta atattctcct taattcattg gaggatggaa
    60061 ttattgcttt tatttctgtt ttcttcaaat caccattaca ttttattaaa attagaaata
    60121 atataacaaa aataactttt ttcataagta tgtttttaac ccttgctgcc tgacaaaaaa
    60181 aaccttctcc acggtacatg cccaaaggaa ccctcaacaa caaacaaatc gaggagatgt
    60241 ctttgccaga tttcgaaatt tgttaattac aagaagtgta tctcgatgga ggaccacctc
    60301 gatcgattaa atcttcccaa tttaactcat attctgaatc aacttcctca cattcaaatt
    60361 cacttgatcc gtctttacaa attttatatc ccggcttaca tatatttcct tctggatcga
    60421 tacttgaatc ttccggtttg atacaacttt tgctatgaga atgcataaaa actttattaa
    60481 cacttgaatc gtatctccaa gttcctaaaa caacttcacc tattccggca gcagtaactt
    60541 ccctaaactt tccgttagga caaaatgtaa tgccatccgt tgcaatatga agtgaaattg
    60601 gctgctttaa atttttaatt tcggttaaaa aaaattgttt acttgcatca accaaatatt
    60661 ttctactcgg ccaatttata tcaactcgca aatattgaag gtcatcatca gttaatatac
    60721 gatgaaaatt cttgtatcca ttattgactg ccttatctaa atattcgaat gctttaattt
    60781 ccatttcttt ttttgaataa gcacatgcta aattgtagta taaaaggtct tttctttcgt
    60841 aattcaacag ttcagcaatc tcataggatc gaattgccaa atctaaattg cccatattcc
    60901 aaagactgtt accgtaatta aaataaatgc taccatttgc ataaacttcg agagcttttt
    60961 catacgcaga tatagcatca gcatcttttt tattcttata gaaggccaaa ccagcctttt
    61021 caaattcaag cgcctttgcc atctgattct tgttttctct tttagtcaga gcatatttat
    61081 tcgttaaata tttattgctt tcaactttat tacaagtgaa caataaaatc gcagaaagaa
    61141 agataagtat tatattcata tttgacttct aattttgttg aataaaatat ttcggcgaaa
    61201 atgtctaacg agaaaataca cagtcaaatt ataattcatt tttaataagc ctttaaatat
    61261 tgctgcgttt caatggttaa atcactcatt gactttggaa tatagttatc cttgcattgc
    61321 ttaggcaacc cattcgcaaa tttatgatgt ctgaatccga taccttcaac ttcgaattct
    61381 tccccgtaaa acggcctaaa taaagccgct aagtcagatt tagtaaatga catattcccg
    61441 tctggaattt cctccggtgg actgctggat tgaatacaac caacgaattt ataggaatta
    61501 tatacttctt gttcattgtg attaaggtgc tccttcccta caccttttgc aaagcatctt
    61561 tgatttatat ttaaactcag gttgttctta ataatcgacc aatcgcctaa aaagaccttt
    61621 ttcgaaacat cataatcacg ttctgaataa gtaactaatt tttgattagg acaaagcaaa
    61681 tgcacgacaa cactgttcgg accgagaatc gttattgcgc cagttaagtt tgaagtagag
    61741 taatttaata tttttacttt taaagattgc tttaaatttt tccaatcttg aacttttctc
    61801 aaattttcaa aaagaggttc gttttcaata cgttccaagt cggcaaatcc tcggtcgata
    61861 gcatacttta aaaacattaa ggattcttga cttttgcctt ccgtactgta taatgcactt
    61921 attaggtaca aggactcttc agggagattg gtagcaaaca tttgtcgaat tgaattctga
    61981 aatgcagctt tagcctcatc gaactttcct actccgagca atgatcgtcc atattcatga
    62041 aaaagtcttt cactcgtaac cgattttaac ataagctcgg aactttcttt ggcttctgaa
    62101 tatttctttt catcgttaag tttaataatt tttgcgactt cagattcatt ggctgaggtt
    62161 tgtcttgaat cttcttcaga gatgattaac aagctattct ttgtttcaaa tggaattact
    62221 ttaggaaagt ttctatttct tccatataaa tgaacaatag caacaaggag aattgtgatt
    62281 aatattatct tcttcattct tactaagctt ttataagatg ttgtgtgata aaacgaattc
    62341 ggagtgagcc gtcatcattt ctttttttgc tcaactttcc gccaatcaaa ttttagagga
    62401 tcttcaagtt gagccgttgc atcgaaagga tgattatatt tcgaatttga aaaaatgata
    62461 tagtatagaa ctttagcatt aaaaataggc catcttgccg atatcccgac tttaccaaga
    62521 acatgacctt tagaaacctt atcaccctct tcaacttcaa tagaatcaag agggccataa
    62581 attgatttta ctccgcttcc atgatccacc attactatac cgccataacc ttttgaactt
    62641 ctatcaatga aaacaatcac tccatcactc acagttagta tattcgaact tttttcaact
    62701 ttcatcctaa gccctcttga atagatggac ccagttgtat ctttagctat tggtacgaca
    62761 cttccatata attctcgaaa atgatcatcc attctgacaa actgtgagcc taactcaacc
    62821 aatggatttt ctccatcgga taaactgtat tttatctcta ttgttttagg atttctaacg
    62881 aagaatctta gaagttccga attcttcgaa ttcttaattg tgcatatata taattcatca
    62941 cagcttacac ttaaatcagt cgcaataaag tccgcgtaag ccgaatttag aattagagca
    63001 tacttgtcat tattcttatt tgttagaaac cgaagataaa gcggcgaata atttttatct
    63061 ttatagctat tctctgattc tatattcagt ttccaaagac catctaattc tacagaatag
    63121 ttgtcatcag agctatttat ctgacccacc tgaacaaaca ataatagcat taagattaaa
    63181 tactttttca tttttaccta ttggacgttg acttaaaata atgacggtta acgcaataaa
    63241 cttatagagg tacacacaaa agagcccgga tacgttggaa ctaagcagta tgaaatttat
    63301 ttaagaaatg ggtatagcca agacttcaaa tgtgaattac aaacgtaact tttttcctca
    63361 taagctctat aattgaaatc atcccaatta ttagaaccag ttttcttttt gccccaattg
    63421 aattcttttc ttttgctatt cagaaaccac ttcatcacag aaactttatc tctatttgca
    63481 ttgttactgc tcatcaagta gtaaatttga atttcttcag agtttctttt tatatctgta
    63541 actcttacgc taaaactatt atacttactc aatatagcga ttgcatctat gacagtattg
    63601 atttcaattg agtagacttc gtaaaaaaca tcgtccccgt ctccactcaa gaaatcttcc
    63661 gaaataaaat ttaattggca atgattcttc ccagtcttat tgaaataaga ccgtaattca
    63721 ttatagaatt cttctttaat aatgggatca cctttatata atgagttgcg tttgtcataa
    63781 aaactttgat caagaatttt agcaaagcca ctaaatatcc atcccgtctg gtttaaatat
    63841 ttaactttcc accatggggc tttcgtattt tctattgttt cggaaatatc acttttagca
    63901 aggatcgtaa agaactcgtc tttgggaata agcattagtt tgtcagaatt agtatcagaa
    63961 ttcgctctta gatataatcc attgggtgca gttacgtatc cttgctcctc cattggaatt
    64021 ttacaattta gcgaaaaaat aaatatgaaa gcgcaactta aaatttttct gtaactcatt
    64081 tttaattcct atattattat ttcatgcata ggacgatgcg gccattgcat tctctattct
    64141 tcagtagatt ctttgctaca aggataatta aaatccttac ccgggtaagg tgtactaatt
    64201 tttcctgctt caattctgaa aagctatgca atagaataaa tccatcggga atggaatcga
    64261 tttttgaaga tcattaaata aaatgaatat gtatgcaaag ccgactcctt ttttccagag
    64321 tccaattaca tgcacgtatt tataaccctt tgagaagcct gagttacctt caattagacc
    64381 tgacatgccg taatcagctc cgtattcggg tttaacacct tcaggtggaa acatgctaaa
    64441 tcttcctatc aattctccat ctttcggctg gttaatattt agcatcacaa cctctgtcga
    64501 agtgcgaaat aaatactcat tttgcttttc atcggaatat gttgttgaat taggaaataa
    64561 tgaaatccta atttccccat cgtaaccttc tttacgaaaa gcatattggt aatttacgtc
    64621 ttcctgcttt attcaattta ctggtttata taaaggttta ttcttgaaat agacagagac
    64681 tgatgaaaat gccgattcga attcggcata ttgactgtct tttgcattta aatcagttaa
    64741 gactaaaacc aagataacca ttatatataa acttaatcta acaaacactc tcatgctact
    64801 cttccctaat atttttaaag cgaatggcgt ctgacgacgt tggcttttgt tatttttcga
    64861 aacattgaca agaagcatcg aacccaagct tttcacataa gaaacttgct tctgcacccc
    64921 cgtacggatc tccttcaaaa aatcgacaat tactctcctc taatgtccaa gaattataat
    64981 ctccttcagg atgcggtttt ccatcaaaag cttgagcaaa tatttctttc caatcgtaat
    65041 tgtcatctaa ggaaatgaat cctttaaacc tgccgtccca cttgtattgc tttccatcta
    65101 ttgataattc atttttattt cttttgtagc ttgcatccga actatcacaa tatcttcgac
    65161 tagattcctc agtgttgggt ggacccgacc agtaacgaca agaattcatt ttccccttct
    65221 ctgacttttc atctagaaca aactgaatta ttccaatatc atgtccttga accgacattc
    65281 gatacaaaac gagtctatcg gatataggcg caggttctgg cagtgggagc tcacgtatcg
    65341 cctttccgta agaaattttg aacgctaatt ctcttgaata ttctgatttt aaaaaaggtg
    65401 aaaataccca tcctttttga tctaagaatt tgatctcaca ccacggaccg gataaaccta
    65461 aaatttcttc aatacgttca gcacagttca gtatttgaat tgttgtatca aatgaaattt
    65521 cggaaatttt cttggcccct aatgacggtt ggtctcgtac ggctaaacca ggctttacat
    65581 tcactttgac tatatcgcca ctttgaaaac ttcgcttttc agtttcttgt ttctcaactt
    65641 ttttacaatc tataatggaa gctactgtac ttacgaaaac gaaaatactg ataactttaa
    65701 ataaaaatgt tttcaccgat ttatcctatt tattttttca atgtgtatta aagccgtgct
    65761 gtctcaggaa ttacgaatga taagcaaaac gaaaaacagc tacgcgatgt gtgccacttc
    65821 ttaatcactc ttcagtaata aacactgaat atattttccc ttctttagtc tcaaacgagc
    65881 acttcgaaag ttcgtaataa agaatctcaa tatcatcgtc tggatttccg ccaggatgaa
    65941 tttgaaaagg gatatttagt ttttccttaa cttgatcagc tgtatcaccg aataagagtc
    66001 cattaaataa ctcctttctt gaatctccat acgtacttaa ttgcaacgag tataccttat
    66061 ctcgaaactc ttctccgcca tcgtaaatat aaagagctgt tttggtcttc tggtcgataa
    66121 cgaacacatt tcctttttgt tcaccacgca ttacagtatc gaatggcctt ccatattgct
    66181 tttctattga tttagttgct gatgataaat tagatcctaa ttttatcccc ataagagaat
    66241 ctgcaaagca gctacttttg tcagaaggaa tattggatgt agcaatttta tctaaaaaga
    66301 agagtcgctt tttatttttt aaaataccga tataaattaa ccgggcttca agcaattgcc
    66361 cttttttgtt tatctttttt aactggctaa cctgtgcttc cgtcaaataa actgtttgaa
    66421 tttcgtttct atttttaaag gaagcttgat atggaaaatc gcctcctaaa gatgctatga
    66481 tcgctttatc cgtttttgag gctggggtaa tttctcctga aatagtaact aacgtatcaa
    66541 actttggata tctgccatcg gtagttatat ctgattccgg actaatatct tcttcgagag
    66601 gaaatagatt tctgaaataa acaaacgaaa ttggttcagt cgcgagtaag gcagccgata
    66661 tcaaaaatag taagctaaag attatttttt tcatttctct cctatagaat ccagatggca
    66721 tccaataata ctatacgtta ttcacccatt tcaaaacaaa gaaattgttc aactgcacct
    66781 ttcgccccaa ctctactata attccgtaat atactcactg cttttcagca gacatctcct
    66841 tgacaacaac gcctttctat gtatacaaaa gaactctctg gaagcctaca gtgattcttg
    66901 ctttaaatca aaaaatagtt tcgaactcca agttttctac ccttcccgta gaaaccacag
    66961 taactaacgt gttttggtcg gactgaagta gtcacataaa agtggacagt cttttaagcg
    67021 atatttgtct cagattcttc aggactccct aatgtagaat gaaacctgaa tctattgtaa
    67081 tacacttcga taaaattgaa gagaagacgc tccgcttctt aaatgttata gaatagagtt
    67141 gttgaaaaat tccatagtga agattcgcaa aattgcttca attgtccatt tcaatacagc
    67201 ggaaacggat caaggattaa tttttcaaca actttaatga attaataaca accacgcttt
    67261 ctcccaacca attcatacag aagttccaaa aaaatcaaat gatcgatatt tgaaccaggt
    67321 tattggttta acagatagct tttggagtta ttggacatga aatccaattt caaagtcttt
    67381 catttccctt tcaatcgata ttccgtttcc ggaagttaaa aaaactaatt tcgaaatgga
    67441 atttactcaa cttctatccc tttcgcacca gcgattccaa acaaagcaaa aagacgatgt
    67501 tagttgaagt gtgatgtttt aagatcagta atttcttttt ctaaagctct ctgaactaat
    67561 tgattcaaag agatcccttc tctcaaagat tttctataaa cacgtctatg aagttctgtt
    67621 ggtatacgaa cattaaatga acctttaaag gatttctctg gacttttttt agctttttta
    67681 cataaaacta aataatcgtg cctgaaaaag tgcaaaggat caaattgtgc gaaggtagaa
    67741 atgatacaaa taaaccttcc caaataaaga caaaaaagct cgaatgagct ttctgaaatt
    67801 acaaccggca gcagataaga tagcattgat acgatctcca tctttacctt tgagaaaatt
    67861 tcgaaccata ttgtgatcgt gtttcagatg agaaataacc ggttcaatgg cagatcttct
    67921 attcatccac atcctttccc aacgagtcat tttctttctg cttttattgg aaaggtgaac
    67981 ttgaacatct tccggatgat tgatggcgtc tttcaaagta tgaccatcat acggattgtc
    68041 atgcaaggct tgaactccaa caatccaatt agatttactc gtggtaacta aactcacttt
    68101 acaaccaaac tcatatctct tatctcttat gagatttacc tttagaaata cattccacct
    68161 ccggagcatg gatgctgtag attttatttt tgctatttta ctttgtgtta agatttgttc
    68221 ggagatttct aaaagggatt tcagtcgttg actcggattt tttacttttc tctctatatc
    68281 ccgttttacg cagcccaaat acgtttttaa gcgtttcgtt tccttcttcg ctcgttttag
    68341 ttgtttcgca tgaaaataac ggccttgttt gatgaatgct attttaccct ttcgtttaca
    68401 gcgtatccca aaacttaatt gcactttaca gaaaattaag ctgcaaggtt ctgcccagcc
    68461 ctggcaggtt cttgtaactt tgtcttaatg taatattttc ttttacagct tccttcacta
    68521 aagcttgtct tgccttatga tacaatctta catccgttgg aaaagcgatc gctttctcct
    68581 gaactgttgt atccacgttc actcttctaa actcttgttc tttgaactcg ccttctcgtt
    68641 ggcccaacaa aattgtctct tctaaaaatt tctctacacc ttcactaccg attcgttttc
    68701 tccacttcac caaactcgtt ggatcacatg gtaactcatg ttcgaaatat tcgtttccac
    68761 aaaaatattg ccaaacggat tctctaaata accttctacc actctttcat ccgacacgtt
    68821 atacatatgt ttcaaatagt gaagccctac caataagcgg attcgtaatc caggtcttcc
    68881 agttttctct atataatact ttccgaattc tttttcaaat ttttcccagt ctatcttatt
    68941 cgacaactga tacaacggat gtctatgatc caggatctga tctaatctat tactaaataa
    69001 ttcgttttga ttcttgtgtt tggagctttt ttctggtttc attttcacca cattttaagg
    69061 ggatttttga tgctttacgg tgattttgtt tttaatgatt tgcccttgga tagcgtttta
    69121 tttacgttat tcgacatttc agaccttttt caggcacgac taaatagtgt gcaaaaattt
    69181 aaagtgtaat agaaaatgaa aaatatctaa atttaataat ctctaataag cagctgtaaa
    69241 tttttatcta atttaatatt tttaccgtgg aactcccata aaaattcgtt aacacaattg
    69301 cctgcgtaag ttgaatttac tttttctatt ctggaacata caggctcttc aaaagaaaca
    69361 gaaatcataa gactctccaa ccttcctccc cagagagaac cagtttttaa tatatattct
    69421 aaataatctc cttcacgatt gtcatattta tcattttccc agcgcactaa atcataatca
    69481 taactgacgg tatgattgga attcaaatgt cctttgctat ccactttgaa cgtaatcatc
    69541 gaggaataaa gatcatcccc taatttaaaa tactcaccca ttggaggttc caatctggaa
    69601 cattccaatt ctgaattatt ccaaaatgta cgaaagtttc gatatttaat tagcgagttc
    69661 tccggaaaaa taagtctctc tctaaagcca cgggtccctt caaaattgaa gtcgattcta
    69721 acattaacta tcctattctt tcttacaaat aacgtaacct tttcactttt aaatcttggc
    69781 attgaattaa ggttacataa agaaagtaag aaaagaaaga taattgttcc cctgaagagc
    69841 atatactaat atctcttttt aatacttctg tctgttttaa agtagtccgg actataatcg
    69901 ccagcattta cttcaagaaa actaatttct gcaatacatg tatcattgta tttcgaacca
    69961 gcatacgtgg aaagaatttc aaatttgaaa tatactatct tcaacctatc atcaaaaaat
    70021 atccgttccc ctcccccatc ataatcactc ataatacact ggttttggaa atcactaatg
    70081 caggctttgt atttactctt attctctaaa aattcataac aataatcttg cgctgtctca
    70141 atcttacccc ctgcattttc agatccgcat gcattatccg caaaagcata agtaaattct
    70201 ttctttgtgc cattctcggc aagtattgaa accttcgctt ccttaaccct gttattactt
    70261 aaatatttgt ctttatactt tccaaatcca tttaagacat tcaatcctat tacgttcgta
    70321 ggagggagca taaattctat atattcattc gctcctgtgc cgtctgttcc ttcacaccaa
    70381 gccgtctcaa cctttccgtc catcgccttg attggatcat aaaaatcttt tggcttactc
    70441 ttctctatca aaatcgagct cgaagaggcc ttaattttgt taatcgacaa gaaacgataa
    70501 gttgtcgaat ccgcatttaa atatagtgaa atgaacaaca tcagaccagt tataattatt
    70561 tttttcatat agtctctatg atacttttat tttataaata ccgttttcaa ttgatgggtc
    70621 aattaaaaga gaggataacg ctgtaacttt ttaattctaa tagttacacc ctcttataat
    70681 ctctatatct taggtttatt taaattactg tatctttctt tcgaaacaaa gatctttgct
    70741 ttgcacctaa tcacacctaa gccaattcgt taaatagact gaagtatctc taccggaatt
    70801 tcctcttttc tcaattcttt gccgtaatca tcaaaaaatt gcatactctc tgacgtttgc
    70861 catttatctt ttaaacaacc gttatccgac attgggttac aattgttaca ttttgcattt
    70921 aagtttttat tgatacgaaa aacggttaag cttttaagat ttagtacgga tgttgttgtt
    70981 tcgtgaaagt aactacaatt gtcaccctca accaactcat atgagaaaaa ggcgtaatca
    71041 cctacaatcc tatcgaataa acctagagaa gattttttgt aatcagtata aattttgttt
    71101 cctttataaa atatcaaatt tatgcaatct gacgatccgt aagcattaca ggtatagctt
    71161 tctgtagaat tgagtgaaat aactatatag ttatcagtcg aggaataata tatttctggt
    71221 ctaacaaagc gtccaatggt cgattctatt aactttcgta tttcaggtga agaaagacta
    71281 tgtgcctctt cgtctgtaac taaattcgaa ttaaaaatcc aacctctata ttcgatctta
    71341 tctacttttt gaacaacttc agaccaacgg ccaggaatat tatctaagac aatagctttt
    71401 ggcaacactc ttaaaagttt tacatgcgtt gctttactaa atataattga actattttgg
    71461 tctggttgag agaatatatt caacggctta gaaaatgagg aataatctcc tattcgatat
    71521 tttttcaata tttctaagct aggagaatta cttaaatatc ccgaaaatac ccaaccttct
    71581 ttatcataaa aacgagcctt aaaccatttc cctttaattt tatcaatttc tacttcgttg
    71641 ttcgcctcat caaaaataat gaccattgta tctttaggta ttacttctaa taccgtacca
    71701 gttaaacttg gatttttcct taatttaatt cctgattcag gaacaacgta aaagttttta
    71761 actgaaaact tttcttcctt attgtttcga ttgcacatgg gcatcgaaaa tatcaataga
    71821 atcacaatga tttttattat tttcaagtta tataatattc ccaattttat tgactattga
    71881 tcatgactaa attctatttc aatctttagc cattccattc aaaacattta caattcgcac
    71941 tctacctata atcgttccag tattgtttag tttctaaggt aatttcttca attgaggtcg
    72001 gtttaaaatt aagttcgaat tgttttcgaa aataccaaga acgttctaca ttatcgaacc
    72061 tttttttagc ggaatctaat ccatatctat aatttggaca ttcttttaaa ggaatatcgt
    72121 ttgttaaaaa tttaggcatc gtctttactt aaattttgat gaatcctttg agtcgaacta
    72181 tcatacctac tgaatgacaa attcttttcc attaaattta taattgcgtt ttgtctccac
    72241 gccagacgga ccctcacctt ctggcggcga aatatctacc acagaaatat tatagccttc
    72301 gtaatcagaa aatgtgacct tatcacctgt tgcctcaaat atcttttcgt aatcatttcc
    72361 agatttgacg aatacgaata tattttctgc atctccgcaa aagaagcctt cacaactggt
    72421 atagttacta agaaatttag tagtaactgc aaaataactt ctgcctttga agataaactg
    72481 atcaatcagc agactattca tatcaatatc tttagagctg agtgaatcca acttctctat
    72541 gatcttttta tttttctgat tttgcgggtg aacagataaa taaagtgggg cgtatctcct
    72601 ggaaactttt aaaaaattag atggtaagta accatcaact aagacattat aacttgtttc
    72661 ctcttcaaaa agtggtgtct tagcttcgtc tttaatgacg tgaaaaaaca cctttccctc
    72721 aggtgttata acccgtttct ttactttgat gaagtcgccc tcccgcagct cagaaacatc
    72781 ttttggttta aatttttcat tagaataact aaaaatatga tttactggct ttacaagaaa
    72841 agcccatcct tcttcttcca tttctaaatt tttcttttct aaaagcacct caggactcgt
    72901 ccctcgcatg atgtaaggca taaataaaaa tccggtttga ccattttttg attttacctt
    72961 tgcccaaaca cctttagcac cttgaacgga aatttgattt tgacttaaat ctaagatttc
    73021 tacaagctcg cgagtcttta atctttctaa aatcctaccg tttgtcccag gaaggtctcg
    73081 cagtaacaat tgagttgcag ttacaattcc atatttgttt tcaacgacag gcataaataa
    73141 ttgaattcca tattggagat taccatcgtt tgcttgaata taaccaactt tttcattttg
    73201 acgtatcttt atccaggcac ttccttttac cgaatcggta tcttgaactt gagtggaaag
    73261 aagatcatag ggattattgt gatctatttt aaataaaatt ggagattttt gagaaggttt
    73321 tgcatacgcc ttagcttcat tgtaagtaat gtatccaaat ccttttgatg ttgatataca
    73381 tgaaatagta aatagactaa atataataaa aatgtgcata actcgtgtat ccataaattc
    73441 tccaggtctt agaataatcg ttaatcagtt ctgcaatctg ttatccaaat ttttttttcg
    73501 gtgtagagat actaaattcg taataattcc gattcgaatt ttttcatcat caaaaaaaat
    73561 caatgcaaat taccgacata cttatttcct gaaaaaattt cgaaacgaac gtagaccttt
    73621 ttataaattt ttcataaatt agattttctt ccgaataaat tccattttct tttatattac
    73681 actaaaaaga atcatctata acttgattat taattttaaa cctcaagtct ataaagactt
    73741 gatccaattc gggtttgctt tcattttata cttatttttt acacctaaga ttcccctgta
    73801 tcgattgctt aattttgctt gttgaacaag ccaccaaatc tttatttttt ggtttcttct
    73861 tggtatatag aaattttaat ttttcgattt gcctcgatgc aaattttttt gcataacttt
    73921 tcggtcgatc tctgattgta agacaaacat tttctaattt tctcttctga gcctttaaaa
    73981 aataaacctc ataaggttcc ccgttcttat ggaaaataat ggctatttat tttcttgagc
    74041 gtcctatttt cgcatcgttc ccataaatta ttttcatcaa atttgcgact tattttttcg
    74101 aagtctttaa tagtttccat cctaattctt ctcctcgaaa tttactactc ggacgcataa
    74161 atagaatact tgagttagat tgtttcaaaa attcgaatgt tttggctctg ctctaaaatg
    74221 ccgtaaatca cgaatttgcg gtatttttta agtaccacta tttttttcgc aaattcgccc
    74281 gttaataact tggtactatt ttcatgcgtc cgagtagtaa ctatatcgat ggctaactta
    74341 ataatctcct tctttgaata attccgagct aatagatact attctcttgt aacaacataa
    74401 tgactgtttg gatgttttcg gtttttcttc ttactttcat tctcaccttt tacctcaatt
    74461 ctgggcgaaa aaggtgtcta cttttacgtt actaggtcac ttccaccaag tgtgaacttg
    74521 aactcactct tattttatga ccgtaaggaa ggtataaata accgaacccg ccttgaggta
    74581 gattgaaaac aaaactacgg aaattaatat aaaggttttc ttcatttact ttccctaata
    74641 tatttttgaa taactaaatc tctataaaat ccacggacat taatttaaaa tcaaaatttc
    74701 tttataaagt tataattctg taacttacat cggattaaaa ttcatttcat agagattccg
    74761 taaaatttag tttatcttta ttgaatttat tatattttca aaataagttg ggttagaaat
    74821 ataaacttgt ttgaacgatg aaaacgcaat caccttacaa accttttccc caggtataaa
    74881 aatatatgtg aatttattcg ggtaatatcc tttcacataa atatcaaaat caatgcgtga
    74941 ataaccttta taattcgaat agtgcactga atcataatct acaccctcca tactcccgat
    75001 gtaggttcgt atgatagtgt caatttttat atctggatct ttagttattt tttgaaggct
    75061 aatttgcgcg tctctttgag acacaagtgc caaatcatag attaaatgat tcattttatg
    75121 tgcattcaga tcctcggatg ttttccaatg tttatccaac ttaaagctta tattctcaat
    75181 tggaatttcc acgctgtcaa tggaagggac gttgtatgta attttaggaa tttcttttac
    75241 atttactggt atatattcat actgaagaaa tgaatcggat cttttatcaa ttctgcctat
    75301 tttaataatt ttgaatcctt tagcaccgtt gctttctttt tgttttgtag agacaagtct
    75361 gaaaatcggt gaccaaattg caaagttatg aagaagtgta taaccgaatt ccggccaagg
    75421 atcttctaaa tcgaaaaaat ctttttttga tagttcactg ctatctacgt tcgaaattaa
    75481 aattgcccaa ttggatatat ctgtagcagt aaattgagcg tcttgaatat taccttttaa
    75541 cattttttcg ggaataaaat ttaattttcc ttcaatcaaa gtaagtctac ccaagacgat
    75601 ggattcactt ttcgagttta aagacttact tctaactgcc agagatgttt catcgagttt
    75661 caatactccg atgattttca agtttttcgg tgatcgatga tccaaataat aaacatattc
    75721 accatctaac gtgttattca aataatctaa gcttgaagct tcatgtttta ttctcttctg
    75781 acccgcacag cttggtattg taataaaaat tgagactaat ataattacaa taaaatagtt
    75841 tttcataata ttctttttta cgacttcctc gctcgttcat ctaagtttta aattttctac
    75901 ttaattagca actcaaagac aaaaccaatc taaaaaatag gaaatttaat ccgattataa
    75961 aatgtcattc ctaatccaaa cttgtcagaa tgttatcaat taatttaaat acctcgtgat
    76021 ctttcgcata aatttgagtg aataaatctc gtgcttgtat tatatacttt ttggccaatt
    76081 gcggttcctt ttttaaataa agctgcccaa gataaaaatt tagagaaccc ttaatcacta
    76141 agtcattttc tttttttagt agtttctctt tataaaaatt gatcaaatct tctactgtat
    76201 tgttactcgc gcaaatgtca tagagatcgt gatatattgt cggatttctt ggatttaaac
    76261 cgtagaactc gcccattgct ttttttaact tcggcttatc aattctcgca tatacatcta
    76321 ctaaaccggc caaagttcca taatgattcg gaattacctt atttgaaaat tcataatatt
    76381 ctctcgcttt tagatcattc ttcaaatccg aataaaccct accaagcatt cttgcaacgt
    76441 ccccttttcc ccgctgcgta tcaaattgtg aatacgcgga caacgcatag tctaaagcgg
    76501 tttccgaatg attcaattta atataggaaa tcgcaattcc ataatttggg ttaggatata
    76561 taggttttag cataagagct tttttaaaaa attcgatact ggtttgataa tcttctcgat
    76621 ccagtgcttg gtaacccaaa atattgtaca caaaagcatc tgcacaacct aacttgactg
    76681 actttaaata ttgattttca atttctttag aaagttcatc acttttaata agccagtttc
    76741 ctccgtattt tgtacttact tcataataat aatcaccgag tccacggatt aaaagacaat
    76801 gatcttggtt attttttaat aattcttgaa gtacttgatc aattgggaaa tgaaacatcc
    76861 tgtaatttcc agttgaacct cttactgaaa gtaaatcttc acttttgcca agatccttaa
    76921 atgcaaaagt acgatgcatt atactcgtta caaaatattt taatgccaaa tcttctttta
    76981 aaagtattaa atcgatattt ttattttccg gatcatacgt ttccaacaat tgaaaggctg
    77041 aattatattt tttttcttta atatagttag cgactttcga ttttatttcc ttattgatac
    77101 cttcatttgt agtcgtatgt acgttttgct tgtttttatc cgagtcgacc tggattaaag
    77161 gcgaaaacat gagggtacaa caaaaaccaa gatataatat tgaattgttt aatttatttt
    77221 taaatatcac ttaaaaatcc ctcgtaattc tgaatctgta ggtgtacctt taccattgaa
    77281 atattcataa actgttttat taaatttttt aggtttcgaa catgggtact cgttaggaca
    77341 ggtttcgctc cacccagatc tttctaccag cgtcgtttcc gttttaaaaa taaaagcaac
    77401 ggtatagctt tcccctccac cgccaccttc tccaccttct ccaccttctc caccttctcc
    77461 accttctcca ccttctccac cttctccacc ttctccacct tctccacctt ctccaccttc
    77521 tccaccttct ccaccttctc caccttctcc accttctcca ccttctccac cttctccacc
    77581 ttctccacct tctccacctg aaatgttaaa gaaagctgct ttctttgaaa tagaaacaaa
    77641 ttctccgtaa gattcaccat tcatatcagt gctgattacc ttaccgtttt ttataatgaa
    77701 attataacaa taagaatgta gataaccggc acaggattct cgacgtggag aaatggttat
    77761 tacggaataa ccatttcttt cggcataatt ttcaatcaaa aattcttcaa attgtttatt
    77821 tggtcttcta tctttatttt gatcgtaagg ttccggtaat ttgttctcta ttaatgtttt
    77881 aaaaattttc gtgtgacttt tattctttgc gagtttaata gaattttctt ttaaatattg
    77941 aagatctttt ttactttcaa aagaaatgga ttaaatacat aacctgttat gtttctatat
    78001 ttagccttta cccatttcct ttctttattg tcatttattt cggtttctct gatttcttct
    78061 atgacattaa taattctacc ttcgggaatc gttaaaatta ctttagattg aattgttgga
    78121 ttttcacgta atcttaaacc accatcggca tccacagaaa aatagccttt taacgattca
    78181 atctttggtt ggaccttagt tgtcgcgcag ttaaaaacta agggcactaa tataaaaatt
    78241 tcaaatctaa aacgcataaa actcatcatt ctaaatccac aaattgcgcg tatatccatc
    78301 cattcatttt gtatatatca ccataacaat ttatgttcgt ttcaacgtaa taccaaggac
    78361 tgttccaatt ttcaatttta gtaattttct cagtctttcc aatgactctg attttaaacc
    78421 cttttggcaa tcgaacttgt ttaggaaatt ttgatatgtc ttctaaacat tcttcgggag
    78481 caaggctact aaaaggaatt tctttagaat taagctccgg ctttgaacga aaaaaagaat
    78541 caaaattaac ctttccaagt ttatttccca tcgtcagaat tttttcattt tcaaaagaaa
    78601 ttagggttcc tacaggttta atcgatcttt gattataaat ccttaccggc ttttcagata
    78661 gaatcgaccg tgaacattcg atgtattgct gtggtaaata gtcgttttct tcatatccaa
    78721 atgtacaatt aaattcatat tcaagacttt cttctccata ggtttcttta aattgaagat
    78781 tgagtattcc atttttaacg gaataaaccc cttttccata atgaataggt tcggattctt
    78841 catgataaga aatactattt tcagagagaa attttacatt aattccattc gggctatccc
    78901 attgatctat acttactagt atttgattct tttccaaatc tgtaacgggc caattaaagt
    78961 ctattacaga attggaatat ttcttacaac atcctaagat taaaatgata atgtaaaata
    79021 cggaaaaaat tattctggtc atctttaagt ccaactgatg ttaaatgatt agaattttag
    79081 cattgaggta ttcagctttg tttcaagttt aataattgat aaaaagtatt tttatcaatc
    79141 acaaataata gttgtattta attttatacc aaaataatta acctatatga tttgtagcat
    79201 ttaccgttat ttctcatgct cgttttcgtt ctatttcaga gtgcagaaca aaagaaactc
    79261 attgggaatt cataaagatc cgacctacaa aagcaaatgt gccgaaagat tatagggtta
    79321 ggcactaagg tcgtatgaaa tttgtaaata tagtcacctc actattctta attatgatct
    79381 ccataaattg taagtatgct ttcgaagaac gaggatacgt aattgctaat agcggacttt
    79441 cgtttaggca gtctccaaaa gctgattctc ttcgacttaa tattattccc agagacgaat
    79501 ttttcttaat tcttgataag gaaggtccag aggatacgat tgaaggaact acaaagcgtt
    79561 ggtggaaagt aaattataac gatcaaatag gttggatatt tagcggtttt gccgccattt
    79621 atgatccaag cttttatgat gtgaagaaat cattatataa aggagatctt agtataaaag
    79681 ttgaatttta taatgagttg aaaacattct tttcaaaaaa ggcggaggat cactgccaat
    79741 tgaatttcat atcgaatgat tttccaagtg gtgatggcga tgagacattt gatgaggttt
    79801 atacaattga aattaataca aaaatcgatt caatggttgt tttaagtaga tatgattctt
    79861 ttagcgtaag aataatcaat ttagaacatt ataaagatga aattgtaatc tcgtatgtaa
    79921 atagtgatca acgcggcggt aattctatat caacaatagc gtgggtctta gataaagata
    79981 agaaaacatt ctttaatcga gaacaacttg gtaaaggaac atggtggacc aatcttattt
    80041 atcgacctaa taatgaaaaa agttatattt gcaactcaca tttaaaatct tggctatatc
    80101 cgtttctcca ataaattcac agcatctaac tgtggccttc gacatatttc acattgttat
    80161 tcctcttgcc gaacaggact catgtcaaag cgtaataatt agaaattatc aaatctgtag
    80221 ataaaaagac ttccgttttc tcttttctcg aactttaaaa tatttcgaaa cttgaaaatc
    80281 caaatcatta tagctaaaga acaaagcttc tttctatacc cttgaaaacg aataccttac
    80341 tttatttaaa aacaatccaa agtttgttag gttgaggaaa agtgagggaa gaatgcgaag
    80401 tttaaagtcc agctaaaact tgtgatttgg tataatagag ttcgcaaaaa acggacttcg
    80461 tattcaatac tgagtgagga atgtccgatc gtgttcttaa ctttacaggt tatatgactc
    80521 catagtcttt taattcttgt tctgtaagtc ccgtaatccg aagaactaca tctaattcga
    80581 atccttcttt gaacattatc ctggcatctt caattttacc tttgattatc cctttgagtt
    80641 cacctttcat ttcacctttt atttcacctt cttttcttaa tttctcagct gttgtcatgg
    80701 ctaaatcctc gtattcccta ttaaacctag aatgactgag taagtttgta atttcagtcg
    80761 gttcaagttc tcttacatta aatatataca aaaacagttt ttggaaaatt tcaacccttt
    80821 tcgattcgtt ttttagacct gttaagagtt caaatatttc tcctaaatga cttaaaaata
    80881 aagtatcccc ttcccatatt ttttgaacca ctcctaaaat cactcttagg gtgatacttt
    80941 ccaatcgatt tagatccact ttagacagat caaataattc taattcaaaa tctggaatgt
    81001 attttttaaa tacttcctct tcgtttttag agagtataaa cctatcttga aaactatttc
    81061 ctaaagtcca agtcctttca ccgtgataga atacaaacgg aattacgact gagtattttt
    81121 tatccatcct atactgagat ttgtagattg cggatatata tcctaatagt tgactaaaga
    81181 ctgcttcatc caaataactt ttatgttcaa ataatagata gacgtttgct tttttaccgg
    81241 atttcagtgg aatctgaaaa agtagatcgg tttgttcttc ttttaaattt tctgaaataa
    81301 aactagattg tgttagttct aaacggttta agtctaaaag ttcgattact ttttcgggta
    81361 aactattttt aaagaaggaa atcgcatcct ctttgtcctg taaggtttcc cggattaaac
    81421 ggtcgtgtgg gtttgtcata tcagacatgg tatttttaat aatggagatt acttttattt
    81481 gtaaagattc attttctttt ttatgaatta gttctttgat tcaatccagt agtgtgaccg
    81541 cttcttttta actgtttgga tttgagtgct ttatgaacgt cttctttaac tttgctatat
    81601 ccttaaaaaa gaatgcccta ctactctata tttaaaaaca atcccaagtt tgttaggttg
    81661 aggaaattcg aggaaaagtg agggaagaat ccgaggctct aaatccagct aaagagtatg
    81721 attcaccata ataaagttcg aaagaatccg gtaacggctt gaaaaagtat gacagaaact
    81781 atgttcatat ctttgcaaga aatttatagg atattcaaac gtttttaccc ttgtgaataa
    81841 aaacctaaat gcagaagtat tttatacatc tttaatattc tatttacaat tcgtgaattg
    81901 gatcaaaaga ttacgataac gacctttgta ttcagcactg aataaggaat gtccgatctt
    81961 gttcttaact ttacaggtta tagcatcccg tggtctttta gatccttttc actcaaacca
    82021 gtgatccgaa ggattacatc taaagccata ccttcttcca acatcttacg agcggatttt
    82081 aacttttctt tctctgcacc cttttcaatc cctttcttga tacctttctc aattccttgt
    82141 agttcacccg cttcaaaacg agctgctaag tcatacgcat agtcgcggtc tgattttaac
    82201 tttgcttcta actcattgcg tttctgagga tcatttgaat actgttctaa aattgtaaat
    82261 gccttactta aatctggagt tttatctact aaaattctca tttcttcttc ctctaactcg
    82321 gacgtatgtt ttaacacata caaccagatc tctaaattat tccttaattc ccttacgtct
    82381 cttttgacaa acttgcacaa ctctaaaaaa tgaatctcta cgtcgtctgt taaaatgatg
    82441 tcaggattag attcttctct aaatttaaac ttactatgaa aattctccga aggaattaag
    82501 tcaaagtcaa ctatatttat ctgatacact agcttcaaat cggaatacat agaacctcgg
    82561 ttcaactgat cccgaattag tcctgaaaga taatacaaac ttctcttcac gaaagaactt
    82621 tgatgagcta cttgaatttc tacatgaaat atttttccat cctcatcttg agcacgtata
    82681 tctaaatatg aacgtttgtc attcggagaa gagcctacaa gttccggatt cagtatttta
    82741 atgtttcgaa tcgtatgttc cccatccgta aataacacac tgtttaatat tgaaatcagt
    82801 agatccggtt ctttgacgaa caagatctta aacatcaaat cattggttaa aggaaaaaag
    82861 tttttagaca tcggtttggt tcttttgttt tacttttaac tggaaagata ttttgaggaa
    82921 actacttttt gtaattcggt cttttatctt ctcccttaca aatttatctt tgtaaggttt
    82981 ctgttttttt agctttgttt caaatcttag aagagaaagg aatctctttt tttaaaacta
    83041 taaacacata caaccaaatc tatggttctt aatcatccct tgaagatagt aagtcttaag
    83101 caattaaata cagtttttac tcccgaattt ttccctccat tttcctccaa tttcctctct
    83161 cacaattttg cctactcttc aaactattaa gactacaaca aaacaaacta ctatcttttg
    83221 atttaaagag ttttggtttt tataaaacaa ggacttttat ttaggtgcat gttcctaaag
    83281 gaaacgattc ggttttgact gtctttttat catggaaatt atttatttca ttttaacatg
    83341 ccctaccaac atcaaacgac ctacttactc ttgaaagagc gtcgaaaata tttcaactta
    83401 gcttctaact ctttgtgttt ctgggaatca tttgaatatt gttttaagat tataaatgtt
    83461 ttacctaaat ctaaaatttg atcccagaga ttccactttc tcttttcaag atccaaaaca
    83521 aagaaaatcc acttccaaac ctcaaatttt caggatttta gggggtcgaa atttgacctg
    83581 aaatttcctt aaatttcctg aaatcgaatt tctttaaaaa atggattcaa agctatagaa
    83641 agaacatgtt actttttgaa tattcttaga aattacctac tttcttaaaa aatatgactt
    83701 ttttcaaatt gtcctgtttt ggctcgtttt ttcctggata gagattctta agaaaagcca
    83761 gattctactg tcttcctaca acaaacatat tcccttaaaa acgaacctat tctttaaaac
    83821 aaatcgagta aacgctaact attacatctt agttaccaac aagtaaatct aattggatta
    83881 ttgaaattca aaacttactc cgtgcaacag tcatacttta ggggtgcctt aaccaaatgg
    83941 aaaaggttgt tggctttcgg ccatgttaat ttagattcca agggaaggat tcttccactg
    84001 agaatgttca aatcctcctt tccaataaaa gcagaaaaga tgtggatgaa tagaagagca
    84061 actattgaat cgatctttct aatctgaaat acaatcataa aatggtctgc aactttctca
    84121 aagccaaaga aagaaatcgg atcaatacga tcttatccgc cgcggcatcg aatttcaata
    84181 gctcgttcga gctttttata cttagcaatt gtgattaaaa aggtttaaat attcgtgaaa
    84241 ccagatatga aataagataa actatccctg atctgcttcg actggaacaa cttctaacat
    84301 gcctttctta aaaagaagaa ttgaattttc aagagggatc ttaccgaaag cgtgcgagaa
    84361 tccattgagg taatcgatat acaatctata tttaagaaaa gtcgattctt ttgtaagggt
    84421 aaaatggaat tgttgggccg acggcctttt tttatcggct tgaggttgga aaacaaagtc
    84481 gtttattaaa gatttcggtg aagattctgg gctcttatcc aaagacaatg tatacgtttt
    84541 ttttaatgtc cattccttaa ttaattgatc tttatcgttt aatacatgaa ttcttaacgc
    84601 tcgaaacaga tcccctgtag ggaatgcatg tcccgtctta tttagagata cgattaagac
    84661 aaactctcgt tggctgattc tttggagttg aacgttgaaa gcatcggaaa gataattgag
    84721 gtcatgacct cctggaaagg aatgcgatcg ttttgttttg ggaaagagat gacatgattg
    84781 acaatttttt ttatcatccc atatggactg cttccattca ttataagtat tttgcattgg
    84841 taaattagaa tatttgaatt ctttatgcat cgcttcggtt aaagatttat ttgcgggaaa
    84901 gttaaactga tgacaactcg cacaaaactc acttgatttc aaaataggtg tttccaagta
    84961 ttcatggact aacgaattaa attcaggttt ttttgccaca aggatttttc cttcccgtac
    85021 gtgacaaacg atgcaagata ctccttcctc ttttaaaatc cgtttgcggt gatctttttc
    85081 gttttcacct tttgaaagta gaggggaatg acaatttaaa caccaggaca ttggttcctt
    85141 tgcgtgactt tcctgataaa acgaatttgt aaaagattgt cgatgcattg atttctgcca
    85201 gttctcgaaa ataatcttat ggcaagactt acatgattca ctacctttga aagttgtgtt
    85261 attttttaaa ttttttgcaa gatcgctttg ttgatcgaaa tagatgggat gtattccatt
    85321 tgaaaatcgg aagatctttg cgagcgattt gtcctcgcta caatgaaata gtaggattaa
    85381 agataataga atgataattc tcaaaattac tttttcaacg cgaccaattc gcctttcgaa
    85441 aatttatatc caatcttctt attttggatc gtaaaagtaa aaatcgtttt tgtaatatca
    85501 actgagcatt gcgggcttgg taaatccata gattccctat aagcgccgat atcagtagaa
    85561 tcattaattt tgattccgca aggattgtat tcagagtctt cgatttctaa aaagggttta
    85621 aacgtatttc ctgatcgcga gtagtaagta gttcgttcgc ctgatcgtag gcttgttttt
    85681 acgatccatt ctccgattcc atcgttatca aagtcttcgc tatggctttc tctacccaag
    85741 ttgtccataa gttcgaaata accctcttta ttctttgcat atagtttatg aatcttccat
    85801 ttttgattaa agtcatcgtc gatcgcttcg taagatattt cgaataaagc ttcgcctttt
    85861 ttcccggaat ttccaagatc gttaactact aacgtactta aatccattag cggctcagta
    85921 ttctcatgga gaatttgaac taatttagga tcgaaagagt ctccatattg tttcgcggac
    85981 cagtcgtaga agttttcgac gaagtctcct acataatcta gaacccatcc gttgatacat
    86041 ccctcatatt ctaaagaatt ataaccgtaa taatttattt ttctttttac taagaagtat
    86101 ttttccttat ttaccaattt gactccttcc acgttcaaat atttaccggg gcgatctgac
    86161 ttacaaccat caagttgacc gagttctact ccgggattgg accaaaaggt aggtgattga
    86221 tttgatgaaa gtattaaaat tccgttgagg ggttctaaat ccgtttctgc ataaatttcg
    86281 gtctttgtat ttaaaaaacc ggaataacta aaacctacct taccggaagg agtgattact
    86341 tcggcccaac cgtcgtattt atcctctatt ttcatcttat aaggtgtact tccaaccaca
    86401 gaaactgccg ttccttttgg aatagtttca atgacttgac caagtaaaga gggcatagaa
    86461 cgaactctta agacggaagc atctacgtat tgcacttttg attcgatcgg aaaaatagaa
    86521 acaaaactac cgttgctaat ctcttcgtcg actgatataa atccgtcgat acttccaact
    86581 tggacacgat accaaagtaa attattcttt tcttctttgt ctttgatttt atattccaaa
    86641 atctgtatcg atgtaccacg tcgtaagcta tcgaaacact cacttctata tgtcggttct
    86701 ttatggacgc aaagtcctcc taataatacg taaccgtttc caatcggctt cggttttctg
    86761 caattttgaa taaaataaga agacaaaata agtaaaagag ataagcggca gaaagttgaa
    86821 acggaaatat tttgtataag catttgttgt ataacttttg ctatgaactc ttacaggcaa
    86881 tcaaaaaaga aaattaagtg taatagccaa aataagatct gacactcatt taaagttcat
    86941 tatgaaaact gtaagttgta gagatactta ttcttagcta attctttcgt gccaaggaaa
    87001 gtctggaatg gagttttacc aaaataatac ttgcctggat aggttcgctc attattgtac
    87061 gaatcgattt acatacatga gttcctcctc cttctctctt acaaaaaaag tatccgatct
    87121 ttttaaaggt ctttgagaat caagtcttgt tcttttttaa acaaaatcgg ctttattaca
    87181 ttttggttgg ttgagttaaa gaagctcatg cagcactccc ctttctattt tcaattgtag
    87241 tcttttttac ctctgagtta cttacaagaa ccggatacac ttcgtttaca aatttttcaa
    87301 agagtatctt tttagttcct tcgtatttga aaggatctga gttttgttcg taatattcta
    87361 attgagattt aagcaactta ctcttacccc aacctaaaaa acatctataa ggatctagat
    87421 tgtttatctc ttctatgggt gttcttggat cgtcttactc tcgttatatt tggattcagt
    87481 tcgtattgat ttattttgtt gttcatttcg ttttgtgttc ttttcagtag gttttacttt
    87541 tctttcaaat aacctagacc aaaacttagt aatcgattca ggacttaaag actgctcata
    87601 ccaaaacctg gaatcttgtt ttctcagttg gatcagtgtt tgtatcttac tttcgatcaa
    87661 gttccaatct cctttggata tttcatacag tgagtttaat gcttttagtt ctgagtctgg
    87721 ttgccccatt tcacttccat gttctctgaa ataatagtct tggaattttg taagccaaga
    87781 atcaggaaat tgaaatcgtg ataacggttt aggtttgttt aaattttgtt tttgttcttc
    87841 caggtgcgtt tttgcaggcg ggccgtactc tctaggagta tttagtattt gttttaagaa
    87901 tacttgtttt gatagtcctt ggtatatagt acttgatagg gttggattta ccgctaccgg
    87961 atttctctta tgttagattc tttaacttct tttaagaata gttccttttg tttttctaaa
    88021 ttcttatttt gagttgtttt tattttgtat tgaacttccg gcttttgaga ctcttcaaaa
    88081 aaataccatc ccgaattaaa tctaccagtt actggatctt ttccttttcg aaattctgca
    88141 taaccaaagg taactagttc tttaaatccg gatgcgatac ttgaatcttt gtcgcttttg
    88201 aatttagaca tcgtttttac cgacattctc cagtggtctg gataacggag ggcaagaagt
    88261 aggattgctg tcgctttcat acttaaacga gcatcatcta taaaattatt ttttacgatt
    88321 gtaaagtttc ggtctttttg tacccgaaag actcttggag tatcattcat atactattct
    88381 cttgttgtaa gttattctga agttgagtct ggatgtttct aaaaagttag cgggagaaac
    88441 gatatatcgt ttccaaagtc atttcttttt gttttttaat cctactcgat ccgttttcac
    88501 tttggcacaa aaacgaatat cggaagtttg atttctaaaa aaattcaatc ttaaggtaaa
    88561 ttttgggatt caatctttgc gttttagttt tacttgaatt tgatttaaaa aaagggagaa
    88621 aaattgttcg gtctacattt tagatttttt ctaaaatctg ttttccaact cggtaattcc
    88681 ctgtcttggg aattcctggt ttaggaagga gtgttttaca gagttgtgag tttaataaaa
    88741 tacccacaat cgttcagaaa aatcttgtgg ttactcatgt tagagaattg gaatttccat
    88801 tttatcggga aaaatatatc tactttttgt ttcgattcaa taaagaaaaa tggagttttt
    88861 aattttattt aaaatacact aaaacccatt tttaaattaa aaataataat ttaaaactaa
    88921 ttcttatgtt gattccaaga cctgagtatg aactctctaa attacgaaaa aatggcttca
    88981 ttttttacta tttggaggtt tgaaaatagg aattaaattt atggtcattt tggaaaaata
    89041 cagaaatttt ctaaatttaa atccagttcg aaaatggttt tagagagttt caaaacgatc
    89101 accttgaata tgcaatcaaa actgagatgt tttagtttgt ttaaaaatgt gggaactcat
    89161 acaaaaattg aaaaacctat tcgtttacaa tacgacgcaa tttgtgggaa ctaccacgtt
    89221 ttatttgggt tcataaattt atcttgagat agattctaac cttgtcccct acccttttta
    89281 ttttgaatgg taaccacttt tggaatttac aatttcattc ttatttttat cccagtttag
    89341 gacggttttt gttttttaaa taattccagt cctcttcaca gggttaggcg aaaattctta
    89401 aattgtagct gacagagact tattttacat tctctgtctc ctatggagac tatttatatc
    89461 tacacttttt gaaagacttt ccgctattga cgacgacctg aaactgagtc acagcaggat
    89521 ggccgtggaa ttgggtgtca atcgttctac ttattacaaa tacaaaaatg gcactcttgc
    89581 tatccctaaa tctattttaa tcattttaag gcttaaaggt tatgacgatc attgggttct
    89641 ttccggaaaa ggccaaatga aactcaaaga ttctgttcat ttagtcgaaa tgcaaaaaag
    89701 gttaaaactc atttctaaac tcgactctta cggtgtgtta gattctattg ataaattacc
    89761 agaaacccct tcttctgttc aaaagaaaat cattcaagag ttcttcgttt tcttggcttc
    89821 taagtttgtg taaaatccga ttaaaacacc tgattggccc ttttttaact aaatattcct
    89881 ccaacatatt tcatttaaat agatcagctt attacaccaa atcgttcagt caactgaacg
    89941 attttcaata ttaagatgaa attatgtagc atatataaaa ttcgctttcc atgatttgaa
    90001 tttgttttaa aaccgatttt atgagccaaa agccttatgt atttgttttt gcaaacgtaa
    90061 aggggggggt ttctaaaacc acaagcgcaa ctcattgttc aatggcattg gcaagaagag
    90121 gtcgcacact cgcaattgac catgatcccc aaggagacct ttccaatgca ttccttccca
    90181 atgaaccttt agaatatttc gataacgcaa atacatttac tgttattagg ggtgaaacta
    90241 cacttaaaga atccacaaga aacgtttatg aagttgatat acttccatct tcgatggaat
    90301 tagaagattt tcaataccac gtaggaaaag atatttccct cgttaccaag ctaaacacgg
    90361 taattttaaa atcaaattac gattttgccg taatagacac tcctggatca ggctcgtacg
    90421 aacttctctc ggctctttta tccgccgacg ccgtaataat cccggtaaac ccttcaaagt
    90481 gggctattcg aacggtaaaa aaaatcttta aaaaaatcaa tgaggctctg agtttcccag
    90541 gaactagaat atcttctgtt tacattctac caaccatttg gaacaactca ggccgaagcg
    90601 gacagatatt agaacagctg gagcaaatcc caaatctatt agatcaacta caaacaaaag
    90661 aaattggata tgaactagta ccgacccctg ctttacttcc accaatccct caatcaacga
    90721 caattcgcga tagaactgaa tttggggaac ccttgaaaga aggaacagaa ggctggaatg
    90781 cttataattc tttagcagag cttctaatcg agaaatcaaa tctatcaatt cgttcagtca
    90841 aatgaactat ttttttgctt agtaggtttt aa
//
