# Supplementary material for: Horizontal transfer of the rfb cluster in Leptospira is a genetic determinant of serovar identity
Source: Life Sci Alliance. 2022 Dec 9;6(2):e202201480. doi: 10.26508/lsa.202201480 (PMC9736851; doi:10.26508/lsa.202201480)
Supplement: Supplementary file 8 [file LSA-2022-01480_Supplemental_Data_2.zip › Supp_Data_1-plasmid_sequences/Linterrogans_782_p3.gbk]

LOCUS       ENHAKHJL_1             77059 bp    DNA     linear       21-JAN-2022
DEFINITION  Genus species strain strain.
ACCESSION   
VERSION
KEYWORDS    .
SOURCE      Genus species
  ORGANISM  Genus species
            Unclassified.
COMMENT     Annotated using prokka 1.14.0 from
            https://github.com/tseemann/prokka.
FEATURES             Location/Qualifiers
     source          1..77059
                     /organism="Genus species"
                     /mol_type="genomic DNA"
                     /strain="strain"
     gene            1..849
                     /locus_tag="ENHAKHJL_00001"
     CDS             1..849
                     /locus_tag="ENHAKHJL_00001"
                     /inference="ab initio prediction:Prodigal:2.6"
                     /inference="similar to AA sequence:ISfinder:IS1500A"
                     /codon_start=1
                     /transl_table=11
                     /product="IS3 family transposase IS1500A"
                     /protein_id="X:ENHAKHJL_00001"
                     /translation="MFMETHRFEYSIQSMANVLGVSRSGFYQFLKRSKNELEKYNPEL
                     VEFIRETWLTSRKNYGLVRLLREVKKVYSIYGARTVRKVMKLCEIQGKQEKRFRIATT
                     DSNHGNRVAPDLVQRNFKPNQKNRIWVSDITFLRSSFGWIYLCVILDLYSRKVVGWSI
                     SNSNDSKLVCTALSKAIECRNPPKGLVFHSDRGSNYCSYETRRYLLNNKLRRSNSRKG
                     NCWDNAVAESFFGSLKREMEYNYFYKIQEAEELLFDHIEVYYNRHRSHSSLDFVSSVQ
                     FEVNAA"
     gene            complement(983..1285)
                     /locus_tag="ENHAKHJL_00002"
     CDS             complement(983..1285)
                     /locus_tag="ENHAKHJL_00002"
                     /inference="ab initio prediction:Prodigal:2.6"
                     /codon_start=1
                     /transl_table=11
                     /product="hypothetical protein"
                     /protein_id="X:ENHAKHJL_00002"
                     /translation="MGIQTSINPNSLWGRMVSKFLIDFLLRVHLRKCEFEIIRKLITS
                     GKLTSEENLRLIRDSLLKMGKNVNVDKVLASYLDEMTELRKLTQRKLKLIAKPKTL"
     gene            2348..2743
                     /locus_tag="ENHAKHJL_00003"
     CDS             2348..2743
                     /locus_tag="ENHAKHJL_00003"
                     /inference="ab initio prediction:Prodigal:2.6"
                     /codon_start=1
                     /transl_table=11
                     /product="hypothetical protein"
                     /protein_id="X:ENHAKHJL_00003"
                     /translation="METTRIMILRTHGTLLIAMGFAMSIISTLGLFGIGPYSFLNNHN
                     LGHVGLIQAYLLAGLTGIVLWMGSYQEGNKKKWNRIGALFHLFILVVYIFHWNFFATL
                     PNGEATRSMGVTFHIVFLVLEVWASLFSK"
     gene            complement(2827..2997)
                     /locus_tag="ENHAKHJL_00004"
     CDS             complement(2827..2997)
                     /locus_tag="ENHAKHJL_00004"
                     /inference="ab initio prediction:Prodigal:2.6"
                     /codon_start=1
                     /transl_table=11
                     /product="hypothetical protein"
                     /protein_id="X:ENHAKHJL_00004"
                     /translation="MEKYSDRLMDFADASLVSLSEIYEIKDILTLDSDFLFYKTKKGK
                     ALNILNSEMIKY"
     gene            complement(3120..3443)
                     /gene="mazF"
                     /locus_tag="ENHAKHJL_00005"
     CDS             complement(3120..3443)
                     /gene="mazF"
                     /locus_tag="ENHAKHJL_00005"
                     /EC_number="3.1.27.-"
                     /inference="ab initio prediction:Prodigal:2.6"
                     /inference="similar to AA sequence:UniProtKB:P0AE70"
                     /codon_start=1
                     /transl_table=11
                     /product="Endoribonuclease toxin MazF"
                     /protein_id="X:ENHAKHJL_00005"
                     /db_xref="COG:COG2337"
                     /translation="MVISQYEVYLINLDPTVGHEIKKSRPCAIISPNEMNKTIGTIII
                     APMTTKSRSYPTRVELTFQGKKGWIVLDQIRAVDKTRLVKKLGKIDPKTVNKMKLVIK
                     EMLVD"
     gene            complement(3437..3685)
                     /locus_tag="ENHAKHJL_00006"
     CDS             complement(3437..3685)
                     /locus_tag="ENHAKHJL_00006"
                     /inference="ab initio prediction:Prodigal:2.6"
                     /codon_start=1
                     /transl_table=11
                     /product="hypothetical protein"
                     /protein_id="X:ENHAKHJL_00006"
                     /translation="MKASVVKIGNSKGIRIPKAVLEECHIEEEVDLLIDNNKLIIVPL
                     KSKPREGWEKQFKTMSSNKDDKLFIPDSIDLLDKDWEW"
     gene            complement(4649..4954)
                     /locus_tag="ENHAKHJL_00007"
     CDS             complement(4649..4954)
                     /locus_tag="ENHAKHJL_00007"
                     /inference="ab initio prediction:Prodigal:2.6"
                     /codon_start=1
                     /transl_table=11
                     /product="hypothetical protein"
                     /protein_id="X:ENHAKHJL_00007"
                     /translation="MKSYVLRINSSLSETLISNKNENRISIGWCDAKELLNAELNWYG
                     FREVLHRVYYADRKTYRAAGNAGASLWNFIRNMKKDDYVLIPSIILIFILLKLFPMT"
     gene            6115..7413
                     /locus_tag="ENHAKHJL_00008"
     CDS             6115..7413
                     /locus_tag="ENHAKHJL_00008"
                     /inference="ab initio prediction:Prodigal:2.6"
                     /codon_start=1
                     /transl_table=11
                     /product="hypothetical protein"
                     /protein_id="X:ENHAKHJL_00008"
                     /translation="MHVSNDQQHPITFDTTRELQRKLYLAAKRSRNRRFHALYDRIYR
                     FDILWRAWEEVKENGGSGGVDNITFEQIERDGVETFLRTIEEDLKRRKYRPSPVRRVM
                     IPKLDGSQRPLGIPTIRDRVVQQACKIVIEPIFEANFLNSSFGFRPKRSAVQATIEIK
                     ASLVRNWWVIDADIQKYFDTIDHELLMKLLRKRVSDRRVLKMIRQWLMAGVVENGKFQ
                     ATKIGSPQGGVISPLLANIYLHVFDMYWQNKYQHLGRLIRYADDFVIICRYRSDAERA
                     LKSVTHIMERLKLNLHPAKTKLVQMEKEGFDFLGFYFRKSHSENTGKLVPYFWPSKKA
                     MKSIRSKIRNLTTRRWYRLSLEEIVANLNPVIRGWRNYFRVGNSTRKFQELDSYVLYR
                     LFHFVRKRGGNRGYLRIPDFQEMYLRCGIEHFYLSGGLTR"
     gene            complement(7781..8263)
                     /locus_tag="ENHAKHJL_00009"
     CDS             complement(7781..8263)
                     /locus_tag="ENHAKHJL_00009"
                     /inference="ab initio prediction:Prodigal:2.6"
                     /codon_start=1
                     /transl_table=11
                     /product="hypothetical protein"
                     /protein_id="X:ENHAKHJL_00009"
                     /translation="MTGENRYNIAFELQTHEDKEIRKKFSKIPVRYYLKPLTHEEEYE
                     RMESDNLFRRHLTPEQRKARLKQRILRLYKTELVKDNRGGDRKSKISKKEKLNLQGEG
                     LILENKDISKKDLKPENVLLQNKQKEIEKQNSLKQEKPNITSQTSKELHKDVNVSTRS
                     "
     gene            complement(8260..8544)
                     /locus_tag="ENHAKHJL_00010"
     CDS             complement(8260..8544)
                     /locus_tag="ENHAKHJL_00010"
                     /inference="ab initio prediction:Prodigal:2.6"
                     /codon_start=1
                     /transl_table=11
                     /product="hypothetical protein"
                     /protein_id="X:ENHAKHJL_00010"
                     /translation="MKRSDKFKMKKIKKKVSKQISSKKRIQRKKSFSKQSSPKNDLDQ
                     IVKFVSLKKLKPNVKNDFDPLSKEEYQNLKQNMIANGILDPLTAKKTVQS"
     gene            complement(8594..9115)
                     /locus_tag="ENHAKHJL_00011"
     CDS             complement(8594..9115)
                     /locus_tag="ENHAKHJL_00011"
                     /inference="ab initio prediction:Prodigal:2.6"
                     /codon_start=1
                     /transl_table=11
                     /product="hypothetical protein"
                     /protein_id="X:ENHAKHJL_00011"
                     /translation="MNNEKFLEVNSISEKVDDLFDTLDQSGKLDFIKVALQKFSENLQ
                     EQYSITFNLTLDIFDTAREQAIKISEVGISCNGGERPYIVRAGDSFNRYLAKGNIVEI
                     PHSYCPVCWAEWDFKRKNQSCSKCDSIFGTDIKLLIDSNHCPQCSDGSISLEEPYCNQ
                     CEFYADPDIVVWG"
     gene            complement(9679..10287)
                     /locus_tag="ENHAKHJL_00012"
     CDS             complement(9679..10287)
                     /locus_tag="ENHAKHJL_00012"
                     /inference="ab initio prediction:Prodigal:2.6"
                     /codon_start=1
                     /transl_table=11
                     /product="hypothetical protein"
                     /protein_id="X:ENHAKHJL_00012"
                     /translation="MKIEEILKEFGNKENTFTTSTVQYFLDNLYETNEIESQKVFLKN
                     LSYQFYQLKRNEYISDFPYNNLVRHLCHAISNAISSDLIKSFSNQYTADNFKIKSIEN
                     TLVYRDGGSVEIVVLTDSLSEVAFFLGIYNKDENNDPSYNYLFPCEGHKIYEYWPIVK
                     GSAEDIFIYSEIKKAMDEKRLSPTGDFTYLDNFIEYYKKRLK"
     gene            complement(10335..10661)
                     /locus_tag="ENHAKHJL_00013"
     CDS             complement(10335..10661)
                     /locus_tag="ENHAKHJL_00013"
                     /inference="ab initio prediction:Prodigal:2.6"
                     /codon_start=1
                     /transl_table=11
                     /product="hypothetical protein"
                     /protein_id="X:ENHAKHJL_00013"
                     /translation="MRAKKQYSDFFSEANKVMSPESIKKSNKKADNILLKLKLSDLRK
                     GAGLKQAEIPGFAQTSISRIESRADLKLSTLVDYVQALGMSIEIRAISKSKSKTKQKD
                     ILILKS"
     gene            complement(10661..10999)
                     /gene="higB2"
                     /locus_tag="ENHAKHJL_00014"
     CDS             complement(10661..10999)
                     /gene="higB2"
                     /locus_tag="ENHAKHJL_00014"
                     /inference="ab initio prediction:Prodigal:2.6"
                     /inference="similar to AA sequence:UniProtKB:O53468"
                     /codon_start=1
                     /transl_table=11
                     /product="Putative toxin HigB2"
                     /protein_id="X:ENHAKHJL_00014"
                     /db_xref="COG:COG4683"
                     /translation="MWKIVQSQEFGDWFKNIDTDIQVDIYAILKVLSEKGPSLGRPYV
                     DSLKNSKINNLKELRVQSKGRPFRIAFVFDLNRNAFLLIGGNKRGDKRFYEKIIPLAE
                     KIYKRYLGDL"
     gene            complement(11410..11784)
                     /locus_tag="ENHAKHJL_00015"
     CDS             complement(11410..11784)
                     /locus_tag="ENHAKHJL_00015"
                     /inference="ab initio prediction:Prodigal:2.6"
                     /codon_start=1
                     /transl_table=11
                     /product="hypothetical protein"
                     /protein_id="X:ENHAKHJL_00015"
                     /translation="MEERSKKIFNTALQYRDSAILLNSSGNLRVLIPSQVIGALAIEL
                     YFKSIYYIENEVDFKINDRYSHDFYKLLKNLSFETQSLLRSDFSGLMKKRNNSDILQY
                     ESFLKVKIEFSSQTMERYICKS"
     gene            12973..13968
                     /locus_tag="ENHAKHJL_00016"
     CDS             12973..13968
                     /locus_tag="ENHAKHJL_00016"
                     /inference="ab initio prediction:Prodigal:2.6"
                     /codon_start=1
                     /transl_table=11
                     /product="hypothetical protein"
                     /protein_id="X:ENHAKHJL_00016"
                     /translation="MIPKLDGSQRPLGIPTIRDRVVQQACKIVIEPIFEANFLNSSFG
                     FRPKRSAVQATIEIKASLVRNWWVIDADIQKYFDTIDHELLMKLLRKRVSDRRVLKMI
                     RQWLMAGVVENGKFQATKIGSPQGGVISPLLANIYLHVFDMYWQNKYQHLGRLIRYAD
                     DFVIICRYRSDAERALKSVTHIMERLKLNLHPAKTKLVQMEKEGFDFLGFYFRKSHSE
                     NTGKLVPYFWPSKKAMKSIRSKIRNLTTRRWYRLSLEEIVANLNPVIRGWRNYFRVGN
                     STRKFQELDSYVLYRLFHFVRKRGGNRGYLRIPDFQEMYLRCGIEHFYLSGGLTR"
     gene            complement(14221..14697)
                     /locus_tag="ENHAKHJL_00017"
     CDS             complement(14221..14697)
                     /locus_tag="ENHAKHJL_00017"
                     /inference="ab initio prediction:Prodigal:2.6"
                     /codon_start=1
                     /transl_table=11
                     /product="hypothetical protein"
                     /protein_id="X:ENHAKHJL_00017"
                     /translation="MKIIPYEEYSLKSNLTVEEAISKLKANTEPNKLFGSGTKIFHGN
                     INNDTFDICRIISYRNSFLPKIKGNIRSEANSIIIDIKMHLHPSVIVFMFIWLSGALL
                     EFIVSTITLMSNLSDFPQELLISLGMLAFGIGLFTIPFWIEVKKAKQELEKILAMK"
     gene            15655..16272
                     /locus_tag="ENHAKHJL_00018"
     CDS             15655..16272
                     /locus_tag="ENHAKHJL_00018"
                     /inference="ab initio prediction:Prodigal:2.6"
                     /codon_start=1
                     /transl_table=11
                     /product="hypothetical protein"
                     /protein_id="X:ENHAKHJL_00018"
                     /translation="MSLTIQKTKSVNKFHVMRLIGLENKPELENIKNFSNTVFEKVGY
                     SKPLDSMNLDPWSTWFYVREGSEILAAMRIVEKKPNNFIPLELGIIKDTEPNQRYAVI
                     NDNIADWNSVSFEYSKKGCWAALATFKAAAQYCIDKNFDIVYGFYHKKIHPIVKLYTS
                     IGAITSKKYEKEVYFPECYHNNELVYLTPIEINKDALQKIRTRLW"
     gene            16297..17193
                     /locus_tag="ENHAKHJL_00019"
     CDS             16297..17193
                     /locus_tag="ENHAKHJL_00019"
                     /inference="ab initio prediction:Prodigal:2.6"
                     /codon_start=1
                     /transl_table=11
                     /product="hypothetical protein"
                     /protein_id="X:ENHAKHJL_00019"
                     /translation="MSLIFTLLNSILIIGLGIYVKKIENPHKTIRKKFYYLTLSVGLW
                     TLLIGLRQYFPLIFRPYASLIILSVILAPMYLSRVVNKLLDNTYIPSVMRIILEFILI
                     SYLIYSTIKLNIIHIIDLDKFTYYPLLAYHILIIYSIIWICESIFKLVKCLIKSEGMI
                     RVRLSLMLFGITSAFLIIIPLVWILPFFEIYIGSYASIGTMICIIFWGIAILHYDAFQ
                     TRQEIFSGMYVPLLNRITLNPILKLYSILDPEEFEMRRLNANSILAKEVIDTAYQWFF
                     KANIPLQATARKIAIKYDKYLK"
     gene            complement(17200..17580)
                     /locus_tag="ENHAKHJL_00020"
     CDS             complement(17200..17580)
                     /locus_tag="ENHAKHJL_00020"
                     /inference="ab initio prediction:Prodigal:2.6"
                     /codon_start=1
                     /transl_table=11
                     /product="hypothetical protein"
                     /protein_id="X:ENHAKHJL_00020"
                     /translation="MEKFERLQKACNTLKINRKGLADILRIHPSNASRLLGGETEFTW
                     TYAELFQLKTNVSANWIMEGKGDFWSEESGNDKEKLIVRTILKIPGLSEIMEKFVKLH
                     QEDQNAIIEIINRFYYLSMSKFKK"
     gene            17838..18065
                     /locus_tag="ENHAKHJL_00021"
     CDS             17838..18065
                     /locus_tag="ENHAKHJL_00021"
                     /inference="ab initio prediction:Prodigal:2.6"
                     /codon_start=1
                     /transl_table=11
                     /product="hypothetical protein"
                     /protein_id="X:ENHAKHJL_00021"
                     /translation="MVINYFKIKPLDITESELDEYEKYIGIPLQKEDREAILKSTGFR
                     KAIAIKNKLRLNSFNHSFSDDLKSNEEFPIR"
     gene            18085..19284
                     /locus_tag="ENHAKHJL_00022"
     CDS             18085..19284
                     /locus_tag="ENHAKHJL_00022"
                     /inference="ab initio prediction:Prodigal:2.6"
                     /codon_start=1
                     /transl_table=11
                     /product="hypothetical protein"
                     /protein_id="X:ENHAKHJL_00022"
                     /translation="MSKFLSIFDIYTVGILDYENFLKLGIIYFHAFGVVIGFLLGFSK
                     LYSSDGFSKSYGSILQSAAFFLILNNGILIDQGILRYDSRILFGSYYGLVLYSSLAVL
                     VCFNYLFESFDNPWIYCKRLLAIIPVTILFSYFIPVYYFISFIDILGIVISIFTFVWS
                     LKKVLNTKKSILYFNLPFLSLLISICFVFDFFGTIYDKKNLLFFAEFIPGSVICYSIL
                     LERFFPSLFGKVIVSIPDTNLVKEIELETIPIPEVKEAGKYKYQSKELLVGIDLEKVN
                     TKLNHFIDIKGFKEEEIRLPDFAAALGLTVHRASKYLNVYLNTSFTDFLNYHRMIEVI
                     IYMEKKTDFNLLNIALECGFNSASSFHRACVKFTGKSPKELKSYIQSNEGSSLSILKK
                     PKIQSHS"
     gene            19465..20328
                     /locus_tag="ENHAKHJL_00023"
     CDS             19465..20328
                     /locus_tag="ENHAKHJL_00023"
                     /inference="ab initio prediction:Prodigal:2.6"
                     /codon_start=1
                     /transl_table=11
                     /product="hypothetical protein"
                     /protein_id="X:ENHAKHJL_00023"
                     /translation="MNFRITLTYLQRIIISLLFLIHLSCEIQTEKVEPGTYRELTKAL
                     QNPLDVRVLELSEQKLKTIPKEIGQLKNLQELNLWNNQLTTLPKEIEQLKNLQKLDLG
                     YNQIKTLPKEIEQLKNLQTLGLGYNQLKTIPNGIWQLQNLQKLYLDYNQITALPKEIE
                     QLKNLQTLDLYYNQLTTLPIEIGQLQNFKSLDLGNNQLKILPKEIGQLKNLQKLDLYY
                     NQLTTLPIEIGQLQNFKSLDLGNNQLKILPKEIGQLKNLQTLYLNNNQLAIEEKERIR
                     KLLPKCQIYFE"
     gene            complement(20395..21246)
                     /locus_tag="ENHAKHJL_00024"
     CDS             complement(20395..21246)
                     /locus_tag="ENHAKHJL_00024"
                     /inference="ab initio prediction:Prodigal:2.6"
                     /codon_start=1
                     /transl_table=11
                     /product="hypothetical protein"
                     /protein_id="X:ENHAKHJL_00024"
                     /translation="MKIITKLLLIAICLQTANNCKQSDNSNEELLTLLLTAQVAQNCS
                     TPEYKGENIPLKFTPYTSRINQYVGSLGYLSNFEFGRRIELDMKESLPVQYTIRFYSA
                     NSPCDVPQDYSNFLNSFNLFSPRINKKTVYATPLSGNLMALASSYGSSNTIPTDITLS
                     IESNPVCKNPTIADATLKTLSFDYKTPSSLTAIKIDSYMPNQQIVFTSNITNIGSGGL
                     QIFVVTGTDACYPTTYKTISFNQNVQSQNQVTWSSSTASGPLVILAQYFSETITTAPN
                     DIKIQVQ"
     gene            complement(21289..22560)
                     /locus_tag="ENHAKHJL_00025"
     CDS             complement(21289..22560)
                     /locus_tag="ENHAKHJL_00025"
                     /inference="ab initio prediction:Prodigal:2.6"
                     /codon_start=1
                     /transl_table=11
                     /product="hypothetical protein"
                     /protein_id="X:ENHAKHJL_00025"
                     /translation="MTTTQEMEVKMEKMKEKYIIRNKYKTEFMKIIKLICLIIFTLAE
                     CKSHNEDNLELMTLYLLNTQRFGRYGHSSELLENESILIMGGQNGYKVQNDLSIYESN
                     KNTVFQIGKMRTNRSNFKSVRLLDGRVFIVGGRITAVNVGENSTVTDFTEIYDPKTNS
                     VIEGPKLNQGRSDFTMDILDDGRVIIAGGKAETVLKSVEIFDPNTMTINLLGNMNFNR
                     YLHTSTKLNNGKILFIGGLDNLQLTIGSTEIFDPNTMSFTQSGNLSVPRVLHTSNLLS
                     NNKIIVTGGYKVNNPPYVSNTKVIEIFDPVTNTFTSVGNITEFRSGHSSNIISSNEML
                     LCGGEQIVSGIPILSSCEIYNLVSYSVIRSSEMLSKRSFHTTHIISNSKVFITSGYDR
                     VNLDTGIPNANKTSEIYNIDQNSFIPVYGDL"
     gene            complement(22499..23704)
                     /locus_tag="ENHAKHJL_00026"
     CDS             complement(22499..23704)
                     /locus_tag="ENHAKHJL_00026"
                     /inference="ab initio prediction:Prodigal:2.6"
                     /codon_start=1
                     /transl_table=11
                     /product="hypothetical protein"
                     /protein_id="X:ENHAKHJL_00026"
                     /translation="MVLCRLKRRARPGTKKREEFCRGTPLTSNPYLLATQSVTTPALI
                     LSLFVVTSLPGCGVLPGTGGKDGDPPWILAMGANVAPGVPSIQNPGVGMTGGGSVGGM
                     PVTGMYFYHPNHLGSITMITDGAGNPASGPEPGVSFVSYEPYGSIIRNDSYGPDIFRY
                     KFTGQIEDKETGLYYYKSRFYEPTLGRFLQADSIIQPESVNGMNRYMYVDGNPVSYRD
                     PSGHISGPDMMHMLNRIVGHAMGKDFHNGNSPSSKSIGKDLHKSNIVKKINTKDIQKG
                     LDKNYKKFIKWTQRATYITFWGPGLARKERHAKQRNAIGQFIRFITGLPAEPEKKKDD
                     PKNDNPTCQEVDGVVQCGECIVYPSPACPTPDSDDSDSNDDNNDGSNDDDNTGDGSQD
                     GENERKIYY"
     gene            complement(23799..24116)
                     /locus_tag="ENHAKHJL_00027"
     CDS             complement(23799..24116)
                     /locus_tag="ENHAKHJL_00027"
                     /inference="ab initio prediction:Prodigal:2.6"
                     /codon_start=1
                     /transl_table=11
                     /product="hypothetical protein"
                     /protein_id="X:ENHAKHJL_00027"
                     /translation="MKLKELYSIKLSIWYLLITLLMFLNNCLGNNIFGPTITNCEVVL
                     DFIAVDLDLNSRRVPTEEQIFNTNIEIAYYAAHCDGTESKKHKRRKKEDPIYNISNKD
                     DRY"
     gene            complement(24130..30987)
                     /locus_tag="ENHAKHJL_00028"
     CDS             complement(24130..30987)
                     /locus_tag="ENHAKHJL_00028"
                     /inference="ab initio prediction:Prodigal:2.6"
                     /codon_start=1
                     /transl_table=11
                     /product="hypothetical protein"
                     /protein_id="X:ENHAKHJL_00028"
                     /translation="MKRYVGLFFLSVSFLFLFNFSLLSGIQNVFSSVASAIAGGIPQK
                     LPTLQAGPDGSANTQVEIELPPGKVVPSLSLSYNSNVGNTIVGMGWSLNGLPTVSRNP
                     SLGINYNGNDSYVSSLAGELIDVSGNKTIYHSKKESYIKFEPQGTCGDGPCTWMATEK
                     DGRRFIFGGSIDSRIPALGRTAGSIREWALSREEDSHGNGYDVNYTPVDVNSGDYYPN
                     TIMYNDRTIRFNFENRNDKIPNYSLGTMERIQKRLDTIEIRVGGNVFRTYDLDYSYGP
                     VTGRSIFRKLKQNGSNTFGSENFADLDFNYTNHSGSFSPGHLDYQNLSSVSNMNVFIP
                     NIAVDAMNFILNGNLPYHPSALDSNIDASLQYVVKVPVPDRNACNIGFASCLCAAIPV
                     CWGGNQHFLEYLAGNCWSFLGWGGLGSCEVGVDSALTAWLPMDLNGDGIVDFATLNGN
                     EANGSIHLVGHIQKIGQPAISFNGPNIPIHYNTFYQVVDLNGDGKTDFVYEDNGRLWG
                     IYSTGGNFTSPVLFGNVNLNSANRDMHVFSPYEYKFHYGPNNTTPLASDRASKDFFGD
                     VNGDGLSDFIHNNGGSFSIYINRETYFDNPIGIGGGGDFYLNSMIDFTGDGKADYVQL
                     VVTYDNSTLTALQSQKTALDTLMAQYQTEHARVKAVVDQMPTPTTHANIDDTEFENLL
                     AYLTANGYDSLSDSLESDGKDYPYTPSTVTGLQSILENIVSARLNFVGQQSYALNNQI
                     AAIYAQGNLGQATYALQVRSFNVSNGTSQNVTYPLFSYVNPDKSTLSDVNGDGMLDFV
                     SFVGTQSIVCIFMGNGFSNPIATNLNAGNGKNLLDFNFGEVNGDGLSDLVLFNKENHT
                     IETYLSRGDGSFYYSPGFSFGGFSTQEYTESNGIERSDTYQISLQDMNLDGISDVSIA
                     FLSLDKTWGRIYYRYNNPRNSGEDQLLNVSNGAGQTSQVQYQLKNNHSGALQTGTGNY
                     PDVPSMTPGFLVTQTRQDLSNGIVHTTNYSYTNERYIQGTRTISRSLGFASIRETDVN
                     TNFYKITDYFQNDYRLAGVPQSTRNYNASNNLTGSTTQSGFSFPNPFGTEIAIVGVVT
                     ANDYRNGTLVETSIQNLTYDSYGFTTSVVESLGSHTITNTSQVSNDVAGWRMGRVTRS
                     RKNVDGTWVTDTQLGYTGDNLTSQTQFPTSASPLTTTFGYDSFGNVVSVTEPSGGVSF
                     LTYDPVFNHFPVTKTNTLGHVTTTNYDFATGLETSSTDPNGAITLTSYDGYGRKASVT
                     YPGEGAANETYTYSNTGEYNLTNLNNNEFVTKSIRDNVSGNVSTTRIFTDPLGNTIRS
                     EGNTALSGINSIEDNYFDYTRGVLIQKSNEYYTSISPQFTTYQYNDPDGELTTILEPS
                     VNGMIQTSITKTGFTETRTTAFPDGQTKTEVVTKNELGQVILKTVNGRTILTNYSPFG
                     GISSVTDVGGLTTSFVYDSKGRRVSTQDPNSGTISYSYDSLGRLYSQTDARGKTITFT
                     YDLLGRPLTQTTNGPEAPIQFTYDDASVPFSRGRLTKITDESGRTEFLFNQKGNEIQK
                     TKYVDDITAIFKTDYDSLNRPITETLPDGTKLHNFYSSNGTLSSITMDTADGTSTGHT
                     VVSYQGPYLDSNGVPSLRRTSGNGVTMEIGFEPLDKKPLSIVSKKPDGSVIGNTELTY
                     DSKGYITKIEDKLNPNRTQNFTLDNLGRVTQATGKYGTQNYTFSANGNLIQKGAYTLG
                     YTDASHSNAVTTATSANTGVMTYGYDASGNMVSRNGDTLRYNSYGKLIEITPYATSSS
                     IRNVYDFQGNRVKSVSDITLFSTYTLDDNYEIVREPGKPERHTLYVKGLQGDLVAQWT
                     REDATLRISGSESEENRFVLGNIFSSMIKPFCKDITGDCSNYWKNRFESEFIGIFGYS
                     KFFQFGVPTGLYKAFYFLLLLAVIYLVYPYFLKENLLLQNLGWKGVTTPALILSLFVV
                     TSLPGCGVLPGTGGKDGDPPWILAMGANVSPGVPSIQNPGVGMTGGGSVGGMPVTGMY
                     FYHPNHLGSITMITDGAGNPASGPEPGVSFVSYEPYGSIIRNDSYGPDIFRYKFTSQI
                     EDKETGLYYYKARYYEPTLGRFLQADSVIAPDSVNGMNRYMYVDGNPVSYTDASGNRI
                     STPLAWGLMGALTANQSGLTQEQGFLIGYGIGNKIHRDNKKSDFEKVIGGIGNGIQRA
                     TFVSKKRLFDLTNPGRFFYPNMRHIIPPERKDMAINKLRRDIGTIYFIRLKETEGSMS
                     KEESDNLILLYIGAAGIVDAQWNQGTNAMFGGKFHLP"
     gene            31291..32175
                     /locus_tag="ENHAKHJL_00029"
     CDS             31291..32175
                     /locus_tag="ENHAKHJL_00029"
                     /inference="ab initio prediction:Prodigal:2.6"
                     /codon_start=1
                     /transl_table=11
                     /product="hypothetical protein"
                     /protein_id="X:ENHAKHJL_00029"
                     /translation="MTKKLIRYILFFACIGTFESGLFASELLLKSGEAFLIEEVNESA
                     DVVNVRWKGRQFRIPKSEIQRIDYSKKGPESSYNYSEFRLTDGSQVRGIIVETKKDKL
                     VFRTELGFVEIEKSKIQNLNENSLEKESPNLPDKYLSGRSGENLLYVGGSILLQATTG
                     PSHKTNPGVGGAGLFIEKGFINHPLWFFGFLSEYSVAPGAQGSISFWNQSLYFGKQLG
                     ASAPYFLFGGGVTSVQWKNDSRFLNGTDPELLGEFGWAWEFNNGSRLRLGIRSQCILE
                     SGDSFCRSGIRISWGILL"
     gene            32172..33764
                     /locus_tag="ENHAKHJL_00030"
     CDS             32172..33764
                     /locus_tag="ENHAKHJL_00030"
                     /inference="ab initio prediction:Prodigal:2.6"
                     /codon_start=1
                     /transl_table=11
                     /product="hypothetical protein"
                     /protein_id="X:ENHAKHJL_00030"
                     /translation="MNKFQIFRMWELIHFGVFNKRVLNRILSKIKKNKTSLFQKLKMG
                     KSYENFIRIKIIFKKQNWSRSKIESDLILKRRNIFSLILYLSILQLSNCLNSPLSNIN
                     NAQNEKVNLAFVSQIGPRSATITWECSHSLPGSILYGKSGLESVVTSLENSKVHSMTL
                     PNLESNTDYLAFVFCSNSIDKLQSIPLTFKTWISDFPNRTRGLWVIGGMGADASPVRE
                     IDFFDPVTSTWYPSATSIPTPRVFANIVSHKNKIYVIGGMEKQGINYVTSKKTEVYDP
                     YLDQWTTLSDMPVANQGGVIASVGEEIFIISGTTTNDMTTGTILNTVSRLAPGIGQNG
                     LWQNYLSLTAIFSRVDMSGCGLNGNIFFTGGRFTNDGTPQATSDSFSPSINSTSAAGE
                     PSITIARHGAGSTCVKPLNSDPYPTDPEWIAVIGGSTGTSTLQPITSITTSNRTDFYQ
                     NGTVAFAIGPILPVAVYFPGVEASYETRKLFVFGGASALNIPTDSVYSIGLQNPIASN
                     WSLDSLKMPRARYAHKVIRIDR"
     gene            33773..34396
                     /locus_tag="ENHAKHJL_00031"
     CDS             33773..34396
                     /locus_tag="ENHAKHJL_00031"
                     /inference="ab initio prediction:Prodigal:2.6"
                     /codon_start=1
                     /transl_table=11
                     /product="hypothetical protein"
                     /protein_id="X:ENHAKHJL_00031"
                     /translation="MKSIFQIFIYSIFLILVISTKNIFSDEMSGGHENAKMFIEEKRY
                     IEAEKLAISLLTNNPSDVTAEYILTSAWVGLGREEAKKGNLDKAIELLQKARQKWPFD
                     QDLKKEIELLGNISSKKNIPSNSSQNRKTNGSQTVILLDSELFRSIDDLKSELHSTIV
                     SLKDTHSYNKEQESFSKKEILFLGLILIFTLVSSLNLYFTFLLWKRR"
     gene            complement(34455..35300)
                     /locus_tag="ENHAKHJL_00032"
     CDS             complement(34455..35300)
                     /locus_tag="ENHAKHJL_00032"
                     /inference="ab initio prediction:Prodigal:2.6"
                     /codon_start=1
                     /transl_table=11
                     /product="hypothetical protein"
                     /protein_id="X:ENHAKHJL_00032"
                     /translation="MSKLGYLYFRAKKFLLTINRIFFLFYIVYFLSCSRINNVKEIKL
                     NFPEADQDLILLLTSIDKWENDTGKLIRFHKDKTFQYFQESEPAISGTGKFQLKDKQI
                     KLVFSKEGNHISLNGEKYVCNFVLKPHSWKPQQYISCVEEKKKYKFELANPSSISYGN
                     EDDIDNIKITVLGYKPTTTKRSVYLRELPTTSGKIIPFSSLGSEECLDEYYLFRSTTK
                     PEKINPDIYVRFPKKFDLTLVAKTQEKYNIDQYNNHWYYVKIFVPCIGYVTTKYGWVY
                     GEFID"
     gene            complement(35349..36785)
                     /locus_tag="ENHAKHJL_00033"
     CDS             complement(35349..36785)
                     /locus_tag="ENHAKHJL_00033"
                     /inference="ab initio prediction:Prodigal:2.6"
                     /codon_start=1
                     /transl_table=11
                     /product="hypothetical protein"
                     /protein_id="X:ENHAKHJL_00033"
                     /translation="MTEVVHYALVIAHAIEALPLSRAKRQLLSKITDLDIAGRINGFG
                     GCIAKNKTLGEEVGLAETTVSKYIREMRREGYINSGEFHGHYRILNSSLHDTVVQERY
                     QYNLQKQITKYTSLSSTNILESTNQSTVSAPYKRTGDCINNRSTNQTNYKERIQSSSL
                     SKITWENILEHSKNLVSEKWGEYDHNPEKESAKIKSWKKLVPENPEIVLETLKKLIHI
                     RKSEEYKKDRFWGTIPANITSTYSYKDIIKNTYNLLTQVGSKDPLVTENKKEVKTESK
                     VIDPFKNEPTWEGFLVWAKERLSKTSNESLKQFRVKFENERLYIVGEINDSLKMIVSK
                     YFNEEAKLKTEIKFVKEELQEKEQNFNSSKKLDQKNNQENQTQPNQESSMPVDQVDKE
                     IKRFSDYMPVDKVIHEFMSHSSLKLNRPDLEEIRKLRISYDLEKIVIYDPLPERLKNH
                     IRDYFYSHPQRMIALQFEEGKNKFHVAA"
     gene            complement(37200..37775)
                     /locus_tag="ENHAKHJL_00034"
     CDS             complement(37200..37775)
                     /locus_tag="ENHAKHJL_00034"
                     /inference="ab initio prediction:Prodigal:2.6"
                     /codon_start=1
                     /transl_table=11
                     /product="hypothetical protein"
                     /protein_id="X:ENHAKHJL_00034"
                     /translation="MTTEKEKKIKKQLSSLMGPRPGTQHLQVVQKNQDEDAEKISMLH
                     ISIETNIKNAIRNAIKIGELLIEKKSMLGHGKFIPWIATNLPFSERTAQRYIKLFENR
                     DLLNTTPVSDLKSAYKLLSSTDHEEKEINPKEISKVDAKKLYKKFKAGEKIGSKDRGL
                     IKEFLSNERERILSTAKTKVARIDEDIKSLS"
     gene            complement(37772..38485)
                     /gene="parA"
                     /locus_tag="ENHAKHJL_00035"
     CDS             complement(37772..38485)
                     /gene="parA"
                     /locus_tag="ENHAKHJL_00035"
                     /inference="ab initio prediction:Prodigal:2.6"
                     /inference="similar to AA sequence:UniProtKB:B8GW31"
                     /codon_start=1
                     /transl_table=11
                     /product="Chromosome partitioning protein ParA"
                     /protein_id="X:ENHAKHJL_00035"
                     /translation="MKKFTTASLKGGVGKTTDCIFLSQAFASIGKTVLAIDMDPNNNM
                     TDYFLRNEDVSSLLRNNIGHVLEGEIPLKNAIRHTSFNVDIIPSTLLLAKTGRELSHD
                     PGSVLRFKDEIETVKYDYLIIDTPPSLSYEFSTGIYIADVVICPIALTRWTLQSFDTV
                     FSEIQRITKGKLKPIFNVPSMVSKAEYDKLPYLEGYTFTKSYIQLLKEVQKAVIEGRP
                     LNQEEPSWEQFNELAREIG"
     gene            39006..39419
                     /locus_tag="ENHAKHJL_00036"
     CDS             39006..39419
                     /locus_tag="ENHAKHJL_00036"
                     /inference="ab initio prediction:Prodigal:2.6"
                     /codon_start=1
                     /transl_table=11
                     /product="hypothetical protein"
                     /protein_id="X:ENHAKHJL_00036"
                     /translation="MAGNASKFGRKVRELREKKKATLKELSEAVNKSINYISDIELGR
                     RNPPKEEDIFKIAIFLDANPIELLALAVSEKSFVEINVNPEKIKHAELVVVMARTINE
                     LSDPHVEKLLEDLKNFGGMNGIESSGADSETTIKN"
     gene            39370..40002
                     /locus_tag="ENHAKHJL_00037"
     CDS             39370..40002
                     /locus_tag="ENHAKHJL_00037"
                     /inference="ab initio prediction:Prodigal:2.6"
                     /codon_start=1
                     /transl_table=11
                     /product="hypothetical protein"
                     /protein_id="X:ENHAKHJL_00037"
                     /translation="MVSNHLVPIVKPLSRININSKAAAFMKTNFPDAMLRPEKIDLFR
                     FLDGGGLRKYGFEFGVEEMPTNMEGYVDFIHKLLMLSTEIYYSLEKGIPRSRFTAAHE
                     IGHVMLHNRQISDRVADYGIVQKAYRKSIPNFKNPEWQADEYAASILMPVNHCVNAYN
                     EDNLNPSWFVENFGVSYQAAKIRCENINREMEDPRKKAQIFEILGSQDLF"
     gene            40138..40323
                     /locus_tag="ENHAKHJL_00038"
     CDS             40138..40323
                     /locus_tag="ENHAKHJL_00038"
                     /inference="ab initio prediction:Prodigal:2.6"
                     /codon_start=1
                     /transl_table=11
                     /product="hypothetical protein"
                     /protein_id="X:ENHAKHJL_00038"
                     /translation="MNDEKHRSNNNSGANTDDNFVSDGFVFIREFRHWRSKEIIKASD
                     YGHKYFRIPIGKRKKKK"
     gene            complement(40632..41009)
                     /locus_tag="ENHAKHJL_00039"
     CDS             complement(40632..41009)
                     /locus_tag="ENHAKHJL_00039"
                     /inference="ab initio prediction:Prodigal:2.6"
                     /codon_start=1
                     /transl_table=11
                     /product="hypothetical protein"
                     /protein_id="X:ENHAKHJL_00039"
                     /translation="MSTLFERLSAIDDDLKLSHSRMAVELGVNRSTYYKYKNGTLAIP
                     KSILIILRLKGYDDHWVLSGKGQMKFKDSVHLVEMQKRLKLISKLDSYGVLDSIEKLP
                     ETPSSVQKKIIQEFFVFLASKFV"
     gene            42089..43285
                     /locus_tag="ENHAKHJL_00040"
     CDS             42089..43285
                     /locus_tag="ENHAKHJL_00040"
                     /inference="ab initio prediction:Prodigal:2.6"
                     /codon_start=1
                     /transl_table=11
                     /product="hypothetical protein"
                     /protein_id="X:ENHAKHJL_00040"
                     /translation="MNDTPRVFRVQKNRNFTIVKNNFIDDARLSMKATAILLLALRYP
                     NHWRMSVKTMSKFKSDKESSIASGFKELVTFGYAEFRKGKDPVTGRFNSGWYFFEESQ
                     KPEIPFEVKPTENKRIEKQKGLFLKEVKESNIKENPVLDFPQPANPSQENQPLSNTIY
                     QRLSKQILFKQILNTSREYGPPAKTHLEEQKQNLNKPKPLSRFQFPDSWLTKFQDYYF
                     REHGSEMGQPDSELKALNSLYEISKGDWNVIESKIQTLIQLRKQDSRFWYEQSLSPES
                     IAKFWSRLFVRKVKPTEKNTKRNEQQNKSIRTESKCNESKTIQKTPIEEINNLDPYKC
                     FLGWGKSKLLKSQLEYYEQNSDPFKYEGTKKILFEKFVNEVYPGLVSNSEVKKTTIEN
                     RKGSAA"
     gene            44153..45517
                     /locus_tag="ENHAKHJL_00041"
     CDS             44153..45517
                     /locus_tag="ENHAKHJL_00041"
                     /inference="ab initio prediction:Prodigal:2.6"
                     /codon_start=1
                     /transl_table=11
                     /product="hypothetical protein"
                     /protein_id="X:ENHAKHJL_00041"
                     /translation="MKKIIELLIQGSPKQAFKDLWAASFSLTLGGLISSIMTGLDAIY
                     LSHLSPNALNAITISSPYIGIVMSISAGLGTAISNSISRSTKSHHLRKELFASMTLTS
                     IAMVVIGFLSYYSVEFIINSVGLHEDKSLKPILPYFEDYWYYLIPGQLLLVMFTVLLQ
                     ILVAFGDTKINLILFKVCCINIILNPIFIFGLKFGCKGAALSTDLAYLFGVTFCLFNS
                     KKYLRFKKIKYSSLILPAIYRQTKTAIVVFVGMGIWSVYGVLFNGLAASQGAAVLFAI
                     GIYDQIQSFFATLTRGICGGFLVVFNKTLSERLYSNYVPIFVCSIVVVQFIFLIGWAI
                     SLFFPNYFKSAYGINESVLSIELATFLKFGAWLLFISGIPRISQIGFLSLDKSWLFAL
                     NSFVMIILGYCISFFLTDIISFSAIPVGQVSAHIICDIVFVPSFIFLLVKRIKKDSVS
                     YIHR"
     gene            45564..45899
                     /locus_tag="ENHAKHJL_00042"
     CDS             45564..45899
                     /locus_tag="ENHAKHJL_00042"
                     /inference="ab initio prediction:Prodigal:2.6"
                     /codon_start=1
                     /transl_table=11
                     /product="hypothetical protein"
                     /protein_id="X:ENHAKHJL_00042"
                     /translation="MKVYLEAEKIASQLDEIQDFSLQVYGKYDLEKSLLWMTEELGEV
                     ISAIRKKRSFDEIEEEIGDLIAWVFNIANIQGLRISRCYQKTLIKEINRQIKKYGKLK
                     YLEMDRSLR"
     gene            45896..46825
                     /locus_tag="ENHAKHJL_00043"
     CDS             45896..46825
                     /locus_tag="ENHAKHJL_00043"
                     /inference="ab initio prediction:Prodigal:2.6"
                     /codon_start=1
                     /transl_table=11
                     /product="hypothetical protein"
                     /protein_id="X:ENHAKHJL_00043"
                     /translation="MNFERIIEAPFRKILIKSNQEKYLMTDVIGNTLYHQSFSKSNVF
                     FEINFNFPINLREKKSYRELMFDKGVYLGHHIGKEANLKISKNKIEISNASFDTNYNY
                     NYNKVFWNYVIKFVLSVQAAENSALSLKGSLLKYGKMNFLLLGRGNSGKTSISKAFLN
                     HGFSLIANTHSIIKDSYVWGFNTWIRVRDSVGKESYELMDSSDRFSDGNLNYIILYEF
                     NSLGKFSVSRPEPSFCRAFILYFSSSIANYDLKEDLADYFRDDNFIKKYEFLSNELKM
                     IEKLVTGIPTYHVTCDIESEESVFELINFLKEL"
     gene            46822..48009
                     /gene="bshA"
                     /locus_tag="ENHAKHJL_00044"
     CDS             46822..48009
                     /gene="bshA"
                     /locus_tag="ENHAKHJL_00044"
                     /EC_number="2.4.1.-"
                     /inference="ab initio prediction:Prodigal:2.6"
                     /inference="similar to AA sequence:UniProtKB:Q81ST7"
                     /codon_start=1
                     /transl_table=11
                     /product="N-acetyl-alpha-D-glucosaminyl L-malate synthase"
                     /protein_id="X:ENHAKHJL_00044"
                     /db_xref="COG:COG0438"
                     /translation="MTLKVAILPSSDLSYNSGSVIFAKNLFVYLREQGLETYLLCSKL
                     PLDMKTDYLEFIYMEPDVLNHPIVDDRFVDDREYGNSISKCLNFLFELHSKFTLDLVH
                     AHYASFNSLAASIFKGITGVPFIVSSFGRDINIGYEADQRIRWMIQNSLPYADKIIVP
                     DKNIELKILEIFSLNNIKLDIEEIPMPFDNKLLEEGFLEIDKSLPIFATVNSCFSPEK
                     GIDTIIKAFAELVKDFPSRLYIAGIDDHPEEIHKKKLVDLVNSLEISGNVVFLGYLDR
                     RDVGELLRCSDLLIDARLNGNFSSILLESMFLSSIVLSSKNGASEKIIQDGENGVLFS
                     SGDYKELSIKMKELVINEELRASIESNVRKWQNQNADKYTYMSCFLKFKESYIDIIKK
                     KGK"
     gene            48013..49194
                     /gene="purM"
                     /locus_tag="ENHAKHJL_00045"
     CDS             48013..49194
                     /gene="purM"
                     /locus_tag="ENHAKHJL_00045"
                     /EC_number="6.3.3.1"
                     /inference="ab initio prediction:Prodigal:2.6"
                     /inference="similar to AA sequence:UniProtKB:P99163"
                     /codon_start=1
                     /transl_table=11
                     /product="Phosphoribosylformylglycinamidine cyclo-ligase"
                     /protein_id="X:ENHAKHJL_00045"
                     /translation="MSTYEERGVSPYKPDVVRATSILNKGLFPEAFCQAVPDFLCGSR
                     DHCILMHADGAGTKSSLAYIHYKEYNDLKVFEGIAQDSLVMNLDDLLCIGTTGPYIFS
                     NTIGRNAKLVNGQVLSSIIKGYSDFISKMNDYGIEVVSCGGETADLGDLVRTLIVDSA
                     LTCRIKKEDFIDCSLVKPNQVIVGLASDGQAIYEDSYNSGISTNGFTSVRHEILDSKY
                     RDKFPESFAPDIYDYAYKGNFRLDDSLPKTNISIGSALLSPTRTYAPIMKEVFFKFRR
                     NISGIFNNTGGGQTKCLNFGKNIRYVKDSLFSPPPIFEFLREKTSLSDRELYRTLNMG
                     HRLEIICDNEIASDIIEISQKFNVSAKIIGYTAYSEVGNSVEIKIGNSTLEYNRHDLN
                     G"
     gene            49187..49849
                     /gene="hisG"
                     /locus_tag="ENHAKHJL_00046"
     CDS             49187..49849
                     /gene="hisG"
                     /locus_tag="ENHAKHJL_00046"
                     /EC_number="2.4.2.17"
                     /inference="ab initio prediction:Prodigal:2.6"
                     /inference="protein motif:HAMAP:MF_01018"
                     /codon_start=1
                     /transl_table=11
                     /product="ATP phosphoribosyltransferase"
                     /protein_id="X:ENHAKHJL_00046"
                     /translation="MVKNNIQSGAFIRIGLPKGRFLNSSLKIIRLLTDDSIVEGKLKY
                     SNQKSGIFIYLLKASDIPKLVLSGLIDIGIAPEEWVLESLADRQTGNNKLVVLKRLPW
                     IKSSLSFIGSGDTEIENDRILSIATSFPNLAQKAFESMKRNQLDFVKINGSIEALVPD
                     LVDIGFDCVETGSTLIANDLINIHIAYSDLQIAIISTQDKSLQVPEEILNALQSDLEN
                     EK"
     gene            49839..50555
                     /locus_tag="ENHAKHJL_00047"
     CDS             49839..50555
                     /locus_tag="ENHAKHJL_00047"
                     /inference="ab initio prediction:Prodigal:2.6"
                     /codon_start=1
                     /transl_table=11
                     /product="hypothetical protein"
                     /protein_id="X:ENHAKHJL_00047"
                     /translation="MKSELSSVIITGASSGIGEALARHLAYSKKSNIILNGRNKEKLI
                     ELKSELSNNVSVEIVAGNLNDHVIIDEIMEIATNCNSIGALVNCAGIGYFESLDNFDL
                     NKFNEVISTNLTSVFKLIQEVVKILTVQNKNSTIVNVSSDADEIPFLNASAYCASKAG
                     LKLMTKSLAMELAPKGIRLCTVSPGRVDTYFNGKKPGMRPGALSAQEVAEVIDFVMHC
                     SQNIEIQEVRLDSMSRFSIS"
     gene            50584..51444
                     /locus_tag="ENHAKHJL_00048"
     CDS             50584..51444
                     /locus_tag="ENHAKHJL_00048"
                     /inference="ab initio prediction:Prodigal:2.6"
                     /codon_start=1
                     /transl_table=11
                     /product="hypothetical protein"
                     /protein_id="X:ENHAKHJL_00048"
                     /translation="MKHLIITCSDENYAEFLLLHWLESLFSNLKLEKFEIVILDYGLN
                     EFQKKILLQKNVKIFQCQRNGYPCTIRFRDLEFYLEKSDYDQVLMCDSGDIIFQDSIA
                     NLFEENKESIRAICEDSKGLFDITYLKGVNNSDYVSKLLKGRKLINAGFLLGPSSLMK
                     ELCNKFQTFIKNDQLYGPDQIIINYLLYRDGFVQLDQKYNFIPISTKRFFKIEKGVFL
                     DQQNDRIPVVHNAGGRSLYRPIQDFGFGAGYNRKLNKFLFLIKFFNNSIDMLRSISEA
                     ISLIQLKKER"
     gene            51454..52035
                     /locus_tag="ENHAKHJL_00049"
     CDS             51454..52035
                     /locus_tag="ENHAKHJL_00049"
                     /inference="ab initio prediction:Prodigal:2.6"
                     /codon_start=1
                     /transl_table=11
                     /product="hypothetical protein"
                     /protein_id="X:ENHAKHJL_00049"
                     /translation="MEKLDILVFDDLDPVAKYNFLCDKNLIHTSLNLSVDVKETAKLI
                     LMSLYAINKVLELEIKISGIYIGGDDSVSALLNKINIKLSNELVRESLIFLDMVKFIY
                     RFTSALKFKIKNGTSKQLRINSWGRYFVESGLISVQNNNIYELMFSAFKSEFEVNRPL
                     YLELVKLLKVDITNDSAKEILSINNGLNIKLLS"
     gene            52059..53546
                     /gene="livQ"
                     /locus_tag="ENHAKHJL_00050"
     CDS             52059..53546
                     /gene="livQ"
                     /locus_tag="ENHAKHJL_00050"
                     /EC_number="1.1.3.-"
                     /inference="ab initio prediction:Prodigal:2.6"
                     /inference="similar to AA sequence:UniProtKB:Q2MF66"
                     /codon_start=1
                     /transl_table=11
                     /product="6'''-hydroxyparomomycin C oxidase"
                     /protein_id="X:ENHAKHJL_00050"
                     /translation="MIYDVVIVGSGPGGSTLSYGLMNSGLKILILEKGNCIPREIENW
                     DSESSTKFSKKYSHFITVNGIESESNCRAYFNVGGQSKFYGSSLLRLREKDFNKLQHI
                     GGGISPKWPISYEELEPYYAKAEIIYKVHGLDGEDPTGPYRSTGFPYPPISHDFFNQN
                     LIDKLKMKGINPIHLPRGLDLQEGGRCIKCFKCDTFPCPTYGKMDAEVACLIPALSDE
                     NISILENANCQKLIVNRAGNQVSYAEVIINDKVERIYSRLFVLSCNSIFSPEILLRSA
                     SFHHPAGLANSSSLVGSNLMQHNIGTFLFGSLGKKIPKMHQKTFAITDFYWGDEEVKF
                     PLGIMQSLGQIPFPQWWNRMVLNWLEASFLMSEDLPMQYNRISIDRNGKINIKYKTNN
                     TIGLKVLAKKIQSVFRSAGLVAKSMHLNSDGKYLPPRVDGHIVGTLVFGDDPKTSVLD
                     KNCKTHDIENLFVVDGSFFPSSGAVNPTLTIAAQALKTADFIRKY"
     gene            53562..54806
                     /gene="ydbM"
                     /locus_tag="ENHAKHJL_00051"
     CDS             53562..54806
                     /gene="ydbM"
                     /locus_tag="ENHAKHJL_00051"
                     /EC_number="1.3.99.-"
                     /inference="ab initio prediction:Prodigal:2.6"
                     /inference="similar to AA sequence:UniProtKB:P96608"
                     /codon_start=1
                     /transl_table=11
                     /product="Putative acyl-CoA dehydrogenase YdbM"
                     /protein_id="X:ENHAKHJL_00051"
                     /translation="MKFDSNFHNTSFFLEISNLISENCLELISNYAAKSDSSGKVHPA
                     VIEALKVNNYFGLPIPVEYGGSGASFLECCSVQAKISYNDPALAIGLTMHMFSAGILL
                     ENWRLYKDLSWVLMEAVASQNRIISSAFAEPSLAGSLLRSNCMATKTNGGYIVNGIKT
                     PVSILKMSELICMQIDCRTENDGLMVALIPNNIEGITIKSTWDTMGMRSSESDTLIMN
                     NCFISDDLIFHRTIRGSDSGNIFSAGLCWFIGCSVSVYIGGIRKLIDEMLSIVSNSKV
                     SHLDKNRSELPTFQSEIGLIISKYYALETSCIFLASAMDSRSINLEKLLPLALSLKET
                     AIETVQIISSKCMQLCGGKSYSNTNSMSRYWRDLQAIIFHPPTSYATKQILGKWSSDL
                     PFSFELNENSDQIEENTEREHQ"
     gene            54803..56047
                     /gene="patA"
                     /locus_tag="ENHAKHJL_00052"
     CDS             54803..56047
                     /gene="patA"
                     /locus_tag="ENHAKHJL_00052"
                     /EC_number="2.6.1.82"
                     /inference="ab initio prediction:Prodigal:2.6"
                     /inference="similar to AA sequence:UniProtKB:P42588"
                     /codon_start=1
                     /transl_table=11
                     /product="Putrescine aminotransferase"
                     /protein_id="X:ENHAKHJL_00052"
                     /db_xref="COG:COG4992"
                     /translation="MNHDTLDLISKYQSSGKSFLYKMSGAISDEIRSDTNHFITSDKR
                     RYLNFGSYSIYLLGHNPKVIIESLILQLEQLSGSSRTFPLRIQALACKFLIENSPLHL
                     QKVMMLNSGAEAIDAAIKLCRVSTEREEIFHAEGSYHGKTIGALSITDAPIFKQPFGR
                     LLSNVQKVSRVDSVAVSEKIRTEKPAAFFIEPIQGEGGIYEFESSYIQEISKACNDVG
                     TLLVFDEIQSGLGRTGTFWASEIFDVKPDIVIAGKALGAGIIPVSALIATEKTFKPFD
                     RDPILHSSTFSGNPLASVAMLESLKLILDCNVPNLSKWKGEKLSAIINSIINDFPEIY
                     EKRTGRGLLQGIHCQSAEISGLLVVYCLEEGLILTPCLSTPKVVRLSPSAFVSDEELN
                     MSSQILDVVSKKIIQEIKLRKC"
     gene            56049..56489
                     /locus_tag="ENHAKHJL_00053"
     CDS             56049..56489
                     /locus_tag="ENHAKHJL_00053"
                     /inference="ab initio prediction:Prodigal:2.6"
                     /codon_start=1
                     /transl_table=11
                     /product="hypothetical protein"
                     /protein_id="X:ENHAKHJL_00053"
                     /translation="MPIVNVNKRINADIQKVWDLICDVESYSKYMPSVQKVSIISNNL
                     NDTEVDWEVILKGSLLKWREFEQRFPDNFIMKFNQLSGDLDKFDGYWKLEKITENDTN
                     ANLYIDFEIGIPMLKDMLDPVATKSLTENANEMLNSLNEKVQQV"
     gene            56519..57547
                     /locus_tag="ENHAKHJL_00054"
     CDS             56519..57547
                     /locus_tag="ENHAKHJL_00054"
                     /inference="ab initio prediction:Prodigal:2.6"
                     /codon_start=1
                     /transl_table=11
                     /product="hypothetical protein"
                     /protein_id="X:ENHAKHJL_00054"
                     /translation="MRNDFFEKAASEILNARNLSKEIITNEVKSIFGETLLIAGAGSL
                     FAGYGNSESDIDVLVIVNTENKLSQLPIMSYKNEERIDSEFYTLQDIESTISSLKNQS
                     WPPPNSITRVEWELYFRCIQNLSRFASSKVIYISEDSQFKHRALDLLKEFYSDWFRKI
                     LCDWWNLEAVRFKLIADYIKSEDILLGCLKLSDSIQYLLSKEVASQGEVFMGRKWLPM
                     KIEKTGNKNLMEIYKQSLDVPVTRKEAEEYYISLEIIYDQLCEINNLDNICIRFEFSQ
                     GVENWSISEETLLSKWRLRHLTLKDVPSGLLNNGYSCKLSEEHPSIKKLLVNDMVWAG
                     LYIDKVNS"
     gene            57553..58050
                     /locus_tag="ENHAKHJL_00055"
     CDS             57553..58050
                     /locus_tag="ENHAKHJL_00055"
                     /inference="ab initio prediction:Prodigal:2.6"
                     /codon_start=1
                     /transl_table=11
                     /product="hypothetical protein"
                     /protein_id="X:ENHAKHJL_00055"
                     /translation="MHDLARTVAMKSIVSMRFLNSIQHSIEDVIGALKANQILTAKHQ
                     AKNVIIGCAALRSIKSGGEIFEPEEFEHLFFNPFIGLSQFEKEEVMRFINKIMSSKDN
                     TWIDSLIKFVKQTEDTLGFSDGLPDLRSPIGFQAIIRIVKDWERIGKELGLPSLLPRA
                     WSEKY"
     gene            58072..59187
                     /locus_tag="ENHAKHJL_00056"
     CDS             58072..59187
                     /locus_tag="ENHAKHJL_00056"
                     /inference="ab initio prediction:Prodigal:2.6"
                     /codon_start=1
                     /transl_table=11
                     /product="hypothetical protein"
                     /protein_id="X:ENHAKHJL_00056"
                     /translation="MKTIFVTGLTGVLGTYFLRYINKEFSNDYKIIALCRRTSNISLI
                     LDSNVEIYYGNLSSINIDDEELGEILKNVDYVIHMAADVRWNAPLEESKKGNIDLTKS
                     LISLVKKYNSNLKKFIYLSTAFVRAPKGNWEKTKYSNGEYFNNNYEFSKYEGENAIAI
                     SDLNYVIIRPSLILGDSKDGKILLYNGIYNVFRMICKGIMPFMVSENEAKIDIVPIDL
                     VVQSIIDNLNDTVLEKKIIELVSAINSPKMSELFAIGKYELNEYRIKHNKEPIKLPKL
                     ITLDSYLRLYKNFILEEGSHHQKNFLNLIEAYIPYFNLIEYFEEDKSINRILFSYNEK
                     YLRSIIQHWCNKNPSLSLSKEFTWKNERRRKVSSSIS"
     gene            61695..62588
                     /locus_tag="ENHAKHJL_00057"
     CDS             61695..62588
                     /locus_tag="ENHAKHJL_00057"
                     /inference="ab initio prediction:Prodigal:2.6"
                     /codon_start=1
                     /transl_table=11
                     /product="hypothetical protein"
                     /protein_id="X:ENHAKHJL_00057"
                     /translation="MSKNFFPLTNDLMFKILFVKEPDLLISILNSVLFTDGEHTIRNI
                     KILNPELVGSSPNDKRSYLDIRAQDEDGKIFHVEIQVAHQSSFVKRSLYYLSGLIRDQ
                     LNRGSMYSDLKPVYQINIVDFDLIPSENFHSKFKFREESNPDIILTDDVEIHFLELCK
                     FVKKDVRELRNNLEIWLYVLKHTSELEEEEMRILVDKTPDLSKAFTILEQYSNDPQKR
                     NELEAKLKSDRDYAYDLAARFEAGELQGIEKGIKKGIEKGAEKEKLKSARKMLQKGMD
                     VDMILEITGLSKKDLKDHGIL"
     gene            63308..63568
                     /locus_tag="ENHAKHJL_00058"
     CDS             63308..63568
                     /locus_tag="ENHAKHJL_00058"
                     /inference="ab initio prediction:Prodigal:2.6"
                     /codon_start=1
                     /transl_table=11
                     /product="hypothetical protein"
                     /protein_id="X:ENHAKHJL_00058"
                     /translation="MSKVEKLVERFKSRPRDFSYDELRKLLSAFGYNENNSGKSSGSR
                     VAWIHSETKHIMRLHKPHPKNILKSYQINQILDELKSEGYIK"
     gene            63565..63921
                     /locus_tag="ENHAKHJL_00059"
     CDS             63565..63921
                     /locus_tag="ENHAKHJL_00059"
                     /inference="ab initio prediction:Prodigal:2.6"
                     /codon_start=1
                     /transl_table=11
                     /product="hypothetical protein"
                     /protein_id="X:ENHAKHJL_00059"
                     /translation="MKDIIEYKGFLGSVHFNADDEVFFGKIEGIEDLVSFEGESVKEL
                     KKAFQESVNDYLVLCKKAKKSPEKSFKGSFNVRIPTELHRRVYRKSLREGISLNQLVQ
                     RALEKEITDLKTSHFS"
     gene            64077..64376
                     /locus_tag="ENHAKHJL_00060"
     CDS             64077..64376
                     /locus_tag="ENHAKHJL_00060"
                     /inference="ab initio prediction:Prodigal:2.6"
                     /inference="similar to AA sequence:ISfinder:IS1501"
                     /codon_start=1
                     /transl_table=11
                     /product="IS3 family transposase IS1501"
                     /protein_id="X:ENHAKHJL_00060"
                     /translation="MKVRRKYSPEFREQAVNRTLSGSFTIKEVAESLGVSYFVLRQWK
                     AEHLKKKETEQPLTDKQLKESEELKRLRKENLKLKDENAILKKFAAMLSREQNPD"
     gene            64618..65217
                     /locus_tag="ENHAKHJL_00061"
     CDS             64618..65217
                     /locus_tag="ENHAKHJL_00061"
                     /inference="ab initio prediction:Prodigal:2.6"
                     /inference="similar to AA sequence:ISfinder:IS1501"
                     /codon_start=1
                     /transl_table=11
                     /product="IS3 family transposase IS1501"
                     /protein_id="X:ENHAKHJL_00061"
                     /translation="MKLCKISGKQCKGFRPLTTNSKHGGRIAPDLVQRKFHPNEQNRI
                     WVSDVTFIRTSFGWSYFCVILDLYSRKTVGGSLSDRNDSQLVCDTISKAVLSRNPRKG
                     LICHSDRGSNFCSKETRKLLIANGIRRSNSRKGNCWDNAVSESFFSSLKREVEYNTFY
                     NIKEAERFLFDFIEVYYNRFRFHSTLGYMNPEEFERNIA"
     gene            complement(65413..66303)
                     /locus_tag="ENHAKHJL_00062"
     CDS             complement(65413..66303)
                     /locus_tag="ENHAKHJL_00062"
                     /inference="ab initio prediction:Prodigal:2.6"
                     /codon_start=1
                     /transl_table=11
                     /product="hypothetical protein"
                     /protein_id="X:ENHAKHJL_00062"
                     /translation="MNNPFIEKPSPLEEDSMIKLAQKGDQKAIEEIIKKHQPWIYNIV
                     IRMVYDPEEALDITQEILIKVIQKLSTFKGKSKLSTWIYRIAVNYILRMKKSQVESMS
                     SSFSSYGKDLDSIKNKSLPKEETQGVERKLLIEEAKISCMTGMLLCLNRDQRIIFILG
                     EIFSVSDMVGSKIMNISRTNFRKKLSRARKDLYNFMNEKCGLVNKINPCRCSRKTKGF
                     IELGVVNPKNLKFSNTSLKTIQKIAPRKSEEYDTYVETKYATLYRKHKFFIPPNQENN
                     LRLMFQDPKFTEIFNLSTKS"
     gene            complement(66621..66971)
                     /locus_tag="ENHAKHJL_00063"
     CDS             complement(66621..66971)
                     /locus_tag="ENHAKHJL_00063"
                     /inference="ab initio prediction:Prodigal:2.6"
                     /codon_start=1
                     /transl_table=11
                     /product="hypothetical protein"
                     /protein_id="X:ENHAKHJL_00063"
                     /translation="MIKNKNDEVSTEWIIEWAPFTLLDDKNESLLLKTSEDLQKNFLS
                     KQEGFIKRELLKSSNNRWVDLVYWKNKETAEKAMKNAASSSICSQYFSLMVEADHNNP
                     SEGISIFAIAEIYH"
     gene            67578..68480
                     /gene="rpnD"
                     /locus_tag="ENHAKHJL_00064"
     CDS             67578..68480
                     /gene="rpnD"
                     /locus_tag="ENHAKHJL_00064"
                     /EC_number="3.1.21.-"
                     /inference="ab initio prediction:Prodigal:2.6"
                     /inference="similar to AA sequence:UniProtKB:B7NGZ6"
                     /codon_start=1
                     /transl_table=11
                     /product="Recombination-promoting nuclease RpnD"
                     /protein_id="X:ENHAKHJL_00064"
                     /translation="MSDMTNPHDRLIRETLQDKEDAISFFKNSLPEKVIELLDLNGLE
                     LTQSSFISENLKEEQTDLLFQIPLKSGKKANVYLLFEHKSYLDEAVFSQLLGYISAIY
                     KSQFKTDKRYSVVIPFVFYHGERTWTLGNSFQDRFILSKNEEEVFKKYIPDFELELFD
                     LSKVDLNRLESITLRVILGVVQKIWEGDSSFLGYLGEVFELLTGLKNESKRVEIFQKL
                     FLYIFNVREIEPTEITNVLSHSRYNREYEDLAMTTAEKLRKEGEIKGLIKTARNMLLK
                     GSSLEFVLSVTGLTEQELKDHGVI"
     gene            69269..69529
                     /locus_tag="ENHAKHJL_00065"
     CDS             69269..69529
                     /locus_tag="ENHAKHJL_00065"
                     /inference="ab initio prediction:Prodigal:2.6"
                     /codon_start=1
                     /transl_table=11
                     /product="hypothetical protein"
                     /protein_id="X:ENHAKHJL_00065"
                     /translation="MSKVEKLVERFKSRPRDFSYDELRKLLSAFGYNENNSGKSSGSR
                     VAWIHSETKHIMRLHKPHPKNILKSYQINQILDELKSEGYIK"
     gene            69526..69882
                     /locus_tag="ENHAKHJL_00066"
     CDS             69526..69882
                     /locus_tag="ENHAKHJL_00066"
                     /inference="ab initio prediction:Prodigal:2.6"
                     /codon_start=1
                     /transl_table=11
                     /product="hypothetical protein"
                     /protein_id="X:ENHAKHJL_00066"
                     /translation="MKDIIEYKGFLGSVHFNADDEVFFGKIEGIEDLVSFEGESVKEL
                     KKAFQESVNDYLVLCKKAKKSPEKSFKGSFNVRIPTELHRRVYRKSLREGISLNQLVQ
                     RALEKEITDLKTSHFS"
     gene            70422..71624
                     /locus_tag="ENHAKHJL_00067"
     CDS             70422..71624
                     /locus_tag="ENHAKHJL_00067"
                     /inference="ab initio prediction:Prodigal:2.6"
                     /codon_start=1
                     /transl_table=11
                     /product="hypothetical protein"
                     /protein_id="X:ENHAKHJL_00067"
                     /translation="MYKYFIFIALLFFSFCIKSPAVLDPPYFILQYLQNVNSTENQGN
                     NSNNNNSQCPAPAGPFNPGAIFDTGQTLCWNGAGTVQTCALWLPGADGDFNNVPNARS
                     FVGPTQHCKFTSDYTIFDPLHGLTWKACAQGQTGSDCSGSVAAPINWADANAGLFGSC
                     TELNTLNSGEGYAGRTNWRIPTVRELASIVHYTNNPHIENAFFPSRTFTGRPYMTSTI
                     DARAAGNNWAIDFSVAPPMDVRILSTAQATSIYLRCVSGNAMPATSFVDQGDGTIRDL
                     NTGLLWAQCSEGQGGVGCMFGGIGSLDWNQARGNCNGKVLVPGRVWRLPNINELLSII
                     DYSDPNPILPTIDTIFFPNTPNPSGYWTSTTYDSNKSLAIAVAFGNGIVATSDKSGNL
                     YARCVTTF"
     gene            complement(72347..74320)
                     /locus_tag="ENHAKHJL_00068"
     CDS             complement(72347..74320)
                     /locus_tag="ENHAKHJL_00068"
                     /inference="ab initio prediction:Prodigal:2.6"
                     /codon_start=1
                     /transl_table=11
                     /product="hypothetical protein"
                     /protein_id="X:ENHAKHJL_00068"
                     /translation="MNHQLTFKDDKSDKFWNIEVSGNSFTVTYGKTGTSGTSQTKTFE
                     TEETCIKEAQKLLSEKLKKGYIEGNIQTSSQKEKTSVQTPNDFHKEWEKIVNSKDLQN
                     DLTKHFSYLADSSGFEPVIRKIFEHTNVVKINGNTLIVEFKNGNTLTAESPGNPSSYK
                     KFPKSFLKLIEKHSTLKTNRLELGKCYFDFDIFDEGDRVYEIFDGKESNVLCPLKFMD
                     NSDWIYHPTEKNKEGEPAIFPIIHELEDEINPVYYNIGSLFLKQLCDEFEIKIEIPVD
                     ERPVDPSADLKTNWWSNLSDAWKQAFRNQFKDKNKEPTFETILTLERLNLNDSTISDL
                     KPLEALLAEKKFKLEIIRLANTFVSDITALAMAKKKLFSVDISGTPVKDVSALKEINF
                     LIANRCTELDFSTVAKLKKLRQLSLQDTKLNDLEFLHDFTELEQLNINGTPLTDEQIL
                     KFQIRFQKDRLEKNKTVSYGRDPLKLDIHPEIKDPLLRALADNRDYKPELALETGEKL
                     LAQRAERKDIKQILKDLISICDQQWEKYMHIKTPEGKKKYEFFNQKEKRFQYILDTGD
                     FSIPVSITSLSDPISEIITLIPLIYENKKKYKAFSTIENNSFYHVNAILDIISKTKYY
                     DVTLAQIEEAVKKSDYVEYEINEDGDMYIKVKK"
     gene            74766..76484
                     /locus_tag="ENHAKHJL_00069"
     CDS             74766..76484
                     /locus_tag="ENHAKHJL_00069"
                     /inference="ab initio prediction:Prodigal:2.6"
                     /codon_start=1
                     /transl_table=11
                     /product="hypothetical protein"
                     /protein_id="X:ENHAKHJL_00069"
                     /translation="MGNSEFVQNTSLNIKPVILIVDDEVIILGSIKYAIQLSFGNRFD
                     IEMAEDADSAMEILARCKSEQIDVPLVICDQVLRGKSGDELLIQIHQEYPQIYKVMLT
                     GYASAKSLGNALNKANLYRYLTKPWDSEDLILTISEAVKAYFQNRKVAELSSKLEETY
                     LFNRETLFPNFENLKRRIDRRLIENENSILALIRIESFGSIAENFGIETYRKMLFEFL
                     SVLDCFIGGYNGEIFHIYDNMIAVLTKIEEDRFYSLLSAVRIFLRSECIEVDGISFQV
                     KISIGVSSDQSDVYDKARLAMMTASNNSSVEYIPYSETTNKVDRIYANLKLGKKFNSA
                     LNAGSIIPYFQGIYDNKLNRITKYECLARIMEGDQIYNPAMFIPIAKSTGIIRLLTPL
                     MVEKTFKYFSKHPEYSFSINISESDLDKKSFPLWIMNRLLHYRISPDRVIFEILENDH
                     WNGSSNSTRSLQELKEIGCKIAIDDFGVERSNFERLIEIQPDFIKIDGKFIQGIHENQ
                     TSYRLAAAITEMVHTIGAKVVAEFVSNEEELEAVKSLSIDYSQGYYLMEPAEDIIYTE
                     TILNLA"
ORIGIN      
        1 atgttcatgg aaactcatcg atttgagtat tcgattcaaa gcatggctaa cgttttagga
       61 gtgtctcgtt caggattcta tcaatttcta aaacggagta aaaacgaatt agaaaaatat
      121 aatcctgaac ttgtcgagtt cattcgggaa acgtggctaa caagccgtaa gaattacggc
      181 ttagttcggt tgcttcggga agtgaagaaa gtgtattcaa tttacggagc aagaacggtt
      241 cgaaaagtga tgaaactttg tgaaattcaa ggaaaacagg agaaacgttt tcggattgcc
      301 acaacagatt ctaatcatgg gaatcgggtt gctccggact tagttcaacg gaatttcaaa
      361 ccgaatcaga agaatcggat ctgggtttca gatattactt ttttaagatc ctctttcggg
      421 tggatttatc tttgtgtaat actggatctt tattctcgaa aagtagtggg ttggtcgatt
      481 tcaaattcta atgattctaa gttagtgtgc accgctcttt ccaaagcaat cgaatgtaga
      541 aatcctccta agggtttagt ttttcattcg gatcgaggat ccaattattg ttcgtacgaa
      601 actcgaaggt atctgttaaa taataaactc agaaggagta atagtagaaa gggaaattgt
      661 tgggacaacg cagtcgctga gtccttcttt ggttctctga aaagagaaat ggaatataat
      721 tacttttata aaattcaaga agccgaagaa ttactttttg atcatataga agtttattat
      781 aatagacaca gatctcattc gtcattagac tttgtgagtt ctgtgcaatt tgaagtaaat
      841 gctgcgtaaa aatgtgtcca ataattcgtc actaggttaa atagtgtttt ataaaaaaat
      901 tacagtattc aattttataa ggatgggtaa aagaatcaaa tttttaaagg agtgaatttt
      961 gggatggtct cttaagaaaa aattaaagtg ttttaggttt ggcaattaat tttagttttc
     1021 tttgggtaag ttttctcagc tcggtcattt catccagata agaagcaaga accttatcca
     1081 cattgacgtt ttttcccatt ttcaataaac tatctcggat taggcggaga ttttcctcgc
     1141 tggttaattt tccagaagta atcaatttgc ggattatttc aaactcgcat tttcttagat
     1201 gtactctaag taaaaaatcg atcaaaaatt tggaaaccat tcttccccaa agactatttg
     1261 gattgatgct agtttgaatt cccatacgat ccgtggccct ttgagaaagg tttttttgtc
     1321 ccaaagaatt tgacaatgaa gtttgtctat caggcgtttt taaagtgctc tcgtaagtcc
     1381 tctattgctt gggtacgaaa ttcttcttga aacttgttcg gattattatt catcatccgt
     1441 atactcttcg aacataacgg ctatatttac aatccgtccc attggtgtgt tgtttaattc
     1501 tctggtaatt gtggaaggag atttcttttt ataataggtc gcttcgtaaa gacgttctat
     1561 ttttttccga ataatatttt aaatcgttaa gaattttgag atccgcgtat gctaagcgtc
     1621 tacgccggga tcgttcattc tactcgtttt gtcatctgga agtacaattt taatgatgaa
     1681 tatgatctta gcagtgcgaa gagttgcgac tatatttctc agttcatccg actttctgga
     1741 aaaaagactc attaatcttt tgatgaaaat gtctcgaagt cgaaattctt tgatctttac
     1801 gaagattcac tttccaaatt ttccagtaaa atattttata taaacttcta taatcgaata
     1861 tttaaaattc cacttctgaa catggatttg tctcaaaatt tattctgttt ttattatgtg
     1921 tataaataaa attaaaagat ctgtcgtgct ttataacaga taaattttca cttcaattga
     1981 atataaaaaa tttttcctaa taaaaaaatt aagtttataa caacacgtaa taatgtctga
     2041 ttcaacttta tcagaagtat taatctatag aaatttttta tatgaattat taataaataa
     2101 tatttaattt tataaatttt ttaaatataa aaatatgatt atttataaag tctatttttt
     2161 gttgattctt tgatgggatt tgaatcaaag ggacttagca ttttttattc agcgccactt
     2221 acattcttat atgtttttga gatctttttt gaaatttcac aaaagtattt ttttgataat
     2281 cgttgatttt ttcactgaac tgacataaaa tgtcattata tttttttaaa ttaaagagga
     2341 ctcaactgtg gaaacgactc gtattatgat tttaagaact catggaacgt tattgattgc
     2401 aatgggattt gcgatgagca ttatctctac cttgggccta ttcggaatag ggccttatag
     2461 ttttttaaat aatcataatt taggtcacgt tggcctgatt caggcttatc ttttagcagg
     2521 attaactggt attgtcttat ggatgggatc ttatcaagaa ggaaataaaa agaaatggaa
     2581 tcgaattgga gccttgtttc atttatttat cttggtagta tatatatttc attggaattt
     2641 ttttgctaca cttccaaacg gcgaagctac tagaagtatg ggagtcacat ttcatatcgt
     2701 ttttttagtt ttagaagtat gggcgagttt attttcaaaa tgaatttaaa tttatcattg
     2761 tgatgatcca atgccaaaaa aaagatactt aaaactgtcg tccaacggcg ttatgcgtgc
     2821 tctgatttaa tattttatca tctcggaatt aagaatgttt aaagctttgc ctttttttgt
     2881 tttgtaaaaa aggaaatcac tatctaaagt taaaatatct tttatttcat aaatttcaga
     2941 aagacttacc aaagaagcat ctgcaaaatc cattagccga tctgaatatt tttccatata
     3001 atgatgaatt aatctacaac tatattggta gcatacgata cgccgtcccg cgaaccgagt
     3061 gacaaagcaa atgtgcggag ccggagtgag gcgacggttt ttagaaaatc aatcaattct
     3121 taatcaacca acatttcctt tattaccagt ttcattttat taactgtttt gggatctatt
     3181 tttcctaact tctttaccag acgtgtttta tcgacagctc gaatctgatc taacacaatc
     3241 caacccttct ttccttgaaa ggttaattca actcttgtcg gatatgatcg agattttgta
     3301 gtcattggtg caataataat tgttccaatc gttttattca tttcattggg tgagattatt
     3361 gcacaaggtc ttgatttttt tatctcatgt ccaaccgttg gatctaaatt tattagatat
     3421 acttcgtatt gagaaatcac cattcccaat ccttgtctaa taaatctatt gaatcaggaa
     3481 taaataattt atcatcttta ttagatgaca ttgttttaaa ttgtttttcc cacccttctc
     3541 ttggtttcga ttttagaggt acaataatta atttgttatt atcgattagt aaatctactt
     3601 cttcttcaat atgacattct tctaagactg ccttgggaat tcgaatacct ttggaattgc
     3661 ctatttttac gactgaagcc ttcattgtaa ttactatgta attacgtata gatttgtcaa
     3721 ctgaaaagaa actaaagatt ggaattgagc tcaaaaatct tcattgcaaa aaaatattta
     3781 aaaactgtcg cctaacgaaa gagtctcctc gacgcttgcg gttctggagc gcgtctaaac
     3841 gcgcggaaga attggcacaa ggttcgaggc gccttagcgc cgtcccgcga accaagtgac
     3901 aaagcaagtg tggctttagc ctggagtgag agtttgcgga gcaaatctcg aacgcagcga
     3961 ggagacgaag ttatacgctg tcgcaaagct tatgtaagat cgaaaacaga ttctttgaat
     4021 aataaactag atagctgaag cccatcaatc aaatgtatga taattccttc agtgtatagt
     4081 tgttctacat aatccattgc ttcttgcgtg taaattccac tagtaataaa taagccataa
     4141 ttagtcccat cgctttcgat tcctgttttt aattgctcaa tttcctctct tttaactgga
     4201 ttcgattcgt tccaatgctt tgcttgtacg gatatttgaa caggaactat atcaaaaatg
     4261 taaaattcaa ctattaaatc agagccttta tctttggatc tgggaacgat tttggtttcc
     4321 cgtgatccta atttaatgaa tagatttttt aatagccttt caaagccaaa attttcaatt
     4381 tttccagtat gtagagcatt cagaattgtt ttagttacgt ctttacgtaa gtcatcttca
     4441 aaatttgaag tacggttgga tgcaatgtct tctaataatt ctaaaatttc attatttaaa
     4501 tcggaacaat ctacacaagt ctggtagact tttagtctag atatgatttt tgaccgtgct
     4561 tgatttcttt tgattggttg tccattattt aaccagatag cttttcgtga aaaagcggtt
     4621 tcttcagaaa ttttttcttc tagatagtct aggtcatcgg aaataatttt agcaatataa
     4681 aaatcaaaat tatgctagga atcaaaacat agtcatcttt tttcatgttt cgaataaaat
     4741 tccaaagact tgctcctgcg tttcctgcgg cacgataagt ttttcggtct gcataataaa
     4801 ctcgatgtaa tacttctcga aaaccatacc aattaagttc agcattgagt aactctttcg
     4861 cgtcacacca gccaattgat atacgatttt cattcttatt agaaatcaat gtttcactta
     4921 aagaggaatt gattcttaaa acataacttt tcataaattt tttacagtct cttttattta
     4981 atattttctt ttgcgattgc gtataacgaa agagtctcct cgacgtttgc ggttctggag
     5041 cgcgtctaaa cgcgcggaag aattggcaca aggttcgagg cgccttagcg ccgtcccgcg
     5101 aaccgaagtg acaaagcaaa tgtggtgaaa cccggtttta aaatgacatg tccgaccaat
     5161 gagtaaataa tttgatcaac tttaggggca tggtgcttag aacgcgttac tacccctttg
     5221 aaataatttc gtaaatcatg tacactttgt attgtaattg gcatcactta acccctataa
     5281 tttttagcat gtcgcataac tgcaaataat cgaatttcgt ataactacct aataatagca
     5341 gaatatacga atatcataaa gccctggaat ctatcaatcc caaaagatta gaaaatagag
     5401 ctgtagtgca gttcaataag accgatagat gattctcaaa agcagttccg tgtagatctt
     5461 taggtgagga aacgttcagt gtttcaagta tatttttttt aaatgataca acaatcaact
     5521 tccgataatc ttgattatgt cccgtcacga ggaaactggg gaagaggggt tgttcacggg
     5581 ggcgatcctc tttaccagaa agctgtcgtt caacttgtcg gtgaaagtcc gatccgggta
     5641 aacgccagag agcccggtag ctattctcgg atgtttctgg gcaaccggag atgtctaagg
     5701 gagaatatta ggccatttga atggaggtgc gaaacagcag tccgtaacat aaagtgaatt
     5761 ctgcagcgct gttagattaa cggtagaaat accggacaag ggagagtcga gcctgtcgta
     5821 gtgaggcgaa gacaatagaa gaagcgaaga ttctggaaat gcagcttcga agaactcttc
     5881 ggcgtaaggg aatcggaatg ttgtgaaagt gggcgacgga acgtgagaga tcctatcaga
     5941 tcattggtcc cacaaccgat gtaatttttg gtataagttc ataggacgaa atccggagag
     6001 aagtctggta ggaagtcgga tgaggtcgta gtacctttga tgatcagaac aacacaacct
     6061 gatctaggaa aggatctcta cttcagttaa gctatagcac ggaggtaagt gaagatgcat
     6121 gtcagcaatg accaacaaca tccaataaca tttgatacaa cacgagaact tcagcgaaag
     6181 ctataccttg cggccaagag aagcaggaat cgaagattcc atgcgctcta tgatcgaatc
     6241 taccgcttcg atatactgtg gcgagcatgg gaggaagtaa aagaaaatgg tggtagcgga
     6301 ggggttgata acatcacgtt tgaacaaata gaacgagatg gtgttgaaac tttccttcgc
     6361 acaatcgaag aagatctgaa aagaagaaag tatcgaccct ctccggtacg tagggtaatg
     6421 attcctaaac tggatgggag ccagcgaccg ctcggaattc ctacaattcg ggaccgagta
     6481 gtacagcagg cctgtaagat agttatcgaa ccaatctttg aggctaactt tctaaatagt
     6541 tcatttggat ttcgtcctaa acgaagtgcc gtgcaagcga ctatagagat aaaagcctct
     6601 ttagttcgta actggtgggt aatcgatgcg gatatccaaa agtatttcga tacaattgat
     6661 catgagctac taatgaaact tttacgtaaa cgagtcagtg accgtcgcgt attaaagatg
     6721 attcggcagt ggttaatggc gggtgtagtt gagaacggaa agtttcaagc gaccaaaatt
     6781 ggatccccgc aaggaggagt aataagtccc ctacttgcaa atatttatct tcacgtcttc
     6841 gatatgtatt ggcaaaacaa atatcaacac ttaggtcgtt tgattcgata tgcagatgat
     6901 ttcgtaatta tctgtaggta tcgttcagat gctgaaagag cgttgaaatc cgttacccac
     6961 atcatggaac gccttaaact caatttgcat ccagctaaaa caaagttagt gcaaatggag
     7021 aaagaaggct tcgactttct tgggttttat tttcgaaaga gccactcgga aaatacgggt
     7081 aaacttgttc cctatttttg gccctctaag aaagcgatga agagtattcg atctaagatt
     7141 cgtaatctaa cgactcgtcg atggtatagg ctatcattgg aggaaattgt tgcgaatctt
     7201 aaccctgtga ttcgtggctg gaggaattac tttcgggttg gaaattcaac ccgtaagttc
     7261 caagaattag atagttacgt gttatatcgt cttttccatt tcgttcgcaa gcgtggagga
     7321 aatcgaggtt atcttagaat acccgatttt caagaaatgt atttgcgatg cggaattgaa
     7381 cacttttatc tctcaggtgg attaacgaga tagtacttga atgccggagg aagaagactg
     7441 tcggaaagcc gtatgcggga aaactgcacg tacggtttga tgtggcagga gatggagacc
     7501 agattcttaa catgaatcca ggcgccatct cctgacccta ctctcaaaaa tgaacatttg
     7561 ttcattttca ctaagttgga aataatttat ttcttatttt ctcgcttctc tttcaacata
     7621 ttattaattt ttattatttc gtccaccttt ccaacagata ctaacttttc gcgtatctgg
     7681 ctagtatgag ttgtatttga atttatttga atttatttgt ttgttcattt cataccactc
     7741 attactcagt tttatatacg ttctctttaa tcgattgagc tcagcttctc gttgagacgt
     7801 tgacatcttt atgtaattct tttgaggtct gagaagttat attcggtttc tcttgtttta
     7861 gactattttg cttttcaatc tccttttgtt tattttgtaa aagtacattt tcaggcttta
     7921 gatctttttt tgaaatatcc ttattttcaa ggatcaaacc ttcaccttga aggtttaatt
     7981 tttctttttt agaaatttta gacttcctgt cgccacctct gttgtctttg accaattccg
     8041 ttttataaag tctaagaatt ctttgtttta atcgcgcctt tctttgttcc ggagtcaaat
     8101 gcctacgaaa taaattatcg gattccattc tctcgtattc ttcttcatga gtaagaggtt
     8161 ttaagtaata acgtaccggt attttagaga acttttttct tatctcctta tcttcatgag
     8221 tttgtagttc aaaagcgatg ttgtaacgat tttcacccgt cacgattgta ccgtcttttt
     8281 tgcggttagt ggatctaaaa tcccgttcgc aatcatattc tgttttaggt tttgatattc
     8341 ttctttggat aatggatcga agtcgttttt aacattgggt tttaactttt taagacttac
     8401 aaattttacg atctgatcta aatcattttt tggtgaagac tgttttgaaa aagatttttt
     8461 cctttgaata cgtttcttag atgaaatttg ttttgaaact ttcttcttta ttttcttcat
     8521 tttaaattta tcagaacgtt tcattgacat tttcctatag tagtaatgtt ccaaggaact
     8581 tcttttctct aatttagccc cagactacaa tatcaggatc ggcataaaat tcacattgat
     8641 tacagtatgg ctcttctaat gagatagacc catccgaaca ttgaggacaa tgatttgaat
     8701 caatcaatag cttaatatct gtaccgaata tagaatcaca tttcgaacaa ctttgatttt
     8761 ttcgtttaaa atcccattca gcccaacaga caggacagta ggaatgaggt atttctacaa
     8821 tattaccctt tgcaagatat cggttaaaac tatctcctgc tcggacaata tacggccgct
     8881 ctcctccatt acaactgatg cctacttcgg atattttaat cgcttgttct ctcgctgtat
     8941 cgaatatatc taaagttaaa ttaaatgtga tagaatattg ttcctgtaaa ttttcagaaa
     9001 atttttgaag cgcgacctta atgaaatcta gtttccctga ttgatctaaa gtgtcaaaaa
     9061 gatcgtcaac tttttccgaa atactgttta cttccaaaaa cttctcgtta ttcattctga
     9121 actttcctaa aaaatatcag ttcattctca ttaacatact cgaatggaca agataaaatt
     9181 ctaatttctt ttcaaataca aacgaacaat ggttttggag ctttcccaga tgggaagact
     9241 gctctcattt tgatcactgc tcgtcccagg tatgtcactt tttcgaaatg gaaaagttaa
     9301 aaactttaaa gctcataact taagcgcatg aggagagcgt tgttcaagtt tttatttgtg
     9361 cgaaacttta aggacactat caaaatcgaa gttccttaat tcgttcttcg ataatataaa
     9421 tcatgaatat caaaagcgcg aagttgttct tttacaatat ttttccaaat gcttttcaag
     9481 gattgtttag aaaaaatgtt ttctaattct tttttccgaa tatatacaaa gaactttgta
     9541 tatattaata ttgagaagtg ttattcattt ctatgccaca taacgatcgg ctttagcgac
     9601 attgaccggc aggttaatgt gtccgaagtg cacagaccga aagccgaagc cccaaaattc
     9661 agttagacgc agttacgatt atttcaatct ttttttataa tattcaataa aattatctaa
     9721 atatgtaaaa tcccctgtgg gactcaatcg tttttcatcc attgcttttt taatttccga
     9781 ataaataaaa atgtcttcag cagaaccttt aactataggc cagtattcat atattttatg
     9841 tccttcacat ggaaacaagt aattgtaact tggatcatta ttctcatctt tattataaat
     9901 acctaaaaag aatgctacct cacttaaaga atcagttaag actacaatct caactgaacc
     9961 accatcacgg tatactaaag tattttcgat tgatttaatt ttaaaattat ctgccgtata
    10021 ttggtttgaa aatgatttta ttaaatcaga acttattgca tttgaaatgg catgacaaag
    10081 atgtcgtact aaattattat atggaaaatc tgatatgtat tcattccttt ttaattgata
    10141 aaattgatat gaaagattct ttaaaaatac tttttgactt tctatttcat tagtttcata
    10201 aagattatcc agaaaatact gaactgtcga cgtcgtgaat gtattttctt tatttccaaa
    10261 ttcttttaat atttcttcaa tcttcacagt tttaaaaagc aattgggggc taacgtccaa
    10321 ggtctggctt gatattaaga cttaagaatt aatatatctt tttgtttcgt tttactttta
    10381 gattttgaaa tagctcttat ttcaatgctc attcctaaag cctgaacata atcaactaaa
    10441 gttgataatt taagatctgc tctactttca attcttgaaa tactcgtttg tgcgaaacca
    10501 ggaatttctg cttgcttcaa tccagctcct tttcgtaaat cagatagttt aagttttaaa
    10561 agaatattat ccgctttttt attagacttt ttgatacttt caggactcat tactttatta
    10621 gcttcagaaa agaagtccga atattgtttt ttagctctca tcataaatct cctaaatatc
    10681 tcttataaat tttttctgct aaagggatta ttttttcata aaacctttta tcacctcgtt
    10741 tattgccacc aatcaataaa aatgcattgc gatttagatc aaatacaaac gctatcctaa
    10801 atggccttcc cttactttga acccttagtt ctttaagatt atttatttta ctatttttta
    10861 gactatctac gtaaggccta ccaagcgaag gacctttttc acttaaaacc tttaaaattg
    10921 cataaatatc aacttgtata tctgtatcga tatttttaaa ccaatctcca aactcttgag
    10981 attgaacaat tttccacatt taagtcatta tgtcatgtaa tgcatatggt gtccatgaca
    11041 tttctattgt tctttgatac actttaattc gtattctaaa aataattttg ccagactttc
    11101 gcttaacgaa agagtctcct caacgttgcg tctccgaagc gcttgtgcgc ggggagttgt
    11161 cacttcggtt cgagtgagcc ttagcgaacg gctcgcgaac cgaagtgaca aagcaaatgt
    11221 ggtgaaacca ggagtgaggg ttgcatgagt aatcccgaac gaagcgagga gatgaagtta
    11281 ggtgacgtgc catttcatta gttagccttc caacttggtt tcattctata aatttgagtt
    11341 tgtaaaactt catccaattc ggggaaaaat aacataaact tatttgttgt acccatatca
    11401 taaaagtatc tagcttttac aaatatatcg ctccattgtt tgactactaa attctatttt
    11461 tacttttaga aaagattcat attgcaaaat atctgaatta tttctttttt tcataagccc
    11521 tgaaaaatca gatcgaagta aagactgagt ttcaaagctt aaatttttta atagtttata
    11581 aaaatcatga gaatatcgat cattgatttt aaaatcgact tcattttcaa tataataaat
    11641 cgatttaaaa taaagctcaa ttgctaacgc accaattacc tgactaggaa ttaaaacgcg
    11701 taaattaccc gagctattta ataatatagc tgagtcccga tattgtaatg cagtattaaa
    11761 tattttctta gacctttctt ccatttttga atttaatcct ttcgctttta ttaattaaac
    11821 tatagaaaaa agtgataaaa ccttagtcag cattctgttt caaatacata ttaatggcat
    11881 gtcgtctaac tatatattta cgaacttcgt ataaacacat aaaaataaca aaatatacga
    11941 atatcataaa ggcgcgttat tctatcaatc tcaaaagctt aaaaaataga gctaacgtga
    12001 agttcaacga gatgggtgga tgattctcaa aaacagtttg aattagattc ttctgtagtg
    12061 caacaggcaa cttccgataa tgtggtctat gtcccgtcac gaggaaactg gggaagaggg
    12121 gttgttcacg ggggcgatcc tctttaccag aaagctgtcg ttcaacttgt cggtgaaagt
    12181 ccgatccggg taaacgccag agagcccggt agctattctc ggatgtttct gggcaaccgg
    12241 agatgtctaa gggagaatat taggccattt gaatggaggt gcgaaacagc agtccgtaac
    12301 ataaagtgaa ttctgcagcg ctgttagatt aacggtagaa ataccggaca agggagagtc
    12361 gagcctgtcg tagtgaggcg aagacaatag aagaagcgaa gattctggaa atgcagcttc
    12421 gaagaactct tcggcgtaag ggaatcggaa tgttgtgaaa gtgggcgacg gaacgtgaga
    12481 gatcctatca gatcattggt cccacaaccg atgtaatttt tggtataagt tcataggacg
    12541 aaatccggag agaagtctgg taggaagtcg gatgaggtcg tagtaccttt gatgatcaga
    12601 acaacacaac ctgatctagg aaaggatctc tacttcagtt aagctatagc acggaggtaa
    12661 gtgaagatgc atgtcagcaa tgaccaacaa catccaataa catttgatac aacacgagaa
    12721 cttcagcgaa agctatacct tgcggccaag agaagcagga atcgaagatt ccatgcgctc
    12781 tatgatcgaa tctaccgctt cgatatactg tggcgagcat ggggaggaag taaaagaaaa
    12841 tggtggtagc ggaggggttg ataacatcac gttttgaaca aatagaacga gatggtgttg
    12901 aaactttcct tcgcacaatc gaagaaagat ctgaaaagaa gaaagtatcg accctctccg
    12961 gtacgtaggg taatgattcc taaactggat gggagccagc gaccgctcgg aattcctaca
    13021 attcgggacc gagtagtaca gcaggcctgt aagatagtta tcgaaccaat ctttgaggct
    13081 aactttctaa atagttcatt tggatttcgt cctaaacgaa gtgccgtgca agcgactata
    13141 gagataaaag cctctttagt tcgtaactgg tgggtaatcg atgcggatat ccaaaagtat
    13201 ttcgatacaa ttgatcatga gctactaatg aaacttttac gtaaacgagt cagtgaccgt
    13261 cgcgtattaa agatgattcg gcagtggtta atggcgggtg tagttgagaa cggaaagttt
    13321 caagcgacca aaattggatc cccgcaagga ggagtaataa gtcccctact tgcaaatatt
    13381 tatcttcacg tcttcgatat gtattggcaa aacaaatatc aacacttagg tcgtttgatt
    13441 cgatatgcag atgatttcgt aattatctgt aggtatcgtt cagatgctga aagagcgttg
    13501 aaatccgtta cccacatcat ggaacgcctt aaactcaatt tgcatccagc taaaacaaag
    13561 ttagtgcaaa tggagaaaga aggcttcgac tttcttgggt tttattttcg aaagagccac
    13621 tcggaaaata cgggtaaact tgttccctat ttttggccct ctaagaaagc gatgaagagt
    13681 attcgatcta agattcgtaa tctaacgact cgtcgatggt ataggctatc attggaggaa
    13741 attgttgcga atcttaaccc tgtgattcgt ggctggagga attactttcg ggttggaaat
    13801 tcaacccgta agttccaaga attagatagt tacgtgttat atcgtctttt ccatttcgtt
    13861 cgcaagcgtg gaggaaatcg aggttatctt agaatacccg attttcaaga aatgtatttg
    13921 cgatgcggaa ttgaacactt ttatctctca ggtggattaa cgagatagta cttgaatgcc
    13981 ggaggaagaa gactgtcgga aagccgtatg cgggaaaact gcacgtacgg tttgatgtgg
    14041 caggagatgg agaccagatt cttaacatga atccaggcgc catctcctga ccctactctc
    14101 aaaaatgaac atttggttat gagcgtatcc atacatcctt tacacttcgt actcaataca
    14161 tcctttacaa atagaaacgt aaatatgtaa cccgcgttca aagcgaagct tagcgatttg
    14221 ttatttcata gccaatattt tttcaagttc ttgttttgcc ttcttaactt caatccaaaa
    14281 tgggattgta aacagtccaa taccaaaagc aagcatgcca agagaaataa gaagttcttg
    14341 gggaaaatca cttaaattac tcataagtgt gatggttgaa actataaact ctaatagtgc
    14401 acctgaaagc caaataaaca taaaaacaat tacggatgga tgtaagtgca tctttatatc
    14461 aattataatt gaatttgctt cagatctaat attaccttta attttcggta gaaatgaatt
    14521 tcgatatgaa attattctac atatatcaaa tgtatcgtta tttatatttc catgaaatat
    14581 tttagttcca cttccaaata gcttatttgg ttctgtatta gcctttaatt ttgagatagc
    14641 ttcttccact gtgagattgg atttaaggct atattcttca tacggaatta ttttcatctt
    14701 tcgctctgat agtacagaat ctaacttcta attcacattt ttcatataaa ctactgttaa
    14761 gatattactg tcgaattcca ttataattct gtctattccc tttataaaat atcaatatac
    14821 cattaatcac taatatattc ctgatccaat aacgattagg ctaccatctc agccaacgca
    14881 agaaaattaa gtggtaaaac ggtcatttca gaaaacagaa acacatgcct tttttgtatt
    14941 gcgtatccgg gaattttaca aatgaacata tctgtttttt agtaatattc tgattttttt
    15001 aaccgatagt taatgtatta aaagtctttt caaccgggac ttttaactcc ttgggtaaat
    15061 tttttaatat tcatttcagc ctcattcaac tggggctatt ttttcctgca aaaaatttac
    15121 agacaaatat ttatttttaa aaagatagct cttattctag ttttggataa tagtatttgt
    15181 atcaatttga cttatacaaa ccactttcca gttttataat ataagcattt atttccttat
    15241 ccagataaga cttgaacatt attcgatgtc tttggtttaa gtgatcaatc tttttgtaca
    15301 attaatgaaa gatatatcta atacagtttc tagatattct tcggcgagag attgaaaacc
    15361 agctttgata ggtaatgtat atgaatactt tgttttggtt ttttttagga tttatctttc
    15421 ccctattttc atcctacaaa tttaaacccg ttatttacgt tagtcaaatt gtgaggaaat
    15481 tttttattta ctaaaatagc cgtagctttg tgttctcttt ttttaatttt atcaaaatac
    15541 aacttttaaa gtcggagtaa catatatttt actagatgac tctaagttat aatatagggg
    15601 tcaaaaaatg aaataaaaca ttgaaatttt gttataatgt gacataatta tgttatgtca
    15661 ctaacaattc aaaaaacaaa atctgttaat aaattccacg taatgcgttt aattggttta
    15721 gaaaataaac ctgaactcga aaatattaaa aacttcagta atactgtttt tgaaaaagtt
    15781 ggttattcga aacctttaga ttcaatgaat cttgaccctt ggtctacatg gttttatgtc
    15841 cgcgaaggtt ctgaaatttt agctgcaatg cgaattgtag aaaaaaaacc taataatttc
    15901 attcctttgg agcttggaat tataaaggat actgaaccaa atcaaagata tgcggtaata
    15961 aacgataata ttgctgattg gaattccgtt agttttgaat attctaaaaa aggttgctgg
    16021 gcagcattag caacttttaa agcagccgct caatattgca ttgataaaaa ttttgatata
    16081 gtttacggat tttaccacaa aaaaattcat cctattgtta aactttatac ttcaattggt
    16141 gcaattactt ccaaaaagta tgaaaaagaa gtctattttc cggaatgtta tcataacaat
    16201 gaactagttt atcttactcc aatagaaatt aacaaagacg ctttacaaaa aataagaaca
    16261 cgattatggt gacttgaaaa tgttcgtgtc acaagtatgt cattaatatt cactctttta
    16321 aattcaattc ttataatcgg tttaggcatt tatgtaaaaa aaattgagaa tcctcataaa
    16381 actattcgga aaaagtttta ttatcttact ttatctgtgg gtctctggac tttacttatt
    16441 ggtcttaggc aatattttcc attaattttc cgcccttacg catctttaat tattctttct
    16501 gttattttag ctccgatgta tttgagccga gttgtcaaca aactacttga taatacctat
    16561 ataccgagcg ttatgcgtat aatattggaa ttcattttaa tcagttattt aatatattct
    16621 actattaaac taaatattat tcatattata gatctagata aatttactta ctacccatta
    16681 ttagcatatc atatattaat tatttattct attatctgga tttgtgaaag catattcaaa
    16741 cttgtaaaat gtttaattaa atcagaagga atgattcgcg ttcgattgtc tctaatgtta
    16801 ttcggaatta cttctgcatt tttaattatc atacctttag tttggatttt acctttcttt
    16861 gaaatatata taggatcgta tgcttcaatc ggcactatga tttgtataat tttctgggga
    16921 atagcgattc ttcactatga tgcttttcaa actagacaag aaatcttttc tggaatgtac
    16981 gttcctttac taaatagaat tactttaaat ccaatactaa aattatattc tattttagat
    17041 cccgaggaat ttgagatgag aagactaaat gcaaactcga tccttgccaa agaagtaata
    17101 gacacagctt accaatggtt ttttaaagca aacataccat tacaagcaac tgcaagaaaa
    17161 attgctatca aatatgataa atatttaaag taactttttt tattttttaa actttgacat
    17221 agataaataa tagaatcgat taataatttc tataatagca ttctgatctt cttgatgtaa
    17281 ttttacaaat ttctccatta tttcagataa accaggaatt tttaagattg ttcgtactat
    17341 taatttttct ttgtcgttac cagattcttc tgaccaaaaa tctcctttgc cttccatgat
    17401 ccaattagca gagacatttg ttttcaactg aaaaagttct gcataagtcc aagtaaactc
    17461 tgtttcacca cctaataatc tggaggcgtt tgacggatga atccttaaaa tatcggctaa
    17521 accttttctg ttaattttta aggtgttaca tgctttttgt aatctttcga atttttccat
    17581 atttttttat agtgcgaatt gcatttttta attgacatac gtgcaaattg ctttagtcat
    17641 ttattcgtta tatttgattt caattagagc aaactactct actaagaagg attcaatcaa
    17701 gctaaatctc atgtcctttt gaattcaaaa atagatggta attctttaga tacttcctta
    17761 aagaacgtaa gcaagaaacg ttaagttttt cgttctactg gttgccattt caaaaaacca
    17821 aaataagggg taaatctatg gtaatcaatt attttaaaat aaaaccctta gacataacag
    17881 agtccgagtt agatgaatac gaaaaataca taggtatacc tttacaaaaa gaagacagag
    17941 aagcaatttt aaaatccacc gggtttcgta aggcgatagc tatcaaaaat aaattaagac
    18001 tcaactcttt caatcattcc ttttcggatg atttaaaaag taatgaagag tttccaataa
    18061 gataaatttt ttaaaatcaa gatcatgtcc aagttccttt ccatatttga tatatataca
    18121 gtcggaattt tagattatga gaatttttta aaattgggaa ttatctattt tcatgctttt
    18181 ggggttgtca ttggattttt attagggttc tcgaaacttt attcaagcga tggttttagt
    18241 aaatcctacg gttctatttt acaatccgcc gcgttttttc tgattttaaa taatggtatt
    18301 ttgatcgatc aaggaatttt acgttatgat agtaggattt tattcggttc ttattatggt
    18361 ctggtactct attctagttt agctgtttta gtctgtttca actatttatt cgaatctttt
    18421 gataatcctt ggatttattg taaaagactt ttagcgatca ttcctgttac gattttattt
    18481 tcttatttca ttcctgttta ttactttata tctttcatcg acattttagg aattgtgatt
    18541 tctattttta cttttgtctg gtctttgaaa aaggttttaa atactaaaaa atctatttta
    18601 tattttaacc taccctttct ttctcttcta atttctatat gttttgtttt tgatttcttt
    18661 ggtacaattt atgataagaa gaatctctta ttctttgcag aattcattcc aggatcagtc
    18721 atttgttatt cgattctttt agaacgtttt tttccttctt tatttggtaa ggttattgtt
    18781 tcgattccag atactaactt agtcaaagaa attgaattag aaaccattcc tatcccagag
    18841 gtcaaagaag cagggaaata taaataccag tctaaagaat tgttagtagg gatcgattta
    18901 gaaaaagtta atactaaact gaatcatttt attgatatta aaggatttaa agaagaagaa
    18961 attagacttc ccgattttgc agcagcttta ggtcttacag ttcatcgagc ttccaagtat
    19021 ctaaatgtat atttgaatac aagttttacc gattttttaa attatcatag aatgattgaa
    19081 gtaattattt atatggagaa aaaaacagat tttaatttac tcaatattgc ccttgaatgt
    19141 ggtttcaatt ctgcttcttc ttttcatagg gcttgtgtta aatttacagg taaatccccc
    19201 aaagaactta aatcttatat ccaatcaaac gaaggttcaa gcctttcgat tctaaaaaaa
    19261 ccaaaaatac aatcgcattc ttaaagtgtt taagaaaaga actagactat tagaatttta
    19321 aattcaatct tattaaaaaa tctggaatca attttaactt taaacgaaca gaaatttaaa
    19381 aagaacgttt aaattgaatg acgttttatt tttatttaga aacttgtctt tcaatttaat
    19441 tcaatcccaa tccggatcac ctttatgaac tttcgcataa ctttgactta cttacaaaga
    19501 ataataatta gtcttttatt tctcattcat ctttcttgcg agattcaaac ggaaaaagta
    19561 gaaccaggaa cttataggga attaacaaaa gctctacaaa atcctttgga tgttcgagtt
    19621 ttggaattga gtgaacaaaa actcaaaact attccgaaag aaattgggca actaaagaat
    19681 cttcaagaat tgaatttatg gaataatcaa cttacaactc ttcctaaaga aatcgagcaa
    19741 ttgaaaaact tacaaaagtt ggatttgggt tataaccaaa tcaaaaccct tcctaaagaa
    19801 atcgagcaat tgaagaactt acaaacgtta ggtttgggtt ataaccaact caaaactatt
    19861 cctaacggaa tatggcaact acagaatctg caaaagttgt atttggatta taaccaaatc
    19921 acagctcttc caaaggaaat cgagcaattg aagaacttac aaacgttgga tttatattat
    19981 aaccaactca ctactcttcc tatcgaaatt ggacaactac agaattttaa atcgttggat
    20041 ttgggtaata accaactcaa aatacttcct aaagaaattg ggcaattgaa gaacttgcaa
    20101 aagttggatt tatattataa ccaactcact actcttccta tcgaaattgg acaactacag
    20161 aattttaaat cgttggattt gggtaataac caactcaaaa tacttcctaa agaaattggg
    20221 caattaaaga acttgcaaac gttgtattta aacaacaacc aactcgcaat cgaagaaaaa
    20281 gaaaggattc gaaaacttct tccaaagtgc caaatttact ttgaataaga tttctttttc
    20341 tgagtttttt taccctatcc gttatttgga tagagtgatt ttataaattt gtttttactg
    20401 aacctgaatt tttatatcat tcggtgcagt agttatagtt tccgaaaagt attgagctaa
    20461 tattacaagt ggacccgatg cggttgatga actccaagtt acttgatttt gactttggac
    20521 gttttggtta aaacttattg ttttatacgt tgtaggataa cacgcatctg taccagtcac
    20581 tacaaagatt tgtaatcctc ctgatcctat attcgttata tttgaagtaa atacaatttg
    20641 ttgatttggc atatacgaat ctatctttat agctgtaagt gaacttggag ttttgtaatc
    20701 aaatgataaa gtttttagcg ttgcgtctgc tattgtcgga tttttacata ctggatttga
    20761 ttctatactc aatgttatat ccgttggtat tgtattgctt gaaccatacg acgaagccaa
    20821 agccattaaa ttcccagaca aaggagttgc gtataccgtc tttttattta tgcgaggtga
    20881 aaataaatta aaggagttta gaaaattact ataatcttga ggaacgtcac agggactatt
    20941 tgcgctataa aatcgtattg tatattgcac tggaagagac tctttcatat ccaattcgat
    21001 tcttcttcca aattcaaaat tacttaaata tccaagactt cctacgtatt gattgatcct
    21061 actggtatac ggtgtaaatt ttaatggtat attctcccct ttatactctg gagttgaaca
    21121 attttgggct acttgtgccg ttaagagtaa agttaataat tcttcatttg agttatctga
    21181 ctgtttacaa ttatttgccg tttgtagaca aattgctatt aatagtaatt ttgttatgat
    21241 tttcattttt attcctttat ttttttagga aacactattc tatttttttt acaaatcgcc
    21301 atatacggga ataaatgaat tctgatctat attatatatt tctgatgttt tattagcatt
    21361 aggaattcct gtatctaaat ttactcgatc gtatcctgaa gttatgaata cttttgaatt
    21421 tgaaataata tgagttgtat gaaaagatcg tttcgataac atttcactac ttcttatcac
    21481 actgtacgaa actaagttat aaatttcaca agatgaaaga attggtatac ccgaaacaat
    21541 ttgttctcct ccacataata acatttcatt actcgatatt atattacttg aatgtcctga
    21601 tctgaactct gttatatttc caactgaagt gaacgtatta gttacaggat caaatatctc
    21661 aatcacttta gtattcgaga catagggagg attatttacc ttatatcctc ctgtaactat
    21721 gattttatta tttgaaagca aatttgaagt atgcaaaact ctaggcacac ttaaatttcc
    21781 tgattgagta aaactcattg tattcggatc aaatatctca gtagatccta tcgttaattg
    21841 taaattatct aaacctccaa taaacaatat ttttccatta ttaagttttg tagatgtatg
    21901 aagatacctg ttgaaattca tatttcctaa aaggttaatt gtcattgtat ttggatcaaa
    21961 tatttcgaca ctttttaaaa ctgtttccgc tttaccacct gcaattataa cccttccatc
    22021 atctagtatg tccatagtaa agtcagatcg accttgattt aattttggtc cttctattac
    22081 tgaatttgtt tttggatcat atatttctgt aaagtctgtc actgtagaat tttcaccaac
    22141 atttacagct gtaattcttc cacctactat aaatactcta ccatctaata atcgaaccga
    22201 tttaaaatta cttctattcg ttctcatttt cccaatttga aacactgtat tcttatttga
    22261 ttcatatatg gataaatcat tttgtacttt atatccattc tggcctccca ttataaggat
    22321 agattcattt tcaagtagtt ctgaactatg tccatatctt ccgaatctct gagtatttaa
    22381 taaatacaat gtcattaatt ccaaattatc ttcattatga gatttacatt ctgctaatgt
    22441 aaatataatt aaacaaatta attttattat tttcataaat tctgttttat atttatttct
    22501 aataatatat ttttctttca ttttctccat cttgacttcc atctcctgtg ttgtcgtcat
    22561 cattgctacc atcattattg tcatcattgg aatccgagtc atcagagtct ggagtaggac
    22621 aagctggaga aggataaact atacattcac cacattggac aactccatct acttcttggc
    22681 atgttggatt gtcatttttg ggatcatctt ttttcttttc aggttctgca ggtaaaccag
    22741 ttataaatct aataaattgt cctatagcat ttctctgttt tgcatgcctt tcctttcttg
    22801 ctagacccgg cccccaaaaa gtaatataag tggctctttg agtccacttt ataaattttt
    22861 tataattttt atctaagcct ttctgtatat cttttgtatt tatttttttt acaatattgc
    22921 ttttatgaag atcttttcca atacttttgg aactcggact attcccattg tggaaatcct
    22981 tccccatagc atgaccaacg atacgattta acatgtgcat catatcagga ccggaaatgt
    23041 gtccactagg atcacgataa ctaacaggat ttccatctac atacatataa cgattcatac
    23101 cattcacact ttcaggctga atgatcgaat ccgcctgcaa gaaccgacct aacgtaggtt
    23161 cgtaaaaacg agatttgtaa tagtaaagac ctgtttcttt gtcttcaatc tgtcccgtaa
    23221 acttgtaacg gaatatatca ggaccataag aatcgtttcg tatgatagaa ccatagggtt
    23281 cataagatac aaaacttact cctggttctg gaccacttgc aggatttcct gcaccatccg
    23341 ttatcatcgt aatcgaacct aaatgattgg gatgataaaa atacattcca gttacgggca
    23401 ttccccctac acttccacca cccgtcattc ctacccctgg attttgaata ctaggaactc
    23461 ctggagctac gtttgcaccc attgctaata tccaaggtgg gtcaccgtct ttcccaccgg
    23521 ttccgggtaa cactccacaa ccgggtaagg aagtaactac aaatagagac aatatcaagg
    23581 ccggggttgt gacgctttgg gtggcgagta gatagggatt agatgtcaag ggcgtgcccc
    23641 ggcaaaactc ttctctcttt ttagtgccgg gtcgcgctct tcgcttcaat ctgcaaagca
    23701 ccatgttaaa tttttcgtat attccaactt ccgcattcta tttatggtgc attgcagtat
    23761 ttacgcttcg atcactcacg caggggaatt tgtgcttttt aataacgatc atctttatta
    23821 gaaatattat aaatagggtc ttcctttttt cttctcttat gtttcttcga ttcagttcca
    23881 tcacaatggg ctgcgtaata ggcaatttca atattggtat taaatatttg ctcttcagtt
    23941 ggaacacgcc tactgtttag atctaagtct actgctatga agtctaaaac aacttcacag
    24001 ttggttattg ttggaccgaa tatattattt ccaagacagt tatttaaaaa cattaataaa
    24061 gtaattaata aataccatat tgatagttta atactataaa gctcttttaa tttcatataa
    24121 atccttattt taaggtagat gaaattttcc accaaacatt gcatttgttc cttgattcca
    24181 ctgtgcatct actatgcctg ccgcccctat gtataataaa atgaggttgt cagattcttc
    24241 cttagacata gaaccttctg tttccttgag ccgaataaaa tagatagttc caatatcacg
    24301 tcttaactta ttgattgcca tatccttcct ttcaggcgga attatatgcc tcatattcgg
    24361 ataaaaaaat ctcccaggat tagtgaggtc gaatagtctc tttttgctta caaaagtagc
    24421 cctctgaatc ccatttccaa ttcctccaat caccttttca aagtccgact tcttgttatc
    24481 tcgatggatt ttattaccta ttccataacc aatcaaaaaa ccctgctctt gagttaaacc
    24541 agattgattc gcagttaaag ctcccatcaa accccaagcc aacggagttg agatacgatt
    24601 accacttgcg tccgtataac taacaggatt tccatctaca tacatataac gattcatacc
    24661 atttacagaa tcaggtgcaa tcactgaatc cgcctgcaag aaccgaccta acgtaggttc
    24721 gtaatatctc gccttgtagt agtaaagacc agtctctttg tcttcgattt gacttgtaaa
    24781 cttgtaacga aatatatcag gaccataaga atcgttacgt ataatagaac catagggttc
    24841 ataagacaca aaactcactc ctggttctgg tccactggct ggatttcctg caccatctgt
    24901 tatcatcgta atcgaaccta aatgattggg atgataaaaa tacattccgg ttactggcat
    24961 tccacctaca cttccaccac ccgtcattcc tacccctgga ttttgaatac taggaactcc
    25021 tggggatacg tttgcaccca ttgctaatat ccaaggtgga tcaccgtctt tcccaccggt
    25081 tccgggtaac actccacaac cgggcaaaga agtaactaca aataaagata atatcaaagc
    25141 cggggttgta actcctttcc aaccaagatt ttgtaaaagt agattctcct ttaggaaata
    25201 aggatatact aaataaataa ctgctaataa tagcaagaaa taaaacgcct tgtaaagacc
    25261 agtcggaacc ccaaattgaa agaatttaga atatccaaat ataccaataa actcagattc
    25321 gaatctgttt ttccagtagt tactacaatc ccccgtaatg tccttacaaa atggtttgat
    25381 catagaacta aaaatatttc caagaacaaa acgattttct tccgattcgc tcccagaaat
    25441 ccgtaacgtc gcgtcttctc ttgtccactg ggccacaaga tccccttgta gacctttaac
    25501 atacaaagta tgtctttccg gtttgccggg ctctcttaca atttcatagt tatcatctaa
    25561 agtataggtt gaaaataaag taatgtctga tacggacttt acacggtttc cttgaaagtc
    25621 gtatacgttt cggatcgaac tactcgtagc ataaggagta atttcaatca acttaccata
    25681 actattgtag cgtaaagtat ctccattacg agaaaccata ttcccactgg cgtcatagcc
    25741 gtaggtcatt actcctgtgt ttgcacttgt ggccgttgtc accgcgttag aatgacttgc
    25801 atccgtgtaa cctaaagtat atgcaccttt ttgaattaag tttccattgg cggaaaaagt
    25861 atagttttga gtcccatatt tgcccgtagc ttgcgtcacc cttcccaaat tgtctaaggt
    25921 aaagttttgg gttctgtttg gatttaactt gtcttcaatt tttgtaatat atcctttaga
    25981 atcatacgta agttcggtat tcccgatgac acttccatcc ggttttttag aaacgatact
    26041 caaaggtttt ttgtccagtg gttcaaaacc gatttccata gtaaccccgt taccggaagt
    26101 tcttcttaag ctcggaaccc cattggaatc taaataagga ccttgatagc tgactactgt
    26161 gtgaccggtg cttgttccgt ccgccgtgtc catcgtgata ctcgacaaag ttccgttaga
    26221 cgaatagaaa ttgtgtaatt tagttccatc cggaagcgtt tccgtaatcg gtcgatttaa
    26281 agaatcataa tcggttttaa aaatagccgt tatatcatcc acgtattttg tcttttgaat
    26341 ctcgtttcct ttttgattaa aaaggaactc ggttcttcca gactcatccg taattttagt
    26401 taatcttccc ctagaaaagg gaacacttgc atcgtcatac gtaaattgaa tcggtgcttc
    26461 tggaccattt gtagtttgag tcaaaggtct tccgagtaaa tcgtaggtaa aagtgatcgt
    26521 tttgcctcta gcatccgttt gagaatacaa acgtcctaaa gaatcatagg aataagaaat
    26581 agttccagaa ttcgggtctt gggtagaaac ccttcttcct ttagaatcat atacaaaact
    26641 ggtcgtaaga ccgcccacat ccgtcacaga agaaatacca ccaaacggag aatagttggt
    26701 taaaatcgtt ctaccgttta ccgttttaag aatcacttga cccagttcgt ttttcgtgac
    26761 tacttctgtt ttagtttggc cgtctgggaa ggctgtcgtc cttgtttccg taaatccagt
    26821 ttttgtaata ctcgtttgaa tcataccgtt tacactcggt tctaagattg tggtcaattc
    26881 accatccgga tcattgtatt gatacgtcgt aaactgtgga gaaatacttg tatagtattc
    26941 gtttgatttt tgaatcaaaa cccctctggt ataatcaaag tagttgtctt caatcgaatt
    27001 gatcccactc agtgccgtat tgccttcact tcgaatcgta tttcccaaag gatcggtaaa
    27061 gatccgagtt gtacttacat tcccacttac gttgtctcgg atactttttg tcacaaactc
    27121 attgttattt aaatttgtta aattgtattc ccccgtattg gaataggtat acgtttcgtt
    27181 tgcagcccct tcccctggat acgttacgct tgcttttctt ccataaccgt cgtaactcgt
    27241 caatgtaatc gcaccattgg gatctgtgga agaagtttct agtccagtcg caaaatcata
    27301 gttagtcgtc gtgacgtgtc ccagtgtgtt tgtttttgtc accggaaaat ggttgaatac
    27361 cggatcatac gtaagaaaag aaactcctcc agaaggttcc gtaaccgaaa ctacattccc
    27421 aaaagaatca taaccaaatg ttgtagtcag aggagaagca cttgtgggaa actgagtctg
    27481 agaagttaaa ttgtctcccg tatatccaag ttgtgtgtct gtaacccaag tgccgtctac
    27541 attttttctg gatcttgtaa cccttcccat tctccaacca gccacgtcgt tagaaacttg
    27601 agaagtattt gtaatcgtat gggaacctaa actctctact acactcgtcg taaaaccgta
    27661 agaatcatac gtcaaatttt gaatcgatgt ttctactaat gttccatttc tgtaatcgtt
    27721 ggcggtcaca acccccacaa tggcaatttc ggtcccgaaa ggatttggaa aactaaaacc
    27781 ggactgagtc gtagaacccg ttaggttatt ggacgcgttg taatttctag tagattgtgg
    27841 tactccggct agacgatagt cattttgaaa ataatccgta attttgtaaa agttcgtgtt
    27901 tacatccgtt tcccttatgg aagcaaaccc taaacttcta gaaatagtac gagttccttg
    27961 gatatatctt tcattcgtat aactgtaatt agttgtatgg acgattccgt tggataagtc
    28021 ctgtcttgtc tgagtgacta aaaaaccggg ggtcatacta ggtacatccg gatagtttcc
    28081 ggttcctgtt tgtagagcac ctgaatgatt atttttaagt tgatactgaa cttgagaggt
    28141 ttgaccggca ccgttggaaa cattcaaaag ctggtcttct cccgaattcc taggattatt
    28201 ataacgatag taaattcttc cccaggtttt atctaaagaa agaaacgcga tacttacatc
    28261 actaatccca tctaaattca tgtcttggag tgagatttga tacgtatcag atctttcgat
    28321 tccattggat tcggtatatt cttgagtgga aaatccacca aaactaaaac cggggctata
    28381 ataaaaacta ccgtctcctc tggaaagata cgtctctata gtatgatttt ctttattaaa
    28441 taatactaaa tcagaaagac cgtctccatt cacttctcca aagttaaaat ccaataaatt
    28501 tttaccattt ccggcgttta gattggtagc aatcggattt gaaaacccat tgcccataaa
    28561 gatacaaacg atactttgag ttcctacaaa agaaacaaag tctaacatac cgtctccgtt
    28621 tacatccgag agtgtacttt tatcggggtt tacgtagcta aaaagtggat acgttacgtt
    28681 ttgagacgtt ccattactta cattaaaact tcttacttgc aaagcatacg tagcctgtcc
    28741 tagatttcct tgtgcataga ttgcggcgat ctggttattg agtgcgtaac tctgttgacc
    28801 tacaaagttt aacctcgcgc tgactatatt ctctaaaatg gattgtaaac cggtgaccgt
    28861 cgaaggggta taaggatagt ctttgccatc ggattctaaa gaatcggata aagagtcgta
    28921 tccgtttgca gttaaatagg ctaatagatt ttcaaattcg gtatcgtcaa tgtttgcgtg
    28981 tgttgttggt gtaggcattt gatccacaac cgctttgact cttgcgtgtt ctgtttgata
    29041 ctgagccata agggtgtcta acgctgtttt ttgagattgt aaagcggtta aggtagaatt
    29101 gtcataggta accacaagtt ggacgtagtc cgccttaccg tctcccgtaa aatcaatcat
    29161 cgaattgaga taaaagtccc ctcctcctcc gattccaatt ggattgtcaa agtaggtttc
    29221 tctgttgata tagatcgaaa aacttccacc gttattgtgg ataaaatcag aaagaccgtc
    29281 tccgtttacg tccccaaaaa aatctttaga cgctctgtca ctggcaagtg gtgttgtgtt
    29341 attgggtcca taatgaaatt tgtattcata cggactaaat acgtgcatgt ctctgtttgc
    29401 agaatttaaa tttacatttc caaacaatac gggagacgta aaatttccac ccgtggaata
    29461 aatcccccaa agcctaccgt tatcctcata tacaaaatcc gttttaccgt ctccattcaa
    29521 gtccacaacc tggtaaaaag tattgtagtg aattggaata ttaggaccat tgaatgaaat
    29581 cgcgggttgt cctatttttt ggatatgtcc taccaaatga atcgatccgt tcgcttcgtt
    29641 tccgtttaac gtcgcaaagt ctacaatccc gtccccgttt agatccatcg gcaaccaagc
    29701 ggtcaaagcg gaatccacac ccacttcgca agatcctagt ccaccccaac ctaaaaaact
    29761 ccaacagttt cccgctaaat actctaagaa atgttgattg cctccccaac aaacaggtat
    29821 ggccgcgcac aaacaagacg caaaccctat attacaagcg tttctgtccg gaaccggaac
    29881 cttaactaca tactgtaagg atgcgtctat attagaatct aaggcggatg ggtgatacgg
    29941 tagatttccg tttaaaataa aattcatcgc atccaccgct atatttggta tgaatacatt
    30001 catattagag acactcgaca agttttgata gtcgagatgt ccgggtgaaa aactccctga
    30061 atgattggta tagttaaaat ctaaatccgc aaagttttca cttccaaaag tattacttcc
    30121 attttgtttc aactttctga atatacttct acccgttaca ggaccataac tgtaatctaa
    30181 atcgtaggtt ctgaatacat ttccacctac tctaatttcg attgtatcga gtcttttttg
    30241 aattctttcc atcgttccta aagaatagtt tggaattttg tcgtttctat tttcgaaatt
    30301 aaaccggatc gttctgtcgt tatacataat cgtatttgga taatagtctc cgctatttac
    30361 atcaaccgga gtgtaattaa cgtcgtatcc gtttccgtgt gaatcttctt ctctcgataa
    30421 cgcccattcc cgaatagaac cggcggttct tcctaaggcc ggaatccttg agtctatact
    30481 tccaccaaaa ataaatcttc taccgtcttt ctccgttgcc atccaagtac aaggaccgtc
    30541 tccacaagtt ccctgtggtt caaattttat atacgattcc tttttagaat gatagatcgt
    30601 tttatttccg gatacgtcaa tcagctcacc cgccaaacta gatacatacg aatcgtttcc
    30661 gttgtaatta attcccaaag aagggtttct ggaaacggta ggaagtccgt ttagactcca
    30721 acccattcct acaatcgtat ttcctacatt tgaattgtaa ctaagagata gactaggaac
    30781 tactttgccg ggtggtagct ctatttcgac ttgtgtattg gcagatccat ccggacccgc
    30841 ttgtaaagta ggaagttttt ggggaattcc tcctgcaatc gcggaagcca cagaactaaa
    30901 tacattctga attcctgata acaaactaaa attgaataaa aacaaaaacg atacacttaa
    30961 gaaaaataat ccgacataac gtttcatata aagatttccc agttctttta ttcacaaatc
    31021 gtaatccttt gttagttgtt tttcgcctaa caaattcttt aatttgtgat accaggccac
    31081 aaatatagta actagcggtt tctaggaaga cttttttcac ttttctagga aatataaagt
    31141 tattatgtta taacctacct attaacttat caaaaaattt ttataatatg aaaaactttt
    31201 cattttcttc aaatttgcaa aaaatattta tctatttaca agattaacat acttcaaact
    31261 tctggatcat aattttcaag agattataat atgacaaaaa aactaatacg ttatattcta
    31321 ttttttgcat gtattggaac ctttgaatct ggtttatttg cttccgaact tcttcttaaa
    31381 tcaggagaag cttttttaat cgaagaagta aatgaaagtg cggacgtagt gaacgtccgg
    31441 tggaaaggta gacagtttag aattccaaaa tcggagattc aaagaattga ttattctaaa
    31501 aaaggaccag agtcttctta caattattcc gaattccgtt taacggatgg tagtcaagtt
    31561 cgtggaatta ttgtagaaac taaaaaagac aaattagttt ttcgaaccga attaggattt
    31621 gtagaaatag aaaaatctaa aattcaaaat ttaaacgaaa actctttaga aaaagaaagt
    31681 ccaaacctac ctgacaaata tctttcgggt agatccggtg aaaatctact ctatgtaggt
    31741 ggaagtattc ttttacaagc aacaactgga ccttctcaca aaacgaatcc aggtgtaggt
    31801 ggtgctggtc tttttatcga aaaaggtttt atcaatcatc ctttatggtt ttttggtttt
    31861 ctttctgaat actcagtggc tccaggcgca caaggttcta tttctttttg gaatcaatcc
    31921 ttatacttcg gaaaacaatt gggggcttct gctccttact ttttgtttgg aggtggagta
    31981 acttccgttc agtggaaaaa cgattctcgt tttttgaacg gaaccgatcc ggaactttta
    32041 ggcgagtttg gttgggcctg ggaatttaac aacggctctc gtttgcgtct tggaattcgt
    32101 tctcagtgta ttttagaatc tggagattct ttttgtagat ccgggattcg tatctcttgg
    32161 gggattttgt tatgaacaag tttcaaatat ttaggatgtg ggaactcata cattttggag
    32221 ttttcaataa acgagtttta aatcgaatcc tttctaaaat taaaaaaaac aaaacgagtc
    32281 tatttcaaaa acttaagatg ggaaaatctt atgaaaattt cataagaata aaaatcatct
    32341 ttaaaaaaca aaactggtct cgatcaaaaa tcgagtctga tttgatttta aaaagaagaa
    32401 atatattttc tctaatactc tatttatcaa tccttcaact ttcaaactgt ctcaattctc
    32461 ctttgtctaa tattaacaac gcacaaaatg aaaaagtaaa tttagctttt gtttctcaaa
    32521 ttggtccccg ttcggcaaca atcacttggg aatgttctca ttctcttccc ggttccattt
    32581 tgtatggaaa gtcaggtttg gaatcggttg tgactagttt agaaaattct aaagttcatt
    32641 ccatgacact tcccaattta gaatccaata cggattattt agcctttgtt ttttgttcta
    32701 atagtataga caaactacaa agtattccac ttacttttaa aacttggatc agtgattttc
    32761 caaatagaac ccgtggtctt tgggttatag gcgggatggg tgcggacgca tccccagtca
    32821 gagaaattga tttttttgat ccggttactt ctacttggta tccttccgca acttcaattc
    32881 ctacccctag agtttttgca aacatagtct ctcacaaaaa taaaatctat gtcatcggtg
    32941 gaatggaaaa gcaaggaatc aattacgtaa cttctaaaaa gacggaagta tatgatccgt
    33001 atttagatca gtggactaca ctttcagata tgccggtagc caatcaagga ggagtcattg
    33061 cttctgtggg agaagaaata tttatcattt ccggtacgac cacaaacgat atgactacag
    33121 gtactatttt aaatacggtt tctcgtttgg ctcctggaat cggacaaaat ggcctttggc
    33181 aaaattatct ttctttaacc gctatctttt caagagtaga catgtccggt tgtggactca
    33241 atggtaatat cttttttaca ggtggaagat ttacgaatga tggaacacct caggcaactt
    33301 cggattcttt ttctccttcg atcaattcca cttccgccgc cggtgaacct tctatcacaa
    33361 tcgcaagaca cggagccggt tctacttgtg taaaaccttt aaactccgat ccctatccta
    33421 ctgatccaga atggattgcg gtcatcggag gatctacggg aacaagtaca ctccaaccga
    33481 ttacatctat tactacatcc aatcgtaccg acttctatca aaatggtacg gttgcttttg
    33541 cgattggtcc tattttaccc gttgccgttt attttccagg ggtagaagct tcttacgaaa
    33601 ctagaaagtt attcgttttt ggtggtgctt ctgcactgaa cattcctacc gattctgttt
    33661 attctatcgg tcttcaaaac ccaattgcca gtaattggtc tttagattct cttaaaatgc
    33721 ctcgggctcg ttatgctcac aaagtaattc gtatcgacag gtaaaaaact atatgaaatc
    33781 tatatttcaa atctttatat attctatttt tttaatatta gttatttcaa ctaaaaacat
    33841 cttttcagac gaaatgtcgg gaggtcacga aaatgctaaa atgtttatcg aagaaaaaag
    33901 atacatagaa gcggaaaagt tggccatttc tttacttact aacaatcctt ctgatgtaac
    33961 cgctgaatat attcttactt ctgcttgggt tggtttaggt agggaagaag ctaaaaaagg
    34021 aaaccttgat aaagcaatcg aacttttaca aaaagcacgt caaaaatggc cctttgatca
    34081 ggacttaaaa aaagaaattg aactactggg aaatatttct tctaaaaaaa atattccatc
    34141 caactcttct caaaatcgta aaacaaacgg ctcacaaacc gtcatccttt tagattcaga
    34201 attatttcgt tccatcgatg acctaaagtc ggaactccat tctacaattg ttagtctcaa
    34261 agatactcat tcctacaaca aagaacaaga atccttttct aaaaaagaaa ttctctttct
    34321 gggtttgatt ttgatcttta cgttggtttc ttctcttaat ctttatttca cttttctttt
    34381 gtggaagagg agataaattt tacttttttt ctttttatat cttttttaat tttaaataac
    34441 tttttagaat ttttttagtc tatgaattct ccgtaaaccc aaccgtattt agtggtaaca
    34501 taaccaatac aaggaacgaa aatcttcaca taataccaat ggttgttgta ttgatctata
    34561 ttatattttt cttgcgtttt tgcgacaaga gtcagatcga attttttagg aaatcgaaca
    34621 taaatatctg ggtttatttt ctccggcttt gtggttgagc gaaaaagata atactcatct
    34681 aaacattctt cactacctaa acttgaaaat ggaattattt tgccggacgt agtgggtaat
    34741 tctctgagat aaactgatcg cttggtagtc gttggtttat atcctaaaac agtaatcttg
    34801 atgttatcaa tatcatcttc atttccgtaa cttatggaac ttggatttgc aagttcgaat
    34861 ttatattttt tcttttcttc tacgcaggaa atgtattgtt gtggcttcca tgaatgtggt
    34921 tttaaaacga agttacaaac gtatttttct ccgtttagtg aaatgtggtt tccttctttg
    34981 ctgaaaacta atttgatttg tttatcttta agttgaaatt ttccagttcc tgatatagca
    35041 ggttcactct cttggaaata ttggaatgtt ttatctttgt ggaatctaat gagtttacct
    35101 gtatcatttt cccatttatc aatagaagtt agaagtaaaa ttaaatcctg atctgcttct
    35161 ggaaagttta attttatctc tttaacatta tttatccttg aacaactaag aaaatataca
    35221 atgtagaata aaaagaatat tctatttata gtgagcaaaa atttttttgc cctgaaatat
    35281 agataaccca atttactcat gtcatactcc ttttaatgta gttcttaatt atttttgaaa
    35341 atctgttttt acgccgcaac atggaattta ttcttacctt cctcgaattg tagagcgatc
    35401 atcctttggg gatggctata aaagtaatca cgtatgtgat ttttcaatct ttctggaagt
    35461 gggtcataga ttacaatttt ctctaaatcg taactgattc ttagtttacg tatctcttct
    35521 aagtcaggtc gatttagttt cagagaagaa tggctcatga actcatgaat tactttatct
    35581 actggcatgt agtcagagaa tcttttaatc tccttgtcca cttgatcaac cggcatggat
    35641 gattcttgat tcggttgggt ttgattttcc tgattatttt tctgatccaa ttttttactt
    35701 gagttaaaat tctgttcttt ctcttgcaat tcttctttta caaattttat ttctgtttta
    35761 agttttgctt cttcattgaa gtatttagaa acaatcattt taagtgaatc gtttatttcc
    35821 cctactatat ataacctttc attttcgaat ttgactctaa actgtttaag actttcatta
    35881 ctagttttag aaagtctttc cttggcccaa actaagaatc cttcccaggt aggttcattt
    35941 ttgaacggat caattacttt actttcggtt tttacttctt ttttattttc cgtgactaaa
    36001 gggtctttac ttcccacttg tgtaagtagg ttatatgtgt tttttataat gtctttgtaa
    36061 gagtaagtag aggttatgtt tgcagggatc gttccccaaa atcggtcctt tttatattct
    36121 tccgatttac ggatatgaat tagtttcttc aaagtttcta aaacgatttc cgggttttct
    36181 ggtactaact ttttccagga tttgattttt gcactttcct tttccgggtt gtggtcatat
    36241 tccccccact tttccgaaac gaggttttta gaatgttcca aaatattctc ccaagtaatt
    36301 ttagaaagag aagaactttg tattctttct ttgtaatttg tttggtttgt acttcggtta
    36361 ttaatacagt cccccgtacg tttgtacgga gcagacacgg tactttggtt tgtactctct
    36421 aggatatttg tactagacag actagtatat tttgttatct gtttttgtaa gttatattga
    36481 taacgttctt gtacaactgt atcatgtagg ctagagttta gtattctata atgtccgtgg
    36541 aattctccag agtttatata tccttctcgt ctcatttcac gaatatactt agaaactgta
    36601 gtttccgcta gtcctacttc ttcgcctagt gttttgtttt ttgcaataca tcccccaaat
    36661 ccgttgattc ttcctgcaat atctaagtca gtaattttag acagtagttg tctttttgct
    36721 cttgaaagcg gtaaagcttc gatagcgtga gctatcacca aagcgtaatg tacgacctcg
    36781 gtcattttag tatcccttat tttaccatac ggacatactt cgggtgacgc atggtaaagg
    36841 ttagttttta ccctactctg ttaaaaatac ggggaactaa gggtcaggct tggagccttt
    36901 cggtaggtcc tcgattcacg atttcagcct aagtggtagt ggctgtttct tagttatgtc
    36961 gcctaagata ttttggacta gaaacatgta ccagacaaat gtcaagcaaa aaatgcgaca
    37021 taactaaatt attaggattt taaggaagga gattggcctg tttcgactac cacatctacg
    37081 caggccataa tcgcgaatct cggattaaga gatatacaat agtacattaa tattcgattg
    37141 cgattttggg tactcttttt ttactctttg gaaagttttc tggacaattc tttaaataat
    37201 taacttaggc tttttatatc ttcgtcgatt cttgcaactt tggtttttgc ggtagaaagt
    37261 attctttctc gttcatttga aagaaattct tttattaaac ctcgatcttt tgacccaatc
    37321 ttttcgccag ctttaaattt cttgtatagt ttcttggcat ccactttgga tatttccttt
    37381 ggattgattt ctttttcttc gtggtcagtg gaacttagca gtttatatgc agatttcaaa
    37441 tccgacactg gtgtcgtatt taaaaggtcg cgattttcga aaagtttgat atatcgttga
    37501 gctgttcttt ccgaaaaagg aagattggtg gcaatccaag gaataaattt accgtggcct
    37561 aacatgcttt ttttttcaat taataactct ccgatcttta ttgcattccg tatcgcattt
    37621 ttaatgttag tttcaatgct gatatgaagc attgaaatct tttcagcgtc ttcatcttga
    37681 tttttttgaa ctacttgtaa atgttgtgtg ccaggtcttg gccccattag tgagcttagt
    37741 tgttttttga tttttttttc tttttctgta gtcatccgat ttctcttgct aattcattga
    37801 attgttccca agaaggctct tcctgattca agggtcttcc ttctattact gctttttgaa
    37861 cctctttcaa aagttggata tatgatttgg taaatgtgta accttccaag tatggtagtt
    37921 tgtcatattc agcttttgag accatagacg gcacgttaaa tatgggcttt agcttgcctt
    37981 ttgtgattct ttgaatttca gaaaatactg tgtcaaaact ctggagggtc cagcgcgtta
    38041 atgcaattgg gcaaattaca acgtctgcaa tataaatccc agtagagaat tcataagata
    38101 gggaaggtgg cgtatcgata attaaataat catattttac agtttcgatt tcatctttaa
    38161 atcgaagaac cgagccagga tcatgtgaca actccctccc agttttagca agtaatagtg
    38221 tagaaggaat tatatcgaca ttgaaagaag tatggcgtat agcattctta agaggaattt
    38281 ctccttccaa tacatggcct atattatttc taagaagact agaaacatct tcgttccgta
    38341 aaaaataatc ggtcatattg ttgtttgggt ccatatcgat tgcgagaact gtcttcccga
    38401 tacttgcgaa agcctgagaa agaaaaatac aatctgtagt tttgcccaca ccccctttga
    38461 gcgaggcagt tgtgaatttt ttcatttaaa aatagaaatc aatgagatag gaaaatacgg
    38521 aaagcgtaat tttattttaa aatccgtttt atattttctt cttcactttg gttgaatgct
    38581 tggaaatatt ctttttgaaa ttaggttgca tatttctgcg gttatcaagg aagataagtt
    38641 agaggattcc taaaatcacg gttagttggc gagatagttt tctattattc taaatattta
    38701 tatgaataac tcggtgtggt atttaactag tttatcataa tttttactta ttttaagtac
    38761 gcttgaatta cgttaaagaa tttgatgcaa acctaaaaat aaagaccgcc attccataaa
    38821 tttaaattct catccgttct tatagaaagt gactttcgaa gtatgcgaat cttttgcgaa
    38881 aaaccgtcat taataaccaa ataatataga acagaaaaat cctcaagaga cataaaaaat
    38941 acttgaaatt ccgctgaatt gcgtaatgct tgggaccatg aacgaaggac tgaaggagag
    39001 tcaagatggc cggaaacgca tcaaaatttg gcaggaaggt cagggaactt agagaaaaaa
    39061 agaaagctac tttaaaggaa ttatcggaag cagttaataa aagtataaat tatatttccg
    39121 atatagagct tgggaggaga aacccgccaa aagaagaaga catctttaaa atcgcaatat
    39181 ttttagatgc gaatccgatc gagcttcttg ctttggctgt aagtgaaaaa tcttttgtag
    39241 aaattaatgt gaacccagaa aaaattaaac atgcagaatt ggttgtagtg atggctagaa
    39301 cgatcaatga gctatcagat ccacatgtag aaaaattatt ggaagactta aagaatttcg
    39361 gaggaatgaa tggtatcgaa tcatctggtg ccgatagtga aaccactatc aagaattaac
    39421 attaattcaa aagcagctgc cttcatgaaa acgaactttc cggatgcaat gttgcgtccg
    39481 gaaaaaatag acctgttccg ttttttggac ggaggagggc taaggaaata tggttttgag
    39541 tttggggtag aagaaatgcc aacaaatatg gaaggttatg tagattttat tcataagtta
    39601 cttatgttaa gtacagaaat ttattattcc cttgaaaaag ggattccaag atctcgattt
    39661 accgcagctc atgaaattgg tcatgtaatg cttcataaca gacaaatttc ggacagggtc
    39721 gcagattacg gaattgtaca aaaagcatat cggaaatcga tacctaattt taaaaatcct
    39781 gaatggcagg ccgatgagta tgctgcatcg atcttaatgc ctgtgaatca ttgtgttaat
    39841 gcatataatg aagataatct aaatccgtct tggtttgtcg aaaattttgg agtatcatac
    39901 caagctgcca aaatacgatg cgaaaacatt aatagggaga tggaagatcc aagaaaaaaa
    39961 gcccagattt ttgaaatctt aggctctcaa gatttgtttt gataccagct taggagctgg
    40021 ctggctgaac ttctgtgaag tagctttttt taaatacctg acattattta agaacggaaa
    40081 attctccaga aagtccagta aaaaagctcc ataaattaaa ttttaggagt ttttctaatg
    40141 aatgatgaaa aacatagaag taacaataat tcaggagcga atacagacga taactttgta
    40201 agtgatgggt ttgtttttat ccgagaattt aggcattggc gctcgaaaga gatcattaag
    40261 gcttctgact acggccataa atactttcga ataccaattg gtaagcgaaa gaagaaaaag
    40321 taacaacgaa gactaaaagg tcctatatat aaacttaatt gctctggaaa ggaattcaga
    40381 gcaattaagt tgtcttgatt tatcttaatt cctaaaaatt ccttttgcgc taaatacgga
    40441 tatacccaca agcaagggat tatataccac gcttcctcgt ttttcaatag agcgtttgtt
    40501 aaattaaaat gtaaaagtta ctacgaatca cgattttacg aacaagttct aaaattgtaa
    40561 aaatgtgtac ttttagaaaa ttctttctta ttttcttacg ccgaaatctc gttccatacc
    40621 aaaactccca gctacacaaa cttagaagcc aagaaaacga agaactcttg aatgattttc
    40681 ttttgaacag aggaaggggt ttctggtaat ttttcgatag aatctaacac accgtaagag
    40741 tcgagcttag aaatgagttt tagtcttttt tgcatttcga ctaaatgaac ggaatctttg
    40801 aatttcattt ggccttttcc ggaaagaacc caatgatcgt cataaccttt aagccttaaa
    40861 atgattaaaa tagatttagg gatagcaaga gtgccatttt tgtatttgta ataagtagaa
    40921 cgattgacac ccaattccac ggccatcctg ctgtgactca gttttaggtc gtcgtcaata
    40981 gcggaaagtc tttcaaaaag tgtagacaca agtagtctcc ataggagaca aagatttata
    41041 aaataagtct ctgttagcta caatttaaga attttcacct aaccctgtaa agaggactgg
    41101 aattatttaa aaaacagaaa acgtcctaaa ctgggatgag aataagaatg aaattggaga
    41161 ttccaaaagt tattacgatt taaaatagaa gggtagggga caaggttaga atctatctca
    41221 agataaattt atgaacccaa ataaaacgtg gtagttccca caaattgcgt cgtattgtaa
    41281 acgaacaagt ttttcaattt ttgtatgagt tcccacattt ttaaacaaac taaaacatct
    41341 cagttttgat tgtatattca aagtgatcgt tttgaaactc tctaaaacca ttttcgaatt
    41401 agattcaaat ttagaaaatt tctgtaactt tctaaaatga ccacaaattt aattcctgtt
    41461 ttcaagcttt caaaatagaa aaaaataaac actttttcgt aatttagaga gttcatgctc
    41521 aggtcttgga accaacataa gaattagttt taaattatta tttttaattt aaaaatgggt
    41581 tttagtgtat tttaaataaa attaaaaact ccatttttct ttattgaatc gaaacaaaaa
    41641 gtagatatat tttttcccga taaaatggaa attccaattc tctaacatga gtaaccacaa
    41701 gatttttctg aacgattgtg ggtattttat taaactcaca actttgtaaa acactccttc
    41761 ctaaactagg aaacccaaga cagggaattc ccgagttgga aaacagattt tagaaaaaat
    41821 ctaaaatgta gaccgaacaa ttttttaccc ttttttagat caaattcacg ttaaactcaa
    41881 cgcaaagatt gaatcccaaa atttacctta agattgaatt tttttagaaa tcaaacttcc
    41941 gatattcgtt tttgtgccaa agtgaaaacg gatcgagtag gattaaaaaa caaaaagaaa
    42001 tgactttgga aacgatatac cgtttctccc gccaactttt tagaaacatc cagactcact
    42061 tcacaacact gtaacaagag aaccatatat gaatgatact ccaagagtct ttcgggtaca
    42121 aaaaaaccga aactttacaa tcgtaaaaaa taactttatc gatgatgctc gtttaagtat
    42181 gaaagcgaca gcaatcctac ttcttgctct ccgttatcca aaccactgga gaatgtcggt
    42241 aaaaacgatg tctaaattca aaagcgacaa agaatccagt attgcatctg ggtttaaaga
    42301 actagttacc tttggctatg cagaatttcg aaaaggaaaa gatccagtaa ctggtagatt
    42361 taattcggga tggtattttt ttgaagagtc tcaaaagccg gaaattccat tcgaagtaaa
    42421 accaacagaa aataagagaa tagaaaaaca aaagggactc tttttaaaag aagtcaaaga
    42481 atcgaacata aaagaaaatc cggtcttgga ttttccacaa ccggcaaatc caagtcagga
    42541 aaatcaacca ctatcaaata ctatatacca aagactatca aaacaaatac tctttaaaca
    42601 aatactaaat acttctagag agtacggccc gcctgcaaaa acgcacctgg aagaacaaaa
    42661 acaaaattta aacaaaccta aaccgttatc acgatttcaa tttcctgatt cttggcttac
    42721 aaaattccaa gactattatt tcagagaaca tggaagtgaa atggggcaac cagactcaga
    42781 actaaaagca ttaaactcac tatatgaaat atccaaagga gattggaatg ttatcgaaag
    42841 taaaatacaa acactgatcc aactgagaaa acaagattcc aggttttggt atgaacagtc
    42901 tttaagtcct gaatcgattg ctaagttttg gtctaggtta tttgtaagaa aagtaaaacc
    42961 tactgaaaag aatacaaaac gaaatgaaca acaaaataaa tcaatacgaa ctgaatccaa
    43021 atgtaacgag agtaagacga tccaaaaaac acccatagaa gagataaaca acttagatcc
    43081 ctataaatgt tttttaggtt ggggtaagag taagttgctt aaatctcaat tagaatatta
    43141 cgaacaaaac tcagatcctt tcaaatacga aggaactaaa aagatactct ttgaaaaatt
    43201 tgtaaacgaa gtgtatccgg gtcttgtaag taactcagag gtaaaaaaga ctacaattga
    43261 aaatagaaag gggagtgctg catgagcttc ttaattgaat caaccaaagt gaactgtatc
    43321 caatcttgtt taaaaaagaa caagacttga ttctcaaaga cctttaaaaa gatcggatac
    43381 tttttttgta agagaaaaag aggaggaact catgtatgta aatcgattcg tacaataatg
    43441 agcgagccta tccaggcaag tattgttttg gtaaaactcc attccagact ttccttggca
    43501 cgaaagaatt agctaagaat aagtatctct acaacttaca gttttcataa tgaactttaa
    43561 atgagtgtca gatcttattt tggctattac aatttcactt tcgcctgatt gagagctaaa
    43621 tcttgaatac cgagttttta aaatcgaaga agaggaacat gatccacgat cttcttatcc
    43681 tttaattcta tttatcttgc tcgaagggat tcgataaagt ctttgatttg ttagtaagaa
    43741 ttattctcgt cagtgctttg cggataggta ggaacagggg aaaacaatta caaagttaag
    43801 tgtatattta tagttcattt gtttttaatc actacttgcc ttatagtgcc aagcgggcat
    43861 aatgtgttgt ttttttgtgg atgaagttat tctggatcgc aattgagtgc ttttacataa
    43921 aacaagatcc cacatcctgg cttgggcggg tgataaaaaa acatttaccg atattatggg
    43981 aaatatgttg gaaatggcct gaataagctt gatattgctg tcctttttct ttttgtattc
    44041 aagccaacta acgctagaat agtgtccatt ctgtctgtat cgaactcatc ttgttataat
    44101 ggattactga taatacaagc agcatttaat agcaaaaggt gaaatttttt atatgaaaaa
    44161 aattatcgaa ttattgattc agggatcacc aaaacaggcg tttaaagacc tttgggctgc
    44221 atcattctct ttaactttag gtgggttgat ttcaagcata atgactggtc ttgatgcaat
    44281 atatctgtca caccttagtc caaatgcatt aaatgcgatt actatatctt ctccatatat
    44341 tgggattgta atgtctattt ccgccggttt aggtacagca atttcaaatt caatatcaag
    44401 atcaactaaa agccatcatt taagaaagga gctatttgct tcgatgacgt taacatctat
    44461 tgcaatggtt gtcattggct ttctttcata ttattctgta gaatttataa ttaattcagt
    44521 tgggttgcat gaggataagt cactaaaacc tattcttcca tattttgaag attattggta
    44581 ctacttgatt cctggacaat tgcttttagt tatgtttaca gtgttgttgc agatactggt
    44641 ggcatttggc gatacaaaaa ttaatttaat actttttaaa gtgtgttgta taaatattat
    44701 attaaaccca atttttattt ttgggttaaa atttggctgt aagggggcgg cactaagtac
    44761 agacttagct tatttgtttg gagtaacttt ttgtttattt aactcaaaaa aatatcttag
    44821 attcaagaaa ataaagtata gttcactaat tctaccagct atttatagac aaacaaaaac
    44881 agctattgtg gtttttgtgg gaatggggat atggtccgtg tatggagtcc tttttaacgg
    44941 attggccgct agtcaagggg ctgcagtgtt attcgctatt gggatttatg atcaaatcca
    45001 aagtttcttt gcgaccttaa ctcgaggaat atgcggagga tttctggtgg tatttaataa
    45061 gacattgagt gaaaggcttt atagtaatta tgtgcctatt tttgtttgtt caatagttgt
    45121 tgttcaattc attttcctaa tcggttgggc tatttcttta tttttcccaa attattttaa
    45181 aagtgcttac ggcattaatg aatctgtatt gtccattgag ttagccactt ttttaaaatt
    45241 tggagcttgg ctattgttta tttctggaat accacgaata tctcaaatag gatttttgag
    45301 tctggataaa tcatggcttt ttgcccttaa tagtttcgtt atgataatac taggctattg
    45361 tatttctttt tttctaacgg atattatttc gtttagtgca attccagtag gccaagttag
    45421 cgcgcatatt atttgtgata ttgtttttgt cccatccttt atatttttat tagttaagcg
    45481 aataaaaaag gattcggtat cctatattca taggtaatgg ctttttaggt tgttcatttt
    45541 taacttaatg gtaggaggaa gaaatgaaag tttatttgga agcagagaaa attgcatccc
    45601 aattggacga aatacaagat ttttcattac aggtatatgg taaatacgat ttggaaaagt
    45661 cgttgttatg gatgactgag gaattaggcg aagttatttc tgctattaga aaaaaaagaa
    45721 gttttgatga aattgaagag gaaattggag atctgattgc atgggttttt aatattgcta
    45781 atattcaagg attgcgtatt tcgaggtgct atcagaaaac attaatcaag gaaattaatc
    45841 gacagattaa gaaatacgga aaattaaaat atttggaaat ggatagatct ttaagatgaa
    45901 ttttgaaaga attattgagg ctccatttag aaaaatattg attaagagta atcaagaaaa
    45961 atatcttatg acagatgtta taggaaatac tctatatcac caaagttttt ctaagtcgaa
    46021 tgtttttttt gaaataaatt ttaattttcc tataaatctc cgtgaaaaaa aatcatacag
    46081 agagttaatg tttgataaag gtgtttattt ggggcaccac ataggtaaag aagcaaattt
    46141 aaaaatatca aagaataaaa ttgaaataag caatgcatca tttgatacta attataatta
    46201 taattataat aaagtttttt ggaattacgt gataaaattt gtcttatccg ttcaagctgc
    46261 cgaaaactca gctttaagtc taaagggttc tttgttaaag tatggaaaaa tgaatttcct
    46321 tcttttgggt agaggcaatt cagggaaaac ttcgatatct aaagcattcc ttaatcatgg
    46381 gttttcctta attgcaaata cccatagcat tattaaagat tcttatgttt ggggatttaa
    46441 tacttggata agagtaagag attcagtagg gaaagaaagt tatgagttga tggattcatc
    46501 tgatcgattt tcagatggaa atttgaacta tattattttg tatgaattta atagccttgg
    46561 aaaattttct gtttctcggc ctgagccttc gttttgcaga gcattcatcc tttatttttc
    46621 ttcgagtatt gcgaattacg atttaaaaga agatcttgca gactactttc gagatgataa
    46681 ttttataaaa aaatatgaat ttcttagtaa cgaattaaaa atgatagaaa aattagtcac
    46741 cggtataccg acttaccatg taacttgcga tattgaaagt gaagaatctg tgtttgaact
    46801 tattaatttt ttaaaagaac tttgaccttg aaggttgcta tattaccgtc ttctgattta
    46861 tcttacaatt caggtagtgt catttttgct aagaatcttt ttgtttattt aagagagcaa
    46921 ggattggaga catacttatt gtgtagtaaa ttgcccttag atatgaagac ggattatctg
    46981 gaatttattt acatggagcc ggatgttcta aatcatccca tagttgatga tcgatttgta
    47041 gatgatcgag agtacggaaa ttctatttca aaatgtttga atttcctttt tgaattgcat
    47101 tcaaaattta cattagactt agtccatgct cattatgctt ctttcaatag cctggctgct
    47161 agtatattta aaggtattac tggggtgcct ttcattgtat ctagttttgg gagagatatt
    47221 aatatcggat atgaagctga tcaaagaatt agatggatga tccagaatag tttaccttat
    47281 gcagataaaa taatagtccc tgataaaaat attgaactca agattttaga aatctttagt
    47341 ttaaataata tcaagttaga tattgaagaa attccaatgc cttttgataa caaattgttg
    47401 gaagaagggt ttcttgaaat tgataaatct ttgccaattt ttgcaacagt aaattcttgt
    47461 tttagtcctg aaaaaggtat tgatacaatt attaaagcat ttgcggagtt agtaaaggat
    47521 ttcccttctc gattatatat tgcaggaatt gatgatcatc ctgaagaaat tcacaaaaaa
    47581 aagttagtag atttagttaa ttctttagaa atatctggga acgtagtttt tttaggatac
    47641 ttagatagaa gagatgttgg tgaattatta cgttgttctg atttattaat tgatgcaagg
    47701 ttaaatggaa atttcagttc tatcttattg gaatcaatgt tcctgagttc tattgtgctt
    47761 tcttctaaaa atggtgcatc tgaaaaaata attcaagacg gtgaaaatgg cgttcttttc
    47821 tcatccggag attacaaaga attaagtatt aaaatgaaag aattggttat aaatgaagag
    47881 ctaagagcct ctattgagag caatgttaga aaatggcaga accaaaatgc tgacaaatac
    47941 acttatatga gctgtttttt gaaatttaaa gaatcatata tagatattat aaagaaaaaa
    48001 ggaaaataac atatgtcaac ttacgaagaa agaggagttt caccttacaa acctgatgtc
    48061 gtacgtgcga caagtattct gaataaagga ttgttcccgg aagctttttg tcaggcggtt
    48121 cctgatttcc tatgtgggtc aagagatcat tgtatattaa tgcatgctga tggcgctggc
    48181 acaaaatcat cccttgcgta tattcattat aaagagtata acgatttaaa agtattcgaa
    48241 ggaattgcac aggattcttt ggttatgaat ttggatgacc tcctttgcat tggaacaaca
    48301 ggcccatata tattctcaaa tacaattgga aggaatgcga agttggttaa tggacaagtc
    48361 ttgagttcaa taattaaagg gtattcagac tttatttcaa aaatgaatga ttatggaatt
    48421 gaggttgtta gctgcggcgg tgaaactgcc gatttgggag atttagttag aactcttata
    48481 gttgattcag cactaacatg tagaatcaaa aaagaagatt ttatcgattg ctcattagta
    48541 aaaccaaatc aagtaattgt cggattagca tctgatggtc aggcgattta tgaagattca
    48601 tacaattccg gtatttctac aaatggattt acctcagtaa ggcatgaaat attagacagt
    48661 aaatatcgcg ataaatttcc ggaatccttt gctccagata tttatgatta tgcatataaa
    48721 gggaattttc ggttagatga ttcacttcct aagaccaata ttagtattgg ttctgctttg
    48781 ttatctccaa ctaggacata cgcacctatc atgaaagaag tattctttaa atttagaaga
    48841 aatatttcag gaatttttaa taatacgggc ggaggtcaaa caaaatgctt aaactttggg
    48901 aagaacatta gatatgtaaa agattctcta tttagtcccc cgccgatatt tgaattcctt
    48961 agagagaaaa catctctttc tgatagagaa ctttatcgaa cactgaatat gggtcataga
    49021 ttagaaataa tttgtgataa cgaaatcgcg tctgatatta tagagatctc ccaaaagttt
    49081 aatgtgagcg ctaaaatcat agggtatact gcatattcag aggttggcaa ttcagtagaa
    49141 attaaaatag gtaattcaac gttagaatat aacaggcacg acttgaatgg ttaaaaacaa
    49201 tattcaatct ggcgcattta ttcggatagg tttaccgaaa ggcagatttt taaattcatc
    49261 tttaaaaata atccgcttat taactgatga ttcgatcgtt gaaggtaaac tgaaatattc
    49321 aaatcaaaag agtggaattt ttatatattt gttaaaggct tcggatattc caaaattagt
    49381 tttatctggt ttgattgata ttggaatagc tcctgaagaa tgggttctgg agagcttagc
    49441 ggatcgtcaa accggaaata acaagttagt tgtgttaaaa agactgccat ggataaaaag
    49501 ctcgttatca tttattggga gtggagatac ggaaattgaa aatgatagaa ttctgtcaat
    49561 tgctacttct ttccctaatt tagctcagaa agcctttgag tcaatgaaaa gaaatcaatt
    49621 agacttcgtg aaaatcaacg gttctattga ggcgttggtt cctgacttgg ttgatattgg
    49681 atttgattgc gttgaaacag ggtcaacctt aattgcgaat gatttaataa atattcacat
    49741 tgcatatagc gatctccaga tagctataat ttcaacgcaa gacaaaagtt tacaagtacc
    49801 tgaagaaata cttaatgcat tgcaatcgga tttagaaaat gaaaagtgaa ctttcaagtg
    49861 taattattac gggggcttct tctgggatcg gagaagcatt agcaagacat ttagcatata
    49921 gtaagaaatc caatataata ttgaatggta gaaataagga aaagctaata gaattaaaaa
    49981 gtgagcttag caataatgta tcagttgaaa tagtcgcagg taacttgaat gatcatgtta
    50041 tcatagatga aataatggaa attgcaacta actgcaattc aataggagcg ttagttaatt
    50101 gtgctggtat tggatatttt gaatctttgg ataactttga tttaaataaa tttaacgaag
    50161 taatctccac aaacttaact tctgtattca aattgattca ggaagtagta aaaattctaa
    50221 ctgtccaaaa taaaaattcc acaatagtta atgtaagttc tgatgcagat gaaattccat
    50281 ttttgaatgc gtctgcatat tgtgccagta aagcagggtt aaagttaatg acaaaatcat
    50341 tggctatgga gttggcaccc aaagggattc gtctttgtac agtatcgcct ggtagggttg
    50401 atacttactt taatggtaag aaacctggaa tgcgtccggg tgcgttatct gctcaggaag
    50461 tggctgaagt aatagacttc gtcatgcact gttctcaaaa tatcgaaata caggaagtga
    50521 gattggatag tatgtcgaga tttagtatat cttaatttac atggaaactt ttgatattta
    50581 ataatgaaac accttataat tacttgttca gatgaaaatt atgcagaatt tctgttgttg
    50641 cattggcttg agtcattatt ttcaaatcta aagttggaga aatttgaaat tgtaatactt
    50701 gactatggtt taaatgagtt tcaaaaaaaa atattacttc aaaagaatgt aaaaattttc
    50761 caatgtcaaa gaaacggtta tccttgcacc attagatttc gagatctcga attttatttg
    50821 gaaaaatctg attatgacca agttttaatg tgcgatagtg gggatataat atttcaagac
    50881 tctattgcga atttatttga agaaaataaa gaatcaatta gagcaatctg cgaagattca
    50941 aagggattgt ttgatattac atatttaaaa ggggttaata attctgatta tgtttctaaa
    51001 ttattgaaag gaaggaaatt aataaatgca ggatttttgt tagggccatc tagtttaatg
    51061 aaggaattat gtaataaatt tcagacattt ataaaaaatg atcaactata cggtcctgat
    51121 caaattataa tcaattacct gctctataga gatggttttg ttcaattaga tcagaaatat
    51181 aatttcatcc cgatatcaac aaaaagattt ttcaaaatag agaaaggagt atttttggat
    51241 cagcaaaatg ataggatccc tgtcgttcat aatgcaggcg gaagaagttt atatcgtcct
    51301 atccaagatt ttggttttgg ggcaggatat aatcgcaagc ttaataaatt cttattcctt
    51361 attaagtttt tcaataactc aatagatatg ctgagatcaa tctcggaagc aatttctcta
    51421 attcaactga aaaaggaacg atagatttat aacgtggaaa agcttgatat actagtgttt
    51481 gatgatcttg atcctgtagc taaatataat ttcttatgtg ataaaaattt gattcatact
    51541 tccttgaatt taagtgttga tgtgaaagaa actgcaaaat tgatattgat gtctttgtac
    51601 gctattaata aagtattaga attggaaatc aaaatttcag gaatttatat aggtggtgat
    51661 gattctgtta gtgcattgtt aaataagatt aacataaaac tttcgaatga actagtcaga
    51721 gaatctttaa tatttctcga tatggtgaaa tttatttata ggtttactag tgcgttgaaa
    51781 tttaaaatca aaaatggaac ttcaaaacaa ctgcgaatta atagttgggg aagatatttt
    51841 gtggaaagtg gactaatttc tgtgcaaaat aacaatattt acgaattgat gtttagtgct
    51901 tttaaaagtg aatttgaagt aaataggcct ttatatttgg aattagtaaa actgttgaaa
    51961 gtagatatta caaatgactc agcgaaagaa atattaagta ttaataatgg attaaatatc
    52021 aagttgctat cataatttat aaaaggtaga tttaatttat gatatatgac gttgttattg
    52081 ttggttcagg accagggggt tcaactctat cgtatggatt aatgaatagt ggtttaaaaa
    52141 tacttatatt agagaaaggt aattgtattc caagagaaat tgaaaattgg gattccgaat
    52201 catcaactaa attttcaaaa aaatattcac attttataac agtcaacgga attgaatctg
    52261 aatctaattg tagggcatac tttaatgtcg gaggtcagtc gaaattctac ggatcttcat
    52321 tattaagatt aagagagaag gattttaata aattacaaca tattggtgga ggtatttcac
    52381 ctaagtggcc aattagttat gaagaattag agccatacta tgctaaggca gaaattatat
    52441 ataaggtgca tggacttgat ggcgaagatc caactgggcc atatcgatca actggctttc
    52501 cttacccacc aatttctcat gattttttca atcagaattt aatagataaa ttaaaaatga
    52561 aaggaataaa tcctatccat ttaccaagag gtttggatct ccaagaagga ggtcgttgta
    52621 taaaatgttt taaatgtgac acatttccat gccctacata cggaaaaatg gatgccgaag
    52681 tagcttgtct aattcccgca ctttctgatg agaatatctc tattctcgaa aatgcaaatt
    52741 gtcaaaagtt gattgtcaat cgtgctggga atcaagtttc atatgcagaa gtaataatta
    52801 atgataaagt ggaaagaatt tatagtagat tatttgtcct ttcttgcaat tcaatatttt
    52861 cgccagaaat cttattacgc tctgcatcat ttcatcatcc tgctgggtta gctaattcgt
    52921 ccagtctagt tggttcaaat ctcatgcagc ataatattgg aacattttta tttgggagtt
    52981 tgggaaaaaa aatacctaaa atgcaccaga agaccttcgc cattactgat ttttattggg
    53041 gcgatgaaga agttaaattt ccattaggta taatgcaatc gctagggcaa attccatttc
    53101 ctcaatggtg gaatcggatg gttctgaatt ggttagaagc aagcttcctt atgtcagaag
    53161 atctacctat gcagtataac cgtatctcaa tcgatagaaa tggaaagata aatatcaaat
    53221 ataaaaccaa caatacaata ggattaaaag ttttagcgaa aaaaattcaa agtgtattta
    53281 ggagtgcagg tttagtagca aaatcgatgc atttaaactc agatgggaaa tatttaccac
    53341 caagagttga tggacatatt gttgggactc tagttttcgg tgatgaccca aaaacttctg
    53401 tattagacaa gaattgtaaa actcacgata ttgagaactt gttcgttgta gatggttctt
    53461 tttttccatc atcgggggca gtgaatccaa ctttaacaat tgcagcccaa gcattaaaaa
    53521 ctgctgactt tatacgaaaa tattgaaatg gaatttaaaa agtgaaattt gattcaaact
    53581 ttcataacac ttctttcttt ctggaaatat caaatttaat ttcagagaat tgtttggaat
    53641 taatttcgaa ttacgctgct aaaagtgata gttcagggaa agttcatcct gcagttattg
    53701 aagctttgaa agttaacaat tattttggtt taccaatacc tgttgaatat ggagggagtg
    53761 gggcaagttt tttagagtgt tgctctgttc aagcaaaaat ctcatacaat gatcctgctc
    53821 ttgctattgg ccttactatg cacatgtttt cagctggaat acttttagaa aactggcgat
    53881 tgtacaaaga tctgtcttgg gttttaatgg aagccgttgc atctcaaaac agaataattt
    53941 cctcggcatt tgctgaacct tcccttgcag gaagcttact tcgctcaaat tgtatggcaa
    54001 ctaaaactaa tggtggttat atagtaaatg ggataaaaac accagtttca attctaaaaa
    54061 tgtctgagct catatgtatg caaatagatt gccgcactga gaatgatggg ttgatggttg
    54121 ccttaatacc gaataacatt gaaggaatta caataaaatc tacttgggac acaatgggga
    54181 tgaggtcgag tgaatcagac acattaataa tgaataattg ttttatttct gatgatttaa
    54241 tttttcatag aaccattagg ggatcggatt ccgggaatat attctctgct ggcttatgct
    54301 ggtttattgg atgttctgtt tctgtctaca ttggaggtat aagaaaacta attgatgaaa
    54361 tgctatcaat tgtaagtaat tccaaagtat cacatttaga taaaaataga tcagagcttc
    54421 ccacatttca atctgaaata ggattgatta tttctaaata ctatgctctt gaaacttctt
    54481 gcattttctt agccagtgca atggacagta ggtcaatcaa tttagaaaaa ttattacctt
    54541 tagcattatc tttaaaagaa actgcgattg aaacggtaca aattatctca tcaaaatgta
    54601 tgcaactctg cggtggtaag tcttattcaa acacaaatag catgtccaga tattggagag
    54661 atctgcaagc aataattttt caccctccaa caagctacgc tactaaacaa attcttggta
    54721 agtggtcttc agatcttcct ttttcctttg aattaaatga aaattccgat cagattgaag
    54781 agaatacaga aagggaacac caatgaatca tgatacctta gatttaattt caaaatatca
    54841 atccagtgga aaatcatttt tatacaaaat gtcaggcgct ataagtgacg aaattcgatc
    54901 agatactaat cattttataa cttcagataa aagacgatat ttaaattttg gatcttattc
    54961 aatttattta cttggtcata atcctaaagt aatcattgaa agtcttatac tacaattaga
    55021 acaactttcg ggttcttctc gtaccttccc gcttcgtatc caagccttag cttgtaagtt
    55081 tcttattgag aactctccct tgcatttaca gaaagtaatg atgctgaatt caggtgcaga
    55141 agcgattgat gctgctataa aattatgtag agtttcgact gaaagggaag aaatttttca
    55201 cgcggaaggt tcttatcatg gaaaaactat tggagcattg tcaattactg atgcaccaat
    55261 ttttaaacaa ccattcggaa gattattgtc caatgtccaa aaagtatcga gagttgattc
    55321 ggtcgctgtt tcagagaaaa tcagaacgga aaaaccggca gcatttttta ttgagccgat
    55381 acaaggtgaa ggtggaatct atgaattcga aagttcttat attcaagaaa tatctaaagc
    55441 ttgcaatgat gtcggaacgc tcctcgtatt tgatgaaata cagtctggac tgggtagaac
    55501 cggaactttc tgggcatcag aaatttttga tgttaagcct gatattgtaa tagctggtaa
    55561 agctttaggt gcaggaataa ttcctgtttc cgcattaata gccacagaaa aaacatttaa
    55621 accgttcgat cgggatccaa ttttacactc ttcaaccttt tcagggaatc ctttagcttc
    55681 cgtagctatg cttgaatctt taaaattaat tttagattgc aatgttccta atttgagtaa
    55741 atggaaaggg gaaaaactat ctgcaataat aaattcgata ataaatgatt ttccagaaat
    55801 ctatgaaaaa agaacaggcc ggggactatt gcagggaata cattgtcaaa gtgctgaaat
    55861 ttctggtctt ttagtagttt attgtctcga agaagggttg attcttactc cttgtctatc
    55921 gacaccgaaa gtagttaggt tgtcgccatc agcttttgta agcgacgaag aattaaatat
    55981 gtctagtcaa attttagatg ttgttagtaa aaaaattatt caagaaatca aattaaggaa
    56041 atgttgaaat gccaatagtt aatgttaata aaaggattaa tgcagatata caaaaagtat
    56101 gggacttgat atgtgatgta gagtcatatt caaagtacat gccatcggta caaaaagtat
    56161 caataatttc taataactta aatgataccg aagtagactg ggaagttata ttaaagggaa
    56221 gtctgcttaa atggagagag tttgaacaga gatttccaga taattttata atgaaattta
    56281 atcaattgag cggggacttg gataaatttg atggctattg gaaattagaa aagataactg
    56341 aaaatgatac taatgcaaat ctatatatag actttgaaat tgggattcct atgctcaaag
    56401 atatgttaga tcccgttgca acaaaatcct taactgaaaa tgcaaatgaa atgttaaatt
    56461 ctttaaatga aaaagtacaa caagtatagg tcagctggat aacaaaaata atcagaatat
    56521 gagaaatgat ttttttgaaa aagctgcatc tgaaatacta aatgcaagga atctttcaaa
    56581 agagattatt acgaatgaag ttaagagtat attcggtgaa acattattaa ttgctggagc
    56641 aggttcgctt tttgccgggt atggaaattc ggaaagtgat atagatgttt tagtaattgt
    56701 aaataccgag aataaattat cgcaattacc aataatgagt tataaaaatg aagaaagaat
    56761 cgattctgaa ttttatactt tgcaggatat tgagtctacc atttcttcat taaaaaatca
    56821 aagttggccg cccccaaaca gtataaccag ggtcgaatgg gagctatatt ttcgatgtat
    56881 tcaaaatttg tcaagattcg ctagtagcaa agtaatttac ataagtgaag attcccaatt
    56941 taaacacaga gctttggatt tattgaaaga attttattca gattggtttc gaaaaatact
    57001 atgtgattgg tggaatcttg aagcagtacg tttcaaatta atcgcagatt acataaaatc
    57061 agaagatatt cttttaggct gtttaaaatt gtctgattca attcaatatc ttttatcaaa
    57121 ggaagtggct agtcaggggg aggtctttat gggccggaag tggctaccaa tgaaaataga
    57181 aaaaacaggc aataagaatt taatggaaat atataaacag tctttggatg ttccagttac
    57241 tcgaaaggag gctgaagaat attatatctc gcttgaaata atttatgacc agttatgtga
    57301 aataaacaat ctcgataata tttgtattcg ttttgaattc tctcaaggtg ttgaaaattg
    57361 gagtatctcg gaagaaactt tactatctaa gtggcgactt aggcatctta ctttaaagga
    57421 tgtgccaagt ggtttactga ataatggata ttcttgtaag ttgagcgaag aacatccttc
    57481 aattaagaaa ctcttggtaa acgacatggt ctgggctggt ttatatattg ataaggtaaa
    57541 tagttaaaaa tcatgcatga tttagcgaga actgtcgcaa tgaaatccat agtttctatg
    57601 aggtttttaa attcaataca acattctatc gaagatgtaa taggtgcttt aaaagctaac
    57661 cagatattaa ctgcaaagca tcaagcaaag aatgtgatta ttggctgtgc agcattgcgt
    57721 tcaattaaat ctggtggaga aattttcgaa cctgaggaat tcgaacatct tttttttaat
    57781 ccattcattg gactttccca atttgaaaaa gaagaagtaa tgaggtttat taataaaata
    57841 atgtcaagta aagataatac ttggattgat tctttaataa agtttgtaaa gcaaacggaa
    57901 gacactctag gttttagtga tggattgcca gacttgcgat cgccaatagg tttccaagct
    57961 atcattcgca ttgttaagga ttgggaacgt attggtaaag aactaggatt gccatcttta
    58021 ttgccaagag catggagtga aaaatattaa atcaataggt atttatggaa tatgaaaact
    58081 atttttgtaa ctggattaac tggcgtttta ggaacttatt ttttaaggta cataaataaa
    58141 gaattttcga atgactataa aataatagca ttatgtcgaa gaacttcaaa tatatctcta
    58201 attcttgata gtaatgttga aatttattat ggaaacttaa gtagcattaa tatagatgac
    58261 gaagagttag gggagatatt aaagaatgtc gattatgtta ttcatatggc agccgatgta
    58321 agatggaatg ctcctttaga agaatctaaa aaaggaaata tagatttaac aaaaagttta
    58381 atttcattag taaaaaagta taattctaat ttaaaaaaat ttatatattt atcaacagct
    58441 tttgtcagag caccaaaagg aaattgggaa aagacgaagt atagcaatgg agaatatttt
    58501 aacaataatt atgaattctc taagtatgaa ggagaaaacg caattgcaat ttccgatctg
    58561 aattatgtaa tcattagacc ctctctaatt ttgggagatt caaaagatgg gaaaatactt
    58621 ttatataatg gtatttacaa tgtattcaga atgatatgca aaggaataat gccatttatg
    58681 gtaagcgaaa atgaagctaa aattgatatt gttcctatag atcttgttgt tcaatcaata
    58741 attgataact taaatgatac ggttctagaa aagaaaataa tcgagttggt aagtgcaatt
    58801 aatagtccga agatgtcaga attgtttgca ataggaaaat acgaactaaa tgaatataga
    58861 attaagcata ataaagagcc aattaaatta cccaaattaa taactctaga ttcttatttg
    58921 agactgtata aaaattttat attagaggaa ggatcacatc atcagaaaaa ttttctgaat
    58981 ttgattgaag cttatattcc ttattttaat ttaattgagt atttcgaaga agacaaaagt
    59041 attaatcgga ttcttttttc ttacaatgaa aagtatttga gaagtataat tcaacattgg
    59101 tgtaataaga atccttcatt gtctctttcg aaagaattta cctggaaaaa tgaaagacga
    59161 agaaaagttt caagctcaat ttcttaaatt ggacttcccc cgaaaaaacg gacatgttat
    59221 ggcattgtca ggaattctgt gtaaatgacg cttttttaaa aagaattttt cttcttgtaa
    59281 tctaatttcc aattcatgaa ttgtaaatgt atgattcaaa gtatagggta aatctgaatt
    59341 tatttacaaa gataaaaacg attaaaaatt ttatcgattt tttgcagaga tagttatact
    59401 ctttcaagcc gccattagct ggactttaaa cttcgtattc ttccctcatc taacaaattt
    59461 agaattgttt ttgaataaag tagtgggtat ttactttcaa gacttttttc tttagttgtg
    59521 actatttgga tttctggatc taaaaacgtt ttgaaactca agtagaaaac aaaagtcctt
    59581 tatatctaca gagttcgaaa caatatagta ctatctttaa accagatttt ttggagacga
    59641 aatatatcgg ttcaaaaatg atttggatct ttatggagtt tttcgttttg aattcttttt
    59701 gtaatgagta gaaaagagag agtcggtttt ttggccttat attgtttccg atattttact
    59761 tttttaaaaa attcggaagt ggggttttac agggtttttc acatgcaaaa cccctgtttc
    59821 ataaaaatca agatttcaag atcaggatat acttctctta ttttccgata tttcattttt
    59881 gttcatctga gtttcttttc tcgggatttt tttgttttga atatcaaaac agaactgttt
    59941 taggagaatg gaaaaaagtt cactggttag aatggaaagt atcgattggc cttagtacaa
    60001 tcaattagaa agtccagaaa caattccaaa gttatttgaa agaactcaaa caaatgccaa
    60061 gtgaaagagg atagaattaa aattacaaat aaagatccgt acgaagttat tagagtaggg
    60121 tagtcaaact tccaaaagga cgtaagtata aaatggagtt caaatagatt cgagactagg
    60181 acttaaaaaa tcttagaact gtatattctt taggaaacaa aaaagataca aactttattg
    60241 aatcgtagta gggaagtagg tttataaaaa gtcagtattt tttatttaaa gttccaaaat
    60301 caaacaactc ataacgataa tactaagacc cttctaataa actaaagaac gttctaaata
    60361 cgaagtccaa ttgaaacgat tacgaactgt tcaatagttt taaaatccct ccgtttttag
    60421 tgaatgatca ggttttaatt caagtttttt tatttgaaca gaatcaattt actttagtat
    60481 aaaaacttag aatgagtctc cacagaaatt ctctcacttc tatgaccctt cgacaaaata
    60541 aaaatcttag tcagtaagat gtttattcga ttcatatcaa aaaaacaggc ccttttatca
    60601 aaggaatagg tttgttgtag gaagacagta aaatctgact tttcttaaga atctctatcc
    60661 aggaaaaaac gagccaaaac aggacaattt gaaaaaagtg atatttttta agaaagtagg
    60721 taatttctaa gaatattcaa aaagtagcat gttctttcta tagctttgaa tccatttttt
    60781 aaagaaattc gatttcagga aatttcaggt caaatttcga ccccctaaaa tcctgaaaat
    60841 ttgaggtttg gaagtgaatt ttctttgttt tggatcttga aaagagaaag tggaatctct
    60901 gggatcaaat tttagattta ggtaaaacat ttataatctt aaaacaatat tcaaatgatt
    60961 cccagaaaca caaagagtta gaagctaagt tgaaatattt tcgacgctct ttcaagagta
    61021 agtaggtcgt ttgatgttgg tagggtaggg catgttaaaa taaaataaat aatttccatg
    61081 ataaaaagac agtcaaaacc gaattgtttc ctttaggaac attgacctaa gaacttgtcc
    61141 aaaaccttaa agaatttaca tgatagttct ttagaaattt ttaataaaac acaatgattc
    61201 ctacaaaaac cgtcacattt gataatttgc gaactttcaa gcaattctaa tattgttaaa
    61261 tttttgtgtg agttcccaca tcttgaggct ttggaacaag ttctaaataa aagtccttgt
    61321 ttcataaaaa ccaaaactct ttaaatcaaa agatagtact ttgttttgtt gtagtcttaa
    61381 tagtttgaag agtaggcaaa attgtgagag aggaaattgg agggaaatgg agggaaaaat
    61441 tcgggagtaa aaactgtatt taattgctta agacttacta tcttcaaggg atgattaaga
    61501 accatagatt tggttgtatg tgtttatagt tttaaaaaaa gagattcctt tctcttttaa
    61561 gatttaaaac aaagctaaaa aacaaagacc ttccagaaat aaatttgtaa gggagaagat
    61621 aaaagaccga attgcaaaaa gtagtttcct caaaatatct ttccagttga aagtaaaaga
    61681 aaagaaccaa accaatgtct aaaaactttt ttccattaac caatgatttg atgtttaaga
    61741 tcttgttcgt caaagaaccg gatctactga tttcaatatt aaacagtgtg ttatttacgg
    61801 atggggaaca tacgattcga aacattaaaa tactgaatcc ggagcttgta ggatcgtctc
    61861 cgaatgataa acgttcgtat ttagatatac gtgctcaaga tgaggatgga aaaatatttc
    61921 atgtagaaat ccaagtagct catcagagct ctttcgtgaa gagaagtttg tattatcttt
    61981 caggactaat tcgggatcag ttgaaccgag gttctatgta ttccgatttg aagccagtgt
    62041 atcagataaa tatagttgac tttgatttaa ttccttcgga gaattttcat agtaagttta
    62101 aatttagaga agagtctaat cctgacatca ttttaacaga cgacgtagaa attcattttt
    62161 tagagttgtg caagtttgtc aaaaaagacg taagggaatt aaggaataat ttagaaatct
    62221 ggttgtatgt gttaaaacat acgtctgagt tggaggaaga agaaatgaga attttagtag
    62281 ataaaactcc agatttaagt aaggcattta caattttaga acagtattca aatgatcctc
    62341 agaaacgcaa tgagttagaa gcgaagttaa aatcagaccg cgactatgcg tatgacttgg
    62401 ctgctcgttt tgaagcgggt gaactacaag ggattgagaa aggtatcaag aaagggattg
    62461 aaaagggtgc agagaaagaa aagttaaaat ccgctcgtaa gatgcttcag aaaggtatgg
    62521 atgtggatat gatcttagaa atcactggtt tgagtaaaaa ggatctaaaa gaccacggga
    62581 tactataacc tgtaaagtta aaaacaagat cggacattcc tcactcagta ttgaatacaa
    62641 aggtcgttgt cgtaatcttg tgacctaatt cacgaattgt aaaatagaat attaaagata
    62701 tataaaatac ttctgcattt aggtttttta ttcacaaggg taaaaacgtt tgaatatcct
    62761 ataaatttct tgcaaagata tgaactttat tatagtgaat catacttttt agctggattt
    62821 agaatcttgt attcttccct cacttaacaa acttaagtag tagggcattt actttcagga
    62881 agtagaaaga aactttgttc tttagctata atgatttgga ttttcaagtt tcgaaatatt
    62941 ttaaagttcg agaaaaagag aaaacgaaag tctttttatc tacggatttc ggcacaatag
    63001 tgtactatct ttgaattaat tttcaaaata gggtaaagat tatttacgat ttcctctatt
    63061 gattgtcttg aataaatttt tctgtctttt ttaacccttt atacttgtct cgatattttt
    63121 gatattcagg aaatttcagg tcaaatttga cccttaaaat tcggccaaaa agtagtagtt
    63181 ttgacttttt aaactacttc tttataatat cttaatattg ataatcataa cagaaaattt
    63241 tgctttcaaa attgaaatgt aactaaatat tagttgcaat tctgaggact tatgataaaa
    63301 tagaatcgtg tcaaaggttg aaaagttagt agaaagattt aaaagtagac caagagattt
    63361 ttcttacgat gaactaagaa agttactctc agcctttgga tataatgaaa ataattctgg
    63421 caagtcttca ggctcaagag ttgcttggat tcattcagaa actaaacata tcatgagact
    63481 tcacaaaccc catcctaaaa atattttgaa gtcgtatcag ataaatcaaa ttttagacga
    63541 attaaaatcg gagggttata taaaatgaag gatattatcg agtataaagg ctttttaggc
    63601 tctgttcatt ttaatgcgga tgatgaagta ttttttggaa aaatagaagg aattgaagat
    63661 ttagtttcct ttgaaggtga atcggttaaa gaattgaaga aggcatttca agaatcagtg
    63721 aatgattatt tagttttatg taaaaaagct aaaaaaagtc cagagaaatc ctttaaaggt
    63781 tcatttaatg ttcgtatacc aacagaactt catagacgtg tttatagaaa atctttgaga
    63841 gaagggatct ctttgaatca attagttcag agagctttag aaaaagaaat tactgatctt
    63901 aagacatcac acttcagcta acatcgtctt tttgctttgt ttggaatctc cggtgctata
    63961 gggatcgaag ttgagtaaat tccatttcga aattagtttc tttaactttc ggaaactggt
    64021 ctagtaacat aaaagtagac accttttttt gccaaaaatt gaggtaaaag gtgaaaatga
    64081 aagtaagaag aaaatattcc cctgagtttc gggaacaagc agtgaatcgg acgttaagcg
    64141 gatcgtttac aataaaagaa gtagcagagt ccttaggagt tagctacttt gtattgagac
    64201 aatggaaggc cgagcatttg aaaaagaagg aaacagagca accacttacg gataaacagc
    64261 taaaggaaag cgaagaattg aaaagacttc gtaaagagaa tctgaaatta aaggatgaga
    64321 acgcgatctt aaaaaagttt gcggccatgc tttcccgcga acagaatccc gattgaagtt
    64381 catgaaatcg aattgcttag agcatagtat agggagcatg gaagagtttt aggagtatct
    64441 cgatcaggat attataaata tctaaaccgt cataaagatc ggtcagttgc tcctgaactt
    64501 acgaattttc tccaagagaa gtggcttaag agtcgtaaga attacggttt taaacgactc
    64561 tttcttgaag tgaaaaagtc gaatcttccc tatggagcga ggaaagttcg aaaagcgatg
    64621 aagctctgta aaattagcgg aaaacaatgc aaagggttta gacctttgac aacgaattca
    64681 aaacatggcg gtagaattgc tcctgattta gttcaaagga aatttcatcc gaacgagcag
    64741 aaccgaattt gggtgtctga tgttacattc attcggactt cgtttggttg gagttatttt
    64801 tgtgtgattt tagatttgta ttcacgtaag acagtgggtg gatcgctttc cgatcgtaat
    64861 gattctcagt tggtatgtga tacgatatca aaagcagtgt tgtcaagaaa ccctcggaaa
    64921 ggattgatct gtcattcgga tcggggttct aatttctgtt ctaaagaaac acgcaaatta
    64981 ctgattgcta acggtatcag acgaagcaac agcagaaaag gaaattgttg ggacaacgct
    65041 gtgtctgagt ctttctttag ttctctaaag agagaagtcg aatacaatac attctataac
    65101 attaaagaag cggagcgctt tctatttgat tttatcgaag tgtattataa tagattcagg
    65161 tttcattcta cattaggtta tatgaaccct gaagaatttg agagaaatat cgcttaaaag
    65221 actgcccact tttatgtgac tactttaaat ttagctatat tcaacgggat attagatcca
    65281 tagatttttt gtatgtgttt ttggagtttg tacttccctt caattattgg ataggatcgt
    65341 gcaagagtaa aagaatacag aagcatgaca caatatgaca agagttcaaa aagaacgcag
    65401 ttgaactaca gatcagcttt ttgttgaaag attaaatatt tctgtaaact tgggatcttg
    65461 aaacattaga cgcagattat tttcctgatt tgggggaatg aagaacttat gtttacgata
    65521 aagtgtagca tatttcgttt ccacataagt atcatattct tcagattttc gaggagcaat
    65581 tttttgaatc gtctttaaag acgtatttga aaattttaaa ttcttaggat ttacaactcc
    65641 caattcaata aaaccttttg ttttacggga acaacgacag ggatttattt tatttaccag
    65701 tccacatttt tcattcataa aattataaag atctttacgg gctctggata atttttttct
    65761 aaaatttgtc ctggaaatgt tcataatttt tgatccgacc atatcgctta cagaaaaaat
    65821 ttctccaagt ataaaaataa ttctttgatc tcgatttaaa cataacaaca tcccggtcat
    65881 acaacttatc tttgcctctt caataagaag ttttctttct acaccttggg tttcttcttt
    65941 tggtaggctt ttgttcttta tagaatctaa atctttacca taactagaaa aggaagagga
    66001 catactctcg acttggcttt tcttcatgcg taaaatgtag ttaactgcaa tcctataaat
    66061 ccaagtacta agtttacttt tacctttaaa agtagataac ttttgaatga cttttatgag
    66121 aatttcttgt gtaatatcta aagcttcttc aggatcataa accatacgta ttacaatatt
    66181 ataaatccaa ggctgatgtt ttttgataat ttcttcgatt gctttttgat ctcctttttg
    66241 tgcaagtttt atcatggaat cttcttcaag aggggatggt ttttctataa aaggattgtt
    66301 catatttttt tccattacaa catgtttact actcagaatg aatatttaga attatatctc
    66361 taaaataagg attcgtttca aaattattat gtaagaatca gtaatgattc cttttgaatg
    66421 agtagtgaat tttattgttc gaatttaaaa actgtccaaa atctcgaaaa tccataaacg
    66481 aactcagata gaactaatca caaacgtcct aacgaaaagt aaatgtagtt ctatgctttc
    66541 aatttgtttc cgagttttgg atcgtttcta taaatttatt gccgtaaaag tgtaatcatt
    66601 taaaatctta aaataaattt ctaatgatag atttctgcaa tagcaaaaat ggaaatacct
    66661 tcacttggat tattatgatc agcttctacc atcaaactaa aatactgaga acaaatggaa
    66721 cttgaagccg catttttcat agccttttcc gctgtttcct tatttttcca ataaactaaa
    66781 tctacccatc ggttattaga actttttaat aattcacgtt ttataaatcc ttcttgtttc
    66841 gataaaaaat tcttttgtaa atcttcggaa gtttttaaaa gtaaactttc gtttttatcg
    66901 tctaacagag taaaaggtgc ccattctata atccattccg ttgatacttc atcattttta
    66961 tttttaatca ttttattctt aactccaaaa taagattatc aattccaaaa gtctaacgtt
    67021 gtaaaatttc tcctcaaact caattaggta atcaaatcta ttttacgttt gaaaatgaga
    67081 atggtattaa atttgacact cgttagattt tctggtaata ttttagatgc tttaaaaaag
    67141 caactgtgac agttgaaaat tgaatttaag aaaaaaagga aaataaattt atcttatctg
    67201 gattaatcat acccagtatc gggtatttaa gaatttcatc taagttcgga gtatcttctc
    67261 tctgtcctac ttttttaggc cgttgttcag attcgtctga acttgattat accgaatcgc
    67321 aaattttagc tggatttaga atctcgtatt cttccctcac ttttcctcac ctaagaaact
    67381 tagattttgt ttttcagtgg agtagtaggg tattcttttt taaggatata gcaaagttaa
    67441 agaagacgtt cataaagcac tcaaatccaa acagttaaaa agaagcggtc acactattgg
    67501 attgaatcaa agaactaatt cataaaaaag aaaatgaatc tttacaaata aaagtaatct
    67561 ccattattaa aaataccatg tctgatatga caaacccaca cgaccgttta attcgggaaa
    67621 ccttacagga caaagaggat gcgatttcct tttttaaaaa tagtttaccc gaaaaagtaa
    67681 tcgaactttt ggatctaaac ggattagaac ttacacaatc tagttttatt tcagaaaatt
    67741 taaaagaaga acaaaccgat ctactttttc agatcccact gaaatccggt aaaaaagcaa
    67801 acgtctatct attatttgaa cataaaagtt atttggatga agcagtcttt agtcaactat
    67861 taggatatat atccgcaatc tacaaatctc agtttaagac ggataaaaga tattcagtgg
    67921 tgattccgtt tgtgttctat cacggtgaaa ggacttggac tttaggaaat agttttcaag
    67981 atagatttat actttccaaa aacgaagagg aagtatttaa aaaatacata ccagattttg
    68041 aattagaact atttgatttg tccaaagtag atctaaaccg attggaaagt attaccctaa
    68101 gagtgatttt aggagtggtt caaaaaatat gggaagggga tagttcattt ttaggttatt
    68161 taggagaagt atttgaactc ttaacaggtc taaaaaacga atcgaaaagg gttgaaattt
    68221 tccaaaaact gtttttgtat atatttaatg taagagagat cgaaccgact gaaattacaa
    68281 acgtactcag tcattcaagg tataataggg aatacgagga tttagccatg acaacagctg
    68341 agaaattaag aaaagaaggt gaaataaaag gattaattaa aactgccaga aatatgctat
    68401 tgaaaggttc tagtttagaa tttgttttaa gtgtaaccgg acttacagaa caagagttaa
    68461 aagaccatgg agtgatataa ctgtaaagtt aagaacaaga tcggacattc ctcagtaagt
    68521 agtattgaat acgaaggccg ttgtcagcaa tcttgtgacc taattcacga attgtaaaat
    68581 agaatattaa agatatataa aatacttctg catttaggta tttattcaca agggtaaaaa
    68641 cgtttgaata tcctataaat ttcttgcagg tctataaaac attatttctt tcatactttt
    68701 tcaagccgtt accagatttg tctgaacttt attatggtga atcatactct ttagctggat
    68761 ttagaacctc ggattcttcc ctcacttttc ctcaacctaa caaacttggg attgttttta
    68821 aatggagtag ggcattcgtt ttcaagggta tagaaagtaa ctttgttctt tagctataat
    68881 gatttatagg tctcgaaata ctttaaagtt caaggaaaga gaaaacggaa gtctttttat
    68941 ctacagattt cggcacaata atgtactatc tttgaattaa tttccaaaat agggtagaga
    69001 ttgtttacga tttcctctat tgattgtctt gaataaattt ctccgtcttt tttaaccctt
    69061 tatacctgtc tcgatgtttt tgatatttag gaagtttcag gtcaaatttg acccttaaaa
    69121 ttcggccaaa aagtagtagt tttgactttt taaactactt ctttataata tcttaatatt
    69181 gataatcata acagaaaatt ttgctttcaa aattgaaatg taactaaata ttagttgcaa
    69241 ttctgaggac ttatgataaa atagaatcgt gtcaaaggtt gaaaagttag tagaaagatt
    69301 taaaagtaga ccaagagatt tttcttacga tgaactaaga aagttactct cagcctttgg
    69361 atataatgaa aataattctg gcaagtcttc aggctcaaga gttgcttgga ttcattcaga
    69421 aactaaacat atcatgagac ttcacaaacc ccatcctaaa aatattttga agtcgtatca
    69481 gataaatcaa attttagacg aattaaaatc ggagggttat ataaaatgaa ggatattatc
    69541 gagtataaag gctttttagg ctctgttcat tttaatgcgg atgatgaagt attttttgga
    69601 aaaatagaag gaattgaaga tttagtttcc tttgaaggtg aatcggttaa agaattgaag
    69661 aaggcatttc aagaatcagt gaatgattat ttagttttat gtaaaaaagc taaaaaaagt
    69721 ccagagaaat cctttaaagg ttcatttaat gttcgtatac caacagaact tcatagacgt
    69781 gtttatagaa aatctttgag agaagggatc tctttgaatc aattagttca gagagcttta
    69841 gaaaaagaaa ttactgatct taagacatca cacttcagct aacatcgtct ttttgctttg
    69901 tttcgaatct cggtgctata gggatcgaag ttgagtaaat tccatttcga aattagtttc
    69961 tttaactttc ggaaacggaa tatcgattga aagggaaagg gaaatggaaa actttgaaat
    70021 tggattttat gtccaataat cccaaaagct atccgttaga ccaataacct ggctcaaata
    70081 tcgatcattt gatttttttg aaacttccgt atgatagcca tgttcgtttt ttcgggggaa
    70141 gtccaatata tccgtctgca gtagttttta ttgaatacta attcaaaagt ctgttcctaa
    70201 aaatttattt agtgtgaaaa aacttaggtt tagcttcaaa aatctactta ctacaaaatc
    70261 aaaatagcat aagttcaaaa tataatctga aaattttaaa ttttgtatca taaaaatact
    70321 cattctatga atctgctctg aataaaaaat agatcatact ataaagtgaa tctttttttc
    70381 aaatcccttc agttttaaca aataggcaat taaacaaagt tatgtataag tattttattt
    70441 ttatagccct actttttttc agtttttgta taaagtcccc cgccgttctt gatccgccct
    70501 attttatatt acagtatttg caaaatgtaa attctactga aaatcaggga aataactcta
    70561 ataacaataa ctcccaatgc cctgctcctg ctggtccttt taatccaggg gcaatctttg
    70621 atactggcca aactctttgt tggaatggag ctggaaccgt tcaaacttgt gcactgtggc
    70681 tgccaggcgc tgatggagat tttaataatg ttccaaatgc tcgcagtttt gtaggaccga
    70741 cccaacactg taaatttact tccgattata ctatattcga tcctctgcat ggacttactt
    70801 ggaaggcttg tgcacaaggc cagactggtt cagactgttc tggtagtgtt gcggctccaa
    70861 ttaactgggc agatgcgaat gcaggacttt ttggaagttg taccgagttg aatactctca
    70921 acagtggaga aggatatgct ggcagaacca attggagaat ccctacagta agagaattag
    70981 catctatcgt tcactacaca aacaatcctc atattgagaa tgcttttttt ccttctagga
    71041 catttaccgg aaggccttat atgactagca caatagatgc tagggcagca ggcaacaatt
    71101 gggcgataga cttttcagtt gcaccaccta tggacgtaag gattcttagc acagcacaag
    71161 caacctctat ttatttgcgt tgtgtttccg gaaacgcgat gcctgcaact tcttttgtag
    71221 atcaaggaga tgggacaatt cgagacctaa atactggact tctttgggct caatgttcag
    71281 aaggacaagg aggagtagga tgtatgtttg gaggtatagg gagcttagat tggaatcagg
    71341 cgcgtggtaa ctgcaatggt aaagttttag tgccaggaag ggtttggagg ttaccgaata
    71401 taaacgaact tttaagtatc atagattata gtgaccctaa tccgattttg cccacaatcg
    71461 atactatttt ttttccaaac acacccaatc cttcaggata ttggacctct actacatatg
    71521 atagcaataa aagtttagct atagctgtcg cttttggaaa tggtatagtt gctacatcag
    71581 ataagtctgg taatctgtat gcccgttgtg taactacctt ctgatcttgc tattgtttat
    71641 aagttaacgt gaatttagcc taaagaagtt aaaagttgga aattgtcttt agatcttaaa
    71701 ttcaaagaag ggttttttgg aaaaaaggaa aatacaactt aactgcttaa taggttaacg
    71761 gcccaattaa aaaaacttct atgcctagta tgttaaatct ggcagcttaa agtagtttta
    71821 aagagaagtg aaaattcatc caatatgaac tcgtcagaga agatgtgcga taaaggagga
    71881 atacttgttg actcagtgtt gaagcaaatt tgatgaattt cagatttgat ctacaacgct
    71941 ttcctatcat aaccaactcc acaagttgaa taggatttta gaatcagaag gctcaaaaag
    72001 gcgcattttt caagtgttcc aacaagaatg agtcttttta cttgcaaaaa gtatgttttt
    72061 ctgataaaga aaaccttacc ggcctccatc cattcctaca tatctttctt ttcactttag
    72121 ttccttctgt tggttttttt attttgtggt aaatgcttgc atctaaccca cgtttttcaa
    72181 gcccagaagg ggcgccattt tgtctaagtt gaaagtttgg ttcaatacgt gatttggtgc
    72241 tttgagtaca agatctttct cttttttcac cttacaccga acttacttta aataaatcag
    72301 cggttttctt ttaatacaaa ttttaacttt gtgttttgaa ttgtctttat ttttttactt
    72361 tgatatacat atctccgtct tcgttaatct catattccac gtagtccgat tttttcacag
    72421 cctcttcgat ttgggcaaga gttacatcgt agtatttggt tttagagatg atatctaaaa
    72481 tggcgttaac gtggtaaaat gagttattct cgatagtgga gaaggctttg tatttctttt
    72541 tgttttcata aatcaatgga atcaaagtga tgatttctga aattggatcg gagagactcg
    72601 tgatggaaac aggaatgcta aaatcgcccg tatcaagtat atattggaat cgtttttctt
    72661 tttggttaaa gaactcgtat tttttcttac cttctggagt ttttatatgc atatattttt
    72721 cccattgttg gtcgcagata gaaatcagat ccttgagaat ctgctttata tcttttcttt
    72781 ctgctctttg tgctagaagt ttttctccgg tttccaaagc aagttctggt ttatagtctc
    72841 tattgtccgc aagtgctcgt aacaatggat ctttaatttc tggatgaata tccaacttta
    72901 acggatcacg tccataagaa accgttttgt tcttttccaa tcgatctttc tgaaaacgta
    72961 tctgaaattt taagatctgt tcgtcggtaa gtggagtgcc attgatattc agttgttcta
    73021 attctgtaaa atcgtgtaga aactcgaggt cattcaattt tgtgtcttgt agagaaagtt
    73081 gacgcagctt tttcaatttg gctacggtgg agaaatctag ctcggtacat ctgtttgcga
    73141 ttaagaagtt aatttctttt agcgcagaaa cgtctttcac cggggttcca gaaatatcca
    73201 cgctaaatag ctttttttta gccatagcta aagctgtaat atcagaaacg aaagtgttgg
    73261 ctaaacggat gatttctagt ttgaattttt tttcagccag aagtgcttct aaaggtttta
    73321 gatctgaaat tgtagaatcg tttaagttta atctttctaa agttaatatc gtttcgaatg
    73381 taggttcctt gtttttatct ttaaattgat tccgaaaagc ttgtttccaa gcatcgctaa
    73441 gattactcca ccagtttgtt tttaaatccg cagaagggtc tacagggcgt tcgtcaactg
    73501 gaatttcaat ctttatttca aattcgtcac aaagttgttt tagaaagagt gagcctatat
    73561 tataatatac tggattgatt tcatcttcta attcatgaat aatcggaaaa atggcgggtt
    73621 ccccttcttt atttttttca gttgggtgat aaatccaatc ggaattgtcc ataaacttga
    73681 gagggcagag cacgttactt tctttgccat cgaagatctc atacactcga tctccttcgt
    73741 cgaaaatatc aaaatcgaaa taacattttc ctaattctaa tcgatttgtt tttagagtac
    73801 tgtgtttttc aattagcttt aaaaaagact ttggaaattt tttataggag cttgggttac
    73861 caggagattc tgctgtaaga gtgtttccgt ttttaaattc tacgatcaaa gtatttccgt
    73921 ttatttttac tacatttgta tgttcaaaaa ttttacgtat gaccggttca aatccggaag
    73981 aatctgccag ataagaaaag tgttttgtta aatcgttctg tagatctttt gagtttacaa
    74041 ttttttccca ttctttatgg aaatcattag gtgtttgtac ggaagttttt tctttttggg
    74101 aagaagtttg tatgtttcct tctatataac ctttttttaa tttttccgaa agtagctttt
    74161 gagcttcttt gatacaagtt tcttcggttt caaaagtttt tgtttgggaa gttcccgaag
    74221 tgccggtttt accgtaagta accgtaaaag aatttccgga aacttctatg ttccagaatt
    74281 tgtctgattt atcgtctttg aatgtaagtt gatggttcat atttttatcc agaattgatt
    74341 tagtatattc tatttaatga atatatcttt ggtttaagtc tgattctttt tccaaggtat
    74401 ttagaaaaat cggttgaatc tatatactta tatcttctgt cgtttttttt gagacaaatt
    74461 ttgcagcgta taaaacgatt gtaagtaaga ttttctataa aatctgttct aaatttttta
    74521 gatgtaatat tttttcgttt taaaaataag tgacccttac tagaattttt tgaatttact
    74581 ccaaatgtta ggtttatttc tttcaaaaaa gatataagaa cctgtcccaa aagctggagc
    74641 aacccttcga acgctaatat aagcgaggcg ttgaattacc cagtttgatc tttctaatta
    74701 caattaggtt tttgggacac tctctaaagt gaatgagatg aaatttaaaa taaagatgaa
    74761 ccattatggg aaacagtgaa ttcgttcaaa atacaagttt gaacatcaaa ccggtcatat
    74821 tgatcgtaga tgatgaagtt atcatactcg gaagcatcaa gtatgcgatt caactcagtt
    74881 tcggcaatcg tttcgacata gaaatggcgg aggatgctga ttctgcgatg gaaattctgg
    74941 caagatgtaa gtcagaacag atagacgttc ctctcgtgat ttgtgatcaa gtattgcgag
    75001 gaaaaagtgg ggacgaatta ctgattcaaa ttcatcagga atatcctcag atctataaag
    75061 tgatgctcac tggttatgca tcggcaaaaa gtctcggaaa tgctcttaac aaagcaaatc
    75121 tttatcgata ccttactaaa ccttgggatt ctgaagactt gattcttacc atttccgaag
    75181 cggtaaaggc ttactttcaa aatcgaaaag ttgcggaact cagttctaaa ttagaagaaa
    75241 cgtatttatt caaccgagaa accttatttc caaactttga aaacttaaaa cgaagaattg
    75301 atcgaagatt aattgaaaac gaaaattcca ttcttgcact cattcgtatt gagtcattcg
    75361 gttccattgc ggaaaatttt ggaattgaaa catatcgtaa gatgttattc gaattcttat
    75421 ccgtacttga ttgttttata ggtggttata atggagaaat ctttcatatt tacgataata
    75481 tgattgcggt tcttacaaaa attgaagagg accgattcta ttctttactc agtgccgttc
    75541 gaatcttttt aagatcggaa tgtatcgaag tagatggaat ttcttttcaa gttaagattt
    75601 ctattggagt ttcttctgat cagtcagatg tatatgataa agcaagactt gcaatgatga
    75661 ctgcgagtaa taattcttct gtagaatata taccatattc ggaaactaca aacaaagtcg
    75721 atcgaattta tgcaaatcta aagttgggta aaaaattcaa ctcggctctt aatgctggaa
    75781 gtatcattcc ttattttcaa ggaatttatg ataataagct caatcgaatt acaaagtacg
    75841 aatgtttagc gagaattatg gaaggagatc aaatttacaa tccggcaatg ttcattccaa
    75901 tcgcaaaatc taccggaatt attcgattgc ttactccttt gatggtagag aaaactttta
    75961 agtatttctc aaaacatcca gaatattctt tttctattaa tatttctgaa tccgatttag
    76021 ataaaaaaag ttttcctctt tggataatga atcgattatt acactataga atttctccgg
    76081 atcgtgttat ctttgaaatt ttggaaaacg accattggaa cggttcttct aactctactc
    76141 gttctctaca agagttgaaa gaaataggtt gtaaaatcgc tatcgacgac tttggggtag
    76201 aacgttctaa ctttgaaaga ttaatagaaa ttcaaccgga ctttataaaa atagacggta
    76261 aatttataca aggaattcat gaaaatcaaa cttcatacag attagctgca gcgatcaccg
    76321 aaatggtgca tacaatcgga gccaaagtag tggctgaatt tgtatctaat gaagaagaat
    76381 tagaagcggt aaaatctttg agtatagatt attcacaagg ttattatttg atggaaccag
    76441 cagaagacat catttatacg gagactattt taaatttggc ttaatctctt ttatattttt
    76501 ataaactaaa agtacaaatt ctgagcactt gtatataaag ttctgaataa aatcaaattt
    76561 ctgactgaaa tcactgcttt taaaaactag aaaattaagt acaaattaat taaacgtgaa
    76621 ttcagtgtaa ggaaccatga ttctgaaaaa atctgttttt acttagaatt atataataaa
    76681 atgccaatat ttcaagttca aattaaccta gttacgtaaa aacggacacc ttttactcag
    76741 cgaatgaggt aaaggtgaat atgaataaga aaggaaaata ctctccggag tttaaagaac
    76801 aagcagtcaa gcgaacactt tctggttcgt ttacgataaa agaagtagca gggtcacttg
    76861 gaatcagcta ttttgtgtta cgacaatgga ggggagaata cttgaaaaaa tcagaagatc
    76921 agcttccact tacggataaa cagttaaaag aaagtgaaga actgaaaaag cttcggaagg
    76981 aaaatctgaa actgaaagag gaagttacta tcctaaaaaa gtttgccgcc atgctttccc
    77041 gcgaacaaaa tcccgattg
//
