# Supplementary material for: Horizontal transfer of the rfb cluster in Leptospira is a genetic determinant of serovar identity
Source: Life Sci Alliance. 2022 Dec 9;6(2):e202201480. doi: 10.26508/lsa.202201480 (PMC9736851; doi:10.26508/lsa.202201480)
Supplement: Supplementary file 8 [file LSA-2022-01480_Supplemental_Data_2.zip › Supp_Data_1-plasmid_sequences/Linterrogans_FMAS_AW1_pLiSL3.gbk]

LOCUS       JPEDNCCG_1             84267 bp    DNA     linear       21-JAN-2022
DEFINITION  Genus species strain strain.
ACCESSION   
VERSION
KEYWORDS    .
SOURCE      Genus species
  ORGANISM  Genus species
            Unclassified.
COMMENT     Annotated using prokka 1.14.0 from
            https://github.com/tseemann/prokka.
FEATURES             Location/Qualifiers
     source          1..84267
                     /organism="Genus species"
                     /mol_type="genomic DNA"
                     /strain="strain"
     gene            1..1050
                     /locus_tag="JPEDNCCG_00001"
     CDS             1..1050
                     /locus_tag="JPEDNCCG_00001"
                     /inference="ab initio prediction:Prodigal:2.6"
                     /inference="similar to AA sequence:ISfinder:ISFw3"
                     /codon_start=1
                     /transl_table=11
                     /product="IS481 family transposase ISFw3"
                     /protein_id="X:JPEDNCCG_00001"
                     /translation="MTTGQKIIKNKVGLLKLAETLGNVSKACNVMGYSRDSFYRFQEL
                     YEKGGELALQDLSRRKPNPKNRIEPEKEEAVKKMAIDFPAYGQQRASNELKKQGIIVA
                     PATVRSVWVRHDLETFQKRLKALEAFMAQGNSPVLTESQVQALERRKLEKQVEGEIET
                     EHPGYLGCQDTYYVGTIKGVGRIYQQTFIDSYSKVAMAKLYDRKNALVAADMLNDKVV
                     PWFEEEGVRLLRILTDRGTEYCGNREHHEFQLFLALEDIDHSKTRARHPQSNGICERF
                     HRTIQDEFYAIAFRKKIYNSIEDLQKDLDQWIDSYNYERTHQGKYCFGKTPFQTFLDT
                     KELAKNKYLDNLQFS"
     gene            complement(1241..1726)
                     /locus_tag="JPEDNCCG_00002"
     CDS             complement(1241..1726)
                     /locus_tag="JPEDNCCG_00002"
                     /inference="ab initio prediction:Prodigal:2.6"
                     /codon_start=1
                     /transl_table=11
                     /product="hypothetical protein"
                     /protein_id="X:JPEDNCCG_00002"
                     /translation="MSIIPKVIITLISLSIFSCISLGNLTDAGSIQMVLDKDKHYFLE
                     SQKEIKAGAKKIDALSKYVKLLRSINTDYCPRNFRFAFLEHVQAWENMIHQMKEKESS
                     TFKSFFVGLFALFVGQPQFAIGVFLNELQEDGVDTSKVFNTWNQVEIEALKYDVQIRD
                     N"
     gene            complement(2534..3439)
                     /locus_tag="JPEDNCCG_00003"
     CDS             complement(2534..3439)
                     /locus_tag="JPEDNCCG_00003"
                     /inference="ab initio prediction:Prodigal:2.6"
                     /codon_start=1
                     /transl_table=11
                     /product="hypothetical protein"
                     /protein_id="X:JPEDNCCG_00003"
                     /translation="MSKNFFPLTNDLMFKILFVKEPDLLISILNSVLFTDGEHTIRNI
                     KILNPELVGSSPNDKRSYLDIRAQDEDGKIFHVEIQVAHQSSFVKRSLYYLSGLIRDQ
                     LNRGSMYSDLKPVYQINIVDFDLIPSENFHSKFKFREESNPDIILTDDVEIHFLELCK
                     FVKRDVRELRNNLEIWLYVLKHTSELEEEEMRILVDKTPDLSKAFTILEQYSNDPQKR
                     NELEAKLKSDRDYAYDLAARFEAGELQGIQKGIEKGIKKGIEKGAEKEKLKSARKMLE
                     EGMALDVILRITGLSKKDLKDHGIL"
     gene            complement(5751..6641)
                     /gene="rpnA"
                     /locus_tag="JPEDNCCG_00004"
     CDS             complement(5751..6641)
                     /gene="rpnA"
                     /locus_tag="JPEDNCCG_00004"
                     /EC_number="3.1.21.-"
                     /inference="ab initio prediction:Prodigal:2.6"
                     /inference="similar to AA sequence:UniProtKB:P31667"
                     /codon_start=1
                     /transl_table=11
                     /product="Recombination-promoting nuclease RpnA"
                     /protein_id="X:JPEDNCCG_00004"
                     /db_xref="COG:COG5464"
                     /translation="MSDMTNPHDRLIRETLQDKEDAISFFKNSLPEKVIELLDLNRLE
                     LTQSSFISENLKEEQTDLLFQIPLKSGKKANVYLLFEHKSYLDEAVFSQLLGYISAIY
                     KSQYRIDKKYSVVIPFVFYHGERTWTLGNSFQDRFILSKNEEEVFKKYIPDFELELFD
                     LSKVDLNRLESITLRVILGVVQKIWEGDASFLGYLGEVFELLTGLKNESKRVEIFQKL
                     FLYIFNVREIEPTEITSLLSHSRYNREYEDLAMTTAEKLRKEGEIKIARNMLKEGFKL
                     DVVLRITGLTEQELKDYGVI"
     gene            complement(6875..8275)
                     /locus_tag="JPEDNCCG_00005"
     CDS             complement(6875..8275)
                     /locus_tag="JPEDNCCG_00005"
                     /inference="ab initio prediction:Prodigal:2.6"
                     /codon_start=1
                     /transl_table=11
                     /product="hypothetical protein"
                     /protein_id="X:JPEDNCCG_00005"
                     /translation="MNDTQRVFRVQKDRNFTIVKNNFIDDVRLSMKATAILLLALRYP
                     DHWRMSVKTMSKFKSDKDSSIASGFKELVTFGYAEFRKGKDPVTGRFNSGWYFFEESQ
                     KPEVQYKIKTTQNKNLEKQKELFLKEVKESNIKENPVLDFPQPENPVTVNPGLENQPL
                     SNTIYQRLSKQVFSSQIQNTTREYDQPPQARIEEELEIKFKREKNQALGSPQAEKPQL
                     DFQGGENQPLSSTIYQGLSKQVLFKQILNTTREYGPPAKTHLEEQKQNLNKPKPLSRF
                     QFPDSWLIKFQDYYFREHGSEMGQPDSELKALSSLYEISKGDWNLIESKIQTLIQLRK
                     QDPKFWYEQSLSPESITKFWSRLFERKVKPTEKNTKRNEPQNKSKYNESKTIQETPIE
                     EINNLDPYKCFLGWGKSKLLKSQLEYYEQNSDPFKYEGTKKILFEKFVNEVYPGLVNN
                     SEVKKTTIENRKGSAA"
     gene            8739..9038
                     /locus_tag="JPEDNCCG_00006"
     CDS             8739..9038
                     /locus_tag="JPEDNCCG_00006"
                     /inference="ab initio prediction:Prodigal:2.6"
                     /inference="similar to AA sequence:ISfinder:ISLin2"
                     /codon_start=1
                     /transl_table=11
                     /product="IS3 family transposase ISLin2"
                     /protein_id="X:JPEDNCCG_00006"
                     /translation="MNKKGKYSPEFKEQAVKRTLSGSFTIKEVAGSLGISYFVLRQWR
                     GEYLKKSEDQLPLTDKQLKESEELTKLRKENLKLKEEVTILKKFAAMLSREQNPD"
     gene            9038..9886
                     /locus_tag="JPEDNCCG_00007"
     CDS             9038..9886
                     /locus_tag="JPEDNCCG_00007"
                     /inference="ab initio prediction:Prodigal:2.6"
                     /inference="similar to AA sequence:ISfinder:IS1500A"
                     /codon_start=1
                     /transl_table=11
                     /product="IS3 family transposase IS1500A"
                     /protein_id="X:JPEDNCCG_00007"
                     /translation="MFMETHRFEYSIQSMANVLGVSRSGFYQFLKRSKNELEKYNPEL
                     VEFIRETWLTSRKNYGLVRLLREVKKVYSIYGARTVRKVMKLCEIQGKQEKRFRIATT
                     DSNHGNRVAPDLVQRNFKPNQKNRIWVSDITFLRSSFGWIYLCVILDLYSRKVVGWSI
                     SNSNDSKLVCTALSKAIECRNPPKGLVFHSDQGSNYCSYETRRYLLNNKLRRSNSRKG
                     NCWDNAVAESFFGSLKREMEYNYFYKIQEAEELLFDHIEVYYNRHRSHSSLDFVSPVQ
                     FEVNAA"
     gene            10565..10972
                     /locus_tag="JPEDNCCG_00008"
     CDS             10565..10972
                     /locus_tag="JPEDNCCG_00008"
                     /inference="ab initio prediction:Prodigal:2.6"
                     /codon_start=1
                     /transl_table=11
                     /product="hypothetical protein"
                     /protein_id="X:JPEDNCCG_00008"
                     /translation="MSPCLLWKLLVSTLFERLSAIDDDLKLSHSRMAVELGVNRSTYY
                     KYKNGTLAIPKSILIILRLKGYDDHWVLSGKGQMKLKDSVQLVEMQKRLKLISKLDSY
                     GVLDSIEKLPETPSSVQKKIIREFFIFLASKFV"
     gene            11335..12072
                     /locus_tag="JPEDNCCG_00009"
     CDS             11335..12072
                     /locus_tag="JPEDNCCG_00009"
                     /inference="ab initio prediction:Prodigal:2.6"
                     /codon_start=1
                     /transl_table=11
                     /product="hypothetical protein"
                     /protein_id="X:JPEDNCCG_00009"
                     /translation="MPKIVCIISNKGGCSKTTISTGLGQAFVSFGNSVVLVDLDNNNN
                     LSDISLHSHPDSNTVHKRNLTTAISGAHAIDEVIWKTALHGFDIIPTHGIINDFSFKL
                     NMDPSLEIRISEELKSLNYDYIILDVNPLLNETTRFALKYSNLGIAPLEEDTQNLDGI
                     NDLINFRNSFKIRTPIKVLPSNISKAKEDFLKSMVLGRGLTSFETVIYTNSSIKTAKN
                     LRQPISYKNEAFSYFTSLAKEIINEIK"
     gene            12059..12655
                     /locus_tag="JPEDNCCG_00010"
     CDS             12059..12655
                     /locus_tag="JPEDNCCG_00010"
                     /inference="ab initio prediction:Prodigal:2.6"
                     /codon_start=1
                     /transl_table=11
                     /product="hypothetical protein"
                     /protein_id="X:JPEDNCCG_00010"
                     /translation="MKSNSIKEQKIQAFLTSSKVNTVPATSISLVEPDIDEIADKINK
                     LVEGAENDFKNGMLKYIAAGEMLIQQKESMPYGEFTAWQKKNLTFSIPSASIYMKFAK
                     YKIELTKSKEKTIRGARILIKELEDASNPNSKTGKNQNKQKLFDEPKMYYKKFLSGEK
                     LSTSEKRTVKLYLKSEIENIKDKMNAKINKINNHISKL"
     gene            13112..14551
                     /locus_tag="JPEDNCCG_00011"
     CDS             13112..14551
                     /locus_tag="JPEDNCCG_00011"
                     /inference="ab initio prediction:Prodigal:2.6"
                     /codon_start=1
                     /transl_table=11
                     /product="hypothetical protein"
                     /protein_id="X:JPEDNCCG_00011"
                     /translation="MTEVVHYALVIAHAIESLPLSRTKRQLLSKITELDIAGRINGFG
                     GCIAKNKTLGEEVGLAETTVSRYIREMRRDGFVISGEFHGHYRILNSSLHDAVVKERY
                     QYNLQKQITKYTSLSSTNILESPSQSTGAAPYKRTGVCSSNQSTNQINNKKKVQTSSL
                     SEITWENIFEHSKNLVSEKWGEYGHNPERENAKIKSWKKVEPENPGVVLETLKKLIHI
                     RKSEEYKADRFWGTIPVNIASSYSYKDIIKNTYNLLTQVGSKGPLVTENKKEVKTESK
                     VIDPFKNEPTWEGFLVWAKERLSKTSNESLKQLRVKFENKGLYIIGEINDSLKMIVSK
                     YFNEEAKLKTEIKFVKEELQEKEQNFNSSKKLDQKNNQENQTQPNQESSISVDQSENQ
                     DIKTFSDYISVDKVIHEFMSHSSLKLNRLDLEEIRKLRISYDLEKIVIYDPLPERLKN
                     HIRDYFYSHPQRVIALQFEECKNKFHVAA"
     gene            complement(14734..15315)
                     /locus_tag="JPEDNCCG_00012"
     CDS             complement(14734..15315)
                     /locus_tag="JPEDNCCG_00012"
                     /inference="ab initio prediction:Prodigal:2.6"
                     /codon_start=1
                     /transl_table=11
                     /product="hypothetical protein"
                     /protein_id="X:JPEDNCCG_00012"
                     /translation="MLILLTKDSFPDEMSGGHENAKMFIEEKRYIEAEKLAISLLTNN
                     PSDVTAEYILTSAWVGLGREEAKKGNLDKAIELLQKARQKWPFDQDLKKEIELLGNIS
                     SKKNVPSNSSQNRKFNGSQTVILLDSELFRSIDDLKSELHSTIVSLKDTHSYNKEQES
                     FSKKEILFLGLILIFTLVSFCNLYFTFLLWKRR"
     gene            complement(15367..16737)
                     /locus_tag="JPEDNCCG_00013"
     CDS             complement(15367..16737)
                     /locus_tag="JPEDNCCG_00013"
                     /inference="ab initio prediction:Prodigal:2.6"
                     /codon_start=1
                     /transl_table=11
                     /product="hypothetical protein"
                     /protein_id="X:JPEDNCCG_00013"
                     /translation="MILVFNILIFLLTFIFSNCLNSPLSNIQNAQNEKVTLAFVSQIG
                     ARSATITWECSHSLPGSILYGKSGLESVVTSLENSKIHSMTLPNLESNTDYLAFVFCS
                     NSTDKLQSIPLTFKTWISDFPNRTRGLWVIGGMGADASPVREIDFFDPVTSTWYPSAT
                     SIPTPRVFANIVSHKNKIYVIGGMEKQGINYVASKKTESYDPYLDQWTTLSDMPVANQ
                     GGVIASVGEEIFIISGTTTNDMTTGTILNTVSRLAPGIGQNGLWQNYLSLTAIFSRVD
                     MSGCGLNGNIFFTGGRFTNDGTPQATSDSFSPSINSTSAAGEPSITIARHGAGSTCVK
                     PLNSDPYPTDPEWIAVIGGSTGTSTLQPITSITTSNRTDFYQNGTVAFAIGPILPVAV
                     YFPGVEASYETRKLFVFGGASALNIPTDSVYSIGLQNPIASNWSLDSLKMPRARYAHK
                     VIRIDR"
     gene            complement(16734..17618)
                     /locus_tag="JPEDNCCG_00014"
     CDS             complement(16734..17618)
                     /locus_tag="JPEDNCCG_00014"
                     /inference="ab initio prediction:Prodigal:2.6"
                     /codon_start=1
                     /transl_table=11
                     /product="hypothetical protein"
                     /protein_id="X:JPEDNCCG_00014"
                     /translation="MTKKLIRYILFFAYIGTFESGLFASELLFKSGEAFLIEEVNESA
                     DVVNVRWKGRQFRIPKSEIQRIDYSKKGPESSYNYSEFRLTDGSQVRGIIVETKKDKL
                     VFRTELGFVEIEKSKIQNLNENSLEKESPNLPDKYLSGRSGENLLYVGGSLLFQTTIG
                     PSHKTNPGVGSAGLFIEKGFINHPLWFFGFLSEYSVAPGAQGSISFWNQSLYVGKQLG
                     ASAPYFLFGGGVTSVQWKNDSRSLNGTDPELLGELGWAWEFNNGSRLRLGIRSQCTLE
                     SGDSFCRSGIRISWGILL"
     gene            17922..24824
                     /locus_tag="JPEDNCCG_00015"
     CDS             17922..24824
                     /locus_tag="JPEDNCCG_00015"
                     /inference="ab initio prediction:Prodigal:2.6"
                     /codon_start=1
                     /transl_table=11
                     /product="hypothetical protein"
                     /protein_id="X:JPEDNCCG_00015"
                     /translation="MKRYVGFFFLSVSFLFLFNFSLLEGIQNTLNAVASAIAGGIPQK
                     LPTLQAGPDGSANTQIEIELPPGKVVPSLSLSYNSNGGNTIVGMGWSLNGLPTVSRNP
                     SLGINYNGNDSYVSSLAGELIDVSGNKTIYHSKKESYIKFEPQGTCGDGPCTWMATEK
                     DGRRFIFGGSIDSRIPALGRTAGSIREWALSREEDSHGNGYDVNYTPVDVNSGDYYPN
                     TITYNDRTIRFNFENRNDKIPNYSLGTMERIQKRLDTIEIRVGGNVLRTYDLDYSYGP
                     VTGRSIFRKLKQDGNNTFGSENFADLDFNYTNHSGSFSPGHLDYQNLSSVSNMNVFIP
                     NIAVDAMNFILNGNLPYHPSALDSNIDASLQYVVKVPVPDRNACNIGFASCLCAAIPV
                     CWGGNQHFLEYLAGNCWSFLGWGGLGSCEVGVDSALTAWLPMDLNGDGIVDFATLNGN
                     EANGSIHLVGHIQKIGQPAISFNGPNIPIHYNTFYQVVDLNGDGKTDFVYEDNGRLWG
                     IYSTGGNFTSPVLFGNVNLNSANRDMHVFSPYEYKFHYGPNNTTPLASDRAAKDFFGD
                     VNGDELVDFIHNNGGSFSIYINRETYFDNPIVIGGGGDFYLNSMIDFTGDGKADYVQL
                     VVTYDNSTLTALQSQKTALDTLMAQYQTEHARAKAVVDQMPTPTTLSTIDDVEYQNLL
                     AYLTANGYDSLSDSLESDGKDYPYTPSTVTGLQSILENIVSARLNFVGQQSYALNNQI
                     AAIYAQGNLGQATYALQVRTFNLSNGTSQNVTYPLFSYVNPDKSTLSDVNGDGMLDFV
                     SFVGTQSIVCIFMGNGFSNPIATNLNAGNGKNLLDFNFGEVNGDGLSDLVLFNKENHT
                     IETYLSRGDGSFYYSPGFSFGGFSTQEYTESNGIERSDTYQISLQDMNLDGISDVSIA
                     FLSLDKTWGRIYYRYNNPRNSGEDQLLNVSNGAGQTSQVQYQLKNNHSGALQTGTGNY
                     PDVPSMTPGFLVTQTREDLSNGIVHSTNYSYTNERYIQGTRTISRSLGFASIRETDVN
                     TNFYKITDYFQNDYRLAGVPQSTRDYNASNNLTGSTTQSGFSFPNPFGTEIAVVGVVT
                     TNDYRNGTLVETSIQNFTYDSYGFTTSVIESLGSHTITNTSQVSNDVTGWRMGRVTRS
                     RKNVDGTWVVDTQLGYTGDNLTSQTQFPTSVSPLTTTFGYDSFGNVVSVTEPSGGVSF
                     LTYDPVFNHFPVTKTNTLGHVTTTNYDFATGLETSSTDPNGAITLTSYDGYGRKASVT
                     YPGEGTANETYTYSNTGEYNLTNLNNNEFVTKSIRDNVSGNVSTTRIFTDPLGNTIRS
                     EGNTALSGINSIEDNYFDYTRGVLIQKSNEYYTSLTPQFTTYQYNDPDGELTTILEPS
                     ANGTIQTSITKTGFTETKTTTFPDGQTKTEVVTKNELGQVIFKTVNGRTILTNYSPFG
                     GISSVTDVGGLTTSFVYDSKGRRVSTQDPNSGTISYSYDSLGRLYSQTDARSKTITFT
                     YDLLGRPLTQTTNGPEAPIQFTYDDASVPFSRGRLTKVTDESGRTEFLFNQKGNEIQK
                     TKYVDDITAIFKTDYDSLNRPITETLPDGTKLHNFYSSNGTLSSITMDTADGTSTGHT
                     VVSYQGPYLDSNGVPSLRRTSGNGVTMEIGFEPLDKRPLSIVSKKPDGSVIGNTELTY
                     DSKGYITKIEDKLNPNRTQNFTLDNLGRVTQATGKYGTQNYTFSANGNLIQKGAYTLG
                     YTDASHSNAVTTATSPSTGVMTYGYDASGNMVSRNGDTLRYNSYGKLIEITPYATSSS
                     IRNVYDYQGNRVKSVSDITLFSTYTLDDNYEIVREPGKPERHTLYVKGLQGDLVAQWT
                     REDATLRISGNESEESRFVLGDIFSSMIKPFCKDVTGDCGDYWKNRFESEFIGIFGYS
                     KFFQSGVPTGLYKAFYFLLLLAVIYLVYPYFLKENLLLQNLGWKGGATPALILSLFVV
                     TSLPGCGVLPGTGGKDGDPPWILAMGANVAPGVPSIQNPGVGMTGGGSVGGMPVTGMY
                     FYHPNHLGSITMITDGAGNPASGPEPGVSYVSYEPYGSIIRNDSYGPDIFRYKFTGQI
                     EDKETGLYYYKSRFYEPTLGRFLQADSVIAPDSVNGMNRYMYVDGNPVSYRDPSGHIS
                     GPDMMHMLNRIVGHAMGKDFNSKGLDKKLSTGGVKKGFDKYIGKNGILGYLGDHLVTA
                     PLKRLIISTHDKRKIRKQAREHAVDELTAEFMISRNCGSSINTQDATQEYIQSYIMAP
                     YLSKFAGDSVSRSLMPGRSEPYLLGVSKLFKFISILKTDTRLAKEASCEKTP"
     gene            24808..25290
                     /locus_tag="JPEDNCCG_00016"
     CDS             24808..25290
                     /locus_tag="JPEDNCCG_00016"
                     /inference="ab initio prediction:Prodigal:2.6"
                     /codon_start=1
                     /transl_table=11
                     /product="hypothetical protein"
                     /protein_id="X:JPEDNCCG_00016"
                     /translation="MKRRHKVINIMILFSIICLHVICSNIGDININRNGVDDEDIVTG
                     GEFYSLLIASYSAKYYYCGFSDADIFDDPLYLLYTFNSPFERSGSTGLHSNDFSSIIP
                     VTTNIYYYKKDAEYCSRSILVVPCNSNFQELSKSLQYSVLKNCESNPASVRKSGDGNW
                     "
     gene            complement(25435..25986)
                     /locus_tag="JPEDNCCG_00017"
     CDS             complement(25435..25986)
                     /locus_tag="JPEDNCCG_00017"
                     /inference="ab initio prediction:Prodigal:2.6"
                     /codon_start=1
                     /transl_table=11
                     /product="hypothetical protein"
                     /protein_id="X:JPEDNCCG_00017"
                     /translation="MSVSKMQKIKNFIVKSNFTSLGTARNFLTIAEILPFFFKSSLKI
                     PSCSTLLIETKNDRNILQNIDLERVEFKLNEFLAQKNYKDEEIRLPDFAAAIGLSTHQ
                     ASYYLNKRLKTSFNDFINFNRIEEAKRLILIGNSRFTLLDIAFESGFNSITTFHRACL
                     KFTGCSPKMLRKKILEIKASIQS"
     gene            26103..26495
                     /locus_tag="JPEDNCCG_00018"
     CDS             26103..26495
                     /locus_tag="JPEDNCCG_00018"
                     /inference="ab initio prediction:Prodigal:2.6"
                     /codon_start=1
                     /transl_table=11
                     /product="hypothetical protein"
                     /protein_id="X:JPEDNCCG_00018"
                     /translation="MKVDQEVAKRFETALEYLKGHQGKSQNHIAKSMDVASSTLSRTA
                     NGRLPLLNKMAVTFEHYTGISSTWLLSGEGSMLVEEKVLKTFSEEEFRFFVKIKKDSE
                     LFELVQMVSGMKKDNYEVIKSLITKLKK"
     gene            26544..26642
                     /locus_tag="JPEDNCCG_00019"
     CDS             26544..26642
                     /locus_tag="JPEDNCCG_00019"
                     /inference="ab initio prediction:Prodigal:2.6"
                     /codon_start=1
                     /transl_table=11
                     /product="hypothetical protein"
                     /protein_id="X:JPEDNCCG_00019"
                     /translation="MGVNFFPENELLIQRTKAILIKLKILTFCFEI"
     gene            26750..27379
                     /locus_tag="JPEDNCCG_00020"
     CDS             26750..27379
                     /locus_tag="JPEDNCCG_00020"
                     /inference="ab initio prediction:Prodigal:2.6"
                     /codon_start=1
                     /transl_table=11
                     /product="hypothetical protein"
                     /protein_id="X:JPEDNCCG_00020"
                     /translation="MNINYDMSIKLSESPVKLVSGNESERELNRIKDFVNKIYDSAGY
                     SKTPWRGFNYDEWSTWFYYEQDGEILAVMRIVEKKPWNLIPLELALIVDEEKKYPYRR
                     YAVIEEKVADWNSVAFVSTHEGWRAAKKTFRAVAKFCIDQDYSIVYGMYPLALKSIGL
                     FYKKSGAVDSHRYFDRVFYPGFSLKGKPCILNVIELEKETLQKIASKAS"
     gene            27396..28301
                     /locus_tag="JPEDNCCG_00021"
     CDS             27396..28301
                     /locus_tag="JPEDNCCG_00021"
                     /inference="ab initio prediction:Prodigal:2.6"
                     /codon_start=1
                     /transl_table=11
                     /product="hypothetical protein"
                     /protein_id="X:JPEDNCCG_00021"
                     /translation="MFEDNLLVVAISLFIFYLGIYVYRIFPRKKIQIYFLLLCITLSL
                     WMSGLGFRSFFPLAYREILLNWILFPVVYIPFFLDLVVCSLMRKKFKFNFYRIISVFV
                     ILPTFSVISLLGAFVKLNDPIRYFYSPYLNYHLFIFYIIVSVAQSTFSLGRVMVRRSG
                     DERIRSFLMLTGLVIALSVSILFVYILPLRGIFKASYSALGLLPFTVLWAVAILHYDA
                     FKIRELVMNGNSLPLLNRIFSIVVLSLYKLMDRNGYKIKLILSKANVTLNIVDKHYEI
                     AVRYPSLEKMERAEIVANIYRNRIR"
     gene            28866..31790
                     /locus_tag="JPEDNCCG_00022"
     CDS             28866..31790
                     /locus_tag="JPEDNCCG_00022"
                     /inference="ab initio prediction:Prodigal:2.6"
                     /codon_start=1
                     /transl_table=11
                     /product="hypothetical protein"
                     /protein_id="X:JPEDNCCG_00022"
                     /translation="MGNTIRSEGNTALSGINSIEDNYFDYTRGVLIQKSNEYYTSLTP
                     QFTTYQYNDPDGELTTILEPSANGTIQTSITKTGFTETRTTAFPDGQTKTEVVTKNEL
                     SQVILKTVNGRTILTNYSPFGGISSVTDVGGLTTTFTYNSLGRRVSTQDPNSGTISYS
                     YDSLGRLYSQTDARSKTITFTYDLLGRPLTQTTNGPEAPIQFTYDDASVPFSRGRLTK
                     VTDESGRTEFLFNQKGNEIQKTKYVDDITAIFKTDYDSLNRPITETLPDGTKLHNFYS
                     SNGTLSSITMDTADGTSTGHTVVSYQGPYLDSNGVPSLRRTSGNGVTMEIGFEPLDKR
                     PLSIVSKKPDGSVIGNTELTYDSKGYITKIEDKLNPNRTQNFTLDNLGRVTQATGKYG
                     TQNYTFSANGNLIQKGAYTLGYTDASHSNAVTTATSPSTGVMTYGYDASGNMVSRNGD
                     TLRYNSYGKLIEITPYATSSSIRNVYDYQGNRVKSVSDITLFSTYTLDDNYEIVREPG
                     KPERHTLYVKGLQGDLVAQWTREDATLRISGNESEESRFVLGDIFSSMIKPFCKDVTG
                     DCGDYWKNRFESEFIGIFGYSKFFQSGVPTGLYKAFYFLLLLAVIYLVYPYFLKENLL
                     LQNLGWKGGATPALILSLFVVTSLPGCGVLPGTGGKDGDPPWILAMGANVAPGVPSIQ
                     NSGVGMTGGGSVGGMPVTGMYFYHPNHLGSITMITDGAGNPASGPEPGVSYVSYEPYG
                     SIIRNDSYGPDIFRYKFTGQIEDKETGLYYYKARYYEPTLGRFLQADSIIQPESVNGM
                     NRYMYVDGNPVSYRDPSGHISGPDMMHMLNRIVGHAMGKDFNSKGLDKKLSTGGISKG
                     VNRFVHNATFVPKGKYYINGTKLWDSTIGRYGAADWVKNNALYPGDEVRGSGKHAALR
                     MIRTFFEMREYILLSNAKNDNERAAVHNEFIVLWVFLAPALAAHAGNRGAHGKLVKTG
                     IW"
     gene            31804..32034
                     /locus_tag="JPEDNCCG_00023"
     CDS             31804..32034
                     /locus_tag="JPEDNCCG_00023"
                     /inference="ab initio prediction:Prodigal:2.6"
                     /codon_start=1
                     /transl_table=11
                     /product="hypothetical protein"
                     /protein_id="X:JPEDNCCG_00023"
                     /translation="MKLLKQILIQNITILLLFNCRFDSNYFDIELSAKDYRCLEGIIE
                     LDEKCNGDEKNKINHVSGECNLRLVEMISDCS"
     gene            32299..33363
                     /locus_tag="JPEDNCCG_00024"
     CDS             32299..33363
                     /locus_tag="JPEDNCCG_00024"
                     /inference="ab initio prediction:Prodigal:2.6"
                     /codon_start=1
                     /transl_table=11
                     /product="hypothetical protein"
                     /protein_id="X:JPEDNCCG_00024"
                     /translation="MGANVAPGVPSIQNPGVGMTGGGSVGGMPVTGMYFYHPNHLGSI
                     TMITDGAGNPASGPEPGVSYVSYEPYGSIIRNDSYGPDIFRYKFTGQIEDKETGLYYY
                     KSRFYEPTLGRFLQADSVIAPDSVNGMNRYMYVDGNPVSYTDPSGHISGPDMMHMLNR
                     IVGHAMGKDFHNGNSPSFSSIGKDLHRNALSKGINKSLKKIDTFLGKSDIGRFINKGW
                     RDIRRSDLGTGFDKYIGKDGILGYAGDHLITAPLKHMIEGKARDEIKHKSYKELVNNL
                     YFEGIAAYLCGRPMDPSYAVSSFIKSNIMLPILSKYVADHKSHDFFPGQSSSYTMLNM
                     VAGSGMLNRIQEGMAEANCQ"
     gene            33360..33842
                     /locus_tag="JPEDNCCG_00025"
     CDS             33360..33842
                     /locus_tag="JPEDNCCG_00025"
                     /inference="ab initio prediction:Prodigal:2.6"
                     /codon_start=1
                     /transl_table=11
                     /product="hypothetical protein"
                     /protein_id="X:JPEDNCCG_00025"
                     /translation="MIVKIIRTILYYNIISLFLGCINIDTGIDVAVSPSGIDTNRVVN
                     SSEFYTYAMQAYTEKMYFCGFTDADIEADSAFPLSIFVLGGDFNGLGGDPLSTFSFAL
                     YYTDYYLKRSMHDCGKAIMATPCQASGAQQAEAIHLSFLTSCIPEKVVFTKKGDGSWK
                     "
     gene            33914..34363
                     /locus_tag="JPEDNCCG_00026"
     CDS             33914..34363
                     /locus_tag="JPEDNCCG_00026"
                     /inference="ab initio prediction:Prodigal:2.6"
                     /codon_start=1
                     /transl_table=11
                     /product="hypothetical protein"
                     /protein_id="X:JPEDNCCG_00026"
                     /translation="MYNLIYIILILSVSCSDVNINGYGVDTKDIVTRGQFKTGVLQAY
                     LLKYKSCIYPDNDSLASDVIFDSILLSADDTSTSLDISLDRADFWTNSRFREYYYKDD
                     MDTCSRSVLSVPCQPTVEDQAKALALSFLKDCRPERASFRDKGQGNY"
     gene            34551..35666
                     /locus_tag="JPEDNCCG_00027"
     CDS             34551..35666
                     /locus_tag="JPEDNCCG_00027"
                     /inference="ab initio prediction:Prodigal:2.6"
                     /codon_start=1
                     /transl_table=11
                     /product="hypothetical protein"
                     /protein_id="X:JPEDNCCG_00027"
                     /translation="MGANVSPGVPSIQNPGVGMTGGGSVDGMPVTGMYFYHPNHLGSI
                     TMITDGAGNPASGPEPGVSYVSYEPYGSIIRNDSYGPDIFRFKFTGQIEDKETGLYYY
                     KSRFYEPTLGRFIQADTVIDPESVNGQNRYMYVEGNPVNYKDSSGHSLDMMFYAALYQ
                     YAQLPNSPKKEQDSLMLLALHNQQIRNTSGPGCPASGKNNLVWGNFQGNGRCGGTLPK
                     EVSLVISNIFLISSIYNIKEGPTIALAYYYLNKPNSALTIVDRSGIAHDEEHSWDLNK
                     KAIHANEGWIKQSWGNFYSIHEQRAAYKREYDALPKSYDRYGNTGKSILAGVNYLGTT
                     LFSVQNYFGYQYLWAKNATFIPKGRYNNFWKPNKWKL"
     gene            35684..35989
                     /locus_tag="JPEDNCCG_00028"
     CDS             35684..35989
                     /locus_tag="JPEDNCCG_00028"
                     /inference="ab initio prediction:Prodigal:2.6"
                     /codon_start=1
                     /transl_table=11
                     /product="hypothetical protein"
                     /protein_id="X:JPEDNCCG_00028"
                     /translation="MKLRILNITIWNLFVFWILNCSIGSARDACRNNLHASDSAHNCD
                     YFGLGMYGNSNNNNAETFEKRQAFTSFLLLECLEYYEKLNECDAAEKRYIPSVYSKK"
     gene            36223..36714
                     /locus_tag="JPEDNCCG_00029"
     CDS             36223..36714
                     /locus_tag="JPEDNCCG_00029"
                     /inference="ab initio prediction:Prodigal:2.6"
                     /codon_start=1
                     /transl_table=11
                     /product="hypothetical protein"
                     /protein_id="X:JPEDNCCG_00029"
                     /translation="MINCYQYYEKLQECNKEEKKYLPAIYSKNNFESSFYLIDRSGIA
                     HDELHKWSTSKGAIHANEQWIKKSWGNFYSIHEQRAAYKREYDALPKSYDRYGNTGKS
                     ILAGVNYLGTTAVDYYGPMIIGTTLFSVQNYFAYQAQFIHHATFVSKGRYNNFWKPNK
                     WKL"
     gene            36731..37051
                     /locus_tag="JPEDNCCG_00030"
     CDS             36731..37051
                     /locus_tag="JPEDNCCG_00030"
                     /inference="ab initio prediction:Prodigal:2.6"
                     /codon_start=1
                     /transl_table=11
                     /product="hypothetical protein"
                     /protein_id="X:JPEDNCCG_00030"
                     /translation="MKLRILNITIWNLFVFWILNCSIGTRTDACKADLRRATVLEPSD
                     DSCEMLQTVAGLPLRSNATEEMIQSRMETLSFLILNCYQYYTKLKECEKEGNRYTPAL
                     YSRE"
     gene            37085..37486
                     /locus_tag="JPEDNCCG_00031"
     CDS             37085..37486
                     /locus_tag="JPEDNCCG_00031"
                     /inference="ab initio prediction:Prodigal:2.6"
                     /codon_start=1
                     /transl_table=11
                     /product="hypothetical protein"
                     /protein_id="X:JPEDNCCG_00031"
                     /translation="MKLRILNILIWNLFVFLILNCSIGSAREACKNNLKKGDIFNASP
                     DSCEFGLAALLFTQKDNKSISEFENRKNTFFNFNLINCYQYYEKLRKRNLIQSKFGTL
                     EEAFEFFLFLRLRVGCCLNPTFASSSIVRFP"
     gene            complement(37365..37814)
                     /locus_tag="JPEDNCCG_00032"
     CDS             complement(37365..37814)
                     /locus_tag="JPEDNCCG_00032"
                     /inference="ab initio prediction:Prodigal:2.6"
                     /codon_start=1
                     /transl_table=11
                     /product="hypothetical protein"
                     /protein_id="X:JPEDNCCG_00032"
                     /translation="MNFRITLNYLQKIIISLLFLINLSCKIQTEKEEPGTYRELTKAL
                     QNPLDVQVLILREQKLKTVPNEIEQLKNLQWLDLDFNQLTTLPKEIGQLKNLLTLYLG
                     YNQLTTLPKEIEQLKNLQTLDLNNNQLSIEEKERIRKLLPKCQIYFE"
     gene            complement(39191..39418)
                     /locus_tag="JPEDNCCG_00033"
     CDS             complement(39191..39418)
                     /locus_tag="JPEDNCCG_00033"
                     /inference="ab initio prediction:Prodigal:2.6"
                     /codon_start=1
                     /transl_table=11
                     /product="hypothetical protein"
                     /protein_id="X:JPEDNCCG_00033"
                     /translation="MVINYFNIKPLDITESELDEYEKYIGIPLQKEDREAILKSTGFR
                     KAIAIINKHSFNALNHSFSDNLESNEEFLKR"
     gene            complement(39492..39806)
                     /locus_tag="JPEDNCCG_00034"
     CDS             complement(39492..39806)
                     /locus_tag="JPEDNCCG_00034"
                     /inference="ab initio prediction:Prodigal:2.6"
                     /codon_start=1
                     /transl_table=11
                     /product="hypothetical protein"
                     /protein_id="X:JPEDNCCG_00034"
                     /translation="MIDFKVSEFIFRLPIVLSPLFYNKHRSFKTFWTINYLNKYFGKK
                     FRQLLHLNKLNRFWFHINKRNNQRQNYFENKYFLIQWMITKFYELISVHISLNNLLVE
                     LT"
     gene            39858..40148
                     /locus_tag="JPEDNCCG_00035"
     CDS             39858..40148
                     /locus_tag="JPEDNCCG_00035"
                     /inference="ab initio prediction:Prodigal:2.6"
                     /codon_start=1
                     /transl_table=11
                     /product="hypothetical protein"
                     /protein_id="X:JPEDNCCG_00035"
                     /translation="MYSMNTLSIKKYPMNTFNLKTQSGRLAFIISETGLTKSRFGEEV
                     GISKQQVSNIISGEREISDPVAMVIEYKFGFRKVWTLTGNGIKKEHKKFPRN"
     gene            40108..40296
                     /locus_tag="JPEDNCCG_00036"
     CDS             40108..40296
                     /locus_tag="JPEDNCCG_00036"
                     /inference="ab initio prediction:Prodigal:2.6"
                     /codon_start=1
                     /transl_table=11
                     /product="hypothetical protein"
                     /protein_id="X:JPEDNCCG_00036"
                     /translation="MELKRNIKNSQEIEALNSDIQLLRKIDRVPGAKKIIEDILVLGS
                     KDRAVIEDMIKRLKKKEE"
     gene            complement(40450..41052)
                     /locus_tag="JPEDNCCG_00037"
     CDS             complement(40450..41052)
                     /locus_tag="JPEDNCCG_00037"
                     /inference="ab initio prediction:Prodigal:2.6"
                     /codon_start=1
                     /transl_table=11
                     /product="hypothetical protein"
                     /protein_id="X:JPEDNCCG_00037"
                     /translation="MLIPILFAPYLFYSLVRSLFGNNTIPSRRTFFINSIIFCYLFFT
                     AATGLVAKIQDYSSFTYQPTYNYHLIIAYCAIFISFSFTILVKNAFQSRGDLRVRAFL
                     LSVGTFIAFTVTILCVYILPFYGHFYSSEAVLGLLPSSILWAVAILHYDAFEIREKIL
                     EGKRLPLLNRIFSFPVLGLYNLLDSPEYGFKLLTVNLCLP"
     gene            complement(41265..41804)
                     /locus_tag="JPEDNCCG_00038"
     CDS             complement(41265..41804)
                     /locus_tag="JPEDNCCG_00038"
                     /inference="ab initio prediction:Prodigal:2.6"
                     /codon_start=1
                     /transl_table=11
                     /product="hypothetical protein"
                     /protein_id="X:JPEDNCCG_00038"
                     /translation="MEKSKDFVSKVYTESGYSHSSWKNINYDPWSTWFYVEDSNEILA
                     AMRIIEKKPENVIPLEVAVVWGQPPLKQYKVKEENVADWNSVSFLPTSKSGRACTILF
                     KSVAKHCLDKNYSMVYGMYNPDSKGIERIYFRAGVSHSQKYPDLMYFPVFYLNGEFCQ
                     FRVIEIRKESLQKITSYIG"
     gene            42980..43099
                     /locus_tag="JPEDNCCG_00039"
     CDS             42980..43099
                     /locus_tag="JPEDNCCG_00039"
                     /inference="ab initio prediction:Prodigal:2.6"
                     /codon_start=1
                     /transl_table=11
                     /product="hypothetical protein"
                     /protein_id="X:JPEDNCCG_00039"
                     /translation="MGVNFFPKMNIDPKNESYFNKVEILTFCFESKKIKYYKF"
     gene            43182..43370
                     /locus_tag="JPEDNCCG_00040"
     CDS             43182..43370
                     /locus_tag="JPEDNCCG_00040"
                     /inference="ab initio prediction:Prodigal:2.6"
                     /codon_start=1
                     /transl_table=11
                     /product="hypothetical protein"
                     /protein_id="X:JPEDNCCG_00040"
                     /translation="MNINYDMSIKLSESPVKLVSGNESERELNRIKDFVNKITIARVI
                     VKPLGVVLIMTNGLLGLL"
     gene            43457..43810
                     /locus_tag="JPEDNCCG_00041"
     CDS             43457..43810
                     /locus_tag="JPEDNCCG_00041"
                     /inference="ab initio prediction:Prodigal:2.6"
                     /codon_start=1
                     /transl_table=11
                     /product="hypothetical protein"
                     /protein_id="X:JPEDNCCG_00041"
                     /translation="MKKKKYPYRRYAVIEEKVADWNSVAFVSTHEGWRAAKKTFRAVA
                     KFCIDQDYSIVYGMYPLALKSIGLFYKKSGAVDSHRYFDRVFYPGFSLKGKPCILNVI
                     ELEKETLQKIASKAS"
     gene            43827..44396
                     /locus_tag="JPEDNCCG_00042"
     CDS             43827..44396
                     /locus_tag="JPEDNCCG_00042"
                     /inference="ab initio prediction:Prodigal:2.6"
                     /codon_start=1
                     /transl_table=11
                     /product="hypothetical protein"
                     /protein_id="X:JPEDNCCG_00042"
                     /translation="MFEDNLLVVAISLFIFYLGIYVYRIFPRKKIQIYFLLLCITLSL
                     WMSGLGFRSFFPLAYREILLNWILFPVVYIPFFLDLVVCSLMRKKFKFNFYRIISVFV
                     ILPTFSVISLLGAFVKLNDPIRYFYSPYLNYHLFIFYIIVSVAQSTFSLGRVMVRRSG
                     DERIRSFLMLTGLVIALSVSILFVYILSA"
     gene            complement(44958..45446)
                     /locus_tag="JPEDNCCG_00043"
     CDS             complement(44958..45446)
                     /locus_tag="JPEDNCCG_00043"
                     /inference="ab initio prediction:Prodigal:2.6"
                     /codon_start=1
                     /transl_table=11
                     /product="hypothetical protein"
                     /protein_id="X:JPEDNCCG_00043"
                     /translation="MIRRKLWSEASIVFVGFLNQNPSGIVKVVVFNRIDPTQCRIAFT
                     SNRISQRIGKDPSCTYIPAYVVPDTFCSGFRRKVILYFKVLLYSTSLIRSCFSETGLS
                     ALVNKLKERNVIQSIIFSPNLLTPPPSLPLVKKVLPLFEFPPLCKSTYFFYSKKIVFK
                     EK"
     gene            45608..46399
                     /locus_tag="JPEDNCCG_00044"
     CDS             45608..46399
                     /locus_tag="JPEDNCCG_00044"
                     /inference="ab initio prediction:Prodigal:2.6"
                     /codon_start=1
                     /transl_table=11
                     /product="hypothetical protein"
                     /protein_id="X:JPEDNCCG_00044"
                     /translation="MILKTVNGRTILTNYSPFGGISSVTDVGGLTTTFTYNSLGRRVS
                     TQDPNSGTISYSYDSLGRLYSQTDARSKTITFTYDLLGRPLTQTTNGPEAPIQFTYDD
                     ASVPFSRGRLTKVTDESGRTEFLFNQKGNEIQKTKYVDDITAIFKTDYDSLNRPITET
                     LPDGTKLHNFYSSNGTLSSITMDTADGTSTGHTVVSYQGPYLDSNGVPSLRRTSGNGV
                     TMEIGFEPLDKRPLSIVSKNRMEVLSGIPNLRMILKGILQKLKTS"
     gene            46444..48219
                     /locus_tag="JPEDNCCG_00045"
     CDS             46444..48219
                     /locus_tag="JPEDNCCG_00045"
                     /inference="ab initio prediction:Prodigal:2.6"
                     /codon_start=1
                     /transl_table=11
                     /product="hypothetical protein"
                     /protein_id="X:JPEDNCCG_00045"
                     /translation="MTQATGKYGTQNYTFSANGNLIQKGAYTLGYTDASHSNAVTTAT
                     SPSTGVMTYGYDASGNMVSRNGDTLRYNSYGKLIEITPYATSSSIRNVYDYQGNRVKS
                     VSDITLFSTYTLDDNYEIVREPGKPERHTLYVKGLQGDLVAQWTREDATLRISGNESE
                     ESRFVLGDIFSSMIKPFCKDVTGDCGDYWKNRFESEFIGIFGYSKFFQSGVPTGLYKA
                     FYFLLLLAVIYLVYPYFLKENLLLQNLGWKGGATPALILSLFVVTSLPGCGVLPGTGG
                     KDGDPPWILAMGANVAPGVPSIQNSGVGMTGGGSVGGMPVTGMYFYHPNHLGSITMIT
                     DGAGNPASGPEPGVSYVSYEPYGSIIRNDSYGPDIFRYKFTGQIEDKETGLYYYKARY
                     YEPTLGRFLQADSIIQPESVNGMNRYMYVDGNPVSYRDPSGHISGPDMMHMLNRIVGH
                     AMGKDFNSKGLDKKLSTGGISKGVNRFVHNATFVPKGKYYINGTKLWDSTIGRYGAAD
                     WVKNNALYPGDEVRGSGKHAALRMIRTFFEMREYILLSNAKNDNERAAVHNEFIVLWV
                     FLAPALAAHAGNRGAHGKLVKTGIW"
     gene            48233..48463
                     /locus_tag="JPEDNCCG_00046"
     CDS             48233..48463
                     /locus_tag="JPEDNCCG_00046"
                     /inference="ab initio prediction:Prodigal:2.6"
                     /codon_start=1
                     /transl_table=11
                     /product="hypothetical protein"
                     /protein_id="X:JPEDNCCG_00046"
                     /translation="MKLLKQILIQNITILLLFNCRFDSNYFDIELSAKDYRCLEGIIE
                     LDEKCNGDEKNKINHVSGECNLRLVEMISDCS"
     gene            48728..49792
                     /locus_tag="JPEDNCCG_00047"
     CDS             48728..49792
                     /locus_tag="JPEDNCCG_00047"
                     /inference="ab initio prediction:Prodigal:2.6"
                     /codon_start=1
                     /transl_table=11
                     /product="hypothetical protein"
                     /protein_id="X:JPEDNCCG_00047"
                     /translation="MGANVAPGVPSIQNPGVGMTGGGSVGGMPVTGMYFYHPNHLGSI
                     TMITDGAGNPASGPEPGVSYVSYEPYGSIIRNDSYGPDIFRYKFTGQIEDKETGLYYY
                     KSRFYEPTLGRFLQADSVIAPDSVNGMNRYMYVDGNPVSYTDPSGHISGPDMMHMLNR
                     IVGHAMGKDFHNGNSPSFSSIGKDLHRNALSKGINKSLKKIDTFLGKSDIGRFINKGW
                     RDIRRSDLGTGFDKYIGKDGILGYAGDHLITAPLKHMIEGKARDEIKHKSYKELVNNL
                     YFEGIAAYLCGRPMDPSYAVSSFIKSNIMLPILSKYVADHKSHDFFPGQSSSYTMLNM
                     VAGSGMLNRIQEGMAEANCQ"
     gene            49789..50271
                     /locus_tag="JPEDNCCG_00048"
     CDS             49789..50271
                     /locus_tag="JPEDNCCG_00048"
                     /inference="ab initio prediction:Prodigal:2.6"
                     /codon_start=1
                     /transl_table=11
                     /product="hypothetical protein"
                     /protein_id="X:JPEDNCCG_00048"
                     /translation="MIVKIIRTILYYNIISLFLGCINIDTGIDVAVSPSGIDTNRVVN
                     SSEFYTYAMQAYTEKMYFCGFTDADIEADSAFPLSIFVLGGDFNGLGGDPLSTFSFAL
                     YYTDYYLKRSMHDCGKAIMATPCQASGAQQAEAIHLSFLTSCIPEKVVFTKKGDGSWK
                     "
     gene            50343..50792
                     /locus_tag="JPEDNCCG_00049"
     CDS             50343..50792
                     /locus_tag="JPEDNCCG_00049"
                     /inference="ab initio prediction:Prodigal:2.6"
                     /codon_start=1
                     /transl_table=11
                     /product="hypothetical protein"
                     /protein_id="X:JPEDNCCG_00049"
                     /translation="MYNLIYIILILSVSCSDVNINGYGVDTKDIVTRGQFKTGVLQAY
                     LLKYKSCIYPDNDSLASDVIFDSILLSADDTSTSLDISLDRADFWTNSRFREYYYKDD
                     MDTCSRSVLSVPCQPTVEDQAKALALSFLKDCRPERASFRDKGQGNY"
     gene            50980..52095
                     /locus_tag="JPEDNCCG_00050"
     CDS             50980..52095
                     /locus_tag="JPEDNCCG_00050"
                     /inference="ab initio prediction:Prodigal:2.6"
                     /codon_start=1
                     /transl_table=11
                     /product="hypothetical protein"
                     /protein_id="X:JPEDNCCG_00050"
                     /translation="MGANVSPGVPSIQNPGVGMTGGGSVDGMPVTGMYFYHPNHLGSI
                     TMITDGAGNPASGPEPGVSYVSYEPYGSIIRNDSYGPDIFRFKFTGQIEDKETGLYYY
                     KSRFYEPTLGRFIQADTVIDPESVNGQNRYMYVEGNPVNYKDSSGHSLDMMFYAALYQ
                     YAQLPNSPKKEQDSLMLLALHNQQIRNTSGPGCPASGKNNLVWGNFQGNGRCGGTLPK
                     EVSLVISNIFLISSIYNIKEGPTIALAYYYLNKPNSALTIVDRSGIAHDEEHSWDLNK
                     KAIHANEGWIKQSWGNFYSIHEQRAAYKREYDALPKSYDRYGNTGKSILAGVNYLGTT
                     LFSVQNYFGYQYLWAKNATFIPKGRYNNFWKPNKWKL"
     gene            52113..52418
                     /locus_tag="JPEDNCCG_00051"
     CDS             52113..52418
                     /locus_tag="JPEDNCCG_00051"
                     /inference="ab initio prediction:Prodigal:2.6"
                     /codon_start=1
                     /transl_table=11
                     /product="hypothetical protein"
                     /protein_id="X:JPEDNCCG_00051"
                     /translation="MKLRILNITIWNLFVFWILNCSIGSARDACRNNLHASDSAHNCD
                     YFGLGMYGNSNNNNAETFEKRQAFTSFLLLECLEYYEKLNECDAAEKRYIPSVYSKK"
     gene            52363..52743
                     /locus_tag="JPEDNCCG_00052"
     CDS             52363..52743
                     /locus_tag="JPEDNCCG_00052"
                     /inference="ab initio prediction:Prodigal:2.6"
                     /codon_start=1
                     /transl_table=11
                     /product="hypothetical protein"
                     /protein_id="X:JPEDNCCG_00052"
                     /translation="MSAMQQKNDIFRLFILKSEIKLRILNILIWNLFVFLILNCSIGS
                     AREACKNNLKKGDIFDASPDSCEFGLAALLFTQKDNESISEFENRKNTFFNFNLINCY
                     QYYEKLQECNKEEKKYLPAIYSKE"
     gene            53164..53484
                     /locus_tag="JPEDNCCG_00053"
     CDS             53164..53484
                     /locus_tag="JPEDNCCG_00053"
                     /inference="ab initio prediction:Prodigal:2.6"
                     /codon_start=1
                     /transl_table=11
                     /product="hypothetical protein"
                     /protein_id="X:JPEDNCCG_00053"
                     /translation="MKLRILNITIWNLFVFWILNCSIGTRTDACKADLRRATVLEPSD
                     DSCEMLQTVAGLPLRSNATEEMIQSRMETLSFLILNCYQYYTKLKECEKEGNRYTPAL
                     YSRE"
     gene            53518..53919
                     /locus_tag="JPEDNCCG_00054"
     CDS             53518..53919
                     /locus_tag="JPEDNCCG_00054"
                     /inference="ab initio prediction:Prodigal:2.6"
                     /codon_start=1
                     /transl_table=11
                     /product="hypothetical protein"
                     /protein_id="X:JPEDNCCG_00054"
                     /translation="MKLRILNILIWNLFVFLILNCSIGSAREACKNNLKKGDIFNASP
                     DSCEFGLAALLFTQKDNKSISEFENRKNTFFNFNLINCYQYYEKLRKRNLIQSKFGTL
                     EEAFEFFLFLRLRVGCCLNPTFASSSIVRFP"
     gene            complement(54399..55622)
                     /locus_tag="JPEDNCCG_00055"
     CDS             complement(54399..55622)
                     /locus_tag="JPEDNCCG_00055"
                     /inference="ab initio prediction:Prodigal:2.6"
                     /codon_start=1
                     /transl_table=11
                     /product="hypothetical protein"
                     /protein_id="X:JPEDNCCG_00055"
                     /translation="MSKFLSIFDIYTVGILDYENFLKLGIIYFHAFGVVIGFLLGFSK
                     LYSSDGFSKSYGSILQSAAFFLILNNGILIDQGILRYDSRILFGSYYGLVLYSSLAVI
                     VCFNYLFESLDNPWIYCKRLLGIIPVTILFSYFIPVYYFISFIDILGIVISIFTFVWS
                     LKRVLNTKKSILYFNLPFLSFLISICFVFDFFGTIYDKKNLLFFAEFIPGSVICYSIL
                     LERFFPSLFGKAIVSIPTNLVKEIELETIPIPEVKEAETYKYQSKELLVGIDLEKVNT
                     KLNHFIDIKGFKEEEIRLPDFAAALGLTVHRASKYLNVYLNTSFTDFLNYHRMIEVII
                     YMEKKTDFNLLNIALECGFNSASSFHRACVKFTGKSPENLNLISNQTKVQAFRFYKNQ
                     KYNRILKVFKKRTDY"
     gene            complement(55642..55869)
                     /locus_tag="JPEDNCCG_00056"
     CDS             complement(55642..55869)
                     /locus_tag="JPEDNCCG_00056"
                     /inference="ab initio prediction:Prodigal:2.6"
                     /codon_start=1
                     /transl_table=11
                     /product="hypothetical protein"
                     /protein_id="X:JPEDNCCG_00056"
                     /translation="MVINYFNIKPLDITESELDEYEKYIGIPLQKEDREAILKSTGFR
                     KAIAIINKHSFNALNHSFSDNLESNEEFLKR"
     gene            complement(55944..56258)
                     /locus_tag="JPEDNCCG_00057"
     CDS             complement(55944..56258)
                     /locus_tag="JPEDNCCG_00057"
                     /inference="ab initio prediction:Prodigal:2.6"
                     /codon_start=1
                     /transl_table=11
                     /product="hypothetical protein"
                     /protein_id="X:JPEDNCCG_00057"
                     /translation="MIDFKVSEFIFRLPIVLSPLFYNKHRSFKTFWTINYLNKYFGKK
                     FRQLLHLNKLNRFWFHINKRNNQRQNYFENKYFLIQWMITKFYELISVHISLNNLLVE
                     LT"
     gene            56310..56750
                     /locus_tag="JPEDNCCG_00058"
     CDS             56310..56750
                     /locus_tag="JPEDNCCG_00058"
                     /inference="ab initio prediction:Prodigal:2.6"
                     /codon_start=1
                     /transl_table=11
                     /product="hypothetical protein"
                     /protein_id="X:JPEDNCCG_00058"
                     /translation="MYSMNTLSIKKYPMNTFNLKTQSGRLAFIISETGLTKSRFGEEV
                     GISKQQVSNIISGEREISDPVAMVIEYKFGFRKVWTLTGNGIKKEHKRNSQEIEALNS
                     DIQLLRKIDRVPGAKKIIEDILVLGSKDRAVIEDMIKRLKKKEE"
     gene            complement(56803..57705)
                     /locus_tag="JPEDNCCG_00059"
     CDS             complement(56803..57705)
                     /locus_tag="JPEDNCCG_00059"
                     /inference="ab initio prediction:Prodigal:2.6"
                     /codon_start=1
                     /transl_table=11
                     /product="hypothetical protein"
                     /protein_id="X:JPEDNCCG_00059"
                     /translation="MNSTIIYNITIGFFLLFLGWYVYRIPCQRIVQKYFFWLCVSIAI
                     WRLCFGFRFLVPFEFREIILNWMLIPILFAPYLFYSLVRSLFGNNTIPSRRTFFINSI
                     IFCYLFFTAATGLVAKIQDYSSFTYQPTYNYHLIIAYCAIFISFSFTILVKNAFQSRG
                     DLRVRAFLLSVGTFIAFTVTILCVYILPFYGHFYSSEAVLGLLPSSILWAVAILHYDA
                     FEIREKILEGKRLPLLNRIFSFPVLGLYNLLDSPEYGFKLLNSKSMFTLGILIEDYKL
                     RKSTNLDIEDISGILANRYKKRIR"
     gene            complement(57721..58347)
                     /locus_tag="JPEDNCCG_00060"
     CDS             complement(57721..58347)
                     /locus_tag="JPEDNCCG_00060"
                     /inference="ab initio prediction:Prodigal:2.6"
                     /codon_start=1
                     /transl_table=11
                     /product="hypothetical protein"
                     /protein_id="X:JPEDNCCG_00060"
                     /translation="MSQITTKTHTQTKEKYEVKTIVGLESLEELKKVKDFVSKVYTES
                     GYSHSSWKNINYDPWSTWFYVEDSNEILAAMRIIEKKPENVIPLEVAVVWGQPPLKQY
                     KVKEENVADWNSVSFLPTSKSGRACTILFKSVAKHCLDKNYSMVYGMYNPDSKGIERI
                     YFRAGVSHSQKYPDLMYFPGFYLNGEFCQFRVIEIRKESLQKITSYIG"
     gene            58570..59010
                     /gene="umuD"
                     /locus_tag="JPEDNCCG_00061"
     CDS             58570..59010
                     /gene="umuD"
                     /locus_tag="JPEDNCCG_00061"
                     /EC_number="3.4.21.-"
                     /inference="ab initio prediction:Prodigal:2.6"
                     /inference="similar to AA sequence:UniProtKB:P0AG11"
                     /codon_start=1
                     /transl_table=11
                     /product="Protein UmuD"
                     /protein_id="X:JPEDNCCG_00061"
                     /db_xref="COG:COG1974"
                     /translation="MKNRGKINPKKIPKTKNLYITPIKAGFPSPADDYLEKELDIISL
                     VIQNPNSTFFGRVKGDSMVEEGIKDQDIIVIDKSIKPQSGNTVVCALDGVIVVKTLKI
                     KGKKIILESSNAKYEPIEIKKENEFEIWGTVTWTIHKVRNVRAR"
     gene            58994..60247
                     /gene="umuC"
                     /locus_tag="JPEDNCCG_00062"
     CDS             58994..60247
                     /gene="umuC"
                     /locus_tag="JPEDNCCG_00062"
                     /inference="ab initio prediction:Prodigal:2.6"
                     /inference="similar to AA sequence:UniProtKB:P04152"
                     /codon_start=1
                     /transl_table=11
                     /product="Protein UmuC"
                     /protein_id="X:JPEDNCCG_00062"
                     /db_xref="COG:COG0389"
                     /translation="MFVLVDCNSFYCSCERLFRPDLKNKPVVVLSNNDGCVISRSKEA
                     KELGIKMGEPAFKRKEYFEENKIEVFSSNYALYGDISRRVMKELERYSDQIEIYSIDE
                     AFLKLSQDRKEEISKIAKKIKKEINRNIGIPVSIGIGKTKSLAKIASQLAKKSKDNIY
                     IILEEEREEALKKVEIKDVWGIGRSYEKLLKKVNVLTAFDYTQLNPYWIRKHLTVVGL
                     RLQYELKGYQALDLEKDIKNKKTISIARSFSQTQTELEILESIVATFASRAAYKLRKQ
                     NGYTSLLRIFIHTNPFANKEETYSKHIEIKLPVPSQSTPEIVHYCLQGLRQIYKPKLK
                     YKKAGVILDKITIEENFQPDLFDSVNREKEKRLNESIDKINEKFQNEKVKFAVTNNKN
                     SWALKQERLSPRYTTRWEDIIYVLS"
     gene            60234..60947
                     /locus_tag="JPEDNCCG_00063"
     CDS             60234..60947
                     /locus_tag="JPEDNCCG_00063"
                     /inference="ab initio prediction:Prodigal:2.6"
                     /codon_start=1
                     /transl_table=11
                     /product="hypothetical protein"
                     /protein_id="X:JPEDNCCG_00063"
                     /translation="MCYHNSLTEDSQKLANRYNVKFTIQGYRPIYHENGFNHNPRPVI
                     TNQNPNEFQCYQWGLIPYWTKNLEDALKYQNNNLNVKTETVTEKKSFQEAILKQRCLV
                     PSTGFFEYQEIRKKKYPYRIFLKKEEVFSLAGIFDIWTDSQTQKTYYTFTILTTEANP
                     LMRQIHNSKYRMPLILPRGKEFNWIDPDLDQIKEIEKLFEVYPDTEMDAYTVKLENDS
                     YKPNRYKYYYPDIEQELLF"
     gene            61831..62028
                     /locus_tag="JPEDNCCG_00064"
     CDS             61831..62028
                     /locus_tag="JPEDNCCG_00064"
                     /inference="ab initio prediction:Prodigal:2.6"
                     /codon_start=1
                     /transl_table=11
                     /product="hypothetical protein"
                     /protein_id="X:JPEDNCCG_00064"
                     /translation="MIRNIIKDDRVHFFVDYDPEFVVRAKKVSGIWNSFEKSWSFSLK
                     NYEEVKQILREIYGEEGEGLT"
     gene            62348..62641
                     /locus_tag="JPEDNCCG_00065"
     CDS             62348..62641
                     /locus_tag="JPEDNCCG_00065"
                     /inference="ab initio prediction:Prodigal:2.6"
                     /codon_start=1
                     /transl_table=11
                     /product="hypothetical protein"
                     /protein_id="X:JPEDNCCG_00065"
                     /translation="MNVEKIKIRTLTETSKEFLRLAIKNNVLNPEDPYNYLVPGQPTS
                     KIKFAHEQIKKRKIDLKSILRSSETSNANTFLHAMGYYFVGYQYGAQRIILKF"
     gene            62638..62859
                     /locus_tag="JPEDNCCG_00066"
     CDS             62638..62859
                     /locus_tag="JPEDNCCG_00066"
                     /inference="ab initio prediction:Prodigal:2.6"
                     /codon_start=1
                     /transl_table=11
                     /product="hypothetical protein"
                     /protein_id="X:JPEDNCCG_00066"
                     /translation="MIWKNELNKEIIKYSNTDYYFKKKEIKTEADIEVYFLSYDFVNG
                     QNIRVFKLGNKEDQYRASKCFDIIDSFKS"
     gene            complement(62908..63957)
                     /locus_tag="JPEDNCCG_00067"
     CDS             complement(62908..63957)
                     /locus_tag="JPEDNCCG_00067"
                     /inference="ab initio prediction:Prodigal:2.6"
                     /inference="similar to AA sequence:ISfinder:ISFw3"
                     /codon_start=1
                     /transl_table=11
                     /product="IS481 family transposase ISFw3"
                     /protein_id="X:JPEDNCCG_00067"
                     /translation="MTTGQKIIKNKVGLLKLAETLGNVSKACNVMGYSRDSFYRFQEL
                     YEKGGELALQDLSRRKPNPKNRIEPEKEEAVKKMAIDFPAYGQQRASNELKKQGIIVA
                     PATVRSVWVRHDLETFQKRLKALEAFMAQGNSPVLTESQVQALERRKLEKQVEGEIET
                     EHPGYLGCQDTYYVGTIKGVGRIYQQTFIDSYSKVAMAKLYDRKNALVAADMLNDKVV
                     PWFEEEGVRLLRILTDRGTEYCGNREHHEFQLFLALEDIDHSKTRARHPQSNGICERF
                     HRTIQDEFYAIAFRKKIYNSIEDLQKDLDQWIDSYNYERTHQGKYCFGKTPFQTFLDT
                     KELAKNKYLDNLQFS"
     gene            complement(64269..64763)
                     /locus_tag="JPEDNCCG_00068"
     CDS             complement(64269..64763)
                     /locus_tag="JPEDNCCG_00068"
                     /inference="ab initio prediction:Prodigal:2.6"
                     /codon_start=1
                     /transl_table=11
                     /product="hypothetical protein"
                     /protein_id="X:JPEDNCCG_00068"
                     /translation="MIRIISQNLENNLPYLSSMETNKLIRLDLQKAFPGVKFNVRKDK
                     FSDCSVTWKDGPTEQEVNEITNKYQNKKYDAKNEQYNYFSTKISVNGQYQSGIGSIRL
                     GRFFSEEKKEIIWKQLCADRGKEFSEIKFGSSEFLYHNPKNEKYSFQVIFNKLAKEIS
                     FVNL"
     gene            65010..65513
                     /locus_tag="JPEDNCCG_00069"
     CDS             65010..65513
                     /locus_tag="JPEDNCCG_00069"
                     /inference="ab initio prediction:Prodigal:2.6"
                     /codon_start=1
                     /transl_table=11
                     /product="hypothetical protein"
                     /protein_id="X:JPEDNCCG_00069"
                     /translation="MIQFTQRGPKVNGVQYKATYQKYKDMEGKEYIQIYSRNYGSFYF
                     PEEIRAQFQVENRTDSMTDYFEMDRFNVCQEHELFPKVKATLEAINASYNKRKEKKKS
                     ERHLPKVSRCKSPKPFHHEYVSKIRFPELGKIVYLSCVLKKQEAIKAAQAVLMLTENA
                     NFKIVVC"
     gene            65645..66133
                     /locus_tag="JPEDNCCG_00070"
     CDS             65645..66133
                     /locus_tag="JPEDNCCG_00070"
                     /inference="ab initio prediction:Prodigal:2.6"
                     /codon_start=1
                     /transl_table=11
                     /product="hypothetical protein"
                     /protein_id="X:JPEDNCCG_00070"
                     /translation="MNRIRGIDIDFYFPSQGKRTHFNPNETNDLKEKIRSQIDHNIWK
                     LLAEETGLYDLMDEQAKDNFNCELEKNPPHVTNGNILATFERLESEKENIFERGLINV
                     FKNLDCKYVSNDSFKVTKKIIISNYRGFSSKDSVRDIERINKIIARSAGYRVPEKNNN
                     CI"
     gene            66253..66498
                     /locus_tag="JPEDNCCG_00071"
     CDS             66253..66498
                     /locus_tag="JPEDNCCG_00071"
                     /inference="ab initio prediction:Prodigal:2.6"
                     /codon_start=1
                     /transl_table=11
                     /product="hypothetical protein"
                     /protein_id="X:JPEDNCCG_00071"
                     /translation="MKIKSYKEAELIKAALTKFHLNKIQKAVNKFGYAGLSRKLSEAG
                     FEKCSDTRILSVLSRESLTGAEKLSLEIKSTLYPDLE"
     gene            67383..67688
                     /locus_tag="JPEDNCCG_00072"
     CDS             67383..67688
                     /locus_tag="JPEDNCCG_00072"
                     /inference="ab initio prediction:Prodigal:2.6"
                     /codon_start=1
                     /transl_table=11
                     /product="hypothetical protein"
                     /protein_id="X:JPEDNCCG_00072"
                     /translation="MKSYVLRINSSLSETLISNKNENRISIGWCDAKELLNAELNWYG
                     FREVLHRVYYADRKTYRAAGNAGASLWNFIRNMKKDDYVLIPSIILIFILLKLFPMT"
     gene            68652..68900
                     /locus_tag="JPEDNCCG_00073"
     CDS             68652..68900
                     /locus_tag="JPEDNCCG_00073"
                     /inference="ab initio prediction:Prodigal:2.6"
                     /codon_start=1
                     /transl_table=11
                     /product="hypothetical protein"
                     /protein_id="X:JPEDNCCG_00073"
                     /translation="MKASVVKIGNSKGIRIPKAVLEECHIEEEVDLLIDNNKLIIVPL
                     KSKPREGWEKQFKTMSSNKDDKLFIPDSIDLLDKDWEW"
     gene            68894..69217
                     /gene="mazF"
                     /locus_tag="JPEDNCCG_00074"
     CDS             68894..69217
                     /gene="mazF"
                     /locus_tag="JPEDNCCG_00074"
                     /EC_number="3.1.27.-"
                     /inference="ab initio prediction:Prodigal:2.6"
                     /inference="similar to AA sequence:UniProtKB:P0AE70"
                     /codon_start=1
                     /transl_table=11
                     /product="Endoribonuclease toxin MazF"
                     /protein_id="X:JPEDNCCG_00074"
                     /db_xref="COG:COG2337"
                     /translation="MVISQYEVYLINLDPTVGHEIKKSRPCAIISPNEMNKTIGTIII
                     APMTTKSRSYPTRVELTFQGKKGWIVLDQIRAVDKTRLVKKLGKIDPKTVNKMKLVIK
                     EMLVD"
     gene            69340..69510
                     /locus_tag="JPEDNCCG_00075"
     CDS             69340..69510
                     /locus_tag="JPEDNCCG_00075"
                     /inference="ab initio prediction:Prodigal:2.6"
                     /codon_start=1
                     /transl_table=11
                     /product="hypothetical protein"
                     /protein_id="X:JPEDNCCG_00075"
                     /translation="MEKYSDRPMDFADASLVSLSEIYEIKDILTLDSDFLFYKTKKGK
                     ALNILNSEMIKY"
     gene            complement(69574..69753)
                     /locus_tag="JPEDNCCG_00076"
     CDS             complement(69574..69753)
                     /locus_tag="JPEDNCCG_00076"
                     /inference="ab initio prediction:Prodigal:2.6"
                     /codon_start=1
                     /transl_table=11
                     /product="hypothetical protein"
                     /protein_id="X:JPEDNCCG_00076"
                     /translation="MGSYQEGNKKKWNRIGALFHLFILVVYIFHWNFFATLPNGEATR
                     SMGEFIFKMNLNLSL"
     gene            70050..70430
                     /locus_tag="JPEDNCCG_00077"
     CDS             70050..70430
                     /locus_tag="JPEDNCCG_00077"
                     /inference="ab initio prediction:Prodigal:2.6"
                     /inference="similar to AA sequence:ISfinder:ISLbi1"
                     /codon_start=1
                     /transl_table=11
                     /product="ISNCY family transposase ISLbi1"
                     /protein_id="X:JPEDNCCG_00077"
                     /translation="MMLKEKHRIGSKSMRKYDIPKTPLQRVLKRSEIPSVNKLEIKSI
                     YKNLDLSSIKNEINQLQDDLIKIAAPIRSPNVKVRKRRKKAIYHTTPKWRREFSPTSS
                     NPFLQRQKMQELRRAAETVWNRQK"
     gene            complement(71299..72060)
                     /locus_tag="JPEDNCCG_00078"
     CDS             complement(71299..72060)
                     /locus_tag="JPEDNCCG_00078"
                     /inference="ab initio prediction:Prodigal:2.6"
                     /codon_start=1
                     /transl_table=11
                     /product="hypothetical protein"
                     /protein_id="X:JPEDNCCG_00078"
                     /translation="MSNELNVAEIIDTSVPRRLNTNPMNTARGAHTLTVLADGRVLAV
                     GGTYISGVNARAEIYNPTTGLWTQTGPPLSGRVYHTATLLNDGRVMIVGGMEPNETGI
                     GATLIYNSQTDQWVNGPDLNERRESHTATLLQDGRLLVAGGGADGWEGGTRFHRLRNT
                     LEIYDPNTNQWTLFTMPERRTEHGAFLEVDGSVVMIGGINAGTIPSTLRYTPNSDTWC
                     RLPDVPSFGILSPRMLLFPTGGAGFVNGDFNISLR"
     gene            72427..73500
                     /locus_tag="JPEDNCCG_00079"
     CDS             72427..73500
                     /locus_tag="JPEDNCCG_00079"
                     /inference="ab initio prediction:Prodigal:2.6"
                     /inference="similar to AA sequence:ISfinder:ISLin1"
                     /codon_start=1
                     /transl_table=11
                     /product="IS110 family transposase ISLin1"
                     /protein_id="X:JPEDNCCG_00079"
                     /translation="MESQEVKYVGVDCGKKSIEVVRINSENSLERRQFSTTESGINNL
                     LQWLTLNDIVGLEAGSQSFRIAKSILNKGVQVIVLNPGNLATIYQSLKKTDKEDSLKI
                     ARLIQRHPIEELPTVPIPNDEEEDNRRLCTEQENWTRQLTQSKNRLHSLFTQAGLTHI
                     TKKHLRTKANREISVALLPSRYQKEAERILKVLDLVELNLKLIEEEIQEALKKNKAYV
                     QTIMSMPGIGMITSLAIMSYMGDCKRFSSAKQAAYYAGLVPRVDISGDTVRYGRIINR
                     GCHSIRRVIVQAAWSLVRCQHGGKVKEFYQRLYLKKGAKKSIIATSRKMIEVLYVMIR
                     TGKLFDSMPENILNRKLTQYGLM"
     gene            complement(73482..73757)
                     /locus_tag="JPEDNCCG_00080"
     CDS             complement(73482..73757)
                     /locus_tag="JPEDNCCG_00080"
                     /inference="ab initio prediction:Prodigal:2.6"
                     /codon_start=1
                     /transl_table=11
                     /product="hypothetical protein"
                     /protein_id="X:JPEDNCCG_00080"
                     /translation="MQAEVVLLPPLPVGNPEISVVACTTNLRQWTENELPGTGSMQTF
                     TGLDNGIAVASGGWERLNGGSYLTKVTRFSYVSCVKPSRYFFYIRPY"
     gene            complement(73714..73932)
                     /locus_tag="JPEDNCCG_00081"
     CDS             complement(73714..73932)
                     /locus_tag="JPEDNCCG_00081"
                     /inference="ab initio prediction:Prodigal:2.6"
                     /codon_start=1
                     /transl_table=11
                     /product="hypothetical protein"
                     /protein_id="X:JPEDNCCG_00081"
                     /translation="MNTSIKNFISINASKFIFCFLILFSLIFCNPQKNENVSDLLLSL
                     RVLQELYPSGSNSGNASGGSITAPASGG"
     gene            complement(75624..75866)
                     /locus_tag="JPEDNCCG_00082"
     CDS             complement(75624..75866)
                     /locus_tag="JPEDNCCG_00082"
                     /inference="ab initio prediction:Prodigal:2.6"
                     /codon_start=1
                     /transl_table=11
                     /product="hypothetical protein"
                     /protein_id="X:JPEDNCCG_00082"
                     /translation="MGYSRDSFYRFQELYEKEGELALQDLSRRKPNHKNRIEPEKEEA
                     VKKIAIDFPAYGQQRESNELKKQGIIVAPATCMGSS"
     gene            complement(76021..76710)
                     /locus_tag="JPEDNCCG_00083"
     CDS             complement(76021..76710)
                     /locus_tag="JPEDNCCG_00083"
                     /inference="ab initio prediction:Prodigal:2.6"
                     /codon_start=1
                     /transl_table=11
                     /product="hypothetical protein"
                     /protein_id="X:JPEDNCCG_00083"
                     /translation="MTHQEWYFLSGKWGAAGYPFIEEEKGFQIAAYDYSEGCKYCGIG
                     WKQKGKFIFEKKPKSKNIQFLSPYWTRALFVRGSVKTVFEKKNISGIEFLSVYLKNGK
                     EIENLYQLYVTTILSPGLIPGDLNMELCENKIKDDKLKKELIAKEIYYMGPWCGKIKY
                     NYSQGDKRALFKKEIFEHQPDFVLTNEWFGSGAGADRQILVSQKVKQIIEQNHWIGPI
                     KGANLFPIQVQ"
     gene            complement(77978..79180)
                     /locus_tag="JPEDNCCG_00084"
     CDS             complement(77978..79180)
                     /locus_tag="JPEDNCCG_00084"
                     /inference="ab initio prediction:Prodigal:2.6"
                     /codon_start=1
                     /transl_table=11
                     /product="hypothetical protein"
                     /protein_id="X:JPEDNCCG_00084"
                     /translation="MYKYFIFIALLFFSFCIKSPAVLDPPYFILQYLQNVNSTENQGN
                     NSNNNNSQCPAPAGPFNPGAIFDTGQALCWNGAGTVQTCALWLPGADGDFNNVPNARS
                     FVGPTQHCKFTSDYTIFDPLHGLTWKACAQGQTGSDCSGSVAAPINWADANAGLSGSC
                     TELNTLNSGEGYAGRTNWRIPTVRELASIVHYTNNPHIENAFFPSRTFTGRTYMTSTI
                     DARAAGNNWVIDFSVAPPMDVRILSTAQVTSIYLRCVSGNAMPATSFVDQGDGTIRDL
                     NTGLLWAQCSEGQGGVGCMFGGIGSLDWNQARGNCNGKVLVPGRVWRLPNINELLSII
                     DYSDPNPILPTIDTTFFPNTPNPSGYWTSTTYDSNKSLAIAVAFGNGIVATSDKSGTL
                     YARCVTTF"
     gene            complement(79715..80071)
                     /locus_tag="JPEDNCCG_00085"
     CDS             complement(79715..80071)
                     /locus_tag="JPEDNCCG_00085"
                     /inference="ab initio prediction:Prodigal:2.6"
                     /codon_start=1
                     /transl_table=11
                     /product="hypothetical protein"
                     /protein_id="X:JPEDNCCG_00085"
                     /translation="MKDIIEYKGFLGSVHFNADDEVFFGKIEGIEDLVSFEGESVKEL
                     KKAFQESVNDYLVLCKKAKKNPEKSFKGSFNVRIPTELHRRVYRKSLREGISLNQLVQ
                     RALEKEITDLKTSHFS"
     gene            complement(80068..80328)
                     /locus_tag="JPEDNCCG_00086"
     CDS             complement(80068..80328)
                     /locus_tag="JPEDNCCG_00086"
                     /inference="ab initio prediction:Prodigal:2.6"
                     /codon_start=1
                     /transl_table=11
                     /product="hypothetical protein"
                     /protein_id="X:JPEDNCCG_00086"
                     /translation="MSKVEKLVERFKSRPRDFSYDELRKLLSAFGYNENNSGKSSGSR
                     VAWIHSETKHIMRLHKPHPKNILKSYQINQILDELKSEGYIK"
     gene            complement(81096..81953)
                     /locus_tag="JPEDNCCG_00087"
     CDS             complement(81096..81953)
                     /locus_tag="JPEDNCCG_00087"
                     /inference="ab initio prediction:Prodigal:2.6"
                     /codon_start=1
                     /transl_table=11
                     /product="hypothetical protein"
                     /protein_id="X:JPEDNCCG_00087"
                     /translation="MSKNFFPLTNDLMFKILFVKEPDLLISILNSVLFTDGEHTIRNI
                     KILNPELVGSSPNDKRSYLDIRAQDEDGKIFHVEIQVAHQSSFVKRSLYYLSGLIRDQ
                     LNRGSMYSDLKPVYQINIVDFDLIPSENFHSKFKFREESNPDIILTDDVEIHFLELCK
                     FVKRDVRELRNNLEIWLYVLKHTSELEEEEMRILVDKTPDLSKAFTILEQYSNDPQKR
                     NELEAKLKSDRDYAYDLAARFEAGELQGIGKEKLKSARKMLQKGMDVDMILEITGLSK
                     KDLKDHGML"
ORIGIN      
        1 atgacaacag gacaaaaaat aatcaagaac aaggttggac ttttgaagtt agcggagacg
       61 ttggggaacg tctcaaaggc gtgtaacgtg atgggctatt ccagagatag cttttatcgt
      121 tttcaagagt tatacgagaa aggaggcgaa ctcgctctcc aggatctaag cagacgtaaa
      181 ccgaatccta agaatcgtat cgaacctgaa aaagaagaag cggtaaagaa aatggcgatc
      241 gactttcccg cttacggtca acaaagagca tcgaatgaat tgaaaaaaca agggatcata
      301 gtcgcccctg ctacggtaag aagtgtatgg gttcgtcacg atttggagac ctttcaaaaa
      361 agactgaaag cattagaagc gttcatggcc caaggcaatt ctcccgtatt aaccgaatcg
      421 caggtgcaag cattagaaag aagaaaatta gaaaagcaag ttgaaggtga aatagaaaca
      481 gaacatcctg gatacttggg atgccaggat acgtattacg taggcacaat caaaggcgta
      541 ggaagaattt accaacagac ctttatcgac tcctattcta aagtggcaat ggcaaaactt
      601 tacgatcgga agaacgcgtt agtagctgcc gatatgttaa acgacaaagt ggttccttgg
      661 ttcgaagaag aaggcgttcg gttgttgagg atcttaaccg atagaggaac cgagtattgt
      721 ggaaatagag agcaccatga gttccaactc ttccttgctt tggaagatat agaccattcg
      781 aaaacaagag caagacatcc tcagtccaat ggaatttgtg aaagatttca cagaaccatt
      841 caagacgaat tctatgctat tgcttttagg aagaagatat acaactcgat tgaagatttg
      901 cagaaagatt tggatcagtg gattgattcg tataactacg aacgaacaca tcaaggcaaa
      961 tattgttttg gaaaaactcc attccagact ttccttgaca cgaaggaatt agctaagaat
     1021 aagtatctcg acaacttaca gttttcgtaa tcaactttaa atgagtgtca gatcttattt
     1081 tggctattac acttaaatgg ctgtccactt ttatgtgact acttcacaat atatattctc
     1141 cttcctttgt tcgaattatt gttttaattt ttaaaaacac gcaacgcata ttagcactac
     1201 tgtaataagc tttaatttgt aaaaaatatt ctaatattat ctaattatct cttatttgaa
     1261 catcatattt taatgcttca atttcaactt gattccaagt attgaaaact tttgaagtat
     1321 caactccatc ttcctgaagt tcgtttaaaa ataccccaat cgcaaattgg ggttgaccaa
     1381 cgaataaagc aaataaacca acaaaaaaac ttttaaaggt ggatgattct ttttctttca
     1441 tttggtgaat catattttcc caagcttgga catgttctaa aaatgcaaac ctaaaattcc
     1501 ttggacaata atccgtattt atacttcgta ataatttaac atattttgaa agtgcatcaa
     1561 ttttttttgc acctgcttta atttcctttt gtgattcaag gaaataatgt ttatctttat
     1621 caagaaccat ttgaattgac ccagcatctg ttaaatttcc aagtgaaata caagaaaaaa
     1681 tacttaaaga aattaatgtg ataataactt tgggtatgat actcataagt gatatttttc
     1741 taccgaagtc tcgcgtttaa acagttacaa ctcaaatgta ggatactact tgtcatgagc
     1801 ttgtttcaaa agataaaata tataacctct ttaaaaagtc tataattaat ccatgcatga
     1861 gacgtaatta tcgaagaatt ttatattttt atatactaaa taacaaaaaa ataaaatatt
     1921 ataatatttg gtttatattg tataaaataa acttcaagtt atactttgaa tagattattg
     1981 cgttaattat attcttaata cttttgatcc tttttctttg caatactgag gctgaggaag
     2041 tctgcttttg ggaaatgtat aaaactcttt tggccaattt atattcgttt ttttcatcaa
     2101 ccttagttta tcagtttttt acattagcga taggtggagt tcattgagtg cttacaaaac
     2161 gaatgcccta ctccatttaa aaacaatcca aagtttgtta ggttgaggaa attcgaggaa
     2221 aagtgaggga agaatccgag gttctaaatc cagctaaaga gtatgattca ccataataaa
     2281 gttcagacaa atctggtaac ggcttgaaaa agtatgaaag aaactatgtt ttatagacct
     2341 gcaagaaatt tatagaatac ccaaacgttc ttacccttgt gaataaatac ttaaatgcag
     2401 aagtatttta tatattttca atattccatt tacaattcgt gaataaggaa aaaattgaat
     2461 cgtaagattg ctgacaaccc ttcgtattca atactgagtg aggaatgtcc gatcttgttt
     2521 ttaactttac aggttatagt atcccgtggt cttttagatc ctttttactc aaaccagtga
     2581 ttcgaaggat tacatctaaa gccatacctt cttccaacat cttacgagcg gattttaact
     2641 tttctttctc tgcacccttt tcaatccctt tcttgatacc tttctcaata cccttctgaa
     2701 taccttgtag ttcacccgct tcaaaacgag ctgctaagtc atacgcatag tcgcggtctg
     2761 attttaactt tgcttctaac tcattgcgtt tctgaggatc atttgaatac tgttctaaaa
     2821 ttgtaaatgc cttacttaaa tctggagttt tatctactaa aattctcatt tcttcttcct
     2881 ctaactcgga cgtatgtttt aacacataca accagatctc taaattattc cttaattccc
     2941 ttacgtctct tttgacaaac ttgcacaact ctaaaaaatg aatctctacg tcgtctgtta
     3001 aaatgatgtc aggattagat tcttctctaa atttaaactt actatgaaaa ttctccgaag
     3061 gaattaagtc aaagtcaact atatttatct gatacactgg cttcaaatcg gaatacatag
     3121 aacctcggtt caactgatcc cgaattagtc ctgaaagata atacaaactt ctcttcacga
     3181 aagaactttg atgagctact tgaatttcta catgaaatat ttttccatcc tcatcttgag
     3241 cacgtatatc taaatatgaa cgtttgtcat tcggagaaga gcctacaagt tccggattca
     3301 gtattttaat gtttcgaatc gtatgttccc catccgtaaa taacacactg tttaatattg
     3361 aaatcagtag atccggttct ttgacgaaca agatcttaaa catcaaatca ttggttaaag
     3421 gaaaaaagtt tttagacatc ggtttggttc ttttgtttta cttttaactg gaaagatatt
     3481 tgaggaaact aattttttta gttcggtctt ttatttactc tctatacaaa tttatttctg
     3541 gaaggtcttt gttttttagc tttgttttaa aacttaaaaa agaaaggaat ctcttttttt
     3601 aaaactaaaa acacatacaa aaaatctatg gatctaatat cccgttgaat atagctaaat
     3661 ttgaaatccc gaatttttcc ctccattttc ctccaatttc ctctctcaca attttgccta
     3721 ctcttcaaac tattaagact acaacaaaac aaactactat cttttgattt aaagagtttt
     3781 ggtttttata aaacaaggac ttttatttaa gtgaatgttc ctaaaggaaa caattcggtt
     3841 ttgactgtct ttatatcatg gaaattattt atttcttttt ttcattttaa catgcctacc
     3901 ctatctgaat tcctattgac taaaacagtt tagataatcg tgttactttg agttttcatc
     3961 gataagattt ttatacaaac tggttccttt acctactttt gaaagaacat cgaaaatatt
     4021 tcaacttagc ttctaactct ttgtgtttct gggaatcatt tgaatattgt tttaagatta
     4081 taaatgtttt acctaaatct aaaatttgat cccagagatt ccactttctc ttttcaagat
     4141 ccaaaacaaa gaaaattcac ttccaaacct caaattttca ggattttagg gggtcgaaat
     4201 ttgacctgaa atttccttaa atttcctgaa atcgaatttc tttaaaaaat ggattcaaag
     4261 ctatagaaag aacatgctac tttttgaata ttcttagaaa ttacctactt tcttaaaaaa
     4321 tatcactttt ttcaaattgt cctgttttgg ctcgtttttt cctggataga gattcttaag
     4381 aaaagtcaga ttctactgtc ttcctacaac aaacatattc ctttgataaa agggcctgtt
     4441 tttttgatat gaatcgaata aacatcttac tgactaagat ttttattttg tcgaagggtc
     4501 atagaagtga gagaatttct gtggagactc attctaagtt tttatactaa agtaaattga
     4561 ttctgttcaa ataaaaaaac ttgaatcaaa acctgatcat tcactaaaaa cggagggatt
     4621 ttaaaactat tgaacatttc gtaatcgttt caatgggact tcgtatttag aacgttcttt
     4681 agtttattag aagggtctta gtattatcgt tatgagttgt ttgattttgg aactttaaat
     4741 aaaaaatact gactttttat aaacctactt ccctactacg attcaaaaag atttgtatct
     4801 tttttgtttc ctaaagaata tacagttcta agttttttta agtcctagtc tctaaaagat
     4861 tcgaatctat ttgaactcca ttttatactt acgtcctttt ggaagtttga ctaccctact
     4921 ctaaaaactt cgtacggatc tttatttgta attttaattc tatcctcttt cacttggcat
     4981 ttgtctgagt tctttcaaat aactttggaa ttgtttctgg actttctaat tgattgtact
     5041 aaggccaatc gatactttcc attctaacca gcgaactttt ttccattctc ctaaaacagt
     5101 tctgttttga tattcaagac gaaaaaatcc cgagaaaaga aactcagatg aacaaaaatg
     5161 aaatatcgga aaataagaga agtttatcct gatcttgtaa tcttgatttt tatgaaacag
     5221 gggttttgca tgtgaaaaac cttgtaaaac cccacttccg agttttttaa aaaagtaaaa
     5281 tatcggaaac aatataaggc caaaaaaccg actgtctctt ttctactcat tacaaaaaga
     5341 attcagaatg aagaactcca taaaaatcca aatcattttt gaaccggatg tattttgtct
     5401 ccaaaaaatc tggttcaaag atagtacatt attgtgccga aattcgtaga tataaaagac
     5461 ttttgttttc tacttaaagt ttcaaaacgc tttgagctcc agaaacccaa ataatcacat
     5521 ctaaagaaaa acgttctttc tacattcttg aaaacgaatg ccctacttca tttaaaaaca
     5581 atcctaagtt tgttgtgagg aaattcgagg gaaagtgagg gaagaatacg ggattctaaa
     5641 tctagctaaa acttgtgatt cggcgtaatc aagttcgaaa gaatccgaga aacggacttc
     5701 gtattcaata ctgagttgag gagtgtccga tctgttttta actttacagg ctatatcact
     5761 ccatagtctt ttaactcttg ttcggtaagc ccagttatcc gaagaactac atctaatttg
     5821 aatccttctt ttaacatatt tctggcaatt ttgatttcac cttcttttct taacttttcg
     5881 gctgttgtca tggctaaatc ctcgtattcc ctattatacc ttgaatgact gagtaaactt
     5941 gtaatttcag tcggttcgat ctctcttaca ttaaatatat acaaaaacag tttttggaaa
     6001 atttcaaccc ttttcgattc gttttttaga cctgttaaga gttcaaatac ttctcctaaa
     6061 taacctaaaa atgaagcatc accttcccat attttttgaa ccactcctaa aatcactctt
     6121 agggtaatac tttccaatcg gtttagatcc actttcgaca aatcaaatag ttctaattca
     6181 aaatctggta tgtatttttt aaatacttcc tcttcgtttt tggagagtat aaatctatct
     6241 tgaaaactat ttcctaaagt ccaagtcctt tcaccgtgat agaatacaaa cggaattacg
     6301 actgagtatt ttttatcgat cctatactga gatttgtaga ttgcggatat atatcctaag
     6361 agttgactaa agactgcttc atccaaataa cttttatgtt caaataatag atagacgttt
     6421 gcttttttac cggatttcag tggaatctga aaaagtagat cggtttgttc ttcttttaaa
     6481 ttttctgaaa taaaactaga ttgagtcagt tctaaacggt ttaagtctaa aagttcgatt
     6541 actttttcgg gtaaactatt tttaaaaaag gaaatcgcat cctctttgtc ctgtaaggtt
     6601 tcccggatta aacggtcgtg tgggtttgtc atatcagaca tggtattttt aataatggag
     6661 attactttta tttgtaaaga ttcattttct tttttatgaa ttagatttgt tctttatccg
     6721 tccaacattc gaatcgattt acatacatga gttcctcctc tttctctctt acaaaaaaag
     6781 tatccgatct ttttaaaggt ctttgagaat caagtcttgt tcttttttaa acaagatcgg
     6841 atacagttca ctttggttga tccaattaaa aaactcatgc agcactcccc tttctatttt
     6901 caattgtagt cttttttacc tctgagttat ttacaagacc cggatacact tcgtttacaa
     6961 atttttcaaa gagtatcttt ttagttcctt cgtatttgaa aggatctgag ttttgttcgt
     7021 aatattctaa ttgagattta agcaacttac tcttacccca acctaaaaaa catttatacg
     7081 gatctaagtt gtttatctct tctatgggtg tttcttggat cgtcttactc tcgttatatt
     7141 tggatttatt ttgtggttca tttcgttttg tgttcttttc agtaggtttt acttttcttt
     7201 caaataacct agaccaaaac ttagtaatcg attcaggact caaagactgc tcataccaaa
     7261 atttgggatc ttgttttctc agttggatga gtgtttgtat cttactttcg atcaagttcc
     7321 aatctccttt ggatatttca tacagtgaac ttaatgcttt tagttctgag tctggttgcc
     7381 ccatttcact tccatgttct ctgaaataat agtcttggaa ttttataagc caagaatcag
     7441 gaaattgaaa tcgtgataac ggtttaggtt tgtttaaatt ttgtttttgt tcttccaggt
     7501 gcgtttttgc aggcgggccg tactctctag tagtatttag tatttgttta aagagtactt
     7561 gttttgatag tccttggtat atagtacttg ataggggttg attttcccca ccttgaaaat
     7621 caagttgtgg cttctctgct tggggtgaac caagagcctg atttttttct ctcttaaatt
     7681 ttatttctaa ttcttcttct atgcgtgctt gtgggggctg gtcatactct ctagttgtat
     7741 tttgtatttg tgaagagaat acttgttttg atagtctttg gtatatagta tttgataggg
     7801 gttgattttc cagacctgga tttaccgtga ctgggttttc cggttgtgga aaatccaaga
     7861 ccggattttc ttttatgtta gattctttga cttcttttaa aaagagttcc ttttgttttt
     7921 ctaaattctt attttgagtt gtttttattt tgtattgaac ttccggcttt tgagactctt
     7981 caaaaaaata ccatcccgaa ttaaatctac cagttactgg atcttttcct tttcgaaatt
     8041 ctgcatagcc aaaggtaact agttctttaa acccagatgc aatacttgaa tctttgtcgc
     8101 ttttgaattt agacatcgtt tttaccgaca ttcgccagtg gtctgggtaa cggagggcaa
     8161 gaagtaggat tgctgtcgct ttcatactta aacgaacatc atcgataaag ttatttttta
     8221 cgattgtaaa gtttcggtct ttttgtaccc gaaagactct ttgagtatca ttcatatact
     8281 attctcttgt tgtaagttat tctgaagtga gtctggatgt ttctaaaaag ttggcgggag
     8341 aaacgatata tcgtttccaa agtcatttct ttttgttttt taatcctact cgatccgttt
     8401 tcactttggc acaaaaacga atatcggaag tttgatttct aaaaaaattc aatcttaagg
     8461 taaattttgg gattcaatct ttgtgtttgg tttaacgtga atttgatcta aaaaagggag
     8521 aaaattgttc ggtctgcatt ttagattttt tctaaaatct gttttccaac tcgggaattc
     8581 cctgtcttgg gaattcctgg tttaggaagg agtgttttac agagttgtga gattaataaa
     8641 atacccacaa tcgttcagaa aaatcttgtg gttactcatt ttgacctagt tacgtaaaaa
     8701 cggacacctt ttactcagcg aatgaggtaa aggtgaatat gaataagaaa ggaaaatact
     8761 ctccggagtt taaagaacaa gcagtcaagc gaacactttc gggttcgttt acgataaaag
     8821 aagtagcagg gtcacttgga atcagctatt ttgtgttacg acaatggagg ggagaatact
     8881 tgaaaaaatc agaagatcag cttccactta cggataaaca gttaaaagaa agtgaagaac
     8941 tgacaaagct tcggaaggaa aatctgaaac tgaaagagga agttactatc ctaaaaaagt
     9001 ttgccgccat gctttcccgc gaacaaaatc ccgattgatg ttcatggaaa ctcatcgatt
     9061 tgagtattcg attcaaagca tggctaacgt tttaggagtg tctcgttcag gattctatca
     9121 atttctaaaa cggagtaaaa acgaattaga aaaatataat cccgaacttg tcgagttcat
     9181 tcgtgaaacg tggctaacaa gtcgtaagaa ttacggctta gttcggttgc ttcgggaagt
     9241 gaagaaagtg tattcaattt acggagcaag aacggttcga aaagtgatga aactttgtga
     9301 aattcaagga aaacaggaga aacgttttcg gattgccaca acagattcta atcatgggaa
     9361 tcgggttgct ccggacttag ttcaacggaa tttcaaaccg aatcagaaga atcggatctg
     9421 ggtttcagat attacttttt taagatcctc tttcgggtgg atttatcttt gtgtaatact
     9481 ggatctttat tctcgaaaag tagtgggttg gtcgatttca aattctaatg attctaagtt
     9541 agtgtgcacc gctctttcca aagcaatcga atgtagaaat cctcctaagg gtttagtttt
     9601 tcattcggat caaggatcca attattgttc gtacgaaact cgaaggtatc tgttaaataa
     9661 taaactcaga aggagtaata gtagaaaggg aaattgttgg gacaacgcag ttgctgagtc
     9721 cttctttggt tctctgaaaa gagaaatgga atataattac ttttataaaa ttcaagaagc
     9781 cgaagaatta ctttttgatc atatagaggt ttattataat agacacagat ctcattcgtc
     9841 attagacttt gtgagtcctg tgcaatttga agtaaatgct gcgtaaaaat gtgtccaata
     9901 attcgtcact aggttatttt agagaattag agtttccatt ttatcgggaa aaaatatatc
     9961 tactttttgt ttcgattcaa taaagaaaaa tggagttttt aattttattt aaaatacact
    10021 aaaacccatt tttaaattaa aaataataat ttaaaactaa ttcttatatt ggttccaaga
    10081 cctgagtatg aactctctaa attcagaaaa agtgtttatt tttttctatt ttgaaagctt
    10141 gaaaacagga attaaatttg tggtcatttt agaaagttac agaaattttc taaatttgaa
    10201 tctaattcga aaatggtttt agagagtttc aaaacgatct ctttgaatat gcaatcaaaa
    10261 ctgagatgtt ttagtttgtt caagaatgtg ggaactcata caaaaattga aaaacttgtt
    10321 cgtttacaat acgacgcaat ttaagggaac taccacgttt tatttgggtt cataaattta
    10381 tcttgagata gattctaacc ttgtccccta cccttctatt ttaaatcgta ataacttttg
    10441 gaatctccaa tttcattctt attctcatcc cagtttagga cgttttttgt tttttaaata
    10501 attccagtcc tcttcacagg gttaggcgaa aattcctaaa ttgtagctga cagagactca
    10561 ttttatgagt ccttgtctcc tatggaaact acttgtgtct acactttttg aaagactttc
    10621 cgctattgac gacgacctga aactgagtca cagcaggatg gccgtggaat tgggtgtcaa
    10681 tcgttctact tattacaaat acaaaaatgg cactcttgct atccctaaat ctattttaat
    10741 cattttaagg cttaaaggtt atgacgatca ttgggttctt tccggaaaag gccaaatgaa
    10801 actcaaagat tctgttcaat tagtcgaaat gcaaaaaaga ctaaaactca tttctaagct
    10861 cgactcttac ggtgtgttag attctatcga aaaattacca gaaacccctt cctctgttca
    10921 aaagaaaatc attcgagaat tcttcatttt cttggcttct aagtttgtgt aacagggagt
    10981 tttggtatgg tagtcggaga gattcaatgt cttaaatgtt tactctgtga aatccgttca
    11041 aaaatttcaa tgatggattc ttctacctga tcaacattcg cgtgaatagt agaaatgacc
    11101 gagtgttgcc ttgagtagtc gaaagaattc ctgtcattat caataatctt cccgttactt
    11161 aaatttatac atccaatgaa gttttatatt ttttttattt attcaggatg gaacaaaata
    11221 ccagaaccac cgtaatattt cagtttagtt ctactccccc ttcctctaat gcgttttcgt
    11281 atttcaaaaa aattccgctt tccatttttt taagatacat aattttttcc ataaatgcca
    11341 aaaatagtct gtattatttc aaataagggc ggttgttcga aaacaactat ttcaacaggt
    11401 ttaggtcaag ctttcgtaag ttttggaaat tctgttgtgc tggtcgattt agacaataat
    11461 aacaatttaa gcgacatttc tttacactcg cacccagatt caaatactgt tcataaaaga
    11521 aacttaacaa cagctatttc cggtgcacac gcaatagatg aagtaatatg gaaaacggcc
    11581 ctacatggat tcgatataat tccgactcat ggaataatta acgattttag ctttaaatta
    11641 aacatggacc catcattaga aattcgaatt agcgaagaat taaaatcttt aaattatgat
    11701 tatataattt tagatgtaaa cccacttcta aatgaaacca cgagatttgc tcttaaatat
    11761 tctaatcttg gaatagcccc acttgaagaa gatacacaaa atttagatgg tattaacgat
    11821 cttattaatt ttaggaatag ttttaaaatt agaacaccca taaaggtgct cccaagcaat
    11881 ataagtaaag ccaaagaaga ttttctaaaa agtatggttt taggtagagg cttgacctca
    11941 tttgaaactg tgatttatac aaattcaagt atcaaaacag ctaaaaatct gaggcaacct
    12001 atttcatata aaaatgaagc atttagttat tttacatctc ttgccaagga aataataaat
    12061 gaaatcaaat agcataaaag aacaaaagat tcaagctttt cttacatcct caaaagtgaa
    12121 cactgttcca gctacgagca ttagtttagt tgagccagac atagacgaaa tagcagataa
    12181 aattaataag ttagtcgaag gtgcggaaaa cgattttaaa aatggaatgt taaaatacat
    12241 tgctgcaggc gaaatgttaa ttcagcaaaa agaaagtatg ccctatggag aatttacagc
    12301 ttggcaaaag aaaaatctaa ctttttcaat tcctagtgct tcaatttata tgaaatttgc
    12361 aaaatataaa attgagctaa ccaaaagtaa agaaaaaaca attagaggag caaggatttt
    12421 aatcaaagaa ctagaagacg cttccaaccc aaattctaaa accggaaaaa atcaaaataa
    12481 acaaaaactt tttgatgagc ctaaaatgta ttataaaaaa tttctttcag gcgaaaaact
    12541 ctcaacttct gaaaagagaa cagttaaatt atatttgaaa tctgaaattg aaaatattaa
    12601 agataaaatg aatgcaaaaa tcaataaaat caataaccat atttcaaagc tttaaaatat
    12661 cttagtttta taacatgtta taaaactaat tcttttaact cttattttta aatttcaaaa
    12721 taaaaaaagc tggtacttaa atttggtttt aatataaatg gattaaatca aagagaaata
    12781 attctccttc gatttacgtt ctatcaaagc cttgtgggag gtcagatacc cacaaggcat
    12841 ccttccctaa agttccaata atttagttat gtcccatttt taacttgaca ggtatatagt
    12901 acctgtatct agtccaaaat atcttaggcg gcataactaa gattcggctt atctgacaat
    12961 tgccgaaaag aagaacgtga atcgaggacc taccgaaaag gctccaagcc tgacccttag
    13021 ttccccgtat ttttaacaga gtagggtaaa aactaacctt taccatgcgt cacccgaagt
    13081 atgtccgtat ggtaaaataa gggatactaa aatgaccgag gtcgtacatt acgctttggt
    13141 gatagctcat gctatcgaat cactaccact ttccaggacc aaaagacaac tactgtccaa
    13201 aatcacggaa cttgatattg caggaagaat taatggattt ggtggatgta tcgccaaaaa
    13261 caaaacacta ggtgaagaag taggattagc agaaactact gtttctagat acattcgaga
    13321 aatgagacga gacggatttg taatctctgg ggaattccac gggcattata gaatattaaa
    13381 ctctagtcta catgatgcag ttgtaaaaga acgttatcaa tataacttac aaaaacaaat
    13441 aacaaaatat actagtctgt ctagtacaaa tatcctagag agcccaagcc aaagtaccgg
    13501 ggctgctccg tacaaacgta cgggggtttg ttctagtaac caaagtacaa accaaataaa
    13561 taacaaaaag aaagtacaaa cttcttcact ttcagaaatt acttgggaaa atatttttga
    13621 acattctaaa aacctcgttt cggaaaagtg gggggaatat ggccacaacc cggaaaggga
    13681 aaatgctaaa atcaaatcct ggaaaaaggt cgaaccggaa aacccgggag tcgttttaga
    13741 aactttgaag aagctaattc atatccgtaa atcagaggaa tataaagcag accgtttttg
    13801 gggaacaatc cctgtaaaca tagcctctag ttactcttac aaggacatta taaaaaacac
    13861 atataaccta cttacacaag tgggaagtaa aggcccttta gtcacggaaa ataaaaaaga
    13921 agtaaaaacc gaaagtaaag taattgatcc gttcaaaaat gaacctacct gggaaggatt
    13981 tttagtttgg gccaaggaaa gactttctaa aactagtaac gaaagtctta aacagcttag
    14041 agtcaaattc gaaaataaag ggttatatat aataggggaa ataaacgatt cactcaaaat
    14101 gattgtatct aaatacttca atgaagaagc aaaacttaaa acagaaataa aatttgtaaa
    14161 agaagaattg caagagaaag aacagaattt taactcaagt aaaaaattgg atcagaaaaa
    14221 taatcaggaa aatcaaaccc aaccgaatca agaatcttcc atatcggttg atcaatcaga
    14281 aaatcaagat attaaaactt tctctgacta tatatcggta gataaagtaa tccatgagtt
    14341 catgagccat tcttctctga aactaaatcg acttgactta gaagagatac gtaaactaag
    14401 aatcagttac gatttagaga aaattgtaat ctatgaccca cttccagaaa gattgaaaaa
    14461 tcacatacgt gattactttt atagccatcc ccaaagggtt atcgctctac aatttgagga
    14521 atgtaaaaat aaattccatg ttgcggcgta aagatcttat gattctaaaa aaaaatgaaa
    14581 tcttaaacat catagatcga cttcttaaat gtggaaacta caacaaacca cgattgtaca
    14641 aacaaattcc aaaagggtag ggctggtgat aactcaatat tcaattaaaa gaatgacgta
    14701 actcatgttt accatatata tgtatacata ttattatctc ctcttccaca aaagaaaagt
    14761 gaaataaaga ttacaaaaag aaaccaacgt aaagatcaaa atcaaaccca gaaaaagaat
    14821 ttctttttta gaaaaggatt cttgttcttt gttgtaggaa tgagtatctt tgaggctaac
    14881 aattgtagaa tggagctccg actttaggtc atcgatggaa cgaaataatt ccgaatctaa
    14941 aaggatgacg gtttgtgagc cgttgaattt acgattttga gaagagttag atggaacatt
    15001 ttttttagaa gaaatatttc ccagtaattc aatttctttt tttaagtcct gatcaaaggg
    15061 ccatttttga cgtgcttttt gtaaaagttc gattgcttta tcaaggtttc cttttttagc
    15121 ttcttcccta cctaaaccaa cccaagcaga agtaagaata tattcagcgg ttacatcaga
    15181 aggattgtta gtaagtaaag aaatggctaa cttttccgct tctatgtatc ttttttcttc
    15241 gataaacatt ttagcgtttt cgtgacctcc cgacatttcg tctggaaaag aatctttagt
    15301 caaaaggatc aacattagaa gaatagaata tataaagatt tgaaaaatgg atttcatata
    15361 gtttttttac ctgtcgatac gaattacttt gtgagcataa cgagcccgag gcattttaag
    15421 agaatctaaa gaccaattac tggcaattgg gttttgaaga ccgatagaat aaacagaatc
    15481 ggtaggaatg ttcagtgcag aagcaccacc aaaaacgaat aactttctag tttcgtaaga
    15541 agcttctacc cctggaaaat aaacggcaac gggtaaaata ggaccaatcg caaaagcaac
    15601 cgtaccattt tgatagaagt cggtacgatt ggatgtagta atagatgtaa tcggttggag
    15661 tgtacttgtt cccgtagatc ctccgataac cgcgatccat tctggatcag tagggtaggg
    15721 atcggagttt aaaggtttta cacaagtaga accggctccg tgtcttgcga ttgtgataga
    15781 aggttcaccg gcggcggaag tggaattgat cgaaggagaa aaagaatccg aagttgcctg
    15841 aggtgttccg tcattcgtaa atcttccgcc tgtaaaaaag atgttaccgt ttaatccaca
    15901 accggacata tccactcttg aaaagatagc ggttaaagaa agataatttt gccaaaggcc
    15961 attttgtccg attccaggag ccaaacgaga aaccgtattt aaaatagtac ctgtagtcat
    16021 atcgtttgtg gtcgtgccgg aaatgataaa aatttcttct cccacagaag caatgactcc
    16081 tccttgattg gctaccggca tatctgaaag tgtagtccac tgatctaaat acggatcata
    16141 cgattcggtt tttttagaag ctacgtaatt gattccttgt ttttccatac cgccgatgac
    16201 atagatttta tttttgtgag agactatgtt tgcaaaaact ctaggggtag gaattgaagt
    16261 tgcggaagga taccaagtag aagtaaccgg atcaaaaaaa tcaatttctc ttacggggga
    16321 tgcgtccgca cccatcccgc ctataaccca aagaccacgg gttctatttg gaaaatcact
    16381 gatccaagtt ttaaaagtaa gtggaatact ttgtagtttg tctgtactat tagaacaaaa
    16441 aacaaaggct aaataatccg tattggattc taaattggga agtgtcatgg aatgaatttt
    16501 agaattttct aaactagtca caaccgattc caaacctgac tttccataca aaatggaacc
    16561 gggaagagaa tgagaacatt cccaagtgat tgttgccgaa cgggctccaa tttgagaaac
    16621 aaaggccaag gttacttttt cattttgcgc gttttggata ttagacaaag gagaattgag
    16681 acagttggaa aagataaaag taagaaggaa tatcaaaata ttaaaaacta aaatcataac
    16741 aaaatccccc aagagatacg aatcccggat ctacaaaaag aatctccaga ttctaatgta
    16801 cactgagaac gaattccaag acgtaaacga gagccgttgt taaattccca ggcccaaccc
    16861 aattcaccta aaagttccgg atcggttccg ttcaaagaac gagaatcgtt tttccattga
    16921 acggaagtta ctccgcctcc aaacaaaaag taaggagcgg aagcacccaa ttgttttcct
    16981 acatataagg attgattcca aaaagaaata gaaccttgtg cacctggagc cactgagtat
    17041 tcagaaagaa aaccgaaaaa ccataaagga tgattgataa aacctttttc aataaaaaga
    17101 ccagcactac ctacacctgg attcgttttg tgagaaggtc cgattgtagt ttgaaataaa
    17161 agacttccac ctacatagag tagattttca ccggatctac ccgaaagata tttgtcaggt
    17221 aggtttggac tttctttttc taaagagttt tcgtttaaat tttgaatttt agatttttct
    17281 atttctacaa atcctaattc ggttcgaaaa actaatttgt cttttttagt ttctacaata
    17341 attccacgaa cttgactacc atccgttaaa cggaattcgg aataattgta agaagactct
    17401 ggcccttttt tagaataatc aattctttga atctctgatt ttggaattct aaactgtcta
    17461 cctttccatc tgacgttcac tacgtccgca ctttcgttta cttcttcgat taaaaaagct
    17521 tctcctgatt taaaaagaag ttcggaagca aataaaccag attcaaaggt tccaatatat
    17581 gcaaaaaata gaatataacg tattagtttt tttgtcatat tataatctct tgaaaaatta
    17641 tgatccagaa gtttgaagta tgttaatctt gtaaatagat aaatattttt tgcaaatttg
    17701 aagaaaatga aaagtttttc atattatcgc gacctagcat aatttaacag gtaggttata
    17761 acataataac tttatatttc ctagaaaagt gaaaaaagtc ttcctagata ccgctagtta
    17821 ctatatttgt ggcctggtat cacaaattaa agaatttgtt aggcgaaaaa caactaacaa
    17881 aggattacga tttgtgaata aaagaaccgg gaaatcttta tatgaaacgt tatgtcggat
    17941 tttttttctt aagtgtatcg tttttgtttt tattcaattt ttctttactc gaaggaattc
    18001 aaaatacgtt gaacgcagtt gcttctgcaa ttgcgggagg gattccccaa aaacttccta
    18061 ctttacaagc gggtccggat ggatctgcca atacacaaat tgaaatagaa ctaccacccg
    18121 gtaaagtagt tcctagtcta tctcttagtt acaactcaaa tggagggaat acgattgtag
    18181 gaatgggctg gagtctaaac ggacttccta ccgtttccag aaacccttct ttgggaatta
    18241 attacaacgg aaatgattcg tatgtatcta gtttggcggg tgagctgatt gacgtatccg
    18301 gaaataaaac gatctatcat tctaaaaagg aatcgtatat aaaatttgaa ccacagggaa
    18361 cttgtggaga cggtccttgt acttggatgg caacggagaa agacggtaga agatttattt
    18421 ttggtggaag tatagactca aggattccgg ctttaggaag aaccgccggt tctattcggg
    18481 aatgggcgtt atcgagagaa gaagattcac acggaaacgg atacgacgtt aattacactc
    18541 cggttgatgt aaatagcgga gactattatc caaatacgat tacgtataac gacagaacga
    18601 tccggtttaa tttcgaaaat agaaacgaca aaattccaaa ctattcttta ggaacgatgg
    18661 aaagaattca aaaaagactt gatacaatcg aaattagagt aggtggaaac gtactcagaa
    18721 cctacgattt agattatagt tatggtcctg taacgggtag aagtatattc agaaagttga
    18781 aacaagatgg aaataatact tttggaagtg aaaactttgc ggatttagat tttaactata
    18841 ccaatcattc aggtagtttt tcgcccggac atcttgacta tcaaaacttg tcgagtgtct
    18901 ctaatatgaa tgtattcata ccaaatatag cggtggatgc gatgaatttt attttaaacg
    18961 gaaatctacc gtatcaccca tctgccttag attctaatat agacgcatcc ttacagtatg
    19021 tagttaaggt tccggttccg gacagaaacg cttgtaatat agggtttgcg tcttgtttgt
    19081 gcgcggccat acctgtttgt tggggaggca atcaacattt cttagagtac ttagcgggaa
    19141 actgttggag ttttttaggt tggggcggac taggatcttg cgaagtgggt gtggattccg
    19201 ctttgaccgc ttggttgccg atggatctaa acggggatgg gattgtagac tttgcgacgt
    19261 taaacggaaa cgaagcgaac ggatcgattc atttggtagg acatatccaa aaaataggac
    19321 agcccgcgat ttcattcaat ggtcctaata ttccaattca ctacaatact ttttaccagg
    19381 ttgtggactt gaatggagac ggtaaaacgg attttgtata tgaggataac ggtaggcttt
    19441 ggggaattta ttccacgggt ggaaatttta cgtctcctgt attgtttgga aatgtaaatt
    19501 taaattctgc aaacagagac atgcacgtat ttagtccgta tgaatacaaa tttcattatg
    19561 gacccaataa cacaacacca cttgccagtg acagagcagc taaggatttt tttggggacg
    19621 taaacggaga tgagttagta gactttattc acaataacgg tggaagtttt tcgatctata
    19681 tcaaccgaga aacctacttt gacaatccaa tcgtgatcgg aggaggagga gacttttatc
    19741 tcaattcgat gattgatttt acgggagacg gtaaggctga ctacgtccaa cttgtggtta
    19801 cctatgacaa ttccacctta accgctttac aatctcaaaa aacagcgtta gacacactta
    19861 tggctcagta tcaaacagaa cacgcaaggg ccaaagcggt tgtggatcaa atgcctacac
    19921 ctactacact ttcgacaatt gatgatgtag aatatcaaaa tctattagcc tatttaactg
    19981 caaacggata cgactcttta tccgattctt tagaatccga tggtaaagac tatccttata
    20041 ccccttcgac ggtcaccggt ttacaatcca ttttagagaa tatagtcagc gcgagattaa
    20101 actttgtagg tcaacagagt tacgcactca ataaccagat agccgcaatc tatgcacaag
    20161 gaaatctagg acaggctacg tatgctttgc aagtaagaac attcaattta agtaatggaa
    20221 cgtctcaaaa cgtaacgtat ccacttttta gctacgtaaa ccccgataaa agtacacttt
    20281 cggatgtaaa cggagacggt atgttggact ttgtttcctt tgtaggaact caaagtatcg
    20341 tttgtatctt tatgggcaat gggttttcaa atccgattgc taccaatcta aacgccggaa
    20401 atggtaaaaa tttattggat tttaactttg gagaagtgaa tggagacggt ctttctgatt
    20461 tagtattatt taataaagaa aatcatacta tagagacgta tctttccaga ggggacggta
    20521 gtttttatta tagccccggt tttagttttg gtggattttc cactcaagaa tataccgaat
    20581 ccaatggaat cgaaagatct gatacgtatc aaatctcact ccaagacatg aatttagatg
    20641 ggattagtga tgtaagtatc gcgtttcttt ctttagataa gacttgggga agaatttact
    20701 atcgttataa taatcctagg aattcgggag aagaccagct tttgaatgtt tccaacggtg
    20761 ccggtcaaac ctctcaagtt cagtatcaac ttaaaaataa tcattcaggt gctctacaaa
    20821 caggaaccgg aaactatccg gatgtaccta gtatgacccc cggtttttta gtcactcaga
    20881 ctagagagga cttatccaac ggaattgtcc attcaactaa ttatagttat acgaatgaaa
    20941 gatatatcca aggaactcgt actatttcta gaagtttagg gtttgcttcc ataagggaaa
    21001 cggatgtaaa tacgaacttt tacaaaatca cggattattt tcaaaatgac tatcgtctag
    21061 ccggagtacc acaatctact agagattata acgcgtccaa taacctaacg ggttctacga
    21121 ctcagtccgg ttttagtttt ccaaatcctt tcgggaccga aattgccgtt gtgggggttg
    21181 tgaccaccaa cgattacaga aatggaacgt tagtggaaac atcgattcaa aattttacgt
    21241 atgattctta cggttttacg acgagtgtaa tcgagagttt aggttcccat acgattacaa
    21301 atacttctca agtttctaat gacgtaactg gttggagaat gggaagggtt acaagatcca
    21361 gaaaaaatgt agacggcact tgggttgtag acacacaact tggatatacg ggagacaatt
    21421 taacttctca gactcagttt cccacaagtg tttctcctct gactacaaca tttggttatg
    21481 attcttttgg gaatgtagtt tcggttacgg aaccttctgg aggagtttct tttcttacgt
    21541 atgatccggt attcaatcat tttccggtga caaaaacaaa cacactggga cacgtcacga
    21601 cgactaacta tgattttgcg actggattag aaacttcttc cacagatccc aatggtgcga
    21661 ttacattgac gagttacgac ggttatggaa gaaaagcaag cgtaacgtat ccaggggaag
    21721 ggactgcaaa cgaaacgtat acctattcca atacggggga atacaattta acaaatttaa
    21781 ataacaatga gtttgtgaca aaaagtatcc gggacaacgt aagcgggaat gtaagtacaa
    21841 ctcggatctt taccgatcct ttggggaata cgattcgaag tgaaggaaat acggcactga
    21901 gtgggatcaa ttcgattgaa gacaactact ttgactatac cagaggggtt ttgattcaaa
    21961 aatccaacga atactatact agcctcactc cacagtttac gacgtatcaa tacaatgatc
    22021 cggacggtga attgaccaca atcttagaac cgagtgcaaa cggtacgatt caaacgagta
    22081 ttacaaaaac tggatttacg gaaacaaaaa ctaccacctt cccagacggc caaactaaaa
    22141 cagaagtagt cacgaaaaac gaactgggtc aagtgatttt taaaacggta aatggtagaa
    22201 cgattttaac caactattct ccgtttggtg gtatttcttc tgtgacagat gtgggcggtc
    22261 ttacgaccag ttttgtatat gattctaaag gaagaagggt ttctacccaa gacccgaatt
    22321 ctggaactat ttcttattcc tatgattctt taggacgttt gtattctcaa acagatgcta
    22381 gaagcaaaac gatcactttt acctacgatt tactcggaag acctttgact caaactacaa
    22441 atggtccaga agcaccgatt caatttacgt atgacgatgc tagtgttccc ttttctagag
    22501 gaaggttaac taaagttacg gatgagtctg gaagaaccga gtttcttttt aatcaaaaag
    22561 gaaacgagat tcaaaagaca aaatacgtgg atgatataac ggctattttt aaaaccgatt
    22621 atgattcttt aaatcgaccg attacggaaa ctctaccaga cggaactaaa ttacacaatt
    22681 tctattcgtc taacggaact ttgtcgagta tcaccatgga cacggcggac ggaacaagca
    22741 ccggtcacac agtagtcagc tatcaaggtc cttatttaga ttccaatggg gttccgagct
    22801 taagaagaac ttccggtaac ggggttacga tggaaatcgg ttttgaacca ctggacaaaa
    22861 ggcctttgag tatcgtttct aaaaaaccgg atggaagtgt tatcgggaat accgaactta
    22921 cgtatgattc taaagggtat attacaaaaa ttgaagacaa gttaaatcca aacagaaccc
    22981 agaactttac cttagacaat ttgggaaggg tgacgcaagc tacgggtaaa tacgggactc
    23041 aaaactatac tttttccgcc aatggaaact taattcaaaa aggtgcatat actttaggtt
    23101 acacagatgc aagtcattct aacgcggtga caacggccac aagtccaagc acaggagtaa
    23161 tgacctacgg ctatgacgcc agtggaaata tggtttctcg caatggagat actttacgct
    23221 acaatagtta tggtaagttg atcgaaatta ctccttatgc tacgagtagt tcgatccgaa
    23281 acgtatatga ctatcaagga aaccgtgtaa agtccgtatc agacattact ttattttcaa
    23341 cctatacttt agatgataac tatgaaattg taagagagcc cggcaaaccg gaaagacata
    23401 ctttgtatgt taaaggttta caaggggacc ttgtggccca gtggacaaga gaagacgcga
    23461 cgttacggat ttctggaaac gaatcggaag aaagtcgttt tgttcttgga gatattttta
    23521 gttctatgat caaaccattt tgtaaggacg ttactgggga ttgtggcgac tactggaaaa
    23581 acagattcga atctgagttt attggtatat ttggatattc taaattcttt cagtctgggg
    23641 ttccgacggg tctttacaag gcgttttatt tcttgctatt attagcagtt atttatttag
    23701 tatatcctta tttcctaaag gagaatctac ttttacaaaa tcttggttgg aaagggggcg
    23761 caaccccggc cttgatattg tctctatttg tagttacttc cttacccggt tgtggagtgt
    23821 tacccggaac cggtgggaaa gacggtgacc caccttggat attggcaatg ggtgcaaacg
    23881 tagctccagg agttcctagt attcaaaatc caggggtagg aatgacgggt ggtggaagtg
    23941 taggtggaat gccagtaacc ggaatgtatt tttatcatcc caatcattta ggttcgatta
    24001 cgatgataac ggatggtgca ggaaatccag ccagtggacc agaaccagga gtaagttacg
    24061 tttcttatga accgtatggt tctatcatac gaaacgattc ttatggtcct gatatatttc
    24121 gttacaagtt tacgggtcaa atcgaagaca aagagactgg tctttactac tacaaatctc
    24181 gtttttacga acctacgtta ggccgtttct tgcaggcgga ttcagtgatt gcacctgatt
    24241 cagtaaatgg tatgaatcgt tatatgtatg tagatggaaa tcctgttagc tatcgtgatc
    24301 ctagtggaca catttccggt cctgatatga tgcacatgtt aaatcgtatc gttggtcatg
    24361 ctatggggaa ggattttaat tctaaaggtc tggacaagaa gttgagtacg ggtggagtga
    24421 aaaaaggttt tgataaatat atagggaaga acggaatttt aggatattta ggtgatcatt
    24481 tagttactgc acctttaaag agattgataa tcagcacaca tgataaacgc aaaatacgaa
    24541 aacaagctag ggaacacgca gtagacgaat taacagcaga gtttatgatt tctagaaact
    24601 gtggaagttc tataaatacg caagatgcaa ctcaagaata tattcaaagt tatatcatgg
    24661 ccccatacct ttctaaattt gctggagatt cagtatccag atctttaatg cctggaaggt
    24721 cagagccgta tctcttagga gtatcaaaat tgtttaaatt tatttcaata ttaaaaacag
    24781 atactagatt agcaaaggag gcttcttgtg aaaagacgcc ataaagttat aaatattatg
    24841 atattattta gtatcatatg tttgcatgtt atttgctcta acattggcga tataaatata
    24901 aacagaaatg gagttgatga tgaggatatt gtaacaggtg gagaatttta ctcattatta
    24961 attgcgtctt attcagcaaa atattattat tgtggttttt ctgatgctga catttttgat
    25021 gatccattgt atttactgta tactttcaac tctccttttg aaaggtctgg atctaccggt
    25081 cttcatagta atgattttag ttcgattatt cctgttacaa caaatattta ttattataaa
    25141 aaagatgcag aatattgttc tagatcgata cttgtcgtac cttgtaatag caatttccag
    25201 gaattatcga aatctttaca atattctgta ttaaagaact gtgaaagtaa tcctgctagt
    25261 gtaaggaagt caggggatgg aaattggtag tataatttag taaaatattt ccccgcgtga
    25321 gtcgatcgaa gcgtggtcaa gaaattgaaa taacggaaga ataatattct aacagtaaaa
    25381 tacaatttct tgaccgctgt attgccatcc ttaaacgtat agagatttat ttttttatga
    25441 ttgtatcgat gctttaattt ctaaaatttt tttgcgtaac attttgggag aacaacccgt
    25501 aaattttaaa caagccctat gaaaagttgt aattgagtta aatccgcttt cgaaggcaat
    25561 gtccaaaagc gtaaaacgtg aattgccaat taagatcaaa cgtttagctt cttctatacg
    25621 attgaagttt ataaaatcat taaaacttgt tttaagtcgt ttattcaaat aataagaagc
    25681 ctgatgggta gaaagaccta ttgcagccgc aaaatcaggt aagcgaattt cttcgtcttt
    25741 atagtttttt tgtgccaaaa actcgtttaa tttaaattcg actctttcta gatcaatgtt
    25801 ttgaagaata ttcctatcat ttttggtttc gattaatagg gttgagcagc tgggaatctt
    25861 caacgaagac ttaaaaaaga atggcagaat ttcggctatt gtcaaaaaat ttcgagcggt
    25921 acccaaagac gtaaaattag attttacgat aaaattctta attttttgca ttttagaaac
    25981 tgacatttat atacctatat aatgaattta aaatttgagt ttggtcatat tgtatgatgc
    26041 gtagggcaac atgtcaaact taaaatattg catgaagcaa cggtaagaaa ctttagaaaa
    26101 aaatgaaagt agatcaagaa gtggcaaaaa gattcgaaac agccttggaa tatcttaaag
    26161 ggcaccaagg aaaatctcaa aatcatattg cgaagtcgat ggatgtagct tcgagcactc
    26221 tatcaagaac cgctaatggc aggttacctc ttctgaataa aatggctgtt acatttgaac
    26281 attatacggg tatttcttcg acttggcttt tatctggcga aggaagtatg ctcgtagaag
    26341 aaaaagtttt aaaaacattc agtgaagaag agttccgctt ttttgtaaag attaagaaag
    26401 actctgaatt gtttgaactt gttcaaatgg tttccggaat gaaaaaagat aattatgaag
    26461 taatcaaaag tttaatcact aaacttaaga aatagattaa tattaacaat tacacatata
    26521 aaagaaaaac ctttaggata aaaatgggag tcaatttctt tccagaaaat gaattattga
    26581 tccaaagaac gaaagctatt ttaataaagt tgaaaatact tacattttgt tttgaaatct
    26641 aaaaaataaa atattataaa ttctgagtaa attttttcct tagagactga aactattata
    26701 taactctgag taaaatgtat aaaacaaagg cttgatttta tttctagaaa tgaacattaa
    26761 ttatgacatg tctattaagt tatcagaaag tcctgtaaag cttgtttcag gtaacgaatc
    26821 agagagagaa ctaaatagaa ttaaggattt cgtaaataaa atttacgata gcgcgggtta
    26881 tagtaaaacc ccttggcgtg gttttaatta tgacgaatgg tctacttggt tttattatga
    26941 acaagatggt gaaattcttg ctgttatgcg aattgttgaa aaaaaacctt ggaacttaat
    27001 accgttagag cttgcgttaa ttgtggatga agaaaaaaaa tacccttatc gtagatatgc
    27061 agtcatcgaa gagaaagttg cggattggaa ttcagtagct tttgtttcaa cgcatgaagg
    27121 ttggcgcgca gccaaaaaaa catttagggc ggtagcaaaa ttttgtatcg atcaagatta
    27181 ttcaattgtt tacggaatgt atcctttagc gcttaaaagt ataggtttgt tttataaaaa
    27241 gtctggtgct gtagactcac atcggtattt cgatagagtt ttctatccag gtttctcttt
    27301 aaaaggtaaa ccatgtattt tgaatgtgat tgaactagaa aaagagactt tacagaaaat
    27361 tgcgtcaaaa gcatcttaac cgtggcaaaa ctgcgatgtt cgaagataat ttacttgtag
    27421 tagcgatcag tctctttata ttttaccttg ggatttacgt ttatcgcatt tttccgagaa
    27481 agaaaattca aatttatttc ttacttcttt gcattacgct ttctttgtgg atgagtgggc
    27541 ttggttttag aagctttttt cctttggctt accgtgaaat attgttaaac tggattttgt
    27601 ttcctgtagt atatattcct tttttccttg atcttgttgt ttgctcgtta atgaggaaaa
    27661 aatttaagtt caatttttat cgtattatct cggtctttgt gattttgcct actttttcgg
    27721 ttatttctct tcttggtgcc tttgttaaat taaacgatcc tatacgttat ttctattcac
    27781 cgtaccttaa ttatcattta ttcatttttt atattattgt ttcggtagcc caaagcactt
    27841 ttagtcttgg tcgcgttatg gttcgtagga gcggggatga aagaatacga tcttttctaa
    27901 tgttaacggg ccttgtaatt gctttgtctg tttctatctt attcgtttat attcttccgc
    27961 ttagagggat attcaaagct tcatattctg cattgggatt attacctttt acagttcttt
    28021 gggctgttgc tattttacat tacgatgctt ttaagattcg agaacttgta atgaatggaa
    28081 attccttacc tcttttaaac aggatttttt ctattgtagt tctttcgtta tacaagttga
    28141 tggatcgaaa cggatacaag ataaaactca ttttgtcaaa agcgaatgtt actctaaata
    28201 tagttgataa acattatgaa attgcagttc ggtatccatc tcttgaaaaa atggaacgcg
    28261 ccgaaatcgt cgcaaatata tacagaaatc gaatacgcta acttctttta attcttgaaa
    28321 cttctataaa attatgtacg gatacttaga aataatgttt ctgaatagaa cgattatttc
    28381 aaaagaatca tagaattaga atatacaatg aactaaaaat gtttgcgata tattggaatt
    28441 gtattatatt ttactgaaag tgctgaaatc tctgaatttt ttcgaaaatc aagtttgact
    28501 gcaccgtcgg tgcgaagaaa tacgacttat ttttctttga aaacaatttt ctttgagtaa
    28561 aagaaatatg tagatttaca aagcggggga aactcaaaca acggcaaaac tttttttacg
    28621 agcggcaggg atggaggcgg agtcaataaa ttggggctga aaataatgct ttgtatcacg
    28681 tttctttctt tcaatttatt gactagagcc gagagcccgg tttcggagaa acaagagcga
    28741 attaatgatg ttgaatacaa taaaacttta aaatacaaaa tgacctttct ccgaaagccg
    28801 ctacaaaaag tatccgggac aacgtaagcg ggaatgtaag tacaactcgg atctttaccg
    28861 atcctttggg aaatacgatt cgaagtgaag gcaatacggc actgagtggg atcaattcga
    28921 ttgaagacaa ctactttgac tataccagag gggttttgat tcaaaaatcc aacgaatact
    28981 atactagcct cactccacag tttacgacgt atcaatacaa tgatccggac ggtgaattga
    29041 ccacaatctt agaaccgagt gcaaacggta cgattcaaac gagtattaca aaaactggat
    29101 ttacggaaac aaggacgaca gccttcccag acggccaaac taaaacagaa gtagtcacga
    29161 aaaacgaact gagtcaagtg attcttaaaa cggtaaacgg taggacgatt ttaaccaact
    29221 attctccgtt tggtggtatt tcttctgtga cggatgtggg cggtcttacg accacattca
    29281 cttacaattc tttaggaaga agggtttcta ctcaagaccc gaattctgga actatttctt
    29341 attcctatga ttctttagga cgtttgtatt ctcaaacaga tgctagaagc aaaacgatca
    29401 cttttaccta cgatttactc ggaagacctt tgactcaaac tacaaatggt ccagaagcac
    29461 cgattcaatt tacgtatgac gatgctagtg ttcccttttc tagaggaagg ttaactaaag
    29521 ttacggatga gtctggaaga accgagtttc tttttaatca aaaaggaaac gagattcaaa
    29581 agacaaaata cgtggatgat ataacggcta tttttaaaac cgattatgat tctttaaatc
    29641 gaccgattac ggaaactcta ccagacggaa ctaaattaca caatttctat tcgtctaacg
    29701 gaactttgtc gagtatcacc atggacacgg cggacggaac aagcaccggt cacacagtag
    29761 tcagctatca aggtccttat ttagattcca atggggttcc gagcttaaga agaacttccg
    29821 gtaacggggt tactatggaa atcggttttg aaccactgga caaaaggcct ttgagtatcg
    29881 tttctaaaaa accggatgga agtgttatcg ggaataccga acttacgtat gattctaaag
    29941 ggtatattac aaaaattgaa gacaagttaa atccaaacag aacccagaac tttaccttag
    30001 acaatttggg aagggtgacg caagctacgg gtaaatacgg gactcaaaac tatacttttt
    30061 ccgccaatgg aaacttaatt caaaaaggtg catatacttt aggttacaca gatgcaagtc
    30121 attctaacgc ggtgacaacg gccacaagtc caagcacagg agtaatgacc tacggctatg
    30181 acgccagtgg aaatatggtt tctcgcaatg gagatacttt acgctacaat agttatggta
    30241 agttgatcga aattactcct tatgctacga gtagttcgat ccgaaacgta tatgactatc
    30301 aaggaaaccg tgtaaagtcc gtatcagaca ttactttatt ttcaacctat actttagatg
    30361 ataactatga aattgtaaga gaacctggta aaccggaaag acatactttg tatgttaaag
    30421 gtttacaagg ggaccttgtg gcccagtgga caagagaaga cgcgacgtta cggatttctg
    30481 gaaacgaatc ggaagaaagt cgttttgttc ttggagatat ttttagttct atgatcaaac
    30541 cattttgtaa ggacgttact ggggattgtg gcgactactg gaaaaacaga ttcgaatctg
    30601 agtttattgg tatatttgga tattctaaat tctttcagtc tggggttccg acgggtcttt
    30661 acaaggcgtt ttatttcttg ctattattag cagttattta tttagtatat ccttatttcc
    30721 taaaggagaa tctactttta caaaatcttg gttggaaagg gggcgcaacc ccggctttga
    30781 tattatcttt atttgtagta acttctttac ccggttgtgg agtgttaccc ggaaccggtg
    30841 ggaaagacgg tgacccacct tggatattgg caatgggtgc aaacgtagct ccaggagttc
    30901 ctagtattca aaattcggga gtaggaatga cgggtggtgg aagtgtaggt ggaatgcctg
    30961 taactggaat gtatttttat catcccaatc atttaggttc gattacgatg ataacggacg
    31021 gtgcaggaaa tcctgcaagt ggtccagaac caggagtgag ttacgtttct tatgaacctt
    31081 atggttctat tatacgtaac gattcttatg gtcctgatat atttcgttac aagtttacgg
    31141 gacagattga agacaaagaa acaggtcttt attattacaa agcgagatat tacgaaccta
    31201 cgttaggtcg gttcttgcag gcggattcga tcattcagcc tgaaagtgtg aatggtatga
    31261 atcgttatat gtatgtagat ggaaatcctg ttagttatcg tgatccaagt ggacacattt
    31321 ccggccctga tatgatgcac atgttaaatc gtatcgttgg tcatgctatg gggaaggatt
    31381 ttaattctaa aggtctggac aagaagttga gtacgggtgg gatttcgaag ggagtaaatc
    31441 gttttgttca taatgctact tttgttccga agggtaagta ttatataaat ggtacgaaac
    31501 tctgggattc tacaattgga agatatgggg cagcagattg ggtgaaaaat aatgcgttat
    31561 atcctggaga tgaagttcgt ggatctggta aacatgcggc tttgcgtatg attagaacat
    31621 ttttcgaaat gagagagtat attcttttgt ccaatgcgaa aaacgacaat gaacgtgcgg
    31681 ctgttcataa tgaatttatt gtcctttggg tttttcttgc gcctgcgctc gctgctcacg
    31741 ctggaaatcg aggtgcacat ggaaaacttg tcaagactgg aatatggtag ataagggtag
    31801 gttatgaaat tactaaaaca aatcttaatt cagaacataa caatattact tttatttaat
    31861 tgccgatttg actctaatta ttttgacatt gaactttcag caaaggatta ccgatgtctt
    31921 gagggaatta tagagctaga tgaaaaatgt aatggggacg agaagaataa gataaatcac
    31981 gtaagtggcg aatgtaatct tcgtttggtt gaaatgataa gcgactgttc ttgaattttg
    32041 cgccaagtgg gtgtgtttca tcaccaagaa atcaagatgt attctctttt atataaaatc
    32101 atatgaggaa gctttatcta taaaaagtaa tatttttcag ttttctccgc gtgagtgatc
    32161 gaagcgtggt caagaaattg aaataacgga aaaataacat tctaaaagta aaatacaatt
    32221 tcttgaccgg agctgagagc gcgacccggc actaaaaaga gagaaaaatt tcgccggggc
    32281 acgccctgga tattagcaat gggtgcaaac gtagctccag gagttcctag tattcaaaat
    32341 ccaggggtag gtatgacggg tggtggaagt gtagggggaa tgccagtaac tggaatgtat
    32401 ttttatcatc ccaatcattt aggttcgatt acgatgataa cggatggagc tggaaatccg
    32461 gcttcaggac cagaaccagg ggtgagttac gtttcttatg aaccgtatgg ttctatcata
    32521 cgcaacgatt cttatggtcc tgatatattt cgttacaagt ttacgggtca aatcgaagac
    32581 aaagagactg gtctttacta ttacaaatct cgtttttacg aacctacgtt aggccgtttc
    32641 ttgcaagcgg attcagtgat tgcacctgat tctgtaaatg gtatgaatcg ttatatgtat
    32701 gtagatggaa atcctgttag ttatactgat ccaagtggac acatttccgg ccctgatatg
    32761 atgcacatgt taaatcgtat cgttggtcat gctatgggga aagattttca taatgggaat
    32821 agtccaagtt ttagcagtat tggaaaagac cttcatagaa acgcattgag taaaggtatt
    32881 aacaaatcct taaagaaaat agataccttt cttggaaaat cagatattgg aagatttata
    32941 aacaaaggct ggagagacat taggcgaagt gatcttggta caggatttga caaatatatc
    33001 ggaaaggatg gtatattagg atatgctggt gatcatctaa ttactgctcc tttaaaacat
    33061 atgatagaag gtaaggcgag agatgaaatt aaacacaaaa gctacaagga attagtaaat
    33121 aatttatatt ttgaaggtat agctgcttat ctctgcggta gacctatgga tccaagttat
    33181 gctgtaagta gttttataaa aagtaatatt atgttaccaa tattatcaaa atatgttgca
    33241 gatcataaat cacacgattt ctttccgggg caatcctcat cctatacaat gttaaatatg
    33301 gtggctggtt caggtatgtt aaatcgaatt caagagggaa tggcggaggc taattgtcaa
    33361 tgattgtaaa aataattaga acaatattat attataacat tatttcgtta tttcttggat
    33421 gtataaacat agatacggga atagatgttg ctgtaagtcc ttctggtatt gataccaacc
    33481 gagttgtaaa ttcaagtgaa ttttatacat atgcaatgca agcatatact gaaaaaatgt
    33541 atttttgtgg ctttacagat gcagatatag aagcggattc ggcttttcct ttatccatat
    33601 ttgttttggg tggtgacttt aatggtctcg gtggtgaccc attgtctact ttctcctttg
    33661 ctctatatta taccgactat tacttaaaac gatcaatgca tgattgtgga aaggccataa
    33721 tggcaacgcc ttgtcaagca agtggggcgc aacaagcaga ggcaattcac ttatctttct
    33781 tgacctcttg cattccggaa aaagtagtgt tcacaaaaaa aggggatgga agttggaaat
    33841 aaaagaatcc ccttcgcgtg agcgatcgaa gtgtggtcaa gaaaaggaat aagggaagag
    33901 tactattctt aaaatgtata atctaattta tattattctt atcctttccg tatcatgctc
    33961 ggatgtgaat ataaacggat acggagtaga tacaaaagat attgtaacga ggggacaatt
    34021 taaaactggt gtattgcagg cttatttatt aaaatataaa tcttgtattt atcctgataa
    34081 tgattcactt gcttcagatg taatatttga ttcaatttta ctaagtgctg atgatacgtc
    34141 tactagccta gatataagtt tagatagggc tgatttctgg actaattcaa gatttagaga
    34201 atattattac aaagatgata tggatacttg ttcacgatca gtattatctg ttccttgtca
    34261 accaaccgtt gaagatcaag caaaagcatt agctttgtct ttcctaaaag actgtcgtcc
    34321 agagcgagca agttttcgtg ataaaggtca gggaaattat taaacatata ataaaagtaa
    34381 tattcgatgg ctttcccccg cgtgagtcga tcgaagggtg gtcaagaaat tggaataacg
    34441 aaagaataat attctaaaag taaaatacaa tttcttgacc ggagctgaga gcgcgacccg
    34501 gcactaagaa taaggaagag ttttgccggg gcacgccttg gatattggca atgggtgcaa
    34561 acgtatcccc aggagttcct agtattcaaa atcctggagt aggaatgacg ggtggtggaa
    34621 gtgtagatgg aatgccagta accggaatgt atttttatca tcccaatcat ttaggttcga
    34681 ttacgatgat aacggatggt gcaggaaatc cagcgagtgg tccagaacca ggagtgagtt
    34741 acgtttctta tgaaccgtat ggttctatta tacgtaacga ttcttatggt cctgatatat
    34801 tccgattcaa gtttacggga cagattgaag acaaagaaac aggtctttac tactacaaat
    34861 ctcgttttta cgaaccaacg ttaggtaggt ttattcaagc ggatacagtg attgatccag
    34921 aatcagtcaa cggtcaaaat cgttatatgt atgtggaagg aaatcctgtg aactacaagg
    34981 attcgtcggg tcatagtttg gatatgatgt tttatgctgc attgtatcaa tacgcacagt
    35041 tacccaatag ccctaaaaaa gaacaagata gtttaatgtt acttgcttta cacaatcaac
    35101 agattcgaaa tacttccggt cctggttgtc cagcgagtgg aaagaacaat ttggtttggg
    35161 ggaattttca aggaaatggt cggtgtgggg ggaccttgcc taaggaagta agtcttgtta
    35221 taagtaatat tttccttatt tcttctatat ataatataaa agaaggccca actattgctt
    35281 tagcttatta ttatttaaac aaaccgaatt cagctttgac gatagtagat cgttcaggaa
    35341 ttgcacatga tgaagaacat agctgggatt taaataaaaa ggcaatccat gctaatgaag
    35401 gatggattaa acaatcctgg ggaaattttt attcaatcca tgaacaaagg gcagcctaca
    35461 aacgagagta tgacgcactt ccgaaaagtt atgatcgata tggtaatacc gggaaatcaa
    35521 tcctagcggg tgtgaattat cttggaacga ctctgttttc agttcaaaat tattttggct
    35581 atcagtatct ttgggccaaa aatgcaacgt ttataccaaa aggcagatac aacaactttt
    35641 ggaaaccgaa taagtggaag ttataacggg agaaaggaag aatatgaaac taagaatatt
    35701 gaatataacc atttggaatc tatttgtttt ttggatttta aattgttcta ttggatcagc
    35761 aagggacgca tgtagaaata atttacatgc aagtgattca gctcataatt gtgactattt
    35821 tggtttagga atgtatggaa attcaaataa taataatgca gaaacatttg aaaaacgtca
    35881 ggctttcaca agttttttat tattagaatg tttggaatat tatgaaaaat taaatgagtg
    35941 cgatgcagca gaaaaacgat atattccgtc tgtttattct aaaaagtgag ataaaattaa
    36001 gaatattgaa tatacttatt tggaatctat ttgttttttt gattttaaat tgttcaattg
    36061 gatcagcaag ggaagcttgc aaaataattt aaaaaaaggt gatatttttg atgcaagccc
    36121 tgatagctgt gaattcggtt agcagcttta cttttcaccc agaaagataa cgaatctatt
    36181 tctgagtttg aaaatagaaa aaacacgttt ttcaatttta atttgatcaa ttgttatcaa
    36241 tattatgaaa aacttcagga gtgtaataaa gaggaaaaaa aataccttcc agcgatttat
    36301 tcaaagaata acttcgaatc ttccttttac cttattgatc gttcaggaat cgcccatgat
    36361 gaacttcata aatggtcaac gagtaagggt gcaatccatg ctaacgagca gtggattaag
    36421 aagtcctggg gaaattttta ttcgatccat gaacagagag cagcatacaa acgagaatat
    36481 gacgcacttc cgaaaagtta tgatcgatat ggtaataccg ggaaatcaat cctagcgggt
    36541 gtgaattatc ttggaacgac agcggttgat tattacggcc caatgataat cggaacgact
    36601 ctgttttcag ttcaaaatta ttttgcttat caagcccaat ttattcatca tgcgactttt
    36661 gtttctaaag gaagatacaa caacttttgg aaaccgaata aatggaagtt ataacggaga
    36721 aaggaagaat atgaaactaa gaatattgaa tataaccatt tggaatctat ttgttttttg
    36781 gattttaaat tgttctattg gaactcgaac agatgcttgt aaggcggatt taaggagagc
    36841 aactgtactt gagcctagtg atgatagttg tgaaatgctg caaactgtag caggtttgcc
    36901 gctaagatct aatgcaaccg aggaaatgat tcaaagcaga atggagacat tatcttttct
    36961 aattctcaat tgttatcaat attacacgaa gcttaaagag tgtgaaaagg aaggaaatcg
    37021 ctacacccca gcattatata gtcgagaata aaaattcttt tcagtttatt ttcgttataa
    37081 tagtatgaaa ttaagaatat tgaatatact tatttggaat ctatttgttt ttttgatttt
    37141 aaattgttca attggatcag caagggaagc ttgcaaaaat aatttaaaaa aaggtgatat
    37201 ttttaatgca agccctgata gctgtgaatt cgggttagca gctttacttt tcacccagaa
    37261 agataacaaa tctatttctg agtttgaaaa tagaaaaaac acgtttttca attttaattt
    37321 gatcaattgt tatcaatatt atgaaaaact tagaaaaaga aatcttattc aaagtaaatt
    37381 tggcactttg gaagaagctt tcgaattctt tctttttctt cgattgagag ttggttgttg
    37441 tttaaatcca acgtttgcaa gttcttcaat tgttcgattt ccttaggaag agttgtaagt
    37501 tggttataac ctaaatacaa cgttagcaag tttttcaatt gtccaatttc ttttggaaga
    37561 gtagtgagtt ggttaaaatc taaatccaac cattgcaaat tttttagttg ctctatttcg
    37621 ttaggaacag ttttgagttt ttgttctctc aaaatcaaaa cttgaacatc caaaggattt
    37681 tgtagagctt ttgttaattc cctatacgtt cctggttctt ctttttccgt ttgaattttg
    37741 caagaaagat taatgagaaa taaaagacta attattattt tttgtaagta attcaaagtt
    37801 atgcgaaagt tcataaaggt tatccggatt gggattgaat taaattgaaa gacaagtttc
    37861 taaataaaaa taaaacgtca ttcaatttaa acgttctttt ttaaatttct gttcgtttaa
    37921 agttaaattg attccggatt ttttaataag attgaattta aaattctaat agtctgttct
    37981 tttcttaaac actttaagaa tgcgattgta tttttggttt ttgtagaatc gaaaggcttg
    38041 aaccttcgtt tgattggaat ataagattta agttctctgg gggatttacc tgtaaattta
    38101 aacaagccct atgaaaagaa gaagcagaat tgaaaccaca ttcaagggca atattgagta
    38161 aattaaaatc tgttttttct ccatataaat aattacttca atcattctat gatatttaaa
    38221 aaatcggtaa aacttgtatt caaatataca tttagatact tggaagctcg atgaactgta
    38281 agacctaaag ctgctgcaaa atcgggaagt ctaatttctt cttctttaaa ccctttatat
    38341 caataaaatg attcagttta gtattaactt tttctaaatc gatccctact aacaattcct
    38401 ttagactggt atttatatgt ctctgcttct ttgacctctg ggataggaat ggtttctaat
    38461 tcaatttctt tgactaaatt tagttggaat cgaaacaata gccttaccaa ataaagaagg
    38521 aaaaaaacgt tctaaaagaa tcgaataaca aatgacctga tcctggaatg aattctgcaa
    38581 agaataagag attcttctta tcataaatcg taccaaagaa atcaaaaaca aaacaaatag
    38641 aaattaaaaa agaaagaaag gggaggttaa aatataaaat agatttttta gtatttaaac
    38701 ccttttcaag acagacaaaa gtaaaaatag aaaatcacaa ttcctaaaat gtcgatgaaa
    38761 gatataaagt aataaacagg aatgaaataa gaaaataaat cgtaacagga atgattccta
    38821 aaagtctttt tacaataaat ccaaggatta tctaaagatt cgaataaata gttgaaacag
    38881 actattacag ccaaactaga ataaagaact aagccataat agaaccgaat aaaatcctac
    38941 tatctaacgt aaaattcctt gatcgatcaa ataccattat ttaaaatcca gaaaacgcgg
    39001 cggattgtaa aatagaaccg taagatttac taaaaccatc gcttgaataa agtttcgaga
    39061 acctaataaa aatccaatga caaccccaaa agcatgaaaa tagataattc ccaattttaa
    39121 aaaattttca taatctaaaa ttccgactgt atatatatca aaaatggaaa ggtttttgat
    39181 tttaaaagat ttatcttttt agaaactctt cattactttc tagattatcc gaaaaggaat
    39241 gattaagagc attaaaacta tgtttattta tgattgctat agccttgcga aaaccggtgg
    39301 attttaaaat tgcttctctg tcttcttttt gtaaaggtat gcctatgtat ttttcgtatt
    39361 catctaactc ggactctgtt atgtctaagg gttttatatt aaaataattg attaccatga
    39421 ttattcctta ctttaagttt agtaaatatt tatgatgatt ttttgagggg agggataaag
    39481 tatgtgttcc tttatgttaa ttcgactaac agattattta gtgaaatgtg aacactaatt
    39541 agttcgtaaa atttagtgat catccactga atcaaaaaat atttattttc aaaatagttt
    39601 tgtctttgat tatttctttt attaatatgg aaccaaaatc ggtttaattt atttaagtgt
    39661 agtaactgtc tgaatttttt cccaaaatac ttattcaaat aattaattgt ccaaaaagtc
    39721 ttaaaagatc tatgtttatt ataaaaaagt ggcgataata caatggggag acggaaaata
    39781 aattcactaa ctttaaaatc tatcatttta catatcctta taattaggat tacaatcaag
    39841 ttaaggtaga aaacacaatg tattcaatga atacattgtc aataaaaaaa tacccaatga
    39901 atactttcaa tcttaaaaca caatctggaa gacttgcatt cataatctct gagaccggac
    39961 taacaaaaag ccgattcggt gaagaagtgg gaatttctaa acagcaagta tcaaacatta
    40021 tttctggaga aagagaaata tcagatccag ttgcaatggt aattgaatat aagtttggat
    40081 ttaggaaagt atggacttta acaggaaatg gaattaaaaa ggaacataaa aaattcccaa
    40141 gaaattgaag cattaaattc agatattcag ttactacgaa aaatagatcg agtaccagga
    40201 gctaaaaaaa taattgaaga cattttagtt ttaggctcca aggatagagc tgtcatagaa
    40261 gatatgataa agaggttgaa gaaaaaagaa gaatagtatt ctattataag tatatctaaa
    40321 ttaaaaaatt aaattgtata taagtatctt aacgtattct ttttttgtac cgatttgcaa
    40381 ggataccaga tatatcttct atatctaaat ttgttgattt tcgaagttta tagtcttcaa
    40441 ttaaaatacc tagggtaaac atagatttac tgttaaaagt ttgaatccat attcaggaga
    40501 atcgagtagg ttatataatc caagaacggg aaaagaaaaa attctattga gtaatggcaa
    40561 acgtttacct tctaaaattt tttctcttat ttcaaaagca tcatagtgta agattgcgac
    40621 tgcccaaaga atagatgatg gaagaagacc taatacagct tcagaggaat aaaaatgtcc
    40681 gtaaaacgga agaatataaa cacaaagaat tgtaacagta aatgctatga aagttccaac
    40741 cgataaaagg aaggctctaa ctctcaggtc cccacggctt tgaaaggcat tttttactaa
    40801 tattgtaaaa gaaaaggaaa tgaagatagc acaatatgca ataattaaat gataattata
    40861 agtaggttga taagtaaatg aagagtaatc ttgaattttt gcaactaaac cagtagcggc
    40921 agtaaaaaat aaataacaga atataataga atttataaaa aaagttctac gacttggaat
    40981 agtattgttt ccaaataaag acctaacaag tgaataaaac aaatatggag caaataaaat
    41041 agggattagc atccaattta aaataatttc tcggaattca aaagggacaa gaaaacggaa
    41101 tccaaaacaa agtctccaaa tagctattga gacacataac caaaagaaat atttttgaac
    41161 aattctttga cacggaattc gatatacata ccatccaagg aataaaagaa aaatccaata
    41221 gttatattat aaataattgt agaattcatg aaaattactc atatttaacc tatatatgat
    41281 gtaatttttt gtaaagactc ttttctgatt tcaataactc taaattgaca aaattctcca
    41341 ttgaggtaaa aaacaggaaa atacatcaaa tctggatatt tttgggaatg agaaactcca
    41401 gctctaaaat atattctttc gattcctttt gaatctggat tgtacatccc ataaaccata
    41461 gagtaattct tatctaaaca atgtttagct acagatttga aaaggatagt gcaagctctt
    41521 ccgcttttac ttgttggtaa aaatgaaact gaattccaat ctgctacgtt ctcttcttta
    41581 actttgtatt gtttaagggg tggttgtccc cagactactg caacttctaa tggaatgacg
    41641 ttttctggtt ttttttctat tattctcata gcagctaaaa tttcattaga atcttctaca
    41701 taaaaccaag ttgaccaagg atcgtaattg atatttttcc acgaggaatg ggaatatcca
    41761 gactcagtat aaactttgga tacaaaatct ttactttttt ccaattcttc taatgatata
    41821 cagtaaaata caatttcttg accgctgtat tgccatcctt aaacgtatag agatttattt
    41881 tttatgattg tatcgatgct ttaatttcta aaattttttt gcgtaacatt ttggagaaca
    41941 acccgtaaat tttaaacaag ccctatgaaa agttgtaatt gagttaaatc cgctttcgaa
    42001 ggcaatgtcc aaaagcgtaa aacgtgaatt gccaattaag atcaaacgtt tagcttcttc
    42061 tatacgattg aagtttataa aatcattaaa aacttgtttt aagtcgttta ttcaaataat
    42121 aagaagcctg atgggtagaa agacctattg cagccgcaaa atcaggtaag cgaatttctt
    42181 cgtctttata gttttttttg ccaaaaactc gtttaattta aattcgactc tttctagatc
    42241 aatgttttga agaatttcct atcatttttg gtttcgatta atagggttga gcagctggaa
    42301 tcttcaacga agacttaaaa aagaatggca gaatttcggc tattgtcaaa aaatttcgag
    42361 cggtacccaa agacgtaaaa ttagatttac gataaaattc ttaatttttt gcattttaga
    42421 aactgacatt tatataccta tataatgaat ttaaaatttg agtttggtca tattgtatga
    42481 tgcgtagggc aacatgtcaa acttaaaata ttgcatgaag caacggtaag aaactttaga
    42541 aaaaaatgaa agtagatcaa gaagtggcaa aaagattcga aacagccttg gaatatctta
    42601 aaggcaccaa ggaaaatctc aaaatcatat tgcgaagtcg atggatgtag cttcgagcac
    42661 tctatcaaga accgctaatg gcaggttacc tcttctgaat aaaatggctg ttacatttga
    42721 acattatacg ggtatttctt cgacttggct tttatctggc gaaggaagta tgctcgtaga
    42781 aaaaagtttt aaaaacattc agtgaagaag gttccgcttt tttgtaaaga ttaagaaaga
    42841 ctctgaattg tttgaacttg ttcaaatggt ttccggaatg aaaaaagata attatgaagt
    42901 atcaaaagtt taatcactaa actaagaaat agataatatt aacaattaca catataaaag
    42961 aaaaaccttt aggataaaaa tgggagtcaa tttctttcca aaaatgaata ttgatccaaa
    43021 gaacgaaagc tattttaata aagttgaaat acttacattt tgttttgaat ctaaaaaaat
    43081 aaaatattat aaattctgag taaatttttt ccttagagac tgaaactatt atataactct
    43141 gagtaaaatg tataaaacaa aggcttgatt ttattctaga aatgaacatt aattatgaca
    43201 tgtctattaa gttatcagaa agtcctgtaa agcttgtttc aggtaacgaa tcagagagag
    43261 aactaaatag aattaaggat ttcgtaaata aaattacgat agcgcgggtt atagtaaaac
    43321 cccttggcgt ggttttaatt atgacgaatg gtctacttgg tttattatga acaagatggt
    43381 gaaattcttg ctgttatgcg aattgttgaa aaaaaacctt ggaacttaat accgttagag
    43441 cttgcgttaa ttgtggatga agaaaaaaaa atacccttat cgtagatatg cagtcatcga
    43501 agagaaagtt gcggattgga attcagtagc ttttgtttca acgcatgaag gttggcgcgc
    43561 agccaaaaaa acatttaggg cggtagcaaa attttgtatc gatcaagatt attcaattgt
    43621 ttacggaatg tatcctttag cgcttaaaag tataggtttg ttttataaaa agtctggtgc
    43681 tgtagactca catcggtatt tcgatagagt tttctatcca ggtttctctt taaaaggtaa
    43741 accatgtatt ttgaatgtga ttgaactaga aaaagagact ttacagaaaa ttgcgtcaaa
    43801 agcatcttaa ccgtggcaaa actgcgatgt tcgaagataa tttacttgta gtagcgatca
    43861 gtctctttat attttacctt gggatttacg tttatcgcat ttttccgaga aagaaaattc
    43921 aaatttattt cttacttctt tgcattacgc tttctttgtg gatgagtggg cttggtttta
    43981 gaagcttttt tcctttggct taccgtgaaa tattgttaaa ctggattttg tttcctgtag
    44041 tatatattcc ttttttcctt gatcttgttg tttgctcgtt aatgaggaaa aaatttaagt
    44101 tcaattttta tcgtattatc tcggtctttg tgattttgcc tactttttcg gttatttctc
    44161 ttcttggtgc ctttgttaaa ttaaacgatc ctatacgtta tttctattca ccgtacctta
    44221 attatcattt attcattttt tatattattg tttcggtagc ccaaagcact tttagtcttg
    44281 gtcgcgttat ggttcgtagg agcggggatg aaagaatacg atcttttcta atgttaacgg
    44341 gccttgtaat tgctttgtct gtttctatct tattcgttta tattctttcc gcttagaggg
    44401 atattcaaag cttcatatct gcattgggat tattaccttt tacagttctt tgggctgttg
    44461 ctattttaca ttacgatgct tttaagattc gagaacttgt aatgaatgga aattccttac
    44521 ctcttttaaa caggattttt tctattgtag ttctttcgtt atacaagttg atggatcgaa
    44581 acggatacaa gataaaactc attttgtcaa aagcgaatgt tactctaaat atagttgata
    44641 aacattatga aattgcagtt cggtatccat ctcttgaaaa aatggaacgc gccgaaatcg
    44701 tcgcaaatat atacagaaat cgaatacgct aacttctttt aattcttgaa acttctataa
    44761 aattatgtac ggatacttag aaataatgtt tctgaataga acgattattt caaaagaatc
    44821 atagaattag aatatacaat gaactaaaaa tgtttgcgat atattggaat tgtattatat
    44881 tttactgaaa gtgctgaaat ctctgaattt tttcgaaaat caagtttgac tgcaccgtcg
    44941 gtgcgaagaa atacgactta tttttctttg aaaacaattt tctttgagta aaagaaatat
    45001 gtagatttac aaagcggggg aaactcaaac aacggcaaaa ctttttttac gagcggcagg
    45061 gatggaggcg gagtcaataa attggggctg aaaataatgc tttgtatcac gtttctttct
    45121 ttcaatttat tgactagagc cgagagcccg gtttcggaga aacaagagcg aattaatgat
    45181 gttgaataca ataaaacttt aaaatacaaa atgacctttc tccgaaagcc gctacaaaaa
    45241 gtatccggga caacgtaagc gggaatgtaa gtacaactcg gatctttacc gatcctttgg
    45301 gaaatacgat tcgaagtgaa ggcaatacgg cactgagtgg gatcaattcg attgaagaca
    45361 actactttga ctataccaga ggggttttga ttcaaaaatc caacgaatac tatactagcc
    45421 tcactccaca gtttacgacg tatcaataca atgatccgga cggtgaattg accacaatct
    45481 tagaaccgag tgcaaacggt acgattcaaa cgagtattac aaaaactgga tttacggaaa
    45541 caaggacgac agccttccag acggccaaac taaaacagaa gtagtcacga aaaacgaact
    45601 gagtcaagtg attcttaaaa cggtaaacgg taggacgatt ttaaccaact attctccgtt
    45661 tggtggtatt tcttctgtga cggatgtggg cggtcttacg accacattca cttacaattc
    45721 tttaggaaga agggtttcta ctcaagaccc gaattctgga actatttctt attcctatga
    45781 ttctttagga cgtttgtatt ctcaaacaga tgctagaagc aaaacgatca cttttaccta
    45841 cgatttactc ggaagacctt tgactcaaac tacaaatggt ccagaagcac cgattcaatt
    45901 tacgtatgac gatgctagtg ttcccttttc tagaggaagg ttaactaaag ttacggatga
    45961 gtctggaaga accgagtttc tttttaatca aaaaggaaac gagattcaaa agacaaaata
    46021 cgtggatgat ataacggcta tttttaaaac cgattatgat tctttaaatc gaccgattac
    46081 ggaaactcta ccagacggaa ctaaattaca caatttctat tcgtctaacg gaactttgtc
    46141 gagtatcacc atggacacgg cggacggaac aagcaccggt cacacagtag tcagctatca
    46201 aggtccttat ttagattcca atggggttcc gagcttaaga agaacttccg gtaacggggt
    46261 tactatggaa atcggttttg aaccactgga caaaaggcct ttgagtatcg tttctaaaaa
    46321 ccggatggaa gtgttatcgg gaataccgaa cttacgtatg attctaaagg gtatattaca
    46381 aaaattgaag acaagttaaa tccaaacaga acccagaact ttaccttaga caatttggga
    46441 agggtgacgc aagctacggg taaatacggg actcaaaact atactttttc cgccaatgga
    46501 aacttaattc aaaaaggtgc atatacttta ggttacacag atgcaagtca ttctaacgcg
    46561 gtgacaacgg ccacaagtcc aagcacagga gtaatgacct acggctatga cgccagtgga
    46621 aatatggttt ctcgcaatgg agatacttta cgctacaata gttatggtaa gttgatcgaa
    46681 attactcctt atgctacgag tagttcgatc cgaaacgtat atgactatca aggaaaccgt
    46741 gtaaagtccg tatcagacat tactttattt tcaacctata ctttagatga taactatgaa
    46801 attgtaagag aacctggtaa accggaaaga catactttgt atgttaaagg tttacaaggg
    46861 gaccttgtgg cccagtggac aagagaagac gcgacgttac ggatttctgg aaacgaatcg
    46921 gaagaaagtc gttttgttct tggagatatt tttagttcta tgatcaaacc attttgtaag
    46981 gacgttactg gggattgtgg cgactactgg aaaaacagat tcgaatctga gtttattggt
    47041 atatttggat attctaaatt ctttcagtct ggggttccga cgggtcttta caaggcgttt
    47101 tatttcttgc tattattagc agttatttat ttagtatatc cttatttcct aaaggagaat
    47161 ctacttttac aaaatcttgg ttggaaaggg ggcgcaaccc cggctttgat attatcttta
    47221 tttgtagtaa cttctttacc cggttgtgga gtgttacccg gaaccggtgg gaaagacggt
    47281 gacccacctt ggatattggc aatgggtgca aacgtagctc caggagttcc tagtattcaa
    47341 aattcgggag taggaatgac gggtggtgga agtgtaggtg gaatgcctgt aactggaatg
    47401 tatttttatc atcccaatca tttaggttcg attacgatga taacggacgg tgcaggaaat
    47461 cctgcaagtg gtccagaacc aggagtgagt tacgtttctt atgaacctta tggttctatt
    47521 atacgtaacg attcttatgg tcctgatata tttcgttaca agtttacggg acagattgaa
    47581 gacaaagaaa caggtcttta ttattacaaa gcgagatatt acgaacctac gttaggtcgg
    47641 ttcttgcagg cggattcgat cattcagcct gaaagtgtga atggtatgaa tcgttatatg
    47701 tatgtagatg gaaatcctgt tagttatcgt gatccaagtg gacacatttc cggccctgat
    47761 atgatgcaca tgttaaatcg tatcgttggt catgctatgg ggaaggattt taattctaaa
    47821 ggtctggaca agaagttgag tacgggtggg atttcgaagg gagtaaatcg ttttgttcat
    47881 aatgctactt ttgttccgaa gggtaagtat tatataaatg gtacgaaact ctgggattct
    47941 acaattggaa gatatggggc agcagattgg gtgaaaaata atgcgttata tcctggagat
    48001 gaagttcgtg gatctggtaa acatgcggct ttgcgtatga ttagaacatt tttcgaaatg
    48061 agagagtata ttcttttgtc caatgcgaaa aacgacaatg aacgtgcggc tgttcataat
    48121 gaatttattg tcctttgggt ttttcttgcg cctgcgctcg ctgctcacgc tggaaatcga
    48181 ggtgcacatg gaaaacttgt caagactgga atatggtaga taagggtagg ttatgaaatt
    48241 actaaaacaa atcttaattc agaacataac aatattactt ttatttaatt gccgatttga
    48301 ctctaattat tttgacattg aactttcagc aaaggattac cgatgtcttg agggaattat
    48361 agagctagat gaaaaatgta atggggacga gaagaataag ataaatcacg taagtggcga
    48421 atgtaatctt cgtttggttg aaatgataag cgactgttct tgaattttgc gccaagtggg
    48481 tgtgtttcat caccaagaaa tcaagatgta ttctctttta tataaaatca tatgaggaag
    48541 ctttatctat aaaaagtaat atttttcagt tttctccgcg tgagtgatcg aagcgtggtc
    48601 aagaaattga aataacggaa aaataacatt ctaaaagtaa aatacaattt cttgaccgga
    48661 gctgagagcg cgacccggca ctaaaaagag agaaaaattt cgccggggca cgccctggat
    48721 attagcaatg ggtgcaaacg tagctccagg agttcctagt attcaaaatc caggggtagg
    48781 tatgacgggt ggtggaagtg tagggggaat gccagtaact ggaatgtatt tttatcatcc
    48841 caatcattta ggttcgatta cgatgataac ggatggagct ggaaatccgg cttcaggacc
    48901 agaaccaggg gtgagttacg tttcttatga accgtatggt tctatcatac gcaacgattc
    48961 ttatggtcct gatatatttc gttacaagtt tacgggtcaa atcgaagaca aagagactgg
    49021 tctttactat tacaaatctc gtttttacga acctacgtta ggccgtttct tgcaagcgga
    49081 ttcagtgatt gcacctgatt ctgtaaatgg tatgaatcgt tatatgtatg tagatggaaa
    49141 tcctgttagt tatactgatc caagtggaca catttccggc cctgatatga tgcacatgtt
    49201 aaatcgtatc gttggtcatg ctatggggaa agattttcat aatgggaata gtccaagttt
    49261 tagcagtatt ggaaaagacc ttcatagaaa cgcattgagt aaaggtatta acaaatcctt
    49321 aaagaaaata gatacctttc ttggaaaatc agatattgga agatttataa acaaaggctg
    49381 gagagacatt aggcgaagtg atcttggtac aggatttgac aaatatatcg gaaaggatgg
    49441 tatattagga tatgctggtg atcatctaat tactgctcct ttaaaacata tgatagaagg
    49501 taaggcgaga gatgaaatta aacacaaaag ctacaaggaa ttagtaaata atttatattt
    49561 tgaaggtata gctgcttatc tctgcggtag acctatggat ccaagttatg ctgtaagtag
    49621 ttttataaaa agtaatatta tgttaccaat attatcaaaa tatgttgcag atcataaatc
    49681 acacgatttc tttccggggc aatcctcatc ctatacaatg ttaaatatgg tggctggttc
    49741 aggtatgtta aatcgaattc aagagggaat ggcggaggct aattgtcaat gattgtaaaa
    49801 ataattagaa caatattata ttataacatt atttcgttat ttcttggatg tataaacata
    49861 gatacgggaa tagatgttgc tgtaagtcct tctggtattg ataccaaccg agttgtaaat
    49921 tcaagtgaat tttatacata tgcaatgcaa gcatatactg aaaaaatgta tttttgtggc
    49981 tttacagatg cagatataga agcggattcg gcttttcctt tatccatatt tgttttgggt
    50041 ggtgacttta atggtctcgg tggtgaccca ttgtctactt tctcctttgc tctatattat
    50101 accgactatt acttaaaacg atcaatgcat gattgtggaa aggccataat ggcaacgcct
    50161 tgtcaagcaa gtggggcgca acaagcagag gcaattcact tatctttctt gacctcttgc
    50221 attccggaaa aagtagtgtt cacaaaaaaa ggggatggaa gttggaaata aaagaatccc
    50281 cttcgcgtga gcgatcgaag tgtggtcaag aaaaggaata agggaagagt actattctta
    50341 aaatgtataa tctaatttat attattctta tcctttccgt atcatgctcg gatgtgaata
    50401 taaacggata cggagtagat acaaaagata ttgtaacgag gggacaattt aaaactggtg
    50461 tattgcaggc ttatttatta aaatataaat cttgtattta tcctgataat gattcacttg
    50521 cttcagatgt aatatttgat tcaattttac taagtgctga tgatacgtct actagcctag
    50581 atataagttt agatagggct gatttctgga ctaattcaag atttagagaa tattattaca
    50641 aagatgatat ggatacttgt tcacgatcag tattatctgt tccttgtcaa ccaaccgttg
    50701 aagatcaagc aaaagcatta gctttgtctt tcctaaaaga ctgtcgtcca gagcgagcaa
    50761 gttttcgtga taaaggtcag ggaaattatt aaacatataa taaaagtaat attcgatggc
    50821 tttcccccgc gtgagtcgat cgaagggtgg tcaagaaatt ggaataacga aagaataata
    50881 ttctaaaagt aaaatacaat ttcttgaccg gagctgagag cgcgacccgg cactaagaat
    50941 aaggaagagt tttgccgggg cacgccttgg atattggcaa tgggtgcaaa cgtatcccca
    51001 ggagttccta gtattcaaaa tcctggagta ggaatgacgg gtggtggaag tgtagatgga
    51061 atgccagtaa ccggaatgta tttttatcat cccaatcatt taggttcgat tacgatgata
    51121 acggatggtg caggaaatcc agcgagtggt ccagaaccag gagtgagtta cgtttcttat
    51181 gaaccgtatg gttctattat acgtaacgat tcttatggtc ctgatatatt ccgattcaag
    51241 tttacgggac agattgaaga caaagaaaca ggtctttact actacaaatc tcgtttttac
    51301 gaaccaacgt taggtaggtt tattcaagcg gatacagtga ttgatccaga atcagtcaac
    51361 ggtcaaaatc gttatatgta tgtggaagga aatcctgtga actacaagga ttcgtcgggt
    51421 catagtttgg atatgatgtt ttatgctgca ttgtatcaat acgcacagtt acccaatagc
    51481 cctaaaaaag aacaagatag tttaatgtta cttgctttac acaatcaaca gattcgaaat
    51541 acttccggtc ctggttgtcc agcgagtgga aagaacaatt tggtttgggg gaattttcaa
    51601 ggaaatggtc ggtgtggggg gaccttgcct aaggaagtaa gtcttgttat aagtaatatt
    51661 ttccttattt cttctatata taatataaaa gaaggcccaa ctattgcttt agcttattat
    51721 tatttaaaca aaccgaattc agctttgacg atagtagatc gttcaggaat tgcacatgat
    51781 gaagaacata gctgggattt aaataaaaag gcaatccatg ctaatgaagg atggattaaa
    51841 caatcctggg gaaattttta ttcaatccat gaacaaaggg cagcctacaa acgagagtat
    51901 gacgcacttc cgaaaagtta tgatcgatat ggtaataccg ggaaatcaat cctagcgggt
    51961 gtgaattatc ttggaacgac tctgttttca gttcaaaatt attttggcta tcagtatctt
    52021 tgggccaaaa atgcaacgtt tataccaaaa ggcagataca acaacttttg gaaaccgaat
    52081 aagtggaagt tataacggga gaaaggaaga atatgaaact aagaatattg aatataacca
    52141 tttggaatct atttgttttt tggattttaa attgttctat tggatcagca agggacgcat
    52201 gtagaaataa tttacatgca agtgattcag ctcataattg tgactatttt ggtttaggaa
    52261 tgtatggaaa ttcaaataat aataatgcag aaacatttga aaaacgtcag gctttcacaa
    52321 gttttttatt attagaatgt ttggaatatt atgaaaaatt aaatgagtgc gatgcagcag
    52381 aaaaacgata tattccgtct gtttattcta aaaagtgaga taaaattaag aatattgaat
    52441 atacttattt ggaatctatt tgtttttttg attttaaatt gttcaattgg atcagcaagg
    52501 gaagcttgca aaaataattt aaaaaaaggt gatatttttg atgcaagccc tgatagctgt
    52561 gaattcgggt tagcagcttt acttttcacc cagaaagata acgaatctat ttctgagttt
    52621 gaaaatagaa aaaacacgtt tttcaatttt aatttgatca attgttatca atattatgaa
    52681 aaacttcagg agtgtaataa agaggaaaaa aaataccttc cagcgattta ttcaaaagaa
    52741 taacttcgaa tcttcctttt accttatttg atcgttcagg aatcgcccat gatgaacttc
    52801 ataaatggtc aacgagtaag ggtgcaatcc atgctaacga gcagtggatt aagaagtcct
    52861 ggggaaattt ttattcgatc catgaacaga gagcagcata caaacgagaa tatgacgcac
    52921 ttccgaaaag ttatgatcga tatggtaata ccgggaaatc aatcctagcg ggtgtgaatt
    52981 atcttggaac gacagcggtt gattattacg gcccaatgat aatcggaacg actctgtttt
    53041 cagttcaaaa ttattttgct tatcaagccc aatttattca tcatgcgact tttgtttcta
    53101 aaggaagata caacaacttt tggaaaccga ataaatggaa gttataacgg agaaaggaag
    53161 aatatgaaac taagaatatt gaatataacc atttggaatc tatttgtttt ttggatttta
    53221 aattgttcta ttggaactcg aacagatgct tgtaaggcgg atttaaggag agcaactgta
    53281 cttgagccta gtgatgatag ttgtgaaatg ctgcaaactg tagcaggttt gccgctaaga
    53341 tctaatgcaa ccgaggaaat gattcaaagc agaatggaga cattatcttt tctaattctc
    53401 aattgttatc aatattacac gaagcttaaa gagtgtgaaa aggaaggaaa tcgctacacc
    53461 ccagcattat atagtcgaga ataaaaattc ttttcagttt attttcgtta taatagtatg
    53521 aaattaagaa tattgaatat acttatttgg aatctatttg tttttttgat tttaaattgt
    53581 tcaattggat cagcaaggga agcttgcaaa aataatttaa aaaaaggtga tatttttaat
    53641 gcaagccctg atagctgtga attcgggtta gcagctttac ttttcaccca gaaagataac
    53701 aaatctattt ctgagtttga aaatagaaaa aacacgtttt tcaattttaa tttgatcaat
    53761 tgttatcaat attatgaaaa acttagaaaa agaaatctta ttcaaagtaa atttggcact
    53821 ttggaagaag ctttcgaatt ctttcttttt cttcgattga gagttggttg ttgtttaaat
    53881 ccaacgtttg caagttcttc aattgttcga tttccttagg aagagttgta agttggttat
    53941 aacctaaata caacgttagc aagtttttca attgtccaat ttcttttgga agagtagtga
    54001 gttggttaaa atctaaatcc aaccattgca aattttttag ttgctctatt tcgttaggaa
    54061 cagttttgag tttttgttct ctcaaaatca aaacttgaac atccaaagga ttttgtagag
    54121 cttttgttaa ttccctatac gttcctggtt cttctttttc cgtttgaatt ttgcaagaaa
    54181 gattaatgag aaataaaaga ctaattatta tttttgtaag taattcaaag ttatgcgaaa
    54241 gttcataaag gttatccgga ttgggattga attaaattga aagacaagtt tctaaataaa
    54301 aataaaacgt cattcaattt aaacgttctt ttttaaattt ctgttcgttt aaagttaaaa
    54361 ttgattccgg attttttaat aagattgaat ttaaaattct aatagtctgt tcttttctta
    54421 aacactttaa gaatgcgatt gtatttttgg tttttgtaga atcgaaaggc ttgaaccttc
    54481 gtttgattgg atataagatt taagttctct ggggatttac ctgtaaattt aacacaagcc
    54541 ctatgaaaag aagaagcaga attgaaacca cattcaaggg caatattgag taaattaaaa
    54601 tctgtttttt tctccatata aataattact tcaatcattc tatgataatt taaaaaatcg
    54661 gtaaaacttg tattcaaata tacatttaga tacttggaag ctcgatgaac tgtaagacct
    54721 aaagctgctg caaaatcggg aagtctaatt tcttcttctt taaacccttt aatatcaata
    54781 aaatgattca gtttagtatt aactttttct aaatcgatcc ctactaacaa ttctttagac
    54841 tggtatttat atgtctctgc ttctttgacc tctgggatag gaatggtttc taattcaatt
    54901 tctttgacta aattagttgg aatcgaaaca atagccttac caaataaaga aggaaaaaaa
    54961 cgttctaaaa gaatcgaata acaaatgact gatcctggaa tgaattctgc aaagaataag
    55021 agattcttct tatcataaat cgtaccaaag aaatcaaaaa caaaacaaat agaaattaaa
    55081 aaagaaagaa aggggaggtt aaaatataaa atagattttt tagtatttaa aacccttttc
    55141 aaagaccaga caaaagtaaa aatagaaatc acaattccta aaatgtcgat gaaagatata
    55201 aagtaataaa caggaatgaa ataagaaaat aaaatcgtaa caggaatgat tcctaaaagt
    55261 cttttacaat aaatccaagg attatctaaa gattcgaata aatagttgaa acagactatt
    55321 acagccaaac tagaataaag aactaagcca taataagaac cgaataaaat cctactatca
    55381 taacgtaaaa ttccttgatc gatcaaaata ccattattta aaatcagaaa aaacgcggcg
    55441 gattgtaaaa tagaaccgta agatttacta aaaccatcgc ttgaataaag tttcgagaaa
    55501 cctaataaaa atccaatgac aaccccaaaa gcatgaaaat agataattcc caattttaaa
    55561 aaattttcat aatctaaaat tccgactgta tatatatcaa aaatggaaag gaacttggac
    55621 atgatattga ttttaaaaga tttatctttt tagaaactct tcattacttt ctagattatc
    55681 cgaaaaggaa tgattaagag cattaaaact atgtttattt atgattgcta tagccttgcg
    55741 aaaaccggtg gattttaaaa ttgcttctct gtcttctttt tgtaaaggta tgcctatgta
    55801 tttttcgtat tcatctaact cggactctgt tatgtctaag ggttttatat taaaataatt
    55861 gattaccatg attattcctt actttaagtt tagtaaatat ttatgatgat tttttgaggg
    55921 ggagggataa agtatgtgtt cctttatgtt aattcgacta acagattatt tagtgaaatg
    55981 tgaacactaa ttagttcgta aaatttagtg atcatccact gaatcaaaaa atatttattt
    56041 tcaaaatagt tttgtctttg attatttctt ttattaatat ggaaccaaaa tcggtttaat
    56101 ttatttaagt gtagtaactg tctgaatttt ttcccaaaat acttattcaa ataattaatt
    56161 gtccaaaaag tcttaaaaga tctatgttta ttataaaaaa gtggcgataa tacaatgggg
    56221 agacggaaaa taaattcact aactttaaaa tctatcattt tacatatcct tataattagg
    56281 attacaatca agttaaggta gaaaacacaa tgtattcaat gaatacattg tcaataaaaa
    56341 aatacccaat gaatactttc aatcttaaaa cacaatctgg aagacttgca ttcataatct
    56401 ctgagaccgg actaacaaaa agccgattcg gtgaagaagt gggaatttct aaacagcaag
    56461 tatcaaacat tatttctgga gaaagagaaa tatcagatcc agttgcaatg gtaattgaat
    56521 ataagtttgg atttaggaaa gtatggactt taacaggaaa tggaattaaa aaggaacata
    56581 aaagaaattc ccaagaaatt gaagcattaa attcagatat tcagttacta cgaaaaatag
    56641 atcgagtacc aggagctaaa aaaataattg aagacatttt agttttaggc tccaaggata
    56701 gagctgtcat agaagatatg ataaagaggt tgaagaaaaa agaagaatag tattctatta
    56761 taagtatatc taaattaaaa aattaaattg tatataagta tcttaacgta ttcttttttt
    56821 gtaccgattt gcaaggatac cagatatatc ttctatatct aaatttgttg attttcgaag
    56881 tttatagtct tcaattaaaa tacctagggt aaacatagat ttactgttta aaagtttgaa
    56941 tccatattca ggagaatcga gtaggttata taatccaaga acgggaaaag aaaaaattct
    57001 attgagtaat ggcaaacgtt taccttctaa aattttttct cttatttcaa aagcatcata
    57061 gtgtaagatt gcgactgccc aaagaataga tgatggaaga agacctaata cagcttcaga
    57121 ggaataaaaa tgtccgtaaa acggaagaat ataaacacaa agaattgtaa cagtaaatgc
    57181 tatgaaagtt ccaaccgata aaaggaaggc tctaactctc aggtccccac ggctttgaaa
    57241 ggcatttttt actaatattg taaaagaaaa ggaaatgaag atagcacaat atgcaataat
    57301 taaatgataa ttataagtag gttgataagt aaatgaagag taatcttgaa tttttgcaac
    57361 taaaccagta gcggcagtaa aaaataaata acagaatata atagaattta taaaaaaagt
    57421 tctacgactt ggaatagtat tgtttccaaa taaagaccta acaagtgaat aaaacaaata
    57481 tggagcaaat aaaataggga ttagcatcca atttaaaata atttctcgga attcaaaagg
    57541 gacaagaaaa cggaatccaa aacaaagtct ccaaatagct attgagacac ataaccaaaa
    57601 gaaatatttt tgaacaattc tttgacacgg aattcgatat acataccatc caaggaataa
    57661 aagaaaaaat ccaatagtta tattataaat aattgtagaa ttcatgaaaa ttactcatat
    57721 ttaacctata tatgatgtaa ttttttgtaa agactctttt ctgatttcaa taactctaaa
    57781 ttgacaaaat tctccattga ggtaaaaacc aggaaaatac atcaaatctg gatatttttg
    57841 ggaatgagaa actccagctc taaaatatat tctttcgatt ccttttgaat ctggattgta
    57901 catcccataa accatagagt aattcttatc taaacaatgt ttagctacag atttgaaaag
    57961 gatagtgcaa gctcttccgc ttttacttgt tggtaaaaat gaaactgaat tccaatctgc
    58021 tacgttctct tctttaactt tgtattgttt aaggggtggt tgtccccaga ctactgcaac
    58081 ttctaatgga atgacgtttt ctggtttttt ttctattatt ctcatagcag ctaaaatttc
    58141 attagaatct tctacataaa accaagttga ccaaggatcg taattgatat ttttccacga
    58201 ggaatgggaa tatccagact cagtataaac tttggataca aaatctttta cttttttcaa
    58261 ttcttctaat gattctaatc ctactatggt ctttacttca tatttttctt ttgtttgtgt
    58321 gtgggtttta gtagttattt gtgacataac ataattatgt cacattatag caaaatttca
    58381 atgttttatt tcattttttg acccctatat tataacttag agtcatctag taaaatatat
    58441 gttacttcga ctttaaaagt tgtattttga taaaattaaa aaaagagaac acaaagctac
    58501 ggctatttta gtaaataaaa aatttcctca caatttgact aacgtaaata acgggtttaa
    58561 atttgtagga tgaaaaatag gggaaagata aatcctaaaa agatccccaa aacaaagaat
    58621 ttatatataa cgccgatcaa agcgggattt ccttcacccg ctgacgacta tttagaaaaa
    58681 gaattagata taatatctct cgttatccaa aatccaaact caacgttttt cggaagggta
    58741 aaaggggatt cgatggtaga agaggggatc aaagatcaag acattatcgt aattgataaa
    58801 tccattaaac cacaaagcgg caatactgtc gtatgtgcat tggacggagt aatagtagtt
    58861 aaaaccctaa aaataaaagg taaaaaaata atattagaat cttcgaatgc aaaatatgaa
    58921 cctatagaga taaaaaaaga aaacgagttt gaaatctggg gaacagtaac gtggacgatt
    58981 cataaagtta gaaatgttcg tgctcgttga ttgtaactca ttttactgtt cttgcgaaag
    59041 actgtttcga cctgacctta aaaacaaacc ggttgtagtg ctcagtaata acgacggatg
    59101 tgtaatttcg aggagtaagg aggcaaaaga attaggtatc aaaatgggag aaccggcatt
    59161 caaaagaaag gagtatttcg aggaaaataa gatagaagta ttttcttcga attacgcact
    59221 ttatggagat atatcaagaa gagtcatgaa agaattagaa agatactcgg accaaattga
    59281 gatctattct attgacgagg cttttttgaa actatctcaa gacagaaaag aagaaatatc
    59341 taaaatagcc aaaaaaatca aaaaagagat aaatagaaat ataggaatcc ctgtcagtat
    59401 agggatagga aaaacaaaat cacttgcaaa aatcgcaagc caacttgcta aaaaaagtaa
    59461 agataacata tatataatcc tagaagaaga aagggaagaa gcactaaaaa aagtagaaat
    59521 caaagacgta tggggaattg gaagaagtta tgaaaagtta ctaaaaaagg tcaatgtact
    59581 aacggctttt gactacacac aactaaaccc ttactggatc aggaaacatt taaccgtagt
    59641 agggttaaga ctacaatacg agctcaaagg ataccaagcc ttagatctag aaaaggatat
    59701 aaaaaataaa aaaacaattt caatcgctag atccttttca caaactcaaa ccgagttaga
    59761 aattctagaa tcaatcgtag cgacatttgc cagtagggcc gcttataaac tcagaaaaca
    59821 aaacggatat acaagtttat taagaatttt tattcataca aatccatttg caaacaaaga
    59881 agaaacatac tccaaacata tagaaataaa acttcccgtt ccttcacaaa gcacccctga
    59941 aatcgtacac tactgtctac aaggacttag acagatttat aaaccaaaac taaaatacaa
    60001 aaaagcaggg gttattttag acaaaataac aatcgaagaa aattttcagc cggacctatt
    60061 cgattctgta aatagagaaa aagaaaaaag actcaatgag agtatagaca aaatcaatga
    60121 aaaattccaa aatgaaaaag ttaaattcgc agtcacaaat aataagaact catgggcctt
    60181 aaaacaagaa aggttatcac ctcgatatac aacacgatgg gaggatataa tctatgtgtt
    60241 atcataattc actgaccgaa gactctcaaa aattggcaaa tcgatataac gtaaaattta
    60301 cgattcaagg ttatagaccg atataccacg aaaacggatt taaccataac ccgcgtccgg
    60361 ttataacgaa ccaaaatcca aacgaattcc aatgttatca gtggggacta atcccttact
    60421 ggacaaaaaa cttagaggac gctttaaaat atcaaaataa caatttaaac gtaaaaactg
    60481 agacagtaac agagaaaaaa tcgtttcaag aagcgatttt aaaacaaaga tgtcttgttc
    60541 cctcgacagg attttttgaa tatcaggaaa tcagaaagaa aaaatacccc taccgaattt
    60601 tcttaaaaaa agaagaagtg ttctcgttag ctggaatttt tgatatatgg accgattcac
    60661 aaacccaaaa aacatattat acttttacta tattaacgac agaagcaaac ccgcttatga
    60721 ggcaaattca taatagcaaa tataggatgc ctttaatact accaagaggc aaagaattta
    60781 attggattga tccagactta gaccaaatca aagaaataga aaaattgttt gaggtatatc
    60841 cggatacaga aatggatgcg tatacggtta aactggagaa tgattcttat aaaccgaacc
    60901 gatataaata ctattatccg gatatagaac aagaactttt attttaaaaa tgagtataag
    60961 ttctgtagat tattagcaaa aaaaataccc caattgaacg gggtttgaaa tgaagattaa
    61021 atagatttat taaagtctcg gttgaaaaga cttttaatac aataattatc ggacaataaa
    61081 attagaatat tactaaaaat ttttaaagaa aaaactatag taacaatcaa ttaaaaaaag
    61141 aaaccctacc tgtaaaagcg tagggaaaat ctaggagaaa tatataacta tattctttta
    61201 aaaaagaatt gagtcataat ttgcgtagtt aaatgaaaaa ctacgatact atttatttaa
    61261 gaaatccccc tataatggaa ccagtacaga gggatcaatg aacccttaac cttcgaaaca
    61321 aaagattcga atgtttttag caaattcaga ataatacaat taagacaaaa atcaatcaaa
    61381 aaaataaaat tatatatata aattatttaa tatatcttaa aataataaat tagaaattat
    61441 ttattctata aaatgacagt caaaaaaata aacaaatcaa tataaaaatg aagagtttta
    61501 tggaaaagca gataatcaag tattgtaata tctaatacag aataaaaacg tattaataaa
    61561 atctaaagaa taatggattg ataattaaaa aatgactttg aaaatgtata aatatatacc
    61621 attaaacgca tagtaaaata gctattcttt taattggtag tcaaatacac ttacttgaaa
    61681 acgagcaatg gattttaacc gaatacgcca aagaaatgta tattttgatt gaagaacatt
    61741 tactcagttt tcccggcgaa attttcgaag aagaaaacta aaaaaaaaac gataaaatat
    61801 aatattactc tttaaggatt tcaagaagtt atgattagga atatcattaa agacgatcgt
    61861 gttcacttct ttgtagatta tgatcctgaa tttgtagtca gggctaaaaa ggtaagtggc
    61921 atctggaatt catttgaaaa atcatggtca tttagtttaa aaaattatga agaagtcaaa
    61981 caaattttaa gagagatata tggcgaagaa ggggaaggtc tgacctaatt tgttaatata
    62041 aaaatactgg ccaaagaaaa aattatatct tacgacaaag gaggaattaa gatcaaaggt
    62101 agattaatcg cacattccaa taataaagat accggtgcaa aacttgggag aactgtatag
    62161 atgattttcc taaacttttg atagatcaaa tagacgatag aatcgaattg ttggaatggg
    62221 tgccaagcca agaaaaattt tactatttat ccaaagcgga tctactgagt gaaaaagaaa
    62281 gacttctgaa aagattagaa gcattagaaa aattaataga agaaacaaaa taaaatagga
    62341 aaacaaaatg aacgttgaaa aaattaaaat acgaacttta accgaaactt ctaaagagtt
    62401 tttaagatta gctatcaaaa ataacgtttt aaatccggaa gatccctata attatttagt
    62461 tcctggacaa cccacgtcta aaatcaaatt tgcacatgaa caaataaaaa aacgtaagat
    62521 tgatttaaaa agcatattaa gaagttcaga aacttccaac gccaatactt ttttacatgc
    62581 tatgggttat tattttgtag gttaccaata tggggcccaa cgcataattt tgaagttttg
    62641 atttggaaaa acgaactaaa caaagaaatt ataaaatatt ctaataccga ttattatttt
    62701 aagaaaaaag aaataaaaac agaagcagac atagaagtat attttttaag ttacgacttt
    62761 gtaaacgggc aaaacattag agtttttaaa cttggtaata aagaagatca atatagagca
    62821 agtaaatgtt tcgacattat cgatagtttt aaaagttaga attatttgta atagccaaaa
    62881 taagatctga cactcattta aagttgatta cgaaaactgt aagttgtcga gatacttatt
    62941 cttagctaat tccttcgtgt caaggaaagt ctggaatgga gtttttccaa aacaatattt
    63001 gccttgatgt gttcgttcgt agttatacga atcaatccac tgatccaaat ctttctgcaa
    63061 atcttcaatc gagttgtata tcttcttcct aaaagcaata gcatagaatt cgtcttgaat
    63121 ggttctgtga aatctttcac aaattccatt ggactgagga tgtcttgctc ttgttttcga
    63181 atggtctata tcttccaaag caaggaagag ttggaactca tggtgctctc tatttccaca
    63241 atactcggtt cctctatcgg ttaagatcct caacaaccga acgccttctt cttcgaacca
    63301 aggaaccact ttgtcgttta acatatcggc agctactaac gcgttcttcc gatcgtaaag
    63361 ttttgccatt gccactttag aataggagtc gataaaggtc tgttggtaaa ttcttcctac
    63421 gcctttgatt gtgcctacgt aatacgtatc ctggcatccc aagtatccag gatgttctgt
    63481 ttctatttca ccttcaactt gcttttctaa ttttcttctt tctaatgctt gcacctgcga
    63541 ttcggttaat acgggagaat tgccttgggc catgaacgct tctaatgctt tcagtctttt
    63601 ttgaaaggtc tccaaatcgt gacgaaccca tacacttctt accgtagcag gggcgactat
    63661 gatcccttgt tttttcaatt cattcgatgc tctttgttga ccgtaagcgg gaaagtcgat
    63721 cgccattttc tttaccgctt cttctttttc aggttcgata cgattcttag gattcggttt
    63781 acgtctgctt agatcctgga gagcgagttc gcctcctttc tcgtataact cttgaaaacg
    63841 ataaaagcta tctctggaat agcccatcac gttacacgcc tttgagacgt tccccaacgt
    63901 ctccgctaac ttcaaaagtc caaccttgtt cttgattatt ttttgtcctg ttgtcatctt
    63961 tttctcctta tttattttaa ggagtgtaag atcaagttct aactattaca aattatttat
    64021 acaaaacttt taaaatttat aagaaattcc ggttctttag aataatgctg tctccatgtt
    64081 tttttgaaat tcaggaaatt tcaggaaatt tcaggtcaaa tttgaccccc caaaaatagg
    64141 ccaaaaagtt gtaattttgc ttatttttgg tggtatatat cctttcttta taatatctta
    64201 atattacttt aaaattaacc cacgttaatt ttttatattg taactatagt ttaaagttga
    64261 ttagagtctt ataaatttac aaaagaaatt tcttttgcta gtttattgaa tataacttga
    64321 aaagaatatt tttcattttt tggattgtga taaagaaatt cggaacttcc gaattttatt
    64381 tctgaaaact cttttccacg atcagcgcat aactgtttcc agattatttc ctttttttct
    64441 tccgaaaaaa atcttcctaa tctaatactt ccgattcctg attggtattg accatttaca
    64501 ctaattttag tagaaaaata attgtattgt tcgttttttg cgtcgtattt tttattttgg
    64561 tacttatttg taatttcatt tacctcttgt tctgttggtc catctttcca agtaacagaa
    64621 caatcactaa atttatcttt acgaacatta aatttaaccc caggaaaagc tttttgaaga
    64681 tctaagcgaa ttaatttatt tgtctccatc gaactcaaat aaggtaaatt attttcaagg
    64741 ttttgtgaaa ttattcttat cattgtaaac tccttagtat aaatttacta atataaataa
    64801 agtataacat tatggttttc atatgacaac cataatgttt gtttttttta aattatttaa
    64861 gcaaacttac tttctttcaa tctattatta aattatgttt ttcaaattaa attataaaaa
    64921 tttctcaaaa attattaaaa aaatccttgc aaatttgcga ggatttttta tactgaaata
    64981 acaaacggtt tgaaaccggg gagggataaa tgattcaatt tactcaaaga ggtccaaagg
    65041 taaacggtgt acaatataaa gctacttatc aaaaatacaa agatatggaa ggaaaagaat
    65101 acatccagat ctacagtcga aattatggta gcttttattt cccggaggaa attcgcgcac
    65161 agtttcaagt tgaaaaccgg acagattcaa tgactgacta ttttgagatg gatcgtttca
    65221 acgtgtgcca ggagcacgaa ttattcccaa aagtgaaagc aacgttggaa gcgattaatg
    65281 cctcgtataa caaaaggaag gaaaagaaaa aatcagaacg gcatttacct aaagtttctc
    65341 gatgtaagag ccctaagcct tttcatcatg aatatgtttc taaaattaga ttccctgagt
    65401 taggtaaaat cgtttatctt tcttgtgttc ttaaaaaaca ggaagcaata aaagcggcgc
    65461 aagctgtttt aatgctcact gaaaacgcaa attttaaaat agttgtatgc taagatgata
    65521 ataactgaag atacaacaga aatttacaaa agaatatcga tcccggaaat agtaagtcac
    65581 cgggatcaga tcttcaggaa cttttcgatt ctatttctaa agtttatgat atgatcgttt
    65641 taagttgaat cgtattcgcg gaatagatat tgatttttat tttccgagtc aaggtaagcg
    65701 aactcatttt aatccaaacg aaacgaacga ccttaaagaa aagataagaa gtcaaattga
    65761 tcataacatt tggaaattac ttgcggaaga aactggttta tacgacttga tggatgagca
    65821 ggctaaggat aattttaatt gtgagcttga gaagaacccg ccgcatgtta cgaacgggaa
    65881 tattcttgca acttttgaac gtcttgaatc tgaaaaagaa aatattttcg aaagaggtct
    65941 aataaacgta tttaaaaacc tcgattgtaa atatgtttcg aatgactcat tcaaagttac
    66001 caagaaaatc ataatttcaa attatcgtgg attttcgagc aaggatagtg ttcgtgatat
    66061 tgagcgaatc aataaaataa tagcgagaag tgccgggtat cgagttccag aaaaaaataa
    66121 taattgcatt taaaaaattc tttcaataga gtccaatttt aaaatattaa aagtgataat
    66181 acatgattgt cacttatttt atattaattt aagaagtcgg tcaaatctca gattctaaaa
    66241 ttggacgatt cgatgaaaat taaatcatac aaagaggctg aacttattaa agcagcctta
    66301 acaaaattcc atttaaataa aattcaaaaa gcagttaata aattcggata tgctgggctg
    66361 tcgagaaagt tgagtgaggc gggttttgaa aagtgttctg atacgagaat tcttagcgta
    66421 ctaagtcgtg aatcacttac tggggctgaa aagttgtcgc tagaaattaa atctactctt
    66481 tatcctgatt tagaataaag tggaagaaat gatggagtaa tttacattag aagtactgaa
    66541 agaattaaat tctttaatac aataaccata aaatcaaatt cctgaagttg actattctcg
    66601 gctcaaagag atcccatgat atagagctag aaggtgttgc ggattacaga gagaagttgt
    66661 caaaggtgaa ataacaattg gataccgatc ggaggactgt taaatgaaag atgtcgaaat
    66721 tttaaaggaa gttcagcatt cgaaattggt aaagtatgaa tgggtacgct taatgaacaa
    66781 atgttcattt ttgatacata atccacatta tcggaagttg attgttgtat catttaaaaa
    66841 aaaatatact tgaaacactg aacgtttcct cacctaaaga tctacacgga actgcttttg
    66901 agaatcatct atcggtctta ttgaactgca ctacagctct attttctaat cttttgggat
    66961 tgatagattc cagggcttta tgatattcgt atattctgct attattaggt agttatacga
    67021 aattcgatta tttgcagtta tgcgacatgc taaaaattat aggggttaag tgatgccaat
    67081 tacaatacaa agtgtacatg atttacgaaa ttatttcaaa ggggtagtaa cgcgttctaa
    67141 gcaccatgcc cctaaagttg atcaaattat ttactcattg gtcggacatg tcattttaaa
    67201 accgggtttc accacatttg ctttgtcact tcggttcgcg ggacggcgct aaggcgcctc
    67261 gaaccttgtg ccaattcttc cgcgcgttta gacgcgctcc agaaccgcaa acgtcgagga
    67321 gactctttcg ttatacgcaa tcgcaaaaga aaatattaaa taaaagagac tgtaaaaaat
    67381 ttatgaaaag ttatgtttta agaatcaatt cctctttaag tgaaacattg atttctaata
    67441 agaatgaaaa tcgtatatca attggctggt gtgacgcgaa agagttactc aatgctgaac
    67501 ttaattggta tggttttcga gaagtattac atcgagttta ttatgcagac cgaaaaactt
    67561 atcgtgccgc aggaaacgca ggagcaagtc tttggaattt tattcgaaac atgaaaaaag
    67621 atgactatgt tttgattcct agcataattt tgatttttat attgctaaaa ttatttccga
    67681 tgacctagac tatatagaag aaaaaatttc tgaagaaacc gctttttcac gaaaagctat
    67741 ctggttaaat aatggacaac caatcaaaag aaatcaagta cggtcaaaaa tcatatctag
    67801 actaaaagtc taccagactt gtgtagattg ttccgattta aataatgaaa ttttagaatt
    67861 attagaagac attgcatcca accgtacttc aaattttgaa gatgacttac gtaaagacgt
    67921 aactaaaaca attctgaatg ctctacatac tggaaaaatt gaaaattttg gctttgaaag
    67981 gctattaaaa aatctattca ttaaattagg atcacgggaa accaaaatcg ttcccagatc
    68041 caaagataaa ggctctgatt taatagttga attttacatt tttgatatag ttcctgttca
    68101 aatatccgta caagcaaagc attggaacga atcgaatcca gttaaaagag aggaaattga
    68161 gcaattaaaa acaggaatcg aaagcgatgg gactaattat ggcttattta ttactagtgg
    68221 aatttacacg caagaagcaa tggattatgt agaacaacta tacactgaag gaattatcat
    68281 acatttgatt gatgggcttc agctatctag tttattattc aaagaatctg ttttcgatct
    68341 tacataagct ttgcgacagc gtataacttc gtctcctcgc tgcgttcgag atttgctccg
    68401 caaactctca ctccaggcta aagccacact tgctttgtca cttggttcgc gggacggcgc
    68461 taaggcgcct tgaaccttgt gccaattctt ccgcgcgttt agacgcgctc cagaaccgca
    68521 aacgtcgagg agactctttc gttaggcgac agtttttaaa tatttttttg caatgaagat
    68581 ttttgagctc aatcccaatc tttagtttct tttcagttga caaatttata cgtaattaca
    68641 tagtaattac aatgaaggct tcagtcgtaa aaataggcaa ttccaaaggt attcgaattc
    68701 ccaaggcagt cttagaagaa tgtcatattg aagaagaagt agatttacta atcgataata
    68761 acaaattaat tattgtacct ctaaaatcga aaccaagaga agggtgggaa aaacaattta
    68821 aaacaatgtc atctaataaa gatgataaat tatttattcc tgattcaata gatttattag
    68881 acaaggattg ggaatggtga tttctcaata cgaagtatat ctaataaatt tagatccaac
    68941 ggttggacat gagataaaaa aatcaagacc ttgtgcaata atctcaccca atgaaatgaa
    69001 taaaacgatt ggaacaatta ttattgcacc aatgactaca aaatctcgat catatccgac
    69061 aagagttgaa ttaacctttc aaggaaagaa gggttggatt gtgttagatc agattcgagc
    69121 tgttgataaa acacgtctgg taaagaagtt aggaaaaata gatcccaaaa cagttaataa
    69181 aatgaaactg gtaataaagg aaatgttggt tgattaagaa ttgatcgatt ttctaaaaac
    69241 cgtcgcctca ctccggctcc gcacatttgc tttgtcactc ggttcgcgga acggcgtatc
    69301 gtatgctacc aatatagttg tagattaatt catcattata tggaaaaata ttcagatcgg
    69361 ccaatggatt ttgcagatgc ttctttagta agtctttctg aaatttatga aataaaagat
    69421 attttaactt tagatagtga tttccttttt tacaaaacaa aaaaaggcaa agctttaaac
    69481 attcttaatt ccgagatgat aaaatattaa atcagagcac gcataacgcc gttggacgac
    69541 agttttaaat atcttttttt tggcattgga tcatcacaat gataaattta aattcatttt
    69601 gaaaataaac tcgcccatac ttctagtagc ttcgccgttt ggaagtgtag caaaaaaatt
    69661 ccaatgaaat atatatacta ccaagataaa taaatgaaac aaggctccaa ttcgattcca
    69721 tttcttttta tttccttctt gataagatcc catccaaagc ccttatacgg ctaaaaaacg
    69781 tatttcctta tcctctctta gggattcact ctgacaacgg ttctgaattc attaatgaat
    69841 caatcattcg attttccgaa aagtatcatc taatctttac acgtgcccgt ccttacaaaa
    69901 agaacgataa ccctcacgta gaacaaaaaa acttttcagt tgttcgaaga aatactggtt
    69961 atctcagatt cgataaatca gaacacttcg aaattttagt aaaactttat tctttattaa
    70021 atctttataa taacttcttc ttaccggtta tgatgttaaa ggagaaacat cgcattggtt
    70081 caaaatcaat gcgaaaatac gatattccaa aaacaccgct ccagagagtt ttaaagagaa
    70141 gtgaaattcc aagtgtaaat aaattagaaa taaaatccat ttacaagaat ctcgaccttt
    70201 cctcgattaa aaatgaaata aaccaactac aagacgatct aatcaaaatt gcagcgccaa
    70261 ttcgatcacc taatgtgaaa gtaagaaagc gcaggaaaaa ggcaatctat catacaactc
    70321 caaaatggag acgagagttt agccctactt cctcgaatcc atttttacaa cgtcaaaaaa
    70381 tgcaagaatt aaggagggca gccgaaacgg tttggaacag gcaaaaatag tatattcaat
    70441 ctcaagaatt taggctatat ttggagtaga tttttagata acgaaacaac tcacatttga
    70501 tcatacttgt gaacatttat tcaagtatgt tttggtatat tggcaacact ctagttcgga
    70561 gacattgggt tacactttat tcgttgtagt tgtacacagg cgtttcgtat ttcaatactt
    70621 ttcctgtagt aaatctataa tacacccaga actgtattcg tgaataaagt ttacataaac
    70681 gctctgagac ttcttcaaac ccgattcgtt tgccaatcaa cggagaaaaa aaccgatttt
    70741 aatttactca atattacact tgaatgtggt ttcaattctg cttcttcttt tcatagggct
    70801 tgtgttaaat ttacaggtaa atcccctcga aaacttaaat cttttatcca atcatcaaac
    70861 gaaaggccta gtctttcgat tctacgaaaa ccaaagatac aatcgcattc ctaaagtgtt
    70921 tcagaaagaa atcagaacta tactagtaga atttaaaaaa gaacatttaa attgaatgac
    70981 gtttttattt tatatagaaa cttgtcttcc tatttacaat tcggataacc ttttataaac
    71041 ttccgcataa cgttgattca tttacaaaat ataacaattg cccttctgtt tctcatttat
    71101 ttatcttgca agattcaaac ggaaaaagaa gaaccaggaa cttatcaaga tctaataaaa
    71161 gcactccaaa atcttttgaa tgttcgggtt ttgaatttga ataataacca actcacagtt
    71221 cttccactct tcctaaggat cgttcccata gagaaaactt ttataacata aaatattgag
    71281 cttttctggt aaaattcctc atcttagaga tatgttaaaa tctccattga cgaaacccgc
    71341 tcctcccgta ggaaaaagaa gcatccgggg agacaggatc ccaaatgaag gcacatcggg
    71401 caagcggcac caagtatccg agttaggtgt atagcggagc gtggaaggaa ttgttccagc
    71461 gtttattcca ccaatcatca cgacagaacc atctacttcc aaaaaggctc catgctccgt
    71521 ccgacgttct ggcattgtaa ataatgtcca ttgatttgta ttgggatcat agatctccag
    71581 tgtatttctt aatctatgaa accgtgtccc tccttcccaa ccatcggccc ctccccctgc
    71641 aacgagcaaa cgaccgtctt gcagtaatgt cgcagtatga gactcgcggc gttcatttaa
    71701 gtctgggcca ttcacccact gatctgtctg cgaattataa atgagtgtgg caccgattcc
    71761 tgtttcgtta ggttccattc caccgacaat cattaccctt ccatcgttca gaagtgttgc
    71821 agtatgataa actcttcccg agagaggtgg acctgtttga gtccacagtc cggtcgtagg
    71881 attatagatt tcggctcttg cgttgacccc actaatatac gtccctccaa ccgcaagtac
    71941 cctaccgtct gcaagcaccg tcaatgtgtg tgcaccacgc gcggtgttca ttgggtttgt
    72001 attcaagcgt ctcggaacag aggtatcgat aatttcagcg acattcaatt cattggacat
    72061 aaaatcgaaa cctccggtta tcagaacttt agaggcagag ataggaaccg ccgcagcact
    72121 ttctttcgcg gtattcaggt caggaccggc ccatattgct ccatttacga cattatagat
    72181 tagtatgatt cttggacgta agacaagtcg aagtgtgata ctcttgaatc gacggagtca
    72241 agaaggccgg tggcagatta atcgctctct tggggctttg taagaccccg tttcatagat
    72301 gaatccaaat cggccaccgc aaaccaaagt gtggcgactc aacaaagtcg accgcgtata
    72361 ggagtgctgg tgttatcacc cgactttgtt aagcccttcc gcctctttca ttttaggaga
    72421 aaagaaatgg aaagtcaaga agtcaagtat gtaggagtcg attgtggaaa gaaaagtata
    72481 gaggttgttc gaatcaattc ggaaaactca ctcgaacgta gacaattcag cacaacggaa
    72541 agtggtatta acaatttatt acaatggttg accttgaatg acattgtagg tctggaagca
    72601 ggatctcaat cttttagaat tgcaaaatca atattaaaca aaggggttca agtaattgtc
    72661 ctgaacccgg gtaacctggc cacaatctat cagtcgttga aaaaaactga taaagaggat
    72721 tcacttaaaa tagcaagatt gattcaacgt catccaatag aagaattacc tactgttcca
    72781 attccaaacg atgaagagga ggacaataga agactatgca cggaacaaga gaactggaca
    72841 aggcaactaa ctcaaagtaa gaatcgactt catagtttat ttactcaagc cggtttgaca
    72901 catatcacta aaaagcattt aagaacaaaa gcaaatagag aaatctctgt agccttactt
    72961 ccaagtcgat accaaaaaga agcggaaaga atattaaaag ttttagattt agtcgaacta
    73021 aatctaaaac tcatagaaga agaaattcaa gaagctctca aaaaaaacaa agcctatgtt
    73081 cagacgatca tgtctatgcc tggaattgga atgattactt ctttggcaat catgagttac
    73141 atgggtgatt gtaaaagatt ctcatctgca aaacaagcgg cttactatgc tggtttggtt
    73201 ccgagagttg acatttcagg agacacggtt cgatacggaa gaatcataaa tcgaggttgt
    73261 cattcaattc gaagggtgat tgttcaagcg gcttggagtc tggttcgttg tcaacacggt
    73321 ggtaaggtaa aagagttcta tcaaaggtta taccttaaaa aaggtgctaa aaaatcgatc
    73381 atcgctactt cacgtaaaat gatcgaagtt ctttacgtaa tgattcgaac cggaaaactt
    73441 ttcgattcta tgcctgagaa tatattaaat cgaaaattaa ctcaatatgg tcttatgtaa
    73501 aaaaaataac gggagggctt gacacaagaa acataggaga agcgagtaac ttttgttaaa
    73561 taactacccc cattcaaacg ttcccatccg ccacttgcaa cagcgattcc gttatcaagc
    73621 ccagtgaaag tttgcatcga ccccgttccg ggtaattcat tttcagtcca ttgacgcaag
    73681 ttcgtcgtgc aggctaccac cgaaatttcc ggattaccca ccggaagcgg gggcagtaat
    73741 actacctccg cttgcatttc cagaattgga accggaagga tataactctt gtaatactct
    73801 taatgaaagt aaaagatcag aaacgttttc attcttttgt gggttacaaa agatcaatga
    73861 aaatagaatt aaaaagcaaa agatgaattt tgatgcatta atggaaataa aattttttat
    73921 agatgtattc atagaagttt aaaaggtcac aagttgttat agttgtttca aaattagcat
    73981 aagaaaaaat taaaagtttt gagctttttc acttttgagg caatagaaag tataatccgg
    74041 tctttgtatc aatgctaatt atattataat gtgacatcta atttttaaac tgctatcttg
    74101 tttgagtcat atctttcaat gtccccaaaa aatttaattt tcgtactaca aggaaaatga
    74161 aatcaaatcg aagctcaata aagaaaagaa cattttggac gaataaggtc tgtgtagtgc
    74221 tggttctatc tgacagaatg aattagaaaa tgttagtaaa gcctgcaaga tcatgagttc
    74281 ccgtcagcaa ttctacgaga tccaaagaat cttccaaaca tatggagcgg aagaacttct
    74341 ggatcaaatc ccaggagcaa acggacctca tccaaatagg gtcaattgac aaagaagtct
    74401 tagagtatta ttctctacaa cgccctacac atgtggatgt ttaaaggttg cacaacaact
    74461 ctgcctaaag ggaatcaaag taagctcaga agacgtcaga ggagtttggg tgaggaaaac
    74521 actcctaacc aaacatcaaa gacttcttag actcgaagaa cataatgtta aagctcagac
    74581 cgttcttatc gataatggtt gtgagtattg tggaaaagaa gatcagcatc cctttgaatt
    74641 atttcttcaa ttagaagaaa tcgaacaacg gatacgttga acgacttcat cgaactctac
    74701 tcgacgagca ttttagaatt gctggtcgaa ccaaattcta cgagtcaatt gaagaaatgc
    74761 aaattgattt ggagatcttt tttgaggaat acaattacaa acgtgctcat caaggaagta
    74821 acataaacgg aagagttcct ttccaagttt tcatcaaaag ataataaaaa caaggagagc
    74881 aaagaatcaa tttattttag aagtgttagg tgaattgtaa tagccaaaat aagatctgac
    74941 actcatttaa gttcattacg aaaactgtaa gttgtcggga tacttattct taactaattc
    75001 cttcgcgtca aggaaagtct gtatcgggcg ggggatcaaa acaatacttg ccttgatggg
    75061 ttcgttagta gttatacgaa tcgatccact gatccatatc cttttgcaaa tcttcaatcg
    75121 agttgtatac cttcttccta aaagcaatag cataaaattc gtcttgaatg gttctatgaa
    75181 atctctcaca aataccattg gactgaggat gtcttgctct tgttttcgaa tggtctatta
    75241 tatcttccaa agcaagaaat aactgaaact catgatgctc cctattttca caatactccg
    75301 ttcctctatt cgaaccaggg gaccactttg tcgtttaaca tatccgcagc tactaacgca
    75361 ttcttccgat cgtaaagttt tgccatcgcc actttagaat aggagtcgat aaaggtttgt
    75421 tggtaaattc ttcctatgcc tttgattgtg cctacgtaat acgtatcctg acatcccaag
    75481 tatcagggat gttccgtctc tatttctcct tcgacttgtt tctctaattt tcttctttcc
    75541 aatgcttgca cttgtaattc ggctaatacg ggagagccat gaacgcttct aaatccttca
    75601 gtcttttttg aaaggtttcc aaattatgac gaacccatac aggttgcagg ggcgactatg
    75661 atcccttgtt ttttcaattc attcgattct ctctgttgac catacgcagg aaagtcgatc
    75721 gctattttct ttaccgcttc ttctttttcc ggttcgatac gattcttatg attcggctta
    75781 cgtctgctca gatcctggag agcaagttcg ccttctttct cgtataactc ttgaaaacga
    75841 tagaagctat ctctggaata gcccatcacg ttacacgctt ttaaaacgtt ctgttgagtt
    75901 tctacttgtt cttgattatt ttttgtcctt atttatttca aggagtgtaa gatcaagtta
    75961 taactattgt atattaagat tttatcgtat ttgttttatt cgggataaca cgaataaaag
    76021 tcattgaact tggatgggga aaagattggc tcctttgata ggccctatcc aatgattctg
    76081 ttctataatt tgttttacct tttgagaaac taaaatttgt cgatcagcac cagcaccact
    76141 accaaaccac tcgttcgtaa gtacaaaatc aggctgatgt tcaaatattt cttttttgaa
    76201 aagcgccctt ttatcacctt gcgagtaatt atacttaatt ttgccgcacc atggacccat
    76261 gtaataaatt tcttttgcaa ttaattcttt tttcaattta tcgtctttaa tcttattttc
    76321 acacaactcc atattaagat cgccaggaat aagtcccgga gaaagaatcg ttgtaacata
    76381 caattggtaa agattttcaa tttcctttcc gtttttaaga taaacgctca aaaattcaat
    76441 tccggatata tttttctttt caaatacagt tttaacggac cctcttacaa ataaagcacg
    76501 ggtccaatac ggacttaaaa actgaatatt ttttgatttc ggtttttttt caaaaataaa
    76561 ttttcctttc tgcttccaac cgataccgca gtatttacat ccttctgaat aatcgtaagc
    76621 ggcgatttga aatccttttt cttcttctat aaatgggtat ccggcggctc cccattttcc
    76681 agacaaaaaa taccattcct gatgagtcat attcaataaa cttaataatt tcaattctga
    76741 ataaaaatat atatttttag agtcctatct tctgtatcca atgaacctta gaaaagtctg
    76801 aaaattaaca agagtagtaa atatttttcg cacttttttt atcatccaat atgaactcgt
    76861 aaaagaaaag cattcgcgac gattgatcag actgatattt gcgagttgga taccgcaaca
    76921 tcgggagctg ttcttaatct aacatgagtt cgacgtaaga aaattggggc gaatcgttca
    76981 caaatttcat agttaaaatg gctcacgacc gcgcttttcc gctccaatcg ctttcgcatt
    77041 tgttatgccg aactcacgtt aatttaaaaa acgaagatca aatctgcaag gtaaaaatac
    77101 ttcaacactg aactaacaag tatttttctt ttatgtacat cttctctaac gatctcttat
    77161 tcgatgaatt tttacttctc tttaaagtta ctactttaag ttgccagatt catcgccacc
    77221 caaagaaatt cgaatagttc tctcgaaagt ttagaatcat gaatccctac tggagcaatt
    77281 acaaatgtta caggcactcc acgcctatcg acgagaatgt gccttttaag acctctttta
    77341 acgtgatccg gtcgggtttg gacctgcccc ctttagaaac ctcgcataac taccattctt
    77401 tttcgttcta attctaacag aatgttcata aaattttaat acttcttttt caattttatc
    77461 aaaaactcct gctgatacct attcctgaat cttctatgta aggttgattt ggaaccgaac
    77521 attggagaaa tatctccatt gaattcctgt tcctacccaa taaaatattg ctgccatcac
    77581 cactctatca tcttgccgag agagcctctt ctcatggcgc ttgttttagg ctaagaagat
    77641 tttgggacac gcttttaaag taaagtgatg cagagtatat gaaaaggtga ttcaactcat
    77701 tacaaaatta aaaaagaatt ttaaaaataa attaatgctc ttaatcgaca agattcttct
    77761 aagaaaaagg gcaatcattg aatccgcaaa tgatgaactt aaaaatattt gtcagattca
    77821 acatactagg catagaagtt ttttcaattg agccgttaat ctattaagcg gtttagttgc
    77881 attttccttt tttctttgaa tttgagattt aaagacaatt ttcaactttt actttctact
    77941 tagctcgaac tcacgttaac ttgtggacaa taatcaatta aaacgtagtt acacaacggg
    78001 catacagagt accagactta tctgatgtag caactatacc atttccaaaa gcgacagcta
    78061 tagctaaact tttattgcta tcatatgtag tagaggtcca atatcctgaa ggattgggtg
    78121 tgtttggaaa aaaagtagta tcgattgtgg gcaaaatcgg attagggtca ctataatcta
    78181 tgatacttaa aagttcgttt atattcggta acctccaaac ccttcctggc actaaaactt
    78241 taccattgca gttaccacgc gcctgattcc aatctaagct ccctataccg ccaaacatac
    78301 atcctactcc tccctgtcct tctgaacatt gagcccaaag aagtccagta tttaggtctc
    78361 gaattgtccc atctccttga tctacaaaag aagttgcagg catcgcgttt ccggaaacac
    78421 aacgcaaata aatagaggtt acttgtgctg tgctaagaat ccttacatcc ataggtggtg
    78481 caactgaaaa gtctatcacc caattgttgc ctgctgccct agcatctatt gtgctagtca
    78541 tataagtcct tccggtaaat gtcctagaag gaaaaaaagc attctcaata tgaggattgt
    78601 ttgtgtagtg aacgatagat gctaattctc ttactgtagg gattctccaa ttggttctgc
    78661 cagcatatcc ttctccactg ttgagagtat tcaactcggt acaacttcca gaaagtcctg
    78721 cattcgcatc tgcccagtta attggagccg caacactacc agaacagtct gaaccagtct
    78781 ggccttgtgc acaggccttc caagtaagtc catgcaaagg atcgaatata gtataatcgg
    78841 aagtaaattt acagtgttgg gtcggtccta caaaactgcg agcatttgga acattattaa
    78901 aatctccatc agcgcctggc aaccacagtg cacaagtttg aacggttcca gctccattcc
    78961 aacaaagagc ttggccagta tcaaagattg cccctggatt aaaagggcca gcaggagcag
    79021 ggcattggga gttattgtta ttagagttat ttccctgatt ttcagtagaa tttacatttt
    79081 gcaaatactg taatataaag tagggcggat caagaacggc gggggacttt atacaaaaac
    79141 tgaaaaaaag tagggctata aaaataaaat acttatacat aactttgttt aattgcctat
    79201 ttgttaaaac tgaagggatt tgaaaaaaag attcacttta tagtatgatc tattttttat
    79261 tcagagcaga ttcatagaat gagtattttt atgatacaaa atttaaaatt ttcagattat
    79321 attttgaact tatgctattt tgattttgta gtaagtagat ttttgaagct aaacctaagt
    79381 tttttcacac taaataaatt tttaggaaca gacttttgaa ttagtattca ataaaaacta
    79441 ctgcagacgg atatattgga cttcccccga aaaaacgaac atggctatca tacggaagtt
    79501 tcaaaaaaat caaatgatcg atatttgaac caggttattg gtttaacgga tagcttttgg
    79561 gattattgga cataaaatcc aatttcaaag ttttccattt ccctttcaat cgatattccg
    79621 tttccgaaag ttaaagaaac taatttcgaa atggaattta ctcaacttcg atccctatag
    79681 caccggagat tccaaacaaa gcaaaaagac gatgttagct gaagtgtgat gtcttaagat
    79741 cagtaatttc tttttctaaa gctctctgaa ctaattgatt caaagagatc ccttctctca
    79801 aagattttct ataaacacgt ctatgaagtt ctgttggtat acgaacatta aatgaacctt
    79861 taaaggattt ctccggattt tttttagctt ttttacataa aactaaataa tcattcactg
    79921 attcttgaaa tgccttcttc aattctttaa ccgattcacc ttcaaaggaa actaaatctt
    79981 caattccttc tatttttcca aaaaatactt catcatccgc attaaaatga acagagccta
    80041 aaaagccttt atactcgata atatccttca ttttatataa ccctccgatt ttaattcgtc
    80101 taaaatttga tttatctgat acgacttcaa aatattttta ggatggggtt tgtgaagtct
    80161 catgatatgt ttagtttctg aatgaatcca agcaactctt gagcctgaag acttgccaga
    80221 attattttca ttatatccaa aggctgagag taactttctt agttcatcgt aagaaaaatc
    80281 tcttggtcta cttttaaatc tttctactaa cttttcaacc tttgacacga ttctatttta
    80341 tcataagtcc tcagaattgc aactaatatt tagttacatt tcaattttga aagcaaaatt
    80401 ttctgttatg attatcaata ttaagatatt ataaagaagt agtttaaaaa gtcaaaacta
    80461 ctactttttg gccgaatttt aagggtcaaa tttgacctga aatttcctga atatcaaaaa
    80521 tatcgagaca agtataaagg gttaaaaaag acagaaaaat ttattcaaga caatcaatag
    80581 aggaaatcgt aaataatctt taccatattt tgaaaattaa ttcaaagata gtacactatt
    80641 gtgccgaaat ccgtagataa aaagactttc gttttctctt tttctcgaac tttaaaatat
    80701 ttcgaaactt gaaaatccaa atcattatag ctaaagaaca aagtttcttt ctacttcctg
    80761 aaagtaaatg tcctactact taagtttgtt aagtgaggga agaatccgag gttctaaatc
    80821 cagctaaaga gtatgattca ccataataaa gttcagacaa atctggtaac ggcttgaaaa
    80881 agtatgaaag aaataatgtt ttatagacct gcaagaaatt tatagaatac ccaaacgttt
    80941 ttacccttgt gaataaatac ctaaatgcag aagtatttta tatatcttta atattctatt
    81001 ttacaattcg tgaattggat cacaagattg ctgacaacgg ccttcgtatt caatactgag
    81061 tgagaaatgt tcgatcttat tcttaacttt acaggttata acatcccgtg gtcttttaga
    81121 tcctttttac tcaaaccagt gatttctaag atcatatcca catccatacc tttctgaagc
    81181 atcttacgag cggattttaa tttttccttc ccaatccctt gtagttcacc cgcttcaaaa
    81241 cgagcagcca agtcatacgc atagtcgcgg tctgatttta actttgcttc taactcattg
    81301 cgtttctgag gatcatttga atactgttct aaaattgtaa atgccttact taaatctgga
    81361 gttttatcta ctaaaattct catttcttct tcctccaact cagacgtatg ttttaacaca
    81421 tacaaccaga tttctaaatt attccttaat tcccttacgt ctcttttgac aaacttgcac
    81481 aactctaaaa aatgaatttc tacgtcgtct gttaaaatga tgtcaggatt agactcttct
    81541 ctaaatttaa acttactatg aaaattctcc gaaggaatta aatcaaagtc aactatattt
    81601 atctgataca ctggcttcaa atcggaatac atagaacctc ggttcaactg atcccgaatt
    81661 agtcctgaaa gataatacaa acttctcttc acgaaagagc tctgatgagc tacttgaatt
    81721 tctacatgaa atatttttcc atcctcatct tgagcacgta tatctaaata cgaacgtttg
    81781 tcattcggag aagagcctac aagttccgga ttcagtattt taatgtttcg aatcgtatgt
    81841 tccccatccg taaataacac actgtttaat attgaaatca gtagatccgg ttctttgacg
    81901 aacaggatct taaacatcaa atcattggtt aaaggaaaaa agtttttaga catcggtttg
    81961 gttcttttgt tttactttta actggaaaga tattttgagg aaactacttt ttgcaattcg
    82021 gtcttttatc ttctccctta caaatttatc tttgtaaggt tctgtttttt tagctttgtt
    82081 ttaaatctta aaagagaaag gaatctcttt ttttaaaact ataaacacat acaaccaaat
    82141 ctatggttct taatcatccc ttgaagatag taagtcttaa gcaattaaat acagttttta
    82201 ctcccgaatt tttccctcca ttttcctcca atttcctctc tcacaatttt gcctactctt
    82261 caagctatta agactacaac aaaacaaact actatctttt gatttaaaga gttttggttt
    82321 ttatgaaaca aggactttta tttaggtgaa tgttcctaaa ggaaacaatt cggttttgac
    82381 tgtcttttta tcatggaaat tatttatttc attttaacat gccctaccaa catcaaacga
    82441 cctacttact cttgaaagag catcgaaaat atttcaactt agcttctaac tctttgtgtt
    82501 tctgggaatc atttgaatat tgttttaaga ttataaatgt tttacctaaa tctaaaattt
    82561 gatcccagag attccacttt ctcttttaag atccaaaaca aagaaaatcc acttccaaac
    82621 ctcaaatttt caggatttta ggggtcgaaa tttgacctga aatttcctta aatttcctga
    82681 aatcgaattt ctttaaaaaa tggattcaaa gttatagaaa gaacatgcta ctttttgaat
    82741 attcttagaa attacctact ttcttaaaaa atatcacttt tttcaaattg tcctgttttg
    82801 gctcgttttt tcctggatag agattcttaa gaaaagtcag attctactgt cttcctacaa
    82861 caaacatatt cctttgataa aagggcctgt ttttttgata tgaatcgaat aaacatctta
    82921 ctgactaaga tttttatttt gtcgaagggt catagaagtg agagaatttc tgtggagact
    82981 cattctaagt ttttatacta aagtaaattg attctgttca aataaaaaaa cttgaatcaa
    83041 aacctgatca ttcaataaaa acggagggat tttaaaacta ttgaacattt cgtaatcgtt
    83101 tcaatgggac ttcgtattta gaacattctt tagtttattg aagggtctta gtattaccgt
    83161 tatgagttgt ttgattttgg aactttaaat aaaaaatact gactttttat aaacctactt
    83221 ccctactacg attcaaaaag atttgtatct tttttgtttc ctaaagaata tacagttcta
    83281 agttttttta agtcctagtc tctaaaagat tcgaatttat ttgaactcca ctttatactt
    83341 acgtcctttt ggaagtttga ctactctact ctaataactt cgtacggatc tttatttgta
    83401 attttaattc tatcctcttt cacttggcat ttgtttgagt tttttcaaat aactttggaa
    83461 ttgtttctgg actttctaat tgattgtact aaggtcaatc gatactttcc attctaacca
    83521 gcgaactttt ttccattctc ctaaaacagt tctgttttga tattcaagac aaaaaaatcc
    83581 cgagaaaaga aactcagatg aacaaaaatg aaatatcgga aaataagaga agtatatcct
    83641 gatcttgaaa tcttgatttt tatgaaacag gggttttgca tgtgaaaaac cctgtaaaac
    83701 cccacttccg agttttttaa aaaagtaaaa tatcggaaac aatacaaacc aaaaaaacga
    83761 ctctctcttt tttgctcatt acaaaaagaa ttcaaaacga aaaactccat aaagatccaa
    83821 atcatttttg aaccggatat atttcgtctc caaaaaatct ggttcaaaga tagtacacta
    83881 ttgtgccgaa attcgtagat ataaaggact tttgttttct acttaaagtt tcaaaacgct
    83941 ttgagctcca gaaacccaaa taatcacatc taaagaaaaa cgttctttct acattcttaa
    84001 aaacgaatgc cctacttcat ttaaaaacaa tcctaagttt gttgtgagga aattcgagga
    84061 aaagtgaggg atgaatacgg gattctaaat ccagctaaaa cttgtgattc ggcgtaatca
    84121 agttcgaaag aatccggaaa caatctaaaa aagtaggaca gaaactatgc ttataaacct
    84181 gcaagaaatt gatagaatat tcaaacgttt ttactgtaat agttagaact tgatcttaca
    84241 ctccttaaaa taaataagga gaaaaag
//
