# Supplementary material for: Horizontal transfer of the rfb cluster in Leptospira is a genetic determinant of serovar identity
Source: Life Sci Alliance. 2022 Dec 9;6(2):e202201480. doi: 10.26508/lsa.202201480 (PMC9736851; doi:10.26508/lsa.202201480)
Supplement: Supplementary file 8 [file LSA-2022-01480_Supplemental_Data_2.zip › Supp_Data_1-plasmid_sequences/Lnoguchii_IP1611024_p3.gbk]

LOCUS       CAEMDHEK_1             57447 bp    DNA     linear       21-DEC-2021
DEFINITION  Genus species strain strain.
ACCESSION   
VERSION
KEYWORDS    .
SOURCE      Genus species
  ORGANISM  Genus species
            Unclassified.
COMMENT     Annotated using prokka 1.14.6 from
            https://github.com/tseemann/prokka.
FEATURES             Location/Qualifiers
     source          1..57447
                     /organism="Genus species"
                     /mol_type="genomic DNA"
                     /strain="strain"
     gene            115..2373
                     /locus_tag="CAEMDHEK_00001"
     CDS             115..2373
                     /locus_tag="CAEMDHEK_00001"
                     /inference="ab initio prediction:Prodigal:002006"
                     /codon_start=1
                     /transl_table=11
                     /product="hypothetical protein"
                     /protein_id="X:CAEMDHEK_00001"
                     /translation="MSSSDPYKLKNCGTTLDFISQTYTLCVQLPTLSTTVDPAISLVK
                     LYIRPSLNSAYRKTIWPLHFSQVRKLKGEAGVPIVKGTSLVKVANSYGSVNVGDNFFI
                     QGDSTNYKVVQVLPAAQDGSFDVQLDRLIQIDAPKTTSMYVPGTLTSPDVRLSMDTGF
                     TADWNNFVNSSFNSTSFDQIQYKPFVSSGNVSCSSIPFHPGSCLGFTPELNSLNWMGI
                     YNEGVALWNSWADGGDFSNFLYSGLVRLTAPSGKSYRLESTNTDFTISADVNAQTLGD
                     VKVVSSAGISFSVWRQGTTLIGEYNQISTGQAIGNPFNINSAASTGSYIVKAKNGKAV
                     IIWESGNNIYANLRDLTNSTSIANEVLVTTRFSPSGQLRYDSSYTSFIRSIDVVFGNG
                     KAAIVWNDFTMATTPSVLNVPCNNAYGTGVCHIYPRTYAVNMRILNTDTGLFEGGSNT
                     IKSYPENYEAAYIYMIPMVLAYYIPTYQLDFSVDATNENQIVVASNQKGIGTESHTFI
                     SSVFNLNTGTKIGADKTLISEVIRPIDSHSVKANNGKATVIWRRNDGVILGRGIDIAN
                     SDLIGNDNVVLESGSVDYVVFSSSEDTGLLMYRKNAKELRLKAVNLQTSQLLFPESLV
                     LGVGNADSRTPGPAVLSGNKILTTWDQVNGTKRTIWGRVSNLTNFTVEGPKEFQISTT
                     NEGSQFNPSSVTNGNGLAFVAWLSQDKTQQRIRGAKVDLANPGALKYGLNNFFVSPLI
                     ERDYTIRAKIKY"
     gene            2556..10181
                     /locus_tag="CAEMDHEK_00002"
     CDS             2556..10181
                     /locus_tag="CAEMDHEK_00002"
                     /inference="ab initio prediction:Prodigal:002006"
                     /codon_start=1
                     /transl_table=11
                     /product="hypothetical protein"
                     /protein_id="X:CAEMDHEK_00002"
                     /translation="MNVEEPNRNTEKEQNAYTKETSLQKKRIFFDSLEIFWELNRTHT
                     FKYINILLFSCFLFTTTTCGILPEKKGKSNNWWWALLGIPNGASFPSSGSGVGGGPGS
                     GNGSPGSAPAPEGSDLFSISTNYSQAIDDPETKAEPIAGASFVAPPEMSHYGNVSLTY
                     PVHTLPGRAGVEPKLSITYSSTGGDGWLGVGWSLGLGSITRTPEYGALYYDARDSFTW
                     NGTRLVKVSGNTTNENGIYRAEITSEDFLIFKLSQIESGGVWEVLDTSGTKTIYGESN
                     GDRIYNPAIPSQTYSWYLSKTEDKNGNYLQASYDNSEYSKNRNLYLKEIRYTGNTKNG
                     TSARQYVRFVTKQREDFYVSTTPGFLMKMDRILERIEVGWDGGGKVYEYIPEYETSPD
                     SGRPRIKNIQSSKNTTKPEFFYQTSSRLLTWQNVINQTSSEIEEDPNSTQYFEGDYNG
                     DGISDILFFNPKSGNWKAAEGRKEGGYNFKLYANRYQGYDSLEKIRFFKGNVSGDYNG
                     DGRSDIAFYLPSTRDFIVAEHDGRVFQFRSYGRLMTGIPDIFRMEWFSGDYDGNGLSD
                     SVLFDEPTGQWTLMLNKGGSFEFLRFSKKFQNVFRNDYLPDSNLDSSNTNDLTKPGKD
                     RDKVNLLVGDYNGDGRTDISLYDSRSGKWFVGENHRNPNKNDSVYFQMQWKLYKVFTT
                     PEQSLFGHDRFSGDFNGDGFSDFLLFDRSSGEWTLGETGNATINFKIWSRTPQFKTVT
                     RWLQGDFNGDGRTDIGFYSANDGKFWIGESTQNGFRYKIYSDMSYGPDSDRIMKTPLP
                     KDEVKIESRKTSFNVSNNTKTILLSYKYDGNLNYGKGELVFAGCFTSNDCSSTPELLI
                     FNRKENVWNLKQGNSFASRVNTSFNPEGTGITSLFGGKPDRYTNNLKDEVLFYKKQGT
                     TNQFFVLKNTNGTTFDLLNLATLSDTDVSKFDPNNSGYALDYFENNTSQSVLILDDQT
                     TSGNARFVLSGLGGTKILTPNGDLTQADLNDLFQAGTNENRQRRKEFSFFSGKFTTTQ
                     AQLVIVDRRTTTHKWYLGTISGTQIQFKRLTGEFALPITTSDYNLASPAGIQYALTNT
                     GEIVFGKTLDNGTSFTKVKINSTNIQKNVYNAGVVGFSDRFDSGGNPIVVSGGEDKLY
                     DLSQSKVVSLPSSVVLKTLDRPDLISQVYVFQWIQGDYNGDGLTDIGIFHLKEPTWYF
                     ALSTGSVPDVIEKVKNGIGGIYDFEYSNSTKFDNTGEDDIPDLPTSYRVCTRVSLDDG
                     FSNSITKNYEYKNGFAFSSFINGKKESDYFGFSEFTVHEAYGERTTHKYHTTPYSDFL
                     MNRALAGAEKETKIIGNDNNDYGTIQTTHDVKQIVSAPGVTSYLPVTTKIEKFLSGSR
                     TTTQSSDIIINGTKISRKSESTTDHFSDSVHGVTTTTSITDFETDDTTNQRRATRQTS
                     LAGSSHEITSVMSYDSRGNQIKRVSSYTGTGLAPVGTHTTEFEYDNFGNKTVEKDTSG
                     SPVRGNSYKYDDELQQFVTQETKFGGSVVLTTTHQIGYGVAFGVPTLTTDPNGNKTFF
                     EYDGFGRLIRTSSDTDAGTLTTANYSYDSSFPLSAKTTFPTGTGDPDFASRTYTDGMG
                     RNIYTVKSASNGNFAITGRLVYDGTGKVIRKGQSNWASSGEIDRFVLHLEERNPTSFE
                     YDPIGRIKKTIEPTALGETSPTTITTTYNSAFETTETYSSGTSKRTVKNASGEVLYVE
                     DFSTDGVQAKIGFCYDIAGNRIKKSDLNDSNLMSCPNTLAGVPTKDVSGRNQTYWSYD
                     SFGKLRAQSDPDLGVSSYNYNSFGDLTSSTNAKGVTTTLSYDSIGRILTKNIPEGNIV
                     YTYDSFSGSENALGKLVRIEDSNQNKTFSYDKLGRVKKEIRTILATSSGNSLPSETGG
                     PYITETRYDLLGRVTRIDYPEHPISHGRMRACYEYGSAGYISGISVQVNTNGILPGYC
                     NKDIVENISYNEFGQTANLRLGNGITTSYSYDVKGRMVRLNSSGDVGGNTKVLQDAVY
                     SFNPNNNITNIANTTTDFNTQYDYGYDGLGRLTSANGSYLGIADGNLSRRFQQSFEYS
                     KNGNLSSKRFHDPASGNITDVWSYQYTNHQVTNIDSSRTGADALTLQYDANGNLTRQR
                     DNVKDLTKRISVDSQDRITQIQDGNNAILGSYWYDESGFRIRRSALEEKNSQFTNVEI
                     LYPSKFFGLEFIESENVITSVNNVYLNGVRIAALNEAGALAYYLTDQVDSVSTVLDDE
                     GNTLSQLQYLPYGETFVQRGDLNFSPKFNSQELDRESGFFFYNARYYDPGIGRFTSAD
                     TLIPDEYNSQAWNRFAYVYNNPIGAKDPTGHAPQDYDAGFKDSSKGIVKGTVDSVKSA
                     LSAPTPVNAAVNSAVATGKGVYDLAKDYKGTYNSAKDFAGKLTSKDDKVRDYAAGQAA
                     AHTMSAVLGGMAGKALGSRLPKPNVGELSPNIAQQKNIDRFKDKVPANSKDNINLHKL
                     PNGGIAVQATSPGKTPGWKAVYEKQIDVNGKTQQYTKTTYQPNGSIEHVKDKINGTAI
                     YGR"
     gene            10171..10548
                     /locus_tag="CAEMDHEK_00003"
     CDS             10171..10548
                     /locus_tag="CAEMDHEK_00003"
                     /inference="ab initio prediction:Prodigal:002006"
                     /codon_start=1
                     /transl_table=11
                     /product="hypothetical protein"
                     /protein_id="X:CAEMDHEK_00003"
                     /translation="MDDERYLIILKLINFDGSIKELKNLLKPLAWDYEESCPELNYRH
                     ICKVIQRYLNDELTKYDVEEWANLVEGREDITFELSKKSLLQDVIHELANPKLTTNLS
                     IKRGEEIIDLLNLIEPESDSHKN"
     gene            complement(10782..11939)
                     /locus_tag="CAEMDHEK_00004"
     CDS             complement(10782..11939)
                     /locus_tag="CAEMDHEK_00004"
                     /inference="ab initio prediction:Prodigal:002006"
                     /codon_start=1
                     /transl_table=11
                     /product="hypothetical protein"
                     /protein_id="X:CAEMDHEK_00004"
                     /translation="MNTIGIENYKSTLELGIFYFHAAGVIFGFVLGFSKLYSSDGFSK
                     SYGSVLQSAAFFLILNNGILIDQGTLQNENKILLGSYYGLVLYSSLAVLVCFNYILDS
                     LDNPWIHCKRILGIIPVVILFSYFIPELYFISFIDFLGFGISIFTFIWSLRSVLKSNK
                     SILFFNLPFLSFLISICFVLDFLGTIFNKKDFFLLTEIIPGSVICYTILLERFFPSLF
                     NKVMVTVTIPETDIANEIELETIPIPESKELKKYKYPPKNMLEGIDLEKVKTKLNHFL
                     DSKGFIDEELRLPDFATELGLSTHQASYYLNQYLNMSFTEFLQFHRINEVKNMMRIKL
                     NYNLLNIAFECGFNSASSFHRACVKFTGKSPRDLRQELLSNVETQRKVESE"
     gene            complement(11988..12194)
                     /locus_tag="CAEMDHEK_00005"
     CDS             complement(11988..12194)
                     /locus_tag="CAEMDHEK_00005"
                     /inference="ab initio prediction:Prodigal:002006"
                     /codon_start=1
                     /transl_table=11
                     /product="hypothetical protein"
                     /protein_id="X:CAEMDHEK_00005"
                     /translation="MVINYFNIKPLNFTESELDEFSRYIGLPLYNEDKEAILKYNSFR
                     KALAIINKHSFYALNYFPDNPESK"
     gene            12407..12766
                     /locus_tag="CAEMDHEK_00006"
     CDS             12407..12766
                     /locus_tag="CAEMDHEK_00006"
                     /inference="ab initio prediction:Prodigal:002006"
                     /codon_start=1
                     /transl_table=11
                     /product="hypothetical protein"
                     /protein_id="X:CAEMDHEK_00006"
                     /translation="MIQKNWNQEDLAKAGEVKQPTISRYLSGHTIPTLTFIANLYKNA
                     NIDPIIFVRDYELEPINLEKAFSRDEKEKLAVELNRFLRFLKSSPGVLEILWKLYKMD
                     RTGMKSMNFLADKILEE"
     gene            complement(12729..13652)
                     /locus_tag="CAEMDHEK_00007"
     CDS             complement(12729..13652)
                     /locus_tag="CAEMDHEK_00007"
                     /inference="ab initio prediction:Prodigal:002006"
                     /codon_start=1
                     /transl_table=11
                     /product="hypothetical protein"
                     /protein_id="X:CAEMDHEK_00007"
                     /translation="MVTAIILLFSSIFNFIIGIYVLSTIFRKRKKFLDFGILCILVGV
                     WDILFSVPFVNSSSTLIWTRVMTLPMIVCPLLLVRFIHSYVFNLKLSKFCNISILMIY
                     ILPIFSLSFSNLFITKAGIINSKLHFEAGLLYDYFVAGGALSLLYSIIVLFVGFKRRK
                     GLDRVRLVYIAAGMCVWFGFIAIFTSLFKIIGLPEYSFITPIGCTLATAIWSIGIIKI
                     NLFEISDNTILENRNSLVAHANILILKNVDSKLYKKALYGYKKNIIQMIIQDYIYLQL
                     HSDLTVDEIYNYLTENENFFIPLKSYLPKSS"
     gene            complement(13665..14312)
                     /locus_tag="CAEMDHEK_00008"
     CDS             complement(13665..14312)
                     /locus_tag="CAEMDHEK_00008"
                     /inference="ab initio prediction:Prodigal:002006"
                     /codon_start=1
                     /transl_table=11
                     /product="hypothetical protein"
                     /protein_id="X:CAEMDHEK_00008"
                     /translation="MNKITENNSLIENFSKTESNNSIEYIHCNYETNVKLIERARNFV
                     QTQYSKLDYIGYDPEFDRQFDKNGLSQYFIAIDSEKKILATSRILTRGPLGLPIEYAI
                     RQDTKERLKLENGNIAEMNSFAALSVSIGIKVLILSAEYVIKKKFITTYGLYDVERPT
                     IGKLYNRFGAVDSKSHPYKIYFPGYGKNKNGKFIPTEWIIQVSNISKIVAKLSHK"
     gene            14632..15621
                     /locus_tag="CAEMDHEK_00009"
     CDS             14632..15621
                     /locus_tag="CAEMDHEK_00009"
                     /inference="ab initio prediction:Prodigal:002006"
                     /codon_start=1
                     /transl_table=11
                     /product="hypothetical protein"
                     /protein_id="X:CAEMDHEK_00009"
                     /translation="MNRNELNEVISKILKAYETMRLQSSLNGNSEVLEANREIGRILQ
                     TVERKTPEPERLTGNWMKSISKELEKHLKRGFSERNLFYARKFYEIYGNSKIDVRLSW
                     SHYRILSSIANANLREKLMKEAIEGNWSRDDLSYRVRDIGELRKAPTLRWRRPEGALW
                     NYKIKDISKDKGTLLVDLGFYCYYELSSLHLNQYKIGDILQIEKQNGIWNLSDSKLDS
                     ELYFYFGEIERVIDGDTILVKFELGFNVITRQRIRLHNVWSAELGSSEGEDNFESLKK
                     KLPLKTKVIVRSRSKDVYGRFVGEVLYSKKKIQHPEDIFRIGIYLNQELAEIS"
     gene            15929..16867
                     /gene="rpnD_1"
                     /locus_tag="CAEMDHEK_00010"
     CDS             15929..16867
                     /gene="rpnD_1"
                     /locus_tag="CAEMDHEK_00010"
                     /EC_number="3.1.21.-"
                     /inference="ab initio prediction:Prodigal:002006"
                     /inference="similar to AA sequence:UniProtKB:B7NGZ6"
                     /codon_start=1
                     /transl_table=11
                     /product="Recombination-promoting nuclease RpnD"
                     /protein_id="X:CAEMDHEK_00010"
                     /translation="MTEVNNPHDRLIRETLQDKIEAISFFRRTLPPEVVELLDLEKLE
                     LSESSFVSEELKSEQTDLLFRIPLRSGNQASIYILFEHKSYLDNAIYIQLLGYLAEIY
                     RSQQRNSEKLSVVIPFVFYHGEKEWKLGENFLHQFKITKEETIHLRHFIPDFKIDLFD
                     LSGMEIQEKLESITLQVIFGVVQRIREGEEKFQKSLPIFFSLLLEIAEEPKRVALLNK
                     LLLYIYNVRDSKPSVLKQMLHLSRLERYEELAMTTAEKLIQEGKIEGKIEGKIEGKIE
                     GKIEDARKMFAKGIDLNTVLEITDLTEKDLRDNGLI"
     gene            complement(17037..17267)
                     /locus_tag="CAEMDHEK_00011"
     CDS             complement(17037..17267)
                     /locus_tag="CAEMDHEK_00011"
                     /inference="ab initio prediction:Prodigal:002006"
                     /codon_start=1
                     /transl_table=11
                     /product="hypothetical protein"
                     /protein_id="X:CAEMDHEK_00011"
                     /translation="MLIHTFFLLIRLPPCLFNKAAISGLKSLPEQRFRRAYLHLQYSY
                     ADLHQLRDTPPAVRWSLILEKTKKLHLFLRIL"
     gene            17747..18103
                     /gene="ltrA"
                     /locus_tag="CAEMDHEK_00012"
     CDS             17747..18103
                     /gene="ltrA"
                     /locus_tag="CAEMDHEK_00012"
                     /inference="ab initio prediction:Prodigal:002006"
                     /inference="similar to AA sequence:UniProtKB:P0A3U1"
                     /codon_start=1
                     /transl_table=11
                     /product="Group II intron-encoded protein LtrA"
                     /protein_id="X:CAEMDHEK_00012"
                     /db_xref="COG:COG3344"
                     /translation="MTSGSYFPPSVRQVEIPKKSGGIRRLEVPTVSDRIAQMVVKMHL
                     EPMIDPIFHIDSYGYRPRKSAKDAVAITRKRCWKYDWVVEFDIKGAFNNIDHDLLMRA
                     LRKHTKLKWILMYVER"
     gene            18090..18245
                     /locus_tag="CAEMDHEK_00013"
     CDS             18090..18245
                     /locus_tag="CAEMDHEK_00013"
                     /inference="ab initio prediction:Prodigal:002006"
                     /codon_start=1
                     /transl_table=11
                     /product="hypothetical protein"
                     /protein_id="X:CAEMDHEK_00013"
                     /translation="MLKDSYRHHSKDQEARSKGRGVISPLLMNLFMHYAFDDERISEL
                     SFCAIRR"
     gene            18190..18810
                     /locus_tag="CAEMDHEK_00014"
     CDS             18190..18810
                     /locus_tag="CAEMDHEK_00014"
                     /inference="ab initio prediction:Prodigal:002006"
                     /codon_start=1
                     /transl_table=11
                     /product="hypothetical protein"
                     /protein_id="X:CAEMDHEK_00014"
                     /translation="MLLMMREYPNCPFARYADDAVIHCRSEKEAQEIMTKLAKRLESC
                     MLLMHPDKSKIVYCRDGNRTQDYLNIQFTFLGFTFRPRSARDKHGRVFTSFLPAVSKD
                     AQVRMRQKIREWNLQLMTPKTIKDISRLYNPVLRGWLNYYGAFYKTEMRRVFEHFDRK
                     VALWARRKYKKLRRLKRKSIYWLGKIARRESWLFTHWQIIGKPAAG"
     gene            19774..21066
                     /locus_tag="CAEMDHEK_00015"
     CDS             19774..21066
                     /locus_tag="CAEMDHEK_00015"
                     /inference="ab initio prediction:Prodigal:002006"
                     /codon_start=1
                     /transl_table=11
                     /product="hypothetical protein"
                     /protein_id="X:CAEMDHEK_00015"
                     /translation="MGAFGIIYLGDFELGYTRNYVDLEVTNLFRTEDKKTFSINDPEL
                     PEIYKHHEEDHLDGEDFTITILQIPVNILKDRLEILGYSFESSKIAFTEWVKLEIEYL
                     KNFKDNFEDSLYNEKRINFLEKLTVELWIEKITFYYNNRKAERYYDNFWEENWFGFGG
                     EDLSVTLRIAIEVIGNNQSFTYDLTSLILDDILEDDQDIVDSSNDLNDSYVRKYGKII
                     ILTEGKSDSWILSKSLALLFPHLYRYYTFLDFEHSNLAGGVGYLTSTVKSFIGAGILN
                     KVIALFDNDTAAKSAIKGLSKSRLPNNIKILQLPHNKLLEYYPTIGPNGTMFMNVNGL
                     AGSIETFLGITNLKDKDDSLFPIQWMGYDQTTKSYQGEILNKSDILLNFKKQIETCEK
                     DSLQINNYDWEALRNVLKSIFIAFQSVDANNIIPKRNT"
     gene            21188..21643
                     /locus_tag="CAEMDHEK_00016"
     CDS             21188..21643
                     /locus_tag="CAEMDHEK_00016"
                     /inference="ab initio prediction:Prodigal:002006"
                     /codon_start=1
                     /transl_table=11
                     /product="hypothetical protein"
                     /protein_id="X:CAEMDHEK_00016"
                     /translation="MTSILMTFIFIPFLVYGCSKMLERNHIMSNYFSFDILQFSLVTN
                     TSILFLLYTERIYDENLFSFIIVSILISLFIGIGYSAKFVRKVQAYVLFKFFKTVQLK
                     TKGKIFGYGPKTSTKNIVGIKFLGYLLTNLVLMNCVFILYKYLMLKILG"
     gene            21652..22701
                     /gene="xerC"
                     /locus_tag="CAEMDHEK_00017"
     CDS             21652..22701
                     /gene="xerC"
                     /locus_tag="CAEMDHEK_00017"
                     /inference="ab initio prediction:Prodigal:002006"
                     /inference="protein motif:HAMAP:MF_01808"
                     /codon_start=1
                     /transl_table=11
                     /product="Tyrosine recombinase XerC"
                     /protein_id="X:CAEMDHEK_00017"
                     /translation="MIIQFLYLFSISFVVIYTLFSIQLIVEKEVLQGAYRVLFPIPYL
                     LNKYIYNRPSVVIITNEILEQIDKIAIGKTKNKPLQNKWEENLKSFKQYLEKSELLNK
                     SLSKSQLSNYLEKVQKDKKIESALVVSKVYEMVMSINGFTNDEFENNQYVKGIPEETY
                     LTEKEVDIFFSNFNLKNYFELTHALIFELMYSSTLSAAEICTIKFQDIKIKDMSLKIY
                     IPKLKGFRLAPYGELTLSLFLKYFEHPANSKLELRNLYKNPDFVFQESNEPYTTNNIK
                     VILKYYLNKSNLNKNDDLEIFKTSFILLLLKNNAPLSNILQLTGKFKNSKEDLIKTAQ
                     ELKKIEKFQEFLNSI"
     gene            23186..24049
                     /locus_tag="CAEMDHEK_00018"
     CDS             23186..24049
                     /locus_tag="CAEMDHEK_00018"
                     /inference="ab initio prediction:Prodigal:002006"
                     /inference="similar to AA sequence:ISfinder:IS195"
                     /codon_start=1
                     /transl_table=11
                     /product="IS982 family transposase IS195"
                     /protein_id="X:CAEMDHEK_00018"
                     /translation="MDLTEIFCAIDDYCTQQKINWNVKILSPVVRKRNRKFQLSLSEV
                     ATIVVYFHLSHYREFKNYYLIEIKKNLKSEFPKAVSYNRFVELMPNALSVIASFLSNT
                     CMGKCSGISFIDSTILKVCDNRRIHSHKVFKNIAQRGKSSTGWFYGFKLHLVINDRGE
                     ILSFMVTPGNVDDRNSKVIFPLVKNIYDKLFGDRGYISQSLFESLYEKGIQLITKLKK
                     NMKNKLMPLVDKILIRKRAIIESVNDELKNICQIQHTRHRSFCNWAVNLLSGLVAFSF
                     FPKKTFFEFEI"
     gene            24268..25191
                     /locus_tag="CAEMDHEK_00019"
     CDS             24268..25191
                     /locus_tag="CAEMDHEK_00019"
                     /inference="ab initio prediction:Prodigal:002006"
                     /codon_start=1
                     /transl_table=11
                     /product="hypothetical protein"
                     /protein_id="X:CAEMDHEK_00019"
                     /translation="MKKSFLIILIIYACNNSIRKPIEPVMHLDELDKAARDLKEQLLS
                     NYQKSIKKPLAIASFVRNDIDKSQSKYYSVTPKLGIYLANALQNEMFQPLIFDLVERQ
                     RIDSILDEISYGKIGLADENTIESIKLSGAELLVLGIIQKRNNTIRFDARIVNIADGK
                     ILSVATSVIAVTPYILKLYDDYPNNKKEYTGVIQARKEWQLLNTYIEPNSLVILEAEG
                     DWSMTNNRHSFGALGQKENPSEWGDYRLYDTLNHGQLICRINTKQDFLFSLGEYQFTL
                     GGFPECRINDTDLDNNTGSLKVIIHHHSISK"
     gene            25470..25577
                     /locus_tag="CAEMDHEK_00020"
     CDS             25470..25577
                     /locus_tag="CAEMDHEK_00020"
                     /inference="ab initio prediction:Prodigal:002006"
                     /codon_start=1
                     /transl_table=11
                     /product="hypothetical protein"
                     /protein_id="X:CAEMDHEK_00020"
                     /translation="MGLLNYKLIFIFGIKSNFEERRKNINQSLFNFLLQ"
     gene            25690..26250
                     /locus_tag="CAEMDHEK_00021"
     CDS             25690..26250
                     /locus_tag="CAEMDHEK_00021"
                     /inference="ab initio prediction:Prodigal:002006"
                     /codon_start=1
                     /transl_table=11
                     /product="hypothetical protein"
                     /protein_id="X:CAEMDHEK_00021"
                     /translation="MVLNDANIRPKLKSYLNTKFKSNLKIVEELSIHNGNAVADLVSI
                     DKSLHCYEIKGETDNISRISIQGPFYDSTFSYLTLVTTNNHLKNAIKKTPPHWGIIEV
                     LKIRGKIKFTHHRKAKLNMDIKIEKALLTLWKLELQNIYTRLYKKKPKKNLNRLQLID
                     LICKKATVNRLKNLIAISIFNRQLFR"
     gene            complement(26239..26649)
                     /locus_tag="CAEMDHEK_00022"
     CDS             complement(26239..26649)
                     /locus_tag="CAEMDHEK_00022"
                     /inference="ab initio prediction:Prodigal:002006"
                     /codon_start=1
                     /transl_table=11
                     /product="hypothetical protein"
                     /protein_id="X:CAEMDHEK_00022"
                     /translation="MIFSDLPYGKTDCKWDKVLSLENLWKEYNRILIENGVVIFTGNQ
                     PFTTQIIQNANNRFFHIFRGKAFKTSPRGFKQYFDLAKILVKKFYYRGEHYSIGDRFI
                     FDKSKENGNPSSQENWYRMLNNSHITYVCRTLSK"
     gene            complement(27115..27459)
                     /locus_tag="CAEMDHEK_00023"
     CDS             complement(27115..27459)
                     /locus_tag="CAEMDHEK_00023"
                     /inference="ab initio prediction:Prodigal:002006"
                     /codon_start=1
                     /transl_table=11
                     /product="hypothetical protein"
                     /protein_id="X:CAEMDHEK_00023"
                     /translation="MEKIVGIRPKEVYVDLGYKGKDHHPEDVQVHLSNKSRKKMTRWE
                     RMWMNRRSAIEPVISHLKYDHNMIRNFLKGKEGDRINAILSAAGFNFSKLIRAFFCYF
                     ESLISSSFLFSI"
     gene            complement(27514..27756)
                     /locus_tag="CAEMDHEK_00024"
     CDS             complement(27514..27756)
                     /locus_tag="CAEMDHEK_00024"
                     /inference="ab initio prediction:Prodigal:002006"
                     /codon_start=1
                     /transl_table=11
                     /product="hypothetical protein"
                     /protein_id="X:CAEMDHEK_00024"
                     /translation="MGCVKRDIERKVENPNIRLKSLLEISERILTQSKNSKNKIYSIH
                     SPEVECISKGKSYKRYEFGCKVSLVTTSKSNWVVGV"
     gene            complement(27895..28524)
                     /locus_tag="CAEMDHEK_00025"
     CDS             complement(27895..28524)
                     /locus_tag="CAEMDHEK_00025"
                     /inference="ab initio prediction:Prodigal:002006"
                     /inference="similar to AA sequence:ISfinder:ISGme3"
                     /codon_start=1
                     /transl_table=11
                     /product="IS5 family transposase ISGme3"
                     /protein_id="X:CAEMDHEK_00025"
                     /db_xref="COG:COG3039"
                     /translation="MKPEENSKQKNQGELFRNRLDQILDHRHPLYQIAKKIDWEKFEK
                     EFGKYYTEKTGRPGLRIRLLVGLHYLKHAYNVSDEKVVEGYLENPYWQHFCGNEYFEH
                     DFPCDPTSLVKWRKRIGSEGVEKFLEETILLGQREGQIKEPEFRRVNVDTTVQEKAIT
                     FPTDAKLYHKMRQVLVKEASKENIQLRQSYKNLPTSFFGKKPGGQNLAA"
     gene            complement(28724..29377)
                     /locus_tag="CAEMDHEK_00026"
     CDS             complement(28724..29377)
                     /locus_tag="CAEMDHEK_00026"
                     /inference="ab initio prediction:Prodigal:002006"
                     /codon_start=1
                     /transl_table=11
                     /product="hypothetical protein"
                     /protein_id="X:CAEMDHEK_00026"
                     /translation="MKEYHYARERLNSYIKGNAGSLKDDLDLLALERARINLKLMESW
                     IKTNKVIVPDFEQYINLRDSERKLGQTFKKHWHAVYIYRSLYFLTDNIKYSKIVSIEY
                     FFFRKFNLLPKSGAAPTLLDDSQNISQFLFYKNPLLHFFGYKILTEILSRASTPLTPA
                     ILDAFNSLTARIFDSLLRFENSHTGQTADYFELREHLDSDPFLSKVLAVIDKYNIDP"
     gene            complement(29374..29613)
                     /locus_tag="CAEMDHEK_00027"
     CDS             complement(29374..29613)
                     /locus_tag="CAEMDHEK_00027"
                     /inference="ab initio prediction:Prodigal:002006"
                     /codon_start=1
                     /transl_table=11
                     /product="hypothetical protein"
                     /protein_id="X:CAEMDHEK_00027"
                     /translation="MVRNNQMRSKDLKQTDEEIDKAILEGIHAVNESELNHSEVYDPY
                     VVLNGLESASKLMTEFNQHGLSPEDLLKRIRRTTG"
     gene            30019..30297
                     /locus_tag="CAEMDHEK_00028"
     CDS             30019..30297
                     /locus_tag="CAEMDHEK_00028"
                     /inference="ab initio prediction:Prodigal:002006"
                     /codon_start=1
                     /transl_table=11
                     /product="hypothetical protein"
                     /protein_id="X:CAEMDHEK_00028"
                     /translation="MIRNFLIKSLKNTILYRIVFRMKVTAILPDDLIAEVQKYSGGKN
                     ITDSLQKALSEWLKQVKIKNLNAKLHKTPLSFQEGFSGENIRSLNRNR"
     gene            30294..30677
                     /locus_tag="CAEMDHEK_00029"
     CDS             30294..30677
                     /locus_tag="CAEMDHEK_00029"
                     /inference="ab initio prediction:Prodigal:002006"
                     /codon_start=1
                     /transl_table=11
                     /product="hypothetical protein"
                     /protein_id="X:CAEMDHEK_00029"
                     /translation="MILVDTSVWIEFFRGNEPYYSELKELIESSGVLVHEVVFGELLQ
                     GCKNKNEVSFILKYWKNLNTLTSDGSFLSAGKLSFESKHIDKGIGLIDSVLINEVRSN
                     KLRLWTLDKKILNVLDKKEIYSSRG"
     gene            complement(30773..31336)
                     /locus_tag="CAEMDHEK_00030"
     CDS             complement(30773..31336)
                     /locus_tag="CAEMDHEK_00030"
                     /inference="ab initio prediction:Prodigal:002006"
                     /codon_start=1
                     /transl_table=11
                     /product="hypothetical protein"
                     /protein_id="X:CAEMDHEK_00030"
                     /translation="MINQYKNKKTLILRIWNHTLESVLSFFYFSQNKPKSYRFKKYFS
                     TEDLEKIESAVSKSEILHKGEIKVILESSLPIFKIIKGLTTKQRAEELFSQKRVWDTE
                     ENTGILIYIQLIDRKIELLADRGIYKKIGQNKLDEICQRMQTGFRSGNYLESILFAIE
                     EFTLLLQKYFPSEEQNPNELSDKPEII"
     gene            complement(31352..32539)
                     /locus_tag="CAEMDHEK_00031"
     CDS             complement(31352..32539)
                     /locus_tag="CAEMDHEK_00031"
                     /inference="ab initio prediction:Prodigal:002006"
                     /codon_start=1
                     /transl_table=11
                     /product="hypothetical protein"
                     /protein_id="X:CAEMDHEK_00031"
                     /translation="MNLLKTQMIQSVTIKILFFVCLLVCTAGIHLKIENSHSVFIIEQ
                     WRAEDPAIPPLRTQITDPNSIFTNSQKAELTNKLVSFEKRKGSQIAILIISSTQDWTI
                     EEYAVKVFETWKLGRKEIDDGVLIVVAIQDHKTRIEVGYGLEGIIPDATAKRIVEEFM
                     IPKFREGNYFQGISDGIDAVMTKINGEELSQTNKIPKFFEVINEYSIYIFPTFVSIIV
                     IISILISIGIFGTIGLAGILIFIGYIWESIILGIGILILLILCFSMTVYLKKKMRRKS
                     FWDYIIVSVYISLVIFGTIGLIGVLFFIGLISESIILGIGILILLILFFSMTGYLKEK
                     IRRKSFWDYILFGATTSSSDSSRSGRSSSGSWGSSSSSSSSGSSWSGGGGSSGGGGAS
                     GSW"
     gene            complement(32700..33251)
                     /gene="lemA"
                     /locus_tag="CAEMDHEK_00032"
     CDS             complement(32700..33251)
                     /gene="lemA"
                     /locus_tag="CAEMDHEK_00032"
                     /inference="ab initio prediction:Prodigal:002006"
                     /inference="similar to AA sequence:UniProtKB:A8AVK0"
                     /codon_start=1
                     /transl_table=11
                     /product="Protein LemA"
                     /protein_id="X:CAEMDHEK_00032"
                     /db_xref="COG:COG1704"
                     /translation="MFLTSSNCGYNTIQEEDEAINASWAEILNQYQRRSDLIPNLINT
                     VKGYAAQEEKVLTAVTKARAGVGSIQADEKTLNNPELFRKYSQAQTQMTSALSRLLVI
                     AENYPDLKSNENFRDLQAQLEGTENRITVARNRYIHAVQKYNVTIRKFPNNLTAKFFG
                     FETKPSFSVENEKEISKPPEVKF"
     gene            complement(35604..35825)
                     /locus_tag="CAEMDHEK_00033"
     CDS             complement(35604..35825)
                     /locus_tag="CAEMDHEK_00033"
                     /inference="ab initio prediction:Prodigal:002006"
                     /codon_start=1
                     /transl_table=11
                     /product="hypothetical protein"
                     /protein_id="X:CAEMDHEK_00033"
                     /translation="MIVSEDLEKIVRELEEKGYSFIYIEDYVKGFYKGSFESKIKIAR
                     NMLLKGTSLEFILSVTGLTEQELKDYGVI"
     gene            complement(35822..36172)
                     /locus_tag="CAEMDHEK_00034"
     CDS             complement(35822..36172)
                     /locus_tag="CAEMDHEK_00034"
                     /inference="ab initio prediction:Prodigal:002006"
                     /codon_start=1
                     /transl_table=11
                     /product="hypothetical protein"
                     /protein_id="X:CAEMDHEK_00034"
                     /translation="MGRDTSFLNHLGEVFELLTGLKNESKRVEIFQKLFLYIFNVREI
                     EATEITNLLSHSKISRDYEDLIMTTAEKLRKEGKFEGKIEDARKMFKEGFELDVVLRI
                     TGLTEQELKDHGLL"
     gene            complement(36148..36723)
                     /locus_tag="CAEMDHEK_00035"
     CDS             complement(36148..36723)
                     /locus_tag="CAEMDHEK_00035"
                     /inference="ab initio prediction:Prodigal:002006"
                     /codon_start=1
                     /transl_table=11
                     /product="hypothetical protein"
                     /protein_id="X:CAEMDHEK_00035"
                     /translation="MSDMTNPHDRLIRETLQNKEDAISFFKNSLPEKVIELLDLKRLE
                     LTQSSFISENLKEEQTDLLFQIPLKSGKKANVYLLFEHKSYLDDSIFSQLLGYISAIY
                     KSQYRVDKRYSLVIPFVFYHGERAWTLGNSFQNRFLLSKNEEEVFKKYIPDFELELFD
                     LSKVDLSKLESISLRVILGVVQRIWEGIPHF"
     gene            complement(36730..37170)
                     /locus_tag="CAEMDHEK_00036"
     CDS             complement(36730..37170)
                     /locus_tag="CAEMDHEK_00036"
                     /inference="ab initio prediction:Prodigal:002006"
                     /codon_start=1
                     /transl_table=11
                     /product="hypothetical protein"
                     /protein_id="X:CAEMDHEK_00036"
                     /translation="MGFLQGFSHAKPLFHKNQDYKIRKNFSYFPIFHFCLSKFLFAIC
                     FRFKPLPDSSELDYAKSQILVGFRISYSSLHFPTISSPNKLRIVFKYRVVGIRFLGYS
                     TVKEDVKKGLKSKQLKNQSPWIESKNYSVKKENESLQLEVIFNF"
     gene            37636..37806
                     /locus_tag="CAEMDHEK_00037"
     CDS             37636..37806
                     /locus_tag="CAEMDHEK_00037"
                     /inference="ab initio prediction:Prodigal:002006"
                     /codon_start=1
                     /transl_table=11
                     /product="hypothetical protein"
                     /protein_id="X:CAEMDHEK_00037"
                     /translation="MFHRPGMKLIGYPNVFTIINKYLNAELFYTSLIFYFQFMNWITR
                     IQYLVVECPIYS"
     gene            complement(37816..38127)
                     /locus_tag="CAEMDHEK_00038"
     CDS             complement(37816..38127)
                     /locus_tag="CAEMDHEK_00038"
                     /inference="ab initio prediction:Prodigal:002006"
                     /codon_start=1
                     /transl_table=11
                     /product="hypothetical protein"
                     /protein_id="X:CAEMDHEK_00038"
                     /translation="MLKHTSELEEEEMRILVDKTPDLSKAFTILEQYSNDPQKRNELE
                     AKLKSDRDYAYDLAARFEAGELQGKLKSARKMLLKGMEVNTILEITGLSKKDLKDHGM
                     I"
     gene            complement(38754..39056)
                     /locus_tag="CAEMDHEK_00039"
     CDS             complement(38754..39056)
                     /locus_tag="CAEMDHEK_00039"
                     /inference="ab initio prediction:Prodigal:002006"
                     /codon_start=1
                     /transl_table=11
                     /product="hypothetical protein"
                     /protein_id="X:CAEMDHEK_00039"
                     /translation="METNSPIDPERKAKARRRPPARVVMTGIIYRMKTGCQWRAIPNE
                     FGSGQTCHRRFQEWERAGVFKKIYKRILKYYDVKNKIAWTWASMDSAMVKAPKGGA"
     gene            complement(39558..40043)
                     /locus_tag="CAEMDHEK_00040"
     CDS             complement(39558..40043)
                     /locus_tag="CAEMDHEK_00040"
                     /inference="ab initio prediction:Prodigal:002006"
                     /codon_start=1
                     /transl_table=11
                     /product="hypothetical protein"
                     /protein_id="X:CAEMDHEK_00040"
                     /translation="MVSREQKQEAIMLIKPKLGERKSCRLLKVSRTGFRNRFKFFDKD
                     KELKERIRELAYKYKRAGYRQIHDFIRKEARVNHKRIYRLYVELGLKYQIKQRRKRLP
                     LPTVPKLLPGAFGERWSVGLALFRKKIQNLEYNRRLWSFSDSDSTGVLNSFRESSQDS
                     E"
     gene            complement(40037..40300)
                     /locus_tag="CAEMDHEK_00041"
     CDS             complement(40037..40300)
                     /locus_tag="CAEMDHEK_00041"
                     /inference="ab initio prediction:Prodigal:002006"
                     /inference="similar to AA sequence:ISfinder:IS1222"
                     /codon_start=1
                     /transl_table=11
                     /product="IS3 family transposase IS1222"
                     /protein_id="X:CAEMDHEK_00041"
                     /translation="MKKRYSEEQIHKVLKESESGVSTPEICRKHGISGNTFYRWRSKY
                     GGMELSELKRMKTLEEENGKLKKLYAELALENEAIKMLLEKKW"
     gene            complement(40486..40722)
                     /locus_tag="CAEMDHEK_00042"
     CDS             complement(40486..40722)
                     /locus_tag="CAEMDHEK_00042"
                     /inference="ab initio prediction:Prodigal:002006"
                     /codon_start=1
                     /transl_table=11
                     /product="hypothetical protein"
                     /protein_id="X:CAEMDHEK_00042"
                     /translation="MIVSEELEKIVRELEEKGYSFIYIEDYVKGFYKGYFESKIKIAR
                     NMLLNGTSLEYVLKVTGFTEQELKDYGVHLDICL"
     gene            complement(40719..41609)
                     /gene="rpnD_2"
                     /locus_tag="CAEMDHEK_00043"
     CDS             complement(40719..41609)
                     /gene="rpnD_2"
                     /locus_tag="CAEMDHEK_00043"
                     /EC_number="3.1.21.-"
                     /inference="ab initio prediction:Prodigal:002006"
                     /inference="similar to AA sequence:UniProtKB:B7NGZ6"
                     /codon_start=1
                     /transl_table=11
                     /product="Recombination-promoting nuclease RpnD"
                     /protein_id="X:CAEMDHEK_00043"
                     /translation="MSDMTNPHDRLIRETLQNKEDAISFFKNSLPEKVIELLDLKRLE
                     LTQSSFISENLKEEQTDLLFQIPLKSGKKANVYLLFEHKSYLDEAVFSQLLGYISAIY
                     KSQYRADKKYSVVIPFVFYHGERAWTLGNSFQNRFLLSKNEEEVFKKYIPDFELELFD
                     LSKVDLSRLESISLRVILGVVQKIWEGDTSFLSHLGEVFELLTGLKNESKRVEIFQKL
                     FLYIFNVRELEPTEITSLLSHSRYNREYEDLTMTTAEKLRKEGKIETARNMLLDGASL
                     EYILKITGLTEQELKDHGLL"
     gene            complement(42155..42319)
                     /locus_tag="CAEMDHEK_00044"
     CDS             complement(42155..42319)
                     /locus_tag="CAEMDHEK_00044"
                     /inference="ab initio prediction:Prodigal:002006"
                     /codon_start=1
                     /transl_table=11
                     /product="hypothetical protein"
                     /protein_id="X:CAEMDHEK_00044"
                     /translation="MRMIWWLVRFEAGELQGIQKGIEKGVENEKLKSARKMLEEGMRL
                     DVILRNHRFE"
     gene            complement(42288..42539)
                     /locus_tag="CAEMDHEK_00045"
     CDS             complement(42288..42539)
                     /locus_tag="CAEMDHEK_00045"
                     /inference="ab initio prediction:Prodigal:002006"
                     /codon_start=1
                     /transl_table=11
                     /product="hypothetical protein"
                     /protein_id="X:CAEMDHEK_00045"
                     /translation="MEGKIRGLNLAKFNGMIGNIDLVVCVKTYLRVGGRRNENKTPDL
                     SKAFTILEQYSNDPQKRNELEAKLKSDRDYAYDLVARSF"
     gene            complement(42692..43651)
                     /locus_tag="CAEMDHEK_00046"
     CDS             complement(42692..43651)
                     /locus_tag="CAEMDHEK_00046"
                     /inference="ab initio prediction:Prodigal:002006"
                     /codon_start=1
                     /transl_table=11
                     /product="hypothetical protein"
                     /protein_id="X:CAEMDHEK_00046"
                     /translation="MINEKQSNLNAQIEKIYRFYNRGDDNGVYAVLREIRKVDPEFQS
                     EPKINLVECAITRPWNPKALKFCEEAERAIQEKHYIKSINQAQKAMQVSPFFSRAYFL
                     IGYSYLLQKDLENSLLNLYKALAIDRKYPNAFYNLARVYALKGDKVEMLSSLEKAIAW
                     SEKWQDYSNQSLSDEHFSAYWKDADFNSLCDNLPVEPALRKLYQFVQKGFAIEAFEFG
                     EELRTNTTDELAVIDAILSAIRLIVKDLNEHPENASLYNEQPLSFWKEKHVELGNNRK
                     NLIDLGRRSDVFTRFSLKPSRGPEKLFIVSNELAIEILKENEK"
     gene            44296..44649
                     /locus_tag="CAEMDHEK_00047"
     CDS             44296..44649
                     /locus_tag="CAEMDHEK_00047"
                     /inference="ab initio prediction:Prodigal:002006"
                     /codon_start=1
                     /transl_table=11
                     /product="hypothetical protein"
                     /protein_id="X:CAEMDHEK_00047"
                     /translation="MIWRNQVQTNLRNDLKKHDRNYVSYLYKKSIESSIVFTIINKYL
                     NAEVFYISLIFQFPTRELDHKIKQKRHLLKIADTTPFHNFIAYIKLFFIRSTFESIHI
                     HEYPTKKDMILLMVR"
     gene            complement(44719..46170)
                     /locus_tag="CAEMDHEK_00048"
     CDS             complement(44719..46170)
                     /locus_tag="CAEMDHEK_00048"
                     /inference="ab initio prediction:Prodigal:002006"
                     /codon_start=1
                     /transl_table=11
                     /product="hypothetical protein"
                     /protein_id="X:CAEMDHEK_00048"
                     /translation="MNDNQRVFRVQKDRNFTVVKNHFIDDARLSMKATAILLLVLRYP
                     DNWRMSVKTLAKFKSDKDSSIASGFKELVTFGYAEFRKGKDPVTGRFNSGWYFFEESQ
                     KPEVQYKIKPTENKRIENQRELFLKEVKESNRKENKVLDLEQRERPQLENQVVVNSTL
                     PSTKEQKPSIQVFSSQIHNTTREYNQPSQTRLEEQKELLEELEIKFKREKNQALDSPQ
                     AEKPLLDFPLLENPILENRPLPNTIYQGLSKQVLFKQILNTSREYGPPAKTHIEEQKQ
                     SSEKVNPHFHFPESWLIKFQEYYFKEHGSEMGQPDSELKALNKLYELSKGDWNVIESK
                     IQTLIQLRKQDSQFWYEQSLSPELITKFWSRLFVRKVKPTDKNRMRNEHQNKSIGTEK
                     RTEPKYNESKSIPDKPIEIKDLDPYKCFLGWGKTKLLKSQLEYYEQNSDPLKYEGTKK
                     ILFEKFVNEVYPGLVSDSEVKKTSIENRKGSAA"
     gene            complement(47751..47897)
                     /locus_tag="CAEMDHEK_00049"
     CDS             complement(47751..47897)
                     /locus_tag="CAEMDHEK_00049"
                     /inference="ab initio prediction:Prodigal:002006"
                     /codon_start=1
                     /transl_table=11
                     /product="hypothetical protein"
                     /protein_id="X:CAEMDHEK_00049"
                     /translation="MNSKYFYLKLDLKMHSKEECIAEIMIFGFIKILTHPCKVTDLYK
                     IEYR"
     gene            47921..48160
                     /locus_tag="CAEMDHEK_00050"
     CDS             47921..48160
                     /locus_tag="CAEMDHEK_00050"
                     /inference="ab initio prediction:Prodigal:002006"
                     /codon_start=1
                     /transl_table=11
                     /product="hypothetical protein"
                     /protein_id="X:CAEMDHEK_00050"
                     /translation="MDHSSVKKTTIRAIGNSAGATIPKALLEKYNFHEGDTVFLLETE
                     SGILLSPYDPDFEEAMDIYQKGSKKYRNALRELAK"
     gene            48157..48552
                     /locus_tag="CAEMDHEK_00051"
     CDS             48157..48552
                     /locus_tag="CAEMDHEK_00051"
                     /inference="ab initio prediction:Prodigal:002006"
                     /codon_start=1
                     /transl_table=11
                     /product="hypothetical protein"
                     /protein_id="X:CAEMDHEK_00051"
                     /translation="MKKEPKWLNQKIVLTIHLDQLKQHGGSQGIRDQGLLESALDRPK
                     NKWSYRPSSNIFDLAASLCIGIAKNHPFIDGNKRVAFMATYVFLGINGYIIEVSEEEV
                     VSIMLKVASGNINETNLSIWLKDNSNRNS"
     gene            49192..49599
                     /locus_tag="CAEMDHEK_00052"
     CDS             49192..49599
                     /locus_tag="CAEMDHEK_00052"
                     /inference="ab initio prediction:Prodigal:002006"
                     /codon_start=1
                     /transl_table=11
                     /product="hypothetical protein"
                     /protein_id="X:CAEMDHEK_00052"
                     /translation="MTLCLLWRLFMSTLFDRLSAIDDDLKLSHSKMALELGVNRSTYY
                     KYKNGTLTIPKSILIILRLKGYDEHWILSGKGHMKLKDSVHLVEMQKRLKLISKLDSY
                     GVLDSIEKLPEAPSSDQKKIIREFFIFLASKFV"
     gene            complement(49711..49830)
                     /locus_tag="CAEMDHEK_00053"
     CDS             complement(49711..49830)
                     /locus_tag="CAEMDHEK_00053"
                     /inference="ab initio prediction:Prodigal:002006"
                     /codon_start=1
                     /transl_table=11
                     /product="hypothetical protein"
                     /protein_id="X:CAEMDHEK_00053"
                     /translation="MRIKKWTVKIKNRLIKIQKREMYETKRKSQEKVRNRLEE"
     gene            50095..50859
                     /gene="soj"
                     /locus_tag="CAEMDHEK_00054"
     CDS             50095..50859
                     /gene="soj"
                     /locus_tag="CAEMDHEK_00054"
                     /EC_number="3.6.-.-"
                     /inference="ab initio prediction:Prodigal:002006"
                     /inference="similar to AA sequence:UniProtKB:P37522"
                     /codon_start=1
                     /transl_table=11
                     /product="Sporulation initiation inhibitor protein Soj"
                     /protein_id="X:CAEMDHEK_00054"
                     /db_xref="COG:COG1192"
                     /translation="MKIFRKTKKRIISFLGHKGGIGKTICATGFGQALTYLGFDVVLM
                     DFEENNNLTGISLNNHPDIANIHQRNLYTAVNGRHSLNEVVWKGSHHGCDVIPTTGKI
                     QQLDFMLYSDRSLSIRLSEEILKLEYDYIILDVHPSLNSSMRFAISVSDLILTPLQED
                     SQNADGIQRVFEEIQIISEEIQRKIPMLIVPNNISSSKEELLHLVAKGMGIKTTNTII
                     YSNEGIKNAKNLKQPLNPKSIGFSYFTNLAKEIHEL"
     gene            50856..51449
                     /locus_tag="CAEMDHEK_00055"
     CDS             50856..51449
                     /locus_tag="CAEMDHEK_00055"
                     /inference="ab initio prediction:Prodigal:002006"
                     /codon_start=1
                     /transl_table=11
                     /product="hypothetical protein"
                     /protein_id="X:CAEMDHEK_00055"
                     /translation="MKSQEKKLKAMLSRDPVKEQTSGITKLNLVQKIDPIADKIIVLY
                     EGALNDFSNGIRKFILMGELLLKQKKELPHGSFESWLKEHIIDKRDDVSRASLGRYMQ
                     LAKGKNLIPNPEKTTLTEALELIHNGNKVKEINLNPTNSELKKKQRIAHEYYKNFLLG
                     KKITQNQKEIIKTYIEDKLNKLETKRSILEAHFSKLK"
     gene            51865..53346
                     /locus_tag="CAEMDHEK_00056"
     CDS             51865..53346
                     /locus_tag="CAEMDHEK_00056"
                     /inference="ab initio prediction:Prodigal:002006"
                     /codon_start=1
                     /transl_table=11
                     /product="hypothetical protein"
                     /protein_id="X:CAEMDHEK_00056"
                     /translation="MKSATLHGGTSCTEYSNYIKIEYSLVNGRGLTDLDKIVASLIHF
                     YSKRPEGCTASNEHLAFVLEKTPKAISDSISRLTKKGIVSRTVYKTKNGSRRNLKSLL
                     IPNWAWNTPKKETQTITTTPDFENSSPEITDNLPQNTDCMQSANSGYEIIVQNNNQIK
                     EKENNSSFEVLKKETVIKKVKALIEEEFGEYDANKEKEESSIDKWKTQLKDKHPEEIT
                     EIILKHISQLIQIRKSEKFGYKEFWLSVPVNISSSFSYRLQIKNTALTLLPKEEIKTK
                     IESLNNNENPSIISELKEPTWEGFKIWYSKRLPRTSIETLNRLKYTLEDSKLSILDEL
                     SDSLKRIVRKYFNEEITTPITVFFSESEGDEKSKENPEFPIVGPEPRGQNEFKIKESI
                     QRISKSIFQPEKQKESNFKHFRDYMSVDKVINEFMTYSSIKLDRPDLEIIRNLRIRYD
                     LEKIVIFDSPPERLKNHIRDYFYSHSQRVIALQFEENKFYVAA"
     gene            complement(53391..53510)
                     /locus_tag="CAEMDHEK_00057"
     CDS             complement(53391..53510)
                     /locus_tag="CAEMDHEK_00057"
                     /inference="ab initio prediction:Prodigal:002006"
                     /codon_start=1
                     /transl_table=11
                     /product="hypothetical protein"
                     /protein_id="X:CAEMDHEK_00057"
                     /translation="MPIPREAFREWDSEECKFKFETLRITNIVTQNHKIRVTF"
     gene            complement(53571..53957)
                     /locus_tag="CAEMDHEK_00058"
     CDS             complement(53571..53957)
                     /locus_tag="CAEMDHEK_00058"
                     /inference="ab initio prediction:Prodigal:002006"
                     /codon_start=1
                     /transl_table=11
                     /product="hypothetical protein"
                     /protein_id="X:CAEMDHEK_00058"
                     /translation="MGSLTITGRSYPPLSETEPIDVIMRAVPDYQVEQIGIVEVRCGQ
                     LNHCIEYVKEKAREQGADVIILADSGIVTSVQYMPGTQAGNTSTPGQISSSSGQIQTW
                     EIARKILIPRNDTKGKKSKKKVSEEI"
     gene            complement(56049..56321)
                     /locus_tag="CAEMDHEK_00059"
     CDS             complement(56049..56321)
                     /locus_tag="CAEMDHEK_00059"
                     /inference="ab initio prediction:Prodigal:002006"
                     /codon_start=1
                     /transl_table=11
                     /product="hypothetical protein"
                     /protein_id="X:CAEMDHEK_00059"
                     /translation="MFDIFTGMLTDKFLIYKAALTTPAFGSTVDVSFTFVDLSDRYFL
                     ALFVDESDFKFQASRSILFLKGLSAHLVVVAEVAFFEFQLSRLLLL"
ORIGIN      
        1 acctacaatt ctcaaatttc ttcggatcgt tacaatatca accaagcggc cgattttgaa
       61 atcagtcttg gatttggtgg aaacagaacg gattggtttc atgttatcaa ggacttgagt
      121 tcgagtgatc cttacaaact gaaaaactgt ggaactacac tggactttat cagccagacg
      181 tatacacttt gtgtacaact tcctacgctc agcaccactg tagatcctgc gatcagttta
      241 gtgaaattgt atattcgacc ttctttaaat agtgcgtatc gtaaaacgat ctggccttta
      301 cacttttctc aggttcgcaa gttaaaagga gaagcggggg ttccgatcgt aaaaggtaca
      361 agtcttgtaa aggtagcgaa ctcttacggt tctgtgaacg taggagacaa cttttttatc
      421 caaggggatt ctacaaacta caaagtggtt caggttttac ctgcggcaca ggacggttct
      481 tttgacgttc agttagatcg tctgatccaa atagacgctc ccaaaacaac ttctatgtat
      541 gttcctggaa ctctcacttc tccggatgtc aggctttcca tggatacagg gtttacagcc
      601 gactggaaca actttgtgaa ttcttctttt aactctacct cttttgatca gattcaatac
      661 aaaccttttg tttcaagtgg gaacgttagt tgttcttcga ttccatttca tcccggttct
      721 tgtttgggtt ttactccaga gttaaactct ctcaactgga tggggatcta caacgaaggt
      781 gtggctcttt ggaattcttg ggcggatggt ggagacttta gtaatttctt gtattctggt
      841 ctggttcgtt tgactgctcc gagtggtaag tcgtatcgtt tagagagtac aaacactgat
      901 tttacaatca gtgccgatgt aaacgctcag acgcttggag atgtaaaagt tgtaagttcc
      961 gcaggtattt cgttttctgt ctggagacaa ggtacgactt tgattggaga atacaatcag
     1021 attagtacag gtcaagcgat cggaaatccg tttaacatca attcggcggc ttctactgga
     1081 agttatatcg tcaaggcaaa aaatggaaaa gcggtcatta tctgggaaag tgggaataat
     1141 atatacgcca atcttagaga tttgactaac tctacatcca tagccaatga agttttagtt
     1201 acgactcgtt tttcaccttc cggtcaactg cgttatgact ctagttatac ttcgttcatt
     1261 cgaagtatag acgtggtgtt tggaaacggg aaagctgcta tcgtttggaa cgattttaca
     1321 atggcaacca ccccatccgt gcttaacgtc ccttgtaata atgcttacgg aacaggagtt
     1381 tgtcatatct atccaagaac ttatgcagtt aatatgagaa tcctgaatac agatacggga
     1441 ctcttcgaag gtggaagcaa tacgatcaaa agttatccgg aaaattatga agctgcatac
     1501 atatatatga ttcctatggt tttagcatat tacattccta catatcaatt agacttcagt
     1561 gtagatgcaa caaacgagaa tcaaatcgta gtcgcttcca atcagaaagg tataggtacg
     1621 gaaagccata cctttataag tagtgttttc aatctgaata ctggaaccaa aatcggtgcg
     1681 gataaaacat taatctccga agtaattcga ccgatcgatt ctcattccgt caaagcaaac
     1741 aatggaaagg cgacggtcat ttggcgtaga aacgacggag tgattttagg gagagggatt
     1801 gatattgcta actctgattt gattggaaac gataacgtcg tcttggagtc aggttcggtc
     1861 gattatgtgg ttttttcctc ttcggaagat acgggacttt tgatgtatcg taaaaatgca
     1921 aaagaacttc gattaaaagc agtaaacttg cagaccagtc aattgctttt tccggaatct
     1981 ctcgttttag gagtgggtaa cgcggattca agaacaccag gtccggccgt tctttccgga
     2041 aataaaattc tcaccacttg ggatcaagtc aatggaacca aacgaaccat ctggggaaga
     2101 gtcagtaacc tgactaactt tacagtcgaa ggtccaaaag aatttcaaat cagcacgacg
     2161 aacgaaggct ctcagtttaa tcctagttct gtgaccaatg gaaatggact cgcttttgta
     2221 gcttggcttt ctcaagacaa aacacaacaa agaatacgag gagctaaagt agatctcgct
     2281 aacccaggag ctttgaaata cggactgaat aacttctttg tgtctccttt gatcgaaagg
     2341 gattatacca tccgagctaa gatcaagtat taaagaacaa tcaaggaaag caaatcggta
     2401 agactctttg tagttactct tgctttccgt taaaaaacag ttgtggatta gtatttaaga
     2461 gtattagaaa atactgatcc acaacttcat tctctagagt ttaagagcta cttttgtagt
     2521 ttttaataaa aaaacgaaaa gaaaaagcaa acaagatgaa cgtagaagaa ccaaacagaa
     2581 atacagagaa agaacaaaac gcgtatacaa aagagacttc tttgcaaaag aaaaggatct
     2641 tttttgattc tttagaaata ttctgggaac taaaccgcac tcatacattc aaatatatca
     2701 atatactact attctcttgt tttttgttta ctacgacaac gtgcggaatc ttacctgaaa
     2761 aaaaaggaaa gtccaacaac tggtggtggg cattgctcgg aatcccaaac ggagcgagtt
     2821 ttccctcgtc tggaagtggg gtaggtggcg gccctggatc tgggaatgga tcccctggat
     2881 cagcacccgc accggaagga agcgacctct ttagcatatc aactaactat agccaggcga
     2941 tagacgaccc agaaacaaaa gcggaaccaa ttgcaggagc ttcttttgtc gcacccccgg
     3001 aaatgagtca ctatggaaac gtaagcctaa cgtatccggt ccatacacta cccggacgcg
     3061 cgggagtaga accaaaactc agcataacgt attcttctac agggggagac ggatggcttg
     3121 gagtgggatg gagcctagga cttggaagta taacaagaac cccagagtat ggggctttgt
     3181 attacgatgc aagagacagt tttacttgga atggaactag gcttgttaag gtaagcggaa
     3241 atacaacaaa cgaaaacgga atctaccgag cagaaattac aagtgaagac tttttaatat
     3301 tcaaactctc tcaaatagaa agcggaggtg tctgggaagt attggataca tctggaacca
     3361 aaaccatcta cggagaaagt aacggggata ggatctacaa tcctgcgatc ccgagccaga
     3421 catacagctg gtatctttcc aaaacagaag ataaaaacgg aaactatcta caagccagtt
     3481 atgataattc agaatattcc aaaaatagaa acttgtattt aaaagaaata cgatatacag
     3541 gaaatacaaa aaacggcaca tccgcccgcc aatacgtaag gtttgtaaca aaacaaagag
     3601 aagattttta cgtttccact actcccgggt ttctcatgaa aatggacaga attttggaaa
     3661 gaattgaagt aggatgggac ggtggaggaa aggtatatga gtatattcca gaatacgaaa
     3721 cttctccgga ttcgggaaga cctagaatta aaaacataca atccagtaaa aatacgacaa
     3781 aaccagagtt tttttatcaa acttccagca gactacttac ctggcaaaac gtaatcaatc
     3841 aaacctcatc cgaaatagaa gaagatccaa actccactca gtattttgaa ggagactata
     3901 acggagatgg gatttcagac atcctctttt ttaatccgaa atcaggaaac tggaaggcgg
     3961 ccgaaggaag aaaagaagga ggatataact ttaaactgta tgcaaaccgt tatcaaggat
     4021 acgactcttt agaaaagatc cgatttttta aaggaaacgt aagtggagac tacaacggag
     4081 acggaagaag tgacatcgca ttttatctcc cttctacaag agactttatc gtagcagaac
     4141 acgacggaag ggttttccaa tttagaagtt atggaagact catgactgga atcccggata
     4201 tttttcggat ggaatggttt tccggagact acgacggaaa cggactgagt gacagtgtgc
     4261 tatttgacga gcctacaggt cagtggactt tgatgctcaa caaaggagga agttttgagt
     4321 ttttacgatt tagtaaaaaa tttcaaaacg tattcagaaa tgattattta ccagattcta
     4381 atttagatag ttcgaataca aatgatttaa caaaacctgg aaaagataga gacaaggtaa
     4441 acttacttgt aggagactat aacggggacg gaagaacgga catttctttg tatgactcta
     4501 gatctggaaa gtggtttgta ggtgaaaatc atcgcaatcc aaataaaaac gattcagttt
     4561 acttccaaat gcagtggaaa ctctacaaag tgtttacaac acccgaacag tcgttatttg
     4621 gacacgatcg atttagtggg gattttaacg gagacggttt ttcggacttt ctactgttcg
     4681 atcgttcctc cggagaatgg acgttaggcg aaactgggaa tgccacaatc aactttaaaa
     4741 tttggtccag aacccctcag ttcaagacag taactcgttg gctccaaggt gattttaacg
     4801 gggacggtag aacagacatc gggttttatt ctgcaaacga cggcaaattc tggatcggag
     4861 aatctacaca aaacggattc agatacaaaa tatatagcga catgagctat ggacctgatt
     4921 cggacagaat tatgaaaact cctcttccaa aggacgaggt aaaaatagaa tcgcgtaaaa
     4981 ctagttttaa tgtatctaac aacacaaaga cgattttact ttcttacaaa tatgatggaa
     5041 atctaaacta cggtaaagga gaacttgtat ttgctggatg ttttacttcc aacgactgca
     5101 gttctactcc tgaacttttg atctttaacc gtaaggaaaa cgtttggaat ttgaaacaag
     5161 gcaactcgtt tgcctcacga gtaaacactt cttttaaccc ggaaggaaca ggaatcactt
     5221 ctctttttgg tggaaaaccg gatcgttaca caaacaattt aaaagacgaa gtcctatttt
     5281 acaaaaaaca ggggaccacc aatcagtttt ttgttctgaa aaacacaaac ggaactacat
     5341 tcgatctttt gaatttagct acgttgagtg atacggacgt ttctaagttt gatccaaata
     5401 acagcggtta cgcgcttgac tattttgaaa acaatacttc tcagtcggtt ctcatactcg
     5461 atgatcagac tacaagtgga aacgcaagat ttgtactttc gggactcggt ggtacaaaaa
     5521 ttcttactcc gaatggagat ttgactcagg cagacttaaa cgatcttttt caagcgggaa
     5581 caaacgaaaa ccgacagaga agaaaagaat ttagtttttt ttcggggaaa tttaccacca
     5641 cacaggcaca acttgtaatc gtagacagaa ggaccaccac acacaaatgg tatttgggta
     5701 cgatttcggg tactcagatt cagtttaaac gtttaacggg tgagtttgca cttccgatta
     5761 caacctcgga ctacaacttg gcaagtcccg cgggaataca atacgcactt acaaacacgg
     5821 gtgagatcgt ttttggtaaa accttagaca acgggacttc gtttaccaaa gttaaaatca
     5881 attctacgaa tattcaaaaa aacgtatata acgcgggtgt tgttggtttt tcggaccgtt
     5941 ttgactcggg cgggaatccg attgtagttt ctggcggaga agacaagttg tatgatctct
     6001 cacagagtaa agttgtttct ttaccttcga gtgtagttct aaaaacctta gatcgtcctg
     6061 acctcatttc tcaagtgtat gtgtttcagt ggatccaagg agactacaac ggagacggtc
     6121 tgactgacat cggaatcttt cacttgaaag aaccaacttg gtattttgca ctttctacag
     6181 gaagtgtacc agacgtgatc gagaaagtca aaaacggaat tggaggtatt tatgattttg
     6241 aatattccaa ttctactaag tttgacaata cgggggaaga cgatattccg gacctaccta
     6301 caagttacag agtttgtacc agagtttcgc tggatgacgg tttttcgaat agcatcacca
     6361 agaattacga atacaaaaat ggatttgcat tctcttcgtt tatcaatggt aaaaaagaat
     6421 ccgactattt tggtttttct gaatttaccg ttcacgaggc gtatggggaa agaacaactc
     6481 acaaatacca tacaacacca tattctgatt ttctaatgaa ccgtgccttg gctggagcag
     6541 agaaagaaac gaagatcatc gggaacgaca acaacgacta tggaaccatt caaacaacac
     6601 acgatgtaaa acaaattgtc agtgcccccg gtgttacaag ttaccttcct gttacgacca
     6661 aaattgaaaa atttttaagc ggttctagaa ccacaacaca aagttccgac atcataatca
     6721 acggaacgaa gattagtcgc aagagtgaaa gcacgacgga tcattttagt gattctgtgc
     6781 acggtgttac taccacaacg agtattaccg attttgaaac cgatgatact acgaatcaaa
     6841 gaagagcgac tcgtcaaaca agtctcgcgg ggagttccca cgagattact tccgtgatga
     6901 gttacgacag tcgcggaaat caaatcaaac gagtgagttc ctacacagga accgggcttg
     6961 cacctgtggg aactcataca actgaatttg aatatgataa ttttggaaac aaaacggttg
     7021 aaaaggatac gagtggaagt cctgtacgtg ggaactctta caaatacgac gatgaacttc
     7081 aacagtttgt aacgcaggaa acaaaattcg gagggagtgt cgtacttacg accactcatc
     7141 agatcggata cggggtagcg tttggagttc caaccttaac tacggatcca aatggaaaca
     7201 aaacattttt tgaatatgat ggttttggaa gactgatccg aactagctcc gacacggatg
     7261 cgggaactct cacaaccgca aattacagct atgattcctc cttcccactt tctgcaaaga
     7321 caacattccc gactggaacg ggagatccag attttgccag taggacctac actgacggaa
     7381 tgggtcggaa catatatact gtaaaaagtg cgtctaacgg taattttgcg attacgggaa
     7441 gacttgtgta tgatggaacc gggaaggtga ttcgtaaagg acaaagtaac tgggcaagtt
     7501 ccggagagat agaccggttt gttctgcatt tagaagagag aaatccaacc agttttgaat
     7561 acgatccgat tggaaggatc aaaaaaacaa ttgaaccgac ggcgttaggc gaaacttctc
     7621 ctacgaccat tacaactacc tacaactctg cgtttgaaac gacagaaact tattcaagcg
     7681 gaacgagtaa acgaactgtc aaaaatgcga gtggggaagt attgtatgta gaagattttt
     7741 ctaccgacgg agtccaagca aagatcggat tttgttacga cattgctggg aaccgaatca
     7801 agaagagtga tctaaacgat tctaacttga tgagttgtcc gaatacactt gcgggagttc
     7861 ctacaaaaga cgtttctgga aggaaccaaa cgtattggag ttacgactca tttggaaagt
     7921 tacgtgccca aagtgatcct gatttaggtg tgagttccta caactacaac tcgtttggtg
     7981 atctgacttc aagcacgaat gcgaaaggtg ttacgaccac tttgtcgtat gattccatcg
     8041 gtagaattct cacgaagaat atccccgaag ggaatattgt atatacgtat gattcttttt
     8101 cggggagtga gaatgcttta ggcaaactcg tacggattga ggattcgaat caaaacaaaa
     8161 cctttagtta cgacaagtta ggtcgtgtta aaaaagaaat tcgcacaatt cttgcaacct
     8221 cttccggaaa ttctcttcca agtgaaaccg ggggaccgta tattacagaa actagatacg
     8281 atttgctcgg tcgtgtgact cgtatcgact atccagaaca tccgatttct cacggaagaa
     8341 tgagagcctg ctacgaatac ggtagcgccg ggtatatcag tgggatttct gttcaagtga
     8401 atacaaacgg aattttacct ggatattgta acaaagacat agttgagaac atttcctaca
     8461 acgaatttgg acaaacggca aaccttagac ttgggaatgg gattacaacc agttacagct
     8521 acgacgtcaa ggggagaatg gttcgtctga actcttctgg ggatgtcggc ggaaacacaa
     8581 aggttctcca agacgcggtg tattctttca atccgaataa caacattacg aatattgcaa
     8641 atactacaac cgactttaat actcaatatg actacggtta tgacggtctg ggtcgcctta
     8701 caagcgctaa cggaagctat ttagggattg cggatgggaa tctttcgaga aggtttcagc
     8761 agtcttttga atattctaaa aatggtaatt tatcttctaa acggtttcat gatcctgcga
     8821 gtggtaacat cacggatgtt tggagttatc aatacacaaa ccatcaagtt acgaacattg
     8881 actccagtag gacgggtgca gacgctctta ctttacaata cgatgcaaac gggaacttaa
     8941 cgcgtcaaag ggacaatgtt aaggacttaa cgaaacggat cagtgtcgat tctcaagaca
     9001 ggattaccca gattcaagat ggtaacaatg caattctggg tagttactgg tacgatgaga
     9061 gtggttttag aatccgcaga tctgcattag aagaaaagaa cagccagttt acaaacgtag
     9121 agatattgta tccgagcaag ttctttggtc ttgagtttat tgaatctgag aacgtgatta
     9181 caagcgtgaa taacgtttac ttaaacggcg ttcgtattgc tgcgttaaac gaggctggtg
     9241 ctcttgcgta ttatctgact gatcaagtgg attccgtatc aaccgtgtta gacgatgagg
     9301 ggaatactct ttctcagttg cagtatcttc cttacggtga gacttttgtt caacgtggag
     9361 atttgaattt ttctcctaag tttaattcgc aggaactgga tcgtgagtct ggttttttct
     9421 tttacaatgc tcgttactat gatcccggga ttggaaggtt tacgagtgcg gatactttaa
     9481 ttccagatga atacaattct caggcttgga atcgttttgc ctatgtttac aacaatccga
     9541 ttggggcgaa agatccgacg gggcatgctc ctcaagatta cgatgctggt tttaaagact
     9601 cttcgaaagg aattgttaag ggcactgtgg attctgttaa gtctgctctt tctgctccga
     9661 ctcctgttaa cgctgctgtg aattctgccg ttgctaccgg taaaggtgtt tatgatcttg
     9721 caaaagacta caaagggact tacaacagtg cgaaagattt tgctggtaaa ttaacgagca
     9781 aagacgacaa agttcgtgat tacgccgctg gtcaagctgc tgctcatacg atgagtgccg
     9841 ttcttggggg tatggctggg aaagctcttg gttccaggtt gccaaaaccg aatgttggag
     9901 aattatctcc aaatattgct caacagaaaa acattgatag gtttaaagat aaagttcctg
     9961 caaattcaaa ggataatatc aatttacata aattacctaa tggaggtatc gctgttcaag
    10021 ccacatcccc agggaaaaca cctggatgga aggcggtata cgagaagcaa attgatgtaa
    10081 atggcaaaac gcaacaatat acaaaaacta catatcagcc aaacggatca atagaacacg
    10141 tcaaagataa aattaacggt actgcgatat atggacgatg aaagatattt aataattctt
    10201 aaattaataa attttgatgg ttcaattaaa gaactaaaaa acttattaaa acctttagct
    10261 tgggattatg aagaatcatg tcctgaatta aattacagac atatttgcaa agtaattcaa
    10321 agatatttaa atgacgaatt aacgaaatac gatgtagaag aatgggccaa tcttgttgaa
    10381 ggaagagaag atataacgtt tgaattgtca aaaaagtctt tgttacaaga tgttattcac
    10441 gaactggcga atccaaaact aacgacaaat ttatctataa aaagagggga ggagataata
    10501 gatttattga atttaattga gcctgagtcg gactctcaca aaaattaaaa ttgcattcta
    10561 aaactagaat ataacgaaaa taaagtttaa taatctaaag atctttgaaa acgatttact
    10621 ttgagtaaga gagatttgaa agaagaaaag aaatataaag acctccagcg cgttagggat
    10681 ggatgcgtgg tcaagttata taatgataac aaagcatagt attactgaaa aataactcaa
    10741 ttggtattgc tgttatatta aaaaactatc atattttcta ctcattcgct ttcaactttt
    10801 ctttgggttt caacatttga aagaagttct tgtctgagat cccgagggga tttaccagta
    10861 aatttaacac aagctctgtg aaaggaagaa gcagaattaa aaccacattc aaaagcaatg
    10921 tttaaaagat tataatttaa ttttatacgc atcatatttt tcacttcgtt gattctatga
    10981 aattgtagaa actcagtaaa actcatattc aaatattgat ttagataata agaagcctga
    11041 tgagtagaaa gacctaattc agtggcaaaa tcaggaagtc ttagttcttc gtctataaaa
    11101 cctttagaat ctaaaaaatg atttaactta gttttaactt tttctaaatc gattccttct
    11161 aacatatttt taggaggata tttatatttt ttgagttctt tgctctctgg gattggaatc
    11221 gtttctaatt caatttcatt ggctatatct gtctccggaa tcgtgacagt aaccataact
    11281 ttattaaaca aagaagggaa aaaacgttct aagagaattg tataacaaat aacagaacct
    11341 ggaattattt ctgttaaaag aaagaaatcc tttttattaa aaatcgtacc taaaaaatcc
    11401 aaaacaaaac aaatagaaat taaaaaggaa agaaagggta ggttgaaaaa taaaatcgat
    11461 ttgttagatt ttaaaacact tcttaaagac cagataaaag taaaaataga aattccaaat
    11521 ccaagaaagt cgataaaaga aataaagtaa agttcgggaa tgaaataaga aaataaaatt
    11581 acaactggaa tgattcctaa aattcttttg caatgaatcc aaggattatc taaagaatct
    11641 aatatatagt tgaaacagac taaaacagcc aaactagaat agagaaccaa accatagtaa
    11701 gagcctaata aaatcttatt ttcgttttgt aaggttcctt gatcgataag tataccgtta
    11761 tttaaaatta gaaaaaacgc ggcggattgt aaaacggaac cgtaggattt actaaaacca
    11821 tcactcgaat aaagttttga aaaccctaat acaaatccaa aaattacacc ggccgcatga
    11881 aaataaaaaa tacctaattc taaagtactt ttgtaattct caattccgat tgtattcata
    11941 acaattctat aaaaaaattt gatttaattt tgttttaaac gaatctccta tttactttca
    12001 ggattatctg gaaagtaatt gagggcatag aaactatgtt tatttatgat tgctaaagcc
    12061 tttcgaaagc tgttgtattt cagaattgct tctttgtctt cgttatagag gggtaggcct
    12121 atgtatcttg agaattcgtc taactcggat tctgtgaagt ttaagggttt tatattaaaa
    12181 taattgatga ccatgaattt actctttact ttggttttga tgattaatta agtcgcttat
    12241 tcgatttata cttttcggtt gcataaatcc cactttcaaa tttagttatc ttgaattatg
    12301 acaagaagta ttggttatca aattgtaata tacataagtg tatattacaa gcaaaaaata
    12361 tgcaagaaag tattttatga attataaaaa tgttttaaaa aaacttatga tacaaaaaaa
    12421 ttggaaccag gaagatttgg ctaaggcggg cgaagtcaaa caacccacaa taagccgtta
    12481 tttgagtggt catacgatcc ccacgctgac atttatagca aatctttata aaaatgcgaa
    12541 cattgatcca attatttttg ttcgtgatta cgagttagaa ccaatcaatt tagaaaaagc
    12601 tttttcgcga gatgaaaaag agaaattggc tgttgaatta aacagatttc ttagattctt
    12661 aaaaagttca ccaggtgttt tggaaatatt atggaagttg tataaaatgg atcgaactgg
    12721 gatgaaatct atgaactttt tggcagataa gattttagag gaataaaaaa attttcattt
    12781 tctgttaaat aattatatat ttcgtctaca gttaaatctg agtgcaattg aagataaata
    12841 taatcttgaa tgatcatttg aataatattc tttttgtaac catataatgc ttttttataa
    12901 agtttagaat caacattttt taatattagt atatttgcat gtgctactaa ggaatttcta
    12961 ttttctagga ttgtattatc agaaatttcg aataagttaa ttttaattat tcctattgac
    13021 caaatagccg tagctaacgt gcatccaatt ggtgtaataa aactgtattc cggtagacca
    13081 atgattttga ataaggatgt aaatatggct ataaagccaa accaaacaca catacctgct
    13141 gcaatataaa cgagacgaac tctatcaagt ccttttcttc ttttaaatcc aacaaataga
    13201 actataattg agtataagag gcttaaagct ccaccagcga caaaatagtc gtataaaagt
    13261 ccggcttcaa aatgtaattt tgaattgatg atcccagctt tagtaataaa taagttagaa
    13321 aaacttaggg aaaaaatcgg taaaatataa atcattaaaa tagaaatatt acagaacttt
    13381 gataatttta aattgaaaac ataagaatga ataaaacgaa ctaataataa aggacaaaca
    13441 atcattggaa gcgtcataac tcttgtccaa atgagagtag atgagctatt tacaaaagga
    13501 acagaaaata aaatgtccca tactcctact aaaatacata gaattccaaa atctaagaat
    13561 ttttttcttt ttctaaagat tgtagataaa acataaatgc ctataataaa attgaagatt
    13621 gacgagaata aaagaataat tgcagttacc ataggaacaa caagtcattt atgacttaat
    13681 tttgcaacaa ttttagaaat attagacact tggataatcc attctgtagg tataaatttt
    13741 ccatttttat ttttaccata accaggaaag taaattttat aaggatgtga ttttgaatca
    13801 actgcaccga atcggttgta taattttccg attgtaggtc tttctacgtc atacaatccg
    13861 taagtagtta taaatttttt tttaattacg tattcagcac ttaaaataag tacttttatc
    13921 ccaattgaaa cggatagagc agcaaaagaa ttcatttctg caatattacc gttttctaat
    13981 ttcagccttt ctttggtgtc ttgtctaatt gcgtattcaa ttggaagccc tagtggccct
    14041 cgtgttaaaa tgcgagaagt agcgagtatt tttttttcag aatcaatagc tataaaatac
    14101 tgacttaatc catttttgtc aaattgacga tcgaattcag ggtcatatcc aatgtaatct
    14161 aattttgaat actgtgtttg aacgaaatta cgcgctctct ctattaattt tacattagtt
    14221 tcataattac agtgtatata ttctattgaa ttgttgcttt ctgttttact aaaattttcg
    14281 attaatgaat tattttcagt tattttattc ataaaataat ttatgtcaca ttataaccaa
    14341 atttcaataa aattatcttt atttcgacct ttaagttata acttaggttg tgataatttg
    14401 tatatgttgc cgctgcctta aatgtgtaag tttcactaaa aatttagaaa cgtagaacaa
    14461 tgtccagagt agtttagtaa ataaaaaatt tcctcagaat ataacgccaa caaaaccgtc
    14521 ttagaatcgc tgataaaaaa ggataacgtt gtttatttaa aactaacaag acgaaaaaaa
    14581 gaggaaagaa gtaaaattct aatttagtat aattgaatac agagtaaacc cttgaaccgt
    14641 aacgaattga atgaggttat atctaagata ttgaaagcat acgagacgat gaggcttcaa
    14701 agttcattga atggaaactc ggaagtattg gaagctaatc gagagattgg aaggattttg
    14761 caaacggtag aacgaaaaac cccagaacca gaaagattaa ctggtaattg gatgaaatca
    14821 atttcaaagg agttagaaaa acatctcaag agaggttttt cggaacgtaa tcttttttat
    14881 gcacgcaagt tctatgaaat ttacggaaat agtaaaattg atgttaggtt aagttggagt
    14941 cattatcgta ttttgtcgtc tattgcaaat gcaaatctcc gcgagaaact aatgaaagaa
    15001 gcgatcgaag gaaactggag ccgagatgat ttgtcgtatc gagttcgaga cattggagaa
    15061 ttaagaaagg ctcctacttt gagatggaga cgtcccgaag gtgcactttg gaattacaaa
    15121 attaaagata tatcaaagga caaagggacg ttgttagtcg atttaggttt ttactgttat
    15181 tacgaattgt caagtttgca tcttaatcaa tacaagattg gtgacatcct acaaatcgaa
    15241 aagcaaaatg gaatttggaa tttatccgat tcaaaattgg attcggaact ctacttttac
    15301 tttggagaaa tagaacgtgt tattgatggt gatacgatct tagtcaaatt tgaattaggt
    15361 tttaacgtga taacgagaca aagaatccgt ttgcataatg tttggtctgc tgaattgggt
    15421 tcttctgaag gtgaggataa ttttgagtct ttaaagaaga aattacctct aaagactaag
    15481 gtgatcgtta gaagcagatc taaagatgtc tatggaagat ttgttggaga agttttatat
    15541 tcaaaaaaga aaattcagca tcctgaagat atttttagga tagggatcta tttaaatcag
    15601 gaattagccg agatcagttg aaagtaatgg aatgttgtga ttgaatcgaa aaaactaaaa
    15661 aagcagagaa aacgcaaaat cagaacgatt tcgagaacaa aacaaaagat gaagaaatga
    15721 aatctgagtg aaacaaataa aaatctcgta aaacaaaagt taggttctac ttaaaaagaa
    15781 actgagaaat acaatgattt ttgaatgaac cgtatctgta gctttaaagt tttattaccg
    15841 ttttttcaat ttcttgacca acatagttaa gacacatgct ctctaaagag aattgacaac
    15901 cactgccgag gagattgaat aggaacgcat gactgaagtc aataacccac acgatcgact
    15961 gatccgggag acgttacagg acaagattga agctatttct ttttttagaa gaacacttcc
    16021 gccagaagta gtagagttac ttgacttgga aaagttggaa ctatcggaat ccagtttcgt
    16081 atccgaagag ctcaaatcag aacagactga tttgttgttt cgaattccct tgaggtcagg
    16141 aaatcaagcc agcatatata ttctattcga acacaaaagt tacttagaca acgcaatcta
    16201 tattcaactc ttaggatacc ttgccgaaat ctatcgcagt caacaaagaa actctgaaaa
    16261 gttatcagtc gtaattccat tcgtattcta ccacggagaa aaagaatgga aactcggaga
    16321 aaatttttta catcaattca aaattacgaa agaggaaacc atacacctcc gccacttcat
    16381 acctgatttc aagattgact tgtttgattt gtcaggaatg gaaatacaag aaaaactgga
    16441 gagtatcaca cttcaggtaa tctttggagt agtgcaaaga attcgagaag gagaagagaa
    16501 gtttcaaaag tctcttccca tatttttttc actgctcctt gagattgcag aggagccaaa
    16561 aagagttgcc ctcttaaaca aactgttgtt gtatatatat aatgtaagag attcaaaacc
    16621 gtccgtcttg aagcaaatgc ttcatttatc gagactggaa agatacgagg agttggccat
    16681 gaccacagcg gaaaaattga ttcaagaggg aaagattgaa ggtaagattg aaggtaagat
    16741 tgaaggtaag attgaaggta agattgaaga tgcccgcaag atgtttgcaa aaggaatcga
    16801 tctaaatacg gttctggaaa ttaccgattt aaccgagaaa gatctccgtg acaacggttt
    16861 gatctgaact ttacaaatat gaaatttaga aagagagaaa tcttgtaaaa caagacgtcg
    16921 atcctactta aaaagaaact gagaaataca atgatctttg aatgaaccga tctatggctt
    16981 taaagtttta ttaccgttct ttcaattttt tgaccaccat gttaagacgt tactgtttac
    17041 aatatgcgaa gaaagagatg taattttttt gttttttcga gaatcaagct ccaccgcacc
    17101 gccggtggtg tgtcacgaag ctgatgtaag tcagcataac tatattgaag atgaaggtag
    17161 gcccttcgaa atcgttgttc aggcaaagat ttcaaaccac tgattgctgc tttgttaaag
    17221 agacaaggtg gtaagcgaat cagcaaaaaa aaagtatgta tcaacatatt aggtaaatgt
    17281 taagaagaag aacgcaagtg aactgctgat gaagtatcga aagtgcagat tagatgttgt
    17341 caaaattgga gaagcgccgc gattccaaga gtagctcaca aagaacctga ttattgtgtg
    17401 agcggcaacc ggtatagagg cagcttgaac ttaacatagg cttcagtatg gaacgtgaga
    17461 acctgttgct ttgatgaaaa gggaaatcaa caaatggaag aaaccataag agaaaatacc
    17521 gatacagagc gcaggggttc cgttatccgg tctcagagtt tggacaactt tgaaagaggg
    17581 atgaaccgaa cgactgagac aaagcgattt gggataccca agtccatagt gtgggaagcg
    17641 tataagaaga tcaaagccaa tcaagggagc ggctgggatc gacggagaaa ccatagagtt
    17701 gttcgacaag aatcgcagta agaatctgta caaaatttga aatcgaatga catctggaag
    17761 ttacttcccg ccttcggtac gtcaagttga gataccgaag aaatcgggag gaattcgtcg
    17821 tttagaagtt cctacagtct cggatcgaat cgctcagatg gtcgttaaga tgcatttgga
    17881 gccgatgatt gatccgatat ttcacattga ttcttatggc tatcgaccga gaaaatctgc
    17941 taaagatgcc gtagcgataa ccagaaagag atgttggaaa tatgactggg tagtagagtt
    18001 cgatatcaaa ggagccttta ataatatcga tcatgatctt cttatgcgag cattaagaaa
    18061 acatacaaaa ctaaagtgga ttttaatgta tgttgaaaga tagctacagg caccattcga
    18121 aagatcaaga ggcaagaagt aaaggaagag gggttattag tccattatta atgaacctat
    18181 ttatgcacta tgcttttgat gatgagagaa tatccgaatt gtccttttgc gcgatacgcc
    18241 gatgatgcag tgatacattg cagatcagag aaggaagcgc aagagatcat gacaaaactt
    18301 gccaagagat tggagagttg catgctcctg atgcatccgg ataaatccaa aatcgtatat
    18361 tgtagagatg gtaatagaac tcaagattat ttgaacatac aatttacatt tttaggattt
    18421 acgtttcgcc caagatctgc tagggataaa catggaagag tgtttaccag ctttttacct
    18481 gcggtgagta aggatgcaca ggttcgaatg cgtcagaaaa ttcgcgaatg gaatctccaa
    18541 ttgatgactc ctaaaacgat aaaagacatt tccagattat acaatcctgt cttaagaggc
    18601 tggctgaatt attacggagc tttctacaaa acagagatgc gaagagtctt cgagcatttc
    18661 gatagaaagg ttgcgctctg ggctcgtaga aaatacaaga agctcaggcg tctcaaacgt
    18721 aagagtatat actggttagg aaaaatcgcg aggagagagt cttggctttt cacacattgg
    18781 cagatcattg gtaaaccagc agctggataa tgggagccgt atgagtcgag aggctcacgt
    18841 acggttctgc aagaggctta cggtgaaacc ccgtttgcct acttacccga agcgatatga
    18901 tctattgttc tttgaaatac tgtttcgacc agatctaaag aataaatctg tcgtagtgct
    18961 aagcaataat gtccaaaaat tatgatcaat attaaaaatt gtatgtttac tattgtttat
    19021 gtaaaaatta taatattcct aaattaaaat agtacaaaat aaaaaaccta aactaaagat
    19081 atatataaac aaacctaata aaatggctca aatagccgtt tcggacgaaa ttaagacaat
    19141 ttttaggggt ttaaattata cctgaaattt ccttaaattt cctgaatatc aaaataatcg
    19201 aggtagtata gggtttaaaa tgacagatga ataatatata aaacaatcaa tcgaacaaat
    19261 agcaaacagt tgaaataaat taataacaga gttttatcaa ctttgagata tataaaagcg
    19321 actaaacaat ctatttgcaa aaaagtagaa ttgaaaatat taaaattaat ataatacgag
    19381 atatattaaa aaatgaacaa atgttctttt tttggacata gtttacatta tcggaagttg
    19441 cctgttgaat cacagtagaa tctactccaa actgtttttg aaagtcattt attgatctcg
    19501 ttgaacgacg ctccaattct attttctgag cttttgggat tgatagattc cagggtttta
    19561 ggatattcgt atattctgtt atttttaggt gtttatacga tgttcatcta atattacttt
    19621 gacgatcaat ttcagaaaat gaaataaata attactgata atattaaaat gaacaaaatt
    19681 gttcgtatta tcgaaagcac aaaagcatta ctgatctatt taaaaaaatg gtttagctcc
    19741 atgatgttaa agaaaatata gacacttaaa attatgggag cttttggaat catatattta
    19801 ggagatttcg aattagggta tacaaggaat tacgtcgatt tagaggtaac gaatttattc
    19861 cgtacagaag acaaaaaaac tttctctatt aatgatcccg aattgccgga gatctataaa
    19921 catcatgaag aagaccattt agatggagaa gattttacta taacaatcct tcaaattccg
    19981 gttaatatat taaaagatag attagaaatc ttgggttatt cgtttgaatc ttctaaaatc
    20041 gcttttacag aatgggtgaa gctagaaatc gagtatttaa aaaattttaa agataatttt
    20101 gaagattctt tatataacga aaaaaggatt aattttttag aaaaactaac agttgaattg
    20161 tggatagaaa aaataacctt ctactataat aatcgaaaag cggaaagata ttatgataat
    20221 ttttgggaag agaattggtt tggatttgga ggagaagacc taagtgttac tctgcgtata
    20281 gcaattgaag taattggcaa taatcaaagt tttacttatg acttaactag tttgatttta
    20341 gatgatattt tagaagatga tcaagatatt gtagattctt ctaacgatct taatgatagt
    20401 tatgttagaa aatatggtaa aataattata ctaacagagg gtaaaagtga tagttggata
    20461 ctttccaaat ccttggcttt actctttccc cacttgtata gatactatac tttccttgat
    20521 tttgaacatt cgaatttggc aggtggagta ggatacctaa caagcactgt aaaaagtttt
    20581 attggggctg gaattctaaa taaagtcata gctctttttg acaatgatac agctgcaaaa
    20641 tctgcaatta aaggtctgag caaatcacga ttaccgaata atatcaaaat tttgcaactt
    20701 ccacataata agcttttaga atattatcca acaatcggtc ctaatggaac aatgtttatg
    20761 aatgtgaatg gtcttgctgg tagcattgaa acttttttag ggataacaaa tttaaaagat
    20821 aaggatgata gtttatttcc tattcagtgg atgggttatg atcaaacgac taaatcttat
    20881 caaggagaaa tcctaaacaa gagtgatatt cttttgaatt tcaaaaaaca gattgaaacc
    20941 tgtgaaaagg atagtttaca gattaataat tacgattggg aagcattaag aaatgtactt
    21001 aaaagcattt ttattgcatt ccagtcagta gatgccaata atattattcc taagagaaat
    21061 acttaatgaa tattatgatg cataatcaac gttgtttctc ttcgttcgca ctcatttcta
    21121 gctattatag ctgttttcag atttgtaatg ttaaaaaact taattctttt ggtgctttgt
    21181 aataaatatg acttcgattt taatgacatt tatttttata cctttcttgg tatacggatg
    21241 tagcaaaatg ctcgaaagaa atcatattat gagtaattac tttagttttg atattttgca
    21301 attttcacta gtaacgaata cttcaatatt atttttatta tatactgaac gtatttatga
    21361 tgaaaattta ttttccttta ttatcgtttc aatattaata tcgttattta ttggaattgg
    21421 ctattccgct aaatttgtaa gaaaagtaca agcttatgta ttatttaaat ttttcaaaac
    21481 tgtccagcta aagactaaag gtaaaatctt tggttatggg cccaaaacct ctacgaagaa
    21541 tattgtaggt ataaagtttt taggttattt gcttactaat ttagttttga tgaattgcgt
    21601 ttttatttta tataaatatc ttatgttaaa gattctaggc taaaaaagaa agtgatcatt
    21661 cagtttttat atctattcag tatttcattt gtagttatat acacactttt ttctattcaa
    21721 ttgatagttg agaaagaagt tttacaaggt gcatatagag ttctttttcc aataccttat
    21781 ttattgaata aatatatcta caatcggcct agtgtagtta taataacaaa tgaaatatta
    21841 gaacaaatag acaaaatagc cattggtaaa acgaagaaca aaccattaca gaacaagtgg
    21901 gaagaaaatt taaaatcatt caaacagtat ctagaaaaaa gcgagttgct aaataagtct
    21961 ctttctaaat ctcaactcag caattatctt gaaaaggttc aaaaagataa aaaaattgaa
    22021 agtgctcttg ttgtttccaa agtttatgaa atggtaatgt caataaatgg tttcacgaat
    22081 gacgaatttg aaaataatca gtatgtaaag gggataccag aggaaactta tttaacagaa
    22141 aaggaggttg atatattttt ctcaaatttc aatttgaaaa attactttga actaacacat
    22201 gcattaatat ttgaactcat gtattcctct actttatcgg cagctgaaat ttgcacgata
    22261 aaatttcaag atattaaaat caaagatatg agtctgaaga tttacattcc taagttaaaa
    22321 ggatttaggt tagctcctta tggtgagttg acgttatcac tttttttaaa atattttgaa
    22381 catccagcga attcaaaatt agaattgaga aatttgtata aaaatccaga ttttgttttt
    22441 caggaaagta atgaaccata tacaacaaat aacataaaag taattttaaa atactattta
    22501 aacaaatcta atttaaataa gaatgacgat ttagaaatat ttaagacaag tttcattctt
    22561 cttttattaa aaaataatgc gccgctaagt aatattttac aattgacggg aaaatttaaa
    22621 aactcaaaag aagatcttat taagactgct caagaattaa aaaaaataga aaaatttcaa
    22681 gaatttttaa atagtatata atactttaaa agtaataaat acaaatagaa gcaaaaccct
    22741 ttttcttttt tcaataattt taacaactaa atttgaccag cgttgtctaa tgactatttt
    22801 ctcgacattt gcattcccga atcccttgtc aaaataggat ctaaactcag ctgagtgaac
    22861 cttaacgaac gtcctgtatg ttaagtttaa aagcaattgc atctaagaca gcgaaaactg
    22921 acatgccccg tttttagtgc cagtgtaatg tgtagataca ttattcgtat attcatccta
    22981 taatttatag aaaatactac gataaaacaa aaaaaattga aaacgtaaaa tcttattctg
    23041 taggaagata tttacgaagt cactacaaat tactttattc ttaattaacg tgagttcggc
    23101 gtaaggtgga aaaaagagaa agatcttgta ctcagaagcg ccagatccat attgaaccaa
    23161 atttttagca agaaaaggat ataatatgga tctgacagag atattttgcg caatagacga
    23221 ttattgtaca caacaaaaaa taaactggaa cgtgaaaata ttgagtccag tggttcgcaa
    23281 gagaaaccga aaatttcagc taagcctgag cgaggtagca acaatcgtgg tttatttcca
    23341 tctttctcat tatagagaat ttaaaaatta ttatttgata gaaataaaaa agaatctgaa
    23401 atccgaattt ccaaaagcag taagttacaa tcgttttgtt gaactgatgc ctaacgcgtt
    23461 atctgtcata gcttcgtttc tatccaacac ttgtatggga aaatgttccg gaatttcgtt
    23521 cattgattct acaattctca aagtatgcga caacagaaga atccattctc ataaagtatt
    23581 taaaaacatt gcacaacgag ggaaatcaag cacaggctgg ttttacggct ttaaattgca
    23641 tttggtcata aatgatcgag gtgaaatatt atcatttatg gttactcctg gaaatgtgga
    23701 tgatagaaac tccaaagtga tttttccact tgttaaaaat atttacgata aacttttcgg
    23761 agatagaggt tacatcagtc aatctctttt tgaaagtctt tatgaaaagg ggattcaact
    23821 cattacaaaa ttaaaaaaga atatgaagaa taaattaatg cccttggttg ataaaattct
    23881 tataagaaaa agagctatca ttgaatccgt taatgatgaa cttaaaaata tctgtcagat
    23941 tcaacatact agacatcgga gtttttgcaa ttgggctgtt aatcttttaa gcggtttagt
    24001 tgcattttca ttctttccaa aaaaaacctt ctttgaattt gagatctaaa gacaatttac
    24061 aactcttaat ctctccttag accgaactca cgttaaatag aatccctact ccacctaaat
    24121 atataaagat tttaaaatag tttataaatt taaatattaa actatagaat aatttgttta
    24181 ctttatgctc tgattataaa aattttattg aaatattttc acagttttac aatattcgca
    24241 tatttagaaa aactgtttaa gagaattatg aaaaaatctt ttctaattat cctaattata
    24301 tatgcgtgta ataattcgat tcgcaaacca attgaaccag taatgcatct agatgaactt
    24361 gataaagctg caagagattt aaaagaacaa ctattatcaa attatcaaaa gagtataaag
    24421 aaacctttgg ctattgcatc ttttgttagg aatgatatag ataaatctca atctaaatat
    24481 tactctgtta cacctaaatt agggatatat ttagcgaatg ctttgcaaaa tgaaatgttc
    24541 caacctctga tatttgatct tgtagaaaga caaagaattg atagtatatt agatgaaatc
    24601 tcttatggaa aaattggctt agctgatgaa aatacgatag aaagtattaa gttgtcaggt
    24661 gctgaacttt tagttttagg tattattcag aaacgaaata atacaatccg atttgatgca
    24721 agaattgtca atattgccga tggaaaaatt ttgtctgttg ccacttcagt cattgctgta
    24781 accccttata tactaaaact atatgatgat tatccgaata ataaaaaaga atacacagga
    24841 gtcattcagg caagaaaaga atggcaatta ttgaatacct atattgaacc taattcgtta
    24901 gttatactcg aagcagaggg cgattggtca atgacaaaca ataggcattc gtttggtgca
    24961 ttaggtcaaa aagaaaatcc ttcagaatgg ggggattatc gtctttacga tacattaaat
    25021 cacggacaac taatttgtag aatcaataca aaacaagatt ttcttttttc attaggtgaa
    25081 tatcaattta ctttaggtgg ttttcctgaa tgtcgtatca atgacactga tttagataat
    25141 aatactggtt cacttaaagt tataatacat catcatagta tttcaaaata gtgataaatt
    25201 taaataataa atgcacgata ctacgtgcta ttctgaagat gtttagtgat ctttttttga
    25261 attttcttca cgataaaaaa ctttttcaaa caagtttaat aactgcttca gtaaatttta
    25321 attaacctta ggcagttcat atgattcttt ctaataatga gaacacataa aaacatcact
    25381 gattataagt ttatgaaata tgaataatag ttataatgaa atactctaag taaaagatta
    25441 tagtttaagt attttaagtc actatcttta tgggtctttt aaattataaa ttaattttca
    25501 tttttggtat taaaagcaat tttgaagaac gtagaaaaaa cataaatcaa tcactattca
    25561 actttttatt acaataaaat cacaatttat caatttggaa ttaaaatatt tttatttatt
    25621 ttttaataac cgataattat tatatataaa ataattactt aaaataaaaa atttactaag
    25681 gaataaattt tggttttaaa cgacgctaat attcggccca aattaaaatc ctatcttaat
    25741 acaaaattta agagtaattt aaaaattgtc gaagaactta gtattcacaa tggaaatgca
    25801 gtcgctgatt tggtttcgat tgacaaatct ttacattgtt atgaaataaa aggtgaaact
    25861 gataatattt ctcgaatctc aattcaaggc cctttctatg attcgacatt ttcttattta
    25921 actctcgtaa ctacaaataa tcatttgaaa aatgcaatta aaaagacacc acctcattgg
    25981 ggtattatcg aagtattaaa aatcagagga aaaataaaat ttacacatca tagaaaagca
    26041 aaactaaata tggacataaa aatagaaaaa gctttattaa cattatggaa actggaacta
    26101 caaaatattt acacaaggct ttataaaaag aagccaaaga aaaacttaaa ccgacttcaa
    26161 ttaatcgatt taatttgcaa gaaagctacc gttaatagat taaaaaactt aattgcaatt
    26221 tcaatattta acagacaatt atttagataa tgtacgacat acataagtta tatgagaatt
    26281 atttaacatt cgataccaat tttcttgaga acttggatta ccattttctt tgcttttatc
    26341 aaatataaat ctatctccaa tactatagtg ttcacctcta taatagaatt tcttaactaa
    26401 tattttagct aaatcaaaat actgtttaaa acctctggga cttgttttaa atgcttttcc
    26461 tctgaaaata tgaaaaaatc tgttatttgc attttgaatg atttgagtcg taaaaggttg
    26521 attgcctgta aaaataacaa ctccgttctc tattagaatt cgattgtatt ctttccaaag
    26581 attttctaaa gataaaactt tgtcccattt acaatcggtt ttaccgtagg gaagatccga
    26641 aaaaatcaaa tgaacagatt tgtcttttat cttaggaagg actttaaaac aatccctgtt
    26701 atagagtcga atatccaatt taaaaggaaa tcccgattag aaaaccgata cacacagaaa
    26761 ttaaaatcgt ggaaagagtg acttttaact tctgaaaaaa agtaggagag taagtgactt
    26821 cctcgaaatc acgacaaaaa aactcagacc aacagattct ttttttaaga tgtaaatact
    26881 ccccttccct ttctttcgaa agaatggtaa cgttcacttg ggaggattct atcttttgcc
    26941 aagttgcgtg aagtttttct aaacataaaa accaagaagg tcctttgaat tcggaacaac
    27001 ccgtatcatg agatggattt agattcgttt gtgtaggaac gctaccaaat gtagaacagt
    27061 taaatagtcg tccctgaaaa attgaggtct ttcagaaatg aaaagaaaca agactcaaat
    27121 tgaaaataaa aacgatgaag aaataagact ttcgaaataa caaaaaaaag ctcgaatgag
    27181 cttagagaaa ttaaacccag cagcggataa gatagcattg atacgatcgc cttctttacc
    27241 tttgagaaaa tttcgaatca tattgtgatc gtatttcaga tgagaaataa ccggttcaat
    27301 ggcagatctt cgattcatcc acatcctttc ccaacgagtc attttctttc tgcttttatt
    27361 ggaaagatga acttgaacat cctcaggatg atgatcttta cctttgtaac ctaagtctac
    27421 ataaacctcc ttaggtcgaa taccgacaat tttttccatc tgattgatgg catctttcaa
    27481 agtatgaccg tcatacgggt tgtcatgtaa agcttaaacc ccaacaaccc aattagattt
    27541 actcgtagta actaaactca ctttacaacc aaactcatac ctcttataag atttaccttt
    27601 agaaatacat tccacttctg gagaatgaat actgtagatt ttatttttgc tgtttttact
    27661 ttgtgttaag attcgttcag agatttctaa aagagattta agtcgtatat taggattttc
    27721 tacttttctc tctatatccc gttttacaca gcccaaatac gtttttaggc gttttgtttc
    27781 tttatgagcc cgtttacttt gtttcgcatg aaaataacgt ccttgtttaa tgaatgctaa
    27841 tttacctttt cgtttacagc gtatctcaaa acttaatctt actttacaaa aagatcaagc
    27901 tgcaaggttc tgccctcccg gtttcttacc gaagaaactg gtgggcaggt tcttataact
    27961 ttgtcttaat tgaatatttt ctttggacgc ttcttttact aaaacttgtc tcattttgtg
    28021 atacagtttt gcatccgttg gaaaagtgat cgctttttcc tgcacggtcg tatctacatt
    28081 cactcttcta aactctggtt ctttgatctg gccttctcgt tggcctaaca agatcgtctc
    28141 ttctaaaaat ttctctactc cttcagaacc aatccgtttt cgccacttta ctaaactcgt
    28201 tggatcacaa gggaaatcat gttcgaaata ttcatttccg caaaaatgtt gccaatacgg
    28261 attttctaaa taaccttcta ctaccttctc atcagacacg ttatacgcgt gtttcaaata
    28321 gtgaagtcca actaacaaac ggattcgtaa gccagggcga ccggttttct ctgtgtagta
    28381 ttttccgaat tctttctcaa acttttccca gtctatcttc ttcgctattt gatacaacgg
    28441 gtgcctatga tccaggatct ggtctaatct gttgcgaaat agttcacctt gattcttttg
    28501 ttttgagttt tcttctggtt tcattttcac cggcttttac gtggtttctg gattctttac
    28561 ggtgattttg tttttgactc gatctatctg gatagcgttt tatttgcgtt attcgccatt
    28621 ctgaatcttt ttcagggacg actaactatc ttacactttc ggattcgtaa attaaagact
    28681 cgaatttaga tttatccaaa atgacttcca gattagaatt atactatgga tcaatattat
    28741 atttatcgat cacggcaagt actttcgaaa gaaaaggatc agagtcaaga tgttccctta
    28801 attcaaagta atctgccgtt tgccccgtat gtgaattttc aaatcttaat agggaatcga
    28861 agattctcgc agttaatgaa ttaaatgcgt ctaaaatagc tggagttaga ggagtacttg
    28921 ctcttgataa tatctccgta agtattttat atccaaaaaa atgtaacaga gggtttttat
    28981 aaaataaaaa ctgactaata ttctgtgaat catctaggag agtcggagcc gcgccggatt
    29041 ttggaaggag attaaatttt ctaaagaaaa agtattcaat tgatactatt ttagaatatt
    29101 taatattatc agtcaggaag taaagagatc gataaatata aactgcatgc caatgttttt
    29161 taaaagtttg gccaagtttt cgttctgagt cccttaaatt aatatattgt tcgaagtctg
    29221 gaactatgac cttattcgtt ttgatccagg attccataag ttttagattg atcctagctc
    29281 tttctaatgc tagtaaatct aaatcgtctt taagtgatcc tgcgttacct ttgatgtatg
    29341 aatttagtct ttctctggcg taatgatatt ctttcaacct gtagtcctgc gaatacgttt
    29401 caggagatcc tctggggata gtccatgttg attgaattca gtcattaact tagaagcact
    29461 ttctaaacca tttaatacta cgtaagggtc gtaaacttcc gaatggttca gttctgattc
    29521 gttgacagca tggatacctt ccaaaattgc cttatcaatt tcttcgtctg tctgttttaa
    29581 atcttttgaa cgcatctggt tgtttcggac cattttcctt tccttatttt cgatcgaaaa
    29641 tataggaaaa gaaagaattt tatatattta ttgcaacgat agtactaaag catctgaaat
    29701 tcaagtaatt tagtaacatt tagattctaa gaattttaac aaaaatcaat ttttgtttat
    29761 tttgaaaacc aatataaaat aactgaaaca gctaataaaa agaaccatgc tgtgaaagtg
    29821 cctaacgcgg tgtacagtag gatcaattgc attacgtcgt attcaagtga agatttttat
    29881 taaatatata gcataaaact tcgaattgtc attttgttca ggccgctaat aagcggcctt
    29941 tgcttcggct tcacctcacg agacacagag tcgccaaaac ttggtcctta gctgaataat
    30001 tttgagggag gtggaaaaat gattcgaaat tttttaatta aaagcttgaa gaatacgatt
    30061 ctttatcgta tagtatttcg tatgaaagtg accgcaatac ttcccgatga tctaattgct
    30121 gaagtccaaa agtattctgg agggaaaaac ataactgatt ccctccaaaa agcactttca
    30181 gagtggttaa aacaagttaa aataaagaat ttgaacgcta agctacataa aaccccactt
    30241 tcatttcagg aaggtttttc tggagaaaat ataaggagtc tgaaccgaaa tagatgatct
    30301 tagtagatac ttcggtttgg attgaatttt ttagaggcaa tgaaccatat tacagcgaat
    30361 tgaaagagtt aatagaatct tcgggagtgt tagttcatga agttgtcttt ggagagttac
    30421 tccaaggatg taaaaataag aatgaagtat catttattct aaaatactgg aaaaatctaa
    30481 atactttaac ttcggatggt agttttttgt cagcaggcaa gctttccttt gagagtaagc
    30541 atattgataa aggaattgga ttaattgatt cagttcttat taatgaagtt agaagtaata
    30601 aacttcgact ttggacatta gataaaaaga tactcaacgt attagataag aaagaaatct
    30661 attcaagtcg aggttaagca cttcgtctaa catcgtttcg ttaaagtttg tgcaattgat
    30721 ttactttaat gtgctattgg aaaagaaaca tttaaacgca ctcatggata gtttaaatta
    30781 tttctggttt gtccgataat tcgtttggat tttgttcttc agaaggaaag tatttttgaa
    30841 gaagaagtgt aaattcctca attgcaaaaa gaatactttc cagataattt cctgaacgaa
    30901 atccggtctg catcctctga caaatttcgt ctaacttgtt ttgacctatt tttttataaa
    30961 ttcctcgatc tgctaatagt tcgatcttac ggtctatcaa ttgaatatat attaaaattc
    31021 ctgtattttc ttctgtatcc caaactcttt tttgtgaaaa taattcctcg gctctttgtt
    31081 ttgtggtaag tcctttgatt attttgaaaa tcggaagact actttctaaa atgactttaa
    31141 tttcaccttt atgaaggatt tccgatttgg aaacagcaga ttctattttt tctaaatctt
    31201 ctgtgctaaa atattttttg aaacgataag acttgggttt attttgtgaa aaatagaaaa
    31261 aagatagaac ggattctaag gtatgattcc aaatccttag aattaatgtt tttttattct
    31321 tatattgatt tatcataata ttagatattc tttaccaact tcccgaagcc cctccgcctc
    31381 cggaactgcc tccaccaccg ctccaggaac ttccactgct tgaactagag ctgctacttc
    31441 cccaggagcc ggaactactc cgtcccgaac gcgaagaatc ggaagatgaa gttgtggcgc
    31501 cgaacaaaat ataatcccaa aaagatttcc gtcgtatttt ctcttttaaa taccccgtca
    31561 ttgaaaagaa taagatcaat agaattaaaa taccaattcc taatatgatg gattccgata
    31621 tgagtcctat aaaaaataag actcctatca atccaattgt accaaatatt accaatgaaa
    31681 tatatacgga gactataatg taatcccaaa aagatttccg ccgcattttc ttttttagat
    31741 acacagtcat tgaaaagcat aagatcaata aaattaaaat accaattcct aatatgatgg
    31801 attcccatat gtatcctatg aaaatcaaga ttcctgccaa tccaatcgta ccaaagatcc
    31861 ctattgaaat aaggatgcta attataacaa tgatcgacac aaaagtcggg aagatataaa
    31921 ttgaatattc attgattact tcaaaaaatt ttggaatttt atttgtttgt gataattctt
    31981 ccccattgat tttggtcata actgcatcga ttccgtctga aattccttga aaataatttc
    32041 cttctcgaaa tttaggaatc ataaattctt ctacgattct ttttgcagtt gcgtcgggta
    32101 taattccttc cagtccgtag ccgacttcta ttcttgtttt atgatcttgg atagctacta
    32161 cgattaatac tccgtcatcg atttctttgc gacctagttt ccaggtctcg aaaactttga
    32221 ctgcgtattc ttctatagtc caatcttgtg tggagcttat gatcaaaatt gcgatctgac
    32281 ttcccttacg cttttcgaat gaaacgagtt tgtttgtgag ttcagctttt tgagaattcg
    32341 taaaaataga atttgggtcc gtgatctggg ttctcagagg cgggatggcc ggatcttccg
    32401 ccctccattg ctctataata aaaacggaat gtgaattttc aatttttaaa tggatcccgg
    32461 ctgtacatac taaaagacat acaaagaata aaatttttat agttaccgat tgaatcattt
    32521 gagtttttaa aagattcatt ttttacgctg taatcttaaa ttgaaatgaa ttatctagat
    32581 tcaattttga taatagattt atgaaccatt ctattggaga caaaacaaaa ttgaaatttt
    32641 cttatgtttc aaaaaataga aagtgaaagg aggcgagtat ttaagcatat tcaattattt
    32701 taaaatttaa cttcaggcgg tttagaaatt tctttttcgt tttctacact aaaagaaggt
    32761 ttggtttcaa atccgaaaaa ctttgcagtt aaattatttg gaaattttcg aattgtaacg
    32821 ttgtattttt gtaccgcatg aatatatctg tttctagcta cggtaattct attttcagtt
    32881 ccttcgagtt gagcttgtag atctctaaaa ttttcgttgg attttaagtc gggataattt
    32941 tctgcaatta caagtagtct agaaagtgcg gaagtcatct gtgtttgtgc ctgtgaatat
    33001 ttcctaaaaa gttcggggtt atttaaggtt ttttcatccg cttgaatgga acctactccc
    33061 gctctggctt ttgttactgc ggttaatact ttttcttctt gggctgcata accttttact
    33121 gtgttgatca gatttggaat taaatctgat cttctctgat attggttgag tatttccgcc
    33181 catgatgcat tgatcgcctc atcttcttct tggatcgtat tataaccgca attggaagaa
    33241 gtcaaaaaca aaagagtcag agttgttatc aaaaacaatt tgaaatcaat tttagtcttc
    33301 aaaaaattcc tttctcctaa tcaggatgga tttttttatt tttataccgg gacgtaaatc
    33361 gaatttttag aataaagttt ctttgagatt tcctctattg attgtcttga gtaagtctca
    33421 ctttattttt taacccttta gctatcccga tgtttttgat attcaggaaa tttaaggtca
    33481 aatttaaacc ccgaattttt ccctccattt tcctctctta caattttgcc tgctcttcaa
    33541 gttattaaga ctactacaat aacaaactac tatcttttga tttaaaagag ctttggtttt
    33601 tgtgaaacaa agaccttaat agaattgttg aaaaattaat tcttcatcag ttttcatttc
    33661 atggaaacgg tcgatgaagt agttttgtta atcgctacta tgaaattttt caacaattct
    33721 aatttagatg ggtgtttcta aatgaaacaa ttcgattttg actgtcctta tttcttggaa
    33781 attatttatt tctttaacat gtccaacatc agaccttcca aacctcaagt tttaaggatt
    33841 ttaggtgtcg aaatttgacc tgaaatttcc ttaaatttcc tgaatatcga atttctttaa
    33901 aaagtggatt cagctttttg aatattctta gaaatcacct actcttttaa aaaagatgac
    33961 ttttttcaaa ttgtcctgtt ttggctcgtt ttttcctgaa atagatattc ttaaaaaata
    34021 cgatttacag ccttccaaaa ataaacatac ccccttgaat aagggaactg ttctttaaaa
    34081 cgaatcgagt aaacatctta ctgacttaga tttctatttt gtcaaacggc cacagaagtg
    34141 ggagaatttc tgtgaagact cattctaagt ttttatacta aagtaaattg attctgttca
    34201 aataaaaaaa cttgaatctc tctggaatat agttttaaga actccaatca aacttgatga
    34261 actaaaaacg gaggagttta aaaactattg aacaattcgt tatcgctttg atgggaattc
    34321 gtatttagaa cgttctttag tttattagag ggcccttaag gaaattgtta tgagtctgtt
    34381 cgacttcgag actttaggta aaaaatattt actttttaaa ctacttctct actacgattc
    34441 aaaaaggttt gtatctttct cgttcctaaa gaatatacgg ttctaaaatt ctattagagg
    34501 caaaatcagt tttgactttt ttaagtccga acctctaaaa gattcgaaac aagaaaactt
    34561 tcattagagt ccgacaccct tttggaagtt tgacctaccc tactctaaaa aacttcgcac
    34621 agatctttgt ttgtaatgtt aatccttttt taattctatc ttctttcttt ggcatttatt
    34681 tgtgttcttt caaattactt tggaattgtc tctgaacttt ctaattgatt gtaccaagca
    34741 aatcaatact ttccattctc ctaaaagagt ccggtttaga tattcaagac gaaaaaaatt
    34801 ctgaaacata tagcgaaacg aaacttagat aaacagaaat gaaatatcgg aaaataagag
    34861 aagtttatcc taatcttgta atcttgattt ttatgaaaca ggggttttgc atttgaaaaa
    34921 ccctgtaaaa ccccacttcc aagtttttaa aaaagtaaaa tatcggaaac aatataagcc
    34981 gaaagaacga ctgtcacttt tctgctcatt acaaaaagaa ttcagaacga aaaactccat
    35041 taagaatcaa atcatttttg aaccgatgta ttttatctct agaaaatctg attcaaagat
    35101 agtacattat tgtgccgaaa ttcgtagata taaaagactt tcgtcttctc tttccttgaa
    35161 ctttaaagta tttcgagacc tggaaatcca aatgaaatat agctaaagaa caaagtttct
    35221 ttctatatcc ttgaaaaaga atgccttact acttcattta aaaacaatcc ttacgtttgt
    35281 taggtgagga aattgtagga aaagtgaggg aagaatacga gattctaaat ccagcaaaat
    35341 cttgtgattt ggtataatta agttcaaacg aatctgagca acaacctgaa aaagtatgac
    35401 agaaactatg tttcatatct ttacaaaaaa ttgataggat accctaatgt ttttaccatt
    35461 ataaacaaat acctaaatgc agaagtattt tatatatctt taatgttcta tttccaattc
    35521 atgaattaaa tcacagatta ctgacaatcc ttcgtattca atactgagta gttgaatgtt
    35581 cgatctgttc ttaactgtac aggttatatc actccatagt ctttcaattc ttgttctgta
    35641 agtccagtga cacttaaaat aaattctaaa ctagtcccct tcaatagcat atttctggca
    35701 attttgattt tagattcgaa agaaccttta taaaaacctt taacgtaatc ttcgatatat
    35761 atgaaactat aacctttttc ttctagttct cgaacaatct tttccaagtc ttcggacaca
    35821 atcataaaag accgtggtct tttaactctt gttcggtaag tccggtaatc cgaagaacta
    35881 catctaattc gaatccttct ttgaacattt ttctggcatc ttcgatttta ccttcaaatt
    35941 taccttcttt tcttaatttt tcggctgttg tcataatcaa atcctcgtaa tctctactaa
    36001 tcttagaatg actgagtaaa tttgtaattt cagtcgcttc aatctctctt acattaaata
    36061 tatacaaaaa cagtttttgg aaaatttcaa cccttttcga ttcgtttttt agacctgtta
    36121 aaagttcaaa tacttctcct aaatgattta aaaatgaggt atcccttccc aaattctttg
    36181 gaccactcct aaaatgactc ttagggaaat actttctaat ttacttagat ccactttcga
    36241 caaatcaaat aattctaatt caaaatctgg aatgtatttc ttaaatactt cttcttcatt
    36301 tttagagagt aaaaacctgt tttgaaaact atttcctaaa gtccaagccc tttcaccgtg
    36361 atagaacaca aaaggtatca cgagtgaata tcttttatcc accctatact gagacttgta
    36421 gattgcggat atatatccta atagttggct aaagatagaa tcgtctaaat aacttttgtg
    36481 ttcgaataat agatagacgt ttgctttttt cccagatttc agcgggatct gaaagagtag
    36541 atcggtttgt tcttctttta aattttctga aataaaacta gattgagtta gttctaaacg
    36601 ttttaagtct aaaagttcga ttactttttc aggtaaacta tttttaaaaa aggaaatcgc
    36661 atcctctttg ttctgtaaag tttcccggat taaacgatcg tgtgggtttg tcatatcaga
    36721 catcgtattt taaaaattga atataacttc taattgtaaa gattcatttt ctttttttac
    36781 tgagtagttc tttgattcaa tccaaggcga ctgattcttt aactgtttgg atttgagtcc
    36841 ttttttaacg tcttctttaa ctgtgctata tcctagaaaa cgaatgccta ctactctata
    36901 tttaaaaaca atcctaagtt tgttaggtga ggaaattgta ggaaaatgga gggaagaata
    36961 cgagattcta aatccaacta aaatttgtga tttggcgtaa tcaagttcag acgaatccgg
    37021 taacggctta aatctgaaac atatagcgaa aagaaactta gataaacaga aatgaaatat
    37081 cggaaaataa gagaagtttt tcctgatctt gtaatcttga tttttatgaa acaggggttt
    37141 tgcatgtgaa aaaccctgta aaaaccccac ttccaagttt ttaaaaaagt aaaatatcgg
    37201 aaacaatata agccgaaaaa acgactgtca cttttctgct cattacaaaa agaattcaga
    37261 acgaagaact ccgtaaagag ccaaatcatt tttgaaccga tgtattttat ctccagaaaa
    37321 tctgattcaa agatagtaca ttattgtgcc gaaatccaca gatataaaag actttcatct
    37381 tctcttctcc ttgaacttta aagaatttca agacctggaa atccaaatga aatatagcta
    37441 aagaacaaag tttcccttta taccttgaaa aagaataccc tactccaatt aaaaacaatc
    37501 ctaagtttgc tgtgaggaaa ttcgaggaaa agtgagggaa gaatacgaaa ttctaaatcc
    37561 agctaaatct tgtgatttgg cgtaatcaag ttcagacaaa tttgaaaaac ggcctaaaaa
    37621 aacatgacag aaactatgtt tcatagacca ggaatgaaac tgataggata ccctaatgtt
    37681 tttaccatta taaacaaata cctaaatgca gaattatttt atacatcttt aatattctat
    37741 ttccaattca tgaattggat cacaagaatt caatacttag tagttgaatg tccgatttat
    37801 tcttaactgt acaggctata tcatcccgtg gtcttttaga tcctttttac tcaaaccagt
    37861 gatttctaag atcgtattca cttccatacc tttcaaaagc atcttacgag cggattttaa
    37921 tttaccttgt agttcacccg cttcaaaacg agccgccaag tcatacgcat agtcgcgatc
    37981 tgattttaac tttgcttcta actcattgcg tttctgtgga tcgtttgaat actgttctaa
    38041 gattgtaaat gccttactta aatctggagt cttatccact aaaattctca tttcttcttc
    38101 ctccaactcg gacgtatgtt ttaacacata cagccagatc tctaaattat tccttaattc
    38161 ccttacgtct cttttgacaa acttgcacaa ctctaaaaaa tgaatttcta cgtcgtctgt
    38221 taaaatgatg tcgggattag actcttctct aaatttaaac ttactatgaa aattctctga
    38281 aggaattaag agccggtctc aaaactatct attaaagaaa ttgaaaacaa taatagtgct
    38341 ggcgaggtaa agagaagcca tataattttc cgattttctt tcccaacgga taaggatcgc
    38401 tctgaatcga ttgtgccaac tgttcgttct ttcaacgacc catcttcgag gctttccatt
    38461 atatttaccg atcaatggtt tctcgcctct tcttctaatg tgaggccgga tatttcttct
    38521 tctaattaat ttttctgtat ctttgaagtc atatccttta tcaagacaga gatgttttgg
    38581 tttctttttt cttctaccgg aaaaaatcag gattgaattt aaagtttctt ttacgttatg
    38641 cttgtcatga acattggctc cactcaatgt tatggccagt ggaattccat ttccatctgt
    38701 aagaatatgc cgtttaaccc ccaatttggc gcggtccgta gggtttttcc cagttaagct
    38761 cccccttttg gagccttaac cattgcgcta tccatagagg cccaagtcca agctatctta
    38821 ttctttacat cataatattt taaaatgcgt ttatatatct ttttgaatac tcctgcacgc
    38881 tcccattctt gaaatcttct atgacaagtt tggccagatc caaactcatt cggaattgca
    38941 cgccactgac agcctgtttt cattcgatag atgataccgg tcattactac tcttgcagga
    39001 ggcctccttc tggctttggc ttttctttcg ggatcaatgg ggctatttgt ttccaaagtc
    39061 catccggtat ctctgaataa tatttatcca tttcacaagt aaataattac gagtcaaaag
    39121 tacaaccagt tttgagaccg gctctaagac ataatcaact atatttatct gatacactgg
    39181 cttcaaatcg tgacatgccc ccgtttttag tgccagtgta atgagttaaa atcccctttt
    39241 aagcagagca ccttaaatat atttcgggag ttcgtccccc gagagaacta tgtggcctct
    39301 cagaattgta gaagttcctc caatcttcga caaggcgtcg ggcttcttca atatttttaa
    39361 accaattttc attcaaacat tcgtttcgca tcttaccgtt aaaactttcg atgaaagcat
    39421 tttcagtcgg ctttccggga gtagtaaaat gaatatcgat tcctttctcc tgtgtccatt
    39481 tcaaaaaaga ttttgaagta aattcaggac cgttgtctac aacgatttgt ttcggaagac
    39541 cgtaaacttc gactgcttta ttcagaatcc tgactactct ctcggaagga attgagaact
    39601 ccggttgagt cgctatcgct aaacgaccat agtcgtcgat tatattcaag attctgaatc
    39661 ttcttcctga ataaagcgag tccgacagac catctttctc caaacgctcc cggtagcagc
    39721 ttaggaaccg ttggcaaagg caatcgtttg cgcctttgtt tgatttggta ttttaaaccc
    39781 aattccacat acaatcgata gattcgtttg tgattcactc tcgcctcttt tcgtataaaa
    39841 tcatggattt gtctgtaacc cgctctttta tatttgtagg ccaattctcg gatgcgctct
    39901 ttgagttcct tatctttatc aaagaatttg aatctgtttc gaaagccggt tcgagatact
    39961 ttcagaagac gacaggattt tcgttcgcca agctttggtt tgatgagcat gatcgcttcc
    40021 tgtttctgtt cccggcttac cacttttttt caagtaacat cttaatcgct tcgttttcca
    40081 aagccaattc tgcgtaaagc tttttcaact tgccgttctc ttcttccaag gtcttcattc
    40141 gctttaattc gcttagttcc attccgccgt atttcgaacg ccagcggtaa aatgtatttc
    40201 cgctgattcc atgctttcga cagatttcag gggtcgagac ccctgactcc gattctttca
    40261 acactttgtg gatttgttct tcgctatatc gcttcttcat tgcttcctcc aaatttatta
    40321 tacatcagga ggattttcac aatttcagct ggtcctttgt tcgggggcta ggtcattggt
    40381 ataatcaagt tcagacaaat ctgaacaacg gcctaaaatt gtacgacaaa aactatgttt
    40441 catagaccag aatgaaatcg atagaatctt caatcgtttt taccattata aacaaatgtc
    40501 taaatgcact ccatagtctt tcaattcttg ttctgtaaat ccggtaacct ttaatacata
    40561 ttctaaacta gtgccattca atagcatatt tctggctatt ttgattttag attcgaaata
    40621 acctttataa aaacctttaa catagtcttc gatatatatg aaactatagc ctttttcttc
    40681 tagttctcga acaatctttt ccaattcttc ggacacaatc ataaaagacc gtggtctttt
    40741 aactcttgtt cagtaagtcc ggtgatcttt aatatatatt ctaaactagc gccatctaat
    40801 agcatatttc tggcagtttc gattttacct tcttttctta atttttcggc tgttgtcatg
    40861 gttaaatcct cgtattccct attatacctt gaatgactga gtaaacttgt aatttcagtc
    40921 ggttcaagtt ctcttacatt aaatatatac aaaaacagtt tttggaaaat ttcaaccctt
    40981 ttcgattcgt tttttagacc tgttaagagt tcaaatactt ctcctaaatg acttaaaaaa
    41041 gaagtatcac cttcccatat tttttgaacc actcctaaaa tgactcttag ggaaatactt
    41101 tccaatcggc ttagatccac tttcgacaaa tcaaataatt ctaattcaaa atctggaatg
    41161 tatttcttaa atacttcttc ctcgttttta gagagtaaaa acctgttttg aaaactattt
    41221 cctaaagtcc aagccctttc accgtgatag aacacaaaag gtatcacgac tgagtatttt
    41281 ttatccgccc tatattgaga tttgtagatt gcggatatat atcctaatag ttggctaaag
    41341 actgcttcat ccaaataact tttgtgttcg aataatagat agacgtttgc ttttttacct
    41401 gatttcagcg ggatctgaaa gagtagatcg gtttgttctt cttttaaatt ttctgaaata
    41461 aaactagatt gagttagttc taaacgtttt aagtctaaaa gttcgattac tttttcaggt
    41521 aaactatttt taaaaaagga aatcgcatcc tctttgttct gtaaagtttc ccggattaaa
    41581 cgatcatgag ggtttgtcat atcagacatg gtattttaaa aattgaatat tacttctttt
    41641 tgtaaagatt cattttcttt ttttactgag tagttctttg attcaatcca aggtgccgct
    41701 tttttaactg tttggattta agtccttttt taacgttttc tttgactcca ctaaatacct
    41761 tgaaaacgaa tgcctactac tctatattta aaaacaatcc taagtttgtt agatgaggaa
    41821 aatggaggga aaaatactct attctaaatc cagctaaaac ttgtgatttg gtataattaa
    41881 gttcaaacga atctgagcaa caacctgaaa aagtaggaca gaaactatgt tttgtttgat
    41941 aggctatcta gaaattgata agataatcaa tcgtttttac cattataaac aaatacctaa
    42001 atgcagaagt attttatata tctttaatat tccaatttcc aactcgtgaa ttagatcaca
    42061 aaattactga caatccttcg tattcaatac tgagtagttg aatgtccgat ctgttcttaa
    42121 ctgtacaggt tatatcaggt cttttaaatc ctttttactc aaaccgatga tttctaagga
    42181 ttacatctaa cctcatacct tcttccagca ttttacgagc ggattttaac ttttcattct
    42241 ctacgccttt ttcaatgccc ttctgaatcc cttgtaattc acccgcttca aaacgaacga
    42301 gccaccaaat catacgcata gtctcggtct gattttaact ttgcttctaa ctcattgcgt
    42361 ttctgtggat cgtttgaata ctgttctaag attgtaaatg ccttacttaa atctggagtc
    42421 ttattctcat ttcttcttcc tccaactcgg aggtatgttt taacacatac aaccagatct
    42481 atgtttccaa tcatcccatt gaatttagct aaatttaaac cccgaatttt tccctccaat
    42541 ttcctcacct ttaatttcaa acgattcaga ccataacaaa ctactatctt ttgatttaaa
    42601 gagttttggt ttttgtgaaa caaagacgtt aatttaggtg gatgtttcta aatgaaacaa
    42661 ttaggtttta accaaatgtg aatttacaaa actatttctc gttttctttt agaatctcaa
    42721 tcgctaactc attagaaaca ataaatagtt tctcaggccc acgcgaaggt tttaacgaaa
    42781 aacgggtaaa cacatcactt cgccttccaa ggtcgattag atttttacga ttatttccta
    42841 attcaacatg tttctctttc caaaaagaaa gcggctgctc attgtataat gacgcatttt
    42901 ctgggtgttc atttagatct ttaacgatta accgaatcgc ggatagaatt gcgtcaataa
    42961 ccgcaagctc atccgtagta ttagttcgta actcttctcc aaactcgaac gcttctatag
    43021 caaacccttt ttgaacgaat tgatataatt tacgtaaagc tggttcaaca ggcagattgt
    43081 cacagagcga attgaaatcg gcatctttcc aatatgcact aaaatgctcg tcactcaatg
    43141 attgattaga ataatcttgc catttttcgc tccaagcaat cgccttctca agagaactca
    43201 gcatttcaac tttgtcacct ttcaacgcgt aaacacgtgc caaattgtaa aaggcattcg
    43261 gatactttct atcgattgca agagctttgt ataaatttaa gagcgaattc tccaaatctt
    43321 tctgtaaaag ataagaatat ccgatcaaaa aataagccct cgaaaaaaaa ggactgactt
    43381 gcatcgcttt ttgagcttgg tttatacttt ttatgtaatg tttttcttga attgctcttt
    43441 cggcttcttc gcaaaatttt aaagccttgg gattccaagg tcgagtaatc gcgcactcca
    43501 ctaaattaat tttaggttca gattgaaatt cggggtcgac tttgcgaatt tctcgtaata
    43561 cggcatatac accgttgtca tcacctcgat tatagaatct gtaaattttt tcaatctgag
    43621 cattaagatt actttgcttt tcgtttatca tttgtttcct aaataacctt tgagtccatt
    43681 ctaaaaatct aaattaataa cgtctcaatt tttttccagc ctatcttctt cgatttttga
    43741 tactacagat acctcgaatt gaggatttgg actaatagtt aacgtgagtt cgacgtaaga
    43801 aaattggggc gaataataaa ctcaatgcaa cgactccctg aacgccgacc cataggaaag
    43861 cgttgtgctg agttcttttc gctccaattc cttcgaaatt tttcaaactc aatgctgctc
    43921 actatggatc gcagcataat aattgctttc gcatttgtta tgccgaactc acgttagtta
    43981 cgaaaaaatt caccttgatt cttttgtttt cagctttctt ctgatttcat tttcaccggc
    44041 tttttttacg tagtttctgg atgatttccg gtgtttttgt ttttaactcg atctatctag
    44101 atagcgttgt atgtgcatta ttcgacattc taacactttt tcagggacga ctattttaca
    44161 tctaaaagtt tccctttata tccttgaaaa caaatgcctt actacttcat ttaaaaaaaa
    44221 tcctaagttt gttaggtgag gaaattcgag gaaaagtgag ggaagaataa gagattctaa
    44281 atccagctaa acctcgtgat ttggcgtaat caagttcaga caaatttgag aaacgaccta
    44341 aaaaaacatg acagaaacta tgtttcatat ctatacaaaa aatcgataga atcttcaatc
    44401 gtttttacta ttataaacaa atacctaaat gcagaagtat tttatatatc tttaatattc
    44461 caatttccaa ctcgtgaatt agatcacaag ataaaacaaa aacgtcattt actcaaaata
    44521 gctgatacta ccccatttca taatttcatt gcatatatta aactgttctt tatccgttca
    44581 acattcgaat cgattcacat acatgagtat cctacaaaaa aagatatgat ccttttaatg
    44641 gttcgttgag agttaactct tgttctcttt taaacaaaat cggctctagt acaatttggt
    44701 tgattcaatt aaagaagctc atgctgcact tccctttcta ttttcaattg aagtcttttt
    44761 gacctctgag tcacttacaa gacccggata cacttcgttt acaaattttt caaagagtat
    44821 ctttttagtt ccttcgtatt ttagaggatc tgaattttgt tcatagtatt ctaattgaga
    44881 tttaagcaac ttagtcttac cccaacctaa aaaacatttg tagggatcta agtcctttat
    44941 ctcgatcggt ttgtctggta ttgatttact ctcgttatat ttgggttcag ttcgtttttc
    45001 agttcctatt gatttattct gatgttcatt tcgcattcta ttcttgtcag taggttttac
    45061 ctttcttaca aataacctag accaaaactt agtaatcaat tcaggactta aagactgttc
    45121 ataccaaaac tgggaatctt gttttctcag ttggatgagt gtttgtattt tactttcaat
    45181 aacgttccaa tctcctttgg atagttcata cagcttgttg agtgctttta gctctgagtc
    45241 tggttgtccc atttcacttc catgttcttt gaaatagtat tcttggaatt taataagcca
    45301 agactcagga aaatgaaaat gtggatttac tttttctgaa ctttgttttt gttcttctat
    45361 gtgcgttttt gcaggtgggc cgtactctct agaagtattt agtatttgtt taaagagtac
    45421 ttgttttgat agtccttggt atatagtatt tggtagtggg cgattttcca gaattggatt
    45481 ttccaagagt gggaaatcca gtaatggctt ttctgcttgg ggtgaatcaa gagcctgatt
    45541 tttttctctc ttaaatttta tttctaattc ttctaagagt tccttttgtt cttctaggcg
    45601 tgtttgtgag ggctggttat actctctagt tgtattatgt atttgtgaag agaatacttg
    45661 tatcgaaggt ttttgttctt tagtactggg tagagttgaa tttaccacaa cttgattttc
    45721 aagctgtggt ctttctcgtt gttctaaatc taaaacttta ttttcttttc tgttcgattc
    45781 tttgacttct tttaaaaaaa gttctctttg attttctatc ctcttatttt ctgttggttt
    45841 tattttgtat tgaacttccg gcttttgaga ctcttcaaaa aaataccatc ccgaattaaa
    45901 tctaccagtt actggatctt ttccttttcg aaattctgca tatccaaaag taactagttc
    45961 tttaaaaccg gatgcaatac ttgaatcttt gtcagatttg aacttagcta acgtttttac
    46021 cgacattctc cagttgtctg gataacgtag gaccaaaagt aggatcgctg ttgctttcat
    46081 acttaaacga gcatcatcaa taaaatgatt ttttactacc gtaaagtttc tgtctttttg
    46141 gacccgaaac actctttgat tgtcattcat atactattct cttgttacag tgttgtgagg
    46201 tgagtctgga tagttctgaa aaagttggcg ggagaagcga tatatcgttt ccaaagtcat
    46261 ttctttttgt ttttttatcc tactcgattc gttttcactt tggcacaaaa acggttatcg
    46321 gaagttttat ttctaaaaaa atttatctaa gggtaaattt tgggattcaa tctttgcctt
    46381 ggggttttac ttgaatttga tttaaaaaag ggcgaaaaat tgttcggtct acattttaga
    46441 ttttttctaa aatctgtttt ccagctcggt aatttcctgt cctgggaatt ctgattttgg
    46501 taggagtctt ttacagagta gttgagttta aaaatacaca ctatcgttaa gaaaagtctt
    46561 ttagttactc atattaggga attggaattt ctattttatc gggaaaaata tatatctact
    46621 ttttgttttg atcatacaaa gaaaaataga gtttttaatt ttatttaaaa tccagtaaaa
    46681 ccccttttta aattaaatat aataatttaa cgtgagttcg gcataacaaa tgcgaaagcg
    46741 attgtagcgg aaattccgaa ggaattggag cgaaaacgaa caactcagcg tctcgcttct
    46801 atggtcgctc gacgggtcgt gagccatttt aactataaaa tttgcgagcg attcgcccca
    46861 attttcttac gtcgaactca cgttaattta aaactatttc ttatcttggt tccaagacct
    46921 gagtatggac tctctaaatt ccaaaaagtg gtttcatttt ttactatttt gaggtttgaa
    46981 aataggaatt aaacctatgg tcattttgga tggattttga aattttctta attggaatct
    47041 aactcaaaaa tggtttagaa ttttttgaac gatcactttg aatatgtaat caaaagtgag
    47101 atgttttcgt ttgttcaaaa aaatggaaac tcatgcaaag attgaaaagc ctgacgttta
    47161 caatgcgatg taatttgtag gattaccacg ttttaacttt gaaaaaactc atcgcgccat
    47221 ttccttgtct ttgaataaca aatcaaaacg gattcatttt tcgtaaagga ttttgatctt
    47281 atcagctttt ggttatttgt tcgaaacctt aattttatac agttgtttgt acgattcaat
    47341 cttccctttt ttactcagag ttagataaca gagtaaccaa ttcaataata tgaatgcgat
    47401 gtaagaagat aaaggcaaat ccgaagttgc aggaccgccc tttcagcttg atcaacaaat
    47461 tgagaattcg aataaaaata aaatcttttc ctgattccaa tttgttatag aacgcgattt
    47521 gtcgaacgac ccgcaaaact cagtgatgcc tctctaagaa tcagtattca ggggtagact
    47581 ctttagtttg aaagaacgtt ttgctaggtt tccacgcctc tattgttttc acattgaatt
    47641 atgccgaacc tgagttaacc aacgctttac cataacattt aagagtacta ctcataacta
    47701 tataataaag tacctaatat tttgcatgga atcagtgttt tgtgataaaa ttaacggtac
    47761 tcaattttat agagatcagt aactttacag ggatgagtaa gaatctttat aaaaccaaat
    47821 atcatgattt ctgcaataca ttcttctttt gagtgcattt ttaaatctaa tttcaaataa
    47881 aaatacttgc tattcatata gttattacta ttattataac atggatcact catcagtaaa
    47941 aaagacaacc attcgggcaa taggaaactc cgccggggct accattccta aagctctatt
    48001 agagaagtat aattttcatg aaggcgacac cgtatttctc ttagaaaccg agtcaggtat
    48061 ccttttatct ccctatgatc ccgactttga agaagcaatg gatatttacc aaaaaggttc
    48121 taaaaaatac aggaatgcgt taagagaatt ggctaaatga aaaaagagcc caaatggtta
    48181 aatcagaaaa tcgttttgac aattcattta gatcaactga aacaacatgg cggctctcaa
    48241 ggaattcgtg atcaagggct tcttgaatcg gctcttgatc gaccgaagaa caaatggtcc
    48301 taccgtccct cctccaatat ctttgattta gctgcttctt tatgtatagg gatagcgaag
    48361 aatcaccctt ttattgatgg caataaacgt gtcgctttca tggcgactta cgtatttctt
    48421 ggaatcaatg gttacatcat agaggtttcg gaagaggaag ttgtttctat catgctaaaa
    48481 gttgctagtg ggaatataaa cgaaacaaac ttatcaatct ggttaaaaga taattcgaat
    48541 cgcaacagtt agacaaaggt tgaatatgaa catcaaaaag aaattcatct ttggaaaact
    48601 ctaattcttc aaagatgaat aagatgattc aacatgaaaa ttaatgttta taccccctct
    48661 atcatttccc attaaaaata ataatttaaa actatttctt atcttgattc taagacccga
    48721 gtatttcttt tcttttattc caaaaagggt cccatttttt gctgtctgga ggtttgaaaa
    48781 taggaattaa atctatggtc attttagaaa aatacagaat ttttctaatt ttgaatctaa
    48841 ttcgaaaatt gtttagagag ttttagaacg atcaccttga atgtgtaatt aaaagtgaga
    48901 tgttttcgtt agttcaaaaa tgtggaaact caggcaaaga ttgaaaagcc tgacgtttac
    48961 aatgcgatgt aaaatgtagg actaccacgt cttatttggg attcaaaaat ttatcttgag
    49021 atagccttgt cccctaccct tttatttttg aaggttaaaa acttttggtt ttctaatttc
    49081 attcttattt tcagccccag ttttagggta tttttgtttt ttaaatattt ccagtcctct
    49141 ttacagggtt aggtgaaaat tcttaaattg tagctgactg agacatagat tatgacactc
    49201 tgtctcctat ggagactatt tatgtctacg ctttttgaca gactttccgc tattgacgac
    49261 gacctaaaac tcagccacag caagatggcc ctggaattag gcgtcaatcg ttccacttat
    49321 tacaaataca aaaatggaac tcttacaatc cctaagtcta ttttgatcat tttgaggctt
    49381 aaaggttatg atgaacattg gattctttcc ggaaaaggcc atatgaaact caaagattcc
    49441 gttcatttag tagaaatgca aaaaaggcta aaactcattt ctaagctcga ctcttatggt
    49501 gtgttagatt ctatcgaaaa attacctgaa gctccttctt ctgatcaaaa gaaaatcatt
    49561 cgagagttct tcattttctt ggcttctaag tttgtataag gaagttttgg cgtggcacgg
    49621 agagattcag tgtcttaaat gtttactccg tcaaatttta tataatttct gttttcttaa
    49681 aaatatttct gtcaataggg ttgctatgac tcactcttct aatctgttcc ttactttctc
    49741 ttgggacttc ctttttgttt catacatttc tcttttttgt atctttatta aacgattttt
    49801 tattttaacg gtccattttt ttattcgcat gttttctctt ttttcaggtt ggcttttcgt
    49861 ttaagttata ttggggcttt aaatatctca tacatgagat atttaaataa catgggaaaa
    49921 tttaaatttt tgatctataa aacaaatttt aagaatctgt tttataagac ataatatttt
    49981 aatgacaaga taaaagaacg aatacaataa tgaattcaaa tatctcatac atgagatatt
    50041 tgaattactt tgaaattcaa ttaaacccaa aatatctaag caatctccta aataatgaaa
    50101 atttttagaa aaacaaaaaa aagaataata agctttcttg gtcacaaagg aggcataggc
    50161 aaaacaatat gcgcgacagg atttggccaa gccctaacat acttaggttt tgatgtagtt
    50221 ttgatggatt ttgaagaaaa taataatcta actggaataa gtttaaataa tcacccagat
    50281 attgcaaaca ttcatcaaag aaatttatat acagcagtaa atggaagaca ttcattaaac
    50341 gaagttgttt ggaaaggctc tcatcacggt tgtgatgtca tacctaccac tgggaaaatt
    50401 caacaattag attttatgtt atatagtgat agatctctta gcataagact ttccgaagaa
    50461 attttaaagt tagaatacga ttatataatt ctagacgttc atccttcctt gaatagttca
    50521 atgagatttg caattagtgt ttcggattta atattaacac ctcttcaaga agactctcaa
    50581 aatgcagacg gaatacaaag ggtatttgaa gagatacaaa ttataagtga agaaattcag
    50641 agaaaaattc ctatgctcat tgtacccaac aatatttctt catcgaaaga agaattatta
    50701 cacttagttg ctaaaggaat gggaatcaaa actacaaata ctatcattta tagtaatgaa
    50761 gggatcaaaa acgctaaaaa tttaaaacaa ccgttaaacc caaaaagcat tgggttctca
    50821 tattttacaa atttagcaaa ggaaattcat gaactatgaa atctcaagaa aaaaaattaa
    50881 aagccatgtt atctagagac cccgtaaaag aacaaactag tggtattaca aaactgaatc
    50941 ttgtacaaaa aattgatccg atagctgata aaataattgt tttatatgaa ggtgcgttaa
    51001 atgatttttc taatggaata cgtaaattta ttttaatggg ggaattatta ctaaaacaaa
    51061 aaaaggaatt accccacgga tcttttgaaa gctggctcaa agaacatata attgataaac
    51121 gcgatgatgt atctcgggct tcacttggtc gttatatgca attagcaaaa ggcaaaaacc
    51181 taatacccaa tcctgaaaaa actactctta cagaagcttt agaactgata cataatggaa
    51241 acaaggtaaa agaaataaac ttaaatccta caaattccga acttaagaaa aaacaaagaa
    51301 ttgcccacga atattataag aatttcttat taggaaaaaa aattactcaa aaccagaaag
    51361 aaattattaa aacttacatc gaagataaac taaataagtt agaaaccaaa agaagcatat
    51421 tagaagccca tttctcaaaa ttaaaatgaa attattaata tttattaaaa acttttccaa
    51481 taaacaaata aatacttgta ctcgaaatca attgttgtat ctttgtatag aatcaaagtt
    51541 caccgcgatt caagatcaaa agacctgtgg atatgttgca gttgaagcag gtcagccttt
    51601 taattttccc tcaaaataat ttagttatgt cccattttta gcttgacatt tgtctggtac
    51661 atgtttctag tccaaaatat cttaggcgac ataactaaga taaaggccac tgcaacatcg
    51721 gccaaaattg atcttgaatc gaggacctac cgcaaaggct ccacgcctga cctttagttc
    51781 cccgttttca aaatagagta gggtagatta tttaccgtac cgcgcccgta gaatatgtcc
    51841 ggtaccgtaa aataggaaaa caacgtgaaa agtgcaactt tacacggagg aacttcgtgc
    51901 acagaatatt caaactatat aaaaattgaa tatagtttag ttaatggtag gggattgacc
    51961 gatctagata aaatcgtagc gtctctaatt cacttttatt ccaaaagacc agaaggctgt
    52021 accgcctcta acgaacattt ggcttttgtg ttagaaaaaa caccaaaggc aataagtgat
    52081 tctatttctc gattaactaa gaaaggaatt gtatcaagaa cagtatataa aaccaaaaat
    52141 ggttctcgca gaaatttaaa atctttgctc attccgaact gggcttggaa tactccaaaa
    52201 aaagaaactc aaacaataac aaccacgcca gattttgaga acagcagtcc agaaataacg
    52261 gataaccttc ctcaaaatac ggattgcatg cagtccgcaa attctggata tgagataata
    52321 gtacaaaata ataatcaaat aaaagagaaa gaaaacaact cttcttttga agttttgaaa
    52381 aaggaaactg taatcaaaaa agtcaaggcc ttgattgaag aagaattcgg ggaatacgat
    52441 gcaaacaaag aaaaagaaga aagttcaatc gataaatgga aaactcaatt aaaagataaa
    52501 catccagaag agattacaga aataatacta aaacacatct cccaattgat tcaaattcga
    52561 aaatctgaaa aattcgggta taaggagttt tggctttctg ttcctgtaaa tatttcttct
    52621 tccttttctt acagattaca aattaaaaat acggctttga ctctgttgcc caaggaagaa
    52681 ataaaaacta agatcgagtc tttgaacaat aacgaaaatc cttccataat atctgaatta
    52741 aaagaaccta cgtgggaggg atttaagatt tggtatagca agagattgcc aagaaccagc
    52801 attgagaccc taaacaggct gaaatataca ttagaagatt ctaaattatc tattctcgat
    52861 gaattatcag actcattaaa aaggatcgta agaaaatatt ttaacgaaga aattacgacc
    52921 cctattacag tatttttcag tgaatctgaa ggagacgaaa aatcgaaaga gaatccagaa
    52981 ttccctattg tagggcccga accaagaggt caaaatgagt ttaaaataaa agaatcaatt
    53041 caaagaattt caaaatcgat atttcagcca gaaaaacaaa aggaaagtaa cttcaaacat
    53101 ttccgagact atatgtcggt agataaagta attaatgagt tcatgactta ctcttcgata
    53161 aaactagatc gaccagacct agaaatcatt cgtaatctaa gaatccgtta cgatctggaa
    53221 aaaattgtaa tctttgattc tccaccagag agattaaaaa atcacatacg tgattacttc
    53281 tatagccatt cccaaagggt tattgcttta caatttgagg aaaacaaatt ctatgtagcg
    53341 gcgtagtttc atattacgaa acgaaaaggg gcggcgactt gtcttgaaag ttaaaatgtg
    53401 actcttattt tatggttctg agtgactata ttcgtaatcc ttaatgtttc gaacttaaac
    53461 ttacactctt cagagtccca ctccctgaat gcctctctag gaatcggcat tgggagttta
    53521 cgggttattt gactattaca ctctgtaagt tttcaaattt aacttaggat tcaaatttct
    53581 tccgaaactt ttttcttgct cttctttcct ttagtatcat tacgagggat cagaattttt
    53641 ctagcaattt cccaggtttg aatttgaccg ctactacttg aaatctgacc gggagtagaa
    53701 gtatttcccg cttgggtacc aggcatatac tgtacagaag ttacaatacc agaatcggct
    53761 agtatgataa cgtcagctcc ttgttctctt gctttttctt taacgtattc gatacaatga
    53821 ttcagttgtc cacagcgaac ttctacaata ccaatctgtt ctacttgata atccgggacc
    53881 gctctcataa tcacatcgat aggttctgtt tcagaaaggg gcggataact tcttccggta
    53941 atcgtaagac tacccattgc acaatttgct aaaccgaaga ggactaaaca aaatataata
    54001 aacacttttc caaacttaag acagttagtt gtcatttaaa aaactgattc ccctttatga
    54061 gtttggatca ttttttaaaa ggctcttgta ggtcaaatta tttttaattt aattgcagaa
    54121 ttatgaatat aggttttttc attttagaaa ttttaaccga acacgagttt ggcgtaagaa
    54181 cctcatggtt ctgaaaaaaa atgaaatctg aaaatgtaga tcgatttctt aaatctggaa
    54241 acaacaacaa accacgattt tacgaacaaa ttctaaaatt gtagggaata gggacttcta
    54301 tttttagaaa agtttttctc atgtaagaat ttacgttact cataactata taataaagta
    54361 cctaatattt tacatagaat cagcgttttg cgatagaatt aacggtactc aattttatag
    54421 agatcagtaa tacaaaaccg aaagggtagg ggaacgccag tcaaataaca tgatcatctt
    54481 cagatagaca atagagttgt tgaaaattcc atagttcaat ttaataaaac tgtttcaatc
    54541 aatcgtttcc atcaaaaaga aactgaggag atttattttt cgataacgtt attggattat
    54601 ttcaaaaaaa ttaaaactat atcgatgcca tttaaacttt cattttttta tactctctat
    54661 aaaataaatt tttaattatt ggatgatcgt aaaacaacgg ttttgcgcgg atatttgact
    54721 tgtgtgatca ttcttttgtt gatagctaca taatagagtc ttaatatttg cattcaaata
    54781 ggcttttgcg ataaaattac ggtgtttttt attatatagc tctctgagca aaaataaaaa
    54841 tacacatcct cacaatcatt ttgatataca aatcaaaaga ataccacaaa tcatttcttt
    54901 caataaacag gtgtttggtg gtttttcgat ttgtgatctt agtttccaaa aaaccttaac
    54961 caacctacaa aacattgcat ataagccgca ttcttagtta taacatgaat ttaaataaga
    55021 atcaaagacg tgaaaatgaa attcgttttt gtgcaactta aaataaaaag aatatagtat
    55081 cataacaaac gtttggcgga aatcgctaac gcttatttga atatacttaa aaatttgata
    55141 cattttcggt aatagtatca caaaaaattg gaattttttg aaatgctgta gccacgataa
    55201 gactcatttt tttcatagtc gaaatgaaac ttttgaaaaa acgacgtaat acactttaac
    55261 aaagtaaaat aaagacataa cggacgtaag atggacaaca agcggaatgt gtgtcttgta
    55321 aaagacggtt gatcaaaagt gaaaacaaag aggtgaaaaa tgttgaaagt tcgtagtaga
    55381 acgtatctaa gtatatttca tattataata ttcttaacca tatcttttgt aaccgcctgt
    55441 agttggttag agaaagataa aaacacaatg gaagacgtgg atctggcggg agcgatttgg
    55501 ttggccgcag aacctgtaaa aacccaggta aacaacgaag gagtaccggt aaaaccgggg
    55561 aacaacggat cgggggggag tggaacaaca cctgtcacac ccgtagatgc aatttttaat
    55621 ctaccacctg gaagattagt aaattcgaat gctttgatgg gaacgatcga tccgactgga
    55681 acgaacatag taaacgactt tgacggagac gggattttaa atcagaacga aacgctgact
    55741 aacgtatgga tagcggacta tccacagatc gaaactacaa ttgcacctcc cgtaacatta
    55801 aagatacaga tcttaaaaaa ttcttcgaac caaagcgatc agatcgtaag tgaaatcaac
    55861 tcaaacgact ttgaggcttc taaaaacgaa ggatctgaaa aaatacacca gaacgagttg
    55921 aatgaaagaa ctgtacagtt tcaagattca ttcagtacgg aaacggaact aggacagtct
    55981 cacgaaagaa gtatgtccgc gggaatgacc gccggttttg gaatgggact tgtatctacg
    56041 ggaatgaact acagtaacag tagtcgagac agttggaatt caaaaaatgc tacctctgcg
    56101 actacaacca aatgggcgga tagacctttt aaaaacaata tagatcgaga cgcttggaat
    56161 ttaaaatcgg attcatctac aaacaaagct agaaagtatc gatctgataa atctacaaag
    56221 gtaaacgaaa cgtctacggt agaaccaaac gcgggagtag tcagagccgc tttgtatatt
    56281 aaaaatttat cagtcaacat gcctgtaaaa atatcaaaca tactttgttc tttgatgttt
    56341 gaaacaccgg gtggggaact ggttcctatg tcttccttta gactgagaaa cgacgactac
    56401 agtctgttcg aagtagaagt atatggagga tcagactttg gaccttacgt agtagaatta
    56461 acaaatttga atacatcgga agtagaaaaa gcgatcgcag ccgggtatac acctaagatc
    56521 atgatcgtgg actataccat gactcacgta gcggattcta attacaaatc gtctctactt
    56581 agttttaccg gaaacaatct aaaaatcata gaagagaacg caaaaggaag aaccgcactc
    56641 gtaaaagtat acggaccagg agtcagagaa atgtatcgag ttacagcatt cgatactcct
    56701 aatgtatcga atccttgtaa cacaaaagca gcggacgtgt tctctccggg gatcagttta
    56761 aaaaaagctt tggaaagaat ttcttgttct ggagacaata ttacgtttaa ggattatgta
    56821 atagacctgt ctgaatcggc tccaacactt gcagagtcca gggtctactt aaaaggaatc
    56881 caatcttttg gaggaattag tacaaacata ccttgtaccg atgagacgag cactggatcg
    56941 gatggagtga gtagaacggc ttgtgttcaa aaaccgtata gccaatggac agaaccagaa
    57001 aagatgaact caggagtctg ggcgatttat tccaagggta aattttattc tccaacggac
    57061 tactggaccg actctggaag tattcgaaga tttgatcctt ggagaggagc tgttgcggcg
    57121 cccgtattaa agggtgtgga ttctatcatc tgggcgggag atagctacga cttagtttat
    57181 atttctttta aggactttat caaagtagaa caaaagtttg gaaccaatcc tttagaaaca
    57241 ggaaacggtt atccactcaa tacaaaatgg gatttaaaaa ctctcggaaa tcatccttat
    57301 tatccggata caaattcact ttatttagga gaagtaggtt ttggagaaag ggtagaatta
    57361 aaaatcaaat tagacaaaac gaaatatctt tcgcctaact ttggaactgc ggtggacaca
    57421 ggtccgtatc agtattttac aaatttc
//
