# Supplementary material for: Horizontal transfer of the rfb cluster in Leptospira is a genetic determinant of serovar identity
Source: Life Sci Alliance. 2022 Dec 9;6(2):e202201480. doi: 10.26508/lsa.202201480 (PMC9736851; doi:10.26508/lsa.202201480)
Supplement: Supplementary file 8 [file LSA-2022-01480_Supplemental_Data_2.zip › Supp_Data_1-plasmid_sequences/Lnoguchii_IP1611024_p2.gbk]

LOCUS       OJJBEHOP_1             74081 bp    DNA     linear       21-DEC-2021
DEFINITION  Genus species strain strain.
ACCESSION   
VERSION
KEYWORDS    .
SOURCE      Genus species
  ORGANISM  Genus species
            Unclassified.
COMMENT     Annotated using prokka 1.14.6 from
            https://github.com/tseemann/prokka.
FEATURES             Location/Qualifiers
     source          1..74081
                     /organism="Genus species"
                     /mol_type="genomic DNA"
                     /strain="strain"
     gene            149..466
                     /locus_tag="OJJBEHOP_00001"
     CDS             149..466
                     /locus_tag="OJJBEHOP_00001"
                     /inference="ab initio prediction:Prodigal:002006"
                     /codon_start=1
                     /transl_table=11
                     /product="hypothetical protein"
                     /protein_id="X:OJJBEHOP_00001"
                     /translation="MNFPGTRITSVYILPTIWNNSGRSEQILEQLQQIPNLLYQLQTK
                     ETGYELVPAPALLPPIPQSMTIRDRTEFGEPLKEGTEGWNAYDSLAEVLIQKSGLSIR
                     SVK"
     gene            506..1417
                     /gene="noc"
                     /locus_tag="OJJBEHOP_00002"
     CDS             506..1417
                     /gene="noc"
                     /locus_tag="OJJBEHOP_00002"
                     /inference="ab initio prediction:Prodigal:002006"
                     /inference="protein motif:HAMAP:MF_02015"
                     /codon_start=1
                     /transl_table=11
                     /product="Nucleoid occlusion protein"
                     /protein_id="X:OJJBEHOP_00002"
                     /translation="MASKSKKIFQVGDAFGNNTDKTSTNLHNNSQSNVLLRELMNNEK
                     HESNQVIQNIPVRKIISKENPRKNFSSESLQELAESIKKYGLIQPISVRKVGSEYHLI
                     AGERRLRATKLNGEEFISSIVKNVHQVDPDLIPEYKLIENIHREDLADIEIALSLTVI
                     KSRYKLSASQLAEKFNKSISWVKQKLMHASAINDLVEAGKIKNPDLISKVPTSILMEV
                     LPTIKANHKEALDWLLTKVKNDSLPTQAEARKYAKSFSLSNSSLNKTKSSANLKTLQD
                     QINDIDRKIDELKKKKKKLKDQMDLLT"
     gene            1760..3256
                     /locus_tag="OJJBEHOP_00003"
     CDS             1760..3256
                     /locus_tag="OJJBEHOP_00003"
                     /inference="ab initio prediction:Prodigal:002006"
                     /codon_start=1
                     /transl_table=11
                     /product="hypothetical protein"
                     /protein_id="X:OJJBEHOP_00003"
                     /translation="MRHPKYVRMVKTRDTKMTEVVHYALVIAHAIESLPLSRTKRQLL
                     SKITDLDIAGRNNGFGGCIAKNKTLGEEVGLAETTVSKYIREMKREGYINSGEFHGHY
                     RILNSSLHDAVVKERYEYNLQKQITKYTSLSSTNILESPNQSAGSAPYERTGDSLNNQ
                     STNQTNNKKNIESFSFSEISWSNISEHSKNLILKEWGEYDHNPEKESAKIKSWKKLVP
                     EDPEVILETLRKLIQIRKSEKYKEDRFWGTIPVNIASTYSYKDIIKNTYNLLTQVGSK
                     TLSIEENKEEIRNGSGINNQTKNENEPTWEGFLVWAGKRLSKSSIQSLKQLRVQFENE
                     ELSIVGGIDDFLKIIITKYFKEETKLKTEIKFVKEAKEKEKSLNNSIKKTDQKSNEEN
                     QTHITELNEEISIPVDQSANQDFRHFRDYMSVDKVINEFMSHSTLTLNRKDLEIIRNL
                     KIRYDLEKIVIFDSPPERLKNHIRDYFYSHPQRVIALHFEENKFYVAA"
     gene            complement(3272..3475)
                     /locus_tag="OJJBEHOP_00004"
     CDS             complement(3272..3475)
                     /locus_tag="OJJBEHOP_00004"
                     /inference="ab initio prediction:Prodigal:002006"
                     /codon_start=1
                     /transl_table=11
                     /product="hypothetical protein"
                     /protein_id="X:OJJBEHOP_00004"
                     /translation="MDIKKIWNSICEEWHLDSKEIPYGSDSYYAKTNPYDTHSYIQLF
                     NLKSTDSSFLKVLPVIDVYTNSF"
     gene            complement(3679..4083)
                     /locus_tag="OJJBEHOP_00005"
     CDS             complement(3679..4083)
                     /locus_tag="OJJBEHOP_00005"
                     /inference="ab initio prediction:Prodigal:002006"
                     /codon_start=1
                     /transl_table=11
                     /product="hypothetical protein"
                     /protein_id="X:OJJBEHOP_00005"
                     /translation="MVLIDSSKPRKVFYQAIELLKKASLKWPFNQDLKKEIELLSSIS
                     FKKNVSSPFSHIHDKNYAMFILVKETYDSIQELKLEIHSLANNKESDYYRQELASSSR
                     REIIYVIIISAITLVSLLNIFAFYFLIQKKKQ"
     gene            4495..6000
                     /locus_tag="OJJBEHOP_00006"
     CDS             4495..6000
                     /locus_tag="OJJBEHOP_00006"
                     /inference="ab initio prediction:Prodigal:002006"
                     /codon_start=1
                     /transl_table=11
                     /product="hypothetical protein"
                     /protein_id="X:OJJBEHOP_00006"
                     /translation="MLDTTKRYKTCLSIAVLFLGTVIFTFLFGLKSGLENEKFGFVLE
                     WSFELEQILESSSLGTLEKSNESFLENREFGFKDKNIRLTNVLLYSIFQKDKNRSLDL
                     GTKINKKSKESEKSKTGKFHLETFLEIASSVFTNQPEITEDSVLESTPELNFTDNLGT
                     VGAAWEVDAELATIQNIEINHPQKNLNLDRVEEIGLQVESKLTINPKRSALDELSKLN
                     FLKRNLIEKFNTVSFDFLNQKSNYIQNTETIKTKSSDESYIQEVGSYLSDNTHKKNAA
                     NVVVSPFKEHSIIVIDLSKNDSWNLDPKFSSLEKIKIQSKSIEKNQQETFTPTFDLEF
                     TDRVKSKTLMSQLEKFGFLIRESGTELGMSDETLSGFSLWELGNDTFEIRILENIHIE
                     RWAWNQIQEKLEEFKNSRLQNNIPSLAKCVKEGLLFFPRRTQSNFKNQDVVSVHSGYT
                     WKDSYFLILDHFLETPKINRKWMRYYSIHLNGPPFGILKKNHSYEKRLEGV"
     gene            6222..13466
                     /locus_tag="OJJBEHOP_00007"
     CDS             6222..13466
                     /locus_tag="OJJBEHOP_00007"
                     /inference="ab initio prediction:Prodigal:002006"
                     /codon_start=1
                     /transl_table=11
                     /product="hypothetical protein"
                     /protein_id="X:OJJBEHOP_00007"
                     /translation="MGTTTKKTYTEEHVIIGSQMEKRVINGWVFTMAGLLSINGKKSK
                     KQTESKDKREMNFSSDTYSTGCYGNRGVQEEFENHRFEELSNKDVCKKESDPFGNNIL
                     EIKNILKRVITKISNGLLSKKLAQRGQLKNNAHYGSRWKLSTTLSYGSRCGSSVMTSL
                     EKELDIVLLEKQQVQHEGNSMSRYLNSASHSLNSMHRFLRVARQGCVNSAKRFLRKRF
                     RSFERGILSLVPLTTNELITRSEIQMQNTETKGRGLKKMNLFLKKSITESENRAVAKN
                     ETFNKQNIQETENRFSFKTKIVSLITILAFHVSFVLPFAIFSFLFSASSSLEAQSVPV
                     LGSTKQFANDELKPYVDAAKASSMDSATFLNSVNNGEQVIEAAWETSVNAEIEAIVGG
                     VTNSDSVNNVNVYKDAVRAQLELQKQQAKNQWIADANAYIQAELQIFLAVLSQNTSNN
                     VTSSNTNAVNTVNPTVQAVTTTPASQGTNPAQAAQSYYQGSQLWDSKWQDLLSKQSTW
                     EQNSLNSIQNGILQWNQSITGLENDKLAYLNGIEQTKAQWLANKQLIQNAQSQMRSAL
                     QSTITNIRNQENQLKNSASSDPSLVAVFGDMDGLLDDLQDALNSNSSLGTLAETLGNF
                     FQSQISNATAKADYWNITKWQETYATQVLEFKKEVATANLSCSGGPWCNYQPTGSHTV
                     TYNADGNVYGWAATNGGFQSGVLVSSFDPYTTANPMYEYCQQNPGSLWCLISPPSSPT
                     ITVDPNASTGYYSEGHYVIECNGIELFGNTCSGAQGYTNTGDYCGNAPVFCGYNKRWQ
                     TDYNYSTSVSESFSQAQKDQIAKNNNIRNAVLGSYNTAFGLSSQAGNAVAGSNVALET
                     KVYLGGTTLNSSNWYGSMGLVEQVQVQTKYKYIDSAMQANQNFWTSMKTQFTNIASTF
                     LSLVNPLKNWEERSEEYEDEYQAKLLELEQTKQSTISNYDNQINQMKAARGAWVTEVY
                     GYQIAGIAGSSDNANSQYRSGQENWSDTISVFQQAELNWYLSAKDTLQQAVTSPNGET
                     QFQTSAITQANQIQTQITNSETNTTQLYNAATGLYQSYQYAASGNLMNQALTNLQNQT
                     NWNQQGANLSASIADSFGRSESYKTAELNASNRINALAQTIYGNGAYIVDNTELQTLQ
                     TQITTNGQNQTNWQNEINGNNGGFNFNGRRATSISTTLEYTNIRNDISVATTLQEEVV
                     DEEKGYLKTANEYFEKSEKYQELAEKAKSEAKFDEAALYTGYAVREKGNAITFLKKKY
                     NGIGEEITGEVDNRGLTYTRNSFLSYRDTLLNKNFQNSTQVQKQIQEGKNQVAGIITE
                     GENYNQIQGMLQSAQNLNQQGAENKERVEKLLAQSKELAEKNIGEGLLDGLQEMIASI
                     QSSLPQEVSNNGVSQYIQAQEKELAEKQEKANELLSHMNSLVTNNNDLAALQALLQGS
                     SQGLNLAANSAVSKYLDDYAKKLQKDNEERSSNLQKTLLESLTNGDDYKYLRDAGYGF
                     RVDGEGITAYREVYSGEIEINGSAMKSTSYSPDLEYQYIRIDTKFNPGNLSVDMLNPN
                     NTTFSAEMVSGVKSYIDNLQKNVEVMFAQFSDKTKEVKEEYVQNEEIESYQKKLYEAS
                     KENYLAAFQGLPGEFKEMFEGEMGGLKGYHEQGSKYNFGQGSFKGQSGDMKKIGKSMY
                     DGAIIDDTVFAGSRELKGSVSVKGIPVEVSYGMQYLIVTSGFEISNLGYNFNLKGLGT
                     SYVDNQLSGANQKYEIYKEDISARIEKQAKANDAEKESKGFIFTILNGMNGGSGSMGQ
                     RFTQAVRSEAQSRITGAVAEATGLPASLVGALVGGSSMKDAVKAYVKDETTNAISKAT
                     GLPTWLISNQMEKMNKPKEQWYQSQEFQMVTTVAAVVAAPLTGGASLMVMMAVNAGLG
                     AATGAAGGGLKGALVGAVGGAAGAAVRSFTGGAVTVGLSYSAENGFGASVGVGYGPAT
                     VSVGVSEKGGATVDLGFTKGGFNAGLSYNSKTGSVSGNAGLEVAKGTSLGISYNEGDG
                     FGASISKSLENGVNGSLSWSQKGGVGGSIGYEVPGDKNKSKDSLANKMQGAGGSLNFS
                     QRDGVSAAFNASGGVNAGNWSQSGGFQANTNFLNDKWKADFVSKQSAIEELQSKGLSK
                     EQATAILDAQAKADSKAAQNKNNEELGAQVIQGAGRREGEDSADPVDQRINQLKKELS
                     EGISLADGNGTMSDAGGGSGEAAAAKELSKKMAELQKLEGQKAAGQKPGVQKDGSIVV
                     VERTSRENKQETQVSNDPKANSNTNIKPGEIGYSILNFSAVLGVGPNLTKTEMTDHTG
                     RTTVSWDVGISFGLGGGISYSEGKVEGLSHNVKSKDFSFDLGMNVGLGVASVDFNFYD
                     RSKFSASLGGAKALPTIPGKIGVTVTPGSGQGYPQWTISKWDKKIQNENE"
     gene            13453..14244
                     /locus_tag="OJJBEHOP_00008"
     CDS             13453..14244
                     /locus_tag="OJJBEHOP_00008"
                     /inference="ab initio prediction:Prodigal:002006"
                     /codon_start=1
                     /transl_table=11
                     /product="hypothetical protein"
                     /protein_id="X:OJJBEHOP_00008"
                     /translation="MKMNSKQFQYYVIAIIAIAFYFLFGCSNSQLPKSPKVISYIIWD
                     KEKPSLFDLTMDYSYQEDISLSNLTLYKIEKVGIDDLGKFFNKFSKCPFGLIPRKRGD
                     FSINDAPLIIMLVEDSFNHSHHLFSIGINNSVSKTVFIRKTKLFFNDLSYVEYENEGC
                     YQDKSGYQEYVQLIQGYKTRPQKIPLFDVFKEYRSHENTLSKKSTDLYLRFLFISFAF
                     FGGIGSALILLMLPNRTRNFSRKKKFIIATLYGMFCLMLSALLFI"
     gene            14992..16059
                     /locus_tag="OJJBEHOP_00009"
     CDS             14992..16059
                     /locus_tag="OJJBEHOP_00009"
                     /inference="ab initio prediction:Prodigal:002006"
                     /codon_start=1
                     /transl_table=11
                     /product="hypothetical protein"
                     /protein_id="X:OJJBEHOP_00009"
                     /translation="MFSKYKIIIYKILKSQKNPFNSFQVASNILLVILFIFSINIFLK
                     NIDYSKDVKLSLLSLNPCYSSYQEYKTCFLNIINPIEHSNNLLERTNFSLNNVNLDKK
                     LLNILGHSSVDIYPWELSEVEKYNLNWKSRPTFQSYISYTPWIDMQNNRFWNSQERPK
                     FILWDTKLGIKSIDDRYLFNDEPISIITILTNYKPVIQEFRHILLKLRNEPILIKHPP
                     THFFVNGPSIFNGKFNENIEVPISDSNCIIRVKIKFNYTLKGNLKNFLFRADAQGIVF
                     NFHHTPEKKFFRLIPKNSISGIWINPLITELNLYTLDIENILKTKHNVKSFMIITEDK
                     KMLKGFQYQWEYLCPKDIKGK"
     gene            16065..17015
                     /locus_tag="OJJBEHOP_00010"
     CDS             16065..17015
                     /locus_tag="OJJBEHOP_00010"
                     /inference="ab initio prediction:Prodigal:002006"
                     /codon_start=1
                     /transl_table=11
                     /product="hypothetical protein"
                     /protein_id="X:OJJBEHOP_00010"
                     /translation="MARRVLIFLSSILIYALAIHKVGDIIRPGLDESYVLAINKYFAN
                     LEYSYSKIFFSYGPLGFLIVPLPIGLNITLSTIFWNILIFLFIVSSLSIILIKINKFS
                     FFSILVSIFLCIWIVNATEIKFIPFLLLSNLLILDRFFFKENNYFLILPAVSISVIGY
                     YMGTYFIALLGYFIPLFILYLIEKQWRRMCVLILFSISSLLFFRFIIYRDFDIFSNLI
                     SILEFSIGNSYSMTLGTDSFSWGLFFCSLLPFFLLLFTGKSEIVYYISISSVPIYLTF
                     KYAFTRIDHAPHFFNFITVLFLNMVIISLCPTYSTEQRTS"
     gene            17529..18380
                     /locus_tag="OJJBEHOP_00011"
     CDS             17529..18380
                     /locus_tag="OJJBEHOP_00011"
                     /inference="ab initio prediction:Prodigal:002006"
                     /codon_start=1
                     /transl_table=11
                     /product="hypothetical protein"
                     /protein_id="X:OJJBEHOP_00011"
                     /translation="MFVGLILKKYIRETERNWKRKFQSKCGEKMEAELEEEIAREQEI
                     LTLCETILEEPDLSEEEMTEVLETILEYEFDELEEELGRVSGRYKGRKIYRKIEIVRT
                     YLKGEANRLIDGFKETDADTLYFLMSNLRWRLDEFPDVSILLSALRYHVRNQEPIDDK
                     KQRKEYIQSYRYTIYQTFGILIDISEALDDANLEVLEQDKDLEKLLVYWQFEILEQFS
                     KIYETRRESPYYKKLGWFKRWALGGYVTRTRDALYMYSSKKAELEKSKSPNEKRGGNT
                     KKRRRKR"
     gene            complement(18480..19178)
                     /locus_tag="OJJBEHOP_00012"
     CDS             complement(18480..19178)
                     /locus_tag="OJJBEHOP_00012"
                     /inference="ab initio prediction:Prodigal:002006"
                     /inference="similar to AA sequence:ISfinder:ISPye60"
                     /codon_start=1
                     /transl_table=11
                     /product="IS4 family transposase ISPye60"
                     /protein_id="X:OJJBEHOP_00012"
                     /db_xref="COG:COG3385"
                     /translation="MKNPHVKGTHRIKVRNEKGNLSEVSIKVKYRHIRIFPPIGKKKK
                     YPELNLTVIHAQEKGTPKNRKRIDWKLITNLSVKTNLDAIQKLQWYALRWKIEVFHKI
                     LKSGCKVKESKLRTAERLVNLISIYCILSWRIFWMTMMNRSTNDAPRDFGLTQTEIQV
                     LDELIKDKSYDQEQNKMLTNYITKIARLGGYLARSSDPPPGNMVFWRGFSRLTDITLG
                     LVLGKMLVGNCKVR"
     gene            complement(19628..19927)
                     /locus_tag="OJJBEHOP_00013"
     CDS             complement(19628..19927)
                     /locus_tag="OJJBEHOP_00013"
                     /inference="ab initio prediction:Prodigal:002006"
                     /codon_start=1
                     /transl_table=11
                     /product="hypothetical protein"
                     /protein_id="X:OJJBEHOP_00013"
                     /translation="MRFDNIRGLRMFMKERKAWIEEELAGCDFGDIRLHKRFYKFLEN
                     SSEGTGSSIPFVSQDWSSTKAAYRFLSNDRVSEKEILGGHFQSIQERCNTEMGRF"
     gene            20612..21175
                     /gene="ycf3"
                     /locus_tag="OJJBEHOP_00014"
     CDS             20612..21175
                     /gene="ycf3"
                     /locus_tag="OJJBEHOP_00014"
                     /inference="ab initio prediction:Prodigal:002006"
                     /inference="protein motif:HAMAP:MF_00439"
                     /codon_start=1
                     /transl_table=11
                     /product="Photosystem I assembly protein Ycf3"
                     /protein_id="X:OJJBEHOP_00014"
                     /translation="MNFKLLVILFVIIFGITTNYFGDSLPKMEQQSKALEFNRQGVTL
                     LNKGDLIQARSFFEKAVKLNPQSPEYVNNVGVTYLNEGKLDQAIVFFAKSAERDPNYV
                     RAFYNLGVAYQNQQNNEKAVQNYLKVVAIDKTFAEVYFNLGIVYARMGNKKQAIDNYQ
                     KFIEVAPAEYEKPKKDAKSKIEELKKG"
     gene            22130..23674
                     /locus_tag="OJJBEHOP_00015"
     CDS             22130..23674
                     /locus_tag="OJJBEHOP_00015"
                     /inference="ab initio prediction:Prodigal:002006"
                     /codon_start=1
                     /transl_table=11
                     /product="hypothetical protein"
                     /protein_id="X:OJJBEHOP_00015"
                     /translation="MCGDVYASDKKTLRVNLETATQIALTNYYLLLSLKNKNAAIKEL
                     ISERWRDLLPTLGVNMTRQKYIIEHSNDYVYNAILVNLDQIVYDGGKKKLDLDIAQLE
                     EILSREDFKITSSKVKLEVEKTFINTLVALAKVALNKKSVERAKEQLRLAKLEAKLGF
                     TTQIQVLSVASRLQEIEFALVKSVNEYLKAKNDLKLVMSLDRQFDLIIEGNLLTDFYL
                     SYPNFKREVLIDNAQNQRSEIVRIKINNRKLSKERELAENAWIPQISVGGSYGRTGVT
                     YPLQNDTWNVNVKVVFPLGGSTNTTTENLGMRYNNQASSGFAGTVNPNFNAATSNNLQ
                     VLDNMSYSRKVMESKIKLGDSIAEKKRLEQSIAIEVEKASDFVKESYDLITIGSGMVY
                     FRYESMRLMNTKIQVGEAKRSDILFAETELVGAQEKLVDAIGKYCTSVYELEWVSGMP
                     PDSLKLFNYKPNHGNTILPLILENRPIPKSKVSENFKVKDIEEYFNSPETDSETDLET
                     YDPLKK"
     gene            23679..27329
                     /locus_tag="OJJBEHOP_00016"
     CDS             23679..27329
                     /locus_tag="OJJBEHOP_00016"
                     /inference="ab initio prediction:Prodigal:002006"
                     /codon_start=1
                     /transl_table=11
                     /product="hypothetical protein"
                     /protein_id="X:OJJBEHOP_00016"
                     /translation="MKKHKQFKYFVLIIFLCSICFLSMNCSKLENKFKNWIPLDNSPA
                     SPKVLYSIPSPGQTGVLRDQKIVMTFNKPIDEQSCIGAFSVQPGVTGLFEVNGSSLTF
                     TPNKRWQGGITYLVNLSNRCEDQDGRDLEKPYSISFSVSTDVLPPDVISIGGRKNTTG
                     CLNTDPIMDFVNFQNNFYSTTDVCINTPLVLTFTKPMDRGTVESNFLSVPQMVGAFVW
                     SNNNTVLTFTPREALTTGLTYVLTVSQTAQDMSENPLGKNVSVSFTVGTEIVKPQILM
                     QDGFIQNVGGCSPGTLASTLFPAGLFNAVGLCSGIVPGFQSSPIMIDFSEAMNLATTD
                     SNINISPNINGIKTWSTSPNGGCGSTGPCGATSRLTFTPVTPWQHSVTYTVTVSGNAT
                     DIAGNPVGQNYSFSFTVGQDFQIPRVIFQDGFLNTGAGCAPGTLASVLDPINGIRDKT
                     GACSGLSPASANTPIFIHFSESVVQSTVENAMSISPNIIGTKTWLTSGNALCGSTGPC
                     GNGSLLVFTPSQDWQNTTYTISIPGSAMDLDGNTLGSSYSFSFTFGIDLLPPRMDFAT
                     GPLLSDLAPACGNLGLTPIPNLTTNVCSQTNGTRFRVRFNEPMDQAATTNAFSLTPSV
                     TGLITWPSPTELLFTPSQNLNLFAQYKLTISTAAKDLAGNAMVSEFISFFTTGNGGPV
                     NNTPPTVLNVLSDVATGPGGCDGGMDDSLTPSFVTNVCTDNVGTGQGASFEVIFSKNM
                     DQNLTSQAFSISPNISGLISWTSPTTLRFIATQSLNPNTQYVISIGQNATDSGGIQIQ
                     NAYVLYFLTSPLGGFPAVNSIDVFSGTTANCQAGLGIVSNVLAATVNNACTGNPAINP
                     IVVTFSEPMNSSSLRSGFTISPSVTGQFSFPTANQMVFTPDVAFQYGRRYNISLATSI
                     TNTSGKGLRNSVNATFVVGALDSNQPAVTGIDFEVDGDGDNCVAPPNDVLNAQNGTLT
                     NNVCTGVPIVIHFNEVMDPVSTQNALSVSPSANFAITFAGNDMTLTPLIALTSRQNYT
                     LTISTSAKDLAGNSLQNSFSLIFRTENNSPQVIAIGRGNQANCNSMAVTTGCWWQAGT
                     PFLPASSYSFTPGLQACPADSTSDNIVIVFNQSMNTVSAVNAVSISAVSQVPNSASSI
                     YKGKWVWSDSDRVLTISMTDVNLVCGFDMLFNTGIGGANYPLYLIQIDQSATNTNGTA
                     LSSQFNFFFESN"
     gene            27342..28073
                     /locus_tag="OJJBEHOP_00017"
     CDS             27342..28073
                     /locus_tag="OJJBEHOP_00017"
                     /inference="ab initio prediction:Prodigal:002006"
                     /codon_start=1
                     /transl_table=11
                     /product="hypothetical protein"
                     /protein_id="X:OJJBEHOP_00017"
                     /translation="MNKIFQSIVFLLFSTILYNCSAISKLFRSSGSYQVYVMKSEENT
                     SLALGKIVSRDARFSPFLMENFKDMLQLQLMAEGYSIKEMPEEKSLRKLISNSESVDS
                     NEKKETIPIATETQAAEGSANVKDLLPENLRHVLDKGTVVGFSNVSKEIQFGDYLSSD
                     EIKSLSERTGIHYFVQGAIGNNDSGNLLEEDFNSLVFLKIYDSNGVLKGGVTYVVNGR
                     TLNDANLLREVCQNISNKIGALLKL"
     gene            28070..28723
                     /locus_tag="OJJBEHOP_00018"
     CDS             28070..28723
                     /locus_tag="OJJBEHOP_00018"
                     /inference="ab initio prediction:Prodigal:002006"
                     /codon_start=1
                     /transl_table=11
                     /product="hypothetical protein"
                     /protein_id="X:OJJBEHOP_00018"
                     /translation="MIHRYSRKKFLIPILVFITASTYSCKKESEELKSLKRDANIAYT
                     KQDLNGALALFSQVLEMDSDSTNTMIMLGKIYYYKKDFEKAEKMFKNAASSEKCNSNA
                     EYWLSKMQSLRGEDRVEVKERLESVIDNIPNRWEVQYTLGTLMESEGKIQEAISLYDQ
                     AQAESAKLSLLYLRLGKIYQKAQRKEMADRYFEKAKFISEENSDMSKMIKSEIDKLR"
     gene            28729..30222
                     /gene="mdtA"
                     /locus_tag="OJJBEHOP_00019"
     CDS             28729..30222
                     /gene="mdtA"
                     /locus_tag="OJJBEHOP_00019"
                     /inference="ab initio prediction:Prodigal:002006"
                     /inference="protein motif:HAMAP:MF_01422"
                     /codon_start=1
                     /transl_table=11
                     /product="Multidrug resistance protein MdtA"
                     /protein_id="X:OJJBEHOP_00019"
                     /translation="MSASKLQIFRNVLMSKTAKMALLIFCLFVLYKVFIQVDPRSSIR
                     DKRKEGKFEFILNLFKKKDKDYVMDSVIVKAIMVHPEKINPSIHSLGTVDFLDKVDIV
                     SKTAGIIVEIKAKEGEKVKKGEVLLQIDTLQLELERKKNQSALQSAFSSLSLSEEKYA
                     KAKENIEVRMLDIEKRRTQAKEAKAELAKMKMTFAGKETLYREGGISKEEIEHAQTSL
                     ITAEAKYRMSVKDLEMGMVGFRNEDITSKNMNVPEDPKEKLKLFVDINTRIDKAEVNV
                     ARSQVEAAQAALTSTEELIRAATIRSPIDGVVAYVNKHVGEYVNPGAVNSPDQAILVL
                     VNIHKVFAKLNIRESDMTSIRKGMDLEFTADVYPEKKFYGKVGVINPIVDPKTHTIEV
                     KALIKNEDRSLNPGMFIRGSIFTGETKMSLLVPSESLFAKDNDAAWIYVLNDGIALRS
                     KVKTGNQYEDKIEILEGLNPGSIIAVEKLTQLKDGMKIRPEMENSLK"
     gene            30225..33326
                     /gene="mdtB"
                     /locus_tag="OJJBEHOP_00020"
     CDS             30225..33326
                     /gene="mdtB"
                     /locus_tag="OJJBEHOP_00020"
                     /inference="ab initio prediction:Prodigal:002006"
                     /inference="similar to AA sequence:UniProtKB:A8A1U7"
                     /codon_start=1
                     /transl_table=11
                     /product="Multidrug resistance protein MdtB"
                     /protein_id="X:OJJBEHOP_00020"
                     /translation="MKYLQRIAIDRPVTTAMFYLLLILLGLISLKDLEVNLLPDMEFP
                     RLTVITNFQNAAPEEVENLITKPLTESVGTVKGIEKISSESMEGVSFVTLQFGWGNKI
                     DYSAMEVREKIDLIRGILPEDAGKPIVTKFDPSQSAIQEIVFFPVDKSRTHELRGFIK
                     REIKSYLDRVDGVALAQISGGFKKEILIEVDPSSMYAHQISIKDIQGAVESSNINYPA
                     GHIEEGSKDVLIRTMGEYRDFREIEKTNVSKNDKNIPVRLGNIAQIHEGYKERKGLAK
                     YNGEECVTVSIYKESGKNTVTVSESVRSELERLKEQHKNVIKADIVYEESRFVKQSID
                     NITGELISGGLLAFLSLIFILRNMESPLILLTVLPISVITTFLLMYLKDLTLNVMTLG
                     GLSLGIGMLFDSGNVVLAAIERHVRNGLPVKEASLTGANEVAGSITSAVLTTVIIFLP
                     IVFLKGIIGVVFGEMALTITFSLLVSLAVSLTLIPMLSALRGNKVWSRKFDQWSFFKK
                     VAIWENEIDVRFVKGLTNWLGKPKRFFTGIAICFVVVLILISYVDKEFIPKVDTGEFK
                     IEILNVKGSSLSSTSELVEELETKLLKEKEVKHVISNIGYDEEQILSRSGGEVGTHQA
                     QVRVVLSTDRSEKTKDFIRRFREKIQYSQNIGIHFYPEEDMLSKILSPDSKAVTLEIE
                     GNDLATLAFIGENVRNEISKIQGITDSKSSLESENREFQIRFDEDKMSVYGLSHQYLA
                     GILKTALKGTIATRLRVNDEEFDVRLRYRQSDRKYKENISRIIIRTPSGEAVFLDQAA
                     EIREGKGYASILRIGQSRVNRITANVENVKQSAVISEVEEYIERLKLPVGYKIHFGGE
                     KENIDSSMRELLFAFVLAVVLIYMLLAGQFESLLIPLIMLCTIPLILIGIIPALLITG
                     NSFNISSFTGIILLVGIVVDNAALFYEYVEILEHDQVSLKEAIIGSGQIVLRPIIMNN
                     GTTLLGLLPVALELGEGTEFQSPMAVTVISGLAASVVLSLFLIPIAFYYILKWQRTRK
                     KAI"
     gene            33296..36448
                     /gene="cusA"
                     /locus_tag="OJJBEHOP_00021"
     CDS             33296..36448
                     /gene="cusA"
                     /locus_tag="OJJBEHOP_00021"
                     /inference="ab initio prediction:Prodigal:002006"
                     /inference="similar to AA sequence:UniProtKB:P38054"
                     /codon_start=1
                     /transl_table=11
                     /product="Cation efflux system protein CusA"
                     /protein_id="X:OJJBEHOP_00021"
                     /db_xref="COG:COG3696"
                     /translation="MAKNKKKSDLKEYTTVPESGIKLSGLILWVEKHRTGTAMIFLSL
                     ILLGVIAFRFIPISLFPEAPYPGLTVETEYFGVGPEKIEEIITKPIEESVSTLGGIQH
                     LFSVSEEGKSKVHIQFDQNADLEIKSLEIRDKVEQVSYRFPRETQKPVVLQYDPTQKP
                     VFIIVPKSSSLNIMEIREISDREIKKIIEGIPGVSEVVVAGGKPREILISCDAQKMIG
                     FGVDMNLLLSVLQEANHNENPGEVTEGSIQIPVYVKGRMRSLKEIEFLSLRKDESGKL
                     IRVGDVAKVNFSYREENSAARVNGQNTVSIYVYRAGTANLLAVSEELRKELKKAENTN
                     LNFEILYDQAETVIQAIRNFFFASLIGFILFIIAASLIFQEFKSSCLFAFLLVCQFFI
                     GSIFMYFLKIDYNLVTIVGLILGCGCCLCVFIVNQLFSDYGKNSNSITGEIFTTILLV
                     SGVFLPILFTTKELKSIYGGLGFVLSVNFFISYLISITILPSLRTKFQIDIKIFDVPK
                     ILKTFVHKLDILSYYVHRMKEDIIDKTLSVIDYSRKRPKVFLSVYILFILIGIYFYFI
                     SKHEFINKVEEKQLIGNVEFPSGTSFSRINAITERIEKSLSELYNIKEVNSKVENGKS
                     TIVVKFNESVSNVDEIGKELEEIVGDIKPAFIYFSGSNDEALLKEVTIDVIGDDLNKI
                     DQITRQISSVAQELLPNVRHVLLRYKPPREEVRVVIDKEKSESLGIRSQDIGRLLRYG
                     IQGGVATKFIEEEREVDVRIRYDSNYRDQFTDLKEYKIDTEKGKSVPLLEIASLTRDT
                     TPVRIYRKNKRRVLSFSLRIADMNLTEILPKLEKLKEIELPKQYRIEFSDSLQKVLEH
                     QKKMNFILSFAGLILFMILASYLESLKGPFLLLSVLPLPLLFVIIIIYWIDLPLTIPV
                     YIGMIIISAFGILETFILRKELSPWKNQGEKFEIGLMPYDLKEKIRTLLSKFFQLWFL
                     IILFYLPSIFSFGTGAAMLKTVSITLTLGLIGICFFTPIVFITFYLYTTAITNTITNV
                     YRQSIDWTNLKLIELRRNTR"
     gene            36445..37134
                     /locus_tag="OJJBEHOP_00022"
     CDS             36445..37134
                     /locus_tag="OJJBEHOP_00022"
                     /inference="ab initio prediction:Prodigal:002006"
                     /codon_start=1
                     /transl_table=11
                     /product="hypothetical protein"
                     /protein_id="X:OJJBEHOP_00022"
                     /translation="MTVLSYLKNTLFRPEYYFKVYSLQSNQIQSNYSVKNFFIVLISL
                     TILLTCTRVLQESFFSSVKVTVAQEASAKVEENRKNYGQNQGFVFILLSKIIYVLIWI
                     VIPILLSLIRLPILYFIGEHKTRFKELFITTLATSLPLLLSSFIISVMYDLVLSNYTI
                     GNFETLKLFFLICFIILLVSWIWEGRLCFYAFTGQYDQNNGRAILTWLSPSLLFVNLL
                     AINLVIQIWFR"
     gene            complement(37507..37800)
                     /locus_tag="OJJBEHOP_00023"
     CDS             complement(37507..37800)
                     /locus_tag="OJJBEHOP_00023"
                     /inference="ab initio prediction:Prodigal:002006"
                     /codon_start=1
                     /transl_table=11
                     /product="hypothetical protein"
                     /protein_id="X:OJJBEHOP_00023"
                     /translation="MVQFFLRNKLSILVISLTVLLLGGSYFSLFKDTCNGDCKNGFGS
                     KIYWNGKKYIGQWKNNKENGYGVLVAKDQKILYSGKWQEGKEVSKESEIPKKR"
     gene            complement(37810..38229)
                     /locus_tag="OJJBEHOP_00024"
     CDS             complement(37810..38229)
                     /locus_tag="OJJBEHOP_00024"
                     /inference="ab initio prediction:Prodigal:002006"
                     /codon_start=1
                     /transl_table=11
                     /product="hypothetical protein"
                     /protein_id="X:OJJBEHOP_00024"
                     /translation="MEICKNWNVEDFLKTNEQKIPFLIRKHLNECQKCQVDILEYSEL
                     HPIPEYLFGKNFSKQKLLWFGAELANPTDFPITKERKKKISSKMDVLNEEPSVLDLTQ
                     QNRSKFFLFCRRYKKFIFIFGYLALLAPMLQLAFQIF"
     gene            complement(38537..39073)
                     /locus_tag="OJJBEHOP_00025"
     CDS             complement(38537..39073)
                     /locus_tag="OJJBEHOP_00025"
                     /inference="ab initio prediction:Prodigal:002006"
                     /codon_start=1
                     /transl_table=11
                     /product="hypothetical protein"
                     /protein_id="X:OJJBEHOP_00025"
                     /translation="MVQYGSGASEYKIFLFFSTLRRTHVNLFNQIELETIPIPEDKEP
                     QKYKYPPRDLLEGIDLEKVKTKLNRFLDSKGFKEEELRLPDFASGLGLSTHQASYYLN
                     QYLNMSFTEFLQFHRINEVKNMIRIKLNYNLLNIAFGCGFNSASSFHRACVKFTGKSP
                     RDLRQELLSTEPKEKANE"
     gene            39098..39991
                     /locus_tag="OJJBEHOP_00026"
     CDS             39098..39991
                     /locus_tag="OJJBEHOP_00026"
                     /inference="ab initio prediction:Prodigal:002006"
                     /inference="similar to AA sequence:ISfinder:IS195"
                     /codon_start=1
                     /transl_table=11
                     /product="IS982 family transposase IS195"
                     /protein_id="X:OJJBEHOP_00026"
                     /translation="MDLTSIFCAIDDYCTQQKINWNGKILSPVAGKRNRKLKLSLSEV
                     ATIVVYFHLSHYREFKNYYLIEIKKNLKSEFPKAVSYNRFVELMPNALCVIASFLSNT
                     RMGKCSGISFIDSTILKVCDNRRIHSHKVFKDTAQRGKSSTGWFYGFKLHLVINDRGE
                     ILSFMITPGNVDDRNSKVIFPLVKNIYDKLFGDRGYISQSLFESLYEKGIQLITKLKK
                     IMKNKLMPLVDKILLRKRTIVESVNDELKNICQIQHTRHRSFCNWAVNLLSGLVAFSF
                     FPKKPSLNLRSKDNLQLLISP"
     gene            complement(40029..40241)
                     /locus_tag="OJJBEHOP_00027"
     CDS             complement(40029..40241)
                     /locus_tag="OJJBEHOP_00027"
                     /inference="ab initio prediction:Prodigal:002006"
                     /codon_start=1
                     /transl_table=11
                     /product="hypothetical protein"
                     /protein_id="X:OJJBEHOP_00027"
                     /translation="MIINYFNIKPLDITEPELDEYEKYIGLPLYKEDREAILKFTAFR
                     KILTIRKRLKFNTSENFSLNDLTNNE"
     gene            40703..41086
                     /locus_tag="OJJBEHOP_00028"
     CDS             40703..41086
                     /locus_tag="OJJBEHOP_00028"
                     /inference="ab initio prediction:Prodigal:002006"
                     /codon_start=1
                     /transl_table=11
                     /product="hypothetical protein"
                     /protein_id="X:OJJBEHOP_00028"
                     /translation="MNEVEIQNRINIALKFLKETRGLNQNQIAQKLAVTPGTITRLRN
                     GENALTESMALLFEYIFGISSRWLIYGEGEMLFFPPNIGDKQEIDFLHRIYSRKGMKM
                     LIENILCLSDRDLAVIQVTVEKLNS"
     gene            41163..41771
                     /locus_tag="OJJBEHOP_00029"
     CDS             41163..41771
                     /locus_tag="OJJBEHOP_00029"
                     /inference="ab initio prediction:Prodigal:002006"
                     /codon_start=1
                     /transl_table=11
                     /product="hypothetical protein"
                     /protein_id="X:OJJBEHOP_00029"
                     /translation="MSYLLEQIKVKKLIGLSEQEELNKIKSFVSKIYEDAGYSNSPWK
                     NIDHYDLWSTWFYVEENGQILSAMRITEKKPFNFIPLEVALFKDEQFPPKRYAVLEEN
                     VADWNSVAFIQNVKGAKAAKANFIAVAEHCITKEYNTIYGMYNPKLSGIERIYLREGA
                     EISVKYPGPMYFPGLYLKGEIPWFEVIEIRKESLQKIASKKE"
     gene            41988..42707
                     /locus_tag="OJJBEHOP_00030"
     CDS             41988..42707
                     /locus_tag="OJJBEHOP_00030"
                     /inference="ab initio prediction:Prodigal:002006"
                     /codon_start=1
                     /transl_table=11
                     /product="hypothetical protein"
                     /protein_id="X:OJJBEHOP_00030"
                     /translation="MIPVIFTPYFLHSLISYLFVPHKKSNEMSWKSIGNIIVLVYLMI
                     SILNCKVVHLTEPDIFAYTPTWIYHLLIGYCSFYILFSSIQVLIVIFQKRGDDRVRSF
                     LFFSGIIISLFVSLIFVYILPLHGYFLASNSAFGIMISSLLWAVAILHYDAFEIREHI
                     IEGDSHLPLLNRISSVPILKLFQILDPEEYCNRIVLSKTNVILNVTTVFDELKNREEA
                     KKLNTKERAELLARIFNRRIR"
     gene            43570..44949
                     /locus_tag="OJJBEHOP_00031"
     CDS             43570..44949
                     /locus_tag="OJJBEHOP_00031"
                     /inference="ab initio prediction:Prodigal:002006"
                     /codon_start=1
                     /transl_table=11
                     /product="hypothetical protein"
                     /protein_id="X:OJJBEHOP_00031"
                     /translation="MTIITTLIFLLVALYLGYLLFNKTKVYNSLYEKYKDIIDLEAYK
                     SNVIKETNDSISERNRILNEIQIQIDQVRIDYSMKRQLLENLVREIAIFDEQSEIISY
                     GLYKPHFDFDTSEQYKEVLLSVRDSGKEMIKLEKAAYSSTTWTVNGSKAEGKKQTKHY
                     IKLMLRAFNGECEAMISDVRWNNILKMEERLLKVHDAINKLGETHSIHITNEYYKLKL
                     KELRLTHEYQDKIYQEKQEQKRIQEQIREEERAQKEIEKALKESEDEERRYTKALEQA
                     KKELEKAQGDQLQKIQLKMVELQKELEEAQRLKQRAISMAEQTKAGHVYVISNIGSFG
                     ESVYKIGMTRRLDPMDRVKELGDASVPFEFDVHAIIYSENAPEFEKLLHKEFDLRKVN
                     LVNNRKEFFNITLDEIEEIAKKHRSDIEFTKIAEAREYRESIKIRSEREKIVTSPNTS
                     VLDKIPQSI"
     gene            45209..45508
                     /locus_tag="OJJBEHOP_00032"
     CDS             45209..45508
                     /locus_tag="OJJBEHOP_00032"
                     /inference="ab initio prediction:Prodigal:002006"
                     /codon_start=1
                     /transl_table=11
                     /product="hypothetical protein"
                     /protein_id="X:OJJBEHOP_00032"
                     /translation="MELPDLSQITGFDWDLGNIEKNWKKHKVKPGEIEEIFFNDPLLV
                     VTDDYHSGKEDRYIVLGITNSGRKLFAVITIRKDKIRPISVREMTSRERKIYESS"
     gene            45495..45767
                     /locus_tag="OJJBEHOP_00033"
     CDS             45495..45767
                     /locus_tag="OJJBEHOP_00033"
                     /inference="ab initio prediction:Prodigal:002006"
                     /codon_start=1
                     /transl_table=11
                     /product="hypothetical protein"
                     /protein_id="X:OJJBEHOP_00033"
                     /translation="MKARKKIPHLKSEKGEIDFWSKNDSADYIDYSKAKKVSFPNLKP
                     TTRMISLRLPEALIDRLKVMANKKDIPYQSLIKLLLSDKVEEELKR"
     gene            47226..47570
                     /locus_tag="OJJBEHOP_00034"
     CDS             47226..47570
                     /locus_tag="OJJBEHOP_00034"
                     /inference="ab initio prediction:Prodigal:002006"
                     /codon_start=1
                     /transl_table=11
                     /product="hypothetical protein"
                     /protein_id="X:OJJBEHOP_00034"
                     /translation="MVLDGIFGNATASKVLLHVFHYSEVHASAIAKDYDTAVTPIRLQ
                     LERFEKTGILVAKQIGRSRVFTFNPKSPFVKPLKEILSIIYQSLSIEEKEKLFSTRRR
                     PREKGKPVYGRA"
     gene            47557..48099
                     /locus_tag="OJJBEHOP_00035"
     CDS             47557..48099
                     /locus_tag="OJJBEHOP_00035"
                     /inference="ab initio prediction:Prodigal:002006"
                     /codon_start=1
                     /transl_table=11
                     /product="hypothetical protein"
                     /protein_id="X:OJJBEHOP_00035"
                     /translation="MDEPDWKSVNEEELWKYVGWHLAEKGIQSVLVGGAVVSIYSKGA
                     YRSGDIDLVEPIVSRSKEIALVMENIGFRKTRRHYVHPKCKHLYIEFLSGPVSIGEDF
                     KIVPDEKKFKGKILKIFSPTDCIKDRLASYIHFKARECLDQALLVAKNQRFDLRQIKE
                     WCFREGEIGKSAFEEFQALL"
     gene            48166..48276
                     /locus_tag="OJJBEHOP_00036"
     CDS             48166..48276
                     /locus_tag="OJJBEHOP_00036"
                     /inference="ab initio prediction:Prodigal:002006"
                     /codon_start=1
                     /transl_table=11
                     /product="hypothetical protein"
                     /protein_id="X:OJJBEHOP_00036"
                     /translation="MRDDAPSDLKSPINTILKHLSLAKTEIIESEGKFNG"
     gene            48269..48583
                     /locus_tag="OJJBEHOP_00037"
     CDS             48269..48583
                     /locus_tag="OJJBEHOP_00037"
                     /inference="ab initio prediction:Prodigal:002006"
                     /codon_start=1
                     /transl_table=11
                     /product="hypothetical protein"
                     /protein_id="X:OJJBEHOP_00037"
                     /translation="MDNLYNAIIVASFSILASIITASLSYYFTKRNQNLSNERRIKEE
                     FYRRFAKSLSDLAFDNKDREALKAFSENMNIILLIGSPSVIKALMNFHSHLQNKTQEK
                     SE"
     gene            49018..50307
                     /locus_tag="OJJBEHOP_00038"
     CDS             49018..50307
                     /locus_tag="OJJBEHOP_00038"
                     /inference="ab initio prediction:Prodigal:002006"
                     /codon_start=1
                     /transl_table=11
                     /product="hypothetical protein"
                     /protein_id="X:OJJBEHOP_00038"
                     /translation="MTDEQNNNAEKSESENNESKIAKQTLEDLETKIAEQIKKVAIID
                     SNTEDLSGAILNLNNVFATEKAKMTEALNANVQEFQKQLKNIKDLSTNGEEIFQKIHG
                     LHEEIGKYYNSIFGYVSVERRYLTGAEENEISINGEKEYFNGKELKEAKFKDGSIKKF
                     FTVEKTNPGVLDQLKSRENEFQTFIKTVAEKHESLSTQNQSQFTALVERNNLRYEDLL
                     NKISSLYQDAIGVGLAGAYNKAKASHRFSLNLWSVILVLSVLGMLAVPVAMEIWVYTE
                     QLVKIESLVGIIKRVFSYLPFISPMVFLSYIATKNMNGYRRMFEEYLYKESTSLTYEA
                     LKREISTFENDKLSSEFATQLLRQNLQAAEDNPSKYLDKIDGDVPTDILKSIMHGRKI
                     NISIGGLFGTKVKMESIDKEVLPNTSLEKSKDDKKSE"
     gene            50479..51276
                     /locus_tag="OJJBEHOP_00039"
     CDS             50479..51276
                     /locus_tag="OJJBEHOP_00039"
                     /inference="ab initio prediction:Prodigal:002006"
                     /codon_start=1
                     /transl_table=11
                     /product="hypothetical protein"
                     /protein_id="X:OJJBEHOP_00039"
                     /translation="MSQDKLRIFKPGQIEMLSKILGDTNFGLTGAEISRFLAQSNIRD
                     TDPGMTKWKRLYNALVTAHNERKSGNHILSFISKALEPARFAGDLYYYHSIINEVNII
                     LSFHGLEFRDDGKFYNIDKTNTLTEAERRASNLKSGIKERNLHPELINYCRKELLSDN
                     YFHATFEATKGVADLIRKKSGINKDGSELVDKVFCGNEPILKINNYTSETEKSEQKGF
                     ANLLKGMFGTFRNPLAHEPKMSWNMSRDDALDLFTLASYILRRIDRT"
     gene            51579..51815
                     /gene="mazE"
                     /locus_tag="OJJBEHOP_00040"
     CDS             51579..51815
                     /gene="mazE"
                     /locus_tag="OJJBEHOP_00040"
                     /inference="ab initio prediction:Prodigal:002006"
                     /inference="similar to AA sequence:UniProtKB:P0AE72"
                     /codon_start=1
                     /transl_table=11
                     /product="Antitoxin MazE"
                     /protein_id="X:OJJBEHOP_00040"
                     /db_xref="COG:COG2336"
                     /translation="MESIIQKWGNSLGIRIPKAMATELELNDGSHVELQYEGDKIVIY
                     PMKKASLEDKLSKITKQNLHSEISTGNSIGNEAW"
     gene            51809..52150
                     /gene="mazF"
                     /locus_tag="OJJBEHOP_00041"
     CDS             51809..52150
                     /gene="mazF"
                     /locus_tag="OJJBEHOP_00041"
                     /EC_number="3.1.27.-"
                     /inference="ab initio prediction:Prodigal:002006"
                     /inference="similar to AA sequence:UniProtKB:P0AE70"
                     /codon_start=1
                     /transl_table=11
                     /product="Endoribonuclease toxin MazF"
                     /protein_id="X:OJJBEHOP_00041"
                     /db_xref="COG:COG2337"
                     /translation="MVKNRNYTPEKGDIVWLNFTPQAGHEQKGRRPALVLSPKEYNSK
                     TGLAIFCPITSKIKGYPFEVLIKSKKIDGVILSDQVKNLDWTIREAEFIESINKVSLK
                     EVLDNIKLLIF"
     gene            complement(52220..52594)
                     /locus_tag="OJJBEHOP_00042"
     CDS             complement(52220..52594)
                     /locus_tag="OJJBEHOP_00042"
                     /inference="ab initio prediction:Prodigal:002006"
                     /codon_start=1
                     /transl_table=11
                     /product="hypothetical protein"
                     /protein_id="X:OJJBEHOP_00042"
                     /translation="MKRFLYILFLFNCSTFGSVSTQTNLNPSHDTGCSEFKGPSWFLC
                     LEKLHANWQKIESSQATVTILSKEREGEYLRLKKRICWSEFFCREFEEVTYSPTFFQR
                     LKVTLSTILISICIGLLIGISF"
     gene            53182..53307
                     /locus_tag="OJJBEHOP_00043"
     CDS             53182..53307
                     /locus_tag="OJJBEHOP_00043"
                     /inference="ab initio prediction:Prodigal:002006"
                     /codon_start=1
                     /transl_table=11
                     /product="hypothetical protein"
                     /protein_id="X:OJJBEHOP_00043"
                     /translation="MDGQDIMYILDGKIDLPDLLYRKRRHAAETGNIYLKVTEII"
     gene            53535..53780
                     /locus_tag="OJJBEHOP_00044"
     CDS             53535..53780
                     /locus_tag="OJJBEHOP_00044"
                     /inference="ab initio prediction:Prodigal:002006"
                     /codon_start=1
                     /transl_table=11
                     /product="hypothetical protein"
                     /protein_id="X:OJJBEHOP_00044"
                     /translation="MNQTVNISFEKALLKEIDKIAKREHRSRSELIREAARAYIEKKT
                     KWQAIFDFTSKVIDRSVISEKDVFNEIKSVRNKRNAS"
     gene            53780..54184
                     /locus_tag="OJJBEHOP_00045"
     CDS             53780..54184
                     /locus_tag="OJJBEHOP_00045"
                     /inference="ab initio prediction:Prodigal:002006"
                     /codon_start=1
                     /transl_table=11
                     /product="hypothetical protein"
                     /protein_id="X:OJJBEHOP_00045"
                     /translation="MLKVLLDTNIYISAILFKGKPRLVFQDLIDEIFTGYISKEILDE
                     IESTLSKPKFKLDDNFIQVVLSEIRDITILVKNKPIQNYLELRDRNDYHILESAFVAN
                     VNYLITGDKDLLTLQKIKNFSIITPDEYLHLK"
     gene            complement(54633..54734)
                     /locus_tag="OJJBEHOP_00046"
     CDS             complement(54633..54734)
                     /locus_tag="OJJBEHOP_00046"
                     /inference="ab initio prediction:Prodigal:002006"
                     /codon_start=1
                     /transl_table=11
                     /product="hypothetical protein"
                     /protein_id="X:OJJBEHOP_00046"
                     /translation="MDRSTGYKGKDHHPEDVQVHLSNKSRKKMTRWG"
     gene            complement(54756..55109)
                     /locus_tag="OJJBEHOP_00047"
     CDS             complement(54756..55109)
                     /locus_tag="OJJBEHOP_00047"
                     /inference="ab initio prediction:Prodigal:002006"
                     /inference="similar to AA sequence:ISfinder:ISGme3"
                     /codon_start=1
                     /transl_table=11
                     /product="IS5 family transposase ISGme3"
                     /protein_id="X:OJJBEHOP_00047"
                     /db_xref="COG:COG3039"
                     /translation="MGCVKRDIERKVENPNIRLKSLLEISERILTQSKNSKNKIYSIH
                     SPEVECISKGKSYKRYEFGCKVSLVTTSKSNWVVGVQALHDNPYDGHTLKDAINQMEK
                     IVGLRPKEVYVLNHS"
     gene            55183..55404
                     /locus_tag="OJJBEHOP_00048"
     CDS             55183..55404
                     /locus_tag="OJJBEHOP_00048"
                     /inference="ab initio prediction:Prodigal:002006"
                     /codon_start=1
                     /transl_table=11
                     /product="hypothetical protein"
                     /protein_id="X:OJJBEHOP_00048"
                     /translation="MNANLPFRLQRISKLNLTLQKDQAARFCLPSFLTEETGGAGSYN
                     FVLIEYFLLMLLLLKLVAFCDTVLHPLEK"
     gene            complement(55731..55979)
                     /locus_tag="OJJBEHOP_00049"
     CDS             complement(55731..55979)
                     /locus_tag="OJJBEHOP_00049"
                     /inference="ab initio prediction:Prodigal:002006"
                     /inference="similar to AA sequence:ISfinder:ISGme3"
                     /codon_start=1
                     /transl_table=11
                     /product="IS5 family transposase ISGme3"
                     /protein_id="X:OJJBEHOP_00049"
                     /db_xref="COG:COG3039"
                     /translation="MKPEENSKQKNQGELFRNRLDQILDHRHPLYQIAKKIDWEKFEK
                     EFGKYYTEKTGRPGLRIRLLVGLHYLKHAYNVSDEKVI"
     gene            complement(56263..61302)
                     /locus_tag="OJJBEHOP_00050"
     CDS             complement(56263..61302)
                     /locus_tag="OJJBEHOP_00050"
                     /inference="ab initio prediction:Prodigal:002006"
                     /codon_start=1
                     /transl_table=11
                     /product="hypothetical protein"
                     /protein_id="X:OJJBEHOP_00050"
                     /translation="MKDLNIKIVFLTGNPGIGKTTIISELYNSRENLIHLRYYTFKPF
                     SPENDLVPADSGKTCDALSLWGDLLIQLRSYFKGKLAIFSVPIRNDFIESVDELRNEV
                     IRLSIELSKILGKRIVICVDGIDHAARSGQSVGRNYLSTLIPPEQIPEEIIFIISGQS
                     PVAYDQYPSWLSNSHDKVKRIDVPNITKNEISQLVDPKFAGNENWIANEIYQITNGNT
                     LSVLYAIETIKRNKSASEAIVELNNNRLRDGLSSYYEAIWKNTIEKLKKQQPSLPYFL
                     ASIFSLTSSQLNLSHIQILIHEPNNSIYDWQEMLNGLSPLIINQDDHYRVLHNDVKVF
                     FTKLVSESRKDIFSETAYRLLKLYKKDETFQRQRHIDLVRLIKKSGKKNIILEILTPK
                     YIMEAYVARTPKANLEESLQFGLLQAIESNNLENVHAVACCIKTFNQLINSLNSTNEY
                     WNFIDFQQPLLNELRVLNKDNWNIEILSNLLEEIYQLTIEGNSDRAKQIVLSWFRNLK
                     FSGLLKILPTNELYTKDPIYRETKDIISPAFENFLSMIGKIEVRLKDNLFVIDSFEND
                     NLIKAKINSGFFEELTKITQVFEFKYTIRHHYNAFFHNDIDNLLFNLFSTLDWKRIHI
                     FLIYIKSSQISDHHKSLAYLCAKLLNRPKLINKWGLGSKETLFNNLSQYSRNTDSYYS
                     KYAIYCAIAFLLPYIDPGKDNVELRSFMIECISKEDYLDEKTKIAANILFDITITLSR
                     WSREIFDEKKKSNFLFLDQASLNSILDKLLHFQAKNSNAMIASDLAIILLLKLISFCV
                     KLTSEDYVKILNDNFSSHYSEKKSYDSFFILIWYWFLESHNIEKCNNLLEHLIGESGK
                     IWKYSLEEKNEILKILSTISEPQSLYKIKEACMRFQWHKVGFSGHKEYTLFSVHSWLE
                     NLLKCDPTSWKEDGLRLYYLSEKIEKIADNRAAWDIPELLLSNGLRTTPNDFLFVYEL
                     TKSSQRDNDTLIVSAISNYINEEKSLGLEKLKLIWLFCCGYISYRLHEGRKIIHELKI
                     AILRNIDPEGKDALCDFISKTNPIEFRIEELDSIEKVQAVSQYEIEEKTLEQDLIRFL
                     NSSERIPRRLLGILERWKIYDSKQIEINLELIIQMVLNFKDLSNWRYTGNSRIFEILI
                     PFLKEDTYWKILRKIYEDFYESSEYSYYGSLGDSLDEFCLYSSNQNKEKLKSGLQRTL
                     QVHNEWLNGFSSEIDVHDLKKDLIISEIQDQSWLESFLTILLEKLDSGSAFKVESSIR
                     AIMNILLEFSDSLEFLNRKWSHFSVDQKEFLLIIFEAIVILKPESFSILEPILKKEIL
                     SDRLALKLNSYLVYLSSNRIRSIDIPKVTFNPLKELLNFKESSDYHNLIEYQPKDGFI
                     RGRFQLIDSRVRFLEILSGKELLPRISQEMEVLDKKKPNLLCSEKVYSPYRRDIKILS
                     RSEDDRFLRILEHESANGVLEKIPPLILAQGSLSGDDPFNLFLSYRPYENLELWNFEN
                     LDDIKSIQNKAFEILKINSDENNFTLSGEFHFHTKKNNYTFIYGTHFKNSPILAYNKY
                     HPMQFNGRFSFSVEGGPIANPHLFSTIRYVGISRLRDGRNWQLPSPEFMRVFHLKYSQ
                     EDPRILLSNGEKAVWLEKYIGKFNHSSEANHDISHMQRWVIKKKTLMSVLNDNEKLSI
                     NEIFYFESRNE"
     gene            61466..61768
                     /locus_tag="OJJBEHOP_00051"
     CDS             61466..61768
                     /locus_tag="OJJBEHOP_00051"
                     /inference="ab initio prediction:Prodigal:002006"
                     /inference="similar to AA sequence:ISfinder:ISLin2"
                     /codon_start=1
                     /transl_table=11
                     /product="IS3 family transposase ISLin2"
                     /protein_id="X:OJJBEHOP_00051"
                     /translation="MNKKGKYSPEFKEQAVKRTLSGSFTIKEVAEESLGISYFVLRQW
                     RTENLKKSEQQSPPTDKQLKESEELKKLRKENLKLKEEVTILKKFAAMLSREQNPD"
     gene            complement(62062..62976)
                     /gene="rpnD_1"
                     /locus_tag="OJJBEHOP_00052"
     CDS             complement(62062..62976)
                     /gene="rpnD_1"
                     /locus_tag="OJJBEHOP_00052"
                     /EC_number="3.1.21.-"
                     /inference="ab initio prediction:Prodigal:002006"
                     /inference="similar to AA sequence:UniProtKB:B7NGZ6"
                     /codon_start=1
                     /transl_table=11
                     /product="Recombination-promoting nuclease RpnD"
                     /protein_id="X:OJJBEHOP_00052"
                     /translation="MSDMTNPHDRLIRETLQNKEDAISFFKNSLPEAVIELLDLNRLE
                     LTQSSFISENLKEEQTDLLFQIPLKSGKKANVYLLFEHKSYLDDSIFSQLLGYISAIY
                     KSQYKVDKKYSVVIPFVFYHGERTWTLGNSFQNRFILSKNEEEVFKKYIPDFELELFD
                     LSKVDLSRLESITLRVILGVVQKIWEGDTSFLSHLGEVFELLTGLKNESKRVEIFQKL
                     FLYIFNVRELEPTEITSLLSHSKISRDYEDLAMTTAEKLIQKGEMKGKVETKIDIARN
                     MLLDGASLEYVLKITGLTEQELKDYGVA"
     gene            complement(63469..64350)
                     /locus_tag="OJJBEHOP_00053"
     CDS             complement(63469..64350)
                     /locus_tag="OJJBEHOP_00053"
                     /inference="ab initio prediction:Prodigal:002006"
                     /codon_start=1
                     /transl_table=11
                     /product="hypothetical protein"
                     /protein_id="X:OJJBEHOP_00053"
                     /translation="MSKNFFPLTNDLMFKILFVKEPDLLISILNSVLFPDGEHTIRNI
                     KILNPELVGSSPNDKRSYLDIRAQDEDGKIFHVEIQVAHQSSFVKRSLYYLSGLIRDQ
                     LNRGSMYSDLKPVYQINIVDFDLIPSENFHSKFKFREESNPDIILTDDVEIHFLELSK
                     FVKRDVRELRNNLEIWLYVLKHTSELEEEEMRILVDKTPDLSKAFTILEQYSNDPQKR
                     NELEAKLKSDRDYAYDLAARFEAGELQGIQKGIEKGAEKEKLKFARKMFQKGMDVNTI
                     LEITGLSKKDLKDHGML"
     gene            complement(66610..66852)
                     /locus_tag="OJJBEHOP_00054"
     CDS             complement(66610..66852)
                     /locus_tag="OJJBEHOP_00054"
                     /inference="ab initio prediction:Prodigal:002006"
                     /codon_start=1
                     /transl_table=11
                     /product="hypothetical protein"
                     /protein_id="X:OJJBEHOP_00054"
                     /translation="MIVSKKLEIKVRELEEKGYSFIYIEDYVKGFYKGYFESKIKIAR
                     KMLLNGTSLEFVLMVTGFTEQELKDYGVRLDICSKG"
     gene            complement(66849..67763)
                     /gene="rpnD_2"
                     /locus_tag="OJJBEHOP_00055"
     CDS             complement(66849..67763)
                     /gene="rpnD_2"
                     /locus_tag="OJJBEHOP_00055"
                     /EC_number="3.1.21.-"
                     /inference="ab initio prediction:Prodigal:002006"
                     /inference="similar to AA sequence:UniProtKB:B7NGZ6"
                     /codon_start=1
                     /transl_table=11
                     /product="Recombination-promoting nuclease RpnD"
                     /protein_id="X:OJJBEHOP_00055"
                     /translation="MSDMTNPHDRLIRETLQNKEDAISFFKNSLPENVIELLDLNRLE
                     LTQSSFISENLKEEQTDLLFQIPLKSGKKANIYLLFEHKSYLDDSIFSQLLGYISAIY
                     KSQYRVDKKYSVVIPFVFYHGERTWTLGNSFQNRFILSKNEEEVFKKYIPDFELELFD
                     LSKVDLSRLESITLRVILGVVQKIWEGDTSFLSHLGEVFELLTGLKNESKRVEIFQKL
                     FLYIFNVRELEPTEITSLLSHSKINRDYEDLAMTTAEKLIQKGEMKGEMKGLIKTARN
                     MLLDGASLEYVLKITGLTEQELKDHGLL"
     gene            68145..68291
                     /locus_tag="OJJBEHOP_00056"
     CDS             68145..68291
                     /locus_tag="OJJBEHOP_00056"
                     /inference="ab initio prediction:Prodigal:002006"
                     /codon_start=1
                     /transl_table=11
                     /product="hypothetical protein"
                     /protein_id="X:OJJBEHOP_00056"
                     /translation="MPTTLYLKTILSLLGEEIVGKWREKYSILNPDKSCDSTYKVQTN
                     PVTA"
     gene            68884..69078
                     /locus_tag="OJJBEHOP_00057"
     CDS             68884..69078
                     /locus_tag="OJJBEHOP_00057"
                     /inference="ab initio prediction:Prodigal:002006"
                     /codon_start=1
                     /transl_table=11
                     /product="hypothetical protein"
                     /protein_id="X:OJJBEHOP_00057"
                     /translation="MDRIINRFYHCKQIPKCRTILYIFNVPFPIRELGHKIEQILSKQ
                     KRHLLRIADTTPFHNFTDIY"
     gene            complement(69238..70695)
                     /locus_tag="OJJBEHOP_00058"
     CDS             complement(69238..70695)
                     /locus_tag="OJJBEHOP_00058"
                     /inference="ab initio prediction:Prodigal:002006"
                     /codon_start=1
                     /transl_table=11
                     /product="hypothetical protein"
                     /protein_id="X:OJJBEHOP_00058"
                     /translation="MNDNQRVFRVQKDRNFTIVKNHFIDDPRLSMKATAILLLVLRYP
                     DNWRMSVKTMSKFKSDKDSSIASGFKELVTFGYAEFRKGKDPVTGRFNSGWYFFEESQ
                     KPEVQYKIKTTQNKRIENQSELFLKEVKESNRKENKVLDLEQRERPQLENQVVVNSTL
                     PSTKEQRLSKQVFSSQIQNTTREYDQPSQARIEEQKELLEELEIKFKREKNQALDSPQ
                     AEKPLLDFPLLENPILENRPLPNTIDQGLSKQVLFKQILNTSREYGPPAKTHIEKQKQ
                     NLNKPKPLSHFHFPESWLIKFQEYYFKEHGSEMGQPDSELKALNKLYELSKGDWNVIE
                     SKIQTLIQLRKQDSQFWYEQSLSPESITKFWSRLFVRKVKPTDKNRMRNEHQNKSIGT
                     EKRTEPKYNESKSIPDKPIEIKDLDPYKCFLGWGKTKLLKSQLEYYEQNSDPLKYEGT
                     KKILFEKFVNEVYPGLVSDSEVKKTSIENRKGSAA"
     gene            complement(72057..72203)
                     /locus_tag="OJJBEHOP_00059"
     CDS             complement(72057..72203)
                     /locus_tag="OJJBEHOP_00059"
                     /inference="ab initio prediction:Prodigal:002006"
                     /codon_start=1
                     /transl_table=11
                     /product="hypothetical protein"
                     /protein_id="X:OJJBEHOP_00059"
                     /translation="MNNKYFYLKLDLKMHSKEECIAEIMIFGFIKILTHPCKVTDLYK
                     IEYR"
     gene            72227..72466
                     /locus_tag="OJJBEHOP_00060"
     CDS             72227..72466
                     /locus_tag="OJJBEHOP_00060"
                     /inference="ab initio prediction:Prodigal:002006"
                     /codon_start=1
                     /transl_table=11
                     /product="hypothetical protein"
                     /protein_id="X:OJJBEHOP_00060"
                     /translation="MDHSSVKKTTIRAIGNSAGATIPKALLEKYNFHEGDTVFLLETE
                     SGILLSPYDPDFEEAIDIYQKGSKKYRNALRELAK"
     gene            72463..72858
                     /locus_tag="OJJBEHOP_00061"
     CDS             72463..72858
                     /locus_tag="OJJBEHOP_00061"
                     /inference="ab initio prediction:Prodigal:002006"
                     /codon_start=1
                     /transl_table=11
                     /product="hypothetical protein"
                     /protein_id="X:OJJBEHOP_00061"
                     /translation="MKKEPKWLNQKIVLTIHLDQLKQHGGSQGIRDQGLLESALDRPK
                     NKWSYRPSSNIFDLAASLCIGIAKNHPFIDGNKRVAFMATYVFLGINGYIIEVSEEEV
                     VSIMLKVASGNINETNLSIWLKDSSNRNS"
     gene            73149..73526
                     /locus_tag="OJJBEHOP_00062"
     CDS             73149..73526
                     /locus_tag="OJJBEHOP_00062"
                     /inference="ab initio prediction:Prodigal:002006"
                     /codon_start=1
                     /transl_table=11
                     /product="hypothetical protein"
                     /protein_id="X:OJJBEHOP_00062"
                     /translation="MSTIFDRLSAIDDDLKLSHSKMALELGVNRSTYYKYKNGTLTIP
                     KSILIILRLKGYDEHWILSGKGHMKLKDSVHLVEMQKRLKLISKLDSYGVLDSIEKLP
                     EAPSSDQKKIIREFFIFLASKFV"
ORIGIN      
        1 cgatttcgtc ataatcgaca cccctggatc aggctcgtat gaacttcttt ctgccctcct
       61 tgctgccaat gctgtaatta tcccagtaaa tccttcaaag tgggcaattc gaaccgtaaa
      121 aaaaatcttt aaaaaaatca atgaggcttt gaattttcca ggaaccagaa taacttccgt
      181 atatatacta ccgacaattt ggaataactc aggccgaagt gaacaaatat tagaacaact
      241 acaacaaata ccaaatttat tataccaact acaaacaaaa gaaaccggat acgaattagt
      301 tcctgccccg gctttactgc ctccaattcc tcaatcaatg acaattcgcg atagaactga
      361 atttggggaa cccttaaaag aaggaacaga aggttggaat gcttacgatt ccttagcaga
      421 ggtcttaatc cagaaatcag gtctatcaat tcgttcagtc aaatgaacta tttttctgtt
      481 tagtggttta taaagtaggt ttttaatggc ttctaaatct aaaaaaattt tccaagtcgg
      541 ggatgctttc ggaaacaata ccgataaaac ttctactaac ttgcacaata attcgcaaag
      601 taatgtatta ttacgcgaac tgatgaataa tgaaaaacat gaatctaatc aagtaataca
      661 aaatattcca gtcaggaaaa ttattagcaa agagaatcct agaaaaaatt tcagcagcga
      721 atctcttcaa gaattagccg agagcattaa aaaatacgga ttaattcaac ctatttcagt
      781 tagaaaagtt gggagcgaat atcacctcat tgcgggagaa agaaggcttc gtgctacaaa
      841 gttgaacggc gaagaattca tttcatccat tgttaaaaat gtccaccaag tagatccaga
      901 tttaattccc gaatacaaat tgattgaaaa tattcaccga gaggatctcg cagacataga
      961 aattgccctt agcttaactg ttattaaatc tagatataaa ctttcagctt ctcagcttgc
     1021 agaaaaattt aacaaatcaa tttcttgggt aaaacaaaaa ctgatgcatg cttcggctat
     1081 taacgattta gttgaagctg gaaaaatcaa aaatcctgat ttaataagca aagtcccaac
     1141 ttcaattcta atggaagttt tacctacaat aaaagccaat cataaagaag cattagattg
     1201 gttacttact aaagtaaaaa atgactcttt gccgactcaa gctgaagcta ggaaatatgc
     1261 taaatccttt tcactatcca acagcagttt aaataaaact aaatcttcag ccaacctcaa
     1321 aactcttcaa gatcagataa acgatattga tagaaaaatt gatgaattaa aaaagaaaaa
     1381 aaagaaactc aaagatcaaa tggatttact gacatgattt ttttaatttc ttaacaaaaa
     1441 aagagtaccc aaaacagccc gttgttttaa aataccagaa caatcttatc caagatttgt
     1501 cgtaatgggc ccaaggggag gtgagagtcc ccaagggcat ccttccctaa agttccaata
     1561 atttagttat gtcccatttt ttgcttgaca ggcatatagt acctgtatct agtccaaaat
     1621 atcttagaag acataactaa gataaggcca ctctcacatt cggccaaaaa cgacaaatcg
     1681 aggacctacg caaaggctcc atgcctaacc cttagttccc cgtattttta atagagtagg
     1741 gtaaaaaata acttttaccg tgcgtcaccc gaagtatgtc cgcatggtaa aaacaaggga
     1801 tactaaaatg accgaggtcg tacattacgc tttggtgata gctcacgcta tcgaatcatt
     1861 accactttca aggactaaaa gacaactgct atccaaaatc actgacttag acattgcagg
     1921 aagaaacaac ggatttggtg gatgtatcgc aaaaaacaaa acactaggcg aagaagtagg
     1981 tttagcagaa acgactgttt ctaaatatat tcgtgaaatg aaacgtgaag gatatataaa
     2041 ctctggagaa ttccacggac attatagaat actaaactct agtctacatg atgcagttgt
     2101 aaaagaacga tatgaatata acctacaaaa acagataact aaatatacta gtctgtctag
     2161 tacaaatatc ctagagagcc caaatcaaag tgccgggtct gctccgtacg aacgtacggg
     2221 ggatagtctt aataaccaaa gtacaaacca aacaaataac aaaaagaata tagaaagttt
     2281 ttctttttct gaaattagtt ggtcaaatat ctctgaacat tctaaaaacc tcatattgaa
     2341 agaatggggg gaatacgacc acaacccgga aaaggaaagt gcaaaaatca agtcctggaa
     2401 aaagttagta ccggaagatc cggaagttat tttagaaacg ctaaggaaat taattcagat
     2461 ccgtaaatcg gaaaagtata aagaggaccg attttgggga acgattcctg taaacatagc
     2521 ttccacttac tcttacaagg acattataaa aaacacatac aatttactta cacaagtagg
     2581 aagtaaaacc ctttcaatcg aggaaaataa agaagaaata agaaacggaa gtggaataaa
     2641 caatcagacc aaaaatgaaa acgaaccaac ctgggaagga ttcttggttt gggctgggaa
     2701 acgactttct aaatcgagca ttcaaagtct taaacagtta agagttcaat tcgaaaatga
     2761 ggaattgagt atagtagggg gtatagacga ttttctcaaa ataataatca ctaagtattt
     2821 taaagaagaa acaaaactca aaacagaaat aaaatttgta aaagaagcga aagagaaaga
     2881 aaaaagtctt aataactcaa ttaagaaaac ggatcagaag agtaacgagg aaaatcaaac
     2941 acacataacc gaactgaatg aagaaatatc cataccagtt gatcaatcag caaaccaaga
     3001 tttcagacat ttccgagact atatgtcggt agataaagta attaatgagt tcatgagtca
     3061 ttctacacta acactaaatc gaaaagactt agaaatcatt cgtaatctaa agatccgtta
     3121 tgacttagag aaaatagtaa tctttgattc tccaccagag agattaaaaa atcacatacg
     3181 tgattacttc tatagccatc cccaaagggt tatcgcacta cattttgagg aaaacaaatt
     3241 ctatgtagcg gcgtagtttt atagaatttt cttagaaact gttagtatat acatctatta
     3301 caggtaaaac tttaagaaag gatgaatctg tagacttaag gttaaaaagt tgtatataag
     3361 aatgcgtatc ataaggattt gttttggcat aataagaatc ggaaccataa ggaatttctt
     3421 tagaatctaa atgccattct tcacagatag agttccaaat tttttttatg tccatggtag
     3481 ggcgcttgga atatgctgat aactcaatat tcaattaaaa gaattgcgtt acgtatgttt
     3541 tgcaaatata tgtaaagcta tattattttc tcttccacaa aagaaaagtg aattaaagat
     3601 taagagaaga aactaaggta aagatcaaaa taactaattg tgaaaagatt aattttagag
     3661 aaaattttat gtatatacct attgtttttt cttttgtata aggaaataaa aagcaaaaat
     3721 gtttaaaaga gaaacaaggg ttatggccga aatgatgatt acatatatta tttctcttct
     3781 agaggaagaa gctaattctt gacggtaata atcagattct ttgttgtttg caagtgaatg
     3841 tatctctaat ttcagttctt ggatagaatc atatgtttct ttgactaaaa taaacatagc
     3901 atagtttttg tcatgaatat gagaaaaagg agacgaaaca ttttttttaa aagagatgct
     3961 actgagaagt tcgatttctt tttttaagtc ctgattaaaa ggccatttga gagaggcttt
     4021 ttttaaaagt tcaatcgctt gatagaaaac ttttctgggt tttgaagaat caattaaaac
     4081 catacagaaa actaaattga atttgcgaaa tgaatggcgg ttagacgttt tttctgtcaa
     4141 aaacaagcgt tactgaaacc ggcctactga tctctataaa attgagtacc gttaatatta
     4201 tcacaaaaca ctgattctat gcaaaatatt aggtacttta ttgtatagtc atgagtataa
     4261 gttttgttct gcaaaccgtc tagaatttta aaattgtgat tgcaatattg taagatgatc
     4321 acaaatttcg tttttgttac aaatgcggaa ctatctaaac taatcgacgt tactcatttc
     4381 tacaaaatag ggcatcattc attttgagtc catctgtttt gaagcgaatt tggacacccg
     4441 gttatatagt tctgagcgga agccgttttg tgacagtttt tacctaaaat gacaatgtta
     4501 gatactacca aacgatataa gacgtgtttg tcgatagcgg tccttttttt gggaactgtg
     4561 atttttacgt ttttgtttgg tttaaaatcg ggtttggaga atgaaaagtt tggatttgtt
     4621 ttagaatggt cttttgagtt agaacaaata ttagaatcga gttcacttgg aactttagag
     4681 aagtcgaatg agtcattttt agaaaatcgg gaatttggtt ttaaagacaa aaatatacga
     4741 ctaacaaatg ttttactata ttctattttt caaaaagata aaaatagaag tttggatcta
     4801 ggaacaaaga tcaataaaaa atcgaaagaa tctgaaaaat caaaaacggg caagtttcat
     4861 ttagaaactt ttttagaaat agcaagttct gtttttacaa atcaaccgga aattaccgaa
     4921 gacagtgtgt tggaatcaac tccggaacta aactttaccg acaacttggg aacagttggc
     4981 gctgcgtggg aagtggatgc ggaacttgct acaattcaaa atattgaaat taatcatccc
     5041 caaaaaaatt taaacttaga tcgtgtagaa gaaattgggt tacaagttga gagtaaacta
     5101 acaatcaacc caaaaagatc cgctttggat gaactttcaa aactaaactt tttaaaaaga
     5161 aatctaatag aaaaattcaa tacggtatct tttgactttt tgaaccaaaa gtcaaattac
     5221 attcaaaata ctgaaaccat aaagacaaaa agttcagatg aatcgtatat tcaagaagtg
     5281 gggagttatt tgtcggataa cactcacaaa aaaaatgcgg cgaatgttgt tgtatctccc
     5341 tttaaagaac attcaataat tgtaattgat ttgtctaaaa atgattcttg gaatttagat
     5401 ccaaaattta gttctttgga aaaaataaaa attcaatcga aatcgattga aaaaaatcaa
     5461 caagaaacct ttacgccgac tttcgatctt gagttcactg atagagtgaa aagtaaaact
     5521 ttgatgagcc aactcgagaa gtttggtttt ctaattcgtg aatctggcac agaactggga
     5581 atgtccgatg aaactttgtc tggtttctcc ctttgggaat tgggaaatga tacttttgag
     5641 attcgtattt tagagaatat tcatatagag agatgggctt ggaatcagat ccaagagaag
     5701 ttagaagaat ttaaaaacag tcgtttgcaa aacaacattc cttctcttgc taaatgtgta
     5761 aaagaagggc tgctgttttt tcctcgaaga actcaatcca attttaaaaa ccaggatgtt
     5821 gtttctgtcc attctggtta tacctggaaa gattcctatt ttctaatatt ggatcatttt
     5881 ttagaaactc ctaaaatcaa tcgtaaatgg atgcgttatt attctatcca tttaaacgga
     5941 ccgccgttcg gaatactaaa aaagaaccac tcgtatgaaa aacgtttgga aggagtttga
     6001 aagatgaact ctaaccaatc ttctaaaatc caatttgaca ttgccaacta cgttatcaaa
     6061 aaccaatcaa cgattgttag atcgtgcata ttagaattca gtcattctga atctaatact
     6121 ttcaaaaatt ctaatctaat tctaatactt aaaaccttgc gggtcgcttt ggccgaaggc
     6181 gtttctacaa gtttcaatca tttaatttta aatctgaatc tgtgggaact accacaaaaa
     6241 aaacttatac agaagaacac gttatcatag gatcacaaat ggaaaagaga gtcatcaatg
     6301 gatgggtttt tacaatggcg ggattgttga gtattaacgg aaaaaaatca aaaaaacaga
     6361 ctgagtcaaa agataaaaga gagatgaact tttcgagcga tacatatagc acaggttgtt
     6421 atgggaatag aggtgttcaa gaagagtttg agaaccatcg ttttgaagaa ctttcaaaca
     6481 aagacgtatg taaaaaagaa tccgaccctt ttggaaataa tatattagaa ataaaaaata
     6541 tactaaaacg tgtaataaca aaaataagta acggtctttt gtcgaaaaaa ttagcccagc
     6601 gagggcagct aaagaacaac gctcactatg ggtcgcgttg gaaactcagc acaacgcttt
     6661 cctatggatc gcgttgtggg agtagcgtaa tgacgagctt ggaaaaagaa ttagacattg
     6721 ttttattaga aaaacagcaa gttcagcatg aaggaaactc aatgtcccgc tatctgaact
     6781 cagcgtctca ttccctgaac tcaatgcatc gcttcctacg ggtcgctcga cagggttgcg
     6841 ttaactcagc aaaacgcttt ttacgaaagc gttttaggtc gttcgagagg ggaatacttt
     6901 ctcttgtccc actaacaact aatgaactaa tcacccgaag cgagatacag atgcagaata
     6961 cagaaactaa aggaagagga ttgaagaaga tgaacttgtt tttaaaaaaa tcaataacag
     7021 agtcagagaa tagagctgta gcgaagaatg aaacattcaa taagcagaat attcaagaga
     7081 cagaaaatcg attttctttt aaaacgaaga tagtaagttt gataacgatc cttgcgtttc
     7141 atgtttcttt tgtattaccg tttgcgattt ttagtttttt gttttccgcc agtagctctc
     7201 tggaagccca aagtgtgccg gtacttggaa gcactaaaca atttgcaaat gacgaactaa
     7261 aaccttacgt agacgcggcc aaggccagct ctatggattc tgccacgttt ttaaattctg
     7321 taaacaacgg agaacaggta attgaagcgg cctgggagac gagtgtaaac gcagagatag
     7381 aagcaattgt aggaggagtt acaaattcgg attctgtgaa taacgtaaac gtatacaaag
     7441 acgcggtaag ggctcagtta gaactacaaa aacaacaggc caaaaaccag tggatagcag
     7501 atgcaaacgc gtatatccaa gcggaactac aaatcttttt agctgttttg tcccaaaaca
     7561 catccaacaa cgtaacctcg tctaacacaa atgcagtgaa tacggtcaat ccaacggtgc
     7621 aagcggtgac aacaacccca gcgtctcaag ggacaaaccc cgcacaagcg gcacaaagtt
     7681 attaccaagg aagccagctc tgggattcta agtggcagga tttactgagt aaacaatcca
     7741 cctgggaaca gaattctttg aattcgatcc aaaacgggat tttgcaatgg aaccagtcga
     7801 ttactggttt agaaaatgat aaattagcct atttgaatgg aattgaacag actaaggctc
     7861 aatggctggc caacaaacaa ctgatccaga acgctcaaag tcagatgaga tctgcgttac
     7921 aatctacgat tacgaatata cggaatcaag agaatcaatt gaaaaacagc gcatccagcg
     7981 atcctagttt agttgccgta tttggtgaca tggatggatt gcttgacgat ctacaagacg
     8041 cattgaattc gaattcgtct ttggggacac tggcggaaac gttaggaaac ttttttcaaa
     8101 gccagatttc aaacgcaacc gcgaaagcgg actactggaa tattacaaag tggcaagaaa
     8161 cgtatgcgac tcaagttcta gagtttaaaa aagaagtggc gactgcgaac ttaagctgta
     8221 gtggcggacc ctggtgtaac taccaaccga caggatccca tacggtgaca tacaacgcag
     8281 atggaaatgt atatggatgg gctgctacga atggaggatt tcagagcggg gttttagtga
     8341 gtagttttga tccgtatacg actgcaaacc cgatgtatga atattgtcag cagaatcctg
     8401 gtagtctctg gtgtctaatt tcaccaccct cgtcgccaac aataaccgtt gatccaaacg
     8461 caagcacagg gtactacagc gaaggacatt acgtaataga atgcaatgga attgaattgt
     8521 ttggcaatac ttgtagcggt gctcaaggat atacaaacac tggcgattat tgtggaaacg
     8581 cgccggtatt ttgcggatat aataaacgtt ggcaaactga ttacaactat tctacctcgg
     8641 tatcagaaag ctttagccag gcacaaaaag accaaatagc aaaaaacaat aatatacgaa
     8701 acgcagtact tggaagttac aacacagcgt ttggattgtc ttctcaagct gggaacgcgg
     8761 ttgcgggatc aaacgtagct cttgaaacca aagtatattt aggtgggact actttaaata
     8821 gttcgaactg gtatggatcg atgggacttg ttgaacaagt gcaggttcaa acaaaataca
     8881 aatacataga ctctgcgatg caagcaaacc aaaacttttg gaccagcatg aaaactcagt
     8941 ttacaaatat tgcatctacc tttttgtcct tggtgaatcc tttgaaaaac tgggaagaaa
     9001 gatcggaaga atatgaagat gaataccagg cgaaactatt agaactagaa caaacaaaac
     9061 aaagtacaat ttccaactac gacaaccaaa tcaaccagat gaaagcagcc agaggcgctt
     9121 gggtaactga agtttacggt tatcaaatag caggaattgc aggaagttct gataacgcaa
     9181 atagtcaata cagaagcgga caagaaaact ggtcggatac aatttctgtt tttcaacaag
     9241 cagaattgaa ttggtatttg tctgctaagg atacgttaca acaagcggta acatctccta
     9301 acggagaaac acagtttcag acgagtgcga ttacacaagc aaaccagatc cagacacaga
     9361 ttacaaattc ggaaacaaac acaacccagc tttacaatgc agcgacagga ctgtatcaat
     9421 cctatcaata cgcggcttct ggaaacttga tgaaccaggc attgacgaac ttgcaaaacc
     9481 aaacgaactg gaaccagcaa ggagcgaacc tttcagcgag tatcgcggat tcttttggaa
     9541 gaagcgagag ttacaaaact gcggagttga atgcaagtaa tcgaatcaat gcacttgcac
     9601 aaacgatcta tggaaatggg gcgtatatag tagacaatac tgaactacag acacttcaaa
     9661 ctcaaataac gaccaacgga cagaaccaaa cgaattggca aaatgaaatt aacggaaata
     9721 acggcggttt taactttaac ggtagaaggg caaccagtat atccacaaca ttagaatata
     9781 caaatatacg aaatgatata tctgtggcga ccacgttaca agaagaagta gtagatgaag
     9841 aaaaaggtta tttaaaaacg gcaaatgaat attttgagaa gtcagaaaaa taccaagagt
     9901 tagcagagaa agccaaaagc gaagcaaagt ttgacgaggc ggcgctatat accggatatg
     9961 ctgtaagaga aaaaggaaac gcgatcacct ttttgaaaaa gaaatacaat ggaatcgggg
    10021 aagagataac aggggaagta gataatcgag gactgacata tacaagaaat tcttttttaa
    10081 gttacagaga cacgttactg aacaagaact ttcagaacag cacacaagtt caaaaacaaa
    10141 tccaagaagg aaagaatcaa gtagcaggga tcataacgga aggagagaac tacaaccaga
    10201 tccaaggaat gctccaaagt gcacagaact tgaaccaaca aggagcagag aacaaagaga
    10261 gggtggagaa gttactcgcc caatccaaag aattagcgga gaagaatatc ggcgaagggc
    10321 ttttggacgg actacaagag atgattgcaa gcatccagag ttctttacct caagaagtca
    10381 gtaacaatgg agtgagtcaa tatatccaag cgcaagagaa agagttagca gagaaacaag
    10441 aaaaagcgaa tgaactgctt tctcacatga actcgttagt aacaaataac aatgatttgg
    10501 cggctttaca agctttactc caaggaagta gccaaggatt gaacttagca gcgaatagcg
    10561 cagtatctaa atacttagac gactatgcta agaaactaca aaaagacaac gaagaaagaa
    10621 gttcgaattt acagaagaca cttttagaat ctctgacgaa cggagacgac tacaaatatt
    10681 taagagacgc aggatacgga tttagagtgg atggagaagg gattaccgct tacagagaag
    10741 tctacagtgg ggaaatagag atcaatggaa gtgcgatgaa aagcactagt tattcacccg
    10801 atttagaata tcaatatata cgaatagata caaagtttaa tccaggaaac ctaagcgtgg
    10861 atatgctaaa tccgaacaac acaacgttta gcgcggagat ggtgtcaggg gtaaagagtt
    10921 atatagacaa tctacaaaag aacgtagagg tgatgtttgc ccagtttagc gacaaaacca
    10981 aagaggtaaa agaagaatac gttcagaatg aggaaataga aagttatcaa aagaaactgt
    11041 atgaagcaag taaggagaac tacttagcag cattccaagg tttacctgga gaatttaagg
    11101 aaatgttcga gggagaaatg ggaggcttaa aaggttacca cgaacaagga tctaaataca
    11161 actttggaca gggaagtttt aaaggccaaa gcggggatat gaaaaagatc ggcaaatcga
    11221 tgtatgacgg agcaatcatt gatgacactg tatttgctgg aagtagagag ttaaaaggaa
    11281 gtgtgagtgt taaagggatt ccggtagaag taagctacgg aatgcagtat ttaatagtca
    11341 cgtcaggatt tgaaatatcg aatttaggtt acaactttaa tttaaagggc cttggaacga
    11401 gttatgtaga caatcaactg agtggagcga accagaagta tgagatctac aaagaagaca
    11461 tctctgcaag gatagagaaa caagcgaagg cgaatgacgc ggagaaagag agtaaaggct
    11521 ttatattcac gattttgaat ggaatgaacg gtggctctgg aagtatgggc cagagattta
    11581 cacaggcggt tagatcggaa gcacaaagtc gtataacggg agcggtggca gaagcgaccg
    11641 gattacccgc ctccctcgtc ggagccttag tcggcggaag tagtatgaaa gacgctgtga
    11701 aagcttacgt caaagacgag acgactaacg cgatttcgaa agccacgggt ttaccaacgt
    11761 ggctgatttc gaaccagatg gagaagatga acaaaccgaa ggaacaatgg tatcaaagcc
    11821 aagagttcca gatggtaaca acggtagctg ctgtagtggc agcgcctttg accggtggcg
    11881 cctctctaat ggtcatgatg gcggttaacg caggacttgg agctgctaca ggagcggccg
    11941 gcggtgggtt aaaaggcgcg ttagttggcg ccgtaggcgg agctgcggga gcagcggtaa
    12001 gaagttttac tggaggagcg gtaacagtag gactgagtta ctcagcagag aacggctttg
    12061 gagcttctgt cggagtaggc tacggaccag caacggtgag tgtgggagtt tcggagaaag
    12121 gtggagcaac agtagactta ggatttacga aaggcggctt taacgcggga cttagttaca
    12181 acagtaagac aggaagcgtg agtgggaatg ccggattaga agtagcgaaa ggaacaagtc
    12241 ttggaatcag ttacaacgaa ggcgacggct ttggagcgag tattagtaaa agcttagaga
    12301 acggagtgaa tggaagtttg agttggagtc agaaaggtgg agtaggagga agtatcggct
    12361 acgaagtgcc cggagacaaa aacaaatcta aggattcact tgcgaacaaa atgcaaggag
    12421 ctggaggttc actgaacttc agtcaaagag atggagtgtc tgcggcgttt aacgcgtctg
    12481 gtggagtgaa cgcaggaaac tggagtcagt caggaggctt ccaagcaaac acgaacttct
    12541 taaacgacaa gtggaaagca gactttgtat cgaaacaaag tgcaattgaa gaacttcaat
    12601 cgaaaggttt gagtaaggaa caggcgacag cgattctgga tgcgcaagcg aaagcagatt
    12661 cgaaggctgc tcaaaacaag aacaatgaag aacttggtgc acaagtaatc caaggagctg
    12721 ggcggagaga gggagaggat tcagccgatc cagtagatca aagaatcaat cagttaaaga
    12781 aagaattgag tgaaggaatc agtttagcag acggaaacgg aacgatgagt gacgctggtg
    12841 gaggatctgg agaagcggca gcagcgaaag agctttctaa gaagatggca gagttgcaga
    12901 aactggaagg tcagaaggcg gctggtcaga aacctggagt tcaaaaagat ggttcgattg
    12961 ttgtagttga gagaacttca agagagaata agcaagagac tcaagtttct aatgatccga
    13021 aagccaacag taatacgaat attaaacctg gagaaattgg ttattcaatt ttaaacttct
    13081 ccgctgtcct aggagttggc ccaaatctta ctaaaacaga aatgacagat catactggca
    13141 gaacaactgt ttcttgggac gttggaattt cctttggttt agggggtggg atttcatatt
    13201 ctgaaggcaa ggtagaagga ttatctcata atgttaaatc gaaagatttt tcatttgatc
    13261 taggaatgaa tgtaggacta ggtgtagctt ccgtagattt taatttttac gatcgttcta
    13321 agttttcagc atctttaggg ggggcaaaag cactccctac tatacctggt aagattggag
    13381 tgacggtaac tccgggatca ggacagggtt atccgcaatg gacaataagt aaatgggata
    13441 aaaagattca aaatgaaaat gaatagcaag cagttccaat attacgtaat agcgataatt
    13501 gctatcgctt tttacttcct ttttggttgt tcaaattcgc aactaccaaa aagtccaaaa
    13561 gtaatttctt acataatatg ggataaagaa aagccgagtc tgtttgatct tacgatggat
    13621 tattcttatc aagaagatat atcgttatca aacttaacat tatacaaaat cgaaaaagtt
    13681 ggcattgatg atctcgggaa attttttaat aaattttcca aatgtccatt tgggttaatt
    13741 ccgagaaaga gaggagattt ttcgataaat gatgctccgc taattattat gttagttgaa
    13801 gattccttta atcattctca tcatcttttt tctattggta taaacaattc tgtttcaaaa
    13861 acagtattca tcagaaaaac taaactattt ttcaatgatc tttcttatgt agaatatgaa
    13921 aacgagggct gctatcaaga taaaagtggt tatcaagaat atgtccaatt gattcaaggt
    13981 tataagacga ggccacagaa aataccatta tttgatgtct ttaaagaata ccgaagtcat
    14041 gaaaatactc tatcaaaaaa atctactgat ctttacttgc gtttcttatt tataagtttc
    14101 gcattttttg gtgggattgg ttctgcattg attttattga tgttaccgaa tcgaactaga
    14161 aacttttcca ggaagaaaaa atttataata gctacattgt acggtatgtt ttgtttaatg
    14221 ttatcagcat tattatttat ttagaatgtg tcctagtcca aaagccgtcg tttgtatagt
    14281 tgtttagaag ttgaatacta acagttgtta agcgcatttt tgaaagtcgc ctgagcctcg
    14341 caaaaactaa aatgtgagaa gttaagtcca gagcagaaag cacaccaaag gtagaaagct
    14401 tggtccggaa aaccggaatg ctgcttgaaa atgtgaaatg ataagatgac actttcagtg
    14461 agatcgaata aaaaaagaat caccgactaa ctaaagttaa ccggtgcttg aatgtaaaaa
    14521 actacttttt cttttttgga atagtagaag gatttgcaca aggatcacat agaccttgtt
    14581 tgttgatctt agtgcgtttg gaagtggcct ctttgatatt ctcgacaaaa cgatgtttgt
    14641 cgggaatggc accgtttaag acttgatccg gagagaaacc gaacaaaact ccacttggtc
    14701 ttgagttgta ttgaggacag cggttttaag agtatcgatt acttcctcaa atgaaatagg
    14761 atttttagga aatagaaatt catatttcat tttcttgttc agtgcagaat ccacagccag
    14821 gtagaaagtt tactccggga aaccggattg cctgtttgaa aatgtaaaat gacactttca
    14881 ttggaatatc ggatctcaaa agaagcatgt cctaatccaa aaacgtcatt tacacaatat
    14941 agctgatact gtcatataga tctttaatcc ttcattttgt aaaagttgag tatgttcagt
    15001 aaatataaga taatcatata taaaatttta aaatctcaaa aaaatccatt taattcattt
    15061 caagtcgctt cgaatatttt attagttata ctatttattt ttagtatcaa catctttctt
    15121 aaaaatattg attattcaaa agacgttaag ttatctttat tatcattgaa tccgtgttat
    15181 tcgtcttatc aagaatataa aacatgtttt ctaaatatta ttaatccaat agagcattca
    15241 aataatcttt tagagcgaac aaatttttct ttaaacaatg taaatttgga taaaaagctc
    15301 ttaaatatac ttggccatag tagcgttgat atatatccgt gggaactaag tgaagttgaa
    15361 aaatataatt taaattggaa gtcaagacct acgttccaat cttatatctc ttatactcca
    15421 tggattgaca tgcaaaataa tagattttgg aattcacaag aaaggcctaa attcattctt
    15481 tgggatacta aattaggaat taaaagtatt gacgatcgat atttatttaa tgatgaacca
    15541 atatctataa tcacgatatt aacgaattac aaaccggtta ttcaagaatt tcggcatatt
    15601 ctcttaaaat taagaaatga gcctatatta ataaagcatc ctcctacgca tttttttgta
    15661 aacggccctt caatctttaa tggaaaattt aacgaaaaca tagaagttcc tatttctgat
    15721 tctaattgta taataagggt gaaaataaaa ttcaattata ctttaaaagg taatttaaag
    15781 aattttttat ttagagctga tgcacaaggg atcgtattta attttcatca cacacctgaa
    15841 aaaaagtttt ttagattaat tccaaagaat tcaatttccg gtatttggat taatccactt
    15901 ataacagaac ttaatttata tactttagat attgaaaata ttttaaaaac aaaacataac
    15961 gtaaaatctt ttatgattat aacagaagat aaaaaaatgc taaaaggatt tcaatatcag
    16021 tgggaatatt tatgtccaaa agacatcaaa gggaaataac agtgatggcc cgaagagtgt
    16081 taattttttt atcctcgatt ttgatttatg cattagctat tcataaggtt ggtgatataa
    16141 ttcgtccagg gttagatgaa tcttatgtat tagcgataaa taaatacttt gcaaatttag
    16201 aatattcata ttcaaaaata tttttttcct acggaccttt ggggttttta atcgttcctt
    16261 tgccaattgg attaaatata actctttcaa ctatattttg gaatatactc attttcttat
    16321 ttattgtttc gtctctaagt ataattttaa ttaaaatcaa taaattttct tttttttcca
    16381 tattagtatc gatcttctta tgtatttgga ttgtaaatgc aacagagata aaatttattc
    16441 cctttctttt attaagtaat cttttgatac ttgatagatt cttttttaaa gaaaataatt
    16501 attttcttat attaccggca gtttcgataa gtgttattgg atattatatg ggaacatatt
    16561 ttattgcttt attaggatat tttattcctc tgtttatttt atatttgatt gaaaagcaat
    16621 ggcgaaggat gtgcgtcctt attctttttt caatttcgtc tttgttattt tttcgattta
    16681 taatttatcg tgattttgat atattttcta atttaatatc gattcttgaa ttttcaattg
    16741 gaaatagtta tagcatgacc ttgggaacag actcattttc ttggggtttg tttttttgtt
    16801 cactacttcc cttttttctc ttactcttca ccgggaaatc agaaattgtt tattatattt
    16861 caatttcttc tgttccaatt tatttaactt ttaaatacgc atttactagg atagatcacg
    16921 cacctcactt ttttaatttt attacagttt tatttttgaa tatggtgatt atttcacttt
    16981 gtccaacata ttctactgaa caaagaacgt cttagtgtat tcacattgaa cgatataacc
    17041 tcacaacaac taaaatataa tgaaaataaa atatatcttt gctcagcatg tttcaagtga
    17101 aagctggact aaacggttca ctgtagtgaa accggcatga gttttagaac ttgatatttg
    17161 tatggaatcc gtatatttct cagaaagcat tagaaaatct gcaattgatg taagaagtta
    17221 aaacgagaga aaaacaaaag aatgagttga taaagggaat ggaagaagat gaaaagcaga
    17281 gcagtaagag atatgtaatc ggagaaggtt tccccaccta aaacactaac gactagccac
    17341 tcgaagtgtg tatattatga cgtcgtaacg aacgaacttg taaaggtaaa agttccgttt
    17401 gaggatttgg agaaagtgcc agagtaagac ttacagattt ttttgtagta ctttattctt
    17461 agatatatat tagaaatcat gagaatattc aacagatcaa acttgctcgg cgaataagcc
    17521 aggttttttt gtttgtggga ttgatattaa aaaaatatat tagagaaaca gaacgaaatt
    17581 ggaagagaaa attccaaagc aaatgcgggg aaaagatgga agcggaatta gaagaggaaa
    17641 tagcaagaga gcaggaaatt ttaaccctgt gtgaaacaat cctggaagaa ccagacttgt
    17701 cggaagagga aatgacggaa gtattagaaa caattctgga atacgagttt gatgaattag
    17761 aggaagagct tggtcgtgtg agtggccgct acaagggaag aaaaatatac cgcaaaatcg
    17821 agatcgtccg aacgtatttg aagggggaag cgaatcgatt gatagatgga tttaaagaaa
    17881 cggatgcgga tacgttgtat tttttgatga gcaatttgag atggcgtttg gatgaatttc
    17941 cggacgtatc gatcttgcta tcggcattaa ggtatcacgt aaggaaccaa gaaccgattg
    18001 atgacaaaaa acagcgtaaa gaatacatcc aatcgtatcg gtatacgatc taccaaacgt
    18061 ttggaatact gatagatatt agtgaggctt tggacgatgc gaacttagaa gtcttggaac
    18121 aagataaaga tttagagaag ttgctggtat attggcaatt tgagatacta gagcagttct
    18181 ctaaaatata tgaaacccgt cgagaaagtc cgtattacaa gaaactcgga tggtttaaga
    18241 gatgggcttt agggggttat gtgactcgaa cgagagatgc tttgtatatg tattcgtcca
    18301 aaaaagcgga gttggaaaaa agtaagagcc caaatgaaaa acggggtggg aatactaaaa
    18361 agagaagacg aaagagatag acggtatttc aacgatttca gttgtacgga aatatattaa
    18421 atttctttaa tatatttttc taaatctttg tcggatatat tttctttttc cgtaatcgtc
    18481 taacgaacct tacaattacc cacaagcatc tttcccaaga ctaaacccaa tgtaatatca
    18541 gttagtcgag aaaaccctct ccaaaagacc atgtttcccg gaggaggatc agaagatcga
    18601 gccagatagc caccaagtct tgcaatttta gtaatatagt tcgtgagcat tttattttgt
    18661 tcctgatcgt aacttttatc ttttatgagt tcgtccaata cttgaatctc tgtttgagtc
    18721 aatccaaaat ctcgaggagc atcgtttgtc gaacgattca tcatggtcat ccagaatatt
    18781 cgccaagata aaatgcaata gattgaaatc aagtttacca atctttctgc cgttctaagt
    18841 tttgattctt tcactttgca accggacttt aaaattttat gaaagacttc aatcttccaa
    18901 cgcaaagcat accattgtag cttttgaatc gcatccaaat tagtcttaac cgacaaatta
    18961 gttatcagtt tccaatcaat ccttttgcga tttttaggtg tccctttttc ttgtgcatga
    19021 ataacggtaa gatttaattc gggatatttt ttctttttac caattggagg aaagatacgt
    19081 atatgacgat acttaacttt gattgaaact tctgataggt ttcctttttc attcctgact
    19141 ttaattcgat gtgttccttt tacgtgggga tttttcatta catcatgaat cgtatgatct
    19201 tggcgagacg atcttatgag aaaattcgtt cccaactggt ctgctaagca aaatagctca
    19261 taaatatcgc tttcttgatc tcctatatgt acgcaatttt caggatgggc cagtaaaaca
    19321 ctggattgtt tgagattttc taaccaacga aagctttcct tttcttcgat cggtattctt
    19381 gtaggattga ttttcttctt taatgcgttg caacctttaa acttttttct atttcagaat
    19441 ttaatcgagg ctaatccaag cggaagtccg tccgttgtaa ttactaagct tgaatgcatt
    19501 agaatgccac ttgcagtata gtatctcaag cgaccatctg aatacttacc tgctatggca
    19561 agtcgagtga atcctacttc cgttgtttcc tttcgcttaa acgaaaattc agtcgtgtca
    19621 tacaatatta aaatcggccc atttctgtat tacatctttc ttgtattgat tgaaaatgac
    19681 ctcctagtat ttctttttca ctaacacgat cgttagagag aaaacggtag gcggccttgg
    19741 tgctcgacca atcctgactt acaaagggga tactactacc agttccttct gacgagtttt
    19801 caagaaattt ataaaatctt ttatgaagcc gaatatctcc gaaatcacaa cctgctaatt
    19861 cttcttcaat ccatgccttt ctctccttca tgaacatcct taaacccctt atattatcaa
    19921 agcgcatttt ggattcggtc tttaatcggt acaagaaatt attatttgtg ggtaatcgta
    19981 aggttcgtta gacgattacg ttttatcaca aagcactgat tcatgcaaaa taattaggta
    20041 ctttattaac gtgagttcgg cctaacgcga aagggatcga tgaatgaact cagcgtctcg
    20101 cttctacggt tgctcgacag gtcgcgttgg aaactcagca caacgctttc ctatgggtcg
    20161 cgttgtggga tcaagttatt tgtattttat aaaaattgaa tctggttcta aaatttcaca
    20221 ataacttgac cagagctgag agcccggtcc ggctgccata ggcaagcctg attcgcccag
    20281 atctttttgc ctcgaactat aggatttttc aataactcta attagattat tatgtaaatt
    20341 tttaaaataa tatttataaa atagaatatt ctaatattat tgttatcaag atttagagct
    20401 aaatagtaga atcgggttgt aggattgctt tgatgaaaat tttgtctaat tgttttatgt
    20461 ccgatttaag gcaaaaaatc gttttatacc gaaattttta agggcaaaaa ttttataaaa
    20521 attggaagaa tgaaatcact tttttaaaaa tgagttagaa aaatatactt tcatttgaaa
    20581 tgttggttta aaggaaagtt taaaaaacgt tatgaatttc aaattattag ttatactttt
    20641 tgtgattatt tttgggatta ctacaaatta ttttggagat tctttaccga aaatggaaca
    20701 acaatcgaaa gcattagaat ttaaccgaca aggtgtgact ttattaaaca agggggattt
    20761 gattcaggct cggtcctttt ttgaaaaagc ggttaaatta aatcctcaat ctccagaata
    20821 tgtaaataac gtaggcgtaa cttatttaaa tgaaggtaaa ttagatcaag cgatcgtttt
    20881 ttttgcaaaa tccgcagaaa gagatccgaa ttatgtgaga gccttttaca atttaggtgt
    20941 cgcttatcaa aatcaacaaa acaatgaaaa agcggttcaa aattatctaa aggttgtagc
    21001 tatagataaa acctttgcag aagtatattt caatttaggt attgtttatg ctcgaatggg
    21061 aaataaaaaa caagcaatcg acaattatca aaagtttatt gaagtagcgc ctgcagaata
    21121 cgaaaaacca aaaaaggatg caaagtctaa aatcgaagaa cttaagaaag gataaaaaaa
    21181 tactcaaatt aagtttaaga tttttgaaat ttatggcatg aatggatttt caaagatgta
    21241 ttcatatcaa attgatctaa ataaataacc gcaaagaaaa ttaccaaaaa tactagagtc
    21301 gctggaaaat gaatctccat cttgtttcta ttttattgat cgccgttatg aaatttttca
    21361 acaactctaa caatgattct ctcaaaagca gaatttgaaa tcgtggaaaa tagattttta
    21421 acttaggact tgtcccaaaa tctaaaagaa ttttacgcgg tatgatttag aaatttttaa
    21481 taaaatgcag tagttccaca aattaagtca catttggcaa tttgcgagca tagtgtcgtt
    21541 aaatctttgc agtagtttcc cacattttat gaactcagtg tcttagctcg acaggttttg
    21601 ggacagctct taactaaaaa ggaaattgaa aacggtgaaa ggtagctttt ctataactac
    21661 tttatttttc agtttcaaat caaacagcta ttgaaaaatt atttttatac gccaatcctt
    21721 agttcttttt caaaaatcag ttttcgaacc taaaattgaa tcatcttgaa atcttttctc
    21781 cactgttttt agacaaaacc acatctaata aatttatacc taaattaaat tagtattgac
    21841 tgaaaatttg ggctgatagt aattaggcaa aagaatttgt gatattttca taataaacaa
    21901 tcacaaattt gggatttgtg gcaaacaagt gaccataata aattttgcaa taggtagaag
    21961 acaaaattat ttccttagga gtgtcttaaa agctcttcta tgtaagtttt ctaattttct
    22021 tttcgcatta aaaatcaata taactaaacg agatcattct tgtccgaaaa aaaaagtctt
    22081 tggtaatttt aggatcttct ttgcgcgtat tatcatttta ttttttttta tgtgtggtga
    22141 tgtctacgct tcggataaaa aaactttaag agttaatttg gaaactgcga ctcagattgc
    22201 cttaacaaat tattatttgt tattatctct caaaaataaa aacgccgcaa tcaaggaact
    22261 tatttcagaa cgatggagag atttgttacc taccttaggc gttaatatga caaggcaaaa
    22321 atacattatc gaacattcaa acgattacgt ttacaatgcg attttggtca atttggacca
    22381 aatcgtttac gacggtggca agaaaaaact cgatcttgat attgctcagc tggaggaaat
    22441 actaagtagg gaagatttta aaattacttc ttctaaagtt aagttagaag ttgaaaagac
    22501 cttcataaat acgttagtcg ctcttgctaa ggtggcttta aataagaaat cggtggagcg
    22561 cgctaaagaa caactgagac ttgcaaaact ggaggcaaaa ctcggtttta ccacacaaat
    22621 tcaagtttta agcgtagcct cccgtctgca agaaatcgaa ttcgcattgg tgaaatccgt
    22681 caacgagtat ctcaaagcta aaaacgattt gaaattggtc atgagtttgg accgtcaatt
    22741 tgatcttatc attgagggga atttactcac agacttctac ctttcctatc ctaattttaa
    22801 aagggaagtg ttgatcgaca acgctcaaaa ccaacgatcg gaaatcgtca gaattaaaat
    22861 taacaataga aaattatcca aagaacgcga attagccgaa aacgcatgga ttcctcagat
    22921 ttcggtaggc ggttcttacg gaagaaccgg tgtaacctat cccttacaaa acgatacatg
    22981 gaatgtaaat gttaaggttg ttttcccttt gggcggatcc acgaatacga cgacagaaaa
    23041 tttaggtatg cgttataata accaagccag ttccggtttt gccggtactg tgaatcctaa
    23101 ctttaatgct gcaacgtcca acaatctgca agttttagat aacatgagtt attcaagaaa
    23161 ggtgatggaa agtaagatta aactgggaga ttctatcgct gaaaaaaaac gtttagaaca
    23221 atctattgcg atcgaagttg aaaaggccag cgatttcgtt aaggaatctt atgatctaat
    23281 tacgatcggt agtggaatgg tttattttcg ttatgaaagt atgcgtttaa tgaatactaa
    23341 aattcaagtc ggagaagcaa aacgatcgga catacttttt gccgaaactg aacttgttgg
    23401 cgcccaggaa aaactcgtag atgcaatcgg aaaatattgt acttccgttt acgaattgga
    23461 atgggtttcg ggtatgccgc ccgattcttt gaagttgttc aattataaac cgaatcacgg
    23521 aaatacaatt ctacctctga tcttagaaaa tagacccatt cctaaatcga aagtaagcga
    23581 aaattttaaa gttaaggata ttgaggagta tttcaattca cctgaaaccg actctgagac
    23641 agacttggaa acatacgatc ctctgaagaa gtaaaactat gaaaaagcat aaacaattta
    23701 aatattttgt tttaataata ttcttatgtt caatttgttt tctctctatg aattgcagta
    23761 agcttgaaaa taaattcaag aattggattc ctttggacaa tagtccagct tcgcctaaag
    23821 tattgtattc cattccgtct ccgggacaaa ctggcgtttt aagggatcag aaaatcgtaa
    23881 tgacgtttaa taagccgatc gacgaacaaa gttgtatcgg cgctttttcg gttcaaccgg
    23941 gagttaccgg actttttgaa gttaatggaa gttctttgac cttcacacca aataaaagat
    24001 ggcaaggtgg aattacttat ttagtaaatc tttccaatcg atgtgaggat caagacggtc
    24061 gcgatttgga aaaaccgtac agtattagtt tttccgtaag taccgacgta cttcctcccg
    24121 atgtgatttc gatcggtgga agaaaaaaca caacaggttg tttgaatacc gatccgatta
    24181 tggattttgt aaattttcaa aataactttt atagtactac cgacgtttgt atcaacactc
    24241 cgctcgtgtt gacatttaca aaaccgatgg ataggggaac cgtagaatct aactttctct
    24301 ccgttccaca aatggtaggg gccttcgttt ggagtaataa taacacagtt cttactttta
    24361 ctcctagaga agctcttaca accggtctta cctatgtttt aactgtttcc caaaccgcac
    24421 aagatatgtc cgaaaatcca ttgggtaaaa atgtctccgt aagttttaca gtaggaacgg
    24481 aaatcgtcaa acctcaaatc ctaatgcagg acggatttat tcaaaatgtg ggcggctgtt
    24541 ctcctggtac tcttgcttcc actttatttc cagcagggct ttttaatgct gtgggtttat
    24601 gtagcggtat tgttcctggt tttcaatcct ctccgattat gattgatttt tcggaagcga
    24661 tgaatttagc cacaaccgat tcgaatatca acatatctcc aaatatcaac ggaatcaaaa
    24721 cttggtctac aagtccgaat ggaggttgtg gatctaccgg tccttgtggt gcgacaagcc
    24781 gactaacgtt tacgcctgta acaccttggc agcattccgt tacttacacc gttactgttt
    24841 ctggaaatgc aacggacata gcgggaaatc cggtaggcca aaattattct ttctcgttta
    24901 cggtgggcca ggattttcaa attccaagag tgatttttca ggatggtttc ctaaacacgg
    24961 gagcaggttg cgcacccggc acacttgcct ctgtgttaga tccgatcaac ggaatccggg
    25021 ataaaaccgg agcttgttcg ggtctttctc ctgcttctgc aaatactccg atattcatac
    25081 attttagcga atccgtagtc cagtccacgg tcgaaaacgc tatgagtatt tctccgaata
    25141 tcataggaac taaaacttgg cttacgagtg gtaacgcgtt atgcggctct actggcccct
    25201 gcggaaacgg cagtctttta gtatttactc cgagccaaga ttggcagaac acaacttata
    25261 caatttcaat tccaggttcc gcaatggatt tagatggaaa tacattagga tcttcttatt
    25321 cgttttcttt tacgtttgga attgatcttc ttccgcccag aatggatttt gcaactgggc
    25381 cgttgttaag cgacttggct ccagcctgtg ggaatttagg acttactccg atcccgaatc
    25441 ttaccaccaa cgtctgtagt cagacgaacg gaaccagatt tagagttcga tttaacgagc
    25501 cgatggatca agcggcaact acaaacgcat tttcgttgac tccgtctgtg acgggattaa
    25561 ttacttggcc ttctcctacc gagttgttgt ttactccgtc tcagaatttg aatctgttcg
    25621 cacagtacaa acttacgatc agcactgcgg ctaaggacct tgcgggtaac gcaatggttt
    25681 ctgagtttat cagttttttt acgactggaa acggaggccc ggtaaacaat actccgccta
    25741 ccgtactcaa cgtgttatcc gacgtcgcga ccggcccggg aggttgtgac ggcgggatgg
    25801 acgattcctt aacgccttcc tttgtaacga acgtttgcac agataacgta ggaacggggc
    25861 aaggagcgtc attcgaagtt atattcagta aaaacatgga tcagaatttg acgtctcaag
    25921 cgttctcgat tagtccaaac atttcaggac ttatctcttg gacgtctccg actacacttc
    25981 gatttatcgc aactcaatct ctcaatccga acactcagta cgtgatttcg atcggccaaa
    26041 acgctactga ctcaggtgga attcaaattc aaaacgctta tgttctttat tttctcacgt
    26101 caccacttgg aggttttcct gctgtgaact ccatagacgt gttttctggc acaactgcaa
    26161 attgccaagc gggcctggga atcgtttcta acgttttagc tgcgacagtc aacaacgctt
    26221 gtaccggaaa ccctgcgatt aacccgatcg tggttacctt ttccgaaccg atgaattcgt
    26281 cttctctccg atccggtttt acgatttctc cttcggtaac gggacaattt tcttttccga
    26341 ccgcaaatca gatggttttt actccggacg tagctttcca atacggaagg agatataaca
    26401 tttctcttgc gacctcgata acaaacactt cgggcaaagg gcttaggaat tctgtaaacg
    26461 ctacttttgt agtaggagct ttggattcga atcaaccggc ggtaaccggg atcgattttg
    26521 aagtggatgg ggacggggat aattgtgtag cgccgcctaa cgacgtgtta aacgctcaaa
    26581 acggaactct tacgaataac gtgtgcacgg gtgttccgat tgtaattcat tttaacgaag
    26641 taatggatcc agtttctaca caaaacgctt tatctgtctc tccttctgcg aattttgcga
    26701 tcacttttgc agggaacgac atgactttaa ctcctttgat tgcgttaacc agtaggcaaa
    26761 attatacttt aacaatttcc acttcggcga aagatttagc gggaaactct ctacaaaatt
    26821 cattttctct aatattcaga actgagaata attcaccgca agtaatcgcg atcggaagag
    26881 ggaaccaagc caactgtaac agtatggcgg ttacaacagg atgttggtgg caggcgggaa
    26941 ctccttttct tcctgcttcc tcctattctt tcactccagg gttgcaagct tgtcctgcag
    27001 attctacttc ggacaacatc gtaatcgttt ttaatcaatc gatgaatacc gtaagtgcgg
    27061 taaacgcagt cagtataagc gctgtgtctc aggtcccgaa tagcgcttct tctatttaca
    27121 aaggtaagtg ggtatggagt gacagcgata gagttttgac catttcgatg acggacgtca
    27181 atttagtgtg cggttttgat atgttattta atacgggaat cggcggggca aattatcccc
    27241 tgtatttgat tcaaatagat cagtctgcca cgaatacaaa tgggactgct ttatcttcgc
    27301 agttcaattt tttcttcgaa agtaattaaa agagtatatt tatgaataaa attttccaat
    27361 cgatcgtatt ccttttattt tcgacgattt tatataactg ctcggcaatt tccaagttat
    27421 tccgttcttc cggaagttat caggtatatg taatgaagtc tgaagaaaat acttctttgg
    27481 ctttaggaaa aattgtcagt agggacgcta gattctctcc ctttcttatg gaaaacttta
    27541 aggatatgct tcaactccaa ttgatggcgg aaggttattc cataaaggaa atgccagaag
    27601 agaaatcctt aaggaaatta atttcgaatt ccgaatccgt tgactcgaat gaaaaaaaag
    27661 aaactatccc gatagcgact gaaacccaag ctgcggaagg aagtgcaaat gtaaaagatt
    27721 tacttccgga aaatctgcgg catgttttgg ataagggaac agtagtagga ttttctaatg
    27781 tatctaaaga gatacaattt ggtgattatc tttccagcga cgagatcaaa tctttatcgg
    27841 aacgaacggg gatccattat tttgttcaag gagccatcgg taataacgat tctggaaatt
    27901 tattggagga agatttcaat tctctggtct ttcttaaaat ttatgattcg aacggagtat
    27961 taaaaggtgg agtcacttat gtggtcaacg gacgtacctt aaacgacgcc aatctattaa
    28021 gagaagtttg ccaaaatatt tccaacaaga ttggtgcctt attaaaacta tgatacatag
    28081 atattctcgt aaaaaatttc ttattcctat tttggtattc attaccgctt caacgtattc
    28141 ctgtaaaaaa gaatctgaag agttaaagtc tttaaaaaga gacgcaaata ttgcttacac
    28201 aaaacaagat ctgaacggag cgcttgccct tttttcgcag gttttagaaa tggattccga
    28261 ttcgacgaat acaatgatta tgttgggtaa gatttattat tataaaaaag attttgaaaa
    28321 ggcggagaag atgttcaaaa acgctgcgag tagtgaaaaa tgtaattcaa acgcagaata
    28381 ctggctttca aaaatgcaaa gtttacgcgg cgaggatcgg gtggaagtga aagaacgttt
    28441 agaatccgtc atagacaata tcccaaatcg atgggaagta cagtacacat tgggaacatt
    28501 gatggaatcg gaagggaaaa ttcaggaagc gatttccttg tatgatcaag cacaagcgga
    28561 gtctgctaaa ctatctcttt tatatctgcg tttgggaaag atatatcaaa aagcacaaag
    28621 aaaagaaatg gcggatcgtt attttgaaaa ggctaaattc atatccgaag aaaattctga
    28681 tatgtccaaa atgatcaagt ccgaaataga taagttacgt taaactatat gtctgcttcc
    28741 aaattacaga tttttaggaa tgtcttaatg tcaaaaacgg ctaaaatggc gttattgatt
    28801 ttttgtttat tcgtacttta taaagttttt atacaagtgg atccaaggtc ttccattcgg
    28861 gataaaagaa aagagggcaa atttgaattt atccttaatt tattcaaaaa aaaagacaaa
    28921 gattacgtta tggactcggt aattgtaaaa gcgattatgg ttcatccgga aaagataaat
    28981 ccgtcaattc actctttagg aaccgttgat tttttggata aggtggatat agtttctaaa
    29041 accgcaggta tcatcgtaga aattaaagcc aaagaagggg agaaagttaa aaaaggggaa
    29101 gtgttgcttc agattgatac tcttcagctg gagttagaaa gaaaaaaaaa tcagtccgct
    29161 ttacaaagcg cgttttcttc acttagcctt agcgaggaaa aatacgcaaa agcaaaagag
    29221 aatattgaag tcagaatgct ggatatagaa aaaagaagga cacaagccaa agaagccaaa
    29281 gctgaattag ctaaaatgaa aatgaccttt gccggtaagg aaacccttta cagagaaggt
    29341 ggtatcagca aggaagaaat agaacacgct caaacttcgc tgattacggc ggaagcgaaa
    29401 tatcgtatga gcgtaaagga tttggaaatg gggatggtag gttttagaaa cgaagatatt
    29461 acttcgaaaa atatgaatgt ccccgaagat cccaaggaaa aattaaagtt attcgttgat
    29521 attaatactc gtatcgacaa ggcggaagtg aatgtagcac gttctcaagt agaagccgca
    29581 caggcagctc taacgtccac ggaggagtta attcgtgccg ctacaatccg gtctccgatt
    29641 gacggagttg tagcctacgt gaacaaacac gttggggaat acgtaaatcc gggagcggta
    29701 aatagtccag atcaggcgat tttagttctt gtaaacattc ataaagtatt cgcaaaattg
    29761 aatattcgag aatctgatat gacatcgatc cgtaaaggta tggatcttga atttacagca
    29821 gacgtatatc ccgaaaagaa gttttacgga aaagtgggag ttatcaaccc aatcgtagat
    29881 cctaagaccc acactataga agtaaaagcc ttaatcaaaa acgaggaccg atcgttaaat
    29941 ccaggaatgt ttataagggg ttccattttt acgggagaga caaaaatgtc tcttctggtt
    30001 ccatcggaat ccttattcgc taaagataac gacgcagcat ggatttatgt actcaatgat
    30061 gggatcgcat taagatccaa agtaaaaact ggaaatcaat acgaagataa gattgaaata
    30121 ctcgaaggtt taaatcctgg aagtatcata gccgtggaaa aacttaccca actcaaggac
    30181 ggtatgaaaa ttcgtccaga gatggaaaac agtcttaaat aaaagtgaaa taccttcagc
    30241 gaatagcaat tgataggccg gttacgacgg ctatgtttta cctgcttttg attctgctcg
    30301 gtttaatctc tctaaaagat ctagaagtga atctgcttcc ggatatggaa tttccccgcc
    30361 taacggtgat tacaaatttt caaaacgcgg cgcccgaaga agtagaaaat ctgattacaa
    30421 aacctttaac cgaatctgtc ggaacagtga aaggaattga aaaaatttct tccgaatcga
    30481 tggaaggagt ttcttttgtt actctacaat ttggttgggg aaacaaaatc gattactctg
    30541 caatggaagt gcgggaaaaa atagatctaa ttcgagggat tcttcccgaa gacgctggca
    30601 aaccaatcgt cacaaaattc gatccgagcc aatccgcaat tcaagagatc gttttttttc
    30661 ccgtggataa atctagaaca cacgaactaa ggggatttat taaaagagaa atcaaaagtt
    30721 atttggatcg tgtggacgga gtcgcgctcg cacagatttc aggagggttt aaaaaagaaa
    30781 ttctcatcga agtagatcct tcttctatgt atgcccatca aatatccatc aaagacatac
    30841 aaggtgcagt agaaagttct aatataaatt atcctgcggg tcatattgaa gaaggttcta
    30901 aagacgtatt gatacgaacg atgggtgaat atcgggattt tcgtgaaatt gaaaagacca
    30961 acgtatccaa aaatgataag aacattccgg ttcgtttggg aaacatcgcc cagattcatg
    31021 aagggtataa ggaaaggaag gggcttgcaa aatacaatgg ggaagaatgt gtaaccgtat
    31081 cgatctataa ggaatccgga aaaaacaccg taactgtatc cgaatccgtc cgctccgaat
    31141 tggaacgact caaggaacaa cataaaaatg taatcaaggc ggatattgtg tacgaagaat
    31201 ccagattcgt aaaacaatcc atagacaata tcaccggaga attgatttcc ggaggtttgc
    31261 ttgcctttct ttctcttata ttcatacttc gtaatatgga aagtccgctt atacttttga
    31321 cggtgcttcc catatcggtt attactacgt ttttactgat gtatctcaaa gatcttactc
    31381 tcaacgttat gacgttggga ggtttgtcct tgggaatcgg gatgttgttc gactcgggca
    31441 acgtagtatt ggctgcgatc gaaagacacg ttaggaacgg acttcccgta aaagaggctt
    31501 ccttaacagg agccaatgaa gtggcaggat cgatcacttc cgcagttttg actacggtga
    31561 ttatattttt accgatcgtt tttttaaaag gaatcatcgg agttgtattc ggagaaatgg
    31621 cattaacgat caccttttcg ttgttagtta gtttagccgt atctcttaca ctcataccga
    31681 tgttgtcggc gcttcgagga aataaggtat ggtctcgaaa atttgatcag tggtctttct
    31741 ttaaaaaggt agcgatttgg gaaaacgaaa tagacgttcg ttttgtaaaa gggttaacaa
    31801 actggcttgg aaaaccgaaa cgttttttta cgggaatcgc gatctgtttt gtggtagttc
    31861 taattttaat ttcatacgtg gataaagagt tcataccaaa agtagatact ggagaattta
    31921 aaatagagat actcaacgta aaaggttctt cgctttcttc tacatccgaa ctcgtcgaag
    31981 aattagaaac gaaattactc aaagaaaagg aagtaaaaca cgtcatttca aatatcggtt
    32041 acgatgaaga acaaatttta tctcgttccg gaggggaagt cggaactcat caagctcaag
    32101 taagagttgt actttctacg gatcgatcgg aaaaaacaaa agacttcatt cgtagattta
    32161 gagagaaaat tcaatactct cagaacatag ggattcattt ttatccggaa gaagatatgc
    32221 tttcaaaaat actttctcct gattctaaag cggtcacttt ggagatagaa ggaaatgatc
    32281 tggccacttt ggcttttata ggcgaaaacg taagaaatga aatttctaaa attcaaggta
    32341 ttacggattc caaaagtagc ctagaatctg agaaccgaga gtttcagatt cgatttgacg
    32401 aagacaaaat gtccgtctat ggattatcac accaatatct tgctggaatt ttaaaaacgg
    32461 cgcttaaagg aacgatagcg acaaggttga gagtaaacga cgaggaattt gacgttagac
    32521 ttcgttatag acaatccgat cgaaaatata aagaaaatat ttccagaatt ataattcgta
    32581 caccgtcggg ggaagcggtc tttcttgatc aagctgcgga aattcgggaa ggaaaaggat
    32641 acgcttcgat tcttagaata ggtcaaagtc gagtgaatag gattacggct aacgttgaaa
    32701 atgtaaaaca atccgccgta atttcagaag tcgaagagta tatagaacga ttaaaattac
    32761 ccgtcggata taaaattcat ttcggaggag aaaaggaaaa tatagactct tccatgcggg
    32821 aattgttatt cgctttcgta ctggccgtcg ttttaattta catgctgctt gcgggacagt
    32881 tcgaatcgct tttaattcca ttaattatgt tatgtacaat tcctttgatt ctaatcggaa
    32941 tcataccggc gttattaata acgggtaata gttttaatat cagttccttt actggaatta
    33001 tacttcttgt gggaattgtc gtggataacg ccgctttatt ctacgaatac gtagaaattt
    33061 tagaacacga ccaagtttcg cttaaggagg caattatcgg aagcggacaa attgtactcc
    33121 gtccaattat tatgaacaat gggaccactc ttttaggttt acttccggtc gcgttagaat
    33181 tgggagaagg aactgaattc caatcaccta tggcggtaac cgtaatcagt ggactagccg
    33241 cttccgttgt gctttctctt tttctaatcc caatcgcatt ttattatatt ctaaaatggc
    33301 aaagaacaag aaaaaaagcg atctaaagga atatacgacc gttcccgagt ctggaataaa
    33361 actatccggt ctgattcttt gggtggaaaa acatagaacg ggaacggcaa tgatttttct
    33421 aagtctgata cttttaggag tcattgcatt tcgttttata cccatatccc tgtttccaga
    33481 agcgccttat cctggtctta cagtggaaac ggagtatttc ggcgtcggtc ctgaaaaaat
    33541 cgaagaaatc atcacaaagc cgattgaaga atccgtatct acgttaggcg gaattcaaca
    33601 tctattttcc gtctccgagg agggaaaatc aaaagtacat attcaatttg atcagaatgc
    33661 cgatttggaa attaaatcat tggaaataag agataaggta gagcaagtct cttatagatt
    33721 tcctagagaa acacaaaaac cggtcgtact tcaatacgac ccaactcaaa aaccggtatt
    33781 catcatcgtt cctaaaagtt cttcattgaa cattatggag atacgagaaa tatccgatcg
    33841 tgaaatcaaa aagatcatag agggaattcc cggcgttagc gaagtcgtag tagccggagg
    33901 aaaaccgagg gaaattttaa tttcatgcga tgcgcagaaa atgatcggat tcggcgtgga
    33961 tatgaactta cttttatccg tgttacagga ggcgaatcat aacgagaatc ccggagaagt
    34021 tacggaaggg tccattcaaa ttccagtata tgttaaaggc agaatgcgga gtttaaagga
    34081 aatagaattt ttatctttgc gaaaagatga atccggaaaa ctaatccgag tgggcgacgt
    34141 ggcaaaagtg aacttttctt acagagagga aaattctgcg gcgagagtga acggacaaaa
    34201 tacggtaagc atatacgttt atcgagcggg aacggctaac cttttggcgg tttctgaaga
    34261 acttagaaaa gagctcaaaa aagcagaaaa tacaaatttg aactttgaaa ttttatatga
    34321 ccaagcggaa acggtcatac aggctatcag aaacttcttt tttgcctcgt taattgggtt
    34381 tatacttttt attattgcgg cttccttaat attccaagaa tttaaatctt cttgtttatt
    34441 tgcgttcttg ttggtttgtc agttttttat cggatcgatt tttatgtatt tcctaaaaat
    34501 cgattataat cttgttacga tcgtaggatt aattttaggt tgtggatgtt gcctatgcgt
    34561 ttttatagtt aatcaactat tttccgatta tggaaaaaac tcaaattcga ttacagggga
    34621 gatattcact acgatattat tggtatccgg cgtatttctt ccgattttat ttactacaaa
    34681 agaactgaaa agtatttacg gcggcttagg ttttgtttta tctgtaaatt tttttatcag
    34741 ttatttgatt tcaattacga tattaccgag tcttagaacc aaatttcaaa tcgacattaa
    34801 aatttttgac gttccaaaaa tcttaaaaac attcgtccat aaattggaca tactatcata
    34861 ttacgttcat agaatgaaag aggatataat cgataaaact ttgtcggtta ttgattattc
    34921 tagaaaaaga ccaaaagtat tcttgtccgt ttatatttta tttatcctaa tcggtattta
    34981 tttttatttt atttccaaac acgagtttat caacaaagta gaggaaaaac aactaatagg
    35041 aaacgtagag tttccctctg gaaccagttt ttcaagaatt aacgcaatca cggaacggat
    35101 cgaaaaaagt ctatcagaat tatataatat taaggaagtc aattcaaaag tggaaaacgg
    35161 taagtctaca atcgtagtga agtttaacga aagcgtatcg aatgtggatg aaatcggaaa
    35221 agaattagaa gaaatcgtag gagacatcaa acccgctttt atatattttt cgggaagcaa
    35281 cgacgaagct ttattaaagg aagtaacgat tgacgtaatc ggagacgatc taaataaaat
    35341 cgaccaaatt acaagacaaa tttcttccgt agcacaagaa ttgctcccta acgttagaca
    35401 cgttttattg agatataaac cgcctagaga ggaagttcgg gtcgttatag acaaggaaaa
    35461 aagtgaatcc ttaggaatcc gttcccaaga tataggtcga ttgttacgtt acggaattca
    35521 aggtggagtc gctacaaaat ttatagaaga agaaagggaa gtagacgtta gaattcgata
    35581 tgattcgaat tatcgggatc aatttacaga tctgaaggaa tataaaattg atactgaaaa
    35641 aggtaaatca gtgcctttgt tggaaattgc atccctaact agagatacta cacccgtcag
    35701 gatttataga aaaaataaaa gaagggtttt atcatttagt cttagaattg cagatatgaa
    35761 tttaaccgaa attctaccta aactcgaaaa actaaaagaa atcgaacttc ccaaacaata
    35821 caggatagaa ttcagcgata gcctgcaaaa ggtattagaa catcaaaaaa aaatgaactt
    35881 cattttgagt tttgcaggat tgattttatt tatgattctt gcatcttact tggaatcctt
    35941 aaaagggccg tttttattat tatccgtatt acctttgccg ttgttgttcg ttatcataat
    36001 catttattgg atcgatttac ctttgaccat tccagtttat atcggcatga ttatcatcag
    36061 tgcattcgga attttagaaa cttttatact taggaaagaa ctttctcctt ggaaaaacca
    36121 gggagaaaaa tttgaaatcg gtttgatgcc atatgattta aaggaaaaaa taagaacctt
    36181 actatcgaag ttttttcaac tttggttttt aatcattcta ttttatttac catccatttt
    36241 cagttttgga accggtgctg cgatgcttaa aaccgtttct attacattga ctcttgggtt
    36301 gattggaatt tgttttttta ctccaatcgt atttatcacg ttttacttat atactaccgc
    36361 gatcacaaat acaattacaa acgtgtatcg gcaaagcata gactggacaa acttaaaact
    36421 tatcgaactc aggagaaaca caagatgacg gtattgagtt atttaaagaa tacattgttt
    36481 aggccggaat attattttaa ggtttattcg ttacaatcga atcaaattca atcgaactac
    36541 tcggttaaga acttttttat tgtattgatt agtcttacaa tattactcac gtgcacgagg
    36601 gttttacagg aatcgttttt ttcttcggtt aaagttacgg tggctcaaga agcttcggca
    36661 aaagtggaag aaaatcgaaa aaattacgga caaaatcaag gtttcgtttt tatcttactt
    36721 tccaaaataa tctacgtttt gatttggatt gtaattccaa tcttactttc gttaatccga
    36781 cttccaattc tttattttat tggagaacat aaaaccagat tcaaagaact tttcattaca
    36841 actcttgcaa cctctcttcc gcttctatta tctagtttta taatttcggt tatgtatgat
    36901 ttagtcttat caaattatac gattggaaat ttcgaaacat taaaattatt ctttttgatt
    36961 tgttttataa ttttactagt atcttggatt tgggaaggta gattgtgttt ttatgctttt
    37021 acgggacagt atgatcaaaa taacggaaga gctattttaa cttggttatc cccaagttta
    37081 ttgtttgtaa atctacttgc gatcaatctt gtaattcaaa tttggtttcg ttaatatagt
    37141 tgtggaactt tggaaacaac caattttgaa agaaagaatg attacgaatc tctataaaat
    37201 tgagtaccta atgtctatta taaagcgcta ttttacgtaa gttcgattag aatccaatac
    37261 aaaagtgatt attagatttg ttaaaaaatt ctattatgtt gtgccacgac attgagtttt
    37321 ttatcagtcc agattttttc tatgaattca catgagtaaa atgtaaacta gtattttatt
    37381 atgtagtttt aagtaagaaa tctatagaat ttttaaatcc attggactta agattgattt
    37441 gaattctttc gaaaacagtt tatatgattt accttaaaaa aatcaaaata taatcattca
    37501 aacttgttat cttttttttg gtatttccga ctcttttgaa acttcttttc cttcctgcca
    37561 cttaccgcta taaagaattt tctgatcttt agcaaccaga actccgtacc cgttctcttt
    37621 gttatttttc cattgaccta tgtatttttt cccgttccaa taaatcttag aaccaaatcc
    37681 gtttttacaa tcgccgttac aagtgtcttt aaaaagggaa aagtagcttc ctcctaacag
    37741 tagaaccgta agcgaaatta ctaaaatcga aagtttattt ctcaaaaaaa actgaaccat
    37801 acacgccctc taaaaaatct gaaatgcaag ttgtagcatt ggcgctaaca acgcaagata
    37861 accaaatata aaaatgaatt ttttataacg acgacaaaat aaaaaaaatt tagaacgatt
    37921 ttgttgagtt aagtctaaga ccgaaggttc ttcatttaag acatccattt tagaagaaat
    37981 ttttttcttc ctttcttttg tgattggaaa atcagttgga ttggccaact ccgctccgaa
    38041 ccatagaagt ttttgtttgg aaaaattttt tccaaacaaa tattctggta taggatgcaa
    38101 ctcggagtat tcgagtatat ctacttgaca tttttggcat tcatttaaat gtttcctaat
    38161 taaaaacggg attttttgtt cgtttgtttt taaaaagtcc tcaacattcc aatttttgca
    38221 tatttccata ttcagcctac ctaatatttc tcaatttgat attaagttat ctcaaaaata
    38281 ctttactttt gccgaaaata taattcggac attctaagat atttttgaaa tcgaaattct
    38341 aatttgtgat cattttatta gagtacatca caaattagtt aaaataaatc aattacccga
    38401 ttttacgtcc attatatttt tgtaaaaata atcttctttt tgagtttatt ttcaatttga
    38461 gtcttgtttc ttttcatttc ctcaaaatct caattttcag ggacgactaa ttatgagtaa
    38521 aaaactatta tgtttcctac tcattcgcct tttctttggg ttcagtagaa agaagttctt
    38581 gtctaagatc ccgaggggat ttaccagtaa atttaacaca agccctgtga aacgaagaag
    38641 cagaattaaa accacatcca aaagcaatat ttaaaagatt ataatttaat tttatacgta
    38701 tcatattttt cacttcgttg attctgtgaa attgtagaaa ctcagtaaaa ctcatattca
    38761 aatattgatt tagatagtaa gaagcctgat gagtagaaag acctaaacca gaagcaaaat
    38821 caggaagtct tagttcttct tctttaaaac ctttggaatc taaaaaacga tttaacttag
    38881 ttttaacttt ttctaaatcg attccttcta acaaatctct aggaggatat ttatattttt
    38941 gtggttcttt gtcctctggg attggaatgg tttctaattc aatttgattg aataagttaa
    39001 cgtgagttcg gcgtaaggtg gaaaaaaaga gaaagatctt gtactcagaa gcgccagatc
    39061 catattgaac caaactttca gcaaaaagga gttcaatatg gatctgacat caatattttg
    39121 tgcaatagac gattattgta cacaacaaaa aataaattgg aacggaaaaa tattgagtcc
    39181 cgtggcagga aaaagaaatc ggaaattaaa gctcagcctg agtgaagtag caacgatcgt
    39241 agtttatttt catctttctc attatagaga atttaaaaat tattatttga tagaaataaa
    39301 aaagaatctg aaatccgaat ttccaaaagc agtaagttac aatcgttttg ttgaactgat
    39361 gcctaacgcg ttatgcgtca tagcttcgtt tctatccaac actcgtatgg gaaaatgttc
    39421 cggaatatcc ttcattgatt ctacaattct caaagtatgc gacaacagaa gaatccattc
    39481 tcataaagta tttaaagata ccgcacaacg agggaaatca agcacaggct ggttttacgg
    39541 ctttaaattg catttggtca taaatgatcg aggtgaaata ttatcattta tgattactcc
    39601 tggaaatgta gacgacagga actcgaaagt gatttttcca cttgttaaaa atatttacga
    39661 taaacttttc ggagatagag gttacatcag tcaatctctt tttgaaagtc tttatgaaaa
    39721 ggggattcaa ctcattacaa aattaaaaaa gattatgaag aataaattaa tgcccttggt
    39781 tgataaaatc cttttaagaa aaagaactat cgttgaatcg gttaacgatg aacttaaaaa
    39841 tatctgccaa attcaacata ctagacatcg gagtttttgc aattgggctg ttaatctttt
    39901 aagtggttta gttgcatttt cttttttccc aaaaaaacct tctttgaatt tgagatctaa
    39961 agacaattta caacttttaa tctctcctta gaccgaactc acgttaatta tgatataatt
    40021 gcttctttct actcgttatt tgttaaatcg tttaaagaga aattttccga agtattaaat
    40081 tttaatcttt ttcgaatcgt taaaattttt cggaaagcag tgaattttaa aattgcttct
    40141 cgatcttctt tgtataacgg taagcctatg tatttttcgt attcgtctaa ctcaggttct
    40201 gtgatgtcta agggttttat attaaaatag ttgattatca tgatgcttcc tattttgatt
    40261 tcaggtggaa tttatactca attgagggaa aaattataag agttgataaa gtgaaagcag
    40321 atatgtaagt tattattaag attgtaaatt gaaaccattg tagctacttc cttggatttt
    40381 aaatattata atgaacttaa aatttaaaga tggagaatcg taataagagg tatcaatctc
    40441 actaaaaatt tctggaaata atgaggcggg gtatttaata aatctacttt ggaaatgttt
    40501 tttcaggaga tttaaaaaac aggatgcttg attgtagaaa ataatcctct ttctattata
    40561 tttagaatta attctaaata taatcatccg aatattcgaa tataacatta cgatgtcctt
    40621 tctttgtaat aagtctgaat tggtgggatc gtatgttgaa ttatacaatt tgtcaaataa
    40681 aaaaattgat taatacaata aaatgaatga agtagaaatc caaaatcgaa tcaatattgc
    40741 cttaaaattt ctaaaagaaa cgagaggttt aaatcaaaat cagatagctc aaaaactagc
    40801 tgttacaccc ggaacaatca ctcgtttacg gaatggtgaa aatgcactta cagagtctat
    40861 ggctttgctc tttgaatata tttttggaat ttcttcgaga tggctaattt atggagaagg
    40921 agaaatgttg ttctttcctc caaacattgg agataaacag gagattgatt ttcttcatag
    40981 gatctatagt cgaaagggta tgaaaatgct catcgaaaat attctttgtc tatcggatcg
    41041 agatttagcg gtcattcaag taacagttga aaaattaaat tcttaaaaag ttttttattt
    41101 cagttttacg ttaataccag aataattatt gagtttttaa ttaaagaaac ataattcatg
    41161 ttatgtcata tttattagag caaattaaag tcaaaaaact catcgggtta agtgaacaag
    41221 aagagttaaa caaaataaaa tcctttgtat ctaaaatata tgaagacgcg ggttattcca
    41281 attcaccttg gaaaaatata gatcattatg atctttggtc gacctggttt tatgtggaag
    41341 agaacggaca aattttatct gcgatgagaa taactgaaaa aaaaccgttt aattttattc
    41401 ctttggaagt tgctttattt aaagacgaac aattcccacc taaacgatat gcggtcttag
    41461 aagaaaatgt agccgattgg aatagtgttg cctttattca aaatgtaaaa ggggcaaaag
    41521 cagcaaaagc taattttata gcggttgctg aacattgtat aacgaaagaa tacaatacaa
    41581 tttatggaat gtataatccg aagctatcag gtattgaaag aatttatcta agagaaggtg
    41641 cggaaatatc ggtaaaatat ccgggcccta tgtattttcc aggtttgtat ttaaaaggtg
    41701 aaataccttg gttcgaagta atagaaatcc gaaaagaatc tttacagaaa attgcctcaa
    41761 aaaaagaata acgaacacat ttttgttgag gatttgtcag cttgatcgaa acggggattg
    41821 gattatttgt tttttcactc ggttgttatg tttggatttt tgcctctaat aaaccagttc
    41881 gaaattcttt tttcttactt acaatttcac tttctgtttg gcttctttgt ttaggtctta
    41941 gagtttacgc tcctaatgaa tatagatcca ttttagtaaa ttggacattg ataccggtca
    42001 tctttacgcc gtatttttta cattctctta tatcctactt atttgttcca cataagaaat
    42061 ccaatgaaat gagttggaaa tcaattggta atataatcgt tcttgtttac cttatgattt
    42121 ctattttaaa ttgtaaagtt gttcatctta cagaaccaga tattttcgct tataccccaa
    42181 cttggattta tcatcttttg attggatatt gtagttttta tatattgttt tcttcaattc
    42241 aggttttaat tgtaattttt caaaaacgtg gagacgatcg agtaagatct ttcctatttt
    42301 tttccggcat tatcatttca cttttcgttt ctttaatatt tgtttatatc ttacctttac
    42361 atggatactt tttagcctct aattctgctt tcggtattat gatttcttct ttgctctggg
    42421 ccgtagcaat tttacactat gacgcatttg aaattagaga acatattatc gaaggcgata
    42481 gtcatcttcc tttactcaat cgaatctctt ctgtccctat acttaaactg tttcaaattt
    42541 tagatccaga agagtattgt aataggattg tattaagtaa aaccaacgtg attctaaatg
    42601 taacgacagt ttttgatgaa cttaaaaaca gagaagaagc aaagaagtta aatactaagg
    42661 aacgagcaga attattagct agaattttca atcgtcgtat tcgataatta aattcttttt
    42721 ttaaatttaa aaagtaagca acttcgtata taaaattcac tttatcaaat cgtaatcaat
    42781 tatatataat ttatataatt cgtttaataa aatactttta aatctgatta aaaaaaatgc
    42841 tgtgaattat ttttaaatat tttttataca attaatatta taacaaatta ttcttcccaa
    42901 ttttaacttc tgttttaaaa atacaagttt aacttaaatt taaaaattta gaacaatgtc
    42961 cagattagtt cagtaaataa agaatctcgt cccaattact gatctttata aaattgagta
    43021 ccgttaattt tattacaaaa cactgattcc atacaaaata ttaggtactt tatcatatag
    43081 ttatgagtaa gattggtttt aaaggaaaat ttcatttaga agttttgaga gtgagcgggc
    43141 tgcttttata aagagcctgt cccaaaaccc aaagaatttt acgcgatagt ttttaataaa
    43201 ctgcagtagt tcccacattg gaaggttttg ggacaaactc aaaataaatt tttaatagtc
    43261 gtaaattaga ggtagcagct tgcacagaat ctatgtccta acttttcggt cgttatgata
    43321 tatagatttg tttaaggcat gctggaatat tatgaataga caatagatca tttcataatt
    43381 taagaaatga gcgaatgttt atattgaggc atggtccgca tcaaaagttg attgctacat
    43441 tggatttttg ctattttatt tgaattgatg gttttttaag gttttatgat attcggttat
    43501 tctgttgctt ttatgcgaca gccgatgatt tatagttagg cgcaattttt aaaaaatacg
    43561 gagaaaaata tgaccataat cactactttg atatttctac ttgtagcctt gtatttagga
    43621 tacttgttat ttaataaaac gaaagtctat aattctttat atgaaaaata taaagatatc
    43681 atcgatttag aagcgtataa atccaatgtt atcaaagaaa ctaacgattc tatttcagaa
    43741 agaaatcgaa tattgaacga gatacaaatt caaatagatc aagttagaat agattactca
    43801 atgaaaaggc aacttttgga aaatctagtt cgcgagatag caatctttga tgagcaatca
    43861 gaaattataa gctatggatt atataaacca cattttgatt tcgatacttc tgaacaatat
    43921 aaagaagtcc ttttatcagt tcgagattct ggtaaagaaa tgatcaaatt ggaaaaggca
    43981 gcatattcaa gcacaacttg gacagtaaat ggaagtaaag ctgaagggaa gaaacaaacg
    44041 aaacattata tcaaactaat gttgcgcgca ttcaatgggg agtgtgaagc tatgatttct
    44101 gatgttcgat ggaataatat tctaaaaatg gaagaacgat tgcttaaagt gcacgatgca
    44161 ataaataaat taggtgaaac acattcgatt cacataacca atgaatatta taaactaaag
    44221 ttgaaagaac ttagattaac tcatgaatat caagataaaa tatatcaaga gaagcaagaa
    44281 cagaagcgta ttcaagaaca aattcgcgaa gaagaaagag cacaaaagga aatcgagaaa
    44341 gccttgaaag aatcagaaga tgaagaaaga cgatatacta aagccttaga acaggcaaag
    44401 aaggaactcg aaaaggcgca aggggatcaa ttgcaaaaaa ttcaattaaa aatggtagaa
    44461 ttacaaaagg aattagaaga ggcccaacgg ttgaaacaga gagcgatatc aatggcggaa
    44521 caaacaaaag caggccatgt ttacgtaatt tccaatatag gttcgtttgg cgaaagcgtt
    44581 tataaaatag gaatgactcg tcgattagat ccgatggata gagtaaaaga gttaggcgac
    44641 gcttcggtgc catttgaatt tgatgttcac gcaattattt actcagaaaa tgcaccggaa
    44701 tttgaaaagt tacttcataa agaatttgat ttaaggaaag tcaacttagt gaacaataga
    44761 aaagagttct ttaatattac tttggatgaa atcgaagaaa ttgcaaagaa gcatagaagt
    44821 gatattgaat tcactaaaat agccgaagcc cgtgaatata gagagtccat aaaaattcgc
    44881 agtgaaaggg aaaaaattgt aacctctccc aatacttccg ttttggataa aatccctcaa
    44941 agtatttaaa aacggcgtat aacttcggct ccgcacattt gctttgtcac ttcggtttgc
    45001 actatgttcg ctaagactca ctcaagtctc cgttcctcaa cattggcgag cttagtcgtt
    45061 agtgtagttg caatattggt aaaagataaa tttgaaatct gttttagatt tttaagtcat
    45121 tataaaagaa atcgaaagaa aagactttac taaaggatta atttttactt gaaattaaat
    45181 ttagattgta tatcttagaa atatacaaat ggaattacca gatttaagtc aaatcacagg
    45241 ttttgactgg gatttaggga atattgaaaa gaattggaaa aagcataaag taaaacctgg
    45301 tgaaatagag gaaatttttt ttaatgatcc tttacttgta gtgacagatg attaccattc
    45361 aggcaaagaa gatcgttata ttgttttagg aattacaaat tcagggagaa agttgttcgc
    45421 tgtaataaca attcgaaaag acaagatccg gcctatctca gtacgtgaaa tgacttctcg
    45481 ggaaagaaag atctatgaaa gctcgtaaaa aaatacctca tttgaaatca gagaagggtg
    45541 aaattgattt ttggtccaag aatgattctg cggactatat cgattattct aaggctaaaa
    45601 aagtatcttt tccaaattta aagcccacaa cgagaatgat ttcacttaga ttacctgaag
    45661 cgttaattga tagattaaaa gttatggcga ataagaaaga cattccatat caatcattaa
    45721 taaaactttt gctttcagat aaggtagagg aagaacttaa aagatagcgt aggtatctaa
    45781 gctgtaatag tcaagataag accacacact ccgttcctgt ttataacgaa aattgtaagt
    45841 tgtcacttcg atcgatcaga cgaaatgtat ataagacttt tatttaattt tatcaatgga
    45901 cttagggttt caatcattca ttttacttta aaattcaaaa aagaaatact cagagatccc
    45961 tttttcgaat attatgaaat taaaatttta tattctgatg gtagcgaaat cccagtaaaa
    46021 ttaagaaaga attaggaatt attagtactg aatttcgtat tcttaaccca aaggaagtac
    46081 atggcttctg ttaaaaatcg ctaaactccc aaaactatta ttggatcaaa tagatgatag
    46141 gtttgaactt ttagaaagta tcccaagtga agaaaaattc ttttatctct ctaaagtgga
    46201 tttacttaac gaaaaagaaa ggttgctcaa aagacttgaa gcattagaaa aattaataga
    46261 aaaaactcta taaaaactgt gaatgaagaa agaacaaata ggttaaaaaa tttaacgttt
    46321 tacccaaaat aaggatctaa accatttttt agaattccaa gaaatgtcca aaaattatga
    46381 tcaatataaa aaattgtatg tttactattg tatatgtaaa aattataata ttcctaaatt
    46441 aaaatagtac aaaataaaaa acctaaacta aagatatata taaacaaacc taataaaatg
    46501 gctcaaatag ccgtttcgga cgaaattaag acaattttta ggggtttaaa ttatacctga
    46561 aatttcctta aatttcctga atatcaaaat aatcgaggta gtatagggtt taaaatgaca
    46621 gatgaataat atataaaaca atcaatcgaa caaatagcaa acagttgaaa taaattaata
    46681 acagagtttt atcaactttg atacatataa aagcgactaa acaatctatt tgcaaaaaag
    46741 tagaattgaa aatattaaaa ttaatataat acgagatata ttaaaaaatg aacaaatgtt
    46801 ctttttttgg acatagttta cattatcgga agttactcat acaattgtgc agttttaaaa
    46861 tcttgcattc aaatcaactt taaatttatc taatatataa ttgaaaattg atcgacaata
    46921 ttcgtagaag aaagattatt tatttgattc cccacttttg aggagttata tagtaagtaa
    46981 gaactttgat tctcatttgg ggtttataat aaaaatatag cttttctttg tttcaatgtc
    47041 atcgcgtggc gaaccaagaa taaaaactta acatctttga cttcctttag gaattttcaa
    47101 aaacacacgg tttctggagt cttatacttt gagaggagtt ttttgatttc agagttgact
    47161 aaaatatggt caatgttggc taaaaagtag ttgataataa aaggttaata taacacaatt
    47221 taagaatggt tcttgacggt atttttggaa atgcaacagc ttcgaaagtt ttgttgcatg
    47281 tctttcatta tagcgaagta cacgcttcgg caattgccaa agattacgat acggccgtaa
    47341 ctccaattcg acttcaatta gagcgatttg agaaaacagg aatacttgtc gccaaacaga
    47401 ttggtcgttc tcgcgttttt acatttaatc caaaatcccc ttttgtaaaa ccgttgaagg
    47461 aaattttgtc gattatctat caatcattga gcatcgaaga aaaggaaaaa ctgttctcta
    47521 caagaagacg accgcgagaa aaaggaaagc ctgtatatgg acgagcctga ttggaagtcg
    47581 gttaatgaag aagaattgtg gaagtatgta ggatggcatc tcgcagagaa aggaatacaa
    47641 tctgttttag ttggaggagc agttgtatca atttattcca aaggagccta tcgttcagga
    47701 gatatagact tagtagagcc aattgtttct agatcgaaag aaatagcgtt agttatggaa
    47761 aacatcggat ttcgaaaaac aaggcgtcat tatgttcatc ccaaatgtaa acatctatat
    47821 atcgagttct tatcgggtcc cgtttcgatt ggagaggatt tcaaaattgt accagatgaa
    47881 aaaaaattca agggaaagat cttaaaaata ttttctccta ccgattgtat aaaggatcga
    47941 ctcgcttcat atattcattt taaagcgcgc gaatgtttag atcaggcttt gttggtggca
    48001 aaaaatcaaa gattcgattt aagacaaata aaagaatggt gttttagaga aggtgaaatc
    48061 ggaaagtctg catttgaaga atttcaagca ttgctttaaa aatattagga atatcaaaat
    48121 gaattattga aagatattat aaaagcagaa cagcgttata aagaaatgcg agatgatgct
    48181 ccatctgatt taaaatctcc gatcaataca attctaaaac atttaagctt agcgaaaacg
    48241 gagattattg aatcggaagg aaaatttaat ggataatctt tataatgcga tcattgtcgc
    48301 atcttttagt attcttgcat ctataattac cgcatcctta tcgtattatt ttacaaagcg
    48361 aaatcaaaat ctaagtaacg agaggagaat aaaggaagaa ttttatcgaa gattcgcaaa
    48421 gtcgctgtct gatttagcat ttgataacaa ggatcgagaa gctttgaaag ctttctcaga
    48481 aaatatgaat atcatcttat taattgggtc tccgagtgtc attaaagcat taatgaattt
    48541 tcatagccat ttacaaaata aaacacaaga aaaaagcgaa tagttaaaaa tgcaaaatat
    48601 tttattatga caattatttg aagctcttcg aatcgatctt tttcgcaata aaaagattaa
    48661 taaagacttt cctgatattt atttagtaaa gtgaaattta ttcgtttttg tgtcataaca
    48721 gatgcttcat gttatgtttc tttttgtaaa ggatgtatgg gtgcgcttat aaacaaatgt
    48781 tcattttttg gatatagaga ggattatggg aagaacctta ttgccccata attaaaagta
    48841 ctcaagactg tttttgagaa tcatcatcgg tctcgttgaa ctacgctcca attctatttt
    48901 ctgagctttt gggattgatg gattccaggg ttttatgata ttcgtatatt cggttattta
    48961 taggtgttta tacgaagttc gatgatttac agttagacgc aatcaaggaa atttataatg
    49021 acagatgaac aaaacaataa tgcagagaaa agcgaaagcg aaaataatga gtcgaaaatc
    49081 gctaaacaaa ctttagaaga ccttgaaaca aaaatagcag aacagatcaa aaaagtagcg
    49141 attattgact cgaatactga agacttatca ggagcgattt taaatttaaa taatgttttc
    49201 gctactgaga aagcaaaaat gactgaagca ctgaatgcaa acgttcaaga gtttcaaaag
    49261 caattaaaga atataaaaga tttatcaacg aatggtgaag aaatctttca aaaaattcat
    49321 ggtctccacg aagaaatagg aaaatattac aattcgattt ttggttacgt gtctgtagaa
    49381 aggagatact tgactggagc ggaagaaaac gaaatctcaa ttaacggaga aaaagaatac
    49441 tttaatggga aagagcttaa ggaagcaaaa tttaaagatg gaagtatcaa gaaattcttt
    49501 acagtagaaa aaacaaatcc tggcgttctg gaccaattaa aaagtcgtga aaatgaattt
    49561 caaactttca tcaaaactgt agctgaaaaa cacgaaagct tatctacaca gaatcaaagc
    49621 caatttacgg ctcttgtaga gagaaataat ttgcgatatg aagacttact taataaaatt
    49681 tcttcactat accaagatgc tataggtgtc ggattagctg gggcctataa taaagcaaaa
    49741 gcatcccata gattttcgtt aaatttatgg agtgtaattt tagtgttaag tgtactaggc
    49801 atgttggctg taccagtggc aatggaaata tgggtatata ctgagcaact ggtaaaaatc
    49861 gaatcattgg tcggtattat aaagagagta ttctcatatt tgccgttcat ctcgccgatg
    49921 gtttttcttt catacatagc cacaaaaaat atgaacggct atcgtaggat gttcgaagaa
    49981 tatttgtata aagaaagtac ttccttaaca tatgaagctc ttaaaaggga aatatcaaca
    50041 tttgaaaatg ataaattaag ttccgaattt gccactcaac tattgaggca aaatttacag
    50101 gcggcagaag ataatccaag caagtatctt gataaaatag atggagatgt gccaactgat
    50161 attttaaaaa gcataatgca tggcagaaag attaacatta gcattggcgg gctatttggt
    50221 accaaagtaa aaatggaaag cattgataaa gaagtcctac caaatacttc attagagaaa
    50281 agtaaagatg ataaaaagtc ggaatagact tgactgcgtc taactgcggt ttctcgctgc
    50341 gctacgacat tcgcggttcc cgctcagtct cgcttggcct tcggcacatt tgcttgtcat
    50401 tcggtttgca aaacgttcgc taaggctcat tcaaacgtcg cgaagcctct ttcgttatgt
    50461 gtaatcagca aaaattgtat gtcacaagat aagctaagaa tcttcaaacc gggtcaaata
    50521 gagatgcttt ccaaaatttt gggggacaca aatttcggtc tgactggagc cgaaattagc
    50581 cgttttttag cacagagtaa tattagagat acagatccag ggatgactaa atggaaaaga
    50641 ctttataatg cccttgtcac tgcgcataac gaaaggaaat ccggaaatca tattctttca
    50701 tttataagca aggctcttga gcctgctcga tttgctggag atttgtacta ttaccattct
    50761 attatcaatg aagttaatat tatcctttcc tttcatggat tagagtttag agatgatggc
    50821 aaattttaca atatcgataa aacaaatacg ttaaccgaag ctgagagaag ggctagtaat
    50881 ttaaaatctg gtataaaaga aaggaactta catccagagt taattaacta ctgtagaaaa
    50941 gaattactct ctgataacta ttttcatgca actttcgagg caacaaaagg agttgcggat
    51001 ttaattagaa agaaaagtgg aatcaataaa gacggttcgg aattagttga taaagttttt
    51061 tgcgggaatg agccaatctt aaaaattaat aattatactt ccgaaactga gaaatcagaa
    51121 cagaaaggtt ttgcaaattt acttaaagga atgtttggaa cttttagaaa tcccttagct
    51181 catgagccta agatgtcctg gaatatgtct agagacgatg ctttagatct atttactctt
    51241 gcttcatata tacttaggcg aattgatcga acataagaat atgccgacta cgtataactt
    51301 cggcttcgca catttgcttt gtcacttcgg ttcgcgggat gttcgctaag gctcactcga
    51361 acctcgtgcc aattctttcg catgcttagg catgcttcag aaccgcaaac gtcgagaagc
    51421 ctattacgtt agttgcaata gcccaaaaat cgaaagtaat acgaggactt attgcattat
    51481 ttttaattaa agaaattaat ttttaaatta tcaaatatca ttcaaaaaaa attgctgaca
    51541 ggttttcaaa agtatataca atgtatatat aggaatttat ggaatcaatt attcaaaaat
    51601 ggggtaatag cttaggaatt agaattccaa aagcaatggc aacggaatta gagttaaatg
    51661 atggaagcca tgttgaatta caatatgaag gagataagat tgtaatatat ccaatgaaaa
    51721 aagcttcatt ggaagataaa ctttctaaaa ttacgaaaca aaatcttcac tctgaaatat
    51781 ctactggtaa ttctataggc aatgaagctt ggtaaagaat agaaactata ctcctgaaaa
    51841 aggagatatt gtgtggctga actttactcc tcaagcaggt catgaacaga aaggtcgtag
    51901 acctgcactt gttttatcgc ctaaggaata taattcaaag acagggttag caatattttg
    51961 tccaattacc agtaaaatta aaggttatcc attcgaagtg ttgattaaat caaaaaaaat
    52021 cgatggtgta attctttctg atcaagtaaa aaacttagat tggactatcc gtgaagcaga
    52081 atttattgaa tcaataaata aagtttcttt aaaagaagtt ttagataata ttaaattatt
    52141 aatattctaa taaacgggct actgcaacta acttcgtctc ctcctcactt tctggccttc
    52201 gacacattca aaacccgatt taaaaagaaa tcccaattag aagcccgata cagatagaaa
    52261 ttaaaatcgt agaaagagta acttttaacc tctgaaaaaa tgtaggagag taagtgactt
    52321 cctcgaattc acgacaaaaa aactcagacc aacagattct tttttttaga cgtaaatact
    52381 ccccttccct ttcttttgaa agaatggtaa ctgtcgcttg ggaagattca attttttgcc
    52441 aattagcatg cagtttttct aaacataaaa accaagaagg tcctttgaat tcggaacaac
    52501 ccgtatcatg agatggattt agattcgttt gtgtagaaac gctaccaaat gtagaacagt
    52561 taaataaaaa tagaatataa agaaaacgtt tcatttcttt ttactttcct ttttttagaa
    52621 tctaaaaaat cacaggtgtt ttgaatttcc ttgggcgtaa gactcgcata acagactagt
    52681 ttagaacggt ctttagaata atctgctgga gatacttttt caaagtgttc ctcgttatga
    52741 gaaagatgaa tttcaaggtt attgatttta aagaaggaaa ggagaagaac gaaaactaat
    52801 attcttgaaa tcaggaagga tttgtgtttg gtgagaaagt ttttaaaacg aattagataa
    52861 tttttcaatg atgtaacctc ataaaatttt aatttaaaag attacgttta gatattagtt
    52921 taaaaatatt aagagcttcc acctcctcgc gctttagaaa taaaatcacc caaagacctt
    52981 aaaatctcac ccgatttaaa ccaggacatg agaacaatac ccgaggttaa aaaaagaccg
    53041 tgtacactca cacctccaaa cccttctgaa attttctgat ccggaaagtt caaagcaact
    53101 ttaggacttt atatatcttt caacggttat agcaatgaaa gtcttcaaac tgaatcacca
    53161 agtgtaaagg cgatgattct gatggatggg caagatataa tgtatatatt agatggaaaa
    53221 atagatttac cagatttact ttatagaaag agaagacatg cagctgaaac tggaaatatc
    53281 tatttaaaag taacggaaat tatataaaat tacggtatat aactgtgatt tcttgcttcg
    53341 ttcggaattg ttaatgcgat cttcactacg gccttggcac atttgctttg aaactcaact
    53401 tgcaagacgt tcgctaagcc tcggtcgtta gatgcaattg cggaggaaca ccacatccgt
    53461 gtggggttag agaaagagca ggattaagaa aatgctgttg acagtcatac aatctttgta
    53521 tataataatg gattatgaat cagactgtta atatttcctt tgaaaaggca cttttaaaag
    53581 aaattgataa aattgcaaaa agagaacata gatctcgatc agaattgatt cgtgaagctg
    53641 cgcgagcata tattgagaaa aaaactaaat ggcaagctat ctttgatttc acttcaaaag
    53701 ttattgatcg aagcgttatt tccgaaaagg acgtttttaa tgaaattaaa tccgtcagaa
    53761 acaaaagaaa cgcttcttaa tgttgaaagt attattagat acgaatatct acatttccgc
    53821 tattcttttt aaaggaaaac cgagactcgt tttccaagat ttaatcgatg agatttttac
    53881 aggatatatt tcgaaagaaa tattagatga aatcgagtct actctttcta aaccaaaatt
    53941 taagttagat gataatttca ttcaggttgt attatccgaa attagagata ttacaatact
    54001 tgtaaaaaac aaacctattc agaattattt ggagttaaga gaccggaatg attatcacat
    54061 cttagaatct gcatttgtag ccaatgtgaa ctacttaata actggagata aagatttatt
    54121 gactctccag aaaattaaga attttagcat aatcaccccg gatgaatatt tgcatcttaa
    54181 ataacgtgag ttcgacgtaa gaaaattggg gcgaataata aactcaatgc aacgactcag
    54241 tgaacgttgt gttgagtttc aaacgctttc gtaaaaagcg tttcattgag ttcctttcgc
    54301 tccaattcct tcggaatttt tcaaactcaa tgctgctctc taaggatcgc agcataataa
    54361 tcgctttcgc atttgttatg ccgaactcac gttaaatagt cgtccctgaa aaattgagat
    54421 tttgaggaaa tgaaaagaaa caatactcaa attgaaaata aaaacgatga atagataaga
    54481 ttttcgaaat aacaaaaaaa agctcgaatg agcttagaga aattaaaccc agcagcggat
    54541 aagatcgcct tctttacctt tgagaaaatt tcgaaccata ttgtgatcgt gtttcagatg
    54601 agaaataacc ggttcaatgg cagatcttcg attcatcccc aacgagtcat tttctttctg
    54661 cttttattgg aaagatgaac ttgaacatcc tccggatgat gatctttacc tttgtatccc
    54721 gtcgaacgat ccatggagag tgagacgctt tagtttcaag aatggttgag cacataaact
    54781 tctttaggtc gaagaccgac aatcttttcc atctggttga tggcatcttt caaagtatga
    54841 ccgtcatacg ggttgtcatg taaggcttga accccaacaa cccaattgga tttactcgta
    54901 gtaactaaac ttactttaca accaaactca tacctcttat aagatttacc tttagaaata
    54961 cattccactt ccggagaatg aatactatag attttatttt tgctgttttt actttgtgtt
    55021 aagattcgtt cagagatttc taaaagagat ttaagtcgta tattaggatt ttctactttt
    55081 ctctctatat cccgttttac acagcccaaa tacgttttta ggcgttttgt ttccttgtga
    55141 gcgcgtttac tttgtttcgc atgaaaataa cgtccttgtt taatgaatgc taatttacct
    55201 tttcgtttac agcgtatctc aaaacttaat cttactttac aaaaagatca agctgcaagg
    55261 ttctgccttc ccagttttct taccgaagaa actggtgggg caggttctta taactttgtc
    55321 ttaattgaat attttctttt gatgcttctt ttactaaaac ttgtcgcatt ttgtgataca
    55381 gttttgcatc cgttggaaaa gtgatcgctt tttcctgcac ggtcgtatct acattcactc
    55441 ttctaaactc tggttctttg atctggcctt ctcgttggcc taataagatc gtctcttcta
    55501 aaaatttctc tactccttca gaaccaatcc gttttcgcca ctttactaaa ctcgttggat
    55561 cacaagggaa tcatgtttca agtggttagt tggttaggaa ttagtggtta gtaaattcac
    55621 agagttagag agattttact ttgtttaaac cgaaatcgct ctattacgaa aatataacta
    55681 acatctaaga ctaaaaccta ggcacttgaa atgttgccaa tacggatttt ctaaataacc
    55741 ttctcatcag acacgttata cgcgtgtttc aaatagtgaa gcccaactaa caaacggatt
    55801 cgtaagccag ggcggccggt tttctctgtg tagtattttc cgaattcttt ctcaaacttt
    55861 tcccagtcta tcttcttcgc aatttgatac aaagggtgcc tatgatccag aatctggtct
    55921 aatctgttgc gaaatagttc accttgattc ttttgttttg agttttcttc tggtttcatt
    55981 ttcaccggct tttacgtggt ttctggattc tttacggtga ttttgttttt gacatttccc
    56041 tattgcaaac cattttattt gcgttattcg ccattctgac tctttttcag ggacgactag
    56101 agagtcggat aattttcgag agatgtttgt tcctttaaaa agtatgttgc ttcatatatt
    56161 taatgaagga aaaagtctga caagtttagg gtagcggata cttctatgtt ttagaagatt
    56221 ttgattcttt atttttatga aaaatttaaa aatggattat tcttactcgt tgcggctttc
    56281 gaaataaaaa atttcgttga tagataattt ttcattatca ttcaatactg acattaaagt
    56341 tttctttttt attacccagc gttgcatatg agaaatatca tggtttgctt cggagctatg
    56401 attgaatttg ccaatgtatt tctctaacca aaccgctttt tctccgtttg ataatagtat
    56461 tctcggatct tcttgagaat acttcagatg aaaaaccctc ataaattctg gcgatggtag
    56521 ctgccaattt cttccatcac gtaaacgact tattccgacg tatcgaatgg ttgagaaaag
    56581 atgtggattt gcgattggcc ccccctcaac tgaaaaagaa aatctcccgt taaattgcat
    56641 tggatgatat ttgttatatg ctaaaatagg gctattcttg aagtgagttc catatatgaa
    56701 agtgtaatta tttttctttg tatgaaaatg gaattccccg cttaacgtaa aattattttc
    56761 atcagaatta atttttaata tttcgaatgc tttattttga attgatttaa tgtcatcaag
    56821 attttcgaaa ttccacaatt ctaaattttc ataaggtcta taagatagaa aaagattaaa
    56881 tggatcatcg ccgcttaagc tcccttgagc taagattaat ggggggattt tttccaatac
    56941 accatttgcc gattcatgct ctaagattct taaaaatcga tcatcttctg atcttgaaag
    57001 aattttaata tctctccgat atggtgaata tactttttca gagcagagta aattcggttt
    57061 ttttttgtct aaaacttcca tttcttgaga aattcgtgga agcagttctt tcccacttaa
    57121 tatttctaga aacctaactc tactatcaat aagctgaaat cgtcccctta taaatccatc
    57181 ttttggttga tattcaatta aattgtgata gtcacttgat tctttaaagt ttaataattc
    57241 ttttaaagga ttgaatgtga cttttggaat atcaatcgat cttattctat tcgaagaaag
    57301 gtatacaagg taggaattta atttgagtgc cagcctgtca gaaagaattt ccttttttag
    57361 tattggttcc agaatcgaaa atgattctgg ctttaatata acgatggctt caaaaataat
    57421 tagtaaaaat tctttttgat caacagaaaa gtgagaccac ttacggttaa gaaattccag
    57481 agaatctgaa aattctaaca aaatattcat aatcgctctt attgaggatt caactttaaa
    57541 cgctgaccca gagtccaatt tttcaagtaa gattgtcaaa aaggactcaa gccaactttg
    57601 gtcttggatt tcagaaataa ttaggtcctt ttttaaatca tgaacatcga tttcagagga
    57661 gaaaccattc agccattcat tatgtacttg taatgttcgt tgtagtccgg atttgagttt
    57721 ttctttattt tggttgcttg agtaaagaca aaattcatct aaactatccc cgagagatcc
    57781 atagtacgaa tattcactgc tctcatagaa atcttcgtat atttttctta gtatcttcca
    57841 atatgtgtct tcttttaaga aaggaattaa tatttcaaag attcttgaat ttcctgtgta
    57901 acgccaattt gatagatcct taaaattcag aaccatttga atgattaatt ctaaatttat
    57961 ttcaatctgc ttagagtcgt atattttcca acgctcaaga ataccaagga gtcttcttgg
    58021 tattcgttcc gaagaattta aaaaccgaat taaatcttgt tcaagtgttt tttcttctat
    58081 ttcatattgc gatactgctt gtactttttc tatagaatct aattcttcaa ttctaaattc
    58141 aataggattg gttttgctaa taaaatcaca taaagcgtct tttccctcgg ggtctatatt
    58201 tcttaaaata gcaattttta attcgtgtat aatctttcga ccctcatgca atctataaga
    58261 aatgtatcca cagcaaaata gccatatcag tttcaatttt tctaaaccta gagatttttc
    58321 ttcatttata taatttgaaa ttgcagaaac aatgagggtg tcattatctc tttgagagct
    58381 tttagttagc tcatagacaa atagaaaatc attcggggtt gttcttaatc cattcgataa
    58441 taaaagttca ggaatgtccc atgctgctcg attgtcggct atcttttcga ttttttcaga
    58501 tagataatat aatctcaagc catcttcttt ccacgatgta ggatcacact ttaatagatt
    58561 ttctaaccaa gaatgtacgc taaataaggt atattctttg tgtccagaga aaccaacttt
    58621 atgccattga aatcgcatac atgcttcttt gattttatat aaagattgcg gctcggaaat
    58681 cgttgataga attttaagaa tttcgttttt ctcttccaga gaatatttcc agatttttcc
    58741 tgattcgccg attaaatgtt ccaaaagatt attgcatttc tctatattat gagattcaag
    58801 aaaccaatac caaataagaa taaaaaaaga atcgtaactt tttttttctg aataatggga
    58861 tgaaaaatta tcatttaata ttttgacata atcttcgcta gtaagtttaa cgcaaaagga
    58921 gatgagcttt aataaaagaa tgatagctag atctgaggca atcattgcat tgctgttttt
    58981 tgcttgaaaa tgtaataatt tatctaaaat cgaattgagg gatgcttgat ctaaaaacaa
    59041 aaaattagat tttttctttt catcaaatat ttctcgagac caacgactta aggtaattgt
    59101 tatatcaaaa agaatatttg cggcaatttt ggttttttcg tctaaataat cttctttaga
    59161 aatgcactca atcataaagg atcttaattc aacattgtcc tttccaggat caatataagg
    59221 taagagaaat gcgatagcac agtatattgc atatttagaa taataagaat cggtattcct
    59281 agagtattga cttaaattat tgaaaagagt ttcttttgaa ccaagccccc atttgtttat
    59341 taatttgggc ctattgagta gcttagcaca taaatacgcc aaacttttat gatgatcgct
    59401 aatttgtgaa gactttatat atataagaaa aatatgaata cgtttccagt ctaaggtgga
    59461 aaataaattg aataataggt tgtcgatgtc gttatgaaaa aaagcattat aatgatgtcg
    59521 gatggtatac ttaaattcaa agacctgagt aattttagtt agctcttcga aaaaaccgga
    59581 gtttattttt gcttttatga gattgtcgtt ttcaaaagaa tcaataacga ataagttatc
    59641 ttttaacctg acttcaattt tgcctatcat tgaaaggaaa ttttcaaaag cagggcttat
    59701 tatatcttta gtttctctgt aaataggatc ttttgtatac aattcatttg ttgggagtat
    59761 ttttaatagc ccagaaaact tcaggtttct gaaccatgat aacactatct gcttagcccg
    59821 atcactattt ccttcaatgg ttagttggta tatttcttcg agaagattac ttaaaatttc
    59881 tatattccag ttatctttat tgagtaccct tagttcattg agcaatggtt gttgaaaatc
    59941 tataaaattc caatattcat tcgttgaatt tagagaattg attaattgat taaaagtctt
    60001 aatgcaacat gctacagcgt gaacgttctc caaattattc gattctattg cctggagtag
    60061 gccaaattgt agagactctt ctaaatttgc tttaggtgtt cttgcaacat aagcttccat
    60121 tatatatttt ggagttagaa tctctaaaat tatatttttt ttacctgact tttttattag
    60181 tcggactaaa tcaatatgcc tttgtctttg aaaggtttca tcttttttat agagtttgag
    60241 taatctatag gccgtctcag agaaaatatc ctttcgggat tcggaaacta actttgtaaa
    60301 gaaaactttt acatcattat gtaggacacg ataatgatca tcttgattaa ttattaaagg
    60361 agataatcca tttagcattt cttgccagtc gtaaatagaa ttattcggtt catgaattaa
    60421 aatttgaata tgactcaaat ttagttgact cgatgttaaa gaaaagattg aagctaagaa
    60481 ataaggaagt gagggctgtt gcttcttgag tttctcaatt gtatttttcc aaatcgcttc
    60541 atagtatgag cttaatccat ctcttaagcg attattattt aattctacaa tagcttcgct
    60601 tgcgctcttg tttcttttga ttgtttcaat agcatataat acactcaagg tatttccgtt
    60661 cgtgatttga taaatttcat ttgcaatcca attttcgtta cctgcgaact ttgggtctac
    60721 taattgagaa atttcgtttt tagtaatgtt cggaacgtca attcttttaa ctttatcatg
    60781 agaattgctt aaccaagatg gatattgatc atatgcaaca ggagattgac cagaaattat
    60841 aaaaatgatt tcttcgggaa tttgctcagg agggattaat gtactaagat aatttcttcc
    60901 gactgattgc ccggatctcg ccgcatgatc aattccatca acacaaatca ctattcgctt
    60961 cccgagtatt ttggaaagtt caatggacag tcgaatcact tcgtttctta attcatctac
    61021 agattcaatg aaatcatttc gaattggaac tgaaaaaata gctaattttc ccttgaaata
    61081 agaacgtagc tgaattaata aatctcccca aaggcttagt gcgtcacatg tttttcccga
    61141 gtccgcaggc actaaatcat tttcaggtga gaatggcttg aacgtatagt atcgaagatg
    61201 aattaaattc tcgcgtgaat tataaagctc actaatgatc gtagtttttc caatacctgg
    61261 atttccagtt agaaaaacga tttttatatt taagtctttc aagcattctt taagctgatc
    61321 tacagtgtta tttcgcgaag taaaaaaagg aactttgact tctaactcgt gattcccaat
    61381 cgattcgttt gaatcctttg ataatatttg acctagttac gtaaaaacgg acacctttta
    61441 ctcagcgaat gaggtaaagg tgaatatgaa taagaaagga aaatactctc cggagtttaa
    61501 agaacaagca gtcaagcgaa cactttcggg ctcttttacg ataaaagaag tagcagagga
    61561 gtcacttgga atcagctatt ttgtgttacg acaatggaga acggaaaact tgaagaagtc
    61621 ggaacaacaa agtccaccaa cagacaaaca attaaaagaa agtgaagagt taaagaaact
    61681 tcgaaaggaa aatctgaaac tgaaagagga agttactatc ctaaaaaagt ttgcagccat
    61741 gctttcccgc gaacaaaatc ccgattgatg ttcatggaaa ctcatcgatt tgagtattcg
    61801 attcaaagca tggctaacgt cttagaagtg tctcgttcag gatactatca atttctaaaa
    61861 cgaagcaaaa acgaattaga aaaatataat cctgaacttg ttgagttcat tcgggaaacg
    61921 tggctaacaa gtcgcaagaa ttactttttg atcatataga ggtttattat aatagacaca
    61981 gatctcattc gtcattagac tttgtgagtc ctgtacaatt tgaagtaaat gctgcgtaaa
    62041 aatatgtcca ataattcgta actaggctac tccatagtct ttcaattctt gctcggtaag
    62101 tccggtaatc tttaatacat attctaaact agcgccatct aatagcatat ttctggcaat
    62161 atcaatttta gtttcaactt tacctttcat ttcacccttt tgaattaact tttcggctgt
    62221 tgtcatggct aaatcctcgt aatctctact aatcttagaa tgactgagta aactagtaat
    62281 ttcagtcggt tcaagttctc ttacattaaa tatatacaaa aacagttttt gaaaaatttc
    62341 aacccttttc gattcgtttt ttagacctgt taagagttca aatacttctc ctaaatgact
    62401 taaaaatgaa gtatcccctt cccaaatttt ttgaaccact cctaaaatca ctcttagggt
    62461 gatactttct aatcgactta gatccacttt cgacagatca aataattcta attcaaaatc
    62521 tggtatgtat tttttaaata cttcctcttc gtttttagag agtataaacc tgttttgaaa
    62581 actatttcct aaagtccaag tcctttcacc gtgatagaat acaaacggaa ttacgactga
    62641 gtatttttta tccaccttat actgagattt gtagattgca gatatatatc ctaatagttg
    62701 gctaaagata gaatcgtcta aataactttt gtgttcaaat aatagataga cgtttgcttt
    62761 tttaccggat ttcagtggga tctgaaagag tagatcggtc tgttcttctt ttaagttttc
    62821 tgagatgaaa ctagattgtg ttagttctaa acggtttaag tctaatagtt cgattacagc
    62881 ttcaggtaaa ctatttttaa aaaaggaaat cgcatcttct ttgttttgta gagtttcccg
    62941 gattaaacgg tcatgagggt ttgtcatatc agacatcgta ttttaaaaat tgaatattac
    63001 ttctatttgt aaagattcat tttctatttt tactgagtag ttctttgatt caatccaagg
    63061 tgaccgcttt ttttaactgt ttggatttaa gtccttaacg tcttctttga ctccactaaa
    63121 taccttgaaa aagaacaccc tacttcattt aaaaacaatc ctaagtttgt taggtgagga
    63181 aattgtagga aaagtgaggg aagaatacga gattctaaat ccaactaaaa cttgtgattt
    63241 ggtataatca agttcagacg aatctgaaaa acggcctaaa aagtacgaca aaactatgtt
    63301 tcatagacca gtaaaaaatg gatagaataa tcaatcgttt ttacctttgt aaattacaga
    63361 agtattttat atatctttaa aattcgtgaa ttggatcaca agattactga caacggcctt
    63421 cgtattcact ctgagtgaag aatgtccgat cgttcttaac tgtacaggtt atagcatccc
    63481 gtgatctttt agatcctttt tactcaaacc agtgatttct aagatcgtat tcacatccat
    63541 acctttctga aacatcttac gagcgaattt taacttttct ttctctgcac ccttttcaat
    63601 acccttctga atcccttgta attcacccgc ttcaaaacgg gccgccaagt catacgcata
    63661 gtcgcggtct gattttaact ttgcttctaa ctcattgcgt ttctgtggat cgtttgaata
    63721 ttgttctaag attgtaaatg ccttacttaa atctggagtc ttatccacta aaattctcat
    63781 ttcttcttcc tccaactcgg acgtatgttt taacacatac aaccagatct ctaaattatt
    63841 ccttaattcc cttacgtctc ttttgacaaa cttagacaac tctaaaaagt gaatttctac
    63901 gtcgtctgtt aagatgatgt cgggattaga ctcttctcta aatttaaact tactatgaaa
    63961 attctccgaa ggaattaagt cgaagtcaac tatatttatc tgatacactg gcttcaaatc
    64021 ggaatacatc gaacctcggt tcaactgatc ccgaattagt cctgaaagat aatacagact
    64081 tctcttcacg aaagaactct gatgagctac ttggatttct acatgaaata tttttccgtc
    64141 ctcatcttga gcacgtatat ctaaataaga acgtttatca ttcggagaag agcctacaag
    64201 ttccggattc agtattttga tatttcggat cgtatgttcc ccatccggaa ataacacact
    64261 gtttaatatt gaaatcaata gatccggttc tttgacgaat aaaatcttaa acatcaaatc
    64321 attggttaaa ggaaaaaagt ttttagacat cggcttggtt cttttctttt actttcaact
    64381 gaaaagatat tttgaggaaa ctactttttg taattcggtc ttttatcttc tcccttacaa
    64441 atttatcttt gtaaggtttc tattttttta gctttgtttc aaatcttaaa aaagaaagga
    64501 atctcttttt ttaaaaacta taaacacata caaccaaatc tatggttcta atcatctcat
    64561 tgaatttagc taaatttaaa ccccgaattt ttccctccaa tttcctccat tttcctcacc
    64621 tttaatttca aacgattcag accacaacaa aacaaactac tatcttttga tttaaagagt
    64681 tttggttttt gtgaaacaaa gactttcatt tagatgggtg tttctaaatg aaacaattag
    64741 gttttaactg tccttattat tggaaattat ttatttctat taacacttcc aacatcagac
    64801 cttacaaacc tcaagtttta aggattttag gggtcgaaat ttgacctgaa atttccttaa
    64861 atttcctgaa tatcgaattt ctttaaaaaa tggattcagc tttttgaata ttcttagaaa
    64921 tcacctactc ttttaaaaaa gatgactttt ttcaaattgt cctgttttgg ctcgtttttt
    64981 cctgagtaga tattcttaaa aaaatacgat tacagccttc ttacaacaaa catattccct
    65041 tgaataaggg acctgttctt taaaacgaat cgaataaaca tcttactgac tgagatttct
    65101 attttgtcaa acggtcacag aagtgggaga atttctgtga agactcattc taagttttta
    65161 tactaaagta aattgattct gttcaaataa aaaaacttga atttctctgg aaaatagttt
    65221 taagaacttt agacaaaacc tgatcattca ctaaaaacgg aggggtttaa aaactattga
    65281 acagttcgta atcgtttcaa tgggaattag tatttagaac gttctttagc ttattactca
    65341 tccctataaa attgagtacc gttaatttta tcataaaaca ctgattccat acaaaatatt
    65401 aggtacttta ttatatagtt atgagtagaa gggcccttaa agattattgt tatgagttgt
    65461 tcgattttga aactttaggt taaaaatact tactttttaa actacttctc tactacgatt
    65521 caaaatgatt ggtatctttc tcacttccta aagaatatac agttctaaaa ttctatttga
    65581 ggcaaagtca gttttgattt ttttaagtcc gagtctctga aagattcgaa acaagaaaac
    65641 tttcattaga gtcctacgcc cttttggaag tttggcctac cctactctaa aaaacttcac
    65701 acagatcttt gtttgtaatg ttaatccttt tttaatttta ttttctttcc ctttttcttt
    65761 ctttggcatc tgtttgagtt ctttcaaaat aacttggaat tgtttctgaa ctttctaatt
    65821 gattgtacca agcaaatcaa tacattctat tttaaccccc agtttcttta agaaattcta
    65881 ttcaaaccat tgaactccct tccattctcc taaaacagtt ctgttttgat attcaagacg
    65941 aaaaaaattc tgataacgca aataccttac cgagaaaaga aactcagata atcagaaatg
    66001 aaatatcgga aaataagaga agtttatcct aatcttgtaa tcttgatttt atgaaacagg
    66061 ggttttgcat gtgaaaaacc ctgtaaaacc ctacttccaa gtttttaaaa aagtaaaata
    66121 tcggaaacaa tacaagccga aagaacgact gtcacttttc tgctcattac aaaaagaatt
    66181 cagaacgaaa aactccataa agaatcaaat catttttgaa ccgatgtatt ttatctccag
    66241 aaaatctgat tcaaagatag tacattattg tgccgaaatt cgtagatata agagacttcc
    66301 gttttctctt ctacttgaac tttaaagtat ttcgagacct ggaaatccaa atgaaatata
    66361 gctaaagaac aaagtttcct tctatacttt gaaaaagaat accttactac tttatttaaa
    66421 aacaacctta catttgttag gtgaggaaat tgtaggaaaa gtgagggaag aatacgagat
    66481 tctaaattca gctaaaactt gtgatttggc gtaatcagtt cagacgaatc tgaacaacgg
    66541 cctaaaaaag taggacagaa actatgtttt atagaccagg aatgaaattg atagaatctt
    66601 caatcgtttc tacccttttg aacaaatgtc taaacgcact ccatagtctt tcaactcttg
    66661 ttctgtaaat ccggtaacca ttaatacaaa ttctaaacta gtgccattca agagcatttt
    66721 tctggctatt ttgattttag attcgaaata acctttataa aaacctttaa catagtcttc
    66781 gatatatatg aaactatagc ctttttcttc tagttctcga actttaattt ccaacttttt
    66841 ggatacaatc ataaaagacc gtggtctttt aactcttgct cggtaagtcc ggtaatcttt
    66901 aatacatatt ctaaactagc gccatctaat agcatatttc tggcagtttt gattaatcct
    66961 ttcatttcac ctttcatttc acccttttga attaattttt cggctgttgt catggctaaa
    67021 tcctcgtaat ctctattaat cttagaatga ctgagtaaac tagtaatttc agtcggttca
    67081 agttctctta cattaaatat atacaaaaac agtttttgga aaatttcaac ccttttcgat
    67141 tcgtttttta gacctgttaa gagttcaaaa acttctccta aatgacttaa aaaagaagta
    67201 tcaccttccc atattttttg gactactcct aaaatcactc ttagggtgat actttccaat
    67261 cggcttagat ccactttcga caaatcaaat aattctaatt caaaatctgg tatgtatttt
    67321 ttaaatactt cctcttcgtt tttagagagt ataaacctgt tttgaaaact atttcctaaa
    67381 gtccaagtcc tttcaccgtg atagaataca aacggaatta cgactgagta ttttttatcc
    67441 accctatact gagatttgta gattgcagat atatatccta atagttggct aaagatggaa
    67501 tcgtctaaat aacttttgtg ttcaaataat agatagatgt ttgctttttt cccagatttc
    67561 agcgggattt gaaagagtag atcggtttgt tcttctttta agttttcaga gatgaaacta
    67621 gattgtgtta gttctaaacg gtttaagtct aatagttcga ttacattttc cggtaaacta
    67681 tttttaaaaa aggaaatcgc atcctctttg ttctgtaaag tttcccggat taaacggtca
    67741 tgagggtttg tcatatcaga catggtattt taaaaattga atattacttc tatttgtaaa
    67801 gattcatttt ctatttttac tgagtagttc tttgattcaa tccaaggcga ctgattcttt
    67861 aacgtgagca gggcgtaacg cgaaagggat cgatgaatga actaaagcaa aacgcttcct
    67921 aagggtcgcg ttaactcagc aaaacgcttt ttacgaaagc gttttagggt caataaattg
    67981 aatctaaaga cgattgttgt attatgtttc ctgtatgcaa tttattgacc agagctgaga
    68041 gcccggccgg ctgcctgtgg caagccggat tcgccccggt tttcttatgt cgaactcacg
    68101 ttatttaacg tcttctttga ctccactaaa taccttaaaa acgaatgcct actactctat
    68161 atttaaaaac aatcctaagt ttgttaggtg aggaaattgt aggaaaatgg agggaaaaat
    68221 actctattct aaatccagat aaatcttgtg attcaaccta taaagttcag acgaatccgg
    68281 taacggccta aatctgaaac atatagcgaa acgaaactta gatgaacaga aatgaaatat
    68341 cggaaaataa gagaagttta tcctaatctt gtaatcttga tttttatgaa acaggggttt
    68401 tgcatgtgaa aaaccctgta aaaccccact tccgagtttt taaaaaagta aaatatcgga
    68461 aacaatacaa gacaaatagt aaacgaagaa ctccattaag agccaaatca tttttgaacc
    68521 gatgtatttt atctccagaa aatctgattc aaagatagta cattattgtg ccgaaatctg
    68581 tagatataaa agactttcgt cttctctttc cttgaacttt aaagtatttc gaaacctgga
    68641 aatccaaatg aaatatagct aaagaacaaa gtttccttct atacccttga aaacgaatac
    68701 cctactactc catttaaaaa caatcctaag tttgttaggt gaggaaattc gaggaaaagt
    68761 gagggaagaa tactctattc taaatccagc taaaatttgt gatttggcgt aatcagttca
    68821 gacgaatctg aaaaacggcc taaaaaaaca tgacataaac tatatttcat agacccgtaa
    68881 aaaatggata ggataatcaa tcgtttttac cattgtaaac aaatacctaa atgcagaact
    68941 attttataca tctttaatgt tccatttcca attcgtgaat taggtcacaa gatagaacaa
    69001 attctttcta aacaaaaacg tcatttactc agaatagctg atactacccc atttcataat
    69061 ttcactgata tatattgaac tgatctttat ccgtccaaca ttcgaatcga ttcacataca
    69121 tgagtctctt acaaaaaaaa gatatgatcc ttttaatagt ccgttgagag ttaactcttg
    69181 ttctttttta aacaaaatcg gctctagtac caatttggtt gattcaatta aagaagctca
    69241 tgctgcactc ccctttctat tctcaattga agtctttttg acctctgagt cacttacaag
    69301 acccggatac acttcgttta caaatttttc aaagagtatc tttttagttc cttcgtattt
    69361 tagaggatct gaattttgtt catagtattc taattgagat ttaagcaact tagtcttacc
    69421 ccaacctaaa aaacatttgt agggatctaa gtcctttatc tcgatcggtt tgtctggtat
    69481 tgatttactc tcgttatatt tgggttcagt tcgtttttca gttcctattg atttattctg
    69541 atgttcattt cgcattctat tcttgtcagt aggttttacc tttcttacaa ataacctaga
    69601 ccaaaactta gtaatcgatt caggacttaa agattgttca taccaaaact gggaatcttg
    69661 ttttctcagt tgaatgagtg tttgtatttt actttcaata acgttccaat ctcctttgga
    69721 tagttcatac agcttgttga gtgcttttag ctctgagtca ggttgtccca tttcacttcc
    69781 atgttctttg aaatagtatt cttggaattt aataagccaa gactcaggaa aatgaaaatg
    69841 tgataacggt ttaggtttgt ttaaattttg tttttgtttt tctatgtgcg tttttgcagg
    69901 cgggccgtac tctctagaag tatttagtat ttgtttaaag agtacttgtt ttgatagtcc
    69961 ttggtctata gtatttggta gtgggcgatt ttccagaatt ggattttcca agagtgggaa
    70021 atccagtagt ggcttttctg cttggggtga atcaagagcc tgattttttt ctctcttaaa
    70081 ttttatttct aattcttcta agagttcctt ttgttcttct atacgtgctt gtgagggctg
    70141 atcatactct ctagttgtat tttgtatttg tgaagagaat acttgttttg atagtctttg
    70201 ttctttagta ctgggtagag ttgaatttac cacaacttga ttttcaagct gtggtctttc
    70261 tcgttgctct aaatctaaaa ctttattttc ttttctgttc gattctttga cttcttttaa
    70321 aaagagttca ctttgatttt ctattctctt attttgagtt gtttttattt tgtattgaac
    70381 ttccggcttt tgagactctt caaaaaaata ccatcccgaa ttaaatctac cggttactgg
    70441 atcttttcct tttcgaaatt ctgcatatcc aaaggtaact agttctttaa acccagatgc
    70501 aatacttgaa tctttgtcac ttttgaattt agacatcgtt tttacagaca ttctccagtt
    70561 gtctggataa cgcaggacca aaagtaggat cgctgttgct ttcatactta gtcgcggatc
    70621 atcaataaaa tgatttttta cgatcgtaaa gtttctgtct ttttggacac gaaacactct
    70681 ttgattgtca ttcatatact attctcttgt tacagtgttg tgaggtgagt ctggatagtt
    70741 ctgaaaaagt aagtgggaaa acattacatc gatccaaagt atccggattc ggtttcactt
    70801 tggcacaaaa acggttatcg gaagttttat ttctaaaaaa atttatctaa gggtaaattt
    70861 tggaattcaa tctttgcgtt gggttgaacg taaatttgat ctaaaaaagg gcgaaaaatt
    70921 gttcagccta cattttagat tttttctaaa ctctgttttc caactcggta atttcctgtc
    70981 ctgggaattc tgattttggt aggagtcttt tacagagtag tgagtttaaa aatacccact
    71041 atcgttaaga aaagtctttt agttactcat gttaagaaat tggaatttct attttatcgg
    71101 gaaaaaatat atctactttt tgtttcgatt aaatgaaaga aaaatcgagt ttttaatttt
    71161 atttaaaatc cagtaaaacc cctttttaaa ttaaaaataa taatttaaaa ctatttctta
    71221 tcttggttca aagacccgag tatttctttt ttttattcca aaaagtggtt tcatttttta
    71281 ctatttggag gtttgaaaat aggaattaaa tctatggtca ttctgaaatt ttcttaattg
    71341 gaatctaact caaaaacggt ttagattttt ttgaacgatc acattgaatg tgtaattaaa
    71401 agtgagatgt tttcgtttgt tcaaaaatgc ggggacttgt acaaagattg aaaggcctgt
    71461 cgtttacaat gcgatgcaaa atgtaggact accacgtttt aactttgaaa aaactcatcg
    71521 cgccatttcc ttgtctttga ataataaatc aaaacggatt catttttcgt aaaggatttt
    71581 gatcttatca gcttttggtt atttgttcga aaccttaatt ttatacagtt gtttgtccga
    71641 ttcaatcttc ccttttaaac tcagagttag ataacagagt aaccaattca ataatatgaa
    71701 ttcgatgtaa gaagataaag gcaaaaccgg cgttgcagga ccacgctttc agcttgatca
    71761 acaaattgag aattcgaata aaaataaaat cttttcctga ttccaatttg taatagaacg
    71821 cgatttgtcg aacgacccgc aaaactcagt gatgcctctc taagaatcag tattcagggg
    71881 tagactcttt agtttaaaag aacgttttgc taggtttcca cgcctctatt gttttcacat
    71941 tgaattatgc cgaacctgag ttaaccaacg ctttaccata acatttaaga gtactactca
    72001 taactatata ataaagtacc taatattttg catggaatca gtgctttgtg ataaaattaa
    72061 cggtactcaa ttttatagag atcagtaact ttacagggat gagtaagaat ctttataaaa
    72121 ccaaatatca tgatttctgc aatacattct tcttttgagt gcatttttaa atctaatttc
    72181 aaataaaaat acttgttatt catatagtta ttactattat tataacatgg atcactcatc
    72241 agtaaaaaag acaaccattc gggcaatagg caactccgcc ggggctacca ttcctaaagc
    72301 tttgttggag aaatataatt ttcatgaagg cgacaccgta tttctcttag aaaccgagtc
    72361 aggtatcctt ttatctccct atgatcccga ctttgaagaa gccatagata tttaccaaaa
    72421 aggttctaaa aaatacagga atgcgttaag agaattggct aaatgaaaaa agagccaaaa
    72481 tggttaaatc agaaaatcgt tttgacaatt catttagatc aactgaaaca acatggcggc
    72541 tctcaaggaa ttcgtgatca agggcttctt gaatcggctc ttgatcgacc gaaaaacaaa
    72601 tggtcctacc gtccctcctc caatatcttt gatttagccg cttctttatg tatagggata
    72661 gcgaagaatc acccttttat tgatggcaat aaacgtgtcg ctttcatggc gacttacgta
    72721 tttcttggaa tcaatggtta catcatagag gtttcggaag aggaagttgt ttctatcatg
    72781 ctaaaagttg ctagtgggaa tataaacgaa acaaacttat caatctggtt aaaagatagt
    72841 tcgaaccgca acagttagac aaagactgaa aagcctgtcg tttacaatgc gatgtaaaat
    72901 gtagaagcta ccacgtcttt atttgagctt ctaaaattta tcttgagata gtcttttccc
    72961 ctacccttct atttttgaag ggtaaaaact tttggttttc taatttcatt cttattttca
    73021 gccccagttt tagggtattt ttgtttttta aatatttcca gtcctcttta cagggttagg
    73081 tgaaaattct taaattgtag ctgactgaga catgaattat gattccctgt ctcctatgga
    73141 gactatttat gtctacaatt tttgacagac tttccgctat tgacgacgac ctaaaactca
    73201 gtcacagcaa gatggccctg gaattaggcg tcaatcgttc cacttattac aaatacaaaa
    73261 atggaactct tacaatcccg aaatctattt tgatcatttt gaggcttaaa ggttatgatg
    73321 aacattggat tctttccgga aaaggccata tgaaactcaa agattccgtt catttagtag
    73381 aaatgcagaa aaggctaaaa ctcatttcta agctcgactc ttacggtgtg ttagattcta
    73441 tcgaaaaatt acctgaagct ccttcttctg atcaaaagaa aatcattcga gagttcttta
    73501 ttttcttagc ttctaagttt gtgtaaggaa gttttggcgt ggtacggaga gattcactgt
    73561 cttaaatgtt tactccgtga aattttactc aaaatatatt taaacaaacc accaatccag
    73621 tgatcgttca gttgactgaa cgatttacaa agcttaaact aaattatgta acatatataa
    73681 aattcgcttt tcatgattcg aatttctttt aaaaccgatt ttatgagcca taaaccttat
    73741 gtgtttgttt tcgcgaatgt caagggagga gtctcaaaaa ccaccagtgc tacgcatagc
    73801 tctatggcat tggccagaag aggccgcaca cttgcgatcg accatgaccc ccaaggcgat
    73861 ctttccaacg catttcttcc caacgaacct ttagaatttt ttgataatgc aaatacgttc
    73921 tcagtgataa gaggtgaaac aacactcaaa gaatcgataa ggaacgtcta tgacgttgac
    73981 atacttccat cttcgatgga attagaagat tttcagtatc atgtagggaa agacattgca
    74041 cttgtcacaa agctaaatac tgttatttca aaatcaaatt a
//
