# Supplementary material for: Horizontal transfer of the rfb cluster in Leptospira is a genetic determinant of serovar identity
Source: Life Sci Alliance. 2022 Dec 9;6(2):e202201480. doi: 10.26508/lsa.202201480 (PMC9736851; doi:10.26508/lsa.202201480)
Supplement: Supplementary file 8 [file LSA-2022-01480_Supplemental_Data_2.zip › Supp_Data_1-plasmid_sequences/Linterrogans_FMAS_AW1_pLiSL2.gbk]

LOCUS       HGEFKDFK_1            129376 bp    DNA     linear       21-JAN-2022
DEFINITION  Genus species strain strain.
ACCESSION   
VERSION
KEYWORDS    .
SOURCE      Genus species
  ORGANISM  Genus species
            Unclassified.
COMMENT     Annotated using prokka 1.14.0 from
            https://github.com/tseemann/prokka.
FEATURES             Location/Qualifiers
     source          1..129376
                     /organism="Genus species"
                     /mol_type="genomic DNA"
                     /strain="strain"
     gene            1..1203
                     /locus_tag="HGEFKDFK_00001"
     CDS             1..1203
                     /locus_tag="HGEFKDFK_00001"
                     /inference="ab initio prediction:Prodigal:2.6"
                     /codon_start=1
                     /transl_table=11
                     /product="hypothetical protein"
                     /protein_id="X:HGEFKDFK_00001"
                     /translation="MNHGIHLLKMYSKLQFILFFSSIILCSCSPTEQKLPLRKFSLHG
                     PDNYILGMTLSDARKLIKVKEEFQESEGLVIRTDEDIVLTFRKEKSNFPWVRSDLQLH
                     SIFLDTIDAIPKENYKLVTLNRIEGLSESDSIYNVNEIFKISERFGLPVYNELETGVS
                     YAPTPHNYSFIFPGSEDCLRPSSVISITQYAPQNSYQKHLAGVSWYLRDLTCIDSRPY
                     FPKVWGSEPYVLDFEKSYLYRNKFEQCNDTLLVNQTTTVYSLPDISSTSNFEIPIGML
                     IKFEYRSKSNQKNGKSDWYYSNQLGFIKGNNLSTFEEIDTRRILTLDKQEFKNFKEAY
                     QNCNQHKLKDIPEELQRKLSLFFKRHENQIYNAEILFDPKTSKYQVRDAVSGHSLSVE
                     INSGENYT"
     gene            complement(1359..1760)
                     /locus_tag="HGEFKDFK_00002"
     CDS             complement(1359..1760)
                     /locus_tag="HGEFKDFK_00002"
                     /inference="ab initio prediction:Prodigal:2.6"
                     /codon_start=1
                     /transl_table=11
                     /product="hypothetical protein"
                     /protein_id="X:HGEFKDFK_00002"
                     /translation="MDIPYISVYVFLFTLVKVALKLIHNSKSSFNSLLNSSSILYLVV
                     LSIVNTLASILCFSILKDKMPNDLKSSFAYAFLATFASEAFVRNLNVSFFDIGIIAVR
                     DWLDKVKELAIGATLFKAEADSTNSRHKCWK"
     gene            complement(1927..2052)
                     /locus_tag="HGEFKDFK_00003"
     CDS             complement(1927..2052)
                     /locus_tag="HGEFKDFK_00003"
                     /inference="ab initio prediction:Prodigal:2.6"
                     /codon_start=1
                     /transl_table=11
                     /product="hypothetical protein"
                     /protein_id="X:HGEFKDFK_00003"
                     /translation="MDKIKLTDLLSDPEMMEVLKTISRESNCSSILTGKNRINSK"
     gene            complement(2167..2382)
                     /locus_tag="HGEFKDFK_00004"
     CDS             complement(2167..2382)
                     /locus_tag="HGEFKDFK_00004"
                     /inference="ab initio prediction:Prodigal:2.6"
                     /codon_start=1
                     /transl_table=11
                     /product="hypothetical protein"
                     /protein_id="X:HGEFKDFK_00004"
                     /translation="MEYEEFIRKVGQKIKEIRVAKDITQEAMDGEYAISYRTVQDIEN
                     GQSHPSVRSIFKISKRLKVKPKDLLDV"
     gene            2483..2944
                     /locus_tag="HGEFKDFK_00005"
     CDS             2483..2944
                     /locus_tag="HGEFKDFK_00005"
                     /inference="ab initio prediction:Prodigal:2.6"
                     /codon_start=1
                     /transl_table=11
                     /product="hypothetical protein"
                     /protein_id="X:HGEFKDFK_00005"
                     /translation="MALYRNQKKTNKLFRWLDTSFSFSTKGYHKLLISNFLEKSNVST
                     RQILLVLILGFFLIKNEKELRPALVFGEKVRGLKINAPANLYNLIQNKFMSQNLDCNR
                     ETIVLFNPQNYSENSVSLPVISMFALLPCNSKAVPQKLESGVSKESQIIRL"
     gene            3180..4316
                     /locus_tag="HGEFKDFK_00006"
     CDS             3180..4316
                     /locus_tag="HGEFKDFK_00006"
                     /inference="ab initio prediction:Prodigal:2.6"
                     /codon_start=1
                     /transl_table=11
                     /product="hypothetical protein"
                     /protein_id="X:HGEFKDFK_00006"
                     /translation="MLGFAVYFFHLRTSIEPLGMWDAWAMWSPKTKYFVTQFLSGKKI
                     ELQLTKWPHPDYPLGFPLFASVLGILWKTWTPWTQIIASMYFYFLGFYLLIRIKASFW
                     SSVFSLLIYCTFYKWMMLSSDLCADLPLSVYFGLIFYILFGSKEIYNLRFNTQGTVFG
                     FLLGTISFWKNEGLILSAVLFFILIIRSFKIFTKDFYQKATFFAVGFIIALSFILFQK
                     MNSASPFPEDFIRNESPISSLFQLIENLTKLDRWKMVMNEMIRFHLKTVFGFYIFAFI
                     YCLCYGNKEVRLGIAVLTFIYFVYDLLFIITNVDLNWHLVTAYERIHLHLFLPFLICL
                     SVASLEQKEDKNLIFIFKKLKIYVKHFLSLLKRSNKKQSDAKAF"
     gene            4568..4741
                     /locus_tag="HGEFKDFK_00007"
     CDS             4568..4741
                     /locus_tag="HGEFKDFK_00007"
                     /inference="ab initio prediction:Prodigal:2.6"
                     /codon_start=1
                     /transl_table=11
                     /product="hypothetical protein"
                     /protein_id="X:HGEFKDFK_00007"
                     /translation="MNWDFEIKTLEGECYEHSCEEIYACELLPSISIFDPNELTKLNP
                     KEELILLPRVFER"
     gene            4954..5553
                     /locus_tag="HGEFKDFK_00008"
     CDS             4954..5553
                     /locus_tag="HGEFKDFK_00008"
                     /inference="ab initio prediction:Prodigal:2.6"
                     /codon_start=1
                     /transl_table=11
                     /product="hypothetical protein"
                     /protein_id="X:HGEFKDFK_00008"
                     /translation="MTNRSNEEFRRIIDGCILSNESSWREFIQRYDRILTGTIVNQNG
                     KDDAEDIFQKVLIKLVENEFRLLRNFKGTTEAEFRSYIIQIVRNTLRNEYKSHSRRRE
                     SSFIENEELDRALIRKSWEVWEITETNRLYHEMISNFEDLILNLDLKSREVIYFRFRG
                     LKFREISEILGMNLNTIISLHNRALKKIKAFKEKSDSLQ"
     gene            5564..6205
                     /locus_tag="HGEFKDFK_00009"
     CDS             5564..6205
                     /locus_tag="HGEFKDFK_00009"
                     /inference="ab initio prediction:Prodigal:2.6"
                     /codon_start=1
                     /transl_table=11
                     /product="hypothetical protein"
                     /protein_id="X:HGEFKDFK_00009"
                     /translation="MGNSPEEHERITEEFLRRYIENKLSAEDRNLVEYSLRESKETFL
                     KYVSLKEAIFLESKGQKIPKEVEDRLISSILPKKDFNYLRVLVRFKDNQVVVTTSDQN
                     ALDFRSIIMSGEGSPSKQGEVSISRKILDRDLTLTILPSDHREEQLLSLSLTKSNGIM
                     AELFVDGEISDRIEDLSRRQLFLPNINSSNSVEIKLIENGNAIFTLGLYLQIE"
     gene            6322..7488
                     /locus_tag="HGEFKDFK_00010"
     CDS             6322..7488
                     /locus_tag="HGEFKDFK_00010"
                     /inference="ab initio prediction:Prodigal:2.6"
                     /codon_start=1
                     /transl_table=11
                     /product="hypothetical protein"
                     /protein_id="X:HGEFKDFK_00010"
                     /translation="MIKKKNLIISKAFLIIGLLFVFGSNCSSDSMHRALENPVKADIC
                     KEFGAIDPKSIPNESTYYNVNEKRKEVIILDYKSVPVPYEYLTDAIKIKNERDLNEFN
                     KIYSTICLKGEPGNPPIYDKIELVKTEKLKLKQGILKDVNIEEVVEVKIQNARNYDVY
                     NGLDDIFLYLGRESEEGFEYGKENKNLATFLLAHFNDVEYKFHNSLKYPGDQFSFNEL
                     KDELHRIKKSKKYILIQLTSLGLSNLFYWSEYNFSTNSFSGQLFSGLPNNRFNMTDAF
                     RVKIPNDYAKEFYRSWIRSDDPNIRIDSNISLDKQYVTKERYLKVELLFKVENGNEDK
                     IAWGDCSDNLTYWVKPPLGLNCKVRMDLRRKKLNLIPIRYKFENTRENKVFSNY"
     gene            7743..8132
                     /locus_tag="HGEFKDFK_00011"
     CDS             7743..8132
                     /locus_tag="HGEFKDFK_00011"
                     /inference="ab initio prediction:Prodigal:2.6"
                     /codon_start=1
                     /transl_table=11
                     /product="hypothetical protein"
                     /protein_id="X:HGEFKDFK_00011"
                     /translation="MFDSTWKEVDNVGMIKFYQILKVLNCFYDLGVKNKRRELKNQLL
                     KSSNAKIYLRKLNKYSYLVFAKIIDSDSILRDDWIHIDEIQEARDRFKSIGNLYHQVF
                     SIPCLTEVYEEHSEVVDSIPEKFRCIN"
     gene            8492..10636
                     /locus_tag="HGEFKDFK_00012"
     CDS             8492..10636
                     /locus_tag="HGEFKDFK_00012"
                     /inference="ab initio prediction:Prodigal:2.6"
                     /codon_start=1
                     /transl_table=11
                     /product="hypothetical protein"
                     /protein_id="X:HGEFKDFK_00012"
                     /translation="MENLLNTDKLFPPEVLLIPSLKDFEGGEFRSGISYKDIIENDEL
                     NNEQKQAKLTYRFEFKFLISTDEYYNHDIYLNEHSNIVVIDFDNIEETKKKIKFLRGC
                     NSSFDHYWGKFETDYLAKTFKVKTGSGGEHYYFRRNKGNVRKTKVIKPTDYLTKDQLT
                     EFNKKFSSEILIETKKKDEENPVPMIDLDYISHGLVIGPGNVIKNLQKKGKLHKVRKY
                     VIEQDYPLIEIANNEDNELFEYLFRIDFENEKKNKKVRKLTEKAKGQSVDPIRYDFTH
                     LIQKIKFLENVTLDTDSLELKDISEILFNKKEEIRKIQEQLREEETKINSNSFIVNAL
                     KQQIEFETGNFEHVLIDEAIKREFRENYITEGIYNILQRYNLLKRYFGRESSLYPLNF
                     SKISSASVGERSEIEMAFILNLKMRNFHDSFIYFLIQRDFPANSKSLQNQDFIEQAII
                     VAEDLRRHPELINRKGIWNDILVSLCLVRKINFEAIFPGKNKMRGFVETLYDQASINN
                     SLTIKTSQKSLSLASMVNISNITIKAYISHLSQVGFLKDIKWAVNEVGHALYIESLEL
                     RNSAELKSLDWLKFIDADRLTPQDGNQNIAFARGINSRSMEIIGYLRDSGGQLPRHEL
                     YKKFSELKDYKSVIRKDMKRLEGLGIVSRGEIIILQEKILNEIYSQYVKDYNNGVEEL
                     SKSGIRKRKKREQPSEDREIRYKLERLYSKYL"
     gene            complement(10673..11722)
                     /locus_tag="HGEFKDFK_00013"
     CDS             complement(10673..11722)
                     /locus_tag="HGEFKDFK_00013"
                     /inference="ab initio prediction:Prodigal:2.6"
                     /inference="similar to AA sequence:ISfinder:ISFw3"
                     /codon_start=1
                     /transl_table=11
                     /product="IS481 family transposase ISFw3"
                     /protein_id="X:HGEFKDFK_00013"
                     /translation="MTTGQKIIKNKVGLLKLAETLGNVSKACNVMGYSRDSFYRFQEL
                     YEKGGELALQDLSRRKPNPKNRIEPEKEEAVKKMAIDFPAYGQQRASNELKKQGIIVA
                     PATVRSVWVRHDLETFQKRLKALEAFMAQGNSPVLTESQVQALERRKLEKQVEGEIET
                     EHPGYLGCQDTYYVGTIKGVGRIYQQTFIDSYSKVAMAKLYDRKNALVAADMLNDKVV
                     PWFEEEGVRLLRILTDRGTEYCGNREHHEFQLFLALEDIDHSKTRARHPQSNGICERF
                     HRTIQDEFYAIAFRKKIYNSIEDLQKDLDQWIDSYNYERTHQGKYCFGKTPFQTFLDT
                     KELAKNKYLDNLQFS"
     gene            complement(11847..12293)
                     /locus_tag="HGEFKDFK_00014"
     CDS             complement(11847..12293)
                     /locus_tag="HGEFKDFK_00014"
                     /inference="ab initio prediction:Prodigal:2.6"
                     /codon_start=1
                     /transl_table=11
                     /product="hypothetical protein"
                     /protein_id="X:HGEFKDFK_00014"
                     /translation="MTLRLVYPNGKPTFNHEKIAYEDENASWKLFLCTSHEINHPFLF
                     IDLKIRNTHLLPDICIKDPKEFLRLPSSDSGESESEGDCIQFSDTFSISSWTVPLKLI
                     IPTEPILKICHLEPLNIEGTDYVEYMKEVHRLLTNINEAIKQHLIL"
     gene            complement(12392..12994)
                     /gene="xerC"
                     /locus_tag="HGEFKDFK_00015"
     CDS             complement(12392..12994)
                     /gene="xerC"
                     /locus_tag="HGEFKDFK_00015"
                     /inference="ab initio prediction:Prodigal:2.6"
                     /inference="protein motif:HAMAP:MF_01808"
                     /codon_start=1
                     /transl_table=11
                     /product="Tyrosine recombinase XerC"
                     /protein_id="X:HGEFKDFK_00015"
                     /translation="MALQTAKILKFEPRKKRLGKGSKNPPTDSTAFTKGLSKKTMKNL
                     TKRFSNPTTEEEYRNRALFFFMSTTGLRAKEIVGSKFSNLLEAPSGEILLRYIKKGGK
                     LGYAVIHKDFLKIIREYHSKFQISSDYFFHTLTKRNQGTRSSLSKRGLQFIISGWNVK
                     TCEGKNIHCHAQAYSGHTTLSRGRFYCSTKGIRTLFSNHQ"
     gene            13219..16947
                     /locus_tag="HGEFKDFK_00016"
     CDS             13219..16947
                     /locus_tag="HGEFKDFK_00016"
                     /inference="ab initio prediction:Prodigal:2.6"
                     /codon_start=1
                     /transl_table=11
                     /product="hypothetical protein"
                     /protein_id="X:HGEFKDFK_00016"
                     /translation="MNRIQSIENNLTSINDAVFQELCDKLIYSKYRNPVAFARIGSVN
                     GKQKTKKGTPDSFLLMPDGNYIFTEITTNVSDKDKLLKDIDACFDFNKTNVSSDKIKE
                     INLFFNFNLDQCYIEKLKSVANSFNPKTSIKFWSLDLLTYELSMNYPDLVSDYLGLTF
                     DTGQIVSIEKFISEYNRSSHGIATPLDNEFIQRRQEMDEVKRKIVEKNFIIVTGASGV
                     GKTKLVLESIREFIQENKTYKSYCISYKYSSILSDLYQYVKDGDDYILFVDDANRIND
                     LNQLIAYYQSKQFGKLKILITVRDYAYSDLYLNCPAELTEVIKLKKLSDNQLIDIVKG
                     EPFGITNPNYQDVIIRISDGNPRLAIMLSRLAVEKQDISALSDVSNLFETYFNTFIKD
                     LKELANPINIKSLGVISFFNAVNIKEKERLLTILKNFDIPYEVFLEAVQKLNSFEIVE
                     ISYDYVKISEQNLSTFFFYLAFIKNRQLSFDVLLTHYCNDYMNRFSDCIIPANNTFGS
                     EKVMDAVQPDLKKYFDEISDDSEKSYKFLSVFWFYLRSETLEFLYNEINTYSKNGNVN
                     TKKLRLEKKSTLSDEDPTLELLGKFFVGSPELKDAFELSFEYIEKCPVLTHALISKFK
                     ELINFEAKDQQSIFRRQGTLLETLIDKIEKGNGSYLHVFYGVAKLFLKFQFQYVSDYR
                     NRTIRFHTYTIPLTEEIKTIRKSIWVTLDLHFLEDQDESFQVLKDYSEVGGDISKEIL
                     EYDLLFIFTIIDNHLKAELFEHCLYVQQLIRWLQRHNIQSSKFVHYRNSFVNPMYDLF
                     TKIDMYSYEHREDYEFDDYDEFLRLKELSIRSTYIFKDQADMDSFHSMLSDIAIVRGP
                     ETIQLESLEFILEENFKKNYDNGFKFLELLAKRNERLWFIPTKSLKQILVTEENVYSI
                     WELIEKISFRSKPFWKISFFTEIDSALIKNEHIGLILEIFTEIENLKFMSLDWVERYI
                     NLDYELYDKILAIVTERNREPNVKIGLQIRYFEKTFKMLSKNKSLIQEAYIQQVKIDP
                     HFDYNKEGLFRIIETNASFLKDYFDYFYFSGDIEFTQTKADWGFIWEIEEIESVFSEI
                     FKRIAEKNIFSGFSSHFLNNFFRNLEEDKKAKANEFLFELLKTNYNDIRIINLIVNIA
                     RYARREIYENILLLYITLNQDPDDFAKIWWRGNGGSYNGGDISGEIEANDWKGILSII
                     DKAEQNTNLIPIKKVIGDKIYSCLRFAKRERARLFLDR"
     gene            17099..20893
                     /locus_tag="HGEFKDFK_00017"
     CDS             17099..20893
                     /locus_tag="HGEFKDFK_00017"
                     /inference="ab initio prediction:Prodigal:2.6"
                     /codon_start=1
                     /transl_table=11
                     /product="hypothetical protein"
                     /protein_id="X:HGEFKDFK_00017"
                     /translation="MLEITGNDISILRDDELRDLIGLLCEAEVRSLGYSEAIVTWGGH
                     QDAPDGGVDVRVAFENNFNFESYIPRGKTIFQVKKTDMTESKIRKEMLHNDFLKPTIR
                     ELEAISGSYIIVSISASLSDSLLSKRRIKMEEIVEQSIPKHNLKLDYYDQGRVAAWVR
                     SHPSLILWVRQKINKPLRGWFPFANWTNSQNGKEDEYLIDNQIRIKSDAISNLEGFFV
                     VDGINELRSKLQIPGSIIRLIGLSGVGKTRLVQALFDQRIGIGPLNQFIAYYADTGND
                     PDPSPLDLLHQLISLDKKFIIVIDNCSSLLHRKLSSMITSRQNQGCLITVEYDIRDDQ
                     PDETDVYKLEPASSDLIEQLLKSRFEYIHEINVRKIVEFSGGNARIAIALANTIVKGK
                     KITILRDEDLFERLFYQRHSQSHSLLRSAEICSLIYSFDIRTREGNELEINLLSKLAS
                     KSLEDLFSDISELRRRDLIQQRGFWRAVLPHAIANRLAIRALENIPMDNILNIFENGG
                     SVRLLLSFSRRLGFLHESPYSNNIANKWFSFGGMLHNLSELGSIKRSILRNVAPIVPG
                     IVLDTIEKTASTTPDAFFSISNEDRKEITRLLRLIAYEQIYFERCIKLLIKFALMEKA
                     DYTSDSTRKLLGSLFYLKYSGTHALADQRLKIIDSLLQSTIPAECDLGFLLMDSALDA
                     NAYGSIMNFEFGALQRDYGYYPASVEEIRDWYSFFLKYLMKLYSGNLQYSNQIRSLIA
                     KKFRDLWNRGYANEELEALIGIFSLNYWREGWVSVRNVIIFDSAEMENNLLSRLLVIE
                     NLLKPKIFLDRLRTYLFSGNMWNLINEEGEDAISGSLSFEKEFLNLTRELTFDKSILE
                     IILGEVSEHGPSLSVKLGQGLAVNANDPLEIWQLLLRKYREPNESEMRVINGFLFELY
                     KLDLGLVNQIYDDLLQDEKYSLIFPCFQLATPLDYRALKRLEYCIDNQLPKIEAFKGL
                     MFKYEDAKRSNINISDILEKLLTLQGADRVVPDLFIYLAQTNPELTLNSEFIILGRKL
                     IQLIYIHYENRMEYEDQESQFHYLLKEISKVSLSGKDAELFIEDLCDRFISSKLDISQ
                     FDLFIQIAAKHYPNVFIEKFLNAEKELIEEMQHYYSYDFKFSKNPLSLIDDELILRWC
                     KQDINLRTKIVASIISPFEKDQNGLGLSWTKLSLSLINLSNDPINILKIYEDKIGPMA
                     WVGRLSTILEERLKLFESLKECDNDIVSSWAKAQETIYQGKIADRKKFESEERFEDLR
                     FE"
     gene            21024..22085
                     /locus_tag="HGEFKDFK_00018"
     CDS             21024..22085
                     /locus_tag="HGEFKDFK_00018"
                     /inference="ab initio prediction:Prodigal:2.6"
                     /codon_start=1
                     /transl_table=11
                     /product="hypothetical protein"
                     /protein_id="X:HGEFKDFK_00018"
                     /translation="MLKEELNNIIFYIINNYNQFIGSLFNPWKDLPSVFREKLLALES
                     EINDQFENDYLHKLPKHTDLIDDLSKTLYRAESNPSFAIKVDFLLSEILIPKLIEFSF
                     PEDITNSPLIKKCPKLLGLFDAEGLISSKSLKIGSHLNFEIDNMTFGFHESISYDLQL
                     LLFNLISTGVNVLFRPDLLNVAETDNFQIPFYKASVFGRPFDIKLFTQRILKSKEKWL
                     FERFQDPDDHSYSKNIYRFEVLRTEREKIFYLTELLPIRPESVDSNSIRTYILHSESD
                     AKNEKFIHIDASLLQYNADTYRRRSSSLIDVKVKADYHYKVFRINNEISIDLWWKILV
                     SLYPKNELIMEFLSGETHS"
     gene            22106..23191
                     /locus_tag="HGEFKDFK_00019"
     CDS             22106..23191
                     /locus_tag="HGEFKDFK_00019"
                     /inference="ab initio prediction:Prodigal:2.6"
                     /codon_start=1
                     /transl_table=11
                     /product="hypothetical protein"
                     /protein_id="X:HGEFKDFK_00019"
                     /translation="MNNNTSFWDNWALEDLAFLFDQGLDFESSEKLIIDKNKNSYYFE
                     KIESAIIQFESLFSLVNDLILRKNIFYDQKFSEGWKLDKNLKELDKDILVPVDIQTFN
                     ENVSVARKKAIDLLCVTDRMKEHQNENETEYKISKRSPHSYFGQVVWGAAGNLGRSAF
                     LGAHYMPHPVRASLLNQASFFSRPLDINSKITDWIREERIKIFTNLTPAGKQETLELH
                     LPALVSEVVEQCERLEDLIPAVLQKRKKYSNVREWISEYQESIVAEDPKKILKFQKKL
                     NLVNKDLIERRTGENLGSTSVSISFFSVSLPTRSLPSPEKFFGIRGAFNKIILNKRGD
                     KSLSKILKWFDSSDPGIENKLRNYFSG"
     gene            23913..24815
                     /gene="rpnA_1"
                     /locus_tag="HGEFKDFK_00020"
     CDS             23913..24815
                     /gene="rpnA_1"
                     /locus_tag="HGEFKDFK_00020"
                     /EC_number="3.1.21.-"
                     /inference="ab initio prediction:Prodigal:2.6"
                     /inference="similar to AA sequence:UniProtKB:P31667"
                     /codon_start=1
                     /transl_table=11
                     /product="Recombination-promoting nuclease RpnA"
                     /protein_id="X:HGEFKDFK_00020"
                     /db_xref="COG:COG5464"
                     /translation="MSDMTNPHDRLIRETLQDKEDAISFFKNSLPEKVIELLDLNRLE
                     LTQSSFISENLKEEQTDLLFQIPLKSGKKANVYLLFEHKSYLDEAVFSQLLGYISAIY
                     KSQFKTDKKYSVVIPFVFYHGERTWTLGNSFQDRFILSKNEEEVFKKYIPDFELELFD
                     LSKVDLNRLESITLRVILGVVQKIWEGDASFLGYLGEVFELLTGLKNESKRVEIFQKL
                     FLYIFNVREIEPTEITSLLSHSRYNREYEDLAMTTAEKLRKEGKIEGKIEDAKKMFKE
                     GFKLDVVLRITGLTEQELKDYGLL"
     gene            complement(25357..25605)
                     /locus_tag="HGEFKDFK_00021"
     CDS             complement(25357..25605)
                     /locus_tag="HGEFKDFK_00021"
                     /inference="ab initio prediction:Prodigal:2.6"
                     /codon_start=1
                     /transl_table=11
                     /product="hypothetical protein"
                     /protein_id="X:HGEFKDFK_00021"
                     /translation="MKRSDKFKMKKIKKKISKRISPKKKSFSKQSSTKNDLDQIVKFV
                     SLKRLKPNIKNDFDPLSKEEYQNLKQNMIANGILDPLT"
     gene            complement(25652..26173)
                     /locus_tag="HGEFKDFK_00022"
     CDS             complement(25652..26173)
                     /locus_tag="HGEFKDFK_00022"
                     /inference="ab initio prediction:Prodigal:2.6"
                     /codon_start=1
                     /transl_table=11
                     /product="hypothetical protein"
                     /protein_id="X:HGEFKDFK_00022"
                     /translation="MNNEKFLEVNSISEKVDDLFDTLDQSGKLDFIKVALQKFSENLQ
                     EQYSITFNLTLDIFDATREQAIKISEVGISCNGGEQPYFVRAGDTFNRYLAKGNIVEI
                     PHSYCPVCWAEWDFKRKNQSCSKCDSIFGTDIKLLIDSNHCPQCSDGSISLEEPYCNQ
                     CEFYADPDIVVWG"
     gene            complement(26900..27235)
                     /locus_tag="HGEFKDFK_00023"
     CDS             complement(26900..27235)
                     /locus_tag="HGEFKDFK_00023"
                     /inference="ab initio prediction:Prodigal:2.6"
                     /codon_start=1
                     /transl_table=11
                     /product="hypothetical protein"
                     /protein_id="X:HGEFKDFK_00023"
                     /translation="MVLQQISKGYCIHAICLDKETIACIGFRFFHMLAWGKILYIDDL
                     ITKRDFHGHGYGDKLLKHVIQIAKEENCDQVHLDTGYLRHAAHFVYLRNAFELNCHHL
                     ALNLRSKPN"
     gene            complement(27689..27928)
                     /locus_tag="HGEFKDFK_00024"
     CDS             complement(27689..27928)
                     /locus_tag="HGEFKDFK_00024"
                     /inference="ab initio prediction:Prodigal:2.6"
                     /codon_start=1
                     /transl_table=11
                     /product="hypothetical protein"
                     /protein_id="X:HGEFKDFK_00024"
                     /translation="MKSDLDYIKHIHGEILFLKEEFNKTNKGSFLINNVLKPTFVRSI
                     EIIGEAANKLSDSFKKKYPDPEWRKFSASITLPTS"
     gene            complement(27918..28202)
                     /locus_tag="HGEFKDFK_00025"
     CDS             complement(27918..28202)
                     /locus_tag="HGEFKDFK_00025"
                     /inference="ab initio prediction:Prodigal:2.6"
                     /codon_start=1
                     /transl_table=11
                     /product="hypothetical protein"
                     /protein_id="X:HGEFKDFK_00025"
                     /translation="MFLGVYTKSLQSHKRELDSLGVQAIHIFGSVARKDANPKSDIDF
                     LITFKSGMKNFDNYINLTFLLEVKVDLLTSDSISGSLKQSVEKESILIEV"
     gene            28331..28432
                     /locus_tag="HGEFKDFK_00026"
     CDS             28331..28432
                     /locus_tag="HGEFKDFK_00026"
                     /inference="ab initio prediction:Prodigal:2.6"
                     /codon_start=1
                     /transl_table=11
                     /product="hypothetical protein"
                     /protein_id="X:HGEFKDFK_00026"
                     /translation="MAIFLWNPISSMTDLISGALEISGSTKSKSPER"
     gene            complement(28438..28563)
                     /locus_tag="HGEFKDFK_00027"
     CDS             complement(28438..28563)
                     /locus_tag="HGEFKDFK_00027"
                     /inference="ab initio prediction:Prodigal:2.6"
                     /codon_start=1
                     /transl_table=11
                     /product="hypothetical protein"
                     /protein_id="X:HGEFKDFK_00027"
                     /translation="MDEPDWESINEEELWRFVGWHLANKGIHSILVGGAVVSIYS"
     gene            complement(28550..28873)
                     /locus_tag="HGEFKDFK_00028"
     CDS             complement(28550..28873)
                     /locus_tag="HGEFKDFK_00028"
                     /inference="ab initio prediction:Prodigal:2.6"
                     /codon_start=1
                     /transl_table=11
                     /product="hypothetical protein"
                     /protein_id="X:HGEFKDFK_00028"
                     /translation="MELTASRVLLHVYHYNEIHSSAIANDYGKTVTPIRLQFERFEKA
                     GILVAKNVGRLRVFAFNQKSPFVKPIKEILSIFYNSLTIEEKENIFSTRRRPREKGKP
                     VYGRT"
     gene            complement(29165..29572)
                     /locus_tag="HGEFKDFK_00029"
     CDS             complement(29165..29572)
                     /locus_tag="HGEFKDFK_00029"
                     /inference="ab initio prediction:Prodigal:2.6"
                     /codon_start=1
                     /transl_table=11
                     /product="hypothetical protein"
                     /protein_id="X:HGEFKDFK_00029"
                     /translation="MYSENHFEKYLEIFNSQQKKFSSILLEIETARSLNLFYNIKKKD
                     LGKVWLNESEATLNDFLSQINLKNVDSDIRLEIKKYKNILELKSLDATHLATATYIRK
                     MISEDLTICTLDDKFRNVSKKFEFNLLPKSMNK"
     gene            complement(29614..29913)
                     /locus_tag="HGEFKDFK_00030"
     CDS             complement(29614..29913)
                     /locus_tag="HGEFKDFK_00030"
                     /inference="ab initio prediction:Prodigal:2.6"
                     /codon_start=1
                     /transl_table=11
                     /product="hypothetical protein"
                     /protein_id="X:HGEFKDFK_00030"
                     /translation="MKSIGIKDLKNNLSSYLEFVKKGETIIVYDRNNPIAEIKKILKT
                     DNRTDLYIKEATENNSLIPAKKFKEIKFPKVKSLKGISRTEISNTWKTIYNEERE"
     gene            complement(30363..31277)
                     /locus_tag="HGEFKDFK_00031"
     CDS             complement(30363..31277)
                     /locus_tag="HGEFKDFK_00031"
                     /inference="ab initio prediction:Prodigal:2.6"
                     /codon_start=1
                     /transl_table=11
                     /product="hypothetical protein"
                     /protein_id="X:HGEFKDFK_00031"
                     /translation="MATHCVGIKNSKKIESLIEEIPFRETYSRNSFQHRIVIPFKKEG
                     EFFIGSSSLGIFFVNDPDDAEHSTQFYINRIRQEQRKVISRNQLFKEIALKEQEVSVY
                     FDESGTPDIQSVSTDPFFIVTAIIVNNKKANRELKEQFDHIKRVLHKPEDYEFKSSSL
                     NRKEYQIILKQLSVIDYEFASVCFRKEDLIGERFSYPKVFYKYAFRFLIMDLLSYTGK
                     VNLIFDEYGGKNSKFQNEFFEYLRSNADGFPIGTISQMEMLSSINEPLIQLADIIAGL
                     IKNKVKNKFDFTRYVIDRAVKIKYFPPL"
     gene            complement(31574..32590)
                     /locus_tag="HGEFKDFK_00032"
     CDS             complement(31574..32590)
                     /locus_tag="HGEFKDFK_00032"
                     /inference="ab initio prediction:Prodigal:2.6"
                     /codon_start=1
                     /transl_table=11
                     /product="hypothetical protein"
                     /protein_id="X:HGEFKDFK_00032"
                     /translation="MTRIISFESVLKKIPENKKPHLLLGNGFSISWNVNKFSYQSLLD
                     KADFKGFKSNIKEVFQNLDTYDFEHVIKVLRDASKVVKYYNNKNLVDDLIYDANKLKE
                     TLAQTIANNHPEYPSEINRDSYEHCKKFLSYFKHIYTLNYDLLLYWTIMQDEITPTFT
                     CDDGFRNPDSGRESYVTWDIGNTNSQNIFYLHGALHLFDSGYELKKFTWVNTGIRLIE
                     QIRDALSKDIFPVVVTEGKWEDKKARIDHSGYLNRGLRSFANLTDPLIIFGHSLTDSD
                     NHILKLMEKGKFKQLFISIYGNHKNKNNQRLINRAEKIRNSRNSKHPLELNFFNAETA
                     NVWG"
     gene            33337..34227
                     /gene="rpnA_2"
                     /locus_tag="HGEFKDFK_00033"
     CDS             33337..34227
                     /gene="rpnA_2"
                     /locus_tag="HGEFKDFK_00033"
                     /EC_number="3.1.21.-"
                     /inference="ab initio prediction:Prodigal:2.6"
                     /inference="similar to AA sequence:UniProtKB:P31667"
                     /codon_start=1
                     /transl_table=11
                     /product="Recombination-promoting nuclease RpnA"
                     /protein_id="X:HGEFKDFK_00033"
                     /db_xref="COG:COG5464"
                     /translation="MSDMTNPHDRLIRETLQDKEDAISFFKNSLPEKVIELLDLNRLE
                     LTQSSFISENLKEEQTDLLFQIPLKSGKKANVYLLFEHKSYLDEAVFSQLLGYISAIY
                     KSQFKTDKRYSVVIPFVFYHGERTWTLGNSFQDRFILSKNEEEVFKKYIPDFELELFD
                     LSKVDLNRLESITLRVILGVVQKIWEGDSSFLGYLGEVFELLTGLKNESKRVEIFQKL
                     FLYIFNVREIEPTEITNLLSHSRYNREYEDLIMTTAEKLRKEGKIEDAKKMFKEGFKL
                     DVVLRITGLTEQELKDHGLL"
     gene            complement(34827..35438)
                     /locus_tag="HGEFKDFK_00034"
     CDS             complement(34827..35438)
                     /locus_tag="HGEFKDFK_00034"
                     /inference="ab initio prediction:Prodigal:2.6"
                     /codon_start=1
                     /transl_table=11
                     /product="hypothetical protein"
                     /protein_id="X:HGEFKDFK_00034"
                     /translation="MKTKSLKLILAFSLILVSTIQLKTESKKNQWEFESPQIKEYPNS
                     LVSKYISFIKPDCNVISWKRVNSGEEVNYCISELEMVDGKPVIGYPTRFSSSIEYTGN
                     SRNISDEALRIITDLDNISMYRTWITNFEKEIEVVEKNKKYWLPVHNKVFAFLNEDRP
                     VKLNKETDQLEIVHKPAVLGFRYLGCCYTDKQSIVLVVSVLKQ"
     gene            complement(35546..36007)
                     /locus_tag="HGEFKDFK_00035"
     CDS             complement(35546..36007)
                     /locus_tag="HGEFKDFK_00035"
                     /inference="ab initio prediction:Prodigal:2.6"
                     /codon_start=1
                     /transl_table=11
                     /product="hypothetical protein"
                     /protein_id="X:HGEFKDFK_00035"
                     /translation="MKQLTFKLIIPLTVISFAAFTKWWYTLPVDAPGTMFRGFPLAYS
                     CPGWHTSLSLQIFLTEFTIDLLAYFLFWFVLIFCINRYLTKVKTFKLVTIALWTISGL
                     TISFGTLMVSNEDNLFYIKRPFDMKVLETGYEFIWQNTKRPDYYKYFPKDK"
     gene            complement(36530..36796)
                     /locus_tag="HGEFKDFK_00036"
     CDS             complement(36530..36796)
                     /locus_tag="HGEFKDFK_00036"
                     /inference="ab initio prediction:Prodigal:2.6"
                     /codon_start=1
                     /transl_table=11
                     /product="hypothetical protein"
                     /protein_id="X:HGEFKDFK_00036"
                     /translation="MYRRDQLQIRKRLNTTQLIFKYMREEYDFSKGKRGVYSRDLKDL
                     HFPVYLDPQLEEYYKKIALKKNKNLSTIINTILQKEMELHNSLI"
     gene            37154..37879
                     /locus_tag="HGEFKDFK_00037"
     CDS             37154..37879
                     /locus_tag="HGEFKDFK_00037"
                     /inference="ab initio prediction:Prodigal:2.6"
                     /codon_start=1
                     /transl_table=11
                     /product="hypothetical protein"
                     /protein_id="X:HGEFKDFK_00037"
                     /translation="MEKQNKNFLRYVNHFYNERVNYETFIPQLIEETKSRFVKSENFP
                     FLNFETGNVLIGVRGISIIKNKVVLNDDSFDKFNDILFNIYPGGKSWGSRVVTIDPGN
                     VSEKTLEKYGVIGGEARTEEGLYLVKIGTHHGHEAFNQASNFKFRRDKDGNHIWSSDD
                     PVFRGKIGLNIHAQGMKKENVGVSSLGCTVTKATWQDSEWIELISVFKAAQLRAKKEN
                     PDFTDFCYAVFNQESIKNILISR"
     gene            37882..38223
                     /locus_tag="HGEFKDFK_00038"
     CDS             37882..38223
                     /locus_tag="HGEFKDFK_00038"
                     /inference="ab initio prediction:Prodigal:2.6"
                     /codon_start=1
                     /transl_table=11
                     /product="hypothetical protein"
                     /protein_id="X:HGEFKDFK_00038"
                     /translation="MKKKISANEILKVSPDSLEAKEYEKKLSNSIVVEKNLFRVTNQA
                     FFLGLFFLFIGLYTLKTFPEAKISEGFGAISVSGLFLTSGIVLMSWFKTGEILKVVGE
                     FIVKARGGSST"
     gene            38284..38550
                     /locus_tag="HGEFKDFK_00039"
     CDS             38284..38550
                     /locus_tag="HGEFKDFK_00039"
                     /inference="ab initio prediction:Prodigal:2.6"
                     /codon_start=1
                     /transl_table=11
                     /product="hypothetical protein"
                     /protein_id="X:HGEFKDFK_00039"
                     /translation="MKSYLTRFKNFITKHKSFLISRILVFFILFTFFKINNLEIHLSH
                     NEEHFESVSPVSYSKDRDKLVCYANNTPKEVQKTCDFLDSEGKK"
     gene            38550..38933
                     /locus_tag="HGEFKDFK_00040"
     CDS             38550..38933
                     /locus_tag="HGEFKDFK_00040"
                     /inference="ab initio prediction:Prodigal:2.6"
                     /codon_start=1
                     /transl_table=11
                     /product="hypothetical protein"
                     /protein_id="X:HGEFKDFK_00040"
                     /translation="MIRFLFLYILFLLFNCSSFGSIPTKSNLNPSHDTGCSEVKGPSW
                     FLCMEKLQATWQKIESSKATITILSKDREGKYVHLKKRICWSEYFCRDFEEIVYAPTF
                     FQRLKVTLSTVLISVCIGFLIGISF"
     gene            complement(39001..39300)
                     /gene="mazF"
                     /locus_tag="HGEFKDFK_00041"
     CDS             complement(39001..39300)
                     /gene="mazF"
                     /locus_tag="HGEFKDFK_00041"
                     /EC_number="3.1.27.-"
                     /inference="ab initio prediction:Prodigal:2.6"
                     /inference="similar to AA sequence:UniProtKB:P0AE70"
                     /codon_start=1
                     /transl_table=11
                     /product="Endoribonuclease toxin MazF"
                     /protein_id="X:HGEFKDFK_00041"
                     /db_xref="COG:COG2337"
                     /translation="MWLNFTPQAGHEQKGRRPALVLSPKEYNSKTGLAIFCPITSKIK
                     GYPFEVLIKSKKIDGVILSDQVKNLDWTIREAEFIESINKVSLKEVLDNIKLLIF"
     gene            complement(39336..39572)
                     /gene="mazE"
                     /locus_tag="HGEFKDFK_00042"
     CDS             complement(39336..39572)
                     /gene="mazE"
                     /locus_tag="HGEFKDFK_00042"
                     /inference="ab initio prediction:Prodigal:2.6"
                     /inference="similar to AA sequence:UniProtKB:P0AE72"
                     /codon_start=1
                     /transl_table=11
                     /product="Antitoxin MazE"
                     /protein_id="X:HGEFKDFK_00042"
                     /db_xref="COG:COG2336"
                     /translation="MESIIQKWGNSLGIRIPKAMATELELNDGSHVELQYEGDKIVIY
                     PMKKASLEDKLSKITKQNLHSEISTGNSIGNEAW"
     gene            complement(39912..40919)
                     /locus_tag="HGEFKDFK_00043"
     CDS             complement(39912..40919)
                     /locus_tag="HGEFKDFK_00043"
                     /inference="ab initio prediction:Prodigal:2.6"
                     /codon_start=1
                     /transl_table=11
                     /product="hypothetical protein"
                     /protein_id="X:HGEFKDFK_00043"
                     /translation="MITKNTKKGTILIYSPRFLNQEVIKVYFFSITENFEKEQIGIQD
                     YLKKIASGEFGAMQVDYHRIIICSNEEDTNLFTDLNEFKKFKFKNKIPQSFIFESNLE
                     SVRAYNKVSFILQRWAYHFLEKRQSDYYTWYNKSKIFDYSENKMEDSKLFEYAKKYAP
                     FKAIFSYYVLRLFCYFKAWILRFPIIITVFIKDSFLLSLESYKVFKEKESKYNWHKMI
                     SLETIFTKNKNEIERERKALEIEYQNSKKIYLESNKTLLTLIVSVLAVIVSFVIFKID
                     NQSDKRTAYDYNQEMGNYFRLIGEKDKKIYELILKNEQHLMKIHDLEVELTVLKKKLA
                     N"
     gene            complement(41054..41212)
                     /locus_tag="HGEFKDFK_00044"
     CDS             complement(41054..41212)
                     /locus_tag="HGEFKDFK_00044"
                     /inference="ab initio prediction:Prodigal:2.6"
                     /codon_start=1
                     /transl_table=11
                     /product="hypothetical protein"
                     /protein_id="X:HGEFKDFK_00044"
                     /translation="MRLNLSHSFTGHKIHYRKLIVVSFKKNILEALNVYSTKDLHETV
                     FKNHLSVL"
     gene            complement(41255..41443)
                     /locus_tag="HGEFKDFK_00045"
     CDS             complement(41255..41443)
                     /locus_tag="HGEFKDFK_00045"
                     /inference="ab initio prediction:Prodigal:2.6"
                     /codon_start=1
                     /transl_table=11
                     /product="hypothetical protein"
                     /protein_id="X:HGEFKDFK_00045"
                     /translation="MEMATEKTRSIAINDAMIDQLISAFEASTGIKPTNRHAVELAMR
                     DKIEQLEKQKRSLVAKNR"
     gene            complement(41613..41828)
                     /locus_tag="HGEFKDFK_00046"
     CDS             complement(41613..41828)
                     /locus_tag="HGEFKDFK_00046"
                     /inference="ab initio prediction:Prodigal:2.6"
                     /codon_start=1
                     /transl_table=11
                     /product="hypothetical protein"
                     /protein_id="X:HGEFKDFK_00046"
                     /translation="MSLDSSLNLERIQALCIFISSKAKRRSLKSGQNVLFRRGNNLIC
                     RKPNGEEIVVKELPPRLSNFPTEYDLS"
     gene            complement(41818..42258)
                     /locus_tag="HGEFKDFK_00047"
     CDS             complement(41818..42258)
                     /locus_tag="HGEFKDFK_00047"
                     /inference="ab initio prediction:Prodigal:2.6"
                     /codon_start=1
                     /transl_table=11
                     /product="hypothetical protein"
                     /protein_id="X:HGEFKDFK_00047"
                     /translation="MSEIKNEKESSIMDILNRNPKNEALSSDQFNPRILLEITEYIKN
                     FLDKKGDDEKEVQLKTIELEAKANEQNFTIAIETLRDEMKENSSFRSLRLMFSLMSVA
                     IIGSSIVMIFLDNPMGEKVLYGTLAFISGIFIGRGSVKAKKDES"
     gene            complement(42255..42488)
                     /locus_tag="HGEFKDFK_00048"
     CDS             complement(42255..42488)
                     /locus_tag="HGEFKDFK_00048"
                     /inference="ab initio prediction:Prodigal:2.6"
                     /codon_start=1
                     /transl_table=11
                     /product="hypothetical protein"
                     /protein_id="X:HGEFKDFK_00048"
                     /translation="MEKTVYIKASKALKDLERKKKEHPELFHSFRATGKGFYIFSGTP
                     REFVEELKLRRGYYQNNSFSISNFLKAFLETFQ"
     gene            complement(42538..42738)
                     /locus_tag="HGEFKDFK_00049"
     CDS             complement(42538..42738)
                     /locus_tag="HGEFKDFK_00049"
                     /inference="ab initio prediction:Prodigal:2.6"
                     /codon_start=1
                     /transl_table=11
                     /product="hypothetical protein"
                     /protein_id="X:HGEFKDFK_00049"
                     /translation="MDCNCGYHNTVSQPLNGELGVWPFDWLEKKATEFCMEKAYEKLT
                     PLVAFIVALFLFVLLSGRIKWV"
     gene            complement(42693..43127)
                     /locus_tag="HGEFKDFK_00050"
     CDS             complement(42693..43127)
                     /locus_tag="HGEFKDFK_00050"
                     /inference="ab initio prediction:Prodigal:2.6"
                     /codon_start=1
                     /transl_table=11
                     /product="hypothetical protein"
                     /protein_id="X:HGEFKDFK_00050"
                     /translation="MAVISSLENIDQRLVSFFQDLKRTLPSVYVFESRRSVARQAKLY
                     AACKAGTGSCPAAPPGSSAHQFGRALDINGFSAVRDRKTIEAVLNRHTDIEWGVDWKQ
                     SDPPHFQIRNWRKGLSFQDKLFYGGYWIWIVIVVIIILFLSR"
     gene            complement(43127..43588)
                     /locus_tag="HGEFKDFK_00051"
     CDS             complement(43127..43588)
                     /locus_tag="HGEFKDFK_00051"
                     /inference="ab initio prediction:Prodigal:2.6"
                     /codon_start=1
                     /transl_table=11
                     /product="hypothetical protein"
                     /protein_id="X:HGEFKDFK_00051"
                     /translation="MPESPFEYDGKYKPSGDVRHVVDWSGFSGTVNIPDSLKIFYGFL
                     EEPEKRRISFIVQAGTVYREQFTFKIYSKDPQISEFNKIFSKSNIQIPNFSKSVRTYD
                     YDTKGTNFPGIPERVKKEAEDFFKDAKNIILVGLGAFLGWQIVKDDILGGK"
     gene            complement(43595..44038)
                     /locus_tag="HGEFKDFK_00052"
     CDS             complement(43595..44038)
                     /locus_tag="HGEFKDFK_00052"
                     /inference="ab initio prediction:Prodigal:2.6"
                     /codon_start=1
                     /transl_table=11
                     /product="hypothetical protein"
                     /protein_id="X:HGEFKDFK_00052"
                     /translation="MAKRYYLYYKQIATGNLTVGKPSGYSDFKHNPEAKRMSFILPEN
                     SGKAQEAIGKFVQDFQRLNSKKFSISNTSIQDSSTPTPSPGPGPSPKPPVGGTDPKPN
                     PTKTETPGKTEKEEDNTMLLGGAVVLVLIGVIVWKNLQKKKKRRR"
     gene            complement(44038..44418)
                     /locus_tag="HGEFKDFK_00053"
     CDS             complement(44038..44418)
                     /locus_tag="HGEFKDFK_00053"
                     /inference="ab initio prediction:Prodigal:2.6"
                     /codon_start=1
                     /transl_table=11
                     /product="hypothetical protein"
                     /protein_id="X:HGEFKDFK_00053"
                     /translation="MADSPEVPKIYLFRLQDWSPEKEKLLYDKLKSEGKGVIDFWNRY
                     EVPGHPEIKNFYFVPNEEGLVNKVKFVGLTNTSFILDFVGSFELDSIPESIFEIPEQH
                     VSVPVSYIILGVILLLIIFMGVLR"
     gene            complement(44411..44773)
                     /locus_tag="HGEFKDFK_00054"
     CDS             complement(44411..44773)
                     /locus_tag="HGEFKDFK_00054"
                     /inference="ab initio prediction:Prodigal:2.6"
                     /codon_start=1
                     /transl_table=11
                     /product="hypothetical protein"
                     /protein_id="X:HGEFKDFK_00054"
                     /translation="MKRILSIIIILLSISCASYSERVEQNKMDLYRVGKIVEDSNLSK
                     KDKDFVKRTLNETKKLLDKGVSESALADKWRNYLFNKWLYISLFVLGIVTLLVFKVKS
                     ISLTSFIPSLKIGGETSG"
     gene            complement(44770..45375)
                     /locus_tag="HGEFKDFK_00055"
     CDS             complement(44770..45375)
                     /locus_tag="HGEFKDFK_00055"
                     /inference="ab initio prediction:Prodigal:2.6"
                     /codon_start=1
                     /transl_table=11
                     /product="hypothetical protein"
                     /protein_id="X:HGEFKDFK_00055"
                     /translation="MENVYLEIIKFLNEGALFRVLIVLFSFFSFLLLAGVGFLWFKNP
                     EVIKEALHTLTLRKLPEKVIEQEQNIISSVPDLDLIRNLFSTSMDMNFSEKGVILKFP
                     PYMRTRPEDGLKELLEKILSSVRGISTENRSIEFDLTNTLLVNPYSASVIFEIIENVQ
                     ANNGVYLVLSFKGNHLKSFEIDVRKLLSRSDSKSANVRKRR"
     gene            complement(45379..45831)
                     /locus_tag="HGEFKDFK_00056"
     CDS             complement(45379..45831)
                     /locus_tag="HGEFKDFK_00056"
                     /inference="ab initio prediction:Prodigal:2.6"
                     /codon_start=1
                     /transl_table=11
                     /product="hypothetical protein"
                     /protein_id="X:HGEFKDFK_00056"
                     /translation="MNLSKNFTLSELTVTQTGLPNDPDERQVVNLKRLCETILEPLRE
                     AIGKPIGINSGFRSPAVNRKIKGSVTSQHMAGEAADLSIAGMSTLDVVKLIVKLKLPF
                     HQLINEGTTTGVTWVHVSVAPQGIKPKKEILNAYGASGRMKYQRVSIG"
     gene            complement(45836..47362)
                     /locus_tag="HGEFKDFK_00057"
     CDS             complement(45836..47362)
                     /locus_tag="HGEFKDFK_00057"
                     /inference="ab initio prediction:Prodigal:2.6"
                     /codon_start=1
                     /transl_table=11
                     /product="hypothetical protein"
                     /protein_id="X:HGEFKDFK_00057"
                     /translation="MAWSELEPGQWSSDSGLILENRPGFGPYLYNEELEDEIPDSGMP
                     LVDFFKNPLLSVVTVDPETGKLPVSIMPSITITDLFIVNSQASMLLLNAQRGDMVVRT
                     DIPGPGMFILSGDDPSYIGNWIPITTQFQDWNNIQNKPATFPPDSHDHDSRYYTKSES
                     DTALSQKRNIDPIQAAEVTEDVNHRFVSDAEKNQWNNPNPPKWLAIQNKPATFPPDSH
                     DHDSRYYTKSESDTALSQKRNISTPIPATEVTEDASHRFVSDTEKAAWNGGGGFSIPL
                     GGILEDSLDQLPSSNFKETNGQAISRSTFATLWNVVRRTVASIAPATDRINVAAHGLT
                     EGQLIKFGFTGGGITALTNYYVRNPTTNDFQISTSTTGGVVNLTSSQTGELVINVEYG
                     FGNGSTTFNVPDRQGIFPRGAGVHGSRAKTSGGNYDGGPVGFAGQDRQIPHRHQQYAG
                     DVAAGTYGRGGRYADSGGANAATILYTGSPVSDGTGNPRNGDEVAPAWTSVRYKVRVL
                     "
     gene            complement(47362..48057)
                     /locus_tag="HGEFKDFK_00058"
     CDS             complement(47362..48057)
                     /locus_tag="HGEFKDFK_00058"
                     /inference="ab initio prediction:Prodigal:2.6"
                     /codon_start=1
                     /transl_table=11
                     /product="hypothetical protein"
                     /protein_id="X:HGEFKDFK_00058"
                     /translation="MDVFVSKKIVYSVRNILNPPDSSVLLEKNLPKSAYEIPGEQYFT
                     IGAFEVSALRNPVITGILATLAQNYSKVRRSYLPATTLHFFSVSDRSLYSVLSKFTDQ
                     EFLSSNFKLDDRPVPTLATLKDESFSLNYNKNDVALKNVISYQTYGPDYTFLFAPRHN
                     PVRSVFDNITKFWSVSFTDYLESKVKVEIPSQTKYILIFPDASAPTPISKTQTKSDIS
                     LQTLVTLNISEGN"
     gene            complement(48067..48462)
                     /locus_tag="HGEFKDFK_00059"
     CDS             complement(48067..48462)
                     /locus_tag="HGEFKDFK_00059"
                     /inference="ab initio prediction:Prodigal:2.6"
                     /codon_start=1
                     /transl_table=11
                     /product="hypothetical protein"
                     /protein_id="X:HGEFKDFK_00059"
                     /translation="MFDLVVSGVTQKQIEASSNVFTDAFTISNTFGRDLKVKAIQIKY
                     KKELKTAQIKISQNGDSTPFVKETQLAQLGSSHDAEISFKLLPLDLRFTHQSNFSIEL
                     KPAGVLIDKDDVSVSLFCDYVRTAAPPKK"
     gene            complement(48535..49218)
                     /locus_tag="HGEFKDFK_00060"
     CDS             complement(48535..49218)
                     /locus_tag="HGEFKDFK_00060"
                     /inference="ab initio prediction:Prodigal:2.6"
                     /codon_start=1
                     /transl_table=11
                     /product="hypothetical protein"
                     /protein_id="X:HGEFKDFK_00060"
                     /translation="MQRYITKKIYKTDPATGKKVVAGVRRLAFYNQTLRTTAILKSGT
                     MEYNLFKKEEPAYLRNYTGEKNPFPNGEGEFIAVTARFLAPDQSTITLDNTSVSVLKG
                     LSTIQNAGSFVMKIGDEIVAKDLLSVVMPPIPWLVLPYVKGNPNDVVFPPPGVIHFEP
                     QSGWMERSKQKMISFKTPLPVSTQEGVDLIIKIDKDTAIPLPSQIDNYLLEFQVPSNI
                     FLKSVSVER"
     gene            complement(49255..49875)
                     /locus_tag="HGEFKDFK_00061"
     CDS             complement(49255..49875)
                     /locus_tag="HGEFKDFK_00061"
                     /inference="ab initio prediction:Prodigal:2.6"
                     /codon_start=1
                     /transl_table=11
                     /product="hypothetical protein"
                     /protein_id="X:HGEFKDFK_00061"
                     /translation="MAKKKSSFIDTLKEGFNGDTLIGAGITVSAMALSYLGQNFVPES
                     MDTKKKARPILVPLFVALISVFLPKKELKIHGIVGAVIMLMFGILKALDEEKSKDKRI
                     SGKIFGLDTLGGDPNEKRIVFDSLNDVAQFVQAAQSQVNGSDGTVYDFVPLVNQTVQG
                     DENGLYGDENGLYGDENGLYGDDGLHGDEGGLYGEEPAREYAGGLI"
     gene            complement(49868..50155)
                     /locus_tag="HGEFKDFK_00062"
     CDS             complement(49868..50155)
                     /locus_tag="HGEFKDFK_00062"
                     /inference="ab initio prediction:Prodigal:2.6"
                     /codon_start=1
                     /transl_table=11
                     /product="hypothetical protein"
                     /protein_id="X:HGEFKDFK_00062"
                     /translation="MAKKSSKSKRKTIKRRTTAKKKFAGLKLITKRYESTKKPKLHKY
                     PKKPSRNATNDSKQKYLEKRNETHSKNLKLIKEWQENVGRANGLNKEIYGG"
     gene            complement(50155..51270)
                     /locus_tag="HGEFKDFK_00063"
     CDS             complement(50155..51270)
                     /locus_tag="HGEFKDFK_00063"
                     /inference="ab initio prediction:Prodigal:2.6"
                     /codon_start=1
                     /transl_table=11
                     /product="hypothetical protein"
                     /protein_id="X:HGEFKDFK_00063"
                     /translation="MTFRYTLEGDQQTTELPNDAVLLRVKGKYVPTHDLGDGILNGDF
                     YVEELDYHSPSRAQLSGEENSVIAVRLGTLYHDDAMPIALSGDELGMFGMAKLFGRGF
                     KLPSLGRLPSFRGLKINTSGISKGFKGATKSIQKAGKDVLKTGQKAVKDYAKTWQKGF
                     KDVGKFGGKALEAVPDILQAVGQGQGGSPEVGEEEQPEEMPDESEQISEESFSEENSG
                     PAYDESGYGDSLNGELGFLQAAMAAAPMVTNVLSQFSNIQNQKTQAKSQARANTINSL
                     AQLVRPTSVNRAPAKKAAAPIQNKNFSNPALSKTPEGKYALTYSSSRGGEGEGPPAPN
                     PNGNTDKKDDKMLLYAGGGLAAIIVLVLVMNNMKGKK"
     gene            complement(51381..51953)
                     /locus_tag="HGEFKDFK_00064"
     CDS             complement(51381..51953)
                     /locus_tag="HGEFKDFK_00064"
                     /inference="ab initio prediction:Prodigal:2.6"
                     /codon_start=1
                     /transl_table=11
                     /product="hypothetical protein"
                     /protein_id="X:HGEFKDFK_00064"
                     /translation="MIPNDLKEILQKLPTKDQESFELIFNLFEKDPSLGVIRSTLVPL
                     GSYQDTVEDVFRIAYLYPQDLGEYLHKSIFELYNLIRSLPYCPDPPGLETVSRFKFTR
                     LPWFPIRDCDDKTIPILSWAIYHNVPCRAVVCGQAVRPHHIYPELSLNGHWLTVDATY
                     PDRCTFGQKLYGENFREEFYLKDFEKKFKK"
     gene            complement(52257..53420)
                     /locus_tag="HGEFKDFK_00065"
     CDS             complement(52257..53420)
                     /locus_tag="HGEFKDFK_00065"
                     /inference="ab initio prediction:Prodigal:2.6"
                     /codon_start=1
                     /transl_table=11
                     /product="hypothetical protein"
                     /protein_id="X:HGEFKDFK_00065"
                     /translation="MNSTINSFSNKAIPVPENLKLPFVDWLSFSIEYSEKAWEWIRNV
                     FGEPGIEEKGSNTGHTHRFRAPGDVFGAFSPERKSQKIYISLSSKALFSFRSASIGLS
                     RLISEVIELNGRFTRIDLALDDYEGHLNLPHIYEMLNRKHVATRFRGFSKFEAPVNLV
                     ETGSLFKDHKIGKHGYTIYIGAFRGSNTFVRIYDKKKQVGPECVWPTWNRLEFQLTHQ
                     AADQYCNPTWNVVPETGEILNSNERFPDPRRAKFEDRSFPKTAFYYLKFLEPTYVQKK
                     NDLDHYYLSEKQKHFWVPCSWWTNFLKTSEGQSIGLPKNESGLQNIDNWLKTQASGAA
                     YLLTEFYGEEYLTEFLKNGKEKFEKNKKYQTILKEEREKREKTKQNRFEEVPF"
     gene            complement(53607..53975)
                     /locus_tag="HGEFKDFK_00066"
     CDS             complement(53607..53975)
                     /locus_tag="HGEFKDFK_00066"
                     /inference="ab initio prediction:Prodigal:2.6"
                     /codon_start=1
                     /transl_table=11
                     /product="hypothetical protein"
                     /protein_id="X:HGEFKDFK_00066"
                     /translation="MSKTLGYMQEKKDKDGNRFFNLEINLPFSPKMEFFAADNAKKSS
                     PEAKDSAPDYLVYYAKNQVGAIWKKTSRYGSKEYLSCEIIAPLSSQGKLNFSLFPDRE
                     TEGRFNVSYSEPTEKREVPF"
     gene            complement(53989..54216)
                     /locus_tag="HGEFKDFK_00067"
     CDS             complement(53989..54216)
                     /locus_tag="HGEFKDFK_00067"
                     /inference="ab initio prediction:Prodigal:2.6"
                     /codon_start=1
                     /transl_table=11
                     /product="hypothetical protein"
                     /protein_id="X:HGEFKDFK_00067"
                     /translation="MGIYQNGAVEIKPSTDETKVPRIQVRLMGDEESGNYSFTISESK
                     FRLLEKAILEKNSIEPKQTEAGNDLGSLEVD"
     gene            complement(54183..54473)
                     /locus_tag="HGEFKDFK_00068"
     CDS             complement(54183..54473)
                     /locus_tag="HGEFKDFK_00068"
                     /inference="ab initio prediction:Prodigal:2.6"
                     /codon_start=1
                     /transl_table=11
                     /product="hypothetical protein"
                     /protein_id="X:HGEFKDFK_00068"
                     /translation="MGRAYYYDPKRDKRHKQEPPKPRYTPKGDGKDWIRELYAVFRGT
                     LIPSERYKPEWKKIDDCLGSEPVNPEPVGETHSKKLKEYKRKWEYTKTEPLK"
     gene            complement(54474..54659)
                     /locus_tag="HGEFKDFK_00069"
     CDS             complement(54474..54659)
                     /locus_tag="HGEFKDFK_00069"
                     /inference="ab initio prediction:Prodigal:2.6"
                     /codon_start=1
                     /transl_table=11
                     /product="hypothetical protein"
                     /protein_id="X:HGEFKDFK_00069"
                     /translation="MNRIVAINAVCDDGSMLVLKVSEMTIIDRKTVEKIHNNAVSGAS
                     IEEVQEQLAQAFGVDPS"
     gene            complement(54663..54815)
                     /locus_tag="HGEFKDFK_00070"
     CDS             complement(54663..54815)
                     /locus_tag="HGEFKDFK_00070"
                     /inference="ab initio prediction:Prodigal:2.6"
                     /codon_start=1
                     /transl_table=11
                     /product="hypothetical protein"
                     /protein_id="X:HGEFKDFK_00070"
                     /translation="MKSQEEEIRELKYKISLIKEIFHLIFPKFESFLSSRDKELIKVA
                     LIKIGE"
     gene            complement(54812..55651)
                     /locus_tag="HGEFKDFK_00071"
     CDS             complement(54812..55651)
                     /locus_tag="HGEFKDFK_00071"
                     /inference="ab initio prediction:Prodigal:2.6"
                     /codon_start=1
                     /transl_table=11
                     /product="hypothetical protein"
                     /protein_id="X:HGEFKDFK_00071"
                     /translation="MILDLKEAKRALQAISANSEAGTKFRISFSNVKANILHSQNVLK
                     IPSWLPSGDYTVEVFQVSEEEESPRSGFEFRLPNKKQIQPEEPPEAASSNLQNTNVLD
                     GSIPVSALNALLALRKEDQKEIDQRKESDRLIWEAKINSLIESHKNEIERIKESYKNE
                     IERLNSTHKFELALTQGNLNKLEEAKEQLTKSIESRLRKEQKYLVPEPPTSFDVNTIT
                     QLLSHPLASVFISKLFGVEIPAVPALAGNPQALQSIISEVTNMLGSGEGGGLSELLNR
                     RTE"
     gene            complement(55648..55839)
                     /locus_tag="HGEFKDFK_00072"
     CDS             complement(55648..55839)
                     /locus_tag="HGEFKDFK_00072"
                     /inference="ab initio prediction:Prodigal:2.6"
                     /codon_start=1
                     /transl_table=11
                     /product="hypothetical protein"
                     /protein_id="X:HGEFKDFK_00072"
                     /translation="MPKVIRTVEFCEDVKTMVRNGHSKRDTAKKLAKKYLGPNGKIST
                     KTIRIALEEGPLAPKEPKL"
     gene            complement(55832..56176)
                     /locus_tag="HGEFKDFK_00073"
     CDS             complement(55832..56176)
                     /locus_tag="HGEFKDFK_00073"
                     /inference="ab initio prediction:Prodigal:2.6"
                     /codon_start=1
                     /transl_table=11
                     /product="hypothetical protein"
                     /protein_id="X:HGEFKDFK_00073"
                     /translation="MRNALELISNTLRRHVSSVRTVLLRPLCKSKRGFEVNKKTKDVL
                     ESHLAGFLDETLKGLRDVAQKELFNKKAQELSGLPQATTEMEPCEFCGTVKSKGMVCL
                     PSNTNCRRRRNA"
     gene            complement(56173..56490)
                     /locus_tag="HGEFKDFK_00074"
     CDS             complement(56173..56490)
                     /locus_tag="HGEFKDFK_00074"
                     /inference="ab initio prediction:Prodigal:2.6"
                     /codon_start=1
                     /transl_table=11
                     /product="hypothetical protein"
                     /protein_id="X:HGEFKDFK_00074"
                     /translation="MDFYIFLSFITGNLVTLLCIFIERAYSEISSKPQKTKEDVKRET
                     IEVFRKMKTTQTRLEVFSETLEFKREILNNIFEPENLDFVQLDSELNNLIKLVNSKIL
                     KYK"
     gene            complement(56524..56733)
                     /locus_tag="HGEFKDFK_00075"
     CDS             complement(56524..56733)
                     /locus_tag="HGEFKDFK_00075"
                     /inference="ab initio prediction:Prodigal:2.6"
                     /codon_start=1
                     /transl_table=11
                     /product="hypothetical protein"
                     /protein_id="X:HGEFKDFK_00075"
                     /translation="MNKDFVDELNSELSSKGLPEVKTGSQTQLKTCSSCGRGTTVLYK
                     LGRCRTCITTGYKNRYLPPNRIKFF"
     gene            complement(56735..56968)
                     /locus_tag="HGEFKDFK_00076"
     CDS             complement(56735..56968)
                     /locus_tag="HGEFKDFK_00076"
                     /inference="ab initio prediction:Prodigal:2.6"
                     /codon_start=1
                     /transl_table=11
                     /product="hypothetical protein"
                     /protein_id="X:HGEFKDFK_00076"
                     /translation="MRLFKFLISFFATIFFILAVTGFSFFVLSSFSFALSSLFGVPQF
                     LPVTDGLILSAFGIASGGWYLFGLSMHCLEWVS"
     gene            complement(56965..57060)
                     /locus_tag="HGEFKDFK_00077"
     CDS             complement(56965..57060)
                     /locus_tag="HGEFKDFK_00077"
                     /inference="ab initio prediction:Prodigal:2.6"
                     /codon_start=1
                     /transl_table=11
                     /product="hypothetical protein"
                     /protein_id="X:HGEFKDFK_00077"
                     /translation="MKAKTKYFGPRLKLIRIVNLIRLNKPEFVSA"
     gene            complement(57272..57466)
                     /locus_tag="HGEFKDFK_00078"
     CDS             complement(57272..57466)
                     /locus_tag="HGEFKDFK_00078"
                     /inference="ab initio prediction:Prodigal:2.6"
                     /codon_start=1
                     /transl_table=11
                     /product="hypothetical protein"
                     /protein_id="X:HGEFKDFK_00078"
                     /translation="MTDFTYDELRELRYLVWKKRIELGDTIDLYAGYGGVYEELTEQV
                     KKEFELFKGLEAKLEKLTLS"
     gene            complement(57466..57843)
                     /locus_tag="HGEFKDFK_00079"
     CDS             complement(57466..57843)
                     /locus_tag="HGEFKDFK_00079"
                     /inference="ab initio prediction:Prodigal:2.6"
                     /codon_start=1
                     /transl_table=11
                     /product="hypothetical protein"
                     /protein_id="X:HGEFKDFK_00079"
                     /translation="MAKSNSSNKTPQEQYSQLINHFETLREAALVKIASREEGDFEPG
                     SLNWWSGKIKMIITHASEIEDKFTRGRYALKTFSDDESTQAIGNSIKATARKNLEEII
                     KISARMYYQFCLDLDGIKTKGKR"
     gene            58163..58408
                     /locus_tag="HGEFKDFK_00080"
     CDS             58163..58408
                     /locus_tag="HGEFKDFK_00080"
                     /inference="ab initio prediction:Prodigal:2.6"
                     /codon_start=1
                     /transl_table=11
                     /product="hypothetical protein"
                     /protein_id="X:HGEFKDFK_00080"
                     /translation="MKKKTDYNLFNIALECGFNSASSFHRVCVKFTGKPHAILKFTFN
                     QTKVQVLQFCKNQKDNQILKAFKKKIRKRKRLLEFKI"
     gene            58551..59759
                     /locus_tag="HGEFKDFK_00081"
     CDS             58551..59759
                     /locus_tag="HGEFKDFK_00081"
                     /inference="ab initio prediction:Prodigal:2.6"
                     /codon_start=1
                     /transl_table=11
                     /product="hypothetical protein"
                     /protein_id="X:HGEFKDFK_00081"
                     /translation="MNFRIMLIHLQKITIGFLFLINLFCKIQTEKVEPKTYRDLTEAI
                     QNPLDVRFLYLNGQKLTTLPKEIGQLKNLHDLNLDENPLGAFPKEIGQLENLRVLELN
                     NNQLKTFPKEIGQLKNLLALYLNNNQLMTLSKGIGQLKNLQELYLNYNQLTILPNEIG
                     QLKNLQALELNNNQLKTLSKEIGQLKNLQRLELNNNQLMTLPEEIGQLKNLQTLNLWN
                     NQLMTLSKEIGQLKNLQELYLNYNQLTILPNEIGQLKNLQALELNNNQLKTLSKEIGQ
                     LKNLQRLDLGYNQFKIIPNEIEQLQNLQVLELNNNQLTTLSKEIGRLQNLQELYLSYN
                     QFTTLPEEIGQLKNLQVLELNNNQLKTLSKEIGQLKNLKRLELDNNQLSSEEKERLRK
                     LLPKCQIYFE"
     gene            60031..60969
                     /gene="rpnD_1"
                     /locus_tag="HGEFKDFK_00082"
     CDS             60031..60969
                     /gene="rpnD_1"
                     /locus_tag="HGEFKDFK_00082"
                     /EC_number="3.1.21.-"
                     /inference="ab initio prediction:Prodigal:2.6"
                     /inference="similar to AA sequence:UniProtKB:B7NGZ6"
                     /codon_start=1
                     /transl_table=11
                     /product="Recombination-promoting nuclease RpnD"
                     /protein_id="X:HGEFKDFK_00082"
                     /translation="MAEVNNPHDRLIRETFQDKKEAATFFKNTLPIEVVKLLDLENLE
                     LSESSFVSEELKQEQTDLLFQIPLRSGNKSNVYLLFEHKSYLENTIYIQLLGYMTEIY
                     RNQQRNGEKLSVVIPFVFYHGEKEWKLGNRFLDQFVLTSQETGILKDFIPDFKIDLFD
                     LKKVELKEKLESITFQVTLGVVQRIREGDLEFISHLPGLFSLLLEIEEESKRVAILRK
                     LLLYIYWVRDLKPSEFKVIFQRSKLEKYEELTVTTAEKLISEGVKQGIEKGIEQGIEK
                     EKLKTADRMLGKGMDLKTVLEITGLTEKTLKEHKIL"
     gene            61045..61251
                     /locus_tag="HGEFKDFK_00083"
     CDS             61045..61251
                     /locus_tag="HGEFKDFK_00083"
                     /inference="ab initio prediction:Prodigal:2.6"
                     /codon_start=1
                     /transl_table=11
                     /product="hypothetical protein"
                     /protein_id="X:HGEFKDFK_00083"
                     /translation="MQHTTSDNAPYISKMNICLYMFWHIGNTLDRDMGYTLFVVVVHR
                     RFVFQYFSSEGVHFKNPLLELLKN"
     gene            complement(61535..61690)
                     /locus_tag="HGEFKDFK_00084"
     CDS             complement(61535..61690)
                     /locus_tag="HGEFKDFK_00084"
                     /inference="ab initio prediction:Prodigal:2.6"
                     /codon_start=1
                     /transl_table=11
                     /product="hypothetical protein"
                     /protein_id="X:HGEFKDFK_00084"
                     /translation="MAKTAMIRARVEGNLKKDVESILDHLGISALEVINIFYHQIKLS
                     KGLPFPV"
     gene            complement(61915..62928)
                     /locus_tag="HGEFKDFK_00085"
     CDS             complement(61915..62928)
                     /locus_tag="HGEFKDFK_00085"
                     /inference="ab initio prediction:Prodigal:2.6"
                     /codon_start=1
                     /transl_table=11
                     /product="hypothetical protein"
                     /protein_id="X:HGEFKDFK_00085"
                     /translation="MENFSAASFETIINILDSKGKLKSIHFAKDYKGYLFTIQQENVL
                     KIWKIEPAFKLSKISEVILPFRMNFEDQRIIQFQFIDDHLLLIGGDNCSVLSIQDIHN
                     PIQILCDEINKYSGQELILGMSCFAKGVIYHMATDDRFNTHFYLSGVSDPVISLPRAN
                     SEDRYGRYPLVVNDLIFWICRQGVIVMDISNPKTPKILAEEKIPNFFNYGFPILLANN
                     RVAILEFGSHYGTAGISLFDISNKNAKPIGQGALKRTLISGFTPMDNTVYVTHEKIQI
                     KAKGKKHYFSKIDLTNDTIIQFTCELPFTDHTIVWSRVENDKLAVLLDNGDMLSTNFP
                     KSS"
     gene            complement(63117..63440)
                     /locus_tag="HGEFKDFK_00086"
     CDS             complement(63117..63440)
                     /locus_tag="HGEFKDFK_00086"
                     /inference="ab initio prediction:Prodigal:2.6"
                     /codon_start=1
                     /transl_table=11
                     /product="hypothetical protein"
                     /protein_id="X:HGEFKDFK_00086"
                     /translation="MVIYFDDSSKLVRVTSDISPETVTTWDESAPEISTASTQFKGKP
                     YNRQVAAKMLLPLLKQGMPTKKVEDVLGRPDFISWCYSLTPSSSSLLVRFASDDKIVE
                     ASIQR"
     gene            complement(63398..63601)
                     /locus_tag="HGEFKDFK_00087"
     CDS             complement(63398..63601)
                     /locus_tag="HGEFKDFK_00087"
                     /inference="ab initio prediction:Prodigal:2.6"
                     /codon_start=1
                     /transl_table=11
                     /product="hypothetical protein"
                     /protein_id="X:HGEFKDFK_00087"
                     /translation="MTKKSASEFKTNIGNRERAAGQLLSLLKLGISATEVMDMLPPRL
                     GRTHYFIPLRWSFTSMTPPSSFG"
     gene            65446..66060
                     /locus_tag="HGEFKDFK_00088"
     CDS             65446..66060
                     /locus_tag="HGEFKDFK_00088"
                     /inference="ab initio prediction:Prodigal:2.6"
                     /codon_start=1
                     /transl_table=11
                     /product="hypothetical protein"
                     /protein_id="X:HGEFKDFK_00088"
                     /translation="MSHIVLKSAALRKNIIQGLENPEELERVKNFIKNIFSNSGYNKS
                     PYATFNLDPWSTWFYVTDSEQKILSAMRIVEKKPNNFLPVEMGVIYGSNPQKRYVVSE
                     ENVADWNNVAFLRTVMGGKAATINFKMVVNYCLQKKFSKIYGMYHQKLASIERIYLSA
                     GAELSKQFSKPVFFPEDYFDQELVLLNIIEIDKTSLQKISVNLM"
     gene            66078..66986
                     /locus_tag="HGEFKDFK_00089"
     CDS             66078..66986
                     /locus_tag="HGEFKDFK_00089"
                     /inference="ab initio prediction:Prodigal:2.6"
                     /codon_start=1
                     /transl_table=11
                     /product="hypothetical protein"
                     /protein_id="X:HGEFKDFK_00089"
                     /translation="MNVPLIISLLCSLIALLLGIYVIRFGHRKNSKIPRYFFVLSFSI
                     SLWSLLSGIRYVLPKEIHAIAPSITLLPVIFVPFLLNRLVMNLIRSDFKQKNVIFLID
                     LVVMAYLFLSCISLNMIEMVDYQTSSYKLLPAYHILIMYSFGYVGFSIFLILRRVITA
                     SGAERVRFALLSLGIIISLFTTLLFVYILPTLGIFKGYLIPIGLIPSSFLWAVAILQY
                     DVFETKAAVLFGDKVPFLNRLSLNFHLILYSFLDPNEFQNKSVALKAVVTADILYTDM
                     SLVLNTDLELNRRAELLARKYYQYIK"
     gene            complement(67003..67404)
                     /locus_tag="HGEFKDFK_00090"
     CDS             complement(67003..67404)
                     /locus_tag="HGEFKDFK_00090"
                     /inference="ab initio prediction:Prodigal:2.6"
                     /codon_start=1
                     /transl_table=11
                     /product="hypothetical protein"
                     /protein_id="X:HGEFKDFK_00090"
                     /translation="MELKTPGQRVKYIRTEGLGEKLTQAQFGSAIFISQAHLSRIESD
                     ELEVTEQAAFVIEVVFNYKKDWVLNGIEPKMISAVKFRENLSSKIEEWNHLVRRIEKT
                     PNAKSIIEKYIKLTDKDRVIIDQIISRFSEL"
     gene            67547..67846
                     /locus_tag="HGEFKDFK_00091"
     CDS             67547..67846
                     /locus_tag="HGEFKDFK_00091"
                     /inference="ab initio prediction:Prodigal:2.6"
                     /codon_start=1
                     /transl_table=11
                     /product="hypothetical protein"
                     /protein_id="X:HGEFKDFK_00091"
                     /translation="MYAIRNFIHSFSKYFFNQNKIILEDNIFPVLISKKFILFWKTIF
                     SDLVTKLKPIPSFFNFQTLLFLSSIPIAGVLLLNTNHKSTFQKLNKGYIYGHQLF"
     gene            67827..68054
                     /locus_tag="HGEFKDFK_00092"
     CDS             67827..68054
                     /locus_tag="HGEFKDFK_00092"
                     /inference="ab initio prediction:Prodigal:2.6"
                     /codon_start=1
                     /transl_table=11
                     /product="hypothetical protein"
                     /protein_id="X:HGEFKDFK_00092"
                     /translation="MVINYFKIKPLDITESELDEYEKYIGIPLYKEDREAILKFTSFR
                     KILAIKNKLRLNYLNHYFSDDLESNEKFPIK"
     gene            68073..69239
                     /locus_tag="HGEFKDFK_00093"
     CDS             68073..69239
                     /locus_tag="HGEFKDFK_00093"
                     /inference="ab initio prediction:Prodigal:2.6"
                     /codon_start=1
                     /transl_table=11
                     /product="hypothetical protein"
                     /protein_id="X:HGEFKDFK_00093"
                     /translation="MSKFLSIFDIYTIGILDYGNFLKLGIIYFHSFGVVIGFLLGFSK
                     FFSSDGFNKSYGSVLQSTAFFLILNGGILFDEGSLRSESKITFGFYYGLVLYSSLAVL
                     VCFNYLFESFDNPWIYCKRLLWLIPFVIPLSYLIPDFYFISFIDILGFAISISTFIWS
                     LNRILKANKSILYFNLPFLSFLISICFVFDFFGTIFDKKNFLFFAEFIPGLVICYTIL
                     LERFFPSLFSKVTVTVLDANIVKEIELETIPEVKETQKNKYPPRNILEGVDLEKVNTK
                     LNHFLDSKGFIDEELRLPDFASGLGLSTHQASYYLNQYLNMSFTDFLQFHRINEVKNM
                     MRIKLNYNLLNIAFECGFNSASSFHRACVKYTGKSPRDLRQGLLSNAEIQRKGK"
     gene            complement(69362..69820)
                     /locus_tag="HGEFKDFK_00094"
     CDS             complement(69362..69820)
                     /locus_tag="HGEFKDFK_00094"
                     /inference="ab initio prediction:Prodigal:2.6"
                     /codon_start=1
                     /transl_table=11
                     /product="hypothetical protein"
                     /protein_id="X:HGEFKDFK_00094"
                     /translation="MEEIKIENFIATYPYKVFPYWKALSIQECVKIKKEIILKLNLPS
                     NVTDLNLIKLIEKKGVFKDTLDLDHSENIKITLANNLPSTKNKLIYINWYRMDRIDQM
                     YLIDLINNFDDIWYPSVDDIDIIDMSVSWILSISHFGEIKLTDLSEPRKN"
     gene            complement(70144..70251)
                     /locus_tag="HGEFKDFK_00095"
     CDS             complement(70144..70251)
                     /locus_tag="HGEFKDFK_00095"
                     /inference="ab initio prediction:Prodigal:2.6"
                     /codon_start=1
                     /transl_table=11
                     /product="hypothetical protein"
                     /protein_id="X:HGEFKDFK_00095"
                     /translation="MSLGFAKSMVSLAKTKIWEVKSKITDSCDKMKLFE"
     gene            complement(70248..70643)
                     /locus_tag="HGEFKDFK_00096"
     CDS             complement(70248..70643)
                     /locus_tag="HGEFKDFK_00096"
                     /inference="ab initio prediction:Prodigal:2.6"
                     /codon_start=1
                     /transl_table=11
                     /product="hypothetical protein"
                     /protein_id="X:HGEFKDFK_00096"
                     /translation="MKYQEDYTIQMQIAEAFMKKDKVLRFLEILKKSDRSQVRKFIGK
                     ENYIDWSKIITVPFEKELDIFNTYKINHSSTVYILSRSIEFNEKHFNLRDAIYEIIGR
                     EITSIISILPGKLALYESESQFSGFLIRR"
     gene            complement(70728..74591)
                     /locus_tag="HGEFKDFK_00097"
     CDS             complement(70728..74591)
                     /locus_tag="HGEFKDFK_00097"
                     /inference="ab initio prediction:Prodigal:2.6"
                     /codon_start=1
                     /transl_table=11
                     /product="hypothetical protein"
                     /protein_id="X:HGEFKDFK_00097"
                     /translation="MCGRDGGGVNKLGLKLIFWLTFLSFNLLTGAESPVREAEPPYPL
                     IPNNSQLESEYKNGFAFSTFLNGKKESDYFGFSEFTVHEAYGEKTIHLYHTTPYADYM
                     MNRALSGAEKETRIVGNDNNDYGTIQTTHDVKPIVSAPGVTSYLPVTTKIEKYLSGQR
                     TTTQISDVVINGTKISRKTESTTDHFSDTVHGVTTTTSITDFETDDTTNQRRETRSVG
                     LSGSSHEITSLLSYDTRGNLIKRASSYTGSGLSPVGTHTTEYEYDNHGNQTTERDTSS
                     SPARGNSYVYDNELQQFVTQETKLGGSITLTTTHQIGYGSAFGVPTTTTDPNGNKSYF
                     EYDNFGRLVRTSSDTDVGTLTTASYSYDSSFPLSAKTTFVTGTGDPDFVSRTYTDGMG
                     RNIYTVKSASNGNFAITGRLVYDTTGKLVRKGQSSWASSGEIDRFVLHLEEKNPTSFE
                     YDPIGRIKKTILPLAQGETSPVVVTTAYNSAFETTETHSSGTSKRTVKNASGEVLYVE
                     DFASDGTGAKIGFCYDIAGNRTKKSDLNDSSLMSCPNPSAGVPTKDVSGRNQTYWSYD
                     AFGKLKAQSDPDLGVSSYNYNTFGDLTSTTNAKGITTTFTYDGVGRIVTKNIPEGNIE
                     YTYDSFSGSENSVGRLVRIEDSNQNKTFSYDKLGRVKKETRVILATTEGNPLPSETAG
                     PYITETRYDLLGRVTRIDYPEHPISHGRMRACYNYGTAGYISGISVQVNTNGIFPGFC
                     NKDIVENITYNEFGQTSSLTLGNGITTSYGYDVKGRMVRLNSSGDVGGSNKVLQDAVY
                     SFNPNNNITNVVNHSTDFNTQFVYDYDGLGRLTSANGSYIEPFNSNFTQRFQQSFVYA
                     KNGNLSSKRFHDPLSGSVQDVWSYQYTNHQVTNIDSSKSGNDTLVMQYDANGNLTRQR
                     DNVKDLTKRISIDSQDRITQIQDGNNAILGSYWYDESGFRIRKSSLEPKNNVFSNVEI
                     LYPSKFFGLEFIESENVISSVNNVYLNGVRIAALNEAGALAYYLTDQVDSVSTVLDDE
                     GNTLSQMQYLPYGETFVQRGDLNFSPKFNSQELDRESGFYFFNARFYDPGIARFTSAD
                     TLIPDEYNSQAWNRFAYVYNNPIGAKDPTGHAPQKSCGPEYCGGGFGGGGDGFSHWAN
                     RSKNSDAGQGPSSGGVRGSSGNSGSSSRIGSTKGSNNASNANRTTGVKANSDIKSRTP
                     VGKSSSGQNINAYGEKLGPSGKPMRHSQQHSTQKSAKDAAQRDGNKRQPIKHVKPENG
                     QNDHYHSVDRKGEPVSNGVHHEFFK"
     gene            complement(74787..75689)
                     /gene="rpnD_2"
                     /locus_tag="HGEFKDFK_00098"
     CDS             complement(74787..75689)
                     /gene="rpnD_2"
                     /locus_tag="HGEFKDFK_00098"
                     /EC_number="3.1.21.-"
                     /inference="ab initio prediction:Prodigal:2.6"
                     /inference="similar to AA sequence:UniProtKB:B7NGZ6"
                     /codon_start=1
                     /transl_table=11
                     /product="Recombination-promoting nuclease RpnD"
                     /protein_id="X:HGEFKDFK_00098"
                     /translation="MTEVNNPHDRLIRETLQDKIEAISFFRRTLPPEVVELLDLEKLE
                     LSESSFVSEELKSEQTDLLFRIPLRSGTPASIYILFEHKSYLDNAIYIQLLGYLAEIY
                     RSQQRNAEKLSVIIPFVFYHGEKEWQLGENFLNQFKITKDETLHLRDFIPDFKIALFD
                     LSGMAIQEKLESITLQVIFGVVQRIREGEENFQKSLPALFSLLLEIGEESKRVALLNK
                     LLLYIYNVRDSKPSVLKKMLHLSRLERYEELAMTTAEKLIQEGKIEGKIEDARKMFAK
                     GIDLNTVLEITDLTEKDLRDNGLI"
     gene            76398..77018
                     /locus_tag="HGEFKDFK_00099"
     CDS             76398..77018
                     /locus_tag="HGEFKDFK_00099"
                     /inference="ab initio prediction:Prodigal:2.6"
                     /codon_start=1
                     /transl_table=11
                     /product="hypothetical protein"
                     /protein_id="X:HGEFKDFK_00099"
                     /translation="MPLTIQKTKPVNKFHVISLSGLENQEELNHVKKFASDIFNNFGY
                     TKSLYTAVEMDAWSTWFYVREGSEILAAMRIVEKKPNNLIPLELGIIKDTEPYQRYAV
                     IGDNIADWNSVSFVLSIKGSWAALATFQAAAQYCIDKNFDMVYGFYHKNVSSIVKLYT
                     SIGAIPSKKYEKEVYFPECYYNNEPVYLTPIEIPKVALQKIRTRLW"
     gene            77043..77942
                     /locus_tag="HGEFKDFK_00100"
     CDS             77043..77942
                     /locus_tag="HGEFKDFK_00100"
                     /inference="ab initio prediction:Prodigal:2.6"
                     /codon_start=1
                     /transl_table=11
                     /product="hypothetical protein"
                     /protein_id="X:HGEFKDFK_00100"
                     /translation="MSIFFILFTSALILGLGYYIKKTSNPLIEVRRNFFYLCVSVGLW
                     TLFSGCRQFIPYSIRLYAPNWILISAILAPYFLSKIVNKLINENYQISILRKSIEFCI
                     ISYLIFSALNFRLIKIIDINTLKHEPQLAYHILLIYSVIWLLECIYKLVKCLIKAEGM
                     IRVRLSLMLFGITSAFLIIIPLVWILPFFEIYLGSYASIGTMICIIFWGIAILHYDAF
                     QTRQEIFSGMYVPLLNRITLNPILKLYSILDPEEFEMRRLNANSILAKEVIDTAYHWF
                     FKANIPLQATARKIAIKYDKYLK"
     gene            complement(77949..78377)
                     /locus_tag="HGEFKDFK_00101"
     CDS             complement(77949..78377)
                     /locus_tag="HGEFKDFK_00101"
                     /inference="ab initio prediction:Prodigal:2.6"
                     /codon_start=1
                     /transl_table=11
                     /product="hypothetical protein"
                     /protein_id="X:HGEFKDFK_00101"
                     /translation="MHESQSKNAIRTIKNMEKFERLQKACNTLKINRKGLADILRIHP
                     SNASRLLSGETEFTWTYAELFQLKTNVSANWIMEGKGDFWFEESGNDKEKLIVRTILK
                     IPGLAEMMEKFVKLHQEDQKMIIGIINRIYKLSESKLKNK"
     gene            78589..78771
                     /locus_tag="HGEFKDFK_00102"
     CDS             78589..78771
                     /locus_tag="HGEFKDFK_00102"
                     /inference="ab initio prediction:Prodigal:2.6"
                     /codon_start=1
                     /transl_table=11
                     /product="hypothetical protein"
                     /protein_id="X:HGEFKDFK_00102"
                     /translation="MVINYFKIKPLDITESELDEYGKYLGKPLGSEDKETILKHTDFR
                     KVLAILKKLKLTNKSE"
     gene            78807..79946
                     /locus_tag="HGEFKDFK_00103"
     CDS             78807..79946
                     /locus_tag="HGEFKDFK_00103"
                     /inference="ab initio prediction:Prodigal:2.6"
                     /codon_start=1
                     /transl_table=11
                     /product="hypothetical protein"
                     /protein_id="X:HGEFKDFK_00103"
                     /translation="MFDINTNVGILDYKQLLKLGLFYFHAFGVAIGFFIGYSKLFSKN
                     VFNKAFGTVLNSTSFFLILNGGILFDGGTLKSENKILFSTYYGLVLYSCIAVLVCFHH
                     ILGNLDNPWIYCKRLLGIIPVTILLSFLLPDLYFISFIDILGFAVSIFTFIWSLSRIL
                     KTNKSILYFNLPFLSLLISICFVFDFFGTIFDKKDFLFFAELIPGSVICYTIFLERFF
                     PSLFSKVSFTNITNEIELETIPEVKETQKNKYPSRDLLEGINLEKVKTKLNHFLDSKG
                     FIDEELRLPDFASGLGLSTHQASYYLNQYLNMSFTDFLQFHRINEVKNMMRIKLNYNL
                     LNIAFECGFNSASSFHRACVKYTGKSPRDLRQELLSNTKTQRKGE"
     gene            complement(79958..80548)
                     /locus_tag="HGEFKDFK_00104"
     CDS             complement(79958..80548)
                     /locus_tag="HGEFKDFK_00104"
                     /inference="ab initio prediction:Prodigal:2.6"
                     /codon_start=1
                     /transl_table=11
                     /product="hypothetical protein"
                     /protein_id="X:HGEFKDFK_00104"
                     /translation="MIYKSEEFYKYWGLFEEVFFLNKRFPQNIFKYKFSNYTFIQFNE
                     TMTQEFWDEIRSWNSKNTKEILIAVVEPDPVEYYFREFNCYNMIKLSKTSSYSEYLQR
                     LFEEPPNSPADSIFSNSFVIGWLSDSLEWAIWGERSLEFCIIGSNDPLPTPKTKLDTM
                     DINDILGIVEYEIGRNIVHPHFFETFRKNYDKPRKN"
     gene            complement(80554..81786)
                     /locus_tag="HGEFKDFK_00105"
     CDS             complement(80554..81786)
                     /locus_tag="HGEFKDFK_00105"
                     /inference="ab initio prediction:Prodigal:2.6"
                     /codon_start=1
                     /transl_table=11
                     /product="hypothetical protein"
                     /protein_id="X:HGEFKDFK_00105"
                     /translation="MCGRDGGGVNKLGLKLIFWLTFLSFNLLTGAESPVSEKQERINN
                     VEYNETLKYKTTFLRKPPFCPLSRICEANSSVFSPLNGVRIAALNEAGALAYYLTDQV
                     DSVSTVLDDEGNTLSLMQYLPYGDTFVQRGDLNFSPKFNSQELDRESGFYFFNARFYD
                     PGIARFTSADTLIPDEYNSQAWNRFAYVYNNPIGAKDPTGHAPQDENAGFKDASKNIA
                     NGFVEGVKTTLSAPTPVNAVVNSAVATGKGAKELYDNRKEVYASAKDFAGKLTSKDDK
                     VRDYAAGQAKAYTMSAVLGGAASKALGSRLSKPNVDVPGGGGNSKLSSLYENTTGARS
                     RYPNRKTDVSKSEFETNLKNSGWKSTPSKDGLSNNYSKGDSRYSVRDDAKSTKSPTAE
                     YFKDSSTSKASLKIRLKE"
     gene            complement(81854..82483)
                     /locus_tag="HGEFKDFK_00106"
     CDS             complement(81854..82483)
                     /locus_tag="HGEFKDFK_00106"
                     /inference="ab initio prediction:Prodigal:2.6"
                     /codon_start=1
                     /transl_table=11
                     /product="hypothetical protein"
                     /protein_id="X:HGEFKDFK_00106"
                     /translation="MKRDIFDWLVQWYSDQCNGIWELENQIKIDTLDNPGWTIEIGLK
                     STQFENFELKPISIRNEDETNWYVYSIKNSVYDAGGDSSKLPVLIEIFQSIWENKEFV
                     LSPESETMFSWLMKWYQSQCDGDWEHEYGLKINTNKNQAWQVEIDIRFTELHEFELDT
                     ALEQKGTNNWYSFSIKDGRFLAEGDSKKLPIILEKFKEIWTTNAEPRED"
     gene            complement(82480..83748)
                     /locus_tag="HGEFKDFK_00107"
     CDS             complement(82480..83748)
                     /locus_tag="HGEFKDFK_00107"
                     /inference="ab initio prediction:Prodigal:2.6"
                     /codon_start=1
                     /transl_table=11
                     /product="hypothetical protein"
                     /protein_id="X:HGEFKDFK_00107"
                     /translation="MCGRDGGGVNKLGLKLIFWLTFLSFNLLTGAESPVSEKQERINN
                     VEYNETLKYTTTFLRKPSFCPLSRICEANSSVFSPLNGVRIAALNEAGALAYYLTDQV
                     DSVSTVLDDEGNTLSLMQYLPYGDTFVQRGDLNFSPKFNSQELDRESGFYFFNARFYD
                     PGIARFTSADTLIDGELDTQGWNRFSYVKGNPIGAKDPTGHYSAEKFTSKPIEAAASK
                     SGPQITGKATGILGRAVGILGLLFATSDLDAPGKDYPSKGTPPRNTSVTPEDAKKMRK
                     QGLDPLNEKDINGSKSSGVSNKGNNTGNGGGTSDLGSKRSSNKLAPYKDNPGDKIKAS
                     GVGDHTSFKRDKDGNIFKYETYKKTETGHFDPKIRGDGGQWDGRPGKAHENSVTGEKL
                     NTPHIQGKDIPGGVRKPLPGETPNNPRWRE"
     gene            complement(83816..84445)
                     /locus_tag="HGEFKDFK_00108"
     CDS             complement(83816..84445)
                     /locus_tag="HGEFKDFK_00108"
                     /inference="ab initio prediction:Prodigal:2.6"
                     /codon_start=1
                     /transl_table=11
                     /product="hypothetical protein"
                     /protein_id="X:HGEFKDFK_00108"
                     /translation="MKREDIFDWLIQWYSDQCDGQWELENQINIYTVSNPGWTFKVGL
                     KSTKLGNYEIDSGLIETEETDWYLYYIRNSIFDAGGDPSKLPILVEVFRSIWENKEFV
                     VNPESETMFSWLMEWRESQCDGDWEHENGIAINTNGDRGWQVRIEANFTELDRVEVAH
                     TLNQKGEDDWYSFSLKDGKFLAEGDSKKLPIILEKFKEIWTTNAEPRED"
     gene            complement(84519..84848)
                     /locus_tag="HGEFKDFK_00109"
     CDS             complement(84519..84848)
                     /locus_tag="HGEFKDFK_00109"
                     /inference="ab initio prediction:Prodigal:2.6"
                     /codon_start=1
                     /transl_table=11
                     /product="hypothetical protein"
                     /protein_id="X:HGEFKDFK_00109"
                     /translation="MYTKLQKIWKDAAENLNLEVEIPFSIILADNLKINVSVLLKNFG
                     AKNGMLIITNYEDVEPYLEKIYEAGYGFSTLSEPSENEQYSRKDFIELLSDWGWTGDV
                     NLKPEWL"
     gene            complement(84860..87733)
                     /locus_tag="HGEFKDFK_00110"
     CDS             complement(84860..87733)
                     /locus_tag="HGEFKDFK_00110"
                     /inference="ab initio prediction:Prodigal:2.6"
                     /codon_start=1
                     /transl_table=11
                     /product="hypothetical protein"
                     /protein_id="X:HGEFKDFK_00110"
                     /translation="MKVEKKYLDSQCVRGKLSAALLCGRDGGGVNKLGLKIILCITFL
                     FFNLLTGAESPVSEKQERINNVEYNETLKYKTTFLRKPPYPLIPSYSQLTFEYDPIGR
                     IKKTILPLAQGETSPVVVTTVYNSAFETTETHSTGTSKRTVKNASGEVLYVEDFASDG
                     TGAKIGFCYDIAGNRIKKSDLNDGSLMSCPSSSAGVPTKDVSGRNQTYWSYDAFGKLK
                     AQSDPDLGVSSYNYNAFGDLTSTTNAKGVTTTFTYDGVGRILTKNIPEGNIEYTYDSF
                     SGSENALGRLVRIEDSSQNKTFSYDKLGRVKKETRVILATTEGNPLPSETAGPYITET
                     RYDLLGRVTRIDYPEHPISHGRMRACYNYGTAGYISGISVQVNTNGILPGYCNKDIVE
                     NITYNEFGQTSSLTLGNGITTSYGYDVKGRMVRLNSSGDVGGSNKVLQDAVYSFNPNN
                     NITNVVNHSTDWTAQYDYGYDGLGRLTSANGSYIEPFNSNFTQRFQQSFEYAKNGNLS
                     SKRFHDPLSGSVQDVWSYQYTNHQVTNIDSSRSGADALVMQYDANGNLTRQRDNVKDL
                     TKRISIDSQDRITQIQDGNNAILGSYWYDESGFRIRKSSLEPKNNVFSNVEILYPSKF
                     FGLEFIESENVISSVNNVYLNGVRIAALNEAGALAYYLTDQVDSVSTVLDDEGNTLSL
                     MQYLPYGETFVQRGDLNFSPKFNSQELDRESGFYFFNARFYDPGIARFTSADTIIDGE
                     LDTQGWNRFSYVKGNPIGAKDPTGHYSAEKFTSKPIEAAASKSGPQITGKATGILGRA
                     VGILGLLFATSDLDAPGKDYPSKGTPPRNTSVTPEDAKKMRKQGLDPLNEKDINGSKS
                     SGVSNKGNNTGNGSGKSASQNSINTDKRFSKEKQALVEMAKKDKEKGITKDDMKAYKD
                     LNKELSDPFPTNKVRGPEKHEGRNYKGLHGHVGPVDHIPVKDH"
     gene            88054..88722
                     /locus_tag="HGEFKDFK_00111"
     CDS             88054..88722
                     /locus_tag="HGEFKDFK_00111"
                     /inference="ab initio prediction:Prodigal:2.6"
                     /codon_start=1
                     /transl_table=11
                     /product="hypothetical protein"
                     /protein_id="X:HGEFKDFK_00111"
                     /translation="MRHSFITMTKAANNLTLSKTKLYFVKDSYSCFMLEAQNPENFHT
                     LQTLKDFVFTINQKAGNFYPRKDDGLDSDSTWFFVTFENEIFSCMRIVVKTAQNQIPL
                     EKGFILNSSYQQYKVTVNNVADWNSVAFLPSLQGAKAAKFNFACVSKYCLEQNFNLIY
                     GMFNDERKGIGRIYLEAGAKVSKQFPKKIFFKDFLTYGETATFTIIEIEKNSLQKLSE
                     ILRS"
     gene            88730..89662
                     /locus_tag="HGEFKDFK_00112"
     CDS             88730..89662
                     /locus_tag="HGEFKDFK_00112"
                     /inference="ab initio prediction:Prodigal:2.6"
                     /codon_start=1
                     /transl_table=11
                     /product="hypothetical protein"
                     /protein_id="X:HGEFKDFK_00112"
                     /translation="MSLNSSSKIILLNSVAALFIFLLGFYVLYPSSKRKIQKYFGILC
                     LLLGAWFQSFILREIVPSWSYNWLINWGLIPSISVPYYLFKITSSYDQHEQKVKKPRR
                     TFYFLNFLLICFFSLHAFSLQTLHVSFNHNENFAFESSYVYKFLLIYSLCMVILSLVN
                     LAFNVIRKKGRAKTNAVLLFLGLIPPIISVLVFIYIRPTIYGVFSGGYTAIGFLIGTF
                     IWSIAIMNCDAFQLRQFSVYPKERILTKITKPAFNFLYSIVDKKAWMSEVFSKNIQFM
                     KLVLIKDTELKEDYDYSFMKRSSILARMFGNYIK"
     gene            complement(89665..90051)
                     /locus_tag="HGEFKDFK_00113"
     CDS             complement(89665..90051)
                     /locus_tag="HGEFKDFK_00113"
                     /inference="ab initio prediction:Prodigal:2.6"
                     /codon_start=1
                     /transl_table=11
                     /product="hypothetical protein"
                     /protein_id="X:HGEFKDFK_00113"
                     /translation="MDKDKITRLKIILKHLKETKGLNQGQVASMIGLTSGAITKMLKN
                     ERAITIKTMLLFEHVHDISSEWFTSGQDEMILKKKGESRLTGSNQELFQKILKRKGMV
                     KLLESLLNLTDSQLSAVKNIIDNFKN"
     gene            90158..90304
                     /locus_tag="HGEFKDFK_00114"
     CDS             90158..90304
                     /locus_tag="HGEFKDFK_00114"
                     /inference="ab initio prediction:Prodigal:2.6"
                     /codon_start=1
                     /transl_table=11
                     /product="hypothetical protein"
                     /protein_id="X:HGEFKDFK_00114"
                     /translation="MNPQKEQEINVNVLLSGSIKARLTKIISILLTHHRTIIDSRLNR
                     DNSW"
     gene            90298..91068
                     /locus_tag="HGEFKDFK_00115"
     CDS             90298..91068
                     /locus_tag="HGEFKDFK_00115"
                     /inference="ab initio prediction:Prodigal:2.6"
                     /codon_start=1
                     /transl_table=11
                     /product="hypothetical protein"
                     /protein_id="X:HGEFKDFK_00115"
                     /translation="MVINYYKIVSLIDILGFAVSVFTFIWSCKNILINKNPIVFFNLP
                     FISLLISVSFILDFMGIILDKKDFFFISKLISGSMICYALILERFFPSLFNKAATVTI
                     PDSNITNEIELETIPEVKETQKNKYPSRDLLEGINLEKVKIKLNHFLDSKGFIDEELR
                     LPDFASGLGLSTHQASYYLNQYLNMSFTDFLQFHRINEVKNMMRIKLNYNLLNIAFEC
                     GFNSASSFHRACVKYTGKSPRDLRQELLSNTEIQRKVE"
     gene            complement(91190..91600)
                     /locus_tag="HGEFKDFK_00116"
     CDS             complement(91190..91600)
                     /locus_tag="HGEFKDFK_00116"
                     /inference="ab initio prediction:Prodigal:2.6"
                     /codon_start=1
                     /transl_table=11
                     /product="hypothetical protein"
                     /protein_id="X:HGEFKDFK_00116"
                     /translation="MITQIYFRFDLPENVFELDAFVQLIQNELLGFDHEIRESSNYFA
                     GFYHKFKTKENIVNVANADDTCFHDYHYVVTFNKDENSLQDKVIKLAETWVLKGWTVS
                     IPDGPLIEDLTRTCYLNEDGKIIWKKHQVEPRKN"
     gene            complement(91597..91854)
                     /locus_tag="HGEFKDFK_00117"
     CDS             complement(91597..91854)
                     /locus_tag="HGEFKDFK_00117"
                     /inference="ab initio prediction:Prodigal:2.6"
                     /codon_start=1
                     /transl_table=11
                     /product="hypothetical protein"
                     /protein_id="X:HGEFKDFK_00117"
                     /translation="MILNGKKSQNKLKKLSKNGTNHNNIIKYLIFCMQSVFCDKINDK
                     NPEIGSWSERWGKILNRDISVGGFEKGKVPNQPTIFYGNNK"
     gene            complement(91793..92131)
                     /locus_tag="HGEFKDFK_00118"
     CDS             complement(91793..92131)
                     /locus_tag="HGEFKDFK_00118"
                     /inference="ab initio prediction:Prodigal:2.6"
                     /codon_start=1
                     /transl_table=11
                     /product="hypothetical protein"
                     /protein_id="X:HGEFKDFK_00118"
                     /translation="MNLNSKNIYNLIAEIADLNLQRKLWLNKDNDTGLISSYNEVMCT
                     LFDDYGFDEFLEQASIESGISENTVKELFKLRELLNSYVEKETDIEILNDSEWKKITK
                     QAKEIIKKWH"
     gene            complement(92137..92520)
                     /locus_tag="HGEFKDFK_00119"
     CDS             complement(92137..92520)
                     /locus_tag="HGEFKDFK_00119"
                     /inference="ab initio prediction:Prodigal:2.6"
                     /codon_start=1
                     /transl_table=11
                     /product="hypothetical protein"
                     /protein_id="X:HGEFKDFK_00119"
                     /translation="MGAVLGGAASKALGSRLPKPNVNVPGGGASSATNSVKGTISVPE
                     GFVEKQSKKGGGAVFHDPTNPHNSIRQMPGNPNSPNPAQQNSYVKFMKDGKFYGANGD
                     VLKSGKLPEAHIPLNKFDITKMPKF"
     gene            complement(92778..93146)
                     /locus_tag="HGEFKDFK_00120"
     CDS             complement(92778..93146)
                     /locus_tag="HGEFKDFK_00120"
                     /inference="ab initio prediction:Prodigal:2.6"
                     /codon_start=1
                     /transl_table=11
                     /product="hypothetical protein"
                     /protein_id="X:HGEFKDFK_00120"
                     /translation="MNQFIISCFILITLSSCSRIDGPKANLVFSFQEGYNGQDISLFV
                     NRNKIFENKNLVTDPTLGLAGTTVIENISGQQETELFINGESVSKFDIFIDSDTFIGY
                     NLYSGADFTIIISKKPFVYE"
     gene            complement(93143..93394)
                     /locus_tag="HGEFKDFK_00121"
     CDS             complement(93143..93394)
                     /locus_tag="HGEFKDFK_00121"
                     /inference="ab initio prediction:Prodigal:2.6"
                     /codon_start=1
                     /transl_table=11
                     /product="hypothetical protein"
                     /protein_id="X:HGEFKDFK_00121"
                     /translation="MKVRSDIAKNKTPTKYQNSFERTATHEFGHLAGLEHPKDSKIES
                     ETIMHQSTTSDNLTVKQSQIKLMADKFKSGSLNQGLNVK"
     gene            complement(93495..93977)
                     /locus_tag="HGEFKDFK_00122"
     CDS             complement(93495..93977)
                     /locus_tag="HGEFKDFK_00122"
                     /inference="ab initio prediction:Prodigal:2.6"
                     /codon_start=1
                     /transl_table=11
                     /product="hypothetical protein"
                     /protein_id="X:HGEFKDFK_00122"
                     /translation="MNIDTAIRTFADFLNVSYSITLPLLSERSYTSDEDSKSNWIQAN
                     WEILVERKVLMLHEYLEVYGSGADYYGGSSRITDINSIPNYAIKVNVKCGIDILNNQE
                     IQNHSYFFEQLVGFKNDFYVDSPPFEFVLVRDENINKERVFSIKEIKFELTEPESRKN
                     "
     gene            complement(93977..94339)
                     /locus_tag="HGEFKDFK_00123"
     CDS             complement(93977..94339)
                     /locus_tag="HGEFKDFK_00123"
                     /inference="ab initio prediction:Prodigal:2.6"
                     /codon_start=1
                     /transl_table=11
                     /product="hypothetical protein"
                     /protein_id="X:HGEFKDFK_00123"
                     /translation="MGAVLGGAASKALGSRLPKPNVNVPGGGTGGKGNIFGKDILETQ
                     TRTGRDGKAVEIKFKDGSKIDINSARVKEWKPNEHPKAPEGALQKVKFEESLPGSKGY
                     KRAPNQDEKNFLNNIFSK"
     gene            complement(94597..94965)
                     /locus_tag="HGEFKDFK_00124"
     CDS             complement(94597..94965)
                     /locus_tag="HGEFKDFK_00124"
                     /inference="ab initio prediction:Prodigal:2.6"
                     /codon_start=1
                     /transl_table=11
                     /product="hypothetical protein"
                     /protein_id="X:HGEFKDFK_00124"
                     /translation="MNKRLILWLVIIKMFSCTLVEKHKANLIFNFQEGFNGEEVILFV
                     NEKKIFENKSLITDPRLGVAGASAVENIHGLQKTELFINGKSVSRFDIFIDSDTFIGY
                     NLYSGADFTIIISKKPFVYE"
     gene            complement(94962..95213)
                     /locus_tag="HGEFKDFK_00125"
     CDS             complement(94962..95213)
                     /locus_tag="HGEFKDFK_00125"
                     /inference="ab initio prediction:Prodigal:2.6"
                     /codon_start=1
                     /transl_table=11
                     /product="hypothetical protein"
                     /protein_id="X:HGEFKDFK_00125"
                     /translation="MKVRSDIAKNKTPTKYQNSFERTATHEFGHLAGLEHPKDSKIES
                     ETIMHQSTTSDNLTVKQSQIKLMADKFKSGSLNQGLSVK"
     gene            complement(95249..95587)
                     /locus_tag="HGEFKDFK_00126"
     CDS             complement(95249..95587)
                     /locus_tag="HGEFKDFK_00126"
                     /inference="ab initio prediction:Prodigal:2.6"
                     /codon_start=1
                     /transl_table=11
                     /product="hypothetical protein"
                     /protein_id="X:HGEFKDFK_00126"
                     /translation="MSYLSFSGKEITFGNLHFTCPNNVIDAFENDGKIVILLDPDAYL
                     STTENDKNLIAYDTKANPLWEAEFPQIYKGDYYYKIASKNPLIVYSFSSYHCEIDINT
                     GKIISSEFYK"
     gene            complement(95584..96648)
                     /locus_tag="HGEFKDFK_00127"
     CDS             complement(95584..96648)
                     /locus_tag="HGEFKDFK_00127"
                     /inference="ab initio prediction:Prodigal:2.6"
                     /codon_start=1
                     /transl_table=11
                     /product="hypothetical protein"
                     /protein_id="X:HGEFKDFK_00127"
                     /translation="MRSKFVCRLNGVRIAALNEAGALAYYLTDQVDSVSTVLDDEGNT
                     LSQMQYLPYGDTFVQRGDLNFSPKFNSQELDRESGFYFFNARFYDPGIARFTSADTLI
                     DGELDTQGWNRFSYVKGNPIGAKDPTGHCSTLSTVPCKTHLELGGGGVPPVGRPGSSS
                     GGGNSAGLGAAATGLLANLLGSKDDKPSLPDKPRSTSATPSEAKDMSKAGLDPLNKSD
                     VKNFLDKGNKSGVTHGGNSGTNNKVNNIPNAGGVIRKFTQKEDDYYYRVFSGDNITGG
                     FLTKKAPKSSAWAQEALSLPPGNKANFIQKVLVPKGTELTRSRATPVSEWGRMRGGAE
                     QFELRSKISPKNFSKGEPLP"
     gene            complement(96898..97482)
                     /locus_tag="HGEFKDFK_00128"
     CDS             complement(96898..97482)
                     /locus_tag="HGEFKDFK_00128"
                     /inference="ab initio prediction:Prodigal:2.6"
                     /codon_start=1
                     /transl_table=11
                     /product="hypothetical protein"
                     /protein_id="X:HGEFKDFK_00128"
                     /translation="MIYESNQFNQYWNILKKAFFLEKNFPEDVFKIPFSHYGFIEFDE
                     SMTSRFWDEIRTWSSEKTKEIIMAVIDPDPVGYYYRVFQRYNMIVLPKEAEYSQYYAA
                     IFEEPPNSPADSIFTNSSVIGWIPDSLEWAIWGDRGHEFCVIGSNSKIQIKYTDLDLM
                     EIEDVLNIMQAYHRKLDSSFFETFRANYGEPRKN"
     gene            complement(97487..105091)
                     /locus_tag="HGEFKDFK_00129"
     CDS             complement(97487..105091)
                     /locus_tag="HGEFKDFK_00129"
                     /inference="ab initio prediction:Prodigal:2.6"
                     /codon_start=1
                     /transl_table=11
                     /product="hypothetical protein"
                     /protein_id="X:HGEFKDFK_00129"
                     /translation="MNEEKTNRKTEKEQTKEASPQKKGGSFFFHSLEIFLKPYCTHTF
                     KYINILLFFCFLFTTTTCGILPGKKGKSNNWWWALLGIPNGASFPSSGSGVGGSPGSG
                     NGTPGSAPAPEGSDLFSISTNYAQAIDDPETKAEPVAGASFVAPPEPNHYGNVSLTYP
                     IQTPAGRAGVEPKLSLSYTSTGGDGWLGIGWSLGLGSITRTPEYGALYYDTRDSFSWN
                     GTRLVKVSGNNTNENGVYRAEITSEDFLIFKLTQIESGGVWEVLDTSGTKTIYGESLE
                     SRIYNPALPNQTYSWYLTKTEDKNGNYLQANYDNSEYSKNRNLYLKEIRYTGNSKSGL
                     SAKQYVRFITKQREDFYVSNTPGFLMKMDRILERIEVGWDGGGKLYEYIPEYEISTDS
                     GRPRIKNIQSSKHTTKPEFFYQTSSRLLTWQNIVNQTSSELEDNPEATQYFEGDFNGD
                     GISDLLFFNPKSGNWKAAEGRKEGGYNFKLYANRYQGYGNDEKIKFFKGNVSGDYNAD
                     GRSDIAFYLPETRDFVVAEHDGRVLQFKSYGRLMNSVPDIFRMEWFPGDYDGNGLSDS
                     VLFDEPTGQWTLMLNKGGSFEFLRFSKKFQNVFRNDYTPDSNLDSSNTNDLTKPGKDH
                     DKVNFLVGDYNGDGRTDISLYDSRSGKWFVGENHRNPNKNDSVTFQMQWRLYKVFTTP
                     EQSLFGHDRFSGDFNGDGFSDFLLFDRSNGEWTLGETGDGTINFKIWSRTPQFRTVTR
                     WLQGDFNGDGRTDIGFYSESDGKFWIGEATQSGFRYKIYSDLSYGPDPDRILKTPLPK
                     DEVKIESGKTSLSVSSNTKTILLSYKYDGNLNSGKGELVFGGCFTQDDCSSSPELLIF
                     DRKANAWDLKRGNNFTERVNTSLNPEASGITTLLGGKPDRYTNNLKDEVLFYKKQGTT
                     NQFFSFKNTNGTTFDVLNLATFTDTDVSKFDPNNSGYAVDHFENNTSQSVLILDDQTS
                     SGNARFVLSGLGGTKFLTPSGDLTPTDLNDLFQAGTNENRQRRKEFSFFSGKFTTTQA
                     QLVIVDRRTTTHKWYLGTISSNQIQFKRLTGEFVLPITTTDYNSKNPAGIVYALTNTG
                     EIVFGKNLDNGTSFTKVKINSTNIQKNVYNAGMIGFSDQFDNGGNPIVVSGGEDKIYD
                     LTQSRIVSLPSSVVTKNLDRPDLIAQVYVFRWIQGDYNGDGLTDIGIFHLKEPTWYFA
                     LSTGTVPDVIEKVKNGIGGIYDFEYSNSTKFDNTGEDDIPDLPTNYRVCTKVTLDDGF
                     SNSITKNYEYKNGFAFSTFLNGKKESDYFGFSEFTIHEAYGEKTTHLYHTTPYADYMM
                     NRALSGAEKETRIVGNDNNDYGTIQTTHDVKPIVSAPGVTSYLPVTTKIEKYLSGQRT
                     TTQTSDVVINGTKISRKTESTTDHFSDTVHGVTTTTSVTDFETDDTTNQRRATRSVGL
                     SGSSHEITSLLSYDTRGNLIKRASSYTGSGLSPVGTHTTEFEYDNFGNKTVEKDTSSS
                     PARGNSYKYDDELNQFVTQETKLGGSITLTTTHQIGYGSGFGVPTTTTDPNGNKSYFE
                     YDNFGRLIRSSSDTDAGTLTTASYGYDSSFPLSAKTTFVTGTGDPDFVSRTYTDGMGR
                     NIYTVKSASNGNYAITGRLVYDTTGKVVRKGQSSWASSGEIDRFVIHLEEKNPTSFEY
                     DPIGRIKKTILPLAQGETSPVVVTTAYNSAFETTETHSSGTSKRTVKNASGEVLYVED
                     FSTDGTGAKIGFCYDIAGNRIKKSDLNDGSLMSCPSSSAGVPTKDVSGRNQTYWSYDA
                     FGKLKAQSDPDLGVSSYNYNTFGDLTSTTNAKGVTTTFTYDGVGRILTKNIPEGNIEY
                     TYDSFSGSENSVGRLVRIEDSNQNKTFSYDKLGRVKKETRVILATTEGNPLPSETAGP
                     YITETRYDLLGRVSRIDYPEHPISHGRMRACYNYGTAGYISGISVQVNTNGILPGYCN
                     KDIVENITYNEFGQTSSLTLGNGITTSYGYDVKGRMVRLNSSGEVGGSNKVLQDAVYS
                     FNPNNNITNVVNTTTDFNTQYVYDYDGLGRLTSANGSYIEPFNSNFTQRFQQSFEYAK
                     NGNLSSKRFHDPVSGSVQDVWSYQYTNHQVTNIDSSKSGNDTLVMQYDANGNLTRQRD
                     NVKDLTKRISIDSQDRITQIQDGNNAILGSYWYDESGFRIRKSSLEPKNNVFSNVEIL
                     YPSKFFGLEFIESENVISSVNNVYLNGVRIAALNEAGALAYYLTDQVDSVSTVLDDEG
                     NTLSLMQYLPYGDTFVQRGDTNFSPKFNSQELDRESGFYFFNARFYDPGIARFTSADT
                     LIDGELDTQGWNRFSYVKGNPIGAKDPTGHYSAEKFTSKPIEAAASKSGPQITGKATG
                     ILGRAVGILGLLFATSDLDAPGKDYPSKGTPPRNTSVTPEDAKKMRKQGLDPLNEKDI
                     NGSKSSGVSNKGNNTGNGGINSKISSSYKDVSENRTRVPNRGTDVSKSEFETNLRKNG
                     WNEKLSDDGKVNIFTKDNKKYTTRDDAKSTQGPTAEYFKDSASPKSNLKIRLGN"
     gene            complement(105300..109700)
                     /locus_tag="HGEFKDFK_00130"
     CDS             complement(105300..109700)
                     /locus_tag="HGEFKDFK_00130"
                     /inference="ab initio prediction:Prodigal:2.6"
                     /codon_start=1
                     /transl_table=11
                     /product="hypothetical protein"
                     /protein_id="X:HGEFKDFK_00130"
                     /translation="MINVLRKIHLSIFHIIIFLTIPFLATCSLFEKDRNTMENVDLAG
                     AIWLAAEPVKTQVNNEGVPVKPGNSGTGGAGSTPVTPVDAIFNLPPGRTVNANALMGT
                     IDPTGTNIVNDFDGDGILNQNETLTNVWIADYPQIETTIAPPVTLKIQILKNSSNQSD
                     QIVSEINSNDFEASKNEGSEKIHQNELNERTVQFQDSFSTETEMGQSHEKSMSAGMTA
                     GFGMGLVSTGMNYSNSSRDSWNAKNATSATTTKWADRPFKNNIDRDAWNLKSDSSTNK
                     ARKYRSDKSTKVNETSTVEPNAGVVRAALYIKNLSVNMPVKISNILCSLMFETPGGEL
                     VPMSSFRLRNDDYSLFEVEVYGGSDFGPYVVELTNLNTSEVEKAIAAGYTPKIMIVDY
                     TMTHVADSNYKSSLLSFTGNNLKIIEENAKGRTALVKVYGPGVREMYRVTAFDTPNVS
                     NPCNTKAADVFSPGISLKKALERISCSGDNITFKDYVIDLSESAPKLGESRVYLKGIQ
                     SFGGVSTNIPCEDETSTGSDGVSRTACVQKPYSQWTESEKMNSGVWAIYSKGKFYSPT
                     EYWTDSGSVRRFDPWRGVVAAPILKGVDSIIWAGDSYDLVYISFKDFIKVEQKFGTNP
                     LETGNGYPLNTKWDLKTLGNHPYYPDTNSLYLGEVGFGERVELKIKLDKTKYLSPNFG
                     TAVDTGPYQYFTNFTYNPQVSSDRYNINQAADFEISLGFGGNRTDWFHVIKDLSSSDP
                     YKLKNCGTTLDFISQTYTLCVQLPTLSTTVDPAISLVKLYIRPSLNSAYRKTIWPLHF
                     SQVRKLKGEAGVPIVKGTSLVKVANSYGSVNVGDNFFIQGDSTNYKVVQVLPAAQDGS
                     FDVQLDRLIQIDAPKTTSMYVPGTLTSPDVRLSMDTGFTTDWNNFVNSSFNSTAFDQI
                     QYKPFVSSGNVSCSSIPFHPGSCLGFTPELNSLNWMGIYNEGVALWNSWADGGDFSNF
                     LYSGLVRLTAPSGKSYRLESTNTDFPISADVNAPNLAYAAVANHGDVALTVWRQGTTL
                     IGRYNQISTGQAIGNPFNINSAASTGNYVLKAKNGKAVLVWNSGDNLYVSVRDLTNLS
                     TIVSETFVGSNMASQGFSGFSYTWDVVVGNNRAAIFWTQVSSSFTPDSGCVSWFCGGT
                     FVFNYQGVARWIRLDNGTFQGGNTNIVNFVYTKYFDMSSMPYYYDIPYLQAAANDNNQ
                     VVFGWVLVRQSSEDHTVYGSVYDMTTGTKIGSDQTLISESTRPVDTLQVGAATGRGMV
                     LWRRNDGMILGRGIDTSNSNLLGTSNIEVESGGVDSLKLNSFGDRGLFTYRKNGKDLF
                     LKVLDLQAGQLLYPNALSLAQANVDSRNFVNSVLAGNKILTTWDQVNGTRRTNWGRVS
                     DISTFTVDGPKEFQISTTNEGVQYTPRAVVNDNGFGLVTWISQDKTQQRIRGAKVDLA
                     NPGALKYGLNNFFVSPLIERDYTIRAKIKY"
     gene            110618..110881
                     /locus_tag="HGEFKDFK_00131"
     CDS             110618..110881
                     /locus_tag="HGEFKDFK_00131"
                     /inference="ab initio prediction:Prodigal:2.6"
                     /codon_start=1
                     /transl_table=11
                     /product="hypothetical protein"
                     /protein_id="X:HGEFKDFK_00131"
                     /translation="MRKTFLKVVVLTILEFVRKIVAWLYSHILEIDLYFQISIFFRII
                     GPLSQMHVQLKFLKNKKSIFLILQLNYKIDLTYNSFLKNDPNS"
     gene            110901..111365
                     /locus_tag="HGEFKDFK_00132"
     CDS             110901..111365
                     /locus_tag="HGEFKDFK_00132"
                     /inference="ab initio prediction:Prodigal:2.6"
                     /codon_start=1
                     /transl_table=11
                     /product="hypothetical protein"
                     /protein_id="X:HGEFKDFK_00132"
                     /translation="MTTYCLKFGKIFIIFCLIVFGLTNCAMGSLTITGRSYPPLAETE
                     PIDVIMRAVPDYQVEQIGIVEVRCGQLNHCIEYVKEKAREQGADVIILADSGIVTSIQ
                     YMPGTRAGNTSTPGQISSSSGQIQTWEIARKILIPHNETKGNKKKKNVSEEI"
     gene            111547..111717
                     /locus_tag="HGEFKDFK_00133"
     CDS             111547..111717
                     /locus_tag="HGEFKDFK_00133"
                     /inference="ab initio prediction:Prodigal:2.6"
                     /codon_start=1
                     /transl_table=11
                     /product="hypothetical protein"
                     /protein_id="X:HGEFKDFK_00133"
                     /translation="MGKNFLKISVLTILEFVPKIVFFGSSYILGIEITTFFRKINHDP
                     LYQIQVKLRASF"
     gene            complement(111755..113191)
                     /locus_tag="HGEFKDFK_00134"
     CDS             complement(111755..113191)
                     /locus_tag="HGEFKDFK_00134"
                     /inference="ab initio prediction:Prodigal:2.6"
                     /codon_start=1
                     /transl_table=11
                     /product="hypothetical protein"
                     /protein_id="X:HGEFKDFK_00134"
                     /translation="MTEVVHYALVIAHAIESLPLSRAKRQLLSKITDLDIAGRINGFG
                     GCIAKNKTLGEEVGLAETTVSKYIREMRREGYINSGEFHGHYRILNSSLHDTVVKERY
                     EYNLQKQITKYTSLSSTNILESSNQSTGPAPYKRTGDCINNQSTNQINNKKTIQSSSL
                     SKITWENIFEHSKNLILKEWGEYDHNPERENAKIKSWKKLVPENPGVVLETLKKLIHI
                     QRSEEYKADRFWGTIPLNLASTYSYKDIIKNTYNLLTQAGSKAPLVTENKKEVKTESK
                     VIDPFKNEPTWEGFLVWAGKRLSKTSYENLKGLKIKFENERLYIIGEINDSLKMIVSK
                     YFNEEVKLKTEIKFVKEELQEKEQNFNSSKKSNPSNQDNQTQPNQESSISVDQSENQD
                     FKTFRDYISVDKVIHEFINHSSLKLNRPELEEIRKLRISYDLEKIVIYDPLPERLKNH
                     IRDYFYSHPQRMIALQFEEGKNKFHVAA"
     gene            complement(113585..114496)
                     /gene="noc"
                     /locus_tag="HGEFKDFK_00135"
     CDS             complement(113585..114496)
                     /gene="noc"
                     /locus_tag="HGEFKDFK_00135"
                     /inference="ab initio prediction:Prodigal:2.6"
                     /inference="protein motif:HAMAP:MF_02015"
                     /codon_start=1
                     /transl_table=11
                     /product="Nucleoid occlusion protein"
                     /protein_id="X:HGEFKDFK_00135"
                     /translation="MVSKSKKIFQVKDAFGNTTDKTFTNLHNNSQSNALLRELMSKDS
                     KESDQVVQNIPVSKIISKENPRKNFNSESLQELAESIKKYGLIQPISVRKIGNEYHLI
                     AGERRLRATKLNGEEFISSIVKNVHQVDPDLIPEYKLIENIHREDLADIEVALSLTVI
                     KSKYKLSASQLAEKFNKSISWVKQKLMHASAINDLVEAGKIKNPDLISMVPTSILMEV
                     LPAIKANHKDVLDWLLIKAKNDSLPTQAEARKYAKSISQSNDNSKKTKSSITLKTLQN
                     QIKDIDRKIDELKKKKKKLKDQMDLLI"
     gene            complement(114524..115348)
                     /locus_tag="HGEFKDFK_00136"
     CDS             complement(114524..115348)
                     /locus_tag="HGEFKDFK_00136"
                     /inference="ab initio prediction:Prodigal:2.6"
                     /codon_start=1
                     /transl_table=11
                     /product="hypothetical protein"
                     /protein_id="X:HGEFKDFK_00136"
                     /translation="MSQKPYVFVFANVKGGVSKTTSATHCSMALARRGRTLAIDHDPQ
                     GDLSNAFLPNEPLEYFDNANTFTVIRGETTLKESTRNVYEVDILPSSMELEDFQYHVG
                     KDISLVTKLNTVILKSNYDFAIIDTPGSGSYELLSALLSADAVIIPVNPSKWAIRTVK
                     KIFKKINEALSFPGTRISSVYILPTIWNNSGRSGQILEQLEQIPNLLDQLQTKEIGYE
                     LVPTPALLPPIPQSTTIRDRTEFGEPLKEGTEGWNAYNSLAELLIEKSNLSIRSVK"
     gene            complement(115536..115913)
                     /locus_tag="HGEFKDFK_00137"
     CDS             complement(115536..115913)
                     /locus_tag="HGEFKDFK_00137"
                     /inference="ab initio prediction:Prodigal:2.6"
                     /codon_start=1
                     /transl_table=11
                     /product="hypothetical protein"
                     /protein_id="X:HGEFKDFK_00137"
                     /translation="MSTLFERLSAIDDDLKLSHSRMAVELGVDRSTYYKYKNGTLAIP
                     KSILIILRLKGCDDHWVLSGKGQMKLKDSAQLVEMQKRLKLISKLDSYGVLDSIEKLP
                     ETPSSVQKKIIQEFFVFLASKFV"
     gene            116928..118343
                     /locus_tag="HGEFKDFK_00138"
     CDS             116928..118343
                     /locus_tag="HGEFKDFK_00138"
                     /inference="ab initio prediction:Prodigal:2.6"
                     /codon_start=1
                     /transl_table=11
                     /product="hypothetical protein"
                     /protein_id="X:HGEFKDFK_00138"
                     /translation="MNDTPRVFRVQKDRNFTIVKNNFIDDARLSMKATAILLLALRYP
                     DHWRMSVKTMSKFKSDKESSIGSGFKELVTFGYAEFRKGKDPVTGRFNSGWYFFEESQ
                     KPEVQYKMKTTQNKRIENQRELFLKEIKESNRKGNKVLDLEQPETPQLENQVVVNSIL
                     PSTKEQKPSRQVFSSQIQNTTREYDQPPQARIEEQLEIKFKREKNQVLGSPQAEKPQL
                     DFQGGENQPLSNTIYQVLSKQVLFKQILNTSREYGPPAKTHLEEQKQNLNKPKPLSRF
                     QFPDSWLIKFQDYYFKEHGSEMGQPDSELKALNSLYEISKGDWNVIESKIQTLIQLRK
                     QDSRFWYEQSLSPESITKFWSRLFVRKVKPTDKNRMRNEQQNKSIRTESKCNESKTIQ
                     KTPIEEINNLDPYKCFLGWGKSKLFKQQLEYYEQNPDPLKYEGTKKILYEKFVNEVYP
                     GLVNNSEVKKTTIENRKGSAA"
     gene            118340..118516
                     /locus_tag="HGEFKDFK_00139"
     CDS             118340..118516
                     /locus_tag="HGEFKDFK_00139"
                     /inference="ab initio prediction:Prodigal:2.6"
                     /codon_start=1
                     /transl_table=11
                     /product="hypothetical protein"
                     /protein_id="X:HGEFKDFK_00139"
                     /translation="MSFLIGSTKVNCIRSCLKKNKNRFSKTFKKIGYFFVREKEEELM
                     YVNRFECWTDKEQI"
     gene            118576..119514
                     /gene="rpnA_3"
                     /locus_tag="HGEFKDFK_00140"
     CDS             118576..119514
                     /gene="rpnA_3"
                     /locus_tag="HGEFKDFK_00140"
                     /EC_number="3.1.21.-"
                     /inference="ab initio prediction:Prodigal:2.6"
                     /inference="similar to AA sequence:UniProtKB:P31667"
                     /codon_start=1
                     /transl_table=11
                     /product="Recombination-promoting nuclease RpnA"
                     /protein_id="X:HGEFKDFK_00140"
                     /db_xref="COG:COG5464"
                     /translation="MSDMTNPHDRLIRETLQDKEDAISFFKNSLPEKVIELLDLNRLE
                     LTQSSFISENLKEEQTDLLFQIPLKSGKKANVYLLFEHKSYLDEAVFSQLLGYISAIY
                     KSQYRIDKKYSVVIPFVFYHGERTWTLGNSFQDRFILSKNEEEVFKKYIPDFELELFD
                     LSKVDLNRLESITLRVILGVVQKIWEGDASFLGYLGEVFELLTGLKNESKRVEIFQKL
                     FLYIFNVREIEPTEITNLLSHSRYNREYEDLAMTTAEKLRKEGEIKGEMKGELKGIIK
                     GKIEDARIMFKEGFELDVVLRITGLTEQELKDHGLL"
     gene            119511..119753
                     /locus_tag="HGEFKDFK_00141"
     CDS             119511..119753
                     /locus_tag="HGEFKDFK_00141"
                     /inference="ab initio prediction:Prodigal:2.6"
                     /codon_start=1
                     /transl_table=11
                     /product="hypothetical protein"
                     /protein_id="X:HGEFKDFK_00141"
                     /translation="MIISKKLEIKVRELEEKGYSFIYIEDYVKGFYKGYFESKIKIAK
                     NMLLKGSSLEFVLSVTGLTEQELKDYGVHLEICSQG"
     gene            120154..120489
                     /locus_tag="HGEFKDFK_00142"
     CDS             120154..120489
                     /locus_tag="HGEFKDFK_00142"
                     /inference="ab initio prediction:Prodigal:2.6"
                     /codon_start=1
                     /transl_table=11
                     /product="hypothetical protein"
                     /protein_id="X:HGEFKDFK_00142"
                     /translation="MEFFVLNSFCNEQKRESRFFGLILFPIFYFFKKLGSGVLQGFSH
                     AKPLFHKNQDFKIRIYFSYFPIFHFCSSEFLFSGFFCLEYQNRTVLGEWKKVRWLEWK
                     VSIDLGTIN"
     gene            122002..122859
                     /locus_tag="HGEFKDFK_00143"
     CDS             122002..122859
                     /locus_tag="HGEFKDFK_00143"
                     /inference="ab initio prediction:Prodigal:2.6"
                     /codon_start=1
                     /transl_table=11
                     /product="hypothetical protein"
                     /protein_id="X:HGEFKDFK_00143"
                     /translation="MSKNFFPLTNDLMFKILFVKEPDLLISILNSVLFTDGEHTIRNI
                     KILNPELVGSSPNDKRSYLDIRAQDEDGKIFHVEIQVAHQSSFVKRSLYYLSGLIRDQ
                     LNRGSMYSDLKPVYQINIVDFDLIPSENFHSKFKFREESNPDIILTDDVEIHFLELCK
                     FVKRDVRELRNNLEIWLYVLKHTSELEEEEMRILVDKTPDLSKAFTILEQYSNDPQKR
                     NELEAKLKSDRDYAYDLAARFEAGELQGIGKEKLKSARKMLQKGMDVDMILEITGLSK
                     KDLKDHGML"
     gene            123627..123887
                     /locus_tag="HGEFKDFK_00144"
     CDS             123627..123887
                     /locus_tag="HGEFKDFK_00144"
                     /inference="ab initio prediction:Prodigal:2.6"
                     /codon_start=1
                     /transl_table=11
                     /product="hypothetical protein"
                     /protein_id="X:HGEFKDFK_00144"
                     /translation="MSKVEKLVERFKSRPRDFSYDELRKLLSAFGYNENNSGKSSGSR
                     VAWIHSETKHIMRLHKPHPKNILKSYQINQILDELKSEGYIK"
     gene            123884..124240
                     /locus_tag="HGEFKDFK_00145"
     CDS             123884..124240
                     /locus_tag="HGEFKDFK_00145"
                     /inference="ab initio prediction:Prodigal:2.6"
                     /codon_start=1
                     /transl_table=11
                     /product="hypothetical protein"
                     /protein_id="X:HGEFKDFK_00145"
                     /translation="MKDIIEYKGFLGSVHFNADDEVFFGKIEGIEDLVSFEGESVKEL
                     KKAFQESVNDYLVLCKKAKKNPEKSFKGSFNVRIPTELHRRVYRKSLREGISLNQLVQ
                     RALEKEITDLKTSHFS"
     gene            complement(124724..125476)
                     /locus_tag="HGEFKDFK_00146"
     CDS             complement(124724..125476)
                     /locus_tag="HGEFKDFK_00146"
                     /inference="ab initio prediction:Prodigal:2.6"
                     /codon_start=1
                     /transl_table=11
                     /product="hypothetical protein"
                     /protein_id="X:HGEFKDFK_00146"
                     /translation="MNSKITIFILLLISTFNCVSKGTIQVNRESLKGYFSVNAEGGLR
                     LRENPNIQSKVILTIPESKIVNILEEVGEVETNDDKKGKWVKVEYGRISGYVFSPFLA
                     RVKRDLNNFKGKSIKLSHGKNQTKIFETLIESKLIEPYDQSKDRRGYKSNEFQLEDYA
                     ARNDYSVISISPRNEPCAGYLHSYCYNFILKNDKVINTDMNGESYGELTHISKNAAFF
                     TIYGGEGDECGSASESHTVAFVFKTKKTEVVT"
     gene            complement(125523..126305)
                     /locus_tag="HGEFKDFK_00147"
     CDS             complement(125523..126305)
                     /locus_tag="HGEFKDFK_00147"
                     /inference="ab initio prediction:Prodigal:2.6"
                     /codon_start=1
                     /transl_table=11
                     /product="hypothetical protein"
                     /protein_id="X:HGEFKDFK_00147"
                     /translation="MTMTKIRFFFFCILILLLVNCKKNPIPPTNFNWPVSDYEKNQIL
                     LSIDEWNSSNGIYIKFLAENQISYHEESEPIRSGRGVYSIKNNELNLQFKETYGEANY
                     EHEFVCIFGYEENSYLLQQYIECPQSIMSSMPVKIYNKKSINPPGTSAFIENEKILTM
                     GNILGTINFDSFFRTKPDLNSKEIPFYDLAPEECLEDLSKSPKQIRFPKGFKIIVIGK
                     TEKLSKIENWNSPWYYIETSINCYGEIHRINGWVYGQFVDLE"
     gene            complement(126480..127175)
                     /locus_tag="HGEFKDFK_00148"
     CDS             complement(126480..127175)
                     /locus_tag="HGEFKDFK_00148"
                     /inference="ab initio prediction:Prodigal:2.6"
                     /codon_start=1
                     /transl_table=11
                     /product="hypothetical protein"
                     /protein_id="X:HGEFKDFK_00148"
                     /translation="MHNKTLSFLIIAFTLFCKKEIPTLDYDRLKLPPNKTKLDIVELY
                     QILPFEVFYKHDIPLELKEPILTREANYDEMGGKQTWGYHTINKANGFLSIRKPDMMD
                     SDYKVEFAVWRKTGDSSIVGINSTYGFQRSSRLSFYEFKSNEWSDVTNQIFPGLQQNE
                     FYQLNATEKRNPETLQKIKEILYRCELPEKGFTITCTLFGDIDNLYGNQIFDILFDWK
                     NEKFEKRKQKNTY"
     gene            127574..128431
                     /locus_tag="HGEFKDFK_00149"
     CDS             127574..128431
                     /locus_tag="HGEFKDFK_00149"
                     /inference="ab initio prediction:Prodigal:2.6"
                     /codon_start=1
                     /transl_table=11
                     /product="hypothetical protein"
                     /protein_id="X:HGEFKDFK_00149"
                     /translation="MRVGLILLLAVLNCGGSPQIQRDSSTSPSNNSETKLYGVVRGDS
                     VNVRSDSKLVSDKVGILKKSEVVIIEDVSLMKENIQTDSNYWYKIKSKKGISGWVYGK
                     FLMIYDHVPLTEREYMAAFAKKLKPGESIKKIVTGEYEVKSPYNYSYNVRISLEDGLV
                     EVHRNEKMEFHAEDVTEVYLLLKDYPKQVFSVSGYSQVYVINTNDCFGSIVNGRTLGL
                     FDKTIEKSTDQGNGIHSIYFQTEGRDDDKSYEFVDRFLIQSSRYEDGKGMRPVQKFKI
                     ENCKLVELK"
     gene            128684..129355
                     /locus_tag="HGEFKDFK_00150"
     CDS             128684..129355
                     /locus_tag="HGEFKDFK_00150"
                     /inference="ab initio prediction:Prodigal:2.6"
                     /codon_start=1
                     /transl_table=11
                     /product="hypothetical protein"
                     /protein_id="X:HGEFKDFK_00150"
                     /translation="MYFRLRIFLLILLLFSCKGEPKLVDLGYSKFARVLPENGLSLYS
                     EPNFKSSVIAVIPSKTHIRLLKSYDQSFSHNGVTGRWALVNWYPIQSLKKKSGSYEGW
                     IFTGFVSDNFYLVKEDSLKSFNSGCLGEGCNVCGSKIFYPDGLFRNSYNCHEYPELGH
                     WILKDNNILVCIGKCDPNLEHQYIFRIENEMVQMICATNSCKEERIRSWPFEKIYYWE
                     PTDSY"
ORIGIN      
        1 atgaatcatg gaatacattt actcaaaatg tatagtaaac tccaattcat cttatttttt
       61 tcttctatta tcttatgctc ttgctctcct actgagcaaa aattaccact tcgaaaattt
      121 agtcttcacg gccctgataa ttacatatta ggtatgactc tgtcggatgc acgaaagttg
      181 attaaagtta aagaagagtt tcaagaatcc gaaggtttgg tgattcgtac tgatgaagat
      241 attgttctca cctttcgtaa ggaaaaatca aactttcctt gggtccgttc tgatttacaa
      301 ttacactcga tatttttaga taccattgat gctatcccaa aagagaacta taaattagtc
      361 actctcaatc gtatagaagg gctttctgag tcagattcta tttataatgt aaatgaaata
      421 ttcaagatta gtgaaagatt cggattgcca gtctataacg aattggaaac cggagtaagt
      481 tatgccccaa ccccacacaa ttattctttt atatttcctg gtagtgaaga ctgtcttagg
      541 ccctcaagcg taataagcat tacacaatat gctccacaaa attcttatca aaaacatttg
      601 gccggtgtta gttggtattt gcgagacttg acctgtatag actcgcgtcc ctattttcct
      661 aaagtctggg gtagcgaacc atatgtttta gactttgaaa agtcttatct ttatcggaat
      721 aaatttgaac aatgtaatga caccttattg gtaaatcaaa cgactacagt ttactcttta
      781 cctgatatta gttcgacttc aaactttgaa attcctatag gaatgctgat taagtttgaa
      841 tatcgttcaa aatcaaatca aaagaatgga aagtcagatt ggtattatag caatcagttg
      901 ggctttataa aaggcaataa tctatcgaca tttgaagaaa ttgatacaag aagaatcctt
      961 actcttgata agcaagaatt taagaatttt aaagaagcat atcaaaattg caatcaacat
     1021 aaattaaaag atatccccga agaacttcaa agaaagcttt cgttattttt taagaggcac
     1081 gaaaatcaaa tttataatgc tgagattctg ttcgatccca agacttcgaa ataccaagtt
     1141 cgagatgctg tatcagggca ttctctatcc gtcgaaatta attcgggaga aaattatacc
     1201 taattatccc ttacaggaca ttaaaaaatt aggctaaaat taattagtca ataacattag
     1261 caatatttgg tctgtattta ttattcttta ttaaggcatc tgcttccaaa gggaagttac
     1321 tgacaattgt ccaagttttg tatgatataa gatcgttatt atttccagca tttgtgtctt
     1381 gaattagttg aatctgcctc agccttaaac aaggtggctc ctatcgcaag ctcttttact
     1441 ttatctaacc agtctcggac agctattatg cctatatcga aaaaagacac atttaaattt
     1501 ctaacaaagg cttcagaagc aaaagtagct aaaaacgcat aagcaaaact tgattttaga
     1561 tcattaggca ttttatcttt taaaatagaa aaacacaaaa tcgaagccag cgtattaact
     1621 attgataaga ctactaaata taatattgat gaagaattta gaagggagtt gaatgatgat
     1681 tttgaattgt gtattaactt aagtgcgacc ttcactaaag tgaaaagaaa tacatacaca
     1741 ctaatatagg ggatatccaa tagtatctac tcgatccgtt atttggtaat ttttaattta
     1801 tttaattctc tttcagcaga taagccattg gctgtaatga aaattgaatc aaaatcttca
     1861 aatggactag ttcgacttga attaatatag ttcgattctt ttaatttaga gactatctca
     1921 gatagtttat ttcgagttaa tccggttctt gcctgtaaga atcgacgaac aattgctctc
     1981 tcttgaaata gtcttgagga cttccatcat ctcaggatca ctaagtaaat ctgttaattt
     2041 aatcttatcc atacaaaccc cctcttaata tatatttagt agattcttag gtcaatagaa
     2101 aactttaata aatctctcct tagtataaat agtaaggtaa gaattatatt aatttctttc
     2161 caaattttag acatccaata gatcttttgg ttttaccttc aaccgcttag aaatcttaaa
     2221 aattgacctt acagatggat gggactgtcc gttctcaata tcttgcactg tccggtaaga
     2281 aatcgcgtat tcaccatcca ttgcttcctg agttatgtcc ttcgctaccc ggatttcctt
     2341 tattttctgt ccaactttcc ggataaattc ttcatattcc acacacgaaa ttatgtgttt
     2401 ttattgaaat ttccaacaca cagattttcg tgtgtcaatc aattgtagca cgaaaaaacg
     2461 tgcatcaaaa acggagttaa ctatggcact ttatagaaac caaaagaaaa ctaataaatt
     2521 atttcggtgg ttagatacta gctttagttt ctctacaaaa ggatatcata aactattgat
     2581 ttctaatttt ttagaaaaat ccaacgtttc cacaagacaa attcttctag ttctcatttt
     2641 gggttttttt ctaattaaaa acgaaaaaga attaaggccc gctttggttt ttggggaaaa
     2701 ggttcgcggt ttaaaaatca acgctcctgc aaatctttac aatctcatac aaaataaatt
     2761 catgtcccaa aacttagatt gcaatcggga aactatcgtt ttattcaatc ctcaaaatta
     2821 ttctgaaaat tcggtaagtt tgcctgttat ttccatgttc gccttactgc cttgcaattc
     2881 caaggcagtt cctcaaaaac ttgaatctgg tgtttcgaaa gaaagtcaga tcatacggtt
     2941 ataacgaaaa tcgaaacgat ttttacttta tcaaatgttc ttctttttaa tcccaatctt
     3001 ttgctatccg acatttctga tcatattttt tttttcatac tacagtttat tcttttttca
     3061 taataatatc aagtgtagtt gttcttattt cgttccaaat ttctaagtta ttcgaaatcg
     3121 agatttttaa tttcaattcc aattccatat caaaaacgct ttttattttc gctattttga
     3181 tgttaggttt tgcggtttat ttctttcacc ttcgaacttc cattgaaccg ctaggcatgt
     3241 gggatgcttg ggctatgtgg tctcctaaaa ctaaatactt tgtcacacaa tttttgtccg
     3301 gaaaaaaaat cgagcttcag cttacaaaat ggccccaccc ggattatcct ttaggtttcc
     3361 ctttgtttgc ctcggtctta ggaatcttat ggaaaacttg gactccttgg actcaaatta
     3421 tagcctctat gtatttttat tttttaggat tttaccttct tattagaata aaagcgtctt
     3481 tctggagttc cgttttttcg ctgctcatat attgtacttt ttacaaatgg atgatgcttt
     3541 cttcagatct atgcgcggat ctccctctat cggtttattt cggtttgatt ttctatattt
     3601 tatttggttc aaaagagata tacaatctaa gattcaatac acagggaact gtatttggct
     3661 ttctattagg tacgatttca ttttggaaaa acgaaggtct catattatcc gccgttttat
     3721 tcttcatact tataattcgt tcttttaaaa tttttacaaa agatttttat caaaaagcga
     3781 cattttttgc agtcggcttt atcatagctt tatcttttat attatttcaa aaaatgaatt
     3841 ccgcctctcc ttttccagaa gactttatac gcaatgaaag tccgatttca tccttgtttc
     3901 aattgataga aaatcttacg aagcttgatc gttggaaaat ggtaatgaac gaaatgattc
     3961 gttttcattt aaaaacggtt tttggatttt atattttcgc gtttatctat tgtttatgct
     4021 acggaaataa ggaagttcgg cttggaatcg cagttcttac attcatttac ttcgtctatg
     4081 atcttctttt cataattacg aatgtagact taaactggca tctcgttact gcatatgaaa
     4141 gaattcatct gcacttattc cttccttttt taatctgttt atccgttgcc tctttggagc
     4201 aaaaggaaga taaaaatcta atatttatat tcaaaaaact taaaatttac gtcaaacact
     4261 ttttgtctct tttgaagaga tcaaacaaga aacaaagtga tgcaaaagct ttttagatga
     4321 aataagaacc gaacatacaa gtattattga taagagagga agagaacttt tttatccttt
     4381 actacaaaag ccttggaaag aaaaaataca aaataaaaga aactgaagaa gaccaaaaat
     4441 taatttcttt attctaaaaa ttagaacctc gttaatagtt tttttataaa tttactgtca
     4501 ttttcctatg tcctattcgg gataatagag aaattatata aataaagcag gactttcaat
     4561 tattcgaatg aactgggatt ttgaaataaa gactctcgaa ggggaatgtt atgagcatag
     4621 ttgcgaagaa atatatgctt gtgaactttt gccttctatt tctattttcg atccaaatga
     4681 attaacgaaa ttaaatccga aggaagaatt aattttgctt cctcgcgttt tcgaaagata
     4741 gcttgatgaa ctctacgtta ttcaatctta atctgaaact tcataaattt atgattcgaa
     4801 actctttatt gtgattaagg agttcataaa atattttggc gtatatttcg ttctgaaaat
     4861 tctaacttaa taagaacttg acaatttcat tttgactgat agaatccatc tttttgccag
     4921 atatttcgaa tattctaata taagaggtag aatttgacga atcgaagtaa tgaggaattt
     4981 cgtagaatta tcgatggctg tattttatcc aacgaatctt cttggcgtga gtttatacaa
     5041 agatatgatc gaatacttac tggaactatt gtaaatcaaa atggcaagga tgacgctgaa
     5101 gacattttcc aaaaagtttt aatcaagtta gtggaaaatg aattccggct tcttagaaat
     5161 tttaaaggca caacggaagc tgaatttcga agctatatca ttcaaatcgt cagaaatacc
     5221 cttagaaacg aatacaaaag ccattctcga aggagagagt cttcctttat cgaaaatgaa
     5281 gaattagatc gtgctttgat tagaaaatcc tgggaagtat gggaaattac ggaaacgaat
     5341 cgcctctatc atgaaatgat ttccaatttt gaggatttga ttttaaattt agatttaaag
     5401 tcccgagagg ttatttattt tcgctttcga ggactaaaat tcagagaaat ttccgagatc
     5461 ttaggaatga atcttaatac gattatatca ttacataata gagctttaaa aaagattaaa
     5521 gctttcaaag aaaaatcgga ttctctgcaa taatttaaat cgaatgggga actctccaga
     5581 agaacacgag cgaattacag aagagtttct tcgacgatac atagaaaaca aactctctgc
     5641 tgaagaccgc aacttagtag aatactcgtt aagggaatcg aaagaaacat tcttgaaata
     5701 cgtatctctt aaagaggcaa tatttttgga atcaaaagga cagaaaatcc cgaaggaagt
     5761 tgaagacaga cttatctcct caatccttcc taagaaagat ttcaactact tgcgagtcct
     5821 ggtgagattt aaagataatc aggttgtggt cactacttca gatcaaaacg ctcttgattt
     5881 caggagtata atcatgagtg gtgaaggcag tccgagcaag caaggtgagg taagcataag
     5941 cagaaagatc ctggatcggg atttgacctt aacgattcta cctagtgatc accgcgaaga
     6001 gcagctcctt tctcttagtt taacgaaaag caacggaatc atggctgaac tattcgtaga
     6061 cggggagatt tctgatcgca tcgaagactt atcaagacgt cagctttttc tcccgaatat
     6121 taattcttcc aattcggttg aaatcaaatt aattgaaaat ggaaatgcaa tatttacttt
     6181 aggcttatat ttacagattg aatgatagat ttcgtattac tttgaactaa tcttttatca
     6241 atttttgttt cccctgcaat aaaacttcat ttttcgaaca ctctctcctg agaactgtaa
     6301 agtttatcaa aaggagaagt cgtgatcaaa aagaaaaatt taattatttc gaaagcattt
     6361 ttaataattg ggctattatt tgtttttgga tcaaattgtt catctgattc aatgcatagg
     6421 gctttagaga atcctgtaaa agcagatata tgcaaggaat ttggagctat cgatcctaag
     6481 agtattccta atgaatcaac ttattataat gtaaacgaga aaagaaagga agttatcatt
     6541 ttagattata agtccgttcc cgttccatat gaatatttga cagatgctat taagattaag
     6601 aacgaaagag atttaaatga attcaataaa atctattcta cgatttgtct taaaggtgaa
     6661 ccgggtaatc cgcctattta tgataaaata gaattagtca aaactgaaaa gcttaaactc
     6721 aagcagggta tacttaagga tgtaaatata gaagaagtcg tagaagtgaa aattcagaat
     6781 gcacgaaact atgatgtata taatggactt gatgatattt ttctttattt aggtagagaa
     6841 tcagaagaag gcttcgaata tgggaaggaa aataaaaatt tagcaacgtt ccttttggct
     6901 cattttaatg atgtggaata caaatttcac aattcattga aatatccagg tgatcagttt
     6961 tcatttaatg aattgaaaga tgaattacat cgtattaaaa aatcaaaaaa atacatactt
     7021 attcaactga cctcccttgg gttatcaaat cttttctatt ggagtgaata taatttttca
     7081 accaattctt tttccggaca actctttagt ggtttgccaa acaatcgttt taatatgaca
     7141 gatgctttcc gagttaaaat acctaacgac tacgcgaagg aattctatcg gtcttggatt
     7201 agaagcgatg atcctaatat tagaatagat agtaatatta gtttagataa acaatacgta
     7261 actaaagaaa gatatttaaa agttgaatta ttattcaagg ttgagaatgg aaatgaggac
     7321 aagatagcct ggggcgattg ttcagataat ttgacttact gggttaaacc gccattagga
     7381 ctcaattgta aagttaggat ggatttaagg agaaagaagt taaatctgat tccaatccgc
     7441 tacaagtttg aaaacacaag agaaaataaa gtatttagca attattaaat taactattgg
     7501 agcatctaat gaaactttta gccatatttc ttccatgcgt ttatttcttt attaccggga
     7561 atatcattcg atccatattc gcattgattt tgatggttac gatcggcggc tggatattcg
     7621 cttctatctg ggcagttagc tttagaactg agaagctaat tcgagaagcg agacgatgat
     7681 aagagacgtt taaaaggaat ggatagaatc tcaccgccta ttactaattg aggattaatc
     7741 ttatgtttga ttccacatgg aaagaagttg ataacgtagg gatgatcaaa ttttatcaga
     7801 tccttaaagt attgaattgt ttctatgatt taggggttaa aaacaaaaga cgagaactca
     7861 aaaatcaact tctcaaatca tcaaatgcga aaatttacct tcggaaattg aataagtatt
     7921 cctatcttgt attcgctaaa attattgatt ccgactcaat tcttcgggat gattggattc
     7981 acatcgatga aattcaggaa gcacgagata gatttaaatc cattggaaac ctataccatc
     8041 aggtattcag tattccatgt ttaactgaag tttacgaaga acattccgaa gttgtagatt
     8101 ctattccaga gaaatttcgg tgtataaatt aattttaata agacttacta ttgtgtgaaa
     8161 acaatagaga tgagtttttc tacgatcaaa aagacagtta atgtaatcga ttactctgta
     8221 taatgatctt gggttaatgg tcgaagtttt gaaattaagg gggataattt tcctggcttt
     8281 gattattttg taatggtggg gtgagcttag gttttactac tgagttttta ttttttataa
     8341 gttttcattt tctactattt ttgaatgatt ttacagtttt tcctaaaatt taatccatag
     8401 attttagtct tttacctttc cacacagggt atattttaca caataatcta aagagtgaaa
     8461 aatttacccc taccagttgt tactaataga aatggaaaat ttacttaata cagacaaatt
     8521 attcccccct gaagttctcc ttatcccctc gttaaaagac tttgagggag gtgaatttag
     8581 atcgggaatt tcttacaaag atatcataga aaacgatgag cttaataatg aacagaagca
     8641 agctaaattg acttataggt ttgagtttaa gtttctaatt tcgacagatg aatattataa
     8701 tcatgatatt tatttaaatg aacacagtaa tatcgtcgta attgattttg ataatattga
     8761 agaaacgaag aaaaaaatca aatttcttag gggatgtaat tcatcatttg atcattattg
     8821 gggaaaattt gaaacagatt atcttgcgaa aacttttaag gtaaagacag gctccggagg
     8881 agagcattat tattttagaa ggaataaagg gaatgtaaga aagacaaaag taattaaacc
     8941 tactgattat ttaactaagg atcaattaac tgaatttaat aagaaattta gtagtgaaat
     9001 attaattgag acgaaaaaga aagatgaaga aaatcctgtt ccgatgattg atcttgatta
     9061 tatttctcat ggcttggtca ttggaccggg aaacgtaatc aaaaatttac aaaaaaaagg
     9121 gaaacttcat aaagtaagaa aatacgttat tgaacaagac tacccgttga tagaaatcgc
     9181 gaataacgaa gataatgaat tatttgaata tttattcagg atagatttcg agaacgaaaa
     9241 gaaaaataaa aaagttagaa agttgactga aaaagcaaaa ggtcaatccg tagatcccat
     9301 cagatatgat tttactcatc ttatacaaaa gattaaattt ttagaaaatg taacgcttga
     9361 taccgatagt cttgaattaa aggatatttc agagattcta tttaataaga aagaagaaat
     9421 ccgaaagatc caggaacagt tgcgtgaaga agaaacaaag ataaatagta attcatttat
     9481 agtaaatgca ttaaaacaac aaatagaatt tgaaaccggg aatttcgagc atgttcttat
     9541 tgatgaagct ataaaaaggg aatttcgtga aaactatatt actgagggga tctataatat
     9601 acttcaaaga tataatttat tgaaaagata ttttgggcgc gaaagcagct tgtacccttt
     9661 aaatttttct aagatatctt ctgcttcagt tggagaaagg tcagaaatag aaatggcttt
     9721 tattctcaat cttaaaatga gaaactttca tgatagcttt atttacttct taattcaaag
     9781 agattttcct gctaattcta agagtcttca aaatcaagat tttattgaac aagcaataat
     9841 agttgctgag gatttaagaa ggcatccaga gttgattaat agaaaaggaa tatggaatga
     9901 tatactcgtt tctctttgct tagttagaaa gattaatttt gaagccatct ttccaggaaa
     9961 gaataagatg cgcgggttcg tagaaacctt atacgatcaa gcatctataa ataatagtct
    10021 tacaataaaa acgtctcaaa agagtctatc gttggcaagt atggttaata tttctaatat
    10081 aactataaag gcttatattt cccatctatc acaagttggt ttcctgaagg atataaaatg
    10141 ggctgtaaat gaagtaggac atgctctata tatagagtct ttagaattga gaaattctgc
    10201 tgaattaaag tccttggatt ggctaaaatt tattgatgca gatcgattaa cgccgcagga
    10261 cgggaatcag aatattgctt ttgctagggg tattaattct cggagtatgg agatcattgg
    10321 ctatttaaga gactcgggag gtcagcttcc gcgacacgag ctttataaga aatttagtga
    10381 attgaaagat tacaaaagcg ttattaggaa agatatgaaa aggcttgaag gacttggaat
    10441 agtcagtcga ggagaaataa taattcttca agaaaagatt ttaaatgaaa tatattcaca
    10501 atatgttaaa gactataata atggggttga agaattgtca aagtccggaa tcagaaagag
    10561 aaaaaaaaga gaacaaccat ctgaggatcg ggaaattaga tataagctgg agcgattata
    10621 ttccaaatat ctgtaatagc caaaataaga tctgacactc atttaaagtt gattacgaaa
    10681 actgtaagtt gtcgagatac ttattcttag ctaattcctt cgtgtcaagg aaagtctgga
    10741 atggagtttt tccaaaacaa tatttgcctt gatgtgttcg ttcgtagtta tacgaatcaa
    10801 tccactgatc caaatctttc tgcaaatctt caatcgagtt gtatatcttc ttcctaaaag
    10861 caatagcata gaattcgtct tgaatggttc tgtgaaatct ttcacaaatt ccattggact
    10921 gaggatgtct tgctcttgtt ttcgaatggt ctatatcttc caaagcaagg aagagttgga
    10981 actcatggtg ctctctattt ccacaatact cggttcctct atcggttaag atcctcaaca
    11041 accgaacgcc ttcttcttcg aaccaaggaa ccactttgtc gtttaacata tcggcagcta
    11101 ctaacgcgtt cttccgatcg taaagttttg ccattgccac tttagaatag gagtcgataa
    11161 aggtctgttg gtaaattctt cctacgcctt tgattgtgcc tacgtaatac gtatcctggc
    11221 atcccaagta tccaggatgt tctgtttcta tttcaccttc aacttgcttt tctaattttc
    11281 ttctttctaa tgcttgcacc tgcgattcgg ttaatacggg agaattgcct tgggccatga
    11341 acgcttctaa tgctttcagt cttttttgaa aggtctccaa atcgtgacga acccatacac
    11401 ttcttaccgt agcaggggcg actatgatcc cttgtttttt caattcattc gatgctcttt
    11461 gttgaccgta agcgggaaag tcgatcgcca ttttctttac cgcttcttct ttttcaggtt
    11521 cgatacgatt cttaggattc ggtttacgtc tgcttagatc ctggagagcg agttcgcctc
    11581 ctttctcgta taactcttga aaacgataaa agctatctct ggaatagccc atcacgttac
    11641 acgcctttga gacgttcccc aacgtctccg ctaacttcaa aagtccaacc ttgttcttga
    11701 ttattttttg tcctgttgtc atctttttct ccttatttat tttaaggagt gtaagatcaa
    11761 gttctaacta ttacaaaata tccttctcaa aaaagcaagg cagtctaatt ttaaatattc
    11821 tcatttagaa atgaattaag aacaattcat aaaataagat gctgtttaat tgcttcgttg
    11881 atattggtca gtaacctatg gacctctttc atatattcta catagtctgt accttcgata
    11941 ttcaatggtt cgagatggca tattttgagt ataggttcgg ttggtataat tagcttcaat
    12001 ggcactgtcc aactactgat tgaaaaggtg tctgaaaatt gaatgcaatc tccctctgat
    12061 tcagattcac cagaatcgga agatggcagt cgtagaaatt ctttaggatc tttgatgcag
    12121 atatctggta ataggtgagt atttcttatt ttaaggtcga taaaaaggaa ggggtgattg
    12181 atctcatggc tcgtgcataa gaatagcttc caagaagcat tctcgtcttc gtaggctatt
    12241 ttttcatggt taaatgttgg ttttccattt ggataaacta atctgagcgt catgaccgtc
    12301 ctcctgtaaa acagtatcct taatgatttg gaattagtcc cacgagagaa gatactttga
    12361 accgtcgtaa tacggagcgg tatagaattt gctactggtg gttggagaag agtgtcctaa
    12421 taccttttgt actgcaatag aaccggcctc tgctaagagt cgtatgccca ctgtatgcct
    12481 gagcatgaca atgtatattt tttccttcac aggtctttac gttccatcct gatattatga
    12541 attgtaagcc gcgctttgaa agagagctac gagtcccctg attgcgtttt gttaatgtat
    12601 gaaagaaata atcagagctt atttggaatt ttgaatgata ctctcttatt atttttaaaa
    12661 aatccttatg gataacagcg tatccaagtt ttccaccttt cttaatatat ctaagcaata
    12721 tttcgcctga tggagcttcg aggagattgc taaacttcga accaactatt tctttagctc
    12781 gaagacctgt tgtagacatg aaaaagaata atgctcggtt tctatattct tcctcagtag
    12841 ttggattaga aaatcttttg gtgagatttt tcattgtctt tttggaaagc ccttttgtga
    12901 aggcagtaga gtcggtagga ggatttttag aacctttacc aagtcttttc tttcggggtt
    12961 cgaatttgag tatttttgct gtttgaagag ccattgattg cgtatacgtt taaaatgtat
    13021 gtatggacct tttgatattt tgagtaaatt gtcaactaaa attcattgtt tcttaaaatg
    13081 tgaaaattca atatgtatat tcgaaaatca ttgaaaactt aaaaaccgaa agggaaaata
    13141 tatttgaaat taggtaattg ataattgtat tattctaaag cacgagaaaa gtgaaatcac
    13201 attataagtt gataaagtat gaacagaatt cagagcatag aaaataattt aacttctata
    13261 aatgatgccg tatttcagga actttgtgac aaattaattt actctaaata taggaatcca
    13321 gtcgcatttg caagaatagg tagtgttaac ggaaagcaaa aaactaaaaa aggaacgccg
    13381 gattcttttc ttttaatgcc agatggaaac tatattttca cagaaatcac tacaaatgtt
    13441 tctgataaag ataaattact gaaggatatt gatgcgtgtt tcgactttaa taaaacgaat
    13501 gttagttcag ataaaattaa agaaattaat ttatttttca atttcaacct agatcaatgc
    13561 tatatagaaa aactaaagag cgttgctaat tcttttaatc caaaaacctc aataaaattt
    13621 tggtctcttg atttattgac ctacgaatta tcgatgaatt atcctgatct cgtttcggat
    13681 tatttaggac ttacatttga cacggggcaa attgtttcga tcgaaaagtt tatttcagaa
    13741 tataatcgct catcacacgg tatagcgact cctttagata atgaatttat tcaacgaaga
    13801 caagaaatgg atgaggtgaa aagaaaaata gtagaaaaaa atttcattat agtaacgggg
    13861 gcttcgggag ttggtaaaac aaaattggta cttgaatcta tccgtgaatt tatacaagaa
    13921 aacaaaacat acaaatcata ctgcatctca tataaatata gttcaatttt gagcgatctt
    13981 tatcagtatg taaaagatgg agatgattac atcttatttg tcgatgatgc gaataggata
    14041 aatgatttga atcaacttat cgcatattac caatccaaac aatttggtaa gctcaaaatt
    14101 cttataacag tgcgtgatta tgcatattca gacttatatt taaactgtcc tgcagaatta
    14161 acggaagtca taaaattgaa aaagctatca gataaccaat taattgatat tgtgaaagga
    14221 gagccattcg gaataacaaa tccaaattat caagatgtta taattaggat ttcagatggg
    14281 aatccaagat tggcgatcat gctttctcgt ttagcagttg aaaagcaaga catatccgct
    14341 ttatctgatg tttcaaattt gtttgaaacg tattttaata catttattaa ggatctgaaa
    14401 gagttagcaa acccgattaa tataaaatca cttggagtga tatctttctt taacgctgtt
    14461 aatattaaag aaaaggaaag gcttcttaca attcttaaaa attttgatat tccctacgaa
    14521 gtttttttgg aagcagttca aaaattaaat agtttcgaaa tagttgagat aagctacgac
    14581 tatgtaaaga tttccgaaca gaatttatcc acattctttt tctatttagc atttatcaaa
    14641 aataggcagc tctcctttga tgttctttta actcattatt gcaatgacta tatgaatagg
    14701 ttttctgatt gtattatccc ggcaaataat actttcggat cggaaaaagt aatggatgcc
    14761 gttcaacccg atttgaaaaa atatttcgat gaaatctctg atgatagcga aaaatcctat
    14821 aagtttctat ctgtattttg gttctattta cggagtgaaa ctttagagtt tttatataat
    14881 gaaattaata catattctaa gaatggaaat gttaatacga aaaaactaag attagaaaaa
    14941 aaatcaacac tatctgatga ggaccctaca ttggaattac ttggaaaatt ctttgtcgga
    15001 tcgcccgagt tgaaagatgc cttcgaattg tcattcgaat atatagagaa atgtccagtt
    15061 ctcacgcatg cgcttatatc taaattcaaa gaattaatta attttgaagc aaaagatcaa
    15121 cagagtatct ttcgaagaca gggaacattg ttagaaactt taattgataa aatagagaag
    15181 ggcaatggtt catatttaca tgtattctat ggagttgcta aattatttct aaaatttcaa
    15241 tttcaatatg taagcgatta taggaatcga actattcgtt ttcacactta tacaattcct
    15301 ttaacggaag aaattaaaac cattcgaaaa tcgatatggg ttacattaga tcttcatttt
    15361 ttagaggatc aagatgaaag ttttcaagta ttaaaagatt attccgaggt tggcggagat
    15421 atatccaagg aaattcttga atacgatcta ttatttattt ttacaataat agataatcat
    15481 ttaaaggctg aattatttga acattgtctt tacgttcagc agctaattag atggttgcaa
    15541 aggcataata ttcagtcttc aaaatttgta cattatcgga atagttttgt aaatccaatg
    15601 tatgacttgt ttactaagat tgacatgtat agttatgaac acagggagga ttatgaattt
    15661 gatgattatg acgaatttct gaggcttaaa gaattatcaa tccgatctac ttatattttt
    15721 aaagatcaag cagatatgga tagttttcat tcaatgcttt ccgatatagc aattgttcgt
    15781 ggaccggaaa caattcaatt ggaatcatta gaattcattc ttgaggaaaa ctttaaaaag
    15841 aattatgaca atggatttaa gtttttagag cttttggcaa aaagaaatga gaggctatgg
    15901 tttattccaa ctaagtcttt aaaacaaatt ttagtcactg aagagaacgt ttattcgata
    15961 tgggaattaa ttgaaaaaat ttcatttaga agtaaacctt tttggaagat atctttcttt
    16021 acggagatag atagcgcttt gattaaaaat gaacacatcg gtttgattct agaaattttc
    16081 acagaaattg aaaatttgaa gttcatgtcc ttggattggg ttgagagata tattaactta
    16141 gattatgagc tttatgataa aatacttgca atagtaacgg aacgaaatcg agagccgaat
    16201 gttaagatcg ggttacagat tcgttatttt gagaaaactt tcaagatgct aagtaagaac
    16261 aagtcgttaa ttcaagaagc ctatatacag caagttaaga ttgatcctca tttcgactat
    16321 aataaggaag ggctattccg aattattgaa acgaatgcta gttttttaaa agactatttc
    16381 gattactttt acttttcagg tgatattgaa tttactcaaa caaaggccga ctggggtttt
    16441 atttgggaaa tcgaagagat agagtcagtg ttttcagaga ttttcaagcg cattgctgag
    16501 aagaatatat tctcaggttt ttctagtcac tttctgaata atttctttag aaatttagaa
    16561 gaagacaaaa aagctaaagc gaacgagttt cttttcgagt tattgaaaac aaattataat
    16621 gatattagaa ttattaatct tattgtcaac attgcaaggt atgctagaag agaaatttat
    16681 gaaaatattc tattattgta tattacttta aatcaagatc ccgatgattt tgcaaaaata
    16741 tggtggagag gaaatggagg atcgtataac ggcggcgaca tttcgggtga aatagaggca
    16801 aatgattgga aagggatatt gtcaattatt gataaagcag agcaaaatac aaatctgatt
    16861 ccaataaaga aagttattgg ggataaaatc tattcatgtt taagattcgc aaaaagagaa
    16921 agggccagat tatttttaga tagatgacga attgaaattt atcaatgagc aattacttat
    16981 ttaaagttct atattaatga actatatttc gtttaaattt aaatcgcttt ctcgaaattt
    17041 aattttaaag aattacgcat aattatattt aaagtagaag ttagaaaata attatccaat
    17101 gcttgaaatt actggaaatg acattagtat tttaagagac gatgagcttc gtgatctaat
    17161 tgggcttttg tgtgaagcag aggtgaggtc cttaggctat tctgaagcaa ttgtcacgtg
    17221 gggtggacat caggatgctc ctgatggagg ggtcgacgtt agggttgctt ttgagaataa
    17281 tttcaacttc gaaagttata tacctcgtgg aaagactatc tttcaagtta aaaaaacaga
    17341 tatgaccgaa tccaaaattc ggaaagaaat gcttcataat gattttttaa aacctaccat
    17401 acgcgaatta gaagccatta gtggttcgta tataattgtt agtatttccg cttcattgtc
    17461 ggattctttg ttaagtaaac gacggataaa aatggaggag atcgttgagc aatcaatacc
    17521 aaagcataat ctgaaacttg attattatga tcaaggtaga gttgcggctt gggtccgctc
    17581 acatccatca cttatattat gggttagaca aaaaattaat aaaccattac gtggatggtt
    17641 tccttttgca aattggacaa attcacaaaa tgggaaagaa gatgaatatt taatcgataa
    17701 ccaaattagg atcaaatctg atgcaatttc gaatttggaa ggctttttcg ttgtagatgg
    17761 aataaacgaa ctccgctcta aactacaaat tccaggttca attattaggc taattggtct
    17821 atcgggcgtc ggaaaaacta ggttagttca agctctcttt gatcaaagaa ttggcattgg
    17881 gccattaaat caatttatcg cttattatgc tgatacaggt aatgatcctg atccatctcc
    17941 attagattta ttacatcaac tcattagttt agataaaaaa tttattatag taatagataa
    18001 ttgtagctct ctgttgcatc gaaaactatc ttcaatgatc acttcgagac aaaatcaagg
    18061 gtgtttaatt acagttgaat atgatattag ggatgatcaa cctgatgaaa ctgacgtata
    18121 taaactcgag cctgcgtcat cagacttaat tgaacaactc ctcaagtccc gatttgaata
    18181 tattcatgag ataaatgttc gcaaaatcgt tgaattctct ggagggaatg ctcggattgc
    18241 cattgcactt gcaaatacaa ttgtaaaggg aaaaaagata acaattctac gcgatgaaga
    18301 tctttttgaa aggctattct atcaacgtca ttcacaaagc catagtctat tgagatcggc
    18361 ggagatttgt tctttaatat attcctttga tattcgaaca cgcgagggaa atgaattaga
    18421 aataaatttg ctgagcaagc tagcaagtaa gtctttagaa gatttattct ctgatatttc
    18481 agaattaaga agaagggacc ttatacagca aagaggtttt tggagagcag ttttacctca
    18541 tgcaatcgcc aataggcttg ctatccgtgc gttagaaaat atcccgatgg ataatatttt
    18601 gaatattttt gaaaatggcg gttctgtaag attgttgctt tcattttcta gaagattagg
    18661 atttcttcat gaatcccctt attcaaataa tatagctaat aagtggtttt cttttggggg
    18721 aatgcttcat aacttatctg agttaggaag cataaaacgt tcaatactta ggaatgttgc
    18781 ccccattgtt ccgggaattg ttttagatac tatagaaaaa accgccagta caacccccga
    18841 tgcttttttt tctatttcga atgaagaccg taaagagata acaagattac taaggttgat
    18901 tgcatacgaa caaatttatt ttgagagatg catcaagtta cttattaaat tcgctcttat
    18961 ggaaaaagcc gattacactt ctgattcaac caggaaattg ttgggttctt tattctattt
    19021 aaaatattca ggaacgcatg cgttagcaga tcagagattg aaaataattg attctttatt
    19081 gcagtctaca attccagccg aatgtgattt gggttttctc ttgatggatt ctgctttaga
    19141 tgcaaatgca tatggcagta ttatgaattt cgagtttgga gctcttcagc gtgattatgg
    19201 ctattaccca gccagcgtgg aagaaatacg agactggtat agtttttttc taaaatattt
    19261 aatgaagcta tattcaggaa atttgcaata ttctaatcag ataagaagtt tgatcgcgaa
    19321 aaaatttagg gatctttgga atcgcggcta tgcaaacgaa gaattagaag ctttgattgg
    19381 aatattttct ctgaattatt ggagagaggg ctgggtctca gttcgtaacg ttattatttt
    19441 cgattcagca gaaatggaaa ataatttgtt atcacgtttg cttgttatcg aaaatttatt
    19501 aaagcctaaa atttttttgg atagattaag aacttattta ttttcaggaa atatgtggaa
    19561 tttaataaat gaagaaggag aggatgctat atctgggagc ctttctttcg aaaaggaatt
    19621 tttaaattta actcgtgagt tgacatttga taaatcaatc ttagaaatta tcttaggcga
    19681 agtatctgaa catgggccaa gcctttcagt taaactagga cagggacttg ctgtaaacgc
    19741 aaatgatcca ttagaaatat ggcagttact tcttcgtaaa tatagagaac ctaacgaaag
    19801 tgaaatgaga gtgattaacg gttttctctt tgagttatat aaactggatt taggtttggt
    19861 taatcagatt tatgatgatc tacttcagga tgagaaatat agcttaatat tcccttgctt
    19921 tcaattagca actccattgg attacagagc attgaagcga ttggagtatt gtatcgataa
    19981 ccaattgccg aaaatagaag cgttcaaggg cctaatgttt aaatatgaag atgcaaagcg
    20041 ctctaatatt aacattagtg atatattaga aaaattattg acattgcaag gtgcagatag
    20101 agtagttcca gatttgttca tatatcttgc acaaaccaat ccggaattaa cattaaattc
    20161 cgagttcata atattaggtc gaaaattaat tcagctaata tatatacatt atgaaaatag
    20221 aatggaatat gaggatcagg aaagccaatt tcattattta ttgaaggaga tatctaaggt
    20281 ttccttatct ggaaaagatg ccgagttgtt tattgaggat ttgtgtgata gattcataag
    20341 ttcaaagttg gatataagtc aatttgatct atttattcaa atagctgcga aacattatcc
    20401 taacgttttt atcgaaaaat ttttgaatgc agaaaaagaa ttaatagaag aaatgcaaca
    20461 ttactactcc tatgatttta aattttccaa aaatccttta agtttaattg atgatgaatt
    20521 gattttgcgt tggtgcaaac aggatataaa tctcagaacg aaaatagttg cttcgataat
    20581 ttctccgttc gaaaaggatc aaaacggtct tgggctaagt tggacaaagt tgagccttag
    20641 tctaattaat ctatcaaatg atcccataaa tattctaaag atatatgaag ataaaatagg
    20701 accgatggca tgggtgggta gactctcgac aattcttgag gaaagattaa aattatttga
    20761 gagcttaaaa gaatgcgata acgatatcgt ttcaagttgg gcaaaagcac aggaaacgat
    20821 ttatcaaggc aaaattgctg atcgaaagaa atttgaatcg gaagaacgat ttgaggatct
    20881 tagatttgaa tgatgaatgc gctttgaaaa gatttcaact gcgcgattct ttctccaatc
    20941 gtgcagttga aagggaatat tcttgtttat gaatatatgg atgcctatct gattttagat
    21001 aggcgaaaat aaacaaagtc tatatgttaa aagaagaatt aaataatatt attttttata
    21061 taataaataa ttataatcaa tttattggct ctctttttaa tccctggaaa gatcttcctt
    21121 cggtatttcg tgaaaaatta ttagctcttg aaagcgaaat taatgatcaa ttcgaaaatg
    21181 attaccttca taaattgccg aaacatacag atttgattga tgatttgtct aaaactcttt
    21241 atagagcgga aagtaatcct tcatttgcga taaaggtaga ttttttatta tctgaaattt
    21301 taatccctaa attgatagaa ttttcgtttc ctgaagatat aacgaattct cctcttatta
    21361 agaaatgtcc aaagctatta ggtttattcg atgccgaagg tttgatttcc tcaaaatccc
    21421 ttaagatagg tagtcactta aattttgaaa ttgataatat gacttttgga tttcatgaat
    21481 cgatttcata cgatttgcaa ttgcttttat ttaatcttat ttcaactggt gtaaacgtat
    21541 tgtttcgtcc cgatctatta aatgtcgcgg aaactgataa ttttcaaatc ccattttata
    21601 aagcttcagt atttggtcgt ccatttgata ttaaattatt cacccaacgg atattaaagt
    21661 cgaaggaaaa gtggctattt gagagatttc aggatccaga tgaccattcg tattctaaaa
    21721 atatatatag atttgaagta cttcgaaccg aaagggaaaa aatattctat ctgaccgaac
    21781 ttttaccgat ccgtcctgaa tctgtggata gtaattctat tagaacttat attttgcatt
    21841 ctgagtcaga cgctaagaat gaaaaattta ttcatattga tgcttctctt ctgcaataca
    21901 acgcagatac ttatagaagg agaagctcta gtttgattga tgtcaaagtt aaggctgatt
    21961 atcattataa agtgtttaga attaataatg aaatttctat agatctctgg tggaagatat
    22021 tggtttcgtt ataccctaaa aatgaactga taatggaatt tctttcagga gaaactcatt
    22081 cttaatgtgg ctgatcaaat aatttatgaa taacaatact tcattttggg ataattgggc
    22141 actcgaagat cttgcttttc tttttgatca aggtctcgat tttgaaagtt ctgaaaagct
    22201 gataatagat aagaataaaa attcatacta ttttgaaaaa attgaatcag ctattattca
    22261 atttgaatct ttattttcat tagttaacga tttgatttta agaaagaata tcttctacga
    22321 tcaaaaattc tcggaaggct ggaaattaga taaaaattta aaagaactgg ataaagatat
    22381 tttggttcct gttgacattc aaacttttaa tgaaaatgtc tctgtcgcga gaaaaaaggc
    22441 aatcgattta ttatgcgtaa ctgataggat gaaggagcat caaaatgaga atgaaactga
    22501 atataagatt tcaaagagat cgcctcattc ttatttcggc caagtcgtct ggggtgcagc
    22561 tggcaactta gggcgaagtg cgtttttggg agcacattac atgcctcacc cagttagagc
    22621 ctctttgctt aatcaggctt cgtttttttc acgacctctt gatataaatt ctaaaataac
    22681 agactggata agagaagaac gaatcaaaat ttttacaaat ttaaccccag ccggtaaaca
    22741 agaaacatta gagcttcatt taccagccct ggtaagcgag gttgttgaac aatgtgagcg
    22801 attagaagat ttaatccctg cagttcttca gaaaagaaaa aagtattcta atgtaagaga
    22861 gtggatatct gaatatcaag agtcaatagt tgccgaagat ccgaaaaaga tattgaagtt
    22921 tcaaaagaag ctcaatctag ttaataaaga cttaattgag cgtagaaccg gagaaaatct
    22981 aggtagcact agcgtaagta tctctttttt tagtgtcagc ctaccgacaa gatccttacc
    23041 atcaccagaa aagttttttg gaatcagagg agcctttaac aaaataatct taaataagag
    23101 aggggataaa tcattatcaa aaatcttgaa gtggtttgat tctagtgatc caggaataga
    23161 aaataaacta agaaactatt tcagtggtta aagaattacg acgtatagct tcggtaagct
    23221 ttttttacct cttctcttct gagggaatct atacacttgt taaaataaat tttaccttag
    23281 aattcggtaa ctttacgcta ctccgcctac ctcagtgccg ccactaccac acctaagctt
    23341 tttatttgaa tcataagatt tacctttaac tcaagaatga aatcgaaagt agtctttaat
    23401 ttctttaatt ctattgaaaa ttctctaata acttgaatca ttatgctaaa ataagaacaa
    23461 taagttatct atattagaat atagaacgac taactttaac tttttgattc aagcctaacg
    23521 atagagtttt gcactaaatt gaagaaatta cgatcggtcg actttccttt caaaaaattt
    23581 ttcgctgcaa ttctggcctc ctttaacggt aaaataaatg tatcaaaaac atttgaattg
    23641 tctgccaaag ttaattttac ttcgcagtct tcattttcta attttgaaac actaacgctt
    23701 ggaatccctt gaaacgtgaa tttgtttttc agtggagtag tagggcattc ttttttaagg
    23761 atatagcaaa gttaaagaag acgttaataa agcactcaaa tccaaacagt taaaaagaag
    23821 cggtcacact actggattga atcaaagaac taattcataa aaaagaaaat gaatctttac
    23881 aaatagaagt aatctccatt attaaaaata ccatgtctga tatgacaaac ccgcacgacc
    23941 gtttaatccg ggaaacctta caggacaaag aggacgcgat ttcctttttt aaaaatagtt
    24001 tacccgaaaa agtaatcgaa cttttagact taaaccgttt agaactgact caatctagtt
    24061 ttatttcaga aaacttaaaa gaagaacaaa ccgatttact ttttcagatc ccactgaaat
    24121 ccggtaaaaa agcaaacgtc tatctattat ttgaacacaa aagttatttg gatgaagcag
    24181 tctttagcca actcttagga tatatatccg caatctacaa gtctcagttt aagacggata
    24241 aaaaatattc agtggtgatt ccgtttgtgt tctatcacgg tgaaaggact tggactttag
    24301 gaaatagttt tcaagataga tttatacttt ccaaaaacga agaggaagta tttaagaaat
    24361 acattccaga ttttgaatta gaattatttg atctgtcgaa agtggatcta aaccgattgg
    24421 aaagtatcac tctaagagtc attttaggag tggttcaaaa aatatgggaa ggggatgctt
    24481 catttttagg ttatttagga gaagtatttg aactcttaac aggtctaaaa aacgaatcga
    24541 aaagggttga aattttccaa aaactgtttt tgtatatatt taatgtaaga gagattgaac
    24601 cgactgaaat tacaagttta ctcagtcatt caaggtataa tagggaatac gaggatttag
    24661 ccatgacaac agccgaaaag ttaagaaaag aaggtaaaat cgaaggtaaa atcgaggatg
    24721 ccaaaaaaat gttcaaagaa ggattcaaat tagatgtagt tcttcggata actgggctta
    24781 ccgaacaaga gttaaaagac tatggtcttt tatgatccaa ttcacgaatt gtaaatggaa
    24841 tattagagat atataaaaca cttatacgct taagtattta ttcacaaggg taaaaacgtt
    24901 tgggtattct ataaattttt tacaggtcta taaacatagt ttctttcata ctttttcaag
    24961 tcgttaccag atttatctga actttattat ggtgaatcat actctttagc tggatttaga
    25021 atctcggatt cttccctcac tttccctcga atttcctcaa cctaacaaac taaggattgt
    25081 ttttaaatga agtagggcat tcgttttcaa gtaagtagaa gaaagctttg ttcttttgct
    25141 ataatgattt ggattttcaa gtttcgaaat attttaaagt tcaaggaaag agaaaacagg
    25201 agtcttttta tatacagatt tcggcacaat agtgtatatc tttgaatcta tttccaaaat
    25261 agggtagaga ttgtttacga tttcctctat tgattgtctt gaataaattt ctccgtcttc
    25321 tttaaccctt tatacctgtc tcgatgtttt tgatatttag gttagtggat ctaaaatccc
    25381 gttcgcaatc atattttgtt ttaggttttg atattcttct ttggacaatg gatcgaagtc
    25441 gtttttaata ttaggtttta accttttaag acttacaaac tttacgatct gatctaaatc
    25501 attttttgtt gaagactgtt ttgaaaaaga ttttttcttt ggtgaaattc gttttgaaat
    25561 tttctttttt attttcttca ttttaaattt atcagaacgt ttcattgaca tactcttata
    25621 gtagtaatgt gttccaagga gcttcttttc tttagcccca gactacaata tcaggatcgg
    25681 cataaaattc acattgatta cagtatggct cttctaatga gatagatcca tccgaacatt
    25741 gaggacaatg atttgaatca atcaatagct taatatctgt accgaatata gaatcacatt
    25801 tcgaacaact ttgatttttt cgtttaaaat cccattcagc ccaacagaca ggacagtagg
    25861 aatgaggtat ttctacaata ttaccctttg caagatatcg gttaaaagta tctcctgctc
    25921 ggacaaaata cggttgctct cctccattac aacttatgcc aacttcggat attttaattg
    25981 cttgttccct cgttgcatcg aatatatcta aagttaaatt aaatgtgata gaatattgtt
    26041 cttgtaaatt ttcagaaaat ttttgaagcg caaccttaat gaaatctagt ttccctgatt
    26101 gatctaaagt gtcaaaaaga tcgtcaactt tttccgaaat actgtttact tccaaaaatt
    26161 tctcgttatt cattctgaac tttcctaaaa aatatcagtt cattctaact aacacactcg
    26221 aatggacaag ataaaattct catctctttt caaatacaaa cgaacaatct gttgaaagga
    26281 tcattaaaaa aattatggtt ttggagtttt cccagatggg aagactgctc tcatattgag
    26341 agctccgtcc caggtatgtc actttttcga aatggaaaag ttaaaaactt taaagctcat
    26401 gaggagagca ttgttcaagt tttcatttgt gcgaaacttt aaggacaata tcaaaatcga
    26461 agttccttaa ttcgttcttc gataaaataa atcatgaata tcaaaagcgc gaagttgttc
    26521 ttttacaata tttttccaaa tgcttttcaa ggattgttta gaaaaaatgt tttctaattc
    26581 tttttttcga atatatataa agcgctttga atgcattaat atggaaaagt gttatttatt
    26641 tctatgccac ataacgattg tatccttcat agagatttcg cgagcgtaag ctcaatccag
    26701 cgtagtcaat acgctttgtc ttcaactcga tggagccttg aattttcatg agagactgca
    26761 taagctcttt ttcctcgcaa tcaaattctg tcattgaagt cattaaaatt gaaccttatc
    26821 tacgatcccg agagtggagt caaagtcgtg cgaatttaaa agtttgtcga cattggcaaa
    26881 gcaggtcacc atgcgtaatt cagtttggtt tgcttctcaa gtttaaggcc aagtgatggc
    26941 agttcagttc aaaggcattt cgaagataaa caaagtgtgc tgcatgacgt aaataacctg
    27001 tatcgaggtg cacctggtca cagttttcct cctttgcgat ctgaatgacg tgcttaagaa
    27061 gtttatcccc gtagccatga ccgtgaaaat ctcgcttcgt aatcagatcg tcgatatata
    27121 aaattttacc ccaagctaac atatggaaaa aacgaaatcc aatgcatgca atagtttctt
    27181 tatccaagca aatagcatga atacaatacc ccttagagat ctgctgcaac accatttgta
    27241 caaatacttt cttgtcagtc aggtctcagt tctagaaaag cgggatatgc attttcgata
    27301 tcaaatatag aatcgatttt tcgaatttga agagattcca tattaactaa tcctcatcat
    27361 ctcagagaac agtcacggaa aagtagcagg atgacaagct taatatcctt actataatca
    27421 gatgattccc ataaccttac ccacaagtat ttggatttca aaataaatct gtcggaatta
    27481 cggcaaatcc tctgtaaact tagttcccac tccacaacgc gattcataaa gagtgttgtg
    27541 ctgagttttc cctatttttg ggtgaggtgg taaggttcgg aaaatgtttc tctatcagaa
    27601 aaacatactt tttgcaaata aaaagactca ttcttgtcgg aacacttgaa aaatgttcgt
    27661 ttttaatcct tctcattcta aaatcctatt aacttgtggg taaggttatg gatgctgaaa
    27721 actttctcca ctcgggatca ggatatttct ttttaaaaga atcagaaagc ttattagcgg
    27781 cttccccaat aatttcaata cttctaacaa aggtcggctt aaggacgttg ttaattaaga
    27841 atgagccttt atttgtttta ttaaactctt cttttaagaa aagtatttct ccgtgaatat
    27901 gtttaatata atctaaatca gacttcaatt aagatagact ctttttcaac ggattgttta
    27961 agggaaccgg aaatagaatc agaagtgagt agatcgactt tcacttctaa caaaaaagta
    28021 agatttatat agttatcaaa atttttcatt ccgcttttga aagtaatgag aaagtcaata
    28081 tcacttttcg gatttgcatc tttccttgcg actgagccga aaatatgaat agcctgaacc
    28141 cccaaagaat ctaattctct tttgtgactt tgtagagatt tcgtatatac acctaaaaac
    28201 aacaggggaa attaaatcga cttttacctt ttatctcttt ttcatcagga acgatttgat
    28261 agtcatcgcc aatagaaaca ggacctgaaa caaattcaat aaatagatgc ttacatttcg
    28321 gatgaacata atggcgattt ttttatggaa tccgatttct tccatgactg acttaatttc
    28381 cggtgctctc gaaataagtg gttcaactaa gtctaagtca ccggaacgat aggctcctta
    28441 tgaataaatt gaaacgacgg ccccaccgac taaaatcgaa tgaatacctt tattcgccaa
    28501 atgccagccg acaaatctcc ataattcttc ttcgttgata ctttcccaat caggttcgtc
    28561 catacactgg ctttcctttt tctcttggcc ttcgtcttgt tgaaaatata ttttctttct
    28621 cttcaatggt taaagaatta taaaatatag acaaaatttc tttgattggt ttgacaaaag
    28681 gggacttttg attaaaggca aatactctca aacgccctac atttttcgct acaagtattc
    28741 ccgctttttc aaaacgttca aactgaagcc ttatcggtgt tacagttttt ccgtagtcgt
    28801 ttgcgattgc agatgagtga atctcgttat aatgatatac atgtaataaa actcttgagg
    28861 ccgttaattc catctaggac catttttcga gcttattatt cttttcttat caactataat
    28921 ttagttatta taagctattt tttagtcgat ttaaaaatcc ccttttgaag tttaaagaaa
    28981 agaaatctga ataccttatc atatttgctt aacttccacg cgctcccgaa gagtttgtat
    29041 gcggatgcag ttgacacgag gtttgaacga gccttcgcga acgtcccgca aaccgaagtg
    29101 acggagttca cagtgaagat cgcattagcg atcccgaacg aggagacaag ttaagcatag
    29161 tggattactt attcatactt tttggaagta aattaaattc aaattttttt gaaacgtttc
    29221 tgaatttatc atccaaagtg caaatagtaa gatcttcaga gatcattttc ctaatataag
    29281 tagcagtcgc taaatgagta gcgtcaagag atttcaattc taaaatgttt ttatactttt
    29341 tgatttccaa tcgtatatca gaatctacat ttttcaaatt gatttgagat agaaaatcat
    29401 taagtgttgc ctctgattca ttaagccaaa ccttacctaa atcttttttc ttgatgttat
    29461 agaagagatt taaagacctt gctgtttcaa tttctagaag aatcgagcta aactttttct
    29521 gttgggaatt gaaaatttct aagtactttt caaaatgatt ttcagaatac ataatgttta
    29581 gcaaaaaact actatcgata tagagagcca attttattct ctctcttcgt tataaatagt
    29641 tttccaagtg tttgaaattt ccgtccttga aatccctttt aaggatttaa ctttagggaa
    29701 tttaatttct ttgaattttt tagcaggaat gagagaatta ttttcagtag cctctttgat
    29761 atatagatca gttctattgt cagttttaag aatttttttg atttcagcaa tagggttgtt
    29821 tctatcatag acaataatag tttcaccttt ttttacgaat tcaaggtaac tgctaagatt
    29881 gttttttaga tctttaattc cgatcgattt catagtaaaa tagtagtcac cgtagctaca
    29941 atgtcaacct aataaattcg aaattgcgcc attatgactt tcggaaatat tttcttcgaa
    30001 ccaaaacatc acaacaaacc tctgaaaaat ctttgattac aattgaatca atgaacttct
    30061 gctaaacttc aacttcccaa aaactgaagt agtcacataa aagtagacag ccatttaagc
    30121 aatatttctc tcaaattctt cagggttcat ataacctaat gttgaatgaa gcctgaatct
    30181 attgtaatac acttcgataa aatcgaagag aagttcgggt tctggagcgc gctaaacgcg
    30241 cggaagaatt ggcacgaagt ttgagcgaat gccttgcaag ccggggaaca aagcgaatgt
    30301 gcaaagccgg agtgagagtc gcgttagcga tctcaaacag agcgggaagc cgcagtccct
    30361 aattaaagag gtggaaaata ttttatttta actgctcgat caataacata ccgagtaaag
    30421 tcaaatttat ttttcacttt gttctttatt aaaccagcga ttatatctgc caactggatc
    30481 aaaggttcgt ttatgctaga caacatttcc atttgcgaaa tggttccaat tggaaatcca
    30541 tcagcattac ttcttagata ttcgaagaat tcattttgaa attttgagtt ttttccaccg
    30601 tactcatcaa atattaaatt tacctttcct gtataagaaa gtagatccat tatcaaaaat
    30661 ctgaacgcgt atttgtaaaa tacttttgga tatgaaaatc tttcacctat aagatcttct
    30721 tttctaaaac aaacagaagc aaactcgtaa tctataactg atagctgttt taatattatt
    30781 tgatattctt tacgatttag acttgatgat ttaaattcat aatcttccgg cttgtgtaaa
    30841 actcttttga tatgatcaaa ttgctccttg agttctctat tagctttttt attatttaca
    30901 ataatcgcag taactataaa gaaaggatca gttgaaacac tttgaatatc tggagtcccg
    30961 gattcatcaa aataaacgga tacttcttgt tcttttagcg caatttcttt aaagagttga
    31021 ttcctgctaa ttaccttcct ttgttcttgc cgaatcctgt ttatgtaaaa ttgggtagaa
    31081 tgttcagcat catcaggatc gtttacaaag aaaattccaa gactggaaga tccaataaaa
    31141 aactcccctt cttttttgaa aggtataaca attctgtgtt gaaatgaatt tctactgtaa
    31201 gtttctcgaa aaggaatctc ttctattaaa ctttcgattt tcttcgagtt cttaatcccc
    31261 acacaatgag ttgccatata ttgaataaat atacttctat cttctgtatc ttcagcttca
    31321 tcgggttccc agtttaaggc tctttcaatt aagctttttt ttcttataaa ttttaggaat
    31381 tgcgcctaac gaaagagtct cctcgacgtt gcgtccgcaa gtgcttaagc gcgacgcggt
    31441 tgacacgagg ttcgagcgac cttagtcgcg tctcgcgaac cgaagtgaca aagcaatgtg
    31501 tcgaagccgg agtgagagtt ggcgaagcaa aactcgaacg aagcgaagag acgaagttag
    31561 tcgacgtaat ggcctaaccc catacatttg cagtttctgc gttaaagaaa tttaattcga
    31621 gaggatgctt tgagttcctt gaattgcgga ttttctcggc tcgatttatt aaacgttgat
    31681 tatttttgtt tttatgattt ccataaattg agataaaaag ttgtttaaat tttcctttct
    31741 ccatcagctt aagtatatgg ttatcgctat cagttagaga gtggccgaat atgattaaag
    31801 gatctgtcag attagcaaaa cttcttaatc ctctattcaa atatccactg tgatcaattc
    31861 tagctttttt atcttcccat ttaccttctg tcacaactac tggaaaaata tctttggaca
    31921 gtgcgtctct tatttgctca atcaagcgaa tgccagtatt tacccacgta aattttttta
    31981 actcatatcc tgaatcaaaa agatgtaaag ccccatgcaa ataaaatata ttttgcgaat
    32041 ttgtattccc aatatcccat gttacgtaag actctctacc tgaatctgga tttctgaatc
    32101 catcatcaca agtaaatgtg ggagtaattt cgtcttgcat aatagtccaa tataatagta
    32161 agtcataatt caaagtatag atatgcttga aatacgatag aaactttttg caatgttcat
    32221 atgaatctct gttaatttca gagggatact caggatggtt gtttgcaatt gtttgtgcta
    32281 aagtttcctt taacttattt gcatcataga ttagatcatc gacgagattt ttattattat
    32341 agtatttcac cacctttgat gcatctctta aaaccttaat aacatgctca aaatcgtacg
    32401 tgtctaaatt ttgaaatact tctttaatat ttgatttaaa gcctttaaag tcagctttat
    32461 ctaaaagcga ttgatatgaa aatttattca cattccaaga aatactaaac ccattcccaa
    32521 ggagcagatg aggtttttta ttttcgggaa tcttcttcaa aactgattca aaagatatta
    32581 ttctagtcat aaatgatttc cattatgtcg actaactatt aattcacaaa tgccgtataa
    32641 acacctaaaa ataacagaat atacgaatat cataaaaccc tggaatctat caatcccaaa
    32701 agcttagaaa ataaagttgt agtacagttc tacaagacta attgatggtt ctcaaatatc
    32761 gtttggagta gattcttatg tgatgcaaca ggcaacttcc gataatcgtc tctatggaat
    32821 tccctcgaaa aaacggacat ggttatgcag tatttttttt ctgaattcga tcggactcag
    32881 gtcgtctaaa gccgaatgta ttctctttct gttgtaatat ctttcgatat agtcaaacag
    32941 aaaatattgt gcctctctta ttgtagtttg gtatcctatc tattttttac tggtctataa
    33001 aacattattt ctttcatact tttttaggcc gttgttcaga ttcgtctgaa cttgattata
    33061 ccaaatcaca aattttatct ggatttagaa tctcgtattc ttccctcact tttcctcgaa
    33121 tttcctcacc taacaaactt aggttttgtt tttcagtgga gtagtagggt attttttttt
    33181 aaggatatag caaagttaaa gaagacgttc ataaagcact caaatccaaa cagttaaaaa
    33241 gaagcggtcg cgctactgga ttgaatcaaa gaactaattc ataaaaaaga aaatgaatct
    33301 ttacaaatag aagtaatctc cattattaaa aataccatgt ctgatatgac aaacccgcac
    33361 gaccgtttaa tccgggaaac tttacaggac aaagaggatg cgatttcctt ttttaaaaat
    33421 agtttacccg aaaaagtaat cgaactttta gacttaaacc gtttagaact gactcaatct
    33481 agttttattt cagaaaattt aaaagaagaa caaaccgatc tactttttca gattccactg
    33541 aaatccggta aaaaagcaaa cgtctatctt ctatttgaac ataaaagtta tttggatgaa
    33601 gcagtcttta gccaactctt aggatatata tccgcaattt acaagtctca gtttaagacg
    33661 gataaaagat attcagtggt gattccattt gtattctatc acggtgaaag gacttggact
    33721 ttaggaaata gttttcaaga tagatttata ctctctaaaa acgaagagga agtatttaaa
    33781 aaatacattc cagattttga attagaatta tttgatctgt ctaaagtgga tctaaatcga
    33841 ttggaaagta tcaccctaag agtgatttta ggagtggttc aaaaaatatg ggaaggggat
    33901 agttcatttt taggttattt aggagaagta tttgaactct taacaggtct aaaaaacgaa
    33961 tcgaaaaggg ttgaaatttt ccaaaaactg tttttgtata tatttaatgt aagagagatc
    34021 gaaccgactg aaattacaaa tttactcagt cattcaaggt ataataggga atacgaggat
    34081 ttgattatga caacagccga aaagttaaga aaagaaggta aaatcgagga tgccaaaaaa
    34141 atgttcaaag aaggattcaa attagatgta gttcttcgga taaccggact taccgagcaa
    34201 gagttaaaag accacggtct tttatgatcc aattcacgag ttgtaaatgg aaaattaaag
    34261 atgtataaaa tacttctgta tttaagtatt tattcacaag ggtaaaaacg tttgggtatt
    34321 ctataaattt cttgcaggtc tataaacata gtttctttca tactttttca agtcgttacc
    34381 agatttatct gaactttatt atggtgaatc atactcttta gctggattta gaatccggat
    34441 tcttccctca ctttccctcg aatttcctca tctaacaaac taaggattgt ttttaaatga
    34501 agtagggcat tcgttttcaa gtaagtagaa gaaagctttg ttctttagct ataatgattt
    34561 ggattttcaa gtttcgaaat attttaaagt tcaaggaaag agaaaacgga agtcttttta
    34621 tatacaaatt tcggcacaat agtgtactat ctttgaatta atttccaaaa taggatagag
    34681 attgtttacg atttcctcta ttgattgtct tgaatagctc gcggttctgg agcgtgccta
    34741 agcacgcgaa agaattggca taagtattga gacgccttag cgccattctg caagccgcaa
    34801 ttatgctatc gtttgcatta taaactctat tgttttaaaa ctgatactac taatacaata
    34861 ctttgcttat ctgtataaca acaacctaaa tatcggaatc ctaaaaccgc aggtttgtga
    34921 acaatttcaa gttggtcagt ttccttattt agttttacgg gacgatcttc attcaaaaaa
    34981 gcaaaaacct tattatgaac tggaagccaa tactttttgt ttttctccac tacttcgatt
    35041 tctttttcaa agttggttat ccaggttcga tacatactaa tattgtctaa atcagtaatt
    35101 attcttaatg cttcatctga gatattacgg ctattgccag tatattcaat tgaagatgaa
    35161 aatcttgttg gataccctat aacaggtttc ccatcgacca tttcaagttc actaatacag
    35221 taattaacct cttcccctga atttaccctt ttccaagaaa ttacattgca gtcaggttta
    35281 ataaatgaaa tatatttact aacgagcgag ttaggatatt ctttaatctg agggctttca
    35341 aattcccact gattcttctt tgattcagtt ttcaattgaa tagtagaaac taaaattaaa
    35401 gaaaacgcta aaatgagttt aagtgatttt gttttcatat tttctctgaa agttattttt
    35461 taaaagataa acattgcaaa attccgcata acgtaacagg ttacctgcca tttcgcataa
    35521 accattgtta tgcgttcgtt ttttttcatt tatcttttgg gaaatattta taataatctg
    35581 gtctctttgt attctgccaa ataaattcat atcctgtttc taaaaccttc atgtcgaatg
    35641 gtcgtttgat atagaaaaga ttatcctcat tgctcaccat taatgttccg aaggaaatag
    35701 taagtccgct tatagtccac aaagcgattg ttacaagctt gaatgttttc acctttgtca
    35761 gatagcgatt aatacagaag ataagaacga accaaaacaa aaaataagcc aggaggtcaa
    35821 ttgtaaattc tgtcaaaaat atttgtagtg ataacgaagt gtgccaacct ggacaggaat
    35881 aagctaatgg aaatcctcta aacattgtgc caggagcatc aacaggtaaa gtataccacc
    35941 actttgtgaa tgccgcaaag gaaattaccg tcaacggaat tatgagttta aatgtcaatt
    36001 gcttcatgac tatgtccgta tattctggtc tgtctaaaat gacgcataac tattattcta
    36061 taaacgttgt cacctgacgg cggcgaactt gcttttgcaa attcagatgc cggaagagtg
    36121 tgtcgagacc gagtgcagcg gttatctcgt gttaagtgac gtttgtccat tcaagattaa
    36181 atcctttata tttaagattt ctattattaa acgctaacca ttgttttcca gtaagcatga
    36241 tattaccaaa taagattttt gtatttttga aagaggaaaa tatagtaatt attcagtcgt
    36301 ataaatagga taccgcattt aatctcaatc ttattgaatt tttcttcatt tttcatagtt
    36361 aaattttaaa actgtcgcct aacgaaagag tctactcgac gtttgagcga accttagtaa
    36421 gcggcttgca aaccgagtga caaagcaaat gtgtgaagcc ggaatgaaaa gatcccatta
    36481 gcgatcctga acggagcgag aagacgaagt taagtgacgg tggcgttaat tagattaaag
    36541 aattatgtaa ttccatttct ttttgtaaga tcgtattaat aattgtacta agatttttat
    36601 tttttttgag agctattttc ttatagtatt cttctaattg cggatcaaga tatactggaa
    36661 aatgaagatc ctttaaatcc cgtgagtaaa caccacgctt accttttgaa aaatcgtatt
    36721 cttctctcat atatttaaat atcagctgag tagtattgag ccttttccga atttgtagct
    36781 ggtctcgccg atacaatcct tattatttct tcatcatttc gtgatcgatc aacaaaaatt
    36841 acgaccgcaa tagtaatatt ttcgattgtc ccaagtgcaa tttctctaac ttcaccattt
    36901 ggtttcctct acaaaatcgc tcggaaaaga aaacttgaat ccatcaagat caatctcgcg
    36961 cactatggaa ccgtttctct ttccgctaaa cacgctttaa aaaggtttct agactttgtt
    37021 tccgaattta acggtcttcg tcttgtgatt aagtttccaa ctacttcacc cgatgcggtg
    37081 aatctctacc tttccttaca aaaacatatt tctaaactta atggtggaag gatcgaactc
    37141 tatctaaacg attatggaga aacaaaacaa aaattttctc cgatacgtta atcacttcta
    37201 taacgaaaga gtgaattacg aaacatttat tcctcaattg atcgaagaaa cgaagtcgcg
    37261 ttttgtaaaa agtgagaact ttccttttct caatttcgag acggggaacg ttctcatcgg
    37321 tgtcagggga attagcataa ttaaaaacaa agtcgtttta aacgatgatt ccttcgacaa
    37381 attcaacgac attctattca atatctaccc gggtgggaag tcttggggaa gcagagttgt
    37441 tacgattgat cccggtaatg tttcggaaaa aacattagaa aagtacggag ttataggagg
    37501 ggaagcacga acagaagaag gactctatct tgtaaagatc ggaactcatc acggacacga
    37561 agcttttaat caagcttcaa actttaaatt tagacgagac aaagacggaa atcatatttg
    37621 gtcaagtgat gatcctgtct ttcgtggaaa aattggttta aacattcacg cacaaggtat
    37681 gaaaaaagaa aatgtaggtg tatcttctct tggttgtaca gtgacaaaag caacctggca
    37741 agattcagag tggattgaat taatatctgt ttttaaagct gcccaacttc gcgcgaaaaa
    37801 agaaaaccca gactttaccg atttttgtta tgcagtattt aatcaagaat ccattaaaaa
    37861 tatcttaatt tcgaggtaga attgaaaaag aaaatttctg caaacgaaat cctaaaagtc
    37921 tcacccgatt ctttggaagc taaagaatac gagaagaaac tttcaaactc gattgtagtt
    37981 gagaagaatc tttttcgagt cacaaatcag gcattttttt taggactttt ttttcttttc
    38041 attggtcttt atactttgaa gacatttccg gaagcaaaaa tttcagaagg gtttggcgca
    38101 attagcgttt caggactttt tcttacttcg ggtatcgttc tcatgtcttg gtttaaaaca
    38161 ggggaaattc taaaagttgt gggggaattt attgttaaag ctcggggagg tagtagcact
    38221 taaaacttta ataactaaaa aacacacgta atcttttaaa ttaaaatttt tatgaggtta
    38281 catatgaaaa gttatctgac tcgttttaaa aactttatca ccaaacacaa atccttcctt
    38341 atttcaagaa tattagtttt ctttatttta tttacttttt ttaaaatcaa taaccttgaa
    38401 attcatcttt ctcataacga agaacatttt gaaagcgtgt ctccagtaag ttattctaag
    38461 gaccgcgaca aactcgtttg ttatgcaaat aatactccca aagaagttca aaaaacctgt
    38521 gattttttag attccgaagg taaaaagtaa tgatacgttt tctatttctt tatattcttt
    38581 ttttattatt taattgttct tcctttggta gtattcctac taaatcaaac ttaaatcctt
    38641 ctcatgatac cggttgttcc gaagtaaaag ggccttcttg gtttttatgt atggaaaaac
    38701 ttcaagcgac ttggcaaaaa attgaatctt ctaaagctac gattactatc ctttcaaaag
    38761 atagggaagg gaagtatgta catttaaaaa aacgaatctg ttggtctgag tatttttgtc
    38821 gtgatttcga agaaatcgtc tatgctccta ctttttttca gaggttaaaa gtcactcttt
    38881 ccacggtttt aatttctgtc tgtatcgggt ttttaattgg gatttctttt taaatcgggt
    38941 tttgaatatg tcgaaagcca gagtgaggag gagacgaagt taattgcagt agcccattta
    39001 ttagaatatt aataatttaa tattatctaa aacttctttt aaagaaactt tatttattga
    39061 ttcaataaat tctgcttcac ggatagtcca atctaagttt tttacttgat cagaaagaat
    39121 tacaccatcg attttttttg atttaatcaa cacttcgaat ggataacctt taattttact
    39181 ggtaattgga caaaatattg ctaaccctgt ctttgaatta tattccttag gcgataaaac
    39241 aagtgcaggt ctacgacctt tctgttcatg acctgcttga ggagtaaagt tcaaccacac
    39301 tatatctcct ttttcaggag tatagtttct attctttacc aagcttcatt gcctatagaa
    39361 ttaccagtag atatttcaga gtgaagattt tgtttcgtaa ttttagaaag tttatcttcc
    39421 aatgaagctt ttttcattgg atatattaca atcttatctc cttcatattg taattcaaca
    39481 tggcttccat catttaactc taattccgtt gccattgctt ttggaattct aattcctaag
    39541 ctattacccc atttttgaat aattgattcc ataaattcct atatatacat tgtatatact
    39601 tttggaaacc tgtcagcaat tttttttgaa tgatatttga taatttaaaa attaatttct
    39661 ttaattaaaa ataatgcaat aagtcctcgt attactttcg atttttgggc tattgcaact
    39721 aacgtaatag gcttctcgac gtttgcggtt ctgaagcatg cctaagcatg cgaaagaatt
    39781 ggcacgaggt tcgagtgagc cttagcgaac acccccgcaa accgagtgac aaagcgaatg
    39841 tgcggagccg gagcgaaggt cgcattagcg atcctgagcg cagcgggaag ccacagttag
    39901 gcgaagttgg atcaattcgc taattttttc ttaagaacgg ttaactctac ttccaaatca
    39961 tgaattttca ttaagtgttg ctcattcttt aaaattaact catatatctt cttatctttt
    40021 tccccaatta atctaaagta atttcccatt tcttggttat aatcgtatgc tgtacgtttg
    40081 tcagattgat tgtcaatttt gaaaattaca aatgaaacaa tcacagccaa aacagagaca
    40141 attaacgtaa gtaatgtttt atttgactct aaatagattt ttttactatt ttgatattct
    40201 atttctaatg ccttacgctc tctttcaatt tcatttttat tctttgtaaa tatagtttct
    40261 aatgaaatca ttttgtgcca attatatttg gattcttttt ccttgaagac tttataggat
    40321 tccaaagaaa gaagaaacga atctttaata aatactgtta tgataattgg aaatcttaaa
    40381 atccaagctt taaaatagca gaataatctc agtacgtaat acgaaaatat tgccttaaaa
    40441 ggagcatatt ttttcgcata ttcgaatagt ttactatctt ccattttatt ttcactgtaa
    40501 tcgaatattt tacttttatt gtaccaagta taatagtcgc tttgtctttt ttccagaaaa
    40561 tgatatgccc acctctgaag tataaatgaa accttattgt atgcacgcac tgattcaaga
    40621 tttgattcaa aaataaatga ctgtggtatt ttatttttga atttgaactt tttgaactca
    40681 ttcaagtctg tgaagagatt agtatcttct tcatttgaac aaataattat acgatgataa
    40741 tcgacttgca tagctccaaa ttcaccagaa gctattttct ttaaatagtc ttgaattccg
    40801 atctgttctt tttcaaagtt ttcggtaata ctaaaaaaat acacttttat cacctcctga
    40861 ttgagaaatc ttggtgaata tataagtata gtgccttttt ttgtattttt agttatcatt
    40921 taatccaatt acgcctaact attaattcac gaacgtcgta taaataccta aaaataacag
    40981 aatatacgaa tatcataaag gcgcgttatt ctatcaatct caaaagctta aaaaatagag
    41041 ctaacgtaaa gttctacaag accgatagat gattcttaaa aacagtttca tgtaggtctt
    41101 tagttgagta aacatttagt gcttcaagta tatttttttt aaatgataca acaatcaact
    41161 tccgataatg tatcttatgt cccgtaaaac tatgagacag attaagtctc attgcacgga
    41221 acaaaaatat acattatcgg gaagtttttc atgctcaccg gttttttgca accagcgacc
    41281 gcttttgctt ttcaagttgt tcgattttat cgcgcatagc taattcaaca gcatgtcgat
    41341 tagtaggctt aattccagtc gaagcttcaa aagcacttat taattgatct atcattgcat
    41401 cgtttatcgc gatgcttctt gttttttcgg tcgccatttc catgtatcac cccctcgttc
    41461 aaaggatgat cgactttatc aaatttaatt aaattcggtc aaatcttttt tattggttta
    41521 gatataattt tatcatttta aatcaaatct caagttcggt ttccattgtc cgaaattcgg
    41581 cactgaggtg ggataaggct ggaatatagc atttaagaaa gatcgtattc ggttgggaag
    41641 ttagaaagtc tcggaggaag ttctttcacg acaatttctt caccgttggg ttttcggcaa
    41701 atcagattgt tccctctccg gaagagaacg ttttgtccgg actttaagct tcttcttttt
    41761 gctttagaag agatgaatat acataaggct tgaattcttt ctaagtttaa agaagaatca
    41821 agactcatct tttttagcct ttacggaacc tcgaccaata aaaatacctg agatgaaagc
    41881 aagagtgcca tataaaactt tttcgcccat tggattgtct aaaaatatca taacaatact
    41941 tgacccgatg atagcaacac tcatcaaaga aaacatgagt cttaaacttc taaacgaaga
    42001 attctccttc atttcatcgc gtaaagtttc tatagctatc gtgaaatttt gctcatttgc
    42061 ttttgcttcc agctcgattg tttttagctg aacttctttt tcatcatctc cttttttatc
    42121 taaaaagttt ttaatatatt ctgtaatttc gagtaaaatt cgaggattaa attgatctga
    42181 agataaagct tcatttttag gattcctatt taatatatcc ataatgctcg actctttttc
    42241 attttttatt tcgctcattg aaaagtctcc aagaaagctt taagaaaatt cgaaatcgaa
    42301 aaactattat tttggtaata acctcgtctc aattttagtt cttcaacaaa ttctctcgga
    42361 gttcctgaaa aaatataaaa accttttcca gtagctctaa aagaatgaaa taattcagga
    42421 tgttctttct ttttacgttc aagatccttt aaagctttac ttgcttttat atatacagtc
    42481 ttttccataa taacgttatt ctaatcttct tcaattttca gaaaagcaaa attttcccta
    42541 aacccacttg attcgtccgc taagaagaac gaaaagaaac agagcgacaa taaaagcgac
    42601 gagcggcgtg agtttctcat aagccttttc catacagaac tcagtcgctt ttttctccag
    42661 ccaatcgaac ggccagaccc cgagttcacc gttcagcggc tgagaaacag tattatgata
    42721 accacaatta caatccatat ccagtaacct ccgtaaaata atttatcctg gaacgagagt
    42781 cctttacgcc aatttcgaat ttgaaaatga ggcggatcgg actgtttcca atcgacgccc
    42841 cattcaatat ctgtatgccg atttaaaacg gcttcaatcg ttttccgatc ccttacggca
    42901 ctaaatccgt ttatatctaa cgcgcgcccg aattgatgcg cggaacttcc gggcggggcc
    42961 gctggacaag aaccggttcc ggccttacaa gccgcgtaga gttttgcttg tcgtgcaacc
    43021 gatcggcggg actcgaaaac ataaacgctc ggaagcgtcc tctttagatc ttgaaagaaa
    43081 gaaacaagac gctggtcaat gttttcgaga gaagaaataa cggccactat tttcccccaa
    43141 gaatatcatc tttaacaatt tgccagccta aaaaagcacc gaggccgacg agtataatgt
    43201 ttttcgcatc cttgaaaaaa tcttcggcct ctttcttaac tctttcaggg attcccggaa
    43261 agttcgtccc ctttgtgtca taatcgtaag ttcgaactga tttagaaaag tttggaattt
    43321 gaatattcga tttagaaaat attttattga actcagatat ttgcggatct ttcgaatata
    43381 ttttaaacgt aaactgttca cgatatacag ttcccgcctg aacaataaaa gagattcgcc
    43441 tcttctctgg ttcctctaaa aatccgtaaa agattttcag agaatcggga atgtttactg
    43501 ttccagaaaa accgctccaa tcgacaacat gcctaacgtc gccagagggc ttgtatttcc
    43561 cgtcatattc gaatggagat tcaggcacaa aattttacct tcttcttttt ttcttctttt
    43621 gtaaattctt ccaaacaatt acgccaatca aaacaagcac aactgcacca ccgagcaaca
    43681 tagtattatc ttcttctttt tcggtttttc caggcgtttc cgttttagtc gggttcggtt
    43741 ttggatcggt tccaccgaca ggaggcttag gggaaggccc gggaccaggc gaaggggttg
    43801 gagtcgatga atcttgaatc gaagtgttag aaattgaaaa ttttttcgaa tttaatcttt
    43861 gaaaatcttg aacaaatttt ccaatcgctt cttgtgcttt acccgaattt tcaggaagga
    43921 taaatgacat tcttttcgct tctgggttgt gcttgaagtc ggaataacca gaaggtttcc
    43981 ctactgttaa atttccagtt gcgatttgct tgtagtataa atagtaacgt ttcgccatta
    44041 tctcaagact cccataaaaa taataagaag taaaatgacc cccaggataa tatacgaaac
    44101 gggaacgcta acgtgttgtt cggggatttc gaaaatagat tcaggaattg aatccaattc
    44161 aaacgaacct acgaaatcta agatgaaaga agtatttgta agaccaacga atttgacttt
    44221 gtttacaagt ccttcttcat tgggaacaaa atagaagttt ttaatttctg gatgtcctgg
    44281 gacctcgtaa cgattccaaa aatcaattac acctttacct tccgatttta atttatcgta
    44341 tagaagtttt tccttttcag gactccagtc ttgtagacga aaaagataaa ttttaggaac
    44401 ttcgggagaa tcagccactt gtttcacctc cgatttttaa gcttggaatg aacgaagtca
    44461 acgaaattga cttaacctta aaaacgagta acgtaacaat tcccagcaca aaaagagaaa
    44521 tataaagcca cttgttaaat agataattcc gccacttgtc ggcaagtgcg gattccgaaa
    44581 cgcctttatc caaaagcttc tttgtttcgt ttagtgttcg tttaacaaaa tctttgtctt
    44641 ttttggatag gttagaatct tctacaatct ttcccacacg atacaaatcc attttattct
    44701 gttctacccg ttcggaataa gatgcacaag atatagacaa taatattata ataatcgata
    44761 gtatacgttt catcttcttt tccttacgtt cgccgatttc gaatctgatc gagacaaaag
    44821 tttccgaacg tcgatttcaa aactttttaa atgatttccc ttgaaagaaa gaacaagata
    44881 aaccccgtta ttcgcttgaa cgttctcaat aatttcaaaa atgaccgaag cggaataagg
    44941 atttacaaga agtgtattcg ttagatcgaa ctctatggat cgattttccg tagagattcc
    45001 gcgaaccgaa gaaaggattt tttctaaaag ttcctttaat ccatcttcgg gtctcgttct
    45061 catgtaagga ggaaatttga gtattacacc cttttccgaa aaattcatat ccatagaagt
    45121 cgaaaaaaga ttccggatca ggtcaagatc aggaaccgaa gagataatat tctgttcttg
    45181 ttctataacc ttttccggaa gttttcgaag tgtcagcgtg tgtagtgctt ctttgataac
    45241 ttcaggattt ttgaaccaaa ggaaacctac gcccgcaagg agcaaaaaag agaaaaatga
    45301 aaatagaaca atgaggaccc tgaaaagcgc cccttcattt aagaacttta taatttctaa
    45361 atatacgttt tccataattt atcctattga aaccctttgg tatttcatgc gtccggaagc
    45421 tccgtaagca tttagtattt ctttttttgg cttaatccct tgcggcgcaa cggaaacgtg
    45481 aacccacgtt actcctgtag tcgtcccttc gtttatgagt tgatggaacg gtagttttag
    45541 ttttacaatt aacttaacaa catctaacgt gctcatcccc gcaatagaaa ggtcagcagc
    45601 ttccccggcc atatgttgag aagtgacgga acctttgatt ttacgattca cggcgggcga
    45661 ccgaaagccg gaattgatcc cgatcggttt gcctatcgct tccctaagtg gctctagaat
    45721 tgtttcacag agtcttttta ggtttacgac ctgacgttcg tccggatcgt ttgggagtcc
    45781 ggtttgtgta acagttaatt cagacaaagt aaaatttttt gataaattca taatattata
    45841 atactctcac tttatatctt acagaagtcc atgcaggagc cacttcgtca ccatttcttg
    45901 gatttccagt tccgtccgaa acgggggaac ctgtatacag aattgtggcc gcgtttgccc
    45961 caccgctgtc cgcgtatcgt ccaccccgtc cgtaagtccc ggcggcgaca tcgccggcgt
    46021 attgttgatg ccgatgcggg atctgtctgt cttggcccgc aaacccaacc ggtccaccgt
    46081 cgtaatttcc gccggaagtt ttcgctcttg atccatgaac gcccgcgcca cgcggaaaga
    46141 tcccttgacg atccggaaca ttgaacgtag tcgatccgtt gccaaaacca tattcaacgt
    46201 ttatgaccaa ctcaccggtt tgagaagacg taagattaac aaccccgccg gtcgtactag
    46261 tcgaaatctg aaaatcattt gtggttgggt tacgaacata atagtttgtt aatgctgtaa
    46321 ttcccccgcc ggtaaatcca aactttatca gttgtccttc cgtcaagccg tgggcggcga
    46381 cattgattct gtccgttgcc ggtgctatgc tcgccacagt tctacgaaca acgttccaaa
    46441 gcgttgcaaa cgtagagcga gaaatcgctt ggccgttcgt ttctttgaaa ttggaactcg
    46501 gtaactgatc aagcgagtcc tctaaaattc caccgagcgg aattgaaaac cctcctccgc
    46561 cattccaagc cgccttctcc gtgtcactta caaatctatg acttgcatct tcagtgactt
    46621 cagtcgctgg aattggagta gatatattcc gtttttgtga taatgcggta tctgattctg
    46681 acttagtata ataacgggaa tcgtgatcat gggaatccgg tgggaacgtt gctggtttat
    46741 tttggatagc aagccactta ggaggatttg gattattcca ctgatttttt tcagcgtccg
    46801 aaacaaacct gtgattaaca tcctcagtaa cttcagccgc ttgaattgga tcaatattcc
    46861 gtttttgtga taatgcggta tctgattctg acttagtata ataacgggaa tcgtggtcat
    46921 gggaatccgg tgggaacgtt gctggtttat tttggatatt attccagtcc tgaaactgag
    46981 tcgttatcgg aatccagttc cctatgtaac tcggatcatc accggacaga atgaacattc
    47041 cggggccggg aatgtcagtc ctgactacca tatccccgcg ctgtgcgttt aacaataaca
    47101 tagaagcctg actattaacg ataaagagat ctgtaatcgt gattgaaggc atgatagaaa
    47161 ccggaagttt tcccgtttct ggatcgacag tgacgactga taaaagagga tttttaaaaa
    47221 aatctacaag aggcattcca gaatctggaa tttcgtcctc aagctcctcg ttatataaat
    47281 agggaccgaa tccgggccga ttctctaaaa ttaagcctga atcgctcgac cactggcctg
    47341 gctctagttc cgaccaggcc attagttccc ctcgcttata ttcaacgtta cgagtgtttg
    47401 aagagaaatg tccgatttcg tttgagtttt agaaatcgga gtcggcgcgg aggcgtccgg
    47461 aaagattaaa atgtatttcg tttgagaagg aatctctacc ttaacctttg attctaagta
    47521 atcggtaaag gacacagacc aaaattttgt aatattgtcg aaaacggacc gcaccgggtt
    47581 gtgacgtgga gcaaaaagaa aggtataatc aggtccatac gtttgataag aaatgacgtt
    47641 ttttaaagcg acatcgtttt tgttgtagtt caaagaaaag gattcgtcct ttagagttgc
    47701 aagcgtcgga acgggtctgt cgtccaactt gaaattagaa cttaaaaatt cctgatcggt
    47761 aaacttagaa agaacagaat aaagacttcg atcagatacg gaaaaaaaat ggagagtagt
    47821 ggccggaaga tacgaacgac gaaccttaga ataattttgt gcaagagtcg caaggattcc
    47881 ggtgataaca ggatttctta acgcgcttac ctcgaaagct ccaattgtaa aatattgttc
    47941 tcctggaatt tcatacgcac ttttcggaag atttttttcg agaagaaccg aagaatctgg
    48001 agggtttaga atattcctga ctgaatatac gattttttta gaaacaaaaa cgtccatgac
    48061 ctgctcctat tttttaggag gcgcggcggt tctaacgtag tcgcaaaaaa gggacaccga
    48121 aacgtcatcc ttgtcgatca ggacaccggc gggttttagc tctatactga aattagattg
    48181 atgcgtgaac ctcaaatcca acggaagtag tttaaaactg atttccgcgt catgcgaact
    48241 tcccaactgt gcgagttgag tctctttgac gaacggagtc gaatcaccgt tctgtgaaat
    48301 ttttatttgt gcggttttga gttctttttt gtatttgatt tgaatcgcct tgactttcag
    48361 gtctcttcca aaggtattcg aaatcgtaaa cgcgtcggta aacacgttag agcttgcctc
    48421 gatttgtttt tgggtaactc ccgatacgac taaatcaaac attatattat tcctttaaaa
    48481 tcaggatcgt aatgatcctg atttttgatt tcattggttt tttggtcttc gagcctatct
    48541 ctctacacta acgctcttca agaagatatt cgaaggcact tggaattcta agagatagtt
    48601 atcgatttgc gaaggaagcg gaattgccgt atccttgtcg attttgatga tgaggtccac
    48661 cccttcctga gtagacacag gcaacggagt tttgaacgaa atcatctttt gtttggacct
    48721 ctccatccaa ccagattgag gctcaaagtg aatcactcca ggaggaggaa atacaacgtc
    48781 gttcggattt cccttaacgt agggaagaac cagccaaggg ataggaggca taaccacaga
    48841 aaggagatcc tttgctacaa tttcgtctcc gattttcatc acgaaagagc ccgcgttttg
    48901 aatcgtagac aaccctttca gaacggaaac cgaagtgttg tcgagtgtga tcgtagattg
    48961 gtccggtgcc aaaaaccggg ccgtaactgc aataaattca ccctcgccgt ttggaaacgg
    49021 atttttttcc ccggtatagt ttctaagata cgccggttcc tcttttttga agaggttgta
    49081 ttccatcgtt ccgcttttta aaatagcggt ggtcctaaga gtttggttat aaaaagcaag
    49141 tcttctcact cctgcaacaa ccttctttcc ggttgctgga tcggttttgt aaatcttttt
    49201 cgtaatatat cgttgcattg taaattctcc taaaattgcg aatattctaa aattctaaat
    49261 tagtccgccc gcgtattcac gcgctggctc ctccccgtag agtccgccct catccccgtg
    49321 aaggccgtcg tctccgtaga gtccgttctc atccccgtaa agtccgttct cgtctccgta
    49381 aagtccgttc tcgtctcctt gaaccgtctg atttacaaga ggaacgaaat cgtaaacggt
    49441 tccgtccgat ccgtttacct gggactgtgc agcctgaaca aactgcgcga catcattcaa
    49501 actatcgaat acgattcgtt tctcgtttgg atccccgccc aaggtatcaa gtccgaaaat
    49561 ctttccgcta attcgtttgt ctttggattt ctcttcgtca agggccttca aaattccaaa
    49621 catgagcatt atcacggcac ccacgatccc atgaatcttg agttcctttt ttgggagaaa
    49681 gaccgagata agggcgacaa aaagcggaac aagaatcgga cgagccttct ttttcgtgtc
    49741 catcgattcg ggcacgaagt tttgacccaa gtaactcagg gccatcgccg aaactgttat
    49801 acccgcacca atcaaagtgt ctccgttgaa accctctttg agtgtgtcta taaatgatga
    49861 ttttttctta gccaccgtaa atctccttgt tcaatccgtt cgctcttcct acgttttctt
    49921 gccactcttt gatcaacttt agattttttg aatgtgtctc gtttctcttt tcaagatact
    49981 tttgcttgga gtcattagtt gcgttgcgag aaggtttttt aggatacttg tgaagtttcg
    50041 gctttttagt tgattcgtat cgcttagtaa tcaactttaa gccagcaaac tttttctttg
    50101 cagtggtccg acgttttatt gttttgcgtt ttgacttaga acttttctta gccattactt
    50161 ctttcctttc atattattca ttacgagcac gagaacaatg attgccgcaa gtccgccacc
    50221 tgcataaaga agcatcttgt cgtctttctt gtcagtgttc ccgtttggat ttggtgcggg
    50281 aggaccttcg ccttctcctc ctcgactcga actatacgtt agtgcgtatt tgccttctgg
    50341 agttttcgaa agtgcgggat tggaaaaatt tttattttgt ataggagctg ctgctttttt
    50401 tgcaggtgca cgatttacag atgtaggtcg aactaattga gcaagtgaat tgatcgtatt
    50461 ggcacgggcc tgactttttg cttgagtctt ttggttttga atattcgaaa actgactcaa
    50521 tacgttagta accatcggag cagcggccat tgctgcttgt aaaaatccaa gttcaccgtt
    50581 tagtgaatcc ccgtaaccag attcatcgta tgcaggaccc gaattttctt cggaaaaaga
    50641 ttcttcggaa atctgttctg actcatcggg catttcttcc ggttgctctt cttctccaac
    50701 ttctggactt ccaccttgtc cttgaccgac ggcttgcaaa atatccggaa ccgcttccag
    50761 tgccttcccg ccaaatttac caacgtcttt aaaacctttt tgccaagttt ttgcgtagtc
    50821 cttaactgct ttttgtccag ttttgaggac gtcttttcca gccttttgaa tcgatttcgt
    50881 cgcacccttg aagcctttgg aaattccact cgtattgatt ttaagtccgc gaaaagaagg
    50941 aaggcgtcca agggatggaa gtttaaaacc tcggccgaaa agtttggcca ttccaaacat
    51001 tccaagctcg tcacccgaaa gcgcgatcgg catagcgtcg tcatgataca aggttccgag
    51061 tcggaccgca attaccgagt tttcttctcc ggaaagttgc gctctcgacg gagaatgata
    51121 gtctaactct tctacataaa aatctccgtt tagaattccg tcgccaaggt catgtgtggg
    51181 aacatatttt cctttcacac gtaaaagaac tgcgtcgttc ggaagttcag tcgtttgttg
    51241 atcgccttct aaagtatatc gaaaagtcat tttgatttct ctttttcaag actaacatcc
    51301 gcgaaatcaa aagtacagaa tatttcccgg caaaactcct ttagtgaatt ctaatgttcc
    51361 gctaaagttc cgttaaagtt tcattttttg aatttttttt caaagtcctt aagatagaac
    51421 tcttctcgga agttttctcc gtataacttt tgtccaaaag tgcatctatc cggataggtt
    51481 gcgtctaccg taagccagtg tccgtttaaa gatagttcgg ggtaaatatg atgcggtctt
    51541 acggcttgcc cgcaaacgac agcgcggcaa ggcacgttgt gatagattgc ccaagacaaa
    51601 attggaatcg tcttgtcgtc acagtcacga atcggaaacc aaggaagtcg agtaaattta
    51661 aaccgactta ccgtttcaag tccaggggga tcgggacaat acggaaggga tcgaatcagg
    51721 ttatacaatt cgaatatact tttgtgtaaa tactcgccta agtcttgcgg gtaaagatac
    51781 gcgattcgaa aaacatcctc taccgtatct tgatacgatc ccagtggaac gagagtcgat
    51841 cggattactc caagagaagg atctttctca aatagattga aaatgagttc gaaggattct
    51901 tgatcctttg tcggaagttt ctgaagaatt tctttcaagt cgtttggaat cacattcaag
    51961 attccagaac tacaaattaa aaaagtacaa gacctttatt ttttaaggtt tcgttaaagt
    52021 tctgtttttg aaaaaataat tttctaaaga attattttct atttctaaaa agaatgagcg
    52081 tataaagaaa gaaaatgtga attttgccag tattcaccga ataaaaagaa tataacggga
    52141 ctttaattta ctaaatgttc cactaaagtt ttagtaaagt agcattaagg tttcattaaa
    52201 gtcccagtaa agtcgcacta aagtttcagg aaggtttcac taaagttccg ttttgattaa
    52261 aaaggaacct cttcgaaacg attttgtttc gttttttctc gcttttctct ctcttcttta
    52321 agaattgttt gatatttttt atttttttca aacttttcct ttccgttttt gagaaattca
    52381 gtcaagtatt cttcaccgta aaattcagta aggagataag ccgcgccgga ggcttgtgtt
    52441 tttaaccagt tatcaatatt ttgaagtccg gactcatttt ttggaagtcc gatcgattgc
    52501 ccttccgacg tttttaaaaa atttgtccac caactgcaag gaacccagaa atgtttttgc
    52561 ttttctgata agtagtaatg atctaaatcg ttttttttct gaacgtaagt cggttcgaga
    52621 aattttaaat aataaaaggc cgtcttagga aagcttctat cttcaaattt tgctcttcgg
    52681 ggatcaggaa atctttcgtt tgaatttaaa atttccccag tctcaggaac aacgttccag
    52741 gttgggttac aatactgatc ggccgcttga tgagtaagtt gaaattctaa tcggttccag
    52801 gtcggccaaa cgcattccgg acctacttgc ttttttttgt cgtagattct tacgaaagta
    52861 ttactaccgc gaaaggctcc gatgtaaatt gtatatccgt gctttccgat tttgtgatct
    52921 ttgaatagac ttccggtttc gactaaattt acaggtgctt caaatttact aaacccacgg
    52981 aatcgagtcg caacatgctt ccgatttaac atttcataga tatgaggtaa gttcaaatga
    53041 ccttcatagt catctaacgc taaatcgatt cgcgtgaacc gtccgtttaa ctcgattact
    53101 tcggaaatca atctgcttaa accaatagaa gcagaacgaa acgaaaacaa tgctttcgaa
    53161 gaaagagaaa tataaatttt ctgactcttt ctttccggtg aaaaggcccc gaaaacatcc
    53221 ccaggagcgc ggaatctatg agtgtgtccg gtgtttgacc ctttttcttc aattccaggt
    53281 tctccaaaca cattccgaat ccattcccag gctttttccg aatactcgat tgaaaacgaa
    53341 agccagtcta cgaaaggaag ttttaaattt tcgggaacgg gtatggcttt attagaaaaa
    53401 ctgttaattg tcgaattcat attcttacct ttgattgttt tggatttatt aaattaagtt
    53461 agcaaggggg tatttactaa ccccccttgc ctccggcttg aatgccggac acaaaaaaaa
    53521 ccggaggacg ttttttagtc ccccggcctg cctatggttt gctttactcc cttagcttcc
    53581 cagccacaaa ataaagccga atctcatcaa aaagggactt cccttttttc ggttggttcg
    53641 gaataggaga cgttaaatct cccttccgtt tctctatctg gaaatagcga aaaattcagc
    53701 ttgccttgtg aggaaagcgg tgcaattatt tcgcaagaaa gatattcttt ggatccatac
    53761 ctagaagtct ttttccaaat ggctcccact tgattttttg cgtagtaaac aaggtagtcg
    53821 ggtgcggagt ctttggcttc cggagaactt ttcttcgcgt tatccgccgc aaaaaattcc
    53881 atttttggag aaaaaggaag attgatttcc aagttgaaaa accggtttcc gtctttatcc
    53941 tttttctctt gcatatatcc taaagtttta ctcatgtttt tgcctccttc aatccacttc
    54001 aagagaacct aaatcgtttc cggcctctgt ttgtttcggt tcgatcgaat tcttttcgag
    54061 aattgctttc tctaaaagtc tgaacttaga ttcagaaatc gtaaacgagt agtttccgct
    54121 ttcctcatca cccataagcc tcacttgaat tcgagggact tttgtttcat ccgttgaagg
    54181 ctttatttca acggctccgt tttggtatat tcccattttc ttttatactc ctttagtttt
    54241 tttgaatgcg tctcgcctac cggctcggga tttacaggct cactcccaag gcagtcatca
    54301 atttttttcc actcgggttt atatcgctcc gaaggaatca aggtcccgcg aaacacggca
    54361 taaagttccc taatccagtc tttcccgtct cctttcggag tgtaacgcgg cttaggtggc
    54421 tcttgcttgt gtcgcttgtc tcgttttgga tcgtagtagt aggcacgacc catttaactt
    54481 ggatcgactc cgaacgcttg cgccagttgc tcttgaactt cttcgatact tgcaccggaa
    54541 accgcgttgt tatgaatctt ttcaacggtc tttcgatcga tgatcgtcat ttctgaaact
    54601 tttaaaacga gcatcgaacc gtcgtcacaa actgcattga ttgcaacaat cctattcatt
    54661 tatcactctc ctatttttat aagcgctact ttgataagtt ctttatctct cgaacttaaa
    54721 aacgattcaa actttgggaa tatcaaatga aagatttctt ttattaaaga aatcttatac
    54781 tttaattccc gaatctcttc ctcttgactt ttcattcagt cctcctattt aacaattcag
    54841 aaagtccgcc gccttctccg gatccaagca tattcgtaac ttccgaaata atggattgca
    54901 acgcctgagg attcccggcc aaagcgggaa cggctgggat ttctacaccg aaaagttttg
    54961 agatgaagac ggacgccaat gggtggctta aaagttgtgt gattgtattc acgtcgaaac
    55021 ttgtaggagg ctcgggaact aaatactttt gttcttttct caatctgctt tcgattgatt
    55081 ttgtaagttg ttctttagcc tcttcgagtt tgttcaagtt tccttgagtt agggccaatt
    55141 caaatttatg cgttgaattc aatcgttcga tttcgttctt atacgactct ttgattcttt
    55201 cgatttcatt tttgtggctt tcgattaaag agtttatctt tgcttcccag atcaatcgat
    55261 ccgattcttt tctttgatcg atttcttttt gatcctcctt tcgaagcgca aggagggcgt
    55321 taagcgcgga aacgggaatg ctcccgtcta atacattcgt attttgtaaa ttacttgaag
    55381 ctgcttccgg aggctcttcg ggctgtattt gttttttgtt cggtagcctg aattcaaatc
    55441 cagaacgcgg actttcctct tcttccgaaa cttgaaagac ttcgactgta taatctccgg
    55501 agggaagcca agaaggaatt tttaaaacgt tttgtgaatg gagaatattc gcctttacgt
    55561 tggaaaagga gattcggaat tttgttcccg cttccgagtt agccgaaatc gcctgtaaag
    55621 ctctcttcgc ttcctttaaa tctaaaatca taacttaggt tcctttggtg caagcgggcc
    55681 ctcttctaac gcgattcgaa tcgttttcgt tgaaatcttt ccgttgggtc cgagatattt
    55741 tttagcgagt tttttggccg tatctctttt tgaatgaccg ttgcgcacca tcgtctttac
    55801 gtcttcacag aactcaactg tcctgataac tttaggcatt gcgtcgcctc ctacaatttg
    55861 tattcgaagg aagacaaacc atccctttcg atttaacagt tccgcaaaac tcacacggct
    55921 ccatttcggt tgtggcttgc ggaagtccgc ttagttcctg tgctttttta ttaaaaagtt
    55981 ccttttgggc tacatcccga agacctttca gggtctcgtc aagaaatcca gcaagatgag
    56041 attcaagaac gtcttttgtt ttcttattca cctcgaagcc tctctttgat ttgcaaagtg
    56101 gtctaagtaa aacagtccga acgctactaa cgtgcctccg aagagtatta gaaataagtt
    56161 caagtgcatt cctcatttat attttagtat tttagaattt actaatttga ttaaattatt
    56221 taattctgaa tctaattgaa caaaatccag attttccggc tcaaatatat tatttaaaat
    56281 ttcccgtttg aattctaacg tttcggaaaa gacttccaat cttgtttgag tcgttttcat
    56341 tttacgaaaa acttcgatcg tttctctttt tacgtcctct ttcgtctttt gcggttttga
    56401 tgatatttcg gaatacgctc tttctatgaa gatgcacaac aaggtgacca aatttcccgt
    56461 gataaaagaa agaaagatat aaaagtccat gtagattctc ctttatttat gtctcatcat
    56521 acattaaaaa aatttaattc gattcggtgg caaataacga tttttgtaac ctgtcgttat
    56581 acaagtccga caacgcccaa gcttatacaa taccgtcgtc cctcttccgc aacttgaaca
    56641 agttttcaat tgcgtttggc ttccggtttt aacttcggga agccctttgg aacttaactc
    56701 actgtttaat tcatctacga agtctttatt catgttagct tacccactcc aagcagtgca
    56761 tcgacagacc gaataaatac cagcctccgg atgcgattcc gaaagcggaa agaattaatc
    56821 cgtctgttac tggtaaaaat tgcggaacgc caaataagga agaaagcgca aagctaaacg
    56881 aagaaagaac gaaaaatgaa aatcccgtga ctgctaatat aaagaagatc gtcgcgaaga
    56941 aactaatcag gaatttaaaa agtctcatgc tgatacaaac tccggtttat ttaatcgtat
    57001 aagatttaca attcggataa gctttaatcg tggcccaaag tacttcgtct tggctttcat
    57061 gcgaatgaac tccatttttt tgattctaca aaacgatgag ctaaccatga agatccgtct
    57121 tggatgctaa ttgccgatat gagaaattct agttgtttat gagaattgaa tattctcgaa
    57181 gctttttgtt ttgctcccaa cagacttcgg gatgtgattg tttcaatccg cgaaccgcca
    57241 ttcagctggg taaagtaaat atagtattct gtcatgacag agtcaatttt tccaatttcg
    57301 cttcaagacc tttgaatagc tcgaactctt ttttgacttg ttcggtcaat tcctcgtaaa
    57361 cgccaccgta acccgcgtaa aggtcaatag tgtcacccaa ttcgattcgt tttttccaga
    57421 ccaagtagcg caactcacgt aattcatcgt aggtaaaatc tgtcattatc tcttcccttt
    57481 cgttttgatt ccatcaaggt ctaagcagaa ttgataatac attcgcgctg aaatcttaat
    57541 gatctcttct aaatttttcc gagccgtcgc ttttatcgag ttcccgattg cttgagtgga
    57601 ttcgtcgtcg ctgaatgttt tcagcgcgta gcgcccacgg gtaaatttat cttcgatttc
    57661 tgacgcgtgt gtaattatca ttttgatttt accggaccac cagttaagag atccgggctc
    57721 aaagtcgcct tcttccctac tggcgatctt taccaatgcg gcttcgcgta atgtttcaaa
    57781 atgattgatt aactgagaat attgttcttg aggtgtttta tttgaggaat tgctctttgc
    57841 catttctttg tatactacat ggaaatgcaa aaactgtgat aaatttttta aattaatatc
    57901 actttaatgt gaacataatt ctacttcctc ttttgtatct tatgactcat tggtgaacat
    57961 ttgttcatgt atgttctggc acatcggtaa cactctagac cggaaacatg ggttacactt
    58021 tattcgttgt agttgtacac aggcgtttcg tatttcaata cttttcctgt aaataaatct
    58081 aacataccca aaactgcgtt cgtaaaatag atcttacaca aacgctctga gacttcttca
    58141 aacccgacct gttcgctaat caatgaagaa aaaaaccgat tataatttat tcaatattgc
    58201 ccttgaatgt ggttttaatt ctgcttcttc atttcatagg gtttgtgtca agtttacagg
    58261 taaaccccac gcgatcttaa aatttacatt caatcaaacg aaggttcaag tcttacaatt
    58321 ctgcaaaaac caaaaagata atcaaattct taaagcgttt aagaaaaaaa ttagaaaaag
    58381 aaaaagatta ttagaattta aaatttgatc ttattaaaaa agaaaatccg gaatcaattt
    58441 taactttaaa caaacagaaa tttataaaag aacgtttaaa ttgaatgact ttttattttt
    58501 atatagaaat ttatctttca attaaataaa tttcagtccg gataaccttt atgaacttcc
    58561 gcataatgtt gattcactta caaaaaataa caattggctt tctgtttctc attaatcttt
    58621 tttgcaagat tcaaacggaa aaagtagaac caaaaactta cagggattta acagaagcga
    58681 tccaaaatcc tttggatgtt cgatttttgt atttgaatgg tcaaaaactc acaactcttc
    58741 caaaagaaat tggacaatta aagaatttgc atgatttgaa tttggatgaa aatccactcg
    58801 gagcttttcc aaaagaaatc gggcaacttg agaatttgcg agtgttggag ttgaataaca
    58861 accaactcaa gacttttcca aaagaaattg ggcaactcaa gaatttgcta gcgttgtatt
    58921 tgaataataa ccaactcatg actctttcta agggaatcgg acaactcaag aatttgcaag
    58981 aactgtattt gaattataat caacttacga ttcttcctaa cgaaatagga caattgaaga
    59041 acttgcaagc gttggaattg aataataacc aactcaagac tctttctaag gaaattggac
    59101 aactgaagaa tttacaacgg ttggaattga ataataacca actcatgact cttcctgaag
    59161 aaataggaca attgaagaac ttgcaaacgt tgaatttgtg gaataaccaa ctcatgactc
    59221 tttctaagga aatcggacaa ctcaagaatt tgcaagaact gtatttgaat tataatcaac
    59281 ttacgattct tcctaacgaa ataggacaat tgaagaactt gcaagcgttg gaattgaata
    59341 ataaccaact caagactctt tctaaggaaa ttggacaact gaagaattta caacggttgg
    59401 atttgggtta taaccaattt aaaataattc ctaacgaaat cgaacaacta caaaatttgc
    59461 aagtgttgga attaaataat aaccaactca caactctttc taaggaaatt ggaagactac
    59521 agaacttgca agagttgtat ttgagttata accaatttac aacccttcct gaagaaatag
    59581 gacaattgaa gaacttgcaa gtgttggaat taaataataa ccaactcaag actctttcta
    59641 aggaaattgg acaactgaag aatttaaaac ggttggaatt ggataataac caactctcat
    59701 ccgaagaaaa agaaaggctt agaaagcttc ttccgaagtg ccaaatttat tttgaataag
    59761 atttctttat caagggatag gaggtcctga tttaaatcaa agagagttag attctcttta
    59821 agatttcaaa tgatgaacat aaattcaact tcttgttact atatcttttt aaacttggag
    59881 tgatttttat gtgatacaat aggatttttt cgtaaatatc atgaactcgg aacaaacctt
    59941 attttttctt acaagcgaaa ctcttttttg aagttttaga tcagttctaa ataaaattga
    60001 cttaatgaaa taaaattcaa aagataacag atggccgaag tgaataatcc tcatgatcga
    60061 ttgattcgag aaacattcca agataaaaaa gaagcagcaa cttttttcaa aaacacatta
    60121 ccgatcgaag tagtaaaatt actcgactta gagaacttag aactatccga atctagtttc
    60181 gtctcggaag aattaaaaca agaacagacc gatctattat ttcaaattcc actcaggtcc
    60241 ggtaataaat ctaatgtata tttactcttc gaacacaaaa gttatttaga aaacacgatc
    60301 tatatccaat tactcggata catgaccgaa atctatcgaa atcaacaaag aaacggagaa
    60361 aaactttccg tagtaattcc attcgttttt tatcacgggg aaaaagaatg gaaattgggg
    60421 aatcgatttt tggatcaatt cgttctaaca agtcaagaaa cgggaattct aaaagacttt
    60481 atccccgatt ttaaaataga cttattcgat ctgaaaaaag tagaattgaa agagaagcta
    60541 gaaagtataa cctttcaagt tactttaggt gtggtacaaa gaataaggga aggtgatttg
    60601 gaatttatat ctcacttacc aggtttattt tctctactct tggaaattga ggaagaatcg
    60661 aaaagggttg caatcttacg gaaattgtta ttgtatatct attgggtccg agatttaaaa
    60721 ccttcggagt tcaaagtaat ttttcaaaga tcgaaactag aaaaatatga ggagttgact
    60781 gtgactactg cggaaaaact gatttcagaa ggtgtgaagc aaggaatcga aaagggaatt
    60841 gaacaaggaa ttgagaaaga gaaactgaaa accgccgata ggatgcttgg gaaaggaatg
    60901 gatctaaaaa cagttttaga gattacaggg ctaaccgaaa aaactctgaa agagcataaa
    60961 atcctttaat atcgattttt aaggagcagt ttcaatttta ctccttatat tcttccattc
    61021 attttaatag tagattcttc tgtgatgcaa catacaactt ccgataatgc gccctatatc
    61081 tcaaaaatga acatttgttt atatatgttc tggcacatcg gtaacactct agaccgagac
    61141 atgggttaca ctttattcgt tgtggttgta cacaggcgtt tcgtatttca atacttttcc
    61201 agtgaaggtg ttcattttaa aaatccttta ttagaattgt tgaaaaatta attctctatc
    61261 ggttttcgtt gtatggaaac ggtcgattga agcgttttgt taattgttgc tatgtaattt
    61321 ttcaacaact ctattgatta tagtagtgct tgaaattctt caaatgcaga tcttccaagt
    61381 tcgccttccc gaaggcacta tttttttatt tgtcttaaat cgaatcttta gtttttagcg
    61441 accaacaatg cctgatcttt agatttaaaa gactttatac ttttcttttt atccgtagcc
    61501 tcccaagcgt ttttagagtt actttattcg gtatttaaac cgggaagggt aatcctttac
    61561 taagtttaat ttgatgataa aaaatattga taacttctaa agcagaaata cctaaatgat
    61621 cgagtatgct ttctacatct ttttttaagt taccttcgac tcttgctcga atcattgctg
    61681 tttttgccat gataattatt tcttaagtca attgttcccc atttgagata cattattaaa
    61741 ctttcacttt agcttaatcc ttatcaaagg tctattcaaa atgaatcttt tgattttctg
    61801 aaagttcctg cggtatgttc gcataactat aaatcatcga atattgtata aacgctggaa
    61861 ttgcgaaggt cgcctcgttg tgcccaactc tcaaaaagga tctcttgtcg ggtgtcagga
    61921 actttttggg aagttcgtag aaagcatatc accattgtca agtaagaccg ccaatttatc
    61981 attctcaaca cgggaccaga cgatagtatg atctgtgaaa ggtagttcgc atgtaaattg
    62041 aatgatcgtg tcgtttgtca gatcaatttt actgaaatag tgtttctttc ccttggcttt
    62101 aatttgaatt ttctcgtgcg taacatagac ggtgttatcc atcggcgtaa agcctgatat
    62161 tagcgttctc ttaagcgcac cctggccgat tggctttgca tttttattcg aaatatcaaa
    62221 aaggctgatg cctgccgttc cgtaatggct gccaaactca agaatcgcta cccgattgtt
    62281 agccagtagt atcggaaatc cgtaattaaa gaagttaggt attttttctt cggccaggat
    62341 ttttggggtt ttcggatttg atatatccat tactataacg ccctgcctgc aaatccagaa
    62401 aatcaaatca tttacgacga gtggatatct tccataccta tcttcgctgt tggcccttgg
    62461 gagagaaata actggatcag aaactcctga caagtaaaag tgcgtattaa atctatcatc
    62521 cgtcgccata tgataaatta cgcctttggc aaaacaactc atgccaagta tcaactcttg
    62581 cccagaatat ttgtttatct catcacaaag gatttggatg ggattatgga tatcctgaat
    62641 agataagact gagcagttat cacccccgat caaaagaagg tgatcatcta taaattgaaa
    62701 ttgaatgatt cgttggtctt caaagttcat tcgaaatggg agaattacct ctgatatttt
    62761 tgatagttta aatgccggtt caattttcca tatcttcaaa acgttctctt gttgtatggt
    62821 aaataggtat cccttgtaat ctttagcaaa atggatcgat ttaagtttcc cttttgaatc
    62881 taagatattg ataattgtct caaagcttgc ggctgaaaaa ttttccatag catttgtgtt
    62941 tggaagttat atagaaaaag acaacatttt tttaatagtc gtgtccctga aaattgaaaa
    63001 ctcaaattct aaagctaaaa gattttaagc tttttttggt tttatttgcc actacgtttt
    63061 gagttctttt ttgtattttt gggtatagac gttgggacaa tagggttaat tactgcctac
    63121 ctctgaatcg atgcctcaac gattttgtca tctgaagcaa agcgcaccaa tagggacgag
    63181 ctgctgggtg tcagcgagta gcaccaactt ataaaatccg gtcgacccag gacatcctca
    63241 actttcttcg ttggcatacc ctgcttcaat aagggtagga gcatctttgc agcaacttgt
    63301 ctgttgtaag gtttgccctt gaactgggta ctcgcagttg agatttcggg cgcggattca
    63361 tcccaggtag taacagtctc aggcgagata tccgaggtca cccgaacgag cttggaggag
    63421 tcatcgaagt aaatgaccat cgcagaggaa taaaatagtg tgtacgccca agtcttggtg
    63481 gaagcatatc catcacctcg gtggcggata tgcctagctt gagcaacgac aggagttgac
    63541 cggcagctcg ttccctgttc ccgatattgg tcttaaattc agaggctgat ttttttgtca
    63601 ttacatgtcc tctttcgtgt ttcgaacatg tgccgatcag caatacgcaa ctgatgatca
    63661 gtgcccagag aaaactttga ttgtaaattg acgtcatgcc ggaaaacaaa ttcaatctgt
    63721 aggctattgc ctctcactaa aacatacgta atccctgatc tcttgactgt attcactcag
    63781 gggcaaaatg accagttatc caacttatat accatgtcgt tcgaacatcc aatcacaatt
    63841 cagactcaac tttctcatat atacgttatg cctcaatagt aaacatttat tcatctttga
    63901 gagctggaat ctatttccga ttttgattta tatatatatt agaattgttg aaaaattaat
    63961 tctccatttg tttctatttt atggaaatgg gcaattgaag cagttttgtt aatcggaact
    64021 agggaatttt tcaacaactc tattaatatt tttgatcaac tgcatttaac tacgcaagtt
    64081 atgactcaat tctttttaaa agaatatagt tatataagtt ttctcttacg ctttttttga
    64141 tagcttttct ataacaagtt ttttagtaat attctgattt ttttaaccga tagttattat
    64201 attaaaagtc ttttcaaccg ggacttttaa ctccttgggt aaatttttta atattcattt
    64261 caggcctcat tcaactgggg ctattttttt cctgcatata gtctacagac aatttctgat
    64321 tttgggattc taactttctt tgatttattc ttttacgtat tagatttata tttttatgtt
    64381 ttgttttttt aatattagaa ttgttgaaaa attaattctc catctgtttc tattttatgg
    64441 aaaccggcaa ttgaagcagt tttgttaatc gtcactatgg aatttttcaa caactctatt
    64501 catttgctaa aacaatagct cttgttctaa gtccgaataa tagtatttat atcgatttgg
    64561 cttatacaaa ccactttcca gttttataat ataagcattt atttccttat ccagataaga
    64621 cttgaacatt attcgatgtc tttggtttac tactcggacg catgaataga atatttgggt
    64681 tagattgttt caaaaatttg aatattttga tcctgtttta aaatgccgta atcctgaatt
    64741 tgcggtattt gttaagtatc actatttttt cgtaaattgg gccgttaata acttggtatt
    64801 attttcatgc atccgggtta gtaagaccta tcgatcaatc cttttattaa tgaaaaatat
    64861 gtttaataca gtttctaaat attcttcggt gggagattga aatccggctt taataggtga
    64921 tctttgtttt aaggtcttct taaaattttc tgctttcccc tatttttcac tcttcaaatt
    64981 taaacgcgtt atttacgtta gtcaattttt aaagaaattt tttatttact aaatgctaaa
    65041 agttttgtgt taattttttt cattttatta aaatacgata tttaaaaaaa ttatccttcg
    65101 atctaattag tttctaataa ctgtgaaatt cgtaatgtta taacacatat gaattcatac
    65161 tattttagaa tctgttctta aaatcgtaat cccttggtag ttttccacac tttagaaaaa
    65221 aatctgtaaa gtttagattt caataatttt tcagaaaata aattataaat aacttactcc
    65281 gagcttttgt taatctagct taccactgtc tttacaattg aaattgatct tcttagaata
    65341 ttggggatct tttttaaaac ctattttaga attcttaaga aaagtaagaa cacacataga
    65401 ataattcatt gaaattcaat ccaagaatgg caaaatatat atattatgtc acatattgtt
    65461 ttaaaaagtg ctgctcttcg gaaaaatata atccaaggat tagaaaatcc cgaagaactc
    65521 gaacgagtta aaaattttat caaaaatata ttttcaaata gcggttataa caaatcgcct
    65581 tatgcaacat ttaacttaga tccttggtcc acttggtttt atgttaccga ttcagaacaa
    65641 aaaattctat ctgcaatgag aattgtagag aaaaaaccga ataattttct ccctgttgag
    65701 atgggtgtta tttatggctc taatccacaa aaaagatacg ttgtatcaga agagaacgtt
    65761 gcagattgga ataacgtagc atttttacgc actgtcatgg gaggtaaagc tgcaacaatc
    65821 aattttaaaa tggtcgttaa ttattgctta caaaaaaaat tttcgaaaat ttatggtatg
    65881 tatcatcaaa aattagcatc catcgaaaga atttatttgt cagccggagc tgaactatca
    65941 aagcaatttt ctaaacctgt tttttttcct gaagactact ttgatcaaga attagttctc
    66001 ttaaacatca tcgaaatcga caaaacaagt ttacaaaaaa ttagtgttaa tttaatgtaa
    66061 ttttcaagaa aattgtaatg aatgttccac taataattag tcttttatgt tccttaatcg
    66121 cgttactttt aggaatctac gttattcgat ttggtcatcg gaaaaattca aaaataccaa
    66181 ggtatttttt tgttttgtcg ttttcaatta gcttgtggtc actactttcc ggaatacgtt
    66241 atgttcttcc aaaagaaatt catgcaattg ctccgagtat aacactatta cccgttattt
    66301 ttgtaccttt cctcttaaat cgactagtta tgaatctaat acgatctgac tttaaacaaa
    66361 aaaatgttat atttcttatc gatttagttg taatggctta tctttttcta tcttgcattt
    66421 cattgaatat gattgaaatg gtagattatc aaacttcttc ctataaactt ttaccagcat
    66481 atcatatttt aattatgtat tcgtttggat acgttggatt ttctatcttt ttaattttaa
    66541 gaagagtcat tacagcttcc ggtgccgaaa gggtaagatt cgcgttactt tcattaggaa
    66601 ttattattag tttattcact actctcctat ttgtatatat cttacctacc ttggggattt
    66661 ttaaaggtta tttaattcct attggcttga ttccgtcctc atttttatgg gctgttgcta
    66721 ttcttcaata cgatgtattt gaaaccaagg ctgctgtact ttttggtgat aaagtaccat
    66781 tcttaaaccg gctctcactc aattttcatc ttattcttta tagttttcta gatccaaatg
    66841 aatttcaaaa taaatccgtt gctcttaaag cagtcgttac cgcagatata ctttatactg
    66901 atatgagcct ggtactaaat acagatcttg aattgaatag aagagccgaa ctattagcta
    66961 gaaaatacta tcagtatatt aaatagttct ttcctaagaa aattataact ctgaaaaacg
    67021 tgaaataatt tgatcaatta tcactctgtc tttatctgtt agttttatat atttttcgat
    67081 aattgacttt gcatttggag ttttttcaat tctcctaact aaatgattcc attcttctat
    67141 ttttgatgaa agattttccc ggaatttaac agcactaatc attttgggtt ctattccatt
    67201 taagacccaa tcttttttat aattaaaaac tacttcaata acaaatgctg cttgttctgt
    67261 aacctcaagc tcatcagatt caattctact caaatgtgct tgagaaataa atattgctga
    67321 accgaactgc gcttgtgtca gtttctcgcc taatccttca gttcggatgt attttactct
    67381 ttgtcctggg gtttttaatt ccattgaatc atattataaa agaatatttt tttcttgcat
    67441 tttatactaa acgtataaat tatttgtact atatatacga atagaatatt caattttatt
    67501 cataaattct gacattttcg ataattatga ggttatttac cattttatgt acgcgatcag
    67561 aaattttatt cattcatttt ctaaatattt ttttaaccag aacaaaatta ttttagaaga
    67621 taatattttt ccagtcctaa tttcaaagaa atttattctt ttttggaaaa ccattttttc
    67681 tgatttagtt accaaattaa aacctattcc ctcatttttc aactttcaaa ctctactgtt
    67741 tttatcatct atacccatcg ctggagtttt acttttaaac actaatcata aatcaacatt
    67801 tcaaaaacta aataagggat acatctatgg tcatcaatta ttttaaaata aaacccttag
    67861 acatcacaga atctgagtta gacgaatacg aaaaatacat aggtatacct ttatacaaag
    67921 aagatcgaga agctattcta aaattcacaa gttttcgtaa aatcttggct ataaaaaata
    67981 aattaagact caactacctt aatcactact tttcggatga tttagaaagt aacgaaaagt
    68041 ttccaataaa ataaattttt ataaccaata tcatgtccaa attcctttcc atatttgata
    68101 tatatacaat cggaatttta gattatggga attttttaaa attgggaatt atctattttc
    68161 attcttttgg tgttgtcatt ggatttttat tagggttttc gaaatttttt tcgagtgatg
    68221 gttttaacaa atcatatggc tctgttttac aatccaccgc gttttttctg attttaaatg
    68281 gaggaatact ttttgatgaa gggtccctcc gaagtgaaag taaaatcaca ttcggctttt
    68341 attatggtct ggtactctat tctagtttag ctgttttagt ctgtttcaac tatttattcg
    68401 aatcttttga taatccttgg atttattgta aaagactact atggttgatt ccttttgtaa
    68461 tcccactctc ttacttaatt cctgattttt actttatttc tttcatagat attctaggat
    68521 ttgcgatttc aatttctact tttatctggt ctttgaatag gattttaaaa gctaacaaat
    68581 ctattttata ttttaacctc ccctttctat ctttccttat ctctatttgt ttcgtttttg
    68641 atttttttgg tacgattttc gataaaaaaa atttcttatt ctttgcagaa ttcattcccg
    68701 gattagtcat ttgttatacg attcttttag aacgtttttt tccttcctta ttcagtaaag
    68761 ttactgttac ggtcttggat gctaacatag ttaaagaaat tgaattagaa accattcctg
    68821 aagtcaaaga aacccagaaa aataaatatc cacctagaaa tatattagaa ggggtcgatt
    68881 tagaaaaagt taatactaag ctgaatcatt ttttagattc taaaggcttt atagacgaag
    68941 agctgagact tcccgatttt gcttctggtt taggtctttc cactcatcaa gcttcttact
    69001 atttaaatca atatttgaat atgagtttta ctgattttct gcaattccat agaatcaatg
    69061 aagttaaaaa tatgatgcgt attaaattaa attataatct tttaaatatt gcttttgaat
    69121 gtggttttaa ttctgcttct tcctttcaca gagcttgtgt taaatatacg ggtaaatccc
    69181 ctcgagatct tagacaagga cttctttcaa atgctgaaat tcagagaaaa ggtaaatgaa
    69241 tagataatat gatagttttt taatatagaa ataatacaga tcaaattact ttcttttttc
    69301 ttattgttat gcttcaattc ttaaatttct ttccgttatt ttagtttggt tctctacttt
    69361 tttagttttt gcgaggttcg cttagatctg ttaatttaat ttctccaaaa tgagaaattg
    69421 aaagaatcca agaaacagac atatcaataa tgtcaatatc atctacagat ggataccaga
    69481 tgtcatcgaa attattaatt aaatctataa gatacatttg atctattctg tccattctgt
    69541 accagttaat atagattagt ttattcttag ttgaaggtaa attattcgct aaggtgatct
    69601 taatattttc agaatgatcc aaatctaatg tatctttaaa tactcctttc ttttcaatta
    69661 atttgataag attaagatca gttacattag aaggaaggtt taattttaag ataatttcct
    69721 ttttaatttt gacacattct tgaatagata gtgctttcca atatggaaat accttatacg
    69781 gataagttgc aataaaattt tcaattttga tttcttccat aattgattga agttatctca
    69841 aaaatatctt agaatgatta gaatcagcat tttaaacaaa gactctccga ttccttctcc
    69901 tgttttcatt cgtccgcctg atggaagtaa gaaactcgtt tccactccag ttctcggcgg
    69961 cctttatcac atttattctt acaaaaaagt agcctaacgt ctgtttcttg ttttcttttg
    70021 tgttacctta ttcggcaaag ggttccttat gccttcctgt ttgttttgtt aatttaagta
    70081 atctattctt tcattatatt ctatattttg aatccgtttt ttgtcagttt taccgtctct
    70141 tttctactca aataatttca ttttatcaca tgagtctgtt atcttggact taacttccca
    70201 tattttagtt tttgcgagac tcaccatact ttttgcgaag ccaaggctca tcttctaatt
    70261 aaaaagccag agaactgact ttcagactcg tataatgcaa gtttaccagg aagaatggat
    70321 attatagaag ttatttctct tcctataatt tcatatattg catcccttaa gttaaaatgt
    70381 ttttcgttaa attctattga tctagataaa atatatacag tagatgaatg atttatctta
    70441 taagtattaa aaatatctaa ttctttttcg aaaggaacgg taataatctt tgaccaatct
    70501 atataatttt cctttccaat aaattttcta acttgtgatc gatcactttt ttttaaaatt
    70561 tctaaaaaac ggagtacttt atcttttttc atgaatgctt cagcaatttg catttgaatg
    70621 gtatagtctt cttgatattt catagaatgt tatttttaaa aagaaaatct gtgatgaaaa
    70681 ttcataaaat agtgatagtt aaattattcg actttttaaa taattattca tttaaaaaat
    70741 tcatgatgga ctccatttga tactggctca cctttacgat ctacagaatg ataatgatcg
    70801 ttttgaccat tttctggctt tacatgcttt attggttgtc ttttatttcc atctcgttgc
    70861 gctgcatctt ttgcactttt ctgtgttgaa tgttgttggc tatgtctcat aggcttgcca
    70921 cttggtccta acttttctcc atacgcattt atattttggc cagatgaaga tttaccaact
    70981 ggggttctac ttttaatatc cgagttggcc ttaactccag ttgttctatt cgcatttgaa
    71041 gcgttatttg atcctttggt actccctatg cgagaagagg acccactatt tcctgaagat
    71101 ccccgaactc caccagaaga agggccttga cctgcatcag aattttttga acgatttgcc
    71161 caatgggaaa agccatcacc tccaccacca aaccctccac cgcaatattc aggcccacat
    71221 gatttttgag gagcatgccc cgtcggatct ttcgccccaa tcgggttgtt gtaaacataa
    71281 gcaaaacgat tccaggcttg agaattgtat tcatccggaa ttaaagtatc cgcactggta
    71341 aacctagcaa tccccggatc ataaaatctc gcattgaaaa aataaaaccc agactctctg
    71401 tctaactcct gcgaattaaa cttaggagaa aaattcaaat ccccccgttg cacaaacgtc
    71461 tcaccatacg gaagatactg catctgggaa agagtgttcc cctcatcgtc taacacggtt
    71521 gagacggaat ctacctgatc ggttagataa taagcaagag cacccgcctc gtttaacgca
    71581 gcaatacgaa ccccattcaa gtaaacgttg ttaaccgaag agatcacgtt ttcggattcg
    71641 ataaattcca aaccaaagaa cttgctcgga tataaaatct caacgttaga aaaaacattg
    71701 ttcttcggtt ctaaagaaga ctttcgaatt ctaaaaccac tctcgtcata ccagtaacta
    71761 cccaagatcg cattgttccc atcctgaatc tgagtaatac ggtcttgcga atcaatgctg
    71821 atccgtttgg taagatcttt aacgttgtct ctttgtcttg tgagatttcc gtttgcgtca
    71881 tattgcatta cgagtgtatc gttcccggat ttagaagaat caatattcgt cacctggtgg
    71941 tttgtgtatt gataactcca aacgtcttga acagaaccac tcagaggatc gtgaaatctc
    72001 ttagaagata agttaccatt ctttgcataa acaaaagact gctgaaatct ctgtgtaaag
    72061 ttggaattaa aaggttcaat atacgatccg ttagccgatg taagacgacc caggccatcg
    72121 tagtcataaa caaactgagt gttaaagtct gtagaatgat ttacaacatt cgtaatgttg
    72181 ttgttcggat taaacgaata gactgcgtct tgtaaaacct tgttgcttcc gcccacatct
    72241 ccggaagaat taagacgaac cattctcccc tttacgtcat atccgtaact ggttgtaatc
    72301 ccgtttccaa gcgtaagact cgacgtctga ccaaactcgt tgtaggtaat gttttcaacg
    72361 atgtccttgt tacaaaaacc gggaaaaatt ccgtttgtat tgacttgtac agaaatccca
    72421 gagatatacc cggcggttcc gtagttgtaa caagccctca ttcttccgtg agaaatcgga
    72481 tgttccggat agtcgatacg agtcacacga cctaaaagat catatctagt ttctgtaata
    72541 tacggtccgg cggtttcaga aggaagagga tttccttctg tagtcgctaa aatgactctc
    72601 gtttcttttt taacacgacc taatttgtcg taactaaagg ttttgttttg gttcgagtct
    72661 tcaattcgta cgagtcttcc tacagaattc tcactccccg agaaagaatc atacgtatat
    72721 tcaatattcc cttctgggat atttttagta acaatacgac cgacaccgtc atacgtgaaa
    72781 gtggtagtaa tcccttttgc gtttgtggtc gaagttaaat ccccaaacgt gttgtagttg
    72841 taggaactta ctcctaagtc aggatcactt tgagctttta actttccaaa tgcgtcgtaa
    72901 ctccaatagg tctggtttct tccagaaacg tcttttgtgg gaactcccgc gcttggattg
    72961 gggcaactca tcaaacttga gtcatttaaa tcacttttct ttgttcggtt cccggcgatg
    73021 tcgtaacaaa atccgatctt ggcccctgtt ccgtcactgg caaagtcttc tacatacaat
    73081 acttccccac tcgcattttt gacagtgcgc ttgcttgttc cggaactgtg agtttctgtc
    73141 gtttcaaacg cactgttgta ggccgttgtt acgaccacag gagaagtttc cccttgggca
    73201 agtggtagaa tcgttttttt gattcttcca atcggatcgt attcaaaaga agtcggattt
    73261 ttttcttcta agtgcaatac aaaccggtcg atttctccgg agctcgccca gctactttgt
    73321 cctttacgga cgagttttcc ggttgtgtca tacacaagtc ttcccgtaat cgcaaaatta
    73381 ccgttagacg ctgacttgac cgtgtagatg ttacgaccca ttccgtctgt gtaggtacgg
    73441 gacacaaagt ctggatctcc cgttcccgtc acaaacgttg tctttgcact cagtggaaaa
    73501 ctagaatcat agctgtaact agcggttgtg agagttccca catccgtatc agaactcgtt
    73561 cgaaccagtc ttccaaaatt gtcatattca aaatagcttt tgtttccatt tggatccgtg
    73621 gttgtggtcg gaactccaaa cgcgcttcca tatccgattt gatgtgtggt tgttagtgta
    73681 atacttcccc ccaattttgt ctcttgggtt acaaactgtt gaagctcatt gtcatacacg
    73741 taagagttcc cacgtgcagg actagaactt gtgtctcttt cagttgtctg attcccgtga
    73801 ttgtcatatt catactcagt tgtgtgagtt cccacaggag aaagcccact tccagtatag
    73861 gaactcgcac gtttgattag atttcctctt gtgtcatacg aaagtaggga cgtaatctcg
    73921 tgggaactac cactcaaacc cacacttcga gtctctcttc tttggttggt agtatcatcg
    73981 gtttcaaaat cggtgatgga agttgtggtc gtaacaccgt gcacagtatc actaaaatga
    74041 tccgtggtgg actcggtctt ccgactgatc ttcgttccgt tgatcaccac gtcggagatt
    74101 tgtgtcgtag ttctttgacc actcaaatac ttttcgattt tggtcgtaac aggaaggtaa
    74161 ctggtcacac ccggtgcact gacaattggt tttacatcgt gtgttgtctg gatggttccg
    74221 tagtcgttat tgtcatttcc tacaatacgg gtttcttttt ctgcaccgga aagcgcgcgg
    74281 ttcatcatat aatcggcgta aggtgtagta tgatacagat gtatcgtttt ttctccgtag
    74341 gcttcgtgaa cggtaaactc actaaaccca aaatagtcag attctttttt tccgtttaaa
    74401 aatgtagaaa aagcaaaacc gtttttgtat tcgctttcga gttgcgagtt gttagggatt
    74461 agtggatagg gcggctccgc ttcgcggacc gggctctcgg ctccagtcaa taaattgaaa
    74521 gaaaggaacg ttaaccaaaa tatcaacttc agtcccaatt tattgactcc gcctccatcc
    74581 ctgccgcaca aaagtgcggc gctgagtttc ccctgcgtcg taagtcaaag ttatttcttt
    74641 ccttctttca aatctcttct actcaaagaa aatcgttttc aaagaacaat caatcatatc
    74701 gcttcgcacc ggcggtgcgg tcgagcttag ttctcgaaaa aaacaaaaaa aattacatct
    74761 ctttctcaat ttcatatttg taaagtttag atcaaaccgt tgtcacggag atctttctcg
    74821 gttagatcgg taatttccaa aaccgtattt agatcgatcc cttttgcaaa catcttgcgg
    74881 gcatcttcaa tctttccctc aatctttccc tcttgaatca atttttccgc tgtggtcatg
    74941 gccaactcct cgtatctttc cagtctcgat aaatgaagca ttttcttcag gacggacggt
    75001 tttgaatctc ttacattata tatatacaac aacagtttat ttaagagggc aactcttttt
    75061 gactcctctc caatctcaag gagtagtgaa aaaagtgctg gaagtgactt ttgaaaattc
    75121 tcttcacctt ctcggatcct ttgcactact ccaaaaatca cctgaagcgt gatactctcc
    75181 agtttttctt gtattgccat tcctgacaaa tcaaacaagg cgatcttgaa atcaggtata
    75241 aagtcacgga ggtgtagggt ttcatctttt gtaattttga actgatttaa aaaattttct
    75301 cccagttgcc attctttttc tccgtggtag aatacgaatg gaattataac tgataacttt
    75361 tcagcgtttc tttgttgact gcgatagatt tcggcaaggt atcctaaaag ttgaatatag
    75421 attgcgttgt ctaagtaact tttgtgttcg aatagaatat agatgctggc tggagtgcct
    75481 gatcttaagg gaattcgaaa caacaaatct gtctgttctg atttgagttc ttcggatacg
    75541 aaactggatt cagagagttc caacttttcc aagtccagta actctactac ttccggagga
    75601 agtgttcttc taaaaaaaga aattgcttca atcttgtcct gtaacgtctc ccggatcagt
    75661 cgatcgtgtg ggttattgac ttcagtcata cgtccctatt cgatttcatc ggcagtggtt
    75721 gtcaattctc tttagaaagc gtatctgtct taactatgtt ggtcaagaaa ttgaaagaat
    75781 cgtaataaaa ctttaaagta cagatacggt tcattcaaga atcattgtat ttctcagttt
    75841 ctttttaagt aggacctaac gtctgtttta cgagatttct atttgtttca ctcagatttc
    75901 atatctcctt gttttgttct cgaaatcgtt ccgtttttgc gtttttctct gctttgttag
    75961 ttttgcaagg ctcaagcaaa atataataca attgaatata tctcaaacag ttttagtttt
    76021 tttcgattca aaacaacact caactgatcg cagctaattc ttgatttaaa taaataccta
    76081 tctctcgatt ggtttccaat acttccgagt gccattcaat gtactttgaa gcctcatctc
    76141 ttcgtatgct ttcaatatct tagttataac cttattcaat tcggtgcggg tcaaggattt
    76201 actctatatt caattatact taattagtat tttaattctt ttttaccaaa agctttgggt
    76261 tgttttttta attttattaa aattcaattt ttaaagtcga ggtaacatat acgttgttag
    76321 atggttctaa attataatat agggtcggtc aatggaaaaa acattgaaat tttgttataa
    76381 tgtgacataa ttatgccatg ccacttacta ttcaaaaaac aaaaccagtt aataaatttc
    76441 acgtaataag cttatcagga ttagaaaatc aagaagaact aaatcacgtt aaaaaatttg
    76501 ccagcgatat ttttaataac ttcggatata caaaatcttt atatactgct gtggaaatgg
    76561 acgcttggtc tacttggttt tatgtacgtg agggttctga aatattagct gcaatgcgaa
    76621 ttgtagaaaa aaaacctaat aatctcattc ctttggaact tggaattatc aaggatacag
    76681 aaccatatca aagatatgct gtaataggcg acaatattgc tgattggaat tccgtaagtt
    76741 ttgttttatc gataaaagga tcatgggctg cattggcaac ttttcaagca gcagcacagt
    76801 attgtattga taaaaatttt gatatggtct acggatttta tcacaaaaat gtaagttcca
    76861 ttgttaaact ttacacttct ataggggcta ttccttccaa aaagtatgaa aaagaagtct
    76921 atttcccgga atgttattac aacaatgaac ctgtttatct tacacctatc gaaatcccta
    76981 aagtagcttt acaaaaaatt aggacacgat tatggtgact cgaaaccgtt cgtgtcacaa
    77041 gtatgtcaat attttttatt ctttttactt cagcattgat attaggtctt ggatattaca
    77101 ttaagaaaac aagtaatccc ctaattgaag taagacggaa ttttttttac ctatgtgttt
    77161 ccgttgggtt atggacatta ttttcgggat gcagacaatt tattccttat agtattcgtc
    77221 tttatgcacc caattggata ttgatttcag ctattctcgc tccttatttt ttgtctaaaa
    77281 ttgttaacaa acttattaat gaaaattacc aaatttctat tttaagaaaa tcaatagaat
    77341 tttgtattat ttcttattta atcttttctg cccttaattt tagattaata aaaattatag
    77401 atattaatac cttaaaacat gaacctcaat tagcatatca catcttatta atatattctg
    77461 taatttggtt attagaatgt atttataaac ttgtaaaatg cttaattaaa gccgaaggaa
    77521 tgattcgcgt tcgattatct ctaatgttat ttggtattac ttctgcattc ttaattatca
    77581 tacctttagt ttggatttta ccattctttg aaatatattt aggatcttat gcctcaatcg
    77641 gaactatgat ttgtataatt ttctggggaa ttgcaatttt acattacgat gctttccaaa
    77701 ctagacaaga aatcttttct ggaatgtacg ttcctttact taatagaatt actttaaatc
    77761 caatactaaa attatattct attttagatc ccgaggaatt tgagatgaga agattaaatg
    77821 caaattcgat ccttgccaaa gaagtaatag acacagctta ccattggttt tttaaagcaa
    77881 acataccatt acaagcaact gcaagaaaga ttgctatcaa atatgataaa tatttaaagt
    77941 aataatttct atttattttt taatttggac tcagataatt tatagattcg attgattata
    78001 cctataatca ttttctgatc ttcttgatgt aattttacaa atttttccat catttcagct
    78061 aaaccaggaa tttttaagat tgttcgcacg attaattttt ctttgtcatt accagactct
    78121 tcaaaccaaa aatctccttt gccttccata atccaattag cagaaacatt tgttttcaac
    78181 tgaaaaagtt ccgcatacgt ccaagtaaat tctgtttctc cacttaataa tctggaggcg
    78241 ttcgaaggat gaatccttaa aatatcggct aaaccttttc tgttaatttt taaggtgtta
    78301 catgcttttt gtaatctttc gaatttttcc atatttttta tagtgcgaat tgcatttttt
    78361 gattgacttt cgtgcatatt gctttagtca ttttattcgt tcttcccgat tccaattaga
    78421 gcaaactact caattaggaa ggattcgatc aatctaaaag tcatttcaat acaagaatag
    78481 atggcaattt ttttgatact gcctttaaag accttaacta tgaaaatgtt aggcctttta
    78541 ccgttctatt agtttgccat attcaaaacc aaagtaaggg gtaaatctat ggtaatcaat
    78601 tattttaaaa taaaaccctt agacatcaca gaatccgagt tagacgaata cggaaaatat
    78661 ctcggaaaac cattaggcag cgaagacaag gaaacaatcc taaaacacac ggattttaga
    78721 aaagttttag caattttaaa aaaattaaaa ctaacaaata aatccgaata aatattttta
    78781 aaaacgattc tgcacaagat cttactatgt ttgatattaa caccaatgtc ggaattttag
    78841 attataaaca acttctaaag ttagggcttt tctattttca tgcttttggt gtagccatcg
    78901 gtttttttat tggatattca aagctttttt ctaaaaacgt atttaataaa gcatttggta
    78961 ctgtattaaa ttcaacctcg ttctttctga ttttaaacgg aggaattctt tttgatggag
    79021 gaacgttaaa atctgaaaat aaaatcttat tcagcaccta ttatggttta gttctctact
    79081 cttgtattgc ggttttggtt tgttttcatc atatcttagg aaacttagat aatccttgga
    79141 tctattgtaa aagactttta gggatcattc ctgttacgat tttactttct tttttacttc
    79201 cagatcttta ctttatatct ttcatagaca ttctaggatt tgcggtctca atttttactt
    79261 tcatctggtc cttgagtagg attttaaaaa ctaacaaatc tattttatat tttaacctcc
    79321 cctttctttc tcttctaatt tctatttgtt ttgtttttga tttctttggt acgattttcg
    79381 ataagaagga tttcttattc tttgcggaat taattccggg atcagtcatt tgttatacga
    79441 tttttttaga gcgttttttt ccttctttat tcagtaaggt ttcgttcact aatataacca
    79501 atgaaattga attagaaacc attcctgaag tcaaagaaac ccagaaaaat aaatatccat
    79561 ctagagattt gttagagggg atcaatttag aaaaagttaa aactaagcta aatcattttt
    79621 tagattctaa aggttttata gacgaagaat tgagacttcc tgattttgcc tctggtttag
    79681 gtctttccac tcatcaagct tcttactatt taaatcaata tttaaacatg agttttactg
    79741 atttcctgca attccacaga atcaacgaag taaaaaatat gatgcgtatt aaattaaatt
    79801 ataatctttt aaatattgct tttgaatgtg gttttaattc tgcttcttcc tttcacagag
    79861 cttgtgttaa atatacgggt aaatctccca gagatcttag acaagaactt ctttcaaata
    79921 ctaaaactca gagaaaaggt gaatgagtat ccttttttta gtttttgcga ggcttatcgt
    79981 aatttttacg aaaagtttca aaaaaatggg gatgcactat atttcttcct atttcatatt
    80041 cgacgatacc taaaatatca ttaatatcca ttgtatccaa tttggtcttt ggagtaggta
    80101 atgggtcatt tgatcctata atgcaaaatt ctaaacttct ttctccccag atagcccatt
    80161 ctaaagaatc agataaccat ccaattacaa atgaattgga aaaaattgaa tcagctgggc
    80221 tattgggagg ctcttcgaaa agtctttgaa gatattcgga atatgatgaa gtctttgaaa
    80281 gcttaatcat attataacaa ttaaattctc taaaataata ttcaactgga tctggttcaa
    80341 ccacggctat cagaatttct tttgtgtttt tagaattcca tgatcgaatt tcatcccaaa
    80401 attcttgagt catagtttca ttaaattgta tgaaagtata attcgagaat ttatatttaa
    80461 atatattttg tgggaatcgt ttgtttagaa agaaaacttc ttcaaacaat ccccaatatt
    80521 tgtaaaattc ttcgcttttg taaatcattt tgattattct tttagtctaa tttttaagct
    80581 tgccttactt gtggaactat ctttaaaata ttctgctgtt ggagatttag ttgatttggc
    80641 atcatctcgt acggaatacc ttgaatcacc cttagaataa ttattagata aaccgtcttt
    80701 acttggtgta cttttccagc cactattttt caaatttgtt tcaaattctg atttagagac
    80761 gtcggttttt cgatttgggt accgacttct ggcgcctgtc gtgttttcat ataaggaact
    80821 aagcttacta tttcccccac cacccggcac atccacattc ggcttagaca acctggagcc
    80881 aagagccttg gaggcagcgc caccaagaac cgcgctcata gtgtaagctt tagcttgccc
    80941 tgcagcgtaa tcacgaactt tgtcgtcttt gctcgttaat ttaccagcaa aatctttagc
    81001 acttgcgtaa acttcctttc ggttatcata aagttctttg gcgcctttac cagtggcaac
    81061 cgcagaattg acaacagcat ttactggagt cggagcagaa agtgttgttt ttacaccttc
    81121 aacaaaaccg ttagcaatat ttttagaagc gtctttaaaa ccagcattct cgtcttgagg
    81181 agcatgacca gtcggatcct tcgcgccaat tgggttgttg taaacataag caaaacgatt
    81241 ccaagcttga gaattgtatt catccggaat taaagtatcc gcactggtaa acctcgcaat
    81301 cccaggatca taaaatctcg cattgaaaaa ataaaaccca gactctctgt ctaactcctg
    81361 cgaattaaac ttaggagaaa aattcaaatc cccccgttgc acaaacgtat caccataagg
    81421 aagatactgc atcaaagaaa gagtatttcc ctcatcgtct aacacggtag aaacggaatc
    81481 cacttgatca gttaggtaat aagcaagagc gcccgcctcg tttaacgcag caatacgaac
    81541 cccgttcaga ggactgaaga cagacgaatt tgcttcgcaa attctagaca gaggacagaa
    81601 gggcggcttt cggagaaagg tcgttttgta ttttaaagtt tcattgtatt caacattatt
    81661 gattcgctct tgtttctccg aaaccgggct ctcggctcca gtcaataaat tgaaagaaag
    81721 gaacgttaac caaaatatca acttcagtcc caatttattg actccgcctc catccctgcc
    81781 gcacaaaagt gcggcgctga gtttcctccg cttaggagtc tatgtttcac tgttgttctc
    81841 gtcagatccc attttaatct tcgcgaggct cagcatttgt cgtccaaatc tccttaaatt
    81901 tctccaagat aattggtaac ttctttgaat ctccttccgc caagaatcta ccatctttaa
    81961 ttgaaaaaga ataccagtta ttcgttcctt tttgttcaag agcggtatcc agttcaaatt
    82021 cgtgtaactc cgtaaatcga atatcgattt cgacctgcca agcttgattt ttgttagtat
    82081 taatttttaa cccgtattcg tgttcccaat ctccgtcaca ttgagattgg taccatttca
    82141 ttaaccaaga aaacatggtt tcggattcag ggctcaaaac gaattcttta ttttcccaaa
    82201 tggattgaaa tatctctatt aggactggaa gcttggatga atctcctcct gcatcataaa
    82261 cggaattttt gatagagtat acataccaat ttgtttcgtc ttcatttcga attgatattg
    82321 gttttagttc aaagttttcg aattgtgtag attttaaacc aatctctatt gtccaaccgg
    82381 gattatctaa tgtatctatt ttgatttggt tctctaattc ccaaattccg ttacattgat
    82441 cggaatacca ctgaaccagc cagtcaaaaa tatctctttt cattcccgcc accttggatt
    82501 attgggtgtt tcgcccggca atggttttct aactcctcca ggaatatctt ttccttggat
    82561 atgcggtgtg ttgagctttt ctcccgttac cgaattttca tgagctttac cgggtctacc
    82621 atcccattgc ccaccatcac ctctgatttt aggatcaaag tgacctgttt ccgttttttt
    82681 atacgtttca tatttaaaaa tatttccatc tttgtctctt ttaaaagacg tatgatcgcc
    82741 aactcccgaa gcttttattt tatcacctgg attatcttta taaggtgcaa gcttatttga
    82801 cgatcgcttg gatccgaggt cggatgttcc cccaccattc cccgtattat tccctttatt
    82861 actaacacca ctacttttag aaccattaat atctttttca ttaagaggat ctaaaccttg
    82921 tttacgcatt tttttagcgt cttcaggtgt aacagaagta tttcgtggag gggttccttt
    82981 tgatggataa tcctttcctg gagcatctaa atcactggtt gcaaataaaa gtcctaaaat
    83041 accgacggct cttcccagta ttccagtagc ttttcctgta atttgtggtc ctgatttact
    83101 cgcagctgct tcaattggtt tcgaagtaaa tttttcggct gagtagtgcc ccgtaggatc
    83161 cttcgcccca atcggattcc ctttcacata cgagaaacgg ttccaaccct gggtatccaa
    83221 ttccccgtca attaaagtat ccgcactggt aaacctcgca atccccggat cataaaatct
    83281 tgcattgaaa aagtaaaacc cagactctct gtctaactcc tgcgaattaa acttaggaga
    83341 aaagttcaaa tccccccgtt gcacaaacgt atcaccataa ggaagatact gcatcaaaga
    83401 aagagtgttc ccctcgtcgt ctaacacggt agagacggaa tctacttgat cggttagata
    83461 ataagcaaga gcacccgcct cgtttaacgc agcaatacga accccgttca gaggactgaa
    83521 gacagacgaa tttgcttcgc aaattctaga cagaggacag aaggacggct ttcggagaaa
    83581 ggtcgttgtg tattttaaag tttcattgta ttcaacatta ttgattcgct cttgtttctc
    83641 cgaaaccggg ctctcggctc cagtcaataa attgaaagaa aggaacgtta accaaaatat
    83701 caacttcagt cccaatttat tgactccgcc tccatccctg ccgcacaaaa gtgcggcgct
    83761 gagtttcctc cgcttaggag tctatgtttc actgttgttc tcgtcagatc ccattttaat
    83821 cttcgcgagg ctcagcattt gtcgtccaaa tctccttaaa tttctccaga ataattggta
    83881 acttctttga atctccttcc gccaagaatt ttccatcttt cagtgaaaaa gaataccagt
    83941 catcttctcc tttctgattt aaagtatgag ctacttcaac gcggtctaac tcagtgaaat
    84001 tagcctcgat ccttacctgc cagcctcgat cgccattcgt attaattgcg attccgtttt
    84061 catgctccca atctccgtca cattgtgatt cgcgccactc cattagccag gaaaacatag
    84121 tttcagattc aggattcaca acgaattctt tgttttccca aatggatcga aatacttcga
    84181 ctaaaatcgg aagtttagac ggatctccac ctgcatcaaa aattgaattt ctgatataat
    84241 atagatacca atccgtttct tccgtttcaa ttaaaccaga gtctatttca tagtttccta
    84301 attttgtgga ttttaaaccg actttgaatg tccagcctgg attactaacg gtatatatat
    84361 tgatttggtt ttctaattcc cattgtccat cgcattgatc ggaataccat tgaatgagcc
    84421 agtcgaatat atcttctcgt ttcatttttg aaacctcgga ttattcggca gttcattcga
    84481 agtaggatac cttactcctc cagaaatatt ctttcctttt aaagccattc cggttttaaa
    84541 ttgacatcac cagtccaacc ccaatcagat aataattcaa taaaatcctt tcttgaatat
    84601 tgctcatttt cagaaggttc gcttaatgtt gaaaatccat aaccagcttc ataaattttt
    84661 tctaagtatg gttcgacgtc ttcataattc gttataatta acattccatt tttggcacca
    84721 aaatttttta aaagaactga tacgtttatt tttaaattat ctgctagaat aatcgaaaat
    84781 ggaatttcaa cttcaagatt caaattttca gcagcatctt tccaaatttt ttgtagtttc
    84841 gtgtacaatg aaatactctt taatgatctt ttacaggtat atggtcaaca ggtcctacat
    84901 gtccgtggag acccttataa tttcgacctt catgtttttc tggtccacga actttattgg
    84961 ttgggaaagg atcagacaat tctttattta aatctttata agctttcatg tcgtctttag
    85021 taattccttt ttctttatct ttttttgcca tttccactaa agcttgtttt tctttactaa
    85081 agcgtttatc agtattaata ctattttggc tggctgattt accggaacca ttcccggtat
    85141 tattcccttt attactaaca ccactacttt tagaaccatt aatatctttt tcattaagag
    85201 gatctaaacc ttgtttacgc atttttttag cgtcttcagg tgtaacagaa gtatttcgtg
    85261 gaggggttcc ttttgatgga taatcctttc ctggagcatc taaatcactg gttgcaaata
    85321 aaagtcctaa aataccgacg gctcttccca gtattccagt agcttttcct gtaatttgtg
    85381 gtcctgattt actcgcagct gcttcaattg gtttcgaagt aaatttttcg gctgagtagt
    85441 gcccagtcgg atccttggcc ccaatcggat ttcccttcac atacgagaaa cgattccaac
    85501 cctgggtatc caattccccg tcaatgatcg tatccgcact ggtaaaccta gcaatccccg
    85561 gatcataaaa tcttgcattg aaaaagtaaa acccagactc tctgtctaac tcctgcgaat
    85621 taaacttagg agaaaagttc aaatcccccc gttgcacaaa cgtttcccca taaggaagat
    85681 attgcatcaa agaaagagtg ttcccctcgt cgtctaacac ggtagagacg gaatccactt
    85741 gatcggttag ataatacgca agagcgcccg cctcgtttaa cgcagcaata cgaaccccat
    85801 tcaagtaaac gttgttaacc gaagagatca cgttttcaga ttcgataaat tccaaaccaa
    85861 agaacttgct cggatataaa atctcaacgt tagaaaaaac attgtttttc ggttctaaag
    85921 aagactttcg gatccgaaaa ccactctcgt cataccagta actaccgagg attgcattgt
    85981 tcccgtcttg gatctgagta atacgatctt gcgaatcaat gctgatccgt ttcgttaaat
    86041 ccttaacatt gtctctttga cgagttaagt taccgtttgc gtcatattgc attacaagag
    86101 catccgcacc cgaacgactc gaatcaatat tcgtaacttg atgattcgtg tattggtaac
    86161 tccaaacgtc ttgaacagaa ccactcagag gatcgtgaaa cctcttagaa gataagttcc
    86221 cattctttgc atattcaaaa gactgctgaa atctctgtgt aaagttggaa ttaaaaggtt
    86281 caatatacga tccgttagcc gatgtaagac gacccagacc atcatagcca taatcatact
    86341 gagcggtcca gtccgtagaa tgattaacaa cattcgtaat gttgttgttc ggattaaacg
    86401 aatagactgc gtcttgtaaa accttgttac ttccacccac atctccggaa gaattgagac
    86461 gaaccattct cccttttacg tcatatccgt aactggttgt aatcccgttc ccaagcgtaa
    86521 gactcgacgt ctgaccaaac tcgttgtagg taatgttttc tacgatgtcc ttgttacaat
    86581 atccgggtaa aattccgttt gtattgactt gaacagaaat cccagagata tacccggcgg
    86641 ttccgtagtt gtaacaagca cgcattcttc cgtgagaaat cggatgttct ggatagtcga
    86701 tacgagtcac acgacccagt aaatcatatc tagtttctgt aatatacggt cccgcggttt
    86761 cagaaggaag aggatttcct tctgtagtcg ctaaaatcac tctcgtttct tttttaacac
    86821 gacctaattt gtcgtaacta aaggttttgt tttggctcga gtcttcaatc cgcacgagtc
    86881 ttcctaacgc attctcactc cccgaaaaag aatcatacgt atattcaata ttcccttctg
    86941 ggatattttt agtaaggatt cttccgacac cgtcatacgt gaaagtggta gtaacccctt
    87001 ttgcgtttgt ggtcgaagtt aaatccccaa acgcgttgta gttgtaggaa ctcactccta
    87061 agtcaggatc actttgggct tttaactttc caaatgcgtc gtaactccaa taggtctggt
    87121 ttcttccaga aacgtctttt gtgggaactc ccgcactgga actaggacaa ctcatcaaac
    87181 tgccgtcgtt gagatcggac tttttaattc ggttcccggc gatgtcgtaa caaaatccga
    87241 tcttggcccc tgttccgtca ctggcaaagt cttctacata caatacttcc ccactcgcat
    87301 ttttgacagt gcgtttactc gttccagtac tgtgagtttc tgtcgtttca aatgcagagt
    87361 tgtagactgt agttacgacc acaggagaag tttccccttg ggcaagtggt aaaatcgttt
    87421 ttttgattct tccaatcgga tcgtattcaa acgttagttg cgagtagcta gggattagtg
    87481 gatagggcgg ctttcggaga aaggtcgttt tgtattttaa agtttcattg tattcaacat
    87541 tgttgattcg ttcttgtttc tccgaaaccg ggctctcggc tccagtcaat aaattgaaaa
    87601 aaagaaacgt gatacaaagt attatcttca gtcccaattt attgactccg cctccatccc
    87661 tgccgcacaa aagtgcggcg ctgagtttcc cccgcacgca ttgcgagtct aagtatttct
    87721 tctctacttt caaatctctt ctactcaaag aaaattgttt tcaaagaaca atcaatcata
    87781 tcgcttcgca ccagcggtgc aatcaagctt agttctcgaa aaaactccga aattccagct
    87841 tctttaggta aaatataata caattgaaat atatcgcaaa catttttaga tcttttgtat
    87901 attctaattc tctgattctt ttaaaataaa gacattacac aaaattaaac tcaacattgt
    87961 tccctacaat cacagcataa atacttcaat cacccattct ttcataaaat caaaaccttt
    88021 tgagaaaatt aaaaattgca attttgtcaa accatgagac atagttttat tactatgact
    88081 aaagctgcaa acaacctaac tctatcaaaa acaaagctat attttgtaaa agattcatat
    88141 tcgtgtttta tgttagaggc tcaaaatccg gagaactttc atacattaca aacacttaaa
    88201 gatttcgtat tcacaatcaa tcaaaaagcc ggaaactttt atcctagaaa agatgatgga
    88261 ttggattcag attcaacttg gttctttgtt acttttgaaa acgaaatttt ttcttgtatg
    88321 agaatcgttg taaagacggc ccaaaatcaa attcctttag aaaaaggttt tattctcaat
    88381 tcctcatatc aacaatacaa agtcactgtt aataatgtag cggattggaa ttcagtcgct
    88441 tttctaccaa gtctccaagg tgcaaaagct gcaaaattca attttgcttg tgtatccaag
    88501 tattgtttag aacaaaattt taatttaata tatggaatgt ttaatgatga aagaaaaggt
    88561 attgggcgaa tttatttaga agcaggagca aaagtttcga aacagtttcc aaaaaagatt
    88621 tttttcaaag actttctaac gtatggagag acagcaacat ttacgattat agaaatcgaa
    88681 aaaaacagtt tgcaaaaatt gtctgaaatc ctacgatcgt gacaattcta tgtccttaaa
    88741 ttcatccagt aaaatcattc ttctcaattc cgttgcagca cttttcattt ttttattagg
    88801 attttacgtt ttatacccta gttcaaaacg aaaaattcag aaatattttg gtatcttatg
    88861 tctgttgtta ggcgcatggt ttcaatcttt tatattgaga gagatcgttc cttcatggtc
    88921 ttataactgg cttatcaatt ggggactgat cccttctatt tcggttcctt attatttatt
    88981 taagatcacg tcttcttatg atcaacacga acaaaaagtc aaaaaaccga gaagaacttt
    89041 ttattttctg aatttcttac taatctgctt cttttctctt cacgcatttt cattacaaac
    89101 cttacacgtt tcttttaacc ataatgaaaa tttcgctttt gaaagtagct atgtttataa
    89161 gtttttgcta atttattctc tctgtatggt gattttatct ttagtaaact tagctttcaa
    89221 tgtaatacga aaaaaaggaa gagctaaaac aaatgcagtt cttttgtttt taggtttgat
    89281 tccaccgatt atttccgttc tggtttttat ctatattcga ccaactattt acggagtatt
    89341 ttcaggtgga tatacagcaa ttggattctt aattggaaca tttatctggt cgattgcgat
    89401 tatgaattgt gacgcttttc aacttaggca attttcggtt tatcctaaag aaagaatttt
    89461 aacaaaaatt acaaaacctg cgtttaactt tttatattca atcgttgata aaaaagcctg
    89521 gatgtccgaa gtcttttcaa aaaatattca atttatgaaa ttagttttga ttaaagatac
    89581 ggaattaaaa gaagactatg attattcttt tatgaaaaga agttcgatat tagcgagaat
    89641 gttcggaaac tacattaagt aattttaatt cttaaaatta tctatgatat ttttgaccgc
    89701 agaaagctga ctatccgtaa gattcaataa actctctaac aattttacca tcccttttcg
    89761 ttttaaaatt ttttgaaaca attcctgatt tgaaccagtt aaccgactct ctcctttttt
    89821 ctttaaaatc atctcatctt gaccagacgt aaaccattcg gaagaaatat catgaacgtg
    89881 ttcaaacaaa agcattgtct ttattgtaat cgctctttca ttttttaaca tcttggtaat
    89941 tgcacccgaa gtaagaccaa tcatagacgc aacttgccct tgattgagac ctttagtctc
    90001 tttgagatgc tttaaaatta tttttaaacg agttatttta tctttatcca tagtaaatta
    90061 tatttgtact aagtcaattt tttttatttg acaagttgac ttagtcaact tatagtatag
    90121 atgtcatttc ctcaaatctg tattatagga tttagcaatg aatccccaga aagagcaaga
    90181 aattaacgta aacgtattat tgtccgggtc aattaaggct cgtttaacga agataatttc
    90241 tattttatta acccatcatc gaacaatcat tgattcgcgc ctaaatcgag ataattcatg
    90301 gtaatcaatt attataaaat cgtatccctt atagacatct taggttttgc ggtttcggta
    90361 tttactttta tttggtcttg taaaaatatt ttaatcaata aaaatccgat tgttttcttc
    90421 aatcttccgt ttatttccct cttaatctct gttagtttca ttttagattt tatggggata
    90481 attctagata agaaagattt cttttttatt tcaaaattga tttccggatc gatgatttgt
    90541 tatgcactta ttttagaacg ttttttccct tctttattta ataaggcggc tactgttacg
    90601 attccagatt ctaacataac caatgaaatt gaactagaaa ccattccaga ggtcaaagaa
    90661 acccagaaaa ataaatatcc atcaagagat ttgttagagg ggatcaattt agaaaaagtt
    90721 aaaattaagc taaatcattt tttagattct aaaggtttta tagacgaaga attgagactt
    90781 cctgattttg cttctggttt aggtctttct acccatcagg cttcttacta cctgaatcaa
    90841 tatttgaata tgagttttac tgatttcctg caatttcata gaatcaacga agttaaaaat
    90901 atgatgcgta taaaattaaa ttataatctt ttaaatattg cttttgaatg tggttttaat
    90961 tctgcttctt cgtttcacag agcttgtgtt aaatatactg gcaaatcccc tcgagatctt
    91021 agacaagaac ttctttcaaa tactgaaatt cagagaaaag ttgaatgagt aggaaacatg
    91081 gtagttttta atattgaagt aataccgatt agagctttct cttctttttt attctaatat
    91141 tccaattctt agatttctct ctgttatttt agtccggctc tctacttttt tagtttttgc
    91201 gaggttcaac ttgatgtttt ttccatataa ttttcccatc ttcgtttaaa taacaagtcc
    91261 ttgttaaatc ttcaattaaa ggtccatcgg gaattgaaac agtccaacct ttaagaaccc
    91321 aagtctctgc taatttaatg actttatctt gaaggctatt ttcatccttg ttgaaggtga
    91381 ctacataatg ataatcatga aaacatgtat cgtctgcatt tgccacattt actatatttt
    91441 ctttagtttt gaatttgtga taaaaacctg caaagtaatt actactttct ctaatttcat
    91501 gatcaaaacc taataattca ttttgaatta actgcacaaa tgcatctaat tcaaatacat
    91561 tttccggtaa atcgaaacga aagtatattt gcgtaatcat ttattatttc cataaaatat
    91621 cgttggttga tttggaacct tgcctttttc aaaacctcca actgatatgt ctctattaag
    91681 aatttttccc catctttctg accaagagcc aatttccgga tttttatcgt ttattttatc
    91741 gcaaaacact gattgcatgc aaaatattag gtactttatt atattgttat gattagtgcc
    91801 attttttgat aatttcttta gcttgttttg tgattttttt ccattcagaa tcatttagga
    91861 tttctatatc cgtttctttt tctacatagc tatttaaaag ttctcttaat ttaaaaagtt
    91921 ctttaacagt attttcggag atcccggatt caatagaagc ttgttcaagg aattcatcaa
    91981 aaccataatc gtcaaataaa gtacacatta cttcattata agaagaaatt aatcctgtat
    92041 cattatcctt atttagccat agctttcttt gtaagttcaa atccgctatt tcggcgatta
    92101 gattataaat atttttgcta tttaaattca tgaaatctaa aatttaggca ttttggtaat
    92161 atcaaattta tttaatggta tatgtgcttc cggcaatttt ccacttttta atacgtctcc
    92221 attggcgcca taaaatttac cgtctttcat aaattttaca tatgaatttt gttgagcagg
    92281 gttaggacta tttggatttc ccggcatttg tcttattgaa ttatgaggat ttgtcggatc
    92341 gtgaaaaact gcacctccgc cctttttgct ttgtttttca acaaagcctt ccggcacaga
    92401 tatcgttcct ttaaccgaat tagtcgcaga actcgccccg ccacccggca cattaacatt
    92461 cggtttcggc agcctcgacc caagagcctt ggaggcagca ccaccaagaa ccgcgcccat
    92521 agtataagct ttagcttgac ccgcagcgta atcacgaact ttgtcgtctt tgctcgttaa
    92581 tttaccagca aaatctttag cacttgcgta aacttccttt cggttatcat aaagttcttt
    92641 tgcgccttta gccgtagcaa ccgcagaatt gacaacagcg tttactggag tcggagcaga
    92701 aagagcagat attatacttt tatgttattt cattcctctg cttttttagt ttttgcgaga
    92761 cttaagccag ttcaatttta ttcatagaca aatggttttt tagatataat gatcgtaaaa
    92821 tcggctccac tataaagatt atatcctata aaagtatcag aatctatgaa tatatcaaat
    92881 tttgaaacag attctccatt tataaataat tcagtttctt gttgtccgga aatattctca
    92941 attacggttg ttccagctaa gcctaatgtt ggatcagtta ctaaattttt attttcaaaa
    93001 attttatttc gattaacaaa caaagaaata tcctgtccat tatacccttc ctgaaaagaa
    93061 aaaacaagat tagcttttgg tccatcgatt ctagaacatg aagataatgt aattaatata
    93121 aaacacgata ttatgaattg attcatttta cattcaatcc ttgatttaaa gaacctgatt
    93181 taaacttgtc ggccatcaat ttaatttgag attgcttaac agttaaattg tcgctagttg
    93241 tactttgatg cattattgtt tccgattcaa ttttagaatc tttaggatgc tctaagcctg
    93301 caaggtgtcc gaattcatgt gttgcagttc tttcaaagct attttgatat tttgtaggag
    93361 ttttattttt agctatatca gacctaactt tcatttcttt gcttttttaa tttttgcgag
    93421 gctcacctct tttctactca aataatttca ttttatcaca tgagtctgtt atcttggact
    93481 taacttccca cattttagtt tttgcgagac tcaggctcgg ttaattcgaa ttttatttct
    93541 tttatcgaaa aaactctctc tttatttata ttttcatctc gtaccaaaac aaattcaaaa
    93601 gggggggaat caacataaaa atcattttta aaaccgacta attgttcaaa gaagtaacta
    93661 tggttttgaa tttcttgatt atttaaaata tcgatcccgc attttacatt cactttaatt
    93721 gcataatttg gaatagaatt tatatctgta attctactac tcccaccgta atagtcagct
    93781 ccactaccat aaacttctaa gtattcatgc aacattaaaa cctttctttc aactaatatt
    93841 tcccaatttg cttgaatcca attagatttc gagtcttcat ccgacgtata acttctttcg
    93901 gataataaag gtaaggttat cgaataactg acatttaaga aatctgcaaa tgttctaata
    93961 gcggtatcta tattcattat ttactaaaaa tgttatttaa gaaatttttt tcatcttgat
    94021 ttggggctct tttgtagcct ttagaacccg gtaaagattc ttcaaactta actttctgta
    94081 aagctccctc aggtgcttta ggatgttcat taggtttcca ttcttttact cgtgcagaat
    94141 ttatgtcaat tttacttcca tctttaaatt taatctcaac agcttttccg tctcggccag
    94201 ttctggtttg ggtttcaaga atatcttttc caaaaatatt tccttttcct ccagtcccac
    94261 cacccggcac attaacattc ggtttcggta gcctcgaccc aagagccttg gaggcagcac
    94321 cgccaagaac cgcgcccata gtataagctt tagcttgacc cgcagcgtaa tcacgaactt
    94381 tgtcgtcttt gctcgttaat ttaccagcaa aatctttagc acttgcgtaa acttcctttc
    94441 ggttatcata aagttctttt gcgcctttag ccgtagcaac cgcagaattg acaacagcgt
    94501 ttactggagt cggagcagaa agagcagata ttatactttt atgttatttc attcctctgc
    94561 ttttttagtt tttgcgagac ttaagccagt tcaattttat tcatagacaa atggtttttt
    94621 agatataatg atcgtaaaat cggctccact ataaagatta tatcctataa aagtatcaga
    94681 atctatgaat atatcaaatc ttgaaacaga ttttccattt ataaataatt cagttttctg
    94741 gagcccatgg atattctcta ctgcgcttgc cccagctact cctaatcttg gatcagttat
    94801 taaactttta ttttcaaaga tttttttttc attaacaaat agaattacct cttctccatt
    94861 aaatccctct tgaaagttaa aaattaaatt agctttatgc ttttcaacca atgtgcatga
    94921 gaacatctta ataatcacta accataaaat taatcgttta ttcattttac actcaatcct
    94981 tgatttaaag aacctgattt aaacttgtcg gccatcaatt taatttgaga ttgcttaaca
    95041 gttaaattgt cgctagttgt actttgatgc attattgttt ccgattcaat tttagaatct
    95101 ttaggatgct ctaagcctgc aaggtgtccg aattcatgtg ttgcagttct ttcaaagcta
    95161 ttttgatatt ttgtaggagt tttattttta gctatatcag acctaacttt catttctttg
    95221 cttttttaat ttttgcgagg ctcaagtttt atttataaaa ttctgatgaa atgattttgc
    95281 ctgtgttaat atcaatttca caatgatatg atgaaaatga ataaacgatc aaaggatttt
    95341 tagaggcgat tttgtagtag taatctcctt tatagatttg cggaaattcg gcctcccaga
    95401 ggggattcgc tttcgtatcg taagcgatta aatttttatc attttcggtt gttgataaat
    95461 atgcatcggg atctaacaat attacgattt tcccatcgtt ttcgaaggca tcaataacgt
    95521 tattcgggca tgtaaaatgt aaattgccaa acgtaatttc cttacctgaa aaagataaat
    95581 aactcatggt aatggttctc ccttagaaaa gttcttaggt gaaattttgg aacgtaattc
    95641 aaattgttct gcgcctcctc gcattcttcc ccattcggaa acaggtgtag ctcttgaacg
    95701 agttaattca gttccttttg gaacgagtac tttctgaata aaattcgctt tgtttcctgg
    95761 aggtaaagaa agagcctcct gtgcccaagc actactttta ggtgcctttt ttgttaaaaa
    95821 cccgcctgta atgttatcac ctgaaaatac acgataataa taatcatctt ctttctgcgt
    95881 aaattttcgt attacgccgc cagcgttcgg tatattatta actttattat ttgtccccga
    95941 attaccacca tgagtcacac cacttttatt acctttgtca agaaaattct taacatcaga
    96001 tttgttcaaa ggatcaagtc cggctttact catgtccttg gcttcagaag gagtagccga
    96061 tgtacttcga ggcttgtcag gaaggcttgg tttgtcgtct tttgaaccta ataaattagc
    96121 taataaacca gtagctgcag cgccaagacc agcagaatta cctccacctg aagaagatcc
    96181 tggtctacca actggaggaa cacctcctcc acctaactca agatgagttt tacatggtac
    96241 tgtggaaaga gtactacaat gccccgtcgg atctttcgcc ccaatcggat ttcccttcac
    96301 atacgagaaa cgattccaac cctgggtatc caattccccg tcaattaaag tatccgcact
    96361 ggtaaacctc gcaatccccg gatcataaaa tctcgcattg aaaaaataaa acccagactc
    96421 tctgtctaat tcttgcgaat taaacttagg agaaaagttc aaatcccccc gttgcacaaa
    96481 cgtatcacca taaggaagat attgcatctg agaaagagtg ttcccctcat cgtctaacac
    96541 ggtagagacg gaatctactt gatcagtcag ataataagca agagcgcccg cctcgtttaa
    96601 cgcagcaata cgaaccccgt tcagacgaca gacgaatttg cttcgcaaat tctagacaga
    96661 ggacagaagg gcggctttcg gagaaaggtc gttttgtatt ttaaagtttc attgtattca
    96721 acattattga ttcgttcttg tttctccgaa accgggctct cggctccagt caataaattg
    96781 aaaaaaagga acgttaacca aaatatcaac tcagtcccaa tttattgact ccgcctccat
    96841 ccctgccgcg gcactgagtt tcttccgcgg cgaggctcac gttgttttgc tgttagttta
    96901 atttttgcga ggctcaccgt aatttgcacg aaaagtttca aaaaaacttg aatctaattt
    96961 tcgatgatat gcctgcatta tattcagtac gtcttcaatt tccataagat ctaaatctgt
    97021 atacttgatt tggatttttg aattggatcc gattacacaa aactcatgtc ctctatcgcc
    97081 ccaaattgcc cattctaagg aatcaggtat ccagccaata acggacgaat tggtaaaaat
    97141 agaatcagct ggactattgg gtggttcttc aaaaatagcg gcatagtatt gcgaatattc
    97201 tgcctctttt ggtaatacaa tcatattata tctttgaaaa actctgtaat agtatccaac
    97261 tggatcaggg tcaatcactg ccataatgat ttctttagtt ttttctgacg accacgttct
    97321 aatctcatcc caaaatctag atgtcattga ttcatcgaac tctataaaac cataatgaga
    97381 gaagggaatt ttaaaaacat cttccgggaa gtttttttcc aaaaagaagg ctttctttaa
    97441 tatgttccaa tattggttaa attggttact ttcataaatc atagaatcaa tttcctaatc
    97501 gaatttttaa attagacttt ggtgatgcac tatctttaaa atattccgca gtggggccct
    97561 gtgtagattt tgcatcatct cgtgttgtat attttttatt atcttttgtg aatatgttca
    97621 cctttccatc atctgacaac ttttcattcc agccattctt tcgcaaattg gtttcaaatt
    97681 ccgattttga tacatcggtc cctctattag ggacacgagt acgattttcc gaaacatctt
    97741 tataagaaga actaatctta ctatttatcc caccattccc cgtattattc cctttattac
    97801 taacaccact acttttagaa ccattaatat ctttttcatt aagaggatct aaaccttgtt
    97861 tacgcatttt tttagcgtct tcaggtgtaa cagaagtatt tcgtggaggg gttccttttg
    97921 atggataatc ctttcctgga gcatctaaat cactggttgc aaataaaagt cctaaaatac
    97981 cgacggctct tcccagtatt ccagtagctt ttcctgtaat ttgtggtcct gatttactcg
    98041 cagctgcttc aattggtttc gaagtaaatt tttcggctga gtagtgcccc gtcggatctt
    98101 tcgccccaat cggatttccc ttcacatacg agaaacgatt ccaaccctgg gtatccaatt
    98161 ccccgtcaat taaagtatcc gcactggtaa acctcgcaat ccccggatca taaaatctcg
    98221 cattgaaaaa ataaaaccca gactctctgt ctaattcttg cgaattaaac ttaggagaaa
    98281 agttagtgtc cccccgttgc acaaacgtat caccataagg aagatattgc atcaaagaaa
    98341 gagtattccc ctcatcgtct aacacggtag agacggaatc tacttgatca gtcaggtaat
    98401 acgcaagagc acccgcctca tttaacgcag caatacgaac cccattcaaa taaacgttgt
    98461 tcacacttga aatcacattc tcagactcga taaactccaa accaaagaac ttgctaggat
    98521 acaaaatctc aacgttagaa aaaacattgt ttttgggttc taacgaagac tttcggatcc
    98581 gaaaaccact ctcgtcatac cagtaactac ccaagatcgc attgttccca tcctgaatct
    98641 gagtaatcct gtcttgagaa tcaatgctga tgcgtttggt aagatcttta acgttgtctc
    98701 tttgacgagt taagttacca ttggcgtcat attgcatgac aagtgtatcg ttcccggatt
    98761 tagaagaatc aatattcgta acttgatgat ttgtgtattg gtaactccaa acgtcttgaa
    98821 cagaaccact cacaggatcg tgaaatctct tagaagataa gttcccattc tttgcatatt
    98881 caaaagactg ctgaaatctc tgtgtaaagt tggaattaaa aggttcaata tacgatccgt
    98941 tagccgatgt aagacgaccc agaccatcat agtcataaac gtattgagta ttgaagtcgg
    99001 tggttgtatt tacaacattc gtaatgttgt tgttcggatt aaacgaatag actgcgtctt
    99061 gtaaaacctt gttacttccg ccaacctccc cagaagaatt gagacgaacc attctcccct
    99121 ttacgtcata tccgtaactg gttgtaattc cgttcccaag cgtaagactc gacgtctgac
    99181 caaattcatt gtaggtaatg ttttctacaa tgtccttgtt acaatatccg ggtaaaattc
    99241 cgtttgtatt gacttgaaca gaaatcccag agatataccc ggcggttccg tagttgtaac
    99301 atgctctcat tcttccgtga gaaatcggat gttctggata gtcgatacga ctcacacgac
    99361 ctaaaagatc atatctagtt tctgtaatat acggtccggc ggtttcagaa ggaagaggat
    99421 ttccttctgt agtcgctaaa atgactctcg tttctttttt aacacgacct aatttgtcgt
    99481 aactaaaggt tttgttttgg ttcgagtctt caatccgcac gagtcttcct acagaattct
    99541 cactccccga aaaagaatca tacgtatatt caatattccc ttctgggata tttttagtaa
    99601 ggattctacc gacaccgtca tacgtgaaag tggtagtcac cccttttgcg tttgtggtcg
    99661 aagttaaatc cccaaacgtg ttgtagttgt aggaacttac tcctaagtca ggatcacttt
    99721 gggcttttaa ctttccaaat gcgtcgtaac tccaataggt ctggtttctt ccagaaacgt
    99781 cttttgtggg aactcccgca ctggaactag gacaactcat caaactgccg tcgttgagat
    99841 cggacttttt aattctgttc ccggcgatgt cgtaacaaaa tccgatcttg gcccctgttc
    99901 cgtcggtaga aaagtcttct acatacaata cttccccact cgcatttttg acagtgcgtt
    99961 tacttgttcc agaactgtga gtttccgtcg tttcaaacgc agagttgtag gccgttgtta
   100021 cgaccacagg agaagtttcc ccttgggcaa gtggtaaaat cgtttttttg attcttccaa
   100081 tcggatcgta ttcaaaagaa gtcggatttt tttcttctaa gtggattaca aaccggtcta
   100141 tctctccgga gctcgcccag ctactttgtc ctttacgtac cacttttccg gttgtgtcat
   100201 acacaagtct ccccgtaatc gcgtaattac cgttagacgc actttttacc gtatagatgt
   100261 tacgacccat tccgtctgtg taggtacggg acacaaagtc tggatctccc gttcccgtca
   100321 caaacgttgt ctttgcactc agtggaaaac tagaatcata gccgtaacta gcggttgtga
   100381 gagttcccgc atccgtgtcg gaactactgc ggatcagtct tccaaaatta tcatattcaa
   100441 aatagctttt gtttccgttt ggatccgtgg ttgtggtcgg aactccaaac ccgcttccat
   100501 atccgatttg atgtgtggtt gttagtgtaa tacttccccc caattttgtc tcttgggtta
   100561 caaactgatt gagttcgtcg tcgtatttgt aagagttccc acgcgcagga ctagaacttg
   100621 tatccttttc aaccgttttg tttccaaaat tgtcatattc aaattcggtt gtgtgagttc
   100681 ccacaggaga aagtccgctt ccagtatagg aactcgcacg tttgattaga tttcctcttg
   100741 tgtcatacga aagtagggac gtaatctcgt gggaactacc actcaaaccc acacttcgag
   100801 tcgctcttct ttggttggta gtatcatcgg tttcaaaatc ggtgacggaa gttgtggtcg
   100861 taacaccgtg cacagtatca ctaaaatgat ccgttgtgga ttcagtcttc cgactgatct
   100921 tcgttccgtt gatcaccacg tcggaggttt gtgtcgtagt tctttgaccg cttaaatact
   100981 tttcgatttt ggtcgtaaca ggaaggtaac tggtcacacc cggtgcactg acaattggtt
   101041 ttacatcgtg tgttgtctgg atggttccgt agtcgttatt gtcatttcct acaatacggg
   101101 tttctttctc tgcaccagaa agcgcgcggt tcatcatata atcggcgtaa ggtgttgtat
   101161 gatacagatg agttgttttt tccccatacg cttcgtgaat ggtaaattca gaaaacccaa
   101221 aatagtcaga ttctttttta ccgtttaaaa atgtagaaaa agcaaaccca ttcttgtatt
   101281 cgtagttttt agtgatgcta ttagaaaaac catcgtctaa cgtgactttt gtacaaacac
   101341 gatagtttgt aggtaggtct ggaatatcgt cttcccctgt attgtcaaac ttcgtagaat
   101401 tggaatattc aaaatcataa atacctccaa tcccgttttt gactttctcg attacgtctg
   101461 gaaccgttcc tgtcgaaagt gcaaaatacc aggtaggttc ttttaagtga aagattccaa
   101521 tgtctgtcag cccatccccg ttatagtctc cttggatcca acgaaataca tagacttgcg
   101581 cgattaagtc aggtctgtct aaattttttg tgaccacact tgacggcaaa gaaacgatcc
   101641 tactctgtgt aagatcataa attttgtctt ccccacccga gaccacaatc ggatttccgc
   101701 cgttgtcaaa ctggtcacta aaaccgatca tacccgcgtt atatacgttt ttttgaatat
   101761 tcgtagaatt gattttaact ttggtaaatg aagttccgtt gtctaagttt ttcccaaaca
   101821 cgatctcgcc cgtgttcgta agagcatata cgatccctgc agggtttttt gaattgtagt
   101881 ccgtggtagt aatcggaagt acaaactccc ccgttaaacg tttaaactgg atctggttag
   101941 aagaaatcgt tcctaaatac catttgtgtg tagtagtcct tctgtctacg attacaagtt
   102001 gtgcttgtgt tgtggtaaac ttgcctgaaa aaaaactaaa ttcttttctt ctctgtcggt
   102061 tttcgtttgt ccccgcttga aaaagatcgt ttaagtctgt cggggtaaga tccccactgg
   102121 gagttaaaaa cttagttcca cctagaccac tcagaacaaa tcgtgcgttt ccactggaag
   102181 tctgatcgtc taatatgaga accgactgag aagtattgtt ttcaaaatga tctaccgcat
   102241 aaccactgtt atttggatca aacttagata cgtccgtatc cgtaaaggta gctaaattca
   102301 aaacatcgaa tgtagttccg tttgtatttt taaaactaaa aaactgattg gtagttccct
   102361 gttttttgta aaataggact tcgtctttta aattgtttgt ataacggtcc ggttttccac
   102421 ccaaaagggt ggtaatccca gaagcttccg ggttcaaaga agtattgact ctttctgtaa
   102481 agttatttcc ccgttttaga tcccatgcat ttgcctttct gtcaaagatc aaaagttcag
   102541 gagaagaaga acaatcatcc tgagtaaaac atcccccaaa tacaagttct ccttttccag
   102601 agtttagatt tccgtcatat ttgtaagaaa gtaaaatcgt cttagtgttg ctcgatacac
   102661 ttaaactcgt tttacccgat tctattttta cctcgtcttt aggaagagga gtttttagga
   102721 tacggtccgg atcgggtcca tagcttagat cgctgtagat tttgtatcta aatccgcttt
   102781 gtgtcgcttc tccaatccaa aactttccgt cactctcaga gtaaaaccct atgtctgttc
   102841 ttccgtcccc gttaaaatca ccttggagcc aacgagttac ggttctaaac tgaggagttc
   102901 tagaccaaat cttaaagttg attgttccat cccctgtttc tcctaatgtc cattctccat
   102961 tacttcgatc aaataaaaga aagtctgaaa aaccatctcc gttaaaatca ccactaaacc
   103021 ggtcgtgtcc aaataacgac tgttcgggtg tggtaaatac cttgtagagc ctccactgca
   103081 tttgaaaagt tacggaatcg tttttatttg gattacgatg attttcacct acaaaccact
   103141 ttcccgatct agagtcatac aaagaaatgt ccgttcttcc gtctccgttg tagtctccta
   103201 caagaaagtt tactttgtcg tgatcctttc ccggttttgt taaatcattt gtattcgaac
   103261 tatctaaatt agaatccggt gtataatcat ttctgaatac gttttgaaat tttttactaa
   103321 accttaaaaa ctcaaaactt ccccctttat tgagcatcaa agtccactga cccgtaggtt
   103381 cgtcaaaaag aacactgtca cttaatccat ttccgtcata gtctcctgga aaccattcca
   103441 ttctaaaaat atcgggaaca gaattcatca gtcttccgta acttttaaac tgcaaaaccc
   103501 ttccgtcgtg ttctgctact acaaagtctc tggtttcggg taaatagaat gcaatatcgc
   103561 ttcttccgtc tgcgttgtag tctccactta cgtttccttt gaagaatttt atcttttcgt
   103621 catttccgta tccttgataa cggtttgcat acagtttgaa gttatacccg ccttcttttc
   103681 ttccttcggc ggccttccaa ttccctgact tcggattaaa aaagagtaaa tcagaaatcc
   103741 catccccgtt aaagtctcct tcaaagtatt gggtcgcttc tggattgtct tctaactcac
   103801 tggaggtttg attgactata ttctgccagg taagtagtct gctggaagtt tgataaaaaa
   103861 actctggttt ggttgtgtgt ttactcgatt gtatattttt gattctaggt cttcccgaat
   103921 ccgtagaaat ttcgtattcc ggtatatact catacaattt tcctcccccg tcccaaccta
   103981 cttcgattct ttcaaggatt ctgtccattt tcatgaggaa accaggtgta ttagaaacgt
   104041 aaaaatcttc tctttgtttt gtgataaacc ttacgtattg tttggcggat agcccacttt
   104101 tagagtttcc cgtatatcgt atttctttta aatagagatt tctatttttt gaatattctg
   104161 aattgtcgta atttgcttgt agatagtttc cgtttttgtc ttctgttttt gtcaaatacc
   104221 agctatacgt ttggtttgga agcgcaggat tgtagatcct actttccaaa ctttctccgt
   104281 agatggtttt agttccggaa gtatctaaca cttcccaaac tcccccactt tctatttgag
   104341 taagtttgaa tattagaaag tcttcacttg taatttctgc tcggtagact ccgttttcgt
   104401 ttgtattgtt tccgctcact ttgacaagtc ttgttccgtt ccagctaaaa ctatctcttg
   104461 tgtcgtagta gagggctccg tattctgggg ttcttgttat acttccaagt cctagactcc
   104521 atcctattcc taaccatcca tctcccccgg tagaagtata tgaaagactg agtttaggtt
   104581 ctactcctgc tcttcccgca ggtgtttgga tgggatatgt taggctaaca tttccgtagt
   104641 gatttggttc cgggggtgct acaaaagaag ctccagcgac cggttctgct tttgtttcgg
   104701 gatcgtctat cgcttgtgcg tagttagtcg agatggagaa tagatcactt ccttccggtg
   104761 cgggtgctga tccaggggtt ccgtttccag aaccagggct accacctacc ccacttccag
   104821 acgagggaaa actcgctccg ttggggattc cgagtaaagc ccaccaccag ttattggact
   104881 ttcctttttt tcctggcaaa attccacacg tagttgtagt aaacaaaaaa caaaagaaca
   104941 gtagtatatt gatatatttg aatgtatgag tgcaatatgg ttttaagaat atttctaaag
   105001 aatggaaaaa gaaacttcct cctttctttt gaggcgaagc ctcttttgtc tgttctttct
   105061 ctgtctttct atttgttttt tcttcgttca tcttgtttgc tttttctttt cgttttttgt
   105121 taaatctttc ttcttaattt cgcttttact tttgtttatt ttttaacttt agtacatttt
   105181 atttttcgca tgcaaattca gttgcgaaga gttaggagca agtggatagg cagaaagaat
   105241 tcacttccgc aaagccttcc ttcggaagac cctattcact cactcctaaa acctatctac
   105301 taatacttga tcttagctcg gatggtataa tccctttcga tcaaaggaga tacaaagaag
   105361 ttattcagtc cgtatttcaa agcacctgga ttagcaagat ctactttggc tcctcgtatt
   105421 ctttgttgtg ttttgtcttg agaaatccaa gtcacaagtc caaatccatt atcgttcact
   105481 accgcacgcg gggtatattg aactccttcg ttggtagtac tgatctgaaa ttcttttgga
   105541 ccatctactg taaaagtaga tatgtcgctg actcttcccc aattagttcg tctggttcca
   105601 ttgacttgat cccaggtagt taaaatttta ttacctgcta gtacggagtt aacaaagttt
   105661 ctagaatcca cattggcttg agccaaagac aaagcattcg gatacaataa ctgtcccgct
   105721 tgcaagtcta gaacctttaa gaacaaatcc ttaccgttct ttctatatgt aaaaagtcct
   105781 ctatctccaa aactattgag tttgagagaa tcaacacctc cggattccac ttcaatatta
   105841 gaagttccta ataaattaga attcgaagta tcgattcctc ttcctaaaat catcccgtcg
   105901 tttcttctcc aaagtaccat tcctcttccc gtagcagctc ctacttgtaa agtatctacg
   105961 ggtcttgtgg attcgctgat taaagtttga tcggagccga ttttagttcc tgtagtcata
   106021 tcatatacgg aaccgtagac tgtgtgatct tcggaacttt gtcttactaa tacccaacca
   106081 aatacaactt ggttattgtc attggctgca gcttgcaaat aaggtatgtc atagtagtaa
   106141 ggcatggaag acatatcaaa gtacttagta tatacaaaat ttacaatatt tgtatttcct
   106201 ccttgaaagg ttccattgtc taaacggatc caacgagcca ctccttgata attgaataca
   106261 aacgttccac cacaaaacca agatacacaa ccgctatcag gggtgaagga agacgagact
   106321 tgagtccaaa atatcgcggc gcgattgttg ccgactacga cgtcccacgt atacgaaaat
   106381 ccggaaaatc cctgagaagc catgttgcta cctacaaagg tttcgcttac gatcgttgat
   106441 agattggtca aatccctcac agatacgtag agattgtccc cgctattcca aactaagacc
   106501 gcttttccat tctttgcttt taaaacataa tttccggtag aagccgccga attgatgtta
   106561 aacggatttc cgatcgcttg tcctgtacta atctgattgt atcttccaat cagagtcgtg
   106621 ccctgtctcc aaacagtcaa agctacgtcc ccgtgattgg caacggcggc ataggccaaa
   106681 ttcggagcgt ttacatccgc actgatcgga aaatctgtgt ttgtactttc caggcgatac
   106741 gacttaccac tcggagccgt caaacggact aaaccggaat acaagaaatt gctaaagtct
   106801 ccaccgtccg cccaggaatt ccaaagagcc acaccttcgt tgtagatccc catccagtta
   106861 agagagttta actctggagt aaaacccaaa caagaaccgg gatgaaatgg aatcgaagaa
   106921 caactaacgt tcccgctcga aacaaagggt ttgtattgaa tctgatcaaa cgctgtagag
   106981 ttaaaagaag aattcacaaa gttgttccaa tcggttgtaa accctgtatc catggaaagc
   107041 ctgacatccg gagaagtcaa agttccagga acatacatag aagttgtttt tggagcgtct
   107101 atttgaatca ggcgatctaa ctgaacgtca aaagaaccat cctgtgccgc gggtaaaacc
   107161 tgaactactt tgtagtttgt agaatctcct tggataaaaa agttgtcacc tacgtttaca
   107221 gaaccgtaag agttcgctac cttcacaaga cttgtacctt ttacgatcgg aacccctgct
   107281 tctcctttta atttacgaac ctgagaaaag tgtaaaggcc agatcgtttt acgatacgca
   107341 ctattcaaag aaggtcgaat atacaatttt actaaactaa tcgcaggatc aacggtagta
   107401 ctgagtgttg gcaattgaac acaaagtgta tacgtctgac tgataaaatc cagagtcgtt
   107461 ccacagtttt ttagtttgta aggatcactt gaactcaaat ccttaatgac atgaaaccaa
   107521 tccgtccgat ttccaccaaa tccaagactg atttcaaaat cggccgcttg gttgatattg
   107581 taacgatccg aagaaacttg aggattgtaa gtaaagtttg taaaatactg atacggaccc
   107641 gtgtccaccg cagtaccaaa gttaggcgaa aggtatttcg tcttgtccaa cttgattttt
   107701 agttctaccc tttctccaaa acctacctca cccaaataaa gtgaatttgt atccggataa
   107761 taaggatgat ttccgagagt tttaagatcc cattttgtat tgagaggata accgtttccg
   107821 gtttctaaag gattggttcc aaacttttgt tctactttga taaagtcctt aaaagaaatg
   107881 taaactaagt cgtagctatc acccgcccag ataatagaat ccacaccttt taaaattgga
   107941 gccgcaacta cacctctcca aggatcaaat ctacgaacac ttccagagtc ggtccagtat
   108001 tcggttggag aataaaattt tcctttggaa taaatcgccc aaactccaga attcattttt
   108061 tctgattctg tccattggct atatggtttt tgaacacaag ccgttctact cacaccatcc
   108121 gatccggtac tagtttcatc ctcacaagga atgttggtac tcactcctcc aaacgattgg
   108181 attcctttta agtaaactct ggactctcct aacttaggag ccgattcaga caagtctatt
   108241 acataatcct taaatgtaat attgtcccca gaacaagaaa ttctttccaa agcttttttt
   108301 aaactgatcc caggagaaaa cacgtccgcc gcttttgtgt tacacggatt cgatacgttc
   108361 ggtgtatcaa atgcggttac acgatacatt tctctgaccc ctggtccata cacttttacc
   108421 agtgcggttc ttccttttgc gttttcttct atgatcttta gattgtttcc ggtaaaactg
   108481 agtagagatg atttgtaatt agaatccgct acgtgagtca tggtatagtc cacgatcatg
   108541 atcttgggtg tatatccggc cgcgatcgct ttttctactt ccgatgtatt caaatttgtt
   108601 aattctacta catacggtcc aaagtcagat cctccatata cttccacttc aaaaagacta
   108661 tagtcgtcgt ttctcagtct aaaagaagac atgggaacca gctctcctcc aggagtttca
   108721 aacatcaaag aacagagtat gtttgatatt ttgaccggca tgttgactga taaatttttg
   108781 atatacaaag cggctctgac cactcccgcg tttggttcta ccgtagacgt ttcattgacc
   108841 tttgtggatt tatcggatcg atactttctg gctttgtttg tagatgaatc cgattttaaa
   108901 ttccaagcgt ctctatctat gttgttttta aaaggtctgt ccgcccattt ggttgtagtt
   108961 gcggatgtag cattttttgc gttccaactg tctcgactac tgttgctgta gttcatccca
   109021 gtggatacaa gtcccattcc aaaaccggcg gtcattcccg cggacatact tttttcatga
   109081 gactgtccca tttctgtttc cgtactaaat gaatcttgaa actgtacggt tctttcattt
   109141 aactcgttct ggtgtatctt ttcagatcct tcgtttttag aggcttcaaa gtcgtttgag
   109201 ttgatctcac ttacgatctg atcactttgg ttacttgaat tttttaagat ctgtatcttt
   109261 aaagtgacag gaggtgcgat cgttgtttcg atctgtggat agtctgctat ccatacgtta
   109321 gtcagcgttt cgttctgatt taagattccg tctccgtcaa agtcgtttac tatattcgtt
   109381 cccgtgggat cgatcgttcc catcaaagca tttgcattta cggtcctacc tggaggcagg
   109441 ttgaaaattg cgtctacggg tgttactggt gtggaacccg ctcctccagt tccagagttt
   109501 cctggtttta ccggtactcc ttcgttgttt acctgagttt ttacaggttc tgcggccaac
   109561 caaatcgctc ctgctagatc cacgttttcc atcgtgttac gatctttctc aaacaaacta
   109621 cacgttgcaa gaaatggtat ggttaagaat attataatat ggaatatact tagatgtatt
   109681 ttccttagaa cgtttatcat tttttcacct ctttattttc acttttgatc tattacgtct
   109741 ttcatcagcc atacattcgt tctttgttca tcttacgttt gttatgcctt cattttgttt
   109801 tgttaaagtt gataacgtcg tttttcaaaa gtttcttttc gactatgaaa aaaatgaggt
   109861 ctattgtggc tacagcattt cgaaaaaaat ggtttttttg tgatactctt accaaaaata
   109921 tatcatattt tttgattcta ttcgagtaat cgccaaacgt tcgttatgga tactaaagtt
   109981 tttttgtttt taagttgcac aaaaccgaat atgtttttta cgtctttaat tcttatttaa
   110041 attcatgtta taactaagaa tgcgtttatt tttgtttcgt ttggtctttg tttaaagttt
   110101 tttggttttg aacactgaaa ctctgagttt aatattctat ggatgaggaa tactgaaggc
   110161 tatgttttgc aaaaccagga acgttgaacg aaaaaacttt atcacattca atgttatatt
   110221 ttgattattc cttgtgttct tttgatagaa ttctgtcata aaacgaaaaa caacgatgat
   110281 gactttcgag tttaatttgt aaattcatcc gttttcttga attttgtttt cacttagata
   110341 gattaagcga actgaaagat gataacatca tttgactaac atattccaac gcctaccctt
   110401 ttggttttgt attactactc ggacgcatga atagaatact tgtgttagat tgtttcaaaa
   110461 atttgaatat tttggtcttg ctttaaaatg cagtaaatcc cgaatttgcg ttatttttta
   110521 aataccacta gttcttcgta aattaggccg ttaataactt gatactattt tcatacgtcc
   110581 gagttgacct agtaacgtaa attctctgcg taagaaaatg agaaaaactt ttctaaaagt
   110641 agtagttctt acaattttag aatttgttcg taaaatcgtg gcttggttgt actcccacat
   110701 tttagaaatc gatctatatt ttcagatttc gatttttttt agaatcatag gtcctttaag
   110761 ccaaatgcat gttcagttaa aatttctaaa aaacaaaaaa tctatattcc taattttgca
   110821 attaaattat aaaattgatt tgacctataa cagcttttta aaaaacgatc caaactcata
   110881 aaggagaatc cactttttaa atgacaactt actgtcttaa gtttggaaaa atatttatta
   110941 tattttgttt gatcgtattc ggtttaacaa attgtgcaat gggaagtctt acaatcactg
   111001 gaagaagtta tccacctctt gccgaaacag aacctattga tgtgattatg agagcggtcc
   111061 cggattatca agtagaacaa attggaatcg tagaagttcg ttgtggacaa ctaaatcatt
   111121 gtatcgaata tgttaaagaa aaagcaagag aacaaggagc cgacgtaatc atactagctg
   111181 attctggtat tgtaacttcc atacagtata tgcctggaac cagagcggga aatacttcta
   111241 ctcccggcca aatctcaagt agcagcggtc aaattcaaac ctgggaaatt gctagaaaaa
   111301 ttctgatccc tcataatgaa actaaaggaa ataaaaagaa gaaaaacgtt tccgaggaaa
   111361 tttgaatcct aagttaaatt tgaaaacttg cagagtgtaa tagtcaaata acccgtaaaa
   111421 ctcccaatgc cgacagaggc attcagggag tggaactctg aagagtgtaa gtttaagttc
   111481 gaaacattaa ggattacgaa tatagttcta ctcaaccata aaataacgtg aactcgacct
   111541 aagaaaatgg gaaagaattt tctaaaaata tcagttctta caattttaga atttgttcct
   111601 aaaatcgtgt ttttcgggag ttcctacatt ttaggaattg aaatcacaac tttttttaga
   111661 aaaataaacc atgatccctt ataccaaatt caagttaaat taagggcctc attttaactt
   111721 tcaagacaag ttcaccgccc tttttggttt tgtattacgc cgcaacatgg aatttatttt
   111781 taccttcttc aaattgtaga gcgatcatcc tttggggatg gctataaaag taatcacgta
   111841 tgtgattttt caatctttct ggaagtgggt catagattac aattttctct aaatcgtaac
   111901 tgattcttag tttacgtatc tcttctaact caggtcgatt tagtttcaga gaagaatggt
   111961 ttatgaactc atggattact ttatctaccg atatatagtc acggaaagtt ttgaaatcct
   112021 ggttctctga ttgatcaacc gatatggaag attcttgatt cggttgggtt tgattgtcct
   112081 gattacttgg attcgatttt ttacttgagt taaaattctg ttctttctct tgcaattctt
   112141 cttttacaaa ttttatttct gttttaagtt ttacttcttc attgaagtat ttagaaacaa
   112201 tcattttgag tgaatcgttt atttccccta ttatatataa cctttcattt tcgaatttga
   112261 ttttaagtcc tttaagattt tcatagctgg ttttagaaag tcgtttgcca gcccaaacta
   112321 aaaatccttc ccaggtaggt tcatttttga acggatcaat tactttactt tcggttttta
   112381 cttctttttt attttccgtg accaaaggag ctttactccc cgcttgtgta agtaggttat
   112441 atgtgttttt tataatgtct ttataagagt aagtggaggc tagatttaga gggattgttc
   112501 cccaaaaacg gtctgcttta tattcctctg atctctgaat atgaattagt ttcttcaaag
   112561 tttctaaaac gactcccggg ttttccggta ctaacttttt ccaggatttg atttttgcat
   112621 tttccctttc cgggttgtgg tcgtattcac cccattcttt cagtatgagg tttttagaat
   112681 gttcaaaaat attctcccaa gtaattttag aaagagaaga actttgtatt gtttttttgt
   112741 tatttatttg gtttgtactt tggttattaa tacagtcccc cgtacgtttg tacggagcag
   112801 gcccggtact ttggtttgag ctctctagga tatttgtact agacagacta gtatattttg
   112861 ttatctgttt ttgtaggtta tattcataac gttcttttac aactgtatcg tgaagactag
   112921 agtttagtat tctataatgt ccgtggaatt ctccagagtt tatatatcct tctcgtctca
   112981 tttcacgaat atatttagaa actgtagttt ccgctagtcc tacttcttcg cctagtgttt
   113041 tgttttttgc aatgcacccc ccaaatccgt tgattcttcc tgcaatatct aagtcagtaa
   113101 ttttagacag tagttgtctt tttgctcttg aaagtggtag tgattcgata gcatgagcta
   113161 tcaccaaagc gtaatgtacg acctcggtca ttttagtatc ccttatttta ccatacggac
   113221 atacttcggg tgacgcatgg taaaggttag tttttaccct actctattaa aaatacgggg
   113281 aactaaggtc aggcattgga gccgttgcgg taggtcctcg attgattgtc ttggccaaaa
   113341 ggttagagcg gccttatctt agttatgtcg cctaagatat tttggactag aaacatgtac
   113401 cagacaaatg tcaagcaaaa aatgcgacat aactaaatta ttaggatttt aaggaaggtt
   113461 gcccttgggg gctctaacct ccccacgggc gtttgcgaca atcaatctca gacgagatct
   113521 atttgatacg ataatatggt cgtattgttt tgggtactct tttttcgttg aagaattaaa
   113581 aaaatcatat taataaatcc atttgatctt tgagtttctt ttttttcttt tttaattcat
   113641 caattttcct atcaatatct tttatctgat tttgaagagt tttaagagta attgaagatt
   113701 tggttttctt tgaattgtcg ttggattgtg aaatggattt agcatatttt cgggcttcag
   113761 cttgtgtagg taaagaatca ttttttgctt ttataagtaa ccaatctaac acgtccttat
   113821 gattggcttt aattgcaggt aaaacttcca tcaaaataga agtaggcacc atacttatta
   113881 aatcaggatt cttaattttt ccagcttcaa ctaagtcgtt gatagctgaa gcatgcatca
   113941 gtttttgttt tacccaagaa attgatttat tgaacttttc tgcaagctga gaagctgaaa
   114001 gtttatattt agacttaata acggttaggc taagggcaac ttctatatca gcgagatctt
   114061 ctcgatgaat attttcaata agtttgtatt cgggaattaa gtccggatct acttgatgaa
   114121 catttttgac aattgatgaa ataaattctt cgccgtttag ttttgtggcg cgaagtcttc
   114181 tttcacctgc aattaggtga tattcattcc caatttttcg aacggaaatt ggttgaatta
   114241 agccgtattt tttaatgctt tcggctaatt cttgaaggga ttcgctattg aaattttttc
   114301 taggattctc tttgctaata attttactta cagggatgtt ttgtactact tgatcggatt
   114361 ctttactatc tttactcatc aattcgcgta gcaatgcatt gctttgcgaa ttattgtgca
   114421 agttagtaaa agttttatcg gttgtgtttc cgaaagcgtc ttttacttga aatatttttt
   114481 ttgatttaga aaccatttaa aacctactaa gcaaaaaaat agttcatttg actgaacgaa
   114541 ttgatagatt tgatttctcg attagaagct ctgctaaaga attataagca ttccagcctt
   114601 ctgttccttc tttcaagggt tccccaaatt cagttctatc gcgaattgtc gttgattgag
   114661 ggattggtgg aagtaaagca ggggtcggta ctagttcata tccaatttct tttgtttgta
   114721 gttgatctaa tagatttgga atttgctcca gctgttctaa tatttgtccg cttcggcctg
   114781 agttgttcca aatagttggt agaatgtaaa cagaagatat tctagttcct gggaaactca
   114841 gagcctcatt gattttttta aagatttttt ttaccgttcg aatagcccac tttgaagggt
   114901 ttaccgggat tattacggcg tcggcggata aaagagccga gagaagttcg tacgagcctg
   114961 atccaggagt gtctattatg gcaaaatcgt aatttgattt taaaattacc gtgtttagct
   115021 tggtaacgag ggaaatatct tttcctacgt ggtattgaaa atcttctaat tccatcgaag
   115081 atggaagtat atcaacttca taaacgtttc ttgtggattc tttaagtgta gtttcacccc
   115141 taataacagt aaatgtattt gcgttatcga aatattctaa aggttcattg ggaaggaatg
   115201 cattggaaag gtctccttgg ggatcatggt caattgcgag tgtgcgacct cttcttgcca
   115261 atgccattga acaatgagtt gcgcttgtgg ttttagaaac cccccccttt acgtttgcaa
   115321 aaacaaatac ataaggcttt tggctcataa aatcggtttt aaaacaaatt caaatcatgg
   115381 aaagcgaatt ttatatatgc tacataattt catcttaata ttgaaaatcg ttcagttgac
   115441 tgaacgattt ggtgtaataa gctgatctat ttaaatgaaa tatgttggag gaatatgtag
   115501 ttaaaaaagg gccaatcaga tgttttaatc ggattttaca caaacttaga agccaagaaa
   115561 acgaagaact cttgaataat tttcttttga acagaggaag gggtttctgg taatttttcg
   115621 atagaatcta acacaccgta agagtcgagc ttagaaatga gttttagtct tttttgcatt
   115681 tcgactaatt gagcagaatc tttgagtttc atttgacctt ttccagaaag aacccaatga
   115741 tcgtcgcaac ctttaagtct taaaatgatt aaaatagact tagggatagc aagagtgccg
   115801 tttttgtatt tgtaataagt ggaacgatcg acacccaatt ccacggccat cctgctgtga
   115861 ctcagtttta ggtcgtcgtc aatagcggaa agtctttcaa aaagtgtaga cacaagtagt
   115921 ctccatagga gacagagaaa tgtaaaataa gtctctgtca gctacaattt aagaattttc
   115981 gcctaaccct gtgaagagga ctgggattat ttaaaaaaca aaaaacgtcc taaactggga
   116041 tgagaataag aatgaaattg taaattccaa aagtggttta ccattcaaaa taaaaagggt
   116101 aggggacaag gatagagtta tctcaagata aactttgaat cccaaataaa acgtagtttc
   116161 ccacattttt aaacaaacta aaacatctca gttttgattg catattcaag gtgatcgttt
   116221 tgaaactctc taaaaccatt ttcgaattag atttaaattt agaaaatttc tgtaactttc
   116281 ccaaaataac cataaatttt atttctgttt tcaagcccca gatagtaaga aaatgaagcc
   116341 attttttcgt aatttagaga gttcatactc aggtcttgga actaacataa gaattagttt
   116401 taaattatta tattttattt aaaaatgggt tttagtgtat tttaaataaa attaaaaact
   116461 ccatttttct ttattgaatc gaaacaaaaa gtagatatat tttttcccga taaaatggaa
   116521 attccaattc tctaacatga gtaaccacaa gatttttctg aacgattgtg ggtattttat
   116581 taaactcact actctgtaaa acactccttc ctaaatcagg aattcccgag ttggaaaaca
   116641 gattttagaa aaaatctaaa atgtagaccg aacaattttt tacccttttt tagatcaaat
   116701 tcacgttaaa ctaaaacgca aagattgaat cccaaaattt accttaagat tgaatttttt
   116761 tagaaatcaa actcccgata ttcgtttttg tgccaaagtg aaaacggatc gagtaggatt
   116821 aaaaaacaaa aagaaatgac tttggaaacg atatatcgtt tctcccgcca actttttaga
   116881 aacatccaga ctcaacttca gaataactta caacaagaga accatatatg aatgatactc
   116941 caagagtctt tcgggtacaa aaagaccgaa actttacaat cgtaaaaaat aactttatag
   117001 atgatgctcg tttaagtatg aaagcgacag ccatcctact tcttgccctc cgttatccag
   117061 accactggcg aatgtcggta aaaacgatgt ctaaattcaa aagcgacaaa gaatccagta
   117121 tcggatccgg ttttaaagaa ctagttacct ttggctatgc agaatttcga aaaggaaaag
   117181 atccagtaac tggtagattt aattcgggat ggtatttttt tgaagagtct caaaagccgg
   117241 aagttcaata caaaatgaaa acaactcaaa ataagagaat agaaaatcaa agagaacttt
   117301 ttttaaaaga aatcaaagaa tcgaacagaa aaggaaataa agttttagat ttagaacaac
   117361 cagaaacacc acagcttgaa aatcaagttg tggtaaattc aattctacct agtactaaag
   117421 aacaaaaacc atcgagacaa gtattctctt cacaaataca aaatacaact agagagtatg
   117481 accagccccc acaagcacgc atagaagaac aattagaaat aaaatttaag agagaaaaaa
   117541 atcaggttct tggttcaccc caagcagaaa agccacaact tgattttcaa ggtggggaaa
   117601 atcaacccct atcaaatact atataccaag tactatcaaa acaagtactc tttaaacaaa
   117661 tactaaatac ttctagagag tacggcccgc ctgcaaaaac gcacctggaa gaacaaaaac
   117721 aaaatttaaa caaacctaaa ccgttatcac gatttcaatt tcctgattct tggcttataa
   117781 aattccaaga ctattatttc aaagaacatg gaagtgaaat ggggcaacca gactcagaac
   117841 taaaagcatt aaactcactg tatgaaatat ccaaaggaga ttggaatgtt atcgaaagta
   117901 agatacaaac actgatccaa ctgagaaaac aagattccag gttttggtat gagcagtctt
   117961 taagtcctga atcgattact aagttttggt ctaggttatt tgtaagaaaa gtaaaaccta
   118021 ctgacaagaa tagaatgcga aatgaacaac agaataaatc aatacgaact gaatccaaat
   118081 gtaacgagag taagacgatc caaaaaacac ccatagaaga gataaacaac ttagatccgt
   118141 ataaatgttt tttaggttgg ggtaagagta agttgttcaa acaacaatta gaatactacg
   118201 aacaaaaccc agatcctcta aaatacgaag gaactaaaaa gatactgtat gaaaaatttg
   118261 taaacgaagt gtatccgggt cttgtaaata actcagaggt aaaaaagact acaattgaaa
   118321 atagaaaggg gagtgctgca tgagtttttt aattggatca accaaagtga actgtatccg
   118381 atcttgttta aaaaagaaca agaatcgatt ctcaaagacc tttaaaaaga tcggatattt
   118441 ttttgtaaga gaaaaggagg aggaactcat gtatgtaaat cgattcgaat gttggacgga
   118501 taaagaacaa atctaattca taaaaaagaa aatgaatctt tacaaataaa agtaatctcc
   118561 attattaaaa ataccatgtc tgatatgaca aacccgcacg accgtttaat ccgggaaact
   118621 ttacaggaca aagaggatgc gatttccttt tttaaaaata gtttacccga aaaagtaatc
   118681 gaacttttag acttaaaccg tttagaacta acacaatcta gttttatttc agaaaattta
   118741 aaagaagaac aaaccgatct actttttcag attccactga aatccggtaa aaaagcaaac
   118801 gtctatctat tatttgaaca taaaagttat ttggatgaag cagtctttag tcaactctta
   118861 ggatatatat ccgcaatcta caaatctcag tataggatcg ataaaaaata ctcagtcgta
   118921 attccgtttg tattctatca cggtgaaagg acttggactt taggaaatag ttttcaagat
   118981 agatttatac tctctaaaaa cgaagaggaa gtatttaaga aatacattcc agattttgaa
   119041 ttagaattat ttgatttgtc gaaagtggat ctaaaccgat tggaaagtat taccctaaga
   119101 gtcattttag gagtggttca aaaaatatgg gaaggagatg cttcattttt aggttattta
   119161 ggagaagtat ttgaactctt aacaggtcta aaaaacgaat cgaaaagggt tgaaattttc
   119221 caaaaactgt ttttgtatat atttaatgta agagagatcg aaccgactga aattacaaac
   119281 ttactcagtc attctaggta taatagggaa tacgaggatt tagccatgac aacagctgag
   119341 aaattaagaa aagaaggtga aataaaaggt gaaatgaaag gtgaactcaa agggataatc
   119401 aaaggtaaaa ttgaagatgc caggataatg ttcaaagaag gattcgaatt agatgtagtt
   119461 cttcggataa ctggacttac agaacaagag ttaaaagacc atggtctttt atgattatat
   119521 ccaaaaagtt ggaaattaaa gttcgagaac tagaagaaaa aggctatagt ttcatatata
   119581 tcgaagatta cgttaaaggt ttttataaag gttatttcga atctaaaatc aaaattgcca
   119641 aaaatatgct attgaaaggt tctagtttag aatttgtttt aagtgttact gggcttacag
   119701 aacaagaatt gaaagactat ggagtgcatt tagaaatttg ttcacaaggg taaaaacgtt
   119761 tgaatattct atcaatttct tgcaggttta taagcatagt ttctgtccta cttttttaga
   119821 ttgtttccgg attctttcga acttgattac gccgaatcac aagttttagc tggatttaga
   119881 atcccgtatt catccctcac ttttcctcga atttcctcac aacaaactta ggattgtttt
   119941 taaatgaagt agggcattcg tttttaagaa tgtagaaaga acgtttttct ttagatgtga
   120001 ttatttgggt ttctggatct caaagcgttt tgaaacttta agtagaaaac aaaagtcctt
   120061 tatatctacg aatttcggca caatagtgta ctatctttga accagatttt ttggagacga
   120121 aatatatccg gttcaaaaat gatttggatc tttatggagt ttttcgtttt gaattctttt
   120181 tgtaatgagc aaaaaagaga gagtcgtttt tttggcctta tattgtttcc gatattttac
   120241 ttttttaaaa aactcggaag tggggtttta cagggttttt cacatgcaaa acccctgttt
   120301 cataaaaatc aagatttcaa gatcaggata tacttctctt attttccgat atttcatttt
   120361 tgttcatctg agtttctttt ctcgggattt ttttgtcttg aatatcaaaa cagaactgtt
   120421 ttaggagaat ggaaaaaagt tcgctggtta gaatggaaag tatcgattga ccttggtaca
   120481 atcaattaga aagtccagaa acaattccaa agttatttga aaaaactcaa acaaatgcca
   120541 agtgaaagag gatagaatta aaattacaaa taaagatccg tacgaagttt ttagagtagg
   120601 gtagtcaaac ttccaaaagg acgtaagtat aaaatgaagt tcgaatcttt tagagactag
   120661 gacttaaaaa acttagaact gtatattctt taggaaacaa aaaagataca aactttcttg
   120721 aatcgtagta gggaagtagg tttataaaaa gtcagtattt tttatttaaa gttccaaaat
   120781 caaacaactc ataacggtaa tactaagacc cttctaataa actaaagaac gttctaaata
   120841 cgaagtccca ttgaaacgat tacgaaatgt tcaatagttt taaaatccct ccgtttttag
   120901 tgaatgatca ggttttgatt caagtttttt tatttgaaca gaatcaattt actttagtat
   120961 aaaaacttag aatgagtctc cacagaaatt ctctcacttc tatgaccctt cgacaaaata
   121021 aaaatcttag tcagtaagat gtttattcga ttcatatcaa aaaaacaggc ccttttatca
   121081 aaggaatatg tttgttgtag gaagacagta gaatctgact tttcttaaga atctctatcc
   121141 aggaaaaaac gagccaaaac aggacaattt gaaaaaagtg atatttttta agaaagtagg
   121201 taatttctaa gaatattcaa aaagtagcat gttctttcta taactttgaa tccatttttt
   121261 aaagaaattc gatttcagga aatttaagga aatttcaggt caaatttcga cccctaaaat
   121321 cctgaaaatt tgaggtttgg aagtggattt tctttgtttt ggatcttaaa agagaaagtg
   121381 gaatctctgg gatcaaattt tagatttagg taaaacattt ataatcttaa aacaatattc
   121441 aaatgattcc cagaaacaca aagagttaga agctaagttg aaatattttc gatgctcttt
   121501 caagagtaag taggtcgttt gatgttggta gggcatgtta aaatgaaata aataatttcc
   121561 atgataaaaa gacagtcaaa accgaattgt ttcctttagg aacattcacc taaataaaag
   121621 tccttgtttc ataaaaacca aaactcttta aatcaaaaga tagtagtttg ttttgttgta
   121681 gtcttaatag cttgaagagt aggcaaaatt gtgagagagg aaattggagg aaaatggagg
   121741 gaaaaattcg ggagtaaaaa ctgtatttaa ttgcttaaga cttactatct tcaagggatg
   121801 attaagaacc atagatttgg ttgtatgtgt ttatagtttt aaaaaaagag attcctttct
   121861 cttttaagat ttaaaacaaa gctaaaaaaa cagaacctta caaagataaa tttgtaaggg
   121921 agaagataaa agaccgaatt gcaaaaagta gtttcctcaa aatatctttc cagttaaaag
   121981 taaaacaaaa gaaccaaacc gatgtctaaa aacttttttc ctttaaccaa tgatttgatg
   122041 tttaagatcc tgttcgtcaa agaaccggat ctactgattt caatattaaa cagtgtgtta
   122101 tttacggatg gggaacatac gattcgaaac attaaaatac tgaatccgga acttgtaggc
   122161 tcttctccga atgacaaacg ttcgtattta gatatacgtg ctcaagatga ggatggaaaa
   122221 atatttcatg tagaaattca agtagctcat cagagctctt tcgtgaagag aagtttgtat
   122281 tatctttcag gactaattcg ggatcagttg aaccgaggtt ctatgtattc cgatttgaag
   122341 ccagtgtatc agataaatat agttgacttt gatttaattc cttcggagaa ttttcatagt
   122401 aagtttaaat ttagagaaga gtctaatcct gacatcattt taacagacga cgtagaaatt
   122461 cattttttag agttgtgcaa gtttgtcaaa agagacgtaa gggaattaag gaataattta
   122521 gaaatctggt tgtatgtgtt aaaacatacg tctgagttgg aggaagaaga aatgagaatt
   122581 ttagtagata aaactccaga tttaagtaag gcatttacaa ttttagaaca gtattcaaat
   122641 gatcctcaga aacgcaatga gttagaagca aagttaaaat cagaccgcga ctatgcgtat
   122701 gacttggctg ctcgttttga agcgggtgaa ctacaaggga ttgggaagga aaaattaaaa
   122761 tccgctcgta agatgcttca gaaaggtatg gatgtggata tgatcttaga aatcactggt
   122821 ttgagtaaaa aggatctaaa agaccacggg atgttataac ctgtaaagtt aagaataaga
   122881 tcgaacattt ctcactcagt attgaatacg aaggccgttg tcagcaatct tgtgatccaa
   122941 ttcacgaatt gtaaaataga atattaaaga tatataaaat acttctgcat ttaggtattt
   123001 attcacaagg gtaaaaacgt ttgggtattc tataaatttc ttgcaggtct ataaaacatt
   123061 atttctttca tactttttca agccgttacc agatttgtct gaactttatt atggtgaatc
   123121 atactcttta gctggattta gaacctcgga ttcttccctc acttaacaaa cttaagtagt
   123181 aggacattta ctttcaggaa gtagaaagaa actttgttct ttagctataa tgatttggat
   123241 tttcaagttt cgaaatattt taaagttcga gaaaaagaga aaacgaaagt ctttttatct
   123301 acggatttcg gcacaatagt gtactatctt tgaattaatt ttcaaaatat ggtaaagatt
   123361 atttacgatt tcctctattg attgtcttga ataaattttt ctgtcttttt taacccttta
   123421 tacttgtctc gatatttttg atattcagga aatttcaggt caaatttgac ccttaaaatt
   123481 cggccaaaaa gtagtagttt tgacttttta aactacttct ttataatatc ttaatattga
   123541 taatcataac agaaaatttt gctttcaaaa ttgaaatgta actaaatatt agttgcaatt
   123601 ctgaggactt atgataaaat agaatcgtgt caaaggttga aaagttagta gaaagattta
   123661 aaagtagacc aagagatttt tcttacgatg aactaagaaa gttactctca gcctttggat
   123721 ataatgaaaa taattctggc aagtcttcag gctcaagagt tgcttggatt cattcagaaa
   123781 ctaaacatat catgagactt cacaaacccc atcctaaaaa tattttgaag tcgtatcaga
   123841 taaatcaaat tttagacgaa ttaaaatcgg agggttatat aaaatgaagg atattatcga
   123901 gtataaaggc tttttaggct ctgttcattt taatgcggat gatgaagtat tttttggaaa
   123961 aatagaagga attgaagatt tagtttcctt tgaaggtgaa tcggttaaag aattgaagaa
   124021 ggcatttcaa gaatcagtga atgattattt agttttatgt aaaaaagcta aaaaaaatcc
   124081 ggagaaatcc tttaaaggtt catttaatgt tcgtatacca acagaacttc atagacgtgt
   124141 ttatagaaaa tctttgagag aagggatctc tttgaatcaa ttagttcaga gagctttaga
   124201 aaaagaaatt actgatctta agacatcaca cttcagctaa catcgtcttt ttgctttgtt
   124261 tggaatctcc ggtgctatag ggatcgaagt tgagtaaatt ccatttcgaa attagtttct
   124321 ttaactttcg gaaacggaat atcgattgaa agggaaatgg aaaactttga aattggattt
   124381 catgtccaat aatcccaaaa gctatccgtt aaaccaataa cctggtttaa atatcgatca
   124441 tttgattttt ttggaacttc cgtatgaatt ggttgggaga aagcatggtt gttattaatt
   124501 tattaaagtt gttgaaaaat taatctttga tccgtttctg ctggattgaa atggataatt
   124561 gaagcaattt tgcaaattct cactgtggaa tttttcaaca actttattct ataacattga
   124621 agaagcggag catcttctat tcgattttat cgaagtgtat tacattaggt tatatcagcc
   124681 ctgaagaatt tgagacaaat attgcttaaa tggctgtcca cttttatgtg actacttcag
   124741 ttttctttgt tttaaatacg aacgcgacag tatggctttc cgatgcgcta ccgcattcat
   124801 ctccctcgcc gccgtaaata gtaaagaatg cggcgttctt agaaatatga gtaagttcac
   124861 cgtaagattc tccattcata tcggtattga ttactttgtc attttttagg ataaaattat
   124921 aacaataaga gtggaggtaa ccggcacatg gctcgttgcg aggggaaatt gatattaccg
   124981 aataatcatt acgcgcggca taatcttcaa gttgaaattc attcgattta taacctctcc
   125041 tatctttgct ttgatcataa ggctctatta atttgctttc tatcaatgtt tcaaaaattt
   125101 ttgtttgatt tttcccatga ctcagtttta tagatttacc tttgaaatta ttgagatctc
   125161 ttttaactct tgcgagaaag ggactaaata cgtaaccaga tatccttcca tattcaactt
   125221 ttacccattt ccctttctta tcatcgtttg tttcaacttc tcccacttct tcaagaatat
   125281 tgacaatttt actttctggg atagtaagaa ttactttaga ctgaatgttt gggttctcac
   125341 gtaatcgtaa tcctccctct gcatttactg aaaagtatcc tttaagagat tctctattta
   125401 cttggattgt tccctttgat acgcaattaa aagtcgaaat gagtaataga ataaatattg
   125461 taattttaga attcatcatc actgtttctt taatccacta gattatttag attgaaatcg
   125521 ttttactcta aatcgacgaa ttggccgtat acccaaccgt taatcctgtg tatctcccca
   125581 taacagttta tacttgtttc gatataatac caaggactgt tccagttttc gattttactc
   125641 agtttttcag ttttaccgat aactataatt ttgaatcctt ttgggaatcg tatttgttta
   125701 ggggatttag ataaatcttc taagcattct tcaggagcaa gatcatagaa aggaatctct
   125761 tttgaattaa gatccggttt tgtacgaaaa aatgaatcaa aattaattgt tccgagtata
   125821 ttacccattg ttaggatttt ctcgttttct atgaaagctg aagttcccgg cggattaatc
   125881 gattttttat tatatatctt tacaggcata cttgacataa tcgattgagg gcactcgata
   125941 tattgctgga gtaaataact attttcttca tagccgaata tacaaacaaa ttcatgttca
   126001 taatttgctt ccccatacgt ttctttaaat tggagattta attcgttatt tttgattgaa
   126061 taaacgcctc gaccggagcg aatcggttcc gattcttcat gatatgaaat ttgattttca
   126121 gcaagaaatt ttatataaat tccattggaa ctattccact catctatact taatagtatt
   126181 tgattctttt catagtctga aactggccag ttgaaattag ttggagggat tggatttttt
   126241 ttacaattta ctaataataa aatcaaaatg caaaaaaaga aaaatcgtat tttagtcata
   126301 gtcatctgta tcttaaatat taaactttaa tttagaatat tttattcatg ttagacggcg
   126361 agtaaattat gaactttaaa gaatgaaagc ttcttctaat tttaacttat ttgattttct
   126421 cgtcttgcga agaaaattat tcggacatta tcaattttga attaaaatag tctgttatat
   126481 taatacgtat ttttttgttt tcttttttca aatttttcgt tcttccaatc aaataaaata
   126541 tcaaatattt gattaccgta aagattatct atatccccaa agagagtgca ggtaatcgtg
   126601 aatccttttt ccggaagctc acagcgataa agaatttcct ttatcttttg caatgtctca
   126661 ggattgcgtt tttcagttgc attaagttga taaaattcgt tttgttgaag tccagggaag
   126721 atttgattag ttacgtccga ccattcgttt gatttgaatt cataaaaact caagcgagag
   126781 cttctttgga atccatatgt tgaattgatt ccaacaatac tgctatctcc agttttacgc
   126841 caaactgcaa actcaacttt atagtcactg tccatcatgt ctggtttgcg tatagaaaga
   126901 aaaccgttag ctttattgat agtgtgatat ccccatgttt gcttaccacc catctcatca
   126961 taatttgctt ctcgagttag aattggttcc ttcagctcta acgggatatc gtgtttataa
   127021 aacacttcaa aagggagaat ttgataaagt tcaactatgt ctaattttgt tttgtttgga
   127081 ggtagtttta aacgatcgta gtccaaagtt ggaatttctt ttttacaaaa taatgtgaaa
   127141 gcaattataa ggaaagataa agttttattg tgcataagtg ttctttagaa aatttgaagc
   127201 taaagtaatt tcttcaatga aataaattag attctgtttt ttcaatattt ttcttactat
   127261 taaattgata atagagagtt cctttttgag ccccaatcga gttcttttag ccgttccatt
   127321 ttggaagaag caaaattgga atggaattaa taaagcttta aatagtgttt atagcttact
   127381 gcaactgtag atgataacaa atgattaaga aattataaaa gtagagttct aaattctatg
   127441 taattatttc gaatagaata gttgcagagt ctgaatatgc tcgtgcgata ataaaattag
   127501 tatggttaat gacctcagtt gacattttta agtagagcat aaaattgcgt atatcaaatc
   127561 ctaagaggaa gaaatgagag ttggtttaat attattgcta gctgttttaa attgcggcgg
   127621 ttcgccccag attcaaaggg attcgtcaac ttctccttca aataattccg aaacgaaact
   127681 ctatggggtt gttcgtggtg attcagtgaa tgttcgctcg gattcaaaac ttgtatccga
   127741 caaggttgga atattaaaga aaagtgaagt ggtaattata gaagatgtat ccttaatgaa
   127801 agaaaatatt caaaccgaca gtaattactg gtacaaaatc aaaagtaaga aaggaatatc
   127861 gggatgggta tatggaaagt ttttgatgat atacgatcat gttccattaa ccgaaagaga
   127921 atatatggct gcatttgcaa agaaattgaa gcccggtgaa tcaattaaga agattgttac
   127981 gggggaatac gaagtaaaaa gcccttataa ttactcttac aacgtgcgaa tttctttgga
   128041 agatggtttg gtcgaagttc acagaaatga gaaaatggaa tttcacgcag aagacgtaac
   128101 ggaagtatat ttgttgttaa aagattatcc aaagcaagtt ttcagcgtta gtggatactc
   128161 tcaagtatat gtaataaata ctaatgattg tttcggatct attgttaatg gtcgtacatt
   128221 gggattattt gataaaacca ttgaaaaaag tacagatcaa ggaaacggta ttcattctat
   128281 ttatttccaa accgaaggtc gtgacgatga taaaagttat gagtttgtag ataggtttct
   128341 tattcagtct tcacggtacg aagatggaaa gggaatgcgc cccgttcaaa agtttaagat
   128401 cgagaactgt aaactagtcg agttgaagtg aggattttcc ttcctatcga aaatagtagt
   128461 attagtagaa tcaagagaat ttgccacata ggagatagag taattcaacc caggaagatt
   128521 tataatcatc taagtaaaaa agtctaagtt tctatcaaaa atgcatcccc ggtattttcg
   128581 gataacattt ttttaatgag cattaagacc aacgattcac ctaattgata ttatctcgta
   128641 ttcattttta catttagaag tcgtgtaaga aaaaggaatt tttatgtatt ttagattaag
   128701 aattttcctg ttgatacttt tactttttag ctgtaaaggg gaacctaagc tagtagattt
   128761 aggatattca aaatttgcaa gagtgcttcc cgagaatggc ttaagtcttt attctgagcc
   128821 aaattttaaa agctcggtta ttgctgttat cccaagtaaa actcatatcc gtcttttaaa
   128881 atcctacgat caatcctttt ctcataatgg ggtaactgga agatgggcac ttgtgaattg
   128941 gtatccaatt cagtctttaa agaaaaaaag cggtagctat gaaggttgga tctttacagg
   129001 tttcgtttct gataattttt acttagttaa agaggattca ttaaaatcat ttaactccgg
   129061 ttgtctgggt gaaggatgta atgtttgtgg atcaaaaata ttttaccctg atggtttatt
   129121 tagaaattcg tataattgtc acgaatatcc tgagctcgga cattggattc tgaaagataa
   129181 taatatactt gtatgtattg gtaagtgtga tccgaattta gagcatcaat atattttccg
   129241 aatagaaaac gaaatggttc aaatgatatg tgcaacgaat agctgtaaag aggaacgtat
   129301 tagaagttgg ccgtttgaga aaatttacta ttgggaaccg acagattcat attaatttcc
   129361 aatcttattg acttgt
//
