# Supplementary material for: Horizontal transfer of the rfb cluster in Leptospira is a genetic determinant of serovar identity
Source: Life Sci Alliance. 2022 Dec 9;6(2):e202201480. doi: 10.26508/lsa.202201480 (PMC9736851; doi:10.26508/lsa.202201480)
Supplement: Supplementary file 8 [file LSA-2022-01480_Supplemental_Data_2.zip › Supp_Data_1-plasmid_sequences/Linterrogans_FMAS_KW1_pLiLS1.gbk]

LOCUS       PEADOOND_1             78201 bp    DNA     linear       21-JAN-2022
DEFINITION  Genus species strain strain.
ACCESSION   
VERSION
KEYWORDS    .
SOURCE      Genus species
  ORGANISM  Genus species
            Unclassified.
COMMENT     Annotated using prokka 1.14.0 from
            https://github.com/tseemann/prokka.
FEATURES             Location/Qualifiers
     source          1..78201
                     /organism="Genus species"
                     /mol_type="genomic DNA"
                     /strain="strain"
     gene            79..465
                     /locus_tag="PEADOOND_00001"
     CDS             79..465
                     /locus_tag="PEADOOND_00001"
                     /inference="ab initio prediction:Prodigal:2.6"
                     /codon_start=1
                     /transl_table=11
                     /product="hypothetical protein"
                     /protein_id="X:PEADOOND_00001"
                     /translation="MGSLTITGRSYPPLAETEPIDVIMRAVPDYQVEQIGIVEVRCGQ
                     LNHCIEYVKEKAREQGANVIILADSGIVTSIQYMPGTRAGNTSTPGQISSSSGQIQTW
                     EIARKILIPHNETKGNKKKKNVSEEI"
     gene            complement(855..2291)
                     /locus_tag="PEADOOND_00002"
     CDS             complement(855..2291)
                     /locus_tag="PEADOOND_00002"
                     /inference="ab initio prediction:Prodigal:2.6"
                     /codon_start=1
                     /transl_table=11
                     /product="hypothetical protein"
                     /protein_id="X:PEADOOND_00002"
                     /translation="MTEVVHYALVIAHAIESLPLSRAKRQLLSKITDLDIAGRINGFG
                     GCIAKNKTLGEEVGLAETTVSKYIREMRREGYINSGEFHGHYRILNSSLHDTVVQERY
                     EYNLQKQITKYTSLSSTNILESSNQSTGPAPYKRTGDCINNQSTNQINNKKTIQSSSL
                     SKITWENIFEHSKNLILKEWGEYDHNPEKESAKIKSWKKLVPENPGVVLETLKKLIHI
                     RRSEEYKADRFWGTIPVNIASTYSYKDIIKNTYNLLTQVGSKAPLVTENKKEVKTESK
                     VIDPFKNEPTWEGFLVWAKERLSKTSYENLKELKIKFENERLYIIGEINDSLKMIVSK
                     YFNEEAKLKTEIKFVKEELQEKEQNFNSSKKLDPSNQENQTQPNQESSISVDQSENQD
                     IKTFSDYISVDKVIHEFMSHSSLKLNRPELEEIRKLRISYDLEKIVIYDPLPERLKNH
                     IRDYFYSHPQRMIALQFEEGKNKFHVAA"
     gene            complement(2685..3596)
                     /gene="noc"
                     /locus_tag="PEADOOND_00003"
     CDS             complement(2685..3596)
                     /gene="noc"
                     /locus_tag="PEADOOND_00003"
                     /inference="ab initio prediction:Prodigal:2.6"
                     /inference="protein motif:HAMAP:MF_02015"
                     /codon_start=1
                     /transl_table=11
                     /product="Nucleoid occlusion protein"
                     /protein_id="X:PEADOOND_00003"
                     /translation="MVSKSKKIFQVKDAFGNTTDKTFTNLHNNSQSNALLRELMSKDS
                     KESDQVVQNIPVSKIISKENPRKNFNSESLQELAESIKKYGLIQPISVRKIGNEYHLI
                     AGERRLRATKLNGEEFISSIVKNVHQVDPDLIPEYKLIENIHREDLADIEVALSLTVI
                     KSKYKLSASQLAEKFNKSISWVKQKLMHASAINDLVEAGKIKNPDLISMVPTSILMEV
                     LPAIKANHKDVLDWLLIKAKNDSLPTQAEARKYAKSISQSNDNSKKTKSSITLKTLQN
                     QIKDIDRKIDELKKKKKKLKDQMDLLI"
     gene            complement(3624..4367)
                     /locus_tag="PEADOOND_00004"
     CDS             complement(3624..4367)
                     /locus_tag="PEADOOND_00004"
                     /inference="ab initio prediction:Prodigal:2.6"
                     /codon_start=1
                     /transl_table=11
                     /product="hypothetical protein"
                     /protein_id="X:PEADOOND_00004"
                     /translation="MALARRGRTLAIDHDPQGDLSNAFLPNEPLEYFDNANTFTVIRG
                     ETTLKESTRNVYEVDILPSSMELEDFQYHVGKDISLVTKLNTVILKSNYDFAIIDTPG
                     SGSYELLSALLSADAVIIPVNPSKWAIRTVKKIFKKINEALSFPGTRISSVYILPTIW
                     NNSGRSGQILEQLEQIPNLLDQLQTKEIGYELVPTPALLPPIPQSTTIRDRTEFGEPL
                     KEGTEGWNAYNSLAELLIEKSNLSIRSVK"
     gene            complement(4635..5012)
                     /locus_tag="PEADOOND_00005"
     CDS             complement(4635..5012)
                     /locus_tag="PEADOOND_00005"
                     /inference="ab initio prediction:Prodigal:2.6"
                     /codon_start=1
                     /transl_table=11
                     /product="hypothetical protein"
                     /protein_id="X:PEADOOND_00005"
                     /translation="MSTLFERLSAIDDDLKLSHSRMAAELGIDRSTYYKYKNGTLAIP
                     KSILIILRLKGYDDHWVLSGKGQMKLKDSVQLVEMQKRLKLISKLDSYGVLDSIEKLP
                     ETPSSVQKKIIQEFCVFLASKFV"
     gene            6079..7488
                     /locus_tag="PEADOOND_00006"
     CDS             6079..7488
                     /locus_tag="PEADOOND_00006"
                     /inference="ab initio prediction:Prodigal:2.6"
                     /codon_start=1
                     /transl_table=11
                     /product="hypothetical protein"
                     /protein_id="X:PEADOOND_00006"
                     /translation="MNDTPRVFRVQKDRNFTIVKNNFIDDARLSMKATAILLLALRYP
                     DHWRMSVKTMSKFKSDKESSIASGFKELVTFGYAEFRKGKDPVTGRFNSGWYFFEESQ
                     KPEVQYKVKPTENKRIENQRELFLKEVKESNRKGNKVLDLEQPETPQLENQVVVNSIL
                     PSTKEQKPSRQVFSSQIQSTTREYDQPPQARIEEELEIKFKREKNQALGSPQAEKPQL
                     DFQGGENQPLSSTIYQGLSKQVLFKQILNTSREYGPPAKTHLEEQKQNLNKPKPLSRF
                     QFPDSWLIKFQDYYFREHGSEMGQPDSELKALNSLYEISKGDWNLIESKIQTLIQLRK
                     QDSQFWYEQSLSPESIAKFWPRLFVRKVKPTEKNTKRNEQQNKSIRTESKYNESKTIQ
                     ETPIEEINNLDPYKCFLGWGKSKLLKSQLEYYEQNPDPLKYEGTKKILFEKFVNEVYP
                     GLVNNSEVKKTTIRKGSAA"
     gene            7722..8615
                     /gene="rpnA"
                     /locus_tag="PEADOOND_00007"
     CDS             7722..8615
                     /gene="rpnA"
                     /locus_tag="PEADOOND_00007"
                     /EC_number="3.1.21.-"
                     /inference="ab initio prediction:Prodigal:2.6"
                     /inference="similar to AA sequence:UniProtKB:P31667"
                     /codon_start=1
                     /transl_table=11
                     /product="Recombination-promoting nuclease RpnA"
                     /protein_id="X:PEADOOND_00007"
                     /db_xref="COG:COG5464"
                     /translation="MTNPHDRLIRETLQDKEDAISFFKNSLPEKVIELLDLNRLELTQ
                     SSFISENLKEEQTDLLFQIPLKSGKKANVYLLFEHKSYLDEAVFSQLLGYISAIYKSQ
                     FKTDKRYSVVIPFVFYHGERTWTLGNSFQDRFILSKNEEEVFKKYIPDFELELFDLSK
                     VDLNRLESITLRVILGVVQKIWEGDASFLGYLGEVFELLTGLKNESKRVEIFQKLFLY
                     IFNVRELKPTEITSLLSHSRYNREYEDLAMTTAEKLRIEGEIKTKIDIARNMFKEGFK
                     LDVVLRITGLTEQELKDYGLL"
     gene            8612..8842
                     /locus_tag="PEADOOND_00008"
     CDS             8612..8842
                     /locus_tag="PEADOOND_00008"
                     /inference="ab initio prediction:Prodigal:2.6"
                     /codon_start=1
                     /transl_table=11
                     /product="hypothetical protein"
                     /protein_id="X:PEADOOND_00008"
                     /translation="MIISKKLEIQVRELEKKGYSFIYIEDYVKGFFESKIKIARNMLL
                     KGSSLEFVLSVTGLTEQELKDYGVHLEICSQG"
     gene            10201..10830
                     /locus_tag="PEADOOND_00009"
     CDS             10201..10830
                     /locus_tag="PEADOOND_00009"
                     /inference="ab initio prediction:Prodigal:2.6"
                     /codon_start=1
                     /transl_table=11
                     /product="hypothetical protein"
                     /protein_id="X:PEADOOND_00009"
                     /translation="MKSRQNCERGNWRKMEGKIRDQLNRGSMYSDLKPVYQINIVDFD
                     LIPSENFHSKFKFREESNPDIILTDDVEIHFLELCKFVKRDVRELRNNLEIWLYVLKH
                     TSELEEEEMRILVDKTPDLSKAFTILEQYSNDPQKRNELETKLKLDRDYAYDLAARFE
                     AGELQGIEKGAEKEKLKSARKMLQKGMDVDMILEITGLSKKDLKDHGIL"
     gene            complement(11055..11474)
                     /locus_tag="PEADOOND_00010"
     CDS             complement(11055..11474)
                     /locus_tag="PEADOOND_00010"
                     /inference="ab initio prediction:Prodigal:2.6"
                     /codon_start=1
                     /transl_table=11
                     /product="hypothetical protein"
                     /protein_id="X:PEADOOND_00010"
                     /translation="MLKVLLDTNIYISAILFKGKPRLVFQDLIDEIFTGYISKEILDE
                     IESTLSKPKFKLDDNFIQVVLSEIRDITILVKNKPIQNYLELRDRNDYHILESAFVAN
                     VNYLITGDKDLLTLQKIKNFSIITPDEYLHLKEENET"
     gene            complement(11474..11719)
                     /locus_tag="PEADOOND_00011"
     CDS             complement(11474..11719)
                     /locus_tag="PEADOOND_00011"
                     /inference="ab initio prediction:Prodigal:2.6"
                     /codon_start=1
                     /transl_table=11
                     /product="hypothetical protein"
                     /protein_id="X:PEADOOND_00011"
                     /translation="MNQTVNISFEKALLKEIDKIAKREHRSRSELIREAARAYIEKKT
                     KWQVIFDFTSKVIDRSVISEKDVFNEIKSVRNKRNAS"
     gene            complement(11937..12440)
                     /locus_tag="PEADOOND_00012"
     CDS             complement(11937..12440)
                     /locus_tag="PEADOOND_00012"
                     /inference="ab initio prediction:Prodigal:2.6"
                     /codon_start=1
                     /transl_table=11
                     /product="hypothetical protein"
                     /protein_id="X:PEADOOND_00012"
                     /translation="MPEYKISEVIYSDKIKLDFIHKLLIVAITEVENDLLNGINYTDW
                     NYEDTANEVIDYISAYFILFKNESFSTENEVRITHHRSEKSGQTIYFRSSKIGLIPYI
                     KSNELYTLDQIPDEKKELTKKLPISKIIVGPTRYFLEIKRSIGFFLHYSEYENVSVVP
                     SNIPFRG"
     gene            complement(12475..12804)
                     /locus_tag="PEADOOND_00013"
     CDS             complement(12475..12804)
                     /locus_tag="PEADOOND_00013"
                     /inference="ab initio prediction:Prodigal:2.6"
                     /codon_start=1
                     /transl_table=11
                     /product="hypothetical protein"
                     /protein_id="X:PEADOOND_00013"
                     /translation="MNSKFEDFALSRLISFDSPLYKVSDLIRQYFYQSDKVYHYTNFD
                     GLKGIIESNGFWLTESTFMNDEQELNNGPLKLQEAIKDHYKGSAQIFIEALANYKLVP
                     RLDYYRV"
     gene            complement(13031..13174)
                     /locus_tag="PEADOOND_00014"
     CDS             complement(13031..13174)
                     /locus_tag="PEADOOND_00014"
                     /inference="ab initio prediction:Prodigal:2.6"
                     /codon_start=1
                     /transl_table=11
                     /product="hypothetical protein"
                     /protein_id="X:PEADOOND_00014"
                     /translation="MDVGLSRLQRVSEIRKSIQEKIKTPLIRNSFTNIESFPLDIKNV
                     LEK"
     gene            complement(13277..13825)
                     /locus_tag="PEADOOND_00015"
     CDS             complement(13277..13825)
                     /locus_tag="PEADOOND_00015"
                     /inference="ab initio prediction:Prodigal:2.6"
                     /codon_start=1
                     /transl_table=11
                     /product="hypothetical protein"
                     /protein_id="X:PEADOOND_00015"
                     /translation="MFDKLVKINCYSKSRILKKVAGNLLEKLYCCEINCTEIDRRVLF
                     AHHARGSTIVASKICENVVIYQNVTIGSNLRYNKITNEWENVGNPIIARNVIVSDGAK
                     ILGPVIIGENSVVAAGAIITKDIPPNSVAYGVNQFRPKDKNYDLVFNLNMINFERIIE
                     ANNKLIKKFNENKNQYKIKNNL"
     gene            complement(14537..14953)
                     /locus_tag="PEADOOND_00016"
     CDS             complement(14537..14953)
                     /locus_tag="PEADOOND_00016"
                     /inference="ab initio prediction:Prodigal:2.6"
                     /codon_start=1
                     /transl_table=11
                     /product="hypothetical protein"
                     /protein_id="X:PEADOOND_00016"
                     /translation="MQNVALIDSGPIVALFNTNDRFHKSTYKFIKSYKGSLFSSWPVV
                     TEVVYLLSFSIDAQSDFLEWIERGSIQILDIQLEDLRYIKTRMKKYSDLSMDLADASL
                     MCIAERQGIERIISIDSDFSIYKTLKGKFLQNLLKV"
     gene            complement(14931..15191)
                     /locus_tag="PEADOOND_00017"
     CDS             complement(14931..15191)
                     /locus_tag="PEADOOND_00017"
                     /inference="ab initio prediction:Prodigal:2.6"
                     /codon_start=1
                     /transl_table=11
                     /product="hypothetical protein"
                     /protein_id="X:PEADOOND_00017"
                     /translation="MISLRLPPELERKLDSFAKSEGKSRSEVVKDSILEYIKNHGKTK
                     TPFELGEDLFGKHTSDVSDLAQNRKKYLHQSVKGKNAKRSSN"
     gene            complement(15299..15772)
                     /locus_tag="PEADOOND_00018"
     CDS             complement(15299..15772)
                     /locus_tag="PEADOOND_00018"
                     /inference="ab initio prediction:Prodigal:2.6"
                     /codon_start=1
                     /transl_table=11
                     /product="hypothetical protein"
                     /protein_id="X:PEADOOND_00018"
                     /translation="MKYWRMQLHPDDQSLATDYTVKCLANNYVGLDFPAGSYDLSEYD
                     IDKLEAFPNNIRAFAKQITYNDYILIFHHNIPFALITEIGNYNYLKEVIPEMGIWFRH
                     FRRFKKISYFNDVYKQGKDEHYKITMANTISEASEDTKTVELIKDWIGRLSNNGA"
     gene            complement(15822..16715)
                     /locus_tag="PEADOOND_00019"
     CDS             complement(15822..16715)
                     /locus_tag="PEADOOND_00019"
                     /inference="ab initio prediction:Prodigal:2.6"
                     /inference="similar to AA sequence:ISfinder:IS195"
                     /codon_start=1
                     /transl_table=11
                     /product="IS982 family transposase IS195"
                     /protein_id="X:PEADOOND_00019"
                     /translation="MDLTEIFCAIDDYCTQQKINWGGKILSPVVRKRNRKFQLSLSEV
                     ATIAVYFHLSHYREFKNYYLIEIKKNLKSEFPKAVSYNRFVELMPNALSVIASFLSNT
                     CMGKCSGISFIDSTILKVCNNRRIHSHKVFKDIAHRGKSSTGWFYGFKLHLIINDQGE
                     ILSFMITPGNVDDRNSKVIFSLVKNIHDKLFGDRGYISQSLFESLYKKGIQLITKLKK
                     NMKNKLMPLADKILLRKRAIIESVNDELKNICQIQHTRHRSFFNWAVNLLSGLVAFSF
                     FPKKPSLNLRSKDNLQLLLSP"
     gene            complement(17592..18002)
                     /locus_tag="PEADOOND_00020"
     CDS             complement(17592..18002)
                     /locus_tag="PEADOOND_00020"
                     /inference="ab initio prediction:Prodigal:2.6"
                     /codon_start=1
                     /transl_table=11
                     /product="hypothetical protein"
                     /protein_id="X:PEADOOND_00020"
                     /translation="MEKAVPIKTPIGYFKNHRDGIILTNIQWSNSKIIFSCNITDNAI
                     LDATTKEKEYEFKLIFDGVISLFHAELDTYYQIEKDFQKPKVTKSIFEEINNSDYIAK
                     LPIRSDWGEVKHYCLSTYDDIFNILAKSYTFELL"
     gene            complement(18085..18624)
                     /locus_tag="PEADOOND_00021"
     CDS             complement(18085..18624)
                     /locus_tag="PEADOOND_00021"
                     /inference="ab initio prediction:Prodigal:2.6"
                     /codon_start=1
                     /transl_table=11
                     /product="hypothetical protein"
                     /protein_id="X:PEADOOND_00021"
                     /translation="MIQIVFSDLHWLPQDDQADDLCAHGTVNVCIDNETISDVPNKEW
                     TLSCAGLYLLRSLEHDYHPGDYGSQLIPCCSFDFIPQENWQFPVLMLGCSNGIEWHIK
                     HERNAVTHTTLNGNSSTLALHEWISLVLTLTNQVEEFYRLSGPKKTTSKELEEGYSRF
                     WSEWKARTERAKRRARDFA"
     gene            complement(19355..19825)
                     /locus_tag="PEADOOND_00022"
     CDS             complement(19355..19825)
                     /locus_tag="PEADOOND_00022"
                     /inference="ab initio prediction:Prodigal:2.6"
                     /codon_start=1
                     /transl_table=11
                     /product="hypothetical protein"
                     /protein_id="X:PEADOOND_00022"
                     /translation="MFYFFHVFFSMFYFTGHWYFGRASFGIGSGGFFFFLHWLTKYPN
                     FGLINYEVALGMICILLSHFLPLLFTFIVLSLKHLKSIFLFIILAFDLIMYIPVLLKF
                     DYLNINVLISFPYQFPLFVFFSIFFRISSILMMLIISIYYKRILNNNTTPFGNI"
     gene            19886..20005
                     /locus_tag="PEADOOND_00023"
     CDS             19886..20005
                     /locus_tag="PEADOOND_00023"
                     /inference="ab initio prediction:Prodigal:2.6"
                     /codon_start=1
                     /transl_table=11
                     /product="hypothetical protein"
                     /protein_id="X:PEADOOND_00023"
                     /translation="MLWVIDSQEEYDLNIQRLFGEQKGLNRLLAIKEVYVIFS"
     gene            complement(21059..21328)
                     /locus_tag="PEADOOND_00024"
     CDS             complement(21059..21328)
                     /locus_tag="PEADOOND_00024"
                     /inference="ab initio prediction:Prodigal:2.6"
                     /codon_start=1
                     /transl_table=11
                     /product="hypothetical protein"
                     /protein_id="X:PEADOOND_00024"
                     /translation="MSMKRSDKFKMKKIKKKISKRISPKKSIQKKKSFSKQSSTKNDL
                     DQIVKFVSLKRLKPNIKNDFDLLSKEEYQNLKQNMIANGILDPLT"
     gene            complement(21369..21890)
                     /locus_tag="PEADOOND_00025"
     CDS             complement(21369..21890)
                     /locus_tag="PEADOOND_00025"
                     /inference="ab initio prediction:Prodigal:2.6"
                     /codon_start=1
                     /transl_table=11
                     /product="hypothetical protein"
                     /protein_id="X:PEADOOND_00025"
                     /translation="MNNEKFLEVNSISEKVDDLFDTLDQSGKLDFIKVALQKFSENLQ
                     EQYSITFNLTLDIFDATREQAIKISEVGISCNGGEQPYFVRAGDTFNRYLAKGNIVEI
                     PHSYCPVCWAEWDFKRKNQSCSKCDSIFGTDIKLLIDSNHCPQCSDGSISLEEPYCNQ
                     CEFYADPDIVVWG"
     gene            complement(22195..22344)
                     /locus_tag="PEADOOND_00026"
     CDS             complement(22195..22344)
                     /locus_tag="PEADOOND_00026"
                     /inference="ab initio prediction:Prodigal:2.6"
                     /codon_start=1
                     /transl_table=11
                     /product="hypothetical protein"
                     /protein_id="X:PEADOOND_00026"
                     /translation="MHSKRFIYIRKKELENIFSKQSLKSIWKNIVKEQLRAFDIHDLF
                     YRRTN"
     gene            complement(22629..23075)
                     /locus_tag="PEADOOND_00027"
     CDS             complement(22629..23075)
                     /locus_tag="PEADOOND_00027"
                     /inference="ab initio prediction:Prodigal:2.6"
                     /codon_start=1
                     /transl_table=11
                     /product="hypothetical protein"
                     /protein_id="X:PEADOOND_00027"
                     /translation="MESLQIRKIDSIFDIENAYPAFLELRPHLTDKKVFVQMVLQQIS
                     EGYCIHAICLDKETIAYIGFRFFHMLAWGKILYIDDLITKRDFHGHGYGDKLLKHVIQ
                     IAKEENCDQVHLDTGYLRHAAHFVYLRNAFELNCHHLALNLRSKPN"
     gene            complement(24295..24618)
                     /locus_tag="PEADOOND_00028"
     CDS             complement(24295..24618)
                     /locus_tag="PEADOOND_00028"
                     /inference="ab initio prediction:Prodigal:2.6"
                     /codon_start=1
                     /transl_table=11
                     /product="hypothetical protein"
                     /protein_id="X:PEADOOND_00028"
                     /translation="MELTASRVLLHVYHYNEIHSSAIANDYGKTVTPIRLQFERFEKA
                     GILVAKNVGRLRVFAFNQKSPFVKPIKEILSIFYNSLTIEEKENIFSTRRRPREKGKP
                     VYGRT"
     gene            complement(24910..25317)
                     /locus_tag="PEADOOND_00029"
     CDS             complement(24910..25317)
                     /locus_tag="PEADOOND_00029"
                     /inference="ab initio prediction:Prodigal:2.6"
                     /codon_start=1
                     /transl_table=11
                     /product="hypothetical protein"
                     /protein_id="X:PEADOOND_00029"
                     /translation="MYSENHFEKYLEIFNSQQKKFSSILLEIETARSLNLFYNIKKKD
                     LGKVWLNESEATLNDFLSQINLKNVDSDIRLEIKKYKNILELKSLDATHLATATYIRK
                     MISEDLTICTLDDKFRNVSKKFEFNLLPKSMNK"
     gene            complement(25359..25658)
                     /locus_tag="PEADOOND_00030"
     CDS             complement(25359..25658)
                     /locus_tag="PEADOOND_00030"
                     /inference="ab initio prediction:Prodigal:2.6"
                     /codon_start=1
                     /transl_table=11
                     /product="hypothetical protein"
                     /protein_id="X:PEADOOND_00030"
                     /translation="MKSIGIKDLKNNLSSYLEFVKKGETIIVYDRNNPIAEIKKILKT
                     DNRTDLYIKEATENNSLIPAKKFKEIKFPKVKSLKGISRTEISNTWKTIYNEERE"
     gene            complement(26074..27384)
                     /locus_tag="PEADOOND_00031"
     CDS             complement(26074..27384)
                     /locus_tag="PEADOOND_00031"
                     /inference="ab initio prediction:Prodigal:2.6"
                     /inference="similar to AA sequence:ISfinder:ISGme3"
                     /codon_start=1
                     /transl_table=11
                     /product="IS5 family transposase ISGme3"
                     /protein_id="X:PEADOOND_00031"
                     /db_xref="COG:COG3039"
                     /translation="MKPEENSKQQNQGELFRNRLDQILDPRHPLYQIANKIDWEKFEK
                     EFGKYYTEKTGRPGLRIRLLVGLHYLKHAYNVSDEKVVEGYLENPYWQYVCGNEYFEH
                     DFPCDPTSLVKWRKRIGSDGVDKFLEETIFLGQREGQIKDPEFRRVNVDTTVQEKAIT
                     FPTDAKLYHRMGQVLVKEASKENIQLRQSYKRKSKLAFIKQGRYFHAKQSKRANKETK
                     RLKTYLGSVKRDIERKVENPNERLKSLLEISERILTQSKNSKNKIYSIHAPEVECISK
                     GKSHKRYEFGCKVSLVTTSKSNWIVGVQALHDNPYDGHTLKDAINQMEKIVGLRPKKV
                     YVDLGYKGKDHHPEDVQVHLSNKSRKKITRWERMWMNRRSAIEPVISHLKQDHNMIRN
                     FLKGKEGDRINAILSAAGFNFSKLIRAFFCYFENLISSSFLFSI"
     gene            complement(27728..28069)
                     /gene="mazF_1"
                     /locus_tag="PEADOOND_00032"
     CDS             complement(27728..28069)
                     /gene="mazF_1"
                     /locus_tag="PEADOOND_00032"
                     /EC_number="3.1.27.-"
                     /inference="ab initio prediction:Prodigal:2.6"
                     /inference="similar to AA sequence:UniProtKB:P0AE70"
                     /codon_start=1
                     /transl_table=11
                     /product="Endoribonuclease toxin MazF"
                     /protein_id="X:PEADOOND_00032"
                     /db_xref="COG:COG2337"
                     /translation="MVKNRNYTPEKGDIVWLNFTPQAGHEQKGRRPALVLSPKEYNSK
                     TGLAIFCPITSKIKDYPFEVLIKSKKIDGVILSDQVKNLDWTIREAKFIESINKVSLK
                     EVLDNIKLLIF"
     gene            complement(28063..28299)
                     /gene="mazE_1"
                     /locus_tag="PEADOOND_00033"
     CDS             complement(28063..28299)
                     /gene="mazE_1"
                     /locus_tag="PEADOOND_00033"
                     /inference="ab initio prediction:Prodigal:2.6"
                     /inference="similar to AA sequence:UniProtKB:P0AE72"
                     /codon_start=1
                     /transl_table=11
                     /product="Antitoxin MazE"
                     /protein_id="X:PEADOOND_00033"
                     /db_xref="COG:COG2336"
                     /translation="MESIIQKWGNSLGIRIPKAMATELELNDGSHVELQYEGDKIVIY
                     PMKKASLEDKLSKITKQNLHSEISTGNSIGNEAW"
     gene            complement(28645..29067)
                     /locus_tag="PEADOOND_00034"
     CDS             complement(28645..29067)
                     /locus_tag="PEADOOND_00034"
                     /inference="ab initio prediction:Prodigal:2.6"
                     /codon_start=1
                     /transl_table=11
                     /product="hypothetical protein"
                     /protein_id="X:PEADOOND_00034"
                     /translation="MEIKDILLILLPIISGLIGSYCTYYFTLRAKRISEILKYKEEKY
                     ANLTVLLQGFVGNTTSLDLKRKFFEEQYRSWLYASDDVIRSINRMIALIIEHKGQDVP
                     KVLGKKAVGEVILSMRKDLIGKTSVAPEEFYYTSVIKD"
     gene            complement(29116..29328)
                     /locus_tag="PEADOOND_00035"
     CDS             complement(29116..29328)
                     /locus_tag="PEADOOND_00035"
                     /inference="ab initio prediction:Prodigal:2.6"
                     /codon_start=1
                     /transl_table=11
                     /product="hypothetical protein"
                     /protein_id="X:PEADOOND_00035"
                     /translation="METIIELRYRRNQKELKYLIYPNPGGNCSAIDENDDGSFDIILN
                     HQVIDTVIETEVIDFERINIQVNEIR"
     gene            complement(29552..29875)
                     /gene="mazF_2"
                     /locus_tag="PEADOOND_00036"
     CDS             complement(29552..29875)
                     /gene="mazF_2"
                     /locus_tag="PEADOOND_00036"
                     /EC_number="3.1.27.-"
                     /inference="ab initio prediction:Prodigal:2.6"
                     /inference="similar to AA sequence:UniProtKB:P0AE70"
                     /codon_start=1
                     /transl_table=11
                     /product="Endoribonuclease toxin MazF"
                     /protein_id="X:PEADOOND_00036"
                     /db_xref="COG:COG2337"
                     /translation="MVISQYEVYLINLDPTVGHEIKKSRPCAIISPNEMNKTIGTIII
                     APMTTKSRSYPTRVELTFQGKKGWIVLDQIRAVDKTRLVKKLGKIDPKTVNKMKLVIK
                     EMLVD"
     gene            complement(29869..30117)
                     /locus_tag="PEADOOND_00037"
     CDS             complement(29869..30117)
                     /locus_tag="PEADOOND_00037"
                     /inference="ab initio prediction:Prodigal:2.6"
                     /codon_start=1
                     /transl_table=11
                     /product="hypothetical protein"
                     /protein_id="X:PEADOOND_00037"
                     /translation="MKASVVKIGNSKGIRIPKAVLEECHIEEEVDLLIDNNKLIIVPL
                     KSKPREGWEKQFKTMSSNKDDKLFIPDSIDLLDKDWEW"
     gene            complement(30332..31225)
                     /locus_tag="PEADOOND_00038"
     CDS             complement(30332..31225)
                     /locus_tag="PEADOOND_00038"
                     /inference="ab initio prediction:Prodigal:2.6"
                     /inference="similar to AA sequence:ISfinder:ISAzo5"
                     /codon_start=1
                     /transl_table=11
                     /product="IS4 family transposase ISAzo5"
                     /protein_id="X:PEADOOND_00038"
                     /db_xref="COG:COG3385"
                     /translation="MVQYWIWRFSVQDLSLFLLPYVELTLNTVYICDREADIYELFQE
                     YVVAGENAPDMLIRANHERKIEGGGCSWSYLETLEPVDTYTITVPRKKGKEAREATIQ
                     LRFEKLTIKSPQYKKLENIDMYALTATEIGGAKEESIDWKFLTTIPIHNSEDAKRMIA
                     YYKSRWGIEVFFKVLKSGCNIESTQFKFGDRFKACIAVSAIVAWRVMMLTFLGRNIPG
                     LKASILFESFELKGIYCRIFETPKPPKEEPDLDTVLSWIAKLGGHLDRKSDAPPGPLT
                     IFKGLMRAVEIGFMFKLLTKP"
     gene            31252..32145
                     /locus_tag="PEADOOND_00039"
     CDS             31252..32145
                     /locus_tag="PEADOOND_00039"
                     /inference="ab initio prediction:Prodigal:2.6"
                     /inference="similar to AA sequence:ISfinder:IS195"
                     /codon_start=1
                     /transl_table=11
                     /product="IS982 family transposase IS195"
                     /protein_id="X:PEADOOND_00039"
                     /translation="MDLTEIFCAIDDYCTQQKINWGGKILSPVVRKRNRKFQLSLSEV
                     ATIAVYFHLSHYREFKNYYLIEIKKNLKSEFPKAVSYNRFVELMPNALSVIASFLSNT
                     CMGKCSGISFIDSTILKVCNNRRIHSHKVFKDIAHRGKSSTGWFYGFKLHLIINDQGE
                     ILSFMITPGNVDDRNSKVIFSLVKNIHDKLFGDRGYISQSLFESLYKKGIQLITKLKK
                     NMKNKLMPLADKILLRKRAIIESVNDELKNICQIQHTRHRSFFNWAVNLLSGLVAFSF
                     FPKKPSLNLRSKDNLQLLLSP"
     gene            complement(32799..33719)
                     /locus_tag="PEADOOND_00040"
     CDS             complement(32799..33719)
                     /locus_tag="PEADOOND_00040"
                     /inference="ab initio prediction:Prodigal:2.6"
                     /codon_start=1
                     /transl_table=11
                     /product="hypothetical protein"
                     /protein_id="X:PEADOOND_00040"
                     /translation="MEKLQNNKIEDIIRQVLESQKLIYKSQQPLIHYTNGLGLNGILH
                     SKTLRANHVSNLNDLSEILRSYHILVSILENISTNDPNLLLLIEKLKIQLNEKINSKI
                     YPEIYIVSFSIKDDDLFLWRSYSTFNDAYALAFNKAFLASYAINDGAVLLQCVYNEQI
                     QFSILEQATQLFFKNVNLSISENLQIYLDDYFRLIHVFVPYIKNSHFSQEEEIRLVLR
                     NPKNLYQENRIKLGLNKGFFHKYVNIKMYRDEVDTEFEHSLREIIIGPNSRSQIENNQ
                     FKNTLDKLINENVGILLRGIRDTKYNTLKF"
     gene            34144..34374
                     /locus_tag="PEADOOND_00041"
     CDS             34144..34374
                     /locus_tag="PEADOOND_00041"
                     /inference="ab initio prediction:Prodigal:2.6"
                     /codon_start=1
                     /transl_table=11
                     /product="hypothetical protein"
                     /protein_id="X:PEADOOND_00041"
                     /translation="MKKKTDYNLFNIALECGFNSTSSFHRVCVKSTGKPHAILKFTFN
                     QTKVQVLQFCKNQKDNQILKAFKKKIRKEKDY"
     gene            34530..35729
                     /locus_tag="PEADOOND_00042"
     CDS             34530..35729
                     /locus_tag="PEADOOND_00042"
                     /inference="ab initio prediction:Prodigal:2.6"
                     /codon_start=1
                     /transl_table=11
                     /product="hypothetical protein"
                     /protein_id="X:PEADOOND_00042"
                     /translation="MNFRIMLIHLQKITIGFLFLINLFCKIQTEKVEPKTYRDLTEAI
                     QNPLDVRFLYLNGQKLTTLPKEIGQLKNLHDLNLDENPLGAFPKEIGQLENLRVLELN
                     NNQLKTFPKEIGQLKNLLALYLNNNQLMTLSKGIGQLKNLQELYLNYNQLTILPNEIG
                     QLKNLQVLELNNNQLTTLSKEIGRLQNLQELYLSYNQFTTLPEEIGQLKNLQRLELNN
                     NQLTTLPKEIGQLKNLQRLELNNNQLMTLSKGIEQLKNLQRLDLGYNQFKIIPNEIEQ
                     LQNLQVLELNNNQLTTLSKEIGRLQNLQELYLSYNQFTTLPEEIGQLKNLQVLELNNN
                     QLTTLSKEIGQLKNLKRLELNNNQLSSEEKERIRKLLPKCQIYLNRFLYQGIERPDLN
                     QRELDSL"
     gene            35938..36195
                     /locus_tag="PEADOOND_00043"
     CDS             35938..36195
                     /locus_tag="PEADOOND_00043"
                     /inference="ab initio prediction:Prodigal:2.6"
                     /codon_start=1
                     /transl_table=11
                     /product="hypothetical protein"
                     /protein_id="X:PEADOOND_00043"
                     /translation="MAEVNNPHDRLIRETFQDKKEAATFFKNTLPIEVVKLLDLENLE
                     LSESSFVSEELKQEQTDLLFQIPLRSGNKLMYIYSSNTKVI"
     gene            36313..36555
                     /locus_tag="PEADOOND_00044"
     CDS             36313..36555
                     /locus_tag="PEADOOND_00044"
                     /inference="ab initio prediction:Prodigal:2.6"
                     /codon_start=1
                     /transl_table=11
                     /product="hypothetical protein"
                     /protein_id="X:PEADOOND_00044"
                     /translation="MEIGESILGSIRSNKSRNGNSKRLYPRFKIDLFDLKKVELKEKL
                     ESITFQVTLGIVQRIREGDLDFISHLPGLFFSTLGN"
     gene            complement(38286..38612)
                     /locus_tag="PEADOOND_00045"
     CDS             complement(38286..38612)
                     /locus_tag="PEADOOND_00045"
                     /inference="ab initio prediction:Prodigal:2.6"
                     /codon_start=1
                     /transl_table=11
                     /product="hypothetical protein"
                     /protein_id="X:PEADOOND_00045"
                     /translation="MGTYSAFGLLIFAILWSVAILHYDAFEIRELVIDGAPTPILSRI
                     FSFCVLGLYRIMDGHDYHLKLIASKALVTMNIADKHFDLAVRYPTLERSERAELVASI
                     YNRRIR"
     gene            complement(39209..39532)
                     /locus_tag="PEADOOND_00046"
     CDS             complement(39209..39532)
                     /locus_tag="PEADOOND_00046"
                     /inference="ab initio prediction:Prodigal:2.6"
                     /codon_start=1
                     /transl_table=11
                     /product="hypothetical protein"
                     /protein_id="X:PEADOOND_00046"
                     /translation="MQFIEERGRRLDSLAFVHTYDGWRAARETFKAVAKFCVQKQFSI
                     IYGMYPRALKSIGLFYKKFGAHLSHRFYEDVYYPGLYLKGELCVCSVVEIEKKTLQEN
                     ASKSS"
     gene            39885..40265
                     /locus_tag="PEADOOND_00047"
     CDS             39885..40265
                     /locus_tag="PEADOOND_00047"
                     /inference="ab initio prediction:Prodigal:2.6"
                     /codon_start=1
                     /transl_table=11
                     /product="hypothetical protein"
                     /protein_id="X:PEADOOND_00047"
                     /translation="MGYSRDSFYRFQELYEKGGELALQDLSRRKPNHKNRIEPEKEEA
                     VKKMAIDFPAYGQQRASNELDHSRPCYGKKCMGSSRFETFQKRLKAFEAFMAQGDSPV
                     LTESQVLVGFRISYFSLEFPQPTN"
     gene            complement(40674..40805)
                     /locus_tag="PEADOOND_00048"
     CDS             complement(40674..40805)
                     /locus_tag="PEADOOND_00048"
                     /inference="ab initio prediction:Prodigal:2.6"
                     /codon_start=1
                     /transl_table=11
                     /product="hypothetical protein"
                     /protein_id="X:PEADOOND_00048"
                     /translation="MSMKRSDKFKMKKIKKKISKRISPKKSIQKKNLFQNSLQQKMI"
     gene            complement(40956..41366)
                     /locus_tag="PEADOOND_00049"
     CDS             complement(40956..41366)
                     /locus_tag="PEADOOND_00049"
                     /inference="ab initio prediction:Prodigal:2.6"
                     /codon_start=1
                     /transl_table=11
                     /product="hypothetical protein"
                     /protein_id="X:PEADOOND_00049"
                     /translation="MNNEKFLEVNSISEKVDDLFDTLDQSGKLDFIKVALQKFSENLQ
                     EQYSITFNLTLDIFDATREQAIKISEVGISCNGGEQPYFVRAGDTFNRYLAKGNIVEI
                     PHSYCPVCWLNGILNEKIKVVRNVILYSVQILSY"
     gene            complement(43045..43257)
                     /locus_tag="PEADOOND_00050"
     CDS             complement(43045..43257)
                     /locus_tag="PEADOOND_00050"
                     /inference="ab initio prediction:Prodigal:2.6"
                     /codon_start=1
                     /transl_table=11
                     /product="hypothetical protein"
                     /protein_id="X:PEADOOND_00050"
                     /translation="MKNFDNYINLTFLLEVKVDLLTSDSISGSLKQSVEKESILIEVD
                     LDYIKHIHGEILFLKEEFNKTNKAHS"
     gene            complement(43916..44080)
                     /locus_tag="PEADOOND_00051"
     CDS             complement(43916..44080)
                     /locus_tag="PEADOOND_00051"
                     /inference="ab initio prediction:Prodigal:2.6"
                     /codon_start=1
                     /transl_table=11
                     /product="hypothetical protein"
                     /protein_id="X:PEADOOND_00051"
                     /translation="MVLDGINGLKSLLHVYHYNEIHSSAIANDYGKTVTPIRLQFERF
                     EKAGILVAKM"
     gene            complement(44570..44767)
                     /locus_tag="PEADOOND_00052"
     CDS             complement(44570..44767)
                     /locus_tag="PEADOOND_00052"
                     /inference="ab initio prediction:Prodigal:2.6"
                     /codon_start=1
                     /transl_table=11
                     /product="hypothetical protein"
                     /protein_id="X:PEADOOND_00052"
                     /translation="MYSENHFEKYLEIFNSQQKKFSSILLEIETARSLNLFYNIKKKD
                     LGKVWLNESEATLNDFLSQSI"
     gene            complement(45424..46830)
                     /locus_tag="PEADOOND_00053"
     CDS             complement(45424..46830)
                     /locus_tag="PEADOOND_00053"
                     /inference="ab initio prediction:Prodigal:2.6"
                     /inference="similar to AA sequence:ISfinder:ISGme3"
                     /codon_start=1
                     /transl_table=11
                     /product="IS5 family transposase ISGme3"
                     /protein_id="X:PEADOOND_00053"
                     /db_xref="COG:COG3039"
                     /translation="MKPEENSKQQNQGELFRNRLDQILDPRHPLYQIANKIDWEKFEK
                     EFGKYYTEKTGRPGLRIRLLVGLHYLKHAYNVSDEKVVEGYLENPYWQYVCGNEYFEH
                     DFPCDPTSLVKWRKRIGSDGVDKFLEETIFLGQREGQIKDPEFRRVNVDTTVQEKAIT
                     FPTDAKLYHRMGQVLVKEASKENIQLRQSYKRKSKLAFIKQGRYFHAKQSKRANKETK
                     RLKTYLGSVKRDIERKVENPNERLKSLLEISERILTQSKNSKNKIYSIHAPEVECISK
                     GKSHKRYEFGCKVSLVTTSKSNWIVGVQALHDNPYDGHTLKDAINQMEKIVGLRPKKV
                     YVDLGYKGKDHHPEDVQVHLSNKSRKKITRWERMWMNRRSAIEPVISHLKQDHNMIRN
                     FLKGKEGDRINAILSAAGFNFSKLIRAFFAISKILFLHRFYFQFESCFFSFPQKSQFF
                     RDDYLGIRSNFVPILPRV"
     gene            complement(47174..47515)
                     /gene="mazF_3"
                     /locus_tag="PEADOOND_00054"
     CDS             complement(47174..47515)
                     /gene="mazF_3"
                     /locus_tag="PEADOOND_00054"
                     /EC_number="3.1.27.-"
                     /inference="ab initio prediction:Prodigal:2.6"
                     /inference="similar to AA sequence:UniProtKB:P0AE70"
                     /codon_start=1
                     /transl_table=11
                     /product="Endoribonuclease toxin MazF"
                     /protein_id="X:PEADOOND_00054"
                     /db_xref="COG:COG2337"
                     /translation="MVKNRNYTPEKGDIVWLNFTPQAGHEQKGRRPALVLSPKEYNSK
                     TGLAIFCPITSKIKDYPFEVLIKSKKIDGVILSDQVKNLDWTIREAKFIESINKVSLK
                     EVLDNIKLLIF"
     gene            complement(47509..47745)
                     /gene="mazE_2"
                     /locus_tag="PEADOOND_00055"
     CDS             complement(47509..47745)
                     /gene="mazE_2"
                     /locus_tag="PEADOOND_00055"
                     /inference="ab initio prediction:Prodigal:2.6"
                     /inference="similar to AA sequence:UniProtKB:P0AE72"
                     /codon_start=1
                     /transl_table=11
                     /product="Antitoxin MazE"
                     /protein_id="X:PEADOOND_00055"
                     /db_xref="COG:COG2336"
                     /translation="MESIIQKWGNSLGIRIPKAMATELELNDGSHVELQYEGDKIVIY
                     PMKKASLEDKLSKITKQNLHSEISTGNSIGNEAW"
     gene            complement(48091..48513)
                     /locus_tag="PEADOOND_00056"
     CDS             complement(48091..48513)
                     /locus_tag="PEADOOND_00056"
                     /inference="ab initio prediction:Prodigal:2.6"
                     /codon_start=1
                     /transl_table=11
                     /product="hypothetical protein"
                     /protein_id="X:PEADOOND_00056"
                     /translation="MEIKDILLILLPIISGLIGSYCTYYFTLRAKRISEILKYKEEKY
                     ANLTVLLQGFVGNTTSLDLKRKFFEEQYRSWLYASDDVIRSINRMIALIIEHKGQDVP
                     KVLGKKAVGEVILSMRKDLIGKTSVAPEEFYYTSVIKD"
     gene            complement(48562..48774)
                     /locus_tag="PEADOOND_00057"
     CDS             complement(48562..48774)
                     /locus_tag="PEADOOND_00057"
                     /inference="ab initio prediction:Prodigal:2.6"
                     /codon_start=1
                     /transl_table=11
                     /product="hypothetical protein"
                     /protein_id="X:PEADOOND_00057"
                     /translation="METIIELRYRRNQKELKYLIYPNPGGNCSAIDENDDGSFDIILN
                     HQVIDTVIETEVIDFERINIQVNEIR"
     gene            complement(48998..49321)
                     /gene="mazF_4"
                     /locus_tag="PEADOOND_00058"
     CDS             complement(48998..49321)
                     /gene="mazF_4"
                     /locus_tag="PEADOOND_00058"
                     /EC_number="3.1.27.-"
                     /inference="ab initio prediction:Prodigal:2.6"
                     /inference="similar to AA sequence:UniProtKB:P0AE70"
                     /codon_start=1
                     /transl_table=11
                     /product="Endoribonuclease toxin MazF"
                     /protein_id="X:PEADOOND_00058"
                     /db_xref="COG:COG2337"
                     /translation="MVISQYEVYLINLDPTVGHEIKKSRPCAIISPNEMNKTIGTIII
                     APMTTKSRSYPTRVELTFQGKKGWIVLDQIRAVDKTRLVKKLGKIDPKTVNKMKLVIK
                     EMLVD"
     gene            complement(49315..49563)
                     /locus_tag="PEADOOND_00059"
     CDS             complement(49315..49563)
                     /locus_tag="PEADOOND_00059"
                     /inference="ab initio prediction:Prodigal:2.6"
                     /codon_start=1
                     /transl_table=11
                     /product="hypothetical protein"
                     /protein_id="X:PEADOOND_00059"
                     /translation="MKASVVKIGNSKGIRIPKAVLEECHIEEEVDLLIDNNKLIIVPL
                     KSKPREGWEKQFKTMSSNKDDKLFIPDSIDLLDKDWEW"
     gene            complement(49778..50671)
                     /locus_tag="PEADOOND_00060"
     CDS             complement(49778..50671)
                     /locus_tag="PEADOOND_00060"
                     /inference="ab initio prediction:Prodigal:2.6"
                     /inference="similar to AA sequence:ISfinder:ISAzo5"
                     /codon_start=1
                     /transl_table=11
                     /product="IS4 family transposase ISAzo5"
                     /protein_id="X:PEADOOND_00060"
                     /db_xref="COG:COG3385"
                     /translation="MVQYWIWRFSVQDLSLFLLPYVELTLNTVYICDREADIYELFQE
                     YVVAGENAPDMLIRANHERKIEGGGCSWSYLETLEPVDTYTITVPRKKGKEAREATIQ
                     LRFEKLTIKSPQYKKLENIDMYALTATEIGGAKEESIDWKFLTTIPIHNSEDAKRMIA
                     YYKSRWGIEVFFKVLKSGCNIESTQFKFGDRFKACIAVSAIVAWRVMMLTFLGRNIPG
                     LKASILFESFELKGIYCRIFETPKPPKEEPDLDTVLSWIAKLGGHLDRKSDAPPGPLT
                     IFKGLMRAVEIGFMFKLLTKP"
     gene            50698..51591
                     /locus_tag="PEADOOND_00061"
     CDS             50698..51591
                     /locus_tag="PEADOOND_00061"
                     /inference="ab initio prediction:Prodigal:2.6"
                     /inference="similar to AA sequence:ISfinder:IS195"
                     /codon_start=1
                     /transl_table=11
                     /product="IS982 family transposase IS195"
                     /protein_id="X:PEADOOND_00061"
                     /translation="MDLTEIFCAIDDYCTQQKINWGGKILSPVVRKRNRKFQLSLSEV
                     ATIAVYFHLSHYREFKNYYLIEIKKNLKSEFPKAVSYNRFVELMPNALSVIASFLSNT
                     CMGKCSGISFIDSTILKVCNNRRIHSHKVFKDIAHRGKSSTGWFYGFKLHLIINDQGE
                     ILSFMITPGNVDDRNSKVIFSLVKNIHDKLFGDRGYISQSLFESLYKKGIQLITKLKK
                     NMKNKLMPLADKILLRKRAIIESVNDELKNICQIQHTRHRSFFNWAVNLLSGLVAFSF
                     FPKKPSLNLRSKDNLQLLLSP"
     gene            complement(52245..53165)
                     /locus_tag="PEADOOND_00062"
     CDS             complement(52245..53165)
                     /locus_tag="PEADOOND_00062"
                     /inference="ab initio prediction:Prodigal:2.6"
                     /codon_start=1
                     /transl_table=11
                     /product="hypothetical protein"
                     /protein_id="X:PEADOOND_00062"
                     /translation="MEKLQNNKIEDIIRQVLESQKLIYKSQQPLIHYTNGLGLNGILH
                     SKTLRANHVSNLNDLSEILRSYHILVSILENISTNDPNLLLLIEKLKIQLNEKINSKI
                     YPEIYIVSFSIKDDDLFLWRSYSTFNDAYALAFNKAFLASYAINDGAVLLQCVYNEQI
                     QFSILEQATQLFFKNVNLSISENLQIYLDDYFRLIHVFVPYIKNSHFSQEEEIRLVLR
                     NPKNLYQENRIKLGLNKGFFHKYVNIKMYRDEVDTEFEHSLREIIIGPNSRSQIENNQ
                     FKNTLDKLINENVGILLRGIRDTKYNTLKF"
     gene            53591..53836
                     /locus_tag="PEADOOND_00063"
     CDS             53591..53836
                     /locus_tag="PEADOOND_00063"
                     /inference="ab initio prediction:Prodigal:2.6"
                     /codon_start=1
                     /transl_table=11
                     /product="hypothetical protein"
                     /protein_id="X:PEADOOND_00063"
                     /translation="MKKKTDYNLFNIALECGFNSTSSFHRVCVKSTGKPHAILKFTFN
                     QTKVQVLQFCKNQKDNQILKAFKKKIRKRKRLLEFKI"
     gene            53979..55118
                     /locus_tag="PEADOOND_00064"
     CDS             53979..55118
                     /locus_tag="PEADOOND_00064"
                     /inference="ab initio prediction:Prodigal:2.6"
                     /codon_start=1
                     /transl_table=11
                     /product="hypothetical protein"
                     /protein_id="X:PEADOOND_00064"
                     /translation="MNFRIMLIHLQKITIGFLFLINLFCKIQTEKVEPKTYRDLTEAI
                     QNPLDVRFLYLNGQKLTTLPKEIGQLKNLHDLNLDENPLGAFPKEIGQLENLRVLELN
                     NNQLKTFPKEIGQLKNLLALYLNNNQLMTLSKGIGQLKNLQELYLNYNQLTILPNEIG
                     QLKNLQVLELNNNQLTTLSKEIGRLQNLQELYLSYNQFTTLPEEIGQLKNLQRLELNN
                     NQLTTLPKEIGQLKNLQRLELNNNQLMTLSKGIEQLKNLQRLDLGYNQFKIIPNEIEQ
                     LQNLQVLELNNNQLTTLSKEIGRLQNLQELYLSYNQFTTLPEEIGQLKNLQVLELNNN
                     QLTTLSKEIGQLKNLKRLELNNNQLSSEEKERIRKLLPKCQIYFE"
     gene            55390..56328
                     /gene="rpnD"
                     /locus_tag="PEADOOND_00065"
     CDS             55390..56328
                     /gene="rpnD"
                     /locus_tag="PEADOOND_00065"
                     /EC_number="3.1.21.-"
                     /inference="ab initio prediction:Prodigal:2.6"
                     /inference="similar to AA sequence:UniProtKB:B7NGZ6"
                     /codon_start=1
                     /transl_table=11
                     /product="Recombination-promoting nuclease RpnD"
                     /protein_id="X:PEADOOND_00065"
                     /translation="MAEVNNPHDRLIRETFQDKKEAATFFKNTLPIEVVKLLDLENLE
                     LSESSFVSEELKQEQTDLLFQIPLRSGNKSNVYLLFEHKSYLENTIYIQLLGYMTEIY
                     RNQQRNGEKLSVVIPFVFYHGEKEWKLGNQFLDQFVLTSQETGILKDFIPDFKIDLFD
                     LKKVELKEKLESITFQVTLGIVQRIREGDLDFISHLPGLFSLLLEIEEESKRVAILRK
                     LLLYIYWVRDLKPSEFKVIFQRSKLEKYEELTVTTAEKLISEGVKQGIEKGIEQGIEK
                     EKLKTADKMLGKGMDLKTVLEITGLTEKTLKEHKIL"
     gene            complement(56562..57038)
                     /locus_tag="PEADOOND_00066"
     CDS             complement(56562..57038)
                     /locus_tag="PEADOOND_00066"
                     /inference="ab initio prediction:Prodigal:2.6"
                     /codon_start=1
                     /transl_table=11
                     /product="hypothetical protein"
                     /protein_id="X:PEADOOND_00066"
                     /translation="MKIIPYEEYSLKSNLTVEEAISKLKANTEPNKLFGSGTKIFHGN
                     INNDTFDICRIISYRNSFLPKIKGNIRSEANSIIIDIKMHLHPSVIVFMFIWLSGALL
                     EFIVSTITLMSNLSDFPQELLISLGMLAFGIGLFTIPFWIEVKKAKQELEKILAMK"
     gene            complement(57772..58662)
                     /locus_tag="PEADOOND_00067"
     CDS             complement(57772..58662)
                     /locus_tag="PEADOOND_00067"
                     /inference="ab initio prediction:Prodigal:2.6"
                     /codon_start=1
                     /transl_table=11
                     /product="hypothetical protein"
                     /protein_id="X:PEADOOND_00067"
                     /translation="MITSITGFFILYLGIYVYRIQPRAKIQKHFLFLCFMLCSWMVGY
                     GMRLLIPNEYREIYSNWILFPIPFIPLFLEMVVYSIAKIKYSMNAYQTIMIFVLLPAF
                     SIISFCGGYARINDMSGYSFSPLFNYHLLTAFGFISVIKISFDLGFMMIRKRGDERIR
                     SFLMLSGILIALLFAIIFCYILPLNNIFLGTYSAFGLLIFAILWSVAILHYDAFEIRE
                     LVIDGAPTPILSRIFSFCVLGLYRIMDGHDYHLKLIASKALVTMNIADKHFDLAVRYP
                     TLERSERAELVASIYNRRIR"
     gene            complement(58696..59307)
                     /locus_tag="PEADOOND_00068"
     CDS             complement(58696..59307)
                     /locus_tag="PEADOOND_00068"
                     /inference="ab initio prediction:Prodigal:2.6"
                     /codon_start=1
                     /transl_table=11
                     /product="hypothetical protein"
                     /protein_id="X:PEADOOND_00068"
                     /translation="MSTLISENSIKMISGTGSSRELTRIKDFLRRSFDSAGYSDTPWR
                     AFNYDEWSTWFYFEKESEILSVMRIVEKKPYNIIPLENAVIYNEDEKIPHRRYAVIEE
                     RVADWNSLAFVHTYDGWRAARETFKAVAKFCVQKQFSIIYGMYPRALKSIGLFYKKFG
                     AHLSHRFYEDVYYPGLYLKGELCVCSVVEIEKKTLQEIASKSS"
     gene            complement(59384..59788)
                     /locus_tag="PEADOOND_00069"
     CDS             complement(59384..59788)
                     /locus_tag="PEADOOND_00069"
                     /inference="ab initio prediction:Prodigal:2.6"
                     /codon_start=1
                     /transl_table=11
                     /product="hypothetical protein"
                     /protein_id="X:PEADOOND_00069"
                     /translation="MKSEKHPKVDDEVLKRLNIALDFLLETKGLNPRSIALRMKIHHT
                     NLYRVAAGKRPLTSTFAVNFEHHTNISSVWLTTGEGDMIKANVEIFSDEEIRFFYKIK
                     KDAKLYELVKLLTKVKKDSYELLKGSILKFIK"
     gene            59910..60365
                     /locus_tag="PEADOOND_00070"
     CDS             59910..60365
                     /locus_tag="PEADOOND_00070"
                     /inference="ab initio prediction:Prodigal:2.6"
                     /codon_start=1
                     /transl_table=11
                     /product="hypothetical protein"
                     /protein_id="X:PEADOOND_00070"
                     /translation="MSDSKKFIRIKKNKLLAFILYRVVRNFLEKRKILPFFFNSSFWF
                     PSTQSKREHSKNLLQNIDLNQVRLNEFLDEDLQLPDFAIYTGPSTQASHHLNHELNIS
                     FKDFLNFNRLEETKRIIHLKGKQTNLLESVFNSITSFHKSYSLIFVYDN"
     gene            60452..60679
                     /locus_tag="PEADOOND_00071"
     CDS             60452..60679
                     /locus_tag="PEADOOND_00071"
                     /inference="ab initio prediction:Prodigal:2.6"
                     /codon_start=1
                     /transl_table=11
                     /product="hypothetical protein"
                     /protein_id="X:PEADOOND_00071"
                     /translation="MIINYFKIKPLDFTESELDEYSKYIGFPLYNEDKEAILKFNGFR
                     KAIAIINKHSFNALNHSFSDNLESNEESLKR"
     gene            60699..61868
                     /locus_tag="PEADOOND_00072"
     CDS             60699..61868
                     /locus_tag="PEADOOND_00072"
                     /inference="ab initio prediction:Prodigal:2.6"
                     /codon_start=1
                     /transl_table=11
                     /product="hypothetical protein"
                     /protein_id="X:PEADOOND_00072"
                     /translation="MSKFLSIFDIYTVGILDYENFLKLGIIYFHAFGVVIGFLLGFSK
                     LYSSDGFSKSYGSILQSAAFFLILNNGILIDQGILRYDSRILFGSYYGLVLYSSLAVI
                     ICFNYLFESLDNPWIYCKRLLGVIPITILFSYFIPVYYFISFIDILGFAISIFTFVWS
                     LKKVLNTKKSILYFNLPSLSLLISICFVFDFFGTIFDKKDFLFFAELIPGSVICYSIL
                     LERFFPSLFGKVIVSIPDTNLVKEIELETILIPEVKETQKNKYPSRDLLEGINLEKVK
                     TKLNHFLDSKGFIDEELRLPDFASGLGLSTHQASYYLNQYLNMSFTDFLQFHRINEVK
                     NMMRIKLNYNLLNIAFECGFNSASSFHRACVKYTGKSPRDLRQELLSTEIQRKVE"
     gene            62189..63265
                     /locus_tag="PEADOOND_00073"
     CDS             62189..63265
                     /locus_tag="PEADOOND_00073"
                     /inference="ab initio prediction:Prodigal:2.6"
                     /codon_start=1
                     /transl_table=11
                     /product="hypothetical protein"
                     /protein_id="X:PEADOOND_00073"
                     /translation="MFYEISLFLNCIFLFYFLCNIRKEYQNTTRILFLKSQLVAYKRK
                     KKKFHTKPLERLKLVILSYLHRNWKENLILISPETLLKWRNNKLKIFWSLLSRRKKTG
                     RPSIPWEIIKLIRRVAKENKIWGATKLHGLLLKLGHTICERTVSKYIPKPPPNTKKRI
                     SWKEFYNLHAEAMVVSDTFTVYSSNFKEIFRVVFFLHLGSRQILHFDIHTNPTTKWMR
                     KVLKFAIRKQKQAGKKFHYFLSDNDSVFGKRFTKYLVRFGIKHKKTSFHSPWQNCYAE
                     RWIKTCRNEFLDFFIPLNQFHLEKKLEEFIHFYNHHRTHLALNKDSPIPSPVFIRPPD
                     GSKKLVSTPVLGGLYHIYSYKKVA"
     gene            complement(63337..63471)
                     /locus_tag="PEADOOND_00074"
     CDS             complement(63337..63471)
                     /locus_tag="PEADOOND_00074"
                     /inference="ab initio prediction:Prodigal:2.6"
                     /codon_start=1
                     /transl_table=11
                     /product="hypothetical protein"
                     /protein_id="X:PEADOOND_00074"
                     /translation="MWEVKSKITDSCDKMKLFEKKRGGKTDKKRIQNIEYNERIDYLN
                     "
     gene            complement(63572..64162)
                     /locus_tag="PEADOOND_00075"
     CDS             complement(63572..64162)
                     /locus_tag="PEADOOND_00075"
                     /inference="ab initio prediction:Prodigal:2.6"
                     /codon_start=1
                     /transl_table=11
                     /product="hypothetical protein"
                     /protein_id="X:PEADOOND_00075"
                     /translation="MIYKSEEFYKYWGLFEEVFFLNKRFPQNIFKYKFSNYTFIQFNE
                     TMTQEFWDEIRSWNSKNTKEILIAVVEPDPVEYYFREFNCYNMIKLSKTSSYSEYLQR
                     LFEEPPNSPADSIFSNSFVIGWLSDSLEWAIWGERSLEFCIIGSNDPLPTPKTKLDTM
                     DINDILGIVEYEIGRNIVHPHFFETFRKNYDKPRKN"
     gene            complement(64344..70727)
                     /locus_tag="PEADOOND_00076"
     CDS             complement(64344..70727)
                     /locus_tag="PEADOOND_00076"
                     /inference="ab initio prediction:Prodigal:2.6"
                     /codon_start=1
                     /transl_table=11
                     /product="hypothetical protein"
                     /protein_id="X:PEADOOND_00076"
                     /translation="MKMDRILERIEVGWDGGGKLYEYIPEYEISTDSGRPRIKNIQSS
                     KHTTKPEFFYQTSSRLLTWQNIVNQTSSELEDNPESTQYFEGDFNGDGISDLLFFNPK
                     SGNWKAAEGRKEGGYNFKLYANRYQGYGNDEKIKFFKGNVSGDYNADGRSDIAFYLPE
                     TRDFVVAEHDGRVLQFKSYGRLMNSVPDIFRMEWFPGDYDGNGLSDSVLFDEPTGQWT
                     LMLNKGGSFEFLRFSKKFQNVFRNDYTPDSNLDSSNTNDLTKPGKDHDKVNFLVGDYN
                     GDGRTDISLYDSRSGKWFVGENHRNPNKNDSVTFQMQWRLYKVFTTPEQSLFGHDRFS
                     GDFNGDGFSDFLLFDRSNGEWTLGETGDGTINFKIWSRTPQFRTVTRWLQGDFNGDGR
                     TDIGFYSESDGKFWIGEATQSGFRYKIYSDLSYGPDPDRILKTPLPKDEVKIESGKTS
                     LSVSSNTKTILLSYKYDGNLNSGKGELVFGGCFTQDDCSSSPELLIFDRKANAWDLKR
                     GNNFTERVNTSLNPEASGITTLFGGKPDRYTNNLKDEVLFYKKQGTTNQFFSFKNTNG
                     TTFDVLNLATFTDTDVSKFDPNNSGYAVDHFENNTSQSVLILDDQTSSGNARFVLSGL
                     GGTKFLTPSGDLTPTDLNDFFQAGTNENRQRRKEFSFFSGKFTTTQAQLVIVDRRTTT
                     HKWYLGTISSNAIQFKRLTGEFVLPITTTDYNSKNPAGIVYALTNTGEIVFGKNLDNG
                     TSFYKIKINSTNIQKNVYNAGMIGFSDQFDNGGNPIVVSGGEDKIYDLTQSRIVSLPS
                     SVVTKNLDRPDLIAQVYVFRWIQGDYNGDGLTDIGIFHLKEPTWYFALSTGTVPDVIE
                     RVKNGIGGIYDFEYSNSTKFDNTGEDDIPDLPTNYRVCTKVTLDDGFSNSITKNYEYK
                     NGFAFSTFLNGKKESDYFGFSEFTIHEAYGEKTTHLYHTTPYADYMMNRALSGAEKET
                     RIVGNDNNDYGTIQTTYDVKPIVSAPGVTSYLPVTTKIEKYLSGQRTTTQTSDVVING
                     TKISRKTESTTDHFSDTVHGVTTTTNITDFETDDTTNQRRATRSVGLSGSSHEITSLL
                     SYDTRGNLIKRASSYTGSGLSPVGTHTTEFEYDNFGNKTVEKDTSSSPARGNSYVYDN
                     ELQQFVTQETKWGGSITLTTTHQIGYGSAFGVPTTTTDPNGNKSYFEYDNFGRLVRTS
                     SDTDVGTLTTASYGYDSSFPLSAKTTFVTGTGDPDFVSRTYTDGMGRNIYTVKSASNG
                     NYAITGRLVYDTTGKVVRKGQSSWASSGEIDRFVIHLEEKNPTSFEYDPIGRIKKTIL
                     PLAQGETSPVVVTTAYNSAFETTETHSSGTSKRTVKNASGEVLYVEDFSTDGTGAKIG
                     FCYDIAGNRTKKSDLNDSSLMSCPNPSAGVPTKDVSGRNQTYWSYDAFGKLKAQSDPD
                     LGVSSYNYNAFGDLTSTTNAKGVTTTFTYDGVGRILTKNIPEGNIEYTYDSFSGSENS
                     VGRLVRIEDSSQNKTFSYDKLGRVKKETRVILATTEGNPLPSETAGPYITETRYDLLG
                     RVTRIDYPEHPISHGRMRACYNYGTAGYISGISVQVNTNGIFPGYCNKDIVENITYNE
                     FGQTSSLTLGNGITTSYGYDVKGRMVRLNSSGDVGGSNKVLQDAVYSFNPNNNITNVV
                     NHSTDWTAQYDYGYDGLGRLTSANGSYLGIADGNLSRRFQQSFVYAKNGNLSSKRFHD
                     PVSGSITDVWSYQYTNHQVTNIDSSRSGADALTMSYDANGNLTRQRDNVKDLTKRISI
                     DSQDRITQIQDGNNAILGSYWYDESGFRIRKSSLEPKNNVFSNVEILYPSKFFGLEFI
                     ESENVISSVNNVYLNGVRIAALNEAGALAYYLTDQVDSVSTVLDDEGNTLSLMQYLPY
                     GDTFVQRGDLNFSPKFNSQELDRESGFYFFNARFYDPGIARFTSADTLIPDEYNSQAW
                     NRFAYVYNNPIGAKDPTGHAPQDENAGFKDASKNIANGFVEGVKTTLSAPTPVNAVVN
                     SVVATGKGAKELYDNRKEVYASAKDFAGKLTSKDDKVRDYAVGQAKAYTMSAVLGGAA
                     TKALGSRLPKPKVDVPGGGEIVSLVPYMKTRQAPEVGTQIEKPTSLNQNLKQI"
     gene            complement(70841..71812)
                     /locus_tag="PEADOOND_00077"
     CDS             complement(70841..71812)
                     /locus_tag="PEADOOND_00077"
                     /inference="ab initio prediction:Prodigal:2.6"
                     /codon_start=1
                     /transl_table=11
                     /product="hypothetical protein"
                     /protein_id="X:PEADOOND_00077"
                     /translation="MNEERTNRKTEKKQNALTKKTSPQKKGGSFFFHSLEIFLKPYCT
                     HTFKYINILLFFCFLFATTTCGILPGKKGKSNNWWWALLGIPNGASFPSSGSGVGGSP
                     GSGNGTPGSAPAPEGSDLFSISTNYAQAIDDPETKAEPVAGASFVAPPEPNHYGNVSL
                     TYPIQTLPGRAGIEPKLSLSYSSTGGDGWLGVGWSLGLGSITRTPEYGALYYDTRDSF
                     SWNGTRLVKVSGNNTNENGLYRAEITSEDFLIFKLTQIESGGVWEVLDSNGTKTIYGE
                     SLESRIYNPALPNQTYSWYLTKTEDKNGNYLQANYDNSEYSKIEISI"
     gene            complement(71900..72079)
                     /locus_tag="PEADOOND_00078"
     CDS             complement(71900..72079)
                     /locus_tag="PEADOOND_00078"
                     /inference="ab initio prediction:Prodigal:2.6"
                     /codon_start=1
                     /transl_table=11
                     /product="hypothetical protein"
                     /protein_id="X:PEADOOND_00078"
                     /translation="MISVGTLSKKSPTACPFQRFLESSMTGLKRRKKNSSSNDRGFIV
                     FERLFFKQQAIILEK"
     gene            complement(72429..76928)
                     /locus_tag="PEADOOND_00079"
     CDS             complement(72429..76928)
                     /locus_tag="PEADOOND_00079"
                     /inference="ab initio prediction:Prodigal:2.6"
                     /codon_start=1
                     /transl_table=11
                     /product="hypothetical protein"
                     /protein_id="X:PEADOOND_00079"
                     /translation="MINVLRKIHLSIFHIIIFLTIPFLATCSLFEKDRNTMENVDLAG
                     AIWLAAEPVKTQVNNEGVPVKPGNSGTGGAGSTPVTPVDAIFNLPPGRTVNANALMGT
                     IDPTGTNIVNDFDGDGILNQNETLTNVWIADYPQIETTIAPPVTLKIQILKNSSNQSD
                     QIVSEINSNDFEASKNEGSEKIHQNELNERTVQFQDSFSTETEMGQSHEKSMSAGMTA
                     GFGMGLVSTGMNYSNSSRDSWNAKNATSSTTTKWADRPFKNNIDRDAWNLKSDSSTNK
                     ARKYRSDKSTKINETSTVEPNAGVVRAALYIKNLSVNMPVKISNILCSLMFETPGGEL
                     VPMSSFRLRNDDYSLFEVEVYGGSDFGPYVVELTNLNTSEVEKAIAAGYTPKIMIVDY
                     TMTHVADSNYKSSLLSFTGNNLKIIEENAKGRTALVKVYGPGVREMYRVTAFDTPNVS
                     NPCNTKTADVFSPGISLKKALERISCSGDNITFKDYVIDLSESAPKLGESRVYLKGIQ
                     SFGGVSTNIPCEDETSTGSDGVSRTACVQKPYSQWTESEKMNSGVWAIYSKGKFYSPT
                     EYWTDSGSVRRFDPWRGAVAAPILKGVDSIIWAGDSYDLVYISFKDFIKVEQKFGTNP
                     LETGNGYPLNTKWDLKALGNHPYYPDTNSLYLGEVGFGERVELKIKLDKTKYLSPNFG
                     TAVDTGPYQYFTNFTYNPQVSSDRYNINQAADFEISLGFGGNRTDWFHVIKDLSSSDP
                     YKLKNCGTTLDFISQTYTLCVQLPTLSTSVDPAISLVKLYIRPSLNSAYRKTIWPLHF
                     SQVRKLKGEAGVPIVKGTSLVKVANSYGSVNVGDNFFIQGDSTNYKVVQVLPAAQDGS
                     FDVQLDRLIQIDAPKTTSMYVPGTLTSPDVRLSMDTGFTTDWNNFVNSSFNSTAFDQI
                     QYKPFVSSGNVSCSSIPFHPGSCLGFTPELNSLNWMGIYNEGVALWNSWADGGDFSNF
                     LYSGLVRLTAPSGKSYRLESTNTDFPISADVNAPSLDHPSVVNHGDVALTVWRQGTTL
                     IGRYNQISTGQALGNPFNINSAASTGNYIVKAKNGKAVIVWDNGYNIYASVRDLTTLT
                     SLVNETLVVSRLQPVGGMSVWGTVGMYPGSPPFSYSYDVVFGNDRAAIVWNDFATSFV
                     PSITTSPNPMYDVYTYCQMTYCAFIETKTYQANARVLRLDTGAFQGGSISIWSYVGTK
                     TIYYVAEVPSNTPAYQIDIAANANDNNQLVYAWNVRLPSGGDSHTVYSSVYNLTTGTK
                     IGSDQTLISEATRPVDTLQVAAATGRGMVLWRRNDGMILGRGIDTSNSNLLGTSNIEV
                     ESGVVDSLKLTSSGDKGLLTYRKNNGKDIFLKVLDLQAGQLLYPNGLLLSQGQTNADY
                     RNMSFSGSILSGNKVLTTWDLMVGTRRTIWGRVSDISTFTVDGPKEFQISTTNEGVQY
                     RGTAVVDNGFGLVTWLSQDKTQQRIRGYKVDLANPGSLKYGLNNFFVSPLIERDYTIR
                     AKIKY"
ORIGIN      
        1 atgacaactt actgtcttaa gtttggaaaa atatttatta tattttgttt gatcgtattt
       61 ggtttaacaa attgtgcaat gggaagtctt acaatcactg gaagaagtta tccacctctt
      121 gccgaaacag aacctattga tgtgattatg agagcggtcc cggattatca agtagaacaa
      181 attggaatcg tagaagttcg ttgtggacaa ctaaatcatt gtatcgaata tgttaaagaa
      241 aaagcaagag aacaaggagc caacgtaatc atactagctg attctggtat tgtaacttcc
      301 atacagtata tgcctggaac cagagcggga aatacttcca ctcccggcca aatctcaagt
      361 agcagcggtc aaattcaaac ctgggaaatt gctagaaaaa ttctgattcc tcacaatgaa
      421 actaaaggaa ataaaaagaa gaaaaacgtt tccgaggaaa tttgaatcct aagttaaatt
      481 tgaaaacttg cagagtgtaa tagttaaata acccgtaaaa ctcccaatgc cgacagaggc
      541 attcagggag tggaactctg aagagtgtaa gtttaagttc gaaacattaa ggattacaaa
      601 tatagttcta ctcaaccata aaataacgtg aactcgacct aagaaaatgg gaaagaattt
      661 tctaaaaata tcagttcctg caattttaga atttgttcgt aaaatcgtgt ttttcgggag
      721 ctcctacatt ttaggaattg aaatcacaac tttttttaga aaaataaacc ataatccctt
      781 ataccaaatt caagttaaat taagggcctc attttaactt tcaagacaag tccaccgccc
      841 tttttggttt tgtattacgc cgcaacatgg aatttatttt taccttcttc aaattgtaga
      901 gcgatcatcc tttggggatg gctataaaag taatcacgta tgtgattttt caatctttct
      961 ggaagtgggt catagattac aattttctct aaatcgtaac tgattcttag tttacgtatc
     1021 tcttctaact caggtcgatt tagtttcaga gaagaatggc tcatgaactc atgaattact
     1081 ttatctaccg atatatagtc agagaaagtt ttaatatctt gattttctga ttgatcaacc
     1141 gatatggatg attcttgatt cggttgggtt tgattttcct gattacttgg atccaatttt
     1201 ttacttgagt taaaattctg ttctttctct tgcaattctt cttttacaaa ttttatttct
     1261 gttttaagtt ttgcttcttc attgaagtat ttagaaacaa tcattttgag tgaatcgttt
     1321 atttccccta ttatatataa cctttcattt tcgaatttga ttttaagttc tttaagattt
     1381 tcgtagctgg ttttagaaag tctttccttt gcccaaacta aaaatccttc ccaggtaggt
     1441 tcatttttga acggatcaat tactttactt tcggttttta cttctttttt attttccgtg
     1501 actaaaggag ctttactccc cacttgtgta agtaggttat atgtgttttt tataatgtct
     1561 ttataagagt aggtagaggc tatgtttaca gggattgttc cccaaaaacg gtctgcttta
     1621 tattcctctg atctccgaat atgaattagt ttcttcaaag tttctaaaac gactcccggg
     1681 ttttccggta ctaacttttt ccaggatttg atttttgcac tttccttttc cggattgtgg
     1741 tcatattccc cccactcttt cagtatgagg tttttagaat gttcaaaaat attctcccaa
     1801 gtaattttag aaagagaaga actttgtatt gtttttttgt tatttatttg gtttgtactt
     1861 tggttattaa tacagtcccc cgtacgtttg tacggagcag gcccggtact ttggtttgag
     1921 ctctctagga tatttgtact agacagacta gtatattttg ttatctgttt ttgtaggtta
     1981 tattcataac gttcttgtac aactgtatca tgaagactag agtttagtat tctataatgt
     2041 ccgtggaatt ctccagagtt tatatatcct tctcgtctca tttctcggat atatttagaa
     2101 actgtagttt ccgctagtcc tacttcttcg cctagtgttt tgttttttgc aatgcacccc
     2161 ccaaatccgt tgattcttcc tgcaatatct aagtcagtaa ttttagacag tagttgtctt
     2221 ttggccctgg aaagtggtag tgattcgata gcatgagcta tcaccaaagc gtaatgtacg
     2281 acctcggtca ttttagtatc ccttatttta ccatacggac atacttcggg tgacgcatgg
     2341 taaaggttag tttttaccct actctattaa aaatacgggg aactaaggtc aggcattgga
     2401 gccgttgcag taggtcctcg attgattgtc ttggccaaaa ggttagagcg gccttatctt
     2461 agttatgtcg cctaagatat tttggactag aaacatgtac cagacaaatg tcaagcaaaa
     2521 aatgcgacat aactaaatta tgtggatttt aaggaaggtt gcccttgggg gctctaacct
     2581 ccccacgggc gtttgcgaca atcaatctca gacgagatct atttgatacg ataatatggt
     2641 cgtattgttt tgggtactct tttttcgttg aagaattaaa aaaatcatat taataaatcc
     2701 atttgatctt tgagtttctt ttttttcttt tttaattcat caattttcct atcaatatct
     2761 tttatctgat tttgaagagt tttaagagta attgaagatt tggttttctt tgaattgtcg
     2821 ttggattgtg aaatggattt agcatatttt cgggcttcag cttgtgtagg taaagaatca
     2881 ttttttgctt ttataagtaa ccaatctaac acgtccttat gattggcttt aattgcaggt
     2941 aaaacttcca tcaaaataga agtaggcacc atacttatta aatcaggatt cttaattttt
     3001 ccagcttcaa ctaagtcgtt gatagctgaa gcatgcatca gtttttgttt tacccaagaa
     3061 attgatttat tgaacttttc tgcaagctga gaagctgaaa gtttatattt agacttaata
     3121 acggttaggc taagggcaac ttctatatca gcgagatctt ctcgatgaat attttcaata
     3181 agtttgtatt cgggaattaa gtccggatct acttgatgaa catttttgac aattgatgaa
     3241 ataaattctt cgccgtttag ttttgtggcg cgaagtcttc tttcacctgc aattaggtga
     3301 tattcattcc caatttttcg aacggaaatt ggttgaatta agccgtattt tttaatgctt
     3361 tcggctaatt cttgaaggga ttcgctattg aaattttttc taggattctc tttgctaata
     3421 attttactta cagggatgtt ttgtactact tgatcggatt ctttactatc tttactcatc
     3481 aattcgcgta gcaatgcatt gctttgcgaa ttattgtgca agttagtaaa agttttatcg
     3541 gttgtgtttc cgaaagcgtc ttttacttga aatatttttt ttgatttaga aaccatttaa
     3601 aacctactaa gcaaaaaaat agttcatttg actgaacgaa ttgatagatt tgatttctcg
     3661 attagaagct ctgctaaaga attataagca ttccagcctt ctgttccttc tttcaagggt
     3721 tccccaaatt cagttctatc gcgaattgtc gttgattgag ggattggtgg aagtaaagca
     3781 ggggtcggta ctagttcata tccaatttct tttgtttgta gttgatctaa tagatttgga
     3841 atttgctcca gctgttctaa tatttgtccg cttcggcctg agttgttcca aatagttggt
     3901 agaatgtaaa cagaagatat tctagttcct gggaaactca gagcctcatt gattttttta
     3961 aagatttttt ttaccgttcg aatagcccac tttgaagggt ttaccgggat tattacggcg
     4021 tcggcggata aaagagccga gagaagttcg tacgagcctg atccaggagt gtctattatg
     4081 gcaaaatcgt aatttgattt taaaattacc gtgtttagct tggtaacgag ggaaatatct
     4141 tttcctacgt ggtattgaaa atcttctaat tccatcgaag atggaagtat atcaacttca
     4201 taaacgtttc ttgtggattc tttaagtgta gtttcacccc taataacagt aaatgtattt
     4261 gcgttatcga aatattctaa aggttcattg ggaaggaatg cattggaaag gtctccttgg
     4321 ggatcatggt caattgcgag tgtgcgacct cttcttgcca atgccattga acaatgagtt
     4381 gcgcttgtgg ttttagaaac ccccccttta cgtttgcaaa aacaaataca taaggctttt
     4441 ggctcataaa atcggtttta aaacaaattc aaatcatgga aagcgaattt tatatatgct
     4501 acataatttc atcttaatat tgaaaatcgt tcagttgact gaacgatttg gtgtaataag
     4561 ctgatctatt taaatgaaat atgttggagg aatatgtagt taaaaaaggg ccaatcagat
     4621 gttttaatcg gattttacac aaacttagaa gccaagaaaa cgcagaactc ttgaataatt
     4681 ttcttttgaa cagaggaagg ggtttctggt aatttttcga tagaatctaa cacaccgtaa
     4741 gagtcgagtt tagaaatgag ttttagtctt ttttgcattt cgactaattg aacagaatct
     4801 ttgagtttca tttgaccttt tccagaaaga acccaatgat cgtcataacc tttaagcctt
     4861 aaaatgatta aaatagattt agggatagca agagtgccat ttttgtattt gtaataagta
     4921 gaacgatcga tgcccaattc cgcagccatc ctgctgtgac tcagtttcag gtcgtcgtca
     4981 atagcggaaa gtctttcaaa aagtgtagac acaagtagtc tccataggag acagagaaat
     5041 gtaaaataag tctctgtcag ctacaattta agaattttca cctaaccctg taaagaggac
     5101 tggaattatt taaaaaacaa aaaatgtcct aaactgggat ggaaataaga atgaaattgg
     5161 agattccaaa agttattacg atttaaaata gaagggtagg ggacaaggat agagttatct
     5221 caagataaac tttgaatctc aaataaaacg tggtagttcc cacaaattgc gtcgtattat
     5281 aaacgaacaa gtttttcaat ttttgtatga gttcccacat ttttaaacaa actaaaacat
     5341 ctcagttttg attgcatatt caaggtgatc gttttgaaac tctctaaaac cattttcgaa
     5401 ttagatttaa atttagaaaa tttctgtaac tttcccaaaa taaccataaa ttttatttct
     5461 gttttcaagc cccagatagt aagaaaatga agccattttt tcgtaattta gagagttcat
     5521 actcaggtct tggaactaac ataagaatta gttttaaatt attatatttt atttaaaaat
     5581 gggttttagt gtattttaaa taaaattaaa aactccattt ttctttattg aatcgaaaca
     5641 aaaagtagat atattttttc ccgataaaat ggaaattcca attctctaac atgagtaacc
     5701 acaagatttt tctgaacgat tgtgggtatt ttattaaact cactactctg taaaacactc
     5761 cttcctaaat caggaattcc cgagttggaa aacagatttt agaaaaaatc taaaatgtag
     5821 accgaacaat tttttaccct tttttagatc aaattcacgt taaactaaaa cgcaaagatt
     5881 gaatcccaaa atttacctta agattgaatt tttttagaaa ttaaacttcc gatattcgtt
     5941 tttgtgccaa agtgaaaacg gatcgagtag gattaaaaaa caaaaagaaa tgactttgga
     6001 aacgatatac cgtttctccc gccaactttt tagaaacatc cagactcact tcacaacact
     6061 gtaacaagag aaccatatat gaatgatact ccaagagtct ttcgggtaca aaaagaccga
     6121 aactttacaa tcgtaaaaaa taattttatc gatgatgctc gtttaagtat gaaagcgaca
     6181 gccatcctac ttcttgctct ccgttatcca gaccactggc gaatgtcggt aaaaacgatg
     6241 tctaaattca aaagcgacaa agaatccagt attgcatctg ggtttaaaga actagttacc
     6301 tttggctatg cagaatttcg aaaaggaaaa gatccagtaa ctggtagatt taattcggga
     6361 tggtattttt ttgaagagtc tcaaaagccg gaagttcaat acaaagtaaa accaacagaa
     6421 aataagagaa tagaaaatca aagagaactt tttttaaaag aagtcaaaga atcgaacaga
     6481 aaaggaaata aagttttaga tttagaacaa ccagaaacac cacagcttga aaatcaagtt
     6541 gtggtaaatt caattctacc tagtactaaa gaacaaaaac catcgagaca agtattctct
     6601 tcacaaatac aaagtacaac tagagagtat gaccagcccc cacaagcacg catagaagaa
     6661 gaattagaaa taaaatttaa gagagaaaaa aatcaggctc ttggttcacc ccaagcagag
     6721 aagccacaac ttgattttca aggtggggaa aatcaacccc tatcaagtac tatataccaa
     6781 ggactatcaa aacaagtact ctttaaacaa atactaaata cttctagaga gtacggcccg
     6841 cctgcaaaaa cgcacctgga agaacaaaaa caaaatttaa acaaacctaa accgttatca
     6901 cgatttcaat ttcctgattc ttggcttata aaattccaag actattattt cagagaacat
     6961 ggaagtgaaa tggggcaacc agactcagaa ctaaaagcat taaactcact atatgaaata
     7021 tccaaaggag attggaactt gatcgaaagt aagatacaaa cactcatcca actgagaaaa
     7081 caagattccc agttttggta tgagcagtct ttaagtcctg aatcgattgc taagttttgg
     7141 cctaggttat ttgtaagaaa agtaaaacct actgaaaaga atacaaaacg aaatgaacaa
     7201 caaaataaat caatacgaac tgaatccaaa tataatgaga gtaagacgat ccaagaaaca
     7261 cccatagaag agataaataa cttagatccg tataaatgtt ttttaggttg gggtaagagt
     7321 aagttgctta aatctcaatt agaatattac gaacaaaacc cagatcctct aaaatacgaa
     7381 ggaactaaaa agatactctt tgaaaaattt gtaaacgaag tgtatccggg tcttgtaaat
     7441 aactcagagg taaaaaagac tacaattaga aaggggagtg ctgcatgagt tttttaattg
     7501 gatcaaccaa agtgaactgt atccgatctt gtttaaaaaa gaacaagact tgattctcaa
     7561 ggacctttaa aaagatcgga tacttttttt gtaagagaga aggtagggtg gctgaatcga
     7621 ttcaaatgtg agacggacaa agaacaaatc taattcataa aaaagaaaat gaatctttac
     7681 aaatagaagt aatctccatt attaaaaata ccatgtctga tatgacaaac ccacacgacc
     7741 gtttaattcg ggaaacctta caggacaaag aggatgcgat ttcctttttt aaaaatagtt
     7801 tacccgaaaa agtaatcgaa cttttagact taaaccgttt agaactgact caatctagtt
     7861 ttatttcaga aaacttaaaa gaagaacaaa ccgatctact ttttcagatt ccactgaaat
     7921 ccggtaaaaa agcaaacgtc tatcttctat ttgaacataa aagttatttg gatgaagcag
     7981 tctttagcca actcttagga tatatatctg caatctacaa gtctcagttt aagacggata
     8041 aaagatattc agtggtgatt ccatttgtat tctatcacgg tgaaaggact tggactttag
     8101 gaaatagttt tcaagataga tttatactct ctaaaaacga agaggaagta tttaagaaat
     8161 acattccaga ttttgaatta gaattatttg atttgtcgaa agtggatcta aaccgattgg
     8221 aaagtattac cctaagagtc attttaggag tggttcaaaa aatatgggaa ggggatgctt
     8281 catttttagg ttatttagga gaagtatttg aactcttaac aggtctaaaa aacgaatcga
     8341 aaagggttga aattttccaa aaactgtttt tgtatatatt taatgtaaga gaacttaaac
     8401 caactgaaat cacaagttta ctcagtcatt caaggtataa tagggaatac gaggatttag
     8461 ccatgacaac agctgaaaaa ttaagaatcg aaggtgaaat taaaactaaa attgatattg
     8521 ccagaaacat gttcaaagaa ggattcaaat tagatgtagt tcttcggata accggactta
     8581 ccgagcaaga gttaaaagac tatggtcttt tatgattata tccaaaaagt tggaaattca
     8641 agttcgagaa ctagaaaaaa aaggctatag tttcatatat atcgaagatt acgttaaagg
     8701 ttttttcgaa tctaaaatca aaattgccag aaatatgcta ttgaaaggtt ctagtttaga
     8761 atttgtttta agtgttactg ggcttacaga acaagaattg aaagactatg gagtgcattt
     8821 agaaatttgt tcacaagggt aaaaacgttt gaatattcta tcaatttctt gcaggtttat
     8881 aagcatagtt tctgtcctac ttttttagat tgtttccgga ttctttcgaa cttgattacg
     8941 ccgaatcaca agttttagct ggatttagaa tctcatattc ttccctccat tttcctcgaa
     9001 tttcctcaca acaaacttag gattgttttt aaatgaagta gggcattcgt tttcaagaat
     9061 gtagaaagaa cgtttttcct tagctgtgat tatttggaat tcgagatctc aaagcgtttt
     9121 gaaactttaa gtagaaaaca aaagtccttt atatctacga atttcggcac aatagtgtac
     9181 tatctttgaa ccagattttt tggggacaaa atatatccgg ttcaaaaaag atttggatct
     9241 ttatggagtt tttcgttctg aattcttttt gtaatgagca gaaaagagag agtcgttttt
     9301 tcggccttgt attgtttccg atattttact tttttaaaaa actcggaagt ggggttttac
     9361 agggtttttc acatgcaaaa cccctgtttc ataaaaatca aaattacaag atcaggatat
     9421 acttctctta ttttccgata tttcattttt gttcatctga gtttcttttc ttaggaatca
     9481 gaattagtag gatgttgact cgattcgttt taagggaata tatttgttgt aggaagacag
     9541 taaaatctga cttttcttaa aaatacctat ccaggaaaaa acgagccaaa acaggacaat
     9601 ttgaaaaaag tcatattttt taagaaagta ggtaatttct aagaatattc aaaaagtagc
     9661 atgttctttc tatagctttg aatccatttt ttaaagaaat tcgatttcag gaaatttaag
     9721 gaaatttcag gtcaaatttc gaccccctaa aatcctgaaa atttgaggtt tggaagtgaa
     9781 ttttctttgt tttggatctt gaaaagagaa agtggaatct ctgggatcaa attttagatt
     9841 taggtaaaac atttataatc ttaaaacaat attcaaatga ttcccagaaa cacaaagagt
     9901 tagaagctaa gttgaaatat tttcgatgtt ctttcaaaag taggtaaagg aaccagtttg
     9961 tataaaaatc ttatcgatga aaactcaaag taacacgatt atctaaactg ttttagtcaa
    10021 taggaattca gatagggtag ggcatgttaa aatgaaataa ataatttcca tgatataaag
    10081 acagtcaaaa ccgaatcgtt tcctttagga acattcactt aaataaaagt ccttgtttca
    10141 taaaaaccaa aactctttaa atcaaaagat agtactttgt tttgttgtag tcttaatagt
    10201 ttgaagagta ggcaaaattg tgagagagga aattggagga aaatggaggg aaaaattcgg
    10261 gatcagttga accgaggttc tatgtattcc gatttgaagc cagtgtatca gataaatata
    10321 gttgactttg acttaattcc ttcggagaat tttcatagta agtttaaatt tagagaagag
    10381 tctaatcctg acatcatttt aacagacgac gtagaaattc attttttaga gttgtgcaag
    10441 tttgtcaaaa gagacgtaag ggaattaagg aataatttag agatctggtt gtatgtgtta
    10501 aaacatacgt ccgagttaga ggaagaagaa atgagaattt tagtagataa aactccagat
    10561 ttaagtaagg catttacaat cttagaacag tattcaaatg atcctcagaa acgcaatgag
    10621 ttagaaacaa agttaaaatt agaccgcgac tatgcgtatg acttggcagc tcgttttgaa
    10681 gcgggtgaac tacaagggat agaaaagggt gcagagaaag aaaagttaaa atccgctcgt
    10741 aagatgcttc agaaaggtat ggatgtggat atgatcttag aaatcactgg tttgagtaaa
    10801 aaggatctaa aagaccacgg gatactataa cctgtaaagt taaaaacaat cgaaaattct
    10861 atcgattttt tactggtcta taaacatagt ttctttcata ctttttcaag ccgttaccag
    10921 attttattac gccaaatcac gaggtttgag tgagccttag caaacggctc gcaagttgag
    10981 tgacaaagca atgtgtcgaa gaccgcagga gtccgaacgg gaatgtggta ttttgcgaca
    11041 cgaatgtcgc tgaactaagt ttcattttct tctttaagat gcaaatattc atccggggtg
    11101 attatgctaa aattcttaat tttctggaga gtcaataaat ctttatctcc agttattaag
    11161 tagttcacat tggctacaaa tgcagattct aagatgtgat aatcattccg gtctcttaac
    11221 tccaaataat tctgaatagg tttgtttttt acaagtattg taatatctct aatttcagat
    11281 aatacaacct gaataaaatt atcatctaac ttaaattttg gtttagaaag agtagactca
    11341 atttcatcta atatttcttt cgaaatatat cctgtaaaaa tctcatcgat taaatcttgg
    11401 aaaacgagtc tcggttttcc tttaaaaaga atagcggaaa tgtagatatt cgtatctaat
    11461 aatactttca acattaagaa gcgtttcttt tgtttctgac ggatttaatt tcattaaaaa
    11521 cgtccttttc ggaaataacg cttcgatcaa taacttttga agtgaaatca aagataactt
    11581 gccatttagt ttttttctca atatatgctc gcgcagcttc acgaatcaat tctgatcgag
    11641 atctatgttc tctttttgca attttatcaa tttcttttaa aagtgctttt tcaaaggaaa
    11701 tattaacagt ctgattcata atccactatt atatacaaag attgtatgac tgtcaacagc
    11761 attttcttaa tcctgctctt tctctaacgc cacacggatg tggtgttcct ccgcaattac
    11821 gtctaacgac cgacgtttga gtgagcctta tcgaacgtct tgcaaaccga atgtgccgaa
    11881 ggccaagcga gagttgcgtt agcgatctcg aagcgccgcg agaaaccgca gtgtggttat
    11941 cctctaaacg gaatatttga cggtaccaca gaaacatttt catactcgga ataatgtaaa
    12001 aagaaaccaa tcgacctttt aatctcaaga aaataacgag tagggccaac tattattttg
    12061 gatattggta acttcttggt taattccttt ttttcatccg gtatttgatc aagtgtataa
    12121 agttcgttcg attttatgta aggtattaat ccaattttac ttgatcgaaa ataaattgtc
    12181 tgtccagatt tttcacttct atgatgagtt attctaactt cgttttctgt tgaaaagctt
    12241 tcatttttga ataaaataaa gtatgcggaa atataatcta taacttcatt agcggtatct
    12301 tcataattcc agtctgtgta atttattcca ttcaaaagat cattttcaac ttcggttata
    12361 gcaacaatca agagtttgtg aataaaatcc agtttaatct tatctgaata aataacttcg
    12421 cttatcttgt attcgggcaa tccttcaaaa tgaggaaact taccatcttt gagatcaaac
    12481 tctataataa tccagtcttg gaactaattt gtaatttgct aatgcttcta taaatatttg
    12541 agcactgcct ttgtaatggt cttttatggc ttcctgtaat ttaagagggc cgttatttaa
    12601 ctcttgttca tcattcataa atgtggattc agtaagccaa aagccattcg attctataat
    12661 tcctttaaga ccatcaaaat tagtataatg gtatacctta tcgctttgat agaagtattg
    12721 tctaattaga tccgaaacct tgtagagtgg agaatcaaaa ctgattagtc ttgataaagc
    12781 aaaatcttca aattttgaat tcatatttct tttaccacat tgcgcataac tattttttta
    12841 cgaatgtcgt ataagcacct aaaaataact gaatatatga atatcataaa accctggaat
    12901 ctatcaatcc aaaaagctta gaaaataaag ttgtagtaca gttttacaag actaattgat
    12961 gattctcaaa aacagtttgg agtagattct actgtgatgt aacactcagc ttcccataat
    13021 cgtcatttgt ttatttttct aatacatttt ttatatctaa aggaaaactc tctatgtttg
    13081 taaaagagtt tctgattaag ggtgtcttaa ttttttcttg gatagatttt ctaatttcag
    13141 aaactcgctg aagtcgagaa agaccaacgt ccatatattc ccaccgcttg ttttatattg
    13201 caaataaagt gtattatagc ttctttaagt gcgaccgctt cttcataaga ttttattttg
    13261 gttattacaa cttcagttac aggttgtttt ttattttata ttggttctta ttttcgttaa
    13321 attttttaat caatttatta ttagcttcta taattctttc aaagtttatc atatttaaat
    13381 taaatactaa atcatagttt ttatctttgg gtcgaaattg attcactccg taagctacgc
    13441 tattaggagg tatatctttt gtaattatcg ctccggctgc tacaacagaa ttttcaccaa
    13501 tgattactgg tcctaaaatt ttagctccat cagaaactat aacatttcta gcaataatcg
    13561 gattaccaac attttcccat tcattagtaa ttttgttata tcttaaatta gatccaattg
    13621 ttacattttg ataaattaca acgttttcac aaatttttga agcaacaatt gtacttcccc
    13681 ttgcatgatg agcaaataat acgcgtctat ctatttcagt gcaattaatt tcgcagcagt
    13741 atagcttttc cagtaaatta ccggccactt tctttagtat tctactttta gaataacaat
    13801 ttatttttac taacttatca aacatattta taaaattccc ttaatgtcat ccacagatat
    13861 tttcttataa caattaatca tcactattcc ataaaactaa ttatacttgg gaataatttt
    13921 atgtgaaaca atactctttt gattttggcg gttaaacagg acaatttgga gattgcagcc
    13981 ttattgttaa aacagggagg gaggagtgaa tttggaaatt aaaggtgaag tcggaaagaa
    14041 ctgcgttaat gtgggcggtt cagggaggaa atatgaaaat gatttctttc cttctaaaac
    14101 aaggagcgaa tccgaataca aaaggtcaag taggaatgac gtctttgatt tatgttgatc
    14161 acgaagatcc atttatgaaa ttgtaaagct attgatctaa acgcagcaga tcgaaacggc
    14221 gaaacctctt tgcgattgaa tgtggagaga tggaaattgt ttcactactt gttgaaagag
    14281 gagcgtctgt agaacatcca ttagctcgtc ctcatcgttt ttataccctt aagggaaatt
    14341 tatttttggc tatctgctac gatcaacctg cagtacttga tttttttcta aagaaagggt
    14401 ttgaagtaaa tgcaaaaaga tgaaaaaggt tttaccctcc tcatggaagt agtaaaggaa
    14461 aatcgacaca cggagtgagg gttacatgag caatcccgaa cggagcgaga agacgaagtt
    14521 agacgtcggg tcgcgtttat acttttaaca agttttgtaa gaactttcct ttcaatgttt
    14581 tatatataga aaaatcagaa tcaatactga taattcgctc aattccttgt ctttctgcaa
    14641 tgcacattag agaagcatca gctaaatcca ttgataagtc ggaatacttt ttcattcgag
    14701 tttttatata tcgaagatct tccaattgta tatctaaaat ttgtatactc ccccgctcaa
    14761 tccattccaa gaagtcagat tgagcatcta ttgaaaatga aagtaaatag acaacttcag
    14821 taactactgg ccaggatgag aataacgaac ctttatatga tttaataaat ttgtaagtag
    14881 atttgtggaa tctatcattc gtattaaata gagcaacaat tggaccggaa tcaattagag
    14941 ctacgttttg cattcttgcc tttaactgat tgatgaagat atttctttcg attttgagct
    15001 aaatctgaaa cgtcagaggt atgtttccca aataaatctt ctcctaattc aaatggcgtt
    15061 tttgtttttc catgattttt aatgtattct aagatagaat ctttaactac ttccgaacga
    15121 cttttgcctt cagatttggc aaaagaatct aattttcttt ctaattccgg tggcaaacgt
    15181 aaacttatca taatctacat gtatcacaaa ttagtattac ggtcaagaaa cttattaaat
    15241 taaaaatact tttatctcag agcgatttgc gaataacgaa cggagcgaga aatcgcagtt
    15301 aggcgccatt gttacttaat ctaccaatcc aatctttaat cagctcaact gtcttcgtat
    15361 cctcagatgc ttcggagatt gtattggcca tagtaatttt gtaatgttca tccttacctt
    15421 gtttataaac atcattgaaa taactaattt tcttaaatct acgaaaatgt ctaaaccaga
    15481 tacccatttc aggaataact tcttttagat agttataatt tccaatttct gtaattagag
    15541 caaatggaat attgtgatga aaaattaaaa tataatcatt atacgtaatc tgctttgcaa
    15601 atgctctaat gttatttgga aaagcttcta atttatcaat atcatattct gataaatcat
    15661 agctccccgc aggaaaatct aaaccaacgt aattatttgc taagcatttc actgtatagt
    15721 ctgtagctaa agactgatcg tcggggtgaa gttgcattct ccaatatttc atttttatct
    15781 cctaattatt cagtagcatt attaattaac gtgagttcgg cctaaggaga gagtaaaagt
    15841 tgtaaattgt ctttagatct caaattcaaa gaaggttttt ttggaaaaaa agaaaatgcc
    15901 actaaaccgc ttaatagatt aacggcccaa ttgaaaaaac ttcgatgtct agtatgttga
    15961 atctggcaaa tatttttaag ttcatcattt acggattcaa tgatagctct ttttcttaaa
    16021 agaattttat cagctaaggg cattaattta ttcttcatat tcttttttaa ttttgtaatg
    16081 agttgaattc cctttttata aagactttca aatagagact gactgatata acctctatct
    16141 ccgaaaagtt tatcgtgaat attcttaaca agtgaaaaaa tcactttcga atttctatca
    16201 tccacatttc caggggtaat cataaatgat aatatttcac cttgatcatt tatgattaaa
    16261 tgcaatttaa agccgtagaa ccagcctgtg cttgatttcc ctcgatgtgc aatgtcttta
    16321 aatactttat gagaatgaat tcttctgttg ttgcatactt tgagaatggt agaatcaatg
    16381 aaagaaattc cggaacattt tcccatacaa gtattggata gaaacgaagc tatgacagat
    16441 aacgcgttag gcatcaattc aacaaaacga ttataactta ctgcttttgg aaattcggat
    16501 tttagattct tttttatttc tatcaaataa taattcttga attctctata atgagaaaga
    16561 tgaaaataaa ccgcaattgt tgctacttca cttaaactta actgaaattt tcggtttctt
    16621 tttcgaacca cgggactcaa tattttcccg ccccagttta ttttttgttg tgtacaataa
    16681 tcatctattg cacagaatat ctctgtcaga tccatatttt cccctttttc ttgctggaaa
    16741 tttggttcaa tattggatct ggcgcttttc tgtacaagat ctttctcttt tttacttcct
    16801 tacgtcgaac tcacgttaat taatagtcca ttagtcatag atttgcaatt tcgtcgtaag
    16861 aattcaaata ataaatcttg cgaaaactta tctacaaaga tacagtttta ttatttagtt
    16921 tatcaaaaat taagaaatca acataagtat tcctataaag actcaaaaat tcatcattcg
    16981 gttttatgaa taaaaaattt attttgagta tttataacaa tgacgcttaa ctattaattc
    17041 acgaacgtag tataaacaca taaaaataac aaaatataca aatattataa aaccctggaa
    17101 tctatcaatt ccaaaagctc agaaaataga attggagcgt agttcaacga gaccgatgat
    17161 agttctcaaa aacagtttgt agtagattct tctgtaatgc aacagatgct tacgattata
    17221 cgcactatac agttccccca aaaaaacgga cctggttatg cagtaatttt tttctgaact
    17281 cgacaggact caggtcgtct aaagccgaat gcattctctt tctgttgtaa tatctttcga
    17341 tatagtcaaa cagaaaatat tgtgcctctc ttattgtagt ttggtatctt atccattttt
    17401 tactggttta taaaacatag tttctgtcct acttttttag accgttactc gtactataca
    17461 tgtatttttt gggcgatggt atcaagggct cacagttgag taatcggttc tttatcaaaa
    17521 gcgcgaaata ctcaagatca tagtgcatta ataatgcaga caactatacg aatatgttag
    17581 acagaagtag tctataacaa ttcaaatgta tacgattttg ctaagatgtt aaaaatatca
    17641 tcatacgttg acaaacaata gtgctttact tcgccccaat cagatcttat aggtaattta
    17701 gcaatataat ctgaattatt tatttcttca aaaatacttt tagtgacttt gggtttttgg
    17761 aaatcttttt caatttgata gtaagtatct aattctgcat gaaataacga aataacacca
    17821 tcgaaaatta gtttaaattc atattctttt tctttagttg tggcatccaa tatggcattg
    17881 tcagttatat tgcaagagaa tataatcttt gagttactcc attgaatatt tgttaagata
    17941 attccgtctc gatgattttt aaaataaccg attggagttt ttataggaac agctttttcc
    18001 attttttcac ttctatattt ttttacgaaa atgtcgcata acggaataaa ttacccgact
    18061 tgcgcccaag cacgataacc gtagttatgc gaagtcacgc gctcttcgct tggctctttc
    18121 tgttcgcgct ttccattctg accagaaacg ggaataccct tcctcgagct ctttggatgt
    18181 tgttttcttt ggccctgaca gtcgatagaa ttcttcgact tggtttgtca gagtcaggac
    18241 gagggaaatc cactcatgta atgcgagcgt tgaggaatta ccatttaaag tagtgtgggt
    18301 tactgcgttc ctttcgtgtt taatgtgcca ttcgattccg ttggagcatc cgagcatcaa
    18361 aacgggaaac tgccaatttt cttgaggaat gaaatcaaag ctacaacacg ggatcaactg
    18421 actcccgtaa tcgcccggat gatagtcatg ttcgagcgat cgcagaaggt agagcccggc
    18481 acaactcaat gtccattcct tattcggaac gtcggaaatg gtctcgttgt caatacaaac
    18541 gttcacggta ccatgggcac agagatcgtc ggcttggtcg tcctggggga gccagtggag
    18601 gtcggaaaaa acgatttgga tcatcagaaa aaggcgcgtg attttgagta actattaatc
    18661 tacgaatatc ataaaaccct gataatccat caatccaaat aagtttaaaa aatagagtta
    18721 gaacctaact ctatttaact tccgataatc attacctaat tttgatttat acttattcat
    18781 atttttgatc aactgctttt aaccgttaaa aggctgtcta cttttatgtg actacttcat
    18841 attgttcata tctacttgta gccatatatg ataatctata attcctaagt ttttaattat
    18901 ttttggtaga aatcactttc tctgaaatcg taaatcaatt gagaatcaac agtaatatga
    18961 ccaagattac aatctactaa atctgaccaa ttcaattgaa agtctcgcga aatccatact
    19021 aagatattgg aaacgatatg ttgtggattt gtatttttga actgtttaca tgctttattt
    19081 tgaagatctg aaagttttga tattatagtt gaatgtttat atccattaaa taaattattg
    19141 aaaattaatt ttggagattt aacttcacaa taaaagaaac ctccgtctgc gtaattaact
    19201 tgaaaatcgg ttttacttat attaaaagtg gttatcctct tcggacaaaa cttttttcaa
    19261 tttgaaaatt tgttcaacta aaattaaatc ttttttatca ttcatgcaat ttgtaatata
    19321 tattttgtta aattctattt ttcaatactg atattcaaat atttccaaat ggagtagtgt
    19381 tgttatttaa aatacgttta taataaattg aaattataag catcattagt attgaagata
    19441 ttctaaagaa tatgctaaaa aatacaaata atggaaattg ataaggaaag ctaatcaata
    19501 catttatatt tagataatca aattttagaa ggacagggat atacataatt aaatcaaaag
    19561 ctaaaataat aaaaaggaag atcgatttca aatgtttaag agaaaggacg ataaatgtga
    19621 ataataaagg cagaaaatgg cttagaagaa tacatatcat tccaagtgct acttcataat
    19681 ttattaaacc gaaattagga tattttgtta gccaatgcag aaaaaagaaa aaacctcctg
    19741 aaccgattcc aaatgaggct cttccaaaat accaatggcc tgtaaagtaa aacatggaaa
    19801 aaaaaacatg gaagaagtaa aacatgataa ataccaattt tatgttttag caagaatata
    19861 aaaagaagaa cgattgatat aataaatgct gtgggtaata gatagccaag aagaatatga
    19921 tttaaatatt cagagattat ttggagaaca aaaaggattg aatagattat tggcaataaa
    19981 agaagtatat gtaattttct cataagatcc tatgaaaact gacagaacaa cattgcgccc
    20041 aacgtcctaa gctttccgac gtcgcggacg cggctctaaa agccgcgaac gacttttact
    20101 taaatttact ctaatacaca aaaagtcaag tgagcgagcg atgtgccgaa ggccaagtga
    20161 gagtttgcga agcaaatctc gaagcgctgc gtcagagccg atagttagtc gcctttttcg
    20221 gaattaaata tattgcatca aatatatgct ctaaaatttc tacagctaac ttaagtttag
    20281 gtgtaataca actccttaaa ataaggagaa aagaatgaca acaggacaaa aaataatcaa
    20341 gaacaggttg gacttttgaa gttagcagag accttaggga acgtctcaag gtatgcaacg
    20401 tgatgggcta ttccagagat agcttctatc gttttcaaga gttatacgag aaaggaggcg
    20461 aactcgctct ccaggatcta agcagacgta aaccgaatca taagaatcgt atcgaacccg
    20521 aaaaagaaga ggcggtaaag aagatggcga tcgactttcc ggcttacggt caacaaagag
    20581 catcgaatga attggatcat agtcgcccct gctacggtaa gaagtgtatg ggttcgtcac
    20641 gatttggaaa cctttcaaaa aagactgaaa gcattcgaag cgttcatggc ccaaggagat
    20701 tctcccgtat taaccgaatc acaagtttta gttggattta gaatctcgta tttttccctc
    20761 gaatttcctc aacctaacaa actaaggatt gtttttaaat gaagtagggc attcgttttc
    20821 aagtaagtag aagaaagctt tgttcttttg ctataatgat ttggattttc aagtttcgaa
    20881 atattttaaa gttcaaggaa agagaaaaca ggagtctttt tatatacaga tttcggcaca
    20941 atagtgtact atctttgaat taatttccca aatatggtag cgtttcctct attgattgtc
    21001 ttgaataaat ttctccgtct tctttaaccc tttatacctg tctcgatgtt tttgatattt
    21061 aggttagtgg atctaaaatc ccgttcgcaa tcatattttg ttttaggttt tgatattctt
    21121 ctttggacaa tagatcgaag tcgtttttaa tattaggttt taacctttta agacttacaa
    21181 actttacgat ctgatctaaa tcattttttg ttgaagactg ttttgaaaaa gattttttct
    21241 tttggatact tttctttggt gaaattcgtt ttgaaatttt cttttttatt ttcttcattt
    21301 taaatttatc agaacgtttc attgacatac tcttatagta gtaatgtgtt ccaaggagct
    21361 tcttttcttt agccccagac tacaatatca ggatcggcat aaaattcaca ttgattacag
    21421 tatggctctt ctaatgagat agatccatcc gaacattgag gacaatgatt tgaatcaatc
    21481 aatagcttaa tatctgtacc gaatatagaa tcacatttcg aacaactttg attttttcgt
    21541 ttaaaatccc attcagccca acagacagga cagtaggaat gaggtatttc tacaatatta
    21601 ccctttgcaa gatatcggtt aaaagtatct cctgctcgga caaaatacgg ttgctctcct
    21661 ccattacaac ttatgccaac ttcggatatt ttaattgctt gttccctcgt tgcatcgaat
    21721 atatctaaag ttaaattaaa tgtgatagaa tattgttctt gtaaattttc agaaaatttt
    21781 tgaagcgcaa ccttaatgaa atctagtttc cctgattgat ctaaagtgtc aaaaagatcg
    21841 tcaacttttt ccgaaatact gtttacttcc aaaaatttct cgttattcat tctgaacttt
    21901 cctaaaaaat atcagttcat tctcactaac atacttgaat ggacaagata aaattctaat
    21961 ctcttttcaa atacaaacga acaatctgtt gaaaggatca ttaaaaaaat tatggttttg
    22021 gagttttccc agatgggaag actgctctca tattgagagc tccgtcccag gtatgtcact
    22081 ttttcgaaat ggaaaagtta aaaactttaa agctcatagc ttaagcgaat gaggggagca
    22141 ttgttcaagt ttatttgtgc gaaactttaa ggacaatatc aaaatcgaag ttccttaatt
    22201 cgttcttcga taaaataaat catgaatatc aaaagcgcga agttgttctt ttacaatatt
    22261 tttccaaatg cttttcaagg attgtttaga aaaaatgttt tctaattctt ttttccgaat
    22321 atatataaag cgctttgaat gcattaatat ggaaaagtgt tatttatttc tatgccacat
    22381 aacgattgta tccttcatag aagatttcgc gagcgtaagc tcaatccagc gtagtcaata
    22441 cgctttgtct tcaactcgat ggagccttga attttcatga gagactgcat aagctctttt
    22501 tcctcgcaat caaattctgt cattgaagtc attaaaattg aaccttatct acgatcccga
    22561 gagtggagtc aaagtcgtgc gaatttaaaa gtttgtcgac attggcaaag caggtcacca
    22621 tgcgtaattc agtttggttt gcttctcaag tttaaggcca agtgatggca gttcagttca
    22681 aaggcatttc gaagataaac aaagtgtgct gcatgacgta aataacctgt atcgaggtgc
    22741 acctggtcac agttttcctc ctttgcgatc tgaatgacgt gcttaagaag tttatccccg
    22801 tagccatgac cgtgaaaatc tcgcttcgta atcagatcgt cgatatataa aattttaccc
    22861 caagctaaca tatggaaaaa acgaaatcca atgtatgcaa tagtttcttt atccaagcaa
    22921 atagcatgaa tacaataccc ctcagagatc tgctgcaaca ccatttgtac aaatactttc
    22981 ttgtcagtca ggtgcggtct cagttctaga aaagcgggat atgcattttc gatatcaaat
    23041 atagaatcga tttttcgaat ttgaagagat tccatattaa ctaatcctca aaattgcaat
    23101 tctcatctca gagaacagtc acggaaaagt agcaggatga caagcttaat atccttacta
    23161 taatcagatg attcccataa ccttacccac aagtatttgg atttcaatat aaatctgtcg
    23221 gaattacggc aaatcctctg taaacttagt tcccactcca caacgcgatt cataaagagt
    23281 gttgtgctga gttttcccta tttttgggtg aggtggtaag gttcggaaaa tgtttctcta
    23341 tcagaaaaac atactttttg caaataaaaa gactcattct tgtcggaaca cttgaaaaat
    23401 gttcgttttt aatccttctc attctaaaat cctattaact tgtgggtaag gttatggatg
    23461 ctgaaaactt tctccactcg ggatcaggat atttcttttt aaaagaatca gaaagcttat
    23521 tagcggcttc cccaataatt tcaatacttc taacaaaggt cggcttaagg acgttgttaa
    23581 ttaagaatga gcctttattt gttttattaa actcttcttt taagaaaagt atttctccgt
    23641 gaatatgttt aatataatct aaatcagact tcaattaaga tagactcttt ttcaacggat
    23701 tgtttaaggg aaccggaaat agaatcagaa gtgagtagat cgactttcac ttctaacaaa
    23761 aaagtaagat ttatatagtt atcaaaattt ttcattccgc ttttgaaagt aatgagaaag
    23821 tcaatatcac ttttcggatt tgcatctttc cttgcgactg agccgaaaat atgaatagcc
    23881 tgaaccccaa agaatctaat tctcttttgt gactttgtag agatttcgta tatacaccta
    23941 aaaacaacag gggaaattaa atcgactttt accttttatc tctttttcat caggaacgat
    24001 ttgatagtca tcgccaatag aaacaggacc tgaaacaaat tcaataaata gatgcttaca
    24061 tttcggatga acataatggc gattttttta tggaatccga ttccttccat gactgactta
    24121 atttccggtg ctctcgaaat aagtggttca actaagtcta agtcaccgga acgataggct
    24181 ccttatgaat aaattgaaac gacggcccca ccgactaaaa tcgaatgaat acctttattc
    24241 gccaaatgcc agccgacaaa tctccataat tcttcttcgt tgatactttc ccaatcaggt
    24301 tcgtccatac actggctttc ctttttctct tggccttcgt cttgttgaaa atatattttc
    24361 tttctcttca atggttaaag aattataaaa tatagacaaa atttctttga ttggtttgac
    24421 aaaaggggac ttttgattaa aggcaaatac tctcaaacgc cctacatttt tcgctacaag
    24481 tattcccgct ttttcaaaac gttcaaactg aagccttatc ggtgttacag tttttccgta
    24541 gtcgtttgcg attgcagatg agtgaatctc gttataatga tatacatgta ataaaactct
    24601 tgaggccgtt aattccatct aggaccattt ttcgagctta ttattctttt cttatcaact
    24661 ataatttagt tattataagc tattttttag tcgatttaaa aatccccttt tgaagtttaa
    24721 agaaaagaaa tctgaatacc ttatcatatt tgcttaactt ccacgcgctc ccgaagagtt
    24781 tgtatgcgga tgcagttgac acgaggtttg aacgagcctt cgcgaacgtc ccgcaaaccg
    24841 aagtgacgga gttcacagtg aagatcgcat tagcgatccc gaacgaggag acaagttaag
    24901 catagtggat tacttattca tactttttgg aagtaaatta aattcaaatt tttttgaaac
    24961 gtttctgaat ttatcatcca aagtgcaaat agtaagatct tcagagatca ttttcctaat
    25021 ataagtagca gtcgctaaat gagtagcgtc aagagatttc aattctaaaa tgtttttata
    25081 ctttttgatt tccaatcgta tatcagaatc tacatttttc aaattgattt gagatagaaa
    25141 atcattaagt gttgcctctg attcattaag ccaaacctta cctaaatctt ttttcttgat
    25201 gttatagaag agatttaaag accttgctgt ttcaatttct agaagaatcg agctaaactt
    25261 tttctgttgg gaattgaaaa tttctaagta cttttcaaaa tgattttcag aatacataat
    25321 gtttagcaaa aaactactat cgatatagag agccaatttt attctctctc ttcgttataa
    25381 atagttttcc aagtgtttga aatttccgtc cttgaaatcc cttttaagga tttaacttta
    25441 gggaatttaa tttctttgaa ttttttagca ggaatgagag aattattttc agtagcctct
    25501 ttgatatata gatcagttct attgtcagtt ttaagaattt ttttgatttc agcaataggg
    25561 ttgtttctat catagacaat aatagtttca ccttttttta cgaattcaag gtaactgcta
    25621 agattgtttt ttagatcttt aattccgatc gatttcatag taaaatagta gtcaccgtag
    25681 ctacaatgtc aacctaataa attcgaaatt gcgccattat gactttcgga aatattttct
    25741 tcgaaccaaa acatcacaac aaacctctga aaaatctttg attacaattg aatcaatgaa
    25801 cttctgctaa acttcaactt cccaaaaact gaagtagtca cataaaagta gacagccatt
    25861 taagcaatat ttctctcaaa ttcttcaggg ttcatataac ctaatgttga atgaagcctg
    25921 aatctattgt aatacacttc gataaaatcg aagagaagtt cgggttctgg agcgcgctaa
    25981 acgcgcggaa gaattggcac gaagtttgag cgaatgccta aatagtcgtc cctgaaaaat
    26041 tgagattttt gaggaaatga aaagaaacaa gactcaaatt gaaaataaaa acgatgaaga
    26101 aataagattt tcgaaatagc aaaaaaaagc tcgaatgagc ttagagaaat taaacccagc
    26161 agcggataag atcgcattga tacgatcccc ttctttacct ttgagaaaat ttcgaatcat
    26221 attgtgatct tgtttcagat gagaaataac cggttcaata gcagatcttc tattcatcca
    26281 catcctttcc caacgagtta ttttctttct gcttttattg gaaagatgaa cttgaacgtc
    26341 ttccggatga tgatctttac ctttgtaacc taaatccaca taaaccttct taggacgaag
    26401 accaacaatc ttttccatct gattgatggc gtccttcaaa gtatgaccat catacgggtt
    26461 gtcatgcaag gcttgaactc caacaatcca attagattta ctcgtggtaa ctaaacttac
    26521 tttacaacca aactcatatc tcttatgaga tttaccttta gaaatacatt ccacttccgg
    26581 agcatgaata ctatagattt tatttttgct atttttactt tgtgttaaga ttcgttcaga
    26641 gatctctaaa agggatttaa gtcgttcatt aggattttct acttttctct ctatatcccg
    26701 ttttacactg cccaaatacg tttttaatcg ttttgtttct ttattggcac gtttactttg
    26761 ttttgcatga aagtaacgtc cttgtttaat gaatgctaat ttactcttgc gtttataact
    26821 ttgtcttaat tgaatatttt cttttgatgc ttcttttact aaaacttgtc ccattctatg
    26881 atacaacttt gcatccgttg gaaaagtgat cgctttctcc tgaaccgttg tatcaacatt
    26941 cactcttcta aattctggat ctttgatctg accttcccgt tgacctaaga agatcgtctc
    27001 ttctaaaaat ttatctactc catcggaacc aatacgtttc cgccacttta ctaaactcgt
    27061 tggatcacaa ggaaaatcat gttcgaaata ttcatttccg caaacatatt gccaatacgg
    27121 attttccaaa tagccttcta ctactttttc atcagacacg ttatacgcgt gtttcaagta
    27181 atgaagtccc actaacaaac ggattcgtaa tccgggtcga ccggttttct ctgtgtagta
    27241 ttttccgaat tctttctcaa acttttccca gtctatctta ttcgcaattt gatacaacgg
    27301 gtgtctagga tccaagatct ggtccaatct atttcgaaat agttctcctt gattctgttg
    27361 ttttgagttt tcttctggtt tcattttcac cggcttttac gtggtttctg gatgttttat
    27421 ggggattttg tttctaactt tttctccttg gatagcattt tatttgcgtt attcgacatt
    27481 ttaactcttt ttcagggacg actatgtaca tttaaaaaaa cgaatctgtt ggtctgagta
    27541 tttttgtcgc gatttcgagg aagtcgtcta cgcttctact ttttttcaga ggttaaaagt
    27601 cactctttct acgattttaa tttctgtatg tattgggttt ttaattggga tttcttttta
    27661 aatcgggttt gaatatgtcg aaagccagag tgaggaggag acgaagttaa ttgcagtagc
    27721 ccatttatta gaatattaat aatttaatat tatctaaaac ttcttttaaa gaaactttat
    27781 ttattgattc aataaatttt gcttcacgga tagtccaatc taagtttttt acttgatcag
    27841 aaagaattac accatcgatt ttttttgatt taatcaacac ttcgaatgga taatctttaa
    27901 ttttactggt aattggacaa aatattgcta accctgtctt tgaattatat tccttaggcg
    27961 ataaaacaag tgcaggtcta cgacctttct gttcatgacc tgcttgagga gtaaagttca
    28021 gccacactat atctcctttt tcaggagtat agtttctatt ctttaccaag cttcattgcc
    28081 tatagaatta ccagtagata tttcagagtg aagattttgt ttcgtaattt tagaaagttt
    28141 atcttccaat gaagcttttt tcattggata tattacaatc ttatctcctt catattgtaa
    28201 ttcaacatgg cttccatcat ttaactctaa ttccgttgcc attgcttttg gaattctaat
    28261 tcctaagcta ttaccccatt tttgaataat tgattccata aattcctata tatacattgt
    28321 atatactttt ggaaacctgt cagtaatttt ttttgaatga tatttgataa tttaaaaatt
    28381 aatttcttta attaaaaata atgcaataag tcctcgtatt actttcgatt tttgggctat
    28441 tgcaactaac gtaataggct tctcgacgtt tgcggttctg aagcatgcct aagcatgcga
    28501 aagaattggc acgaggtttg agcgccctta ggcgcgtctc acaaaccgag taacaaagca
    28561 aatgtggtga agcccggagt gagagtcgcg ttagcgatct cgaacgcagc gaggagacga
    28621 agttatgcgc cggtggagaa aagcttaatc tttaatcaca gacgtataat agaattcctc
    28681 tggagccacg ctcgtttttc caattaaatc ctttcgcatt gatagaatga cttcaccgac
    28741 tgctttttta ccaagtacct taggcacatc ttgacctttg tgctcaatga ttagtgcaat
    28801 cattctatta atactccgaa tcacatcatc agatgcgtac aaccaggatc gatactgttc
    28861 ttcaaaaaat tttcgtttca aatctaaaga agtagtgttt cctacaaagc cttgtaacaa
    28921 aacagtcaaa ttcgcatact tttcttcttt atattttaga atttccgaga tgcgctttgc
    28981 acgaagagta aagtaatacg tacaatatga ccctattaat ccggaaatta tcggcaatag
    29041 aattagcaaa atatctttta tttccattta aaccgaatat accctcccaa aggtaaaaat
    29101 atatttacga tacattcatc taatttcatt aacctgaata ttaattcttt caaagtcaat
    29161 tacttcagtt tctataactg tatcaataac ttgatgattt aagataatgt cgaaacttcc
    29221 atcatcattt tcatcaattg ctgaacaatt ccctccggga ttcggatata tcaaatattt
    29281 cagttccttt tggttccttc tatatcttaa ctcaattatc gtttccatat ttttctttct
    29341 ttttgataaa atattattgt gattagtata tatttttcca ctggcgcata acgaaagagt
    29401 ctcctcgacg tttgcgcttc tggagcgcgc ttagcgcgcg gaagaattgg cacgaggttc
    29461 gaggcgcctt agcgccgttc cgcgaaccga gtgacaaagc aaatgtgcgg agccggagtg
    29521 aggcgacggt ttttagaaaa tcgatcaatt cttaatcaac caacatttcc tttattacca
    29581 gtttcatttt attaactgtt ttgggatcta tttttcctaa cttctttacc agacgtgttt
    29641 tatcgacagc tcgaatctga tctaacacaa tccaaccctt ctttccttga aaggttaatt
    29701 caactcttgt cggatacgat cgagattttg tagtcattgg tgcaataata attgttccaa
    29761 tcgttttatt catttcattg ggtgagatta ttgcacaagg tcttgatttt tttatctcat
    29821 gtccaaccgt tggatctaaa tttattagat atacttcgta ttgagaaatc accattccca
    29881 atccttgtct aataaatcta ttgaatcagg aataaataat ttatcatctt tattagatga
    29941 cattgtttta aattgttttt cccacccttc tcttggtttc gattttagag gtacaataat
    30001 taatttgtta ttatcgatta gtaaatctac ttcttcttca atatgacatt cttctaagac
    30061 tgccttggga attcgaatac ctttggaatt gcctattttt acgactgaag ccttcattgt
    30121 aattactatg taattacgta taaatttgtc aactgaaaag aaactaaaga ttggaattga
    30181 gctcaaaaat cttcattgca aaaaaatatt taaaaactgt cgcctaacga aagagtctcc
    30241 tcgacgtttg cggttctgaa gcgcgcctaa gcgtgcgaaa gaattggcac gaggtttgag
    30301 gcgccttagc gcccataacc ttacccacaa gttaaggttt tgtaagtaat ttgaacataa
    30361 atccgatttc aacagctctc ataaggcctt taaaaatggt aagtggtcca ggtggagcgt
    30421 cggatttacg atccaagtgt ccacctaatt tagcgatcca gcttaaaacc gtatccaaat
    30481 ctggttcttc ctttggtggt tttggagttt caaaaattcg acaataaatg cccttcaatt
    30541 caaaagactc gaataggatg gacgctttta agcctggaat atttctacct aagaatgtta
    30601 acatcataac tctccaagca acgatagcgg agactgcaat acaagctttg aatcgatcgc
    30661 caaatttaaa ttgagtggat tcaatattac atcccgactt taaaaccttg aagaatactt
    30721 caatacccca acggcttttg taatatgcga tcattctttt ggcgtcttcc gaattgtgaa
    30781 tagggattgt ggttaaaaat ttccaatcga tagattcttc cttggcgccg cctatttcgg
    30841 ttgcggttaa cgcatacata tcaatatttt ctaatttctt gtattgaggg gattttatcg
    30901 ttagcttttc aaatcgaagt tggattgttg cttcccttgc ttcttttcct ttttttcttg
    30961 gtacagtaat cgtatatgta tccacaggtt ccaaagtttc aagataggac caagaacaac
    31021 cgccaccttc tatcttcctt tcgtgatttg cacgtataag catatcaggg gcgttttcgc
    31081 cagcaactac gtattcctgg aatagttcgt atatatccgc ttctctatcg cagatatata
    31141 ccgtatttaa cgtgagttcg acgtaaggaa gtaaaaaaag agaaagatct tgtacagaaa
    31201 agcgccagat ccaatattga accaaatttc cagcaagaaa aaggggaaaa tatggatctg
    31261 acagagatat tctgtgcaat agatgattat tgtacacaac aaaaaataaa ctggggcggg
    31321 aaaatattga gtcccgtggt tcgaaaaaga aaccgaaaat ttcagttaag tttaagtgaa
    31381 gtagcaacaa ttgcggttta ttttcatctt tctcattata gagaattcaa gaattattat
    31441 ttgatagaaa taaaaaagaa tctaaaatcc gaatttccaa aagcagtaag ttataatcgt
    31501 tttgttgaat tgatgcctaa cgcgttatct gtcatagctt cgtttctatc caatacttgt
    31561 atgggaaaat gttccggaat ttctttcatt gattctacca ttctcaaagt atgcaacaac
    31621 agaagaattc attctcataa agtatttaaa gacattgcac atcgagggaa atcaagcaca
    31681 ggctggttct acggctttaa attgcattta atcataaatg atcaaggtga aatattatca
    31741 tttatgatta cccctggaaa tgtggatgat agaaattcga aagtgatttt ttcacttgtt
    31801 aagaatattc acgataaact tttcggagat agaggttata tcagtcagtc tctatttgaa
    31861 agtctttata aaaagggaat tcaactcatt acaaaattaa aaaagaatat gaagaataaa
    31921 ttaatgccct tagctgataa aattctttta agaaaaagag ctatcattga atccgtaaat
    31981 gatgaactta aaaatatttg ccagattcaa catactagac atcgaagttt tttcaattgg
    32041 gccgttaatc tattaagcgg tttagtggca ttttcttttt ttccaaaaaa accttctttg
    32101 aatttgagat ctaaagacaa tttacaactt ttactctctc cttaggccga actcacgtta
    32161 tttaaatatc agctgagtag tattgagcct ttttcgaatt tgtagctggt ctcgccgata
    32221 caatccttat tatttcttca tcatttcgtg atcgatcaac aaaaattacg actgcaatag
    32281 taatattttc gattgtccca agtgcaattt ctctaacttc accaatagaa tgggtctgga
    32341 tcagaaatgt aaatcgtcct cgggtcagca aaaactaatg atgcttctcc aaatgaaaga
    32401 ccccatgttt ttgaatattt atcctttctt tttcaagatc ccattcaaag cgcactttcg
    32461 tagcataagc aatatactaa atgtctgtaa aatctttaat tattcccctc atttgctttt
    32521 atcgaaagac ttatgtatta agatttaagt ttgccactgt cgcttaacta ttaagctacg
    32581 cacgtcgtat aaaatcctta agcgatcgaa tatacgaaca tcataaaaac aagttattcc
    32641 atcaacccaa acttaacccg taaatccaat cactatgcag gaaacttcga taatgtatcc
    32701 tatacccaaa taagaataaa taatgtagtg cttcataaat caaaagacaa atttgttact
    32761 ctgcagttaa aagtcacaat tagttcctat ccgaattttt aaaactttaa agtgttatat
    32821 ttagtgtctc ttattcctct taagagaatt ccaacgtttt cattaattag tttatctaaa
    32881 gtatttttaa attgattatt ttcaatctga gatcttgaat ttggaccaat aataatttct
    32941 cggagggaat gttcaaattc tgtatctact tcatccctat acattttaat attcacgtat
    33001 ttatgaaaaa atcccttatt taatcctagt ttaattctat tttcttgata taaattttta
    33061 gggtttctta aaactaatct aatttcctct tcttgactaa aatgtgaatt ttttatatat
    33121 ggaacaaaca catgtattaa tctgaaataa tcatctaaat agatttggag gttctcagaa
    33181 atcgataaat taacattttt aaaaaataac tgagttgctt gctctaatat tgaaaattgt
    33241 atttgttcat tgtatacaca ttgcaataac accgcaccat catttattgc ataagaagct
    33301 agaaatgctt tattaaaagc tagggcatat gcgtcattaa aagtagaata gcttcgccat
    33361 aaaaaaaggt catcatcttt aatagagaaa ctaacaatat aaatttctgg ataaattttt
    33421 gaatttattt tttcattcaa ttgaattttt aatttctcaa ttaagagtaa taaatttgga
    33481 tcattagttg aaatattttc taatatactt actaagatat gatatgatcg caatatttcg
    33541 cttaaatcat ttagattaga aacatgattt gctctcaaag tttttgaatg tagtattcca
    33601 tttaaaccta atccatttgt ataatgaatc aaaggttgct ggcttttata aattaatttt
    33661 tgcgattcta agacttggcg gattatatcc tctattttat tattttgtag tttttccatt
    33721 tttattcaga cttcttacat tcacataaaa cacataaaaa taacagaata tacgaatatc
    33781 ataaaggcgc gttattctat caatctcaaa agcttaaaaa atagagctaa cgtgaagttc
    33841 aacgagatgg gtggatgatt ctcaaaaaca gttgaattag attcttctgt ggtgcaacaa
    33901 tcaacttccg ataatgtatc ttatgactca ttggtgaaca tttgttcatg tatgttctgg
    33961 cacatcggta acactctaga ccggaaacat gggttacact ttattcgttg tagttgtaca
    34021 caggcgtttc gtatttcaat acttttcctg taaataaatc taacataccc agaactgcgt
    34081 tcgtaaaata gatcttacac aaacgctctg agacttcttc aaacccaacc tgttcgctaa
    34141 tcaatgaaga aaaaaaccga ttataattta ttcaatattg cccttgaatg tggttttaat
    34201 tctacttctt catttcatag ggtttgtgtc aagtctacag gtaaacccca cgcgatctta
    34261 aaatttacat tcaatcaaac gaaggttcaa gtcttacaat tctgcaaaaa ccaaaaagat
    34321 aatcaaattc ttaaagcgtt taagaaaaaa attagaaaag aaaaagatta ttagaattta
    34381 aatttgatct tattaaaaaa gaaaatccgg aatcaatttt aactttaaac aaacagaaat
    34441 ttataaaaga acgtttaaat tgaatgactt tttattttta tatagaaatt tatctttcaa
    34501 ttaaataaat ttcagtccgg ataaccttta tgaacttccg cataatgttg attcacttac
    34561 aaaaaataac aattggcttt ctgtttctca ttaatctttt ttgcaagatt caaacggaaa
    34621 aagtagaacc aaaaacttac agggatttaa cagaagcgat ccaaaatcct ttggatgttc
    34681 gatttttgta tttgaatggt caaaaactca caactcttcc aaaagaaatt ggacaattaa
    34741 agaatttgca tgatttgaat ttggatgaaa atccactcgg agcttttcca aaagaaatcg
    34801 ggcaacttga gaatttgcga gtgttggagt tgaataacaa ccaactcaag acttttccaa
    34861 aagaaattgg gcaactcaag aatttgctag cgttgtattt gaataataac caactcatga
    34921 ctctttctaa gggaatcgga caactcaaga atttgcaaga actgtatttg aattataatc
    34981 aacttacgat tcttcctaac gaaataggac aattgaagaa cttgcaagtg ttggaattaa
    35041 ataataacca actcacaact ctttctaagg aaattggaag actacagaac ttgcaagagt
    35101 tgtatttgag ttataaccaa tttacaaccc ttcctgaaga aataggacaa ctgaagaatt
    35161 tacaacggtt ggaattgaat aataaccaac tcacaacact tcctaaggaa ataggacaac
    35221 tgaagaattt acaacggttg gaattgaata ataaccaact catgactctt tctaagggaa
    35281 tcgaacaact aaagaattta caacggttgg atttgggtta taaccaattt aaaataattc
    35341 ctaacgaaat cgaacaacta caaaatttgc aagtgttgga attaaataat aaccaactca
    35401 caactctttc taaggaaatt ggaagactac agaacttgca agagttgtat ttgagttata
    35461 accaatttac aacccttcct gaagaaatag gacaattgaa gaacttgcaa gtgttggaat
    35521 taaataataa ccaactcacg actctttcta aggaaattgg acaactcaag aatttaaaac
    35581 gattggaatt gaataataac caactctcat ccgaagaaaa agaaaggatt agaaagcttc
    35641 ttccgaagtg ccaaatttat ttgaatagat ttctttatca agggatagaa cgtcctgatt
    35701 taaatcaaag agagttagat tctctttgag atttcaaatg acgaacataa attcaacttc
    35761 ttgttactat attttttaaa acttggagtg atttttatgt gatacaatag gattttttcg
    35821 taaatatcat gaactcggaa caaaccttat ttttcttaca agcgaaactc ttttttgaag
    35881 ttttagatca gttctaaata aaattgactt aatgaaataa aattcaaaag ataacagatg
    35941 gccgaagtga ataatcctca tgatcgattg attcgagaaa cattccaaga taaaaaagaa
    36001 gcagctactt ttttcaaaaa cacattaccg atcgaagtag taaaattact cgacttagag
    36061 aacttagaac tatccgaatc tagtttcgtc tcggaagaat taaaacaaga acagaccgat
    36121 ctattatttc aaattccact caggtccggt aataaattaa tgtatattta ctcttcgaac
    36181 acaaaagtta tttagaaaac acgatctata tccaattact cggatacatg accgaaatct
    36241 atcgaaatca acaaagaaac ggagaaaact ttccgtagta attccattcg ttttttatca
    36301 cggggaaaaa gaatggaaat tggggaatca attcttggat caattcgttc taacaagtca
    36361 agaaacggga attctaaaag actttatccc cgatttaaaa tagacttatt cgatctgaaa
    36421 aaagtagaat tgaaagagaa gctagaaagt ataacctttc aagttacctt aggtatagtg
    36481 caaagaataa gggaaggaga tttggatttt atatctcact taccaggttt atttttctct
    36541 actcttggaa attgaggaag aatcgaaaag ggttgcaatc ttacggaaat tgttattgta
    36601 tatctattgg gtccgagatt tgaaaccttc ggagttcaaa gtaatttttc aaagatcgaa
    36661 attagaaaaa tatgaggagt tgactgtgac tactgcggaa aaactgattt cagaaggtgt
    36721 gaagcaagga tcgaaaaggg aattgaacaa ggaattgaga aagagaaact gaaaaccgcc
    36781 gataagatgc ttggaaagga atggatctaa aaacagtttt agagattaca gggctaaccg
    36841 aaaaaactct gaaagagcat aaatccttta atatcgattt ttaaggagca gtttcaattt
    36901 actccttata ttcttccatt cattttaata gtagattctt ctgtgatgca acatacaact
    36961 tcccataatg cgccctatat ctcaaaatga actttggtta tgagcgtatc catacatcct
    37021 ttacacttcg tactcaatac aagctttaca aatagaaacg taaacatgta acccgcgttc
    37081 aagcgaagct tagcgatttt atttcatagc caatattttt tcaagttctt gttttgcctt
    37141 cttaacttca tccaaaatgg gattgtaaca gtccaatacc aaaagcaagc atgccaagaa
    37201 ataagaagtc ttggggaaat cacttaaatt actcataagt gtgatggttg aaactataaa
    37261 ctctaatagt gcacctgaaa gccaaataaa ataaaacaat tacggatgag atagtgcact
    37321 ttatatcatt ataattgaat ttgcttcaga tctatattac ctttaatttt cggtagaaat
    37381 gaatttcgat atgaatattc tacatatatc aatgtatgtt atttatattt ccatgaaata
    37441 ttttagttcc acttccaaat agcttatttg gtctgtatta gccttaattt agagatagct
    37501 tcttccactg tgaattggat taaggctata ttcttcatac ggaattattt tcatctttcg
    37561 ctctgatagt acagaatcta acttctaatt cacatttttc atataaacta ctgttaggat
    37621 attactgtcg aattccatta taattctgtc tattcccttt ataaatatca atataccatt
    37681 aatcactaat atattcctga tccaataacg attaggctac catctcagcc aacgcaagaa
    37741 aattaagtgg taaaacggtc atttcagaaa acagaaacac atgccttttt tgtattgcgt
    37801 atccgggaat tttacaaatg aacatatctg ttttttagta atattctgat ttttttaacc
    37861 gatagttaat gtattaaaag tcttttcaac cgggactttt taactccttg ggtaaatttt
    37921 ttaatattca tttcagcctc attcaactgg ggttattttt tcctgcaaaa atttacagac
    37981 aaatatttat ttttaaaaag atagctctta ttctagtttt ggataatagt atttgtatca
    38041 atttgactta tacaaaccac tttccagttt tataatataa actattattt ccttattcga
    38101 taatacttaa ttttaggaaa aatttgcaaa gtttagattt taataattct tcggaaaaat
    38161 gatttataga ttaattttcc attcatagaa tgctggaaat acgagtatcg gagactagag
    38221 agttaaaatt taactattga atataatttt ttttatactt tggaattgag aaatctacaa
    38281 agtgattatc gaattcgtct attgtaaatg ctcgcaacaa gttccgctct ttctgaacgc
    38341 tccagagtgg gatacctaac tgctaaatca aaatgtttat ctgcaatatt catagtgaca
    38401 agtgctttcg aagcaataag tttcaaatga tagtcatgcc catccataat gcgatataag
    38461 cccaatacgc aaaatgaaaa gattcgactt aaaatcggag tcggtgcacc atcaatgacc
    38521 aactctctaa tttcgaacgc gtcgtaatgc aaaatcgcaa ctgaccaaag aatggcgaat
    38581 atcaaaagcc caaaagcgga ataagtaccc aagaaaatat tattcaaagg aagtatgtaa
    38641 caaaaaatga tagcaaatag aagagcgatt aagattccag ataacatcaa gaaagaacgg
    38701 attctttcat cacctcgttt tctaaatcat catgaatcct aaatcaaaag aaatctttat
    38761 tactgaaata aagcaaaggc tgtcagtaaa tggtagttaa aaagaggaga aaacgaatag
    38821 ccggacatat catttatccg agcataacca ccgcaaaaag aaatgatcga aaatgccgga
    38881 agtaacacaa agatcataat cgtttgataa gcattcatcg aatatttaat tttagcaatt
    38941 gaataaacta ccatttcaaa aataagggaa taaatggaat cgggaataag atccagttag
    39001 aatatatttc tcgatattca tttggaatta acaatcgcat accgtatcca aacatccaac
    39061 tgcaaagcat gaaacataaa aataagaaat gcttttgtat tttcgctcta ggttgaatgc
    39121 gatacacata aattccaagg tatagtataa agaaacctgt aatagatgtt atcattcaaa
    39181 ttctctaaag cgatattttg acacgcgctt acgatgattt tgacgcattt tcttgtaaag
    39241 tttttttttc aatttctacg acagagcata cacatagctc tcctttcaaa tataatccag
    39301 ggtagtaaac atcttcatag aaccgatgag aaagatgtgc tccaaatttt ttataaaaca
    39361 aacctatact tttaagcgca cgcggataca ttccatagat tattgaaaat tgcttttgaa
    39421 cacaaaactt agctacagct ttaaatgttt ccctggccgc tcgccaacca tcataagtat
    39481 gaacaaatgc taaagaatcc aatcggcgac ccctctcctc aataaactgc ataacgtcta
    39541 tgagggatct ttttcgtctt cattgtaaat cactgcattt tccaaaggaa ttatatatat
    39601 gtgctttttt ttcaactata gcattactgt acaaaatcct cactttcctt ttcaaatcaa
    39661 atctcgaagc gctgcgtcag agcgatagtt atcgcctttt tcggaattaa atatattgca
    39721 tcaatatatg ctctaaaatt tctacagcta acttaagttt aggtgtaata caactcctta
    39781 aaataaggag aaaagaatga caacaggaca aaaaataatc aagaacaggt tggacttttg
    39841 aagttagcag agaccttagg gaacgtctca aggtatgcaa cgtgatgggc tattccagag
    39901 atagcttcta tcgttttcaa gagttatacg agaaaggagg cgaactcgct ctccaggatc
    39961 taagcagacg taaaccgaat cataagaatc gtatcgaacc cgaaaaagaa gaggcggtaa
    40021 agaagatggc gatcgacttt ccggcttacg gtcaacaaag agcatcgaat gaattggatc
    40081 atagtcgccc ctgctacggt aagaagtgta tgggttcgtc acgatttgaa acctttcaaa
    40141 aaagactgaa agcattcgaa gcgttcatgg cccaaggaga ttctcccgta ttaaccgaat
    40201 cacaagtttt agttggattt agaatctcgt atttttccct cgaatttcct caacctacaa
    40261 actaaggatt gtttttaaat gaagtagggc attcgttttc aagtaagtag aagaaagctt
    40321 tgttcttttg ctataatgat ttggattttc aagtttcgaa atattttaaa gttcaaggaa
    40381 agagaaaaca ggagtctttt tatatacaga tttcggcaca atagtgtact atctttgaat
    40441 taatttccaa atatggtagc gtttcctcta ttgattgtct tgaataaatt tctccgtctt
    40501 ctttaaccct ttatacctgt ctcgatgttt ttgatattta ggttagtgga tctaaatccc
    40561 gttcgcaatc atattttgtt ttaggttttg atattcttct ttggacaata gatcgaagtc
    40621 gtttttaata ttaggtttta accttttaag acttacaaac tttacgatct gatctaaatc
    40681 attttttgtt gaagactgtt ttgaaaaaga tttttctttt ggatactttt ctttggtgaa
    40741 attcgttttg aaattttctt ttttattttc ttcattttaa atttatcaga acgtttcatt
    40801 gacatactct tatagtagta atgtgttcca aggagcttct tttctttagc cccagactac
    40861 aatatcagga tcggcataaa attcacattg attacagtat ggctcttcta atgagataga
    40921 tccatccgaa cattgaggac aatgatttga atcaatcaat agcttaatat ctgtaccgaa
    40981 tatagaatca catttcgaac aactttgatt ttttcgttta aaatcccatt cagccaacag
    41041 acaggacagt aggaatgagg tatttctaca atattaccct ttgcaagata tcggttaaaa
    41101 gtatctcctg ctcggacaaa atacggttgc tctcctccat tacaacttat gccaacttcg
    41161 gatattttaa ttgcttgttc cctcgttgca tcgaatatat ctaaagttaa attaaatgtg
    41221 atagaatatt gttcttgtaa attttcagaa aatttttgaa gcgcaacctt aatgaaatct
    41281 agtttccctg attgatctaa agtgtcaaaa agatcgtcaa ctttttccga aatactgttt
    41341 acttccaaaa atttctcgtt attcattctg aactttccta aaaaatatca gttcattctc
    41401 actaacatac ttgaatggac aagataaaat tctaatctct tttcaaatac aaacgaacaa
    41461 tctgttgaaa ggatcattaa aaaaattatg gttttggagt tttcccagat gggaagactg
    41521 ctctcatatt gagagctccg tcccaggtat gtcacttttt cgaaatggaa aagttaaaaa
    41581 ctttaaagct catagcttaa gcgaatgagg ggagcattgt tcaagtttat ttgtgcgaaa
    41641 ctttaaggac aatatcaaaa tcgaagttcc ttaattcgtt cttcgataaa ataaatcatg
    41701 aatatcaaaa gcgcgaagtt gttcttttac aatatttttc caaatgcttt tcaaggattg
    41761 tttagaaaaa atgtttttct aattcttttt tccgaatata tataaagcgc tttgaatgca
    41821 ttaatatgga aaagtgttat ttatttctat gccacataac gattgtatcc ttcatagaag
    41881 atttcgcgag cgtaagctca atccagcgta gtcaatacgc tttgtcttca actcgatgga
    41941 gccttgaatt ttcatgagag actgcataag ctcttttttc ctcgcaatca aattctgtca
    42001 ttgaagtcat taaaattgaa ccttatctac gatcccgaga gtggagtcaa agtcgtgcga
    42061 atttaaaagt ttgtcgacat tggcaaagca ggtcaccatg cgtaattcag tttggtttgc
    42121 ttctcaagtt taaggccaag tgatggcagt tcagttcaaa ggcatttcga agataaacaa
    42181 agtgtgctgc atgacgtaaa taacctgtat cgaggtgcac ctggtcacag ttttcctcct
    42241 ttgcgatctg aatgacgtgc ttaagaagtt atccccgtag catgaccgtg aaaatctcgc
    42301 ttcgtaatca gatcggtcga tatataaaat ttaccccaag ctaacatatg gaaaaacgaa
    42361 atccaatgta tgcaatagtt tctttatcca agcaatagca tgaatacaat acccctcaga
    42421 gatctgctgc aacccatttg tacaaatact ttcttgtcag tcaggtgcgg tctcagttct
    42481 agaaaagcgg gatatgcatt ttcgatatca aatatagaat cgattttttc gaatttgaag
    42541 agattccata ttaactaatc ctcaaaattg caattctcat ctcagagaca gtcacggaaa
    42601 agtagcagga tgacaagctt aatatcctta ctataatcag atgattccca taaccttacc
    42661 cacaagtatt tgatttcaat ataaatctgt cggaattacg gcaaatcctc tgtaaactta
    42721 gttcccactc cacaacgcga ttcataaaga gtgttgtgct gagttttccc tatttttggg
    42781 tgaggtggta aggttcggaa aatgtttctc tatcagaaaa acatactttt tgcaaataaa
    42841 aagactcttc ttgtcggaac acttgaaaat gttcgtttta atccttctca tctaaaatcc
    42901 tattaacttg tgggtaaggt tatggatgct gaaactttct ccactcggga tcaggatatt
    42961 tctttttaaa agaatcagaa agcttattag cggcttcccc aataattcaa tacttctaac
    43021 aaaggtcggc taaggacgtt gtaattaaga atgagcctta tttgttttat taaactcttc
    43081 ttttaagaaa agtatttctc cgtgaatatg tttaatataa tctaaatcaa cttcaattaa
    43141 gatagactct ttttcaacgg attgtttaag ggaaccggaa atagaatcag aagtgagtag
    43201 atcgactttc acttctaaca aaaaagtaag atttatatag ttatcaaaat ttttcattcc
    43261 gctttgaaag taatgagaaa gtcaatatca ctttcggatt tgcatctttc cttgcgactg
    43321 agccgaaata tgaatagcct gaacccccaa agaatctaat tctcttttgt gactttgtag
    43381 agatttcgta tatacaccta aaaacaacag ggaaattaaa tcgactttta ccttttatct
    43441 ctttttcatc aggaacgatt tgatagtcat cgccaataga aacaggacct gaaacaattc
    43501 aataaataga tgcttacatt tcggatgaac ataatggcga ttttttatgg aatccgattc
    43561 cttccatgac tgacttaatt ccggtgctct cgaaataagt ggttcaacta agtctaagtc
    43621 accggaacga taggctcctt atgaataaat tgaaacgacg gccccaccga ctaaaatcga
    43681 atgaatacct ttattcgcca aatgccagcc gacaatctcc ataattcttc ttcgttgata
    43741 ctttcccaat caggttcgtc catacactgg ctttcctttt ctcttggcct tcgtcttgtt
    43801 gaaaatatat tttctttctc ttcaatggtt aaagaattat aaaatataga caaaatttct
    43861 ttgattggtt tgacaaaagg ggacttttga ttaaaggcaa atactctcaa acgccctaca
    43921 ttttcgctac aagtattccc gctttttcaa aacgttcaaa ctgaagcctt atcggtgtta
    43981 cagtttttcc gtagtcgttt gcgattgcag atgagtgaat ctcgttataa tgatatacat
    44041 gtaataaact cttgaggccg ttaattccat ctaggaccat ttttcgagct tattattctt
    44101 ttcttatcaa ctataattta gttattataa gctatttttt agtcgattta aaaatcccct
    44161 tttgaagttt aaagaaaaga aatctgaata ccttatcata tttgcttaac ttccacgcgc
    44221 tcccgaagag tttgtatgcg gatgcagttg acacgaggtt tgaacgagcc ttcgcgaacg
    44281 tcccgcaaac cgaagtgacg gagttcacag tgaagatcgc attagcgatc ccgaacgagg
    44341 agacaagtta agcatagtgg attacttatt catacttttg gaagtaaatt aaattcaaat
    44401 ttttttgaaa cgtttctgaa tttatcatcc aaagtgcaaa tagtaagatc ttcagagatc
    44461 attttcctaa tataagtagc agtcgctaaa tgagtagcgt caagagattt caattctaaa
    44521 atgtttttat actttttgat ttccaatcgt atatcagaat ctacattttt caaattgatt
    44581 gagatagaaa atcattaagt gttgcctctg attcattaag ccaaacctta cctaaatctt
    44641 ttttcttgat gttatagaag agatttaaag accttgctgt ttcaatttct agaagaatcg
    44701 agctaaactt tttctgttgg gaattgaaaa tttctaagta cttttcaaaa tgattttcag
    44761 aatacataat gtttagcaaa aaactactat cgatatagag agccaatttt attctctctc
    44821 ttcgttataa atagttttcc aagtgtttga aatttccgtc cttgaaatcc cttttaagga
    44881 tttaacttta gggaatttaa tttctttgaa ttttttagca ggaatgagag aattattttc
    44941 agtagcctct ttgatatata gatcagttct attgtcagtt ttaagaattt tttgatttca
    45001 gcaatagggt tgtttctatc atagacaata atagtttcac cttttttacg aattcaaggt
    45061 aactgctaag attgtttttt agatctttaa ttccgatcga tttcatagta aaatagtagt
    45121 caccgtagct acaatgtcaa cctaataaat tcgaaattgc gccattatga ctttcggaaa
    45181 tattttcttc gaaccaaaac atcacaacaa acctctgaaa atctttgatt acaattgaat
    45241 caatgaactt ctgctaaact tcaacttccc aaaaactgaa gtagtcacat aaaagtagac
    45301 agccatttaa gcaatatttc tctcaaattc ttcagggttc atataaccta atgttgaatg
    45361 aagcctgaat ctattgtaat acacttcgat aaaatcgaag agaagttcgg gttctggagc
    45421 gcgctaaacg cgcggaagaa ttggcacgaa gtttgagcga atgcctaaat agtcgtccct
    45481 gaaaaattga gatttttgag gaaatgaaaa gaaacaagac tcaaattgaa aataaaaacg
    45541 atgaagaaat aagattttcg aaatagcaaa aaaagctcga atgagcttag agaaattaaa
    45601 cccagcagcg gataagatcg cattgatacg atccccttct ttacctttga gaaaatttcg
    45661 aatcatattg tgatcttgtt tcagatgaga aataaccggt tcaatagcag atcttctatt
    45721 catccacatc ctttcccaac gagttatttt ctttctgctt ttattggaaa gatgaacttg
    45781 aacgtcttcc ggatgatgat ctttaccttt gtaacctaaa tccacataaa ccttcttagg
    45841 acgaagacca acaatctttt ccatctgatt gatggcgtcc ttcaaagtat gaccatcata
    45901 cgggttgtca tgcaaggctt gaactccaac aatccaatta gatttactcg tggtaactaa
    45961 acttacttta caaccaaact catatctctt atgagattta cctttagaaa tacattccac
    46021 ttccggagca tgaatactat agattttatt tttgctattt ttactttgtg ttaagattcg
    46081 ttcagagatc tctaaaaggg atttaagtcg ttcattagga ttttctactt ttctctctat
    46141 atcccgtttt acactgccca aatacgtttt taatcgtttt gtttctttat tggcacgttt
    46201 actttgtttt gcatgaaagt aacgtccttg tttaatgaat gctaatttac tcttgcgttt
    46261 ataactttgt cttaattgaa tattttcttt tgatgcttct tttactaaaa cttgtcccat
    46321 tctatgatac aactttgcat ccgttggaaa agtgatcgct ttctcctgaa ccgttgtatc
    46381 aacattcact cttctaaatt ctggatcttt gatctgacct tcccgttgac ctaagaagat
    46441 cgtctcttct aaaaatttat ctactccatc ggaaccaata cgtttccgcc actttactaa
    46501 actcgttgga tcacaaggaa aatcatgttc gaaatattca tttccgcaaa catattgcca
    46561 atacggattt tccaaatagc cttctactac tttttcatca gacacgttat acgcgtgttt
    46621 caagtaatga agtcccacta acaaacggat tcgtaatccg ggtcgaccgg ttttctctgt
    46681 gtagtatttt ccgaattctt tctcaaactt ttcccagtct atcttattcg caatttgata
    46741 caacgggtgt ctaggatcca agatctggtc caatctattt cgaaatagtt ctccttgatt
    46801 ctgttgtttt gagttttctt ctggtttcat tttcaccggc ttttacgtgg tttctggatg
    46861 ttttatgggg attttgtttc taactttttc tccttggata gcattttatt tgcgttattc
    46921 gacattttaa ctctttttca gggacgacta tgtacattta aaaaaacgaa tctgttggtc
    46981 tgagtatttt tgtcgcgatt tcgaggaagt cgtctacgct tctacttttt ttcagaggtt
    47041 aaaagtcact ctttctacga ttttaatttc tgtatgtatt gggtttttaa ttgggatttc
    47101 tttttaaatc gggtttgaat atgtcgaaag ccagagtgag gaggagacga agttaattgc
    47161 agtagcccat ttattagaat attaataatt taatattatc taaaacttct tttaaagaaa
    47221 ctttatttat tgattcaata aattttgctt cacggatagt ccaatctaag ttttttactt
    47281 gatcagaaag aattacacca tcgatttttt ttgatttaat caacacttcg aatggataat
    47341 ctttaatttt actggtaatt ggacaaaata ttgctaaccc tgtctttgaa ttatattcct
    47401 taggcgataa aacaagtgca ggtctacgac ctttctgttc atgacctgct tgaggagtaa
    47461 agttcagcca cactatatct cctttttcag gagtatagtt tctattcttt accaagcttc
    47521 attgcctata gaattaccag tagatatttc agagtgaaga ttttgtttcg taattttaga
    47581 aagtttatct tccaatgaag cttttttcat tggatatatt acaatcttat ctccttcata
    47641 ttgtaattca acatggcttc catcatttaa ctctaattcc gttgccattg cttttggaat
    47701 tctaattcct aagctattac cccatttttg aataattgat tccataaatt cctatatata
    47761 cattgtatat acttttggaa acctgtcagt aatttttttt gaatgatatt tgataattta
    47821 aaaattaatt tctttaatta aaaataatgc aataagtcct cgtattactt tcgatttttg
    47881 ggctattgca actaacgtaa taggcttctc gacgtttgcg gttctgaagc atgcctaagc
    47941 atgcgaaaga attggcacga ggtttgagcg cccttaggcg cgtctcacaa accgagtaac
    48001 aaagcaaatg tggtgaagcc cggagtgaga gtcgcgttag cgatctcgaa cgcagcgagg
    48061 agacgaagtt atgcgccggt ggagaaaagc ttaatcttta atcacagacg tataatagaa
    48121 ttcctctgga gccacgctcg tttttccaat taaatccttt cgcattgata gaatgacttc
    48181 accgactgct tttttaccaa gtaccttagg cacatcttga cctttgtgct caatgattag
    48241 tgcaatcatt ctattaatac tccgaatcac atcatcagat gcgtacaacc aggatcgata
    48301 ctgttcttca aaaaattttc gtttcaaatc taaagaagta gtgtttccta caaagccttg
    48361 taacaaaaca gtcaaattcg catacttttc ttctttatat tttagaattt ccgagatgcg
    48421 ctttgcacga agagtaaagt aatacgtaca atatgaccct attaatccgg aaattatcgg
    48481 caatagaatt agcaaaatat cttttatttc catttaaacc gaatataccc tcccaaaggt
    48541 aaaaatatat ttacgataca ttcatctaat ttcattaacc tgaatattaa ttctttcaaa
    48601 gtcaattact tcagtttcta taactgtatc aataacttga tgatttaaga taatgtcgaa
    48661 acttccatca tcattttcat caattgctga acaattccct ccgggattcg gatatatcaa
    48721 atatttcagt tccttttggt tccttctata tcttaactca attatcgttt ccatattttt
    48781 ctttcttttt gataaaatat tattgtgatt agtatatatt tttccactgg cgcataacga
    48841 aagagtctcc tcgacgtttg cgcttctgga gcgcgcttag cgcgcggaag aattggcacg
    48901 aggttcgagg cgccttagcg ccgttccgcg aaccgagtga caaagcaaat gtgcggagcc
    48961 ggagtgaggc gacggttttt agaaaatcga tcaattctta atcaaccaac atttccttta
    49021 ttaccagttt cattttatta actgttttgg gatctatttt tcctaacttc tttaccagac
    49081 gtgttttatc gacagctcga atctgatcta acacaatcca acccttcttt ccttgaaagg
    49141 ttaattcaac tcttgtcgga tacgatcgag attttgtagt cattggtgca ataataattg
    49201 ttccaatcgt tttattcatt tcattgggtg agattattgc acaaggtctt gattttttta
    49261 tctcatgtcc aaccgttgga tctaaattta ttagatatac ttcgtattga gaaatcacca
    49321 ttcccaatcc ttgtctaata aatctattga atcaggaata aataatttat catctttatt
    49381 agatgacatt gttttaaatt gtttttccca cccttctctt ggtttcgatt ttagaggtac
    49441 aataattaat ttgttattat cgattagtaa atctacttct tcttcaatat gacattcttc
    49501 taagactgcc ttgggaattc gaataccttt ggaattgcct atttttacga ctgaagcctt
    49561 cattgtaatt actatgtaat tacgtataaa tttgtcaact gaaaagaaac taaagattgg
    49621 aattgagctc aaaaatcttc attgcaaaaa aatatttaaa aactgtcgcc taacgaaaga
    49681 gtctcctcga cgtttgcggt tctgaagcgc gcctaagcgt gcgaaagaat tggcacgagg
    49741 tttgaggcgc cttagcgccc ataaccttac ccacaagtta aggttttgta agtaatttga
    49801 acataaatcc gatttcaaca gctctcataa ggcctttaaa aatggtaagt ggtccaggtg
    49861 gagcgtcgga tttacgatcc aagtgtccac ctaatttagc gatccagctt aaaaccgtat
    49921 ccaaatctgg ttcttccttt ggtggttttg gagtttcaaa aattcgacaa taaatgccct
    49981 tcaattcaaa agactcgaat aggatggacg cttttaagcc tggaatattt ctacctaaga
    50041 atgttaacat cataactctc caagcaacga tagcggagac tgcaatacaa gctttgaatc
    50101 gatcgccaaa tttaaattga gtggattcaa tattacatcc cgactttaaa accttgaaga
    50161 atacttcaat accccaacgg cttttgtaat atgcgatcat tcttttggcg tcttccgaat
    50221 tgtgaatagg gattgtggtt aaaaatttcc aatcgataga ttcttccttg gcgccgccta
    50281 tttcggttgc ggttaacgca tacatatcaa tattttctaa tttcttgtat tgaggggatt
    50341 ttatcgttag cttttcaaat cgaagttgga ttgttgcttc ccttgcttct tttccttttt
    50401 ttcttggtac agtaatcgta tatgtatcca caggttccaa agtttcaaga taggaccaag
    50461 aacaaccgcc accttctatc ttcctttcgt gatttgcacg tataagcata tcaggggcgt
    50521 tttcgccagc aactacgtat tcctggaata gttcgtatat atccgcttct ctatcgcaga
    50581 tatataccgt atttaacgtg agttcgacgt aaggaagtaa aaaaagagaa agatcttgta
    50641 cagaaaagcg ccagatccaa tattgaacca aatttccagc aagaaaaagg ggaaaatatg
    50701 gatctgacag agatattctg tgcaatagat gattattgta cacaacaaaa aataaactgg
    50761 ggcgggaaaa tattgagtcc cgtggttcga aaaagaaacc gaaaatttca gttaagttta
    50821 agtgaagtag caacaattgc ggtttatttt catctttctc attatagaga attcaagaat
    50881 tattatttga tagaaataaa aaagaatcta aaatccgaat ttccaaaagc agtaagttat
    50941 aatcgttttg ttgaattgat gcctaacgcg ttatctgtca tagcttcgtt tctatccaat
    51001 acttgtatgg gaaaatgttc cggaatttct ttcattgatt ctaccattct caaagtatgc
    51061 aacaacagaa gaattcattc tcataaagta tttaaagaca ttgcacatcg agggaaatca
    51121 agcacaggct ggttctacgg ctttaaattg catttaatca taaatgatca aggtgaaata
    51181 ttatcattta tgattacccc tggaaatgtg gatgatagaa attcgaaagt gattttttca
    51241 cttgttaaga atattcacga taaacttttc ggagatagag gttatatcag tcagtctcta
    51301 tttgaaagtc tttataaaaa gggaattcaa ctcattacaa aattaaaaaa gaatatgaag
    51361 aataaattaa tgcccttagc tgataaaatt cttttaagaa aaagagctat cattgaatcc
    51421 gtaaatgatg aacttaaaaa tatttgccag attcaacata ctagacatcg aagttttttc
    51481 aattgggccg ttaatctatt aagcggttta gtggcatttt ctttttttcc aaaaaaacct
    51541 tctttgaatt tgagatctaa agacaattta caacttttac tctctcctta ggccgaactc
    51601 acgttattta aatatcagct gagtagtatt gagccttttt cgaatttgta gctggtctcg
    51661 ccgatacaat ccttattatt tcttcatcat ttcgtgatcg atcaacaaaa attacgactg
    51721 caatagtaat attttcgatt gtcccaagtg caatttctct aacttcacca atagaatggg
    51781 tctggatcag aaatgtaaat cgtcctcggg tcagcaaaaa ctaatgatgc ttctccaaat
    51841 gaaagacccc atgtttttga atatttatcc tttctttttc aagatcccat tcaaagcgca
    51901 ctttcgtagc ataagcaata tactaaatgt ctgtaaaatc tttaattatt cccctcattt
    51961 gcttttatcg aaagacttat gtattaagat ttaagtttgc cactgtcgct taactattaa
    52021 gctacgcacg tcgtataaaa tccttaagcg atcgaatata cgaacatcat aaaaacaagt
    52081 tattccatca acccaaactt aacccgtaaa tccaatcact atgcaggaaa cttcgataat
    52141 gtatcctata cccaaataag aataaataat gtagtgcttc ataaatcaaa agacaaattt
    52201 gttactctgc agttaaaagt cacaattagt tcctatccga atttttaaaa ctttaaagtg
    52261 ttatatttag tgtctcttat tcctcttaag agaattccaa cgttttcatt aattagttta
    52321 tctaaagtat ttttaaattg attattttca atctgagatc ttgaatttgg accaataata
    52381 atttctcgga gggaatgttc aaattctgta tctacttcat ccctatacat tttaatattc
    52441 acgtatttat gaaaaaatcc cttatttaat cctagtttaa ttctattttc ttgatataaa
    52501 tttttagggt ttcttaaaac taatctaatt tcctcttctt gactaaaatg tgaatttttt
    52561 atatatggaa caaacacatg tattaatctg aaataatcat ctaaatagat ttggaggttc
    52621 tcagaaatcg ataaattaac atttttaaaa aataactgag ttgcttgctc taatattgaa
    52681 aattgtattt gttcattgta tacacattgc aataacaccg caccatcatt tattgcataa
    52741 gaagctagaa atgctttatt aaaagctagg gcatatgcgt cattaaaagt agaatagctt
    52801 cgccataaaa aaaggtcatc atctttaata gagaaactaa caatataaat ttctggataa
    52861 atttttgaat ttattttttc attcaattga atttttaatt tctcaattaa gagtaataaa
    52921 tttggatcat tagttgaaat attttctaat atacttacta agatatgata tgatcgcaat
    52981 atttcgctta aatcatttag attagaaaca tgatttgctc tcaaagtttt tgaatgtagt
    53041 attccattta aacctaatcc atttgtataa tgaatcaaag gttgctggct tttataaatt
    53101 aatttttgcg attctaagac ttggcggatt atatcctcta ttttattatt ttgtagtttt
    53161 tccattttta ttcagacttc ttacattcac ataaaacaca taaaaataac agaatatacg
    53221 aatatcataa aggcgcgtta ttctatcaat ctcaaaagct taaaaaatag agctaacgtg
    53281 aagttcaacg agatgggtgg atgattctca aaaacagttt gaattagatt cttctgtggt
    53341 gcaacaatca acttccgata atgtatctta tgactcattg gtgaacattt gttcatgtat
    53401 gttctggcac atcggtaaca ctctagaccg gaaacatggg ttacacttta ttcgttgtag
    53461 ttgtacacag gcgtttcgta tttcaatact tttcctgtaa ataaatctaa catacccaga
    53521 actgcgttcg taaaatagat cttacacaaa cgctctgaga cttcttcaaa cccaacctgt
    53581 tcgctaatca atgaagaaaa aaaccgatta taatttattc aatattgccc ttgaatgtgg
    53641 ttttaattct acttcttcat ttcatagggt ttgtgtcaag tctacaggta aaccccacgc
    53701 gatcttaaaa tttacattca atcaaacgaa ggttcaagtc ttacaattct gcaaaaacca
    53761 aaaagataat caaattctta aagcgtttaa gaaaaaaatt agaaaaagaa aaagattatt
    53821 agaatttaaa atttgatctt attaaaaaag aaaatccgga atcaatttta actttaaaca
    53881 aacagaaatt tataaaagaa cgtttaaatt gaatgacttt ttatttttat atagaaattt
    53941 atctttcaat taaataaatt tcagtccgga taacctttat gaacttccgc ataatgttga
    54001 ttcacttaca aaaaataaca attggctttc tgtttctcat taatcttttt tgcaagattc
    54061 aaacggaaaa agtagaacca aaaacttaca gggatttaac agaagcgatc caaaatcctt
    54121 tggatgttcg atttttgtat ttgaatggtc aaaaactcac aactcttcca aaagaaattg
    54181 gacaattaaa gaatttgcat gatttgaatt tggatgaaaa tccactcgga gcttttccaa
    54241 aagaaatcgg gcaacttgag aatttgcgag tgttggagtt gaataacaac caactcaaga
    54301 cttttccaaa agaaattggg caactcaaga atttgctagc gttgtatttg aataataacc
    54361 aactcatgac tctttctaag ggaatcggac aactcaagaa tttgcaagaa ctgtatttga
    54421 attataatca acttacgatt cttcctaacg aaataggaca attgaagaac ttgcaagtgt
    54481 tggaattaaa taataaccaa ctcacaactc tttctaagga aattggaaga ctacagaact
    54541 tgcaagagtt gtatttgagt tataaccaat ttacaaccct tcctgaagaa ataggacaac
    54601 tgaagaattt acaacggttg gaattgaata ataaccaact cacaacactt cctaaggaaa
    54661 taggacaact gaagaattta caacggttgg aattgaataa taaccaactc atgactcttt
    54721 ctaagggaat cgaacaacta aagaatttac aacggttgga tttgggttat aaccaattta
    54781 aaataattcc taacgaaatc gaacaactac aaaatttgca agtgttggaa ttaaataata
    54841 accaactcac aactctttct aaggaaattg gaagactaca gaacttgcaa gagttgtatt
    54901 tgagttataa ccaatttaca acccttcctg aagaaatagg acaattgaag aacttgcaag
    54961 tgttggaatt aaataataac caactcacga ctctttctaa ggaaattgga caactcaaga
    55021 atttaaaacg attggaattg aataataacc aactctcatc cgaagaaaaa gaaaggatta
    55081 gaaagcttct tccgaagtgc caaatttatt ttgaataaga tttctttatc aagggataga
    55141 acgtcctgat ttaaatcaaa gagagttaga ttctctttga gatttcaaat gacgaacata
    55201 aattcaactt cttgttacta tattttttaa aacttggagt gatttttatg tgatacaata
    55261 ggattttttc gtaaatatca tgaactcgga acaaacctta ttttttctta caagcgaaac
    55321 tcttttttga agttttagat cagttctaaa taaaattgac ttaatgaaat aaaattcaaa
    55381 agataacaga tggccgaagt gaataatcct catgatcgat tgattcgaga aacattccaa
    55441 gataaaaaag aagcagctac ttttttcaaa aacacattac cgatcgaagt agtaaaatta
    55501 ctcgacttag agaacttaga actatccgaa tctagtttcg tctcggaaga attaaaacaa
    55561 gaacagaccg atctattatt tcaaattcca ctcaggtccg gtaataaatc taatgtatat
    55621 ttactcttcg aacacaaaag ttatttagaa aacacgatct atatccaatt actcggatac
    55681 atgaccgaaa tctatcgaaa tcaacaaaga aacggagaaa aactttccgt agtaattcca
    55741 ttcgtttttt atcacgggga aaaagaatgg aaattgggga atcaattctt ggatcaattc
    55801 gttctaacaa gtcaagaaac gggaattcta aaagacttta tccccgattt taaaatagac
    55861 ttattcgatc tgaaaaaagt agaattgaaa gagaagctag aaagtataac ctttcaagtt
    55921 accttaggta tagtgcaaag aataagggaa ggagatttgg attttatatc tcacttacca
    55981 ggtttatttt ctctactctt ggaaattgag gaagaatcga aaagggttgc aatcttacgg
    56041 aaattgttat tgtatatcta ttgggtccga gatttgaaac cttcggagtt caaagtaatt
    56101 tttcaaagat cgaaattaga aaaatatgag gagttgactg tgactactgc ggaaaaactg
    56161 atttcagaag gtgtgaagca aggaatcgaa aagggaattg aacaaggaat tgagaaagag
    56221 aaactgaaaa ccgccgataa gatgcttggg aaaggaatgg atctaaaaac agttttagag
    56281 attacagggc taaccgaaaa aactctgaaa gagcataaaa tcctttaata tcgattttta
    56341 aggagcagtt tcaattttac tccttatatt cttccattca ttttaatagt agattcttct
    56401 gtgatgcaac atacaacttc ccataatgcg ccctatatct caaaaatgaa catttggtta
    56461 tgagcgtatc catacatcct ttacacttcg tactcaatac aagctttaca aatagaaacg
    56521 taaacatgta acccgcgttc aaagcgaagc ttagcgattt gttatttcat agccaatatt
    56581 ttttcaagtt cttgttttgc cttcttaact tcaatccaaa atgggattgt aaacagtcca
    56641 ataccaaaag caagcatgcc aagagaaata agaagttctt ggggaaaatc acttaaatta
    56701 ctcataagtg tgatggttga aactataaac tctaatagtg cacctgaaag ccaaataaac
    56761 ataaaaacaa ttacggatgg atgtaagtgc atctttatat caattataat tgaatttgct
    56821 tcagatctaa tattaccttt aattttcggt agaaatgaat ttcgatatga aattattcta
    56881 catatatcaa atgtatcgtt atttatattt ccatgaaata ttttagttcc acttccaaat
    56941 agcttatttg gttctgtatt agcctttaat tttgagatag cttcttccac tgtgagattg
    57001 gatttaaggc tatattcttc atacggaatt attttcatct ttcgctctga tagtacagaa
    57061 tctaacttct aattcacatt tttcatataa actactgtta ggatattact gtcgaattcc
    57121 attataattc tgtctattcc ctttataaaa tatcaatata ccattaatca ctaatatatt
    57181 cctgatccaa taacgattag gctaccatct cagccaacgc aagaaaatta agtggtaaaa
    57241 cggtcatttc agaaaacaga aacacatgcc ttttttgtat tgcgtatccg ggaattttac
    57301 aaatgaacat atctgttttt tagtaatatt ctgatttttt taaccgatag ttaatgtatt
    57361 aaaagtcttt tcaaccggga cttttaactc cttgggtaaa ttttttaata ttcatttcag
    57421 cctcattcaa ctggggttat tttttcctgc aaaaaattta cagacaaata tttattttta
    57481 aaaagatagc tcttattcta gttttggata atagtatttg tatcaatttg acttatacaa
    57541 accactttcc agttttataa tataactatt tatttcctta ttcgataata cttaatttta
    57601 ggaaaaaatt tgcaaagttt agattttaat aattcttcgg aaaaatgatt tatagattaa
    57661 ttttccattc atagaatgct ggaaatacga gtatcggaga ctagagagtt aaaatttaac
    57721 tattgaatat atttttttta tactttggaa tttgagaaat ctacaaagtg attatcgaat
    57781 tcgtctattg taaatgctcg caacaagttc cgctctttct gaacgctcca gagtgggata
    57841 cctaactgct aaatcaaaat gtttatctgc aatattcata gtgacaagtg ctttcgaagc
    57901 aataagtttc aaatgatagt catgcccatc cataatgcga tataagccca atacgcaaaa
    57961 tgaaaagatt cgacttaaaa tcggagtcgg tgcaccatca atgaccaact ctctaatttc
    58021 gaacgcgtcg taatgcaaaa tcgcaactga ccaaagaatg gcgaatatca aaagcccaaa
    58081 agcggaataa gtacccaaga aaatattatt caaaggaagt atgtaacaaa aaatgatagc
    58141 aaatagaaga gcgattaaga ttccagataa catcaagaaa gaacggattc tttcatcacc
    58201 tcgttttcta atcatcatga atcctaaatc aaaagaaatc tttattactg aaataaagcc
    58261 aaaggctgtc agtaaatggt agttaaaaag aggagaaaac gaatagccgg acatatcatt
    58321 tatccgagca taaccaccgc aaaaagaaat gatcgaaaat gccggaagta acacaaagat
    58381 cataatcgtt tgataagcat tcatcgaata tttaatttta gcaattgaat aaactaccat
    58441 ttcaagaaat aagggaataa atggaatcgg gaataagatc cagttagaat atatttctcg
    58501 atattcattt ggaattaaca atcgcatacc gtatccaacc atccaactgc aaagcatgaa
    58561 acataaaaat aagaaatgct tttgtatttt cgctctaggt tgaatgcgat acacataaat
    58621 tccaaggtat agtataaaga aacctgtaat agatgttatc attcaaattc tctaaagcga
    58681 tattttgaca cgcgcttacg atgattttga cgcaatttct tgtaaagttt ttttttcaat
    58741 ttctacgaca gagcatacac atagctctcc tttcaaatat aatccagggt agtaaacatc
    58801 ttcatagaac cgatgagaaa gatgtgctcc aaatttttta taaaacaaac ctatactttt
    58861 aagcgcacgc ggatacattc catagattat tgaaaattgc ttttgaacac aaaacttagc
    58921 tacagcttta aatgtttccc tggccgctcg ccaaccatca taagtatgaa caaatgctaa
    58981 agaattccaa tcggcgaccc tctcctcaat aactgcataa cgtctatgag ggatcttttc
    59041 gtcttcattg taaatcactg cattttccaa aggaattata ttatatggct ttttttcaac
    59101 tatacgcatt actgacaaaa tctcactttc cttttcaaaa taaaaccaag tggaccattc
    59161 atcataattg aatgcccgcc agggtgtatc actatatcct gcactgtcaa atgaccgacg
    59221 caaaaaatct ttgatccgag taagctccct actggaacca gttcctgaaa tcattttaat
    59281 cgagttttct gaaatcaatg tagacataac tttattatgt ctcttatttt taaaaaaatc
    59341 aagtagttgt actaatttta gaacacaata ttttattaac aaattacttt ataaatttga
    59401 ggattgaacc ttttaacaat tcgtagctat cctttttgac tttcgtcaga agtttaacta
    59461 gctcatatag ctttgcatct ttctttatct tatagaagaa tcgaatttcc tcgtcgctga
    59521 agatttcgac gtttgcctta atcatatctc cttcacccgt tgtcagccag acagaagaaa
    59581 tattcgtatg gtgttcgaaa ttaactgcaa atgttgaagt caacggcctt ttcccagcag
    59641 cgactctata aaggttggta tgatgaatct tcatccgaag tgcaatactt cttggattta
    59701 gccctttagt ttccaataag aaatccaaag caatatttaa ccgcttcaag acttcatcat
    59761 cgactttcgg atgcttttca gatttcatat aatagcaaaa ttataatttt ctaattgtgc
    59821 ctatggcaca ttttttaatt gacttgttgc cagcggcaca atataaattg actgatcttg
    59881 aattcaatat aagcagtaca ggtcaataaa tgtcagattc aaaaaagttc attcgtatca
    59941 aaaaaaataa acttcttgca ttcatccttt atagagtcgt tcgaaatttt ttagaaaagc
    60001 gtaaaattct accattcttt tttaactctt cgttttggtt tccttccact caaagcaaaa
    60061 gggaacattc gaaaaatctc ctgcaaaata ttgatcttaa tcaagttcga ttgaatgaat
    60121 ttttggacga agatttacaa ttgccagact ttgccatata cacagggccc agcactcaag
    60181 cgtcgcacca cttgaaccac gaattaaata taagttttaa ggattttctg aattttaaca
    60241 ggttagaaga aaccaaaaga ataattcacc tcaaaggaaa acagaccaac ctgttagaat
    60301 ccgtctttaa ttcgatcact tccttccata aatcctattc tctgattttt gtttatgata
    60361 actaaatttt gaaagtgaga ttgatgcaat cgaaaagtaa aaattgaatt caacatctta
    60421 attgatcaaa acctaagtaa gaggtaaacc tatgataatc aattatttta aaataaaacc
    60481 cttggatttc acagaatccg agttagatga atactcgaaa tatataggct ttccgttata
    60541 caacgaagac aaggaagcaa ttctaaaatt caatggtttt cgcaaggcta tagcaatcat
    60601 aaataaacat agttttaatg ctcttaatca ttccttttcg gataatttag aaagtaatga
    60661 agagtctcta aaaagataaa ttttttaaaa tcaatatcat gtctaagttc ctttccattt
    60721 ttgatatata tacagtcgga attttagatt atgagaattt tttaaaattg ggaattatct
    60781 attttcatgc ttttggggtt gtcattggat ttttattagg attttctaaa ctttattcaa
    60841 gcgatggttt tagtaaatct tacggttcta ttttacaatc cgccgcgttt tttctgattt
    60901 taaataatgg tattttgatc gatcaaggaa ttttacgtta cgatagtaga attttattcg
    60961 gttcttatta tggcttggtt ctttattcta gtttggctgt aataatctgt ttcaactatt
    61021 tattcgaatc tttagataat ccttggattt attgtaaaag acttttaggg gtcattccaa
    61081 ttacgatttt attttcttat ttcattcctg tttattactt tatatctttc atcgacattt
    61141 taggatttgc gatttctatt tttacttttg tctggtcttt gaaaaaggtt ttaaatacta
    61201 aaaaatctat tttatatttt aacctcccct ctctttctct tctaatttct atttgtttcg
    61261 tttttgattt ctttggtacg attttcgata agaaggattt cttattcttt gcggaattaa
    61321 ttccgggatc agtcatttgt tattcgattc ttttagaacg tttttttcct tctttatttg
    61381 gtaaggttat tgtttcgatt ccagatacta atttagtcaa agaaattgaa ttagaaacta
    61441 ttctaattcc agaggtcaaa gaaacccaaa aaaacaaata tccatctaga gatttgttag
    61501 aggggatcaa tttagaaaaa gttaaaacta agctaaatca ttttttagat tctaaaggtt
    61561 ttatagacga agaattgaga cttcctgatt ttgcttccgg tttaggtctt tctacgcatc
    61621 aggcttctta ctatctaaat caatatttga atatgagttt tactgatttc ctgcaatttc
    61681 atagaatcaa cgaagtcaaa aatatgatgc gtattaaatt aaattataat cttttaaata
    61741 ttgcttttga atgtggtttt aattccgctt cttcgtttca cagagcttgt gttaaatata
    61801 cgggtaaatc tcccagagat cttagacaag aacttctttc tactgaaatc cagagaaaag
    61861 ttgaatgagt agaaggcatg atagtttttt aatataatag taataccaat cagagctttt
    61921 tctttttgtt tttcaaagca aatcgttttc aaagatcttt aggtcattaa attttatttt
    61981 ctttatactc tagttttaga atgcgatttt atttttctct atccgttatg ctccgattct
    62041 taggcttctc tccgtttttt agcttttgcg aagtttaatt atgtttatcc aaaaaattga
    62101 aagaacggta ataaaacttt aaagttacaa atacggttca tttaaaaatc attgtattct
    62161 cagtttcttt ttaagtgggg cctaacgttt gttttacgag atttctctct ttctcaactg
    62221 catatttctt ttttattttc tttgtaatat tcgaaaagaa tatcaaaaca caactcggat
    62281 tttgtttctt aaaagccaac ttgtagccta caaacgaaag aaaaagaaat ttcatacaaa
    62341 acctcttgaa agactcaaac ttgtaattct ttcctatctc catcgaaact ggaaagaaaa
    62401 tctaatcctt atttctcccg aaactcttct aaaatggaga aacaacaaat tgaaaatctt
    62461 ttggtcatta ctttcgagaa gaaaaaaaac aggtagacct tccattcctt gggaaatcat
    62521 taaactcatt cgaagagtcg ctaaggaaaa caaaatctgg ggagccacta aattgcacgg
    62581 attgctttta aaattgggtc atactatttg tgaaagaacc gtttctaagt atattccaaa
    62641 acctccacct aacactaaaa aacgtatttc ttggaaagaa ttctacaatc ttcacgctga
    62701 agctatggtc gtttccgata cgtttaccgt ttactcttct aatttcaaag aaatctttcg
    62761 tgtggtgttc tttttgcatc tcggttcgag acaaattctt catttcgaca ttcatacaaa
    62821 tccgactaca aaatggatgc gcaaggtttt aaagtttgca attcgtaaac aaaaacaagc
    62881 gggaaaaaag tttcattatt ttctttcaga caacgattcc gtctttggaa aacgttttac
    62941 aaagtatttg gtacggttcg gcatcaaaca caaaaagact tcgtttcatt ctccttggca
    63001 aaactgttac gccgaacgtt ggattaaaac atgcagaaat gaattcttag atttcttcat
    63061 tccactcaac caatttcatc tagaaaagaa attagaagag tttattcatt tttacaatca
    63121 tcatcgcact catttggctt tgaacaaaga ctctccgatt ccttctcctg ttttcattcg
    63181 tccgccggat ggaagtaaaa aactcgtttc cactccagtc ctaggcggac tttatcacat
    63241 ttattcttac aagaaagtag cctaacgtct gtttcttgtt ttcttttgtg ttaccttatt
    63301 cggcaaaggg ttccttatgc cttcctgttt gttttgttaa tttaagtaat ctattctttc
    63361 attatattct atattttgaa tccgtttttt gtcagtttta ccgcctcttt tcttctcaaa
    63421 taatttcatt ttatcacatg agtctgttat cttggactta acttcccaca ttttagtttt
    63481 tgcgagactc aggtaaatct cccagagatc ttagacaaga acttctttca aatattgaaa
    63541 ctcagagaaa aggtgaatga gtatcctttt tttagttttt gcgaggctta tcgtaatttt
    63601 tacgaaaagt ttcaaaaaaa tggggatgca ctatatttct tcctatttca tattcgacga
    63661 tacctaaaat atcattaata tccattgtat ccaatttggt ctttggagta ggtaatgggt
    63721 catttgatcc tataatgcaa aattctaaac ttctttctcc ccagatagcc cattctaaag
    63781 aatcagataa ccatccaatt acaaatgaat tggaaaaaat tgaatcagct gggctattgg
    63841 gaggctcttc gaaaagtctt tgaagatatt cggaatatga tgaagtcttt gaaagcttaa
    63901 tcatattata acaattaaat tctctaaaat aatattcaac tggatctggt tcaaccacgg
    63961 ctatcagaat ttcttttgtg tttttagaat tccatgatcg aatttcatcc caaaattctt
    64021 gagtcatagt ttcattaaat tgtatgaaag tataattcga gaatttatat ttaaatatat
    64081 tttgtgggaa tcgtttgttt agaaagaaaa cttcttcaaa caatccccaa tatttgtaaa
    64141 attcttcgct tttgtaaatc attttgatta ttcttttagt ctaattttta agtttgcctt
    64201 acttgtggaa ctatctttaa aatattctgc tgttggagat ttagttgatt tggcatcatc
    64261 tcgtacggaa taccttgaat cacccttaga ataattatta gataaaccgt ctttacttgg
    64321 tgtacttttc cagccactat ttttcaaatt tgtttcaaat tctgatttag agacgtcggt
    64381 ttttcgattt gggtaccgac ttctggcgcc tgtcgtgttt tcatataagg aactaagctt
    64441 actatttccc caccacccgg cacatccact ttcggcttcg gcagcctcga cccaagagct
    64501 ttcgtcgcag caccaccaag aaccgcgctc atagtgtaag ctttagcttg cccaacggcg
    64561 taatcacgaa ctttgtcgtc tttgctcgtt aatttaccag caaaatcttt agcactcgcg
    64621 taaacttcct ttcggttatc ataaagttct ttggcgcctt taccagtggc aaccacagaa
    64681 ttgacaacag cgtttactgg agttggagca gaaagtgttg tttttacacc ttcaacaaaa
    64741 ccgttagcaa tatttttaga agcgtcttta aaaccagcat tctcgtcttg aggagcatga
    64801 ccagtcggat ccttcgcgcc aattgggttg ttgtaaacat aagcaaaacg attccaagct
    64861 tgagaattgt attcatccgg aattaaagta tctgcactgg taaacctcgc aatccccgga
    64921 tcataaaatc tcgcattgaa aaaataaaac ccagactctc tgtctaattc ttgcgaatta
    64981 aacttaggag aaaagttcaa gtccccccgt tgcacaaacg tatcaccata cggaagatac
    65041 tgcatcaaag aaagagtgtt cccctcatcg tctaacacgg tagagacgga atctacctga
    65101 tcggttaggt aataagcaag agcacccgcc tcgtttaacg cagcaatacg aaccccgttc
    65161 agataaacat tgttaaccga agagatcacg ttttcagact cgataaactc aaggccaaag
    65221 aacttgctcg gatacaaaat ctcaacgtta gaaaaaacat tgtttttggg ttctaaagaa
    65281 gactttcgga tccgaaaacc actctcgtca taccagtaac taccgaggat cgcattgttg
    65341 ccatcctgaa tctgagtaat cctgtcttga gaatcaatac tgatccgttt ggtaagatct
    65401 ttaacgttgt ctctttgacg agttaagtta ccattggcgt catacgacat cgtaagagca
    65461 tccgcacccg aacgactcga atcaatattc gtaacttgat gattcgtgta ttggtaactc
    65521 caaacgtccg tgatagaacc actcacagga tcatgaaatc tcttagaaga taagttacca
    65581 ttcttcgcat aaacaaaaga ctgctgaaac cttctcgaaa gattcccatc cgcaatcccc
    65641 aaataactac cgttagccga tgtaagacga cccagaccat catagccata atcatactga
    65701 gcggtccagt ccgtagaatg attaacaaca ttcgtaatgt tgttgttcgg attaaacgaa
    65761 tagactgcgt cttgtaaaac cttgttactt ccacccacat ctccggaaga attgagacga
    65821 accattctcc cctttacgtc atatccgtaa ctggttgtaa tcccgtttcc aagcgtaaga
    65881 ctcgacgtct gaccaaactc gttgtaggta atgttttcta cgatgtcctt gttacaatat
    65941 cccggaaaga ttccgtttgt attgacttga acagaaatcc cagagatata cccggcggtt
    66001 ccgtagttgt aacatgctct cattcttccg tgagaaatcg gatgttctgg atagtcgata
    66061 cgagtcacac gacctaaaag atcatatcta gtttctgtaa tatacggtcc ggcggtttca
    66121 gaaggaagag gatttccttc cgtagtcgct aaaatgactc tcgtttcttt tttaacacga
    66181 cctaatttgt cgtaactaaa ggttttgttt tggctcgagt cttcgatccg cacgagtctt
    66241 cctacagaat tctcactccc cgaaaaagaa tcatacgtat attcaatatt cccttctggg
    66301 atatttttag taaggattct tccgacaccg tcatacgtga aagtcgtagt cacccctttt
    66361 gcgtttgtgg tcgaagttaa atccccaaac gcattgtagt tgtaggaact cactcctaag
    66421 tcaggatcac tttgagcttt taactttcca aatgcgtcgt aactccaata ggtctggttt
    66481 cttccagaaa cgtcttttgt gggaactccc gcgcttggat tggggcaact catcaaactt
    66541 gagtcattta aatcactttt ctttgttcgg ttcccggcga tgtcgtaaca aaatccgatc
    66601 ttggcccctg ttccgtcggt agaaaagtct tctacataca atacttcccc actcgcattt
    66661 ttgacagtgc gtttacttgt tccagaactg tgagtttccg tcgtttcaaa cgcagagttg
    66721 taggccgttg ttacgaccac aggagaagtt tccccttggg caagtggtaa aatcgttttt
    66781 ttgattcttc caatcggatc gtattcaaaa gaagtcggat ttttttcttc taagtggatt
    66841 acaaaccggt ctatctctcc ggagctcgcc cagctacttt gtcctttacg taccactttt
    66901 ccggttgtgt catacacaag tctccccgta atcgcgtaat taccgttaga cgctgatttg
    66961 accgtgtaga tgttacgacc cattccgtct gtgtaggtac gggacacaaa gtctggatct
    67021 cccgttcccg tcacaaacgt tgtctttgca ctcagtggaa aactagaatc atagccgtaa
    67081 ctagcggttg tgagagttcc cacatccgtg tcagaactcg ttcgaaccag tcttccaaaa
    67141 ttatcatatt caaaatagct tttgtttccg tttggatccg tggttgtggt cggaactcca
    67201 aacgcgcttc catatccgat ttgatgtgtg gttgttagtg taatacttcc cccccatttt
    67261 gtctcttggg ttacaaactg ttgaagctca ttgtcataca cgtaagagtt cccacgcgca
    67321 ggactagaac ttgtatcctt ttcaaccgtt ttgtttccaa aattgtcata ttcaaattcg
    67381 gttgtgtgag ttcccacagg agaaagtccg cttccagtat aggaactcgc acgtttgatt
    67441 agatttcctc ttgtgtcata cgaaagtagg gacgtaatct cgtgggaact accactcaaa
    67501 cccacacttc gagtcgccct tctttggttg gtagtatcat cggtttcaaa atcagtgata
    67561 tttgttgtgg tcgtaacacc gtgcacagta tcactaaaat gatccgttgt ggattcagtc
    67621 ttccgactga tcttcgttcc gttgatcacc acgtcggagg tttgtgtcgt agttctttga
    67681 ccgcttaaat acttttcgat tttggtcgta acaggaaggt aactggtcac acccggtgca
    67741 ctgacaattg gttttacatc atacgttgtc tggatggttc cgtagtcgtt attgtcattt
    67801 cctacaatac gggtttcttt ctctgcacca gaaagcgcgc ggttcatcat ataatcggcg
    67861 taaggtgttg tatgatacag atgagttgtt ttttccccat acgcttcgtg aatggtaaat
    67921 tcagaaaacc caaaatagtc agattctttt ttaccgttta aaaatgtaga aaaagcaaaa
    67981 ccattcttgt attcgtagtt tttagtgatg ctattagaaa aaccatcgtc taacgtgact
    68041 tttgtacaaa cacgataatt tgtaggtagg tctggaatat cgtcttcccc tgtattgtca
    68101 aacttcgtag aattggaata ttcaaaatca taaatacctc caatcccgtt tttgaccctt
    68161 tcgattacgt ctggaaccgt tcctgtcgaa agtgcaaaat accaggtagg ttcttttaag
    68221 tgaaagattc caatgtctgt cagcccatcc ccgttatagt ctccttggat ccaacgaaat
    68281 acatagactt gcgcgattaa gtcaggtctg tctaaatttt ttgtgaccac acttgacggc
    68341 aaagaaacga tcctactctg tgtaagatca taaattttgt cttccccacc cgagaccaca
    68401 atcggatttc cgccgttgtc aaactggtca ctaaaaccga tcatacccgc gttatatacg
    68461 tttttttgaa tattcgtaga attgatttta attttgtaaa atgaagttcc gttgtctaag
    68521 tttttcccaa acacgatctc gcccgtgttc gtaagagcat atacaatccc cgccgggttt
    68581 tttgaattgt agtccgtggt agtaatcgga agtacaaact cccccgttaa acgtttaaac
    68641 tggatggcgt tagaagaaat cgttcctaaa taccatttgt gtgtagtagt ccttctgtct
    68701 acgattacaa gttgtgcttg tgttgtggta aacttgcctg aaaaaaaact aaattctttt
    68761 cttctctgtc ggttttcgtt tgtccccgct tgaaaaaaat cgtttaagtc tgtcggggta
    68821 agatccccac tgggagttaa aaacttagtt ccacctagac cactcagaac aaatcgtgcg
    68881 tttccactgg aagtctgatc gtctaatatg agaaccgact gagaagtatt gttttcaaaa
    68941 tgatctaccg cataaccgct gttatttgga tcaaacttag atacgtccgt atccgtaaag
    69001 gtagctaaat tcaaaacatc gaatgtagtt ccgtttgtat ttttaaaact aaaaaactga
    69061 ttggtagttc cctgtttttt gtaaaataga acttcgtctt ttaaattgtt tgtataacgg
    69121 tccggtttac cgccaaaaag ggtggtaatc ccagaagctt ccgggttcaa agaagtattg
    69181 actctttctg taaagttatt tccccgtttt agatcccatg catttgcctt tctgtcaaag
    69241 atcaaaagtt caggagaaga agaacaatca tcctgagtaa aacatccccc aaatacaagt
    69301 tctccttttc cagagtttag atttccgtca tatttgtaag aaagtaaaat cgtcttagtg
    69361 ttgctcgata cacttaaact cgttttaccc gattctattt ttacctcgtc tttaggaaga
    69421 ggagttttta ggatacggtc cggatcgggt ccatagctta gatcgctata tatcttgtat
    69481 ctaaatccgc tttgtgtcgc ttctccaatc caaaactttc cgtcactctc agagtaaaac
    69541 cctatgtctg ttcttccgtc cccgttaaaa tcaccttgga gccaacgagt tacggttcta
    69601 aactgaggag ttctagacca aatcttaaag ttgattgttc catcccctgt ttctcctaat
    69661 gtccattctc cattacttcg atcaaataaa agaaagtctg aaaaaccatc tccgttaaaa
    69721 tcaccactaa accggtcgtg tccaaataac gactgttcgg gtgtggtaaa taccttgtag
    69781 agcctccact gcatttgaaa agttacggaa tcatttttat ttggattacg atgattttca
    69841 cctacaaacc actttcccga tctagagtca tacaaagaaa tgtccgttct tccgtctccg
    69901 ttgtagtctc ctacaagaaa gtttactttg tcgtgatcct ttcccggttt tgtcaaatca
    69961 tttgtattcg aactatctaa attagaatcc ggtgtataat catttctgaa tacgttttga
    70021 aacttcttac taaatcttaa aaactcaaaa cttccccctt tattgagcat caaagtccac
    70081 tgaccggtag gttcgtcaaa aagaacacta tcacttaatc catttccgtc atagtctcct
    70141 ggaaaccatt ccattctaaa aatatcggga acagaattca tcagtcttcc gtaactttta
    70201 aactgcaaaa cccttccgtc gtgttctgct actacaaagt ctctggtttc gggtaaatag
    70261 aatgcaatat cgcttcttcc gtctgcgttg tagtctccac ttacgtttcc tttaaagaat
    70321 tttatctttt cgtcatttcc gtatccttga taccggtttg catacagttt gaagttatat
    70381 ccgccttctt ttcttccttc ggcggccttc caattccctg acttcggatt aaaaaagagt
    70441 aaatcagaaa tcccatcccc gttaaagtct ccttcaaagt attgggtcga ttctggattg
    70501 tcttctaact cactggaggt ttgattgact atattctgcc aggtaagtag tctgctggaa
    70561 gtttgataaa aaaactctgg tttggttgtg tgtttactcg attgtatatt tttgattcta
    70621 ggtcttcccg aatccgtaga aatttcgtat tccggtatat actcatacaa ttttcctccc
    70681 ccgtcccaac ctacttcgat tctttcaagg attctgtcca ttttcatgag gaaaccaggt
    70741 gtattagaaa cgtaaaaatc ttctctttgt tttgtgataa accttacgta ttgtttggcg
    70801 gatagcccac ttttagagtt tcccgtatat cgtatttctt ttaaatagag atttctattt
    70861 ttgaatattc tgaattgtcg taatttgctt gtagatagtt tccgtttttg tcttctgttt
    70921 ttgtcaaata ccagctatac gtttggtttg gaagcgcagg attgtagatc ctactttcta
    70981 aactttctcc gtagatggtt ttagttccgt ttgaatccaa cacttcccaa actcccccac
    71041 tttctatttg agtaagtttg aatattagaa agtcttcact tgtaatttct gctcggtaga
    71101 gtccgttttc gtttgtattg tttccgctca ctttgacaag tcttgttccg ttccagctaa
    71161 aactatctct tgtgtcgtag tagagggctc cgtattctgg agttcttgtt atacttccaa
    71221 gtcctagact ccatccaact cctaaccatc catctcctcc tgtagaagaa tacgaaagac
    71281 tgagtttagg ttctattcct gctcttccgg gtagtgtttg gatgggatat gttaggctaa
    71341 catttccgta gtgatttggt tccgggggtg ctacaaaaga agctccagcg accggttctg
    71401 cttttgtttc agggtcgtct atcgcttgtg cgtagttagt cgagatggag aatagatcac
    71461 ttccttccgg tgcgggtgct gatccagggg ttccgtttcc agaaccaggg ctaccaccta
    71521 ccccacttcc agacgaggga aaactcgctc cgttggggat tccgagtaaa gcccaccacc
    71581 agttattgga ctttcctttt tttccaggta aaattccaca cgtagttgta gcaaacaaaa
    71641 aacaaaagaa cagtagtata ttgatatatt tgaatgtatg agtgcaatat ggttttaaga
    71701 atatttctaa agaatggaaa aagaaacttc ctcctttctt ttgaggcgaa gtcttttttg
    71761 taagcgcgtt ctgttttttc tctgtctttc tgtttgttct ttcttcgttc atcttgtttg
    71821 ctttttcttt tcgttttttg ttaaatcttt cttcttaatt tcgcttttac ttttgtttat
    71881 ttttcaactt tagtacattt tatttttcta atataatcgc ttgttgttta aaaaataatc
    71941 gttcaaaaac aataaaccct cgatcgtttg aagacgaatt tttctttcgg cgttttagtc
    72001 ccgtcatact actttccaaa aatctttgaa atgggcatgc tgtcggagat ttttttgaaa
    72061 gtgttccgac agaaatcata ctctttactt gcaaaaagta tgattttgtg gtagagaaaa
    72121 atctaccgag ttttcccacc acctcacccc ccacccaaag aaactcaatg tgtcactccc
    72181 tacgagtcgc tccacagggc ggggccgagt attacaaaag attgtagtaa ttccgacaaa
    72241 ttgaaaattt gatatttata taatttcact ttcatccttt ccatttctga aaacaccaag
    72301 ggcggtttta tttttctaat gcaaatccag ttgcgaagag ttaggagcga gtggatagac
    72361 agaaagaatt cacttccgca aagccttcct tcggaagacc ctattcactc actcctaaaa
    72421 cctatctact aatacttgat cttagctcgg atggtataat ccctttcgat caaaggagat
    72481 acaaagaagt tattcagtcc gtatttcaac gagcctggat tggccagatc tactttgtaa
    72541 cctcgtattc tttgttgtgt tttgtcctga gaaagccaag tcacaagtcc aaacccgttg
    72601 tctacaacag cagttcccct atattgaact ccttcgttgg tagtactgat ctgaaattct
    72661 tttggaccat ctactgtaaa agtagatatg tcgctgaccc ttccccagat agtacgtctg
    72721 gttccgacca ttaaatccca agtagtcaaa actttatttc ctgataagat ggaacctgaa
    72781 aaactcatgt ttctgtaatc tgcgttcgtc tgcccctgag acaataacaa tccattcgga
    72841 tacaacaact gtcctgcttg tagatctaaa acttttaaaa agatgtcctt accattattc
    72901 tttctatatg tcagaagtcc tttgtctcca gaggaggtaa gtttcagtga gtctacaact
    72961 ccagattcca cttcaatatt cgaagttcct aataaattag aattggaagt atcgattcct
    73021 cttcctaaga tcatcccgtc gtttcttctc caaagcacca ttcctcttcc cgtagccgct
    73081 gctacttgta gagtatctac tggtcttgtg gcttcgctga ttaaagtttg atcggagccg
    73141 attttagttc ctgtagtcag gttgtatacc gaactgtaaa cagtatgaga atcgccaccg
    73201 gatggtagtc gaacattcca agcatacaca agttggttgt tgtcatttgc gtttgctgca
    73261 atgtcgattt gataagcagg tgtattgcta ggaacttcag ccacgtagta tatggtttta
    73321 gttcctacat aactccaaat ggaaatgctt ccgccttgaa aggctcccgt gtccaaccgt
    73381 aaaacccgag cattagcttg gtaagttttg gtttctatga acgcgcaata ggtcatttgg
    73441 caatacgtat aaacgtcata cattggattt ggtgaagttg ttatggaagg tacgaaagac
    73501 gttgcaaagt cgttccaaac aatcgcagct cgatcatttc caaacacaac gtcatatgaa
    73561 tacgaaaagg gaggactgcc tggatacatg cccaccgttc cccatacaga cattccgcca
    73621 actggttgta atcgacttac tactaacgtt tcattcacta aagaagtcaa cgtggtcaaa
    73681 tcccgcaccg aagcatagat attgtatccg ttatcccata caatcactgc ttttccattt
    73741 tttgctttga caatataatt tccagtagaa gccgccgaat tgatgttaaa cggatttcct
    73801 aacgcttgac ctgtactaat ctgattgtat cttccaatga gagtcgtgcc ttgtctccaa
    73861 acagtcaaag caacgtcccc gtggttcact acagatggat gatctaaact cggagcgttt
    73921 acatccgcgc taatcgggaa atctgtgttt gtactttcta agcgatacga cttaccactc
    73981 ggagccgtca aacggactaa accagaatac aagaaattgc taaagtctcc accgtccgcc
    74041 caggaattcc aaagagccac accttcgttg tagatcccca tccagttaag agagtttaac
    74101 tctggagtaa aacccaaaca agaaccggga tgaaatggaa tcgaagaaca actaacgttc
    74161 ccgctcgaaa caaagggttt gtattgaatc tgatcaaacg ctgtagagtt aaaagaagaa
    74221 ttcacaaagt tgttccaatc ggttgtaaac cctgtatcca tggaaagcct gacatccgga
    74281 gaagtcaaag ttccaggaac atacatagaa gttgtttttg gagcgtctat ttgaatcagg
    74341 cgatctaact gaacgtcaaa agaaccatcc tgtgccgcgg gtaaaacctg aaccactttg
    74401 tagtttgtag aatctccttg gataaaaaag ttgtcaccta cgtttacaga accgtaagag
    74461 ttcgctacct tcacaagact tgtacctttt acgatcggaa cccctgcttc tccttttaat
    74521 ttacgaacct gagaaaagtg taaaggccag atcgttttac gatacgcact attcaaagaa
    74581 ggtcgaatat acaattttac taaactaatc gcaggatcaa cgctagtact gagtgttggc
    74641 aattgaacac aaagtgtata cgtctgactg ataaaatcca gagtcgttcc acagtttttt
    74701 agtttgtaag gatcacttga actcaaatcc ttaatgacat gaaaccaatc cgtccgattt
    74761 ccaccaaatc caagactgat ttcaaaatcg gccgcttggt tgatattgta acgatccgaa
    74821 gaaacttgag gattgtaagt aaagtttgta aaatactgat acggacccgt atccacagca
    74881 gtaccaaagt taggcgaaag atatttcgtc ttgtctaatt tgatttttaa ttctactctt
    74941 tctccaaaac ctacttcgcc taaataaagt gaatttgtat ccggataata aggatgattt
    75001 ccgagagctt ttagatccca ttttgtattg agaggataac cgtttccggt ttctaaagga
    75061 ttggttccaa acttttgttc tactttgata aagtccttaa aagaaatgta aactaagtcg
    75121 tagctatcac ccgcccagat gatagaatcc acacctttta aaattggagc cgcaaccgca
    75181 cctctccaag gatcaaatct acgaacactt ccagagtcgg tccagtattc ggttggagaa
    75241 taaaattttc ctttggaata aatcgcccaa actccagaat tcattttttc tgattctgtc
    75301 cattggctat acggtttttg aacacaagcc gttctactca caccatccga tccggtacta
    75361 gtttcatcct cacaaggaat gttggtactc actcctccaa acgattggat tccttttaag
    75421 taaactctgg actctcctaa cttaggagcc gattcagaca aatcgattac ataatcctta
    75481 aatgtaatat tgtccccgga acaagaaatt ctttctaaag ctttttttaa actgatcccg
    75541 ggagaaaata cgtccgccgt ttttgtgtta cacggattcg atacgttcgg tgtatcaaat
    75601 gcggtcacac gatacatttc tctgactcct ggtccataca cttttaccag tgcggttctt
    75661 ccttttgcgt tttcttctat gatctttaga ttgtttccgg taaaactgag tagagatgat
    75721 ttgtaattag aatccgctac gtgagtcatg gtatagtcca cgatcatgat cttaggtgta
    75781 tatccggccg cgatcgcttt ttctacttcc gatgtattca aatttgttaa ttctactaca
    75841 tacggtccaa agtcagatcc tccatatact tccacttcaa aaagactata gtcgtcgttt
    75901 ctcagtctaa aagaagacat gggaaccagt tctcctccag gtgtttcaaa catcaaagaa
    75961 caaagtatgt ttgatatttt aaccggcatg ttgactgaca aatttttgat atacaaagcg
    76021 gctctgacca ctcccgcgtt tggttctacc gtagacgttt cattgatctt tgtggattta
    76081 tcggatcgat actttctggc tttatttgtg gatgaatccg attttaaatt ccaagcgtct
    76141 ctatctatat tgtttttaaa aggtctatcc gcccatttgg ttgtagttga agacgtagca
    76201 ttttttgcgt tccaactgtc tcgactactg ttgctgtagt tcatcccagt ggatacaagt
    76261 cccattccaa aaccggcggt cattcctgcg gacatacttt tttcatgaga ctgtcccatt
    76321 tctgtttccg tactgaatga atcttgaaac tgtacggttc tttcatttaa ctcgttctgg
    76381 tgtatctttt cagatccttc gtttttagag gcttcaaagt cgtttgagtt gatctcactt
    76441 acgatctgat cactttggtt acttgaattt tttaagatct gtatctttaa agtgacagga
    76501 ggtgcgatcg ttgtttcgat ctgtggatag tctgctatcc atacgttagt cagcgtttcg
    76561 ttctgattta agatcccgtc tccgtcaaag tcgtttacta tattcgttcc cgtgggatcg
    76621 atcgttccca tcaaagcatt tgcatttacg gtcctacctg gaggtaggtt gaaaattgcg
    76681 tctacgggtg ttactggtgt ggaacccgct cctccagttc cagagtttcc tggttttacc
    76741 ggtactcctt cgttgtttac ctgagttttt acaggttctg cggccaacca aatcgctccc
    76801 gctagatcca cgttttccat cgtgttacga tctttctcaa acaaactaca cgttgcaaga
    76861 aatggtatgg ttaagaatat tataatatgg aatatactta gatgtatttt ccttagaacg
    76921 tttatcattt tttcacctct ttattttcac ttttgatcta ttacgtcttt catcagccat
    76981 acattcgttc tttgttcatc ttacgtttgt tatgccttca ttttgttttg ttaaagttga
    77041 taacgtcgtt tttcaaaagt ttcttttcga ctatgaaaaa aatgaggtct attgtggcta
    77101 cagcatttcg aaaaaaatgg tttttttgtg atacttttac caaaaatata tcatattttt
    77161 tgattctatt cgagtaatcg ccaaacgttc gttatggata ctaaagtttt tttgttttta
    77221 agttgcacaa aatcgaatat gttttcacgt ctttgattct tatttaaatt catgttataa
    77281 ctaagaatgc gtttattttt gtttcgtttg gtctttgtct atttttttgg ttttgtattc
    77341 tttagtgttg atctaatatt ttaaggatgg gttatactga gggctatgtt ttgcaaaacc
    77401 aggactgttg aatgaagaaa ttttatcaca ttcaatgtta tgagtatcat ctttcagttc
    77461 gctcaatcta cctaagtgaa aacaaaattc aagaaaacgg ataaatttac aaattaaact
    77521 cgaaagtcat catcgttgtt tttcgttttg cgacagaatt aacggtactc aattttatag
    77581 agatccgtat tatttttaaa acaagcttac cacggttttg ttttgattca ttctgtattt
    77641 tcttgttgaa agatgataac atcatttgac taacatattc caacacccta cccttttgat
    77701 tttgtattac tactcggacg catgaataga atacttgtgt tagattgttt caaaaatttg
    77761 aatattttgg tcttggttta aaatgcagta aatcccgaat ttgcgttatt ctttaaatac
    77821 cactagtttt tcgtaaatta ggccgttaat aacttgatac tattttcata cgtccgagtt
    77881 gacctagtaa cgtaaattct ctgcgtaaga aaacgagaaa ggcttttcta aaagtagtag
    77941 ttcttacaag tttagaattt gttcgtaaaa tcgtgatttg ttgtactccc acatttgaga
    78001 aatcgatcta taatgtttaa gatttcattt tttttcagaa tcatgggttc ttactctaaa
    78061 ctcatgtcca gttaaaattt ctaaaaaaca aaataaaaaa atctatattc ctaattttgc
    78121 aattaaatta taaaattgat ttgacctata acagcttttt aaaaaacgat ccaaattcat
    78181 aaaggagaat ccacttttta a
//
