# Supplementary material for: Horizontal transfer of the rfb cluster in Leptospira is a genetic determinant of serovar identity
Source: Life Sci Alliance. 2022 Dec 9;6(2):e202201480. doi: 10.26508/lsa.202201480 (PMC9736851; doi:10.26508/lsa.202201480)
Supplement: Supplementary file 8 [file LSA-2022-01480_Supplemental_Data_2.zip › Supp_Data_1-plasmid_sequences/Linterrogans_782_p4.gbk]

LOCUS       KANKHBIE_1             74118 bp    DNA     linear       21-JAN-2022
DEFINITION  Genus species strain strain.
ACCESSION   
VERSION
KEYWORDS    .
SOURCE      Genus species
  ORGANISM  Genus species
            Unclassified.
COMMENT     Annotated using prokka 1.14.0 from
            https://github.com/tseemann/prokka.
FEATURES             Location/Qualifiers
     source          1..74118
                     /organism="Genus species"
                     /mol_type="genomic DNA"
                     /strain="strain"
     gene            1..882
                     /gene="noc"
                     /locus_tag="KANKHBIE_00001"
     CDS             1..882
                     /gene="noc"
                     /locus_tag="KANKHBIE_00001"
                     /inference="ab initio prediction:Prodigal:2.6"
                     /inference="protein motif:HAMAP:MF_02015"
                     /codon_start=1
                     /transl_table=11
                     /product="Nucleoid occlusion protein"
                     /protein_id="X:KANKHBIE_00001"
                     /translation="MKKLGFNAKNLISTENQTPKKKDSYFQGSLTNLLGSNEITEILI
                     DSITSIDNPRTNFNFSSIKELAASIEAHGLLQPITVRKKGEKYDLIAGERRLRAYQFL
                     KRKTIPAIIKNVEQINPENLTEIKLIENIQREDLSDLEIALTLSTLKERKKTTNEELA
                     IKINKTEGWVKAKIAHITTLETLMKKGSLTNLNLFQEVPTSVWVELSSSVKENPKAVE
                     NWLNSHFSKKEIPKQAEARIFAKGLKNGKLKKNKNSKTESLEYLQKQEEELAEKIKKL
                     QKKRKNILAKIAFIENS"
     gene            1298..2440
                     /locus_tag="KANKHBIE_00002"
     CDS             1298..2440
                     /locus_tag="KANKHBIE_00002"
                     /inference="ab initio prediction:Prodigal:2.6"
                     /codon_start=1
                     /transl_table=11
                     /product="hypothetical protein"
                     /protein_id="X:KANKHBIE_00002"
                     /translation="MEGIYLRTPKAFTKERRIKRNQLGTAILVFGSMWSFSGKGNICF
                     ASIGLGPDDEENPKIGKATICSRSGLSKNTVVKYKKLLAQLGWIQVRREGGTKNDTIH
                     LFETPQTILEKVIPNNNDSNAEKIGNLVFNENALGIKNPNCMNEDSCSVPKGVGFTVQ
                     NSSKHNINKINNTKHENFQIETKRIDSIWTGFLVWAKERLSKTSNESLKQFRVKFENE
                     RLYIVGEINDSLKMIVSKYFNEEAKLKTEIKFVKEELQEKEQNFNSSKKLDPSNQENQ
                     TQPNQESSISVDQSENQDIKTFSDYISVDKVIHEFMSHSSLKLNRPDLEEIRKLRISY
                     DLEKIVIYDPLPERLKNHIRDYFYSHPQRMIALQFEEGKNKFHVAA"
     gene            complement(2976..3617)
                     /locus_tag="KANKHBIE_00003"
     CDS             complement(2976..3617)
                     /locus_tag="KANKHBIE_00003"
                     /inference="ab initio prediction:Prodigal:2.6"
                     /inference="similar to AA sequence:ISfinder:ISGme3"
                     /codon_start=1
                     /transl_table=11
                     /product="IS5 family transposase ISGme3"
                     /protein_id="X:KANKHBIE_00003"
                     /db_xref="COG:COG3039"
                     /translation="MGSVKRDIERKVENPNERLKSLLEISERILTQSKNSKNKIYSIH
                     APEVECISKGKSHKRYEFGCKVSLVTTSKSNWIVGVQALHDNPYDGHTLKDAINQMEK
                     IVGLRPKEVYVDLGYKGKDHHPEDVQVHLSNKSRKKMTRWERMWMNRRSAIEPVISHL
                     KQDHNMIRNFLKGKEGDRINAILSAAGFNFSKLIRAFFCYFENLISSSFLFSI"
     gene            complement(3788..4387)
                     /locus_tag="KANKHBIE_00004"
     CDS             complement(3788..4387)
                     /locus_tag="KANKHBIE_00004"
                     /inference="ab initio prediction:Prodigal:2.6"
                     /inference="similar to AA sequence:ISfinder:ISGme3"
                     /codon_start=1
                     /transl_table=11
                     /product="IS5 family transposase ISGme3"
                     /protein_id="X:KANKHBIE_00004"
                     /db_xref="COG:COG3039"
                     /translation="MKPEENSKQQNQGELFRNRLDQILDPRHPLYQIANKIDWEKFEK
                     EFGKYYTEKTGRPGLRIRLLVGLHYLKHAYNVSDEKVVEGYLENPYWQYVCGNEYFEH
                     DFPCDPTSLVKWRKRIGSDGVDKFLEETIFLGQREGQIKDPEFRRVNVDTTVQEKAIT
                     FPTDAKLYHRMRQVLVKEASKENIQLRQSYKNLPHQFLQ"
     gene            complement(4495..4722)
                     /locus_tag="KANKHBIE_00005"
     CDS             complement(4495..4722)
                     /locus_tag="KANKHBIE_00005"
                     /inference="ab initio prediction:Prodigal:2.6"
                     /codon_start=1
                     /transl_table=11
                     /product="hypothetical protein"
                     /protein_id="X:KANKHBIE_00005"
                     /translation="MRMDSSVVAYFENCGVKIWQSVCIEWQFDSNEIPYGSDSFYYET
                     NPRSYFELFNLKSNDTSFVNELPIIDVNSRP"
     gene            4752..5165
                     /locus_tag="KANKHBIE_00006"
     CDS             4752..5165
                     /locus_tag="KANKHBIE_00006"
                     /inference="ab initio prediction:Prodigal:2.6"
                     /codon_start=1
                     /transl_table=11
                     /product="hypothetical protein"
                     /protein_id="X:KANKHBIE_00006"
                     /translation="MEKTGEGQKPCSLIFPLVKNIFDKLFGDRGYISQSLFESLYEKG
                     IQLITKLKKNMKNKLMPLVDKILLRKRAIIESVNDELKNICQIQHTRHRSFCNWTVNL
                     LSGLVAFSFFPKKPSLNLRSNDNLQLLLSPYACSR"
     gene            5780..6754
                     /locus_tag="KANKHBIE_00007"
     CDS             5780..6754
                     /locus_tag="KANKHBIE_00007"
                     /inference="ab initio prediction:Prodigal:2.6"
                     /codon_start=1
                     /transl_table=11
                     /product="hypothetical protein"
                     /protein_id="X:KANKHBIE_00007"
                     /translation="MKSKNIFKLFLFALTITLIAINCKKSKTVLSDAMLLENPGEKKP
                     TYVADGRVKRGEYVTLLEEKDFNGVKFNLVEIKGVSTKGWLNEKNLYEGELKSATVIK
                     DADLFLRPNEKSEKAGKAKAGLVVFKLEEKDNFIYIQFPGKKAYISKNDLGDGETVVK
                     TIAIPGLGNATVLASSQYIQSEGKELDFDPRNVFDGKFQTGWCEGKTGDDGIGESVTI
                     SFPNAIRLSEISLVNGYAKSEESYQNNNRIASLKVESSYGSSAILDFDDNNFDYQTKS
                     LDITGDTFKFIISKIHKGKISDTCLSEIKLTGSEHVPEYHDGEGHQAD"
     gene            6755..8014
                     /locus_tag="KANKHBIE_00008"
     CDS             6755..8014
                     /locus_tag="KANKHBIE_00008"
                     /inference="ab initio prediction:Prodigal:2.6"
                     /codon_start=1
                     /transl_table=11
                     /product="hypothetical protein"
                     /protein_id="X:KANKHBIE_00008"
                     /translation="MVLRLPNINMRKKYYNKYLILGIFLFSFSLVAENTFQPGQAKVT
                     VGILNVRNIAAAGGDVITTLKRGEVLNVVDRSTNESTENGITDFWYKVNLPKKKSGWV
                     FGGFISFEMNLEGGLRWKTVNPGGGQKFTGIVVSNNGEIVAATEKGNIFISTDKGKSW
                     KKLIPQALGASIGKINKLILVNKEIWAAASGENGGGVWKTTNTGKSWAQFSTVQGLSS
                     NDVYDLAFQKDGSIIAATEKGMSQTKDGGQTWNSNVNGEELNMKILSIAVSQDGKVFA
                     GTIDGLYAFIESSGVFGGTKYSWNRVGKGEPNMGDSIYSVGITPSGEIFVGTELGVSR
                     SNIKELKKWSGVGGKSIVNAIYMDSSKILIGTDNGLNISTDNGLSWVTYKKENGIANN
                     RVDAISINPIDKTIWTLSGSEGLSYHE"
     gene            8025..9137
                     /gene="mtgA"
                     /locus_tag="KANKHBIE_00009"
     CDS             8025..9137
                     /gene="mtgA"
                     /locus_tag="KANKHBIE_00009"
                     /EC_number="2.4.2.-"
                     /inference="ab initio prediction:Prodigal:2.6"
                     /inference="protein motif:HAMAP:MF_00766"
                     /codon_start=1
                     /transl_table=11
                     /product="Monofunctional biosynthetic peptidoglycan
                     transglycosylase"
                     /protein_id="X:KANKHBIE_00009"
                     /translation="MNWKLFQERVLRLYQTLVANRKKLFRWSFYFATGIFVLFVLVTI
                     FQFCIFLYSKDLIYHELNSLKSGLSIEGQKKVPSQIISIFDRNNLLLGEYNRGANHTL
                     SLKQCSLLGTVQKTLIASEDQDFYSHNGFSFKGILRAFWRNLISFQIQQGGGTITQQL
                     ARNLFTERKRNSITRKIYETILAFYVESKLGKNEILCLYLNKAYFGQNSYGIEEASRF
                     YFNKSASKLSYAEAAILIGVLPAPSLYNPVRNISSAIKKQMNVLDLLVKNEILTEKEA
                     VKKANEFKTLYQINESNLENPYGKIAKSGTNKSFSINHAPEINEYILKYLTENFESLQ
                     NSNDHIQIYTTLELTKQLTLKKNSKWRHRFSTLEFS"
     gene            9292..10302
                     /gene="mrcA"
                     /locus_tag="KANKHBIE_00010"
     CDS             9292..10302
                     /gene="mrcA"
                     /locus_tag="KANKHBIE_00010"
                     /inference="ab initio prediction:Prodigal:2.6"
                     /inference="similar to AA sequence:UniProtKB:O05131"
                     /codon_start=1
                     /transl_table=11
                     /product="Penicillin-binding protein 1A"
                     /protein_id="X:KANKHBIE_00010"
                     /db_xref="COG:COG5009"
                     /translation="MKRQVGSVLKGFLYGVAMEEGIIDENSELDDSPINIAGYKPRNW
                     YGSYLGKISVAKALQRSVNTVAVKTLKDLGISKYIDYIQNGLILSRSETKRFPKDLTL
                     ALGSADFSPMEVGTLYSEIVNGGTVIEPAFLRKIVVDGNLYYQNESIGYQGNRIFKKS
                     TCASILEFLKSVFDTGGTASWVGDKKKRNSEYLNYDIAGKSGTVENENPVYDKLGLKG
                     ARDIWFVGLTPMEVTVVWFGHDEGVPIPGSGSSVAASTWAKYAQSTIQPKEDRKFFLN
                     VTSSMEDVPSSLRNESSSEENDSSEKELNRFEKDNQQEDPDFYPSNEEKIYVAPDEKP
                     KG"
     gene            complement(10401..10628)
                     /locus_tag="KANKHBIE_00011"
     CDS             complement(10401..10628)
                     /locus_tag="KANKHBIE_00011"
                     /inference="ab initio prediction:Prodigal:2.6"
                     /codon_start=1
                     /transl_table=11
                     /product="hypothetical protein"
                     /protein_id="X:KANKHBIE_00011"
                     /translation="MCNVLVLNDLYVNPDYRNMKVGKKIINHVIDYCRKNNFKGIALE
                     TAESNLVARKIYENLGFTKDDSYLHYYLAIS"
     gene            complement(11766..12386)
                     /locus_tag="KANKHBIE_00012"
     CDS             complement(11766..12386)
                     /locus_tag="KANKHBIE_00012"
                     /inference="ab initio prediction:Prodigal:2.6"
                     /codon_start=1
                     /transl_table=11
                     /product="hypothetical protein"
                     /protein_id="X:KANKHBIE_00012"
                     /translation="MKSIFQIFIYSIFLILVISTKNIFSDEMSGGHENAKMFIEEKRY
                     IEAEKLAISLLTNNPSDVTAEYILTSAWVGLGREEAKKGNLDKAIELLQKARQKWPFD
                     QDLKKEIELLGNISFKKNVSSNSSQNHDKNYAIFILVKETYDSIQELKLEIHALANNK
                     ESDYYRQELVSSSKREVIYVIIISVMTLVSLLNIFAFYFFIQKKKQ"
     gene            complement(12396..14135)
                     /locus_tag="KANKHBIE_00013"
     CDS             complement(12396..14135)
                     /locus_tag="KANKHBIE_00013"
                     /inference="ab initio prediction:Prodigal:2.6"
                     /codon_start=1
                     /transl_table=11
                     /product="hypothetical protein"
                     /protein_id="X:KANKHBIE_00013"
                     /translation="MNKFQIFRIWELIHFKVVSKFVGFFLRKIILNFSQNVLVSAKTV
                     ALCDSQQTYFTESQEEFLHYKVFNKRVLNQILSKIKKNKTSLFQKLKMGKSYENFIRI
                     KIILRKQNWFRSKIESDSILKRRNIFSLILYLSIFPLSNCLNSPLSNIQNAQNEKVNL
                     AFVSQIGPRSATITWECSHSLPGSILYGKSGLESVVTSLENSKVHSMTLPNLESNTDY
                     LAFVFCSSTTDKLQSIPLTFKTWISDFPNRTRGLWVIGGMGADASPVREIDFFDPVTS
                     TWYPSATSIPTPRVFANVVSHKNKIYVIGGMEKQGINYVASKKTEAYDPYLDQWTTLS
                     DMPVANQGGVIASVGEEIFIISGTTTNDMTTGTILNTVSRLAPGIGQNGLWQNYLSLT
                     AIFSRVDMSGCGLNGNIFFTGGRFTNDGTPQATSDSFSPSINSTSAAGEPSITIARHG
                     AGSTCVKPLNSDPYPTDPEWIAVIGGSTGTSTLQPITSITTSNRTDFYQNGMVAFAIG
                     PILPVAVYFPGVEASYETRKLFVFGGASALNIPTDSVYSIGLQNPIASNWSLDSLKMP
                     RARYAHKVIRIDR"
     gene            complement(14132..15016)
                     /locus_tag="KANKHBIE_00014"
     CDS             complement(14132..15016)
                     /locus_tag="KANKHBIE_00014"
                     /inference="ab initio prediction:Prodigal:2.6"
                     /codon_start=1
                     /transl_table=11
                     /product="hypothetical protein"
                     /protein_id="X:KANKHBIE_00014"
                     /translation="MTKKLIRYILFFACIGTFESGLFASELLLKSGEAFLIEEVNESA
                     DVVNVRWKGRQFRIPKSEIQRIDYSKKGPESSYNYSEFRLTDGSQVRGIIVETKKDKL
                     VFRTELGFVEIEKSKIQNLNENSLEKESPNLPDKYLSGRSGENLLYVGGSILLQATTG
                     PSHKTNPGVGGAGLFIEKGFINHPLWFFGFLSEYSVAPGAQGSISFWNQSLYFGKQLG
                     ASAPYFLFGGGVTSVQWKNDSRFLNGTDPELLGEFGWAWEFNNGSRLRLGIRSQCILE
                     SGDSFCRSGIRISWGILL"
     gene            15321..22301
                     /locus_tag="KANKHBIE_00015"
     CDS             15321..22301
                     /locus_tag="KANKHBIE_00015"
                     /inference="ab initio prediction:Prodigal:2.6"
                     /codon_start=1
                     /transl_table=11
                     /product="hypothetical protein"
                     /protein_id="X:KANKHBIE_00015"
                     /translation="MKRYVGLFFLSVSFLFLFNFSLLSGIQNVFSSVASAIAGGIPQK
                     LPTLQAGPDGSANTQVEIELPPGKVVPSLSLSYNSNVGNTIVGMGWSLNGLPTVSRNP
                     SLGINYNGNDSYVSSLAGELIDVSGNKTIYHSKKESYIKFEPQGTCGDGPCTWMATEK
                     DGRRFIFGGSIDSRIPALGRTAGSIREWALSREEDSHGNGYDVNYTPVDVNSGDYYPN
                     TIMYNDRTIRFNFENRNDKIPNYSLGTMERIQKRLDTIEIRVGGNVFRTYDLDYSYGP
                     VTGRSIFRKLKQNGSNTFGSENFADLDFNYTNHSGSFSPGHLDYQNLSSVSNMNVFIP
                     NIAVDAMNFILNGNLPYHPSALDSNIDASLQYVVKVPVPDRNACNIGFASCLCAAIPV
                     CWGGNQHFLEYLAGNCWSFLGWGGLGSCEVGVDSALTAWLPMDLNGDGIVDFATLNGN
                     EANGSIHLVGHIQKIGQPAISFNGPNIPIHYNTFYQVVDLNGDGKTDFVYEDNGRLWG
                     IYSTGGNFTSPVLFGNVNLNSANRDMHVFSPYEYKFHYGPNNTTPLASDRASKDFFGD
                     VNGDGLSDFIHNNGGSFSIYINRETYFDNPIGIGGGGDFYLNSMIDFTGDGKADYVQL
                     VVTYDNSTLTALQSQKTALDTLMAQYQTEHARVKAVVDQMPTPTTHANIDDTEFENLL
                     AYLTANGYDSLSDSLESDGKDYPYTPSTVTGLQSILENIVSARLNFVGQQSYALNNQI
                     AAIYAQGNLGQATYALQVRSFNVSNGTSQNVTYPLFSYVNPDKSTLSDVNGDGMLDFV
                     SFVGTQSIVCIFMGNGFSNPIATNLNAGNGKNLLDFNFGEVNGDGLSDLVLFNKENHT
                     IETYLSRGDGSFYYSPGFSFGGFSTQEYTESNGIERSDTYQISLQDMNLDGISDVSIA
                     FLSLDKTWGRIYYRYNNPRNSGEDQLLNVSNGAGQTSQVQYQLKNNHSGALQTGTGNY
                     PDVPSMTPGFLVTQTRQDLSNGIVHTTNYSYTNERYIQGTRTISRSLGFASIRETDVN
                     TNFYKITDYFQNDYRLAGVPQSTRNYNASNNLTGSTTQSGFSFPNPFGTEIAIVGVVT
                     ANDYRNGTLVETSIQNLTYDSYGFTTSVVESLGSHTITNTSQVSNDVAGWRMGRVTRS
                     RKNVDGTWVTDTQLGYTGDNLTSQTQFPTSASPLTTTFGYDSFGNVVSVTEPSGGVSF
                     LTYDPVFNHFPVTKTNTLGHVTTTNYDFATGLETSSTDPNGAITLTSYDGYGRKASVT
                     YPGEGAANETYTYSNTGEYNLTNLNNNEFVTKSIRDNVSGNVSTTRIFTDPLGNTIRS
                     EGNTALSGINSIEDNYFDYTRGVLIQKSNEYYTSISPQFTTYQYNDPDGELTTILEPS
                     VNGMIQTSITKTGFTETRTTAFPDGQTKTEVVTKNELGQVILKTVNGRTILTNYSPFG
                     GISSVTDVGGLTTSFVYDSKGRRVSTQDPNSGTISYSYDSLGRLYSQTDARGKTITFT
                     YDLLGRPLTQTTNGPEAPIQFTYDDASVPFSRGRLTKITDESGRTEFLFNQKGNEIQK
                     TKYVDDITAIFKTDYDSLNRPITETLPDGTKLHNFYSSNGTLSSITMDTADGTSTGHT
                     VVSYQGPYLDSNGVPSLRRTSGNGVTMEIGFEPLDKKPLSIVSKKPDGSVIGNTELTY
                     DSKGYITKIEDKLNPNRTQNFTLDNLGRVTQATGKYGTQNYTFSANGNLIQKGAYTLG
                     YTDASHANAVTTATSANTGMMNYGYDASGNMVSRNGDTLRYNSYGKLIEITPYATSSS
                     IRNVYDFQGNRVKSVSDITLFSTYTLDDNYEIVREPGKPERHTLYVKGLQGDLVAQWT
                     REDATLRISGNESEESRFVLGDIFSSMIKPFCKDITGDCGDYWENRFESEFIGIFGYS
                     KFFQFGVPTGFYKAFYFLLLLAVIYLVYPYFLKENLLLQNLGWKGVTTPALILSLFVA
                     TSLPGCGVLPETGGKDGDPPWILAMGANVAPGVPSIQNPGVGMTGGGSVGGMPVTGMY
                     FYHPNHLGSITMITDGAGNPASGPEPGVSFVSYEPYGSIIRNDSYGPDIFRYKFTGQI
                     EDKETGLYYYKARYYEPTLGRFLQADSIIQPESVNGMNRYMYVDGNPVSYRDPSGHIS
                     GPDMMHMLNRIVGHAMGKDFNSKGLDKKLSTRGFSTGINRLAKRAFSVSQKVGTKKGW
                     EAATLAYYETEGDLMSMADAYYKGVKSAKRSKRTKEMLHIADAVIVIGVIAVTWGAAA
                     PLANIISKAAGELFMKYGAVALIAGGSSRNALKANGKISWKDYLYVCGGEGSGGEQGS
                     WNGEISVESKGCYPVAGGSE"
     gene            22298..22891
                     /locus_tag="KANKHBIE_00016"
     CDS             22298..22891
                     /locus_tag="KANKHBIE_00016"
                     /inference="ab initio prediction:Prodigal:2.6"
                     /codon_start=1
                     /transl_table=11
                     /product="hypothetical protein"
                     /protein_id="X:KANKHBIE_00016"
                     /translation="MNLQTTIYKLSIIALLVLSLNFCNRYTIKGPLLNDKASFQSCDV
                     IKKYYINEVAINDLIYSENLKELLANEIKSSINRILHPCFKTENKIEKATIPVKLSVD
                     SFHIQETERYLFYLYIFMPPLDYFLRNSLEYLYIVNISVSYTSPESKKVISKNFKFRE
                     TRLAGVFDLNKPDGDNVFAVIRLNMTNFILNSIMESL"
     gene            22888..23478
                     /locus_tag="KANKHBIE_00017"
     CDS             22888..23478
                     /locus_tag="KANKHBIE_00017"
                     /inference="ab initio prediction:Prodigal:2.6"
                     /codon_start=1
                     /transl_table=11
                     /product="hypothetical protein"
                     /protein_id="X:KANKHBIE_00017"
                     /translation="MNLKTYLLISILFIQNCFWVNLENDSKIIEKKSIRRSLSLSIDF
                     DYKNDEAINLDYQHYALSSLYIRAFRELNIFNQVSYDNPKSDYGIHIKTSLRSNSSRT
                     FFFLLSALTLGVVPLYYTESMGLDVKITNQKTKREVYFTIPLDIHFISYIYATGHYRT
                     FDRMGIASEVAKKVLYEGEKNQIMNFDDTNIKPIEN"
     gene            23649..24272
                     /locus_tag="KANKHBIE_00018"
     CDS             23649..24272
                     /locus_tag="KANKHBIE_00018"
                     /inference="ab initio prediction:Prodigal:2.6"
                     /codon_start=1
                     /transl_table=11
                     /product="hypothetical protein"
                     /protein_id="X:KANKHBIE_00018"
                     /translation="MIAPDSVNGMNRYMYVDGNPVSYRDPSGHISGPDMMHMLNRIVG
                     HAMGKDFNSNGLDKKLSTNGISKGVNRFVYNATFVPKGQYFFDGKKVFGINKFNRWIN
                     HGQGEYRKTSRGMAWSYVGFYAKSSECKNLQGEMSCELLDKVSAMVYSRENSKHDRGP
                     AELFGLGWWDWKIRPTPEDDSEGKLGVICAYYKIKEGHACGFEGDSK"
     gene            24269..24523
                     /locus_tag="KANKHBIE_00019"
     CDS             24269..24523
                     /locus_tag="KANKHBIE_00019"
                     /inference="ab initio prediction:Prodigal:2.6"
                     /codon_start=1
                     /transl_table=11
                     /product="hypothetical protein"
                     /protein_id="X:KANKHBIE_00019"
                     /translation="MKNKLCIKISLILSVVSCMTERQRCYSQSSDALRSCMIDIEITN
                     NVSEDKLGIDNITIPSCFAYITKESSCSDKDNVIPLNPKR"
     gene            24777..25925
                     /locus_tag="KANKHBIE_00020"
     CDS             24777..25925
                     /locus_tag="KANKHBIE_00020"
                     /inference="ab initio prediction:Prodigal:2.6"
                     /codon_start=1
                     /transl_table=11
                     /product="hypothetical protein"
                     /protein_id="X:KANKHBIE_00020"
                     /translation="MKKLHNLLISIIVLLNCNTTNKNDDWKYLLITLTQYGVDRYNHQ
                     ATLLTDGKVLISGGNLFTGISPPASNNLFVYNSNNNLFESYSPMKHIRSSHRAIKLEN
                     NDVLIIGGYSGENVNQTVTNSAEVFQVSNNIIGIESNLNFSRYQFDVIALSATDYLVC
                     GGFNIGEPVLSCEKYNISTNIWTIAGTLGYSRKWTTGFQISPTQILYCGGNIAPNCEL
                     YNTANNAVTIAASLNTARFNSLSIRYNSSKIIYIGGRTKSTNLDSLNTTEIFDINTLS
                     ISYGPSLPYGIFESSGVLLNDGRVLISGGTDSNGKFLSSLLVFNPVTNSISKIGEMKV
                     SRSKHTLTLLQNGNVLIAGGLTEIGNSKYAEIFDPTTNSTTLIPDPMP"
     gene            26012..26221
                     /locus_tag="KANKHBIE_00021"
     CDS             26012..26221
                     /locus_tag="KANKHBIE_00021"
                     /inference="ab initio prediction:Prodigal:2.6"
                     /codon_start=1
                     /transl_table=11
                     /product="hypothetical protein"
                     /protein_id="X:KANKHBIE_00021"
                     /translation="MRKLYLLLILLLKCRGEDLGFKKDCGPLIESTLTTVCLSIINNS
                     KTNSVDADFYMNICLLRLIDAQNCE"
     gene            26214..26561
                     /locus_tag="KANKHBIE_00022"
     CDS             26214..26561
                     /locus_tag="KANKHBIE_00022"
                     /inference="ab initio prediction:Prodigal:2.6"
                     /codon_start=1
                     /transl_table=11
                     /product="hypothetical protein"
                     /protein_id="X:KANKHBIE_00022"
                     /translation="MNRELSIYQIIIYFITFNFFIYCAKKTAHINRISSHEKNTRNSI
                     NYNEMENIKKCNLEFDGCIKKCNNEFSGLFRARDTRNIECKNSCVVKFENKDGCKIFY
                     QIRTKGIYKSLIS"
     gene            26561..27787
                     /locus_tag="KANKHBIE_00023"
     CDS             26561..27787
                     /locus_tag="KANKHBIE_00023"
                     /inference="ab initio prediction:Prodigal:2.6"
                     /codon_start=1
                     /transl_table=11
                     /product="hypothetical protein"
                     /protein_id="X:KANKHBIE_00023"
                     /translation="MNQFSVMKKRIVLIIMILVVLVNCKYEHTSLFSSEQIVAIHLLR
                     NAGFQGRFFHSSVKLLDGSVLFCGGTNGMGTIYKSCYSFSETENVIQFAGDMNFERTS
                     FAMHLLNSGKVLIAGGTTYNNILVLSMEIYDPTTKTFTIGAKLNIGRVYFASAKLNNG
                     NVLFLGGIGEQGQITKSIEVFNPMTNTVVLNNNEMSTGRFYHTATTLSSGNVLIVGGT
                     DGVSSQLSSAEIFNSNTGLLTLTGNLLHPRSRHTSTLLNNGSILIISGKVIDNETKIT
                     SYEPYGEIYTPGTGLFTLTNSTINTPRRSHTSNILINGNVLVCGGYAFTENKNTSKPI
                     SSCEIFQNTENAFVNKINLLTTRANPILEVLDSGKVFVFGGIESDGYFEGDINTNNTG
                     ELLDLQTNQITRIYLK"
     gene            27977..28150
                     /locus_tag="KANKHBIE_00024"
     CDS             27977..28150
                     /locus_tag="KANKHBIE_00024"
                     /inference="ab initio prediction:Prodigal:2.6"
                     /codon_start=1
                     /transl_table=11
                     /product="hypothetical protein"
                     /protein_id="X:KANKHBIE_00024"
                     /translation="MDTCIKKCNEQYPYSYLENSNRENCNDRCVDQTINKEGCYMYYR
                     SSRSNVFRAHTTK"
     gene            28195..29046
                     /locus_tag="KANKHBIE_00025"
     CDS             28195..29046
                     /locus_tag="KANKHBIE_00025"
                     /inference="ab initio prediction:Prodigal:2.6"
                     /codon_start=1
                     /transl_table=11
                     /product="hypothetical protein"
                     /protein_id="X:KANKHBIE_00025"
                     /translation="MKIITKLLLIAICLQTANNCKQSDNSNEELLTLLLTAQVAQNCS
                     TPEYKGENIPLKFTPYTSRINQYVGSLGYLSNFEFGRRIELDMKESLPVQYTIRFYSA
                     NSPCDVPQDYSNFLNSFNLFSPRINKKTVYATPLSGNLMALASSYGSSNTIPTDITLS
                     IESNPVCKNPTIADATLKTLLFDYKTPSSLTAIKIDSYIPNQQIVFTSNITNIGSGGL
                     QIFVVTGTDACYPTTYKTISFNQNVQSQNQVTWSSSTASGPLVILAQYFSEVVTTAPN
                     DIKIQVQ"
     gene            complement(29113..29838)
                     /locus_tag="KANKHBIE_00026"
     CDS             complement(29113..29838)
                     /locus_tag="KANKHBIE_00026"
                     /inference="ab initio prediction:Prodigal:2.6"
                     /codon_start=1
                     /transl_table=11
                     /product="hypothetical protein"
                     /protein_id="X:KANKHBIE_00026"
                     /translation="MNFRITLIHLQKITISLLFLINLSCKIQAEEVEPEAYQDLTKAL
                     QNPLDVRVLDLSEQKLKALPKKIGQLKNLQELNLWNNQLITLPKEIAQLKNLQVLYLS
                     ENQLMTLPKEIRQLQNLQELYLRDNQLTTLPKEIGQLKNLQHLNLNNNRLTILPNEIG
                     QLKNLKKLSLRDNQLTILPKEIEQLKNLRELDLSDNRLTTLSQEIMQLQNLRELYLFN
                     YQFSSQEKERIRKLLPKCQIYFE"
     gene            complement(30019..31218)
                     /locus_tag="KANKHBIE_00027"
     CDS             complement(30019..31218)
                     /locus_tag="KANKHBIE_00027"
                     /inference="ab initio prediction:Prodigal:2.6"
                     /codon_start=1
                     /transl_table=11
                     /product="hypothetical protein"
                     /protein_id="X:KANKHBIE_00027"
                     /translation="MSKFLSIFDIYTVGILDYENFLKLGIIYFHAFGVVIGFLLGFSK
                     LYSSDGFSKSYGSILQSAAFFLILNNGILIDQGILRYDSRILFGSYYGLVLYSSLAVL
                     VCFNYLFESFDNPWIYCKRLLAIIPVTILFSYFIPVYYFISFIDILGIVISIFTFVWS
                     LKKVLNTKKSILYFNLPFLSLLISICFVFDFFGTIYDKKNLLFFAEFIPGSVICYSIL
                     LERFFPSLFGKVIVSIPDTNLVKEIELETIPIPEVKEAGKYKYQSKELLVGIDLEKVN
                     TKLNHFIDIKGFKEEEIRLPDFAAALGLTVHRASKYLNVYLNTSFTDFLNYHRMIEVI
                     IYMEKKTDFNLLNIALECGFNSASSFHRACVKFTGKSPKELKSYIQSNEGSSLSILKK
                     PKIQSHS"
     gene            complement(31238..31465)
                     /locus_tag="KANKHBIE_00028"
     CDS             complement(31238..31465)
                     /locus_tag="KANKHBIE_00028"
                     /inference="ab initio prediction:Prodigal:2.6"
                     /codon_start=1
                     /transl_table=11
                     /product="hypothetical protein"
                     /protein_id="X:KANKHBIE_00028"
                     /translation="MVINYFKIKPLDITESELDEYEKYIGIPLQKEDREAILKSTGFR
                     KAIAIKNKLRLNSFNHSFSDDLKSNEEFPIR"
     gene            complement(31540..31854)
                     /locus_tag="KANKHBIE_00029"
     CDS             complement(31540..31854)
                     /locus_tag="KANKHBIE_00029"
                     /inference="ab initio prediction:Prodigal:2.6"
                     /codon_start=1
                     /transl_table=11
                     /product="hypothetical protein"
                     /protein_id="X:KANKHBIE_00029"
                     /translation="MIDFKVSEFIFRLPIVLSPLFYNKHRSFKTFWTINYLNKYFGKK
                     SRQLLHLNKLNRFWFHINKRNNQRQNYFENKYFLIQWMITKFYELISVHISLNNLLVE
                     LT"
     gene            31906..32346
                     /locus_tag="KANKHBIE_00030"
     CDS             31906..32346
                     /locus_tag="KANKHBIE_00030"
                     /inference="ab initio prediction:Prodigal:2.6"
                     /codon_start=1
                     /transl_table=11
                     /product="hypothetical protein"
                     /protein_id="X:KANKHBIE_00030"
                     /translation="MYSMNTLSIKKYPMNTFNLKTQSGRLAFIISETGLTKSRFGEEV
                     GISKQQVSNIISGEREISDPVAMVIEYKFGFRKVWTLTGNGIKKEHKRNSQEIEALNS
                     DIQLLRKIDRVPGAKKIIEDILVLGSKDRTVIEDMIKRLKKKEE"
     gene            complement(32399..33301)
                     /locus_tag="KANKHBIE_00031"
     CDS             complement(32399..33301)
                     /locus_tag="KANKHBIE_00031"
                     /inference="ab initio prediction:Prodigal:2.6"
                     /codon_start=1
                     /transl_table=11
                     /product="hypothetical protein"
                     /protein_id="X:KANKHBIE_00031"
                     /translation="MNSTIIYNITIGFFLLFLGWYVYRIPCQRIVQKYFFWLCVSIAI
                     WRLCFGFRFLVPFEFREIILNWMLIPILFAPYLFYSLVRSLFGNNTIPSRRTFFINSI
                     IFCYLFFTAATGLVAKIQDYSSFTYQPTYNYHLIIAYCAIFISFSFTILVKNAFQSRG
                     DLRVRAFLLSVGTFIAFTVTILCVYILPFYGHFYSSEAVLGLLPSSILWAVAILHYDA
                     FEIREKILEGKRLPLLNRIFSFPVLGLYNLLDSPEYGFKLLNSKSMFTLGILIEDYKL
                     RKSTNLDIEDISGILANRYKKRIR"
     gene            complement(33317..33943)
                     /locus_tag="KANKHBIE_00032"
     CDS             complement(33317..33943)
                     /locus_tag="KANKHBIE_00032"
                     /inference="ab initio prediction:Prodigal:2.6"
                     /codon_start=1
                     /transl_table=11
                     /product="hypothetical protein"
                     /protein_id="X:KANKHBIE_00032"
                     /translation="MSQITTKTHTQTKEKYEVKTIVGLESLEELKKVKDFVSKVYTES
                     GYSHSSWKNINYDPWSTWFYVEDSNEILAAMRIIEKKPENVIPLEVAVVWGQPPLKQY
                     KVKEENVADWNSVSFLPTSKSGRACTILFKSVAKHCLDKNYSMVYGMYNPDSKGIERI
                     YFRAGVSHSQKYPDLMYFPGFYLNGEFCQFRVIEIRKESLQKITSYIG"
     gene            34884..35360
                     /locus_tag="KANKHBIE_00033"
     CDS             34884..35360
                     /locus_tag="KANKHBIE_00033"
                     /inference="ab initio prediction:Prodigal:2.6"
                     /codon_start=1
                     /transl_table=11
                     /product="hypothetical protein"
                     /protein_id="X:KANKHBIE_00033"
                     /translation="MKIIPYEEYSLKSNLTVEEAISKLKANTEPNKLFGSGTKIFHGN
                     INNDTFDICRIISYRNSFLPKIKGNIRSEANSIIIDIKMHLHPSVIVFMFIWLSGALL
                     EFIVSTITLMSNLSDFPQELLISLGMLAFGIGLFTIPFWIEVKKAKQELEKILAMK"
     gene            35742..36749
                     /locus_tag="KANKHBIE_00034"
     CDS             35742..36749
                     /locus_tag="KANKHBIE_00034"
                     /inference="ab initio prediction:Prodigal:2.6"
                     /codon_start=1
                     /transl_table=11
                     /product="hypothetical protein"
                     /protein_id="X:KANKHBIE_00034"
                     /translation="MITKNTKKGTILIYSPRFLNQEVIKVYFFSITENFEKEQIGIQD
                     YLKKIASGEFGAMQVDYHRIIICSNEEDTNLFTDLNEFKKFKFKNKIPQSFIFESNLE
                     SVRAYNKVSFILQRWAYHFLEKRQSDYYTWYNKSKIFDYSENKMEDSKLFEYAKKYAP
                     FKAIFSYYVLRLFCYFKAWILRFPIIITVFIKDSFLLSLESYKVFKEKESKYNWHKMI
                     SLETIFTKNKNEIERERKALEIEYQNSKKIYLESNKTLLTLIVSVLAVIVSFVIFKID
                     NQSDKRTAYDYNQEMGNYFRLIGEKDKKIYELILKNEQHLMKIHDLEVELTVLKKKLA
                     N"
     gene            37089..37325
                     /gene="mazE"
                     /locus_tag="KANKHBIE_00035"
     CDS             37089..37325
                     /gene="mazE"
                     /locus_tag="KANKHBIE_00035"
                     /inference="ab initio prediction:Prodigal:2.6"
                     /inference="similar to AA sequence:UniProtKB:P0AE72"
                     /codon_start=1
                     /transl_table=11
                     /product="Antitoxin MazE"
                     /protein_id="X:KANKHBIE_00035"
                     /db_xref="COG:COG2336"
                     /translation="MESIIQKWGNSLGIRIPKAIATELELNDGSHVELQYEGDKIVIY
                     PMKKASLEDKLSKITKQNLHSEISTGNSIGNEAW"
     gene            37319..37660
                     /gene="mazF"
                     /locus_tag="KANKHBIE_00036"
     CDS             37319..37660
                     /gene="mazF"
                     /locus_tag="KANKHBIE_00036"
                     /EC_number="3.1.27.-"
                     /inference="ab initio prediction:Prodigal:2.6"
                     /inference="similar to AA sequence:UniProtKB:P0AE70"
                     /codon_start=1
                     /transl_table=11
                     /product="Endoribonuclease toxin MazF"
                     /protein_id="X:KANKHBIE_00036"
                     /db_xref="COG:COG2337"
                     /translation="MVKNRNYTPEKGDIVWLNFTPQAGHEQKGRRPALVLSPKEYNSK
                     TGLAIFCPITSKIKGYPFEVLIKSKKIDGVILSDQVKNLDWTIREAEFIESINKVSLK
                     EVLDNIKLLIF"
     gene            complement(37728..38111)
                     /locus_tag="KANKHBIE_00037"
     CDS             complement(37728..38111)
                     /locus_tag="KANKHBIE_00037"
                     /inference="ab initio prediction:Prodigal:2.6"
                     /codon_start=1
                     /transl_table=11
                     /product="hypothetical protein"
                     /protein_id="X:KANKHBIE_00037"
                     /translation="MIRFLFLYILFLLFNCSSFGSIPTKSNLNPSHDTGCSEVKGPSW
                     FLCMEKLQATWQKIESSKATITILSKDREGKYVHLKKRICWSEYFCRDFEEIVYAPTF
                     FQRLKVTLSTVLISVCIGFLIGISF"
     gene            complement(38111..38377)
                     /locus_tag="KANKHBIE_00038"
     CDS             complement(38111..38377)
                     /locus_tag="KANKHBIE_00038"
                     /inference="ab initio prediction:Prodigal:2.6"
                     /codon_start=1
                     /transl_table=11
                     /product="hypothetical protein"
                     /protein_id="X:KANKHBIE_00038"
                     /translation="MKSYLTRFKNFITKHKSFLISRILVFFILFTFFKINNLEIHLSH
                     NEEHFESVSPVSYSKDRDKLVCYANNTPKEVQKTCDFLDSEGKK"
     gene            38446..39495
                     /locus_tag="KANKHBIE_00039"
     CDS             38446..39495
                     /locus_tag="KANKHBIE_00039"
                     /inference="ab initio prediction:Prodigal:2.6"
                     /inference="similar to AA sequence:ISfinder:ISFw3"
                     /codon_start=1
                     /transl_table=11
                     /product="IS481 family transposase ISFw3"
                     /protein_id="X:KANKHBIE_00039"
                     /translation="MTTGQKIIKNKVGLLKLAETLGNVSKACNVMGYSRDSFYRFQEL
                     YEKGGELALQDLSRRKPNPKNRIEPEKEEAVKKMAIDFPAYGQQRASNELKKQGIIVA
                     PATVRSVWVRHDLETFQKRLKALEAFMAQGNSPVLTESQVQALERRKLEKQVEGEIET
                     EHPGYLGCQDTYYVGTIKGVGRIYQQTFIDSYSKVAMAKLYDRKNALVAADMLNDKVV
                     PWFEEEGVRLLRILTDRGTEYCGNREHHEFQLFLALEDIDHSKTRARHPQSNGICERF
                     HRTIQDEFYAIAFRKKIYNSIEDLQKDLDQWIDSYNYERTHQGKYCFGKTPIQTFLDT
                     KKLAKNKYLDNLQFS"
     gene            39693..40154
                     /locus_tag="KANKHBIE_00040"
     CDS             39693..40154
                     /locus_tag="KANKHBIE_00040"
                     /inference="ab initio prediction:Prodigal:2.6"
                     /codon_start=1
                     /transl_table=11
                     /product="hypothetical protein"
                     /protein_id="X:KANKHBIE_00040"
                     /translation="MKQLTFKLIIPLTVISFAAFTKWWYTLPVDAPSTMFRGFPLAYS
                     CPGWHTSLSLQIFLTEFTIDLLTYFLFWFVLIFCINRYLTKVKTFKLVTIALWTISGL
                     TISFGTLMASNEDNLFYIKRPFDMKVLETGYEFIWQNTERPDYYKYFPKDK"
     gene            40324..40872
                     /locus_tag="KANKHBIE_00041"
     CDS             40324..40872
                     /locus_tag="KANKHBIE_00041"
                     /inference="ab initio prediction:Prodigal:2.6"
                     /codon_start=1
                     /transl_table=11
                     /product="hypothetical protein"
                     /protein_id="X:KANKHBIE_00041"
                     /translation="MKTESKKNQWGFESLQIKEYPNSLVSKYISFIKPDCNVISWKRV
                     NSGEEVNYCISELEMVDGKPVMGYPTRFSSSIEYTGNSRNILDEALRIITDLDNISMY
                     RTWITNFEKEIEVVEKNKKYWLPVHNKVFAFLNEDRPVKLNKETDQLEIVHKPAVLGF
                     RYLGCCYTDKQSIVLVVSVLKQ"
     gene            complement(41550..42452)
                     /gene="rpnD_1"
                     /locus_tag="KANKHBIE_00042"
     CDS             complement(41550..42452)
                     /gene="rpnD_1"
                     /locus_tag="KANKHBIE_00042"
                     /EC_number="3.1.21.-"
                     /inference="ab initio prediction:Prodigal:2.6"
                     /inference="similar to AA sequence:UniProtKB:B7NGZ6"
                     /codon_start=1
                     /transl_table=11
                     /product="Recombination-promoting nuclease RpnD"
                     /protein_id="X:KANKHBIE_00042"
                     /translation="MSDMTNPHDRLIRETLQDKEDAISFFKNSLPEKVIELLDLNRLE
                     LTQSSFISENLKEEQTDLLFQIPLKSGKKANVYLLFEHKSYLDEAVFSQLLGYISAIY
                     KSQFKTDKRYSVVIPFVFYHGERTWTLGNSFQDRFILSKNEEEVFKKYIPDFELELFD
                     LSKVDLNRLESITLRVILGVVQKIWEGDASFLGYLGGVFELLTGLKNESKRVEIFQKL
                     FLYIFNVRELKPTEITNLLSHSRYNREYEDLAMTTAEKLKKEGEIKGKIETARNMLLN
                     GASLEFVLKVTGFTEQELKDHGVI"
     gene            42565..42864
                     /locus_tag="KANKHBIE_00043"
     CDS             42565..42864
                     /locus_tag="KANKHBIE_00043"
                     /inference="ab initio prediction:Prodigal:2.6"
                     /inference="similar to AA sequence:ISfinder:ISLin2"
                     /codon_start=1
                     /transl_table=11
                     /product="IS3 family transposase ISLin2"
                     /protein_id="X:KANKHBIE_00043"
                     /translation="MNKKGKYSPEFKEQAVKRTLSGSFTIKEVAGSLGISYFVLRQWR
                     GEYLKKSEDQLPLTDKQLKESEELKKLRKENLKLKEEVTILKKFAAMLSREQNPD"
     gene            42864..43712
                     /locus_tag="KANKHBIE_00044"
     CDS             42864..43712
                     /locus_tag="KANKHBIE_00044"
                     /inference="ab initio prediction:Prodigal:2.6"
                     /inference="similar to AA sequence:ISfinder:IS1500A"
                     /codon_start=1
                     /transl_table=11
                     /product="IS3 family transposase IS1500A"
                     /protein_id="X:KANKHBIE_00044"
                     /translation="MFMETHRFEYSIQSMANVLGVSRSGFYQFLKRSKNELEKYNPEL
                     VEFIRETWLTSRKNYGLVRLLREVKKVYSIYGARTVRKVMKLCEIQGKQEKRFRIATT
                     DSNHGNRVAPDLVQRNFKPNQKNRIWVSDITFLRSSFGWIYLCVILDLYSRKVVGWSI
                     SNSNDSKLVCTALSKAIEYRNPPKGLVFHSDRGSNYCSYETRRYLLNNKLRRSNSRKG
                     NCWDNAVAESFFGSLKREMEYNYFYKIQETEELLFDHIEVYYNRHRSHSSLDFVSPVQ
                     FEVNAA"
     gene            44010..44216
                     /locus_tag="KANKHBIE_00045"
     CDS             44010..44216
                     /locus_tag="KANKHBIE_00045"
                     /inference="ab initio prediction:Prodigal:2.6"
                     /codon_start=1
                     /transl_table=11
                     /product="hypothetical protein"
                     /protein_id="X:KANKHBIE_00045"
                     /translation="MKEIMFYRPVKKWIGYQTTIREAQYFLFDYIERYYNRKRIHSAL
                     DDLSPIEFRKKILHNHVRFFEGTP"
     gene            44440..45162
                     /locus_tag="KANKHBIE_00046"
     CDS             44440..45162
                     /locus_tag="KANKHBIE_00046"
                     /inference="ab initio prediction:Prodigal:2.6"
                     /codon_start=1
                     /transl_table=11
                     /product="hypothetical protein"
                     /protein_id="X:KANKHBIE_00046"
                     /translation="MTKIISFESVLKKIPENKKPHLLLGNGFSISWNVNKFSYQSLLD
                     KADFKGFKSNIKEVFQNLDTYDFEHVIKVLRDASKVVKYYNNKNLVDDLIYDANKLKE
                     TLAQTIANNHPEYPSEIDRDSYEHCKKFLSYFKHIYTLNYDLLLYWTIMQDEITPTFT
                     CDDGFRNPDSGRESYVTWDIGNTNSQNIFYLHGALHLFDSGYELKKFTWVNTGIRLIE
                     QIRDALSKDIFPVVVTEGKWER"
     gene            45191..45457
                     /locus_tag="KANKHBIE_00047"
     CDS             45191..45457
                     /locus_tag="KANKHBIE_00047"
                     /inference="ab initio prediction:Prodigal:2.6"
                     /codon_start=1
                     /transl_table=11
                     /product="hypothetical protein"
                     /protein_id="X:KANKHBIE_00047"
                     /translation="MNRGLRSFANLTDPLIIFGHSLTDSDNHILKLMEKGKFKQLFIS
                     IYGNHKNKNNQRLINRAEKIRNSKNSKHPLELNFFNAETANVWG"
     gene            46222..46509
                     /locus_tag="KANKHBIE_00048"
     CDS             46222..46509
                     /locus_tag="KANKHBIE_00048"
                     /inference="ab initio prediction:Prodigal:2.6"
                     /codon_start=1
                     /transl_table=11
                     /product="hypothetical protein"
                     /protein_id="X:KANKHBIE_00048"
                     /translation="MDLLSYTGKVNLIFDEYGGKNSKFQNEFFEYLRSNADGFPIGTI
                     SQMEMLSSINEPLIQLADIIAGLIKNKVKNKFDFTRYVIDRAVKIKYFPPL"
     gene            46960..47259
                     /locus_tag="KANKHBIE_00049"
     CDS             46960..47259
                     /locus_tag="KANKHBIE_00049"
                     /inference="ab initio prediction:Prodigal:2.6"
                     /codon_start=1
                     /transl_table=11
                     /product="hypothetical protein"
                     /protein_id="X:KANKHBIE_00049"
                     /translation="MKSIGIKDLKNNLSSYLEFVKKGETIIIYDRNNPIAEIKKILKT
                     DNRTDLYIKEATENNSLIPAKKFKEIKFPKVKSLKGISRTEISNTWKTIYNEERE"
     gene            47301..47708
                     /locus_tag="KANKHBIE_00050"
     CDS             47301..47708
                     /locus_tag="KANKHBIE_00050"
                     /inference="ab initio prediction:Prodigal:2.6"
                     /codon_start=1
                     /transl_table=11
                     /product="hypothetical protein"
                     /protein_id="X:KANKHBIE_00050"
                     /translation="MYSENHFEKYLEIFNSQQKKFSSILLEIETARSLNLFYNIKKKD
                     LGKVWLNESEGTLNDFLSQINLKNVDSDIRLEIKKYKNILELKSLDATHLATATYIRK
                     MISEDLTICTLDDKFRNVSKKFEFNLLPKSMNK"
     gene            47989..48312
                     /locus_tag="KANKHBIE_00051"
     CDS             47989..48312
                     /locus_tag="KANKHBIE_00051"
                     /inference="ab initio prediction:Prodigal:2.6"
                     /codon_start=1
                     /transl_table=11
                     /product="hypothetical protein"
                     /protein_id="X:KANKHBIE_00051"
                     /translation="MELTASRVLLHVYHYNEIHSSAIANDYGKTVTPIRLQLERFEKA
                     GILVAKNVGRSRVFAFNQKSPFVKPIKEILSIFYNSLIIEEKENIFSTRRRPREKGKP
                     VYGRT"
     gene            48299..48424
                     /locus_tag="KANKHBIE_00052"
     CDS             48299..48424
                     /locus_tag="KANKHBIE_00052"
                     /inference="ab initio prediction:Prodigal:2.6"
                     /codon_start=1
                     /transl_table=11
                     /product="hypothetical protein"
                     /protein_id="X:KANKHBIE_00052"
                     /translation="MDEPDWESINEEELWRFVGWHLANKGIHSILVGGAVVSIYS"
     gene            complement(48430..48531)
                     /locus_tag="KANKHBIE_00053"
     CDS             complement(48430..48531)
                     /locus_tag="KANKHBIE_00053"
                     /inference="ab initio prediction:Prodigal:2.6"
                     /codon_start=1
                     /transl_table=11
                     /product="hypothetical protein"
                     /protein_id="X:KANKHBIE_00053"
                     /translation="MAIFLWNPIPSMTDLISGALEISGSTKSKSPER"
     gene            48791..49093
                     /locus_tag="KANKHBIE_00054"
     CDS             48791..49093
                     /locus_tag="KANKHBIE_00054"
                     /inference="ab initio prediction:Prodigal:2.6"
                     /codon_start=1
                     /transl_table=11
                     /product="hypothetical protein"
                     /protein_id="X:KANKHBIE_00054"
                     /translation="MIAVDSLDKTIIQESLQSHKRKLDSLGVQAIHILGSVARKNANP
                     KSDIDFLITFKSGMKNFDNYINLTFLLEVKVDLLTSDSFSGSLKQSVEKESILIEV"
     gene            49083..49322
                     /locus_tag="KANKHBIE_00055"
     CDS             49083..49322
                     /locus_tag="KANKHBIE_00055"
                     /inference="ab initio prediction:Prodigal:2.6"
                     /codon_start=1
                     /transl_table=11
                     /product="hypothetical protein"
                     /protein_id="X:KANKHBIE_00055"
                     /translation="MKSDLDYIKHIHGEILFLKEEFNKTNKGSFLINNVLKPTFVKSI
                     EIIGEAANKLSDSFKKKYPDPEWRKFSASITLPTS"
     gene            49654..50100
                     /locus_tag="KANKHBIE_00056"
     CDS             49654..50100
                     /locus_tag="KANKHBIE_00056"
                     /inference="ab initio prediction:Prodigal:2.6"
                     /codon_start=1
                     /transl_table=11
                     /product="hypothetical protein"
                     /protein_id="X:KANKHBIE_00056"
                     /translation="MEFLQIRKIDSIFDIENAYPAFLELRPHLTDKKVFVQMVLQQIS
                     EGYCIHAICLDKETIACIGFRFFHMLAWGKILYIDDLITKRDFHGHGYGDKLLKHVIQ
                     IAKEENCDQVHLDTGYLRHAAHFVYLRNAFELNCHHLALNLRSKPN"
     gene            50827..51348
                     /locus_tag="KANKHBIE_00057"
     CDS             50827..51348
                     /locus_tag="KANKHBIE_00057"
                     /inference="ab initio prediction:Prodigal:2.6"
                     /codon_start=1
                     /transl_table=11
                     /product="hypothetical protein"
                     /protein_id="X:KANKHBIE_00057"
                     /translation="MNNEKFLEVNSISEKVDDLFDTLDQSGKLDFIKVALQKFSENLQ
                     EQYSITFNLTLDIFDATREQAIKISEVGISCNGGEQPYFVRAGDTFNRYLAKGNIVEI
                     PHSYCPVCWAEWDFKRKNQSCSKCDSIFGTDIKLLIDSNHCPQCSDGSISLEEPYCNQ
                     CEFYADPDIVVWG"
     gene            51395..51658
                     /locus_tag="KANKHBIE_00058"
     CDS             51395..51658
                     /locus_tag="KANKHBIE_00058"
                     /inference="ab initio prediction:Prodigal:2.6"
                     /codon_start=1
                     /transl_table=11
                     /product="hypothetical protein"
                     /protein_id="X:KANKHBIE_00058"
                     /translation="MKRSDKFKMKKIKKKISKRISPKKSIQKKKSFSKQSSTKNDLDQ
                     IVKFVSLKRLKPNIKNDFDLLSKEEYQNLKQNMIANGILDPLT"
     gene            complement(52275..53177)
                     /gene="rpnA"
                     /locus_tag="KANKHBIE_00059"
     CDS             complement(52275..53177)
                     /gene="rpnA"
                     /locus_tag="KANKHBIE_00059"
                     /EC_number="3.1.21.-"
                     /inference="ab initio prediction:Prodigal:2.6"
                     /inference="similar to AA sequence:UniProtKB:P31667"
                     /codon_start=1
                     /transl_table=11
                     /product="Recombination-promoting nuclease RpnA"
                     /protein_id="X:KANKHBIE_00059"
                     /db_xref="COG:COG5464"
                     /translation="MSDMTNPHDRLIRETLQDKEDAISFFKNSLPEKVIELLDLNRLE
                     LTQSSFISENLKEEQTDLLFQIPLKSGKKANVYLLFEHKSYLDEAVFSQLLGYISAIY
                     KSQFKTDKRYSVVIPFVFYHGERTWTLGNSFQDRFILSKNEEEVFKKYIPDFELELFD
                     LSKVDLSRLESITLRVILGVVQKIWEGDASFLGYLGEVFELLTGLKNESKRVEIFQKL
                     FLYIFNVRELKPTEITNLLSHSRYNREYEDLIMTTAEKLRKEGKIEGKIEDAKKMFKE
                     GFKLDVVLRITGLTEQELKDYGVI"
     gene            complement(53531..53941)
                     /locus_tag="KANKHBIE_00060"
     CDS             complement(53531..53941)
                     /locus_tag="KANKHBIE_00060"
                     /inference="ab initio prediction:Prodigal:2.6"
                     /inference="similar to AA sequence:ISfinder:ISGdi10"
                     /codon_start=1
                     /transl_table=11
                     /product="IS481 family transposase ISGdi10"
                     /protein_id="X:KANKHBIE_00060"
                     /translation="MKLAETLGNVSKVCNVMSYSRDSFYRFQELYEKGGELALQDLSR
                     RKPNPKNRIEPEKEEAVKKMAIDFPAYGQQRASNELDHNRPATVRSVWVRHDLETFQK
                     RLKALEAFMAQGDSPVLTESQVLVGFRISYFSLT"
     gene            54295..54942
                     /locus_tag="KANKHBIE_00061"
     CDS             54295..54942
                     /locus_tag="KANKHBIE_00061"
                     /inference="ab initio prediction:Prodigal:2.6"
                     /codon_start=1
                     /transl_table=11
                     /product="hypothetical protein"
                     /protein_id="X:KANKHBIE_00061"
                     /translation="MRKLHILLLLPIIYSILFVLQIISEYLNHILLGYLLPTAFIISI
                     VLLFIFLLKHKIGIYHVLLLPCFFSMFYFTGHWYFGRAPFGIGSGGFFFFLHWLTKYP
                     NFGLINYEVALGMICIFLSHFLPLLFTFIVLSLKHLKSIFLFIILAFDLIMYIPVLLK
                     FDYPNINVLISFPYQFSLFVFFSIFFRISSILMMLIISIYYKRILNNNTTPFGNI"
     gene            55676..56215
                     /locus_tag="KANKHBIE_00062"
     CDS             55676..56215
                     /locus_tag="KANKHBIE_00062"
                     /inference="ab initio prediction:Prodigal:2.6"
                     /codon_start=1
                     /transl_table=11
                     /product="hypothetical protein"
                     /protein_id="X:KANKHBIE_00062"
                     /translation="MIQIVFSDLHWLPQDDQADDLCAHGTVNVCIDNETISDVPNKEW
                     TLSCAGLYLLRSLEHDYHPGDYGSQLIPCCSFDFIPQENWQFPVLMLGCSNGIEWHIK
                     HERNAVTHTTLNGNSSTLALHEWISLVLTLTNQVEEFYRLSGPKKTTSKELEEGYSRF
                     WSEWKARTERAKRRARDFA"
     gene            56298..56708
                     /locus_tag="KANKHBIE_00063"
     CDS             56298..56708
                     /locus_tag="KANKHBIE_00063"
                     /inference="ab initio prediction:Prodigal:2.6"
                     /codon_start=1
                     /transl_table=11
                     /product="hypothetical protein"
                     /protein_id="X:KANKHBIE_00063"
                     /translation="MEKAVPIKTPIGYFKNHRDGIILTNIQWNNSKIIFSCNITDNAI
                     LDATTKEKEYEFKLIFDGVISLFHAELDTYYQIEKDFQKPKVTKSIFEEINNSDYIAK
                     LPIRSDWGEVKHYCLSTYDDIFNILAKSYTFELL"
     gene            57240..57470
                     /locus_tag="KANKHBIE_00064"
     CDS             57240..57470
                     /locus_tag="KANKHBIE_00064"
                     /inference="ab initio prediction:Prodigal:2.6"
                     /codon_start=1
                     /transl_table=11
                     /product="hypothetical protein"
                     /protein_id="X:KANKHBIE_00064"
                     /translation="MDQSEVDRLWFESESIPGVKFKLNDSATITAGLHKGKSVSIIAL
                     ISLKPMPTYLVELGEEPYGDLRIPEANLAPQQ"
     gene            58235..58708
                     /locus_tag="KANKHBIE_00065"
     CDS             58235..58708
                     /locus_tag="KANKHBIE_00065"
                     /inference="ab initio prediction:Prodigal:2.6"
                     /codon_start=1
                     /transl_table=11
                     /product="hypothetical protein"
                     /protein_id="X:KANKHBIE_00065"
                     /translation="MKYWRMQLHPDDQSLATDYTVKCLANNYVGLDFPSGSYDLSEYD
                     IDKLEAFPNNIRAFAKQITYNDYILIFHHNIPFALITEIGNYNYLKEVIPEMGIWFRH
                     FRRFKKISYFNDVYKQGKDEHYKITMANTISEASEDTKTVELIKDWIGRLSNNGA"
     gene            58816..59076
                     /locus_tag="KANKHBIE_00066"
     CDS             58816..59076
                     /locus_tag="KANKHBIE_00066"
                     /inference="ab initio prediction:Prodigal:2.6"
                     /codon_start=1
                     /transl_table=11
                     /product="hypothetical protein"
                     /protein_id="X:KANKHBIE_00066"
                     /translation="MINLRLPPELERKLDSFAKSEGKSRSEIVKDSILEYIKNHGKTK
                     TPFELGEDLFGKHTSDVSDLAQNRKKYLHQSVKGKNAKRSSN"
     gene            59054..59470
                     /locus_tag="KANKHBIE_00067"
     CDS             59054..59470
                     /locus_tag="KANKHBIE_00067"
                     /inference="ab initio prediction:Prodigal:2.6"
                     /codon_start=1
                     /transl_table=11
                     /product="hypothetical protein"
                     /protein_id="X:KANKHBIE_00067"
                     /translation="MQNVALIDSGPIVALFNTNDKFHKSTYKFIKSYKGSLFSSWPVV
                     TEVVYLLSFSIDAQSDFLEWIERGSIQILDIQLEDLRYIKTRMKKYSDLSMDLADASL
                     MCIAERQGIERIISIDSDFSIYKTLKGKFLQNLLKV"
     gene            complement(59584..59757)
                     /locus_tag="KANKHBIE_00068"
     CDS             complement(59584..59757)
                     /locus_tag="KANKHBIE_00068"
                     /inference="ab initio prediction:Prodigal:2.6"
                     /codon_start=1
                     /transl_table=11
                     /product="hypothetical protein"
                     /protein_id="X:KANKHBIE_00068"
                     /translation="MEIVSLLVERGASVEHPLARPHRFYTLNGNLFLAICYDQPAVLD
                     FFLKKGFEVNAKR"
     gene            60114..60662
                     /locus_tag="KANKHBIE_00069"
     CDS             60114..60662
                     /locus_tag="KANKHBIE_00069"
                     /inference="ab initio prediction:Prodigal:2.6"
                     /codon_start=1
                     /transl_table=11
                     /product="hypothetical protein"
                     /protein_id="X:KANKHBIE_00069"
                     /translation="MFDRLVKINCYSKSRILKKVAGNLLEKLYCCEINCTEIDRRVLF
                     AHHARGSTIVASKICENVVIYQNVTIGSNLRYNKITNEWENVGNPIIARNVIVSDGAK
                     ILGPVIIGENSVVAAGAIITKDIPPDSVAYGVNQFRPKDKNYDLVFNLNMINFERIIE
                     ANNKLIKKFNENKNQYKIKNNL"
     gene            60765..60908
                     /locus_tag="KANKHBIE_00070"
     CDS             60765..60908
                     /locus_tag="KANKHBIE_00070"
                     /inference="ab initio prediction:Prodigal:2.6"
                     /codon_start=1
                     /transl_table=11
                     /product="hypothetical protein"
                     /protein_id="X:KANKHBIE_00070"
                     /translation="MDVGLSQLQRVSEIRKSIQEKIKTPLIRNSFTNIESFPLDIKNV
                     LEK"
     gene            61135..62088
                     /locus_tag="KANKHBIE_00071"
     CDS             61135..62088
                     /locus_tag="KANKHBIE_00071"
                     /inference="ab initio prediction:Prodigal:2.6"
                     /codon_start=1
                     /transl_table=11
                     /product="hypothetical protein"
                     /protein_id="X:KANKHBIE_00071"
                     /translation="MNSKFEDFALSRLISFDSPLYKVSDLIRQYFYQSDKVYHYTNFD
                     GLKGIIESNGFWLTESTFMNDEQELNNGPLKLQEAIKNIKDHYKGSAQIFIKALANYK
                     LVSRLDYYISCFSKEPDSLDLWRTYSKNETGISIEFDLKDGKFPHFEGLPEYKISEVI
                     YSDKIKLDFIHKLLIVAITEVENDLLNGINYTDWNYEDTANEVIDYISAYFILFKNES
                     FSTENEVRITHHKSEKSGQTIYFRSSKIGLIPYIKSNELYTLDQIPDEKKELTKKLPI
                     SKIIVGPTRYFLEIKRSIGFFLHYSEYENVSVVPSNIPFRG"
     gene            62305..62550
                     /locus_tag="KANKHBIE_00072"
     CDS             62305..62550
                     /locus_tag="KANKHBIE_00072"
                     /inference="ab initio prediction:Prodigal:2.6"
                     /codon_start=1
                     /transl_table=11
                     /product="hypothetical protein"
                     /protein_id="X:KANKHBIE_00072"
                     /translation="MNQTVNISFEKALLKEIDKIAKREHRSRSELIREAARAYIEKKT
                     KWQVIFDFTSKAIDRSVISEKDVFNEIKSVRNKRNAF"
     gene            62550..62969
                     /locus_tag="KANKHBIE_00073"
     CDS             62550..62969
                     /locus_tag="KANKHBIE_00073"
                     /inference="ab initio prediction:Prodigal:2.6"
                     /codon_start=1
                     /transl_table=11
                     /product="hypothetical protein"
                     /protein_id="X:KANKHBIE_00073"
                     /translation="MLKVLLDTNIYISAIFFKGKPRLVFQDLIDEIFTGYISKEILDE
                     IESTLSKPKFKLDDNFIQVALSEIRDITILVKNKPIQNYLELRDRNDYHILESAFVAN
                     VNYLITGDKDLLTLQKIKNFSIITPDEYLHFKEENET"
     gene            complement(63194..64063)
                     /locus_tag="KANKHBIE_00074"
     CDS             complement(63194..64063)
                     /locus_tag="KANKHBIE_00074"
                     /inference="ab initio prediction:Prodigal:2.6"
                     /codon_start=1
                     /transl_table=11
                     /product="hypothetical protein"
                     /protein_id="X:KANKHBIE_00074"
                     /translation="MSKNFFPLTNDLMFKILFVKEPDLLISILNSVLFTDGEHTIRNI
                     KILNPELVGSSPNDKRSYLDIRAQDEDGKIFHVEIQVAHQSSFVKRSLYYLSGLIRDQ
                     LNRGSMYSDLKPVYQINIVDFDLIPSENFHSKFKFREESNPDIILTDDVEIHFLELCK
                     FVKRDVRELRNNLEIWLYVLKHTSELEEEEMRILVDKTPDLSKAFTILEQYSNDPQKR
                     NELEAKLKSDRDYAYDLAARFEAGELQGIEKGAEKEKLKSARKMLQKGMDVDMILEIT
                     GLSKKDLKDHGIL"
     gene            complement(66405..67307)
                     /gene="rpnD_2"
                     /locus_tag="KANKHBIE_00075"
     CDS             complement(66405..67307)
                     /gene="rpnD_2"
                     /locus_tag="KANKHBIE_00075"
                     /EC_number="3.1.21.-"
                     /inference="ab initio prediction:Prodigal:2.6"
                     /inference="similar to AA sequence:UniProtKB:B7NGZ6"
                     /codon_start=1
                     /transl_table=11
                     /product="Recombination-promoting nuclease RpnD"
                     /protein_id="X:KANKHBIE_00075"
                     /translation="MSDMTNPHDRLIRETLQDKEDAISFFKNSLPEKIIELLDLNGLE
                     LTQSSFISENLKEEQTDLLFQIPLKSGKKANVYLLFEHKSYLDEAVFSQLLGYISAIY
                     KSQYRTDKRYSVVIPFVFYHGERTWTLGNSFQNRFILSKNEEEVFKKYIPDFELELFD
                     LSKVDLNRLESITLRVILGVVQKIWEGDASFLDYLGEVFELLTGLKNESKRVEIFQKL
                     FLYIFNVREIEPTEITSLLSHSRFNREYEDLAMTTAEKLIKKGKVEGKIETAKNMLLD
                     GASLEYVLKITGLTEQELKDYGVI"
     gene            67875..68924
                     /locus_tag="KANKHBIE_00076"
     CDS             67875..68924
                     /locus_tag="KANKHBIE_00076"
                     /inference="ab initio prediction:Prodigal:2.6"
                     /inference="similar to AA sequence:ISfinder:ISFw3"
                     /codon_start=1
                     /transl_table=11
                     /product="IS481 family transposase ISFw3"
                     /protein_id="X:KANKHBIE_00076"
                     /translation="MTTGQKIIKNKVGLLKLAETLGNVSKACNVMGYSRDSFYRFQEL
                     YEKGGELALQDLSRRKPNPKNRIEPEKEEAVKKMAIDFPAYGQQRASNELKKQGIIVA
                     PATVRSVWVRHDLETFQKRLKALEAFMAQGNSPVLTESQVQALERRKLEKQVEGEIET
                     EHPGYLGCQDTYYVGTIKGVGRIYQQTFIDSYSKVAMAKLYDRKNALVAADMLNDKVV
                     PWFEEEGVRLLRILTDRGTEYCGNREHHEFQLFLALEDIDHSKTRARHPQSNGICERF
                     HRTIQDEFYAIAFRKKIYNSIEDLQKDLDQWIDSYNYERTHQGKYCFGKTPIQTFLDT
                     KKLAKNKYLDNLQFS"
     gene            complement(69254..69589)
                     /locus_tag="KANKHBIE_00077"
     CDS             complement(69254..69589)
                     /locus_tag="KANKHBIE_00077"
                     /inference="ab initio prediction:Prodigal:2.6"
                     /codon_start=1
                     /transl_table=11
                     /product="hypothetical protein"
                     /protein_id="X:KANKHBIE_00077"
                     /translation="MELDRKQDSRFWYEQSLSPESIAKFWSSLFVRKVKSTDKNRMRN
                     EQQNKSKYNESSKSIPDKPIEIKDLDPYKCFLGWGKTKLFKQQLEYYEQNSDPFKYEG
                     TKRYCMKNL"
     gene            complement(69538..70560)
                     /locus_tag="KANKHBIE_00078"
     CDS             complement(69538..70560)
                     /locus_tag="KANKHBIE_00078"
                     /inference="ab initio prediction:Prodigal:2.6"
                     /codon_start=1
                     /transl_table=11
                     /product="hypothetical protein"
                     /protein_id="X:KANKHBIE_00078"
                     /translation="MNDTPRVFRVQKDRNFTIVKNNFIDDARLSMKATAILLLALRYP
                     DHWRMSVKTMSKFKSDKDSSIASGFKELVTFGYAEFRKGKDSVTGRFNSGWYFFEESQ
                     KPEVQYKVKPTENKRIENQRELFLKEVKESNRKGNKVLDLEQPETPQLENQVVVNSIL
                     PSTKEQKPSRQVFSSQIQSTTREYDQPPQARIEEQKELLEELEIKFKREKNQVLGSPQ
                     AEKPQLDFQGGENQPLSNTIYQGLSKQVLFKQILNTSREYGPPAKTHLEEQKQNLNKP
                     KPLSRFQFPDSWLTKFQDYYFKEHESEMGQPDSELKALNSLYEISKGDWNLIENKIPG
                     FGMSSL"
     gene            71575..71907
                     /locus_tag="KANKHBIE_00079"
     CDS             71575..71907
                     /locus_tag="KANKHBIE_00079"
                     /inference="ab initio prediction:Prodigal:2.6"
                     /codon_start=1
                     /transl_table=11
                     /product="hypothetical protein"
                     /protein_id="X:KANKHBIE_00079"
                     /translation="MNFKVHFFENFLNLILNKNACNTSSYYYYYNMDNSSVKKTIIRA
                     IGNSAGATIPKALLEKYNFHEGDTVFLLETESGILLSPYDPDFEEAMDIYQKGSKKYR
                     NALRELAK"
     gene            71904..72302
                     /locus_tag="KANKHBIE_00080"
     CDS             71904..72302
                     /locus_tag="KANKHBIE_00080"
                     /inference="ab initio prediction:Prodigal:2.6"
                     /codon_start=1
                     /transl_table=11
                     /product="hypothetical protein"
                     /protein_id="X:KANKHBIE_00080"
                     /translation="MKKEPRWLNQKIVLTIHLDQVKQHGGSQGIRDQGLLESALDRPK
                     NKWSYRPSSNIFDLAASLCIGIAKNHPFIDGNKRVAFMATYVFLGINGYSIEVPEEEV
                     VSIMLKVASGNINETNLSIWLKDNSNRNLR"
     gene            72868..73245
                     /locus_tag="KANKHBIE_00081"
     CDS             72868..73245
                     /locus_tag="KANKHBIE_00081"
                     /inference="ab initio prediction:Prodigal:2.6"
                     /codon_start=1
                     /transl_table=11
                     /product="hypothetical protein"
                     /protein_id="X:KANKHBIE_00081"
                     /translation="MSTLFERLSAIDDDLKLSHSRMAVELGVDRSTYYKYKNGTLAIP
                     KSILIILRLKGYDDHWVLSGKGQMKLKDSAQLVEMQKRLKLISKLDSYGVLDSIEKLP
                     ETPSSVQKKIIQEFFVFLASKFV"
ORIGIN      
        1 atgaaaaaac taggattcaa tgcaaaaaac ttaatttcta cagaaaatca aacgcctaaa
       61 aaaaaagatt catacttcca aggttcgttg acgaaccttc tcggttccaa tgaaattacg
      121 gaaattctta tcgactccat aacttccata gacaacccga gaacgaattt taacttttca
      181 agtattaaag aattggcagc ttctatagaa gcacatggat tattacaacc aattacagtc
      241 agaaaaaagg gtgaaaaata tgatttaatt gcaggtgaaa gacgacttcg agcatatcaa
      301 tttctaaaaa gaaaaacgat acctgcaata attaaaaatg tagaacaaat aaatccagag
      361 aatcttacag aaataaaatt aatagagaat atccaaagag aagatttatc agatttagaa
      421 atagccttaa cgctctcaac attaaaagaa cgaaaaaaaa caacaaatga agaactagca
      481 attaaaataa acaaaacaga aggctgggtt aaagcgaaaa ttgcccacat aacaacactt
      541 gaaacactta tgaaaaaagg ttcgttaacg aaccttaatc tttttcaaga agtcccgact
      601 tcagtatggg tggagctatc ttcttcagta aaagagaatc ctaaggcagt tgaaaattgg
      661 ttaaattcac attttagtaa aaaagaaatc ccaaaacaag cggaagcaag aatatttgct
      721 aaaggtttaa aaaacggaaa attaaaaaag aataaaaatt ctaaaacgga aagtcttgaa
      781 tacttacaaa aacaggaaga agaacttgcc gagaaaatta aaaagttaca aaaaaaacga
      841 aaaaacatct tagcaaaaat agcttttatt gaaaattcat aatcattaat ttgatatttt
      901 tttggattta attaaaaaaa gagtacccaa aattacacag aaattatagt gtactagtac
      961 gatctaagaa gaaatcctct tctcggttca agatcaaagc ctgcggggag gtcagagacc
     1021 ccaaaggcaa ccttccttaa aatcctaata atttagttat gtcccatttt ttgcttgaca
     1081 tttgtctggt acatgtttct agtccaaaat atcttaggag acataactaa gaacagcctt
     1141 ctctgactta atggctgaat aaatcttgaa tcgaggacct accaaaaagg ccatgcctga
     1201 cttttagttc cccgataatt ttagagtagg gtaagttcaa ctctgtgccg tacgtagccc
     1261 aaaatatgtc cgtaccgcac tcaggagaat atatatcgtg gaaggtatct atctacggac
     1321 gccgaaggcg tttactaagg aaagaagaat taaaagaaac caattaggaa ctgcaatttt
     1381 agtattcggt tctatgtgga gttttagcgg aaaagggaat atatgttttg cttctattgg
     1441 actaggtcca gatgatgaag agaatcccaa aatcgggaaa gcaacaattt gttctaggtc
     1501 cgggttatct aaaaacacag ttgtaaaata taaaaagtta ttagcccaat taggttggat
     1561 tcaagttaga agggaagggg ggactaaaaa tgatacgatt catctttttg aaacacctca
     1621 gacaatcctt gagaaagtga ttcccaataa taacgattca aatgctgaaa agataggaaa
     1681 tttagtcttt aacgagaatg ctttgggaat caagaatccc aattgcatga atgaagattc
     1741 atgtagcgta cccaagggag tggggtttac tgtacagaat tctagtaaac ataatataaa
     1801 caaaataaat aataccaaac atgaaaactt ccagattgaa actaaaagaa ttgattctat
     1861 ttggacagga ttcttagttt gggccaagga aagactttct aaaactagta atgaaagtct
     1921 taaacagttt agagtcaaat tcgaaaatga aaggttatat atagtagggg aaataaacga
     1981 ttctctcaaa atgattgttt ctaaatactt caatgaagaa gcaaaactta aaacagaaat
     2041 aaaatttgta aaagaagaat tgcaagagaa agaacagaat tttaactcaa gtaaaaaatt
     2101 ggatccaagt aatcaggaaa atcaaaccca accgaatcaa gaatcatcca tatcggttga
     2161 tcaatcagaa aatcaagata ttaaaacttt ctctgactat atatcggttg ataaagtaat
     2221 tcatgagttc atgagccatt cttctctgaa actaaatcga cctgacttag aagagatacg
     2281 taaactaaga atcagttacg atttagagaa aattgtaatc tatgacccac ttccagaaag
     2341 attgaaaaat cacatacgtg attactttta tagccatccc caaaggatga tcgctctaca
     2401 atttgaagaa ggtaaaaata aattccatgt tgcggcgtaa tacaaaacca aaaaagtttt
     2461 ctttttagaa aaggactttt gttctttgtt gtatgattag tatctttaag ttttgttaat
     2521 gcaaggtcta taaaattaaa tactacggat tttattctaa tacactgttt aaatacagaa
     2581 tattgagtat tcttttacat aactttaatt ttagatctta tatgaaattc aaaaaccagt
     2641 gtataaaaag atgattaagt tagaggaaaa gttatgaaag ttttgattag ctaatttgcg
     2701 gttaatattt tgaaccaaga tgctatgaag taaccaattt cctctttaag ctcgagatca
     2761 taagaccatt ttctatacga tctttgtaac gattctattc ttctcaaaat tcccacttta
     2821 caaaaaactt tcccgaattt tgaaaaaaca acaaaagcat tccgcaaaat tttattgaat
     2881 ttgcgaagaa aggaccggtg gtttttgggc caaaacagtg taactagtcg tccctgaaaa
     2941 attgagattt ttgaggaaat gaaaagaaac aagactcaaa ttgaaaataa aaacgatgaa
     3001 gaaataagat tttcgaaata gcaaaaaaaa gctcgaatga gcttagagaa attaaaccca
     3061 gcagcggata agatcgcatt gatacgatcc ccttctttac ctttgagaaa atttcgaatc
     3121 atattgtgat cttgtttcag atgagaaata accggttcaa tggcagatct tctattcatc
     3181 cacatccttt cccaacgagt cattttcttt ctgcttttat tggaaagatg aacttgaacg
     3241 tcttccggat gatgatcttt acctttgtaa cctaaatcca cataaacctc cttaggacga
     3301 agaccaacaa tcttttccat ctgattgatg gcgtccttca aagtatgacc atcatacggg
     3361 ttgtcatgca aggcttgaac tccaacaatc caattagatt tactcgtggt aactaaactc
     3421 actttacaac caaactcata tctcttatga gatttacctt tagaaataca ttccacttcc
     3481 ggagcatgaa tactatagat tttatttttg ctatttttac tttgtgttaa gattcgttca
     3541 gagatttcta aaagggattt aagtcgttca ttaggatttt ctacttttct ctctatatcc
     3601 cgttttacac tgcccaaata cgtttttaat cgttttgttt ccttattggc acgtttactt
     3661 tgttttgcat gaaagtaacg tccttgttta atgaatgcta atttactctt gcgtttacag
     3721 cgtatctaaa aacttaatct tactttacaa aaagatcaag ctgcaaggtt ctgccctacc
     3781 ggttttctta ctgaagaaac tggtggggca ggttcttata actttgtctt aattgaatat
     3841 tttcttttga tgcttctttt actaaaactt gtcgcattct atgatacaac tttgcatccg
     3901 ttggaaaagt gatcgctttc tcctgaaccg ttgtatcaac attcactctt ctaaattctg
     3961 gatctttgat ctgaccttcc cgttgaccta agaagatcgt ctcttctaaa aatttatcta
     4021 ctccatcgga accaatacgt ttccgccact ttactaaact cgttggatca caaggaaaat
     4081 catgttcgaa atattcattt ccgcaaacat attgccaata cggattttcc aaatagcctt
     4141 ctactacttt ttcatcagac acgttatacg cgtgtttcaa gtaatgaagt cccactaaca
     4201 aacggattcg taatccgggt cgaccggttt tctctgtgta gtattttccg aattctttct
     4261 caaacttttc ccagtctatc ttattcgcaa tttgatacaa cgggtgtcta ggatccaaga
     4321 tctggtccaa tctatttcga aatagttctc cttgattctg ttgttttgag ttttcttctg
     4381 gtttcatttt caccggcttt tacgtggttt ctggatgttt tatggggatt ttgtttctaa
     4441 ctttttctcc ttggatagca ttttatttgc gttattcgac attttaactc tttttcaggg
     4501 acgactattt acatctatta taggcaactc atttacaaaa gatgtatcat tagacttaag
     4561 gttaaaaagt tcaaaataag aacggggatt tgtttcgtaa taaaacgaat cggaaccata
     4621 aggaatttcg tttgaatcaa attgccattc tatacaaaca gattgccaga ttttgactcc
     4681 acaattctca aagtatgcga caacagaaga atccattctc ataagaactt gtccttcacc
     4741 atttttttct tatggaaaaa accggtgaag gacaaaaacc ttgcagcttg atttttccac
     4801 ttgttaaaaa tatcttcgat aaacttttcg gagacagggg ttacatcagc caatctctat
     4861 ttgaaagtct ttatgaaaag ggaattcaac ttattacaaa attaaaaaag aatatgaaga
     4921 ataaattaat gcccttagtc gacaagattc ttctaagaaa aagagcaatc attgaatccg
     4981 taaatgatga acttaaaaat atctgccaga ttcaacatac tagacatcgg agtttttgca
     5041 attggaccgt taatctatta agcggtttag ttgcattttc tttttttcca aaaaaacctt
     5101 ctttgaattt gagatccaat gacaatctac aacttttact ctctccttac gcctgctcac
     5161 gttaattagg tggacacttg gatcgtaaat ccgacgctcc gcctgggaca cttaccattt
     5221 ttaaaggcat tatgagagct gttgaaaccg gatttatgtt caaattactt acaaaacctt
     5281 aacttgttgg gtaaggttat ggtagagagc gttctgttga gttccctgga atcgttcttt
     5341 aaaactctaa aagtagagga ggtttacaga aggaaattca acacaacaag agaggcacaa
     5401 tactttctgt ttgactatat cgaaagatat tacaacagaa agagaagata ctcggcctta
     5461 ggctatctta cacctttcga gtttcgagaa aaaattactg catagcaatg tccgtttttt
     5521 cggggaaagt ctatttacaa taataataca tataggtttt gaagtagata tgttctgtac
     5581 ttcttcacaa aaaatgtaac gggacgattt ttttataaaa gcttctcttt tatcagaaat
     5641 tttttacgca attcttagga ttttgagatt ttaaatatat gttattatca cgattatttt
     5701 ctctttacaa aaaaaatcaa ttttacaaac tcctgatttt acatgactat atcaatttta
     5761 tataaattgg gagaaataaa tgaaaagtaa aaacatattt aagttatttt tgtttgcgtt
     5821 aacaattact ttgatcgcca tcaattgtaa aaaaagtaaa acagttttat ctgacgcaat
     5881 gttgcttgaa aacccaggtg aaaaaaaacc tacctacgtt gctgacggga gagtaaaacg
     5941 aggtgaatat gtaactcttc ttgaagaaaa agatttcaac ggagtgaaat tcaatctagt
     6001 agaaattaaa ggtgtcagca cgaaaggttg gttgaatgaa aaaaaccttt acgaaggtga
     6061 actcaagtcc gcgaccgtaa ttaaagatgc cgatcttttt ctcagaccaa atgaaaaaag
     6121 cgaaaaggca ggtaaggcta aggctggtct tgttgttttt aaactcgaag aaaaagacaa
     6181 ttttatttat attcaatttc ccggtaaaaa ggcatatata tctaaaaatg atttaggaga
     6241 cggagaaacc gttgtcaaaa cgattgctat tcccggttta ggaaatgcaa cggttttagc
     6301 ctcttcgcaa tacattcaat cagaaggaaa agaattggat tttgatcctc gaaatgtatt
     6361 cgacggtaag tttcaaactg gttggtgtga aggtaaaact ggagatgatg gaattgggga
     6421 atcagtcacg atttcctttc caaatgcaat tcgtttaagt gaaattagtt tagtaaacgg
     6481 atacgcaaaa tcggaagaaa gttatcagaa caacaataga attgctagcc ttaaagtaga
     6541 atcttcttac ggtagttcgg ctattttaga ctttgatgat aataatttcg actatcaaac
     6601 aaaatctttg gatattacag gagatacctt taaatttata atttccaaaa ttcacaaagg
     6661 aaaaatcagt gatacatgtt taagtgagat caaactgact ggttcggaac atgtacctga
     6721 gtatcacgat ggtgaaggtc atcaggctga ttaaatggta ttaaggttac caaatataaa
     6781 tatgagaaaa aaatactata ataaatactt aatcttggga atatttttat tttcgttttc
     6841 tcttgttgct gaaaacactt ttcagccagg acaagcaaaa gttacggttg gaattcttaa
     6901 cgttcgaaat attgccgctg ctggcggaga cgtaattacc acattaaaac ggggagaggt
     6961 tttgaatgta gttgatcgtt ctacaaacga aagtactgaa aacggcatta cggatttctg
     7021 gtataaggta aatcttccca agaaaaaatc cggttgggtg tttggaggtt ttatctcttt
     7081 tgaaatgaac ctggaaggtg gattgcgttg gaaaacggtt aaccctggag gtggtcaaaa
     7141 atttaccgga attgtcgttt ccaataacgg agaaattgtc gctgcaactg agaaaggaaa
     7201 tattttcata agcactgaca aaggaaaatc ttggaaaaaa ctcattccac aagcgcttgg
     7261 cgcctccatc ggtaagatca ataaactcat cttggttaat aaagaaattt gggccgctgc
     7321 aagtggagaa aacggaggtg gggtctggaa aacgacaaac accggaaagt cctgggctca
     7381 atttagcaca gtacaaggtt taagttctaa cgatgtatac gatcttgcct ttcagaaaga
     7441 tggaagtatt atcgccgcaa cagaaaaggg aatgtcacaa accaaagacg gggggcaaac
     7501 ttggaattcc aatgtcaatg gagaagaatt gaatatgaaa attctctcca ttgcagtaag
     7561 tcaagacggt aaagtatttg ctggaaccat agacggttta tacgcgttta tcgaaagttc
     7621 gggagttttt ggaggaacca aatattcttg gaaccgcgtt ggtaaaggag aaccgaatat
     7681 gggcgattcc atttattctg taggaattac tccgtcggga gaaatttttg taggaacgga
     7741 actaggagtg tccagaagta atattaaaga attgaagaaa tggtcgggag taggaggtaa
     7801 atcaattgta aacgcaattt acatggattc ttcaaaaatc ctgatcggaa cggataacgg
     7861 actgaatatt tcgaccgata acggcctttc ttgggtgact tataaaaaag aaaacggaat
     7921 tgcaaacaat cgagttgacg caatctctat aaatccaatt gataaaacga tctggactct
     7981 ctccggatcg gaaggattga gttatcacga gtaggttttt gccgatgaat tggaagctct
     8041 ttcaagaacg agttctccgt ttgtatcaaa cactggtcgc aaatcgtaaa aaactctttc
     8101 gttggagttt ttactttgcg actgggattt ttgttttatt cgttttagtt acgatctttc
     8161 aattttgtat tttcttatat tctaaagatt taatatacca cgaactcaat tctctcaagt
     8221 ctggactttc tatagaagga caaaaaaaag ttcccagtca aatcatttcc atatttgatc
     8281 gaaacaatct tttattaggc gaatacaatc gtggagcaaa tcataccctt tcacttaaac
     8341 aatgcagttt acttggaact gtgcaaaaaa ctttaatcgc ttctgaagat caggactttt
     8401 attctcacaa cggattttct tttaaaggaa ttctgcgggc cttttggaga aatttaattt
     8461 cattccaaat tcagcaagga ggaggaacaa tcacacaaca attagctcga aatttgttta
     8521 cggaaagaaa aagaaattcg atcacaagaa aaatttatga aacaatcctt gcgttttatg
     8581 tggaatcaaa attgggaaaa aatgaaatcc tttgcctcta tctaaacaaa gcctactttg
     8641 gtcagaattc ttacgggatc gaagaagcgt cccgatttta cttcaacaaa tcggcgtcta
     8701 aactgagtta tgcggaagcg gcaatattaa ttggagttct cccggctccg tctttataca
     8761 atccggttcg gaatatttcg agtgcaataa aaaaacaaat gaacgttctt gatcttttag
     8821 taaaaaacga aattcttaca gaaaaggaag ccgtcaaaaa agcaaacgaa tttaaaacct
     8881 tataccaaat taatgaatca aatctggaaa atccgtacgg aaaaattgca aagtcgggaa
     8941 cgaacaaatc ttttagcatt aatcacgcgc cggaaattaa tgagtatatt ttaaaatact
     9001 taactgaaaa ttttgaaagc ctacaaaact ccaacgatca tattcaaatt tatactacgc
     9061 ttgaacttac aaaacaatta accttaaaaa aaaattctaa atggagacat cgattctcta
     9121 cgctggagtt ttcgtaatgg atccggactc ggatacgaaa aagcaaaaag ttattccatc
     9181 ggaatccaag gggttgtagt taccatagaa cctaacagtg gtgagattct tgcgatctca
     9241 ggtggaggga atctatcgga tccgtatcaa agtatgactc gcgcctttta tatgaaacgt
     9301 caagtgggct cggtcttaaa aggattttta tacggtgtgg caatggaaga ggggatcatt
     9361 gatgaaaatt cagagttgga tgattctcct ataaacattg ccggttataa gccacgtaat
     9421 tggtatggaa gttatcttgg aaaaatatcc gtggcaaaag cgctccaacg ttccgtaaac
     9481 acagtcgcag tcaaaacact gaaggatttg ggaatttcaa aatatattga ttatatacaa
     9541 aatgggctta tactttctcg ttcggaaaca aaacgatttc ccaaggattt aacccttgcg
     9601 ttgggttctg cagatttttc acctatggaa gttggaacgt tatattcgga aatcgtaaat
     9661 ggtggaactg taattgagcc cgcttttttg aggaagatag tagtcgacgg aaacttatat
     9721 tatcaaaacg aatcgattgg atatcaagga aaccgaattt ttaaaaaatc tacgtgcgca
     9781 tctatattag aatttctgaa atcggtattt gacactggag gtacggcgtc atgggtcggc
     9841 gataagaaaa aaagaaattc tgaatattta aattatgata ttgccggtaa atcaggtact
     9901 gtggaaaacg aaaatccagt ctatgacaag cttggtctta aaggcgcaag agacatctgg
     9961 ttcgtaggtt tgacgccaat ggaagtaacc gtcgtttggt ttggtcatga cgaaggggtg
    10021 cctatccctg gttcaggttc ttcggttgct gcctctactt gggcaaagta cgctcagtct
    10081 acaattcagc cgaaagaaga cagaaaattt tttcttaacg tcacttcttc aatggaggac
    10141 gttccttctt ctcttaggaa tgagtcttcg agcgaggaaa acgattcttc tgaaaaagag
    10201 ctgaaccgtt ttgaaaaaga caatcaacaa gaagacccgg acttttatcc ttccaatgaa
    10261 gaaaagatct acgtcgcccc tgatgaaaaa cctaaaggct gaaatttttg gtacttaaat
    10321 gatttcattc tatttttatt tttttgagat tcaactaata ttatatagat gatactttat
    10381 ctgagtggat aaaaagattt ctaagagatt gctaaataat agtgtagata agaatcgtct
    10441 ttagtaaaac ctaaattctc ataaattttt cttgcaacta aattactttc tgcggtctcc
    10501 agagcaattc ccttgaaatt attctttctg caataatcga tcacatgatt aataattttt
    10561 ttacctactt tcatatttcg ataatcggga ttcacgtaaa gatcgtttaa tactaagaca
    10621 ttgcacatac tcaatgaaga aaagataaaa taacattgtg caaatccaat tacttaagag
    10681 ttttcagtaa tggcgacaca aatgtaggaa tcctgctttt tatacctttc gccgataaaa
    10741 cgtttttcat cctccaattg tggtgttttc ttgtaaaact ttctgtattc tccaaatagg
    10801 gaaacaagag gggcgagatt tttatgggtt attttttcaa ctgtaagctt cataaacttt
    10861 tattttaacc tttggtaacg ataatataaa caacgaataa tttagactca acaattcaaa
    10921 agggcactta agagtctatt ccaaaattct tacacttgcc gccgaagagc cagtgggata
    10981 gaggacatat tggattgtca tgtaagaatt atatttcata aaacgagtat ttgaggtaca
    11041 ctggaaaagt gttgtaatat aagaattcta ttctacaact ttatctaatg tgcgttagat
    11101 ggttatcgct gaaaagttga ggtttccaca aaagtaaagt aaggaaactc aacttgaaaa
    11161 taaggacgat gaagtgtgat aagatttgaa aataataaaa agaaaactcg aatgagttta
    11221 ctgaaattac atttgaatcc atctcaaaaa tagtttgtgt tcttctcaaa atcaatcctg
    11281 aatccgaatc aaatgtggta gttccccaca agccttttct ttaaattaac gcgatttttg
    11341 cgtaaaggct aatttgtata gaactgaatt tttccatgaa aaatgtgggg actaccatgt
    11401 tttttagaaa tttaccgaac agttgaaaga tatttttttg aggttttgta atagattttt
    11461 agtaaatgat tattactact ttgtatgttg tagaagcacg aagtaaaaat gagatgaatt
    11521 cttttttaga tccatctgtt gtattattgt gaatatgagt aattgttatt ctatttaacg
    11581 tgagttagcc atgcgaaagc gattggagca ttatacttgt gagcagcatt gagtttttta
    11641 ttcgtcaaaa ttttcttacg ccgaattcac attatttacc tttcttccac aaaagaaaag
    11701 tgaaataaag attaagagaa gaaactaagg taaagattaa ttttagaaaa tttttttgta
    11761 tataactatt gttttttctt ttgtataaag aaataaaaag caaaaatgtt taaaagagaa
    11821 acaagggtca taactgaaat gatgattaca tatataactt ctcttttaga ggaagaaact
    11881 aattcttgac ggtaataatc agattctttg ttatttgcaa gtgcatgaat ctctaatttt
    11941 agttcttgaa tagaatcata cgtttctttg actaaaataa aaatagcata gtttttgtca
    12001 tgattttgag aagagttgga tgaaacattt tttttaaaag aaatatttcc cagtagttca
    12061 atttcttttt ttaagtcctg atcaaagggc catttttgac gtgctttttg taaaagttcg
    12121 attgctttat caaggtttcc ttttttagct tcttccctac ctaaaccaac ccaagcagaa
    12181 gtaagaatat attcagcggt tacatcagaa ggattgttag taagtaaaga aatggccaac
    12241 ttttccgctt ctatgtatct tttttcttcg ataaacattt tagcgttttc gtgacctccc
    12301 gacatttcgt ctgaaaagat gtttttagtt gaaataacta atattaaaaa aatagaatat
    12361 ataaagattt gaaatataga tttcatatag tttttttacc tgtcgatacg aattactttg
    12421 tgagcataac gagcccgagg cattttaaga gaatctaagg accaattact ggcaattggg
    12481 ttttgaagac cgatagaata aacagaatct gtgggaatgt tcagtgcaga agcaccacca
    12541 aaaacgaata actttctagt ttcgtaagaa gcttctaccc ctggaaaata aacggcaacg
    12601 ggtaaaatag gaccaatcgc aaaagcaacc ataccatttt gatagaagtc ggtacgattg
    12661 gatgtagtaa tagatgtaat cggttggagt gtacttgttc cggtagatcc tccgatgacc
    12721 gcgatccatt ctggatcagt agggtaggga tcggagttta aaggttttac acaagtagaa
    12781 ccggctccgt gtcttgcgat tgtgatagaa ggttcaccgg cggcggaagt ggaattgatc
    12841 gaaggagaaa aagaatccga agttgcctga ggtgttccat cattcgtaaa tcttccacct
    12901 gtaaaaaaga tattaccgtt taatccacaa ccggacatat ctactcgtga aaagatagcg
    12961 gttaaagaaa gataattttg ccaaaggcca ttttgtccga ttccaggagc caaacgagaa
    13021 actgtattta aaatagtacc tgtagtcata tcgtttgtgg tcgtaccgga aatgataaat
    13081 atttcttctc ccacagaagc aatgactcct ccttgattgg ctaccggcat atctgaaagt
    13141 gtagtccact gatctaaata cggatcatac gcttcggttt ttttagaagc tacgtaattg
    13201 attccttgtt tttccatacc accgatgaca tagattttat ttttgtgaga gactacgttt
    13261 gcaaaaactc taggggtagg aattgaagtt gcggaaggat accaagtaga agtaaccgga
    13321 tcaaaaaaat caatttctct gactggagat gcatccgcac ccatcccgcc tataacccaa
    13381 agaccacggg ttctatttgg aaaatcactg atccaagttt taaaagtaag tggaatactt
    13441 tgtagtttgt ctgtggtact agaacaaaaa acaaaggcta aataatccgt attggattct
    13501 aaattgggaa gtgtcatgga atgaacttta gaattttcta aactagtcac aaccgattcc
    13561 aaacctgact ttccatacaa aatggaaccg gggagagaat gagaacattc ccaagtgatt
    13621 gttgccgaac ggggaccaat ttgggaaaca aaagctaaat ttactttttc attttgcgcg
    13681 ttttggatat tagacaaagg agaattgaga cagttggaaa gtggaaagat ggacaaatag
    13741 agtattagag aaaatatatt tcttcttttt aaaatcgaat cagactctat ttttgatcga
    13801 aaccagtttt gttttctaag gatgattttt attcttatga aattttcata agattttccc
    13861 atcttaagtt tttgaaacag actcgttttg ttttttttaa ttttagaaag gatttgattc
    13921 aaaactcgtt tgttaaaaac tttataatgc aagaactctt cctgagattc tgtaaaataa
    13981 gtctgttgtg aatcacacag agcgaccgtt tttgcggaga ctaacacatt ttgcgagaaa
    14041 ttcaaaataa tttttcttaa aaagaagcct acaaattttg agacaacctt gaaatgtatg
    14101 agttcccata ttctaaatat ttgaaatttg ttcataacaa aatcccccaa gagatacgaa
    14161 tcccggatct acaaaaagaa tctccagatt ctaaaataca ctgagaacga attccaagac
    14221 gcaaacgaga gccgttgtta aattcccagg cccaaccaaa ctcgcctaaa agttccggat
    14281 cggttccgtt caaaaaacga gaatcgtttt tccactgaac ggaagttact ccacctccaa
    14341 acaaaaagta aggagcagaa gcccccaatt gttttccgaa gtataaggat tgattccaaa
    14401 aagaaataga accttgtgcg cctggagcca ctgagtattc agaaagaaaa ccaaaaaacc
    14461 ataaaggatg attgataaaa cctttttcga taaaaagacc agcaccacct acacctggat
    14521 tcgttttgtg agaaggtcca gttgttgctt gtaaaagaat acttccacct acatagagta
    14581 gattttcacc ggatctaccc gaaagatatt tgtcaggtag gtttggactt tctttttcta
    14641 aagagttttc gtttaaattt tgaattttag atttttctat ttctacaaat cctaattcgg
    14701 ttcgaaaaac taatttgtct tttttagttt ctacaataat tccacgaact tgactaccat
    14761 ccgttaaacg gaattcggaa taattgtaag aagactctgg tcctttttta gaataatcaa
    14821 ttctttgaat ctccgatttt ggaattctaa actgtctacc tttccaccgg acgttcacta
    14881 cgtccgcact ttcatttact tcttcgatta aaaaagcttc tcctgattta agaagaagtt
    14941 cggaagcaaa taaaccagat tcaaaggttc caatacatgc aaaaaataga atataacgta
    15001 ttagtttttt tgtcatatta taatctcttg aaaattatga tccagaagtt tgaagtatgt
    15061 taatcttgta aatagataaa tatttttttg caaatttgaa gaaaatgaaa agtttttcat
    15121 attataaaaa ttttttgata agttaatagg taggttataa cataataact ttatatttcc
    15181 tagaaaagtg aaaaaagtct tcctagaaac cgctagttac tatatttgtg gcctggtatc
    15241 acaaattaaa gaatttgtta ggcgaaaaac aactaacaaa ggattacgat ttgtgaataa
    15301 aagaactggg aaatctttat atgaaacgtt atgtcggatt atttttctta agtgtatcgt
    15361 ttttgttttt attcaatttt agtttgttat caggaattca gaatgtattt agttctgtgg
    15421 cttccgcgat tgcaggagga attccccaaa aacttcctac tttacaagcg ggtccggatg
    15481 gatctgccaa tacacaagtc gaaatagagc taccacccgg caaagtagtt cctagtctat
    15541 ctcttagtta caattcaaat gtaggaaata cgattgtagg aatgggttgg agtctaaacg
    15601 gacttcctac cgtttccaga aacccttctt tgggaattaa ttacaacgga aacgattcgt
    15661 atgtatctag tttggcgggt gagctgattg acgtatccgg aaataaaacg atctatcatt
    15721 ctaaaaagga atcgtatata aaatttgaac cacagggaac ttgtggagac ggtccttgta
    15781 cttggatggc aacggagaaa gacggtagaa gatttatttt tggtggaagt atagactcaa
    15841 ggattccggc cttaggaaga accgccggtt ctattcggga atgggcgtta tcgagagaag
    15901 aagattcaca cggaaacgga tacgacgtta attacactcc ggttgatgta aatagcggag
    15961 actattatcc aaatacgatt atgtataacg acagaacgat ccggtttaat ttcgaaaata
    16021 gaaacgacaa aattccaaac tattctttag gaacgatgga aagaattcaa aaaagactcg
    16081 atacaatcga aattagagta ggtggaaatg tattcagaac ctacgattta gattacagtt
    16141 atggtcctgt aacgggtaga agtatattca gaaagttgaa acaaaatgga agtaatactt
    16201 ttggaagtga aaactttgcg gatttagatt ttaactatac caatcattca gggagttttt
    16261 cacccggaca tctcgactat caaaacttgt cgagtgtctc taatatgaat gtattcatac
    16321 caaatatagc ggtggatgcg atgaatttta ttttaaacgg aaatctaccg tatcacccat
    16381 ccgccttaga ttctaatata gacgcatcct tacagtatgt agttaaggtt ccggttccgg
    16441 acagaaacgc ttgtaatata gggtttgcgt cttgtttgtg cgcggccata cctgtttgtt
    16501 ggggaggcaa tcaacatttc ttagagtatt tagcgggaaa ctgttggagt tttttaggtt
    16561 ggggtggact aggatcttgc gaagtgggtg tggattccgc tttgaccgct tggttgccga
    16621 tggatctaaa cggggacggg attgtagact ttgcgacgtt aaacggaaac gaagcgaacg
    16681 gatcgattca tttggtagga catatccaaa aaataggaca acccgcgatt tcattcaatg
    16741 gtcctaatat tccaattcac tacaatactt tttaccaggt tgtggacttg aatggagacg
    16801 gtaaaacgga ttttgtatat gaggataacg gtaggctttg ggggatttat tccacgggtg
    16861 gaaattttac gtctcccgta ttgtttggaa atgtaaattt aaattctgca aacagagaca
    16921 tgcacgtatt tagtccgtat gaatacaaat ttcattatgg acccaataac acaacaccac
    16981 ttgccagtga cagagcgtct aaagattttt ttggggacgt aaacggagac ggtctttctg
    17041 attttatcca caataacggt ggaagttttt cgatctatat caacagagaa acctactttg
    17101 acaatccaat tggaatcgga ggaggagggg acttttatct caattcgatg attgatttta
    17161 cgggagacgg taaggcggac tacgtccaac ttgtggttac ctatgacaat tctaccttaa
    17221 ccgctttaca atctcaaaaa acagcgttag acacccttat ggctcagtat caaacagaac
    17281 acgcaagagt caaagcggtt gtggatcaaa tgcctacacc aacaacacac gcaaacattg
    17341 acgataccga atttgaaaat ctattagcct atttaactgc aaacggatac gactctttat
    17401 ccgattcttt agaatccgat ggcaaagact atccttatac cccttcgacg gtcaccggtt
    17461 tacaatccat tttagagaat atagtcagcg cgaggttaaa ctttgtaggt caacagagtt
    17521 acgcactcaa taaccagatc gccgcaatct atgcacaagg aaatctagga caggctacgt
    17581 atgctttgca agtaagaagt tttaatgtaa gtaatggaac gtctcaaaac gtaacgtatc
    17641 cactttttag ctacgtaaac cccgataaaa gtacactctc ggatgtaaac ggagacggta
    17701 tgttagactt tgtttctttt gtaggaactc aaagtatcgt ttgtatcttt atgggcaatg
    17761 ggttttcaaa tccgattgct accaatctaa acgccggaaa tggtaaaaat ttattggatt
    17821 ttaactttgg agaagtgaat ggagacggtc tttctgattt agtattattt aataaagaaa
    17881 atcatactat agagacgtat ctttccagag gagacggtag tttttattat agccccggtt
    17941 ttagttttgg tggattttcc actcaagaat ataccgaatc caatggaatc gaaagatctg
    18001 atacgtatca aatctcactc caagacatga atttagatgg gattagtgat gtaagtatcg
    18061 cgtttctttc tttagataaa acctggggaa gaatttacta tcgttataat aatcctagga
    18121 attcgggaga agaccagctt ttgaatgttt ccaacggtgc cggtcaaacc tctcaagttc
    18181 agtatcaact taaaaataat cattcaggtg ctctacaaac aggaaccgga aactatccgg
    18241 atgtacctag tatgaccccc ggttttttag tcactcagac aagacaggac ttatccaacg
    18301 gaatcgtcca tacaactaat tacagttata cgaatgaaag atatatccaa ggaactcgta
    18361 ctatttctag aagtttaggg tttgcttcca taagggaaac ggatgtaaac acgaactttt
    18421 acaaaattac ggattatttt caaaatgact atcgtctagc cggagtacca caatctacta
    18481 gaaattacaa cgcgtccaat aacctaacgg gttctacgac tcagtccggt tttagttttc
    18541 caaatccttt cgggaccgaa attgccattg tgggggttgt gaccgccaac gattacagaa
    18601 atggaacatt agtagaaaca tcgattcaaa atttgacgta tgattcttac ggttttacga
    18661 cgagtgtagt agagagttta ggttcccata cgattacaaa tacttctcaa gtttctaacg
    18721 acgtggctgg ttggagaatg ggaagggtta caagatccag aaaaaatgta gacggcactt
    18781 gggttacaga cacacaactt ggatatacgg gagacaattt aacttctcag actcagtttc
    18841 ccacaagtgc ttctcctctg actacaacat ttggttatga ttcttttggg aatgtagttt
    18901 cggttacgga accttctgga ggagtttctt ttcttacgta tgatccggta ttcaaccatt
    18961 ttccggtgac aaaaacaaac acactgggac acgtcacgac gactaactat gattttgcga
    19021 ctggactaga aacttcttcc acagatccca atggtgcgat tacattgacg agttacgacg
    19081 gttatggaag aaaagcaagc gtaacgtatc caggggaagg ggctgcaaac gaaacgtata
    19141 cctattccaa tacgggggaa tacaatttaa caaatttaaa taacaatgag tttgtgacaa
    19201 aaagtatccg agacaacgta agtgggaatg taagtacaac tcggatcttt accgatcctt
    19261 tgggaaatac gattcgaagt gaaggcaata cggcactgag tgggatcaat tcgattgaag
    19321 acaactactt tgattatacc agaggggttt tgattcaaaa atcaaacgaa tactatacaa
    19381 gtatttctcc acagtttacg acgtatcaat acaatgatcc ggatggtgaa ttgaccacaa
    19441 tcttagaacc gagtgtaaac ggtatgattc aaacgagtat tacaaaaact ggatttacgg
    19501 aaacaaggac gacagccttc ccagacggcc aaactaaaac agaagtagtc acgaaaaacg
    19561 aactgggtca agtgattctt aaaacggtaa acggtagaac gattttaacc aactattctc
    19621 cgtttggtgg tatttcttct gtgacggatg tgggcggtct tacgaccagt tttgtatatg
    19681 attctaaagg aagaagggtt tctacccaag acccgaattc tggaactatt tcttattcct
    19741 atgattcttt aggacgtttg tattctcaaa cggatgctag aggcaaaacg atcactttta
    19801 cctacgattt actcggaaga cctttgactc aaactacaaa tggtccagaa gcaccgattc
    19861 aatttacgta tgacgatgca agtgttccct tttctagggg aagattaact aaaattacgg
    19921 atgagtctgg aagaaccgag ttccttttta atcaaaaagg aaacgagatt caaaagacaa
    19981 aatacgtgga tgatataacg gctattttta aaaccgatta tgattcttta aatcgaccga
    20041 ttacggaaac tctaccagac ggaactaaat tacacaattt ctattcgtct aacggaactt
    20101 tgtcgagtat cacgatggac acggcggacg gaacaagcac cggtcacaca gtagtcagct
    20161 atcaaggtcc ttatttagat tccaatgggg ttccgagttt aagaagaact tccggtaacg
    20221 gggttactat ggaaattggt tttgaaccac tggacaaaaa acctttgagt atcgtttcta
    20281 aaaaaccgga tggaagtgtc atcgggaata cagaacttac gtatgattct aaagggtata
    20341 ttacaaaaat tgaagacaag ttaaatccaa acagaaccca gaactttacc ttagacaatt
    20401 tgggaagggt gacgcaagct acgggcaaat acgggactca aaactatact ttttccgcca
    20461 atggaaactt gattcaaaaa ggtgcatata ctttaggtta cacagatgca agtcacgcga
    20521 atgccgtaac aacggccaca agtgcaaaca caggtatgat gaattacgga tacgacgcca
    20581 gtgggaatat ggtttctcgt aatggagata ctttacgcta caatagctat ggtaagttga
    20641 ttgaaattac tccttatgct acgagtagtt cgatccgaaa cgtatacgac tttcaaggaa
    20701 accgtgtaaa gtccgtatca gacattactt tattttcaac ctatacttta gatgataact
    20761 atgaaattgt aagagaacct ggcaaaccgg aaagacatac tttgtatgtt aaaggtttgc
    20821 aaggggacct tgtggcccag tggacaagag aagacgcgac gttacggatt tctggaaacg
    20881 aatcggaaga aagtcgtttt gttcttggag atatttttag ttctatgatc aaaccatttt
    20941 gtaaggacat tacgggggat tgtggcgact attgggagaa tagattcgaa tctgagttta
    21001 ttggtatatt tggatattct aaattctttc aatttggggt tccgaccggt ttttacaagg
    21061 cgttttattt cttgctatta ttagcagtta tttatttagt atatccttat ttcctaaagg
    21121 agaatctact tttacaaaat cttggttgga aaggagttac aaccccagcc ttgatattat
    21181 ctttatttgt agcaacttct ttacccggtt gtggagtgtt acccgaaacc ggtgggaaag
    21241 acggtgatcc accttggata ttagcaatgg gtgcaaacgt agctccagga gttcctagta
    21301 ttcaaaatcc tggagtaggt atgacgggtg gtggaagtgt aggtggaatg ccagtaactg
    21361 gaatgtattt ttatcatccc aatcatttag gttcgattac gatgataacg gatggtgcag
    21421 gaaatccagc gagtgggcca gaaccaggag tgagttttgt gtcttatgaa ccgtatggtt
    21481 ctatcatacg aaacgattct tatggtcctg atatattccg ttacaagttt acgggtcaaa
    21541 ttgaagacaa agaaacaggt ctttactact acaaagcgag atattatgaa cctacgttag
    21601 gtcggttctt gcaggcggat tcgatcattc agcctgaaag tgtgaatggt atgaatcgtt
    21661 atatgtatgt agatggaaat cctgttagtt atcgtgatcc tagtggacac atttccggcc
    21721 ctgatatgat gcacatgtta aatcgtatcg ttggtcatgc tatggggaaa gattttaatt
    21781 ctaaaggtct ggacaagaag ttgagtacac gaggtttttc aacaggaata aacagacttg
    21841 ctaaaagagc gtttagtgta tcacagaaag taggaactaa aaaaggatgg gaagcggcaa
    21901 ctttagcata ttatgaaact gaaggagatc tgatgtctat ggcagatgcc tattacaagg
    21961 gcgtaaaatc agccaagaga tctaagcgaa ctaaagagat gcttcatata gcagatgcag
    22021 tgatcgtgat aggagttatt gctgtaactt ggggagcggc tgctccattg gcaaatataa
    22081 tttctaaagc tgcaggggag ttatttatga aatatggagc ggtcgcgtta attgcaggcg
    22141 gttcttctcg gaacgcctta aaagcaaatg gtaaaatctc atggaaagat tatctttatg
    22201 tttgtggcgg cgaaggctct ggtggcgagc aaggcagttg gaatggagag atttctgttg
    22261 agtcgaaagg ttgctatccg gttgcaggtg gctcagaatg aatttgcaaa caactattta
    22321 taaattatct attattgctt tgcttgtttt atcgctaaat ttttgtaatc gatatacaat
    22381 taaagggcct ttgctgaacg ataaggcttc ctttcagagt tgtgatgtaa tcaaaaaata
    22441 ctacataaat gaagtggcga ttaatgactt gatttattca gaaaatctga aggagctttt
    22501 ggctaatgaa attaagtcat ccataaatag aatcttacat ccatgtttta agacagagaa
    22561 taagattgaa aaagcaacaa tccctgtaaa gttgtcagta gattcatttc atatacaaga
    22621 aactgaaaga tatttatttt atttatatat cttcatgccg ccattagatt attttttaag
    22681 aaattcacta gaatatctct atattgttaa catttctgta agctatactt ctccagaatc
    22741 aaagaaggtg atatctaaga attttaaatt tagagaaacc cgattggcag gagtctttga
    22801 ccttaacaaa ccggatggag ataatgtatt tgctgttatt cggttaaata tgacgaattt
    22861 tattctaaat tctattatgg aatctttatg aacttgaaaa catatttatt gatatcaatt
    22921 ttatttattc aaaattgttt ttgggtgaat ttagagaatg attcaaaaat aattgaaaaa
    22981 aaaagtattc ggcgctctct ttccctttct attgattttg attataagaa tgacgaagca
    23041 attaacttag attatcaaca ttatgctttg tcatcattgt acatcagggc ttttcgggaa
    23101 ttgaatatat tcaatcaggt atcgtatgat aacccaaaat ctgattatgg aatacatatt
    23161 aaaacttcat tacgttcaaa ttcatcaagg actttctttt tcttgttaag tgctctaacc
    23221 cttggagttg ttcctttgta ttatactgaa tcaatgggcc tggacgtcaa aataacaaac
    23281 caaaaaacaa agagagaagt ttatttcacg attccactag atattcattt tatatcctat
    23341 atttacgcaa caggtcatta tcgaacattc gataggatgg gcattgcaag tgaagtggcg
    23401 aagaaagtat tatatgaagg tgagaaaaat caaattatga attttgatga cacaaatatt
    23461 aagcctattg agaactaatt aaatataacc attaacctta tggttcaatc atacgtaacg
    23521 attcttatgg tcctgatata ttccgttaca agtttacggg acagattgaa gacaaagaaa
    23581 caggtcttta ctactacaag gcgagatatt acgaacctac gttaggtcgt ttcttgcagg
    23641 cggattcagt gattgcacct gattcagtaa atggtatgaa tcgttatatg tatgtagatg
    23701 gaaatcctgt tagttatcgt gatcctagtg gacacatttc cggtcctgat atgatgcaca
    23761 tgttaaatcg tatcgttggt catgctatgg ggaaggattt taattctaat ggtttggaca
    23821 agaagttgag tacaaatggg atttctaagg gagtaaatcg ttttgtttat aacgctactt
    23881 ttgttccgaa gggacaatat ttttttgatg gtaaaaaggt attcggaatt aataaattca
    23941 atagatggat aaatcatggg cagggtgaat atcgaaaaac ttcgaggggt atggcctgga
    24001 gttatgtagg cttttatgca aaatcgtcag aatgtaaaaa tttgcaaggg gaaatgtcct
    24061 gtgaactatt agataaagta tctgctatgg tatatagcag agaaaattct aaacatgata
    24121 gagggcccgc tgaattattt ggtcttggtt ggtgggattg gaaaataaga cctacaccgg
    24181 aagatgatag tgaaggaaag ttaggtgtaa tatgtgcata ttataaaatt aaagaagggc
    24241 atgcttgtgg atttgaagga gattctaaat gaaaaataag ttatgtatta agatttctct
    24301 aattttaagt gttgtaagct gtatgacaga gcgtcaaaga tgttattcgc aaagctcaga
    24361 cgctctaaga tcttgtatga tagatataga aattacaaac aatgtatccg aagataaact
    24421 aggaatagat aatataacaa ttccaagttg ttttgcatat attacaaaag aatcaagctg
    24481 ttccgataaa gataatgtaa ttcctttaaa ccctaaaagg taattttaga tcaatatata
    24541 taatgagtaa agattcaatt ctaaatttgt tttgtgtcat ctttattcag gtaacttgtg
    24601 tgtccgagtc gcaagaaaaa actattagaa agaaatcggt cagtttgagt atcaaacaga
    24661 agaactttca gatgataatt atgtttgtat tacaaaagtt accataacta tttacggaga
    24721 aatttacata cctcctacaa aacatgtaga atgtaaaaaa gatgatgaga aataatatga
    24781 agaaattaca taacttattg atttcaataa tagtcctttt aaattgtaat actactaata
    24841 aaaacgatga ttggaaatat ttattaataa cattaacaca atatggtgtt gatagatata
    24901 accatcaagc aacgttattg acggatggaa aggttctaat ttctggaggt aatttgttta
    24961 caggaatatc tccaccggct tctaataatt tatttgttta taattcaaat aataatttgt
    25021 ttgaaagcta ttctccaatg aaacatattc gaagttctca tagggcaata aagttagaga
    25081 ataatgatgt actaataatc ggaggatatt ctggagagaa tgttaatcaa accgtaacca
    25141 actctgctga agtttttcaa gtatcaaata atattattgg tatagaatcc aatttaaatt
    25201 tttcaaggta tcaatttgat gttatagcat tgtctgcaac tgactatttg gtgtgtggtg
    25261 gttttaatat aggagagcct gtgctaagtt gtgaaaaata taatatatct acaaatatat
    25321 ggacaatagc tggaacatta ggttattcaa gaaaatggac aactgggttt caaattagtc
    25381 caactcaaat tctctattgt ggtggaaata ttgcaccaaa ttgtgaatta tataatactg
    25441 caaataatgc agttacaatt gcggcttctt taaatacagc tagatttaat agtctgagta
    25501 taagatataa ttcttctaaa attatttata ttggtggtag aactaaaagt acaaatttag
    25561 attctttaaa tacaactgaa atatttgata ttaatacttt atcaatatca tatggaccat
    25621 cattgccgta tggaattttt gaatcatcag gcgtattgct caatgatgga agagttttaa
    25681 tttcaggtgg aacagactcg aatggtaaat ttttatctag tttattagtt ttcaaccctg
    25741 ttactaattc tatttcaaag attggtgaaa tgaaagtttc tcgttcgaag catacactca
    25801 cattattaca gaatggaaat gtattgattg ctggaggatt gactgaaatt ggtaattcta
    25861 aatacgcaga aatctttgat cctacaacaa atagtacaac tttaataccg gaccctatgc
    25921 cttagttcaa ttttatcctt tgaacagcaa atacgaagca aagtatttca cttggacaaa
    25981 tcgaaaattg tttcatgagg aatagaacat aatgagaaag ttatatttgt tattaatact
    26041 acttttaaaa tgtagaggag aagatttagg ttttaaaaaa gattgtggtc ccttaattga
    26101 gtcaacatta actacagtat gtttgtctat aattaataat agtaaaacta attctgtaga
    26161 tgcagatttt tatatgaata tatgcttact caggcttatt gacgcgcaaa attgtgaata
    26221 gagaattatc aatatatcag ataattatat attttataac ttttaatttt ttcatttatt
    26281 gtgctaaaaa aacagctcat atcaatagaa tttcatcaca tgaaaaaaat acccgaaatt
    26341 caattaatta taatgaaatg gaaaacataa agaaatgtaa tttggaattt gatggttgta
    26401 ttaaaaagtg caataacgaa ttttctggtt tgtttcgtgc aagagataca agaaatatag
    26461 aatgcaagaa tagttgtgta gtaaaatttg aaaataaaga cggttgtaag atattttatc
    26521 agataagaac aaaagggatt tataaatcac taatatccta atgaatcaat tttctgtaat
    26581 gaaaaaaaga attgttttaa tcataatgat tctagttgta ttagtaaatt gtaaatatga
    26641 gcatacctct ttgttttcta gcgaacagat agtagctatt cacttattga gaaatgcagg
    26701 ttttcaaggt agattttttc attcctcagt taaactttta gacggtagtg tgttattttg
    26761 tggtggaact aatgggatgg gaacaattta taaatcttgt tatagtttca gtgaaacaga
    26821 aaatgtgatt caatttgcag gagatatgaa ttttgaaagg acatcatttg ctatgcacct
    26881 tttaaattcg ggaaaagttt taattgcagg cgggaccact tataataaca ttttagttct
    26941 ttcgatggaa atttatgatc caactacaaa aacctttaca ataggagcaa agctaaatat
    27001 tgggagagtt tatttcgcat ctgctaaatt gaataatggc aatgtccttt ttttgggggg
    27061 tattggagaa caaggacaaa taactaagtc tatcgaggta tttaacccaa tgacaaatac
    27121 tgttgtttta aataataatg aaatgtcaac aggtagattt tatcatactg caacaacttt
    27181 atcatcggga aatgtattaa ttgtaggagg gactgacggt gttagttcac aactttcatc
    27241 agcagagata tttaattcaa acacgggttt actaactttg acaggaaatt tattacaccc
    27301 aagatcacgc catacttcta ctttgcttaa taatggatca atactaatta tttcaggtaa
    27361 agttattgat aatgaaacta aaataacaag ttatgagccg tatggagaaa tttatacacc
    27421 tggcacgggg ctatttactt taacaaattc aacaataaat acaccgagaa gatcccatac
    27481 atcgaatatt ttaataaatg gtaatgtttt agtctgcgga ggttatgctt ttactgaaaa
    27541 taaaaatacc tctaaaccta tttcgtcctg tgagattttt caaaatacag agaatgcatt
    27601 tgtaaataag attaatttgc taacaactag agctaatcca attttagaag ttttagatag
    27661 cggaaaagtt tttgtttttg gcggaattga atctgatggt tattttgaag gtgatattaa
    27721 tactaacaat actggagagc ttttagatct acaaacaaat caaataacaa gaatttatct
    27781 gaaataatta gtatttattc ttaaatatag tgcattgaaa aaaagattca tactaaattt
    27841 cttttttgtc tacttagtcc agataacttg tattcctaat gtacaagaga aggccgaaag
    27901 aaataaaact gaaatatact cctcaaaaaa ttatcaaacc atagaaatca attttctaaa
    27961 agaatgttcc ttaaaaatgg atacatgtat aaaaaaatgc aatgaacaat atccttattc
    28021 ttacttagaa aattcaaata gagaaaattg taatgatcgt tgtgtagatc agacaatcaa
    28081 taaagaagga tgttatatgt attaccgttc atctagaagt aacgtattta gagcgcatac
    28141 aacaaaatag agaaaaaata gaatagagtt tcctaaaaaa ataaaggaat aaaaatgaaa
    28201 atcataacaa aattactatt aatagcaatt tgtctacaaa cagcaaataa ttgtaaacag
    28261 tcagataact caaatgaaga attattaact ttactcttaa cggcacaagt agcccaaaat
    28321 tgttcaactc cagagtataa aggggagaat ataccgttaa aatttacacc gtataccagt
    28381 aggatcaatc aatacgtagg aagtcttgga tatttaagta attttgaatt tggaagaaga
    28441 atcgaattgg atatgaaaga gtctcttcca gtgcaatata caatacgatt ttatagcgca
    28501 aatagtccct gtgacgttcc tcaagattat agtaattttc taaactcctt taatttattt
    28561 tcacctcgta taaataaaaa gacggtatac gcaactccat tgtcaggaaa tttaatggct
    28621 ttggcttcgt cgtatggttc aagcaataca ataccaacgg atataacatt gagtatagaa
    28681 tcaaatccag tatgtaaaaa tccgacaata gcagacgcaa ctctaaaaac tttattattt
    28741 gattacaaaa ctccaagttc acttacagct ataaagatag attcgtatat accaaatcaa
    28801 caaattgtat ttacttcaaa tataacgaat ataggatcag gaggattaca aatctttgta
    28861 gtgactggta cagatgcgtg ttatcctaca acgtataaaa caataagttt taaccaaaac
    28921 gtccaaagtc aaaatcaagt aacttggagt tcatcaaccg catcgggtcc gcttgtaata
    28981 ttagctcaat acttttcgga agtagtaact actgcaccga atgatataaa aattcaggtt
    29041 cagtaaaaac aaatttataa aatcactcta tccaaataac ggatagggta aaaaaactca
    29101 gaaaaagaaa tcttattcaa agtaaatttg gcactttgga agaagttttc gaatcctttc
    29161 tttttcttgg gatgagaatt gataattaaa caaatacaac tctcgcaaat tttgtaattg
    29221 cataatttct tgtgaaagag tagtgagtcg gttatcgctc aaatctaact ctcgcaaatt
    29281 ttttagttgc tcgatttcct taggaagtat tgtaagttgg ttatctctca aactcaactt
    29341 ttttaagttc ttcagttgtc caatttcatt tggaagaatt gtgagtcgat tattattcaa
    29401 attcaaatgt tgtaaatttt ttagttgccc gatttcttta ggaagtgttg taagttggtt
    29461 atctctcaaa tacaactctt gcaaattttg tagttgcctg atttctttag gaagagtcat
    29521 gagttgattc tcacttaaat acaacacttg taaattcttc aattgtgcaa tttccttagg
    29581 aagagttata agttgattat tccataaatt taactcttgc aagttcttca gttgtccaat
    29641 tttcttagga agagccttga gtttttgttc actcaaatcc aaaactcgaa catctaaagg
    29701 attttggagc gcttttgtta aatcttgata agcttctggt tctacttctt ctgcttgaat
    29761 cttgcaagat aaattaatga gaaataaaag actaattgta attttttgta agtgaattaa
    29821 cgttatgcga aagttcatag aggttatccg aattggaatt catttaaatt gaaaggcaag
    29881 tttctaaata aaaataaaac gtcattcaat ttaaacgttc tttttaaatt tctgttcgtt
    29941 taaagttaaa attgattcca gattttttaa taagattgaa tttaaaattc taatagtcta
    30001 gttcttttct taaacacttt aagaatgcga ttgtattttt ggttttttta gaatcgaaag
    30061 gcttgaacct tcgtttgatt ggatataaga tttaagttct ttgggggatt tacctgtaaa
    30121 tttaacacaa gccctatgaa aagaagaagc agaattgaaa ccacattcaa gggcaatatt
    30181 gagtaaatta aaatctgttt ttttctccat ataaataatt acttcaatca ttctatgata
    30241 atttaaaaaa tcggtaaaac ttgtattcaa atatacattt agatacttgg aagctcgatg
    30301 aactgtaaga cctaaagctg ctgcaaaatc gggaagtcta atttcttctt ctttaaatcc
    30361 tttaatatca ataaaatgat tcagtttagt attaactttt tctaaatcga tccctactaa
    30421 caattcttta gactggtatt tatatttccc tgcttctttg acctctggga taggaatggt
    30481 ttctaattca atttctttga ctaagttagt atctggaatc gaaacaataa ccttaccaaa
    30541 taaagaagga aaaaaacgtt ctaaaagaat cgaataacaa atgactgatc ctggaatgaa
    30601 ttctgcaaag aataagagat tcttcttatc ataaattgta ccaaagaaat caaaaacaaa
    30661 acatatagaa attagaagag aaagaaaggg taggttaaaa tataaaatag attttttagt
    30721 atttaaaacc tttttcaaag accagacaaa agtaaaaata gaaatcacaa ttcctaaaat
    30781 gtcgatgaaa gatataaagt aataaacagg aatgaaataa gaaaataaaa tcgtaacagg
    30841 aatgatcgct aaaagtcttt tacaataaat ccaaggatta tcaaaagatt cgaataaata
    30901 gttgaaacag actaaaacag ctaaactaga atagagtacc agaccataat aagaaccgaa
    30961 taaaatccta ctatcataac gtaaaattcc ttgatcgatc aaaataccat tatttaaaat
    31021 cagaaaaaac gcggcggatt gtaaaataga accgtaggat ttactaaaac catcgcttga
    31081 ataaagtttc gagaacccta ataaaaatcc aatgacaacc ccaaaagcat gaaaatagat
    31141 aattcccaat tttaaaaaat tctcataatc taaaattccg actgtatata tatcaaatat
    31201 ggaaaggaac ttggacatga tcttgatttt aaaaaattta tcttattgga aactcttcat
    31261 tactttttaa atcatccgaa aaggaatgat tgaaagagtt gagtcttaat ttatttttga
    31321 tagctatcgc cttacgaaac ccggtggatt ttaaaattgc ttctctgtct tctttttgta
    31381 aaggtatacc tatgtatttt tcgtattcat ctaactcgga ctctgttatg tctaagggtt
    31441 ttattttaaa ataattgatt accatgattg ttccttactt taggtttagt aaatatttat
    31501 gatgattttt tgagggggag ggataaagta tgtgttcctt tatgttaatt cgactaacag
    31561 attatttagt gaaatgtgaa cactaattag ttcgtaaaat ttagtgatca tccactgaat
    31621 caaaaaatat ttattttcaa aatagttttg tctttgatta tttcttttat taatatggaa
    31681 ccaaaatcgg tttaatttat ttaagtgtag taactgtctg gattttttcc caaaatactt
    31741 attcaaataa ttaattgtcc aaaaagtctt aaaagatcta tgtttattat aaaaaagtgg
    31801 cgataataca atggggagac ggaaaataaa ttcactaact ttaaaatcta tcattttaca
    31861 tatccttata attaggatta caatcaagtt aaggtagaaa acacaatgta ttcaatgaat
    31921 acattgtcaa taaaaaaata cccaatgaat actttcaatc ttaaaacaca atctggaaga
    31981 cttgcattca taatctctga gaccggacta acaaaaagcc gattcggtga agaagtggga
    32041 atttctaaac agcaagtatc aaacattatt tctggagaaa gagaaatatc agatccagtt
    32101 gcaatggtaa ttgaatataa gtttggattt aggaaagtat ggactttaac aggaaatgga
    32161 attaaaaagg aacataaaag aaattcccaa gaaattgaag cattaaattc agatattcag
    32221 ttactacgaa aaatagatcg agtaccagga gctaaaaaaa taattgaaga cattttagtt
    32281 ttaggctcca aggatagaac tgtcatagaa gatatgataa agaggttgaa gaaaaaagaa
    32341 gaatagtatt ctattataag tatatctaaa ttaaaaaatt aaattgtata taagtatctt
    32401 aacgtattct ttttttgtac cgatttgcaa ggataccaga tatatcttct atatctaaat
    32461 tcgttgattt tcgaagttta tagtcttcaa ttaaaatacc tagggtaaac atagatttac
    32521 tgtttaaaag tttgaatcca tattcaggag aatcgagtag attatataat ccaagaacgg
    32581 gaaaagaaaa aattctattg agtaatggca aacgtttacc ttctaaaatt ttttctctta
    32641 tttcaaaagc atcatagtgt aagattgcga ctgcccaaag aatagatgat ggaagaagac
    32701 ctaatacagc ttcagaggaa taaaaatgtc cgtaaaacgg aagaatataa acacaaagaa
    32761 ttgtaacagt aaatgctatg aaagttccaa ccgataaaag gaaggctcta actctcaggt
    32821 ccccacggct ttgaaaggca ttttttacta atattgtaaa agaaaaggaa atgaagatag
    32881 cacaatatgc aataattaaa tgataattat aagtaggttg ataagtaaat gaagagtaat
    32941 cttgaatttt tgcaactaaa ccagtagcag cggtaaaaaa taaataacag aatataatag
    33001 aatttataaa aaaagttcta cgacttggaa tagtattgtt tccaaataaa gacctaacaa
    33061 gtgaataaaa caaatatgga gcaaataaaa tagggattag catccaattt aaaataattt
    33121 ctcggaattc aaaagggaca agaaaacgga atccaaaaca aagtctccaa atagctattg
    33181 agacacataa ccaaaagaaa tatttttgaa caattctttg acacggaatt cgatatacat
    33241 accatccaag gaataaaaga aaaaatccaa tagttatatt ataaataatt gtagaattca
    33301 tgaaaattac tcatatttaa cctatatatg atgtaatttt ttgtaaagac tcttttctga
    33361 tttcaataac tctaaattga caaaattctc cattgaggta aaaaccagga aaatacatca
    33421 aatctggata tttttgggaa tgagaaactc cagctctaaa atatattctt tcgattcctt
    33481 ttgaatctgg attgtacatc ccataaacca tagagtaatt cttatctaaa caatgtttag
    33541 ctacagattt gaaaaggata gtgcaagctc ttccgctttt acttgtaggt aaaaatgaaa
    33601 ctgaattcca atctgctacg ttctcttctt taactttgta ttgtttaagg ggtggttgtc
    33661 cccagactac tgcaacttct aatggaatga cgttttctgg ttttttttct attattctca
    33721 tagcagctaa aatttcatta gaatcttcta cataaaacca agttgaccaa ggatcgtaat
    33781 tgatattttt ccacgaggaa tgggaatatc cagactcagt ataaactttg gatacaaaat
    33841 cttttacttt tttcaattct tctaatgatt ctaatcctac tatggtcttt acttcatatt
    33901 tttcttttgt ttgtgtgtgg gttttagtag ttatttgtga cataacataa ttatgtcaca
    33961 ttataacaaa atttcaatgt tttatttcat tttttgaccc ctatattata acttagagtc
    34021 atctagtaaa atatatgtta cttcgacttt aaaagttgta ttttgataaa attaaaaaaa
    34081 gagaacacaa agctacggct attttagtaa ataaaaaatt tcctcacaat ttgactaacg
    34141 taaataacgg gtttaaattt gtaggatgaa aaatagggga aagataaatc ctaaaaaaaa
    34201 ccaaaacaaa gtattcatat acattatcta ttaaagccgg ttttcaatct ctcgccgaag
    34261 aatatctaga aactgtatta gatatacctt tcattaattg tacaaaagga ttgatcactt
    34321 aaaccaaaga catgagataa tgttcaagtc ttatccggat aaagaaataa atccttatat
    34381 tataaaattt gaaaatagtc tgtataagcc aaattgatac tagaataaga tctatctttt
    34441 taaaaataaa tattggtctg tagactatat gcaggaaaaa ataaccccag ttgaatgagg
    34501 ctgaaatgaa tattaaaaaa tttacccaag gagttaaaag tcccggttga aaagactttt
    34561 aatacattaa ctatcggtta aaaaaatcag aatattacta aaaaacagat atgttcattt
    34621 gtaaaattcc cggatacgca atacaaaaaa ggcattgtgt ttctgttttc tgaaatgacc
    34681 gttttaccaa ttaattttct tgcgttggct gagatggtag cctaattgtt attggatcag
    34741 gaatatatta gtgattaatg gtatattgat attttataaa gggaatagac agaattataa
    34801 tagaattcga cagtaatatc ttaacagtag tttatatgaa aaatgtgaat tagaagttag
    34861 attctgtact atcagagcga aagatgaaaa taattccgta tgaagaatat agccttaaat
    34921 ccaatctcac agtggaagaa gctatctcaa aattaaaggc taatacagaa ccaaataagc
    34981 tatttggaag tggaactaaa atatttcatg gaaatataaa taacgataca tttgatatat
    35041 gtagaataat ttcatatcga aattcatttc taccgaaaat taaaggtaat attagatctg
    35101 aagcaaattc aattataatt gatataaaga tgcacttaca tccatccgta attgttttta
    35161 tgtttatttg gctttcaggt gcactattag agtttatagt ttcaaccatc acacttatga
    35221 gtaatttaag tgattttccc caagaacttc ttatttctct tggcatgctt gcttttggta
    35281 ttggactgtt tacaatccca ttttggattg aagttaagaa ggcaaaacaa gaacttgaaa
    35341 aaatattggc tatgaaataa caaatcgcta agcttcgctt tgaacgcagg ttacatattt
    35401 acgtttctat ttgtaaagct tgtattgagt acgaagtgta aaggatgtat ggacactctc
    35461 atgaacaaat gttcaccaat gagtcataag atcgattatc ggaagctcct tatttcctca
    35521 tttaaaaata tacttgaagc actgaacgtt tcctcaccta aaaacctaca cgaaactgct
    35581 tttgagaatc atctatcggt cttgttgaac tacgctccaa ttctattttc taagcttttg
    35641 ggattgatag attactaggg ttttatgata ttcgtatatt ctgttatttt taggtgttta
    35701 tacgaagttc gtgaattaat agttaggcgt aattggatta aatgataact aaaaatacaa
    35761 aaaaaggcac tatacttata tattcaccaa gatttctcaa tcaggaggtg ataaaagtgt
    35821 atttttttag tattaccgaa aactttgaaa aagaacagat cggaattcaa gactatttaa
    35881 agaaaatagc ttctggtgaa tttggagcta tgcaagtcga ttatcatcgt ataattattt
    35941 gttcaaatga agaagatact aatctcttca cagacttgaa tgagttcaaa aagttcaaat
    36001 tcaaaaataa aataccacag tcatttattt ttgaatcaaa tcttgaatca gtgcgtgcat
    36061 acaataaggt ttcatttata cttcagaggt gggcatatca ttttctggaa aaaagacaaa
    36121 gcgactatta tacttggtac aataaaagta aaatattcga ttacagtgaa aataaaatgg
    36181 aagatagtaa actattcgaa tatgcgaaaa aatatgctcc ttttaaggca atattttcgt
    36241 attacgtact gagattattc tgctatttta aagcttggat tttaagattt ccaattatca
    36301 taacagtatt tattaaagat tcgtttcttc tttctttgga atcctataaa gtcttcaagg
    36361 aaaaagaatc caaatataat tggcacaaaa tgatttcatt agaaactata tttacaaaga
    36421 ataaaaatga aattgaaaga gagcgtaagg cattagaaat agaatatcaa aatagtaaaa
    36481 aaatctattt agagtcaaat aaaacattac ttacgttaat tgtctctgtt ttggctgtga
    36541 ttgtttcatt tgtaattttc aaaattgaca atcaatctga caaacgtaca gcatacgatt
    36601 ataaccaaga aatgggaaat tactttagat taattgggga aaaagataag aagatatatg
    36661 agttaatttt aaagaatgag caacacttaa tgaaaattca tgatttggaa gtagagttaa
    36721 ccgttcttaa gaaaaaatta gcgaattgat ccaacttcgc ctaactgtgg cttcccgctg
    36781 cgctcaggat cgctaatgcg accttcgctc cggctccgca cattcgcttt gtcactcggt
    36841 ttgcgggggt gttcgctaag gctcactcga acctcgtgcc aattctttcg catgcttagg
    36901 catgcttcag aaccgcaaac gtcgagaagc ctattacgtt agttgcaata gcccaaaaat
    36961 cgaaagtaat acgaggactt attgcattat ttttaattaa agaaattaat ttttaaatta
    37021 tcaaatatca ttcaaaaaaa attactgaca ggtttccaaa agtatataca atgtatatat
    37081 aggaatttat ggaatcaatt attcaaaaat ggggtaatag cttaggaatt agaattccaa
    37141 aagcaatcgc aacggaatta gagttaaatg atggaagcca tgttgaatta caatatgaag
    37201 gagataagat tgtaatatat ccaatgaaaa aagcttcatt ggaagataaa ctttctaaaa
    37261 ttacgaaaca aaatcttcac tctgaaatat ctactggtaa ttctataggc aatgaagctt
    37321 ggtaaagaat agaaactata ctcctgaaaa aggagatata gtgtggttga actttactcc
    37381 tcaagcaggt catgaacaga aaggtcgtag acctgcactt gttttatcgc ctaaggaata
    37441 taattcaaag acagggttag caatattttg tccaattacc agtaaaatta aaggttatcc
    37501 attcgaagtg ttgattaaat caaaaaaaat cgatggtgta attctttctg atcaagtaaa
    37561 aaacttagat tggactatcc gtgaagcaga atttattgaa tcaataaata aagtttcttt
    37621 aaaagaagtt ttagataata ttaaattatt aatattctaa taaatgggct actgcaatta
    37681 acttcgtctc ctcctcactc tggctttcga catattcaaa acccgattta aaaagaaatc
    37741 ccaattaaaa acccgataca gacagaaatt aaaaccgtgg aaagagtgac ttttaacctc
    37801 tgaaaaaaag taggagcata gacgatttct tcgaaatcac gacaaaaata ctcagaccaa
    37861 cagattcgtt tttttaaatg tacatacttc ccttccctat cttttgaaag gatagtaatc
    37921 gtagctttag aagattcaat tttttgccaa gtcgcttgaa gtttttccat acataaaaac
    37981 caagaaggcc cttttacttc ggaacaaccg gtatcatgag aaggatttaa gtttgattta
    38041 gtaggaatac taccaaagga agaacaatta aataataaaa aaagaatata aagaaataga
    38101 aaacgtatca ttacttttta ccttcggaat ctaaaaaatc acaggttttt tgaacttctt
    38161 tgggagtatt atttgcataa caaacgagtt tgtcgcggtc cttagaataa cttactggag
    38221 acacgctttc aaaatgttct tcgttatgag aaagatgaat ttcaaggtta ttgattttaa
    38281 aaaaagtaaa taaaataaag aaaactaata ttcttgaaat aaggaaggat ttgtgtttag
    38341 tgataaagtt tttaaaacga gtcaaataac ttttcataga tgtaacctca tatgtaatag
    38401 ttagaacttg atcttacact ccttaaaata aataaggaga aaaagatgac aacaggacaa
    38461 aaaataatca agaacaaggt tggacttttg aagttagcgg agacgttggg gaacgtctca
    38521 aaggcgtgta acgtgatggg ctattccaga gatagctttt atcgttttca agagttatac
    38581 gagaaaggag gcgaactcgc tctccaggat ctaagcagac gtaaaccgaa tcctaagaat
    38641 cgtatcgaac ctgaaaaaga agaagcggta aagaaaatgg cgatcgactt tcccgcttac
    38701 ggtcaacaaa gagcatccaa tgaattgaaa aaacaaggga tcatagtcgc ccctgctacg
    38761 gtaagaagtg tatgggttcg tcacgatttg gagacctttc aaaaaagact gaaagcatta
    38821 gaagcgttca tggcccaagg caattctccc gtattaaccg aatcgcaggt gcaagcatta
    38881 gaaagaagaa aattagaaaa gcaagttgaa ggtgaaatag aaacagaaca tcccggatac
    38941 ttgggatgcc aggatacgta ttacgtaggc acaatcaaag gcgtaggaag aatttaccaa
    39001 cagaccttta tcgactccta ttctaaagtg gcaatggcaa aactttacga tcggaagaac
    39061 gcattagtag ctgccgatat gttaaacgac aaagtggttc cttggttcga agaagaaggc
    39121 gttcggttgt tgaggatctt aaccgataga ggaaccgagt attgtggaaa tagagagcac
    39181 catgagttcc aactcttcct tgctttggaa gatatagacc attcgaaaac aagagcaaga
    39241 catcctcagt ccaatggaat ttgtgaaaga tttcacagaa ccattcaaga cgaattctat
    39301 gctattgctt ttaggaagaa gatatacaac tcgattgaag atttgcagaa agatttggat
    39361 cagtggattg attcgtataa ctacgaacgt acgcatcaag gcaagtattg ttttggtaaa
    39421 actccaatac agactttcct tgacacgaag aaattagcta agaataagta tctcgacaac
    39481 ttacagtttt cgtaatcaac tggaacggag tgtaagatct tattttggct attacacgtc
    39541 acttaacacg agataaccgc tgcactcggt ctcgacacat cctcttccgg catctgaatt
    39601 tgcaaaagca agttcgccgc cgtcaggtga caacgtttat agaataatag ttatgcgtca
    39661 ttttagacag accagaatat acggacatag tcatgaagca attgacattt aaactcataa
    39721 ttccgttgac ggtaatttcc tttgcggcat tcacaaagtg gtggtatact ttacctgttg
    39781 atgctcctag cacaatgttt agaggatttc cattagctta ttcctgtcca ggttggcaca
    39841 cttcgctatc actacaaata tttttgacag aatttacaat tgacctcctg acttattttt
    39901 tgttttggtt cgttcttatc ttctgtatta atcgctatct gacaaaggtg aaaacattca
    39961 agcttgtaac aatcgctttg tggactataa gcggacttac tatttccttc ggaacattaa
    40021 tggcgagcaa tgaggataat cttttctata tcaaacgacc attcgacatg aaggttttag
    40081 aaacaggata tgaatttatt tggcagaata cagagaggcc agattattat aaatatttcc
    40141 caaaagataa atgaaaaaaa acgaacgcat aacaagggct tagcgaaatg gcaggtaacc
    40201 tgttacgtta tgcggaattt tgcaatgttt atcttttaaa aaataacttt cagagaaaat
    40261 acgaagacaa aatcatttaa actcatttta gcgttttctt taattttagt ttctactatt
    40321 caattgaaaa ctgaatcaaa gaagaatcag tggggatttg aaagccttca gattaaagaa
    40381 tatcctaact cgctcgttag taaatatatt tcatttatta aacctgactg caatgtaatt
    40441 tcttggaaaa gggtaaattc aggggaagag gttaattact gtattagtga acttgaaatg
    40501 gtcgatggga aacctgttat ggggtatcca acaagatttt catcttcaat tgaatatact
    40561 ggcaatagcc gtaatatctt agatgaagca ttaagaataa ttactgattt agacaatatt
    40621 agtatgtatc gaacctggat aactaacttt gaaaaagaaa tcgaagtagt ggagaaaaac
    40681 aagaagtatt ggcttccagt tcataataag gtttttgctt ttttgaatga agatcgtccc
    40741 gtaaaactaa ataaggaaac tgaccaactt gaaattgttc acaaacctgc ggttttagga
    40801 ttccgatatt taggttgttg ctatacagat aagcaaagta ttgtattagt agtatcagtt
    40861 ttaaaacaat agagtttata atgcaaacga tagcataatt gcggcttgca gaatggcgct
    40921 aaggcgtctc aatacttgtg ccaattcttt cgcgtgctta ggcacgctcc agaaccgcga
    40981 gctattcaag acaatcaata gaggaaatcg taaacaatct ctaccctatt ttggaaatta
    41041 attcaaagat atacactatt gtgccgaaat acttagtcaa aaagactttc gccttctctt
    41101 cttcttgaac tttaaaatat ttcgaaactt gaaaatccaa atcattatag ctaaagaaca
    41161 aagtttcttt ctataccctt gaaaacgaat acctacttca tttaaaaaca atccttagtt
    41221 tgttaagttg aggaaattcg agggaaagtg agggaagaat ccggattcta aatccagcta
    41281 aagagtatga ttcaccataa taaagttcag ataaatctgg taacgacttg aaaaagtatg
    41341 aaagaaacta tgtttataga cctgcaagaa atttatagaa tacccaaacg tttttaccct
    41401 tgtgaataaa tacttaagtg tataagtgtt ttatatatct ctaatatttc atttacaatt
    41461 cgtgaattgg gtcaaaagat tgctgacaac gaccttcgta tcaatactta ctgagtaagg
    41521 aatgtccgat ctgttcttaa ctttacaggc tatatcactc cgtggtcttt taactcttgt
    41581 tctgtaaatc cggtaacctt taatacaaat tctaaactgg caccattcaa taacatattt
    41641 ctggcagttt cgattttacc tttaatttca ccttcttttt ttaacttttc agctgttgtc
    41701 atggctaaat cctcgtattc cctattatac cttgaatgac tgagtaagtt tgtaatttca
    41761 gtcggcttaa gttctcttac attaaatata tacaaaaaca gtttttggaa aatttcaacc
    41821 cttttcgatt cgttttttag acctgttaag agttcaaata ctcctcctaa ataacctaaa
    41881 aatgaagcat ccccttccca tattttttga accactccta aaatcactct tagggtgata
    41941 ctttccaatc ggtttagatc tactttcgac agatcaaata attctaattc aaaatctgga
    42001 atgtatttct taaatacttc ctcttcgttt ttagagagta taaatctatc ttgaaaacta
    42061 tttcctaaag tccaagtcct ttcaccgtga tagaacacaa acggaatcac cactgaatat
    42121 cttttatccg tcttaaactg agatttgtag attgcggata tatatcctaa gagttggcta
    42181 aagactgctt catccaaata acttttgtgt tcaaataata gatagacgtt tgctttttta
    42241 ccggatttca gtgggatctg aaaaagtaaa tcggtttgtt cttcttttaa gttttctgaa
    42301 ataaaactag attgagtcag ttctaaacgg tttaagtcta aaagttcgat tactttttcg
    42361 ggtaaactat ttttaaaaaa ggaaatcgcg tcctctttgt cctgtagagt ttcccgaatt
    42421 aaacggtcgt gtgggtttgt catatcagac atggtatttt taataatgga gattactttt
    42481 atttgtaaag attcattttc ttttttataa cctagttacg taaaaacgga caccttttac
    42541 tcagcgaatg aggtaaaggt gaatatgaat aagaaaggaa aatactctcc ggagtttaaa
    42601 gaacaagcag tcaagcgaac actttctggt tcgtttacga taaaagaagt agcagggtca
    42661 cttggaatca gctattttgt gttacgacaa tggaggggag aatacttgaa aaaatcagaa
    42721 gatcagcttc cacttacgga taaacagtta aaagaaagtg aagaactgaa aaagcttcgg
    42781 aaggaaaatc tgaaactgaa agaggaagtt actatcctaa aaaagtttgc cgccatgctt
    42841 tcccgcgaac aaaatcccga ttgatgttca tggaaactca tcgatttgag tattcgattc
    42901 aaagcatggc taacgtttta ggagtgtctc gttcaggatt ctatcaattt ctaaaacgga
    42961 gtaaaaacga attagaaaaa tataatcctg aacttgtcga gttcattcgg gaaacgtggc
    43021 taacaagccg taagaattac ggcttagttc ggttgcttcg ggaagtgaag aaagtgtatt
    43081 caatttacgg agcaagaacg gttcgaaaag tgatgaaact ttgtgaaatt caaggaaaac
    43141 aggagaaacg ttttcggatt gccacaacag attctaatca tgggaatcgg gttgctccgg
    43201 acttagttca acggaatttc aaaccgaatc agaagaatcg gatctgggtt tcagatatta
    43261 cttttttaag atcctctttc gggtggattt atctttgtgt aatactggat ctttattctc
    43321 gaaaagtagt gggttggtcg atttcaaatt ctaatgattc taagttagtg tgcaccgctc
    43381 tttccaaagc aatcgaatat agaaatcctc ctaagggttt agtttttcat tcggatcgag
    43441 gatccaatta ttgttcgtac gaaactcgaa ggtatctgtt aaataataaa ctcagaagga
    43501 gtaatagtag aaagggaaat tgttgggaca acgcagtcgc tgagtccttc tttggttctc
    43561 tgaaaagaga aatggaatat aattactttt ataaaattca agaaaccgaa gaattacttt
    43621 ttgatcatat agaagtttat tataatagac acagatctca ttcgtcatta gactttgtga
    43681 gtcctgtgca atttgaagta aatgctgcgt aaaaatgtgt ccaataattc gtcactaggt
    43741 tactatgaat tagttctttg attcaatcca gtagcgcgac cgcttctttt taactgtttg
    43801 gatttgagtg ctttatgaac gtcttcttta actttgctat atccttaaaa aaaaataccc
    43861 tactactcca ctgaaaaaca aaacctaagt ttgttaggtg aggaaattcg aggaaaagtg
    43921 agggaagaat acgagattct aaatccagat aaaatttgtg atttggtata atcaagttca
    43981 gacgaatctg aacaacggcc taaaaaagta tgaaagaaat aatgttttat agaccagtaa
    44041 aaaaatggat aggataccaa actacaataa gagaggcaca atattttctg tttgactata
    44101 tcgaaagata ttacaacaga aagagaatac attcggcttt agacgacctg agtccgatcg
    44161 aattcagaaa aaaaatactg cataaccatg tccgtttttt cgagggaact ccatagtgac
    44221 gattatcgga agtcgcctgt tgcatcacat aagaatctac tccaaactgt ttaaaaaaaa
    44281 ttatccattg gtttcgttaa acggcgctac aactctattg tctaagctta tttggattga
    44341 tggattacca tgttttatga tattcgtata ttcagttatt tttaggtgtt tatacggcat
    44401 ttgtgaatta atagttagtc gacataatga aaatcattta tgactaaaat aatatctttt
    44461 gaatcagttt tgaagaagat tcccgaaaat aagaaacctc atctgctcct tgggaatggg
    44521 tttagtattt cttggaatgt gaataaattt tcatatcaat cgcttttaga taaagctgac
    44581 tttaaaggct ttaaatcaaa tattaaagaa gtatttcaaa atttagacac gtacgatttt
    44641 gagcatgtta ttaaggtttt aagagatgca tcaaaggtgg tgaaatacta taataataaa
    44701 aatctcgtcg atgatctaat ctatgatgca aataagttaa aagaaacttt agcacaaaca
    44761 attgcaaaca accatcctga gtatccctct gaaattgaca gagattcata tgaacattgc
    44821 aaaaagtttc tatcgtattt caagcatatc tatactttga attatgactt actattatat
    44881 tggactatta tgcaagacga aattactccc acatttactt gtgatgatgg attcagaaat
    44941 ccagattcag gtagagagtc ttacgtaaca tgggatattg ggaatacaaa ttcgcaaaat
    45001 atattttatt tgcatggggc tttacatctt tttgattcag gatatgagtt aaaaaaattt
    45061 acgtgggtaa atactggcat tcgcttgatt gagcaaataa gagacgcact gtccaaagat
    45121 atttttccag tagttgtgac agaaggtaaa tgggaaagat aaaaaagcta gaattgatca
    45181 cagtggatat ttgaatagag gattaagaag ttttgctaat ctgacagatc ctttaatcat
    45241 attcggccac tctctaactg atagcgataa ccatatactt aagctgatgg agaaaggaaa
    45301 atttaaacaa ctttttatct caatttatgg aaatcataaa aacaaaaata atcaacgttt
    45361 aataaatcga gccgagaaaa tccgcaattc aaagaactca aagcatcctc tcgaattaaa
    45421 tttttttaac gcagaaactg caaatgtatg gggttaggcc attacgtcga ggagactctt
    45481 tcgttaggcg caattcctaa aatttataag aaaaaaaagc ttaattgaaa gagccttaaa
    45541 ctgggaaccc gatgaagctg aagatacaga agatagaagt atatttattc aatatatggc
    45601 aactcattgt gtggggatta agaactcgaa gaaaatcgaa agtttaatag aagagattcc
    45661 ttttcgagaa acttacagta gaaattcatt tcaacacaaa ttgttatacc tttcaaaaaa
    45721 gaaggggagt tttttattgg atcttccagt cttggaattt tctttgtaaa cgatcctgat
    45781 gatgctgaac attctaccca attttacgta aacaggattc ggcaagaaca aaggaaggta
    45841 attagcagga attaactctt taaagaaatt gcgctaaaag aacaagaagt atccgtttat
    45901 tttgatgaat ccgggactcc agatattcaa agtgtttcaa ctgatccttt ctttatagtt
    45961 actgcgatta ttgtaaataa taaaaaagct aatagagaac tcaaggagca atttgatcat
    46021 atcaaaagag ttttacacaa gccggaagat tatgaattta aatcatcaag tctaaatcgt
    46081 aaagaatatc aaataatatt aaaacagcta tcagttatag attacgagtt tgcttctgtt
    46141 tgttttagaa aagaagatct tataggtgaa ggattttcat atccaaaagt attttacaaa
    46201 tacgcgttca gatttttgat aatggatcta ctttcttata caggaaaggt aaatttaata
    46261 tttgatgagt acggtggaaa aaactcaaaa tttcaaaatg aattcttcga atatctaaga
    46321 agtaatgctg atggatttcc aattggaacc atttcgcaaa tggaaatgtt gtctagcata
    46381 aacgaacctt tgatccagtt ggcagatata atcgctggtt taataaagaa caaagtgaaa
    46441 aataaatttg actttactcg gtatgttatt gatcgagcag ttaaaataaa atattttcca
    46501 cctctttaat tagggactgc gacttcccgc tctgtttgag atcgctaacg cgactctcac
    46561 tccggctttg cacattcgct ttgttcctcg gcttgcaagg cattcgctca aacttcgtgc
    46621 caattcttcc gcgcgtttag cgcgctccag aaccgcgaac ttctcttcga ttttatcgaa
    46681 gtgtattaca atagattcag gcttcattca acattaggtt atatgagcct tgaagaattt
    46741 gagagaaata ttgcttaaat ggctgtctac ttttatgtga ctacttcagt ttttgggaag
    46801 ttgaagttta gcagaagttc attgattcaa ttgtaatcaa agatttttca gaggtttgtt
    46861 gtgatgtttt ggttcgaaga aaatatttcc gaaagccata atggcgcaat ttcgaattta
    46921 ttaggttgac attgtagcta cggtgactac tattttacta tgaaatcgat cggaattaaa
    46981 gatctaaaaa acaatcttag cagttacctt gaattcgtaa aaaaaggtga aactattatt
    47041 atctatgata gaaacaaccc tattgctgaa atcaaaaaaa ttcttaaaac tgacaataga
    47101 actgatctat atatcaaaga ggctactgaa aataattctc tcattcctgc taaaaaattc
    47161 aaagaaatta aattccctaa agttaaatcc ttaaaaggga tttcaaggac ggaaatttca
    47221 aacacttgga aaactattta taacgaagag agagaataaa attggctctc tatatcgata
    47281 gtagtttttt gctaaacatt atgtattctg aaaatcattt tgaaaagtac ttagaaattt
    47341 tcaattccca acagaaaaag tttagctcga ttcttctaga aattgaaaca gcaaggtctt
    47401 taaatctctt ctataacatc aagaaaaaag atttgggtaa ggtttggctt aatgaatcag
    47461 aggggacact taatgatttt ctatctcaaa tcaatttgaa aaatgtagat tctgatatac
    47521 gattggaaat caaaaagtat aaaaacattt tagaattgaa atctcttgac gctactcatt
    47581 tagcgactgc tacttatatt aggaaaatga tctctgaaga tcttactatt tgcactttgg
    47641 atgataaatt cagaaacgtt tcaaaaaaat ttgaatttaa tttacttcca aaaagtatga
    47701 ataagtaatc cactatgctt aacttgtctc ctcgttcggc gatcttcact gtgaactccg
    47761 tcatttcggt ttgcgggacg ttcgcgaagg ctcgttcaaa cctcgtgtca accgcatccg
    47821 catacaagct cttcgggagc gcgtggaagt taagcaaata tgataaggta ttcagatttc
    47881 ttttctttaa acttcaaaag gggattttta aatcgactaa aaaatagctc ataataacta
    47941 aattatagtt gatcagaaaa gaataataag ctcgaaaaat ggtcctggat ggaattaacg
    48001 gcctcaagag ttttattaca tgtatatcat tataacgaga ttcactcatc tgcaatcgca
    48061 aacgactacg gaaaaactgt aacaccgata aggcttcagc ttgaacgttt tgaaaaagcg
    48121 ggaatacttg tagcgaaaaa tgtagggcgt tcgagagtat ttgcctttaa tcaaaagtcc
    48181 ccttttgtca aaccaatcaa agaaattttg tctatatttt ataattcttt aatcattgaa
    48241 gagaaagaaa atatattttc aacaagacga aggccaagag aaaaaggaaa gccagtgtat
    48301 ggacgaacct gattgggaaa gtatcaacga agaagaatta tggagatttg tcggctggca
    48361 tttggcgaat aaaggtattc attcgatttt agtcggtggg gccgtcgttt caatttattc
    48421 ataaggagcc tatcgttccg gtgacttaga cttagttgaa ccacttattt cgagagcacc
    48481 ggaaattaag tcagtcatgg aaggaatcgg attccataaa aaaatcgcca ttatgttcat
    48541 ccgaaatgta agcatctatt tattgaattt gtttcaggtc ctgtttctat tggcgatgac
    48601 tatcaaatcg ttcctgatga aaaagagata aaaggtaaaa gtcgatttaa tttcccctgt
    48661 tgtttttagg tgtatatacg aaatctctac aaaattatat aattacatta aaaagttgaa
    48721 aaaaattaag aaatcggaaa agtccttcgt ttgacttttg aagaattata gagatagaga
    48781 gatttgaact atgatagccg ttgattcttt agataaaaca attattcagg aatctctaca
    48841 aagtcacaaa agaaagttag attctttggg ggttcaggct attcatattc tcggctcagt
    48901 cgcaaggaaa aatgcaaatc cgaaaagtga tatcgacttt ctcattactt tcaaaagcgg
    48961 aatgaaaaat tttgataact atataaatct tacttttttg ttagaagtga aagtcgatct
    49021 actcacttct gattcttttt ccggttccct taaacaatcc gttgaaaaag agtctatctt
    49081 aattgaagtc tgatttagat tatattaaac atattcacgg agaaatactt ttcttaaaag
    49141 aagagtttaa taaaacaaat aaaggctcat tcttaattaa caacgtcctt aagccgacct
    49201 ttgttaaaag tattgaaatt attggggaag ccgctaataa gctttctgat tcttttaaaa
    49261 agaaatatcc tgatcccgag tggagaaagt tttcagcatc cataacctta cccacaagtt
    49321 aataggattt tagaatgaga aggattaaaa acgaacattt ttcaagtgtt ccgacaagaa
    49381 tgagtctttt tatttgcaaa aagtatgttt ttctgataga gaaacatttt ccgaacctta
    49441 ccacctcacc caaaaatagg gaaaactcag cacaacactc tttatgaatc gcgttgtgga
    49501 gtgggaacta agtttacaga ggatttgccg taattccgac agatttattt tgaaatccaa
    49561 atacttgtgg gtaaggttat taagcttgtc atcctgctac ttttccgtga ctgttctctg
    49621 agatgagaat tgcaattttg aggattagtt aatatggaat ttcttcaaat tcgaaaaatc
    49681 gactctatat ttgatatcga aaatgcatat cccgcttttc tagaactgag accgcacctg
    49741 actgacaaga aagtatttgt acaaatggtg ttgcagcaga tctctgaggg gtattgtatt
    49801 catgctattt gcttggataa agaaactatt gcatgcattg gatttcgttt tttccatatg
    49861 ttagcttggg gtaaaatttt atatatcgac gatctgatta cgaagcgaga ttttcacggt
    49921 catggctacg gggataaact tcttaagcac gtcattcaga tcgcaaagga ggaaaactgt
    49981 gaccaggtgc acctcgatac aggttattta cgtcatgcag cacactttgt ttatcttcga
    50041 aatgcctttg aactgaactg ccatcacttg gccttaaact tgagaagcaa accaaactga
    50101 attacgcatg gtgacctgct ttgccaatgt cgacaaactt ttaaattcgc acgactttga
    50161 ctccactctc gggatcgtag ataaggttca attttaatga cttcaatgac agaatttgat
    50221 tgcgaggaaa aagagcttat gcagtctctc atgaaaattc aaggctccat cgagttgaag
    50281 acaaagcgta ttgactacgt tggattgagc ttacgctcgc gaaatctcta tgaaggatac
    50341 aatcgttatg tggcatagaa ataaataaca cttttccata ttaatgcatt caaagcgctt
    50401 tatatatatt cgaaaaaaag aattagaaaa cattttttct aaacaatcct tgaaaagcat
    50461 ttggaaaaat attgtaaaag aacaacttcg cgcttttgat attcatgatt tattttatcg
    50521 aagaacgaat taaggaactt cgattttgat attgtcctta aagtttcgca caaatgaaaa
    50581 cttgaacaat gctctcctca tgagctttaa agtttttaac ttttccattt cgaaaaagtg
    50641 acatacctgg gacggagctc tcaatatgag agcagtcttc ccatctggga aaactccaaa
    50701 accataattt ttttaatgat cctttcaaca gattgttcgt ttgtatttga aaagagatta
    50761 gaattttatc ttgtccattc gagtgtgtta gttagaatga actgatattt tttaggaaag
    50821 ttcagaatga ataacgagaa atttttggaa gtaaacagta tttcggaaaa agttgacgat
    50881 ctttttgaca ctttagatca atcagggaaa ctagatttca ttaaggttgc gcttcaaaaa
    50941 ttttctgaaa atttacaaga acaatattct atcacattta atttaacttt agatatattc
    51001 gatgcaacga gggaacaagc aattaaaata tccgaagttg gcataagttg taatggagga
    51061 gagcaaccgt attttgtccg agcaggagat acttttaacc gatatcttgc aaagggtaat
    51121 attgtagaaa tacctcattc ctactgtcct gtctgttggg ctgaatggga ttttaaacga
    51181 aaaaatcaaa gttgttcgaa atgtgattct atattcggta cagatattaa gctattgatt
    51241 gattcaaatc attgtcctca atgttcggat ggatctatct cattagaaga gccatactgt
    51301 aatcaatgtg aattttatgc cgatcctgat attgtagtct ggggctaaag aaaagaagct
    51361 ccttggaaca cattactact ataagagtat gtcaatgaaa cgttctgata aatttaaaat
    51421 gaagaaaata aaaaagaaaa tttcaaaacg aatttcacca aagaaaagta tccaaaagaa
    51481 aaaatctttt tcaaaacagt cttcaacaaa aaatgattta gatcagatcg taaagtttgt
    51541 aagtcttaaa aggttaaaac ctaatattaa aaacgacttc gatctattgt ccaaagaaga
    51601 atatcaaaac ctaaaacaaa atatgattgc gaacgggatt ttagatccac taacctaaat
    51661 atcaaaaaca tcgagacagg tataaagggt taaagggtta aagaagacgg agaaatttat
    51721 ttaagacaat caatagagga aacgctacca tatttgggaa attaattcaa agatagtaca
    51781 ctattgtgcc gaaatctgta tataaaaaga ctcctgtttt ctctttcctt gaactttaaa
    51841 atatttcgaa acttgaaaat ccaaatcatt atagctaaag aacaaagttt ctttctatac
    51901 ccttgaaaac gaatgcccta cttcatttaa aaacaatcct tagtttgtta ggttgaggaa
    51961 attcgaggga aagtgaggga agaatccgga ttctaaatcc agctaaagag tatgattcac
    52021 cataataaag ttcagataaa tctggtaacg acttgaaaaa gtatgaaaga aactatgttt
    52081 atagacctgc aagaaattta tagaataccc aaacgttttt acccttgtga ataaatactt
    52141 aagtgtataa gtgttttata tatctctaat attccattta caattcgtga attggatcaa
    52201 aagattgctg acaacgacct tcgtatcaat acttactgag taaggaatgt ccgatctgtt
    52261 cttaacttta caggttatat cactccatag tcttttaact cttgctcggt aagtccggtt
    52321 atccgaagaa ctacatctaa tttgaatcct tctttgaaca tttttttggc atcctcgatt
    52381 ttaccttcga ttttaccttc ttttcttaac ttttcggctg ttgtcataat caaatcctcg
    52441 tattccctat tataccttga atgactgagt aaatttgtaa tttcagtcgg cttaagttct
    52501 cttacattaa atatatacaa aaacagtttt tggaaaattt caaccctttt cgattcgttt
    52561 tttagacctg ttaagagttc aaatacttct cctaaataac ctaaaaatga agcatcccct
    52621 tcccatattt tttgaaccac tcctaaaatg actcttaggg tgatactttc caatcggctt
    52681 agatccactt tcgacagatc aaataattct aattcaaaat ctggaatgta ttttttaaat
    52741 acttcctctt catttttgga aagtataaat ctatcttgaa aactatttcc taaagtccaa
    52801 gtcctttcac cgtgatagaa cacaaatgga atcaccactg aatatctttt atccgtctta
    52861 aactgagact tgtagattgc ggatatatat cctaagagtt gactaaagac tgcttcatcc
    52921 aaataacttt tgtgttcaaa taatagatac acgtttgctt ttttaccgga tttcagtggg
    52981 atctgaaaaa gtaaatcggt ttgttcttct tttaagtttt ctgaaataaa actagattga
    53041 gtcagttcta aacggtttaa gtctaaaagt tcgattactt tttcgggtaa actattttta
    53101 aaaaaggaaa tcgcatcctc tttgtcctgt aaggtttccc ggattaaacg gtcgtgtggg
    53161 tttgtcatat cagacatggt atttttaata atggagatta cttctatttg taaagattca
    53221 ttttcttttt tatgaattag ttctttgatt tactacccag acgcatgaga atagtaccaa
    53281 gttattaacg gccgaattta caaaaaaata gtggtactta aaaaataacg caaattcggg
    53341 atttactgca ttttaaagca ggaccaaata ttcaaatttt tgaaacaatc taacccaagt
    53401 attctattca tgtgtccgag tagtaattct tcgtatccaa gacgactgtt tctttttaca
    53461 tcttctttaa ctccactaaa tatcttgaaa acgaatgccc tactactata tttaaaaaca
    53521 atcttaagtg ttaggtgagg gaaaaatacg agattctaaa tccaactaaa acttgtgatt
    53581 cggttaatac gggagaatct ccttgggcca tgaacgcttc taatgctttc agtctttttt
    53641 gaaaggtttc caaatcgtga cgaacccata cacttcttac cgtagcaggg cgattatgat
    53701 ccaattcatt cgatgctctt tgttgaccgt aagccggaaa gtcgatcgcc attttcttta
    53761 ctgcctcttc tttttcgggt tcgatacgat tcttaggatt cggtttacgt ctgcttagat
    53821 cctggagagc gagttcgcct cctttctcgt ataactcttg aaaacgatag aagctatctc
    53881 tggaatagct catcacgttg catacctttg agacgttccc taaggtctct gctaacttca
    53941 aaagtccaac ctcgttcttg attatttttt gtcttgttgt tattcttttc tccttatttt
    54001 aaggagttgt attacaccta aacttaagtt agctgtagaa attttagagc atatacttga
    54061 tgcaatatat ttaattccga aaaaggcgac taactatcgg ctctgacgca gcgcttcgag
    54121 atttgcttcg caaactctca cttggccttc ggcacatcgc tcgctcactt gactttttgt
    54181 gtattagagt aaatttaagt aaaagtcgtt cgcggctttt agagccgcgt ccgtgacgtc
    54241 ggaaagctta ggacgttggg cgcaatgtta ttctgtcagt tttcatagga tcttatgaga
    54301 aaattacata tacttctttt attgccaata atctattcaa tcctttttgt tctccaaata
    54361 atctctgaat atttaaatca tattcttctt ggctatctat tacccacagc atttattata
    54421 tcaatcgttc ttctttttat attcttgcta aaacataaaa ttggtattta tcatgtttta
    54481 cttcttccat gttttttttc catgttttac tttacaggcc attggtattt tggaagagcc
    54541 ccatttggaa tcggttcagg aggttttttc ttttttctgc attggctaac aaaatatcct
    54601 aatttcggtt taataaatta tgaagtagca cttggaatga tatgtatttt tctaagccat
    54661 tttctgcctt tattattcac atttatcgtc ctttctctta aacatttgaa atcgatcttc
    54721 ctttttatta ttttagcttt tgatttaatt atgtatatcc ctgtccttct aaaatttgat
    54781 tatccaaata taaatgtatt gattagcttt ccttatcaat tttcattatt tgtatttttt
    54841 agcatattct ttagaatatc ttcaatacta atgatgctta taatttcaat ttattataaa
    54901 cgtattttaa ataacaacac tactccattt ggaaatattt gaatatcagt attaaaaaaa
    54961 tagaatttaa caaaatatat attacaaatt gcatgaatga taaaaaagat ttaattttag
    55021 ttgaacaaat tttcaaattg aaaaaaagtt ttgtccgaag aggataacca cttttaatat
    55081 aagtaaaacc gattttcaag ttaattacgc agacggaggt ttcttttatt gtgaagttaa
    55141 atcttcaaaa ttaattttca ataatttatt taatggatat aaacattcaa ctataatatc
    55201 aaaactttca gatcttcaaa ataaagcatg taaacagttc aaaaatacaa atccacaaca
    55261 tatcgtttcc aatatcttag tatggatttc gcgagacttt caattgaatt ggtcagattt
    55321 agtagattgt aatcttggtc atattactgt tgattcttaa ttgatttacg atttcagaga
    55381 aagtgatttc taccaaaaaa taattaaaaa cttaggaatt atagattatc atatatggct
    55441 acaagtagat atgaacaata tgaagtagtc acataaaagt agacagcctt ttaacggtta
    55501 aaagcagttg atcaaaaata tgaataagta taaatcaaaa ttaggtaatg attatcggaa
    55561 gttaaataga gttaggttct aactctattt tttaaactta tttggattga tggattatca
    55621 gggttttatg atattcgtag attaatagtt actcaaaatc acgcgccttt ttctgatgat
    55681 ccaaatcgtt ttttccgacc tccactggct cccccaggac gaccaagccg acgatctctg
    55741 tgcccatggt accgtgaacg tttgtattga caacgagacc atttccgacg ttccgaataa
    55801 ggaatggaca ttgagttgtg ccgggctcta ccttctgcga tcgctcgaac atgactatca
    55861 tccgggcgat tacgggagtc agttgatccc gtgttgtagc tttgatttca ttcctcaaga
    55921 aaattggcag tttcccgttt tgatgctcgg atgctccaac ggaatcgaat ggcacattaa
    55981 acacgaaagg aacgcagtaa cccacactac tttaaatggt aattcctcaa cgctcgcatt
    56041 acatgagtgg atttccctcg tcctgactct gacaaaccaa gtcgaagaat tctatcgact
    56101 gtcagggcca aagaaaacaa catccaaaga gctcgaggaa gggtattccc gtttctggtc
    56161 agaatggaaa gcgcgaacag aaagagccaa gcgaagagcg cgtgacttcg cataactacg
    56221 gttatcgcgc ttgggcgcaa gtcgggtaat ctattccgtt atgcgacatt ttcgtaaaaa
    56281 aatatagaag tgaaaaaatg gaaaaagctg ttcctataaa aactccaatc ggttatttta
    56341 aaaatcatcg agacggaatt atcttaacaa atattcaatg gaataactca aagattatat
    56401 tctcttgcaa tataactgac aatgccatat tggatgccac aactaaagaa aaagaatatg
    56461 aatttaaact aattttcgat ggtgttattt cgttatttca tgcagaatta gatacttact
    56521 atcaaattga aaaagatttc caaaaaccca aagtcactaa aagtattttt gaagaaataa
    56581 ataattcaga ttatattgcc aaattaccta taagatctga ttggggcgaa gtaaagcact
    56641 attgtttgtc aacgtatgat gatattttta acatcttagc aaaatcgtat acatttgaat
    56701 tgttatagac tacttctgtc taacatattc gtatagttgt ctgcattatt aatgcactat
    56761 gatcttgagt atttcgcgct tttgataaag aaccgattac tcaactgtga gcccttgata
    56821 ccatcgccca aaaaatacat gtatagtacg agtaacggtc taaaaaagta ggacagaaac
    56881 tatgttttat aaaccagtaa aaaatggata agataccaaa ctacaataag agaggcacaa
    56941 tattttctgt ttgactatat cgaaagatat tacaacagaa agagaatgca ttcggcttta
    57001 gacgacctga gtcctgtcga gttcagaaaa aaattactgc ataaccaggt ccgttttttt
    57061 gggggaactc tatagtgcgt ataatcgtaa gcatctgttg catagtagaa gaatctacta
    57121 caaactgttt ttgagaacta tctatcggtc tcgttgaact acgttccaat tctattttct
    57181 gagcttttag gattgataga ttccagggtt ttatgatatt tgtatattaa tacgaagtca
    57241 tggatcagtc agaagttgat agattatggt tcgaatctga atcaattcct ggggttaaat
    57301 tcaaacttaa tgattccgcg accatcacgg ccgggctcca caaaggaaaa agcgtttcga
    57361 ttatcgccct catttctctc aaaccaatgc caacatattt ggttgagctg ggtgaagaac
    57421 catacggcga tttgcgtatt ccagaggcta acctcgctcc tcagcaataa ttagatcatt
    57481 tcatcatcac ttatagctga tcttacaggg aagtttgttc tccggcgacg tatggaaggt
    57541 gcgcttgttc tgtcatcacc ggtgctcggc tctccgcgga aacatttcat tttttccgct
    57601 tgcttctatg cgagcgcata ttcccacagg aagcagggac atagtttgcc ctttattgaa
    57661 acgagcttta gtggttacta cgagaagaac aagatgattt tagctgatgt agatttagca
    57721 ctaacaaata aaacaacatt atggaatact taaaggttag atggcttcat aaccatttag
    57781 atgagccaat tgaattatac tcagagctcg acattacaga aaaatctact cccaactgtt
    57841 tttgagaact atcatcggtc tcgttgaact acgctccaat tctattttct gagcttttgg
    57901 gattgataga tttcagggtt ttataatatt tgtatatttt gttattttta tgtgtttata
    57961 ctacgttcgt gaattaatag ttaagcgtca ttgttataaa tactcaaaat aaatttttta
    58021 ttcataaaac cgaatgatga atttttgagt ctttatagga atacttatat tgatttctta
    58081 atttttgata aactaaataa aaaaactgta tctttgtaga taagttttcg caagatttat
    58141 tatttgaatt cttacgacga aattgcaaat ctatgactaa tggactatta atagtaaaaa
    58201 attaataatg ctactgaata attaggagat aaaaatgaaa tattggagaa tgcaacttca
    58261 ccccgacgat cagtctttag ctacagacta tacagtgaaa tgcttagcaa ataattacgt
    58321 tggtttagat tttccttcgg ggagctatga tttatcagaa tatgatattg ataaattaga
    58381 agcttttcca aataacatta gagcatttgc aaagcagatt acgtataatg attatatttt
    58441 aatttttcat cacaatattc catttgctct aattacagaa attggaaatt ataactatct
    58501 aaaagaagtt attcctgaaa tgggtatctg gtttagacat tttcgtagat ttaagaaaat
    58561 tagttatttc aatgatgttt ataaacaagg taaagatgaa cattacaaaa ttactatggc
    58621 caatacaatc tccgaagcat ctgaggatac gaagacagtt gagctgatta aagattggat
    58681 tggtagatta agtaacaatg gcgcctaact gcgatttctc gctccgttcg ttattcgcaa
    58741 atcgctctga gataaaagta tttttaattt aataagtttc ttaaccgtaa tactaatttg
    58801 tgatacatgt agattatgat aaatttacgt ttgccaccgg aattagaaag aaaattagat
    58861 tcttttgcca aatctgaagg caaaagtcgt tcggaaatag ttaaagattc tatcttagaa
    58921 tacattaaaa atcatggaaa aacgaaaacg ccatttgaat taggagaaga tttatttggg
    58981 aaacatacct ctgacgtttc agatttagct caaaatcgaa agaaatatct tcatcaatca
    59041 gttaaaggca agaatgcaaa acgtagctct aattgattcc ggtccaattg ttgctctatt
    59101 taatacgaat gataaattcc acaaatctac ttacaaattt attaaatcat ataaaggttc
    59161 gttattctca tcctggccag tagttactga agttgtctat ttactttcat tttcaataga
    59221 tgctcaatct gacttcttgg aatggattga gcgggggagt atacaaattt tagatataca
    59281 attggaagat cttcgatata taaaaactcg aatgaaaaag tattccgact tatcaatgga
    59341 tttagctgat gcttctctaa tgtgcattgc agaaaggcaa ggaattgagc ggattatcag
    59401 tattgattct gatttttcta tatataaaac attgaaagga aagttcttac aaaacttgtt
    59461 aaaagtataa acgcgaccca gcgtctaact tcgtcttctc gctccggtcg ggattgctca
    59521 tgcaaccctc actccgtgtg tcgattttcc tttactactt ccatgaggag ggtaaaacct
    59581 ttttcatctc tttgcattta cttcaaaccc tttctttaga aaaaaatcga gtactgcagg
    59641 ttgatcgtag cagatagcca aaaataaatt tccattaagg gtataaaaac gatgaggacg
    59701 agctaatgga tgttctacag acgctcctct ttcaacaagc agtgaaacaa tttccatctc
    59761 tccacattca atcgcaaaga ggtttcgccg tttcgatctg ctgcgtttag atcaatagct
    59821 ttacaatttc ataaatggat cttcgtgatc aacataaatc aaagacgtca ttcctacttg
    59881 accttttgta ttcggattcg ctccttgttt tagaaggaaa gaaatcattt tcatatttcc
    59941 tccctgtttt aacaataagg ctgcaatctc caaattgtcc tgtttaaccg ccaaaatcaa
    60001 aagagtatta tttcacataa aattattccc aagtataatt agttttatgg aatagtgatg
    60061 attaattgtt ataagaaaat atctgtggat gacattaagg gaatcttata aatatgtttg
    60121 ataggttagt aaaaataaat tgttattcta aaagtagaat actaaagaaa gtggccggta
    60181 atttactgga aaagctatac tgctgcgaaa ttaattgcac tgaaatagat agacgcgtat
    60241 tatttgctca tcatgcaagg ggaagtacaa ttgttgcttc aaaaatttgt gaaaacgttg
    60301 taatttatca aaatgtaaca attggatcta atttaagata taacaaaatt actaatgaat
    60361 gggaaaatgt tggtaatccg attattgcta gaaatgttat agtttctgat ggagctaaaa
    60421 ttttaggacc agtaatcatt ggtgaaaatt ctgttgtagc agccggagcg ataattacaa
    60481 aagatatacc tcctgatagc gtagcttacg gagtgaacca atttcgaccc aaagataaaa
    60541 actatgattt agtatttaat ttaaatatga taaactttga aagaattata gaagctaata
    60601 ataaattgat taaaaaattt aacgaaaata agaaccaata taaaataaaa aacaacctgt
    60661 aactgaagtt gtaataacca aaataaaatc ttatgaagaa gcggtcgcac ttaaagaagc
    60721 tataatacac tttatttgca atataaaaca agcgatggga atatatggac gttggtcttt
    60781 ctcaacttca gcgagtttct gaaattagaa aatctatcca agaaaaaatt aagacgccct
    60841 taatcagaaa ctcttttaca aacatagaga gttttccttt agatataaaa aatgtattag
    60901 aaaaataaac aaatgatgat tatgggaagc tgagtgttac atcacagtag aatctactcc
    60961 aaactgtttt tgagaatcat caattagtct tgtaaaactg tactacaact ttattttcta
    61021 agttttttgg attgatagat tccagggttt tattatattc gtatattttg ttatttttag
    61081 gtgcttatac gacgttcgta aaaaaatagt taggcgcaat gtggtaaaag aaatatgaat
    61141 tcaaaatttg aagattttgc tttatcaaga ctaatcagtt ttgattctcc actctacaag
    61201 gtttcggatc taattagaca atacttctat caaagcgata aggtatacca ttatactaat
    61261 tttgatggtc tcaaaggaat tatagaatcg aatggctttt ggcttactga atccacattt
    61321 atgaatgatg aacaagagtt aaataacggc cctcttaaat tacaggaagc cataaaaaac
    61381 ataaaagacc attacaaagg cagtgctcaa atatttataa aagcattagc aaattacaaa
    61441 ttagtctcaa gactggatta ttatatttct tgtttcagta aggaaccgga ctctttagat
    61501 ctatggcgaa cttattcaaa aaatgagact gggattagta tagagtttga tctcaaagat
    61561 ggtaagtttc ctcattttga aggattgccc gaatacaaga taagcgaagt tatttattca
    61621 gataagatta aactggattt tattcacaaa ctcttgattg ttgctataac cgaagttgaa
    61681 aatgatcttt tgaatggaat aaattacaca gactggaatt atgaagatac cgctaatgaa
    61741 gttatagatt atatttccgc atactttatt ttattcaaaa atgaaagctt ttcaacagaa
    61801 aacgaagtta gaataactca tcataaaagt gaaaaatctg gacagacaat ttattttcga
    61861 tcaagtaaaa ttggattaat accttacata aaatcgaacg aactttatac acttgatcaa
    61921 ataccggatg aaaaaaagga attaaccaag aagttaccaa tatccaaaat aatagttggc
    61981 cctactcgtt attttcttga gattaaaagg tcgattggtt tctttttaca ttattccgag
    62041 tatgaaaatg tttctgtggt accgtcaaat attccgttta gaggataacc acactgcggt
    62101 ttctcgcggc gcttcgagat cgctaacgcg actctcgctt ggcctccggc acattcggtt
    62161 tgcaagatgt tgctaaggct cactcaagcc tcggtcgtta gacgtaattg tggaggaaca
    62221 ccacatccgt gtggcgttag agaaagaaca ggattaagaa aatgctgttg acagtcatac
    62281 aatctttgta tataatagtg gattatgaat cagactgtta atatttcctt tgaaaaagca
    62341 cttttaaaag aaattgataa aattgcaaaa agagaacata gatctcgatc agaattgatt
    62401 cgtgaagctg cgcgagcata tattgagaaa aaaactaaat ggcaagttat ctttgatttc
    62461 acttcaaaag ctattgatcg aagcgttatt tccgaaaagg acgtttttaa tgaaattaaa
    62521 tccgtcagaa acaaaagaaa cgctttttaa tgttgaaagt attattagat acgaatatct
    62581 acatttccgc tatttttttt aaaggaaaac cgagactcgt tttccaagat ttaatcgatg
    62641 agatttttac aggatatatt tcgaaagaaa tattagatga aattgagtct actctttcta
    62701 aaccaaaatt taagttagat gataatttta ttcaggttgc attatctgaa attagagata
    62761 ttacaatact tgtaaaaaac aaacctattc agaattattt ggagttaaga gaccggaatg
    62821 attatcacat cttagaatct gcatttgtag ccaatgtgaa ctacttaata actggagata
    62881 aagatttatt gactctccag aaaattaaga attttagcat aatcaccccg gatgaatatt
    62941 tgcattttaa agaagaaaat gaaacttagt tcagcgacat tcgtgtcgca aaataccaca
    63001 ttcccgttcg gactcctgcg gtcttcgaca cattgctttg tcactcaact tgcgagccgt
    63061 ttgctaaggc tcactcaaac ctcgtgattt ggcgtaataa aatctggtaa cggcttgaaa
    63121 aagtatgaaa gaaactatgt ttatagacca gtaaaaaatc gatagaattt tcaattgttt
    63181 ttaactttac aggttatagt atcccgtggt cttttagatc ctttttactc aaaccagtga
    63241 tttctaagat catatccaca tccatacctt tctgaagcat cttacgagcg gattttaact
    63301 tttctttctc tgcacccttt tctatccctt gtagttcacc cgcttcaaaa cgagctgcca
    63361 agtcatacgc atagtcgcgg tctgatttta acttcgcttc taactcattg cgtttctgag
    63421 gatcatttga atactgttct aaaattgtaa atgccttact taaatctgga gttttatcta
    63481 ctaaaattct catttcttct tcctctaact cggacgtatg ttttaacaca tacaaccaga
    63541 tctctaaatt attccttaat tcccttacgt ctcttttgac aaacttgcac aactctaaaa
    63601 aatgaatctc tacgtcgtct gttaaaatga tgtcaggatt agactcttct ctaaatttaa
    63661 acttactatg aaaattctcc gaaggaatta agtcaaagtc aactatattt atctgataaa
    63721 ctggcttcaa atcggaatac atagaacctc ggttcaactg atcccgaatt agtcctgaaa
    63781 gataatacaa acttctcttc acgaaagaac tttggtgagc tacttgaatt tctacatgaa
    63841 atatttttcc gtcctcatct tgagcacgta tatctaaata cgaacgtttg tcattcggag
    63901 aagagcctac aagttccgga ttgagtattt taatgtttcg aatcgtatgt tccccatccg
    63961 taaataacac actgtttaat attgaaatca gtagatccgg ttctttgacg aacaagatct
    64021 taaacatcaa atcattggtt aaaggaaaaa agtttttaga cattggtttg gttcttttct
    64081 tttactttca actggaaaga tatttgagga aactaatttt ttagttcggt tttttatctt
    64141 ctcccttaca aatttatttc tagaaggtct ttgtttttta gctttgtttc aaaacttaaa
    64201 agagaaagga atctcttttt ttaaaactat aaacacatac aaccaaatct atggttctta
    64261 atcatccctt gaagatagta agtcttaagc aattaaatac agtttttact cccgaatttt
    64321 tccctccatt ttcctccaat ttcctctctc acaattttgc ctactcttca aactattaag
    64381 actacaacaa aacaaagtac tatcttttga tttaaagagt tttggttttt ataaaacaag
    64441 gacttttatt taggtgaatg ttcctaaagg aaacaatttg gttttgactg tctttttatc
    64501 atggaaatta tttatttctt tttttcattt taacatgcct accctatctg aattcctatt
    64561 gactaaaaca gtttagataa tcgtgttact ttgagttttc atcgataaga tttttataca
    64621 aactggttcc tttacctact tttgaaagag catcgaaaat atttcaactt agcttctaac
    64681 tctttgtgtt tctgggaatc atttgaatat tgttttaaga ttataaatgt tttacctaaa
    64741 tctaaaattt gatcccagag attccacttt ctcttttcaa gatccaaaac aaagaaaatt
    64801 cacttccaaa cctcaaattt tcaggatttt agggggtcga aatttgacct gaaatttcct
    64861 taaatttcct gaaatcgaat ttctctaaaa aatggattca aagttataga aagaacatgc
    64921 tactttttga atattcttag aaattaccta ctttcttaaa aaatatcact tttttcaaat
    64981 tgtcctgttt tggttcgttt tttcctggat agagattctt aagaaaagtc agattttact
    65041 gtcttcctac aacaaaccta ttcctttgat aaaagggcct gtttttttga tatgaatcga
    65101 ataaacatct tactgactaa gatttttatt ttgtcgaagg gtcatagaag tgagagaatt
    65161 tctgtggaga ctcattctaa gtttttatac taaagtaaat tgattctgtt caaataaaaa
    65221 acttgaatca aaacctgatc attcactaaa aacggaggga ttttaaaact attgaacagt
    65281 tcgtaatcgt ttcaatggga cttcgtattt agaacgttct ttagtttatt agaagggtct
    65341 tagtattacc gttatgagtt gtttgatttt ggaactttaa ataaaaaata ctgacttttt
    65401 ataaacctac ttccctacta cgattcaata aagtttgtat cttttttgtt tcctaaagaa
    65461 tatacagttc taagattttt taagtcctag tctcgaatct atttgaactc cattttatac
    65521 ttacgtcctt ttggaagttt gactacccta ctctaaaaac ttcgtacgga tctttctttg
    65581 taattttaat tctatcctct ttcacttggc atttgtttga gttctttcaa ataactttgg
    65641 aattgtttct ggactttcta attgattgta ctaaggccaa tcgatacttt ccattctaac
    65701 cagtgaactt ttttccattc tcctaaaaca attctgtttt gatattcaag acgaaaaaat
    65761 tctgataacg taaatacctt cccgagaaaa gaaactcaga taatcaaaaa tgaaatatcg
    65821 gaaaataaga gaagtttatc ctgatcttgt aatcttgatt ttgatgaaac aggggttttg
    65881 catgtgaaaa accctgtaaa accccacttc cgagtttttt aaaaaagtaa aatatcggaa
    65941 acaatataag gccaaaaaac cgactctctc ttttctactc attacaaaaa gaatttaaaa
    66001 cgaaaaactc cataaagatc caaatctttt ttgaaccgat atatttcgtc tccaaaaaat
    66061 ctggtttaaa gatagtacat tattgtgccg aaattcgtag atataaagga cttttgtttt
    66121 ctacttaaag tttcaaaacg tttctagatc tcgaattcca aataatcaca tctaaagaaa
    66181 aacgttcttt ctacattctt gaaaacgaat gccctacttc atttaaaaac aatcctaagt
    66241 tttgttagat tgaggaaatt cgaggaaaat ggagggaaga atatgagatt ctaaatccag
    66301 ctaaaacttg tgatttggca taataaagtt cgcaagaatc tgagaaacgg acttcgtatt
    66361 caatactgag tgaggagtgt ccgatctgtt cttaacttta caggttatat cactccatag
    66421 tctttcaatt cttgttcggt aagtccggta atctttaata catattctaa actagcgcca
    66481 tccaataaca tatttttggc agtttcgatt ttaccttcaa ctttaccctt ttttattaat
    66541 ttctcagctg ttgtcatggc taaatcctcg tattccctat taaacctaga atgactgagt
    66601 aaacttgtaa tttcagtcgg ttcaatctct cttacattaa atatatacaa aaacagtttt
    66661 tggaaaattt caaccctttt cgattcgttt tttagacctg ttaagagttc aaatacttct
    66721 cctaaataat ctaaaaatga agcatcccct tcccatattt tttgaaccac tcctaaaatg
    66781 actcttaggg tgatactttc caatcggttt agatccactt tcgacaaatc aaatagttct
    66841 aattcaaaat caggaatgta tttcttaaat acttcctctt cgtttttgga gagtataaac
    66901 ctattttgaa aactatttcc taaagtccaa gtcctttcac cgtgatagaa tacaaacgga
    66961 atcaccactg aatatctttt atccgtccta tattgagact tgtaaattgc ggatatatat
    67021 cctaagagtt gactaaagac tgcttcatcc aaataacttt tgtgttcaaa taatagatag
    67081 acgtttgctt ttttaccgga tttcagtggg atctgaaaga gtagatcggt ttgttcttct
    67141 tttaaatttt ctgaaataaa actagattgt gtaagttcta atccgtttag atccaaaagt
    67201 tcgattattt tttcgggtaa actattttta aaaaaggaaa tcgcatcctc tttgtcctgt
    67261 aaggtttccc ggattaaacg gtcgtgtggg tttgtcatat cagacatcta atttttaata
    67321 atggagatta cttttatttg taaagattca ttttcttttt tatgaattag atttgttctt
    67381 tgattcaatc cagtagtgcg accgcttctt tttaactgtt tggatttgag tgctttatta
    67441 acgtcttctt taactttgct atatccttaa aaaagaatgc cctactactc tatatttaaa
    67501 aacaaaacct aagtttgtta ggtgaggaaa ttcgaggaaa agtgagggaa gaatacgaga
    67561 ttctaaatcc agctaaaatt tgcgattcag agtaataaag ttcgaaagaa tccggtaacg
    67621 gcttgaaaaa gtaggacaga aactatgttt tatagaccag gaatgaaatt aatagaatct
    67681 tcaatcgttt ttaccattat aaacaaatac ctaaatgcag aagtatttta tatgtcttta
    67741 atgttccatt tccaattcgt gaattagatt acaagataga acaaattctt tttaaacaaa
    67801 aacgtcattt ctcaaaatag ctgtaatagt tagaacttga tcttacactc cttaaaataa
    67861 ataaggagaa aaagatgaca acaggacaaa aaataatcaa gaacaaggtt ggacttttga
    67921 agttagcgga gacgttgggg aacgtctcaa aggcgtgtaa cgtgatgggc tattccagag
    67981 atagctttta tcgttttcaa gagttatacg agaaaggagg cgaactcgct ctccaggatc
    68041 taagcagacg taaaccgaat cctaagaatc gtatcgaacc tgaaaaagaa gaagcggtaa
    68101 agaaaatggc gatcgacttt cccgcttacg gtcaacaaag agcatccaat gaattgaaaa
    68161 aacaagggat catagtcgcc cctgctacgg taagaagtgt atgggttcgt cacgatttgg
    68221 agacctttca aaaaagactg aaagcattag aagcgttcat ggcccaaggc aattctcccg
    68281 tattaaccga atcgcaggtg caagcattag aaagaagaaa attagaaaag caagttgaag
    68341 gtgaaataga aacagaacat cccggatact tgggatgcca ggatacgtat tacgtaggca
    68401 caatcaaagg cgtaggaaga atttaccaac agacctttat cgactcctat tctaaagtgg
    68461 caatggcaaa actttacgat cggaagaacg cattagtagc tgccgatatg ttaaacgaca
    68521 aagtggttcc ttggttcgaa gaagaaggcg ttcggttgtt gaggatctta accgatagag
    68581 gaaccgagta ttgtggaaat agagagcacc atgagttcca actcttcctt gctttggaag
    68641 atatagacca ttcgaaaaca agagcaagac atcctcagtc caatggaatt tgtgaaagat
    68701 ttcacagaac cattcaagac gaattctatg ctattgcttt taggaagaag atatacaact
    68761 cgattgaaga tttgcagaaa gatttggatc agtggattga ttcgtataac tacgaacgta
    68821 cgcatcaagg caagtattgt tttggtaaaa ctccaataca gactttcctt gacacgaaga
    68881 aattagctaa gaataagtat ctcgacaact tacagttttc gtaatcaact ggaacggagt
    68941 gtaagatctt attttggcta ttacaaaata gctgatacta ccccatttca taatttcact
    69001 gatatatatt gaactgttct ttgtccgtct cacatttgaa tcgattcagc caccctccct
    69061 tttctcttac aaaaaaagta tccgatcttt ttaaaggtct ttgagaatca agtcttgttc
    69121 ttttttaaac aaaatcggct ttattacatt ttggttggtt gagttaaaga agctcatgca
    69181 gcactcccct ttctattttc aattgtagtc ttttttacct ctgagttact tacaagaacc
    69241 ggatatactt cgtttacaaa tttttcatac agtatctttt tgttccttcg tatttgaaag
    69301 gatctgagtt ttgttcgtaa tattctaatt gttgtttgaa caacttagtc ttaccccaac
    69361 ctaaaaaaca tttgtaggga tctaagtcct ttatctcgat cggtttgtct ggtattgact
    69421 tactactctc attatatttg gatttattct gttgttcatt tcgcattcta ttcttgtcag
    69481 tagattttac ttttcttaca aataagctag accaaaactt agcaatcgat tcaggactta
    69541 aagactgctc ataccaaaac ctggaatctt gttttcgatc aagttccaat ctcctttgga
    69601 tatttcatac agtgagttta atgcttttag ttctgagtct ggttgtccca tttcactttc
    69661 atgttctttg aaataatagt cttggaattt tgtaagccaa gaatcaggaa attgaaatcg
    69721 tgataacggt ttaggtttgt ttaaattttg tttttgttct tccaggtgcg tttttgcagg
    69781 cgggccgtac tctctagaag tatttagtat ttgtttaaag agtacttgtt ttgatagtcc
    69841 ttggtatata gtatttgata ggggttgatt ttccccacct tgaaaatcaa gttgtggctt
    69901 ttctgcttgg ggtgaaccaa gaacctgatt tttttctctc ttaaatttta tttctaattc
    69961 ttctaagagt tctttttgtt cttctatgcg tgcttgtggg ggctggtcat actctctagt
    70021 tgtactttgt atttgtgaag agaatacttg tctcgatggt ttttgttctt tagtactggg
    70081 tagaattgaa tttaccacaa cttgattttc aagctgtggt gtttctggtt gttctaaatc
    70141 taaaacttta tttccttttc tgttcgattc tttgacttct tttaaaaaaa gttctctttg
    70201 attttctatt ctcttatttt ctgttggttt tactttgtat tgaacttccg gcttttgaga
    70261 ctcttcaaaa aaataccatc ccgaattaaa tctaccagtt acagaatctt ttccttttcg
    70321 aaattctgca taaccaaagg taactagttc tttaaatccg gatgcgatac ttgaatcttt
    70381 gtcgcttttg aatttagaca tcgtttttac cgacattctc cagtggtctg gataacggag
    70441 ggcaagaagt aggattgctg tcgctttcat acttaaacga gcatcatcga taaagttatt
    70501 ttttacgatt gtaaagtttc ggtctttttg tacccgaaag actcttggag tatcattcat
    70561 atactattct cttgttgtag gttattctga agttgagtct ggatgtttct aaaaagttgg
    70621 cgggagaaac gatatatcgt ttccaaagtc atttcttttt gttttttaat cctactcgat
    70681 ccgttttcac tttggcacaa aaacgaatat cggaagtttg atttctaaaa aaattcaatc
    70741 taagggtaaa ttttgggatt caatctttgc gttgagttta acgtgaattt gatctaaaaa
    70801 agggtaaaaa attgttaggt ctacatttta gattttttct aaaatctgtt ttccaactcg
    70861 gtaattccct gtcttgggtt tcctggttta ggaaggagtg ttttacagag tagtgagttt
    70921 aataaaatac ccacaatcgt tcagaaaaat cttgtggtta ctcatgttag agaattggaa
    70981 tttctagttt atcgggaaaa aatatatcta ctttttgttt cgattcaata aggaaaaatg
    71041 gagtttttaa ttttatttaa aacacattaa aacccatttt taaataaaat ataataattt
    71101 aaaactaatt cttatgttag ttccaagacc tgagtatgaa ctctctaaat tacgaaaaag
    71161 gagcttcatt ttttactatc tggggcttga aaataggaat aaaatttatg gtcattttgg
    71221 gaaggataca gaaattttct aaatttaaat ccaattcgaa aatggttaga attttttgaa
    71281 gagaggcatt tgctgagttt tctggtcgct acaggtcacg tttataataa attgaaacta
    71341 aatacgaaat atcgcattac gtttcttcta tataatttat tgactatcgc tgaaaatacg
    71401 atccgacaaa gccggaattc gtccaaactt tcttacgttg aatttacgtt attgatgtgt
    71461 aaaagattaa tttgggtatt ttataccata gttccgaata atttattact ttaatttcat
    71521 ccagtttgtt cgtctatatc acctttttta agaatttctt taacgtttag tatcatgaat
    71581 tttaaagtac atttctttga aaacttttta aatctaattt taaataaaaa tgcttgcaac
    71641 acttctagtt attactatta ttataacatg gataactcat cagttaaaaa gacaataatt
    71701 cgggcaatag gcaactccgc cggggcgacc attccgaaag ctctattaga gaagtataat
    71761 tttcatgaag gcgacactgt atttctctta gaaaccgaat cgggcatcct tttatctccc
    71821 tatgatcccg actttgaaga agctatggat atttaccaaa aaggttctaa aaagtaccga
    71881 aatgcgctaa gagaattggc taaatgaaaa aagagccaag atggttaaat cagaaaatcg
    71941 ttttgacaat tcatttagat caagtaaaac aacatggcgg ctctcaaggg attcgagatc
    72001 agggacttct tgaatcagcc cttgatcggc caaagaataa atggtcctac cgcccctcct
    72061 ccaacatctt tgatttagcc gcttctttat gtataggaat agcgaagaat catcctttta
    72121 ttgatggcaa taaacgtgtc gctttcatgg ccacttatgt atttcttggt atcaatggtt
    72181 acagtataga agttccggaa gaagaagtcg tttctatcat gctgaaagtt gctagtggaa
    72241 atattaacga aacaaaccta tcaatctggt taaaagataa ttcgaatcgg aatttgcggt
    72301 agttccctat attttaagaa tcgatttaca gaatttagat ccaacttttt cagaaagatg
    72361 aattttttgt gccaaataga gctttgtaat aaaaatctac ggtaccaaat tttataggaa
    72421 tcagtagtaa agacgttcaa acatgaacat tgaaaagaat attcatcttt ggaaaatttc
    72481 aattcttgta gagacaatta aataccaata taatgtttat aactctctct acctttttct
    72541 cagaagcttg aaaacaagaa caaacactat ggtctatttt cggtaaacgt taatggtttc
    72601 aaaaatagct tttgagtagt ccatatttga atctaactag gacccctttc ccgtcttcat
    72661 tactatctaa ccttgtcccc tacccttttt attttgaatg gtaataactt ttggaatctc
    72721 caatttcatt cttattctca tcccagttta ggacgttttt tgttttttaa ataattccag
    72781 tcctctttac agggttaggc gaaaattctt aaattgtagc tgacagagac ttattttata
    72841 ttccactgtc tcctatggag actacttgtg tctacacttt ttgaaagact ttccgctatt
    72901 gacgacgacc taaaactgag tcacagcagg atggccgtgg aattgggtgt cgatcgttcc
    72961 acttattaca aatacaaaaa cggcactctt gctatcccta agtctatttt aatcatttta
    73021 agacttaaag gttatgacga tcattgggtt ctttccggaa aaggccaaat gaagctcaaa
    73081 gattctgctc aattagtcga aatgcaaaaa agactaaaac tcatttctaa gctcgactct
    73141 tacggtgtgt tagattctat cgaaaaatta ccagaaaccc cttcttctgt tcaaaagaaa
    73201 atcattcaag agttcttcgt tttcttggct tctaagtttg tgtagctggt cattatgaaa
    73261 gaatctaata atttttgagg ataaaaaatg tgaaaaaatt taagttcgtc aacaaactaa
    73321 gattgaaaat tattttttca aaaaaattcc gcttcccgtt tttttgtact tactagtttc
    73381 tttattttag atgaaaatta taacaattac caatatcaaa ggtggaactg gaaaatctac
    73441 atcggcagta cacctttctc tggcacttgg acgcagagga aaaaccctgt ctgtagatat
    73501 ggatcaacaa ggagatttaa cagaattctt ttttccagac gaatctcccg aatcatttga
    73561 tcaagcaaat gcttatacag tgttaaaagc agaaactact cttatggaat ctgttcggtc
    73621 atcacacgga atagatattc ttccaagtgt tgaggatcta tcagaactaa ctttccaaat
    73681 tgcaaaggat ttttccttaa ttcaaagact aaagagagta ttaagggcat ctcactatga
    73741 ttttattata atcgataccc caggatctat ttcaccagaa acaatctctt cctatattgc
    73801 ggccgatata attttggttc ctattatccc agcaaaatgg gcaatccgaa gagtcaatca
    73861 agtccttaaa aaagtattac aggcaaaaga atttgaagga acaaatattt caaaagttct
    73921 catacttcca atgtcttggg gaaaatcaca aaagcagata gaacttttag aaactatccg
    73981 cagcatcccg ggattggaaa ttttagagcc tattccattt tccacatcta tcaaagatag
    74041 aaccgaatca aatgttctac ttcaggaagg aaaacctgct tggattgctt tcgattctct
    74101 tgcagaggtt ctattaaa
//
