# Supplementary material for: Horizontal transfer of the rfb cluster in Leptospira is a genetic determinant of serovar identity
Source: Life Sci Alliance. 2022 Dec 9;6(2):e202201480. doi: 10.26508/lsa.202201480 (PMC9736851; doi:10.26508/lsa.202201480)
Supplement: Supplementary file 8 [file LSA-2022-01480_Supplemental_Data_2.zip › Supp_Data_1-plasmid_sequences/Lnoguchii_IP1611024_p1.gbk]

LOCUS       LCBCJAJD_1             89758 bp    DNA     linear       21-DEC-2021
DEFINITION  Genus species strain strain.
ACCESSION   
VERSION
KEYWORDS    .
SOURCE      Genus species
  ORGANISM  Genus species
            Unclassified.
COMMENT     Annotated using prokka 1.14.6 from
            https://github.com/tseemann/prokka.
FEATURES             Location/Qualifiers
     source          1..89758
                     /organism="Genus species"
                     /mol_type="genomic DNA"
                     /strain="strain"
     gene            100..978
                     /gene="soj"
                     /locus_tag="LCBCJAJD_00001"
     CDS             100..978
                     /gene="soj"
                     /locus_tag="LCBCJAJD_00001"
                     /EC_number="3.6.-.-"
                     /inference="ab initio prediction:Prodigal:002006"
                     /inference="similar to AA sequence:UniProtKB:P37522"
                     /codon_start=1
                     /transl_table=11
                     /product="Sporulation initiation inhibitor protein Soj"
                     /protein_id="X:LCBCJAJD_00001"
                     /db_xref="COG:COG1192"
                     /translation="MAVFVISNPKGGSGKSTTGFHFIIALSKKSQSNRVLAVDFDMQG
                     DLTDAFFPDVPIEEFDEANTFTVIKGETTFTESIRNTQGIDVLVASLELEDFGFYASK
                     NQALVPKIGALVRNSPYEHVVIDTPGSGASEVISAFMGADYIIIPVKPTKWATRTIKR
                     VLKKVNEAQDYINQFQDGRTLEVFIVPVQWSHPTHPSIRSMKIFEQLRDYNKLLQLLK
                     ENESGFDLIKELYITNPIPYIQEMDDRTENGEPFKPNTKGSEYYDHLVDEILTIHKTR
                     NSKKRHPDVLNKRLVN"
     gene            986..1951
                     /gene="noc_1"
                     /locus_tag="LCBCJAJD_00002"
     CDS             986..1951
                     /gene="noc_1"
                     /locus_tag="LCBCJAJD_00002"
                     /inference="ab initio prediction:Prodigal:002006"
                     /inference="protein motif:HAMAP:MF_02015"
                     /codon_start=1
                     /transl_table=11
                     /product="Nucleoid occlusion protein"
                     /protein_id="X:LCBCJAJD_00002"
                     /translation="MAKDRIFDLSHSVSNTSKSKVESNKYYKSNIYLNQLNGSNQNPE
                     GEFTKIPIELIDVTQNPRKHFSKESIKELADTIKSVGLLQPIVVRKKGKIFELIAGER
                     RIRASILNGEKFIDAIVKNVDQIDPLIIPEYRLIENLQREDLKDIETALSVSEIRERN
                     NYSISDLVIRFGKSESWIKQKLAHASMIDKLITEKKVKSIETLSDIPTSIILNIKPQL
                     EKNSDEVLSWLLPKIQEGHIPKRNEVKEFTQKIKEKNNVESQTFDSKVKQLETLIKQT
                     KTKIESLQSKIQIYQKQIDSIKKKERLKLNNKKIAINSVQKKKKR"
     gene            2383..3825
                     /locus_tag="LCBCJAJD_00003"
     CDS             2383..3825
                     /locus_tag="LCBCJAJD_00003"
                     /inference="ab initio prediction:Prodigal:002006"
                     /codon_start=1
                     /transl_table=11
                     /product="hypothetical protein"
                     /protein_id="X:LCBCJAJD_00003"
                     /translation="MTEVVHYALVIAHAIESLPLSRTKRQLLSKITDLDIAGRNNGFG
                     GCIAKNKTLGEEVGLAETTVSKYIREMKREGYINSGEFHGHYRILNSSLHDAVVKERY
                     EYNLQKQITKYTSLSSTNILESPNQSTGSAPYERTGDSLNNQSTNQTNNKEKIQSFSL
                     SEITWLNISEHSKNRILKEWGEYDHNPEKENVKIKSWKNLIPENPEVVLETLRKLIQI
                     RKSEKYKEDGFWGTIPVNIASTYSYKDIIKNTYNLLTQVGSKTLSIKENKEEIRNGSK
                     INNRTKNENEPTWEGFLVWAKERLSKSSIQSLKQLRVQFENEELSIVGEINDSLKMIV
                     IKYFKEVAKLKTEVKFVKEEETQEKEKNFNSSKKSDQKSNEENQTHITELNEEISIPV
                     DQSDFKHFRDYMSVDKVIHEFMSHSTLTLDRKDLEIIRNLKIRYDLEKIVIFDSPPER
                     LKNHIRDYFYSHPQRVIALQFEENKFYVAA"
     gene            complement(3938..4552)
                     /locus_tag="LCBCJAJD_00004"
     CDS             complement(3938..4552)
                     /locus_tag="LCBCJAJD_00004"
                     /inference="ab initio prediction:Prodigal:002006"
                     /codon_start=1
                     /transl_table=11
                     /product="hypothetical protein"
                     /protein_id="X:LCBCJAJD_00004"
                     /translation="MKSIFQIFVYSILLILLLLVKDTFSEDMSGGHEDAKKLLEEKRY
                     LEAEKLAITLLTNNPSDVNAEYILTSAWVGLGREEVKKGNVDKAIELLKKASLKWPFD
                     QDLKKEIDLLSSISFKKNVSSHNRRSNGSQSIILLDSELFRSVDDLKSELHSTISNLK
                     ETNSYNKEQESFSKKEILFLGLFLFLTLVSFCNLTFTFLLWKRK"
     gene            complement(4560..6050)
                     /locus_tag="LCBCJAJD_00005"
     CDS             complement(4560..6050)
                     /locus_tag="LCBCJAJD_00005"
                     /inference="ab initio prediction:Prodigal:002006"
                     /codon_start=1
                     /transl_table=11
                     /product="hypothetical protein"
                     /protein_id="X:LCBCJAJD_00005"
                     /translation="MNKFQKFRIWEFYKNFFRTKIILTKQNRPQSKIVSDFILKRRNI
                     FFLILYLSIFLFCNCLNSPLSNIHNAQNEKVNFAFVSQIGPRSATISWECSTSLPGSI
                     LYGKSGFESVVTSLENSKIHSMTLPNLESNTDYLAFVFCSSDVKNLQSIPLSFKTWIS
                     DFPNRTRGLWVVGGIGADSFPVKEIDFFDPVTSTWFPSATSVPTPRAFANVVSHKNKI
                     YVIGGMEKQGANYVASKKTEVYDPYLDQWTTLSDMPVANQGGVIASMGEEIFIISGTT
                     TNDMTTGTILNTVSRFAPGIGQNGLWQSYLSLTAIFSRVDMSGCGLNGNIFFTGGRFT
                     NDGTPQATSDSFSPSINSTSAAGEPAITIARHGAGSTCIKPLNSDPYPTDPEWIAVIG
                     GSTGTSTLQPITSITSSNRIDFFQNGTAAFAIGPILPVSVYFPGVEASYETRKLFVFG
                     GASALNIPTDSVYSIGLQNPIASNWSLDPLKMPRARYAHKVIRIDR"
     gene            complement(6047..6922)
                     /locus_tag="LCBCJAJD_00006"
     CDS             complement(6047..6922)
                     /locus_tag="LCBCJAJD_00006"
                     /inference="ab initio prediction:Prodigal:002006"
                     /codon_start=1
                     /transl_table=11
                     /product="hypothetical protein"
                     /protein_id="X:LCBCJAJD_00006"
                     /translation="MKAKLICYILFFACICPGLYASELLLKSGEAFLVEDINESADVI
                     SVRWKGRQFRIPKSEIQRIDYNKKGPESSYHYSEFRLNDGSSIRGIIVETKKDKLVFR
                     TELGFVEIEKSKIQNLNENSLDNDSPNLPDKYLSGRSGENLLYVGGSLLFQTTTGPSH
                     KTNPGVAGAGLFIEKGFINHPLWFFGFLSEYSVAPGAQGSINLWNQSLYIGKQFGASA
                     PYFLFGGGITSVQWKNDSRSFNGTDPELLSEFGWAFEFGNGSRLRIGIRSQCIVESGD
                     SFCRSGVRFSWGILL"
     gene            7227..14132
                     /locus_tag="LCBCJAJD_00007"
     CDS             7227..14132
                     /locus_tag="LCBCJAJD_00007"
                     /inference="ab initio prediction:Prodigal:002006"
                     /codon_start=1
                     /transl_table=11
                     /product="hypothetical protein"
                     /protein_id="X:LCBCJAJD_00007"
                     /translation="MKRSVGFLFLSVSLLFVFNFSLLSGIQNVFSSVSSAIAGGIPQK
                     LPLLQAGPDGSANTEIEIELPPGKVVPSLSLSYNSNGGNTIVGMGWSLNGLPTVSRNP
                     SYGIGYNGKDSYVSSLAGELIDVSGNKTVYHSKKESYLKFEPQGTCGDGPCTWIATDK
                     DGKRYIFGGSIDSRIAALGRTAGSIREWALSREEDSHANGYDVNYTPIDVNNGDYYPS
                     TITYNDRTIRFNFENRNDRIPNYSLGTLERIQKRLDTIEIRVGGNIFRTYDLDYSYGP
                     VTGRSIFRKLKRSGSNTFGSENFADLDFTYTNHSGGFSPGNITYQDLTNRASMNVFVP
                     NIVVDAMNFILNGNLPYHPSALDANIDASLQYVVKVPVPDRNACNLGLASCLCALLPV
                     CWGGNQHFLEYLAGNCWSFMGWGGLGACDFGVDSALTAWLPMDLNGDGITDFATLNGN
                     EADGSIHLVGHIQRIGQPASSFNGPNIPIHYNTFYQVVDLNGDGKTDFVYEDGGRLWG
                     VYSTGGNFSSPVLFGNVSLNSANRDMHVFSPYEYKFRYGHNNTTPLAGDRSAKDFFGD
                     VNGDELVDFVHNNGGSFSIYLNRETYFDNPIVIGGGGDFYLNSMIDFTGDGKADYVQL
                     VQTYDNSTLTTLQAQKSALDTLMAQYQTEHARVKAVVDQMPTPTTHATIDDVEFENLL
                     AYLTANGYGMMSDSFETDGKDYAYTPATVAALQTILENIVSARMNFVGQQSYAINNQI
                     AAIYAQGNLGQATYALQVRTFNLTNGTSQNVAYPLFNYVNPDKSTLADVNGDGVLDFV
                     SFVGTQSIVCIFTGNGFSNPIATNLNAGNGKNLLDFNFGEVNGDGISDLVLFNKENHT
                     IETYLSRSDGTFSYSPGFSFGVFSTQEYTDPNGIERSDTYQISLQDMNLDGVSDVSIA
                     FLSLDKTWGRIFYRYNNPRNSGEDQLLSVTNGAGQNSQVQYQLKNNHPGALQPGTANY
                     PDGPSMNPGFLVTQTRQDLSNGIVQTTNYGYTNERHILGTRNISRSLGFSNIRETDVN
                     TNFYKITDYFQNDYRLAGVVQNQRSYNASNNLTGSTTHSGFSFPNPFGTEIVLPGVVT
                     NNDYKNGTLVETSIQNFSYDSYGFTTSVTESLGSHTITNTSQVSNNVAGWRMGRVVRS
                     RKNVDGIWVEDVSLGYTGDNLTSKTIFPASASPITTTFAYDSFGNIISINDPSNATST
                     ISYDVVLNLFPVTKTNALGHVTTTNYDFATGLETSSTDPNGAITLTSYDPYGRKASVT
                     YPGEGSPNETYSYSNTGEYDLTNLNNNEFVTKSVRDNVRGNTSTTRIFTDPLGNTIRS
                     ESNTALSGINSIEESSFDYTKGVLIRKSNEYYTNISPQYTTFQYNDPDGELTTILEPS
                     VSGTIQTSITKTGFTETRMTSYPDGQTKTEVVTKNELGQVISKTENGRMILTNYSPFG
                     AISSITDVGGLTTSFVYDSFGRRISVQDPNSGMISYSYDSVGRISSQTDARGKTITFT
                     YDVLSRPLTQTTNGPEAPVQFTYDDPNVPFSRGHLTQVTDGSGRTEFRFDLKGNPIQK
                     TKYVDDITAIFKRDYDSLNRPMTETLPDGTKLHNFYSSNGTLSSITMDTADGTSSGHT
                     VVSYQGPYLNANGVPSLRRTSGNGVTMEIGFEPLDKKPLSVVSKKPDGTVIGNTELTY
                     DSKGNITKIEDKLNPTRTQDFTLDNLGRITQATGKYGTQNYTFSANGNLIQKGAYTLG
                     YTDGSHANAVTTATSPNTGTLNYGYDASGNMVSRNGDTLRYDSFGKLIEITPYATSSS
                     IRNVYDFQGNRVKSVSDITLISTYTLGENYEIVREPGKPEKHTLYVKGLEGDLVAQWT
                     REDATLRISGNDLERDRLVFGDIFSSIFKPFCKEVTGDCGTYYRNRIQSEFIGIFGYS
                     KFFQVGIPTPFYKAIYFLLLLAVIYLVYPYFLKENEVLVRLGWKGVTTPALILSLFVV
                     TSLPGCGVLPGTGGKDGDPPWVLALGANVTPGVPSIQNPGVGMTGGGSAGGVPVTGMY
                     FYHPDHLGSITMITDGAGNPASGPEPGTSFVSYEPYGSIIRNDSYGPDIFRYKFTGQI
                     EDKETGLYYYKSRFYEPTLGRFLQADSVLMPTNVNGMNRYMYVDGNPVNYRDVSGHVS
                     GSGLMHMVNRIIGHAMGKDFNSKGLDKRLSTGGISKGVNRFVHNATFVPKGKYYMNGT
                     KLWDSTIGRYGAADWVKNNALSPKQELRGSAKHGALRKLRMIFEIFGYMDISTADEKI
                     ASAQTEEERNDALIERQNAIDLFLLRWLIGAPYFAPGLASSGLHNKLVGTSIW"
     gene            14126..14356
                     /locus_tag="LCBCJAJD_00008"
     CDS             14126..14356
                     /locus_tag="LCBCJAJD_00008"
                     /inference="ab initio prediction:Prodigal:002006"
                     /codon_start=1
                     /transl_table=11
                     /product="hypothetical protein"
                     /protein_id="X:LCBCJAJD_00008"
                     /translation="MVKNIYKIMYYIMLLYIFSCNFNSKDPLGLDDYFERCGISLTIY
                     LDNCVNENSKKSKSINPDLCPFILDDVGKHCM"
     gene            14491..14694
                     /locus_tag="LCBCJAJD_00009"
     CDS             14491..14694
                     /locus_tag="LCBCJAJD_00009"
                     /inference="ab initio prediction:Prodigal:002006"
                     /codon_start=1
                     /transl_table=11
                     /product="hypothetical protein"
                     /protein_id="X:LCBCJAJD_00009"
                     /translation="MRKYILFGTLFYLSFFLIYCNFDPKDPLDLNSLENDGIRCGISI
                     ETYAHTCTKENPNFYCTLYFHFG"
     gene            14762..15226
                     /locus_tag="LCBCJAJD_00010"
     CDS             14762..15226
                     /locus_tag="LCBCJAJD_00010"
                     /inference="ab initio prediction:Prodigal:002006"
                     /codon_start=1
                     /transl_table=11
                     /product="hypothetical protein"
                     /protein_id="X:LCBCJAJD_00010"
                     /translation="MKKLKNIITYLICILNVFSCSDVNINGYGVDSKDIVTRGQFKTG
                     VLQAYLLKYKSCIYPDNDSIASDVIFDSLLLSADDTSTSLDISLDRADFWTNSRFREY
                     YYKDDMDTCSRSVLSVPCQPTVEDQAKALALSFLKDCRPERASFRDKGQGNY"
     gene            15535..16386
                     /locus_tag="LCBCJAJD_00011"
     CDS             15535..16386
                     /locus_tag="LCBCJAJD_00011"
                     /inference="ab initio prediction:Prodigal:002006"
                     /codon_start=1
                     /transl_table=11
                     /product="hypothetical protein"
                     /protein_id="X:LCBCJAJD_00011"
                     /translation="MKNIIKLLLLGFGLQIALNCKQTDNTNEETLLFLLTAQVAQNCS
                     TPELKGENIPLKFTPYTSRINQYMGSLGFLSNFEFGRRIEMDMKESLPVQYTIHFYNA
                     NSPCNVPQDYSKSLSSYNLFSPRINKKTVYATPLSGNLMALASSYGSSNTSPTDITLS
                     IESSSVCKNPTTADSTIKTLSFNYKTPSSLTAIKIDSYIQNQQIVFTSNVTNIGSGGL
                     QIVVVPGTDACYPSTYKTISFNQNTQNQNQVNWSSSTASGPLVILVQYFSETQNTAPN
                     DIKVQVQ"
     gene            16422..16727
                     /locus_tag="LCBCJAJD_00012"
     CDS             16422..16727
                     /locus_tag="LCBCJAJD_00012"
                     /inference="ab initio prediction:Prodigal:002006"
                     /codon_start=1
                     /transl_table=11
                     /product="hypothetical protein"
                     /protein_id="X:LCBCJAJD_00012"
                     /translation="MIKKILLLIFIFFNFCIADSERINCREELDRINFERDMLLTLLL
                     SEGGKDKVTPEQYAFNRSLYLLNYYVLYNKSFEKEQKCEGDFFLKLFSPETKDLKSK"
     gene            complement(16776..17948)
                     /locus_tag="LCBCJAJD_00013"
     CDS             complement(16776..17948)
                     /locus_tag="LCBCJAJD_00013"
                     /inference="ab initio prediction:Prodigal:002006"
                     /codon_start=1
                     /transl_table=11
                     /product="hypothetical protein"
                     /protein_id="X:LCBCJAJD_00013"
                     /translation="MNTIGIENYKSILELGIFYFHAAGVIFGVVLGFSKLFSNDGFSK
                     SYGSVLQSAAFFLILNNGILIDQGTLQNENKILLGSYYGLVLYSSLAVFVCFNYILDS
                     LDNPWIYCKRLLGIIPVVILFSYFIPNLYFISFIDFLGFGISIFTFSWSLRKILKSNK
                     SILFFNLPFLSFLISICFVLDFLGTIYDKKDFFLFAEIIPGSVICYTILLERFFPSLF
                     NKVIISIQDTNLVNQIELETIPIPERKEPKKYKYPPKNMLEGIDIEIIQTKLNHFLDS
                     KGFKEEELRLPDFAAALGLSTHQASYYLNQYLNMSFTDFLNYNRTIEVINYMEKKIEF
                     NLLNIALECGFNSASSFHRACVKFTGKSPRDLKSYIQSNKDSSLTILQKPKLKSFS"
     gene            complement(17973..18200)
                     /locus_tag="LCBCJAJD_00014"
     CDS             complement(17973..18200)
                     /locus_tag="LCBCJAJD_00014"
                     /inference="ab initio prediction:Prodigal:002006"
                     /codon_start=1
                     /transl_table=11
                     /product="hypothetical protein"
                     /protein_id="X:LCBCJAJD_00014"
                     /translation="MINYFNIKPLNFTESELDEFSRYIGLPLYNEDKEAILKYNGFRK
                     ALAIINKHSFYALNYFPDNPESKYEIRLKQN"
     gene            18348..18749
                     /locus_tag="LCBCJAJD_00015"
     CDS             18348..18749
                     /locus_tag="LCBCJAJD_00015"
                     /inference="ab initio prediction:Prodigal:002006"
                     /codon_start=1
                     /transl_table=11
                     /product="hypothetical protein"
                     /protein_id="X:LCBCJAJD_00015"
                     /translation="MTSPGLRIKYIRTEGLGRKYNQDEFASTIYLSQSQLSKIENDEN
                     DVTEQTAYIIQNVHGYNMNWIINGKGPMNYFGEEKKEGKLNLKFEEINHIYRNILRYP
                     KSKATIEAYFKIKDTHRTAIDQIILGLLSDN"
     gene            complement(19285..20193)
                     /locus_tag="LCBCJAJD_00016"
     CDS             complement(19285..20193)
                     /locus_tag="LCBCJAJD_00016"
                     /inference="ab initio prediction:Prodigal:002006"
                     /codon_start=1
                     /transl_table=11
                     /product="hypothetical protein"
                     /protein_id="X:LCBCJAJD_00016"
                     /translation="MNFSNFLCVLVALFILFLGIYTFYLPGRKKIQFYFLYFTICFSI
                     WLFSFVGRQFVSFEFRHIVLDWMLIPTIFFPILLDRIITLISNPEQKESKWKVGILSL
                     IVIYLLWATFTCSYSINVNLSNFNYSSTIHYHIFIGYQIVYVSFSILKLIQLIYKKTG
                     AQRVRFSLMTVGVIIMLSFALIFIYILPLKGIFYGSLSYIGALIHFILWAIAILQYNA
                     FDTKYSIFVQESVPLINKISINLFLFLFKILDPKEFRRSDFLFKRFFYSRVLYAEMQL
                     REKTDLDFFQRAEVLARRYDRCKIDF"
     gene            complement(20214..20831)
                     /locus_tag="LCBCJAJD_00017"
     CDS             complement(20214..20831)
                     /locus_tag="LCBCJAJD_00017"
                     /inference="ab initio prediction:Prodigal:002006"
                     /codon_start=1
                     /transl_table=11
                     /product="hypothetical protein"
                     /protein_id="X:LCBCJAJD_00017"
                     /translation="MNKINGNNILIKSKTDGFHVHFWDNTQNMEILESVKSFCKNIYK
                     EAGYSEYEAVNLDYWSKWFYVTYDGEIQAASRLVEKTKENLIPLEIVKRYPSGDNYLI
                     QNLKVADWNSVCFKETIIGFRAFKITAKYLAKYCLLHKYKMVYGMINPTWKGLHRVYC
                     DYGALHSSIFSDLVYYPGCYLNNELALFKIIEIKENALQKIASNV"
     gene            21044..21478
                     /gene="umuD"
                     /locus_tag="LCBCJAJD_00018"
     CDS             21044..21478
                     /gene="umuD"
                     /locus_tag="LCBCJAJD_00018"
                     /EC_number="3.4.21.-"
                     /inference="ab initio prediction:Prodigal:002006"
                     /inference="similar to AA sequence:UniProtKB:P0AG11"
                     /codon_start=1
                     /transl_table=11
                     /product="Protein UmuD"
                     /protein_id="X:LCBCJAJD_00018"
                     /db_xref="COG:COG1974"
                     /translation="MQKRGKKNPNTKYLYIYPIKAGFPSPAEEYLETVLDITSLVIQN
                     PNSTFFGRVKGKSMEEEGIKDQDIIVIDKSIKPQNGNIVVCTIDGVFVIKTLKIKGKK
                     IELESSNSKYKTIEIKKENEFEIWGTVTWTIHKVRNVRTRGL"
     gene            21456..22712
                     /gene="umuC"
                     /locus_tag="LCBCJAJD_00019"
     CDS             21456..22712
                     /gene="umuC"
                     /locus_tag="LCBCJAJD_00019"
                     /inference="ab initio prediction:Prodigal:002006"
                     /inference="similar to AA sequence:UniProtKB:P04152"
                     /codon_start=1
                     /transl_table=11
                     /product="Protein UmuC"
                     /protein_id="X:LCBCJAJD_00019"
                     /db_xref="COG:COG0389"
                     /translation="MFALVDCNSFYCSCERLFRPELKNKPVVVLSNNDGCIISRSKEA
                     KNLGIKMGEPAFKRKEYFEENKIEVFSSNYALYGDVSKRIMKELERYSDQIEIYSIDE
                     AFLKLSQNTKEELSKIAKKIKKEINRNIGIPVSIGIGETKSLAKISSQLAKKSKENIY
                     IIKEKEEREESLKKVEIKDVWGIGRSYEKLLKKINVQTAYDFIKLNPYWVRKHLTVVG
                     ARLQYELKGYQALDLEKDIKNKKTISIARSFSQTQTELEILESIVATFASRATYKLRK
                     QNGYTSLIRIFIHTNPFAEKEEKYLKHIEIKLPVPTQSTPEIIHYCLQGLRQIYKPKL
                     KYKKAGVILDKITNEENYQPDLFDHVRREKVKRLNESIDQINEKFGKEKVKYAVTNKK
                     NSWTLRQERLSPRYTTRWEDIINVLS"
     gene            22699..23412
                     /locus_tag="LCBCJAJD_00020"
     CDS             22699..23412
                     /locus_tag="LCBCJAJD_00020"
                     /inference="ab initio prediction:Prodigal:002006"
                     /codon_start=1
                     /transl_table=11
                     /product="hypothetical protein"
                     /protein_id="X:LCBCJAJD_00020"
                     /translation="MCYHNSLTEDSQKLENRYNAKFTIQEYKPIYHENGFNHNPRPVI
                     TNQSQNQFQNFQWGLIPYWTKTLEDALKYQNNNLNVRTETITEKKSFKEAILKHRCLV
                     PSTGFFEYQEIRKKKYPYRIFLKKEEVFSLAGIFDIWTDPQTQKTHYTFSILTTEANP
                     LMRQIHNSKYRMPLILPKEKETKWIDPDINQIGEIKSIFKIYPDSEMDAYTVKLDNDP
                     YKPNRYKYYYPELEQELLF"
     gene            23555..23665
                     /locus_tag="LCBCJAJD_00021"
     CDS             23555..23665
                     /locus_tag="LCBCJAJD_00021"
                     /inference="ab initio prediction:Prodigal:002006"
                     /codon_start=1
                     /transl_table=11
                     /product="hypothetical protein"
                     /protein_id="X:LCBCJAJD_00021"
                     /translation="MKTIITIGKKIQEITKNNKEFNKKYTNINKRLSKEM"
     gene            24347..24670
                     /locus_tag="LCBCJAJD_00022"
     CDS             24347..24670
                     /locus_tag="LCBCJAJD_00022"
                     /inference="ab initio prediction:Prodigal:002006"
                     /codon_start=1
                     /transl_table=11
                     /product="hypothetical protein"
                     /protein_id="X:LCBCJAJD_00022"
                     /translation="MQTHLEQKTYLTVSSNGEISIDRISEEKNSMPMNVYTNKTLRYR
                     IPSNVSDQTIEEAKDELRPFFERLQNGHLYENEKWILTEDAKEVSYLIEEHLFNLPIE
                     IKEED"
     gene            24728..25306
                     /locus_tag="LCBCJAJD_00023"
     CDS             24728..25306
                     /locus_tag="LCBCJAJD_00023"
                     /inference="ab initio prediction:Prodigal:002006"
                     /codon_start=1
                     /transl_table=11
                     /product="hypothetical protein"
                     /protein_id="X:LCBCJAJD_00023"
                     /translation="MIKTIIKDDQIRVFVDYNTEFIEKAKNLNGKWEPIEKSWSFKLK
                     DHEELKNVLRNVYGEDGESLTEFVNIKILAKDNIISYDKGGVTLKGREIARAYNNTVK
                     LGKTVKMITGSIDYAGNSKHLNTRIEKNSVFIIENFPKLLLDQIDDRFELLESIPSEE
                     KFFYLSKVDLLNEKERLLKRLEELEKLIEKTL"
     gene            26351..26845
                     /locus_tag="LCBCJAJD_00024"
     CDS             26351..26845
                     /locus_tag="LCBCJAJD_00024"
                     /inference="ab initio prediction:Prodigal:002006"
                     /codon_start=1
                     /transl_table=11
                     /product="hypothetical protein"
                     /protein_id="X:LCBCJAJD_00024"
                     /translation="MIKFTQRGPKVNGVQYKATYQKYKDMEGRECIQIYSLKNYFPKE
                     IREQFQVVNRTDIMTDYFEMDRFNVYETHELFPKVKATLEAINASYNKRMEKKKSERL
                     LPKVSRCKSPKPYHSEYVSKIRFPELGKIVYLSCVLKKQEAIKAAQAVLMLTENAKFK
                     IVVC"
     gene            27315..27599
                     /locus_tag="LCBCJAJD_00025"
     CDS             27315..27599
                     /locus_tag="LCBCJAJD_00025"
                     /inference="ab initio prediction:Prodigal:002006"
                     /codon_start=1
                     /transl_table=11
                     /product="hypothetical protein"
                     /protein_id="X:LCBCJAJD_00025"
                     /translation="MSVKSQILKLDDSVKIKSFKEARLIKDALTKFYLKNIQKAVNEF
                     GYAGLSRRLREAGFKKCSDTRIMSVLDRETLTGAEKLSLEIKSTLYPDLE"
     gene            28537..29562
                     /locus_tag="LCBCJAJD_00026"
     CDS             28537..29562
                     /locus_tag="LCBCJAJD_00026"
                     /inference="ab initio prediction:Prodigal:002006"
                     /codon_start=1
                     /transl_table=11
                     /product="hypothetical protein"
                     /protein_id="X:LCBCJAJD_00026"
                     /translation="MIYISYIETRNLMQNIKKTLKRKDRKRIKSRPEQLTDELFTLIP
                     HYKDVLKISLELKNEWNQYVFAPLGAYFPILFEGKPKLDPKFLVKMNLLQQMAAIVPW
                     SLSKSIYKFTNELIEELTNSELPENIPCEALKLLPYWSIYIELSNQEIKDCKGFFVFL
                     DSIDGIDELRILMDFEDKPPYLLKLLLKDNCSIEESLKFTTDQIKTKYFGNITNRIFH
                     FLDTSNDLFLEYFKKIIPLILYINSENSEITGNYPYTEYKKRTKEKMEVGISLEPNSN
                     ITIWEVGKNFSQSLRLHNRNIKEEIKENSKSPHIRRSHWHHYWVGSGENRRLTLQWLS
                     PIFINPQ"
     gene            30415..30669
                     /locus_tag="LCBCJAJD_00027"
     CDS             30415..30669
                     /locus_tag="LCBCJAJD_00027"
                     /inference="ab initio prediction:Prodigal:002006"
                     /codon_start=1
                     /transl_table=11
                     /product="hypothetical protein"
                     /protein_id="X:LCBCJAJD_00027"
                     /translation="MGIRKTKSELFDAAKSIGKNLDILEKNRNVAQSIFARAEGKFSI
                     QTICEHLDWPENHYREYLKKGRLRIDKLFIAADRIQQLLQ"
     gene            complement(31033..31473)
                     /locus_tag="LCBCJAJD_00028"
     CDS             complement(31033..31473)
                     /locus_tag="LCBCJAJD_00028"
                     /inference="ab initio prediction:Prodigal:002006"
                     /codon_start=1
                     /transl_table=11
                     /product="hypothetical protein"
                     /protein_id="X:LCBCJAJD_00028"
                     /translation="MKLVFTTLTTGQAEFSSREDVGDDIIDLLKPLIKSNEFEIPFAD
                     GYMCVIDNTLFRINYKNTLLIQCGVCTNSTDSKKIWDELSKSNEIHVNAAPKASMPAH
                     TPWLGVVTCPTLIRHVSIFSWVADFEKCVAWTIYEIKKENEQLI"
     gene            32106..32873
                     /locus_tag="LCBCJAJD_00029"
     CDS             32106..32873
                     /locus_tag="LCBCJAJD_00029"
                     /inference="ab initio prediction:Prodigal:002006"
                     /codon_start=1
                     /transl_table=11
                     /product="hypothetical protein"
                     /protein_id="X:LCBCJAJD_00029"
                     /translation="MNQKNGIPNYLIIVLPFLFSVTVLSLYFYHFHSQFSYDQSVWGQ
                     FGDFVGGVINPFLSFITVIYLIKSYSQQQKEFKNIILDNKKNGLTKALVTIGDELKEF
                     YKKESFVEFFRKENNEVILHSLILNAEYEVELSIIESKYENPEKLDPNEVSKEYISVG
                     GETSIIDHKEKVEFIKAKKLNEIVILRMGYKHNDIPKYIETMTTANNRIMLHKFKIAK
                     SLISEIYDIENGNVLCHLFLTENTLLNDLYRLKFEYF"
     gene            33207..33470
                     /locus_tag="LCBCJAJD_00030"
     CDS             33207..33470
                     /locus_tag="LCBCJAJD_00030"
                     /inference="ab initio prediction:Prodigal:002006"
                     /codon_start=1
                     /transl_table=11
                     /product="hypothetical protein"
                     /protein_id="X:LCBCJAJD_00030"
                     /translation="MFHKTVQHGVLYVLGYYGFEKYILSRFTAIDESGEQPISDVHLL
                     LYSEEFLEFLEIHNLPVDPKTKSVLEHFGYDFRELFQLVRIKI"
     gene            33774..34547
                     /locus_tag="LCBCJAJD_00031"
     CDS             33774..34547
                     /locus_tag="LCBCJAJD_00031"
                     /inference="ab initio prediction:Prodigal:002006"
                     /codon_start=1
                     /transl_table=11
                     /product="hypothetical protein"
                     /protein_id="X:LCBCJAJD_00031"
                     /translation="MSNNEQLIYTFKLPNGEEYFKFEEKFPVKELLDGIRNRNVQNIV
                     TNPFNVNDLKEGEKKSVLETWLNNIDKLIFDAQFAFSLLHYFKNEGIPDNPVWISPGK
                     KGESIQLFPNFEAQHWYNQDMFRIFAELTISKIFSILDNVATLLMTKYGNHDIVFGSS
                     RGYYHVVVKRLAEGSNDKSLQKMLALTENPLFVDAKEIRNDILHNRTPLMASINTKLH
                     ITDKATIMSPEIKYLSTDRVIEIINFLIWQVSIETLDSL"
     gene            complement(34765..35013)
                     /locus_tag="LCBCJAJD_00032"
     CDS             complement(34765..35013)
                     /locus_tag="LCBCJAJD_00032"
                     /inference="ab initio prediction:Prodigal:002006"
                     /codon_start=1
                     /transl_table=11
                     /product="hypothetical protein"
                     /protein_id="X:LCBCJAJD_00032"
                     /translation="MENNTNGMADSKDSFLKMMIMIGKEHSPQDFEGKPHPEGEYNAW
                     TLEESNCRFYEGDPYGGAEASFLCEKLGYDASCKCFDK"
     gene            35248..37524
                     /locus_tag="LCBCJAJD_00033"
     CDS             35248..37524
                     /locus_tag="LCBCJAJD_00033"
                     /inference="ab initio prediction:Prodigal:002006"
                     /codon_start=1
                     /transl_table=11
                     /product="hypothetical protein"
                     /protein_id="X:LCBCJAJD_00033"
                     /translation="MNFIFEKSLSWLDFQMLAKDVLNKMLNIEMLNFAEGKDQGIDLR
                     YFVSKDYRIIAQCKRIKHLTKKIIDEEYKKILKIDFKEFYLVFSSDPSVNLIDYIKNK
                     FHKWMPNGDLHIINGSRLNDFLYNNIDILLKHHKLWFQSTDLLKLIQNEYLESRSFDF
                     LMNIQKEALFYYKSNAFFEAIKILKEQKVIIISGIPGIGKTTLSKILILELIKDKFDI
                     RIIRNIIEGEKLLTQNSKNGMILYFDDFLGENFLRYDAMQGRSRDYIDLIERVQRSKD
                     KYLIVTTREYILQQAICEYPKLIESEMFRITKYVLELEKYNIESKAYILYNHLYYSNN
                     ITNDYMRMVLVNNSYEKIINHSNYNPRVISAMTREMVGIPPGKYIEEFYENLNNPHKV
                     WRDVFRNLISNEAKILLIIFLCLDGNCLLRSLNNEYEKLLSHASKYLNIESTKLFVEI
                     LKEIEGTFILTKIDGNEIQYIEFHNPSIKDFLIDEASNYSVIINAIIETTLNINTLLF
                     IKEHLITEEKSQMNSIILEKLLINYDSLVNLKIQFIFFEKNLNFPCVEINPLTNINKL
                     YKISESFDPIQYRSVQNRIIKFLESVDFLDFIEERDINLLKHIITKVKIFITYPYKIL
                     EILFKNIDDSDSLFYFFSFSDVFEKEFDLYLINESTLITNKFEKIVTDSFYLNDNYRA
                     YVYETLSEIKVEDYFKDKNVKAKILYQIDRLEEYYNEREKKSNKRIIDKKAKIEKKEP
                     VFSLNSIFNEEMLMKDNS"
     gene            complement(37704..37850)
                     /locus_tag="LCBCJAJD_00034"
     CDS             complement(37704..37850)
                     /locus_tag="LCBCJAJD_00034"
                     /inference="ab initio prediction:Prodigal:002006"
                     /codon_start=1
                     /transl_table=11
                     /product="hypothetical protein"
                     /protein_id="X:LCBCJAJD_00034"
                     /translation="MKEKESSTFKSFIVGLFALFVGQSQFAIGVFLNELQEDGVDTSK
                     VFTT"
     gene            complement(38087..39256)
                     /locus_tag="LCBCJAJD_00035"
     CDS             complement(38087..39256)
                     /locus_tag="LCBCJAJD_00035"
                     /inference="ab initio prediction:Prodigal:002006"
                     /codon_start=1
                     /transl_table=11
                     /product="hypothetical protein"
                     /protein_id="X:LCBCJAJD_00035"
                     /translation="MIQCFLDILDFLSKNKNGIEILISIFKNLGTFILFLFGGFLSYL
                     AIFREIRFARIKELHNQQNEFIKYVQEEAYNSMVLFETKMIGKNAKILININVILKCK
                     SILSNLFKFSTKVNSSIANQLHLLQTFLNHCIEILKIYKNIKSWELVDEFHLYNYLIL
                     YLNNILIITSKEEKVLNIWDLIRPNIKNKTYNFLLFFLTHSKRPYKSKNFENGVNFSY
                     LSPYILSNVIFTLYYPNYLFPFTLFSTINLQNYIARALYREFTYFPLEFEIEKNTYTN
                     QKMKFKLFKIEKKIRLSSRKKIVKFHYFKEITYERIDSKIFFDSMKKKKDFYFLKDKY
                     HPFTYKIHESNIEFSNLYGGTNIVTIEVVGHLTLNFYFIKNIIFILINLLKKKDN"
     gene            complement(39407..40255)
                     /locus_tag="LCBCJAJD_00036"
     CDS             complement(39407..40255)
                     /locus_tag="LCBCJAJD_00036"
                     /inference="ab initio prediction:Prodigal:002006"
                     /codon_start=1
                     /transl_table=11
                     /product="hypothetical protein"
                     /protein_id="X:LCBCJAJD_00036"
                     /translation="MIEDLVKSFKASMYDRISDPLISSFFLSLCTWNWKPIFILLKSK
                     LPVEIRLLYVQSLYFSNYFDYLFAIGPAVTISLFYTFGYPYIKVKVIEFNSMITQKIR
                     YIKEHYENDIKLTIEQSQNLRMKFEAEIEELKLSMNTVDNLQIELISEIRFYFAKANN
                     IDFNDVNILIANTKTIVGLWVSSLDEKNVIPTTQWIDGVYGLVIKMISNKYCLVQRKG
                     IVNGIFKNLIPNSFYYLKPPMADGGMTLELPKKESIILGKAKSETSFEINIENYKPTY
                     NASSLK"
     gene            complement(40542..41183)
                     /locus_tag="LCBCJAJD_00037"
     CDS             complement(40542..41183)
                     /locus_tag="LCBCJAJD_00037"
                     /inference="ab initio prediction:Prodigal:002006"
                     /codon_start=1
                     /transl_table=11
                     /product="hypothetical protein"
                     /protein_id="X:LCBCJAJD_00037"
                     /translation="MCELVFFQNIDFETFTFSNLSELIKYIFLSFTGVVGSIVAWKGL
                     NTWQRQISGQHKYETAMKLLRCLIQVRTDIKSIRSPVNFNSETYEAFKEIEGRIPINS
                     DELNKKDYLRIVKGKRLNKALDDLYAALIDVEIVFDSLVMLEVDKIFKFIIKLNNEIH
                     LIEYYKSVDHLGTNFQYKINTDILYSTKLDDPYGQEIEQIILNVKNLLKKFVS"
     gene            complement(41424..41552)
                     /locus_tag="LCBCJAJD_00038"
     CDS             complement(41424..41552)
                     /locus_tag="LCBCJAJD_00038"
                     /inference="ab initio prediction:Prodigal:002006"
                     /codon_start=1
                     /transl_table=11
                     /product="hypothetical protein"
                     /protein_id="X:LCBCJAJD_00038"
                     /translation="MKLLKKQKQIIEIGIKIKQNFIDLFSEFDKSCINFIIMIYTF"
     gene            41861..42607
                     /locus_tag="LCBCJAJD_00039"
     CDS             41861..42607
                     /locus_tag="LCBCJAJD_00039"
                     /inference="ab initio prediction:Prodigal:002006"
                     /codon_start=1
                     /transl_table=11
                     /product="hypothetical protein"
                     /protein_id="X:LCBCJAJD_00039"
                     /translation="MKFDYITKKDLVYWILMLGLLFLLSLTHNLGNNNNILNYLSFAS
                     TSISIVLSLLAIIYTFFQNFYQNSTVENLNKSSSDIRDSTNSLSLLMTKINEATSMLH
                     QGIDNKMNLFNVNIETSVHKISEMFEKKSLDESNNSSKIINDSENIEIKHFIENLKSN
                     KNSSIEISKVFQFIRNYYEKGKEFTIEMMFDELNIYKNIDNNEFPTLSYKAGYLELLL
                     FILLSLNLISLNVTNEQYSIKSISPLISNK"
     gene            42938..43030
                     /locus_tag="LCBCJAJD_00040"
     CDS             42938..43030
                     /locus_tag="LCBCJAJD_00040"
                     /inference="ab initio prediction:Prodigal:002006"
                     /codon_start=1
                     /transl_table=11
                     /product="hypothetical protein"
                     /protein_id="X:LCBCJAJD_00040"
                     /translation="MKDDCREEFKNIDSSIEKILIENCTNIYRV"
     gene            43065..43886
                     /locus_tag="LCBCJAJD_00041"
     CDS             43065..43886
                     /locus_tag="LCBCJAJD_00041"
                     /inference="ab initio prediction:Prodigal:002006"
                     /codon_start=1
                     /transl_table=11
                     /product="hypothetical protein"
                     /protein_id="X:LCBCJAJD_00041"
                     /translation="MIYSISIEEYNNLNTEQKAKRMDSILLMQHIEIYGNIDIIKERF
                     SIFNPSVVNLLNTKIVSVMSEEDKQKIIDMMFKCIIQMKYTEFTSGVMNLIVYDSNFD
                     PQISWKSPTKQIQYSALSQFSIISSRISMEYFMRLLYYLGEKKEFNPKKSAFKDLKKW
                     LFRIDNPFSFFAYQIFKAYKFDRAHRTPEVHATSKLTKEILLLSNQNEKDHNNRSELT
                     NLMLNIWGPLFDILNEKKPHSFSGDPIDKAWFEAHLKDSQEEKAKILEEYKSQME"
     gene            complement(44187..44897)
                     /locus_tag="LCBCJAJD_00042"
     CDS             complement(44187..44897)
                     /locus_tag="LCBCJAJD_00042"
                     /inference="ab initio prediction:Prodigal:002006"
                     /codon_start=1
                     /transl_table=11
                     /product="hypothetical protein"
                     /protein_id="X:LCBCJAJD_00042"
                     /translation="MIFSDLPYGKTDCKWDKVLSLENLWKEYNRILIENGVVIFTGNQ
                     PFTTQIIQSNPKLFRYELIWYKTKATGFMSAKIMPNRSHENILVFYKRLPTYNPQKYC
                     IDPKFQVKGKSSLQTIKFINISGKKTLNYQYLDEGTRYPDSVLCFPSDSNKGMHPTQK
                     PLSLLNFLILSYTNEFDTVLDHCMGSGTTGVACVKSNRRFIGIEKDKGYFDLSKSRIS
                     KAKKEKEENLFSDIALSS"
     gene            complement(44968..45351)
                     /locus_tag="LCBCJAJD_00043"
     CDS             complement(44968..45351)
                     /locus_tag="LCBCJAJD_00043"
                     /inference="ab initio prediction:Prodigal:002006"
                     /codon_start=1
                     /transl_table=11
                     /product="hypothetical protein"
                     /protein_id="X:LCBCJAJD_00043"
                     /translation="MKRFLFLYILFLFSNCASFGSIPLESNFNSTRDTGCSELKGPSW
                     FLCLEKLHATWQKIESSQATVTILSKEREGEYLRLKKRICWSEFFCRDFEEVTYSPTF
                     FQKLKVTLSTILISVCIGFLIGISF"
     gene            complement(45686..46015)
                     /locus_tag="LCBCJAJD_00044"
     CDS             complement(45686..46015)
                     /locus_tag="LCBCJAJD_00044"
                     /inference="ab initio prediction:Prodigal:002006"
                     /codon_start=1
                     /transl_table=11
                     /product="hypothetical protein"
                     /protein_id="X:LCBCJAJD_00044"
                     /translation="MKKKLTTKVILEKHKDSNEEKSLENTVIVKKSPFRKSNQAFFLG
                     LFFLLLGLFLLRFFPDQKISEGFGGVSVHGLFLTSGIVLMSWFKSGEILKSLGDFISK
                     ARGGGSS"
     gene            complement(46024..46680)
                     /locus_tag="LCBCJAJD_00045"
     CDS             complement(46024..46680)
                     /locus_tag="LCBCJAJD_00045"
                     /inference="ab initio prediction:Prodigal:002006"
                     /codon_start=1
                     /transl_table=11
                     /product="hypothetical protein"
                     /protein_id="X:LCBCJAJD_00045"
                     /translation="MQYDTFVLELIELTKSKFKNSKYKIDFKLDHILIGVRGISVLDN
                     KVFLNKNTFDRFNDLLFNIFPGGLSWGSRVVTMDPGKVSKETLLKYGVLKGEARTEEG
                     LYLVELGNHKGHDALVQASPIYFRRDENNDHIWNDLDPIFLDQVGLNIHARNSNSESV
                     GVSSLGCTVTKASWNDPEWIELISIFKGVTLLKKKKDQNFKGFCYAVLNQESVKDLLI
                     "
     gene            complement(46739..47683)
                     /locus_tag="LCBCJAJD_00046"
     CDS             complement(46739..47683)
                     /locus_tag="LCBCJAJD_00046"
                     /inference="ab initio prediction:Prodigal:002006"
                     /codon_start=1
                     /transl_table=11
                     /product="hypothetical protein"
                     /protein_id="X:LCBCJAJD_00046"
                     /translation="MTYGFDGDLNKQSEDYEYHDLCAKIYPELEKSNSPLPGWGCLIH
                     PDEFRRIMFIGNEPLLTTRGTQLEDFQLKNWVDQTVLAFGQEIDWDIYPRLFRARPLP
                     GQKGRIDLETKNGRIEDYAEWDDTYDFDPSKSDNFFLKLRRKNICRLHRWVLTFPYNG
                     STILNLTEKANIQFKTGILRAVYTKVPWGNIGFSTQSGIQGYRFLNQNISNLPGAYQV
                     DYTTGYDHASRVPRELKDQILKYFLISVLSSYGEGIIGGISNYSTSVGVISESIGTSM
                     SAENSIFGARIKQLTNELNNWWKKSKIRYTGITFGALG"
     gene            complement(47711..48178)
                     /locus_tag="LCBCJAJD_00047"
     CDS             complement(47711..48178)
                     /locus_tag="LCBCJAJD_00047"
                     /inference="ab initio prediction:Prodigal:002006"
                     /codon_start=1
                     /transl_table=11
                     /product="hypothetical protein"
                     /protein_id="X:LCBCJAJD_00047"
                     /translation="MFGNSNSLVKKKVVVHGKSGDYMAYRNTRTNEDIRTPREKKIDQ
                     AKHDRNKITYQKEISEKEKIEIKQREIRHKKFEEEVREQRKSYGSGPQLPKPGLIMRV
                     YAKNKVNVGGMLAKVKEVAKDGKTVICELASGKTYSVPIEQLQIAKSKISSDI"
     gene            complement(48184..48489)
                     /locus_tag="LCBCJAJD_00048"
     CDS             complement(48184..48489)
                     /locus_tag="LCBCJAJD_00048"
                     /inference="ab initio prediction:Prodigal:002006"
                     /codon_start=1
                     /transl_table=11
                     /product="hypothetical protein"
                     /protein_id="X:LCBCJAJD_00048"
                     /translation="MSRKSITLQDLNRIQFQNQFTLSGNSVLNSTDKLYFITAIHANG
                     NWTMNVKGNNSDPNFRNYSRKGNGDTQFFIPVCANEISFSGVIEFSGFWTNSSITSH"
     gene            48665..50212
                     /locus_tag="LCBCJAJD_00049"
     CDS             48665..50212
                     /locus_tag="LCBCJAJD_00049"
                     /inference="ab initio prediction:Prodigal:002006"
                     /codon_start=1
                     /transl_table=11
                     /product="hypothetical protein"
                     /protein_id="X:LCBCJAJD_00049"
                     /translation="MEKKVGRPRGDNYEKNLAIRLKSNTNIQPTKVNEHLIHLAKSFF
                     NQINSEQIEGRKPVYNYDQLNQIRDGVLLRPSWRIPISQLRNASYGTSLISAIHTIRI
                     DELSKFAKLNKNKGLWFRTENEDDEITDEIQEKIKRCSQYFDKMGDLVEGWINRDHFS
                     SVFEMMIRDTLTFDSISFYLVYNSLGKLVEIKYVDPATIFRVEKNKGYKGDKSISFVQ
                     IIDDRVVEVFNENEILLLHKNHISDVSMRGFGFSPLEACILDLIGVIRSLKFNRDTFT
                     RQHPPGFMSFVGDATQEVIDSIQLQYREMISGIDDSHTIPILGTSAGEIKWTPLNIPN
                     DMVFKELMQWCVSFVIMSHGMDQSELGLRLTGSSLFGESNQVEKSKFSLNRSCFSLLT
                     YFEMSFNKIRQLREDFSGIVCEFVGTDPEDEKDQLDKNKDEVSNWKLIDELRIEQDKP
                     TIAQTLADLYGVSEEEYKMAGAVILNPIFQQNLQMIKQTGQIKEDPNLEYSDKELEEE
                     KDPDLVF"
     gene            complement(50209..51354)
                     /locus_tag="LCBCJAJD_00050"
     CDS             complement(50209..51354)
                     /locus_tag="LCBCJAJD_00050"
                     /inference="ab initio prediction:Prodigal:002006"
                     /codon_start=1
                     /transl_table=11
                     /product="hypothetical protein"
                     /protein_id="X:LCBCJAJD_00050"
                     /translation="MFLPFAHFQNPKLKPIVDPGFPLNGANGEIYSIIKYENTIFVAG
                     NFTSIGGVNRNGLAALDSRTGSVLSLFQGQSGVFGINSMILINNMLVIGGSFTTVNGI
                     LRNGIAAIDPNTGTLLSWYPSGGIGGVSPNVFDFCVNGNTLYLCGTFTSVGGVSRNML
                     AALDVITLTVLPWYPRDYIVGGYPYRLLLSKDLSKIFVGGNFNSIGGYSIPKIAALDS
                     SSGYVISSWGSSNEIYGGANPGVKDMIQIGNTLYIGGVFTFFSGYGRFGFACLNVNTG
                     ELLSSYLNQFGGSFVKPNVMSFATKNNKLYLAGQFYTLNFESRISIACIDPNSMQLQS
                     YYPQNGLGNDTSYVQRGFFHDNETWWLYGNFQTVGGVACNNLVKLNL"
     gene            complement(51355..52698)
                     /locus_tag="LCBCJAJD_00051"
     CDS             complement(51355..52698)
                     /locus_tag="LCBCJAJD_00051"
                     /inference="ab initio prediction:Prodigal:002006"
                     /codon_start=1
                     /transl_table=11
                     /product="hypothetical protein"
                     /protein_id="X:LCBCJAJD_00051"
                     /translation="MKSFKNDFLKESSVKSYLENLISLESNTRTSELNSIISTLSTKL
                     NISEKGTSLATLGSDGILVPSQRPIQNVFIFRPGESSPTQNVFNNWTNLIASLQYSKG
                     LKFIQLDDSIQSITIPVDSINLNECILLPRFKKQSHLVVNFVFGFKFLGFPLEIKGLR
                     LKFSSRIFDNTNTNTLSLTDSILEYTSNLESCIDLVSGSLTVILKNSSIQGTNKTVFS
                     VRSNSLQLYAVSGLCNVDSNTITGLAGSILNIVNQNANFSNLNSFVGSQTGFTGQKNE
                     IDLGHILEKTLIQKGQILTKDSLGNWTTISTGLDNEFLVFDSLSPTGYRITNINSFLS
                     IPGMKSVEYLRQNSPNTNLLPSGNRTLDCSLSNLFRITGGNGTFTISNLVENQVVNVI
                     LESTGSSYTITWSGGTFYWPNSTVPTPTVTALKKDFYTFIKVGGNIFSSCLLSMG"
     gene            complement(52695..54173)
                     /locus_tag="LCBCJAJD_00052"
     CDS             complement(52695..54173)
                     /locus_tag="LCBCJAJD_00052"
                     /inference="ab initio prediction:Prodigal:002006"
                     /codon_start=1
                     /transl_table=11
                     /product="hypothetical protein"
                     /protein_id="X:LCBCJAJD_00052"
                     /translation="MKPLFQFLLKGIGSFVFLGKNGPILKAVSNGIEVRLPDNSGLTN
                     LKTASPVERDDAVNLEWVKKEVLTNWNTPVQNLEELRKIPQNERKDKQIRHVEDELTF
                     YQFDRDSLAVVPDGIDILRTILPNDLNPSQPGRWLKTTARTNLHCELIGLSFNDHPQY
                     QLKNEKNISGGYPGLNQDGELEIFSDQGRIKNILKSISSQIRNYILPDSSGTIALDET
                     FEGATLESNGKKGLVPIPLITDREKFLSGDGNWKTNFGSLKNSNIITTHYTASKYERV
                     LCDVSGGSFNVILPMNPADAIVIGILDVSNQAGTHPITLNRNTKKIENLEEDWQLDLD
                     GGSYELVFSKEKESWYFLNIPSTQNLSSTNGIVSDFPQFTESSIAPSANSVRLYLESN
                     LLNVYQMISQIGTIVFGVGFLNSGTQIQVSYFETLTDHLGNCNLSTGLVNKIISVFGT
                     TTDNQGKWYSPISFYYDNNGNISFSFGSSYPNRTVRIRVEHK"
     gene            complement(54170..54559)
                     /locus_tag="LCBCJAJD_00053"
     CDS             complement(54170..54559)
                     /locus_tag="LCBCJAJD_00053"
                     /inference="ab initio prediction:Prodigal:002006"
                     /codon_start=1
                     /transl_table=11
                     /product="hypothetical protein"
                     /protein_id="X:LCBCJAJD_00053"
                     /translation="MEIHRIFFQLFQRNGVSIEREVEDFEIEYQVQQPQKLTKAIRQT
                     DNLVQIPIPSGITFRYVLILATYLTDDTALGVRRGDPAPIVIRTNGSNQDHVLPQGFI
                     TWSGGLNSLRVATPYDTNQILVEVYLG"
     gene            complement(54598..56277)
                     /locus_tag="LCBCJAJD_00054"
     CDS             complement(54598..56277)
                     /locus_tag="LCBCJAJD_00054"
                     /inference="ab initio prediction:Prodigal:002006"
                     /codon_start=1
                     /transl_table=11
                     /product="hypothetical protein"
                     /protein_id="X:LCBCJAJD_00054"
                     /translation="MSSESLEIKVHASADFKDVEKEFERVSKKAKKTFSFLGKFGKGK
                     DDKNEGGSKSTKNNRQKYKLESASKYAGGSAYASKIGADGSDLDETGHGGFFNTLDKK
                     VSAAKDLFNKKKKKKGDEESESSETLFKQDSVKQFQIQKSEIKIQNATIQTGNFPGSG
                     GGKEPPGGDEVKGDNYSKLGAVLPYIGAAFAVAGGVLKTISSIGEQYHSAMQSQSQTI
                     GATGKYVGGGGGYFSNSELAQANVVKGRITGDDIFKKGNLLESNLLQFAASQGKGITE
                     VVKELETIRKDSKNADLGYLRGGAKASGFNGLRQSEYITKLASIAESLRNKGFSGDIS
                     DYSNFAAGIKRTDSIQMDPSRRMSLAEELSSKGRNGVFGGGIFGALSMSESLKANGGD
                     LLKSIRDSELNPGRYMSRAMSGLDSNTRGLIHKMEGGSFSEMSSLKFGYEGFSKDHSS
                     IHAGYNKGLELDNRKKETFATDIGAEAAEVGYKLNTAMIEIFKENKDIMLGLTRSVSA
                     IESKLIPVVSGSINTIGDGITTLCELVTPLVNSISKLVSLTSGNGMLIRTK"
     gene            complement(56338..56976)
                     /locus_tag="LCBCJAJD_00055"
     CDS             complement(56338..56976)
                     /locus_tag="LCBCJAJD_00055"
                     /inference="ab initio prediction:Prodigal:002006"
                     /codon_start=1
                     /transl_table=11
                     /product="hypothetical protein"
                     /protein_id="X:LCBCJAJD_00055"
                     /translation="MRILEPNKRVFLNVKYEGISYTFESDIADPSLELDIDIAVAKRL
                     GGASLESIPNSTYGYIFAIVTLNHVIRKIPEEFPLEIESFEKIRDKEFVLKLFKEYKK
                     KEDSFLSELKKNRDDRISIRRNEHPRSVSNEGISYSTERGETSRESISTTETVHTGSD
                     VEDRLSEPTTKVKTKIPENTGGENETRRVPHEYKPESFVYPGRRGRVYKRNA"
     gene            57135..57821
                     /locus_tag="LCBCJAJD_00056"
     CDS             57135..57821
                     /locus_tag="LCBCJAJD_00056"
                     /inference="ab initio prediction:Prodigal:002006"
                     /codon_start=1
                     /transl_table=11
                     /product="hypothetical protein"
                     /protein_id="X:LCBCJAJD_00056"
                     /translation="MVMRRARGYLVRGSPCFIMTHKRTFVYIDGFNFYYGKVKGTKFK
                     WVDFGKLCTLLLPKEKNNIIKIKYYTAMVKPRQSDPGQLERQQVYIKALRTIPNFEIY
                     FGHFLSHPIKMMRSDGKGFVEVIKTEEKGSDVNIASHMIFDGCKNKYDTAVIISGDSD
                     LLEPVRIIKNDLKKSVGYLNPQNNPSKVLSQNCDFMKSIRDNAVIKSQFPDTVIDKDG
                     NQITKPLEWN"
     gene            complement(57834..58265)
                     /locus_tag="LCBCJAJD_00057"
     CDS             complement(57834..58265)
                     /locus_tag="LCBCJAJD_00057"
                     /inference="ab initio prediction:Prodigal:002006"
                     /codon_start=1
                     /transl_table=11
                     /product="hypothetical protein"
                     /protein_id="X:LCBCJAJD_00057"
                     /translation="MAKSSRPNPKVLTGNDAIVKINGLTVGFMKSIRVSINNNQGRIQ
                     AIGTRKPKGLKSLDWQGTASGEFHILTLPVEGIVKIDTYNDEHADDLYDILIIEKRSS
                     KRVGMLTGGVNTEGFSISNNEMSGREIEFELVDWEPMEAFN"
     gene            complement(58269..60074)
                     /locus_tag="LCBCJAJD_00058"
     CDS             complement(58269..60074)
                     /locus_tag="LCBCJAJD_00058"
                     /inference="ab initio prediction:Prodigal:002006"
                     /codon_start=1
                     /transl_table=11
                     /product="hypothetical protein"
                     /protein_id="X:LCBCJAJD_00058"
                     /translation="MGTREVEFLGRGYIQPGSRGAFRTKPQSAGISPDFNTLILIGPS
                     DNGPYTNNQSLPLNRRVLEFGGPDEARQILGSGDLADAVVCAFSPSKDSRFANGPQTI
                     KALNVSPNQSASAVVPTTTLGITNTVKAIIPGPKGNQLRFRVSNNGTILQVADNENIL
                     TSQTLEANDLRIQYTGNATNATLTFDGDVLKVTLSGTASTDLSKDLVVDIKSYETLSE
                     LVSYISSQIGYTSVLLSQPDRKTNTLDHILISENLDVKSTSQTLKSLLFRQESFFNSS
                     GLLEIISQEKKPLSDLSGFVYLSGGVTGAATTKNYLDAIDTVFDTEAAKGFYVNVCTS
                     LEPVRLYLADKLSNGNSAEGSDERFGGAGLDLEKSIEERIEDIKSLNSEYMVAGFSPL
                     IRYKADRINLRTYPGWMIAVLHNAIKASSNVRETATFKDLNIVDAPEILTKTQIKKVL
                     RAGGLVITKKPNAGPFKIEFGLTTYQSQNLIRNQASTVCTALALVKDLREWLNVTFTG
                     EVPTDPDALGTSLTDADIRTAVIQRIRNVYIRQYGWLTRNIYTGEGAFDENFEIRRDG
                     DVIYFIFPDGKIVTPINYMFFLLNLDVVRGAKSEV"
     gene            complement(60061..60264)
                     /locus_tag="LCBCJAJD_00059"
     CDS             complement(60061..60264)
                     /locus_tag="LCBCJAJD_00059"
                     /inference="ab initio prediction:Prodigal:002006"
                     /codon_start=1
                     /transl_table=11
                     /product="hypothetical protein"
                     /protein_id="X:LCBCJAJD_00059"
                     /translation="MEPEQSKGKESKNNSNKKETPDDFLSRKEKELGKIISPRFRDYF
                     KRELKAISNPSLEAVWESVSGNS"
     gene            complement(60282..61043)
                     /locus_tag="LCBCJAJD_00060"
     CDS             complement(60282..61043)
                     /locus_tag="LCBCJAJD_00060"
                     /inference="ab initio prediction:Prodigal:002006"
                     /codon_start=1
                     /transl_table=11
                     /product="hypothetical protein"
                     /protein_id="X:LCBCJAJD_00060"
                     /translation="MDISLKEEEVRRQDGQDRGAVFITYPAPPEDVVVDYFRNNITLT
                     GLEERNLNIPIIHGHPLFQEGISSKGPNTKFPKIGIECATERHTQVLGLNEHHFKNSV
                     QFLNYLTEISQSPESRRLPTKSFLDEFSRNQYFQQFQFNCESDVIITGFSSGASGRNS
                     NKFVYDSSLALTLLMTNDLPVLYPGVTVFLPEDTEPNLTTNDFAEPFWGFEIKVKIVQ
                     TKSIFRSKPKFLFPDTKEFDLYLSKSRSQFKNMNT"
     gene            complement(61194..61352)
                     /locus_tag="LCBCJAJD_00061"
     CDS             complement(61194..61352)
                     /locus_tag="LCBCJAJD_00061"
                     /inference="ab initio prediction:Prodigal:002006"
                     /codon_start=1
                     /transl_table=11
                     /product="hypothetical protein"
                     /protein_id="X:LCBCJAJD_00061"
                     /translation="MIVSEDLEKIVRELEKKGYRFIYIEDYIKGFYKGYFKSKIKIAR
                     NMLLKGIV"
     gene            complement(61349..62242)
                     /gene="rpnD"
                     /locus_tag="LCBCJAJD_00062"
     CDS             complement(61349..62242)
                     /gene="rpnD"
                     /locus_tag="LCBCJAJD_00062"
                     /EC_number="3.1.21.-"
                     /inference="ab initio prediction:Prodigal:002006"
                     /inference="similar to AA sequence:UniProtKB:B7NGZ6"
                     /codon_start=1
                     /transl_table=11
                     /product="Recombination-promoting nuclease RpnD"
                     /protein_id="X:LCBCJAJD_00062"
                     /translation="MSDMTNPHDRLIRETLQNKEDAISFFKNSLPENVIELLDLNRLE
                     LTQSSFISENLKEEQTDLLFQIPLKSGKKANVYLLFEHKSYLDDSIFSQLLGYISAIY
                     KSQYRVDKKYSVVIPFVFYHGERTWTLGNSFQNRFVLSKNEEEVFKKYIPNFELELFD
                     LSKVDLSRLESITLRVILGVVQKIWEGDTSFLNHLGEVFELLTGLKNESKRVEIFQKL
                     FLYIFNVRELEPTSLLSHSKISRDYEDLAMTTAEKLRKEGEIKGLIKTARNMLLDGAS
                     LEYVLKITGLTEQELKDHGLL"
     gene            complement(62283..63023)
                     /locus_tag="LCBCJAJD_00063"
     CDS             complement(62283..63023)
                     /locus_tag="LCBCJAJD_00063"
                     /inference="ab initio prediction:Prodigal:002006"
                     /codon_start=1
                     /transl_table=11
                     /product="hypothetical protein"
                     /protein_id="X:LCBCJAJD_00063"
                     /translation="MNYESLYKQGKFPRTKTILEKIALAAKDSWSHNVLSAKPSWWGK
                     MAMSNKSGGGGGILIKEIPGGYRVFHPNKGKYNYMAVIEKGRPRYDMRPALLGGSRAR
                     MGKNGPYVIVPITKNEDGTPLSFKKNSINSVIIKKGSFKEENAHGQLVTRNKYKYRQD
                     PGMTRQGNVFLREQTYKNGTVQRSLVKFVVVNERSRDFFQDAIPAQKVFSGVKEDVKK
                     ALKSKQLKKAVTLDTKDLIKELLSKKRK"
     gene            complement(63066..64517)
                     /locus_tag="LCBCJAJD_00064"
     CDS             complement(63066..64517)
                     /locus_tag="LCBCJAJD_00064"
                     /inference="ab initio prediction:Prodigal:002006"
                     /codon_start=1
                     /transl_table=11
                     /product="hypothetical protein"
                     /protein_id="X:LCBCJAJD_00064"
                     /translation="MTGPYSLDQLIEIQKGFEANTAQNGASPFVDFNSSGATLSMQSL
                     DKVFVALASTDKDFKFFNEVPKRKITQTLAEYNRYRSHGGGWYHTSNIGQSDEPTFRD
                     AQMERMYNEVNYSAEGFSFNKVVDTVQNINDPELIQSNAALRRGMENQMRRIWFGNKK
                     HNKNEQDGFKTTAQNLGNEFFTDCRGSLPSIDQMKYITSRIRTRYFGLTNFAKMHPST
                     KALYDQTFDRNGSGMVIQNNSYSPGNVSLSNNVYGVIDSNSKNNFIQFDDDIWMDSHE
                     WGVPMRYDQNGNRVEGPTSDTEAPPTPSFTISVIPSVPNSLFTGSYVGEYGYRVCAGN
                     LRHFSGPSNIENVSIPNGGAAELSITPGVGGIRETRYVIFRETTPNSNLILYMKTVEK
                     NLVGSTTIVQDLNEDLPGTTIMVLGDFNAKSSSDETRTLILSELLPYTKTIFPYGAGG
                     ALRTRLGIVEGYSVLQELAPEKFHVFTNVPVRL"
     gene            complement(64514..65194)
                     /locus_tag="LCBCJAJD_00065"
     CDS             complement(64514..65194)
                     /locus_tag="LCBCJAJD_00065"
                     /inference="ab initio prediction:Prodigal:002006"
                     /codon_start=1
                     /transl_table=11
                     /product="hypothetical protein"
                     /protein_id="X:LCBCJAJD_00065"
                     /translation="MLKSAILRLKEKVTESNKISKSDIAEQNPNLEKLNGDVTKLLEA
                     GSLLPETEKIAEWARSQGLEEAQANVFAQDTVDSYFKNSEEETKKSNDQEKENVQKSE
                     LLSKEIKDTFEILKAGQETLAEAIEYLLEKSEENSKLKTEFLALKSQVGNFTKEKEEN
                     KNLVLTNYQKSNLQFGKNDKEKISNAIIKGIEQGRCQIEDISFFEATYKLSDRAEKFL
                     NENKENII"
     gene            complement(65187..66116)
                     /locus_tag="LCBCJAJD_00066"
     CDS             complement(65187..66116)
                     /locus_tag="LCBCJAJD_00066"
                     /inference="ab initio prediction:Prodigal:002006"
                     /codon_start=1
                     /transl_table=11
                     /product="hypothetical protein"
                     /protein_id="X:LCBCJAJD_00066"
                     /translation="METVFLHPFQILKANPEERSGAIKILVKASTEEEDKQGEIILKS
                     AYQDPLMRKEFLNEGYFDYNHLTDIIDKEISLLKSQNQMIASRLVELQKSKVIAIIGG
                     AEQIGYKDDFPTYLQIKDEGLYILGNLFPENTFVEEIRKGLQAGFHGWGASVSGYARP
                     IDKQGNKIRKIKLKKCAIAPLQEVYNPNTSVQLLKGAVFLKDLEKETSPKIEELENQL
                     QKPNEEIEERILKMERKLQFFTKIIELDPNIQERFLKTIFSDISSRFKNKEKNFGSIV
                     LKSILSKEYLLEGEELETLSDLLFLKLNGEKYA"
     gene            complement(66168..66389)
                     /locus_tag="LCBCJAJD_00067"
     CDS             complement(66168..66389)
                     /locus_tag="LCBCJAJD_00067"
                     /inference="ab initio prediction:Prodigal:002006"
                     /codon_start=1
                     /transl_table=11
                     /product="hypothetical protein"
                     /protein_id="X:LCBCJAJD_00067"
                     /translation="MNQELKIEEGVIYNLFYMGFPVKGYYFSGNWFLMGFIARIIKSL
                     KIHPSGYFLIIYQCSYFKILIRFLLGEYK"
     gene            complement(66626..67012)
                     /locus_tag="LCBCJAJD_00068"
     CDS             complement(66626..67012)
                     /locus_tag="LCBCJAJD_00068"
                     /inference="ab initio prediction:Prodigal:002006"
                     /codon_start=1
                     /transl_table=11
                     /product="hypothetical protein"
                     /protein_id="X:LCBCJAJD_00068"
                     /translation="MPAFLGPFSYDEIPSENKIKNLKLSQVELDFSSPLGTYNLGEIL
                     QQNTIVNKIVVNLEIAFNDQPILTIGNTISPEIWMDSIYLDLSIEGMYLVECYDLVNS
                     TTQAKVYWNPKGTTKGKLKVYLITSS"
     gene            complement(67057..68610)
                     /locus_tag="LCBCJAJD_00069"
     CDS             complement(67057..68610)
                     /locus_tag="LCBCJAJD_00069"
                     /inference="ab initio prediction:Prodigal:002006"
                     /codon_start=1
                     /transl_table=11
                     /product="hypothetical protein"
                     /protein_id="X:LCBCJAJD_00069"
                     /translation="MEKFSISKRTDISIPPRRFSIEIRLPGSSENLFFPVEYVTHIRS
                     QRSLSPGRGGITLTIPLQDNYIVQVGEDEALPLSQIKTFETKSFKEVFRVRSIVLLYY
                     DNSNGKIETNGFKKLNSGKIKTVSKELSPEGKSYVSVQITSLESILIDTDFFIDYQRV
                     EGRPGNRTQESYTGVITSAAKVFLQGQLSDLIKNFWDEFFCNLLNVSRYCDHNILKPT
                     TVNEDPNALLSILLPQRAYTEQFVYESQVLSSFTIGQYVNFWEILRSYLCEPLYELFV
                     DPLESFDIEGVFGQGIKFGEIASNNLQTYDVGRMESKVIFRPTPFYMFGTDGKYRDLE
                     SLGLDAVYSFDLEDIKNYRTEEIEENVVSGVHVIQNTFQAFGTVLSEPKYEDRIRSIF
                     GPKLLHVKIPGLIFREENLRQSSKENYKSELSSIRDLLFSIFCDLEELKITNGSFEIP
                     FIPIRPGMPFQIGFDPLKKYPFNLEEISKFGYITDVVDDFNPGQARANTTISFKWGPN
                     LDFKSEVKK"
     gene            complement(68634..69317)
                     /locus_tag="LCBCJAJD_00070"
     CDS             complement(68634..69317)
                     /locus_tag="LCBCJAJD_00070"
                     /inference="ab initio prediction:Prodigal:002006"
                     /codon_start=1
                     /transl_table=11
                     /product="hypothetical protein"
                     /protein_id="X:LCBCJAJD_00070"
                     /translation="MRGNFTNDTFEFEEKPHSKDSRITPCVFATVTEILPRFRVNVMT
                     SFGEIFLKVRTLGPFIYPDGKAHGRAFGIKKNQLVLVEFIGGSFRSPVVTKVFPFPTK
                     DSDFGNILEFVRKYPFLNPEKDIIDFHESGYLTRQTTNKIEVYNSEQTIILEIDFSNS
                     KAKINLNDLEITANTKITGNLEVEGNISSNGTIESEKDIISNKKSFNQHGHGYNPGPL
                     PPSKTSPPI"
     gene            complement(69314..71194)
                     /locus_tag="LCBCJAJD_00071"
     CDS             complement(69314..71194)
                     /locus_tag="LCBCJAJD_00071"
                     /inference="ab initio prediction:Prodigal:002006"
                     /codon_start=1
                     /transl_table=11
                     /product="hypothetical protein"
                     /protein_id="X:LCBCJAJD_00071"
                     /translation="MGITDLAQSGVNTLLGLNSYEPQNVFSFSFYEKEKNGNYNLNST
                     SNEYFFVNGPLSYTENFRYRTGIEKTFGSTVVIDYGPDNHEIKLEGEFHIYHLGLPSK
                     PSSSVTGGSGFVQSAFTAAKSIVKNQLTSYYNKLRSSYLSFGGGDFRSGLQEFQDFMF
                     LLHYNKSLERIDYTSNDSQASKIISLFYERRFCFRTHAFVFRDYDRNRIVEVVIPNNG
                     FTISRSVSDTNTYKYSLTLIVVKELESQITSKSVRSNFNAFRTISGLMNELENIVNLP
                     LKLSGALLGVSNGIQVFASSTKRVLTSWPRMKDQFNYQGKLARKTFENSKNELGIKTK
                     KRGLNEDEILEKIEITSKKSTSHEAEFRQNLDTAINDSNSLVSAIAQVLIPVDSSGSI
                     EAMSLQPNADLSDWIDNDVYRYTNTIKEILIEIKASLNTAGIDNEYKIYQVNPGDNWE
                     NVAEKTLGDKSLSQALARFNTSKDTLNLEKKAIKIPFGKNTNIFTTLPDNPTPKELEV
                     TLIGCDLKLNENRGIEISPTGDLALIEGDEALINEKLDIIDIVEGSYVSDKTLGNPII
                     PGEILDETLKKKHIQNLLSQFRSDPRIKNATLLNTTQEKDTYYFNIKLVSITGTSYIL
                     FL"
     gene            71272..72462
                     /locus_tag="LCBCJAJD_00072"
     CDS             71272..72462
                     /locus_tag="LCBCJAJD_00072"
                     /inference="ab initio prediction:Prodigal:002006"
                     /codon_start=1
                     /transl_table=11
                     /product="hypothetical protein"
                     /protein_id="X:LCBCJAJD_00072"
                     /translation="MALPFVPKTEIEYRLAIQNYLIASGSKLSNFNPGSRIYTWICAI
                     ASVLAESDLRTLNGFDYSIREGIYNALGFNRLPGLKSVGIVRIEHKDHLVNIEIPIFT
                     LDLFGLLFESISPVTLLVGQEYTEIEIRAKEPGTDYNIRRLSINTEEGLGSLNIQLPA
                     NTRVWNPSDFIGGSNKETEENRLKRFRDFIVSLGRSTLLGIYTAVISIPGVAGAQITT
                     NKNPVSGSVEFGWINIYVSDGTSNPPQSLLDLVLKTIEGDLNDPEHFPGYSAAGTWVN
                     VFKIPVLGISVRFRLEVLNNSQISLEEASTIATNSITYYLNTLPIGFDVLLNQVGATI
                     LKSHPDFYRVEILEFYGKLANDPVPNPIPIPIDISVPPTFLPRTGGSSLGVITCEVSK
                     VSPL"
     gene            72459..73052
                     /locus_tag="LCBCJAJD_00073"
     CDS             72459..73052
                     /locus_tag="LCBCJAJD_00073"
                     /inference="ab initio prediction:Prodigal:002006"
                     /codon_start=1
                     /transl_table=11
                     /product="hypothetical protein"
                     /protein_id="X:LCBCJAJD_00073"
                     /translation="MNNLLDKLPQFNSTDPTFQCLWGDLDRPLISPVTNINDINKGAM
                     YNSVEWHLLFQNLASECSTLTQSEGRFLTKWAILLGIERPTGMNDPEFVGYILGYVLS
                     NEPTLTKISQIFQRPDYAVLRCNELGFTSEVSATDTGLFLPGPNTKAVSSIVTPLLGV
                     SYILVEDFSLISNVQITELNRILAAGTAVYIGAKNAD"
     gene            73042..73815
                     /locus_tag="LCBCJAJD_00074"
     CDS             73042..73815
                     /locus_tag="LCBCJAJD_00074"
                     /inference="ab initio prediction:Prodigal:002006"
                     /codon_start=1
                     /transl_table=11
                     /product="hypothetical protein"
                     /protein_id="X:LCBCJAJD_00074"
                     /translation="MQTEISLTNNEFKTYYQNVFQKISADDINRLSGAVSEDSYVSIL
                     LTSILFTIGRNTDTAIGFNVSLQNQNTILVGNGTIIKSDCVYIFGETSLTPNPNSVVG
                     IYELEFESVLTDEKSVAVFNSQTERFQPQPRPTRKTYRTRLYEQWLNSNGNPLVTQNR
                     FGLLRYNQSGGNITNLERTLSVYNPKLVGVDVELDPGILENDSLASAINWLFNYIQSK
                     SYIKTTPSLGFDNANFSVRTQGNYAYWSKNEGSNWLPFA"
     gene            74191..74418
                     /locus_tag="LCBCJAJD_00075"
     CDS             74191..74418
                     /locus_tag="LCBCJAJD_00075"
                     /inference="ab initio prediction:Prodigal:002006"
                     /codon_start=1
                     /transl_table=11
                     /product="hypothetical protein"
                     /protein_id="X:LCBCJAJD_00075"
                     /translation="MNFLIGNFFPHTQSKVGTGVKKMDEKKDLEKRLEICLSCSLVLK
                     GFLSERCSVCGCFVRLKTKLKSESCPIKKWM"
     gene            74423..74767
                     /locus_tag="LCBCJAJD_00076"
     CDS             74423..74767
                     /locus_tag="LCBCJAJD_00076"
                     /inference="ab initio prediction:Prodigal:002006"
                     /codon_start=1
                     /transl_table=11
                     /product="hypothetical protein"
                     /protein_id="X:LCBCJAJD_00076"
                     /translation="MSCCGGKTHSMNQDLILQQIGGISQIAKNKGLSEEEASNEAYTL
                     VKGLLSKTNEIILKNPSLNKELIFHQMSTHAFGIYHSKDDIDEVLDSVFKSIAEKIIL
                     SKKLSDEFSNLK"
     gene            74764..74985
                     /locus_tag="LCBCJAJD_00077"
     CDS             74764..74985
                     /locus_tag="LCBCJAJD_00077"
                     /inference="ab initio prediction:Prodigal:002006"
                     /codon_start=1
                     /transl_table=11
                     /product="hypothetical protein"
                     /protein_id="X:LCBCJAJD_00077"
                     /translation="MIIFKFFKFIFSARVTSIVLFKKKKFSLIFRNYFSLGLIGFPIF
                     SFKVEKQFQSRFKSCSLALFGLEVVIYIF"
     gene            complement(75158..75481)
                     /locus_tag="LCBCJAJD_00078"
     CDS             complement(75158..75481)
                     /locus_tag="LCBCJAJD_00078"
                     /inference="ab initio prediction:Prodigal:002006"
                     /codon_start=1
                     /transl_table=11
                     /product="hypothetical protein"
                     /protein_id="X:LCBCJAJD_00078"
                     /translation="MIKIVEFDEIQSELKNLIKGLKKLSETTEVGFLEVLSPNFIKRY
                     TNFSNFEEMLKSSGSIIESEKDFIELEKSPQWNDFVSQNTKFNSWEEMIKTSADLFFY
                     QLLDN"
     gene            complement(75631..75855)
                     /locus_tag="LCBCJAJD_00079"
     CDS             complement(75631..75855)
                     /locus_tag="LCBCJAJD_00079"
                     /inference="ab initio prediction:Prodigal:002006"
                     /codon_start=1
                     /transl_table=11
                     /product="hypothetical protein"
                     /protein_id="X:LCBCJAJD_00079"
                     /translation="MNQEQFLHHPEVLHLRAILVESLYFQKLTHSLFDDILMNVDKIY
                     KNRDILIEFIKKEQLLGDYERFLQLKELEE"
     gene            complement(75894..77990)
                     /gene="noc_2"
                     /locus_tag="LCBCJAJD_00080"
     CDS             complement(75894..77990)
                     /gene="noc_2"
                     /locus_tag="LCBCJAJD_00080"
                     /inference="ab initio prediction:Prodigal:002006"
                     /inference="protein motif:HAMAP:MF_02015"
                     /codon_start=1
                     /transl_table=11
                     /product="Nucleoid occlusion protein"
                     /protein_id="X:LCBCJAJD_00080"
                     /translation="MKELQKEEITDELAEIILDKIHLAMTKENPYWQDTVMNEKEGGE
                     ELYLLQESSLKKVFRCSNKSLSQDAKEALLKKFNNLGALDLVEILKNTDLENQESNDF
                     LLQKSSLLEENAIVVKIENEKGSYRNGFDLNGKSWKGKLFFDYGYIQKSNVDEIIGVF
                     LGPEKNLKNYYLINQIDKEGIFDEHKLMLGFRNETNAKKAYLKHYPKNWNGLGSIVTL
                     NEEEFQFFINKKDVQKEFINPKVEILKSKLFDLRLELNKKRENFSFFENLKNPISYKN
                     QEESGIYQILKSIVLESCLNLEYIIKAKLGRPAAQLGDIRVWRDGKARIKTEKGWRIA
                     SNKHTEENKNENVKEIKKEASPKIENSHPSKLPFRNIRTIEQYTDKKDYDRNQIESLK
                     VKIKDKGYDPSFPLSVDLQDGKWTVVAGHHRYEAVKELIEEGHLPEFFEVPVVGKSFA
                     SSNDRLIAQISENQRRNVLPTDEAKAYGKLIENGWDAKQISEELGIKLGEVNRRLALN
                     NLSPELFSLLQKKDRSLPLGVAETIGMFSKDANDKPNQTIQIRAFKWFQENRSKYGSR
                     AVSVLQGYIKELQSGEFENFDIDSVATNVQREALKTIGSREKAATNKKMLEMMLENIT
                     KNYQKILGDNVSSLSPETTKELAASIALFSDKGVGSSALLGKLGIIIQDLTQIQHSLQ
                     TKLKEIEDDSNISYLF"
     gene            complement(77997..78398)
                     /locus_tag="LCBCJAJD_00081"
     CDS             complement(77997..78398)
                     /locus_tag="LCBCJAJD_00081"
                     /inference="ab initio prediction:Prodigal:002006"
                     /codon_start=1
                     /transl_table=11
                     /product="hypothetical protein"
                     /protein_id="X:LCBCJAJD_00081"
                     /translation="MKQIYKNLKQIKEKLRLIFVFPYYLLGMLKLATKMYYQKLMFKT
                     IKPGQVMLLYYDPLNINTLELVEKLERLVVKPFRQIHKINPIVLVLPYGTNLQTGSIK
                     GFYTSLDRDQKRELKKVIYEDNEIITPLDLK"
     gene            complement(78407..79519)
                     /locus_tag="LCBCJAJD_00082"
     CDS             complement(78407..79519)
                     /locus_tag="LCBCJAJD_00082"
                     /inference="ab initio prediction:Prodigal:002006"
                     /codon_start=1
                     /transl_table=11
                     /product="hypothetical protein"
                     /protein_id="X:LCBCJAJD_00082"
                     /translation="MRKSGKGGSSPFNITTKPNVLTPLTNEEMLERRGESCLWYRLTP
                     CPCPSEERLPDCKFCYDGLIRNFQETLEIKEEMAYKVEHNRVYTRFCPIKKVKNINLI
                     SRETHKPLTVKRIQEEYIEVEETLKFWNAVLLHYEVSMIEEIIVEAIGENEYSLYPKL
                     PLGAIVGVVEVFKVDDLGETSSVESTGFTFNSLQFLNRVNGLYRLKLKFIYPVKVGYK
                     TLRNEQDARKIFGSSQITFNDGEVMAVMGVGYNLSQGDIITLLVSTLTHSEYIPYQFG
                     SYDKVSYSPIRKVEKIISKEKSFIKEHEQGKDYQVFGDSKIKWITDKPKNGYSIIYEY
                     HPSFRITGFIESGSGEDRDKPKIFKMKPLSNLNTRE"
     gene            complement(79516..79761)
                     /locus_tag="LCBCJAJD_00083"
     CDS             complement(79516..79761)
                     /locus_tag="LCBCJAJD_00083"
                     /inference="ab initio prediction:Prodigal:002006"
                     /codon_start=1
                     /transl_table=11
                     /product="hypothetical protein"
                     /protein_id="X:LCBCJAJD_00083"
                     /translation="METKNNLTGKVIRYIPWNRNVNKGGYGFIESKGKEYFFNAKYSS
                     IKDEDITIGLTVEFELRKGYDKKHCEFVTQATRLKKV"
     gene            complement(79740..80291)
                     /locus_tag="LCBCJAJD_00084"
     CDS             complement(79740..80291)
                     /locus_tag="LCBCJAJD_00084"
                     /inference="ab initio prediction:Prodigal:002006"
                     /codon_start=1
                     /transl_table=11
                     /product="hypothetical protein"
                     /protein_id="X:LCBCJAJD_00084"
                     /translation="MVNIKLHPVSCDKCLEFLGQVARVFLSEEQLNDSQYMQTQGLKY
                     LGGDKISGDPITNIAVWPGKNNANLKFSDYWFCCPLHPNCSHEYETITFNENDEDEED
                     EISEIFREGKIRDLKERLRTEEILKQNEEANRERIRLEKKYGPITKSGVIYKVGSWEE
                     PTCAMEQESSWLSNYIAWKLKTI"
     gene            complement(80297..81268)
                     /locus_tag="LCBCJAJD_00085"
     CDS             complement(80297..81268)
                     /locus_tag="LCBCJAJD_00085"
                     /inference="ab initio prediction:Prodigal:002006"
                     /codon_start=1
                     /transl_table=11
                     /product="hypothetical protein"
                     /protein_id="X:LCBCJAJD_00085"
                     /translation="MKRESPLSEYRALRELSYALLYYFLSLQYSILGNPNLEVIVQKS
                     IWSDVMGILRKRFFGDLLLRPTFYPRTLEIKPDPFTDYSTYTIRKDKLEFGQGVVRRE
                     DLEKKDQEIFDFLAQDWNRIYLELRDKSSILGYIAEAVLDKGEYEDDLKKMTLPEFSE
                     TAKKYNLPGLEDIDALKETLHLTDEQTYALLYGKAKGAEWLAIYDHNKERKGRAYELI
                     TKMYREQIAECLARNATEEEMRSLMLSPDDTEIKKALGLFEENISEEERSKREKEYEE
                     LVTNHLNRDMTRFAYTELSINFNNGKLLYVINEKNTPSYVRFVGGNY"
     gene            complement(81272..81616)
                     /locus_tag="LCBCJAJD_00086"
     CDS             complement(81272..81616)
                     /locus_tag="LCBCJAJD_00086"
                     /inference="ab initio prediction:Prodigal:002006"
                     /codon_start=1
                     /transl_table=11
                     /product="hypothetical protein"
                     /protein_id="X:LCBCJAJD_00086"
                     /translation="MEETKNKFELSKWIIQLEENDRQILYDQLTSGVLNKEPRDTLFY
                     VFLIKLYKYLEKNGLGPAQEESQISNLVLNLKETQKQTLYDALVSSISNISDRDTILH
                     IFLWKLDQLLSY"
     gene            complement(81696..83126)
                     /locus_tag="LCBCJAJD_00087"
     CDS             complement(81696..83126)
                     /locus_tag="LCBCJAJD_00087"
                     /inference="ab initio prediction:Prodigal:002006"
                     /codon_start=1
                     /transl_table=11
                     /product="hypothetical protein"
                     /protein_id="X:LCBCJAJD_00087"
                     /translation="MSKKQLQEIKYKKIHKNVISKESIFSKKQCLALEEDWAKQNIQE
                     ICYDGGARSGKTYLVIKSILSRAFLSKESRHLIARFRLNHLKMSVWRQTILPCLKEMG
                     FRRGKNFELNESELIITLQNGSEIYAAGLDDSVRVEKIMGTEFNTIFINEATQISYST
                     YQKLKTRLSLVRPELYNKIIIDCNPRSRYHWIYKYFIQKQDPEIGEALPVQRMEKMSR
                     RSWTPHDNPYLSEEYKELLSELTGIERDRLYKGLWVDVEGLVYKNYEQAIIKPFEIPN
                     SWDCAGAVDFGYTNPFVFLWLYYDQSNETWYLTDEHYQTQKTVRAHCEILKKRKKPNL
                     FIIADHDSEDRATMAECGYLTIAADKDISTGIQALIKLLEAKEGIKLRIFETCVNTIE
                     EFSIYSWEEPKEGKNAKEIPVKSNNHSMDALRYFALKVVGKSNLIITRKKEDVLNEIQ
                     KQKPKTLENLRNDTLKRYGVGQNFLR"
     gene            complement(83080..83694)
                     /locus_tag="LCBCJAJD_00088"
     CDS             complement(83080..83694)
                     /locus_tag="LCBCJAJD_00088"
                     /inference="ab initio prediction:Prodigal:002006"
                     /codon_start=1
                     /transl_table=11
                     /product="hypothetical protein"
                     /protein_id="X:LCBCJAJD_00088"
                     /translation="MPKIRKKTKKDSTKNVKIKSKRKYGVKKNEILSEIELECLRKSY
                     LQGTKRDEICKYYGLTYKQLDNIIEYNRWNLERKEITENLRENSDLQILTNLADAIAK
                     INIEATQYLEIYNKRMTNPKIKNIELSLLSKSRFTHIKELLRSLSVPDTIRTEQNNSE
                     EKTQVNIQIVTGVGERPGTLEKLLKNEQVGVKKTTTRNQIQEDS"
     gene            complement(83699..84634)
                     /locus_tag="LCBCJAJD_00089"
     CDS             complement(83699..84634)
                     /locus_tag="LCBCJAJD_00089"
                     /inference="ab initio prediction:Prodigal:002006"
                     /codon_start=1
                     /transl_table=11
                     /product="hypothetical protein"
                     /protein_id="X:LCBCJAJD_00089"
                     /translation="MNFEIIQGDSSNIILELTNLPGYRNKIDCLVTSIPYYQKRDYLE
                     KTHPNKEKEIGCEISISQYLKNLEQVFKEAKKLLKNNATVFINIGESFKQGRAQKIPS
                     LFCNMMEGIGYKYIQEIIWAKSITTKNGNIGSCKPESVNRRFTNSHEYVLFFVLDLKK
                     YYINIKNVSVPLAGNQKDPKTKLIKLSKQKSNSLKDYELTKAENPSAIKKRIIENKIQ
                     NNNFTARRRSVWQIPTTNSKNRHTAVGPIELFEICILSGTKKNGTVLDPFSGEGTVGK
                     ASLKLGRNFLGIDLDERSCKEAKNNLEEMKLILVS"
     gene            complement(84631..85527)
                     /locus_tag="LCBCJAJD_00090"
     CDS             complement(84631..85527)
                     /locus_tag="LCBCJAJD_00090"
                     /inference="ab initio prediction:Prodigal:002006"
                     /codon_start=1
                     /transl_table=11
                     /product="hypothetical protein"
                     /protein_id="X:LCBCJAJD_00090"
                     /translation="MQELPFLHVIKTKLEIEQIPIHKIKYHEKNTELFPKRKPEYIRE
                     LRNNIQKEGLHEPISVKYDSQNNNYVCLSGEHRIEAVKLLGWTEIPGYKVNPEDELSY
                     LIRRNILKPYIGHKTRIRVYKVYCPEILSLKLTNKNKIEEVSKKLSLSLQTIKSDLKK
                     YHNQDSKIVNLEELETLWSQKRIKNLKINLSGLSNGNYLLNVSGKNLSYEWVGKLRKI
                     INESAQAAKSVWYDKNFKEENLETAQQIKQLRIDAGLTQFQLSQALGYSQSYLAELES
                     GKWQCSENLFESIANYCSERIA"
     gene            complement(85688..85942)
                     /locus_tag="LCBCJAJD_00091"
     CDS             complement(85688..85942)
                     /locus_tag="LCBCJAJD_00091"
                     /inference="ab initio prediction:Prodigal:002006"
                     /codon_start=1
                     /transl_table=11
                     /product="hypothetical protein"
                     /protein_id="X:LCBCJAJD_00091"
                     /translation="MEDRVEYHIYKHIAPQNNSPRIWGSAGHEVFTGIDGLKNAIRKA
                     IELQKNAPLGVEYSVQKYVYSKKTNYRPIKTRVWKNGEAA"
     gene            complement(85932..86153)
                     /locus_tag="LCBCJAJD_00092"
     CDS             complement(85932..86153)
                     /locus_tag="LCBCJAJD_00092"
                     /inference="ab initio prediction:Prodigal:002006"
                     /codon_start=1
                     /transl_table=11
                     /product="hypothetical protein"
                     /protein_id="X:LCBCJAJD_00092"
                     /translation="MSILNSTHQIVLEPVFYKKEQESIFNEPLRESDTLFVRDKDGEL
                     MYVNRYDAIRIHDRLRKIKKQKSEKENGR"
     gene            complement(86150..87547)
                     /locus_tag="LCBCJAJD_00093"
     CDS             complement(86150..87547)
                     /locus_tag="LCBCJAJD_00093"
                     /inference="ab initio prediction:Prodigal:002006"
                     /codon_start=1
                     /transl_table=11
                     /product="hypothetical protein"
                     /protein_id="X:LCBCJAJD_00093"
                     /translation="MNENQRVFRVPKDRNYTKVKNHFIDDTRLSLKATSILLLALRYP
                     DDWKMSVKTIARLKSDKESSITSGLKELVTFGYAEYRKKRSKAGEFESGWYFFEESQK
                     PEVQLNIKPTKNNGLENQRELFEEEKPLLDYPQPENPLLENPVTVNPNVENQPLPNTI
                     DQRLSKQELFTQKLNTSREYSQPAKAHVEEQKQILLEIESKNEETPLLDYPQSENPVV
                     VNPNVENQPLPNTIDQRLSKQELSSQKLNTSREYGPPAKTHVEEQSSKKVNPRFHFPD
                     SWLINFQNYYLKEHGSEMGQPDSELKALNSLYEISKGNWNVIETKIQTLIQLRKQDSK
                     FWCEQSLSPESISKFWSRLFERKEKQYEKNRMRNEKRNEPKYNESKNMTDKPIEIKDL
                     DPYKCFLVWGKTKLLKQQLEFYEQNPDPLKYEGTKKILFEKFVNEVYPGLVSNSEVKK
                     STIENRKENTQGIVA"
     gene            complement(87562..87885)
                     /locus_tag="LCBCJAJD_00094"
     CDS             complement(87562..87885)
                     /locus_tag="LCBCJAJD_00094"
                     /inference="ab initio prediction:Prodigal:002006"
                     /codon_start=1
                     /transl_table=11
                     /product="hypothetical protein"
                     /protein_id="X:LCBCJAJD_00094"
                     /translation="MILKDRNLNRNKTRIEILLYRNYFREETTDPGLYKNLKIPDLEI
                     RIGETCLSFLDKGNLFYYTNSINEVEKVLKYIQKTWEEEKKKGIDIPFSAYLKATSKR
                     IHDAA"
     gene            complement(88068..88376)
                     /locus_tag="LCBCJAJD_00095"
     CDS             complement(88068..88376)
                     /locus_tag="LCBCJAJD_00095"
                     /inference="ab initio prediction:Prodigal:002006"
                     /codon_start=1
                     /transl_table=11
                     /product="hypothetical protein"
                     /protein_id="X:LCBCJAJD_00095"
                     /translation="METKNVHTIQTTHIKQKNLEQLLKKYNWNEISKGSKVFQHFNIP
                     KVKITIKNDNEAHFCVKKIPYYILKDPETIEQILRHIDSTLQNNQDKQIPKSYLQVVK
                     "
     gene            89059..89457
                     /locus_tag="LCBCJAJD_00096"
     CDS             89059..89457
                     /locus_tag="LCBCJAJD_00096"
                     /inference="ab initio prediction:Prodigal:002006"
                     /codon_start=1
                     /transl_table=11
                     /product="hypothetical protein"
                     /protein_id="X:LCBCJAJD_00096"
                     /translation="MRQKKLSPITLRFLHIEKETGKKPKEIAEILEMDLSTYYKTKRG
                     DIPITSNFLVKVEYKLKYSRNWLEFGKGNPKIEDVEFLSDIEKQLTVLSKLKNYDLLP
                     ILNALPDIPPNEKDKNLLLDFLNLYVQKFQ"
     gene            complement(89342..89590)
                     /locus_tag="LCBCJAJD_00097"
     CDS             complement(89342..89590)
                     /locus_tag="LCBCJAJD_00097"
                     /inference="ab initio prediction:Prodigal:002006"
                     /codon_start=1
                     /transl_table=11
                     /product="hypothetical protein"
                     /protein_id="X:LCBCJAJD_00097"
                     /translation="MKREGKKIAKGSREEVKRVIIKLLSDIFLGNQKLQPAVNQAVEN
                     IIEIFEHKDLKNPRANFCPSRLVEYREVHLKSEVNRSF"
ORIGIN      
        1 tgcatccgga tgcactttcc tgagatatta aaatttaaaa atttactaag atattaaaat
       61 tttattttct atattatgtc actttattaa ataagacgta tggcggtttt tgtaatttca
      121 aacccaaaag gggggagcgg aaaatccact acaggctttc attttatcat cgctctttcc
      181 aaaaagtcac aatcaaatcg cgttttagct gttgactttg atatgcaagg cgatcttaca
      241 gatgcctttt ttccagatgt acctatagaa gaatttgatg aagctaatac ttttacagtt
      301 ataaaaggtg aaacaacgtt tacagaatct atccgaaata cacagggaat agatgtccta
      361 gttgcatcat tagaactcga agactttgga ttttatgcat ccaaaaatca agccttagtt
      421 cctaaaatcg gcgctttagt aagaaactca ccctatgagc atgtagtcat tgatacaccg
      481 ggctcaggag cttcagaagt tatttccgct tttatgggcg ctgactatat tataatacct
      541 gttaaaccaa caaaatgggc aactcgtacc ataaaacgcg tcctcaagaa agtcaatgaa
      601 gcacaagatt acataaatca atttcaagat ggcagaacat tagaagtatt cattgtgccg
      661 gtgcaatgga gtcatccgac tcatccttcc attagatcga tgaaaatatt tgaacaatta
      721 cgagattaca ataaactcct tcaactttta aaagaaaacg aatcaggatt cgatttaatt
      781 aaagagctat atattacaaa cccaattcca tatatacaag agatggatga tagaactgaa
      841 aatggtgaac cgttcaaacc taacacaaaa ggctctgaat actatgacca tttagtagat
      901 gaaatactaa caatacacaa aacccgaaat tcaaaaaaaa gacatccgga tgtcctaaat
      961 aaacgtttag tcaattaggt ttaatatggc aaaagataga atatttgatc tcagtcattc
     1021 tgtttctaat acttcaaaat ccaaagtaga atcaaataaa tactataaat ccaatattta
     1081 tctaaaccaa ctaaatggat ctaatcaaaa tccagaaggt gaattcacta aaataccgat
     1141 tgaactcata gacgtcactc aaaacccaag aaagcatttt tcaaaagaat caataaaaga
     1201 actagcggat actataaaat ccgtaggtct tttacaacca attgtagttc gaaaaaaagg
     1261 aaagattttc gaactaatcg ccggagaaag aagaattcgc gcatcgattt taaacggtga
     1321 aaaatttatt gatgcaattg taaaaaatgt cgatcaaatc gacccgctta ttattccaga
     1381 atatcgttta atagaaaacc ttcaaagaga agacttgaaa gatattgaaa cagccctttc
     1441 tgtatctgaa atacgagaaa gaaataatta ttctatatct gacttagtaa tacgatttgg
     1501 aaagtctgaa tcctggatta aacaaaagtt agcacatgcg tcaatgatag acaaattaat
     1561 tacagaaaaa aaagttaaat cgatagagac gctttctgat ataccaactt caataatttt
     1621 gaatataaaa cctcaacttg aaaaaaattc agatgaagtc ctgtcctggt tacttccaaa
     1681 aattcaagaa gggcatatac caaagcggaa tgaagttaaa gaatttaccc aaaaaataaa
     1741 agaaaaaaac aatgttgagt ctcaaacatt tgattctaaa gttaaacagt tagaaactct
     1801 tattaaacaa actaaaacaa aaattgaatc ccttcaaagt aaaattcaaa tttaccaaaa
     1861 acaaatagac tccattaaga aaaaagaaag attgaaatta aataataaaa aaatagcgat
     1921 taattcagtt cagaaaaaga aaaaaagata accatacctt caataaaatt aactaaggtt
     1981 ttttaaaatt ttcctttaag aataaaaaag agtacccaaa actgtgcacc tgatttaatg
     2041 taccacgtag aatctcatcc gagattaatc gtttaatagc ccgaggggag atcagagccc
     2101 ccgagggcaa cctacattaa agttccaata atttagttat gtctcataaa aagcttgaca
     2161 tttgtctggt accctattct agtccaaaat atcttaggag acataactaa gacaaggccg
     2221 ctctgatatt tggccaaaat gaacgattag tcgaggacct acgcaaaggc tccatgccta
     2281 acccttagtt ccccgtattt ctaatataga gtagggtaaa aaataacttt taccgtgcgt
     2341 cacccgaagt atgtccgcat ggtaaaaaca agggatacta aaatgaccga ggtcgtacat
     2401 tacgctttgg tgatagctca tgctatcgaa tcgttaccgc tttcaaggac taaaagacaa
     2461 ctactgtcca aaatcactga cttagacatt gcaggaagaa ataacggatt tggtggatgt
     2521 atcgcaaaaa acaaaacact aggcgaagaa gtagggttag cagaaacgac tgtttctaaa
     2581 tatattcgtg aaatgaaacg tgaaggatat ataaactctg gagaatttca cggacattat
     2641 agaatactaa actctagtct acatgatgca gttgtaaaag aacgatatga atataaccta
     2701 caaaaacaga taacaaaata tactagtctg tctagtacaa atatcctaga gagcccaaac
     2761 caaagtaccg ggtctgctcc gtacgaacgt acgggggata gtcttaataa ccaaagtaca
     2821 aaccaaacaa ataacaaaga gaaaatacaa agtttttctc tttctgaaat tacttggtta
     2881 aatatttctg aacattctaa aaaccgcata ttgaaagagt ggggggaata tgaccacaat
     2941 ccagagaagg aaaatgttaa aatcaagtct tggaaaaatt taataccgga aaacccggaa
     3001 gtagttttag aaacgctaag gaaattaatt cagatccgta aatcggaaaa gtataaagaa
     3061 gacggttttt ggggaacgat tcctgtaaac atagcttcca cttactctta caaagacatt
     3121 ataaaaaaca catacaattt acttacacaa gtaggaagta aaaccctttc aatcaaggaa
     3181 aataaagaag aaataagaaa cggaagtaaa ataaacaatc ggaccaaaaa tgaaaacgaa
     3241 ccaacctggg aaggattctt agtttgggca aaggaaagac tttctaaatc gagtattcaa
     3301 agtcttaaac agttaagagt tcaattcgaa aatgaggaat tgagtatagt aggggaaata
     3361 aacgattcac tcaaaatgat tgttattaag tattttaaag aagtagcaaa actcaaaaca
     3421 gaagtaaaat ttgtaaaaga agaagaaacg caagagaagg aaaagaattt taactcaagt
     3481 aagaaatcgg atcagaagag taacgaggaa aatcaaacac acataaccga actgaatgaa
     3541 gaaatatcca taccggttga tcaatcagat ttcaaacatt tccgagacta tatgtcggta
     3601 gataaggtaa tccatgagtt catgagccat tctacactaa cactagatcg aaaagactta
     3661 gaaatcattc gtaatctaaa gatccgttat gatctggaga aaatagtaat ctttgattcc
     3721 ccaccagaga ggttaaaaaa tcacatacgc gattatttct atagccatcc ccaaagggtt
     3781 atcgcactac aatttgagga aaacaaattc tatgtagcgg cgtaaatttt atccgaacgt
     3841 aataggaaga agggtaggtg ttagaatatt ccaataactc aatattcaat taaaagaatt
     3901 gcgtaactta tgtttagcaa atatatgtaa atctatatta ttttctcttc cacaaaagaa
     3961 aagtgaaagt aagattacaa aaagaaacta acgtaaggaa caaaaacaaa cccagaaaga
     4021 gtatttcttt tttagaaaag gattcttgtt ctttgttgta ggaattggtt tctttgaggt
     4081 tggaaattgt agaatggagt tccgacttta ggtcatcgac ggaacgaaaa agttctgaat
     4141 ctaaaaggat gatagattgt gagccgttgg atctacgatt atgagacgaa acattctttt
     4201 taaacgagat gctactgagg agatcgattt ctttttttaa gtcctgatca aaaggccatt
     4261 tcagagaggc tttttttaaa agttcgattg ctttatcaac gtttcctttt ttgacttcct
     4321 ccctgcctaa accaacccaa gcagaagtca gaatatattc agcatttacg tcggaaggat
     4381 tgtttgtaag taaagtaatg gctaactttt cggcctctaa ataccgtttc tcttctaaaa
     4441 gttttttagc gtcttcatga cctccggaca tgtcttctga aaaagtatct ttaaccaaaa
     4501 gaaggagaat tagaagaata gaatatacaa aaatttgaaa aatagatttc atatttgttt
     4561 tacctgtcga tacgaatcac tttgtgagca taacgagccc ttggcatttt taaaggatct
     4621 aaggaccaat tactggcaat cgggttttgg agaccgatag aataaacgga atcggtggga
     4681 atattgagtg cagaagcacc cccaaaaacg aataactttc tagtttcgta agaagcttct
     4741 acgcctggaa aataaacaga aacgggtaaa ataggaccaa tcgcaaaagc agcagtacca
     4801 ttttgaaaga agtctattct gttagaactt gtaatcgaag taatcggctg gagtgtgctt
     4861 gtacccgtag atcctccaat gaccgcaatc cattcggggt cagtaggata tggatctgaa
     4921 tttaaaggtt ttatacaagt agaaccagca ccgtgacgag caattgtaat tgcaggttcc
     4981 cccgcggcgg aagttgaatt gatggaagga gaaaaagaat ccgaagttgc ttgtggcgtc
     5041 ccgtcgtttg taaatctacc acctgtaaaa aatatgtttc cattgagacc acaaccggac
     5101 atatctacgc gagaaaagat agcggttaaa gaaagataac tttgccaaag accattttga
     5161 ccaattccag gagcaaacct agaaaccgta tttaaaatag tacctgtagt catatcgtta
     5221 gtcgtggtac cagaaatgat aaaaatttct tctcccatag atgcgatgac tccaccttga
     5281 ttggcaaccg gcatatctga aagtgtagtc cactgatcta aatacggatc atagacttct
     5341 gtctttttag aagctacata gttggctccc tgtttttcca tcccgccgat gacatagatt
     5401 ttatttttgt gggaaactac gtttgcaaaa gctctagggg tgggaaccga agttgcagaa
     5461 ggaaaccaag tagaagtcac gggatcaaaa aaatcaattt ctttgactgg aaaagaatct
     5521 gcaccgattc cacccacaac ccaaagacca cgggttctat ttgggaaatc gctgatccag
     5581 gttttaaaag aaagaggaat actttgcaga tttttaacgt ccgaagaaca aaaaacaaat
     5641 gctaaatagt ccgtattgga ttctaagtta ggaagagtca tggaatgtat tttagagttt
     5701 tctaaactag tcacaaccga ttcaaaacca gacttaccat acaaaataga accgggtaaa
     5761 gaagtagaac actcccaaga aatggttgca gaccgggggc cgatctgaga aacaaaagca
     5821 aaatttactt tttcattttg tgcgttgtga atgttggata aaggggaatt cagacagtta
     5881 caaaagagaa agattgataa atagagtatt agaaaaaata tatttcttct ttttaaaatg
     5941 aaatcagaaa cgatttttga ttgaggccgg ttttgttttg taagtataat ttttgttcta
     6001 aagaaatttt tataaaattc ccatattcta aatttttgaa acttgttcat aacaaaatcc
     6061 cccaagagaa acgaaccccg gatctacaaa aagaatctcc ggattctaca atacactgag
     6121 aacgaattcc tattctgagc ctcgaaccgt ttccaaattc aaaagcccaa ccaaattcgc
     6181 ttaacaattc tggatcggtt ccattgaacg aacgagaatc gtttttccac tgaacagaag
     6241 tgattccccc tccaaataaa aagtaaggag cagaggcacc aaattgtttc ccgatataga
     6301 gagattgatt ccaaagattg atagagcctt gtgcacctgg agccacggag tattcagaga
     6361 gaaaaccaaa gaaccagaga ggatgattga taaaaccttt ttcgataaaa agaccggcac
     6421 ctgctacacc tggatttgtt ttgtgagaag gtcctgtagt agtttgaaat aaaagactac
     6481 cacctacata gagtagattt tccccagatc taccggaaag atatttgtct ggtaagttcg
     6541 gagaatcatt gtctaaagag ttttcattta aattttgaat tttagatttt tcgatttcaa
     6601 caaatccaag ttcggttcta aaaactaatt tgtctttttt agtttcaacg ataatccctc
     6661 ggattgagga accgtcgttt aaacggaatt cggaataatg atacgaagac tcaggccctt
     6721 ttttattgta atcgattctt tgaatctcag actttgggat tctaaattgc ctacctttcc
     6781 aacgaacact gattacatcc gcgctttcgt ttatatcttc gacgaggaag gcctctcctg
     6841 attttaaaag aagttcggaa gcatataacc cgggacaaat acatgcaaaa aatagaatat
     6901 aacatattaa tttagctttc ataatataaa ctcgtgaaaa atcaagatcc agaagtttaa
     6961 attatgttat tcttgtaaat agataaatat tttttgcaaa tttgagagaa ttgaaagttt
     7021 ttcatattat aaaaattttt ggataattta acaggtagat tataatatga gaaactttta
     7081 atctcctaga aaagtgaaaa aagtcttcct agctttccct agtttaggta tttgtggcac
     7141 aatatcacaa attaaacact ttgttaggtg ataaacgact aacaaagttt tacgatttgt
     7201 gaagtaaaag agataggaaa tctaaaatga aacgttctgt tggattttta tttttaagtg
     7261 tgtcattatt gtttgtattc aattttagtt tgttatcagg aattcagaat gtatttagtt
     7321 ccgtatcttc tgcaattgca ggaggaattc cccaaaaact tcccctttta caagcgggtc
     7381 cggacggatc ggctaatacg gaaattgaaa tcgaactacc tcccggcaaa gtagtaccca
     7441 gtctatctct tagttacaat tccaacggag gaaatacgat tgtaggaatg ggttggagtc
     7501 taaacggact tccgaccgtt tcgagaaatc cttcgtatgg aattgggtat aacggaaaag
     7561 attcgtatgt ttctagtttg gcgggagaac tgatcgatgt tagtggaaat aaaaccgtct
     7621 atcattctaa aaaagaatcg tatctaaaat ttgaaccaca ggggacttgt ggggacggtc
     7681 cgtgcacttg gattgcaacc gacaaggatg gtaaaagata tatctttgga gggagtatcg
     7741 attctagaat tgcggcccta ggaagaactg caggatcgat tcgggaatgg gcgctctcca
     7801 gagaagagga ttcacacgca aacggttacg acgtaaatta tacacccatc gacgtaaata
     7861 acggtgacta ttatccatct acgatcacat acaacgacag aacgattcgt tttaatttcg
     7921 aaaatcgaaa cgacagaatt ccaaactatt ctttaggaac cttagaaaga attcaaaaga
     7981 gactggatac aatcgaaatt agagtcggtg gtaatatatt tagaacctac gatttagact
     8041 atagttatgg tcctgttacg ggtagaagta tattcagaaa gttaaaacga tctgggagta
     8101 atacttttgg aagtgaaaac tttgcggatt tagattttac atatacaaat cattccggag
     8161 gttttagtcc tgggaatata acctaccaag atttgaccaa tcgggctagt atgaatgtat
     8221 ttgtacctaa cattgttgtg gatgcgatga attttatttt aaacggaaat ctaccgtatc
     8281 atccatccgc tttagatgca aacatagacg cctctttaca atatgtggtt aaagttcctg
     8341 taccggacag aaacgcatgc aatctaggac ttgcgtcttg tttgtgtgct ttgcttccgg
     8401 tttgttgggg aggcaatcag cattttctag aataccttgc tggaaattgc tggagcttta
     8461 tgggctgggg cggattagga gcgtgtgatt ttggagtaga ttctgctttg acagcctggt
     8521 taccaatgga tctaaacgga gacgggatta ctgactttgc aactcttaac ggaaatgaag
     8581 cggatggatc gattcatttg gtaggacata tccaaagaat aggacagcca gcgagttcat
     8641 tcaacggtcc gaatattcca attcactaca atactttcta tcaggttgtg gatctaaacg
     8701 gagacggtaa gactgatttt gtatatgagg acggagggag gctctgggga gtttattcta
     8761 cgggtggaaa ttttagttct cctgtattat ttggaaatgt aagtttaaat tctgcaaata
     8821 gagacatgca cgtatttagt ccgtatgaat acaaatttcg atatgggcac aataacacta
     8881 cgccacttgc gggagacaga tcagccaaag atttttttgg ggatgtgaac ggggatgagt
     8941 tagtagattt tgtccacaac aacggaggaa gtttttcgat ctatctcaac agagaaacct
     9001 actttgacaa tccgattgta attggaggag gaggggactt ttatctcaat tcgatgattg
     9061 attttacggg ggacggtaag gctgactatg tacagcttgt tcaaacctac gacaattcca
     9121 ctctaactac gttacaagct caaaaatcag cgttagacac attgatggca cagtatcaaa
     9181 cagaacacgc aagagtcaaa gcggtagtgg atcaaatgcc tacacctact acacatgcaa
     9241 cgatcgacga tgttgaattt gagaatcttt tagcgtattt aaccgcaaac ggatacggaa
     9301 tgatgtccga ttcttttgaa acggacggaa aagactacgc ctatacccct gcgacggttg
     9361 cggctttaca aaccatttta gagaatatag tcagcgcaag aatgaacttt gtaggtcaac
     9421 agagttatgc aatcaataac cagatagccg caatctatgc acaaggaaac ctaggacagg
     9481 ctacgtatgc tttgcaggta aggacattca atttaactaa tggaacgtca caaaatgtag
     9541 cctatcctct ttttaactat gtcaatcctg ataaaagcac acttgcggac gtaaacgggg
     9601 acggtgtttt agattttgtt tcttttgtag gaactcaaag tatcgtttgt atttttacag
     9661 gaaacggatt ttcaaatcca attgcgacca atctaaacgc agggaatggt aaaaacctac
     9721 tggattttaa ctttggagaa gtcaacggag acggaatttc tgatttagta ttgtttaata
     9781 aagaaaatca tacaatcgaa acgtatcttt cgagaagtga cggaacgttt agttacagtc
     9841 caggttttag ttttggagtt ttttccacac aagaatatac agatccaaat ggaatcgaaa
     9901 gatcggatac atatcaaatt tcactccaag atatgaattt agacggggtt agtgacgtaa
     9961 gtatcgcttt tctatcttta gacaaaacct ggggtagaat attctatcgt tacaataacc
    10021 ccagaaattc gggagaggat caactactga gtgttacaaa cggtgccggt caaaactctc
    10081 aagtgcagta tcagttaaaa aacaatcatc caggggcttt acagccagga accgcaaact
    10141 atccggacgg gcctagtatg aatcccggtt ttttagtcac tcagacaaga caagatctgt
    10201 ccaacggaat tgtacaaaca actaactacg gttatacgaa cgaaagacat atcctaggaa
    10261 ctcgtaatat ttctagaagt ttaggttttt cgaatattcg ggaaacggat gtaaatacga
    10321 acttttacaa aatcacggat tattttcaaa acgactatcg tttggccggt gtggtacaaa
    10381 atcaaaggag ttacaacgct tcgaataacc taaccggttc tactacccat tctggtttta
    10441 gttttcctaa cccttttgga acggaaattg tattgccggg ggttgtaacg aacaacgact
    10501 acaaaaacgg aacgttagtc gaaacttcga ttcaaaattt tagttatgat tcttacgggt
    10561 ttacgacgag tgtaacagaa agtttaggtt cccatacgat tacaaatact tctcaagttt
    10621 ccaacaatgt ggccggttgg aggatgggaa gggtagtgag gtctagaaaa aacgtagacg
    10681 gtatttgggt agaagatgtt tcccttggat atactgggga caacttgact tctaaaacaa
    10741 tttttcctgc gagtgcttct cctattacaa ctacgtttgc atatgattct ttcgggaata
    10801 taatttctat caacgatcca tctaacgcaa cgagtacgat ttcgtatgat gtggttttaa
    10861 acctatttcc ggtgacaaaa acaaacgcgc tgggacacgt gacaactaca aactatgatt
    10921 ttgcgacagg tcttgaaaca tcttctacag atccaaacgg tgcgattaca ttaacaagct
    10981 atgaccctta tggaagaaaa gcaagcgtaa cttatcctgg agagggaagt ccgaacgaaa
    11041 cgtattctta ttccaataca ggggaatacg atctgacgaa tttgaataac aatgaatttg
    11101 tgactaaaag tgttcgagac aatgtacgtg gtaatacaag cacaactcgt atttttacag
    11161 atcctttggg aaatacgatt cgaagtgaat caaacaccgc actgagtgga atcaattcga
    11221 ttgaagaaag ttcctttgac tatacaaagg gtgttttgat tcgaaaatcc aacgaatact
    11281 atactaacat ttctccacaa tacactacgt ttcaatacaa tgaccctgac ggagaattga
    11341 ctacaatttt agaaccgagt gtaagcggta caattcaaac tagtattaca aaaacaggat
    11401 ttacggaaac aaggatgact tcatatccgg atggtcagac caaaacagag gtagttacta
    11461 aaaacgaact ggggcaagtg atcagtaaaa ccgaaaacgg taggatgatt ttaaccaact
    11521 attctccgtt tggtgctatt tcttcgatta cagatgtggg tggtcttact accagttttg
    11581 tttatgattc attcggtaga aggatttctg ttcaagatcc aaattctgga atgatttcgt
    11641 attcatacga ttctgtcgga agaatttcaa gtcagacaga cgcgagggga aaaacgatta
    11701 cttttacata cgatgtgttg agcagaccct taactcaaac tacaaacgga ccggaggcac
    11761 cggttcaatt tacgtatgac gatcctaatg ttccattttc tagaggtcac ctaacgcaag
    11821 ttacagacgg aagcggaagg accgagtttc ggtttgatct aaaaggaaat ccgatccaaa
    11881 aaacaaagta tgtggatgat ataactgcaa tttttaaaag agactatgat tctttaaacc
    11941 gtccgatgac tgaaactcta ccggatggaa cgaaactaca caatttttat tcgtctaacg
    12001 gtactttgtc gagtatcaca atggatacgg cggacgggac gagttcgggc cacactgtag
    12061 ttagttatca aggcccttac ttaaatgcaa atggagttcc gtctctaaga aggacttccg
    12121 gtaacggtgt tacgatggaa attggttttg aaccactcga caaaaaacct ctgagtgtgg
    12181 tttctaaaaa accggatggg actgtcatcg gaaatacgga actgacctat gattcaaaag
    12241 ggaatattac aaaaatagaa gacaagttaa atcctactcg tacacaagat tttactttag
    12301 acaacttagg gagaatcaca caagcgaccg gtaaatacgg gacacaaaac tatacttttt
    12361 ctgcaaacgg aaacttaatt caaaaaggtg catatacttt aggttacaca gatggaagtc
    12421 acgcaaatgc cgtgacaact gccacaagcc cgaacacagg gacattaaac tacggatacg
    12481 atgcaagcgg gaatatggtt tcacgtaacg gagacacttt acgttacgat tcgtttggca
    12541 aactgatcga gatcacaccg tatgcaacga gtagttcgat tcgaaatgtt tatgattttc
    12601 aaggaaacag agtgaagtca gtttcagaca ttactttgat ttctacatat acgttaggag
    12661 agaactatga gattgtaaga gaacctggta agcctgaaaa acatactttg tatgttaaag
    12721 gtttggaagg ggacttagtt gcacagtgga caagagaaga cgctacgtta cggatttctg
    12781 gaaatgattt ggaaagggat cgtttggttt ttggggatat ttttagttct attttcaaac
    12841 cattttgtaa ggaagtgact ggggattgtg gaacatacta cagaaatcga atacaatctg
    12901 agtttattgg aatatttgga tattctaaat tctttcaggt tggaataccg accccgtttt
    12961 acaaagcgat ttatttcttg ctattattag cagttattta tttagtatat ccttatttcc
    13021 taaaggagaa tgaagttctt gtcagacttg gttggaaagg ggtcacaacc ccagccctga
    13081 ttttgtcttt gtttgtagtt acatctttgc ccggttgtgg agtgttaccc ggaaccggag
    13141 gtaaagatgg agatccgcct tgggttctcg cacttggtgc aaacgtaacc ccaggagttc
    13201 ctagtattca aaacccagga gtaggaatga caggtggtgg atcagcagga ggcgttccag
    13261 taactggaat gtatttttat catccggatc atttaggttc aattactatg attacagatg
    13321 gagcgggaaa tccagcttcg ggaccagagc caggaacaag ttttgtgtcg tatgaaccgt
    13381 atggttcgat tattcgaaat gattcgtatg gtcctgacat ttttcgttac aagtttacgg
    13441 gacagattga agacaaagag actggtcttt attattacaa atcacgtttt tatgaaccta
    13501 cgttaggtcg attcttacaa gcagattctg ttttaatgcc gacaaacgtg aatggtatga
    13561 atcgttatat gtatgtggat ggtaatcctg tgaactatcg agacgttagt ggtcatgtaa
    13621 gtggttctgg tctcatgcac atggtgaatc gtattatcgg tcatgcgatg gggaaagatt
    13681 ttaattctaa gggtttggac aagagattga gtacgggtgg gatttccaag ggagtaaatc
    13741 gttttgtgca taacgcgacc tttgttccga agggtaagta ttatatgaat ggaacaaaac
    13801 tctgggattc gacgattgga agatatgggg cagcggattg ggtgaaaaat aatgcactat
    13861 caccgaaaca agagttaaga gggagtgcta aacatggagc tttgcgaaaa ttaagaatga
    13921 tttttgaaat ttttgggtat atggatattt caacagcaga tgaaaaaata gcatctgctc
    13981 aaactgaaga agagcgtaac gatgcattaa tagaacgtca aaatgcgatt gatttatttt
    14041 tgctaagatg gttaatcggt gcgccgtatt ttgccccagg tcttgcatcg agcggactac
    14101 ataataagtt agtgggtaca agtatatggt aaaaaatata tataaaatta tgtattatat
    14161 aatgttatta tacattttta gttgtaattt taattctaaa gatccgttag gtttagatga
    14221 ttattttgaa agatgtggta tttcgctcac aatttattta gataattgtg taaatgaaaa
    14281 ttctaagaaa tcaaaatcga ttaatccaga tctatgtcct tttatattgg atgacgtagg
    14341 gaaacattgt atgtgattaa ggaagcgtta acataaaaag aataaatatt caaaatcata
    14401 aaatgaaaaa tttaatatat attattctta ttcttattct ttatctatct tgttcggatg
    14461 ttaatataaa cagaaatttg gtaaggtctt atgagaaaat atattctttt tggtacactt
    14521 ttttatctta gtttcttttt gatttattgc aattttgatc ctaaagatcc gcttgatttg
    14581 aattccttag aaaatgatgg aataagatgt ggaatttcaa tagaaactta tgcacatact
    14641 tgtacgaaag aaaatccaaa cttctactgc actttgtatt ttcattttgg atgatattgg
    14701 aaaaaagtgc ggttttggat tttaaataga aaaagaaaaa caaaccaatt tatgatcttt
    14761 tatgaaaaaa ttaaagaata taataacata tttaatttgt attttaaatg tattttcatg
    14821 ctcagatgtg aatataaatg ggtatggagt agattcaaaa gatattgtaa cgaggggaca
    14881 atttaaaact ggtgtattgc aggcttattt attaaaatat aaatcttgta tttatcctga
    14941 caatgattca attgcttcag atgtaatatt tgattcactt ttactaagtg ctgatgatac
    15001 gtctactagc ctagatataa gtttagatag ggccgatttc tggactaatt caagatttag
    15061 agaatattat tataaagatg atatggatac ttgttcacga tcagtattat cggttccttg
    15121 tcaaccaacc gttgaagatc aagcaaaagc attagcttta tctttcctaa aagactgtcg
    15181 tccagaacga gcaagttttc gagataaagg tcaggggaat tattaagtaa ttcttatgtt
    15241 taaagagaaa ggataattat tttctaagtt ctctcccgcg tgagcgatcg aagtgtggtc
    15301 aagaaattgg aataagtgag aaattatatt ctaaaaatag aatacaatta cttgaccact
    15361 gtatttctac cctgtcaaaa tagtaatcaa aatttagaga tcaataatct aaaagaatgt
    15421 gccataaaaa aggatatatg tattatcgat catcaagaag taatgtatta agagtacata
    15481 caacaaaata aaaatagagt tcagttccct tttaaaaaaa cacagggata aaaaatgaaa
    15541 aacataataa aattactatt attagggttc ggccttcaaa tcgctttaaa ctgtaaacaa
    15601 acagacaata caaacgaaga aacactgcta tttctactaa cggcacaagt agcccaaaat
    15661 tgttcgactc ctgaattgaa aggggaaaat ataccactga aatttacacc ctatacaagt
    15721 agaatcaatc aatacatggg aagcctagga tttttgagta attttgaatt tggaagaaga
    15781 attgaaatgg atatgaaaga atctctacct gtacaatata ctattcattt ttataacgcc
    15841 aatagtccct gtaacgtacc tcaagattat agtaaatctt taagttcata taatttattt
    15901 tcaccaagaa tcaataaaaa gacggtatat gcaacaccgt tgtctggaaa tctaatggca
    15961 ttagcttctt cgtatggatc aagcaataca agtccaacgg atataacact gagtatagag
    16021 tcaagttcag tgtgtaagaa cccaacaaca gcagactcaa caattaaaac tttatcgttt
    16081 aattataaaa cacctagttc tctaacggct ataaagatag attcctatat acaaaaccaa
    16141 caaatagtat ttacatccaa tgtaacgaat atagggtcgg gtggtttaca aattgtagta
    16201 gtgcccggaa cagatgcttg ttatccaagc acgtataaga caattagttt caatcaaaac
    16261 actcagaatc aaaatcaagt gaattggagt tcatcaaccg catcaggtcc acttgtgatt
    16321 ttagtacaat acttttcgga aactcagaac acagcaccga atgatataaa agtacaagtc
    16381 cagtaggatc gttcaaactt gataaatttt aaggctaaga aatgataaaa aagattctat
    16441 tattgatttt catatttttc aatttttgta ttgcagattc cgaaagaatc aattgtagag
    16501 aagaattaga tagaattaat ttcgaaaggg atatgttatt aactttgtta ctttcggaag
    16561 gagggaaaga taaagtaact ccggaacaat atgctttcaa tcggtctttg tatcttttaa
    16621 attattatgt actgtataac aaatctttcg aaaaagaaca aaaatgcgaa ggagatttct
    16681 ttttaaaatt attttctcct gaaacaaagg atctaaaatc aaaatgagtt agagaataat
    16741 ccaatactct tttatcaggt aacaatttaa aagatttaag aaaacgattt taatttaggt
    16801 ttttgaagaa tagtaagact tgaatctttg tttgattgaa tataagattt aagatcccga
    16861 ggggatttac cagtaaattt aacacaagcc ctgtgaaacg aagaagcaga attaaaacca
    16921 cattcaagag caatattgag tagattaaac tcgatttttt tctccatata attaattact
    16981 tcaattgtcc gattataatt taaaaaatca gtaaaactca tattcaaata ttgatttaga
    17041 tagtaagaag cctgatgagt agaaagacct aatgcagcgg caaaatcagg aagtcttagt
    17101 tcttcttctt taaaaccttt agaatctaaa aaatgattca atttagtttg aattatttca
    17161 atatcgattc cttctaacat atttttagga ggatatttat attttttggg ttcttttctc
    17221 tctgggattg gaatcgtttc taattcaatt tgattgacta agttagtatc ctgaatcgaa
    17281 ataataacct tattaaacaa agaagggaaa aaacgttcta agagaattgt ataacaaatg
    17341 acggagccag gaatgatttc tgcaaagaga aagaaatctt tcttatcata aatcgtacct
    17401 aaaaaatcca aaacaaaaca aatagaaatt aagaaagata aaaagggtag gttgaaaaat
    17461 aaaatcgatt tgttagattt tagaatcttt cttaaagacc aggaaaaagt aaaaatagaa
    17521 attccaaatc caagaaagtc gataaaagaa ataaagtaaa gattgggaat gaaataagaa
    17581 aataaaatta caactggaat gattcctaaa agtcttttac aatagatcca aggattatct
    17641 aaagaatcta atatatagtt gaaacaaaca aatacagcca aactggaata aagaaccaaa
    17701 ccatagtaag agcctaataa aatcttattt tcgttttgta aggttccttg atcgatcaga
    17761 atcccattat ttaaaattag aaaaaacgcg gctgattgta aaacagaacc gtaggattta
    17821 ctaaaaccat catttgaaaa aagtttagaa aaccctaata caaccccaaa aattacacca
    17881 gcagcatgaa aataaaaaat acctaactct aaaatacttt tgtaattctc aattccgatt
    17941 gtattcataa caattctata aaaaaatttg atttaatttt gttttaatcg aatctcatat
    18001 ttactttcag gattatccgg aaagtaattg agggcataga aactatgttt atttatgatt
    18061 gctaaagcct ttcgaaaacc gttgtatttt agaatagctt ctttgtcttc gttatagagg
    18121 ggcaagccta tgtatcttga gaattcgtct aactcggatt ctgtgaagtt taagggtttt
    18181 atattaaaat aattgatcat aagtaatttt tttcttaagt ttattgaaaa ttgtcgatac
    18241 ttatacaaat aacttcattt tctgaatatt cgtaaagaat cctgaatagt cataaatatg
    18301 aataaaaatt taaaatcaac aaaaaatatt cgtaaagaat taaaaaaatg acatcacctg
    18361 ggctaagaat aaaatatatc cgcacggaag gactcgggag aaagtataat caagatgaat
    18421 ttgcatctac aatatatctt tctcagtcac aactcagtaa aattgagaac gatgaaaatg
    18481 acgttactga acaaactgca tatattattc agaatgtcca tggttataat atgaattgga
    18541 taataaacgg taaaggaccg atgaattatt tcggagaaga gaaaaaagaa gggaaattaa
    18601 atcttaagtt tgaagagatt aatcatattt atcggaatat tttacgttat ccaaaatcaa
    18661 aagcaactat tgaggcatat tttaaaatca aggatactca tcgtacagcc atagatcaaa
    18721 ttatacttgg tcttttatca gataattaaa tatttttatc atattaagat agttaatgaa
    18781 ttcttgttca tataaataaa aatgctatcc aataaaaaat cttaaagaaa tttaaaatac
    18841 acacaaatat tgcaattaat tgacttctcc atacaagaat ctaaatccta cttcgatctt
    18901 tataggacta catatttatc tttgttatat ggaataaaat atattgatat aaaaggaaga
    18961 aaatcataac ttatgaagtg tataagaata tttattttat aatttttatc aaatataaaa
    19021 tccgatttac gtcttattgg ggaggtttat taaaatacac ttcacaaata aaatttttaa
    19081 aagaaatttg aaaaaaagaa gtatataaac ttggatggaa cggtaaactt cattccctaa
    19141 aaggctaaac tggtaaggat taattgaaaa aactttttct tgtactaact gatttcaaaa
    19201 atatcgtttt cattacagta gctagtctct gtattcattt caaaatacta aaaagcataa
    19261 tattctttat attaaaaaca gaaactaaaa atctatttta catctgtcat atcttctagc
    19321 aagaacttct gcacgttgga aaaaatctaa atcagttttc tctctaagtt gcatttctgc
    19381 atataaaact cttgaataaa aaaatctttt aaacagaaag tcacttcttc taaattcttt
    19441 aggatctaaa attttaaaaa gaaacaaaaa aagatttata gaaattttgt taatcaaagg
    19501 aacagattct tgaacaaaaa ttgaatattt agtatcaaaa gcattatatt gtaagattgc
    19561 gatggcccaa agtataaaat gtattaatgc acctatatac gataatgaac cataaaatat
    19621 tccttttaat ggaagtatgt aaataaagat taatgcaaaa gataacatta taatgacgcc
    19681 aactgtcatt aatgaaaaac gaactctttg agcacctgtt tttttataga taagttgaat
    19741 caattttaag atactaaaac taacataaac gatttgatag ccaataaaaa tgtgatagtg
    19801 aatcgttgaa ctataattaa agttactcag gtttacattg atactatatg aacaagtaaa
    19861 agttgcccat aaaagataaa ttacgattaa agaaagaatg ccgaccttcc atttcgattc
    19921 tttttgttca gggttggaaa ttaaagttat gattctatct aagagaatag gaaagaaaat
    19981 tgtagggatt aacatccaat ctaaaacaat atgtctaaat tcaaaactaa caaattgccg
    20041 acctacaaac gaaaatagcc agatcgaaaa acaaattgtg aagtataaaa agtagaattg
    20101 tatcttttta cgacctggaa gatagaatgt atatattcct aagaataaaa tgaataaggc
    20161 aactaaaaca cagaggaaat ttgaaaaatt catgtctaaa tatggcaaaa gtactacaca
    20221 tttgacgcga ttttttgtaa agcattttct ttgatttcga tgattttaaa aagtgctaat
    20281 tcattgttta aataacatcc tggataataa acaagatctg aaaaaattga agaatgtaaa
    20341 gctccatagt cgcaataaac acggtggagt cctttccagg ttggattgat cattccataa
    20401 accattttat atttatggag taagcaatac tttgccaaat atttagcggt tattttgaac
    20461 gccctaaatc caatgattgt ttctttgaaa caaacagaat tccaatcagc aaccttaaga
    20521 ttttgaatta aataattatc tccagaaggg taccttttga cgatttctaa aggtattaaa
    20581 ttttcttttg ttttttctac taatctactg gctgcttgaa tttctccatc ataagtaaca
    20641 taaaaccatt tagaccaata atctaaattt actgcttcat attcagaata acctgcttct
    20701 ttatagatat ttttacaaaa actttttact gattctaata tttccatatt ttgtgtatta
    20761 tcccaaaaat gaacatgaaa cccgtctgtt tttgatttta ttaaaatatt atttccatta
    20821 attttattca taatatagtt atgtcacatt ataaccaaat ttcaataaat ttatctttat
    20881 ttcgaccttt aagttataac ttaggttatg ataatccgta tatgttgcct caattttaaa
    20941 aaaggtaatt taataaaaac aaacgcaaaa ccttttagca cttagtaaat aaaaaatttc
    21001 cttacaaatt gactaacgta gaaaacgggt ttagatttgt aggatgcaaa aacggggaaa
    21061 gaaaaaccca aatacgaagt atttgtatat atacccgatc aaagccggat ttccatcacc
    21121 agcagaagag tatttagaaa cggtattaga tataacgtct ctcgtaatac aaaatccaaa
    21181 ttcaaccttt ttcggaagag taaaaggtaa atcaatggaa gaagagggga ttaaagatca
    21241 agatataatt gtgatcgata aatccatcaa accacaaaac ggaaatatag tcgtatgtac
    21301 gatagacggg gtatttgtaa tcaaaacctt aaaaataaaa ggtaaaaaaa tagaattaga
    21361 atcatctaat tcaaagtata aaaccataga gataaaaaaa gaaaatgaat ttgaaatctg
    21421 gggaacagta acgtggacga tccataaagt tagaaatgtt cgcactcgtg gattgtaatt
    21481 ctttttactg ttcttgtgaa aggctgtttc gaccagaact aaagaataaa cctgtcgtag
    21541 tattaagtaa taacgacgga tgtataatct caaggagtaa ggaggcaaaa aatttaggta
    21601 tcaaaatggg agaacctgca tttaaaagga aggagtactt tgaagaaaat aaaatagaag
    21661 tattttcatc caattacgca ctttacggag atgtatcgaa aagaattatg aaagaattag
    21721 aaagatactc ggaccaaatt gagatctatt ctattgacga ggctttttta aaactatctc
    21781 aaaacacaaa agaagaatta tccaaaatag caaaaaagat caaaaaagag ataaatagaa
    21841 atataggaat ccctgttagt atagggatag gtgaaacaaa atcgttagcc aaaatttcga
    21901 gccaactcgc taaaaaaagt aaagaaaaca tatatataat caaagaaaaa gaagagagag
    21961 aagaatcatt aaagaaagta gaaatcaaag acgtatgggg aattggaaga agttatgaaa
    22021 aattactaaa aaaaatcaat gtacaaacag catatgactt cataaaatta aatccttact
    22081 gggtcagaaa acatttaact gtagtaggtg caagattaca gtacgaacta aaaggttacc
    22141 aagcattaga tttagaaaag gatataaaaa ataaaaaaac tatctcaatc gctagatcct
    22201 tttcacaaac tcaaactgag ttagaaatcc tagaatcaat cgtagcgaca tttgccagta
    22261 gggccactta taaactcaga aaacaaaacg gatatacaag tttaataaga atatttatac
    22321 atacaaatcc atttgcagaa aaggaagaaa agtatttaaa acatatagaa ataaaactac
    22381 ccgtaccaac acaaagcacc cctgaaatca tacattactg tctacaagga ctcagacaaa
    22441 tctataaacc aaagctaaaa tacaaaaaag cgggagtcat tttagacaaa ataacaaacg
    22501 aagaaaatta tcaaccggac ctatttgatc atgtaagaag agaaaaagta aaaagactca
    22561 atgagagtat agatcaaata aacgaaaagt tcggaaaaga aaaagtaaaa tacgccgtca
    22621 caaataaaaa gaactcatgg acactaagac aagaaagatt gtcacctcga tatacgacac
    22681 gatgggagga tataatcaat gtgttatcat aattcactga ccgaagactc tcaaaaatta
    22741 gaaaatcgat ataacgcaaa atttacgatc caagaatata agccaatata ccacgaaaac
    22801 ggatttaacc ataacccgcg tccagtcatt acaaatcaaa gtcagaatca attccaaaat
    22861 tttcagtggg gactaatccc ttactggaca aaaacattag aggatgcttt aaaatatcaa
    22921 aataataacc taaatgtgag aacagaaact attacagaga aaaaatcgtt caaagaagcg
    22981 attttaaaac atagatgtct tgttccctct acaggatttt ttgaatatca ggaaatcaga
    23041 aagaaaaaat acccctaccg aattttctta aaaaaagaag aagtgttttc actggctgga
    23101 atttttgata tatggaccga tccacaaacc caaaaaacac attatacatt ttccatatta
    23161 acaacagaag caaacccgct tatgaggcaa atccataata gtaaatatag gatgccttta
    23221 attttaccaa aagaaaaaga aacaaaatgg attgatccgg acataaatca aattggagaa
    23281 atcaaaagta tttttaagat ctatccggac tctgaaatgg atgcgtatac ggtaaaactg
    23341 gataatgatc cttataagcc gaatcgatac aaatactatt atccggaact tgaacaagag
    23401 ctactgtttt aacaaattca tattaaaaaa caaaacaaag attccaaaaa tatgaaattg
    23461 tctgtgaatg atttacatta aaaaatagcc tcagttgaac gaggcttgaa atgaagaata
    23521 aataaatcta cccaagaaga ttaacatcct gggtatgaag actattataa ctatcggtaa
    23581 aaagattcag gaaattacta aaaacaataa agaatttaat aaaaaatata caaatattaa
    23641 taaaagatta agtaaggaaa tgtaattgtt tctaaaatta agtttacttt taaattaata
    23701 tgataccttg acaaaggctt tgtcgaaaaa ttaaatctca taaaaataaa ccctacgtat
    23761 aattaccgta gggtaaaaat ggaaccaaga ccgctaattc tataaattaa ataccattta
    23821 tattaattat agaattagcg tatttacgta gtttaaccaa aactacgcat tttattttta
    23881 gaagctccct actgaacgtt atagggatag ctattgaacc cttgaaaact ctccgaatga
    23941 actaccaaga aaaccgaaga gtttaaaata tatgaatcat taactaaaat tacagtcaag
    24001 aatcattaat aatttaataa aaaaattaat attcagaata tttactatag tataaaaata
    24061 tgaattagat atttattatc ttataatatg actgtcaaat aattatctaa tcgccataag
    24121 atgaataatt agtaatacat gaaattcaaa gattaggcga taaacattag ataataataa
    24181 atgtgaaata taaaaaacgc ggtgaatatc taaaagtaat acctataaac gtatagtaaa
    24241 aaatactata tttttgggtg gtagtcataa ttttagtatt gacgtcttaa aaagactacg
    24301 ttatctacta cccaacaata acacctgaaa tatgaggaca aaagaaatgc aaacccatct
    24361 agaacaaaaa acttatttaa cggtaagttc aaatggcgaa atttccatcg atagaatttc
    24421 agaagaaaaa aattctatgc caatgaacgt ttatacaaac aaaactctta gatatagaat
    24481 accgtcgaat gtgtcggacc aaacaattga agaagcaaaa gacgaactaa ggccattttt
    24541 tgaaagatta caaaatggac atctgtacga aaacgaaaaa tggattttga cagaagacgc
    24601 aaaagaagtt tcgtacttaa tcgaggaaca tttatttaat ttaccaatag aaataaagga
    24661 agaagactaa aataaaaaac tataaattaa aaagaataga atataggtta ttaggtattt
    24721 aatagaaatg ataaagacaa tcataaaaga cgatcagata agagtgtttg ttgattataa
    24781 tactgagttt atagaaaaag ccaaaaactt aaatggaaag tgggaaccaa tcgaaaagtc
    24841 atggtctttt aaattaaaag accatgaaga attaaaaaat gtattacgga acgtatatgg
    24901 agaagatggg gaaagtttaa ctgaattcgt aaacatcaaa attctagcaa aagataacat
    24961 tatatcatac gacaaaggag gggttactct caagggaaga gaaattgcaa gggcatataa
    25021 taatacagta aaacttggca aaaccgtaaa aatgattacg gggtcaattg attatgctgg
    25081 aaactcaaaa catttgaata cgagaatcga aaagaattct gtgtttataa tagaaaattt
    25141 cccaaaacta ctattggatc aaatagatga taggtttgaa cttttagaaa gtattccaag
    25201 tgaagaaaaa ttcttttatc tctctaaagt ggatttactt aacgaaaaag aaaggttgct
    25261 caaaagactt gaagaattag aaaaattaat agaaaaaact ctataaaaac tgtgaatgac
    25321 gaaagaacaa ataagttaaa aagtttaacg ttttacccaa aataaggtct aaaccttttt
    25381 tagaattcct agaaaatgtc caaaaattat gatcaatatt aaaaattgta tgtttactat
    25441 tgtctatgta aaatttataa tattcctaaa ttaaaatagt acaaaataaa aaacctatac
    25501 taaggataaa tataaataaa cccaataaaa tggctcaaat agccgtttcg gacgaaatta
    25561 agacaatttt taggggttta aattatacct gaaatttcct taaatttcct gaatatcaaa
    25621 agaatcgagg tagtattgag ttaaatacaa aacaatcgat caatgaaact ctaaaaaaca
    25681 aaaaaaattt aacttatttg atcaaacaaa cttatcttga ttctataaat ttataaccgt
    25741 agaatattta aattctcgta gattaacctt ttgaaaaatt aaatccttca aaatagtaga
    25801 agtatctcta aaattgaaag tttaatccat attatttata aaatttgttt atatgaaaat
    25861 acaaaaaatc aagtaaataa gtggatctaa ttttaaatat taaaagattc tttaaactta
    25921 tctttttaga gtcttacaaa tttacaaaag aaatttcttt tctagtttat tcaatataac
    25981 ttgaaaagaa tatttttcat tttttggatt gtgataaaga aattcggaac ttccgaatta
    26041 tatttctgaa aactcttttc cacgatcagc acataactgt ttccagacta tttccttttt
    26101 ttcttccgaa aaaaatcttc ctaaactaat acttccgaag tataaattta ctaatataat
    26161 taaagtataa cataatggtt ttcatatgac aaccattatg tttatttcat aaattattta
    26221 agcatactta ctttctttca atctattatt aaattataaa aatttctcat aaattattaa
    26281 aaaaatcctt gcaaatttgc gaggattttt tatactgaaa ttacaaacgg tctgaaacca
    26341 tggaggaaaa atgattaaat ttactcaaag aggtccaaaa gtaaacggtg tacaatataa
    26401 agctacttat caaaaataca aagatatgga aggaagagaa tgcatacaga tctacagtct
    26461 aaaaaattat ttcccgaagg aaattcgtga acagtttcaa gtcgtaaacc ggacagatat
    26521 aatgacagac tattttgaga tggatcgttt caatgtttat gaaacgcatg aattattccc
    26581 aaaagttaaa gctactttgg aagcgattaa tgcctcgtat aacaaaagaa tggaaaagaa
    26641 aaaatcagaa aggcttttac caaaagtttc tcgatgtaag agccccaagc cttatcatag
    26701 tgaatatgta tctaaaatta gattccctga gttaggtaaa atcgtttatc tttcttgtgt
    26761 tcttaaaaaa caggaagcaa taaaagcggc gcaagctgtt ctaatgctca ctgaaaacgc
    26821 aaaatttaaa atagttgtat gctaagaaga taataactga agatacaaca gaaatttaca
    26881 aaagaagatc gatcccgaaa tagtaagtca ccgggatcag atcctaacag atcttcagga
    26941 acttttcgat tctatttcta aagtttatat tttgaatgga aagaagcctc cggaatatgc
    27001 ggactctatt acatcaagct tcgttctcaa ataacttggt tcaaaaaagt tcgggagtcg
    27061 tttgattctc catatatgtt ctttttgata catgcaaatg agaacttaca cttaacaata
    27121 aagcgggaag atttactcga acgaatcaat aaaataatag cgagaagtgc cgggtattga
    27181 gttccagaaa aaaataaatc aaaaaggaaa tccaaaaata ttaattgcat ttaaaaaatt
    27241 ctttcaatag agtccaattt taaaatgtta aaagtgataa taaatgattg tctcttattt
    27301 tatattaatt taagatgtcg gtcaaatctc agattctaaa attggacgat tcggtgaaaa
    27361 ttaaatcatt caaagaggct cgacttatta aagatgcctt aacaaaattc tatttaaaaa
    27421 atattcaaaa agcagttaat gaatttggat acgcgggact atcgagaagg ttgagagagg
    27481 cgggttttaa aaagtgttct gatacgagga ttatgagtgt attagatcgt gaaacactta
    27541 ctggggctga aaagttgtcg ttagaaatta aatctacgct ttatcctgat ttagaataaa
    27601 tttataaact acgggagcag ggtcaggaga tggtgcctga actcatgtta agagtctggt
    27661 ttccatctcc tgccacatca aaccgtacgt gctgttttcc cgcaaacggc tttccgacag
    27721 tcttcttcct tgattaggtt gtgttgtcct aaccatcaaa ggtaatacga cttcttttta
    27781 gatttcgtcc tatgaactta taccaaaaat ttcatcggtt gtgggaccaa tgatctgata
    27841 ggatctctcg cgttccgtcg ttcacttcca caacattccg attcccttac gccgaggagt
    27901 tcttcgaagc tgcatttcca gaatcttcgc tttacttaac gaaaaagaaa ggttgctcaa
    27961 aagacttgaa gcattagaaa aattaataga aaaaactgtg aatgaagaaa gaacaaatag
    28021 gttaaaaagt tcaacgtttt acccaaaata aggatctaaa ccttttttta gaattccaag
    28081 aaaatgtcca aaaattatga tcaatattaa aaattgtatg tttactattg tctatgtaaa
    28141 atttataata ttcctaaatt aaaatagtac aaaataaaaa acctaaacta aggatatata
    28201 taaataaacc caataaaatg gcttaaatag ccgtttcgga cgaaattaag acaattttta
    28261 ggggtttaaa ttatacctta aatttcctga atatcaaaag aatcgaggta gtatagggtt
    28321 taaaatgaca aatgaataat atataagaca atcaatcgaa ataaattaat aactgagttt
    28381 tatattcccg atagaatttt agaaatcttt taatatttgg atttgtcaat atcctaattt
    28441 aggaatttat taagctataa aatgaatagt atttattaaa tttatttata tcttatattt
    28501 caattttctt ccgaaaatta acaaagatat atatcaatga tttatatttc atatatagaa
    28561 acacgtaatc taatgcaaaa tataaaaaaa acactcaaaa gaaaagacag aaaaagaatt
    28621 aagtccagac ccgaacaact taccgatgaa ttatttacgt tgataccgca ttataaagat
    28681 gttttaaaaa tttctttaga gcttaaaaac gaatggaatc aatatgtgtt tgctccactc
    28741 ggggcctatt ttccaattct atttgaagga aaaccaaaat tagatccaaa atttttagtt
    28801 aaaatgaatc tacttcagca gatggctgca atagtgccgt ggagtttgtc aaaatcaatt
    28861 tataaattta cgaacgaatt aatagaagag ctaacaaatt cagaactacc tgaaaatatt
    28921 ccatgtgaag ctttaaaatt actaccatat tggtcaatat acatagaatt atctaaccaa
    28981 gaaataaagg actgtaaagg tttttttgta tttctggatt cgatagacgg aatagacgag
    29041 ctacgtatat taatggactt tgaagataaa ccaccttatt tattaaagct tttactaaaa
    29101 gataattgca gcatagaaga gtctttaaaa tttactacag atcaaattaa aacaaaatat
    29161 tttggaaaca taactaatag aattttccat tttttagata cttctaatga tctattttta
    29221 gagtatttta aaaagataat tcctttaata ttatatataa actcagaaaa ttcggaaata
    29281 acgggaaatt atccttatac ggaatataaa aaaagaacga aagaaaaaat ggaagttgga
    29341 attagtcttg aacctaattc gaatataact atttgggaag tcggaaaaaa ttttagtcaa
    29401 agtttacgat tacataatag aaatataaaa gaagaaatta aagaaaattc aaaaagtccc
    29461 cacattagaa gatctcactg gcaccattat tgggtcggaa gtggagaaaa tcgacgattg
    29521 actttacaat ggctttcacc tatttttata aacccacagt aaaaatttat tattcttgta
    29581 ttcggtaatc caattgaaag aataaataaa ttatttattt attcaaagtg attaatattt
    29641 aaaaaaatat ctaatctgtt ccctttctga aaatgcacct ttagttttat tttataaaaa
    29701 cctaacataa atcttccttc aagtgtatta attacctaaa gtcgtaatag gttaaaactt
    29761 gtattagagg atttagcact caatcaagac aaaattctaa taaatctatt atatgaatta
    29821 agtaaaatat atatattatg ttagatgaaa tataaaggaa gtggattgaa acaaatcaag
    29881 gaaataaaaa atgaatatta atatctattt ttatatttcg gatgcctgaa tgcttaattt
    29941 aaattaagct ttttgtttat agaatttaag agtctcttgc gagaccaaaa gaggaaataa
    30001 tttgaaatat aattttacat aatagaatta attgattaga ctggataaag aaattatagg
    30061 ggattattat aaaagtgggt gatccttatt tatcaggaag aacgaactaa tctgaacgca
    30121 aattatatcc atacgaaaat ggaatgtacg atctaataat atttatgagt aatccatcaa
    30181 ccaaagaaat agaatttgtt cgtaaaggct aattttgtta tgggttatta tttgaagtta
    30241 atatcatatt tcttttatat aactatgaaa cagaaatagg tggtctgatg ttgcttttct
    30301 cccaaattta aaaaaatctg gaagaaacaa aagtgataca taatttaact aatttttaga
    30361 cgtaaatgag aaatcttaaa atcgtgatca aatttaaaaa tactggagac gataatggga
    30421 attaggaaaa caaaatcaga actattcgat gccgcgaaaa gtattgggaa aaatttagat
    30481 atattggaaa aaaatagaaa tgtcgcgcag agtatttttg cgcgcgcgga agggaaattt
    30541 tcgattcaaa cgatttgtga gcacttagat tggcctgaaa atcactacag agaataccta
    30601 aaaaagggtc gtttacgaat tgataaatta ttcatcgccg cggatcgtat tcagcagtta
    30661 ttacaataat ttaaactacg ggaatcgggt ctttagatta attatctaaa atcatttcct
    30721 cgtgacttga catgaaacga ttattggaag ttaagatatt tgatattaca attcaaaaaa
    30781 agtaaatttt ttatgttatt attgcaaaat ttgtttgacg ctttatagag tagttagtat
    30841 tttatagtac attccctaca cttgtggggt tgaatcaata gactaattta aaaagttagt
    30901 tattaactca aaaaatattc cccacagttg tggggtttac tcttactcta aaaaatttcc
    30961 ttccgaattg ataaagaacg aaaaataatt actcataata atacagttac aactatgtaa
    31021 tcaaagaaaa tcttatataa gttgttcgtt ttctttttta atttcgtaga tagtccatgc
    31081 aacgcatttt tcgaaatctg caacccatga aaatattgag acgtgtctta tgagagttgg
    31141 acatgtaact acaccaagcc acggcgtgtg agctggcata gacgctttcg gtgcagcgtt
    31201 aacatgtatt tcgttagatt ttgataattc atcccaaatt ttttttgaat cagtactgtt
    31261 tgtacaaacc ccgcactgaa ttaagagtgt atttttgtaa tttatacgga atagcgtatt
    31321 gtcaataacg cacatatatc catccgcaaa gggaatttcg aattcgttag attttatgag
    31381 tggtttcaaa agatcaatta tatcatcacc tacatcttca cggctgctaa actcggcttg
    31441 accagttgta agtgtagtaa atactaattt catattgttt ttttccttag acgtaattct
    31501 atttttggat aaatattaaa tttacattaa acgactttgt catcatcact ccatcaaatt
    31561 ttactacaat ataactcata agcacatttg taaaatattt ataaattata atacgcaaag
    31621 attttgaaac tgtcgaatgt atagatcttt tattataatt agtcgtccct aaaaaaagag
    31681 tcagaaagac gaattatgta attgtaattt cagtaaacaa attatgtaaa aattatattt
    31741 cacaaaacgg cacttagagt aatcgataca ttcacaggaa aagtgttgca atataaaaat
    31801 cctatcctaa ttcattgaat gtagttactt gtttacgttt cttttttgta aaggatgtgt
    31861 tcaattgtgt tcggccgcac gaagaattga agaacgtatg gataccctct tccccagttt
    31921 catcgtgacg ggacataaac gtgattatcg gaagcatcta attgtttcgt ttaaagattg
    31981 aatgacgttc actaagacaa attcgaccct aggctaaaga ttttgcaatt gcgttttaag
    32041 gccggattgt tttagctact tagttgttat tcgaatatta tgaaattaga ttttaaatca
    32101 agattatgaa tcaaaaaaac ggaattccaa attaccttat tattgttctt ccttttttat
    32161 tttcagtcac tgttttatcc ttatactttt atcattttca ttcacaattc tcgtatgacc
    32221 aaagcgtttg gggtcaattt ggtgatttcg ttggaggcgt aataaatccg ttcttatcat
    32281 ttatcacagt gatttatctt atcaagagct attcacagca gcaaaaagaa tttaagaaca
    32341 ttattctgga taataagaaa aatggtttaa cgaaagcttt agtaactata ggcgacgaat
    32401 taaaagaatt ttacaaaaaa gaatcctttg tcgaattttt tcgaaaagaa aataatgaag
    32461 taatattgca ttcacttata ttgaatgcag aatatgaagt tgaattgagt ataatagaaa
    32521 gtaagtatga aaatcctgaa aaattggacc caaatgaagt ttctaaagag tacatcagtg
    32581 taggtggcga aacatcaatt atcgatcaca aagagaaagt cgaattcatt aaggcaaaaa
    32641 aactaaatga aattgtaatt ctaaggatgg gctataaaca taatgatatt ccaaaatata
    32701 ttgaaacaat gactacagca aataatagaa tcatgttgca caaatttaaa atcgcaaaat
    32761 cattgatttc tgaaatttat gatattgaaa atggcaatgt tctttgccac ctcttcctta
    32821 cagaaaatac tcttttaaat gatttataca gactaaagtt tgaatatttt tgacatttaa
    32881 cttcattctg caaatctgtc cgtaactcaa aggttatcgt ttttacgtaa tgatttgtct
    32941 cttggaatca cgggatggtc attagaatcc gctcgatcta agtccgtatc cattctcgca
    33001 gaattgcgat tgaagattcc tattgtcgaa gggacgtctt ataatgttaa ttatttttcg
    33061 atcggagacg tgacaatgac aagacaaaat aaagccgaga cacatagcgg attatttctc
    33121 cgaatctttt caactacgtt atcacactta caagatctgt ataagtccgg agacgaaatc
    33181 tattaccgat tgaaggatgg cttgaaatgt ttcacaagac cgttcagcat ggagtccttt
    33241 atgtgctagg ttattacgga ttcgagaaat acattctttc tcgatttaca gctattgacg
    33301 aaagtggaga gcagcctatc tctgatgtac atctattgct ttacagcgaa gaatttttgg
    33361 aatttcttga aattcataac ttgccagttg atccaaagac aaaaagtgtt ttggaacatt
    33421 ttggatacga tttcagagag cttttccaat tagtcagaat taaaatatga ggatttctta
    33481 agatacaaag cagaattatc aaggccaatc tcgactcaat ccgagaaaac taaatcgggc
    33541 gaaagtataa tttagtatag aaacgtcttg caaagaaaat ttatgtctaa gagaggggcc
    33601 atgtgtttat ttatttttgt aggaattcgt ttagaattca ttaaaagtct attccttaaa
    33661 tttatttgca ttgatggatt accagagttt tataatattt gtatatttat aggtggttat
    33721 acgaatatag ttaggcgcca cttttataat ctctcttcta atcgcaaaat cttatgagta
    33781 ataatgaaca actaatttat acgtttaagc ttccgaacgg cgaagaatat tttaaattcg
    33841 aagagaaatt tcctgtaaag gaattattag atggaattcg aaataggaat gttcagaata
    33901 ttgttacaaa cccatttaat gtaaacgatc taaaagaggg tgaaaaaaaa tccgttttag
    33961 aaacttggct taataatatt gataaattaa tttttgatgc acagttcgca tttagtctct
    34021 tacattactt taagaacgaa ggtattcccg ataatccagt atggattagt ccaggcaaga
    34081 aaggagagtc gattcaatta tttccgaatt ttgaggccca acattggtat aatcaggata
    34141 tgtttcgcat ttttgcagaa ttaactattt ctaaaatatt ttcaatatta gataatgttg
    34201 ccactctttt gatgaccaaa tacggtaacc atgacatagt ttttggatct tcgcgaggct
    34261 attaccacgt tgtagtaaag cgtttggcag aaggaagcaa tgacaaatct ctacaaaaaa
    34321 tgttggcatt aacagaaaat cctttgtttg ttgatgcaaa agaaattcgg aacgatatct
    34381 tacataatag gactccgcta atggcgagta taaatactaa gcttcatata accgataaag
    34441 ctacaattat gagtccagaa ataaaatatt tatctacaga tcgagtcatt gagatcatta
    34501 attttctaat atggcaggta tcaatagaaa ctttagattc gctttgatgt tgtccttcga
    34561 aaaaattcat tagctcccct gcacttttgc caaagtaatg ccatttgcag tatgcaatca
    34621 ggtgaaaatt cgcctaacga aatgtctcca taaggttccg agcgagcagc tcgcgaacga
    34681 agtggcaaag cgatgagcaa gtaggcagta atagcaatcc caaacggagt gggaaactgc
    34741 ggttagacga cgctgatcat tttcttattt atcgaaacat ttacatgaag catcatatcc
    34801 gagtttttca cataaaaaac tcgcttccgc acctccatat ggatctcctt catagaagcg
    34861 gcaattactt tcttctaatg tccaggcatt atattccccc tcaggatgag gtttcccctc
    34921 gaaatcctga ggggaatgtt cctttccaat cataatcatc atcttaagaa atgaatcctt
    34981 tgaatctgcc atcccatttg tattgttttc catctattga taattcattg gacttttcta
    35041 aacgaagcat tgttgcaaac atcccctcct cttctttatc taagaatttt atttgacacc
    35101 aagttccaaa aagatttaaa agcgtttcat tagttctttt gcaactaata atttgaaaag
    35161 atccattaaa agagattttt aaaatttatt attacaaata attgactatt taataagtca
    35221 ttaaccttat tgaatatatt aataaatatg aattttatat ttgaaaaatc cttatcttgg
    35281 ttagattttc aaatgctagc taaagacgtt ttgaataaaa tgttaaatat agagatgctt
    35341 aatttcgctg aaggtaaaga tcaaggaata gacttacgct acttcgtatc aaaagattat
    35401 cgaataattg ctcaatgcaa aagaataaaa catttaacta agaaaattat agatgaggaa
    35461 tataaaaaaa ttctaaaaat agattttaaa gaattttatt tggtattttc ttcagatcca
    35521 agtgtaaatt taatagatta tataaaaaat aaatttcata aatggatgcc taatggagat
    35581 ttgcatataa ttaatggatc acgattaaat gatttccttt ataataatat agatatatta
    35641 cttaaacatc acaaattatg gtttcaaagt acagacttat taaaattaat tcaaaatgaa
    35701 tatctagaaa gcaggtcatt tgatttttta atgaacattc aaaaagaagc tcttttttac
    35761 tataagagta atgctttttt tgaagcaata aaaattctaa aagaacagaa ggtgattatt
    35821 atttctggca ttcctggaat tgggaaaacc acactatcta agattctcat acttgaactt
    35881 ataaaggaca aatttgatat acgaataatt agaaatataa ttgaaggtga aaaactactt
    35941 actcaaaatt ccaaaaatgg tatgatccta tattttgatg attttcttgg agagaatttt
    36001 ttgcgttatg atgctatgca aggcaggtcg cgcgattata tagatttaat agaaagagta
    36061 caaagatcga aagataaata tttaattgtt acaactaggg aatatatttt acaacaagcg
    36121 atatgtgaat acccaaaatt gatagaatcc gagatgttta gaattacaaa atatgtccta
    36181 gaactagaaa aatataatat agaatcaaaa gcatatatac tatataatca tttatattat
    36241 tctaataata taacaaatga ttatatgcga atggttttag ttaataattc ttatgaaaaa
    36301 ataattaatc attcaaatta taatcccaga gtaattagtg ctatgacaag agaaatggta
    36361 ggaattccac cgggaaaata tatagaagaa ttttatgaaa atttaaataa tccacataaa
    36421 gtttggagag atgtatttag aaatctcata tcgaatgagg caaaaatact tttaataata
    36481 tttttatgtt tagatggaaa ttgtttatta agaagtctaa ataatgaata tgaaaaacta
    36541 ttatctcatg cttcaaaata tctcaacata gaatctacaa aactatttgt tgaaatatta
    36601 aaagaaattg aaggaacatt tattttaaca aaaattgatg gaaatgaaat tcaatatatt
    36661 gaatttcata acccatcaat caaagatttt ttaatagacg aagcttcgaa ttatagtgtt
    36721 attattaacg ctattattga aacaacttta aatattaata cccttttgtt tataaaagaa
    36781 cacttaataa cagaagaaaa atcgcaaatg aattcaatca tactagaaaa attactcata
    36841 aattatgatt cacttgttaa tttaaaaata caatttatat tttttgaaaa gaatttaaat
    36901 tttccttgtg tagaaatcaa cccattaaca aatattaata aattatataa aatttcagaa
    36961 agttttgatc caattcaata ccgctctgtt caaaatagaa ttattaaatt cttagaaagt
    37021 gtagattttt tagactttat tgaagagagg gatataaact tacttaagca cataatcaca
    37081 aaagtaaaga tcttcattac gtatccttat aaaattttag aaattctttt taagaacata
    37141 gatgattcag attcattatt ttactttttt agtttttcag atgtttttga gaaggaattt
    37201 gacttatatt taattaatga atctacttta ataaccaata aattcgagaa gatagtaaca
    37261 gattctttct atttaaatga caattatagg gcatatgtat acgaaacatt atctgaaatt
    37321 aaagttgaag attatttcaa agataaaaat gttaaagcaa aaatcttata tcaaatcgat
    37381 agattagaag aatattataa tgaaagagag aaaaaatcta ataaaagaat aattgataaa
    37441 aaagctaaaa ttgaaaaaaa agaaccagtt ttttccctta atagcatatt taacgaagaa
    37501 atgttaatga aggacaattc atgatctctt tgaattattc ctttaaaatt ttaggatcca
    37561 aaagcgggtt caaacattta acagtatgaa atccgaccta gaaatatcta ggggacttca
    37621 ttcagtgcag taagttacaa ttaaacacgc ttctaatata attgtcccct atttgaacat
    37681 catgtttcaa tttcaacctg atttcaagta gtgaagactt ttgaagtatc aactccatct
    37741 tcttgaagtt catttaaaaa taccccaatc gcaaattggg attgaccaac gaataaagca
    37801 aataaaccaa caataaaact tttaaaggtg gaagattctt tttctttcat taggtgaata
    37861 tcaatttact ataggcggtt tccttgaatg tcgtattaat gacactgatt tagataataa
    37921 tactggttca cttaaagtta taatacatca tcatagtatt tcaaaataat gataaaatta
    37981 aaaaataaac gcacgatact atgactattc tatagatagt ttaagatttg ttcattaagc
    38041 tagaacatat atattgtcaa cttttgatta aatttaatat aagttatcaa ttgtcttttt
    38101 tctttaagag gtttataaga ataaaaatga tgtttttaat aaagtaaaaa ttaagagtaa
    38161 gatgcccaac cacctcaatc gtgacaatgt tagttcctcc gtaaagattt gaaaattcta
    38221 tattactttc atgaatttta taagtaaaag gatggtattt atcttttaaa aaataaaaat
    38281 ctttcttctt tttcattgaa tcgaaaaaaa ttttactatc aattcgttca taagtaatct
    38341 ctttgaaata atgaaatttt actatttttt ttcttgaaga aaggcgaatc tttttttcaa
    38401 ttttgaacaa cttaaacttc atcttttgat tagtatatgt gtttttctct atttcaaatt
    38461 ctaaaggaaa atatgtgaat tctctataaa gtgcacgagc aatataattt tgtaagttga
    38521 ttgttgaaaa taaggtaaat ggaaatagat aatttggata ataaagagta aatataacat
    38581 tggataagat atatggagat aaataggaaa aattaactcc gttttcaaaa tttttacttt
    38641 tataaggtct tttcgaatga gttaggaaaa aaagcaaaaa attataagtc ttgtttttaa
    38701 tgtttggtct aatcaaatcc caaatattta atactttttc ctctttacta gttataatta
    38761 aaatattatt taaatagaga attaagtaat tgtacaaatg aaattcatcc actaattccc
    38821 aagatttaat atttttatat atctttagaa tttctataca atgatttaaa aaagtttgaa
    38881 gtaaatgtaa ttgattagct atactagagt tgactttagt actaaattta aataaattac
    38941 taagaataga tttacatttt aaaattacat ttatgttaat taatatttta gcgttctttc
    39001 cgatcatttt ggtttcaaac aaaaccattg agttataggc ttcctcttgg acatatttta
    39061 taaactcatt ttgttgattg tgtaattctt ttattctggc gaatcttatt tctctaaata
    39121 tagctaagta tgaaagaaat cctccgaaca ggaaaagtat aaatgttcct aaatttttaa
    39181 atatcgaaat taatatttct atcccgtttt tattttttga taagaaatct aatatgtcta
    39241 aaaaacattg aatcataagt tttattttta tgttatttga tattgtatgt aaagaaatgg
    39301 ttttatcaac atacgcatta ttgctttaat tacctatttc ataaatatta gaatagttaa
    39361 gaaaatggca ttaaaatata agctatttta ctcaaacact taaaaactat tttaaagaag
    39421 aggcattata agttggttta taattttcta tattgatttc aaaactagtt tcagatttag
    39481 cttttcctag tattattgat tctttttttg gtagttctaa tgtcatacca ccatcagcca
    39541 ttggcggttt taaataataa aaactattgg gaatcaaatt tttaaaaatt ccattaacta
    39601 ttccctttcg ttgaacgaga caatacttat tagaaatcat tttaattact aaaccataaa
    39661 caccatcaat ccattgagta gtaggtatca catttttttc atccagagat gagacccata
    39721 atccaacaat tgtcttcgta tttgcgatta atatattaac gtcattaaaa tcaatgttat
    39781 ttgcttttgc aaaataaaag cgtatttcag aaattaattc aatttgtaaa ttatctacag
    39841 tattcatgga taatttaagt tcttctatct ctgcttcaaa tttcattcta aggttttgtg
    39901 attgttcgat agttaattta atatcatttt cataatgttc tttaatatat ctaatctttt
    39961 gtgttatcat agaattaaac tctattactt tcactttaat ataagggtat ccaaaagtat
    40021 aaaataagct aattgttact gctggaccga tagcaaacaa atagtcaaag taattagaga
    40081 aatataagct ttgaacatat aatagtctta tctcaacggg taatttgctt tttaacagta
    40141 taaagattgg cttccaattc caggtacata atgataaaaa gaagctgctt attaatgggt
    40201 ccgatatgcg atcatacatg gatgccttaa aagatttaac taaatcttca atcataattg
    40261 aatccgtctt gattaactaa taatccaaag ttttgtataa actttgtaaa ataactgaat
    40321 atatgtatat cataaaactg tggtatttta tcaactcaaa ttatatctat gactatagct
    40381 gcaaaatatg atttcttctg atattttggt tgccttatgt ttgaatcttt gttccgaaat
    40441 aataatgcct gttgataaaa aacagttttc aacaaaaatt attccagtga ggttttaaaa
    40501 acaagacaag aaaatgggtt taaattgacg gaataattcc tttaggatac aaactttttt
    40561 aataaatttt taacatttaa aattatttgt tctatctctt gtccatatgg atcatccaac
    40621 tttgtagaat aaagaatgtc tgtgttgatt ttgtattgaa aatttgtccc aagatgatct
    40681 acacttttgt aatactctat taaatgaatc tcattattta attttattat aaatttaaaa
    40741 attttatcta cttctaacat gactagtgag tcaaatacaa tctctacatc tatcaaagct
    40801 gcataaagat catctaatgc tttatttagt cttttccctt taactattct taaataatct
    40861 tttttattta gttcatcaga attaatagga attcgtcctt caatctcttt gaaagcttca
    40921 taagtctcac tattaaaatt gacaggacta cgaatcgatt taatatctgt gcgaacttgt
    40981 atcaggcatc ttaacaactt catagcagtt tcatatttat gttgtcctga aatttgcctt
    41041 tgccaagtat tcaaaccttt ccaagcaaca attgaaccta caacacctgt aaaacttaaa
    41101 aaaatatatt ttattaattc agataaattt gaaaatgtaa aagtttcaaa atcgatgttt
    41161 tgaaaaaata ctagttcaca cataatatca ccttagatta ataatgtatt tatgaatttt
    41221 ataatgttct ttagccatga aaagatatta gacacctaag ctttaagatg tcattctcac
    41281 aattaggata cgtgttctta taaattataa gaataaaaca ttataaatat ttctttgata
    41341 aataaaattt atgtaatagt gttatattaa attattttta gtatattcta atttatattt
    41401 atgccattta ttaatattaa tttttaaaat gtatatatca ttattataaa atttatacat
    41461 gatttatcga attcagaaaa taaatcaata aaattttgtt taattttaat gcctatttcg
    41521 ataatttgtt tctgtttttt taataacttc atttaaattt ataatatcat atctattttc
    41581 gaaaattata ccataataac tatataatat atccttttat aattactaac ttaaagtcaa
    41641 taaaataaaa aatattttac gatcaatatt attaaattta tttaacattt ttgaggatat
    41701 atgaattttt gtaataaaac aaatagaatt tataaaaaaa gatatatttc aaaagatgaa
    41761 tgaacattat tgacttttag atctcattgg tatgttcagg attattaatt tactactata
    41821 acgcataaat agagtacttg ggaaagattg aatcgtaaat atgaaattcg attatataac
    41881 aaagaaagat ttagtttatt ggatattaat gcttggttta ttatttttac tatctcttac
    41941 acataattta ggaaataata ataatatctt aaattattta agttttgcat cgacttcaat
    42001 atcaattgtt ctgtctttat tggctataat atatactttc tttcaaaatt tttatcaaaa
    42061 ttcaacggta gaaaatttaa ataaatctag ttcagacatt agagattcaa cgaatagtct
    42121 tagtttactt atgactaaaa ttaatgaagc aacatcaatg ttacatcaag gaattgataa
    42181 taaaatgaat ctatttaatg taaatattga aacttcagtt cataaaataa gtgaaatgtt
    42241 tgaaaaaaaa tctctagatg aatcaaataa ttcatcaaaa attataaatg attctgaaaa
    42301 tattgaaata aaacatttta ttgagaattt aaaatcaaat aaaaatagtt cgatagaaat
    42361 aagtaaagtt tttcaattta taagaaatta ttatgaaaaa ggtaaagagt ttactataga
    42421 aatgatgttc gatgaattaa atatatataa gaatatcgac aataatgagt tcccgacatt
    42481 gtcatataaa gcaggttatt tagaattatt attatttata cttttaagtc ttaatttaat
    42541 aagtcttaat gttacaaatg aacagtatag cataaaaagt atatctcctt taatatcaaa
    42601 taaatgaata ttactaaatg aaaaatgcat aaactcgata ttgttaattt ctttggattc
    42661 atatatagag aacataaagt atattatgga aagttgagaa tatgtttatt gaaaatcaat
    42721 tctttaaccg tgatgtatat tcaccgtttc gcaaaggctt ggatggaaag aacattgaac
    42781 tctttcctat caatgttata aaatatttac gttatgtata cctatattaa agcagtaatc
    42841 tcgtcacaaa ttcctactca tcttgcattt acgatctaat atttgagtca aatcaataca
    42901 tattaaaata acaaaatata taatttgttt cttattaatg aaagatgatt gccgtgaaga
    42961 atttaaaaac atagattcga gtatagaaaa aatacttatt gaaaattgta cgaatattta
    43021 tagagtatga agaactatta tattaataaa ggataatact ataaatgata tactcaattt
    43081 caattgaaga atataacaat ttaaacacag agcaaaaggc gaagaggatg gattcaattc
    43141 tgttaatgca gcacatagaa atctatggaa atattgatat tatcaaagaa agattttcta
    43201 tatttaaccc ttcggtagta aatttattaa atactaaaat agtatcagta atgtcggagg
    43261 aagataaaca gaaaataata gatatgatgt ttaagtgtat tattcaaatg aaatatacag
    43321 aatttacaag tggagtcatg aatcttattg tatatgattc taatttcgat cctcaaataa
    43381 gttggaaatc tccaacgaag caaattcaat attctgcatt aagtcaattt tctatcataa
    43441 gtagtcgtat ttctatggaa tattttatgc gtctgttata ttatttaggt gaaaagaagg
    43501 aatttaatcc aaaaaaatcg gcgttcaaag atttaaaaaa atggcttttt cgaatcgata
    43561 atcctttttc atttttcgca tatcaaattt tcaaagccta taaatttgat agagcgcata
    43621 ggactccaga agttcatgca acatcaaaat tgaccaaaga aatactactt ttatcaaatc
    43681 aaaatgaaaa agaccataat aatcgatcag aactaacgaa tctgatgctc aatatttggg
    43741 gacctctttt tgatattcta aacgaaaaga agccacattc attttcgggc gatccaatag
    43801 ataaagcatg gttcgaagca catttgaaag attctcagga agagaaagct aaaatcctag
    43861 aagaatataa aagccaaatg gaataatgaa aatatatttt agatattctt agaaggcaat
    43921 tgagcaaaac aaaatttaac agttgattgt ttctttttcg tctcaagatc gaataccgtt
    43981 atacaccttc cctgtaagtt ctgaaatgtt taatgttatg acaataacca cttcgtaaaa
    44041 aaacctaaaa cccctactct caatcaatta aaagaaaaat aatcaaagca agtaacccta
    44101 aaaaacacca acctacaaga gttccgaacg tagtatataa gaggatgagt ttcaatattt
    44161 gtaaagtaaa cataaggatg ttttgattag gaagataagg ctatatccga aaatagattt
    44221 tcttcttttt ctttcttagc tttagagatt ctagatttag aaagatcaaa ataacctttg
    44281 tctttttcaa tccctataaa cctcctatta gacttaacgc aagcaacacc tgttgtaccc
    44341 gaacccatac agtggtctaa aaccgtatcg aattcattcg tataagaaag gataagaaag
    44401 tttagtaaag aaagaggttt ttgagtcgga tgcattcctt tatttgaatc gcttggaaaa
    44461 caaagaacgg aatcggggta tctagtacct tcatctaaat attgatagtt taaagttttc
    44521 ttaccactga tattaataaa ttttatcgtt tgaagtgagc ttttaccctt tacttggaac
    44581 tttggatcga tacaatattt ttgaggattg taagtaggaa gtcttttgta aaaaacgagt
    44641 atattttcgt gggaacgatt cggcataatt ttagcagaca taaaacccgt agctttagtc
    44701 ttgtaccaaa tgagttcgta tctaaaaagt ttcggattac tttgaatgat ttgagtcgta
    44761 aaaggttgat tgcctgtaaa aataacaact ccgttctcta ttagaattcg attgtattct
    44821 ttccaaagat tttctaaaga taaaactttg tcccatttac aatcggtttt accgtaggga
    44881 agatccgaaa aaatcaaatg aaccgatttg tcttttattt taggaaggac tttaaaacaa
    44941 tccctgttat agagtcgaat atccaattta aaaagaaatt ccgattagaa aaccgataca
    45001 cacagaaatt aaaatcgtgg aaagagtgac ttttaacttc tgaaaaaaag taggagagta
    45061 agtgacttcc tcgaaatcac gacaaaaaaa ctcagaccaa cagattcttt ttttaagacg
    45121 taaatactcc ccttcccttt cttttgaaag aatggtaact gtcgcttggg aggattctat
    45181 cttttgccaa gttgcatgca gtttttctaa acataaaaac caagaaggcc ctttgagttc
    45241 ggaacaacca gtatcacgag tagaattgaa attcgactca agtggaatac taccaaaaga
    45301 agcacaatta gaaaatagaa atagaatata aagaaaaaga aaacgtttca tttcttactt
    45361 tccttttttt tagaatctaa aaaatcacag gtgttttgaa tttccttggg tatatgactt
    45421 gcataacaga ctagtttaga acggtcctta gaataatctg ctggagatac tttttcaaag
    45481 tgttcctcgt tatgagaaag atgaatttct aggttattga ttttaaagaa agaaagaaga
    45541 agaatgaaaa ctaatattct tgaaatcagg aatgatttgt gtttagtgag aaagttttta
    45601 aaacgaatta gataattttt caatgatgta acctcataaa attttaattt aaaagattac
    45661 gtttagatgt tagattaaaa atggattaag agcttccacc tccacgcgct ttagaaataa
    45721 aatcacctaa tgattttagg atctcacccg atttaaacca ggacatgaga acaatacccg
    45781 aggttaaaaa aagaccgtgt acactcactc ctccaaaccc ttctgaaatt ttctgatccg
    45841 gaaaaaatct taaaagaaaa agacccagta gtaaaaaaaa taaacctaag aaaaaagcct
    45901 gattagattt tcgaaagggg ctttttttaa cgataaccgt attttctaaa ctcttttctt
    45961 cgtttgaatc cttatgtttt tctaaaatta cttttgttgt aagttttttt ttcataaaag
    46021 tagttatatt aataaatcct taactgattc ttgatttaaa accgcgtaac aaaatccttt
    46081 gaaattttga tcctttttct tttttaaaag tgttacccct ttaaaaatag aaatgagttc
    46141 tatccactcc ggatcattcc aagaagcctt ggtcacagta caaccaagag aagatacacc
    46201 cactgattca ctatttgaat tacgggcgtg aatatttaat cctacctgat ctaaaaagat
    46261 agggtctaaa tcgttccaaa tatggtcgtt attttcatct cttcgaaagt aaattggaga
    46321 agcttgaact aatgcatcat gacctttgtg attcccaagt tctaccaaat aaagaccttc
    46381 ttcggttctg gcttctcctt ttaaaactcc atattttaaa agtgtttctt tagaaacctt
    46441 tcctgggtcc atcgtaacta ccctacttcc ccaggacaaa ccacccggaa aaatgttaaa
    46501 aagtagatcg ttaaaacggt caaaagtgtt cttgtttaaa aaaaccttat tatctaaaac
    46561 gctaatacca cggacaccga tcaaaatgtg atctaattta aaatcgattt tgtatttaga
    46621 atttttaaat ttagatttgg taagttcgat tagctctaaa acaaatgtat catattgcac
    46681 aaaaaaaata taaaactaaa gttagaatat cgggtaataa aattgaaact ctaattaatt
    46741 aacctaacgc accaaaagtg attccggtgt aacgaatttt actttttttc caccagttgt
    46801 ttaattcgtt tgtaagttgt ttgattcttg caccaaaaat tgagttttca gcactcatcg
    46861 aagttccgat agattcacta ataacaccta cggatgtgga atagttagag attcctccga
    46921 tgataccttc gccataggaa gaaaggacac taattaaaaa atattttaga atttgatcct
    46981 ttaattctct gggaacccta gatgcgtgat cataaccagt agtatagtca acttgatacg
    47041 cacctggaag atttgaaata ttttgattta aaaaacgata accttggata cccgattgag
    47101 tagaaaagcc gatattaccc caaggcactt tagtatatac agctcttaaa ataccagttt
    47161 tgaattggat gtttgctttt tcggttaagt ttaaaatcgt agaaccgtta taaggaaaag
    47221 tcaaaaccca tctgtgtaat ctacagatat tttttcttcg tagtttaaga aaaaaattat
    47281 cacttttaga aggatcaaag tcataagtat cgtcccactc cgcatagtct tctattctac
    47341 cgtttttagt ttctaggtct atcctacctt tttgacccgg tagaggtctt gcgcgaaaaa
    47401 gcctaggata aatatcccag tcaatttctt gaccaaatgc taaaacggtt tggtccaccc
    47461 aatttttaag ctgaaaatcc tctaactgag tacctcgcgt tgtaagaagt ggttcatttc
    47521 caataaacat gatacgacga aattcatccg gatgaatcaa acaaccccaa ccgggaagag
    47581 gtgaatttga tttttcaagt tcaggataga tctttgcaca aaggtcgtgg tattcgtagt
    47641 cttctgactg tttgtttaaa tccccgtcaa aaccgtaagt catactatat atattgaata
    47701 taataaataa ttaaatatcg gaggaaattt ttgattttgc gatttgtaat tgttcgatcg
    47761 gtacagaata ggtttttccg gaagcaagtt cacagataac ggtttttccg tcttttgcga
    47821 cttctttgac cttagcaagc atcccaccta cgtttacttt gttttttgcg taaactctca
    47881 tgatcagacc aggttttgga agttgtggcc cgcttccgta ggactttctt tgttctctta
    47941 cttcttcctc aaattttttg tggcggattt ctctttgttt aatttctatc ttttcttttt
    48001 ctgaaatttc tttttgatat gtgattttat ttctgtcatg tttagcttga tcgatttttt
    48061 tttcacgagg agtcctaata tcctcgtttg tcctagtatt tcgataggcc atgtagtctc
    48121 ctgacttacc atgaacgact accttttttt tgactaaaga attagaatta ccaaacataa
    48181 atgttagtga gacgtaatac tagaatttgt ccaaaaaccc gaaaactcaa tcactccaga
    48241 aaaactaatc tcgtttgcac aaaccggaat aaaaaactga gtatcaccat ttccttttct
    48301 agaataattt ctaaaattag gatctgagtt atttcctttt acgttcatcg tccagttacc
    48361 gtttgcgtgg atggctgtaa taaaatagag tttatcagta gaatttaaaa cagaattccc
    48421 cgaaagggtg aattggtttt gaaactggat tctattaaga tcttgtagag tgatcgattt
    48481 acgagacaca aaacaaatat aaaactaaaa ataaaatatc gaaaaaaaaa taatgaaatt
    48541 tatttaagat aaaaattagg ttttttaaat ttcgtaaaat gatttaaaac cctattttaa
    48601 ataatttata ataatttaaa attatttttc accgattcat aaatacctga ataaaagtaa
    48661 gggtatggaa aaaaaagtag gccgacctag gggagataat tacgaaaaaa atctggcgat
    48721 acgtttaaaa tcgaatacaa acatacaacc tacaaaagta aacgaacacc taatccattt
    48781 agcaaaatca ttttttaatc agatcaattc cgaacaaata gaaggtagaa aaccagtata
    48841 taactatgat cagttaaatc aaatccgtga cggtgtgtta ctcagaccat cctggagaat
    48901 acctatctca caattaagaa acgcaagtta cggcacaagt ctaatctctg caatccatac
    48961 gataagaatc gatgagttga gtaaatttgc taaactaaat aaaaacaaag ggctttggtt
    49021 tagaacagaa aacgaagacg acgaaatcac cgatgaaatt caggaaaaaa tcaaaaggtg
    49081 ttctcagtat tttgataaaa tgggggattt agtagaagga tggatcaatc gagatcattt
    49141 ttcatcggtt tttgaaatga tgatacgtga tactctaacc tttgatagta tctcgtttta
    49201 tttagtgtat aattcgttag gtaaactcgt agaaattaaa tacgtagatc ctgcaacaat
    49261 tttcagggtg gaaaaaaata agggatataa gggagacaaa agtatttctt ttgtacaaat
    49321 cattgatgat agggtcgtcg aagtttttaa cgaaaatgaa atattactat tacataaaaa
    49381 tcatatatcc gacgtatcca tgagaggatt tggcttttct cctttagaag cttgtatctt
    49441 agatttaatc ggagttatca gatctttaaa atttaatcgg gatacgttca caagacaaca
    49501 tcccccaggc tttatgtcat ttgtagggga tgctacacaa gaagttatag attcaattca
    49561 gttacaatat agagaaatga tttctggaat tgatgattca cataccatac ctattcttgg
    49621 cacgtctgca ggtgaaatca aatggactcc attaaatatt cctaatgata tggtattcaa
    49681 agaactcatg cagtggtgtg tatcttttgt aatcatgtcc cacggtatgg atcaatcaga
    49741 actaggtcta agactaaccg gttcatcctt atttggagaa tctaatcagg tggaaaaaag
    49801 taagttttct ttgaatcgat cttgtttttc cttactaaca tacttcgaaa tgagttttaa
    49861 taaaatcaga caattaagag aggatttttc ggggattgta tgtgaatttg taggtacaga
    49921 cccagaagat gaaaaagatc agttagataa aaacaaggac gaagtatcaa actggaagtt
    49981 aatcgacgag ttacgaatag aacaagataa acctacaata gcccaaaccc tagccgatct
    50041 ctacggagta agcgaagaag agtataaaat ggcgggtgct gttattttaa atcctatttt
    50101 ccaacaaaat ttacaaatga taaaacaaac aggacaaatt aaagaagatc ctaatttaga
    50161 atattctgat aaagaattag aggaagaaaa agatccggat ctagtatttt aaagattgag
    50221 ttttactaga ttattacagg ccactccacc tacagtctgg aaattaccgt ataaccacca
    50281 agtttcattg tcgtgaaaaa atcctctttg aacataggag gtgtcgtttc caagaccgtt
    50341 ttgaggataa taggattgaa gttgcataga attaggatca atacaagcaa tagaaattct
    50401 agactcgaaa tttaaagtgt aaaattgacc tgcaagatag agtttattat ttttagttgc
    50461 aaaactcatc acattcggtt tcacaaaact acctccgaac tgattgagat aagaactaag
    50521 aagttcaccc gtattaacat ttaaacatgc aaaaccaaaa cgaccatatc cagaaaaaaa
    50581 agtaaaaacc cctccgatat aaagagtatt accgatttgg atcatatctt tgacacccgg
    50641 atttgctcct ccataaatct cattagaaga accccaacta gaaatcacat agccggaact
    50701 agagtccagt gccgctattt ttggaataga ataaccacct atcgaattaa aattaccacc
    50761 tacaaatatt ttagataaat ctttagataa taaaagccta tagggataac caccaactat
    50821 gtaatccctt ggataccaag gtaaaacggt aagggttatt acatcaagtg ctgctaacat
    50881 atttctagaa actccgccga ctgaagtaaa agttccgcaa agatagagag tatttccatt
    50941 tacacaaaaa tcgaatacgt taggagatac acctccaatt cctccacttg gataccaaga
    51001 aagaagggtt cccgtatttg ggtctatcgc ggcaataccg tttctaagaa ttccgttaac
    51061 agttgtaaaa cttccaccga ttacgagcat attgttaata aggatcatag aattaattcc
    51121 aaaaactcca ctttgaccct gaaaaagaga aagaacagaa cctgttcttg agtccaaagc
    51181 agctaaaccg tttctattta cccctccaat acttgtaaaa tttcctgcta caaaaatcgt
    51241 attttcgtat tttatgatag agtaaatttc accgtttgcg ccatttaaag gaaaacctgg
    51301 atctacaatc ggttttagtt tcggattttg aaaatgtgca aacggtaaaa acatctaacc
    51361 catagaaagt aaacaagatg aaaagatatt tccacccact ttaataaacg tatagaaatc
    51421 tttttttaaa gcggtaacag taggtgtagg tactgttgaa tttggccaat aaaaagtacc
    51481 acccgaccaa gtgatcgtat aggaagaacc ggttgactct aaaatcacat tgactacttg
    51541 gttttccact aaattagaga tagtgaatgt tccatttcct ccagtgattc taaaaagatt
    51601 tgataaggaa cagtctaacg tcctattccc cgaaggaagt agatttgtat ttggtgaatt
    51661 ctgtcttaga tactcaacgg acttcatgcc tggaatactt aggaaagaat ttatgttcgt
    51721 gatcctataa ccagtaggtg ataaggaatc aaagactaaa aattcgttgt caagacccgt
    51781 agaaattgta gtccaattcc caagtgaatc ttttgttaaa atctgacctt tttgaatgag
    51841 tgttttttct aggatatgtc ctagatcaat ttcatttttt tgtcccgtaa aacctgtttg
    51901 agatccgaca aaagagttta gatttgaaaa gtttgcgttt tggttgacta tatttagaat
    51961 agaacccgct aaacctgtaa tcgtattaga atctacatta caaagtcctg atactgcata
    52021 cagttgtaaa gaattacttc tcactgaaaa tactgtctta ttagttccct ggatagagga
    52081 gttttttaaa attacagtta aacttccaga aaccaaatca atacaacttt ccaaattgga
    52141 agtatattct aaaatagaat ccgtaagaga gagtgtattt gtgtttgtgt tatcaaaaat
    52201 acgagatgaa aatttgagac gaagcccttt tatttccaaa ggaaagccta aaaatttaaa
    52261 accaaaaaca aagtttacta ctaagtgaga ttgtttttta aatcttggaa gtaaaataca
    52321 ttcgtttagg tttatagaat ccacaggaat tgtaatggat tgaatagaat catccaactg
    52381 tatgaatttt aaaccttttg aatattgaag acttgcaatt aggtttgtcc aattgttaaa
    52441 tacgttttga gtgggtgagg attctccagg tctaaaaata aaaacgtttt gtatcggtct
    52501 ttgtgacggt accaaaatac cgtcacttcc aagagttgct aaacttgtac ctttttcgct
    52561 tatgtttaat ttagtggata gtgtggagat tatggagttt aattcactag tacgagtatt
    52621 tgattctaaa gaaattaaat tttctaaata acttttaaca gaactttctt ttaaaaaatc
    52681 gtttttaaag gatttcattt gtgttctacc cgaattctta ccgttcgatt tggatacgaa
    52741 ctcccaaatg aaaaagaaat attaccgtta ttatcataat aaaaagaaat cggagaatac
    52801 catttacctt gattgtccgt tgtcgtacca aacacagaaa tgattttatt aacaagaccc
    52861 gtggatagat tacaatttcc taaatgatcg gttaaagttt caaaatatga gacttgaatt
    52921 tgagttccgg aatttaaaaa cccgactcca aaaacaatag tccctatttg agaaatcatc
    52981 tgatatacgt ttaaaagatt agattctaga tataacctta ctgagtttgc agaaggtgca
    53041 attgaacttt ccgtaaattg aggaaaatca gaaacaattc cgtttgtaga agataaattt
    53101 tgtgtggaag gtatatttaa aaaataccaa ctttcctttt ccttggaaaa tactagttca
    53161 taagagccgc cgtctaaatc cagttgccag tcttcttcta aattctctat ttttttagta
    53221 tttctattta atgtgatcgg atgtgtaccc gcttgattgg atacatccag gattcctata
    53281 acaattgcat ccgctggatt cattggtaaa ataacgttaa aacttccacc tgaaacgtca
    53341 cacaatacac gttcgtattt tgatgcggta tagtgtgtcg ttattatgtt tgagtttttt
    53401 aaagaaccga agtttgtttt ccaatttcca tcacctgata aaaacttttc tctatccgta
    53461 attagaggaa taggaaccaa tcccttttta ccgttagatt ctaaagttgc accctcaaat
    53521 gtttcgtcta acgcaattgt tccggaactg tctggtagaa tataatttct aatttgactg
    53581 gagatacttt ttaaaatatt tttaatcctt ccttgatcgg aaaatatctc aagttcacca
    53641 tcttgattta atcctggata accacctgaa atattttttt cgttttttaa ttggtattgt
    53701 ggatgatcgt taaaactaag tccgattagt tcacaatgaa gattcgttct cgctgtggtt
    53761 ttaagccatc ttccaggttg tgaagggttt aagtcatttg gaagaattgt tcttagaatg
    53821 tctattccat ccggaactac agccaaagag tctctatcaa attgataaaa cgtaagttca
    53881 tcttctacgt gtctaatttg tttgtctttt ctttcgtttt ggggaatttt tcgaagttct
    53941 tctaaatttt gaactggagt attccaattt gttaatactt cttttttaac ccattctaaa
    54001 tttaccgcat catctctttc aactggggac gcggttttta aattggtaag tcctgagtta
    54061 tccggaagtc ttacctcaat tccgttagaa accgctttta aaattggtcc atttttacct
    54121 aaaaaaacaa aagaaccaat tccttttaat aaaaactgaa atagaggttt caacctagat
    54181 aaacttcgac taaaatttga ttcgtgtcat agggggttgc cactcttaaa gaatttagtc
    54241 caccgctcca agtgataaaa ccttggggta aaacgtggtc ttggttggaa ccatttgtac
    54301 ggattacaat cggagccggg tcccctcttc taactcctag agctgtgtca tctgtaagat
    54361 atgtagccag tattaaaaca tacctaaaag taatcccgga aggaattggg atttgtacta
    54421 ggttgtcagt ttgtctgatc gcttttgtta atttctgagg ctgttgcacc tggtattcga
    54481 tttcaaaatc ttctacttct ctttcaatcg atacgccatt tctttgaaat agttgaaaaa
    54541 atattctatg gatttccata gaattcaatt taacgaatat ataaaatatc ggtttatcta
    54601 ttttgttcta ataagcattc cgtttccgga agtcaaagaa accaatttag aaattgaatt
    54661 taccaaaggg gtaaccaatt cacataacgt agtgattccg tccccgattg tattgatcga
    54721 tccggatact accggtatga gttttgattc tatagccgat accgaacggg taagtccaag
    54781 cattatatct ttattttctt taaatatttc gatcatagca gtatttagtt tgtaacctac
    54841 ttcagcggct tcagccccta tgtctgttgc aaacgtttct ttttttctat tatctaattc
    54901 taatcctttg ttgtaacccg catgaatcga actatgatct ttactaaaac cttcataacc
    54961 gaattttaaa gaactcatct cgctaaaact tccaccttcc attttatgaa taagacctct
    55021 tgtattcgaa tcaagacctg acattgcccg agacatatat cttcctggat ttagttctga
    55081 atctcgaatt gattttaaaa gatcccctcc atttgccttg agtgactcac tcatcgaaag
    55141 tgcaccgaaa attccacctc caaacacacc atttctaccc ttagacgaca gttcttccgc
    55201 taaactcatt cttcttgagg ggtccatttg tattgagtcc gttcttttga taccggctgc
    55261 aaaatttgaa tagtctgaaa tatctcctga aaatccttta tttcttaggc tctctgcaat
    55321 agatgcaagt tttgtaatat attcggattg tctaagtccg ttaaaaccgg acgctttggc
    55381 accacccctt aaatatccta aatccgcatt tttagaatct ttacgtatcg tttctaattc
    55441 ttttaccact tctgtgattc cttttccttg agaagccgca aattgaagta gattcgattc
    55501 taataaatta ccttttttaa atatatcatc ccccgttatt cgtcccttta ctacgtttgc
    55561 ttgtgcaagt tccgaattcg aaaaataccc tcctccccca cctacatatt tacctgtcgc
    55621 accaattgtc tgactctgtg actgcatggc actatgatac tgttcaccga tagaagaaat
    55681 tgtttttaat accccacccg caacagcaaa cgcggcccct atatagggta aaactgcacc
    55741 taacttagag taattgtcac cttttacttc atcccctcca ggtggttctt tcccaccccc
    55801 gcttcctgga aagttaccag tttgaatcgt tgcgttttga atttttattt ctgatttttg
    55861 gatttggaat tgtttgactg aatcttgttt gaatagagtt tccgagcttt cactttcttc
    55921 atctcctttc tttttctttt ttttattgaa tagatccttt gcggctgaaa cttttttatc
    55981 taacgtatta aaaaaaccac cgtgtcccgt ttcgtctaag tcagatccgt ctgcacctat
    56041 ttttgaagca tacgcacttc ctccagcgta tttggatgct gattctaact tatatttttg
    56101 cctattattt ttggtacttt tagatccacc ttcgtttttg tcgtctttgc cttttccaaa
    56161 cttacccaaa aatgagaacg tttttttagc ttttttggat acacgttcaa attctttttc
    56221 tacgtcctta aaatcagcac tagcatgtac ttttatttct aaagattcag aactcaaaga
    56281 tccaactctt tatcaatttt ttctaatatt tcttttcttt tttgttcccc ttgtagttta
    56341 agcatttctt ttgtataccc tgcctcttct tccaggatag acgaaagatt cgggcttata
    56401 ttcgtgagga actcttcggg tttcattctc tccacctgta ttttctggga ttttagtttt
    56461 aacttttgtt gtaggttctg aaagtctatc ctcgacatcg cttccagtat gaactgtttc
    56521 tgttgtggaa atagattccc tagatgtctc acccctttcg gtagaatatg aaattccttc
    56581 attagataca gatctaggat gttcatttcg tcggatagag attctatcgt ccctattttt
    56641 ttttaactca cttaaaaatg agtcctcttt ctttttatat tctttaaaga gttttaatac
    56701 aaactccttg tcccgtatct tttcaaatga ttctatctct aagggaaatt cctccggtat
    56761 ttttctaatt acgtggttga gcgttacaat tgcaaaaata taaccatatg ttgaatttgg
    56821 aatcgattct aaagacgcac cacccagtct tttagctacg gctatgtcta tatccagttc
    56881 taaactagga tctgcaatgt ctgattcaaa agtataacta attccttcgt attttacgtt
    56941 taaaaatact cttttgttcg gctctaatat tctcatatat gagaataatc taatagattt
    57001 ttatatcgga agtttaatta ttttaaacca aacaaaagaa aaggaccgga ccggaattta
    57061 aaaagttggg aaaatcccaa tttttatctt tgacaaatca acaacgacga cgataatgat
    57121 attatatcac ccctatggta atgcgtaggg cgcggggcta tctcgtaaga ggtagccctt
    57181 gctttattat gactcataag cgaacctttg tctacatcga cggatttaac ttttattacg
    57241 gtaaagtaaa aggtacgaaa tttaaatggg tagactttgg aaaactttgc actttactac
    57301 ttcctaaaga aaaaaataac attataaaaa taaaatatta tactgctatg gttaaaccaa
    57361 ggcaaagtga tcctggacag ttagaacgtc aacaagtcta tattaaagca ttaagaacaa
    57421 tcccaaattt tgaaatttat ttcggtcatt ttctatctca tccaattaaa atgatgcgtt
    57481 cggatggaaa aggttttgta gaagttataa aaacggaaga gaaaggatct gacgtaaata
    57541 tagcctcaca catgattttt gacggttgta aaaataagta tgataccgcc gtaattattt
    57601 caggtgactc tgatctttta gaaccggtta gaataataaa aaacgattta aaaaagtctg
    57661 ttggttatct aaacccgcaa aataacccga gtaaagttct ttcacaaaac tgtgatttta
    57721 tgaaatccat tcgtgataat gcagttataa aatcacagtt tccggatacg gttatagaca
    57781 aggatggaaa ccaaattact aaaccacttg aatggaatta atattccatt tttctaatta
    57841 aatgcttcca taggttccca gtccaccagt tcgaattcta tctctcttcc actcatttcg
    57901 ttatttgaaa tactaaaacc ttctgtgtta actccacccg taagcatacc taccctttta
    57961 ctgcttcttt tttctatgat gagtatgtca taaagatcgt ccgcgtgttc gtcgttatac
    58021 gtatctattt tgactattcc ttctacgggc aaagtgagga tatgaaattc acccgaggcg
    58081 gtaccttgcc agtctaaact ttttaatcct tttggttttc ttgttccgat tgcttgaatt
    58141 cttccttggt tgttattgat actgactcga atcgatttca taaaaccgac tgtaagaccg
    58201 ttgattttaa cgattgcgtc attcccagtt aaaactttag gattgggtct tgaactttta
    58261 gccatattct aaacctcact ctttgcgcca cgtacgacgt ctaagttcag aaggaagaac
    58321 atatagttga tcggagttac aatcttaccg tcaggaaaaa taaaatagat aacgtcaccg
    58381 tctcgacgga tttcaaagtt ttcatcaaac gcaccttcac ctgtatatat atttctagtc
    58441 agccatccgt attgccttat atatacatta cgaattcttt gtattacagc cgtacgtata
    58501 tccgcatccg taagacttgt tccgagagca tccggatctg tgggcacttc gcctgtaaag
    58561 gtaacgttta accattctct taaatcctta actaacgcca aagcggtgca tacggtagaa
    58621 gcctgatttc tgattaaatt ttgagactga taggttgtga gtccaaactc tatcttaaaa
    58681 gggcctgcat tcggtttttt ggtgattaca agtccacccg cgcgtaatac ctttttaatc
    58741 tgtgttttgg ttaaaatttc aggagcgtca actatattca aatctttgaa tgttgctgtt
    58801 tctcttacgt ttgaggaagc tttgattgcg ttgtgtaaaa ccgcaatcat ccaaccagga
    58861 taggttctta aattgattct gtcggctttg tatctgataa gcggtgaaaa acccgccacc
    58921 atatattccg agtttaaaga ctttatatcc tctattcttt cttcaattga cttttcaagg
    58981 tcaagtccag caccaccaaa cctttcatcc gatccttcag cagaatttcc gtttgaaagt
    59041 ttatccgcta aataaagtct taccggttct aaggaagtac atacgtttac ataaaatcct
    59101 ttggctgctt ctgtatcaaa tacggtatca attgcatcta aatagttttt agtcgttgcc
    59161 gctccagtga ctccacctga caaatacaca aaaccggata aatcagagag aggttttttt
    59221 tcttgggata tgatttctaa aagcccgctt gaattaaaaa acgactcttg tctaaagagt
    59281 aaggacttta aagtctgaga agtagatttt acatctaagt tttctgagat tagtatatga
    59341 tcgagcgtat tcgtttttcg gtctggttga gaaagtaata cagaagtata cccgatctga
    59401 ctggagatat aggaaactaa ttctgataga gtctcataac tttttatatc aactactaaa
    59461 tctttactta agtcagttga ggccgtcccc gatagagtaa cttttaatac atctccgtca
    59521 aaagttaaag ttgcattagt tgcgtttcca gtgtattgaa ttctaaggtc gtttgcctct
    59581 agggtttgag acgttaaaat gttttcgttg tcggctactt gtagtatggt tccgttattt
    59641 gagaccctaa accgtaactg attacctttt ggtcctggta ttattgcttt tacagtattt
    59701 gtaattccta atgtagttgt tggaactaca gcacttgcgg actgatttgg tgatacgttt
    59761 agtgctttga tcgtttgtgg accgtttgca aacctggaat ctttagaagg tgaaaacgca
    59821 caaaccacag catcggctaa gtcccccgat cctagaattt gtcttgcttc gtctggtcct
    59881 ccaaactcta agactcttct attgagtggt agtgattgat tgtttgtata gggtccgttg
    59941 tcgctaggtc ctatgagtat tagagtatta aaatcaggtg atattcccgc actttgaggt
    60001 tttgttctaa atgcacctct tgaaccgggt tggatgtatc cgcgtcctaa aaattctact
    60061 tcacgagttc ccacttacgc tctcccaaac cgcttctaag gaagggtttg aaattgcttt
    60121 tagttctctt ttaaagtaat ctcgaaagcg aggagagatg attttaccta attctttttc
    60181 ttttctggat agaaaatcat cgggtgtttc ttttttattt gagttgtttt ttgattcctt
    60241 acctttactt tgttctggct ccatgtatta tataaccttt atcaagtatt catgttttta
    60301 aactgacttc tactttttga taaatataga tcgaactcct tagtatcggg aaaaaggaat
    60361 tttggttttg acctaaatat tgattttgtt tgtacgattt taactttgat ttcaaatccc
    60421 caaaaaggtt ctgcaaaatc gtttgtagtt aagtttggtt ccgtgtcttc gggtaaaaat
    60481 acggttacac ccggatacaa aactggtaag tcgtttgtca tgagtagtgt taaggctaac
    60541 gaagagtcat aaacaaactt atttgaattt cttccgcttg caccggaaga aaatccggtg
    60601 atgattacat ccgattcaca gttaaactga aattgctgaa agtattggtt acgtgagaat
    60661 tcatctaaaa aagattttgt cgggagtctt cttgattcag gagattggga aatctcagta
    60721 agatagttta aaaactgtac tgagttcttg aagtggtgtt cgtttaatcc caaaacttga
    60781 gtgtgtcttt cggttgcaca ttcaattccg atcttaggaa atttagtgtt tggtccttta
    60841 cttgaaatac cttcttggaa taatggatga ccgtgaatta ttggtatgtt tagatttctt
    60901 tcttctaatc ctgttaaggt gatattattc ctaaaatagt ctacgacaac atcttccggg
    60961 ggtgcgggat atgttatgaa tacggctcct ctatcctgac cgtcttgtct tcttacttct
    61021 tcttccttta aacttatatc catttaaagg aaatttattt tatttttaat ttatcggttt
    61081 aataatttgg aatagagtaa atctatattt tgattcttag aaagagaaaa gttaaatcac
    61141 tccatagtct ttcaattctt gttctgtaag tttagtgaca tttaatacaa attctaaact
    61201 attcccttca atagcatatt tctggcaatt ttgattttag atttgaaata acctttataa
    61261 aaacctttaa tgtaatcttc gatatatatg aaacgatagc cttttttttc tagttctcga
    61321 acaatctttt ccaagtcttc ggacacaatc ataaaagacc gtggtctttt aactcttgct
    61381 cggtaagtcc ggtaatcttt aatacatatt ctaaactagc gccatctaat agcatatttc
    61441 tggcagtttt gattaatcct ttaatttcac cttcttttct taatttctca gctgttgtca
    61501 tggctaaatc ctcgtaatct ctactaatct tagaatgact gagtaaactt gtcggttcaa
    61561 gttctcttac attaaatata tacaaaaaca gtttttggaa aatttcaacc cttttcgatt
    61621 cgttttttag acctgttaaa agttcaaata cttctcctaa atgatttaaa aatgaggtat
    61681 caccttccca aattttttga accactccta aaatgactct tagggtgata ctttctaatc
    61741 tacttagatc cactttcgac aaatcaaata attctaattc aaaatttgga atgtatttct
    61801 taaatacttc ctcttcattt ttagagagta caaacctgtt ttgaaaacta tttcctaaag
    61861 tccaagtcct ttcaccgtga tagaatacaa atggaatcac gactgaatat tttttatcca
    61921 ccctatactg agatttgtag attgcggata tatatcctaa tagttggcta aagatggaat
    61981 cgtctaaata acttttgtgt tcgaataata gatagacgtt tgcttttttc ccagatttca
    62041 gtgggatttg aaagagtaga tcggtctgtt cttcttttaa gttttcagag atgaaactag
    62101 attgtgttag ttctaaacgg tttaagtcta atagttcgat tacattttcg ggtaaactat
    62161 ttttaaaaaa ggaaatcgca tcctctttgt tctgtaaagt ttcccggatt aaacggtcat
    62221 gagggtttgt catatcagac atggtatttt aaaaattgaa tattacttct atttgtaaag
    62281 attcattttc tttttttact gagtagttct ttgattaaat ccttcgtatc caaggtgacc
    62341 gcttttttta actgtttaga tttaagtgcc tttttaacgt cttctttaac tccactaaaa
    62401 actttttgcg ctgggattgc atcttgaaaa aaatctctac ttctttcgtt gactactaca
    62461 aactttacaa gtgacctttg tacagttccg tttttgtagg tttgttctcg tagaaataca
    62521 ttcccttgtc ttgtcatacc cgggtcttgt ctatatttgt atttgtttct tgtgactagt
    62581 tgaccgtgcg cgttctcttc tttaaaactt ccctttttaa taattacgga gttgatcgaa
    62641 ttttttttaa aagataaagg agtaccgtcc tcgttttttg ttatgggaac gataacataa
    62701 ggtccatttt ttcccatacg ggcccgactc cctcccagta aagccggtct catatcatac
    62761 ctaggtcttc ctttttcaat caccgccata tagttatact ttcctttgtt tggatgaaag
    62821 accctgtatc ctcccggaat ttctttgatt aaaatccctc ctccacctcc cgacttattg
    62881 gacattgcca ttttacccca ccaagaaggt tttgcggata atacgttatg tgaccatgag
    62941 tcttttgcag ctaatgcaat tttctctaat atcgttttcg ttcttggaaa ttttccttgt
    63001 ttgtaaagag attcgtaatt catacccgtt taaaaaaata aaatattata atcgttcaat
    63061 atattctaaa gtcttacagg cacgtttgta aaaacatgaa acttttcagg agctaactct
    63121 tgtaatacgc tatatccttc cacgattcca agtcttgttc ttaaagcccc acccgctcca
    63181 tacggaaaaa ttgtttttgt atagggtagt agttcggaca aaattaaggt tcttgtttcg
    63241 tcactggaag attttgcgtt aaaatccccc aaaaccataa tcgttgtgcc tggtaaatct
    63301 tcgtttagat cttgaacgat tgttgtagac cctactaaat ttttctcaac ggttttcata
    63361 tagagaatca aattcgaatt aggtgtagtc tctctaaaaa taacataacg cgtttctctg
    63421 attccaccaa ctcccggggt tatacttaat tcagcagctc caccgttagg aatcgatacg
    63481 ttttcaatat ttgaagggcc ggaaaaatgt cttaaattac cagcacaaac ccgataacca
    63541 tattccccta cataagaacc ggtgaataaa gaatttggaa cagaaggaat tacagaaatt
    63601 gtaaaactag gtgtgggagg agcttctgta tcactcgtcg gtccttctac tctgttaccg
    63661 ttttggtcgt aacgcatagg gacaccccac tcgtgactat ccatccatat atcatcgtca
    63721 aattgtataa aattattttt ggaattggaa tcgatcacac catatacgtt attcgataat
    63781 gatacatttc caggagaata actgttattt tgaatcacca ttccagaacc gttacggtca
    63841 aatgtttgat cgtataaggc ttttgtagag gggtgcattt ttgcgaaatt tgtaagtcca
    63901 aaatatctag tgcgaatcct agacgtaatg tatttcattt gatcgattga aggtaatgaa
    63961 cccctacaat ccgtaaaaaa ttcgtttcct aaattctgtg ctgtggtctt aaaaccgtct
    64021 tgttcgtttt tattgtgttt tttatttcca aaccagatac gcctcatctg gttttccatt
    64081 ccacgtctta atgctgcgtt tgactgaatc agttctgggt cgtttatatt ttgtaccgta
    64141 tctacaactt tgttaaacga aaatccttcc gcactgtagt taacttcgtt gtacatcctt
    64201 tccatttgtg cgtctctgaa tgtaggctcg tcggattgtc cgatatttga tgtatgatac
    64261 cacccacctc catgtgacct ataccggtta tattccgcta aagtttgtgt tatttttctt
    64321 tttggaactt cgttaaaaaa tttaaaatcc ttgtccgttg acgcaagagc cacaaaaacc
    64381 ttatccaaag attgcatgga aagtgtggca ccagatgaat taaaatctac aaatggtgaa
    64441 gctccgtttt gtgctgtgtt tgcctcaaaa cccttttgaa tctcaatcaa ttggtctaaa
    64501 gaatagggtc cagtcatatt atattttcct tattttcgtt caaaaacttt tccgctctat
    64561 cggatagttt gtatgtagct tcaaaaaatg aaatatcctc aatttgacat ctaccttgtt
    64621 cgattccttt tatgattgcg tttgatattt tttccttatc atttttgcca aactgtagat
    64681 ttgatttttg gtaatttgtt aaaactaaat ttttattttc ttctttttct ttagtaaaat
    64741 tacctacttg cgactttaag gctaaaaact ccgttttaag tttagaattc tcttccgatt
    64801 tttccaaaag atattcaata gcttctgcaa gcgtttcttg acctgctttt aaaatttcaa
    64861 atgtgtcttt aatttctttg gataatagtt cagatttttg aacattttct ttttcttgat
    64921 catttgattt tttggtttct tcttctgaat ttttaaaata agaatccacc gtatcttgtg
    64981 caaaaacgtt tgcttgcgcc tcttctaatc cttgagacct tgcccattct gctatttttt
    65041 ctgtttcggg aagaagactc cccgcttcta aaagtttagt tacgtcaccg tttaattttt
    65101 ccagattcgg attttgttcc gctatatccg attttgatat tttattactt tctgttactt
    65161 tttctttgag tcgtaaaatt gcgcttttaa gcatattttt ccccgttcag ttttaaaaac
    65221 aatagatctg ataacgtctc taactcttca ccttctagga gatattcctt tgatagaatg
    65281 gatttaagaa caatagatcc aaaattcttt tctttatttt taaaccgact tgaaatatcg
    65341 gagaatatgg tttttaaaaa tctttcttga atattcgggt ctagttctat gattttggta
    65401 aaaaactgta gttttctttc catttttagg attctttctt caatttcttc attaggcttt
    65461 tgtaattggt tttctaactc ttcgattttg ggactggttt ctttctctag atcctttaaa
    65521 aaaacggctc cttttaatag ttgtacggac gtatttgggt tatacacctc ttgtaaaggt
    65581 gcaatcgcac attttttcaa tttgatttta cggattttat ttccttgttt gtcgataggt
    65641 cttgcgtatc cggatacgga agcaccccac ccatgaaaac ccgcctggag tccctttcta
    65701 atttcttcta caaaagtatt ttctggaaat aggtttccta aaatatagag tccttcgtct
    65761 ttaatttgta aatatgtagg aaaatcgtct ttgtatccga tttgttcggc tcctccaatg
    65821 attgctataa ctttagattt ttgtaattct actaatctag acgcgatcat ttggttttga
    65881 gatttaagta gagaaatttc tttatcaatt atatctgtta aatggttata atcaaaataa
    65941 ccctcgttta aaaattcctt acgcatcaag ggatcttggt atgcggactt gaggataatt
    66001 tcgccttgtt tgtcttcttc ttcggtggat gctttgacta aaattttaat cgcgccgctt
    66061 ctttcttccg ggtttgcttt tagtatttga aaaggatgta aaaagactgt ctccataaag
    66121 aagacattaa acggtttagg aacgtatcgg aaaaaaaaga ctataattta tttatattca
    66181 cccagtaaaa aacgaattag tatcttaaag taactacact gataaataat taaaaaataa
    66241 ccggatggat ggatttttaa actctttatg attcttgcaa taaaacccat taaaaaccag
    66301 tttccagaaa aataataacc ttttacggga aatcccatat agaacaagtt atatatgact
    66361 ccttcttcta tttttaattc ttggttcata atatatttta agacgtttga actttttatt
    66421 tttttcaaag ttttgtttca attatgaaac atattcccgt tttatagaag aatttttaaa
    66481 acttaagatt tcgttttcta tttgaaaatg tgactaactt taaaaaaatt gtaatttcca
    66541 tctaactcta cttattagta gagttttcta acaacttaaa ctgtggtttt tggactatta
    66601 tagtttgaaa accttttttt tagatttaag aagaagtaat caaatacact ttcaatttac
    66661 cctttgtagt tccttttgga ttccagtaga cttttgcttg tgtagtagaa ttaacaaggt
    66721 cataacattc aactagatac attccctcta tcgacaaatc taaatatata gaatccatcc
    66781 aaatttcggg ggatatagta tttccaatcg ttagaatggg ttggtcgtta aatgcaattt
    66841 ctaaatttac gactattttg tttacgattg tattttgttg taaaatttcg cctaggttat
    66901 acgttcctag aggacttgag aaatccaatt ctacttgtga gagttttaaa tttttgatct
    66961 tattttcaga aggaatttca tcgtatgaaa atggacctaa aaaagcaggc atactaaaaa
    67021 tataattgaa tttgaatgta tcggatattt tgttttttac tttttaactt cggatttaaa
    67081 atctagattc ggtccccatt taaaagaaat cgttgtatta gcccgtgctt gacccggatt
    67141 aaaatcatcc actacgtccg ttatatatcc aaatttagaa atttcttcta aattgaatgg
    67201 atattttttt agaggatcaa aaccgatctg aaatggcatt ccaggtctta ttggaataaa
    67261 cggaatttca aaactaccgt ttgttatttt taattcctct aaatcacaaa aaatagaaaa
    67321 taataaatcc cgaatactag aaagttctga tttgtaattt tctttactcg attgtcttag
    67381 attctcttct ctaaaaataa gtcccggtat tttaacgtgt aatagttttg gtccgaaaat
    67441 ggacctgatt ctatcctcat attttggttc tgatagtaca gttccaaatg cttgaaacgt
    67501 gttttggatt acatgtaccc cagataccac attttcttca atttcttctg ttctatagtt
    67561 ttttatatcc tctaaatcga aactatatac agcatcaagt cctaaacttt caagatccct
    67621 gtatttacca tccgttccaa acatataaaa aggagtagga cgaaagatca cttttgattc
    67681 cattcttcct acgtcatacg tttgtaagtt gttggatgct atttcaccga attttatacc
    67741 ctgtccgaat actccctcta tatcaaaact ttctaatgga tctacaaata gttcgtaaag
    67801 tggctcacag agataggacc taagtatctc ccaaaaattt acatactgtc cgattgtaaa
    67861 actggacagt acttgggact cgtaaacgaa ctgttctgtg tatgctcgtt gtggaagtag
    67921 gatagatagt aaagcgtttg gatcttcgtt gactgttgtc ggttttaaaa tgttatgatc
    67981 acaataccta gatacgttta aaagattaca aaaaaattca tcccaaaagt ttttgattaa
    68041 atcactaagt tgtccttgta aaaatacttt tgcggcactt gtaatcactc ctgtatatga
    68101 ttcttgtgtt ctatttcccg gcctcccctc tactctttgg tagtctataa aaaagtctgt
    68161 gtctattaga atcgattcta aactagtgat ttgaacagat acatatgact taccttcagg
    68221 agacaattct tttgatactg tcttaatttt tcctgagttt aattttttaa atccgtttgt
    68281 ttctatttta ccgtttgaat tatcatagta gagtaaaaca atacttctta cccgaaagac
    68341 ttccttaaaa cttttagttt caaatgtttt gatctgggaa agtggaagtg cttcgtcctc
    68401 ccctacttgt acgatatagt tatcttgcaa cggaattgta agtgtgattc cacctcttcc
    68461 gggacttaaa gatctctgtg accttatatg agttacatat tccaccggaa aaaaaagatt
    68521 ctcagaagaa cctggaagtc tgatttcaat agaaaaccgt ctaggtggaa tagaaatatc
    68581 ggttcttttg gatatagaaa atttctccat aaaagaaaca taatttagtt atgctatatc
    68641 ggtggagaag ttttggaagg tggtaatgga cctgggttat atccatggcc gtgctgatta
    68701 aatgattttt tatttgagat tatatctttt tcagactcta ttgttccgtt tgaggaaata
    68761 tttccttcca cttctaaatt ccctgtgatt ttagtatttg cggttatttc tagatcgttt
    68821 agattgattt ttgctttaga attagaaaaa tcaatttcta agataatcgt ttgttctgaa
    68881 ttatatacct ctatcttatt tgtagtttgt cttgttaaat aaccggattc gtgaaagtcg
    68941 attatatctt tttcgggatt tagaaaagga tactttctta caaattctaa aatatttcca
    69001 aaatcggaat cttttgtcgg aaacggaaat acctttgtaa ctactggact tctaaacgat
    69061 cctcctatga actcaactaa aacgagttga ttttttttga ttccaaatgc tcttccgtgt
    69121 gcttttccat ccggatatat aaaaggacct agagttctta cctttaaaaa aatctctcca
    69181 aaagaagtca ttacgttcac ccgaaaacga ggtagtattt cagttacggt tgcaaacacg
    69241 caaggtgtaa tccttgaatc ttttgaatgt ggtttttctt cgaattcaaa cgtgtcgttt
    69301 gtaaagtttc ccctcataaa aatagtatat aactcgttcc ggttatcgat accagtttta
    69361 tgttaaaata atacgtatcc ttttcttgtg tggtatttaa gagtgtggcg ttttttattc
    69421 taggatctga tctaaattga cttaatagat tttgaatgtg tttctttttt aaagtttcgt
    69481 ctaaaatttc accgggtata atcggattac caagggtttt gtctgaaaca taagatcctt
    69541 ctactatgtc gattatatct aacttttcat tgattaaagc ctcgtctccc tcgatcaagg
    69601 caaggtctcc cgttggtgaa atttcaattc ctctattttc gtttagtttt aggtcacatc
    69661 ctatcagtgt tacttctaat tcttttgggg ttgggttatc cggtaaggtt gtaaatatat
    69721 tcgtattttt tccaaatggg attttaatcg cttttttttc caaatttaaa gtgtctttac
    69781 tcgtattaaa tcttgctaat gcttgactta aacttttatc acctaaagtt ttttctgcta
    69841 cgttttccca attatctcca ggatttactt gatagatttt atattcgtta tcaattccag
    69901 cggtgtttaa tgaagctttt atctctatta atatctcttt tatcgtattc gtatatctat
    69961 acacgtcgtt atcaatccaa tcacttagat ccgcgttggg ttgtaatgac attgcttcga
    70021 ttgatccaga agaatccaca ggaattaaaa cttgtgcaat cgcacttact aaggaattgg
    70081 agtcattgat tgcagtatct aggttttgtc taaattcagc ttcatgactt gtagattttt
    70141 tagatgtaat ctctattttt tctaatattt cgtcttcgtt taatcccctt tttttggttt
    70201 tgattcctaa ttcgttttta gagttttcga atgtttttct tgctagttta ccttggtagt
    70261 taaattgatc cttcattcta ggccaagaag taaggaccct tttagtagaa cttgcaaata
    70321 cttgtattcc attagaaact ccaagcagtg cgcctgatag ttttagtggt aggttgacta
    70381 tattttcgag ttcgttcata agtccggata tggttcgaaa cgcgttaaag ttagatctta
    70441 ccgatttact tgtaatttga gattctaatt cttttacgac tataagagtt aaagaatatt
    70501 tgtatgtatt tgtatccgat acggaccttg aaattgtaaa tccgttgttc ggtatgacca
    70561 cctctacgat tctatttctg tcatagtctc gaaagacaaa agcgtgcgtt ctaaaacaaa
    70621 accttctttc ataaaataag gaaatgattt tagaggcttg ggaatcgttt gaggtatagt
    70681 ctatcctttc taaacttttg ttataatgga gtaaaaacat aaagtcttgg aattcttgta
    70741 gaccggatct aaagtctcct cctccaaaac ttaaataact acttcttaat ttgttataat
    70801 agcttgtaag ttgattctta acgatacttt tagcggctgt aaatgcggac tgtacaaagc
    70861 cagatcctcc tgtcacagaa ctactcggtt ttgatggtaa acctaaatgg tagatatgaa
    70921 attcaccttc taattttatt tcatggttat cgggtccata gtctatgact acagttgacc
    70981 cgaacgtttt ttcaattccg gttctgtatc taaaattttc tgtataactt aaaggtccgt
    71041 ttacaaaaaa gtattcgtta cttgtcgaat ttaggttata gtttccgttt ttttcttttt
    71101 catagaatga aaatgaaaat acgttctgag gttcatacga attgagtccg agtagtgtat
    71161 ttactcctga ctgtgctaga tctgtaattc ccactttttt tattttatat gtaaaacgcc
    71221 tttatcggga atttcccgat attggttttt ttaatataca ttcaaaagtt agtggcccta
    71281 ccttttgttc ccaaaacgga aatagaatat agactagcga ttcaaaatta tctaatcgca
    71341 tccggatcaa aactttctaa ttttaatccg ggttctcgta tctatacctg gatctgtgcg
    71401 attgcaagcg tattagccga aagcgatctt agaaccttaa acggatttga ttattcgatt
    71461 agagaaggaa tttacaacgc tttaggtttt aatagacttc ccggtcttaa atcagtcggt
    71521 atcgttcgaa tcgaacacaa agaccactta gtaaatattg aaattcctat ttttacttta
    71581 gacctattcg gtcttttatt tgaatccatc tctcctgtta cactattagt cggtcaagaa
    71641 tacacagaaa tagagatcag ggcaaaagaa ccaggtaccg actacaatat acgtagactt
    71701 tcgatcaata cggaagaagg attaggttct ttaaatattc aacttcctgc aaatactagg
    71761 gtttggaatc ctagtgattt tataggagga agtaacaaag aaaccgaaga aaacagacta
    71821 aaaaggttta gagactttat cgtttcttta ggtagatcta ctctactcgg tatctatacc
    71881 gctgtaattt cgattccagg ggttgcaggt gctcaaatca caacgaataa aaatccggtt
    71941 tccggttctg ttgaatttgg ttggatcaat atttatgttt ccgatggtac gtcaaacccg
    72001 cctcaaagtc ttttggattt ggttttaaaa acgatcgaag gagacttaaa cgaccctgaa
    72061 cactttccgg gttattcagc cgccggtact tgggtaaacg tttttaaaat acccgtactc
    72121 ggtatcagtg ttcggtttcg tcttgaggtt ttaaataact ctcaaatttc attagaagaa
    72181 gcttctacaa ttgcaactaa ctcaattacc tactatttaa acactctacc gatcggtttt
    72241 gacgttttac tcaaccaagt aggtgcaact attcttaaaa gccatcccga tttttacagg
    72301 gtagaaatct tagaattcta cggtaagctt gcaaatgatc cggttccaaa cccgattccg
    72361 attccaatcg acatttcggt tcctcctacc tttcttcccc gtactggcgg ttcttcttta
    72421 ggcgtaatta catgcgaagt ttctaaagta tctcctttat gaacaatcta cttgataaac
    72481 tacctcagtt taactcaaca gacccgacat tccaatgtct ttggggggat ttggatagac
    72541 ctttaatttc tccggttaca aacatcaacg acataaacaa aggtgcgatg tataacagtg
    72601 tggaatggca tttgttattt caaaaccttg catcagaatg ttccactctc acacaatcag
    72661 aaggtcgttt tcttactaaa tgggctatcc ttttaggaat cgaaagacct acgggcatga
    72721 acgatcccga atttgtggga tatatacttg gttatgtatt atcaaatgaa cctactctta
    72781 caaaaatctc tcaaattttt caaagaccag attatgcggt tttaaggtgt aacgagttag
    72841 gttttacaag cgaggtttcc gcaaccgata caggtctttt tcttccggga cctaatacta
    72901 aggctgtctc aagtatcgtt acacctctat taggagttag ttatatacta gtagaggatt
    72961 tctctttaat ttctaacgtt caaatcacag aactcaatcg tatcttagcg gcgggtacag
    73021 ccgtttatat aggggctaaa aatgcagact gaaatctctc ttacaaataa cgaatttaaa
    73081 acatactatc aaaacgtatt ccaaaagata agtgccgatg atattaatag actttcgggt
    73141 gctgttagtg aagactcata cgtttctata ctcttaactt cgattctttt cactattggt
    73201 agaaatacag atacagcgat cggttttaat gtcagtttac aaaatcaaaa tacgatttta
    73261 gtcgggaacg gaactattat aaaatcggat tgtgtttata tttttgggga aacttctctt
    73321 actccaaatc cgaattcggt tgtagggatt tatgaattgg aatttgaatc cgttttaacg
    73381 gatgaaaaat cagtagccgt ttttaattct caaaccgaaa gatttcagcc tcaacctaga
    73441 cccactcgta aaacgtatcg aacgcgtcta tatgaacagt ggttaaattc aaacggaaat
    73501 cctttagtca ctcaaaatag attcggtctt ttaagataca atcaaagcgg cgggaatatt
    73561 acaaatcttg aaagaactct ttcagtctat aacccaaaac tagtaggtgt agacgttgaa
    73621 cttgatccag gtattttaga gaatgattct cttgccagtg ccataaactg gctttttaat
    73681 tatatacaat ctaaaagtta tatcaaaaca actccttctt tgggttttga taatgcaaat
    73741 tttagtgtaa ggactcaagg aaattatgcg tattggagta aaaacgaagg atcaaactgg
    73801 ctccctttcg cataacccca ccttttggtc cttcctcatc ggtaagcggt gcgggaggcc
    73861 actgggtggg gaatattggt tcaaatcgtt atgacgtata tccaaaaggt ttctattctg
    73921 tgggagatac atggcacgtc gtggatgcac atctagatta tggtacgacc gtaaacgact
    73981 gtaatctgtg cggcggttat gattcctgtt ataatcttgg gccctggttt acttgtcctg
    74041 attgtcctgg tggttattct caatctacaa atatcggtct ttgttggacg ggtggaggat
    74101 ttgtagtttg ttgcacatca acttgctgta gacatctatg caattcttgt tatattccaa
    74161 attggtatac tcgttacagg gttttgaaat atgaattttt taattggaaa cttctttcca
    74221 catacacaat ccaaggtcgg tactggagtt aaaaaaatgg atgaaaaaaa agatttagaa
    74281 aaacgtttag agatttgtct ttcttgttct ttagttttga aaggttttct ttcggagcgt
    74341 tgtagcgtat gcggttgttt tgttagatta aaaacaaaat taaaatcaga gtcttgcccg
    74401 attaaaaaat ggatgtgaaa ctatgagttg ttgcggaggt aaaacgcatt ctatgaatca
    74461 agatttaatt ttacaacaaa tcggtggtat ttctcaaatc gctaaaaaca agggattatc
    74521 agaagaagag gcttctaacg aagcttatac cctagtaaaa ggtctacttt ctaaaacaaa
    74581 tgagatcatt ttaaaaaacc ctagtttaaa taaggaactc atttttcatc aaatgtctac
    74641 tcatgctttt gggatttatc attctaaaga cgatatagac gaggttttag attctgtttt
    74701 taaatccatt gcggaaaaga taatcttatc caaaaaactt tccgatgagt tctcaaacct
    74761 caaatgatca tattcaagtt ttttaaattt atattttcag caagagttac atctattgtt
    74821 ttatttaaaa aaaagaaatt cagtttaatt tttagaaact atttttcgtt aggtttaatc
    74881 ggttttccga ttttttcttt taaagtcgaa aaacaatttc agtctcgttt taaaagttgt
    74941 tctcttgctt tgttcggctt agaagtagta atttatattt tttaaaatac tttctaaccc
    75001 tattattttg ttttctttta gaattaaaaa cacaaagaaa ttggatagtt gaaaaatttt
    75061 taaattaatg tataagaatt ctttaataac cccccgagaa atatatctgg gggatatttt
    75121 gcaatcaagt taaatcctac ttaaccctat cgattaatta gttatccaac aattgataaa
    75181 aaaataaatc agcagaagtt ttaatcattt cttcccaact attaaatttc gtattttgac
    75241 ttacaaaatc attccattga ggactttttt ctaattctat aaaatctttt tcagattcaa
    75301 taatagaacc tgaacttttt aacatttctt caaagttgga aaagttcgta tatctcttta
    75361 tgaaattagg tgataagacc tctaaaaatc ctacttccgt tgtttccgat aattttttaa
    75421 gtccttttat aagatttttc aattcacttt gaatttcgtc gaattctact atttttatca
    75481 tatatggtta ctcacttctc tatttttatg tccgtatacg aacagttact taaaatttgt
    75541 caattagaga aattaaatat tttaatatat aataataatt tattatatat ttctaaaaat
    75601 aaccataatg tttattaatt aatcgagatt ttattcttcg agttctttta actgtagaaa
    75661 cctttcatag tcacctaata gttgttcttt ttttataaac tcaattagga tgtctctgtt
    75721 tttatatatt ttgtctacgt tcattagtat atcatcaaat agggaatgag ttaatttttg
    75781 aaaatagagg ctttctacta aaatcgccct aagatgtaat acttccggat ggtgaagaaa
    75841 ttgttcctga ttcatatatt atttaaaata ctaaaatccg attgtatcgg taactaaaaa
    75901 agataagaaa tattagaatc gtcctcaatt tcttttagtt ttgtctgtaa ggaatgttga
    75961 atctgagtta ggtcttgtat gataattccc agtttaccca gtagtgccga tgaacccact
    76021 cctttgtcag aaaaaagagc aatcgaggcg gctagttctt ttgtagtttc cggagaaaga
    76081 gaagatacat tgtcccctaa gattttttgg taatttttag ttatattctc aagcatcatt
    76141 tccaacattt ttttatttgt tgccgctttt tccctcgatc caattgtttt taaagcttcc
    76201 ctttgaacgt tagttgctac agaatcaata tcaaagtttt cgaattctcc gctttgtaat
    76261 tctttgatat aaccttgtag aacgcttaca gcgcgacttc cgtatttgga tctattttct
    76321 tggaaccatt taaacgccct aatctgtatg gtttgatttg gtttgtcatt tgcgtctttt
    76381 gaaaacatcc cgatcgtttc ggctactccc aaaggtaaag accgatcctt tttttgtagg
    76441 agtgaaaata actcgggtga taagttattt aaagcaagtc ttctatttac ctcacctagt
    76501 ttaattccta attcctctga aatttgtttt gcatcccatc cgttttctat gagttttcca
    76561 tacgctttgg cttcgtctgt aggaagtacg tttcttcttt ggttctctga aatttgagca
    76621 atcagtctat cgttactaga tgcaaaactt tttcctacta ccggcacttc gaaaaattca
    76681 ggcaaatgcc cttcttctat aagttctttt accgcttcgt atctgtgatg acctgcaact
    76741 acagtccact ttccatcctg tagatctact gataggggaa aactaggatc atatccttta
    76801 tccttaattt taacttttaa ggattcgatt tgatttctgt cataatcttt tttatctgta
    76861 tattgttcta ttgtcctgat atttctaaag ggtagtttag aaggatgcga attttctatt
    76921 tttggagatg cttctttttt tatttccttt acattctcat ttttattttc ttcagtatgt
    76981 ttgttagatg ctattctcca gcctttttca gttttgattc tggctttgcc atccctccaa
    77041 acccttatat ccccgagttg agccgcgggt cttcctagtt ttgctttgat tatatattct
    77101 aagtttaaac aagattctaa tactatggat ttaagaattt gatagatccc agattcttcc
    77161 tgatttttgt aagatattgg atttttaagg ttttcaaaaa aagaaaagtt ttctcttttt
    77221 ttatttaatt ccaatcgtaa atcgaatagt tttgatttta ggatttctac ttttgggttt
    77281 ataaattctt tttgaacatc ttttttattt ataaaaaatt gaaactcttc ttcgtttaat
    77341 gtaacgatac ttccaagtcc gttccaattt ttaggatagt gttttagata tgctttttta
    77401 gcatttgttt cattacgaaa ccctaacatt aatttatgtt cgtcaaagat tccttctttg
    77461 tctatttgat tgattagata gtagtttttt aaattttttt cgggacctaa aaaaacccct
    77521 ataatctcgt ctacgtttga tttttgtata tacccatagt caaaaaataa cttccctttc
    77581 caggattttc cgtttaaatc aaaaccgttc cgataacttc ccttttcatt ttcaattttt
    77641 actactatcg cattttcctc taataaagag gatttttgta gaagaaagtc attggattct
    77701 tgattttcta ggtctgtgtt tttaagtatc tctactaaat ccaatgctcc cagattatta
    77761 aattttttta agagtgcttc ttttgcatcc tgtgagagag atttgtttga acatcgaaat
    77821 acttttttta aacttgattc ctgtagaaga taaagttctt ctccaccttc cttttcgttc
    77881 atgacagtat cttgccagta tggattttct tttgtcatgg caaggtgaat cttatctaaa
    77941 atgatttcag ctaattcatc tgtaatttct tctttttgta attccttcaa aacaccttac
    78001 ttcaggtcta atggagttat aatttcatta tcctcataga ttactttttt taattctctt
    78061 ttttggtccc gatctagtga ggtataaaat cctttgatac ttcctgtttg taagttagtt
    78121 ccatacggta aaaccaaaac gataggattt attttatgaa tttgtcgaaa cggttttacg
    78181 actaaccttt ccaatttttc cacaagttcc aatgtattga tatttaaagg gtcatagtag
    78241 agtaacatca cttgaccagg ttttatggtt ttaaacatta atttttgata atacattttt
    78301 gtggcaagtt ttaacatccc taaaagataa tacggaaata caaatatgag tctaagtttt
    78361 tccttaattt gctttaggtt tttatagatc tgtttcattt tactttttat tctctcgtat
    78421 ttaaattaga tagtggtttc atcttaaaaa tttttggttt atccctatct tcaccgcttc
    78481 ctgattctat aaagcctgtg attctaaaac ttggatgata ttcgtaaata atactatatc
    78541 cgtttttagg tttatcggtg atccatttga ttttggagtc tccaaaaact tgatagtctt
    78601 ttccttgttc gtgttctttg ataaaggact tttcttttga aatgattttc tccacttttc
    78661 taatcggtga atacgatact ttatcatagc taccgaattg atagggtata tattcagagt
    78721 gtgttagagt cgaaactagt aaggtgatta tatccccctg gcttaagtta tatcctactc
    78781 ccataacggc cataacctcg ccgtcgttaa aagtgatttg actactccca aatatttttc
    78841 ttgcgtcttg ttcgttacgc aatgttttgt atcctacctt gacaggatat ataaacttga
    78901 gtttgagtct ataaagtccg ttgactctat ttaaaaactg tagactatta aaagtaaaac
    78961 cagtagattc tacactactc gtctctccta aatcatccac cttaaaaact tccacaactc
    79021 ctacaattgc acctaatgga agtttaggat agagtgaata ttcgttttct ccaattgctt
    79081 ccactataat ttcttcaatc atggaaactt cgtagtgaag taaaaccgca ttccaaaatt
    79141 ttaatgtttc ttctacttct atatactctt cttgtatcct cttgaccgta agaggtttat
    79201 gagtttctct tgaaattaga tttatatttt ttactttttt aatagggcaa aaccgagtgt
    79261 acacccggtt atgttccacc ttgtaggcca tttcttcttt aatttctaag gtctcttgaa
    79321 aattacggat gagtccgtca taacaaaact tacaatctgg aagcctttct tcactcggac
    79381 aaggacaggg ggtcagccta taccaaagac aagactcccc tcttcgttcc aacatttctt
    79441 cgttggtaag aggagttaaa acattcggtt ttgtagtgat attaaagggg gaacttcccc
    79501 ctttacctga ttttctcaaa ctttttttag tcttgtggcc tgtgttacaa actcacaatg
    79561 ttttttatca taaccttttc ttagttcgaa ttctactgta agaccgatcg ttatgtcttc
    79621 gtctttaatg gatgaatatt tagcgttaaa aaaatattct ttcccttttg attcaataaa
    79681 tccatacccg cctttattga cgttacgatt ccaagggata taacggatta cttttcctgt
    79741 taaattgttt ttagtttcca agcgatataa tttgagagcc aggaactttc ttgttccata
    79801 gcgcacgtag gttcctccca ggaccctact ttgtaaatta caccggactt tgttatcggg
    79861 ccgtattttt tttctaaacg aattctttct ctatttgctt cttcgttttg tttcagtatt
    79921 tcttctgtcc ttaacctttc ttttaagtcc cttatctttc cttctctaaa tatttcactg
    79981 atttcgtctt cttcatcttc atcattttcg ttaaatgtga tagtttcgta ttcatgggaa
    80041 cagtttgggt gtagtggaca acaaaaccaa taatcactaa attttagatt tgcgttattt
    80101 tttccgggcc atacggcaat atttgtaatc ggatcaccgc taatcttatc ccctcctaaa
    80161 tatttcagtc cttgggtttg catatattgt gagtcgttta gttgttcttc tgataaaaaa
    80221 acgcgcgcga cttgtcctaa aaattcaagg cacttgtcac aacttacagg atgtaattta
    80281 atatttacca aattgtttag tagtttcctc ccacaaatct tacatacgaa ggtgtgtttt
    80341 tttcgtttat aacatagagt agttttccgt tattaaaatt tatggaaagt tccgtatatg
    80401 caaaccgtgt catgtcacga tttaaatgat ttgttactaa ttcttcgtat tctttctctc
    80461 ttttacttct ttcttcttct gagatatttt cttcgaataa acccaacgct tttttaattt
    80521 ctgtgtcgtc tggtgagagc attaaacttc tcatttcttc ttcggttgcg tttcttgcca
    80581 gacattcagc gatttgttct ctatacattt tagtgatgag ttcataagcc ctaccctttc
    80641 tttctttgtt atgatcatag attgcaagcc actctgcacc ttttgctttt ccatagagta
    80701 gggcataggt ttgttcgtct gttaggtgga gtgtttcttt aagtgcgtct atatcttcaa
    80761 gacctggtaa gttgtatttt tttgcggtct ctgaaaattc aggcaatgtc atttttttta
    80821 aatcgtcttc atactctcct ttatcaagta ctgcttctgc tatatatcca agaatagatg
    80881 atttatccct taattctaaa tagattcgat tccaatcctg tgctaaaaaa tcaaatattt
    80941 cctggtcttt tttttctagg tcttctcttc taactacacc ttgcccaaat tctaatttat
    81001 cttttctaat tgtataggta ctataatccg taaatggatc tggtttaatt tcaagagttc
    81061 ttggataaaa ggtaggtctt aataaaagat caccaaaaaa acgctttctt aaaatgccca
    81121 ttacgtcaga ccaaatggat ttttggacga tcacttctaa attaggattg cctaatatag
    81181 agtattgaag acttaaaaaa taatagagta aagcgtaact taattcccta agtgccctat
    81241 attccgagag cggggattct cttttcatat tttagtaaga aagaagttga tccaatttcc
    81301 aaagaaatat atggagtatc gtgtctctat cagaaatatt agatattgat gatactaagg
    81361 cgtcatagag ggtttgtttt tgtgtttctt taagatttaa aaccaagttt gaaatttggg
    81421 attcttcttg tgcgggacct aatccgtttt tttccaaata tttatataat ttgattaaaa
    81481 aaacataaaa taaagtgtct cttggttcct tatttaaaac cccggatgtt agttgatcgt
    81541 atagaatttg tctgtcattt tcctctaatt gtatgatcca ttttgatagt tcgaatttat
    81601 tttttgtttc ttccatttgt ttttttccta agttttattt acttaaattc gaatatacct
    81661 ctgttccatc tcaatcgggt tttaaaagta taggattatc ttagaaaatt ttgtcctact
    81721 ccatatcttt ttagggtatc gtttcttaaa ttttcgagcg ttttaggttt ttgtttttgt
    81781 atctcgttta atacgtcctc tttttttctc gttatgatca aatttgattt tcctactact
    81841 ttgagtgcaa aatatctaag agcgtccatt gagtgattgt tacttttgac cggaatttct
    81901 tttgcgtttt ttccttcttt tggttcctcc caagaatata ttgaaaattc ctcaatagta
    81961 tttacacacg tttcaaagat tcttaatttg attccctcct ttgcctctaa tagtttgatt
    82021 aatgcttgga ttccagtaga tatgtcctta tctgctgcta tcgttaaata accgcattca
    82081 gccatagtgg cccgatcttc agaatcatga tctgctatga taaataggtt cggttttttt
    82141 ctttttttta aaatctcaca gtgtgccctt accgtttttt gagtctggta gtgttcgtcg
    82201 gttagatacc aagtttcatt ggattgatca taataaagcc ataaaaacac aaatggattt
    82261 gtatatccaa aatcaacagc acccgcacag tcccaactgt ttggaatttc aaacggtttt
    82321 atgattgctt gttcatagtt tttatagact agtccttcaa catctaccca taacccttta
    82381 tacaacctat ctctttcaat tcctgttagt tccgataaca gttccttata ttcctcggaa
    82441 agataagggt tatcatgtgg agtccatgac cttcggctca ttttttccat tctctgaacg
    82501 ggaagtgcct ctcctatttc cgggtcttgt ttttgtatga agtatttgta aatccagtgg
    82561 taacgacttc ttggattaca atcgattatg attttattat ataattctgg ccttacgaga
    82621 gagagtcttg tttttagttt ttgatacgtg gaataggaaa tttgtgtggc ttcgtttata
    82681 aagatcgtat taaattcggt ccccatgatc ttttcaaccc ttacagagtc gtcaagtcca
    82741 gccgcgtaaa tttcggaacc gttttgtaac gtgatgatta gttcggattc attgagttca
    82801 aagttttttc ccctcctaaa tcccatctct ttgagacaag gtaggatcgt ttgtctccat
    82861 acggacattt ttaggtgatt gagtctaaat cttgcgatta aatggcgaga ttcttttgac
    82921 aaaaaagcac gagataggat cgattttatt acaagatagg tttttccgct tcttgctcct
    82981 ccatcataac agatttcttg aatattctgt tttgcccagt cctcttctaa ggctagacac
    83041 tgtttttttg aaaagattga ttcttttgat attacatttt tatgaatctt cttgtatttg
    83101 atttcttgta gttgtttttt tgacacctac ttgttcattt ttaagtaact tttctaaagt
    83161 ccccggtctt tcccctactc cagttacgat ttggatgttt acttgtgttt tttcttccga
    83221 gttattttgt tccgttcgta ttgtatctgg tacagataaa gatcggagta actcttttat
    83281 atgtgtgaat cttgatttac tcaataggga taattcaata tttttaattt taggatttgt
    83341 cattctctta ttatatattt ctaaatattg agttgcttct atgttgatct ttgcgattgc
    83401 atctgctaaa ttcgtcaaaa tttgtaggtc tgagttttcc cttaaatttt cagtaatttc
    83461 ttttcgttct aagttccacc tattatattc tattatatta tctaactgtt tgtaagtaag
    83521 tccgtaatac ttacaaatct cgtccctttt ggtcccctgt aggtatgatt tacgcaaaca
    83581 ttccaattct atttctgata aaatttcgtt ttttttaact ccatatttcc ttttactttt
    83641 gatctttaca tttttagttg agtctttttt ggtttttttc ctaattttag gcatattttt
    83701 aagacactaa tatcagtttc atttcttcta aattattttt tgcttcttta caggatcttt
    83761 catccaaatc gattcctaaa aaatttcttc ctaattttag agacgctttt ccaacagttc
    83821 cttccccaga aaatggatct aggacggttc catttttttt ggttcctgat aatatacaaa
    83881 tttcaaacaa ctcaatggga cctaccgcgg tatgtctatt tttagaattt gtcgtcggta
    83941 tttgccagac acttcgtctt cttgctgtga aattgttatt ttgaatctta ttttctatga
    84001 ttcttttttt tatagcggaa gggttttccg cttttgttag ttcgtagtct ttgagtgagt
    84061 ttgatttttg ttttgataat tttatgagtt ttgtttttgg atctttttga tttccagcca
    84121 aaggaacgga tacgtttttt atgtttatgt aatatttctt tagatccaaa acaaaaaaca
    84181 atacgtattc atgtgagttc gtaaacctac ggtttactga ttccggttta caggaaccta
    84241 tatttccgtt tttagttgta atcgatttcg cccatatgat ttcctgaata tatttgtatc
    84301 ctataccctc catcatgtta caaaacagac ttggaatttt ttgagccctt ccttgtttga
    84361 atgattctcc tatgtttata aacacagttg cattgttttt aagtagtttt tttgcctcct
    84421 taaatacctg ttctagattt tttagatatt gtgagatact aatttcacaa ccgatttctt
    84481 tttctttatt agggtgagtt ttttctaaat aatccctttt ttgataataa ggaattgatg
    84541 ttactaaaca atcgattttg tttctgtatc ccggtaaatt agtaagttct aatatgatat
    84601 tagaagaatc gccctgtata atttcaaaat tcatgcgatt ctctcagaac agtaattcgc
    84661 gattgattca aatagatttt ctgaacattg ccatttcccg gattctagtt ctgctagata
    84721 ggactgtgaa tatcctagtg cctgtgataa ctgaaattgt gtaagtcccg cgtctattct
    84781 aagttgtttt atttgttgtg cggtttctag attttcttct ttaaaatttt tatcatacca
    84841 aacggatttt gccgcttgtg cactttcgtt tattattttt cttaattttc ctacccattc
    84901 ataactgaga tttttaccac ttacgtttaa taaatagttt ccatttgata atcctgagag
    84961 attgatcttt agatttttaa ttcttttttg agaccaaaga gtttctagtt cctctaagtt
    85021 cactattttt gagtcttggt tatggtattt cttcagatcc gattttattg tttggaggga
    85081 tagagataat tttttagaaa cttcttctat tttattttta ttagtaagtt tgagactgag
    85141 tatttcggga caatagacct tatatactct gattcttgtt ttgtgcccta tatatggttt
    85201 tagtatattt cttctaatca aataacttaa ttcgtcttca ggatttactt tgtatccagg
    85261 aatttcagtc catcctaaaa gttttacagc ctctatccta tgttctcctg atagacaaac
    85321 ataattgtta ttttgggaat cgtattttac ggatatgggt tcgtgtaacc cttccttttg
    85381 tatattattt cttaactctc taatatattc tggttttctt tttgggaata actctgtatt
    85441 tttttcgtga tatttaattt tatgaatcgg tatctgttct atttctaatt tagttttgat
    85501 tacgtgtaag aatggtaatt cttgcatact tcattgttat ttttttctat ataaaagagt
    85561 cctttcgttt tttttagtgt tataaaaaaa attaaggact accctcattt tttatacaag
    85621 agtctaaaaa acgttttatt ctatttaacg aatatagttt ttaataaata gattacgcgt
    85681 tgttttttta tgcagcttca ccatttttcc aaactcttgt ttttatgggt ctgtagtttg
    85741 tttttttaga atatacgtat ttttgtacgg aatactcaac tcctagaggt gcgttttttt
    85801 gtaactctat ggcttttctt atcgcatttt ttaatccgtc tattccggta aatacttcat
    85861 ggcccgccga tccccaaatt cttggggaat tattttgtgg tgctatgtgt ttgtagatat
    85921 ggtattctac tctatcttcc attttctttt tcgctttttt gttttttgat ttttcttagt
    85981 ctatcatgaa ttcgaatcgc atcatatcga ttcacataca tgagttctcc gtctttatct
    86041 cttacaaata atgtatccga ttctcttaaa ggttcgttaa aaattgattc ttgttctttt
    86101 ttgtagaaaa ccggttctag tacaatttgg tgggttgaat ttaaaatgct catgcgacta
    86161 ttccttgcgt attttccttt ctattttcaa ttgttgactt ttttacttca gagttactta
    86221 caagacccgg atacacttcg tttacgaatt tttcaaagag tatcttttta gttccttcgt
    86281 atttcaatgg atctggattt tgttcgtaaa attctaattg ttgttttagt aacttagttt
    86341 taccccatac taaaaaacat ttgtaaggat ctaagtcctt gatctcgatt ggtttatctg
    86401 tcatattctt actctcgtta tatttgggtt catttcgttt ttcatttcgc attctattct
    86461 tttcatattg tttttctttt ctttcaaata acctggacca aaacttagag atagattcag
    86521 gacttaaaga ctgttcacac caaaacttgg aatcttgttt tctcagttgg ataagtgttt
    86581 gtatcttagt ttcgattacg ttccaattcc ctttggatat ttcatacaat gagtttaagg
    86641 cttttagttc tgagtctggt tgtcccattt cacttccgtg ttcttttaaa tagtagtttt
    86701 ggaaattaat tagccaagag tctggaaaat gaaaacgtgg atttactttt tttgaacttt
    86761 gttcttctac atgcgttttt gcaggtgggc cgtactctct agaagtattt agtttttgtg
    86821 aagagagttc ttgttttgat agtctttggt ctatagtatt tggtagtggt tgattttcca
    86881 cgtttggatt taccacaacc gggttttccg attgtggata atcaagtagt ggggtttctt
    86941 cattcttaga ttctatttct aataaaattt gtttttgttc ttctacatgc gcctttgcgg
    87001 gctggctgta ctctctagaa gtatttagtt tttgggtaaa gagttcttgt tttgatagtc
    87061 tttggtctat agtatttggt agtggttgat tttccacgtt tggatttacc gtaaccggat
    87121 tttccaagag tgggttttcc ggttgtggat aatccagtag tggtttttct tcttcaaaaa
    87181 gttctctttg attttctaaa ccattatttt tagtaggttt tatatttaat tgaacttctg
    87241 gcttttgaga ctcctcgaaa aaataccacc cagattcaaa ttcacccgcc ttacttcttt
    87301 tttttctata ttctgcatat ccaaaggtaa ccagttcttt taatccggaa gttatgcttg
    87361 attctttgtc ggattttaac ctagcgattg tttttacgga catcttccag tcatctggat
    87421 accgtaaggc taacagtaat atcgatgtcg cttttaggct tagtcgagta tcgtctataa
    87481 aatgattttt tacttttgta tagtttcggt cttttgggac acgaaacact ctttgattct
    87541 cattcatttt ttttctctaa attatgcggc gtcgtgaatt cgtttggatg tcgcttttaa
    87601 atatgcagaa aatggaatat caattccttt tttcttttct tcttcccaag tcttttgtat
    87661 gtatttcagt actttctcta cttcgtttat ggagtttgtg taataaaata ggtttccttt
    87721 gtctaaaaaa ctaagacacg tttctccgat tcgaatttca aggtccggga tttttaagtt
    87781 tttataaagt cctgggtctg tggtttcttc cctaaaatag tttctgtata acaggatttc
    87841 gattcttgtt ttgtttcgat tcaggtttct gtcttttagt atcacttcta tttccaactg
    87901 atttttcctc tcgctcgttt ttatatagcg gggtttactc tttatttttc tctattactc
    87961 tcgtttatat tttagttatt tctaatgtat ttaaattact ggtttgaaat tctttttaag
    88021 tctattcttt acaggctgtc taaaccttta aaatcctact cagtttatta tttaactacc
    88081 tgcagatatg attttgggat ttgtttgtct tggttattct gcaaagttga atcaatgtgt
    88141 cttaaaatct gttcgattgt ttcgggatct ttgaggatat aatacgggat ttttttgaca
    88201 cagaaatggg cttcgttgtc gttcttaatc gtgattttta ctttgggtat attaaaatgc
    88261 tgaaatactt ttgaaccttt agaaatttcg ttccagttgt atttttttaa aagttgttct
    88321 aaattttttt gttttatgtg agtcgtttga attgtgtgta cgtttttagt ttccaactgt
    88381 taattcctat actgatttta ttttcgtttt tttgtttttc ttatttattt gggttagtat
    88441 ttgttttgta gtttggcgtc taaatcggta tcggtatacc tccagaacaa aaaaaatgat
    88501 caatataccc gttagtgagg taattatttc tgtcattggt ccttttttcc ttttgtttcg
    88561 tttttttgtt tttctgtttg gatatataac tctaaaaccc aatcgataca ccacgcccgt
    88621 tttgtgtggc tatacacgac ctccttagtg agtgagtcat atacctcata gtatgcgtta
    88681 ccctccccta tcgggtatat tttatatctc tctaaaattt ccatcttttg agttggtttg
    88741 acactaaaac cattcgtttt gccgcaacta cattagtatt tactaatgta tctttattta
    88801 gtttttattt gtgtctttga gagtggggcc aaatctttcg attcggtttt ttttgttttt
    88861 gattttttag agttttaatc gactaatgtt tctatctgat agtctatata ttctattatt
    88921 ttaatggata attttcatat ttttggcttc gtttctcttt tttaggttct ccctgtgctt
    88981 ggcactggga aaccttatat ttgtcaaaaa taggaataat tcccatttgt atactaaaaa
    89041 ttaggaattt ttccaattat gagacaaaaa aaattaagtc cgattactct acgtttttta
    89101 catatcgaaa aagagacagg aaagaagcca aaggaaatcg ctgaaatttt agaaatggat
    89161 ctcagcactt attacaaaac taaacgcggg gacattccga taaccagtaa ttttttagtc
    89221 aaagttgaat acaaattaaa gtatagcagg aattggttag aatttggtaa ggggaatcca
    89281 aaaatcgaag atgttgaatt tttatcagat attgaaaaac aacttactgt tttatctaaa
    89341 ctcaaaaact acgatttact tccgatttta aatgcacttc ccgatattcc accaaacgag
    89401 aaggacaaaa atttgctctt ggatttttta aatctttatg ttcaaaaatt tcaatgatat
    89461 tttctaccgc ctgattgaca gccggttgta atttttgatt tcctagaaat atatctgata
    89521 atagttttat tatcaccctt ttgacttctt ccctactacc ttttgcgatt ttctttcctt
    89581 ctcgtttcat acatttcatc cactccgttt tttgtgtctt tatgggacga ttttttcttt
    89641 ttacgatata gccttcttat ttggatttta aatttttctt taggtttagt tatattcttt
    89701 taaggggttt tggtatccgt cttaaagagg atggattttc aaaagattta taggaaag
//
