# Supplementary material for: Horizontal transfer of the rfb cluster in Leptospira is a genetic determinant of serovar identity
Source: Life Sci Alliance. 2022 Dec 9;6(2):e202201480. doi: 10.26508/lsa.202201480 (PMC9736851; doi:10.26508/lsa.202201480)
Supplement: Supplementary file 8 [file LSA-2022-01480_Supplemental_Data_2.zip › Supp_Data_1-plasmid_sequences/Linterrogans_UP-MMC-NIID-HP_pLIMHP1.gbk]

LOCUS       AMGLOANE_1             70055 bp    DNA     linear       21-JAN-2022
DEFINITION  Genus species strain strain.
ACCESSION   
VERSION
KEYWORDS    .
SOURCE      Genus species
  ORGANISM  Genus species
            Unclassified.
COMMENT     Annotated using prokka 1.14.0 from
            https://github.com/tseemann/prokka.
FEATURES             Location/Qualifiers
     source          1..70055
                     /organism="Genus species"
                     /mol_type="genomic DNA"
                     /strain="strain"
     gene            451..4860
                     /locus_tag="AMGLOANE_00001"
     CDS             451..4860
                     /locus_tag="AMGLOANE_00001"
                     /inference="ab initio prediction:Prodigal:2.6"
                     /codon_start=1
                     /transl_table=11
                     /product="hypothetical protein"
                     /protein_id="X:AMGLOANE_00001"
                     /translation="MINVLRKIHLSIFHIIIFLTIPFLATCSLFEKDRNTMENVDLAG
                     AIWLAAEPVKTQVNNEGVPVKPGNSGAGGAGSTPVTPVDAIFNLPPGRTVNANALMGT
                     IDPTGTNIVNDFDGDGILNQNETLTNVWIADYPQIETTIAPPVTLKIQILKNSSNQSD
                     QIVSEINSNDFEASKNEGSEKIHQNELNERTVQFQDSFSTETELGQSHERSMSAGMTA
                     GFGMGLVSTGMNYSNSSRDSWNAKNATSATTTKWADRPFKNNIDRDAWNLKSDSSTNK
                     ARKYRSDKSTKVNETSTVEPNAGVVRAALYIKNLSVNMPVKISNILCSLMFETPGGEL
                     VPMSSFRLRNDDYSLFEVEVYGGSDFGPYVVELTNLNTAEVEKAIAAGYTPKIMIVDY
                     TMTHVADSNYKSSLLSFTGNNLKIIEENAKGRTALVKVYGPGVREMYRVTAFDTPNVS
                     NPCNTKTADVFSPGISLKKALERISCSGDNITFKDYVIDLSESAPKLGESRVYLKGIQ
                     SFGGVSTNIPCEDETSTGSDGVSRTACVQKPYSQWTESEKMNSGVWAIYSKGKFYSPT
                     EYWTDSGSVRRFDPWRGVVAAPILKGVDSIIWAGDSYDLVYISFKDFIKVEQKFGTNP
                     LETGNGYPINTKWDLKTLGSHPYYPDTNSLYLGEVGFGERVELKIKLDKTKYLSPNFG
                     TAVDTGPYQYFTNFTYNPQVSSDRYNINQAADFEISLGFGGNRTDWFHVVKDLSSSDP
                     YKLKNCGTTLDFISQTYTLCVQLPTLSTSVDPAISLVKLYIRPALSSAYRKTIWPLHF
                     SQVRKLKGEAGVPIVKGTSLVKVANSYGSVNVGDNFFIQGDSTNYKVVQVLPVAQDGS
                     FDVQLDRLIQIDAPKTTSMYVPGTLTSPDVRLSMDTGFTTDWNNFVNSSFNSTAFDQI
                     QYKPFVSSGNVSCSSIPFHPGSCLGFTPELNSLNWMGIYNEGVALWNSWADGGDFSNF
                     LYSGLVRLTAPSGKSYRLESTNTDFPISADVNAPSLDHPSVVNHGDVALTVWRQGTTL
                     IGRYNQISTGQALGNPFNINSAASTGNYIVKAKNGKAVIVWDNGDNLYVSVRDLNNLS
                     TIVSEVFVATRLPHVLSGTTYMFDVAIGNNRAAIFWTQQPMGTFTLDDNGCVSWFCTG
                     TFVFNYQGVARWIRLDNGTFQGGNTNIVNFVYTKHIDSMASYSQINYYDIPYLQAAAN
                     DNNQIVFGWILARQSSEDHTVYGSVYNLTTGTKIGSDQTLISESTRPVDTLQVAAATG
                     RGMVLWRRNDGMILGRGIDTSNSNLLGTSNVEVESGGVDSLKLNSFGDRGLFTYRKNG
                     KDLFLKVLDLQAGQLLYPNALSLAQANVDSRNFVNSVLAGNKILTTWDQVNGTRRTNW
                     GRVSDISTFTVDGPKEFQISTTNEGIQYRGTAVVDNGFGLVTWLSQDKTQQRIRGYKV
                     DLANPGSLKYGLNNFFVSPLIERDYTIRAKIKY"
     gene            5476..13155
                     /locus_tag="AMGLOANE_00002"
     CDS             5476..13155
                     /locus_tag="AMGLOANE_00002"
                     /inference="ab initio prediction:Prodigal:2.6"
                     /codon_start=1
                     /transl_table=11
                     /product="hypothetical protein"
                     /protein_id="X:AMGLOANE_00002"
                     /translation="MNEERTNRKTEKKQNALTKKTTPQKKEGSFFFHSLEIFLKPYCT
                     HTFKYINILLFFCFLFTTTTCGILPGKKGKSNNWWWALLGIPNGASFPSSGSGVGGSP
                     GSGNGSPGSAPAPEGSDLFSISTNYAQAIDDPETKAEPIAGASFVAPPEPNHYGNVSL
                     TYPIQTPAGRAGVEPKLSLSYSSTGGDGWLGIGWSLGLGSITRTPEYGALYYDTRDSF
                     SWNGTRLVKVSGNNTNENGLYRAEITSEDFLIFKLSQIENGGVWEVLDSNGTKTIYGE
                     SLESRIYNPALPNQTYSWYLTKTEDKNGNYLQANYDNSEYSKNRNLYLKEIRYTGNSK
                     SGLSAKQYVRFITKQREDFYVSNTPGFLMKMDRILERIEVGWDGGGKLYEYIPEYEIS
                     TDSGRPRIKNIQSSKNTTKPEFFYQTSSRLLTWQNIVNQTSSELEDNPEATQYFEGDF
                     NGDGISDLLFFNAKSGNWKAAEGRKEGGYNFKLYANRYQGYDSLEKIKFFKGNVSGDY
                     NADGRSDIAFYLPETRDFVVAEHDGRVLQFKSYGRLMNSVPDIFRMEWFPGDYDGNGL
                     SDSVLFDEPTGQWTLMLNKGGSFEFLRFSKKFQNVFRNDYTPDSNLDSSNTNDLTKPG
                     KDHDKVNFLVGDYNGDGRTDISLYDSRSGKWFVGENHRNPNKNDSVTFQMQWRLYKVF
                     TAPEQSLFGHDRFSGDFNGDGFSDFLIFDRSNGEWTLGETGDGAINFKIWSRTPQFKT
                     VTRWLQGDFNGDGRTDIGFYSASDGKFWIGEATQSGFRYKIYSDMSYGPDQDRILKTP
                     LPKDEVKIESGKTNFSASNNTKTILLSYKYDGNLNSGKGELVFGGCFTQDDCSSSPEL
                     LIFDRKANVWDLKRGNNFTERVNTSLNPEGTGITTLFGGKPDRYTNNLKDEVLFYKKQ
                     GTTNQFFVLKNTNGTTFDILNLATFTDTDVSKFDPNNSGYAVDHFENNTSQSVLILDD
                     QTSTGNARFVLSGLGGTKVLTPSGDLTPTDLNDFFQAGTNENRQRRKEFSFFSGKFTT
                     TQAQLVIVDRRTTTHKWYLGTISSNAIQFKRLTGEFALPITTTDYDSKNPAGIVYALT
                     NTGEIVFGKNLDNGTSFTKVKINSTNIQKNVYNTGMIGFSDQFDNGGNPIVVSGGEDK
                     IYDLTQSKIVSLPSSVVTKNLDRPDLISQVYVFRWIQGDYNGDGLTDVGIFHLKEPTW
                     YFALSTGTVPDVIERVKNGIGGIYDFEYSNSTKFDNTGEDDIPDLPTNYRVCTRVSLE
                     DGFSNIITKNYEYKNGFAFSSFINGKKESDYFGFSEFTIHEAYGERTTHLYHTTPYTD
                     YMMNRALAGAEKETKIIGNDNNDYGTIQTTYDVKPVAMAPGVTSYLPVTTKIEKYLSG
                     QRTTTEVFDIILNGTKISRKTEFTTDHFSDTVHGVTTTTSITDFETDDTTNQRRATRS
                     VGLSGSSHEITSLLSYDSRGNLIKRVSSYTGNGLSPVGTHTTELAYDNHGNQTAEKDT
                     SASPARGTSYAYDNELNQFVTQETKFGGSISFTTTHQIGYGPAFGLPTTTTDPNGNKS
                     YFEYDNFGRLIRSSSDTDAGTTTTASYSYDSSFPLSAKTILPSGTGDPDFVSRTYTDG
                     MGRNIYTVKSASNGNFAITGRLVYDGTGKLVRKGQNNWASSGEIDRFVLHLEERNPTS
                     FEYDPIGRIKKTTLPTAVGETSPVVVTTNYNSAFETTETHSSGASKRTVKNASGEVLY
                     VEDFSTDGTGAKIGFCYDIAGNRTKKSDLNDGSLMSCPNANAGVPTKDVSGRNQAYWS
                     YDAFGKLKAQSDPDLGVSSYNYNTFGDLTSTTNAKSVTTTFTYDAVGRILTKNIPEGN
                     IEYTYDSFSGSENALGRLVRIEDSNQNKTFSYDKLGRVKKETRVILATSQGNPLPTET
                     AGPYITETRYDLLGRVSRIDYPEHPISHGRMRACYNYGTAGYISGISVQVNTNGIFPG
                     YCNKDIVENISYNEFGQTASLTLGNGITTSYGYDVKGRMVRLNSSGDVNGSNKVLQDS
                     VYSFNPNNNITNVVNNSTDFNTQFVYGYDGLGRLTSANGSYIEPFNSNFTQRFQQSFD
                     YAKNGNLTSKRFHDPLSGNVTDVWSYVYTNHQVTNIDSSRSGADTLTMSYDANGNLTR
                     QRDNVKDLTKRISIDSQDRITQIQDGNNAILGSYWYDESGFRIRKSSLEPKNNVFSNV
                     EILYPSKFFGLEFIESENVISSVNNVYLNGVRIAALNEAGALAYYLTDQVDSVSTVLD
                     DEGNTLSLMQYLPYGDTFVQRGDLNFSPKFNSQELDRESGFYFFNARFYDPGIARFTS
                     ADTIIDGEFDTQGWNRFSYVKGNPIGAKDPTGHDAIVDTLAGVNHVLNKLGDSSYKAG
                     TASKDGSFVGNSVGLLHDSAGLVYKTAASLVPKNRKELEEVAVTGYGSQLAKTTAKGL
                     AKVGDDIGKIPLGFKNSNQYKKAMSELDNIMKSKNISDYNIGVRGSSVTGQSFKTGKP
                     FNAKSDIDVFVESADLTKGSKTSKNIPGFVHPETINGKNPEIGSWSERWGKILNRDIS
                     VGGFEKGKVPNQPTIFYGNNK"
     gene            13152..13562
                     /locus_tag="AMGLOANE_00003"
     CDS             13152..13562
                     /locus_tag="AMGLOANE_00003"
                     /inference="ab initio prediction:Prodigal:2.6"
                     /codon_start=1
                     /transl_table=11
                     /product="hypothetical protein"
                     /protein_id="X:AMGLOANE_00003"
                     /translation="MITQIYFRFDLPENVFELDAFVQLIQNELLGFDHEIRESSNYFA
                     GFYHKFKTKENIVNVANADDTCFHDYHYVVTFNKDENSLQDKVIKLAETWVLKGWTVS
                     IPDGPLIEDLTRTCYLNEDGKIIWKKHQVEPRKN"
     gene            complement(13685..14851)
                     /locus_tag="AMGLOANE_00004"
     CDS             complement(13685..14851)
                     /locus_tag="AMGLOANE_00004"
                     /inference="ab initio prediction:Prodigal:2.6"
                     /codon_start=1
                     /transl_table=11
                     /product="hypothetical protein"
                     /protein_id="X:AMGLOANE_00004"
                     /translation="MSKFLSIFDIYTIGILDYENFLKLGIIYFHSFGVVIGFLLGFSK
                     FFSNDGFSKSYGSVLQSAAFFLILNGGILFDEGSLRSESKITFGFYYGLVLYSSLAVL
                     VCFNYLFESFDNPWIYCKRLLGITPVTILLSFLIPNLYFISFIDTLGFAISIFTFIWS
                     LSRILKTNKSILYFNLPFLSFLISTCFVFDFFGTIFDKKDFLFFAEFIPGLVICYTIV
                     LERFFPSLFSKITVTIPDSNITNEIELETIPEVKETQKNKYPHRNMLEGINLEKVNTK
                     LNRFLDSKGFIDEELRLPDFASGLGLSTHQASYYLNQYLNMSFTDFLQFHRINEVKNM
                     MRIKLNYNLLNIAFECGFNSASSFHRACVKYTGKSPRDLRQELLSNTEIQRKVE"
     gene            complement(14870..15097)
                     /locus_tag="AMGLOANE_00005"
     CDS             complement(14870..15097)
                     /locus_tag="AMGLOANE_00005"
                     /inference="ab initio prediction:Prodigal:2.6"
                     /codon_start=1
                     /transl_table=11
                     /product="hypothetical protein"
                     /protein_id="X:AMGLOANE_00005"
                     /translation="MVINYFKIKPLDITESELDEYEKYIGIPLQKEDREAILKSTGFR
                     KAIAIKNKLRLNYLNHYFSDDLESNEEFPIK"
     gene            15354..15734
                     /locus_tag="AMGLOANE_00006"
     CDS             15354..15734
                     /locus_tag="AMGLOANE_00006"
                     /inference="ab initio prediction:Prodigal:2.6"
                     /codon_start=1
                     /transl_table=11
                     /product="hypothetical protein"
                     /protein_id="X:AMGLOANE_00006"
                     /translation="MEKFERLQKACNTLKINRKGLADILRIHPSNASRLLGGETEFTW
                     TYAELFQLKTNVSANWIMEGKGDFWSEESGNDKEKLIVRTILKIPGLSEIMEKFVKLH
                     QEDQNAIIEIINRFYYLSMSKFKK"
     gene            complement(15741..16640)
                     /locus_tag="AMGLOANE_00007"
     CDS             complement(15741..16640)
                     /locus_tag="AMGLOANE_00007"
                     /inference="ab initio prediction:Prodigal:2.6"
                     /codon_start=1
                     /transl_table=11
                     /product="hypothetical protein"
                     /protein_id="X:AMGLOANE_00007"
                     /translation="MSVFFILFTSSLILGLGYYVKKIRNPLIEVRQNFYYLCISVGLW
                     TLFSGCRQFIPYNIRLYAPNWILISAIFAPYFLSKIVNKLVNEDYITSYIRKTIEICL
                     LSYLIFSAFSFRLIKIIDINTLKHEPQLAYHILLIYSVLWLLECIYKLVKCLIKSEGM
                     IRVRLSLMLFGITSAFLIIIPLVWILPFFKIYLGSYASIGTIICIIFWGIAILHYDAF
                     QTRQEIFSGVYVPLLNRITLNPILKLYSILDPEEFEMRRLNANSILAKEVIDTAYQWF
                     FKANIPLQATARKIAIKYDKYLK"
     gene            complement(16665..17285)
                     /locus_tag="AMGLOANE_00008"
     CDS             complement(16665..17285)
                     /locus_tag="AMGLOANE_00008"
                     /inference="ab initio prediction:Prodigal:2.6"
                     /codon_start=1
                     /transl_table=11
                     /product="hypothetical protein"
                     /protein_id="X:AMGLOANE_00008"
                     /translation="MSLVIQKIKPINKFHVMRLSGLENQEELNHVKKFASKIFNNFGY
                     TKSLYTAVDMDAWSTWFYVREGSEILAAMRIVEKKPNNLIPLELGIIKDTEPYQRYAV
                     IGDNIADWNSVSFVLSIKGSWAALATFQAAAQYCIDKNFDMVYGFYHKNVSSIVKLYT
                     SIGAVTSKKYTKEVYFPECYYNNEPVYLTPIEIPKVALQKIRTRLW"
     gene            18477..19067
                     /locus_tag="AMGLOANE_00009"
     CDS             18477..19067
                     /locus_tag="AMGLOANE_00009"
                     /inference="ab initio prediction:Prodigal:2.6"
                     /codon_start=1
                     /transl_table=11
                     /product="hypothetical protein"
                     /protein_id="X:AMGLOANE_00009"
                     /translation="MTSIYNQSFLWALIISCVLLIGTCSKHERGHVMTKKSASEFKTN
                     TGNRERAAGQLLSSLKIGISATEVMDMLGPPTTKTWAYTLFYSSAMVIYFDDSSKLVR
                     VTSDISPETVTTWDESAPEISTASTQFKGKPYNRQVAAKMLLPLLKQGMPTKKVEDVL
                     GRPDFISWRYSLTPGSSSLLVRFASDDKIVEVSIQR"
     gene            19254..20021
                     /locus_tag="AMGLOANE_00010"
     CDS             19254..20021
                     /locus_tag="AMGLOANE_00010"
                     /inference="ab initio prediction:Prodigal:2.6"
                     /codon_start=1
                     /transl_table=11
                     /product="hypothetical protein"
                     /protein_id="X:AMGLOANE_00010"
                     /translation="MENFSAASFETIINILDSKGKLKSIHFAKDYKGYLFTIQQENVL
                     KIWKIEPAFKLSKISEVILPFRMNFEDQRIIQFQFIDDHLLLIGGDNCSVLSIQDIHN
                     PIQILCDEINKYSGQELILGMSCFAKGVIYHMATDDRFNTHFYLSGVPDPVISLPRAN
                     SEDRYGRYPLVVNDLIFWICRQGVIVMDISNPKTPKILAEERIPNFFNYGFPILLANN
                     RVAILEFGSHYGTAGISLFDISNKNAKPIGQVRLRER"
     gene            20487..20642
                     /locus_tag="AMGLOANE_00011"
     CDS             20487..20642
                     /locus_tag="AMGLOANE_00011"
                     /inference="ab initio prediction:Prodigal:2.6"
                     /codon_start=1
                     /transl_table=11
                     /product="hypothetical protein"
                     /protein_id="X:AMGLOANE_00011"
                     /translation="MAKTATIRARVEGNLKKDVESMLDHLGISALEVINIFYHQIKLS
                     KGLPFPV"
     gene            complement(21247..21480)
                     /locus_tag="AMGLOANE_00012"
     CDS             complement(21247..21480)
                     /locus_tag="AMGLOANE_00012"
                     /inference="ab initio prediction:Prodigal:2.6"
                     /codon_start=1
                     /transl_table=11
                     /product="hypothetical protein"
                     /protein_id="X:AMGLOANE_00012"
                     /translation="MGHPSYNTFALGRYREEEYISLIDRKNNQIEKLKRNLEDFSETE
                     VKILQKRFPEEKNTISILPGLKVFQIKITPGMK"
     gene            complement(21511..21888)
                     /locus_tag="AMGLOANE_00013"
     CDS             complement(21511..21888)
                     /locus_tag="AMGLOANE_00013"
                     /inference="ab initio prediction:Prodigal:2.6"
                     /codon_start=1
                     /transl_table=11
                     /product="hypothetical protein"
                     /protein_id="X:AMGLOANE_00013"
                     /translation="MREEYDFSKGKRGVYLRDLKDLIKEMSFIWLSLFSWLFLFSAIV
                     MLTAIEKKFWPWNVGIPPVTSGISVFVLLPIAALGFFVSAAPASWGAALLWRSLMAVL
                     QTVVAFFFILVWLFDHICLGGCR"
     gene            complement(22042..22158)
                     /locus_tag="AMGLOANE_00014"
     CDS             complement(22042..22158)
                     /locus_tag="AMGLOANE_00014"
                     /inference="ab initio prediction:Prodigal:2.6"
                     /codon_start=1
                     /transl_table=11
                     /product="hypothetical protein"
                     /protein_id="X:AMGLOANE_00014"
                     /translation="MGLNIQKHGLSFGEASLVFADPRTIYISDPDHSISEVR"
     gene            22237..22572
                     /locus_tag="AMGLOANE_00015"
     CDS             22237..22572
                     /locus_tag="AMGLOANE_00015"
                     /inference="ab initio prediction:Prodigal:2.6"
                     /codon_start=1
                     /transl_table=11
                     /product="hypothetical protein"
                     /protein_id="X:AMGLOANE_00015"
                     /translation="MKDNLERPHEALEYKTPEKIYMPSERVFPLRIPEIAYATNIVVE
                     TVLDDGTAKYGPYRIFFGSPLIGERVGFEEVSERLCKLYFTNAVLGMLDLFTGKVLKY
                     ETPVYNYNE"
     gene            22917..23192
                     /locus_tag="AMGLOANE_00016"
     CDS             22917..23192
                     /locus_tag="AMGLOANE_00016"
                     /inference="ab initio prediction:Prodigal:2.6"
                     /codon_start=1
                     /transl_table=11
                     /product="hypothetical protein"
                     /protein_id="X:AMGLOANE_00016"
                     /translation="MPITIQSVHDLRNYFKGVVTRSKHHAPKVDQIIYSLVGHVILKP
                     GFTTLALSLGSRNGAKAPRTSCQFFRALQKRKRRGDSFVMRQWKNIY"
     gene            23227..23439
                     /locus_tag="AMGLOANE_00017"
     CDS             23227..23439
                     /locus_tag="AMGLOANE_00017"
                     /inference="ab initio prediction:Prodigal:2.6"
                     /codon_start=1
                     /transl_table=11
                     /product="hypothetical protein"
                     /protein_id="X:AMGLOANE_00017"
                     /translation="METIIELRYRRNQKELKYLIYPNPGGNCSAIDENDDGSFDIILN
                     HQVIDTVIETEVIDFERINIQVNEIR"
     gene            23488..23910
                     /locus_tag="AMGLOANE_00018"
     CDS             23488..23910
                     /locus_tag="AMGLOANE_00018"
                     /inference="ab initio prediction:Prodigal:2.6"
                     /codon_start=1
                     /transl_table=11
                     /product="hypothetical protein"
                     /protein_id="X:AMGLOANE_00018"
                     /translation="MEIKDILLILLPIISGLIGSYCTYYFTLRAKRISEILKYKEEKY
                     ANLTVLLQGFVGNTTSLDLKRKFFEEQYRSWLYASDDVIRSINRMIALIIEHKGQDVP
                     KVLGKKTVGEVILSMRKDLIGKTSVAPEEFYYTSVIKD"
     gene            24258..24494
                     /gene="mazE"
                     /locus_tag="AMGLOANE_00019"
     CDS             24258..24494
                     /gene="mazE"
                     /locus_tag="AMGLOANE_00019"
                     /inference="ab initio prediction:Prodigal:2.6"
                     /inference="similar to AA sequence:UniProtKB:P0AE72"
                     /codon_start=1
                     /transl_table=11
                     /product="Antitoxin MazE"
                     /protein_id="X:AMGLOANE_00019"
                     /db_xref="COG:COG2336"
                     /translation="MESIIQKWGNSLGIRIPKAMATELELNDGSHVELQYEGDKIVIY
                     PMKKASLEDKLSKITKQNLHSEISTGNSIGNEAW"
     gene            24488..24829
                     /gene="mazF"
                     /locus_tag="AMGLOANE_00020"
     CDS             24488..24829
                     /gene="mazF"
                     /locus_tag="AMGLOANE_00020"
                     /EC_number="3.1.27.-"
                     /inference="ab initio prediction:Prodigal:2.6"
                     /inference="similar to AA sequence:UniProtKB:P0AE70"
                     /codon_start=1
                     /transl_table=11
                     /product="Endoribonuclease toxin MazF"
                     /protein_id="X:AMGLOANE_00020"
                     /db_xref="COG:COG2337"
                     /translation="MVKNRNYTPEKGDIVWLNFTPQAGHEQKGRRPALVLSPKEYNSK
                     TGLAIFCPITSKIKGYPFEVLIKSKKIDGVILSDQVKNLDWTIREAEFIESINKVSLK
                     EVLDNIKLLIF"
     gene            25193..25426
                     /locus_tag="AMGLOANE_00021"
     CDS             25193..25426
                     /locus_tag="AMGLOANE_00021"
                     /inference="ab initio prediction:Prodigal:2.6"
                     /codon_start=1
                     /transl_table=11
                     /product="hypothetical protein"
                     /protein_id="X:AMGLOANE_00021"
                     /translation="MHVDYQIGREGLAMDPYENLEKEMNNCHSWILPKGTIIHFNEIP
                     YYLNANTEILGNNAPKNFVPPTDEDIQRFFDAE"
     gene            complement(25697..26545)
                     /locus_tag="AMGLOANE_00022"
     CDS             complement(25697..26545)
                     /locus_tag="AMGLOANE_00022"
                     /inference="ab initio prediction:Prodigal:2.6"
                     /inference="similar to AA sequence:ISfinder:IS1500A"
                     /codon_start=1
                     /transl_table=11
                     /product="IS3 family transposase IS1500A"
                     /protein_id="X:AMGLOANE_00022"
                     /translation="MFMETHRFEYSIQSMANVLGVSRSGFYQFLKRSKSELEKYNPEL
                     VEFIRETWLTSRKNYGLVRLLREVKKVYSIYGARTVRKVMKLCEIQGKQEKRFRIATT
                     DSNHGNRVAPDLVQRNFKPNQKNRIWVSDITFLRSSFGWIYLCVILDLYSRKVVGWSI
                     SNSNDSKLVCTALSKAIEYRNPPKGLVFHSDRGSNYCSYETRRYLLNNKLRRSNSRKG
                     NCWDNAVAESFFGSLKREMEYNYFYKIQEAEELLFDHIEVYYNRHRSHSSLDFVSPVQ
                     FEVNAA"
     gene            complement(26545..26844)
                     /locus_tag="AMGLOANE_00023"
     CDS             complement(26545..26844)
                     /locus_tag="AMGLOANE_00023"
                     /inference="ab initio prediction:Prodigal:2.6"
                     /inference="similar to AA sequence:ISfinder:ISLin2"
                     /codon_start=1
                     /transl_table=11
                     /product="IS3 family transposase ISLin2"
                     /protein_id="X:AMGLOANE_00023"
                     /translation="MNKKGKYSPEFKEQAVKRTLSGSFTIKEVAGSLGISYFVLRQWR
                     GEYLKKSEDQLPLTDKQLKESEELKKLRKENLKLKEEVTILKKFAAMLSREQNPD"
     gene            complement(26886..27473)
                     /locus_tag="AMGLOANE_00024"
     CDS             complement(26886..27473)
                     /locus_tag="AMGLOANE_00024"
                     /inference="ab initio prediction:Prodigal:2.6"
                     /codon_start=1
                     /transl_table=11
                     /product="hypothetical protein"
                     /protein_id="X:AMGLOANE_00024"
                     /translation="MKIYFLDILNFLKNNKDGIEILISIFHNLGIFILFLFGGFLSYL
                     AIFREIKFARIKELHKQQNEIINKVQEESYKSMVLFETKMIGKDAKILINIKVILKCK
                     SILSNLFELSTKVNSSIANQIHLLQTFLNHCIEILKIDKNIKSWELVDEFHLYKYLIH
                     YLTNILIITSKEEKVLNIWDLIRPNVKNKTYHLVT"
     gene            complement(27639..27779)
                     /locus_tag="AMGLOANE_00025"
     CDS             complement(27639..27779)
                     /locus_tag="AMGLOANE_00025"
                     /inference="ab initio prediction:Prodigal:2.6"
                     /codon_start=1
                     /transl_table=11
                     /product="hypothetical protein"
                     /protein_id="X:AMGLOANE_00025"
                     /translation="MADGGMTSEPPKNESIILGKAKSDTSFEINIENYKPSFIASASS
                     LK"
     gene            complement(27836..28210)
                     /locus_tag="AMGLOANE_00026"
     CDS             complement(27836..28210)
                     /locus_tag="AMGLOANE_00026"
                     /inference="ab initio prediction:Prodigal:2.6"
                     /codon_start=1
                     /transl_table=11
                     /product="hypothetical protein"
                     /protein_id="X:AMGLOANE_00026"
                     /translation="MITQKIRNIKEPYENDIKLTIEQSQKLRMKFEAEIEELKLSMNT
                     DENIQLELISELLIYYSKANNLDLSDVNILVASKKTIVGTWVSSLDEKKAIPTTQWIN
                     GVYGLVIKMISNKNIVSFNEKG"
     gene            complement(28315..29142)
                     /locus_tag="AMGLOANE_00027"
     CDS             complement(28315..29142)
                     /locus_tag="AMGLOANE_00027"
                     /inference="ab initio prediction:Prodigal:2.6"
                     /inference="similar to AA sequence:ISfinder:IS1501"
                     /codon_start=1
                     /transl_table=11
                     /product="IS3 family transposase IS1501"
                     /protein_id="X:AMGLOANE_00027"
                     /translation="MKSNCLEHSIGSMARVLGVSRSGYYKYLNRHKDRSVALDLTNFL
                     QEKWLKSRKNYGFKRLFQEVKKSNLPYGARKVRKAMKHCKISGKQRKQFRPLTTNSKH
                     GGRIAPDLVQRKFHPNEQNRIWVSDVTFIRTSFGWSYLCVILDLYSRKTVGWSLSDRN
                     DSQLVCDTILKAVLSRNPQKGYSDRGSNFCSKETRRLLIANGIRRSNSRKGNCWDNAV
                     AESFFSSLKREIEYNTFYNIEEAEHLLFDFIEVYYNRFRFHSTLGYMSPEDFETNIA"
     gene            complement(29148..29447)
                     /locus_tag="AMGLOANE_00028"
     CDS             complement(29148..29447)
                     /locus_tag="AMGLOANE_00028"
                     /inference="ab initio prediction:Prodigal:2.6"
                     /inference="similar to AA sequence:ISfinder:IS1501"
                     /codon_start=1
                     /transl_table=11
                     /product="IS3 family transposase IS1501"
                     /protein_id="X:AMGLOANE_00028"
                     /translation="MKGRRKYSPEFREQAVNRTLNGSFTIKEVAESLGVSYFVLRQWK
                     AEHLKKKETEQPLPDKQLKESEELKRLRKENLRLKDENAILKKFAAMLSREQNPD"
     gene            30078..30998
                     /locus_tag="AMGLOANE_00029"
     CDS             30078..30998
                     /locus_tag="AMGLOANE_00029"
                     /inference="ab initio prediction:Prodigal:2.6"
                     /codon_start=1
                     /transl_table=11
                     /product="hypothetical protein"
                     /protein_id="X:AMGLOANE_00029"
                     /translation="MEKLQNNKIEDIIRQVLESQKLIYKSQQPLIHYTNGLGLNGILH
                     SKTLKANHVSNLNDLSEILRSYHILVSILENISTNDPNLLLLIEKLKIQLNEKINSKI
                     FPEIYIVSFSIKDDDLFLWRSYSTFNDAYALAFNKAFLAAYAINDGAVLLQCVYDEQI
                     QFSILEQVTQLFFNNINLSISENLQIYLDDYFRLIHVFVPYIKNSHFSQEEEIRLVLR
                     NPKNLYQENRIKLGLNKGFFHKYVNIKMYRDEVDTEFEHSLIEIIIGPNSRSQIENNQ
                     FKNTLNKLINENVGILLRGIRDTKYNTLKF"
     gene            31261..32187
                     /locus_tag="AMGLOANE_00030"
     CDS             31261..32187
                     /locus_tag="AMGLOANE_00030"
                     /inference="ab initio prediction:Prodigal:2.6"
                     /codon_start=1
                     /transl_table=11
                     /product="hypothetical protein"
                     /protein_id="X:AMGLOANE_00030"
                     /translation="MIISKKRIKNLDRYISNLANGTEFIPAVKYSRKFNDLIAKIGFA
                     TPLQNGETILPPASFGPVNRKNVHGYFIKHKDKPMETAYRIREWCHEEWRGRGETETV
                     CKDVEVSYKRYPRTFIFPFGIEISIVSDANGNKLLTVGKYKYGKDNGVAINAINVLLE
                     IFGECEILQENLNSFISGKIVKLNWEVLPKGKYPWEKLKPKLSNLLNNTGKTVRPFIE
                     RRFEKINEYEPEFSAIGIHGFKGYIVFGFPEKNLFILESTLRNNATYVFAKDWELISK
                     LTKYQILQEALHKKRIIHKIPNWYKDIETLFK"
     gene            32727..33188
                     /locus_tag="AMGLOANE_00031"
     CDS             32727..33188
                     /locus_tag="AMGLOANE_00031"
                     /inference="ab initio prediction:Prodigal:2.6"
                     /codon_start=1
                     /transl_table=11
                     /product="hypothetical protein"
                     /protein_id="X:AMGLOANE_00031"
                     /translation="MKQLTFKLIIPLTVISFAAFTKWWYTLPVDAPGTMFRGFPLAYS
                     CPGWHTSLSLQIFLTEFTIDLLTYFLFWFVLIFCINRYLTKVKTFKLVTIALWTISGL
                     TISFGTLMASNEDNLFYIKGPFDMKVLETGYEFIWQNTERPDYYKYFPKDK"
     gene            33295..33906
                     /locus_tag="AMGLOANE_00032"
     CDS             33295..33906
                     /locus_tag="AMGLOANE_00032"
                     /inference="ab initio prediction:Prodigal:2.6"
                     /codon_start=1
                     /transl_table=11
                     /product="hypothetical protein"
                     /protein_id="X:AMGLOANE_00032"
                     /translation="MKTKSLKLILAFSLILVSTIQLKTESKKNQWGFESPQIKEYPNS
                     LVSKYISFIKPDCNVISWKRVNSGEEVNYCISELEMVDGKPVMGYPTRFSSSIEYTGN
                     SRNISDEALRIITDLDNISMYRTWITNFEKEIEVVEKNKKYWLPVHNKVFAFLNEDRP
                     VKLNKETDQLEIVHKPAVLGFRYLGCCYTDKQSIVLVVSVLKQ"
     gene            complement(34566..35459)
                     /gene="rpnD"
                     /locus_tag="AMGLOANE_00033"
     CDS             complement(34566..35459)
                     /gene="rpnD"
                     /locus_tag="AMGLOANE_00033"
                     /EC_number="3.1.21.-"
                     /inference="ab initio prediction:Prodigal:2.6"
                     /inference="similar to AA sequence:UniProtKB:B7NGZ6"
                     /codon_start=1
                     /transl_table=11
                     /product="Recombination-promoting nuclease RpnD"
                     /protein_id="X:AMGLOANE_00033"
                     /translation="MTNPHDRLIRETLQDKEDAISFFKNSLPEKVIELLDLNGLELTQ
                     SSFISENLKEEQTDLLFQIPLKSGKKANVYLLFEHKSYLDEAVFSQLLGYISAIYKSQ
                     FKTDKRYSVVIPFVFYHGERTWTLGNSFQDRFILSKNEEEVFKKYIPDFELELFDLSK
                     VDLNRLESITLRVILGVVQKIWEGDASFLGYLGEVFELLTGLKNESKRVEIFQKLFLY
                     IFNVRELKPTEITNLLSHSRYNREYEDLAMTTAEKLKKEGEIKGKIETARNMLLNGAS
                     LEFVLKVTGFTEQELKDHGVI"
     gene            35633..35749
                     /locus_tag="AMGLOANE_00034"
     CDS             35633..35749
                     /locus_tag="AMGLOANE_00034"
                     /inference="ab initio prediction:Prodigal:2.6"
                     /codon_start=1
                     /transl_table=11
                     /product="hypothetical protein"
                     /protein_id="X:AMGLOANE_00034"
                     /translation="MPYYSTEKQNLSFLGEEIRGKVREEYEILNPDKICDLV"
     gene            36215..37249
                     /locus_tag="AMGLOANE_00035"
     CDS             36215..37249
                     /locus_tag="AMGLOANE_00035"
                     /inference="ab initio prediction:Prodigal:2.6"
                     /codon_start=1
                     /transl_table=11
                     /product="hypothetical protein"
                     /protein_id="X:AMGLOANE_00035"
                     /translation="MTKIISFESVLKKIPENKKPHLLLGNGFSISWNVNKFSYQSLLD
                     KADFKGFKSNIKEVFQNLDTYDFEHVIKVLRDASKVVKYYNNKNLVDDLIYDANKLKE
                     TLAQTIANNHPEYPSEIDRASYEHCKKFLSYFKHIYTLNYDLLLYWTIMQDEITPTFT
                     CDDGFRNPDSGRESYVTWDIGNTNSQNIFYLHGALHLFDSGYELKKFTWVNTGIRLIE
                     QIRDALSKDIFPVVVTEGKWEDKKARIDHSGYLNRGLRSFANLTDPLIIFGHSLTDSD
                     NHILKLMEKGKFKQLFISIYGDHKNKNNQRLINRAEKIRNSRNSKHPLELNFFNAETA
                     NVWGLGHYVD"
     gene            37699..37998
                     /locus_tag="AMGLOANE_00036"
     CDS             37699..37998
                     /locus_tag="AMGLOANE_00036"
                     /inference="ab initio prediction:Prodigal:2.6"
                     /codon_start=1
                     /transl_table=11
                     /product="hypothetical protein"
                     /protein_id="X:AMGLOANE_00036"
                     /translation="MKSIGIKDLKNNLSSYLEFVKKGETIIIYDRNNPIAEIKKILKT
                     DNRTDLYIKEATENNSLIPAKKFKEIKFPKVKSLKGISRTEISNTWKTIYNEERE"
     gene            38040..38447
                     /locus_tag="AMGLOANE_00037"
     CDS             38040..38447
                     /locus_tag="AMGLOANE_00037"
                     /inference="ab initio prediction:Prodigal:2.6"
                     /codon_start=1
                     /transl_table=11
                     /product="hypothetical protein"
                     /protein_id="X:AMGLOANE_00037"
                     /translation="MYSENHFEKYLEIFNSQQKKFSSILLEIETARSLNLFYNIKKKD
                     LGKVWLNESEATLNDFLSQINLKNVDSDIRLEIKKYKNILELKSLDATHLATATYIRK
                     MISEDLTICTLDDKFRSVSKKFEFNLLPKSMNK"
     gene            38723..39046
                     /locus_tag="AMGLOANE_00038"
     CDS             38723..39046
                     /locus_tag="AMGLOANE_00038"
                     /inference="ab initio prediction:Prodigal:2.6"
                     /codon_start=1
                     /transl_table=11
                     /product="hypothetical protein"
                     /protein_id="X:AMGLOANE_00038"
                     /translation="MELTASRVLLHVYHYNEIHSSAIANDYGKTVTPIRLQLERFEKA
                     GILVAKNVGRSRVFAFNQKSPFVKPIKEILSIFYNSLIIEEKENILSTRRRPREKGKP
                     VYGRT"
     gene            39525..39827
                     /locus_tag="AMGLOANE_00039"
     CDS             39525..39827
                     /locus_tag="AMGLOANE_00039"
                     /inference="ab initio prediction:Prodigal:2.6"
                     /codon_start=1
                     /transl_table=11
                     /product="hypothetical protein"
                     /protein_id="X:AMGLOANE_00039"
                     /translation="MIAVDSLDKTIIQESLQSHKRELDPLGVQAIHIFGSVARKDANP
                     KSDIDFLITFKSGMKNFDNYINLTFLLEVKVDLLTSDSFSGSLKQSVEKESILIEV"
     gene            40388..40834
                     /locus_tag="AMGLOANE_00040"
     CDS             40388..40834
                     /locus_tag="AMGLOANE_00040"
                     /inference="ab initio prediction:Prodigal:2.6"
                     /codon_start=1
                     /transl_table=11
                     /product="hypothetical protein"
                     /protein_id="X:AMGLOANE_00040"
                     /translation="MESLQIRKIDSIFDIENAYPAFLELRPHLTDKKVFVQMVLQQIS
                     EGYCIHAICLDKETIACIGFRFFHMLAWGKILYIDDLITKRDFHGHGYGDKLLKHVIQ
                     IAKEENCDQVHLDTGYLRHAAHFVYLRNAFELNCHHLALNLRSKPN"
     gene            41561..42082
                     /locus_tag="AMGLOANE_00041"
     CDS             41561..42082
                     /locus_tag="AMGLOANE_00041"
                     /inference="ab initio prediction:Prodigal:2.6"
                     /codon_start=1
                     /transl_table=11
                     /product="hypothetical protein"
                     /protein_id="X:AMGLOANE_00041"
                     /translation="MNNEKFLEVNSISEKVDDLFDTLDQSGKLDFIKVALQKFSENLQ
                     EQYSITFNLTLDIFDATREQAIKISKVGISCNGGEQPYFVRAGDTFNRYLAKGNIVEI
                     PHSYCPVCWAEWDFKRKNQSCSKCDSIFGTDIKLLIDSNHCPQCSDGSISLEEPYCNQ
                     CEFYADPDIVVWG"
     gene            42128..42397
                     /locus_tag="AMGLOANE_00042"
     CDS             42128..42397
                     /locus_tag="AMGLOANE_00042"
                     /inference="ab initio prediction:Prodigal:2.6"
                     /codon_start=1
                     /transl_table=11
                     /product="hypothetical protein"
                     /protein_id="X:AMGLOANE_00042"
                     /translation="MSMKRSDKFKMKKIKKKISKRISPKKSIQKKKSFSKQSSTKNDL
                     DQIVKFVSLKRLKPNIKNDFDPLSKEEYQNLKQNMIANGILDPLT"
     gene            complement(42930..43832)
                     /gene="rpnA_1"
                     /locus_tag="AMGLOANE_00043"
     CDS             complement(42930..43832)
                     /gene="rpnA_1"
                     /locus_tag="AMGLOANE_00043"
                     /EC_number="3.1.21.-"
                     /inference="ab initio prediction:Prodigal:2.6"
                     /inference="similar to AA sequence:UniProtKB:P31667"
                     /codon_start=1
                     /transl_table=11
                     /product="Recombination-promoting nuclease RpnA"
                     /protein_id="X:AMGLOANE_00043"
                     /db_xref="COG:COG5464"
                     /translation="MSDMTNPHDRLIRETLQDKEDAISFFKNSLPEKVIELLDLNRLE
                     LTQSSFISENLKEEQTDLLFQIPLKSGKKANVYLLFEHKSYLDEAVFSQLLGYISAIY
                     KSQFKTDKRYSVVIPFVFYHGERTWTLGNSFQDRFILSKNEEEVFKKYIPDFELELFD
                     LSKVDLNRLESITLRVILGVVQKIWEGDASFLGYLGEVFELLTGLKNESKRVEIFQKL
                     FLYIFNVRELKPTEITNLLSHSRFNREYEDLAMTTAEKLRKEGKIEGKIEDAKKMFKE
                     GFKLDVVLRITGLTEQELKDHGLL"
     gene            44944..45591
                     /locus_tag="AMGLOANE_00044"
     CDS             44944..45591
                     /locus_tag="AMGLOANE_00044"
                     /inference="ab initio prediction:Prodigal:2.6"
                     /codon_start=1
                     /transl_table=11
                     /product="hypothetical protein"
                     /protein_id="X:AMGLOANE_00044"
                     /translation="MRKLHILLLLPIIYSIIFVLQIISEYLNHILLGYLLPTAFIISI
                     VLLFIFLLKHKIGIYHVLLLPCFFSMFYFTGHWYFGRAPFGIGSGGFFFFLHWLTKYP
                     NFGLINYEVALGMICIFLSHFLPLLFTFIVLSLKHLKSIFLFLILAFDLIMYIPVLLK
                     LDYLNISVLISFPYQFPLFVFFSIFFRISPILMMLIISIYYKRILNNNTTPFGNI"
     gene            46282..46512
                     /locus_tag="AMGLOANE_00045"
     CDS             46282..46512
                     /locus_tag="AMGLOANE_00045"
                     /inference="ab initio prediction:Prodigal:2.6"
                     /codon_start=1
                     /transl_table=11
                     /product="hypothetical protein"
                     /protein_id="X:AMGLOANE_00045"
                     /translation="MDQSEVDRLWFESESIPGVKFKLNDSATITAGLHKGKSVSIIAL
                     ISLKPMPTYLVELGEEPCGDLRIPEANLAPQQ"
     gene            46783..46887
                     /locus_tag="AMGLOANE_00046"
     CDS             46783..46887
                     /locus_tag="AMGLOANE_00046"
                     /inference="ab initio prediction:Prodigal:2.6"
                     /codon_start=1
                     /transl_table=11
                     /product="hypothetical protein"
                     /protein_id="X:AMGLOANE_00046"
                     /translation="MEYLKVRWLHNHLDEPIELYSELDITEKSTTNCF"
     gene            47267..47740
                     /locus_tag="AMGLOANE_00047"
     CDS             47267..47740
                     /locus_tag="AMGLOANE_00047"
                     /inference="ab initio prediction:Prodigal:2.6"
                     /codon_start=1
                     /transl_table=11
                     /product="hypothetical protein"
                     /protein_id="X:AMGLOANE_00047"
                     /translation="MKYWRMQLHPDDQSLATDYTVKCLANNYVGLDFPAGSYDLSEYD
                     IDKLGTFPNNIRAFAKQITYNDYILIFHHNIPFALITEIGNYNYLKEVIPEMGIWFRH
                     FRRFKKISYFNDVYKQGKDEHYKITMTNTISEASEDTKTVELIKDWIGRLSNNGA"
     gene            47848..48108
                     /locus_tag="AMGLOANE_00048"
     CDS             47848..48108
                     /locus_tag="AMGLOANE_00048"
                     /inference="ab initio prediction:Prodigal:2.6"
                     /codon_start=1
                     /transl_table=11
                     /product="hypothetical protein"
                     /protein_id="X:AMGLOANE_00048"
                     /translation="MISLRLPPELERKLNSFAKSEGKSRSEIVKDSILEYIKNHGKTK
                     TPFELGEDLFGKHTSDVSDLAQNRKKYLHQSVKGKNAKRSSN"
     gene            48086..48502
                     /locus_tag="AMGLOANE_00049"
     CDS             48086..48502
                     /locus_tag="AMGLOANE_00049"
                     /inference="ab initio prediction:Prodigal:2.6"
                     /codon_start=1
                     /transl_table=11
                     /product="hypothetical protein"
                     /protein_id="X:AMGLOANE_00049"
                     /translation="MQNVALIDSGPIVALFNTNDKFHKSTYKFIKSYKGSLFSSWPVV
                     TEVVYLLSFSIDAQSDFLEWIERGSIQILDIQLEDLRYIKTRMKKYSDLSMDLADASL
                     MCIAERQGIERIISIDSDFSIYKTLKGKFLQNLLKV"
     gene            48677..49093
                     /locus_tag="AMGLOANE_00050"
     CDS             48677..49093
                     /locus_tag="AMGLOANE_00050"
                     /inference="ab initio prediction:Prodigal:2.6"
                     /codon_start=1
                     /transl_table=11
                     /product="hypothetical protein"
                     /protein_id="X:AMGLOANE_00050"
                     /translation="MKNPDHTPYSETRGFKPDFRVKYRFLTEKEGGRKTIPYQAYRSD
                     FAYENFKPNNGDIYMIWPEFLDSSGKVIRDRNNSVEISGQAYMWILVPEMRKFHRERI
                     QIGTKGFAMEGNRKTAEYEVIEIIGLLENPDSDAKR"
     gene            49321..49659
                     /locus_tag="AMGLOANE_00051"
     CDS             49321..49659
                     /locus_tag="AMGLOANE_00051"
                     /inference="ab initio prediction:Prodigal:2.6"
                     /codon_start=1
                     /transl_table=11
                     /product="hypothetical protein"
                     /protein_id="X:AMGLOANE_00051"
                     /translation="MSRFWTWLDVITRFCIAVTSIGSAVTGWTLLKDSIFKEAFIIFS
                     AIAAVFTLIGSVFDIRSKLKDWGGGYNSFRDLRHEFQTLRSFIKIKKEKDQTEYTSNP
                     FFRKKSSTAG"
     gene            50193..50741
                     /locus_tag="AMGLOANE_00052"
     CDS             50193..50741
                     /locus_tag="AMGLOANE_00052"
                     /inference="ab initio prediction:Prodigal:2.6"
                     /codon_start=1
                     /transl_table=11
                     /product="hypothetical protein"
                     /protein_id="X:AMGLOANE_00052"
                     /translation="MFDTLVKINCYSKSRILKKVAGNLLEKLYCCEINCTEIDRRVLF
                     AHHARGSTIVASKICENVVIYQNVTIGSNLRYNKITNEWENVGNPIIARNVIVSDGAK
                     ILGPVIIGENSVVAAGAIITKDIPPDSVAYGVNQFRPKDKNYDLVFNLNMINFERIIE
                     ANNKLIKKFNENKNQYKIKNNL"
     gene            51214..52158
                     /locus_tag="AMGLOANE_00053"
     CDS             51214..52158
                     /locus_tag="AMGLOANE_00053"
                     /inference="ab initio prediction:Prodigal:2.6"
                     /codon_start=1
                     /transl_table=11
                     /product="hypothetical protein"
                     /protein_id="X:AMGLOANE_00053"
                     /translation="MNSKFEDFALSRLISFDSPLYKVSDLIRQYFYQSDKVYHYTNFD
                     GLKGIIESNGFWLTESTFMNDEQELNNGPLKLQEAIKDHYKGSAQIFIEALANYKLVP
                     RLDYYISCFSKESDSLDLWRTYSKNETGISIEFDLKDGKFPHFEGLPEYKISEVIYSD
                     KIKLDFIHKLLIVAITEVENDLLNGINYTDWNYEDTANEVIDYISAYFILFKNESFST
                     ENEVRITHHRSEKSGQTIYFRSSKIGLIPYIKSNELYTLDQIPDEKKELTKKLPISKI
                     IVGPTRYFLEIKRSIGFFLHYSEYENVSVVPSNIPFRE"
     gene            52347..53273
                     /locus_tag="AMGLOANE_00054"
     CDS             52347..53273
                     /locus_tag="AMGLOANE_00054"
                     /inference="ab initio prediction:Prodigal:2.6"
                     /codon_start=1
                     /transl_table=11
                     /product="hypothetical protein"
                     /protein_id="X:AMGLOANE_00054"
                     /translation="MSLRYFIDTNIFGKLIKDKNYFEIFSLETKRYNDFPNLFSIYFT
                     PFSILEYLGIKVKNPNIKYSSNLKKETIDAEIIRIVNESYLYYMSQVEIRREYILQVA
                     ESAASFVDEKNFYFGSFCDYIVNHTTLKKDLALHLTANYIYNFRFPSNLRRFISAQLS
                     YDLFRNNMLPYSVSKFRLIESDWDTQWSRFNNESEGRLSPYDKALRLKANGDNVDCDI
                     IHHAVMGFEDNRKTYPVYIFTADSPGIVVPRISVYKGLVRFVDYWIHKTNAFDAKYFI
                     KNSEGIIVFIDQKGKVIGKKNVTEIPTFGKAP"
     gene            complement(53543..55078)
                     /locus_tag="AMGLOANE_00055"
     CDS             complement(53543..55078)
                     /locus_tag="AMGLOANE_00055"
                     /inference="ab initio prediction:Prodigal:2.6"
                     /codon_start=1
                     /transl_table=11
                     /product="hypothetical protein"
                     /protein_id="X:AMGLOANE_00055"
                     /translation="MKMDPDYLEIWKQITNATDLSKVLVQHFSYLVDNPEYDRLLGAV
                     MQKASSCRIEKNSLQILFSNDLLLSASAPFSIKESTTWPESFKKLISVHELLEVGDAN
                     ESHMARDLVLGDHGSFSDEYIDDEEFEEAESPMIDDQSDWWIYHPEEKNEQNEPMLYY
                     VSHESGNVKESFPHNVGILFLKRLADQLNIDESFYPRSKDEDTIYFELQKEIPLPFYI
                     LRAENIDKYYRIAAVLSQNNERFFGILDTSNPNEIKIIGKTDFPSSGDQLNMKVSGSK
                     VILFNDRTGLFNPLVWIDISDLTSPKVGGVIDEKGIEAVAAIYQNRVVYKTKTDQLIE
                     QNLLTGEKKTFQSLIRVRELMIDESVIVVQNPNEVQVLDRQYNLISQGKAGSPFPQNV
                     LFSELKLIVSVPLADPLEVFSFSAPKIQKQKFPSLEGHFCRLPYFVSGNSIWFLTTTH
                     ARDDKEIRYNLVRLDMDSKESKATNHILKENLNYDECAIEILSDEIRIYLREKILIYR
                     LEK"
     gene            complement(55227..55637)
                     /locus_tag="AMGLOANE_00056"
     CDS             complement(55227..55637)
                     /locus_tag="AMGLOANE_00056"
                     /inference="ab initio prediction:Prodigal:2.6"
                     /codon_start=1
                     /transl_table=11
                     /product="hypothetical protein"
                     /protein_id="X:AMGLOANE_00056"
                     /translation="MFRYHWERRFKNQDKDGFVEVPVSDINISSSSELLILKNKFFWQ
                     SVSSNQSTTEFRSMELNPDNRKVYLRPGITDLRKSINRLSIIVEGGIKKNAYSESFFL
                     FCNRKKDKLKMFLIARKRRQNKILTKQIPFIYLL"
     gene            complement(56093..56986)
                     /locus_tag="AMGLOANE_00057"
     CDS             complement(56093..56986)
                     /locus_tag="AMGLOANE_00057"
                     /inference="ab initio prediction:Prodigal:2.6"
                     /codon_start=1
                     /transl_table=11
                     /product="hypothetical protein"
                     /protein_id="X:AMGLOANE_00057"
                     /translation="MSKNFFPLTNDLMFKILFVKEPDLLISILNSVLFTDGEHTIRNI
                     KILNPELVGSSPNDKRSYLDIRAQDEDGKIFHVEIQVAHQSSFVKRSLYYLSGLIRDQ
                     LNRGSMYSDLKPVYQINIVDFDLIPSENFHSKFKFREESNSDIILTDDVEIHFLELCK
                     FVKRDVRELRNNLEIWLYVLKHTSELEEEEMRILVDKTPDLSKAFTILEQYSNDPQKR
                     NELEAKLKSDRDYAYDLAARFEAGELQGIQKGIEKGIEKGAEKEKLKSARKMLQKGMD
                     VDMILEITGLSKKDLKDHGIL"
     gene            complement(59153..60034)
                     /gene="rpnA_2"
                     /locus_tag="AMGLOANE_00058"
     CDS             complement(59153..60034)
                     /gene="rpnA_2"
                     /locus_tag="AMGLOANE_00058"
                     /EC_number="3.1.21.-"
                     /inference="ab initio prediction:Prodigal:2.6"
                     /inference="similar to AA sequence:UniProtKB:P31667"
                     /codon_start=1
                     /transl_table=11
                     /product="Recombination-promoting nuclease RpnA"
                     /protein_id="X:AMGLOANE_00058"
                     /db_xref="COG:COG5464"
                     /translation="MTNPHDRLIRETLQDKEDAISFFKNSLPEKVIELLDLNRLELTQ
                     SSFISENLKEEQTDLLFQIPLKSGKKANVYLLFEHKSYLDEAVFSQLLGYISAIYKSQ
                     YRMDKRYSVVIPFVFYHGERTWTLGNSFQDRFIFSKNEEEVFKKYIPDFELELFDLSK
                     VDLNRLESITLRVILGVVQKIWEGDSSFLGYLGEVFELLTGLKNESKRVEIFQKLFLY
                     IFNVREIEPTEITNVLSHSRYNREYEDLAMTTAEKLRKEGEIKIARNMLKEGFKLDVV
                     LRITGLTEQELKDYGVI"
     gene            complement(60266..61699)
                     /locus_tag="AMGLOANE_00059"
     CDS             complement(60266..61699)
                     /locus_tag="AMGLOANE_00059"
                     /inference="ab initio prediction:Prodigal:2.6"
                     /codon_start=1
                     /transl_table=11
                     /product="hypothetical protein"
                     /protein_id="X:AMGLOANE_00059"
                     /translation="MNDTPRVFRVQKDRNFTIVKNNFIDDARLSMKATAILLLALRYP
                     DNWRMSVKTMSKFKSDKDSSIAFGFKELVTFGYAEFRKGKDPVTGRFNSGWYFFEESQ
                     KPETPFEVKPTENKRIENQRELFLKEVKESNRKGNKVLDLEQPETPQLENQVVVNSIL
                     PSTKEQKPSRQVFSSQIQNTTREYDQPPQARIEEQKELLEELEIKFKREKKQVLGSPQ
                     AEKPQLDFQGGENQPLSNTIYQGLSKQVLFKQILNTSREYGPPAKTHLEEQKQNLNKP
                     KPLSRFQFPDSWLTKFQDYYFREHGSEMGQPDSELKALNSLYEISKGDWNLIESKIQT
                     LIQLRKQDSRFWYEQSLSPESIAKFWSRLFERKVKPTEKNTKRNEPQNKSIGAESKYN
                     ESSKSIPDKPIEIKDLDPYKCFLGWGKSKLLKSQLEYYEQNSDPFKYEGTKKILFEKF
                     VNEVYPVLISNSEVKKTTIENRKGSAA"
     gene            62711..63043
                     /locus_tag="AMGLOANE_00060"
     CDS             62711..63043
                     /locus_tag="AMGLOANE_00060"
                     /inference="ab initio prediction:Prodigal:2.6"
                     /codon_start=1
                     /transl_table=11
                     /product="hypothetical protein"
                     /protein_id="X:AMGLOANE_00060"
                     /translation="MNFKVHFFENFLNLILNKNACNTSSYYYYYNMDNSSVKKTIIRA
                     IGNSAGATIPKALLEKYNFHEGDTVFLLETESGILLSPYDPDFEEAMDIYQKGSKKYR
                     NALRELAK"
     gene            63040..63438
                     /locus_tag="AMGLOANE_00061"
     CDS             63040..63438
                     /locus_tag="AMGLOANE_00061"
                     /inference="ab initio prediction:Prodigal:2.6"
                     /codon_start=1
                     /transl_table=11
                     /product="hypothetical protein"
                     /protein_id="X:AMGLOANE_00061"
                     /translation="MKKEPRWLNQKIVLTIHLDQVKQHGGSQGIRDQGLLESALDRPK
                     NKWSYRPSSNIFDLAASLCIGIAKNHPFIDGNKRVAFMATYVFLGINGYSIEVPEEEV
                     VSIMLKVASGNINETNLSIWLKDNSNRNLR"
     gene            64002..64379
                     /locus_tag="AMGLOANE_00062"
     CDS             64002..64379
                     /locus_tag="AMGLOANE_00062"
                     /inference="ab initio prediction:Prodigal:2.6"
                     /codon_start=1
                     /transl_table=11
                     /product="hypothetical protein"
                     /protein_id="X:AMGLOANE_00062"
                     /translation="MSTLFDRLSAIDDDLKLSHSRMAVELGVNRSTYYKYKNGTLSIP
                     KSILIILRLKGYNDHWVLSGKGQMKLKDSVQLVEMQKRLKLISKLDSYGVLDSIEKLP
                     ETPSSVQKKIIQEFFVFLASKFV"
     gene            64796..65614
                     /gene="soj"
                     /locus_tag="AMGLOANE_00063"
     CDS             64796..65614
                     /gene="soj"
                     /locus_tag="AMGLOANE_00063"
                     /EC_number="3.6.-.-"
                     /inference="ab initio prediction:Prodigal:2.6"
                     /inference="similar to AA sequence:UniProtKB:Q72H90"
                     /codon_start=1
                     /transl_table=11
                     /product="Chromosome-partitioning ATPase Soj"
                     /protein_id="X:AMGLOANE_00063"
                     /db_xref="COG:COG1192"
                     /translation="MGKGHNIIVVANPKGGVSKTTSTGHLAMALAKKAKVCVVDFDRQ
                     KDLSKMFFRGETDAFFEKANIFTLLKYQTTLKETIKNKYGVDIIVAAPSLRDFQFIAS
                     KDIEITLRLKEILSELDNEIVLIDTPGSGSYETITALMAADTVIIPVIPELWSIDTLR
                     DFFKIINETISQGATIEKIYLLPTRWGTSKESEQVHTQLYRTPEFLKKLKEREPKSFN
                     LVPSPDILTSIPFSKTIRDRTEAGEPLAENTNGKAAFSALADKIISELGLFSKV"
     gene            65655..66626
                     /gene="noc"
                     /locus_tag="AMGLOANE_00064"
     CDS             65655..66626
                     /gene="noc"
                     /locus_tag="AMGLOANE_00064"
                     /inference="ab initio prediction:Prodigal:2.6"
                     /inference="protein motif:HAMAP:MF_02015"
                     /codon_start=1
                     /transl_table=11
                     /product="Nucleoid occlusion protein"
                     /protein_id="X:AMGLOANE_00064"
                     /translation="MKFTNKGIDLGEAFGLADGNSSKQSPEIIEESSIIKEIKALNNN
                     QKTKNGLNVTEIPVSLIRSNNNPRKLFDENKLKQLATNIKERGLLQPIGVRKHSDWYE
                     LIYGERRLRAFKINNYKTIPAIISDVKQIPPETIPEIKLLENLQREDLTDHETAQAIL
                     SISNTQGYSDEKLAKILNMSIAWVKQKMIHANLISSLEDEVKDNTRLSDFLFALPTTV
                     FIDLQSSLKSNKKKVLNWLENYAKTDTIPKKQEVREFTKSLKSNIQSDRKSTPEKNLK
                     TLTIDQLKRLIASIDKKIANLNIEKSLYEKSLKSLEEKNIKKKKNSK"
     gene            67017..68456
                     /locus_tag="AMGLOANE_00065"
     CDS             67017..68456
                     /locus_tag="AMGLOANE_00065"
                     /inference="ab initio prediction:Prodigal:2.6"
                     /codon_start=1
                     /transl_table=11
                     /product="hypothetical protein"
                     /protein_id="X:AMGLOANE_00065"
                     /translation="MTEVVHYALVIAHAIEALPLSRAKRQLLSKITDLDIAGRINGFG
                     GCIAKNKTLGEEVGLAETTVSKYIREMRREGYINSGEFHGHYRILNSSLHDTVVKERY
                     QYNLQKQITKYTSLSSTNILESQNQSTVSAPYKRTGDCFNNQSTNQTNNKEKIQSSSF
                     SEITWENILEHSKNLILKEWGEYDHNPEKENAKIKSWKKLVPENPGVVLETLKKLIHI
                     RKSEEYKGDRFWGTIPVNITSTYSYKDIIKNAYNLLAQVGSKAPLVTENKKEVKTESK
                     VIDPFKNEPTWEGFLVWAKERLSKTSNENLKGLRIKFENEGLYIVGDISDSLKRIVSK
                     YFNEEAKLKTEIKFVKEEELQEKEQNFNSSKKLDQSNQENQTQPNQESSISVDQSENQ
                     DIKTFRDYISVDKVIHEFMSHSSLKLNRPDLEEIRNLRISYDLEKIVIYDPLPERLKN
                     HIRDYFYSHPQRMIALQFEEGKNKFHVAA"
     gene            complement(68848..69234)
                     /locus_tag="AMGLOANE_00066"
     CDS             complement(68848..69234)
                     /locus_tag="AMGLOANE_00066"
                     /inference="ab initio prediction:Prodigal:2.6"
                     /codon_start=1
                     /transl_table=11
                     /product="hypothetical protein"
                     /protein_id="X:AMGLOANE_00066"
                     /translation="MGSLTITGRSYPPLAETEPIDVIMRAVPDYQVEQIGIVEVRCGQ
                     LNHCIEYVKEKAREQGADVIILADSGIVTSIQYMPGTRAGNTSTPGQISSSSGQIQTW
                     EIARKILIPHNETKGNKKKKNVSEEI"
ORIGIN      
        1 gtattcctca tccataaaat attaaactca cagtttaaga attcaaattc aaaaaaatta
       61 aacaaagacc aaacgataca aaaataaacg cattcttagt tataacatga atttaaataa
      121 gaattaaaga cgtgaaaaca tattcgattt tgtgcaactt aaaaacaaaa aaactttagt
      181 atccataacg aacgtttggc gattactcga atagaatcaa aaaatatgat atatttttgg
      241 taagagtatc acaaaaaatc cattttttcc aaaatgctgt agccacaaga agccttattt
      301 ttttcatagt cgaaaagaaa cttttgaaaa acgacgttat caactttaac aaaacaaaat
      361 gaaggcataa caaacgtaag atgaacaaag aacgaatgta tggctgatga aagacgtaat
      421 agatcaaaag tgaaaataaa gaggtgaaaa atgataaacg ttctaaggaa aatacatcta
      481 agtatattcc atattataat attcttaacc ataccatttc ttgcaacgtg tagtttgttt
      541 gagaaagacc gtaacacgat ggaaaacgtg gatctagcag gagcgatttg gttggccgca
      601 gaacctgtaa aaactcaggt aaacaacgaa ggagtaccgg taaaaccagg aaactctgga
      661 gctggaggag cgggttccac accagtaaca cccgtagacg caatctttaa cctacctcca
      721 ggtaggaccg taaatgcaaa tgctttgatg ggaacgatcg atcccacggg aacgaatata
      781 gtaaacgact ttgacggaga cgggatctta aatcagaacg aaacgctgac taacgtatgg
      841 atagcagact atccacagat agaaactaca atcgcaccac ccgtcactct aaagatacag
      901 atcttaaaaa attcaagtaa ccaaagtgat cagatcgtaa gtgaaattaa ctcaaacgac
      961 tttgaagcct ctaaaaacga aggatctgaa aagatacacc agaacgagtt aaatgaaaga
     1021 accgtacagt ttcaagattc atttagtacg gaaacggaac taggacagtc tcatgaaaga
     1081 agtatgtccg caggaatgac cgctggtttt ggaatgggac ttgtatccac tgggatgaac
     1141 tatagtaaca gtagtcgaga tagttggaac gcaaaaaatg ctacatccgc aactacaacc
     1201 aaatgggcgg atagaccttt taaaaacaat atagatagag acgcttggaa tttaaaatcg
     1261 gattcatcca caaacaaagc cagaaagtat cgatccgata aatccacaaa ggtcaatgaa
     1321 acgtctacgg tagaaccaaa cgcgggagtg gtcagagccg ctttgtatat caaaaattta
     1381 tcagtcaaca tgccggttaa aatatcaaac atactctgtt ctttgatgtt tgaaacacct
     1441 ggaggagagc tggttcccat gtcttctttt agactgagaa acgacgacta cagtcttttt
     1501 gaagtggaag tatatggagg atctgacttt ggaccgtatg tagtagaatt aacaaatttg
     1561 aatacagcgg aagtagaaaa agcaatcgca gccggatata cacccaagat catgatcgtg
     1621 gattatacca tgactcacgt agcggattct aattacaaat catctctact cagttttacc
     1681 ggaaacaatc taaagatcat agaagaaaac gcaaaaggaa gaaccgcgct cgtaaaagta
     1741 tatggaccag gggtcagaga aatgtatcgt gtgaccgcat ttgatacacc taacgtatcg
     1801 aatccgtgta acacaaaaac ggcggacgta ttttctcccg ggatcagttt aaaaaaagct
     1861 ttagaaagaa tttcttgttc cggggacaat attacattta aggattatgt aatagatttg
     1921 tccgaatcgg ctcctaagtt aggggaatcc agagtttact taaaaggaat ccagtctttt
     1981 ggaggagtga gtaccaacat tccttgtgag gatgagacaa gcaccggatc ggatggagtg
     2041 agtagaaccg cttgtgttca aaaaccatat agccaatgga cagaatcaga aaagatgaat
     2101 tctggagttt gggcaattta ttccaaggga aaattttatt ctccaaccga atactggacc
     2161 gattctggaa gtgttcgtag atttgatcct tggagaggtg tagttgcggc cccaatttta
     2221 aaaggtgtgg attctatcat ctgggcgggt gatagctacg acttagttta catttctttt
     2281 aaggacttta tcaaagtaga acaaaagttt ggaaccaatc ctttagaaac cggaaacggt
     2341 tatcctatca atacaaaatg ggatcttaaa actttaggga gtcatcctta ttatccggat
     2401 acaaattcac tttatttggg tgaggtaggt tttggagaaa gggtagaact aaaaattaag
     2461 ttggacaaga cgaaatacct ttcgcctaac tttggtactg cggtggacac gggtccatat
     2521 cagtatttta caaactttac ttacaatcct caagtatctt cggatcgtta caatatcaat
     2581 caagcggccg attttgagat tagtcttgga tttggtggaa accggacgga ttggtttcat
     2641 gtagttaagg atttgagttc aagtgatcct tacaaactaa aaaactgtgg aacgactcta
     2701 gactttatca gtcagacgta tacactttgt gttcaacttc caacactcag tactagcgta
     2761 gatcctgcga ttagtttagt aaaattgtat attcgacctg ctttaagtag cgcgtatcgt
     2821 aaaacgatct ggcctttaca cttttctcag gttcgtaaat taaaaggaga agcgggggtt
     2881 ccgattgtaa aaggtacaag tcttgtgaag gtagcgaact cttacggttc tgtaaacgta
     2941 ggtgacaact tttttatcca aggagattct acaaactaca aagtagttca ggttttaccg
     3001 gttgcgcagg acggttcttt tgacgttcag ttagatcgtc tgattcaaat agacgctcca
     3061 aaaacaactt ctatgtatgt gcctggaact ttgacttctc cggatgtcag gctttccatg
     3121 gatacagggt ttacaaccga ttggaataat tttgtaaatt cttcttttaa ctcgacggcg
     3181 tttgatcaga ttcaatacaa accttttgtt tcgagcggga acgtgagttg ttcttcgatt
     3241 ccatttcatc ccggttcttg tttgggtttt actccagagt taaactctct taactggatg
     3301 ggaatttaca acgaaggtgt ggctctttgg aattcctggg cggacggtgg agactttagc
     3361 aatttcttgt attctggttt ggttcgtttg acggctccga gtggtaagtc gtatcgtctg
     3421 gaaagtacaa acacagattt tccgattagc gcggatgtaa acgctccgag tttagatcat
     3481 ccatctgtag tgaaccacgg ggacgttgct ttgactgttt ggagacaagg cacgactctg
     3541 attggaagat acaatcagat tagtacaggt caggcgctcg gaaatccgtt taacatcaat
     3601 tcggcggctt ctactggaaa ttatatcgtc aaagcaaaaa atggaaaagc agtgattgta
     3661 tgggacaacg gggataacct ttatgtatcc gtcagggatt tgaacaattt atcaacaatt
     3721 gtaagtgaag tgtttgtcgc tacccggcta cctcatgttc tttcgggaac tacatatatg
     3781 tttgatgttg caattggcaa caatcgtgct gcgatatttt ggacccaaca gcctatggga
     3841 acctttactc ttgatgataa tggttgtgta tcttggtttt gtaccggaac gtttgtattc
     3901 aattatcaag gagtggctcg ttggatccgt ttagacaatg gaacctttca aggaggaaat
     3961 acaaatattg taaattttgt atatactaag cacatagatt caatggcctc gtatagtcag
     4021 attaattact atgacatacc ttatttgcaa gctgcagcca atgacaataa tcaaatcgtt
     4081 tttggttgga tattagcaag acaaagttcc gaagatcaca cagtctacgg ttccgtatac
     4141 aacctgacta caggaactaa aatcggctcc gatcaaactt taattagcga atccacaaga
     4201 cccgtagata ctctacaagt agcagctgct acgggaagag gaatggtgct ttggagaaga
     4261 aacgacggaa tgattttagg aagagggatc gatacttcga actctaattt attaggaact
     4321 tctaatgttg aagtggaatc cggaggtgtg gattctctca aactcaatag ttttggagat
     4381 agaggacttt ttacatatag aaagaacggt aaggatttgt tcttaaaggt tctagacttg
     4441 caagcaggac agttattgta tccgaatgct ttgtctttgg ctcaagccaa tgtggattct
     4501 agaaactttg ttaactccgt actagcaggt aataaaattt taactacctg ggatcaagtc
     4561 aatggaacca gacgaactaa ttggggaaga gtcagtgata tatctacttt tacagtagat
     4621 ggtccaaaag aatttcagat cagtactacc aacgaaggga ttcaatacag gggaactgct
     4681 gttgtagaca acggatttgg acttgtgact tggctttctc aagacaaaac acaacaaaga
     4741 atacgaggtt acaaagtaga tcttgccaat ccaggctcgt tgaaatacgg actgaataac
     4801 ttctttgtgt ctcctttgat cgaaagggat tataccatcc gggctaagat caaatactag
     4861 tagataggtt ttaggagtga gtgaataggc cttccgaagg aaggctttgc ggaagtgaat
     4921 tctttctgtc tatccacttg ctcctaactc ttcgcaactg gatttgcatt agaaaaataa
     4981 agccgccctt ggtgttttta gaaatggaaa ggatgaaagt gaaattatat aaatatcaaa
     5041 ttttcaattt gtcggaatta ctacaatctt ttgtaatact cagccccgcc ctgtggagcg
     5101 actcgtaggg agtgacacat tgagtttctt tgggtggggg ggggaggtgg tgggaaaact
     5161 cggtagatta ttctctacca caaaattata ctttttgcaa gtaaagagta tggtttctgt
     5221 cggaacattt tcaaaaaaat ctccgacagc atgcccattt caaagatttt tggaaagtag
     5281 tatgacggga ttaaaacgcc gaaagaaaaa ttcgtcttca aacgatcgag ggtttattgt
     5341 tttgaacgat tattttttaa acaacaagcg attatattat aaaaacaaca tgttctaaaa
     5401 ttaaaaaata aacaaaaaca aaagcgaaat taagaagaaa gatttaacaa aaaacgaaaa
     5461 gaaaaagcaa acaagatgaa cgaagaaaga acaaacagaa agacagagaa aaaacagaac
     5521 gcgcttacaa aaaagactac gcctcaaaag aaagaaggaa gtttcttttt ccattcttta
     5581 gaaatattct taaaaccata ttgcactcat acattcaaat atatcaatat actactgttc
     5641 ttttgttttt tgtttactac aactacgtgt ggaattttgc caggaaaaaa aggaaagtcc
     5701 aacaactggt ggtgggcttt actcggaatt cccaacgggg cgagttttcc ctcatctgga
     5761 agtggggtag gtggtagtcc tggttctggg aatggatccc ctggatcagc acccgcaccg
     5821 gaaggaagtg atcttttttc catatcgact aactacgcac aagcgataga cgatcccgaa
     5881 acaaaagcgg aaccaatcgc tggagcttct tttgtagcac ccccggaacc aaatcactac
     5941 ggaaatgtta gcctaacata tcccatccaa acacctgcgg gaagagcagg agtagaacct
     6001 aaactcagtc tttcgtattc ttctacagga ggagacggat ggttaggaat aggatggagt
     6061 ctaggacttg gaagtataac aagaacccca gaatacggag ccctctacta cgacacaaga
     6121 gacagtttta gctggaacgg aacaagactt gtcaaagtga gcggaaacaa tacaaacgaa
     6181 aacggactct atcgagcaga aattacaagt gaagactttc taatattcaa actttctcaa
     6241 atagaaaacg ggggagtttg ggaagtgttg gattcaaacg gaactaaaac catctacgga
     6301 gaaagtttag aaagtaggat ctacaatcct gcgcttccaa accaaacgta tagctggtat
     6361 ttgacaaaaa cagaagacaa aaacggaaac tatctacaag caaattacga caattcggaa
     6421 tattcaaaaa atagaaatct ctatttaaaa gaaatcagat atacagggaa ctctaaaagt
     6481 gggctatccg ccaaacaata cgtaaggttt atcacaaaac aaagagaaga tttttacgtt
     6541 tctaatacac ctggtttcct catgaaaatg gacagaatcc ttgaaagaat cgaagtaggt
     6601 tgggacgggg gaggaaaatt gtatgagtat ataccggaat acgaaatttc tacggattcg
     6661 ggaagaccta gaattaaaaa tatacaatcg agtaaaaata caaccaagcc agagtttttt
     6721 tatcaaactt ccagcagact acttacctgg cagaatatag tcaatcaaac ctccagtgag
     6781 ttagaagaca atccggaagc gacccaatac tttgaaggag actttaacgg ggatgggatc
     6841 tccgatttac tcttttttaa tgcgaagtcg gggaattgga aggcagccga aggaagaaaa
     6901 gaaggcggat ataacttcaa actgtatgca aaccgttatc aaggatacga ttctttagaa
     6961 aagataaaat tcttcaaagg aaacgtaagt ggagattaca acgcagacgg aagaagtgac
     7021 attgcatttt acttgcccga aaccagagac tttgtagtag cagaacacga cggaagggtt
     7081 ttgcagttta aaagttatgg aaggctgatg aattccgttc ccgatatttt tagaatggaa
     7141 tggttcccgg gagactacga cggaaacggg ctgagtgaca gtgttctttt tgacgaacct
     7201 accggtcaat ggactttgat gctgaacaaa ggtggaagtt ttgagttttt aaggtttagt
     7261 aaaaagtttc aaaacgtatt cagaaatgat tatacaccgg attctaattt agatagttcg
     7321 aatacaaatg atttgacaaa accgggaaag gatcacgaca aagtaaactt tcttgtcgga
     7381 gactataacg gagacggaag aacggacatt tctttgtatg actctagatc gggaaagtgg
     7441 tttgtgggtg aaaatcatcg caatccaaac aaaaatgatt ccgtaacttt tcaaatgcag
     7501 tggaggctct acaaagtctt tacagcaccc gaacagtcgt tatttggaca cgaccggttt
     7561 agtggtgatt ttaacggaga tggtttttcg gactttctaa tatttgatcg aagtaatgga
     7621 gaatggacat taggcgaaac aggggatgga gcgatcaact ttaagatttg gtctagaact
     7681 cctcagttta aaaccgtaac tcgttggctc caaggtgatt ttaacggaga cggaagaacc
     7741 gatattgggt tttactctgc aagtgacgga aagttttgga tcggagaagc gacacaaagc
     7801 ggatttagat acaaaatcta tagcgacatg agctatggac ccgaccagga cagaatttta
     7861 aaaactcctc ttccaaaaga cgaggtaaaa atagaatcgg gtaaaacgaa ctttagtgca
     7921 tctaacaata caaagacgat tttactttct tacaaatatg acggaaatct aaactctgga
     7981 aaaggagaac ttgtatttgg gggatgtttt actcaggatg attgttcttc ttctcccgag
     8041 cttcttatct ttgacagaaa ggcaaacgta tgggatctaa aacggggaaa taactttaca
     8101 gaaagagtca atacttcttt gaacccggaa ggaacaggga ttacaaccct ttttggcgga
     8161 aaaccggacc gttatacaaa caatttaaaa gacgaagtcc tattttacaa aaaacaagga
     8221 actaccaatc agttttttgt tctgaaaaac acaaacggaa ctacattcga tattttgaat
     8281 ttagctacct ttacggatac ggacgtatct aagtttgatc caaataacag cggttatgcg
     8341 gtagatcatt ttgaaaacaa tacttctcag tcggttctca tcttggatga tcaaacgtct
     8401 actggtaacg caagatttgt tctgagtggt ctaggtggaa ccaaagtttt aactcccagt
     8461 ggggatctta ccccgaccga tttaaatgat ttttttcaag cggggacaaa cgagaatcgc
     8521 cagagaagaa aagaatttag ttttttttca ggcaagttta ccacaacaca agcacaactt
     8581 gtaatcgtag atagaagaac tactacacac aaatggtatt taggaacgat ttcttctaac
     8641 gccatccagt ttaaacgttt aacgggggag tttgcacttc cgatcacgac tacggattac
     8701 gattcaaaaa acccggctgg gatcgtatat gctcttacga acacgggcga gatcgtgttt
     8761 gggaaaaatt tagacaacgg aacttcgttt actaaagtta aaatcaattc tacgaatatt
     8821 caaaaaaacg tatataatac gggtatgatc ggttttagtg accagtttga caacggcgga
     8881 aatccgattg tggtctcggg tggagaagac aaaatttatg atcttacgca gagtaaaatt
     8941 gtttctttgc cgtcgagtgt agttacaaaa aatttagaca gacccgatct gatttctcaa
     9001 gtctacgtct ttcgttggat ccaaggagac tacaacgggg acggactgac ggacgtagga
     9061 atctttcact taaaagaacc aacttggtat tttgcactga gcacgggaac agtcccagac
     9121 gtaatcgaaa gggtcaaaaa cgggattgga ggtatttatg attttgaata ttccaattct
     9181 actaagtttg acaatacagg ggaagacgat attccagact tgcctacaaa ctatcgtgtt
     9241 tgcaccaggg tttcactcga agacggtttt tctaatatca tcactaagaa ctacgaatac
     9301 aagaatggat ttgcattttc ttcttttatc aacggcaaaa aagaatccga ctattttggg
     9361 tttagtgagt ttacgatcca cgaagcctac ggagaaagaa caactcatct gtatcataca
     9421 acaccttaca ccgattatat gatgaatcgc gccttggcgg gagcggagaa agaaacgaag
     9481 atcatcggga atgacaataa cgactacgga accatccaga caacgtatga tgtaaaacca
     9541 gttgcaatgg cgccgggtgt tacaagctac cttcctgtta cgacgaagat cgaaaagtat
     9601 ttgagcggtc aaagaaccac gacagaagtt ttcgacatca ttttgaacgg aactaagatc
     9661 agtcggaaga ccgagttcac cacagatcat tttagtgata ctgtgcacgg tgttacgacc
     9721 acaacgagca ttacggattt tgaaaccgat gatactacca accaaagacg ggcgactcga
     9781 agcgtgggtt tgagtggtag ttcccacgag attacgtcac ttctcagtta cgacagtcgc
     9841 gggaatttaa tcaaacgtgt tagttcctac accggaaatg gactttctcc tgtgggaact
     9901 cacacaaccg agcttgcata tgacaatcac gggaaccaaa ctgccgaaaa ggatacttcc
     9961 gcaagtcctg cccgcgggac atcctacgcg tatgacaacg aactcaatca gtttgtaacg
    10021 caagaaacaa aattcggtgg aagtatatct tttacaacca ctcatcagat tggatacgga
    10081 cctgcgtttg gacttccgac cacaaccacg gatccaaacg gaaataaaag ttattttgaa
    10141 tatgacaatt ttggaagatt gatccgcagt agttccgaca cggatgcagg aactaccaca
    10201 accgctagtt acagttatga ttccagtttt ccactgagtg caaagacaat tctcccatcc
    10261 ggcacaggag acccagactt tgtgtcccgc acgtataccg acggaatggg tcgtaacatc
    10321 tatacggtta agtctgcgtc taacggcaat tttgcgatta cgggaagact tgtgtatgac
    10381 ggaaccggaa aactcgtccg taaaggacaa aacaattggg cgagttccgg tgaaatcgac
    10441 cggtttgttc tacatctaga agaaagaaat ccgacttctt tcgaatacga tccgattggt
    10501 agaatcaaga agacaactct accgacggcg gtaggagaaa cttcacctgt ggtcgtaact
    10561 accaactaca attctgcatt tgaaacgacg gaaactcaca gttccggtgc aagtaaacgc
    10621 actgtaaaaa atgcgagtgg ggaagtattg tatgtagaag acttttctac cgacgggaca
    10681 ggggccaaga tcggattttg ttacgacatt gcggggaacc gaacgaagaa gtccgatctc
    10741 aacgacggca gtttgatgag ttgtcccaat gcaaatgcgg gagttcccac aaaagacgtt
    10801 tccggaagaa accaagccta ctggagttac gacgcatttg gaaagttaaa agcccaaagt
    10861 gatcctgatt tgggtgtgag ttcctacaac tacaacacgt ttggagattt aacttcgacc
    10921 acaaatgcga aaagtgttac taccactttc acgtatgacg cagtcggaag aatccttact
    10981 aaaaatatcc cagaagggaa tattgaatat acgtatgatt ctttttcggg gagtgagaac
    11041 gcgttaggaa gactggtacg gattgaagat tcgaaccaaa acaaaacctt tagttacgac
    11101 aaattaggtc gtgttaaaaa agaaacgaga gtgattttag ctacgtcgca aggcaatcct
    11161 ctcccgacag aaaccgccgg accgtatatt acggaaacta gatatgattt actgggtcgt
    11221 gtgagtcgta tcgactatcc agaacatccg atttctcacg gacgaatgag ggcatgttac
    11281 aactacggaa ccgccgggta tatctctggg atttctgtcc aagtcaatac aaacggaatt
    11341 tttccgggat attgtaacaa ggacatcgta gaaaacatat cctacaacga atttggtcag
    11401 actgcaagcc ttacgcttgg aaacgggatt acaaccagtt acggctatga cgtaaagggg
    11461 agaatggtaa gactcaattc ttccggagat gtaaacggaa gcaacaaggt tttacaagac
    11521 tctgtttatt ctttcaaccc gaacaacaac attacgaatg ttgttaataa ttctacggac
    11581 tttaacactc agtttgttta tggctatgat ggtctcggtc gtctaacatc ggctaacgga
    11641 tcgtatattg aacctttcaa ttccaacttt acacagagat ttcagcagtc ttttgattat
    11701 gcaaagaatg ggaacttaac ttctaagagg tttcatgatc ctctgagtgg caacgttacg
    11761 gatgtttgga gttacgttta tacgaatcat caagtcacga atattgattc gagtcgttcg
    11821 ggtgcggata ctcttacgat gtcgtatgac gccaatggta acttaactcg tcaaagagac
    11881 aacgttaaag atcttaccaa acggatcagt attgattctc aagacaggat tactcagatt
    11941 caggatggga acaatgcaat cctcggtagt tactggtatg acgagagtgg ttttcggatc
    12001 cgaaagagtt ctttagaacc caaaaacaat gttttttcta acgttgagat tttatatccg
    12061 agtaagttct ttggccttga gtttatcgaa tccgaaaacg tgatctcttc ggttaacaac
    12121 gtttatctga atggggttcg tattgctgcg ttaaacgagg cgggtgctct tgcttattat
    12181 ctaaccgatc aggtagattc cgtctctacc gtgttagacg acgaggggaa cactctttct
    12241 ttgatgcagt atcttccgta tggtgatact tttgtgcaac gtggagattt gaacttttct
    12301 cctaagttta attcgcagga gttagacaga gagtctgggt tttatttttt caatgcaaga
    12361 ttttatgatc cggggattgc tcgtttcacg agtgcggata cgatcattga cggggaattt
    12421 gatacgcaag gttggaaccg gttttcgtat gtgaagggaa atccgatcgg ggcgaaagac
    12481 ccgacggggc atgatgcaat agtagatact ttagctggtg taaaccatgt attgaacaaa
    12541 cttggtgatt cttcttacaa agccggaact gcttcaaaag atggaagttt tgttggaaat
    12601 tcagtcggtt tacttcatga ttctgcaggt ttagtttaca aaaccgctgc ttctttagtt
    12661 cctaaaaatc gtaaagaatt agaggaagta gccgttactg gttatggttc gcaactcgca
    12721 aaaacaactg ctaaaggttt agctaaagtt ggcgacgata ttggaaaaat tccgttagga
    12781 tttaaaaatt caaatcaata taagaaggca atgtcagaat tagataatat tatgaaatcg
    12841 aaaaatattt ctgactataa cataggtgtt agaggtagct cagttaccgg gcaaagtttt
    12901 aaaactggaa agcctttcaa tgccaaaagt gatattgacg tattcgttga aagtgcagat
    12961 ttgactaaag gttctaaaac atctaaaaat atacctggct ttgttcatcc tgaaacaata
    13021 aacggtaaaa atccggaaat tggctcttgg tcagaaagat ggggaaaaat tcttaataga
    13081 gacatatcag ttggaggttt tgaaaaaggc aaggttccaa atcaaccaac gatattttat
    13141 ggaaataata aatgattacg caaatatact ttcgtttcga tttaccggaa aatgtatttg
    13201 aattagatgc atttgtacag ttaattcaaa atgaattatt aggttttgat catgaaatta
    13261 gagaaagtag taattacttt gcaggttttt atcacaaatt caaaactaaa gaaaatatag
    13321 taaatgtggc aaatgcagac gatacatgtt ttcatgatta tcattatgta gtcaccttca
    13381 acaaggatga aaatagcctt caagataaag tcattaaatt agcagagact tgggttctta
    13441 aaggttggac tgtttcaatt cccgatggac ctttaattga agatttaaca aggacttgtt
    13501 atttaaacga agatgggaaa attatatgga aaaaacatca agttgaacct cgcaaaaact
    13561 aaaaaagtag agagccggac taaaataaca gagagaaatc taagaattgg aatattagaa
    13621 taaaaaagaa gagaaagctc taatcggtat tacttcaata ttaaaaacta ccattgtttc
    13681 ctactcattc aacttttctc tgaatttcag tatttgaaag aagttcttgt ctaagatctc
    13741 tgggagattt acccgtatat ttaacacaag ctctgtgaaa cgaagaagcg gaattaaaac
    13801 cacattcaaa agcaatattt aaaagattat aatttaattt aatacgcatc atgtttttga
    13861 cttcgttgat tctgtggaat tgcaaaaaat cagtaaaact catattcaaa tattgattta
    13921 aatagtaaga agcttgatga gtggaaagac ctaaaccaga ggcaaaatca ggaagtctca
    13981 attcttcgtc tataaaccct ttagaatcta aaaaacgatt cagcttagta ttaacttttt
    14041 ctaaattgat cccctctaac atatttctat gtggatattt gtttttctgg gtttctttga
    14101 cctctggaat ggtttctagt tcaatttcat tggttatgtt agaatctgga atcgtaacag
    14161 taatcttact gaataaggaa ggaaaaaaac gttctaaaac aatcgtataa caaataacta
    14221 atccgggaat gaattctgca aagaataaga aatccttctt atcgaaaatc gtaccaaaaa
    14281 aatcaaaaac gaaacaagta gagataagga aagatagaaa ggggaggtta aaatatagaa
    14341 tagatttgtt agtttttaaa atcctactca aagaccagat aaaggtaaaa atagaaatcg
    14401 caaatcctaa agtgtctatg aaagaaataa agtaaagatt gggaattaaa aaagaaagta
    14461 aaatcgtaac aggagtgatc cctaaaagtc ttttacaata aatccaagga ttatcaaaag
    14521 attcgaataa atagttgaaa cagactaaaa cagctaaact agaatagagt accagaccat
    14581 aataaaagcc gaatgtgatt ttactttcac ttcggaggga cccttcatca aaaagtattc
    14641 ctccatttaa aatcagaaaa aacgcggcgg attgtaaaac agaaccgtaa gatttactaa
    14701 aaccatcatt cgaaaaaaat ttcgaaaacc ctaataaaaa tccaatgaca acaccaaaag
    14761 aatgaaaata gataattccc aattttaaaa aattctcata atctaaaatt ccgattgtat
    14821 atatatcaaa tatggaaagg aatttggaca tgatattggt tataaaaatt tattttattg
    14881 gaaactcttc gttactttct aaatcatccg aaaagtagtg attaaggtag ttgagtctta
    14941 atttattttt gatagctatc gccttacgga aaccggtgga ttttaaaatt gcttctctgt
    15001 cttctttttg taaaggtata cctatgtatt tttcgtattc gtctaactcg gattctgtga
    15061 tgtctaaggg ttttatttta aaataattga ttaccataga tttacccctt attttggctt
    15121 tttgaaatgg caaccagtag aacgaaaaac ttaatgtttt ttgcttacgt tctttaaggg
    15181 agtatttaaa gaattaccat ctatttttga attcaaaagg acatgagatt tagcttgatt
    15241 gaatccttct tagtagagta gtttgctcta attgaaatca aatataacga ataaatgact
    15301 aaagcaattt gcacgtatgt caattaaaaa atgcaattcg cactataaaa aatatggaaa
    15361 aattcgaaag attacaaaaa gcatgtaaca ccttaaaaat taacagaaaa ggtttagccg
    15421 atattttaag gattcatccg tcgaatgcct ccagattatt aggtggtgaa acagaattta
    15481 cttggacgta tgcagaactt tttcagttga aaacaaatgt ctctgctaat tggatcatgg
    15541 aaggcaaagg agatttttgg tcagaagaat ctggtaacga caaagaaaaa ttaatagtac
    15601 gaacaatctt aaaaattcct ggtttatctg aaataatgga gaaatttgta aaattacatc
    15661 aagaagatca gaatgctatt atagaaatta ttaatcgatt ctattattta tctatgtcaa
    15721 agtttaaaaa ataaaaaaag ctactttaaa tatttatcat atttgatagc aatttttctt
    15781 gcagttgctt gtaatggtat gtttgcttta aaaaaccatt gataagctgt gtctattact
    15841 tcttttgcaa gaatcgagtt tgcatttagt cttctcatct caaattcctc gggatctaaa
    15901 atagaatata attttagtat tggatttaaa gtaattctat ttagtaaagg aacgtacact
    15961 ccagaaaaga tttcttgtct agtttgaaaa gcatcatagt gaagaatcgc tattccccag
    16021 aaaattatac aaattatagt gccaattgaa gcataagatc ctaaatatat tttaaagaaa
    16081 ggtaaaatcc aaactaaagg tatgataatt aagaatgcag aagtaattcc gaataacatt
    16141 agagacaatc gaacgcgaat cattccttct gatttaatta aacattttac aagtttataa
    16201 atacattcta atagccaaag tacagaatat attaataaaa tgtgatatgc taattgaggc
    16261 tcatgtttta aggtattaat gtctataatt tttattaatc taaaactaaa ggcagaaaag
    16321 attaaatatg aaagtaaaca aatttctatt gtttttcgaa tataagaagt aatatagtct
    16381 tcattaacaa gtttattgac aattttagac aaaaaataag gagcgaagat ggctgaaatt
    16441 aaaatccaat tgggtgcata aagacgaata ttataaggaa taaattgtct gcatcctgaa
    16501 aataatgtcc ataacccaac ggaaatacat aaataataaa aattctgtct tacttcaatt
    16561 agaggatttc ttattttctt aacataatac ccaagaccta atatcaatga tgaagtaaaa
    16621 agaataaaaa atactgacat atttgtgaca cgaacggttt caagtcacca taatcgtgtt
    16681 cttatttttt gtaaagctac tttagggatt tcgataggtg taagataaac aggttcattg
    16741 ttataataac attccggaaa atagacttct tttgtatact ttttggaagt aactgcccct
    16801 atagaagtgt aaagtttaac aatggaactt acatttttgt gataaaatcc gtagaccata
    16861 tcaaaatttt tatcaataca atactgtgct gctgcttgaa aagttgctaa tgctgcccat
    16921 gatcctttta tcgataaaac aaaacttacg gaattccaat cagcaatatt atcgcctatt
    16981 acagcatatc tttgatatgg ttctgtatcc ttgataattc caagttccaa aggaatgaga
    17041 ttattaggtt ttttttctac aattctcatt gcagctaata tttcagaacc ttcacgtaca
    17101 taaaaccaag tagaccaagc atccatgtcc acagcggtat ataatgattt tgtatatccg
    17161 aagttattaa aaattttact ggcaaatttt ttaacgtgat ttagttcttc ttgattttct
    17221 agtcctgata agcgcattac gtgaaattta ttaataggtt ttattttttg aataacaagt
    17281 gacataatta taaatatgtc acattataac aaaatttcaa tgatttattc catttttgac
    17341 tctatataac tctggaacct ttaaatatcg tattttaata aaatgaaaaa aattaacaca
    17401 aaacttttag catttagtaa ataaaaaatt tctttaaaaa ttgactaatg taaataacgc
    17461 gtttgaattt gaagaatgaa aaatagggga aagcagaaaa ttttaaaaag accttaaaac
    17521 aaagatcacc tattaaagcc ggatttcaat ctcccaccga agaatattta gaaactgtct
    17581 tgatatatct tcattaattg tacaaaaaga tcgatcactt aaaccaaaga catcgaataa
    17641 tgttcaagtc ttatctggat aaggaaataa atgcttatat tataaaactg gaaagtcgtt
    17701 tgtataagcc aaatcgatat aaatactatt atccggactt agaacaagag ctattgtttt
    17761 agcaaatgaa tagagttgtt gaaaaattcc atagtgacga ttaacaaaac agcttcaatt
    17821 gccggtttcc ataaaataga aacagatgga gaattaattt ttcaacaatt ctaatattaa
    17881 aaaaacaaaa cataaaaata taaatctaat acgtaaaaga ataaatcaaa gaaagttaga
    17941 atcccaaaat cagaaattgt ctgtagacta tatgctgtaa aaaattgccc caattgaatg
    18001 aggcctgaag tgaagattaa aaaaatttac ctgaaggagt taaaaatctt ggtcgagaga
    18061 cttttaatat aataactatc ggttaaaaaa atcagaatat tactaaaaaa cttgttatag
    18121 aaaagctatc aaaaaaagcg taagagaaaa cttatataac tatatttttt taaaaagaat
    18181 tgagtcataa cttgcgtagt taaatgcagt tgatcaaaag tattaatata tataaatcaa
    18241 aatcaggaaa taaattccag ttttcaaaga tgaataaatg tttactattg aggcataacg
    18301 tatatatgag aaagttgagt ctgaattgtg attggatgtt cgaacgacat ggtatataag
    18361 ttggataact ggtcattttg cccctgagtg aaaattagga tttacagtca agagatcagg
    18421 gattacgtat gttttagtga gaggcaatag cctacagatt gaatttgttt tccggcatga
    18481 cgtcaattta caatcaaagt tttctctggg cactgatcat cagttgcgta ttgctgatcg
    18541 gtacatgttc gaaacacgaa agaggacatg tgatgacaaa aaagtcagcc tctgaattta
    18601 agaccaatac cgggaacagg gaacgagctg ccggtcaact cctgtcgtcg ctcaagatag
    18661 gcatatccgc taccgaggtg atggatatgc ttggtcctcc aaccaccaag acttgggcgt
    18721 acacactatt ttattcctct gcgatggtca tttacttcga tgactcctcc aagctcgttc
    18781 gggtgacctc ggatatctcg cctgagactg ttactacctg ggatgaatcc gcgcccgaaa
    18841 tctcaactgc gagtacccag ttcaagggca aaccttacaa cagacaagtt gctgcaaaga
    18901 tgctcctacc cttattgaag cagggtatgc caacgaagaa agttgaggat gtcctgggtc
    18961 gaccggattt tataagttgg cgctactcgc tgacacccgg cagctcgtcc ctattggtgc
    19021 gctttgcttc agatgacaaa attgttgagg tatcgattca gaggtaggca gtaattaacc
    19081 tattgtccca acgtctatac ccaaagatac aaaaaagaat tcaaaacgta gtgacaaatg
    19141 aaaccaaaaa aagcttaaaa tcttttagct ttagaatttg agttttcact tttcagggac
    19201 acgactatta aaaaaatgtt gtcttttcta tataacttcc aaacacaaat gctatggaaa
    19261 atttttcagc cgcaagcttt gagacaatta tcaatatctt agattcaaaa gggaaactta
    19321 aatcgatcca ttttgctaaa gattacaagg gatacctatt taccatacaa caagagaacg
    19381 ttttgaagat atggaaaatt gaaccggcat ttaaactatc aaaaatatca gaggtaattc
    19441 tcccatttcg aatgaacttt gaagaccaac gaatcattca atttcaattt atagatgatc
    19501 accttctttt gatcgggggt gataactgct cagtcttatc tattcaggat atccataatc
    19561 ccatccaaat cctttgtgat gagataaaca aatattctgg gcaagagttg atacttggca
    19621 tgagttgttt tgccaaaggt gtaatttatc atatggcgac ggatgataga tttaatacgc
    19681 acttttactt gtcaggagtt cctgatccag ttatttctct cccaagggcc aacagcgaag
    19741 ataggtatgg aagatatcca ctcgtcgtaa atgatttgat tttctggatt tgcaggcagg
    19801 gcgttatagt aatggatata tcaaatccga agaccccaaa aatcctggcc gaagaaagaa
    19861 tacctaactt ctttaattac ggatttccga tactactggc taacaatcgg gtagcgattc
    19921 ttgagtttgg cagccattac ggaacggcag gcatcagcct ttttgatatt tcgaataaaa
    19981 atgcaaagcc aatcgggcag gtgcgcttaa gagaacgcta atatcaggct ttacgccgat
    20041 ggataacacc gtctatgtta cgcacgagaa aattcaaatt aaagccaagg gaaagaaaca
    20101 ctatttcagt aaaattgatc tgacaagcga cacgatcatt caatttacat gcgaactacc
    20161 tttcacagat catactatcg tctggtcccg tgttgaaaat gataaattgg cggtcttact
    20221 tgacaatggt gatatgcttt ctacgaactt cccaaaaagc tcctgacacc cgacaatgga
    20281 tcctttttca gttgggacaa cgaggcacct tcgcaattcc agcgtttata caatattcga
    20341 tgatttatag ttatgcgaac ataccacagg aactttcaga aaatcaaaag attcattttg
    20401 aatagacctt tgataaggat taagctaaag tgaaagttta ataatgtatc tcaaatgggg
    20461 aacaattgac ttaaggaata attatcatgg caaaaacagc aacgattcga gcaagagtcg
    20521 aaggtaactt aaaaaaagat gtagaaagca tgctcgatca tttaggtatt tctgctttag
    20581 aagttatcaa tattttttat catcaaatta aacttagtaa aggattaccc ttcccggttt
    20641 aaataccgaa taaagtaact ctaaaaacgc ttgggaggct acggataaaa agaaaagtat
    20701 aaagtctttt aaatctaaag atcaggcatt gttggtcgct aaaaaccaaa gattcgattt
    20761 aagacaaata aaaaaatagt gccttcggga aggcgaactt ggaagatctg catttgaaga
    20821 atttcaagca ctactataat caatagagtt gttgaaaaat tacatagcaa caattaacaa
    20881 aacgcttcaa tcgaccgttt ccatacaacg aaaaccgata gagaattaat ttttcaacaa
    20941 ttctaataaa ggattttcaa aatgaacacc ttcactggaa aagtattaaa atacgaaacg
    21001 cctgtgacaa ccacagcgaa taaagtgtaa cccatgtctc ggatctagaa tgttgccgat
    21061 gtgccagaac atacaatgaa caaatgttta tttttgagac ataggataca ttatcggaag
    21121 ttgtatgttg catcacattt tatgtgacta cttcattctg cagtagtcac agtcaactcc
    21181 tcatattttt tctatcagat aactgaatga tcccatttga aatgaaatag gtaattatat
    21241 tattccctat ttcatcccag gtgtaatctt aatctgaaat actttcagac ctggtaatat
    21301 acttatagtg tttttttctt cgggaaatct tttttgtaat attttaactt ccgtttcaga
    21361 gaagtcttct aagtttcttt ttaatttttc tatttgatta tttttacgat caattagcga
    21421 aatatattct tcttcacgat accgacccaa cgcgaacgtg ttatacgaag ggtgacccac
    21481 gacgttcgtt aacccaggcg aaaagccgaa tcaccgacat ccaccgagac aaatatgatc
    21541 gaacagccag acgagaatga aaaagaaagc cacgaccgtc tgtaagactg ccatcaggct
    21601 gcgccacaac agagccgccc cccatgaggc aggtgctgca ctaacaaaga aaccaagtgc
    21661 tgcgataggt agcagcacga aaacggaaat cccactggta acaggcggga tccctacatt
    21721 ccaaggccag aatttctttt ctattgcggt cagcataaca attgccgaga acaaaaagag
    21781 ccaagaaaac aaagagagcc aaataaacga catttctttg ataaggtcct ttaagtctcg
    21841 caaataaaca ccgcgtttcc cttttgaaaa atcatattct tctctcatat ctttaaatat
    21901 cagctgagta gtattgagct ttttctgaat ttgaagctgg tctcactgat ataatcttta
    21961 ttatttcttt atcattttgc ggtctatcaa taaaaattac aactgtgcaa aagtaatatt
    22021 tccaatcatt ccgagtgcaa tttatctaac ttcgctaatg gaatgatcag ggtcagaaat
    22081 ataaatagtc cttgggtctg caaaaaccaa tgaagcttct ccaaatgaga ggccgtgttt
    22141 ctgaatattt aatcccattc aaaacgcact taaataactt acaaacatac tacatatatg
    22201 taaaaatttt attttagttg ttcataattg atttgcttga aagataattt agaaagaccg
    22261 catgaggctt tggaatacaa aactcctgaa aagatttata tgccttcaga aagagttttt
    22321 ccattaagaa ttcctgaaat agcgtatgct accaatatag ttgtagaaac ggtcttagat
    22381 gatggaactg ctaaatacgg accatataga atcttctttg gttctccatt gatcggcgaa
    22441 cgggttgggt ttgaagaagt ctcagagcgt ttgtgtaaac tctattttac gaacgcagtt
    22501 ctgggtatgt tagatttatt tacaggaaaa gtattgaaat acgaaacgcc tgtgtacaac
    22561 tacaacgaat aaagtgtaac ccatgtttcc ggtctagagt gttgccgatg tgccagaaca
    22621 tacagaacaa atgttcattt tcgagagtag gaacgattat cggaagttgc ttatttcctc
    22681 atttaaaaat atacttgaaa cactgaacgt tcctcaccta aaaacctaca cgaaactgct
    22741 tttgagaatc atctatcggt cttgttgaac tacgctccaa ttctattttc taagcttttg
    22801 ggattgatag attccagggt tttatgatat tcgtatattc tgttattttt aggtgtttat
    22861 acgaaattcg atgatttgca gttatgcgac atgctaaaaa ttataggggt taagtgatgc
    22921 caattacaat acaaagtgta catgatttac gaaattattt caaaggtgta gtaacgcgtt
    22981 ctaagcacca tgcccctaaa gttgatcaaa ttatttactc attggtcgga catgtcattt
    23041 taaaaccggg tttcaccaca cttgctttgt cactcggttc gcggaacggc gctaaggcgc
    23101 ctcgaacctc gtgccaattc ttccgcgcgc tccagaagcg caaacgtcga ggagactctt
    23161 tcgttatgcg ccagtggaaa aatatatact aatcacaata atattttatc aaaaagaaag
    23221 aaaaacatgg aaacgataat tgagttaaga tatagaagga atcaaaagga actgaaatat
    23281 ttgatatatc cgaatcctgg agggaattgt tcagcaattg atgaaaatga tgatggaagt
    23341 ttcgacatta tcttaaatca tcaagttatt gatacagtta tagaaactga agtaattgac
    23401 tttgaaagaa ttaatattca ggttaatgaa attagatgaa tgtatcgtaa atatattttt
    23461 acctttggga gggtatattc ggtttaaatg gaaataaaag atattttgct aattctattg
    23521 ccgataattt ccggattaat agggtcatat tgtacgtatt actttactct tcgtgcaaag
    23581 cgcatctcgg aaattctaaa atataaagaa gaaaagtatg cgaatttgac tgttttgtta
    23641 caaggctttg taggaaacac tacttcttta gatttgaagc gaaaattttt tgaagaacag
    23701 tatcgatcct ggttgtacgc atctgatgat gtgattcgga gtattaatag aatgattgca
    23761 ctaatcattg agcacaaagg tcaagatgtg cctaaagtac ttggtaaaaa aacagtcggt
    23821 gaagtcattc tatcaatgcg aaaggattta attggaaaaa cgagcgtggc tccagaggaa
    23881 ttctattata cgtctgtgat taaagattaa gcttttctcc accggcgcat aacttcatct
    23941 cctcgctgcg ttcgagatcg ctaacgcgac tctcactccg ggtttcacca catttgcttt
    24001 gtcacttcgg tttgcggggt gttcgctaag gctcactcga acctcgtgcc aattctttcg
    24061 catgcttagg catgcttcag aaccgcaaac gtcgagaagc ctattacgtt agttgcaata
    24121 gcccaaaaat cgaaagtaat acgaggactt attgcattat ttttaattaa agaaattaat
    24181 ttttaaatta tcaaatatca ttcaaaaaaa atactgacag gtttccaaaa gtatatacaa
    24241 tgtatatata ggaatttatg gaatcaatta ttcaaaaatg gggtaatagc ttaggaatta
    24301 gaattccaaa agcaatggca acggaattag agttaaatga tggaagccat gttgaattac
    24361 aatatgaagg agataagatt gtaatatatc caatgaaaaa agcttcattg gaagataaac
    24421 tttctaaaat tacgaaacaa aatcttcact ctgaaatatc tactggtaat tctataggca
    24481 atgaagcttg gtaaagaata gaaactatac tcctgaaaaa ggagatatag tgtggctgaa
    24541 ctttactcct caagcaggtc atgaacagaa aggtcgtaga cctgcacttg ttttatcgcc
    24601 taaggaatat aattcaaaga cagggttagc aatattttgt ccaattacca gtaaaattaa
    24661 aggttatcca ttcgaagtgt tgattaaatc aaaaaaaatc gatggtgtaa ttctttctga
    24721 tcaagtaaaa aacttagatt ggactatccg tgaagcagaa tttattgaat caataaataa
    24781 agtttcttta aaagaagttt tagataatat taaattatta atattctaat aaatgggcta
    24841 ctgcaactaa cttcgtctcc tcctcactct ggctttcgac atattcaaaa cccgatttaa
    24901 aaagaaatcc caattaaaaa ccctacttat ttcctcacct aaaaacctac acgaaactgc
    24961 ttttgagaat catctattag tcttgtagaa ctgtaatata actctatttt ctaagctttt
    25021 gggattgata gattccaggg ttttatgata ttcgtatatt ctgttatttt taggtgttta
    25081 tacgacgttc ggagattaat agttaggcgt aatgctcaaa attaatgttg ctaccttcat
    25141 tatttgtata taataatagg atttaactga gagttatcta ttgtttttgt ctatgcatgt
    25201 cgattatcaa attggaaggg agggcttggc gatggaccca tatgaaaatt tagaaaaaga
    25261 aatgaataat tgccattctt ggatactacc aaaaggcaca attattcatt tcaatgaaat
    25321 accttattac ctaaatgcta acacagaaat attaggcaat aatgcgccaa agaattttgt
    25381 cccaccaacg gatgaggata ttcaacgatt ctttgacgca gagtaggtgt tacagattcc
    25441 tatctagcca atctgttgtt gtcttttcaa agttgtaagt tgcccactta cctgttaatc
    25501 cgacgacaat caatttatca ttgttgtcac aataccttct taaggtatct ctgacatcgc
    25561 ttgtcgacga attagtttta actatccatg taccaccggt tacatgaaga tttacagggt
    25621 aattgtcttg aattcccttg attattgttt ggtattcttg tcctggtgac ctagtgacga
    25681 attattggac acatttttac gcagcattta cttcaaattg cacaggactc acaaagtcta
    25741 atgacgaatg agatctgtgt ctattataat aaacttctat atgatcaaaa agtaattctt
    25801 cggcttcttg aattttataa aagtaattat attccatttc tcttttcaga gaaccaaaga
    25861 aggactcagc gactgcgttg tcccaacaat ttccctttct actattactc cttctgagtt
    25921 tattatttaa cagatacctt cgagtttcgt acgaacaata attggatcct cgatccgaat
    25981 gaaaaactaa acccttagga ggatttctat attcgattgc tttggaaaga gcggtgcaca
    26041 ctaacttaga atcattagaa tttgaaatcg accaacccac tacttttcga gaataaagat
    26101 ccagtattac acaaagataa atccacccga aagaggatct taaaaaagta atatctgaaa
    26161 cccagatccg attcttctga ttcggtttga aattccgttg aactaagtct ggagcaaccc
    26221 gattcccatg attagaatct gttgtggcaa tccgaaaacg tttctcctgt tttccttgaa
    26281 tttcacaaag tttcatcact tttcgaaccg ttcttgctcc gtaaattgaa tacactttct
    26341 tcacttcccg aagcaaccga actaagccgt aattcttacg acttgttagc cacgtttccc
    26401 gaatgaactc gacaagttcg ggattatatt tttctaattc gcttttactc cgttttagaa
    26461 attgatagaa tcctgaacga gacactccta aaacgttagc catgctttga atcgaatact
    26521 caaatcgatg agtttccatg aacatcaatc gggattttgt tcgcgggaaa gcatggcggc
    26581 aaactttttt aggatagtaa cttcctcttt cagtttcaga ttttccttcc gaagcttttt
    26641 cagttcttca ctttctttta actgtttatc cgtaagtgga agctgatctt ctgatttttt
    26701 caagtattct cccctccatt gtcgtaacac aaaatagctg attccaagtg accctgctac
    26761 ttcttttatc gtaaacgaac ccgaaagtgt tcgcttgact gcttgttctt taaactccgg
    26821 agagtatttt cctttcttat tcatattcac ctttacctca ttcgctgagt aaaaggtgtc
    26881 cgtttttacg taactaggtg ataagtctta tttttaacgt ttggtctaat caaatcccaa
    26941 atatttaata ctttttcctc tttactagtt atgattaaaa tattagttaa atagtgaatt
    27001 aagtatttat acaaatgaaa ttcatccact aattcccaag atttaatatt tttatctatc
    27061 tttagaattt ctatacaatg atttaaaaaa gtttgaagta aatgtatttg attagctata
    27121 ctagagttga ctttagtact taattcaaat aagttactaa gaatagattt acactttaaa
    27181 attactttta tgttaattaa tattttagcg tcctttccga tcattttagt ttcaaacaaa
    27241 accattgact tgtaggattc ctcttggact ttatttataa tctcattttg ttgtttgtgt
    27301 aattctttta ttctggcgaa ttttatttct ctaaatattg ctaagtatga aagaaatcct
    27361 ccaaacagga aaagtataaa tattcctaaa ttatgaaata tcgaaattaa tatttctatc
    27421 ccgtctttat tattttttaa gaaatttaat atgtctaaaa aatatatttt catagtttta
    27481 tttttatgtt actcggtatt gcaaataagg aaaagttcta tcgacgtttt aacttcaaac
    27541 gaattatgac tatacatacc tatttcataa atatcagaat ataattcaga aataggtttt
    27601 aaaacaaaaa ctgtttaatc cattatttta ttcaaaaact attttaaaga agatgcagat
    27661 gcaataaaag atggtttata attttctata ttgatttcaa aactagtatc agacttagct
    27721 tttccgagta ttattgattc attttttggt ggttctgatg tcataccacc atcagccatt
    27781 ggcggtttta aataatataa gctattggga ttcaaatttt tcaaaattcc attaactatc
    27841 ccttttcgtt gaatgagaca atatttttat tagaaatcat tttaattact aaaccataaa
    27901 caccattaat ccattgtgtt gtaggaatag cctttttttc atccagagag gagacccaag
    27961 ttccgacaat tgtctttttg cttgcgacta aaatattaac gtcactaaga tccaagttat
    28021 ttgcttttga ataataaata agtaattcgg aaattaattc aagttgtata ttttcatctg
    28081 tattcatgga taatttaagt tcttctatct ctgcttcaaa tttcattctc aatttttgag
    28141 attgttcgat agttaattta atatcatttt cataaggttc tttaatgttt ctaatctttt
    28201 gtgttatcat agaattaaac tttattacaa acactttaat atatgggtat ccaaacgtat
    28261 atattaaact aaatactatt gctggaacaa tagcaaacaa atagtcacag ccttttaagc
    28321 aatatttgtc tcaaaatctt cagggctcat ataacctaat gtagaatgaa acctgaatct
    28381 attgtaatac acttcgataa aatcgaatag aagatgttcc gcttcttcaa tgttatagaa
    28441 tgtattgtat tcgatttctc tttttagaga actaaaaaaa gactctgcca ccgcattgtc
    28501 ccaacaattt ccttttctgc tgttgcttcg tctgataccg ttagcaatta gtagtctgcg
    28561 tgtttcttta gaacagaaat tagaaccccg atccgaatat cctttctgag ggtttcttga
    28621 caacactgct tttaaaatcg tatcgcacac taactgagaa tcattgcgat cggaaagcga
    28681 ccaacccact gtcttgcgtg aatacaaatc caggatcaca cagagataac tccaaccaaa
    28741 cgaagtccga atgaatgtaa catcagacac ccaaattcgg ttctgctcgt tcggatgaaa
    28801 tttcctttga actaaatcag gagcaattct acctccgtgt tttgaattcg ttgtcaaagg
    28861 tctaaactgc tttctctgtt tcccgctaat tttacagtgt ttcatcgctt ttcgaacttt
    28921 cctcgctcca tagggaagat tcgacttttt cacttcctga aagagacgtt taaaaccgta
    28981 attcttacga cttttaagcc acttctcttg gagaaaattc gtaaggtcaa gagcaactga
    29041 ccgatcttta tgacggttta gatatttata atatcctgat cgagatactc ctaaaactct
    29101 tgccatgctc cctatactat gctctaagca attcgatttc atgaacttca atcgggattc
    29161 tgttcgcggg aaagcatggc cgcaaacttt tttaagatcg cgttctcatc ctttaatctc
    29221 agattctctt tacgaagtct tttcaactct tcgctttcct ttagctgttt atccggaagt
    29281 ggttgctctg tttccttctt tttcaaatgc tcggccttcc attgtctcaa tacaaagtag
    29341 ctaactccta aggactctgc tacttctttt attgtaaacg atccgtttaa cgtccggttt
    29401 accgcttgtt cccgaaactc cggcgaatat tttcttcttc ctttcattct aaccttttac
    29461 ctctattctt ggaaaaaaag gtgtctactt ttatgttact aggtcagtca gtattctaca
    29521 ttcttaaaaa cgaatgccct acttcattta aaaacaatcc taagtttgtt gtgaggaaaa
    29581 gtgagggaag aatacaagat tctaaatcca gctaaaactt gtgattcgat gtataaagtt
    29641 cagacgaatc cggtaacggc ctgaaaaagt ataacaaaaa ctatatttta tagaccagta
    29701 aaaaaatgga taggatacca aactacaata agagaggcac aatattttct gtttgactat
    29761 atcgaaagat attacaacag aaagagaata cattcggctt taaacgacct gagtccgatc
    29821 gagttcagaa aaaaatactg cataaccatg tccgtttttt cgagggaact ccatagagac
    29881 gattatcgga agttgcctgt tgcatcacat aagaatctac tccaaacgat atttgagaat
    29941 catcaattag tcttgtaaaa ctgtactaca actttatttt ctaagctttt gggattgata
    30001 gattccaggg ttttatgata ttcgtatatt ctgttatttt taggtgtttt atgcgaatgt
    30061 aagaagtctg aataaaaatg gaaaaactac aaaataataa aatagaggat ataatccgcc
    30121 aagtcttaga atcgcaaaaa ttaatttata aaagccagca acctttgatt cattatacaa
    30181 atggattagg tttaaatgga atactacatt caaaaacttt gaaagcaaat catgtttcta
    30241 atctaaatga tttaagcgaa atattgcgat catatcatat cttagtaagt atattagaaa
    30301 atatttcaac taatgatcca aatttattac tcttaattga gaaattaaaa attcaattga
    30361 atgaaaaaat aaattcaaaa atttttccag aaatttatat tgttagtttc tctattaaag
    30421 atgatgacct ttttttatgg cgaagttatt ctacttttaa tgacgcatat gctctagctt
    30481 ttaataaagc atttttggcc gcttatgcaa taaatgatgg tgcagtatta ttgcaatgtg
    30541 tatacgatga acaaatacaa ttttcaatat tagagcaagt aactcagtta ttttttaata
    30601 atattaattt atcgatttct gagaacctcc aaatctattt agatgattat ttcagattaa
    30661 tacatgtgtt cgttccatat ataaaaaatt cacattttag tcaagaagag gaaattagat
    30721 tagttttaag aaaccctaaa aatttatatc aagaaaatag aattaaacta ggattaaata
    30781 agggattttt tcataaatac gtgaatatta aaatgtatag ggatgaagta gatacagaat
    30841 ttgaacattc cctcatagaa attattattg gtccaaattc aagatctcag attgaaaata
    30901 atcaatttaa aaatacttta aataaactaa ttaatgaaaa cgttggaatt ctcttaagag
    30961 gaataagaga cactaaatat aacactttaa agttttaaaa attcggacag gaactaattt
    31021 tgacttttaa cggtacagta acaaatttgt cttttggttt acgaaacact acattactta
    31081 ttcttatttg ggtatagaat acattatcga agtttcctgc atagtgatcg gatttacagg
    31141 ttaagtttgg gttgatggaa taacttgttt ttatgatgtt cgtatattcg gttgcttaag
    31201 gattttatac gacgtgcgta tattaatagt tagccgcaat gacttaaaaa tggagagaaa
    31261 atgataatca gtaaaaaaag aataaaaaat ttagatcgtt atattagtaa cttagcaaat
    31321 ggaactgaat ttattcccgc agttaaatat tcgagaaaat ttaacgattt aattgctaaa
    31381 atcggttttg ccactccttt acaaaatggc gaaacaattt taccacccgc atcattcggt
    31441 cctgttaata gaaaaaatgt ccatgggtat tttattaagc ataaggataa gcccatggaa
    31501 actgcatata gaattcgcga gtggtgtcac gaagaatgga gaggtagggg agaaactgag
    31561 acagtttgta aagatgttga agtttcatat aaaagatacc cgagaacatt tatttttcca
    31621 ttcggtatag aaattagtat agtaagcgat gctaatggta ataagttgct tactgttggt
    31681 aaatataaat atgggaaaga caatggggtc gctataaatg caatcaatgt tttattagaa
    31741 atcttcggag aatgcgaaat acttcaagaa aatttaaatt cttttatctc cggaaaaatt
    31801 gttaaactta attgggaagt tctacccaag ggaaaatatc cttgggaaaa actgaaaccg
    31861 aaattgagta atttattaaa caatactgga aaaactgtta ggccatttat tgaacgtaga
    31921 tttgaaaaaa taaacgaata tgaacctgag ttctctgcaa tagggattca tggattcaaa
    31981 ggatatattg tttttggatt tccagaaaag aatttgttta ttttagagag cacattacgt
    32041 aacaatgcaa catatgtatt tgcaaaagat tgggaattaa tttcgaaatt aactaaatac
    32101 caaatattac aggaagcgct tcataaaaaa cgcattattc ataaaattcc taattggtat
    32161 aaagatattg aaaccctatt taagtgatta ggttatttga tgatttgcgt cactgcggct
    32221 aacttcgtct tctcgctccg ttcaggatcg ctaatgggat cttttcattc cggcttcgca
    32281 catttgcttt gtcactcggt ttgcaagccg cttattaagg ttcgctcaaa cgtcgaggag
    32341 actctttcgt taggcgacag ttttaaaatt taactatgaa aaatgaagaa aaattcaata
    32401 agattgagat taaatgcggt atcctattta tacgactgaa taattactat attttcctct
    32461 ttcaaaaata caaaaatctt atttggtaat atcatgctta ctggaaaaca atggttagcg
    32521 tttaataata gaaatcttaa atataaagga tttaatcttg aatggacaaa catcacttaa
    32581 cacgagataa ccgctgcact cggtctcgac acatcctctt ccggcatctg aatttgcaaa
    32641 agcaagttcg ccgtcgtcag gtgacaacgt ttatagaata atagttatgc gtcattttag
    32701 acagaccaga atatacggac atagtcatga agcaattgac atttaaactc ataattccgt
    32761 tgacggtaat ttcctttgcg gcattcacaa agtggtggta tactttacct gttgatgctc
    32821 ctggcacaat gtttagagga tttccattag cttattcctg tccaggttgg cacacttcgt
    32881 tatcactaca aatatttttg acagaattta caattgacct cctgacttat tttttgtttt
    32941 ggttcgttct tatcttctgt attaatcgct atctgacaaa ggtgaaaaca ttcaagcttg
    33001 taacaatcgc tttgtggact ataagcggac ttactatttc cttcggaaca ttaatggcga
    33061 gcaatgagga taatcttttc tatatcaaag gaccattcga catgaaggtt ttagaaacag
    33121 gatatgaatt tatttggcag aatacagaga ggccagatta ttataaatat ttcccaaaag
    33181 ataaatgaaa aaaaacgaac gcataacaag ggcttagcga aatggcaggt aacctgctac
    33241 gttatgcgga attttgcaat gtttatcttt taaaaaataa ctttcagaga aaatatgaag
    33301 acaaaatcac ttaaactcat tttagcgttt tctttaattt tagtttctac tattcaattg
    33361 aaaactgaat caaagaagaa tcagtgggga tttgaaagcc ctcagattaa agaatatcct
    33421 aactcgctcg ttagtaaata tatttcattt attaaacctg actgcaatgt aatttcttgg
    33481 aaaagggtaa attcagggga agaggttaat tactgtatta gtgaacttga aatggtcgat
    33541 gggaaacctg ttatggggta tccaacaaga ttttcatctt caattgaata tactggcaat
    33601 agccgtaata tctcagatga agcattaaga ataattactg atttagacaa tattagtatg
    33661 tatcgaacct ggataaccaa ctttgaaaaa gaaatcgaag tagtggagaa aaacaaaaag
    33721 tattggcttc cagttcataa taaggttttt gcttttttga atgaagatcg tcccgtaaaa
    33781 ctaaataagg aaactgacca acttgaaatt gttcacaaac ctgcggtttt aggattccga
    33841 tatttaggtt gttgctatac agataagcaa agtattgtat tagtagtatc agttttaaaa
    33901 caatagagtt tataatgcaa acgatagcat aattgcggct tgcagaatgg cgctaaggcg
    33961 tctcaatact tgtgccaatt ctttcgcgtg cttagacacg ctccagaacc gcgagctatt
    34021 caagacaatc aatagaggaa acgctaccat atttgggaaa tcgattcaaa gatatacact
    34081 attgtgccga aatctgtata taaaaagact cctgttttct ctttccttga actttaaaat
    34141 atttcgaaac ttgaaaatcc aaatcattat agcaaaagaa caaagctttc ttctacttac
    34201 ttgaaaacga atacctactt tatttaaaaa caatccttag tttgttaagt tgaggaaatt
    34261 cgaagaaaag tgagggaaga atccgagatt ctaaaaccag cgaaaacttg taatccggag
    34321 taataaagtt cgaaagaatc cggtaacggc ttgaaaaagt atgaaagaaa taatgtttta
    34381 tagacctgta aaaaatttat agaataccca aacgttttta cccttgtgaa taaatactta
    34441 agtgctttat atatctctaa tattccattt acaattcgtg aattgggtca aaagattgct
    34501 gacaacgacc ttcgtatcaa tgcttactga gtaaggaatg tccgatctgt tcttaacttt
    34561 acaggctata tcactccatg gtcttttaac tcttgttctg taaatccggt aacctttaat
    34621 acaaattcta aactggcacc attcaataac atatttctgg cagtttcgat tttaccttta
    34681 atttcacctt ctttttttaa cttttcagct gttgtcatgg ctaaatcctc gtattcccta
    34741 ttataccttg aatgactgag taaatttgta atttcagtcg gcttaagttc tcttacatta
    34801 aatatataca aaaacagttt ttggaaaatt tcaacccttt tcgattcgtt ttttagacct
    34861 gttaagagtt caaatacttc tcctaaataa cctaaaaatg aagcatcccc ttcccatatt
    34921 ttttgaacca ctcctaaaat cactcttagg gtgatacttt ccaatcggtt tagatctact
    34981 ttcgacaaat caaataattc taattcaaaa tctggaatgt atttcttaaa tacttcctct
    35041 tcgtttttag agagtataaa tctatcttga aaactatttc ctaaagtcca ggtcctttca
    35101 ccgtgataaa atacaaatgg aatcaccact gaatatcttt tatccgtctt aaactgagac
    35161 ttgtagatcg cggatatata tcctaagagt tggctaaaaa ctgcttcatc caaataactt
    35221 ttatgttcaa ataatagata cacgtttgct tttttcccgg attttagtgg aatctgaaaa
    35281 agtagatcgg tttgttcttc ttttaagttt tctgaaataa aactagattg tgtaagttct
    35341 aatccgttta gatccaaaag ttcgattact ttttcgggta aactattttt aaaaaaggaa
    35401 atcgcgtcct ctttgtcctg taaggtttcc cggattaaac ggtcgtgtgg gtttgtcata
    35461 tcagacatgg tatttttaat aatggagatt acttctattt gtaaagattc attttctttt
    35521 ttatgaatta gttctttgat tcaatccagt agtgtgaccg cttcttttta actgtttgga
    35581 tttgagtgct ttattaacgt cttctttaac tttgctatat ccttaaaaaa gaatgcccta
    35641 ctactccact gaaaaacaaa atctaagttt cttaggtgag gaaattcgag gaaaagtgag
    35701 ggaagaatac gagattctaa atccagataa aatttgtgat ttggtataat caagttcaga
    35761 cgaatctgaa caacggccta aaaaagtagg acataaacta tgttttatag accagtaaaa
    35821 aatggataga ataccaaact acaataagag aggcacaata ttttctgttt gactatatcg
    35881 aaaaatatta caacagaaag agaatacatt cggctttaga cgacctgagt ccgatcgaat
    35941 tcagaaaaaa aatactgcat aaccatgtcc gttttttcga gggaattcca tagagacgat
    36001 tatcggaagt tgcctgttgc atcacataag aatctactcc aaacgatatt tgagaatcat
    36061 caattagtct tgtagaactg tactacaact ttattttcta agcttttggg attgataaat
    36121 tcgagacttt tatgatattc gtatattctg ttatttttag gtgtttatac ggcatttgtg
    36181 aattaatagt tagtcgacat aatggaaatc atttatgact aaaataatat cttttgaatc
    36241 agttttgaag aagattcccg aaaataagaa acctcatctg ctccttggga atggatttag
    36301 tatttcttgg aatgtgaata aattttcata tcaatcgctt ttagataaag ctgactttaa
    36361 aggctttaaa tcaaatatta aagaagtatt tcaaaattta gacacgtacg attttgagca
    36421 tgttattaag gttttaagag atgcatcaaa ggtggtgaaa tactataata ataaaaatct
    36481 cgtcgatgat ctaatctatg atgcaaataa gttaaaggaa actttagcac aaacaattgc
    36541 aaacaaccat cctgagtatc cctctgaaat tgacagagct tcatatgaac attgcaaaaa
    36601 gtttctatcg tatttcaagc atatctatac tttgaattat gacttactat tatattggac
    36661 tattatgcaa gacgaaatta ctcccacatt tacttgtgat gatggattca gaaatccaga
    36721 ttcaggtaga gagtcttacg taacatggga tattgggaat acaaattcgc aaaatatatt
    36781 ttatttgcat ggggctttac atctttttga ttcagggtat gagttaaaaa aatttacgtg
    36841 ggtaaatact ggcattcgct tgattgagca aataagagac gcactgtcca aagatatttt
    36901 tccagtagtt gtgacagaag gtaaatggga agataaaaaa gctagaattg atcacagtgg
    36961 atatttgaat agaggattaa gaagttttgc taatctgaca gatcctttaa tcatattcgg
    37021 ccactctcta actgatagcg ataaccatat acttaagctg atggagaaag gaaaatttaa
    37081 acaacttttt atctcaattt atggagatca taaaaacaaa aataatcaac gtttaataaa
    37141 tcgagccgag aaaatccgca attcaaggaa ctcaaagcat cctctcgaat taaatttctt
    37201 taacgcagaa actgcaaatg tatgggggtt aggccattac gtcgactaac ttcgcttcgt
    37261 tcgagttttg cttcgcaaac tctcactccg gctttgcaca ttcgctttgt tcctcggctt
    37321 gcaaggcatt cgctcaaact tcgtgccaat tcttccgcgc gtttagcgcg ctccagaacc
    37381 gcgaacatcg ggaagtctct tctcttcgat tttatcgaag tgtattacaa tagattcagg
    37441 cttcattcaa cattaggtta tatgagccct gaagaatttg agacaaatat tgcttaaatg
    37501 gctgtctact tttatgtgac tacttcagtt tttgggaagt tgaagtttag cagaagttca
    37561 ttgattcaat tgtaatcaaa gatttttcag aggtttgttg tgatgttttg gttcgaagaa
    37621 aatatttccg aaagtcataa tggcgcaatt tcgaatttat taggttgaca ttgtagctac
    37681 ggttactacc attttactat gaaatcgatc ggaattaaag atctaaaaaa caatcttagc
    37741 agttaccttg aattcgtaaa aaaaggtgaa actattatta tctatgatag aaacaaccct
    37801 attgctgaaa tcaaaaaaat tcttaaaact gacaatagaa ctgatctata tatcaaagag
    37861 gctactgaaa ataattctct cattcctgct aaaaaattca aagaaattaa attccctaaa
    37921 gttaaatcct taaaagggat ttcaaggacg gaaatttcaa acacttggaa aactatttat
    37981 aacgaagaga gagaataaaa ttggctctct atatcgatag tagttttttg ctaaacatta
    38041 tgtattctga aaatcatttt gaaaagtact tagaaatttt caattcccaa cagaaaaagt
    38101 ttagctcgat tcttctagaa attgaaacag caaggtcttt aaatctcttc tataacatca
    38161 agaaaaaaga tttgggtaag gtttggctta atgaatcaga ggcgacactt aatgattttc
    38221 tatctcaaat caatttgaaa aatgtagatt ctgatatacg attggaaatc aaaaagtata
    38281 aaaacatttt agaattgaaa tctcttgacg ctactcattt agcgactgct acttatatta
    38341 ggaaaatgat ctctgaagat cttactattt gcactttgga tgataaattc agaagcgttt
    38401 caaaaaaatt tgaatttaat ttacttccaa aaagtatgaa taagtaatcc actacgctta
    38461 acttgtctcc tcgttcggga tcgctaatgc gatcttcact gtgaactccg tcacttcggt
    38521 ttgcggaacg ttcgctaagg ctcactcaaa cctcatgtca accgcataca agctcttcgg
    38581 gagcgcgttg gaagttaagc aaatatgata aggtattcag atttcttttc tttaaacttc
    38641 aaaaggggat ttttaaatcg actaaaaaat agctcataat aattgatcag aaaagaataa
    38701 taagctcgaa aaatggtcct ggatggaatt aacggcctca agagttttat tacatgtata
    38761 tcattataac gagattcact catctgcaat cgcaaacgac tacggaaaaa ctgtaacacc
    38821 gataaggctt cagcttgaac gttttgaaaa agcgggaata cttgtagcga aaaatgtagg
    38881 gcgttcgaga gtatttgcct ttaatcaaaa gtcccctttt gtcaaaccaa tcaaagaaat
    38941 tttgtctata ttttataatt ctttaatcat tgaagagaaa gaaaatatac tttcaacaag
    39001 acgaaggcca agagaaaaag gaaagccagt gtatggacga acctgattgg gaaagtatca
    39061 acgaagaaga attatggaga tttgtcggct ggcatttggc gaataaaggt attcattcga
    39121 ttttagtcgg tggggccgtc gtttcaattt attcataagg agcctatcgt tccggtgact
    39181 tagacttagt tgaaccactt atttcgagag caccggaaat taagtcagtc atggaaggaa
    39241 tcggattcca taaaaaaatc gccattatgt tcatccgaaa tgtaagcatc tatttattga
    39301 atttgtttca ggtcctgttt ctattggcga tgactatcaa atcgttcctg atgaaaaaga
    39361 gataaaaggt aaaagtcgat ttaatttccc ctgttgtttt taggtgtata tacgaaatct
    39421 ctacaaaatt atataattac gttaaaaagt tgaaaaaaat taagaaatcg gaaaagtcct
    39481 tcgtttgact tttgaagaat tatagagata gagagatttg aactatgata gccgttgatt
    39541 ctttagataa aacaattatt caggaatctc tacaaagtca caaaagagag ttagatcctt
    39601 tgggggttca ggctattcat attttcggct cagtcgcaag gaaagatgca aatccgaaaa
    39661 gtgatattga ctttctcatt actttcaaaa gcggaatgaa aaattttgat aactatataa
    39721 atcttacttt tttgttagaa gtgaaagtcg atctactcac ttctgattct ttttccggtt
    39781 cccttaaaca atccgttgaa aaagagtcta tcttaattga agtctgattt agattatatt
    39841 aaacatattc acggagaaat acttttctta aaagaagagt ttaataaaac aaatgaaggc
    39901 tcattcttaa ttaacaacgt ccttaagcgg gcctttgtta gaagtattga aattattggg
    39961 gaagccgcta ataagctttc tgattctttt aaaaagaaat atcctgatcc cgagtggaga
    40021 aagttttcag catccataac cttacccaca agttaatagg attttagaat gagaaggatt
    40081 aaaaacgaac atttttcaag tgtttcgaca agaatgagtc tttttatttg caaaaagtat
    40141 gtttttctga tagagaaaca ttttccgaac cttaccacct cacccaaaaa tagggaaaat
    40201 tcagcacaac actctttatg aatcgcgttg tggagtggga actaagttta cagaggattt
    40261 gccgtaattc cgacagattt attttgaaat ccaaatactt gtgggtaagg ttattaagct
    40321 tgtcatcctg ctacttttcc gtgactgttc tctgagatga gaattgcaat tttgaggatt
    40381 agttaatatg gaatctcttc aaattcgaaa aatcgactct atatttgata tcgaaaatgc
    40441 atatcccgct tttctagaac tgagaccgca cctgactgac aagaaagtat ttgtacaaat
    40501 ggtgttgcag cagatctctg aggggtattg tattcatgct atttgcttgg ataaagaaac
    40561 tattgcatgc attggatttc gttttttcca tatgttagct tggggtaaaa ttttatatat
    40621 cgacgatctg attacgaagc gagattttca cggtcatggc tacggggata aacttcttaa
    40681 gcacgtcatt cagatcgcaa aggaggaaaa ctgtgaccag gtgcacctcg atacaggtta
    40741 tttacgtcat gcagcacact ttgtttatct tcgaaatgcc tttgaactta actgccatca
    40801 cttggcctta aacttgagaa gcaaaccaaa ctgaattacg catggtgacc tgctttgcca
    40861 atgtcgacaa acttttaaat tcgcacgact tcgactccac tctcgggatc gtagataagg
    40921 ttcaatttta atgacttcaa tgacagaatt tgattgcgag gaagaagagc ttatgcagtc
    40981 tctcatgaaa attcaaggct ccatcgagtt gaagacaaag cgtattgagt acgctggatt
    41041 gagcttacgc tcgcgaaatc tctatgaagg atacaatcgt tatgtggcat agaaataaat
    41101 aacacttttc catattaata cattcaaagt gctttatata tattcggaaa aaagaattag
    41161 aaaacatttt ttctaaacaa tccttgaaaa gcatttggaa aaatattgta aaagaacaac
    41221 ttcgcccttt tgatattcat gatttatttt atcgaagagc gaattaagga acttcgattt
    41281 tgatagtgtc cttaaaattt cgcacaaatg aaaacttgaa caatgctctc ctcatgagct
    41341 ttaaagtgtt taacttttcc atttcgaaaa agtgatatat ctgggacgga gctctcaata
    41401 tgagagtagt cttcccatct gggaaagctc caaaaccata atttttttaa tgatcctttc
    41461 aacagattgt tcgtttgtat ttgaaaagag attagaattt tatcttgtcc attcgagtat
    41521 gttagttaga atgaactgat attttttagg aaagttcaga atgaataacg agaaattttt
    41581 ggaagtaaac agtatttcgg aaaaagttga cgatcttttt gacactttag atcaatcagg
    41641 gaaactagat ttcattaagg ttgcgcttca aaaattttct gaaaatttac aagaacaata
    41701 ttctatcaca tttaatttaa ctttagatat attcgatgca acgagggaac aagcaattaa
    41761 aatatccaaa gttggcataa gttgtaatgg aggagagcaa ccgtattttg tccgagcagg
    41821 agatactttt aaccgatatc ttgcaaaggg taatattgta gaaatacctc attcctactg
    41881 tcctgtctgt tgggctgaat gggattttaa acgaaaaaat caaagttgtt cgaaatgtga
    41941 ttctatattc ggtacagata ttaagctatt gattgattca aatcattgtc ctcaatgttc
    42001 ggatggatct atctcattag aagagccata ctgtaatcaa tgtgaatttt atgccgatcc
    42061 tgatattgta gtctggggct aaattaaaga aaagaagctc cttggaacac attactacta
    42121 taagagtatg tcaatgaaac gttctgataa atttaaaatg aagaaaataa aaaagaaaat
    42181 ttcaaaacga atttcaccaa agaaaagtat ccaaaagaaa aaatcttttt caaaacagtc
    42241 ttcaacaaaa aatgatttag atcagatcgt aaagtttgta agtcttaaaa ggttaaaacc
    42301 taatattaaa aacgacttcg atccattgtc caaagaagaa tatcaaaacc taaaacagaa
    42361 tatgattgcg aacgggattt tagatccact aacctaaata tcaaaaacat cgagacaggt
    42421 ataaaaggtt aaaaaagaca gagaaattta ttcaagacaa tcaatagagg aaacgctact
    42481 atatttggga aattaattca aagatagtac actattgtgc cgaaatctgt atataaaaag
    42541 actcctgttt tctctttcct tgaactttaa aatatttcga aacttgaaaa tccaaatcat
    42601 tatagctaaa gaacaaagtt tctttctata cccttgaaaa cgaatgccct actttattta
    42661 aaaacaatcc ttagtttgtt aggttgagga aattcgaaga aaagtgaggg aagaatccga
    42721 gattctaaaa ccagcgaaaa cttgtaatcc ggagtaataa agttcgaaag aatccggtaa
    42781 cggcttgaaa aagtatgaaa gaaataatgt tttatagacc tgcaagaaat ttatagaata
    42841 cccaaacgtt tttacccttg tgaataaata cttaagtgca taagtgtttt atatatctct
    42901 aatattccat ttacaattcg tgaattggat cataaaagac cgtggtcttt taactcttgc
    42961 tcggtaagtc cggttatccg aagaactaca tctaatttga atccttcttt gaacattttt
    43021 ttggcatcct cgattttacc ttcgatttta ccttcttttc ttaacttttc ggctgttgtc
    43081 atggctaaat cctcgtattc cctattaaac cttgaatgac tgagtaagtt tgtaatttca
    43141 gtcggcttaa gttctcttac attaaatata tacaaaaaca gtttttggaa aatttcaacc
    43201 cttttcgatt cgttttttag acctgttaag agttcaaata cttctcctaa ataacctaaa
    43261 aatgaagcat ctccttccca tattttttga accactccta aaatgactct tagggtgata
    43321 ctttccaatc ggtttagatc cactttcgat agatcaaata attctaattc aaaatctgga
    43381 atgtatttct taaatacttc ctcttcgttt ttagagagta taaatctatc ttgaaaacta
    43441 tttcctaaag tccaagtcct ttcaccgtga taaaatacaa atggaatcac cactgaatat
    43501 cttttatccg tcttaaactg agacttgtag atcgcggata tatatcctaa gagttggcta
    43561 aaaactgctt catccaaata acttttatgt tcaaataata gatagacgtt tgctttttta
    43621 ccggatttca gtgggatctg aaaaagtaga tcggtttgtt cttcttttaa gttttctgaa
    43681 ataaaactag attgagtcag ttctaaacgg tttaagtcta aaagttcgat tactttttcg
    43741 ggtaaactat ttttaaaaaa ggaaatcgca tcttctttat cctgtaaggt ttcccggatt
    43801 aaacggtcgt gtgggtttgt catatcagac atggtatttt aaataatggg attacttcta
    43861 tttgtaaaga ttcattttct tttttatgaa ttagttcttt gatttactac ccggacgcat
    43921 gagaatagta ccaagttatt aacggcagaa tttacaaaaa aatagtggta cttaaaaaat
    43981 aacgcaaatt cgggatttac tgcattttaa agcaggacca aatattcaaa tttttgaaac
    44041 aatctaaccc aagtattcta ttcatgtgtc cgagtagtaa ttcttcgtat ccaagacgac
    44101 cgcttttttt tacattttct ttaactccac taaatacctt gaaaacgaat gcactactac
    44161 tatatttaaa aacaatctta agtgttaggt gagggaaaaa tacgagattc taaatccagc
    44221 taaaacttgt gattcggtta atacgggaga atctccttgg gccatgaacg cttctaatac
    44281 tttcagtctt ttttgaaagg tttccaaatc gtgacgaacc catacacttc ttaccgtagc
    44341 aggggcgact atgatccaat tcattcgatg ctctttgttg accgtaagcc ggaaagtcga
    44401 tcgccatctt ctttaccgcc tcttcttttt cgggttcgat acgattctta tgattcggtt
    44461 tacgtctgct tagatcctgg agagcgagtt cgcctccttt ctcgtataac tcttgaaaac
    44521 gatagaagct atctctggaa tagcccatca cgttgcatgc ctttgagacg ttccctaagg
    44581 tctctgctaa cttcaaaagt ccaacctgtt cttgattatt ttttgtcctg ttgtcattct
    44641 tttctcctta ttttaaggag tgtattacac ctaaacttaa gttagctgta gaaattttag
    44701 agcatatact tgatgcaata tatttaattc cgaaaaaggc gactaactat cggctctgac
    44761 gcagcgcttc gagatttgct tcgcaaactc tcacttggcc ttcggcacat cgctcgcttg
    44821 actttttgtg tattagagta aatttaagta aaagtcgttc gcggctttta gagccgcgtc
    44881 cgcgacgtcg gaaagcttag gacgttgggt gcaatgttgt tctgtcagtt ttcataggat
    44941 cttatgagaa aattacatat acttctttta ttgccaataa tctattcaat catttttgtt
    45001 ctccaaataa tctctgaata tttaaatcat attcttcttg gctatctatt acccacagca
    45061 tttattatat caatcgttct tctttttata ttcttgctaa aacataaaat tggtatttat
    45121 catgttttac ttcttccatg ttttttttcc atgttttact ttacaggcca ttggtatttt
    45181 ggaagagccc catttggaat cggttcagga ggttttttct tttttctgca ttggctaaca
    45241 aaatatccta atttcggttt aataaattat gaagtagcac ttggaatgat atgtattttt
    45301 ctaagccatt ttctgccttt attattcaca tttatcgtcc tttctcttaa acatttgaaa
    45361 tcgatcttcc tttttcttat tttagctttt gatttaatta tgtatatccc tgtccttcta
    45421 aaacttgatt atctaaatat aagtgtattg attagctttc cttatcaatt tccattattt
    45481 gtatttttta gcatattctt tagaatatct ccaatactaa tgatgcttat aatttcaatt
    45541 tattataaac gtattttaaa taacaacact actccatttg gaaatatttg aatatcagta
    45601 ttgaaaaata gaatttaaca aaatatatat tacaagttgc atgaatgata aaaaagattt
    45661 aatttcagtt gaacaattct tcaaattgaa aaaaagtttt gtccgaagag gataaccgat
    45721 tttaaagtta actacgcaga cggaggttac ttttattgtg aagttaaatc tccaaaatta
    45781 attttcaata atatatttaa tggatataaa cattcaacta caatatcaaa actttcagat
    45841 cttcaaaata aagcatgtaa acagttcaaa aatacaaatc cacaacatat cgttcccaat
    45901 atcttagtat gaatttcgcg agactttcaa ttgaattggt cagatttagt agattgtaat
    45961 cttggtcata ttactgttga ttctcaattg atttacgatt tcagagaaag tgatttctac
    46021 caaaaaataa ttaaaaactt aggaattata gattatcata tatggctaca agtagatatg
    46081 aacaatatga agtagtcaca taaaagtgga cagcctttta acggttaaaa gcagttgatc
    46141 aaaaatatga ataagtataa atcaaaatta ggtaatgatt atcggaagtt aaatagagtt
    46201 aggttctaat tctatttttt aaacttattt ggattgatgc attatcaggg ttttatgata
    46261 tttgtatatt aatacgaagt catggatcag tcagaagttg atagattatg gttcgaatct
    46321 gaatcaattc ccggggttaa attcaaactt aatgattccg cgaccatcac ggccgggctc
    46381 cacaaaggaa aaagcgtttc gattatcgcc ctcatttctc tcaaaccaat gccaacatat
    46441 ttggttgagc tgggtgaaga accatgcggc gatttgcgta ttccagaggc taacctcgct
    46501 cctcagcaat aattagatca tttcatcatc acttatagct gatcttacag ggaagtttat
    46561 tctccggcga cgtatggaag gtgcgcttgt tctgtcatca ccggtgctcg gctctccgcg
    46621 gaaacatttc attttttccg cttgcttcta tgcgagcgca tattcccaca ggaagcaggg
    46681 acatagtttg ccctttattg aaacgagctt tagtggttac tacgagaaga acaagatgat
    46741 tttagctgat gtagatttag cactaacaaa taaaacaaca ttatggaata cttaaaggtt
    46801 agatggcttc ataaccattt agatgagcca attgaattat actcagagct cgacattaca
    46861 gaaaaatcta ctacaaactg tttttgagaa ctatcatcgg tctcgttgaa ctacgctcca
    46921 attctatttt ctgagctttt gggattgata gattccaggg ttttatgata tttgtatatt
    46981 ctgttatttt tatgtgttta tactacgttc gtgaattaat agttaagcgt cattgttata
    47041 aatactcaaa ataaattttt tattcataaa accgaatgat gaatttttga gtctttatag
    47101 gaatacttat attgatttct taatttttga taaactaaat aagaaaactg tatctttgta
    47161 aataagtttt cgcaagattt attatttgaa ttcttacgac gaaattgcaa atctatgact
    47221 aatggactat taattaataa tgctactgaa taattaggag ataaaaatga aatattggag
    47281 aatgcaactt caccccgacg atcagtcttt agctacagac tatacagtga aatgcttagc
    47341 aaataattac gttggtttag attttcctgc ggggagctat gatttatcag aatatgatat
    47401 tgataaatta ggaacttttc caaataacat tagagcattt gcaaagcaga ttacgtataa
    47461 tgattatatt ttaatttttc atcacaatat tccatttgct ctaattacag aaattggaaa
    47521 ttataactat ctaaaagaag ttattcctga aatgggtatt tggtttagac attttcgtag
    47581 atttaagaaa attagttatt tcaatgatgt ttataaacaa ggtaaggatg aacattacaa
    47641 aattactatg accaatacaa tctccgaagc atctgaggat acgaagacag ttgagctgat
    47701 taaagattgg attggtagat taagtaacaa tggcgcctaa ctgcgatttc tcgctctgtt
    47761 cgttattcgc aaatcgctct gagataaaag tatttttaat ttaataagtt tcttgaccgt
    47821 aatactaatt tgtgatacat gtagattatg ataagtttac gtttgccacc ggaattagaa
    47881 agaaaattaa attcttttgc caaatctgaa ggcaaaagtc gttcggaaat agttaaagat
    47941 tctatcttag aatacattaa aaatcatgga aaaacgaaaa cgccatttga attaggagaa
    48001 gatttatttg ggaaacatac ctctgacgtt tcagatttag ctcaaaatcg aaagaaatat
    48061 cttcatcaat cagttaaagg caaaaatgca aaacgtagct ctaattgatt ccggtccaat
    48121 tgttgctcta tttaatacga atgataaatt ccacaaatct acttacaaat ttattaaatc
    48181 atataaaggt tcgttattct catcctggcc agtagttact gaagttgtct atttactttc
    48241 attttcaata gatgctcaat ctgacttctt ggaatggatt gagcggggga gtatacaaat
    48301 tttagatata cagttggaag atcttcgata tataaaaact cgaatgaaaa agtattccga
    48361 cttatcaatg gatttagctg atgcttctct aatgtgcatt gcagaaaggc aaggaattga
    48421 gcgaattatc agtattgatt ctgatttttc tatatataaa acattgaaag gaaagttttt
    48481 acaaaacttg ttaaaagtat aaacgcgacc cgacgtctaa cttcgtcttc tcgctccggt
    48541 cttcgacact tgctttgtca ttcggtttgc aaaacgttcg ctaagactca ctcaaacgtc
    48601 gagaagccta tttcgttggc tgaaattgcc tcataatata ttttacatac aactttttcc
    48661 gaaataagcc agaagaatga agaaccctga ccatacacct tattcagaaa ccagaggatt
    48721 taaaccagat tttagagtta aataccgttt tctaacagaa aaagaaggcg gcagaaaaac
    48781 cattccttac caagcctaca gatctgattt tgcctatgaa aactttaagc cgaacaatgg
    48841 cgacatatat atgatttggc ctgaatttct ggattcgagc ggcaaggtaa taagagatcg
    48901 aaacaactct gtcgaaatta gcggacaagc atacatgtgg attctagttc cagaaatgcg
    48961 aaagtttcat cgagaaagaa ttcaaatcgg gacgaaaggt ttcgcaatgg aagggaacag
    49021 aaagactgca gaatacgagg ttatagaaat cattggtctt cttgaaaatc cagatagtga
    49081 tgcaaagcgt taacgcaaat cggctttaca gtttgaataa atgacataag cgtcgagaaa
    49141 cttcagcgta aaatccaacg ttatgcaaca gagaaaaata tcctaattag gttatatgaa
    49201 atattttcta tataaaacaa aagtttaaga caaatgaatg ataaaaagat attaaaacta
    49261 tggaatgaga ttttttacaa cttattatga tgcttattaa ttgaaatatt gagcagtatt
    49321 atgagtcgat tttggacgtg gttggatgtt attactagat tctgtattgc tgtaacttca
    49381 ataggatcgg ctgtaacagg ttggacttta ttaaaggatt caatttttaa agaagcgttt
    49441 attatatttt cagcaattgc agcagtattt acactaattg gatcagtctt tgacataagg
    49501 tcaaaattaa aagattgggg tggtggttat aatagctttc gtgacctccg gcatgaattt
    49561 caaacactaa gatcatttat taaaattaaa aaggagaaag atcagacaga atacacttca
    49621 aaccctttct ttagaaaaaa atcgagtact gcaggttgat cgtagtagat agccaaaaat
    49681 aaatttccct taagggtata aaaacgatga ggacgagcta atggatgttc tacagacgtt
    49741 cctctttcaa caagtagtga aacaatttcc atctctccac attcaatcgc aaagaggttt
    49801 tgccgtttcg atctgctgcg tttagatcaa tagctttaca atttcataaa tggatcttcg
    49861 taatcaacat agatcaaaga cgtcactcct acttgacctt ttgtattcgg attcgctcct
    49921 tgttttagaa ggaaagaaat cattttcata tttcctccct gaaccgccca cattaacgca
    49981 gttctttccg acttcagctt taatttccaa attcactcct ccctgtttta acaataaggc
    50041 tgcaatctcc aaattgtcct gtttaaccgc caaaatcaaa ggagtattgt ttcacataaa
    50101 attattccca agtataatta gttttatgga atagtgatga ttaattgtta taagaaaata
    50161 tctgtggatg acattaaggg aatcttataa atatgtttga tacgttagta aaaataaatt
    50221 gttattctaa aagtagaata ctaaagaaag tggccggtaa tttattggaa aagctatact
    50281 gctgcgaaat taattgcact gaaatagata gacgcgtatt atttgctcat catgcaaggg
    50341 gaagtacaat tgttgcttca aaaatttgcg aaaacgttgt aatttatcaa aatgtaacaa
    50401 ttggatctaa tttaagatat aacaaaatta ctaatgaatg ggaaaatgtt ggtaatccga
    50461 ttattgctag aaatgttata gtttctgatg gagctaaaat tttaggacca gtaatcattg
    50521 gtgaaaattc tgttgtagca gccggagcga taattacaaa agatatacct cctgatagcg
    50581 tagcttacgg agtgaatcaa ttccgaccca aagataaaaa ctatgattta gtatttaatt
    50641 taaatatgat aaactttgaa agaattatag aagctaataa taaattgatt aaaaaattta
    50701 acgaaaataa gaaccaatat aaaataaaaa acaacctgta actaaaattg taatagccaa
    50761 aataaaatct tatgaagaag cggtcgcact taaagaatct ataatacact ttatttgcaa
    50821 tataaaacaa gcgatgggaa tatatggacg ttggtctttc tcgacttcag cgagtttctg
    50881 aaattagaaa atctatccaa gaaaaaatta agacaccctt aatcagaaac tcttttacaa
    50941 acatagagag ttttccttta gatataaaaa atgtattaga aaaataaaca aatgacgatt
    51001 atgggaagct gagtgttaca tcacagtaga atctactcca aactgttttt gagaatcatc
    51061 aattagtctt gtaaaactgt actacaactt tattttctaa gctttttgga ttgatagatt
    51121 ccagggtttt attatattcg tatattttgt tatttttagg tgcttatacg acgttcgtaa
    51181 aaaaatagtt aggcgcaatg tggtaaaaga aatatgaatt caaaatttga agattttgct
    51241 ttatcaagac taatcagttt tgattctcca ctctacaagg tttcggatct aattagacaa
    51301 tacttctatc aaagcgataa ggtataccat tatactaatt ttgatggtct caaaggaatt
    51361 atagaatcga atggcttttg gcttactgaa tccacattta tgaatgatga acaagagtta
    51421 aataacggcc ctcttaaatt acaggaagcc ataaaagacc attacaaagg cagtgctcaa
    51481 atatttatag aagcattagc aaattacaaa ttagttccaa gactggatta ttatatttct
    51541 tgtttcagta aggaatcgga ctctttagat ctatggcgaa cttattcaaa aaatgagact
    51601 gggattagta tagagtttga tctcaaagat ggtaagtttc ctcattttga aggattgccc
    51661 gaatacaaga taagcgaagt tatttattca gataagatta aactggattt tattcacaaa
    51721 ctcttgattg ttgctataac cgaagttgaa aatgatcttt tgaatggaat aaattacaca
    51781 gactggaatt atgaagatac cgctaatgaa gttatagatt atatttccgc atactttatt
    51841 ttattcaaaa atgaaagctt ttcaacagaa aacgaagtta gaataactca tcatagaagt
    51901 gaaaaatctg gacagacaat ttattttcga tcaagtaaaa ttggattaat accttacata
    51961 aaatcgaacg aactttatac acttgatcaa ataccggatg aaaaaaagga attaaccaag
    52021 aagttaccaa tatccaaaat aatagttggt cctactcgtt attttcttga gattaaaagg
    52081 tcgattggtt tctttttaca ttattccgag tatgaaaatg tttctgtggt accgtcaaat
    52141 attccgttta gagaataacc acactgcggt ttctcgcggc gcttcgagat cgctaacgcg
    52201 actctcgctt ggcctccgac acattcggtt tgcaagacgt tcgctaaggc tcacgcaaac
    52261 cttcgtgcca atccttccgc gcgtttagcg agctccagac cgcaaacgtc gaaaagccca
    52321 tttagtttgg cgacaggcag aaagctttgt ccttaagata ctttatcgat actaatattt
    52381 tcggaaaact tattaaagat aagaattatt ttgaaatttt ttcccttgaa acaaaacgct
    52441 ataatgattt tcctaatttg ttttccatct attttacacc attttcgatt cttgaatatc
    52501 tcggtataaa agtaaaaaat ccaaatatta agtatagttc gaatctcaag aaggaaacaa
    52561 ttgatgctga gattattaga atagtaaatg aaagttatct atactacatg tctcaagtcg
    52621 aaattagaag agaatatatt ctccaggttg cggagagtgc tgcatctttt gttgatgaga
    52681 aaaactttta tttcggttcg ttttgtgatt acattgttaa tcatactact ctaaaaaaag
    52741 atttagcact ccacttaacg gcgaattata tttataattt cagatttcca agtaatttac
    52801 gaagatttat ttctgcccaa ttatcctatg atcttttcag aaataatatg cttccttatt
    52861 cagttagtaa attccgttta attgaaagtg actgggatac tcaatggtcc cgatttaata
    52921 atgaatctga aggtaggctt tccccctatg acaaagcgct tcgactgaag gcaaatgggg
    52981 ataatgttga ttgtgatatt attcatcacg ctgtaatggg ctttgaagat aatcgaaaaa
    53041 cttatcctgt gtatatattt accgctgatt caccgggaat cgtagttcct cgaatatccg
    53101 tttacaaagg attagttagg tttgttgact actggattca taaaactaac gcattcgatg
    53161 caaaatactt tataaaaaac tctgagggaa taatagtctt tattgaccaa aaaggaaagg
    53221 ttattggaaa aaagaatgtt actgaaatcc cgacctttgg caaggctcct taaaaacctt
    53281 ctgcccatcg cctaacttcg ttagttcctt cgattgaaga gtaagcgact aatgaagcac
    53341 aggctctctg aattgaggta actccttcca agcaagcgtc ctcggctgcg tttcccaaga
    53401 tttaaaaaga tctctcaaaa acgagtaagg atcgagaccg agtattttag tcgtccctga
    53461 aaaagatttt ccgaaaactt ctatatttca gaatttatcc gacttgtcgt ctttggtagg
    53521 tgagatggta tttcatatat tttcatttct ctaaacgata gataagaatt ttttctctta
    53581 gataaattct gatttcatcc gaaagaattt cgatcgcgca ttcatcgtaa ttcaaatttt
    53641 ctttaagaat gtggttcgta gccttgcttt cctttgaatc catatccagg cgaacaagat
    53701 tgtatcgaat ttctttatca tcgcgagcat gcgtggttgt aagaaaccaa attgaatttc
    53761 ccgaaacaaa ataaggcaat ctgcaaaaat gaccttcgag ggaaggaaat ttttgttttt
    53821 ggatctttgg ggccgaaaag ctgaaaactt ctaaaggatc ggccaaaggt acggatacga
    53881 tcaatttgag ttcggaaaaa agaacgtttt gaggaaacgg agaacctgcc ttaccttgac
    53941 tgatcaaatt gtattgacgg tccaaaactt gaacctcgtt tggattttga acgacgatta
    54001 cgctttcatc gatcataagt tctctaacgc ggatgagaga ttggaacgtt ttcttctcac
    54061 cggttaaaag attctgttcg atcaattgat ccgtttttgt tttatagacc actcgatttt
    54121 gatagatcgc ggcgaccgct tcgattcctt tttcatcaat gacgccgccg actttcggag
    54181 aagttagatc gcttatgtcg atccatacaa gcgggttaaa aaggcccgtc ctatcattga
    54241 agagaattac tttcgatccc gaaactttca tgttcaattg gtctcctgaa cttggaaaat
    54301 cggtcttgcc gatgatcttg atctcattcg gattggaagt atctaaaatt ccaaaaaatc
    54361 tttcattgtt ttggctaaga acggccgcta ttctataata tttatcgata ttttcagctc
    54421 gcaaaatata gaaaggaaga gggatttcct tttgtagttc gaaataaatc gtatcttcat
    54481 ctttcgacct aggatagaag gattcgtcta tattcaattg gtccgcaagt cgctttaaaa
    54541 agagaatacc tacgttatgc ggaaagcttt ctttcacgtt tccgctttca tgagaaacgt
    54601 aataaagcat tggctcgttc tgttcgtttt tttcttccgg atgatagatc caccaatccg
    54661 attgatcgtc tatcattgga ctttccgctt cttcaaattc ttcgtcgtct atgtactcat
    54721 cagaaaaaga accatgatct cctaaaacaa gatcccttgc catatgagac tcgtttgcgt
    54781 ctccgacttc taacaattca tgtacggaaa ttaatttttt aaaactttca ggccacgtcg
    54841 tagattcttt gattgaaaaa ggagcgcttg cgctcagcag caaatcattt gaaaacaaga
    54901 tttggagaga atttttttca atcctacaag atgaagcttt ttgcatcaca gctcctaaca
    54961 atcgatcgta ttcaggattg tctacgagat atgaaaagtg ttgaacgagc actttggaga
    55021 gatcggttgc atttgttatc tgtttccaaa tttcaagata atcaggatcc attttcacta
    55081 gtagttctct tattcaaaat atattcagaa tttagaaaat attcgttttt ctaaatttct
    55141 gtttggtcat aattctctgt tggaatgagt aaacaatccc ttataaatgc ggaaacaaag
    55201 taaatctgga attttttcag aatcgattac aacagataaa taaacgggat ttgtttcgtt
    55261 aatattttgt tttgtcgtcg ttttcttgcg atcaagaaca ttttcagttt gtctttctta
    55321 cgattacaaa ataaaaagaa gctctctgaa tatgcattct tctttattcc gccttccacg
    55381 atgatcgaaa gtctattgat cgactttctt aaatctgtga tcccaggtcg caaatacact
    55441 tttctgttat caggatttaa ctccattgac ctaaactcag ttgtagattg atttgaagac
    55501 acgctttgcc agaagaattt attttttaga atcaacaatt cagaagaaga gctaatgttt
    55561 atatcagaaa caggaacttc tacaaagccg tctttgtcct gattcttaaa tcgtctctcc
    55621 caatggtagc gaaacattgt atttttgatc ctttttcttt gcaatactga gactgaggaa
    55681 gtccgctttt gggaaatgta tattcgtttt tttcatcaac cttagtttat cagtttttta
    55741 cattagcgat aggtggagtt cattgagtgc ttacaaaacg aatgccctac tccatttaaa
    55801 aacaatccaa agtttgttag gttgaggaaa ttcgaggaaa agtgagggaa gaatccgagg
    55861 ttctaaatcc agctaaagag tatgattcac cataataaag ttcatatctt tgcaagaaat
    55921 ttataggata ttcaaacgct tttacccttg tgaataaata cttaaatgca gaagtatttt
    55981 atatatcttt aatattctat ttacaattcg tgaattgggt cacaagatac gacaacgcct
    56041 tcgtattcaa aactgagtga ggaatgtccg atcttgttct taactttaca ggttatagta
    56101 tcccgtggtc ttttagatcc tttttactca aaccagtgat ttctaagatc atatccacat
    56161 ccataccttt ctgaagcatc ttacgagcgg attttaactt ttctttctct gcaccctttt
    56221 caataccttt ctcaataccc ttctgaatcc cttgtagttc acccgcttca aaacgagctg
    56281 ctaagtcata cgcatagtcg cggtctgatt ttaactttgc ttctaactca ttgcgtttct
    56341 gaggatcatt tgaatactgt tctaaaattg taaatgcctt acttaaatct ggagttttat
    56401 ctactaaaat tctcatttct tcttcctcta actcggacgt atgttttaac acatacaacc
    56461 agatctctaa attattcctt aattccctta cgtctctttt gacaaacttg cacaactcta
    56521 aaaaatgaat ttctacgtcg tctgttaaaa tgatgtcgga attagactct tctctaaatt
    56581 taaacttact atgaaaattc tccgaaggaa ttaaatcaaa gtcaactata tttatctgat
    56641 acactggctt caaatcggaa tacatagaac ctcggttcaa ctgatcccga attagtcctg
    56701 aaagataata caaacttctc ttcacgaaag aactttgatg agctacttga atttctacat
    56761 gaaatatttt tccatcctca tcttgagcac gtatatctaa atatgaacgt ttgtcattcg
    56821 gagacgatcc cacaagttcc ggattgagta ttttaatgtt tcgaatcgta tgttccccat
    56881 ccgtaaataa cacactgttt aatattgaaa tcagtagatc cggttctttg acgaacaaga
    56941 tcttaaacat caaatcattg gttaatggaa aaaagttttt agacatcggt ttggttcttt
    57001 tgttttactt ttaactggaa agatattttg aggaaactac tttttgcaat tcggtctttt
    57061 atcttcttcc ttacaaattt atctttgtaa ggtctttgtt ttttagcttt gtttcaaaac
    57121 ttaaaagaga aaggaatctc tttttttaaa actataaaca catacaacca aatctatggt
    57181 tcttaatcat cccttgaaga tagtaagtct taagcaatta aatacagttt ttactcccga
    57241 atttttccct ccaatttcct ctctcacaat tttgcctact cttcaaacta ttaagaccac
    57301 aacaaaacaa actactatct tttgatttaa agagttttgg tttttatgaa acaaggactt
    57361 ttatttaggt gcatgttcct aaagaaaaca attcggtttt gactgtcttt atatcatgga
    57421 aattatttat ttcattttaa catgccctac cctaccaaca tcgaacgacc tacttactct
    57481 tgaaagagca tcgaaaatat ttcaacttag cttctaactc tttgtgtttc tgggaatcat
    57541 ttgaatattg ttttaagatt ataaatgttt tacttaaatc taaaattttc aggattttag
    57601 ggggtcgaaa tttgacctga aatttcctta aatttcctga aatcgaattt ctctaaaaaa
    57661 tggattcaaa gttatagaaa gaacatgcta ctttttgaat ctacttggaa attacctact
    57721 ttcttaaaaa atatgacttt tttcaaattg tcctgttttg gctcgttttt tcctggatag
    57781 gtatttttaa gaaaagtcag attttactgt cttcctacaa caaacctatt cctttgataa
    57841 aagggcctgt ttttttgata tgaatcgaat aaacatctta ctgactaaga tttttatttt
    57901 gtcaaagggt catagaagtg agagaatttc tgtggagact cattctaagt ttatactaaa
    57961 gtaaattgat tctgttcaaa taaaaaaact tgaatcaaaa cctgatcatt cactaaaaac
    58021 ggaggaattt taaaactatt gaacagctcg taatcgtttt gatgggaatt cgtatttaga
    58081 acattcttta gtttattaga aggcccttta agtattatcg ttatgagttg tttgattttg
    58141 gaactttaaa taaaaaatac tgacttttta taaacctact tccctactac gattcaagaa
    58201 agtttgtatc ttttttgttt cctaaagaat atacagttct aagttttttt aagtcctagt
    58261 ctctaaaaga ttcgaacttc attttatact tacgtccttt tggaagtttg actaccctac
    58321 tctaaaaact tcgtacggat ctttatttgt aattttaatt ctatcctctt tcacttggca
    58381 tttgtctgag ttctttcaaa taactttgga attgtttctg gactttctaa ttgattgtac
    58441 taaggccaat cgatactttc cattctaacc agtgaacttt tttccattct cctaaaacag
    58501 ttctgttttg atattcaaga cgaaaaaatc ccgagaaaaa aaacttagat aatcaaaaat
    58561 gaaatatcgg aaaataagag aagtatatcc tgatcttgta atcttgattt tgatgaaaca
    58621 ggggtttgca tgtgaaaaac cctgtaaaac cccacttccg agttttttaa aaaagtaaaa
    58681 tatcggaaac aatataaggc cgaaaaaacg actctctttt ttctgctcat tacaaaaaga
    58741 attcaaaacg aaaaactcca taaagatcca aatcattttt gaaccggata tattttgtcc
    58801 ccaaacaatc tggttcaaag atagtacatt attgtgccga aattcgtaga tataaatgac
    58861 ttttgttttc tacttaaagt ttcaaaatgt ttctagatct cgaattccaa ataatcacat
    58921 ctaaggaaag aagttctttc tacattcttg aaaacgaatg ccctacttta tttaaaaaca
    58981 atcctaagtt tgttagatga ggaaattcga ggaaaagtga gggaagaata cgggattcta
    59041 aatccaacta aaacttgtga tttggcataa taaagttcgc aagaatctga gaaacggact
    59101 tcgtattcaa tactgagttg aggagtgtcc gatctgtttt taactttaca ggctatatca
    59161 ctccatagtc ttttaactct tgttcggtaa gcccagttat ccgaagaact acatctaatt
    59221 tgaatccttc ttttaacata tttctggcaa ttttgatttc accttctttt cttaactttt
    59281 cggctgttgt cattgctaaa tcctcgtatt ccctattata ccttgaatga ctgagtacgt
    59341 ttgtaatttc agtcggttcg atctctctta cattaaatat atacaaaaac agtttttgga
    59401 aaatttcaac ccttttcgat tcgtttttta gacctgttaa gagttcaaat acttctccta
    59461 aataacctaa aaatgaacta tccccttccc atattttttg gaccactcct aaaatgactc
    59521 ttagggtaat actttccaat cggtttagat ccactttcga caaatcaaat aattctaatt
    59581 caaaatctgg aatgtatttc ttaaatactt cctcttcgtt tttagagaat ataaatctat
    59641 cttgaaaact atttcctaaa gtccaagtcc tttcaccgtg atagaataca aatggaatca
    59701 ccactgaata tcttttatcc atcctatatt gagatttata aattgcggat atatatccta
    59761 atagttggct aaagactgct tcatccaaat aacttttgtg ttcaaataga agatagacgt
    59821 ttgctttttt accggatttc agtgggatct gaaaaagtaa atcggtttgt tcttctttta
    59881 agttttctga aataaaacta gattgagtca gttctaaacg gtttaagtct aaaagttcga
    59941 ttactttttc gggtaaacta tttttaaaga aggaaatcgc atcctctttg tcctgtaagg
    60001 tttcccggat taaacggtcg tgcgggtttg tcatatcaga catctaattt ttaataatgg
    60061 agattacttc tatttgtaaa gattcatttt ttttatgaat tagatttgtt ctttgtccgt
    60121 ctcacatttg aatcgattca gccaccctcc cttctctctt acaaaaaaag tatccgatct
    60181 ttttaaaggt ctttgagaat caagtcttgt tcttttttaa ataaaatcgg ctttattaca
    60241 ttttggttgg ttgagttaaa gaagctcatg cagcactccc ctttctattt tcaattgtag
    60301 tcttttttac ttctgagtta cttataagaa ccggatacac ttcgtttaca aatttttcaa
    60361 agagtatctt tttagttcct tcgtatttga aaggatctga gttttgttcg taatattcta
    60421 attgagattt aagcaactta ctcttacccc aacctaaaaa acatttatag ggatctaagt
    60481 cctttatctc gatcggtttg tctggtattg acttactact ctcgttatat ttggattcag
    60541 ctcctattga tttattttgt ggttcatttc gttttgtatt cttttcagta ggttttactt
    60601 ttctttcaaa taacctagac caaaacttag caatcgattc aggacttaaa gactgctcat
    60661 accaaaacct ggaatcttgt tttctcagtt ggataagtgt ttgtatctta ctttcgatca
    60721 agttccaatc tcctttggat atttcataca gtgagtttaa tgcttttagt tctgagtctg
    60781 gttgccccat ttcacttcca tgttctctga aataatagtc ttggaatttt gtaagccaag
    60841 aatcaggaaa ttgaaatcgt gataacggtt taggtttgtt taaattttgt ttttgttctt
    60901 ccaggtgcgt ttttgcaggc gggccgtact ctctagaagt atttagtatt tgtttaaaga
    60961 gtacttgttt tgatagtcct tggtatatag tatttgatag tggttgattt tccccacctt
    61021 gaaaatcaag ttgtggcttt tctgcttggg gtgaaccaag aacctgcttt ttttctctct
    61081 taaattttat ttctaattct tctaagagtt ccttttgttc ttctatgcgt gcttgtgggg
    61141 gctggtcata ctctctagtt gtattttgta tttgtgaaga gaatacttgt ctcgatggtt
    61201 tttgttcttt agtactgggt agaattgaat ttaccacaac ttgattttca agctgtggtg
    61261 tttctggttg ttctaaatct aaaactttat ttccttttct gttcgattct ttgacttctt
    61321 ttaaaaaaag ttctctttga ttttctattc tcttattttc tgttggtttt acttcgaatg
    61381 gagtttccgg cttttgagac tcttcaaaaa aataccatcc cgaattaaat ctaccagtta
    61441 ctggatcttt tccttttcga aattctgcat agccaaaggt aactagttct ttaaacccaa
    61501 atgcaatact tgaatctttg tcgcttttga atttagacat cgtttttacc gacattcgcc
    61561 agttgtctgg ataacggagg gcaagaagta agattgctgt cgctttcata cttaaacgag
    61621 catcatcgat aaagttattt tttacgattg taaagtttcg gtctttttgt acccgaaaga
    61681 ctcttggagt atcattcata tatggttctc ttgttacagt gttgtgaagt gagtctggat
    61741 gtttctaaaa agttggcggg agaaacgata tatcgtttcc aaagtcattt ctttttgttt
    61801 tttaacccta ctcgatccgt tttcactttg gcacaaaaac gaatatcgga agtttgattt
    61861 ctaaaaaaat ttatctaagg gtaaattttg ggattcaatc tttgcgtttt agttttactt
    61921 gaatttgatc taaaaaaggg agaaaaattg ttcggtctac attttagatt ttttctaaaa
    61981 tctgttttcc aactcgggaa ttccccgtct tgggtctcct agtttaggaa ggagtgtttt
    62041 acaaagtagt gagtttaata aaataccaca atcgttcaga aatatcttgt ggttactcat
    62101 gttagagaat tggaatttcc attttatcgg gaaaaaatat atctactttt tgtttcgatt
    62161 caataaagaa aaatagagtt tttaatctta tttaaaatac actaaaaccc atttttaaat
    62221 aaaatataat aatttaaaac taattcttat gttgattcca agacctgagt atgagctctc
    62281 taaattacga aaaaggagct tcatttttta ctatttggag gtttgaaaat aggaattaaa
    62341 tttatggtca ttttgggaag gatacagaaa ttttctaaat ttaaatccaa ttcgaaaatg
    62401 gttagaattt tttgaagaaa ggcatttgct gagttttctg gtcgctacag gtcacgttta
    62461 taataaattg aaactaaata cgaaatatcg cattacgttt cttctatata atttattgac
    62521 tatcgctgaa aatacgatcc gacaaagccg gaattcgtcc aaactttctt acgttgaatt
    62581 tacgttattg atgtgtaaaa gattaatttg ggtattttat accatagttc cgaataattt
    62641 attactttaa tttcatccag tttgttcgcc tatatcacct tttttaagaa tttctttaac
    62701 gttcagtatc atgaatttta aagtacattt ctttgaaaac tttttaaatc taattttaaa
    62761 taaaaatgct tgcaacactt ctagttatta ctattattat aacatggata actcatcagt
    62821 taaaaagaca ataattcggg caataggcaa ctccgccggg gcgaccattc cgaaagctct
    62881 attagagaag tataattttc atgaaggcga cactgtattt ctcttagaaa ccgaatcggg
    62941 catcctttta tctccctatg atcctgactt tgaagaagct atggatattt accaaaaagg
    63001 ttctaaaaag taccgaaatg cgctaagaga attggctaaa tgaaaaaaga gccaagatgg
    63061 ttaaatcaga aaatcgtttt gacaattcat ttagatcaag taaaacaaca tggcggctct
    63121 caagggattc gagatcaggg acttcttgaa tcagcccttg atcggccaaa gaataaatgg
    63181 tcctaccgcc cctcctccaa catctttgat ttagccgctt ctttatgtat agggatagcg
    63241 aagaatcatc cttttattga tggcaataaa cgtgtcgctt tcatggccac ttatgtattt
    63301 cttggtatca atggttacag tatagaagtt ccggaagaag aagtcgtttc tatcatgctg
    63361 aaagttgcta gtggaaatat taacgaaaca aacctatcaa tctggttaaa agataattcg
    63421 aatcggaatt tgcggtagct cctatatttt aagaatcgat ttacagaatt tagatccaac
    63481 tttttcagaa agatgaattt tttgtgccaa atagagcttt gtaataaaaa tctacggtac
    63541 caaattttat aggaatcagt agtaaagacg ttcaaacatg aacattgaaa agaatattca
    63601 tctttggaaa atttcaattc ttgtagagac aattaaatac caatataatg tttataactc
    63661 tctctacctt tttctcagaa gcttgaaaac aagaacaaac actatggtct attttcggta
    63721 aacgttaatg gtttcaaaaa tagcttttga gtagtccata tttgaatcta actaggaccc
    63781 ctttcccgtc ttcattacta tctaaccttg tcccctaccc ttctatttta aatcgtaata
    63841 acttttggaa tctccaattt cattcttatt ctcatcccag tttaggacat tttttgtttt
    63901 ttaaataatt ccagtcctct ttacagggtt aggcgaaaat tcttaaattg tagctgacag
    63961 agacttattt tatattctac tgtctcctat ggagactatt tatgtctaca ctttttgaca
    64021 gactttccgc tattgacgac gacctaaaac tgagtcatag tcgcatggcc gtggaattgg
    64081 gtgtcaatcg ttccacttat tacaaataca aaaacggcac tctttctatc cctaaatcta
    64141 ttttgatcat tttaaggctt aaaggttaca acgatcattg ggttctttcc ggaaaaggcc
    64201 aaatgaaact caaagattct gttcaattag tcgaaatgca aaaaagacta aaactcattt
    64261 ctaagctcga ctcttacggt gtgttagatt ctatcgaaaa attaccagaa acgccttcct
    64321 ctgttcaaaa gaaaattatt caagagttct tcgttttctt ggcttctaag tttgtgtaac
    64381 agggagtttt ttgatatgga acacgagatt taaatgaata aatatttgcc actaaacccg
    64441 ctcgaaagtt tcaataattg agtccattgc ttcgcctatg gccgtttgta atttttgttt
    64501 tcttaaataa tctgcccctt actttctttt gggacagatt atttttgggg tttcatacac
    64561 tcctcttttt tgtgactata ttcgacgatt ttttatttta tccctcttta ctcttatttg
    64621 gattttgtct ttttcttttg agtttatttc gggactttta tagccagaaa tttgcctcta
    64681 aaatcccaat gttttcaaaa gtttagccgg ctaaactttt ataaaaaatt ttaagatttt
    64741 atctcttttt aaatttttcg ctttcctaac tagctcaata tagtatctca ataatatggg
    64801 taagggacat aatattattg ttgtagcaaa tccaaaagga ggagtttcaa aaaccacttc
    64861 tacaggacac ctcgcaatgg cacttgctaa aaaagcaaag gtatgtgttg tagatttcga
    64921 ccggcaaaaa gatctttcta aaatgttttt ccgaggcgaa acggatgctt ttttcgaaaa
    64981 agcaaatatc ttcactctac taaaatacca aaccacttta aaagaaacaa ttaagaataa
    65041 atacggagta gatattattg tagcagctcc gagtctcaga gactttcaat ttattgcttc
    65101 taaagatata gaaattacac ttcgacttaa agaaattctt agtgaactcg ataacgaaat
    65161 tgtccttatc gatactcctg gttccggttc atatgaaaca ataacagcct taatggctgc
    65221 tgacactgtt attataccag taataccgga gctttggtct attgatacac ttagagattt
    65281 cttcaaaata attaacgaaa ccataagcca aggcgcaaca atagaaaaaa tttacctttt
    65341 accaacaaga tgggggacat caaaggaatc agagcaggtg catacccagc tctatagaac
    65401 tccagaattt ctaaaaaaat taaaagaaag ggaacctaaa tcttttaacc ttgtaccttc
    65461 gccagatatt ctgacttcaa taccattttc taaaactata agggacagaa cagaagcagg
    65521 agaaccttta gcagaaaata caaatggcaa agccgcattt agtgctttag cagataaaat
    65581 tatctcagaa cttggattgt tttcaaaagt ttagccggct aaacttttat aaatacaaaa
    65641 ggcaataagt tacaatgaag tttacgaata aaggtatcga tttgggtgaa gcttttggac
    65701 tcgcagatgg caattcttca aaacaaagtc ccgaaataat tgaagaaagc tcaataataa
    65761 aggaaatcaa agcgcttaac aataatcaaa aaactaagaa cggcttaaat gttactgaaa
    65821 tacctgtatc acttattcgc tcgaataaca acccacggaa acttttcgac gaaaataaac
    65881 tcaaacaact cgcaaccaat atcaaagaga ggggccttct tcaacccatt ggagttcgga
    65941 aacatagcga ctggtacgaa ttgatttatg gcgaaaggcg cctccgtgct tttaaaataa
    66001 acaactacaa aactatacca gcaataataa gtgatgttaa gcaaatccca cctgaaacta
    66061 ttccagaaat taaactctta gaaaacctac aaagagaaga tttaacagac catgaaactg
    66121 cccaggctat cctgagcata agtaatacgc aaggttactc agatgaaaaa ttagctaaaa
    66181 tactaaatat gtctatagca tgggtaaaac aaaaaatgat tcatgcaaac ttaatttcaa
    66241 gtcttgaaga tgaagtcaaa gataatacaa gactgagtga cttcttgttt gcccttccga
    66301 ccacggtatt catcgatcta caatcaagcc taaaatcaaa taaaaaaaag gtccttaact
    66361 ggttagaaaa ttatgcaaaa acagatacaa ttcccaaaaa acaagaagta agagaattta
    66421 ctaaatcatt aaaatctaat attcaatcag atagaaaatc aacaccagaa aaaaacttaa
    66481 aaacattaac tatagatcag ctaaaaagat taattgcatc aattgataaa aaaatcgcta
    66541 accttaatat agaaaaatca ctttatgaaa aatcacttaa aagccttgag gaaaaaaata
    66601 ttaaaaaaaa gaaaaactct aaataaaatt cttgtacttg attttgactt caataagtta
    66661 gtatagaatc ttaaatccag attcgtgttc gccaaacgac ctgcgaggaa gtgagatacc
    66721 ttgcaggtcg gaatttctga aatatagtaa tcatttcctt ttttaaaatt atgtctcata
    66781 aaatccttga catttattta gtacccgatt ctagttcaat ccaatcttag gagacataac
    66841 taagattaag attcggctta tctcacatct gccgtattga acacgaatcg aggacctacc
    66901 gaaaggctcc atgcctcacc cttagttccc cgtattttta acagagtagg gtaaaaacta
    66961 acctttacca tgcgtcaccc gaagtatgtc cgtatggtaa aataagggat actaaaatga
    67021 ccgaggtcgt acattacgct ttggtgatag ctcatgctat cgaagcttta ccgctttcaa
    67081 gagcaaaaag gcaactactg tctaaaatta ctgacttaga tattgcagga agaatcaacg
    67141 gatttggtgg atgtattgca aaaaacaaaa cactaggtga ggaagtaggc ttagcagaaa
    67201 ctacagtttc taaatatatt cgtgaaatga gacgagaagg atatataaac tctggagaat
    67261 tccacggaca ttatagaata ctaaactcta gtctacatga tacagttgta aaagaacgtt
    67321 atcaatataa cttacaaaaa caaataacaa aatatactag tctgtctagt acaaatatcc
    67381 tagagagcca aaaccaaagt accgtgtctg ctccgtacaa acgtacgggg gactgtttta
    67441 ataaccaaag tacaaaccaa acaaataaca aagagaaaat acaaagttct tctttttcag
    67501 aaattacttg ggaaaatatt ttggaacatt ctaaaaacct tatactgaaa gaatggggtg
    67561 aatacgacca caacccggaa aaggaaaatg caaaaatcaa atcctggaaa aagttagtac
    67621 cggaaaaccc gggagtcgtt ttagaaactt tgaagaagct aattcatatc cgtaaatcgg
    67681 aagaatacaa aggggaccgt ttttggggaa caatccctgt aaacataacc tctacttact
    67741 cttataaaga cattataaaa aacgcatata acttgctcgc acaagtgggg agtaaagctc
    67801 ctttggtcac ggaaaataaa aaagaagtaa aaaccgaaag taaagtaatt gatccgttca
    67861 aaaatgaacc tacctgggaa ggattcttag tttgggctaa ggaaagactt tctaaaacta
    67921 gtaatgaaaa tcttaaagga cttagaatca aattcgaaaa tgaagggtta tatatagtag
    67981 gggatataag cgattctctc aaacggattg tttctaaata cttcaatgaa gaagcaaaac
    68041 ttaaaacaga aataaaattt gtaaaagaag aagaattgca agagaaagaa cagaatttta
    68101 actcaagtaa aaaattagat caaagtaatc aggaaaatca aacccaaccg aatcaagaat
    68161 cttccatatc agttgatcaa tcagaaaatc aagatattaa aactttccgt gactatatat
    68221 cagtagataa agtaatccat gagtttatga gccattcttc tctgaaacta aatcgacctg
    68281 acttagaaga gatacgcaat ctaagaatca gttacgattt agagaaaatt gtaatctatg
    68341 acccacttcc agaaagattg aaaaatcaca tacgtgatta cttttatagc catccccaaa
    68401 ggatgatcgc tctacaattt gaggaaggta aaaataaatt ccatgttgcg gcgtaataca
    68461 aaaccaaaaa gggcggtgga cttatcttga aagttaaaat gaggccctta atttaacgtg
    68521 aatttggtat aagggatcat ggtttatttt tctaaaaaaa gttgtgattt caattcctaa
    68581 aatgtaggag ttcctgcaaa acacgatttt agaaacaaat tctaaaattg caggaactga
    68641 tatttttaga aaattctttc ccattttctt aggtcgagtt cacgttattt tatggttctg
    68701 agtagaacta tattcgtaat ccttaatgtt tcgaacttaa acttacactc ttcagagtcc
    68761 cactccctga atgcctctgt cggcattggg agttttacgg gttatttgac tattacactc
    68821 tgcaagtttt caaatttaac ttaggattta aatttcctcg gaaacgtttt tcttcttttt
    68881 atttccttta gtttcattat gaggaatgag aatttttcta gcaatttccc aggtttgaat
    68941 ttgaccgctg ctacttgaaa tttggccggg agtagaagta tttcccgctc tggttccagg
    69001 catatactgt atggaagtta caataccaga atcagctagt atgattacgt cggctccttg
    69061 ttctcttgct ttttctttaa catattcgat acaatgattt agttgtccac aacgaacttc
    69121 tacgattcca atttgttcta cttgataatc cgggaccgct ctcataatca catcaatagg
    69181 ttctgtttcg gcaagaggcg gataacttct tccagtgatt gtaagacttc ccattgcaca
    69241 atttgttaaa ccaaatacgg ttaaataaat tataataaat atttttccaa acttaagacg
    69301 gtgagttgtc atttaaaaag tagattctcc tttatgaatt tggatcgttt tttaaaaagc
    69361 tgttataggt caaatcaatt ttataattta attgcaggat taggaatata gattttttgt
    69421 ttttagaaat tttaactgaa catgagttta gagtaaataa cccatggttt tgaaaaaaaa
    69481 tgaaatctta aacattatgg atcgatttct aaaatgtggg aactacaaca aaccacgatt
    69541 ttatgaacaa attctaaaaa tatagggatt catactttta gaaaagtctt tctcattttc
    69601 ttacgcaaga atttacgtta atactcagac gcatgaaaat agtaccaagt tattaacggc
    69661 ctaatttacg aaaaactagt gatacttaaa aaatgccgca aattcggaat ttactgcatt
    69721 ttaaagcagg atcaaaatat tcaaattttt gaaacaatct aacacaagta ttctattcat
    69781 gcgtccgggt agtaatacaa aatctaaagg gtggggcgtt ggaaaatgtt agtcaaatta
    69841 tgttatcatc tttcaattca ctcaatctat ctaagtgaaa acaaaattca agaaaacgga
    69901 tgaatttaca aattaaactc gaaagtcatc atcgttgttt ttcgttttat gacagaattc
    69961 tatcaaaaaa aacacaagga ataatcaaaa tataacattg aatgtgataa agttttttcg
    70021 tttaacgttc ctggttttgc aaaacatagc cttca
//
