# Supplementary material for: Horizontal transfer of the rfb cluster in Leptospira is a genetic determinant of serovar identity
Source: Life Sci Alliance. 2022 Dec 9;6(2):e202201480. doi: 10.26508/lsa.202201480 (PMC9736851; doi:10.26508/lsa.202201480)
Supplement: Supplementary file 8 [file LSA-2022-01480_Supplemental_Data_2.zip › Supp_Data_1-plasmid_sequences/Linterrogans_782_p5.gbk]

LOCUS       HOJKBBAO_1             53819 bp    DNA     linear       21-JAN-2022
DEFINITION  Genus species strain strain.
ACCESSION   
VERSION
KEYWORDS    .
SOURCE      Genus species
  ORGANISM  Genus species
            Unclassified.
COMMENT     Annotated using prokka 1.14.0 from
            https://github.com/tseemann/prokka.
FEATURES             Location/Qualifiers
     source          1..53819
                     /organism="Genus species"
                     /mol_type="genomic DNA"
                     /strain="strain"
     gene            1..1122
                     /locus_tag="HOJKBBAO_00001"
     CDS             1..1122
                     /locus_tag="HOJKBBAO_00001"
                     /inference="ab initio prediction:Prodigal:2.6"
                     /codon_start=1
                     /transl_table=11
                     /product="hypothetical protein"
                     /protein_id="X:HOJKBBAO_00001"
                     /translation="MSNDNVIRIFRTNKKETFYKTINTEFFFVPTLSLEAKGLLGICL
                     SRPDDWAIHFGEMARHSSNGETSHRSAWKDLERHGYFHRNRYRNAAGQFIHEYNAYEH
                     PSLNPHFSGIVEIPKKRNNPDVKITSGPENAQNSRRDFPHVESHEWKPTPGNPPVENQ
                     TLLNINQPSIDLPNTEKLSTNEPSTKKEKEISFSETITFVNVYEKTKELLASRNIEYV
                     HTVGKETSALNWFMTSGLSADKIIEVVSNLIRIKESKEFKDDLKFWKPIPITIASAKS
                     YYEKIQSTIVALKLPSSERPTQTNHQPDFEYFEDYIQAQKISSTTKQFILSAKSPEEY
                     YDPNSTNPKITYAKSFYETFKKSKQDKGEPCKFKRPTAA"
     gene            1119..1289
                     /locus_tag="HOJKBBAO_00002"
     CDS             1119..1289
                     /locus_tag="HOJKBBAO_00002"
                     /inference="ab initio prediction:Prodigal:2.6"
                     /codon_start=1
                     /transl_table=11
                     /product="hypothetical protein"
                     /protein_id="X:HOJKBBAO_00002"
                     /translation="MTNEQLGASIRWHLNSGYRIERTYEIFARRGATLALVTEIYEKM
                     KSERAELARRGK"
     gene            1293..1598
                     /locus_tag="HOJKBBAO_00003"
     CDS             1293..1598
                     /locus_tag="HOJKBBAO_00003"
                     /inference="ab initio prediction:Prodigal:2.6"
                     /codon_start=1
                     /transl_table=11
                     /product="hypothetical protein"
                     /protein_id="X:HOJKBBAO_00003"
                     /translation="MDFLDKTGRAIQPGDTLKLYHFTGPRRKKFYMYKYVLDFIELGK
                     DKRIGLRILHLSYPLNPDSSYFNVICDDKIHDDFEIVQGNSDGYPIEERKLIKKNKK"
     gene            1595..2278
                     /locus_tag="HOJKBBAO_00004"
     CDS             1595..2278
                     /locus_tag="HOJKBBAO_00004"
                     /inference="ab initio prediction:Prodigal:2.6"
                     /codon_start=1
                     /transl_table=11
                     /product="hypothetical protein"
                     /protein_id="X:HOJKBBAO_00004"
                     /translation="MKEQAIKERPILFSSNMVRAILDGNKTQTRRLSGLREINKDPDN
                     WEFVTTSNSAITLTDKFFVLFVNKNIEQSIWVKCPLGLAGDHLWVRETFGRTQNVSNL
                     ENWPGRFHKRVDEDTVYIYRADDGWWEWTDYGGFPTEKSHWKPSIHMPREASRITLEI
                     KNIRVERLQDISESDTEAEGIKFMRDIPDADESLTGKQLFEVLWESINSLGSWKQNPW
                     VWVIEFEKK"
     gene            2275..2727
                     /locus_tag="HOJKBBAO_00005"
     CDS             2275..2727
                     /locus_tag="HOJKBBAO_00005"
                     /inference="ab initio prediction:Prodigal:2.6"
                     /codon_start=1
                     /transl_table=11
                     /product="hypothetical protein"
                     /protein_id="X:HOJKBBAO_00005"
                     /translation="MRPQPEVTLDQFLSAFDEGVKKAVEKPTVVPNVRVEDRGFFTEE
                     RFYRVESRKTGELCFASRCLEQTAERDGCYQVTRYSDHRRRWVTTEEFTQQFRRLKGV
                     PERIYVSDALGVRLDWKKTAIEEDNVASALLWSWFNSVKKNKQSREVA"
     gene            2785..3135
                     /locus_tag="HOJKBBAO_00006"
     CDS             2785..3135
                     /locus_tag="HOJKBBAO_00006"
                     /inference="ab initio prediction:Prodigal:2.6"
                     /codon_start=1
                     /transl_table=11
                     /product="hypothetical protein"
                     /protein_id="X:HOJKBBAO_00006"
                     /translation="MTVELKTKIKPVSVNRRYGLSKNKKKLILSNDYRSVKEGLQYDF
                     RSQCLCGPVILNECSVEIHTPYERLDIDAIAKILLDAMNGIVYKDDKQVYRLVMERKI
                     RDDIRIVVTEREGI"
     gene            3132..3668
                     /locus_tag="HOJKBBAO_00007"
     CDS             3132..3668
                     /locus_tag="HOJKBBAO_00007"
                     /inference="ab initio prediction:Prodigal:2.6"
                     /codon_start=1
                     /transl_table=11
                     /product="hypothetical protein"
                     /protein_id="X:HOJKBBAO_00007"
                     /translation="MNFEVGKFYKIPCAELIGPKGKRVLVPVNGPEHSDPQFGAKEDH
                     YHIDARFISENSNEQFSIQSGFTNKPIWTGQKNIISGERFSFQGIIFKRKLCRSNVTG
                     LLGPNPSDRAPELEKYKSWAKGFFGKKCHGKRCPHLGTELIEANGVKFCPLHGLKSDK
                     AGSKIVGYFLPEQGVGKI"
     gene            3665..3895
                     /locus_tag="HOJKBBAO_00008"
     CDS             3665..3895
                     /locus_tag="HOJKBBAO_00008"
                     /inference="ab initio prediction:Prodigal:2.6"
                     /codon_start=1
                     /transl_table=11
                     /product="hypothetical protein"
                     /protein_id="X:HOJKBBAO_00008"
                     /translation="MKIHICDICNKHEQWNDSWSWEGDLEDFRDEVTFKVCSEKCKLK
                     SEKMGKKKIYKKASVNRFNEREINRPQGIVKS"
     gene            3892..4224
                     /locus_tag="HOJKBBAO_00009"
     CDS             3892..4224
                     /locus_tag="HOJKBBAO_00009"
                     /inference="ab initio prediction:Prodigal:2.6"
                     /codon_start=1
                     /transl_table=11
                     /product="hypothetical protein"
                     /protein_id="X:HOJKBBAO_00009"
                     /translation="MKDMKVFLINDYEYWASPSLRQLARYLIAGTSESVKEFLSENVL
                     EIVDADEQYVCEIDEATQDFMRYGETEEDRYWLEKLGAVVTFRRYIELCIDSGHDPNC
                     PFPIACRD"
     gene            4184..4507
                     /locus_tag="HOJKBBAO_00010"
     CDS             4184..4507
                     /locus_tag="HOJKBBAO_00010"
                     /inference="ab initio prediction:Prodigal:2.6"
                     /codon_start=1
                     /transl_table=11
                     /product="hypothetical protein"
                     /protein_id="X:HOJKBBAO_00010"
                     /translation="MIQIVLSPLPVGIEAMIVIKVEIWPNGDESKAREHSRAYIANDG
                     KTVKETKGAYGSYDARFMQSQDFNPKRVWKSSRAERIHRKLRGVWDIVYVALRNAGME
                     ERNKG"
     gene            4814..5113
                     /locus_tag="HOJKBBAO_00011"
     CDS             4814..5113
                     /locus_tag="HOJKBBAO_00011"
                     /inference="ab initio prediction:Prodigal:2.6"
                     /codon_start=1
                     /transl_table=11
                     /product="hypothetical protein"
                     /protein_id="X:HOJKBBAO_00011"
                     /translation="MSLKIKTWRKIVYLKWFLIRLRRNSSINLIGKNPFDSFINVYLD
                     HSYSLTSQDSKHLITLNLYYFTYTEIPLKRLVFEFGLLGVSLGVSIRLCGRLGEE"
     gene            5478..5780
                     /locus_tag="HOJKBBAO_00012"
     CDS             5478..5780
                     /locus_tag="HOJKBBAO_00012"
                     /inference="ab initio prediction:Prodigal:2.6"
                     /codon_start=1
                     /transl_table=11
                     /product="hypothetical protein"
                     /protein_id="X:HOJKBBAO_00012"
                     /translation="MSDVKTSLSEQYYIKHILHTFKSEKSVLIEIMYYYPIGPQVSFE
                     ASGWGHGQPLVKGIFYRDKIGEMTKYKEITLLTPTERRELSYKIYEEVDKVLELVE"
     gene            5881..6300
                     /locus_tag="HOJKBBAO_00013"
     CDS             5881..6300
                     /locus_tag="HOJKBBAO_00013"
                     /inference="ab initio prediction:Prodigal:2.6"
                     /codon_start=1
                     /transl_table=11
                     /product="hypothetical protein"
                     /protein_id="X:HOJKBBAO_00013"
                     /translation="MNITIKTLETIVWLIITPILVLVVAGKQYKLQFKKIWNVSSGIS
                     KQAKRPSRSKPKRKNPNLLDRFLKLFNFRDKKKNAAPKKKTTPRPKKKATTTHKPTPK
                     KKVAKKKQAPRPKKVNANPVKDNEETVEQFTGDFFGE"
     gene            6320..6658
                     /locus_tag="HOJKBBAO_00014"
     CDS             6320..6658
                     /locus_tag="HOJKBBAO_00014"
                     /inference="ab initio prediction:Prodigal:2.6"
                     /codon_start=1
                     /transl_table=11
                     /product="hypothetical protein"
                     /protein_id="X:HOJKBBAO_00014"
                     /translation="MNKKHLHTLFELLKSRGYLFFWAKAANQQSPDVLMILEQRRGFG
                     ALILSIVLKEQKIFRAGHRTLFTTHELSCRDVTHKKLSKRNYCARFAQGEEQALKIVE
                     WYLDGERIPA"
     gene            6655..7191
                     /locus_tag="HOJKBBAO_00015"
     CDS             6655..7191
                     /locus_tag="HOJKBBAO_00015"
                     /inference="ab initio prediction:Prodigal:2.6"
                     /codon_start=1
                     /transl_table=11
                     /product="hypothetical protein"
                     /protein_id="X:HOJKBBAO_00015"
                     /translation="MKSKQKSTKNLKQGPAPTQDNRIKRSKSGGYKSTRTEVERRIKI
                     IENLLLSGLEKDIVHYCAENFNINARQSKRYKARALKNIRNITDRDRENNVARAIHMA
                     TVGYNRAMSNVKAANAGPKYLDIFCKITGAYEPQKIDVNTSIDLVQLAREGHTELPRK
                     KESITSIDTGEDNSPQRT"
     gene            7154..8701
                     /locus_tag="HOJKBBAO_00016"
     CDS             7154..8701
                     /locus_tag="HOJKBBAO_00016"
                     /inference="ab initio prediction:Prodigal:2.6"
                     /codon_start=1
                     /transl_table=11
                     /product="hypothetical protein"
                     /protein_id="X:HOJKBBAO_00016"
                     /translation="MILAKTIHRNERNQKLTIEPGSFQWELYNEAWDQDVAIIKSTQC
                     GITEWNIVTQLAMAEFGLAQFTVFPTEPDRNKFLSGKLEKSISYVPYYQDKIKKSESK
                     ITDNKYMKIYAGTNLVFVGSNSESGFTSVTADVATIEEMDTCDQKNIGMTAERLSNSE
                     YRIQRWIGNPTHNGRGISTKHKHSDKRLWTIKHGCSHEIHPDPFKHLLHKESGIPIDP
                     DWEWGKEPRLICDKCHRPFDRKSPGYWTPTATGRILGYHISKLFSTQVSMAEIVEHYQ
                     EGLADPDAMQRVYNGAFGLTYTTVGTQVTEEILNSNVDPTYKFPNTHKGPCLIGIDPG
                     SRIHYTIWHQNFEHERWDLVCAGWTRSEEGLHDVIAQYNVQCGAIDAGPELELVRRLK
                     QKYNWLWSVDYAKGATSTQTKEIVHLAERRISVNRTYEMDFVKSWLTRKSARLPIGID
                     KHDSEAFYQMMQAPIRKYDPIRYCYTWDEGSSDDHYYHTIVYFQQARKIWLYNRKKMG
                     EPDRIKL"
     gene            8698..8844
                     /locus_tag="HOJKBBAO_00017"
     CDS             8698..8844
                     /locus_tag="HOJKBBAO_00017"
                     /inference="ab initio prediction:Prodigal:2.6"
                     /codon_start=1
                     /transl_table=11
                     /product="hypothetical protein"
                     /protein_id="X:HOJKBBAO_00017"
                     /translation="MSKSETDRIPKHTIITKPVKIYKNTQWAKYRQDGRSEETRDGIK
                     EQTE"
     gene            8819..10417
                     /locus_tag="HOJKBBAO_00018"
     CDS             8819..10417
                     /locus_tag="HOJKBBAO_00018"
                     /inference="ab initio prediction:Prodigal:2.6"
                     /codon_start=1
                     /transl_table=11
                     /product="hypothetical protein"
                     /protein_id="X:HOJKBBAO_00018"
                     /translation="MESKNKQSNKPLAAGQGWAIYSPESFSSRLAQAKDGTWKEAKVR
                     GLNNWFTLDPWQCLDIFKLNYNVFSIVSQRSQIISGMDYKIIPSRNIEDEIAEDLKEL
                     KWKFDQIDDYDTNTYSKIKRDMYAKKIREHLGLFELKTDLSNFDSALRFWSRRIKRET
                     NASASQIEDWLQITKRFEINEGGEFVTANVQGFQDFLLQYVQDMLIHGRTAIQNPNNY
                     FDGLWVLPGGSVYPIPSEIVGQTEFYVQLMYGMSGYGQQIPKFFNPTDLSMSYYLPNS
                     AVVYGLKPLDAVIYQIQENFNFASYMADHANNEKPPEYVIFVVDAKMELTDNLDDFTK
                     TDSVELERQEAILNEKQKDKAVRILKQTGSDAKLFNLSKENTIADHQAREEVIKKIIA
                     RVFGATQNEMGETDTGGMIAKAGAEAQQELYNRQSIKPIAKSIEEVLTFEVLPSRWGI
                     RKDLKGREILWNFKFMSVDSDIDKYTKAKIAKDSGSISVNEIREQVLGIDPTANPEDN
                     QITPVSLPPDNNDLMKAITQLKVR"
     gene            10439..11557
                     /locus_tag="HOJKBBAO_00019"
     CDS             10439..11557
                     /locus_tag="HOJKBBAO_00019"
                     /inference="ab initio prediction:Prodigal:2.6"
                     /codon_start=1
                     /transl_table=11
                     /product="hypothetical protein"
                     /protein_id="X:HOJKBBAO_00019"
                     /translation="MPLYQPILQSKEFINLTRRLVTELRTIFLVMQDESLKILRTSIR
                     ESWSFTKFESELDKLFKDNLSSSVQIVEKRAVGANAIDWARLKTNYKDNWSGDNYQEL
                     IHKIIVENQKKISQSVLKSDQDRLHNNLNKILPKGTDTKTLKIPDIDYALKRSSTLIK
                     AADNSKLMSITRREEIRKVIKNVLTENPVQTQAGTIRKDISRKVETGLRDYFDGYTKN
                     SPPYGIPKNLHAIAVTETRSVVNNARREYMQMAKAELEDECTILKSWVHNGTLSKHAR
                     SPHVSLAKSRPIELDQKFLVKSAEGKTHFADGPHDYALPPSEVINCSCEIRYSIKRKK
                     KTLNSTEPKDIKDHIFDTYKRHAPPVIKIGGVVFRKKI"
     gene            11707..13290
                     /locus_tag="HOJKBBAO_00020"
     CDS             11707..13290
                     /locus_tag="HOJKBBAO_00020"
                     /inference="ab initio prediction:Prodigal:2.6"
                     /codon_start=1
                     /transl_table=11
                     /product="hypothetical protein"
                     /protein_id="X:HOJKBBAO_00020"
                     /translation="MPTATTPQVYKIQFDILPASAVTRKALHPRRDPITNCTTIKKDA
                     SGRERRYLVGTSSGPKKDAHKDAMSEKCIKGFQQQSLDKTILLVHPHTDNLIENQIGI
                     LDKSAIDQDGEWKTQFRLFDKYDLEDNPEFSKTIVEKANQFWMMVRGEGAYSKPTRIS
                     QFSIQGLMREEDVLKTSNGIVIDWIELDAVAAVTKGAYPQNDFLTVEKALTQFIKKGE
                     LQDAVVQDQQTRDLYDENLRIDYVFRDRFRDIIESKDSTDQKRERISNLFDEYKQLTM
                     DLFEKYNYEFPDDDNQKSADSTSATGEKMANDSTEDSNQEEKEDAPAGGEGNPSGQNA
                     DALNQISQSLEAILAAIQGMQGTAQKANKEDDDKPPESDADEDANKKANKDAGTMEDS
                     EVGSLNEVSKAIAQIKKLPLSEKKKSEMISEIRKASNPNYAVMSEVEDIKKSLNETNN
                     LLKAMAEGFSEIAIGKSITETVKKSQTQGNGAQLGNEKIAETLNETFKGEKQKSEIVT
                     KSSAIGDFNKALRSLKGVR"
     gene            13290..14786
                     /locus_tag="HOJKBBAO_00021"
     CDS             13290..14786
                     /locus_tag="HOJKBBAO_00021"
                     /inference="ab initio prediction:Prodigal:2.6"
                     /codon_start=1
                     /transl_table=11
                     /product="hypothetical protein"
                     /protein_id="X:HOJKBBAO_00021"
                     /translation="MIIDEIKKNLHDAVQQIVKSAQGTGASDNPSLIAPAFSKKLTNM
                     IQYMNPISQLLTASPFKAEGIPGSTKYVYPKLTSLRNPGSFGGEMSDGQIRASKFENE
                     EVLIKAKKSRFRVWDLGKKASEDYVDLAIRQWSAEAEAISIDFALGILYDNPILGNPA
                     DRTIGAWEDSLDVSIQANRIDRSNSGNPMLPNKIDIFQDVNTRSKRNGGEGHRRVWVM
                     SPEMVNYLSQFAFDQTTIMQPVGSSPSAGNMFETHIGVHPRTMLGLPIIETTLMGGGY
                     SNPNVDTMGAVAASASASGGNLANGTIYFVVTKLIRCLGKIDSFVGETMASAPIIVNL
                     NNGGTTQKATLSFSKDVDALWYYVYASTTGAAGSYKKVAVAPGHILNTSGDFLDFTSS
                     VDVRTITADASGIPSQGVYGRMQEDTPPKAYQGVNPETVLLWDLDEDQGLGSYKYLDD
                     SPNKDSGFATIKEITPRGDYQEILMVSYGAPVNRFDRTSAIIRNLRSQ"
     gene            14786..15364
                     /locus_tag="HOJKBBAO_00022"
     CDS             14786..15364
                     /locus_tag="HOJKBBAO_00022"
                     /inference="ab initio prediction:Prodigal:2.6"
                     /codon_start=1
                     /transl_table=11
                     /product="hypothetical protein"
                     /protein_id="X:HOJKBBAO_00022"
                     /translation="MGKIVNQNSSNSTDSNESVESVTETIDQSTENDFTIPVPSEPDQ
                     KNQKVIRSGEDKFRAKHPTLTSGTVFIPYPNTDNPTVLELDGGIVYPEAKEVLDYLVR
                     REGWKDLSEYARVYDEITNLPQKKTVLWYFKIPGARDDNKVTGSVGVSTSEGNKIIEF
                     KENIVETNDRKVAEQLASSGFALFKKDEVDAD"
     gene            15354..16238
                     /locus_tag="HOJKBBAO_00023"
     CDS             15354..16238
                     /locus_tag="HOJKBBAO_00023"
                     /inference="ab initio prediction:Prodigal:2.6"
                     /codon_start=1
                     /transl_table=11
                     /product="hypothetical protein"
                     /protein_id="X:HOJKBBAO_00023"
                     /translation="MLTNKEQLSFKTLSRLYKHGLDILDPINILPADITGIAPLNGQF
                     VVTLDPNTEIEKVYPGLLVYIAECESSGFRFVESVDQSSYTITISDVYQQNGQRGRAI
                     FYSIDATLLDSYIKIAIRQAETFTMIPMFRVEEFTEYRSSTGTNQIILQRKKYRSIES
                     IKAIIPTYTPGYYPIVSVADIDQDYALNRGILKIKSTSYVGTNLPMRTFPKNTSIQIS
                     GTIGYDDIDMPQDLLLAIEYMASAAILIDEQSRNAVPNTFSIDGFSQSMDVGKDIKAY
                     KSLAIGLMSGYISSTSGS"
     gene            16241..16660
                     /locus_tag="HOJKBBAO_00024"
     CDS             16241..16660
                     /locus_tag="HOJKBBAO_00024"
                     /inference="ab initio prediction:Prodigal:2.6"
                     /codon_start=1
                     /transl_table=11
                     /product="hypothetical protein"
                     /protein_id="X:HOJKBBAO_00024"
                     /translation="MNFSRIARRRTEKTIRNNTIGQTVIFENLKESDIVRGINGDIKK
                     RPAGKNVEIKAFPIQLNAGPKQRDRVGFSESIQAIFYFSAQDFMEKVSANPPDICRSR
                     IYVNFGTFQKYFEVDTAKYYGTLANGYRYVVIGCVEV"
     gene            16665..17267
                     /locus_tag="HOJKBBAO_00025"
     CDS             16665..17267
                     /locus_tag="HOJKBBAO_00025"
                     /inference="ab initio prediction:Prodigal:2.6"
                     /codon_start=1
                     /transl_table=11
                     /product="hypothetical protein"
                     /protein_id="X:HOJKBBAO_00025"
                     /translation="MYIDLGFKNKQQYEKYKKKFQELPYLTMTTLRDGSREHLEAIKG
                     IVVSGVRKNNLGYSRLSPMTINIRKALNQNSKPISPFVGDKKMLDSLEIVPDGKAFML
                     RPNSRYAVSKSKFGKISRISWKRVWRIQEWGAVIPVTEKMRNYFSSIGIFLKSTTLQL
                     VIPARRPFQRAYNRYIRSQIRQEINKAMINRLKQLMRPTK"
     gene            17264..18421
                     /locus_tag="HOJKBBAO_00026"
     CDS             17264..18421
                     /locus_tag="HOJKBBAO_00026"
                     /inference="ab initio prediction:Prodigal:2.6"
                     /codon_start=1
                     /transl_table=11
                     /product="hypothetical protein"
                     /protein_id="X:HOJKBBAO_00026"
                     /translation="MKVQIDKMQNPSGWTVQLQNTNEPYSLTGVDYEECRASYIPGQI
                     QAELPAGAILGKDFNQIQVNETKWISFTIGLVLYQNPNMTFTIYSNGNKRTFAFEVQQ
                     KYTTYRFINPFETIDRIEFSTTGLIRLIITDLIAYTNDYPADIYAAMIPLIQKPINHL
                     PKQRVGTATVRVGDTSIRFADICLVERYTAIEFNGETHHIREKKPTGKNFELTFTDLF
                     DGPVIRSDAVNTPVFQVIPVLPNPVSIESVRPGIGLHGGYEFERVPERSFVSDEIICR
                     DTDANYYIRRSEGILRFKPVIHGLYKNYENLGYLSKVFQQFEGNDHPIWVNGRRVLIS
                     FGQVAIIKFEEDDGELQLPCEIELGVYNEWETEIKTNLNYQINSIPVQSPN"
     gene            18595..20427
                     /locus_tag="HOJKBBAO_00027"
     CDS             18595..20427
                     /locus_tag="HOJKBBAO_00027"
                     /inference="ab initio prediction:Prodigal:2.6"
                     /codon_start=1
                     /transl_table=11
                     /product="hypothetical protein"
                     /protein_id="X:HOJKBBAO_00027"
                     /translation="MANIRTLGVHATTGQPISGDQMLPSEMNVVEAFGRFPRIFDNVI
                     ELNGEIDRDYVIGTAQQGKLSWYVLDDAIRKAQPYSILFKLKSFKGIGAIQAATTLND
                     GATSLPTLILKDSYRDNDSYGVWGNSSGSRVDHGVISSTSIGSNPLNSTAATTIPLSS
                     VVNVKRGSILKITHSNNVYGFKILSIDENAKTVTGIPDSTLPILTTGDKVEVLGFKIT
                     AVRKDYRGLIIKQQIGFNDRWLSMEPESEDYAPVIFKTHPLFKAVDQSSTAQFWKKFP
                     APTPDGQYLFLSNGSDGSAPASVSDWTGLQSYFPQKNTFAVLNCESTSKTVHQSFETW
                     CANRNDHPIYLGPIQDFGSDWQSLRDWGQDFIKREGWVQTLLTYGWRYVPDPVGDGSD
                     PVALIPVIGGVLGNWIKVIYSGCIHRAPAEKRFTMSGYVSGPIVRQEDSWDDTIRTEL
                     YVSGINIVNNVSGYGIVLRNFRTPAEDALVRDGHIHAINQLIKFTCEQNLQKTENTPN
                     QFKLLQRDALRIEHEVLKPLYEGNYSPYCVDEETGAFRNTDENGNPLKWNDVVGARAD
                     RFNNPPTQFDQGDADIWVEWVPYSLRRSLNIKAYTAVKIFRNRG"
     gene            20430..20873
                     /locus_tag="HOJKBBAO_00028"
     CDS             20430..20873
                     /locus_tag="HOJKBBAO_00028"
                     /inference="ab initio prediction:Prodigal:2.6"
                     /codon_start=1
                     /transl_table=11
                     /product="hypothetical protein"
                     /protein_id="X:HOJKBBAO_00028"
                     /translation="MAQETYYASHKFVFVNGVLLKDCIKWPDFKQDVQKTEVANDEKY
                     IFNIQTGMIKLEPLEFEFNKTKAADSAHHYLQIWRDAKDDRQVTIIETDATADPFNPN
                     CIVAEWDLGKCQLASLMYPGGEKAAPVAGKIVAEILPKRLASRTI"
     gene            20875..21789
                     /locus_tag="HOJKBBAO_00029"
     CDS             20875..21789
                     /locus_tag="HOJKBBAO_00029"
                     /inference="ab initio prediction:Prodigal:2.6"
                     /codon_start=1
                     /transl_table=11
                     /product="hypothetical protein"
                     /protein_id="X:HOJKBBAO_00029"
                     /translation="MIVKLPIPFGNIDTVDVKAPSPDAITRARSEAIAKRIIQATTVI
                     LKDVVYVDDKPLGDDVKKIPFRSSEYITTQAFNNASKIARHFDGSSYCTVCGKENFHT
                     RQGEDDNRISLDRFDVNVFSGSDVNFKIETMSEKESHDMFVEPFGGENQDDFERRKKC
                     LTFHKFGKEGGDILEITSMTFRPHTIEDMTKVIKTAKTPKEVNDLLYFELLTDCDFKW
                     SGPDHEIEDVKDIKNKFAHRPDRLFRFSHISYYDKIYEQLYEYGIKSAEMVCEHCRNE
                     YDFDLPFENFFVYALRPNPGSTHTGKKK"
     gene            21989..23602
                     /locus_tag="HOJKBBAO_00030"
     CDS             21989..23602
                     /locus_tag="HOJKBBAO_00030"
                     /inference="ab initio prediction:Prodigal:2.6"
                     /codon_start=1
                     /transl_table=11
                     /product="hypothetical protein"
                     /protein_id="X:HOJKBBAO_00030"
                     /translation="MDTIGIRYVFDIDKAVSAQKRFAAGFNTIGDRISSSSARLRLSA
                     RDFLLYAKYYSKFPKDGINDFYNYSVDKLNKLNALYKKFKGQENKGPPEKKIASPKAE
                     GAGGGFGAFAVAKGMAIYNAGVGLLGKGISAISEQMPFLSQGFEMAGKVISANLLYPL
                     SKELMPLFFKFFNWVKENRIVFVQIGVLLVSVFRIVKSVVLGAFNLIKAGLNATWKAI
                     GGGEITMKGFMNYMNFLMLKVAFFFAFFQAMLEPLIKGIGTTIGWLWKQVVKPFIDGF
                     AQGFVSNLIPIITELHFLIDELADAFSFLQSEGDVSWIAKTFQFIGKVLGYAVLVPIR
                     MFIAQVRLLVGLFKDPKKAIIDFGHTMYDIFIKHPFIEIFTQKVVSGFNWIRTKLSEF
                     KNWISGIWQGISTTFSKYWDKITVKLNHFADKIKNAFAPASEFFNMIRGTLTPNKDSN
                     DSNSTSEIRDGDASILEENNRGMNNSSTPLIKSRSQAGNNSTTNNDNRTINVNVTTPD
                     PPAAANAIGNVMQQPANKNSFNQLDNKIK"
     gene            complement(23682..24884)
                     /locus_tag="HOJKBBAO_00031"
     CDS             complement(23682..24884)
                     /locus_tag="HOJKBBAO_00031"
                     /inference="ab initio prediction:Prodigal:2.6"
                     /codon_start=1
                     /transl_table=11
                     /product="hypothetical protein"
                     /protein_id="X:HOJKBBAO_00031"
                     /translation="MRYLSTLVVMFYLLQCRPDDPRRQGVAGSDLLPGAYEVSLSHLY
                     YDTSPNQDKYYTKFSSNRFRLKFQLIQGGYGDFGDIFSIEMGGPPGYIDHQGNVVIEP
                     GFKKDQLPFVYDVTDFRESVATIINVQTDFYNNDCERRMGIRGRCERYCDFIGLDGKI
                     ITRRPYFILKPFSEGFAVSSSIKKGKFGYVNLFGEIVIQEIYDSAWDFKNGLALVELN
                     GDRFFINKKGKKVFGKPFSGYTDILGDFSEGLALVGNGSLVGYMNTTGKVVIEPKFSN
                     IGDFSEGLALAETANGEKGFIDKTGKFKIQFKDLYAARSFSNGLAYVRFDDKGGEKRG
                     FINKAGDLFLDLTKSNYDVIGDFSEGLAVVYTKDPNRRMLFIDKTGKVAFDINDINRK
                     IWERFKKH"
     gene            25093..25683
                     /locus_tag="HOJKBBAO_00032"
     CDS             25093..25683
                     /locus_tag="HOJKBBAO_00032"
                     /inference="ab initio prediction:Prodigal:2.6"
                     /codon_start=1
                     /transl_table=11
                     /product="hypothetical protein"
                     /protein_id="X:HOJKBBAO_00032"
                     /translation="MKKKTNNWWILVLPNISSVLSSPQNLLQAMLITNKLLPSDLSDE
                     KKSIFQDYPQPGLDYAPVDHVRNENTRITFTVPIVNLNKTTGNMLDLYAVERARSHQI
                     DISLVTDSPQWKQNPTCIYSGWGTHRPPLPVIIEDIKLNHKRDFTNRNGFSQFTECTF
                     TMRYLEDQGMYKMWKIVRNIGAGVGVAQRLSGRSSF"
     gene            25686..25949
                     /locus_tag="HOJKBBAO_00033"
     CDS             25686..25949
                     /locus_tag="HOJKBBAO_00033"
                     /inference="ab initio prediction:Prodigal:2.6"
                     /codon_start=1
                     /transl_table=11
                     /product="hypothetical protein"
                     /protein_id="X:HOJKBBAO_00033"
                     /translation="MLEFSNVKPKEYIDPVTGEAVTLRLLHRITIPSDIRIVNSNGRD
                     LDLIALEEKGSYEELMNLCEANATYLSENRFDITKMNEAIIPL"
     gene            25946..27226
                     /locus_tag="HOJKBBAO_00034"
     CDS             25946..27226
                     /locus_tag="HOJKBBAO_00034"
                     /inference="ab initio prediction:Prodigal:2.6"
                     /codon_start=1
                     /transl_table=11
                     /product="hypothetical protein"
                     /protein_id="X:HOJKBBAO_00034"
                     /translation="MIVPGPKRQYYFKIKALNPKFTDLEYKDSDIGFNILSFSLEEEM
                     FMNTIINLTIKDNVGLDTKMFSRGQTFSVEWGLDASSDLPGFLDFGADEIRGSFKNLI
                     SYAVVTTSNGYLQGGNHIRTITLRTGKFAGRPMLTREFNTGTVEDAIRAVANLLDFKK
                     VDISFPRQGELLTRRNPLVQARETNFEFIRRQAEKYGCVVYSTRDDKGTEILHFRETK
                     EVHEKSKQELVNREGQYHIFNYGNSQSNIVGDPSYDLGPGSSLGSSTSITLDQNGRMV
                     ATFQASETESTLSYVLSMKAIEEVVGSKDATAEFNRVMNASFEEFILPDDRITEKDGP
                     IHEDFRKYFKLQPNSTMPEQNGWTFRCSTVPNPLYKIGDRVHLGPTDEKGWCVIPPDI
                     RSCRKNAKAKFWRLAKHTWTHDASGVKQELELKR"
     gene            27223..27864
                     /locus_tag="HOJKBBAO_00035"
     CDS             27223..27864
                     /locus_tag="HOJKBBAO_00035"
                     /inference="ab initio prediction:Prodigal:2.6"
                     /codon_start=1
                     /transl_table=11
                     /product="hypothetical protein"
                     /protein_id="X:HOJKBBAO_00035"
                     /translation="MSLNPEIPSEDILLNRKVTQEELFYLIEHDAIVKEIGTGDNDGS
                     IQIYCLDLSNGAEESNSENWLTAWPGSVLFSHVVPEIGDKIRIAFPNGNSDRIVYKTQ
                     NPLEYEFKKSGSGLNILFEFKEPTGTIFALYYDKTNSKFVTEYGGIKTKHGIESIDIE
                     LGSAIHKIKIDNTGITVTENMDVKFLPSGRSALTDGYMTPLGPTISRIPGLHP"
     gene            27861..28307
                     /locus_tag="HOJKBBAO_00036"
     CDS             27861..28307
                     /locus_tag="HOJKBBAO_00036"
                     /inference="ab initio prediction:Prodigal:2.6"
                     /codon_start=1
                     /transl_table=11
                     /product="hypothetical protein"
                     /protein_id="X:HOJKBBAO_00036"
                     /translation="MISESAFKTELEKFCNPRSPNYQGDPKTRSEAIQRANQGWGNAL
                     YECAKNISPVSTNANAAKTAFLGIVGTEAMTLEILQQAVSQFALKLGQGMSGYNPTPP
                     PAPLMLSSSVTDYDSNCYQIANQVCNWLRTGQSTLLVPPNTIEPWL"
     gene            28304..28669
                     /locus_tag="HOJKBBAO_00037"
     CDS             28304..28669
                     /locus_tag="HOJKBBAO_00037"
                     /inference="ab initio prediction:Prodigal:2.6"
                     /codon_start=1
                     /transl_table=11
                     /product="hypothetical protein"
                     /protein_id="X:HOJKBBAO_00037"
                     /translation="MTIDYPYEIIQNWGKDFVKETESEVLLHLALPIGSMPFYRERGT
                     TLAELDNTPVTVLSDILAGVTILQSLADYSNSARFERKVATSYDLVKIENTNKKNGEL
                     DISVGYYRVADESYKEAAL"
     gene            28666..30198
                     /locus_tag="HOJKBBAO_00038"
     CDS             28666..30198
                     /locus_tag="HOJKBBAO_00038"
                     /inference="ab initio prediction:Prodigal:2.6"
                     /codon_start=1
                     /transl_table=11
                     /product="hypothetical protein"
                     /protein_id="X:HOJKBBAO_00038"
                     /translation="MSRNPIKTISTTFSEIMSDLNNDPLTYDAPTWFKVIFAGIFALL
                     TIRLNIGINQVFAGTVSDRDIAADIFRETDYELRWKTTASVWLDITLDPTATSASSYT
                     IPISKMVASTKGGVSAPPVVYEARQALTIPQGQTTGIALFYHQKTRDPIALGQTNNMD
                     AQEFIIREADIIRDTFYLDIGGELYYPQDTLAYSNALDKHFIHKYLSTGESVVTLGFV
                     DEKTGDQYGKIPASGLSVVAHFAVGGGDIGNQPQNTIVKYIGNDPKVISVNNAQKAQG
                     GSEPETLSNAKRMAPLRARTHDMFWDEDSGKVIAKSIPGVLEAQVIITGILRALVYIM
                     PSGGGAAPESLLTSVKNLLISKSIFGQVDLKAYSVNYLYSGFSGKVHMLPGYKFVDKL
                     KYISLAVALRTSEIGFYIKDYYYENGISATIDLINTTFVSLIGQTYSEENDFLQVKKL
                     LDNVPCNDFGQSIGPNDISSILMSYVEGVRYVNVTNPFSQITPSYGEIIKPVMINFQE
                     DV"
     gene            30195..30878
                     /locus_tag="HOJKBBAO_00039"
     CDS             30195..30878
                     /locus_tag="HOJKBBAO_00039"
                     /inference="ab initio prediction:Prodigal:2.6"
                     /codon_start=1
                     /transl_table=11
                     /product="hypothetical protein"
                     /protein_id="X:HOJKBBAO_00039"
                     /translation="MIGNTSSFQPIPLRGIQKFDDLFTKIKQYWDLYSKKINYIRYLR
                     RADLTEFPEERAYAIGAFYDTSESIRRIRQAIHEAPKIQRRPASFQLSWKGKIDQITG
                     GDSNIFYGPKLAKSFLIRQSVIADIDELGLYLDTQPYNARLNTPNLGHIMINLNTSVT
                     PSDTILNQVGALLRPIKNLYMSIEIGILGHYQYGNFEIGKNEIGGNNFILGSGQNISG
                     DYFLPLRSI"
     gene            30880..32094
                     /locus_tag="HOJKBBAO_00040"
     CDS             30880..32094
                     /locus_tag="HOJKBBAO_00040"
                     /inference="ab initio prediction:Prodigal:2.6"
                     /codon_start=1
                     /transl_table=11
                     /product="hypothetical protein"
                     /protein_id="X:HOJKBBAO_00040"
                     /translation="MANTNSKFKAETVVSNELFNPAAADQATENTEFEDNDNFLSGTT
                     GVASLAKYAGMAFGLYDLLGSPSTRRNFKKFFGDYVQISGTWSCNANTLIVNGTGGSA
                     TTEINNNELVLFPGGVIRKIKTIASSNQFTVAKELLNNYSNVVLYRLPTLSERLKSIE
                     DLIESSKIPLGAIIEDPFDQASTTNFKEINSQAISRTTYSALWNLVNRTVASITPATD
                     RINVNAHGCVEGQLVKFSFTGGGITALTNYYVRNPTANDFQISATATGAIIDLTSSQA
                     GTMLVNAEYGFGDGSTTYNVPDRRGIFARGAGVHGTRNKMIGGNYDAGAVGYAGQDAI
                     PDHAHAITYNNVLGIGGGAGGNWFNSGTTGTFYVSIAMYGPVANGANGTPRLGNETTP
                     AYVAVKYKVRVA"
     gene            32094..32819
                     /locus_tag="HOJKBBAO_00041"
     CDS             32094..32819
                     /locus_tag="HOJKBBAO_00041"
                     /inference="ab initio prediction:Prodigal:2.6"
                     /codon_start=1
                     /transl_table=11
                     /product="hypothetical protein"
                     /protein_id="X:HOJKBBAO_00041"
                     /translation="MNYILEKSNKQVIWINTDPNELTGVEAWGNFKPDQHEIVYSHHY
                     NPQIGETFAAVIKDGVAQDFVPKKVYNKTTGNERVLLSWEDKIDPETETEDKPLKDSN
                     EKLVEYQKYTDSGWIINQERKKEALLERNSQIFYSKLGSYRGTVDYKGTAWDSGKTYL
                     ENIQKTLTLYNKQRISTIPEWRDTNNRFHSFTFEELSELSDLIELDLFNTGRILYSKK
                     WEIEEKIRNLKPEEFLDLAEAWS"
     gene            32840..33124
                     /locus_tag="HOJKBBAO_00042"
     CDS             32840..33124
                     /locus_tag="HOJKBBAO_00042"
                     /inference="ab initio prediction:Prodigal:2.6"
                     /codon_start=1
                     /transl_table=11
                     /product="hypothetical protein"
                     /protein_id="X:HOJKBBAO_00042"
                     /translation="MFTQEQINWAVGVTTTLISFFLKDIYGQIKEAKRVAYEAKNQSD
                     LQGKDITNLNKDMVEIKAKLDSLNNTALRVDTTFATLTTILQELKEDRKR"
     gene            33121..33816
                     /locus_tag="HOJKBBAO_00043"
     CDS             33121..33816
                     /locus_tag="HOJKBBAO_00043"
                     /inference="ab initio prediction:Prodigal:2.6"
                     /codon_start=1
                     /transl_table=11
                     /product="hypothetical protein"
                     /protein_id="X:HOJKBBAO_00043"
                     /translation="MIQEGLRKIEKEKYGLTKNDYVLSEAWHYSQKNNVNIDGSSNMN
                     FTKEWRRFNQCFVSSGNAFVNKLIDNLIKSGLGYKASGRVDELAYLIRVGEYKSGDTV
                     ENNKRFFWEQHRKIINQVLAEAFPDATPVPRVDYTKVGINSLNRLAYGILLERQPMLG
                     IHLGKGGGHIITAVGYRTNDQGKIIGLWVSDPAGVYTQGYSKDLDGFMSYLPESVFPD
                     IFRTDTHMMDLVR"
     gene            33836..34057
                     /locus_tag="HOJKBBAO_00044"
     CDS             33836..34057
                     /locus_tag="HOJKBBAO_00044"
                     /inference="ab initio prediction:Prodigal:2.6"
                     /codon_start=1
                     /transl_table=11
                     /product="hypothetical protein"
                     /protein_id="X:HOJKBBAO_00044"
                     /translation="MTKHKKTFWSHLSENATKGRVSTILGIALVVGAIVSVFVGKADW
                     TQASIAITAGLAAIGLVGKNGDNNGSNSL"
     gene            34038..34478
                     /locus_tag="HOJKBBAO_00045"
     CDS             34038..34478
                     /locus_tag="HOJKBBAO_00045"
                     /inference="ab initio prediction:Prodigal:2.6"
                     /codon_start=1
                     /transl_table=11
                     /product="hypothetical protein"
                     /protein_id="X:HOJKBBAO_00045"
                     /translation="MDRIVYKSLKNYKYELLLPYWFQTNIKMEKQIRIETTGIKTFVS
                     LNTDGLLRIEAGYAWDGPSGPTFDTKSFMRGSLVHDALYQLMREEKLDHIKYRDTADQ
                     ILKKICLEDGMGSFRAAYVYRFVSWFGGSSAKPTDETKEYILAP"
     gene            34592..35272
                     /locus_tag="HOJKBBAO_00046"
     CDS             34592..35272
                     /locus_tag="HOJKBBAO_00046"
                     /inference="ab initio prediction:Prodigal:2.6"
                     /codon_start=1
                     /transl_table=11
                     /product="hypothetical protein"
                     /protein_id="X:HOJKBBAO_00046"
                     /translation="MPVPKSEDPEFDIQKYKPTKLEYLNPNTFKFDDSLHPFDIPKGE
                     KYEELKDSIKRLGVLQIVFLRHDWTIIDGRTRSAICQELDYYVPAIRFQKELPPGKEQ
                     EIIYHLIFTGRNVSAGDRDAAIEKRLGEMLMKATIKSVHQLTGIHESTLKKLRVKIQN
                     RKRFENIGVSEQKLKEGLRYYIKWDKYRQQENEAKSERQKLETKLEEIAPMSWWRKKG
                     WEDKKGSG"
     gene            35361..35642
                     /gene="higB-1"
                     /locus_tag="HOJKBBAO_00047"
     CDS             35361..35642
                     /gene="higB-1"
                     /locus_tag="HOJKBBAO_00047"
                     /inference="ab initio prediction:Prodigal:2.6"
                     /inference="similar to AA sequence:UniProtKB:Q9KMG5"
                     /codon_start=1
                     /transl_table=11
                     /product="Toxin HigB-1"
                     /protein_id="X:HOJKBBAO_00047"
                     /db_xref="COG:COG3549"
                     /translation="MIVQFRDKRDKLIYEGGSDKRFQPGVCRKITEKLREIDAAHEID
                     DLKFPPSNKLHPLQNNRIGQHAIWVNGPIRICFRWNDGNVIIEFIGDYH"
     gene            35655..35948
                     /gene="yddM"
                     /locus_tag="HOJKBBAO_00048"
     CDS             35655..35948
                     /gene="yddM"
                     /locus_tag="HOJKBBAO_00048"
                     /inference="ab initio prediction:Prodigal:2.6"
                     /inference="similar to AA sequence:UniProtKB:P67700"
                     /codon_start=1
                     /transl_table=11
                     /product="putative HTH-type transcriptional regulator
                     YddM"
                     /protein_id="X:HOJKBBAO_00048"
                     /db_xref="COG:COG3093"
                     /translation="MSKKYNPHPGAILKNYLDEIEVSQYRLAIETGIPRSNLSNLVLG
                     KRSITPEIALRLGKFFGQTAKFWLNLQNTYDLFEAQNDHGKEIEKIRKYNEAV"
     gene            36028..36285
                     /locus_tag="HOJKBBAO_00049"
     CDS             36028..36285
                     /locus_tag="HOJKBBAO_00049"
                     /inference="ab initio prediction:Prodigal:2.6"
                     /codon_start=1
                     /transl_table=11
                     /product="hypothetical protein"
                     /protein_id="X:HOJKBBAO_00049"
                     /translation="MMISYPAILTEDKNEGGYTVEFPDLPGCITEGDTLEEALAFAKD
                     ALSLYLESIDSRKIKIPRPSERKGKNVFQIRPERKSGLRFS"
     gene            36338..36691
                     /locus_tag="HOJKBBAO_00050"
     CDS             36338..36691
                     /locus_tag="HOJKBBAO_00050"
                     /inference="ab initio prediction:Prodigal:2.6"
                     /codon_start=1
                     /transl_table=11
                     /product="hypothetical protein"
                     /protein_id="X:HOJKBBAO_00050"
                     /translation="MKNKFEKDLESKIESSKSVSEKRKEEIYRLFEAIKNSASVPFRE
                     SEFWKKHGHLATPGTHMRTYREIAGWSQTELGQKLGGIARSHISEYESGKRSIDKDVA
                     KKLAKLFKTSVEIFI"
     gene            36757..36963
                     /locus_tag="HOJKBBAO_00051"
     CDS             36757..36963
                     /locus_tag="HOJKBBAO_00051"
                     /inference="ab initio prediction:Prodigal:2.6"
                     /codon_start=1
                     /transl_table=11
                     /product="hypothetical protein"
                     /protein_id="X:HOJKBBAO_00051"
                     /translation="MNKVIISPKYQIVIPKEIREKTGLKVGGHLEIIHYGNRIELIPI
                     EPIKKLKGFLKGMDTKIEREGDRV"
     gene            36960..37334
                     /locus_tag="HOJKBBAO_00052"
     CDS             36960..37334
                     /locus_tag="HOJKBBAO_00052"
                     /inference="ab initio prediction:Prodigal:2.6"
                     /codon_start=1
                     /transl_table=11
                     /product="hypothetical protein"
                     /protein_id="X:HOJKBBAO_00052"
                     /translation="MNVVDSSGWLEYFAETKRAEYFAGAIEKTESLLVPVITLYEVFK
                     KILLERGEDNALRAIAHMQQNKVVGLDASLAITAAKLSCDHKMPMADSIILATARQYN
                     AILWTQDDDFKGLHGVNFFPKK"
     gene            37349..37573
                     /locus_tag="HOJKBBAO_00053"
     CDS             37349..37573
                     /locus_tag="HOJKBBAO_00053"
                     /inference="ab initio prediction:Prodigal:2.6"
                     /codon_start=1
                     /transl_table=11
                     /product="hypothetical protein"
                     /protein_id="X:HOJKBBAO_00053"
                     /translation="MEHSKVEPIDQVESTVAECRKILIEYIRSSGTLRQIEKWTKKSN
                     GNIANYINDKKKVHVETLIKIAKQIRDNKE"
     gene            37706..38041
                     /locus_tag="HOJKBBAO_00054"
     CDS             37706..38041
                     /locus_tag="HOJKBBAO_00054"
                     /inference="ab initio prediction:Prodigal:2.6"
                     /codon_start=1
                     /transl_table=11
                     /product="hypothetical protein"
                     /protein_id="X:HOJKBBAO_00054"
                     /translation="MAPKSQEDKKMKTATFQSRLKNLEKKYLDWCAKAYHYNSDDYLW
                     HESLATGRIFFFKKSNTIVENCFYNGPTAYKTPTAYLKYLKSIFESNVSQKWHDDLVQ
                     RDVEANLSI"
     gene            complement(38441..39154)
                     /locus_tag="HOJKBBAO_00055"
     CDS             complement(38441..39154)
                     /locus_tag="HOJKBBAO_00055"
                     /inference="ab initio prediction:Prodigal:2.6"
                     /codon_start=1
                     /transl_table=11
                     /product="hypothetical protein"
                     /protein_id="X:HOJKBBAO_00055"
                     /translation="MEENYVGEFIPRAVINTKLSRGLRDLLAKITLLDIAGRCEGKGG
                     CYAGNEYLATCLSMATTTVAKYISRLRKAGYIEQVSFDGRVRVIRSTLHDAVVMERAQ
                     YKISKTALANNPSQPRTNGQDRGVQQGRAAWDKRSVAVRTKEESKKTLNVSGPQKNKF
                     EPTWNGLLDWSKERITPSSYRTLENTKVNLNSNQLTVYSPVSKSLSIIISKYFSEEVK
                     NKVDVKFSEVGVGEVKNVA"
     gene            complement(39536..40093)
                     /locus_tag="HOJKBBAO_00056"
     CDS             complement(39536..40093)
                     /locus_tag="HOJKBBAO_00056"
                     /inference="ab initio prediction:Prodigal:2.6"
                     /codon_start=1
                     /transl_table=11
                     /product="hypothetical protein"
                     /protein_id="X:HOJKBBAO_00056"
                     /translation="MKNERKKNAILGQRTGFARTEKSFEITNLDNIVTELNRLHQSIL
                     TAGKNMVRFAVEAGEILTKKKDELEHGEFIPWVENNLNFKIRTAQRYMKIFEKKDQIN
                     ASALTHLEDAYKLIAGPVTEEKELNSIADNIDPKEVYKKFRSGYKLGQKEKNFLKEFL
                     INKREKILSKANQQVTSIDKDLKLL"
     gene            complement(40090..40812)
                     /gene="soj"
                     /locus_tag="HOJKBBAO_00057"
     CDS             complement(40090..40812)
                     /gene="soj"
                     /locus_tag="HOJKBBAO_00057"
                     /EC_number="3.6.-.-"
                     /inference="ab initio prediction:Prodigal:2.6"
                     /inference="similar to AA sequence:UniProtKB:Q72H90"
                     /codon_start=1
                     /transl_table=11
                     /product="Chromosome-partitioning ATPase Soj"
                     /protein_id="X:HOJKBBAO_00057"
                     /db_xref="COG:COG1192"
                     /translation="MKIICLASMKGGVGKTTIDVFLAQAFFQLGFRVLVVDMDPNNNL
                     TDYFLRAISVGAISSQNIKHVLTGRIPIEEAIYKTDFGVDCIPATPKLASINSELNND
                     FGSVVVFEKSLRGLPYDYVILDSPPADCFELRTSLYVSDLVLCPISYSRWSLQGYEIL
                     DEMIGNNLKAGKNTKLICVPSNVSPKKSENIMDIGAEIPITATHISRNESLENAVTLG
                     TKIKANSNAAIQFIELGKEISK"
     gene            41371..41673
                     /locus_tag="HOJKBBAO_00058"
     CDS             41371..41673
                     /locus_tag="HOJKBBAO_00058"
                     /inference="ab initio prediction:Prodigal:2.6"
                     /codon_start=1
                     /transl_table=11
                     /product="hypothetical protein"
                     /protein_id="X:HOJKBBAO_00058"
                     /translation="MITTQEAKLEKFCLTYINQACEKFGKQSLSQQIASEPFVQKHGS
                     GDQYLDIMLGRYYESKRHRKSNIDKLLEICGRISKLDNTPLTGNMSHSYHTKDKTN"
     gene            41902..42621
                     /locus_tag="HOJKBBAO_00059"
     CDS             41902..42621
                     /locus_tag="HOJKBBAO_00059"
                     /inference="ab initio prediction:Prodigal:2.6"
                     /codon_start=1
                     /transl_table=11
                     /product="hypothetical protein"
                     /protein_id="X:HOJKBBAO_00059"
                     /translation="MTPHSTAKTAKLSEEALGRLYYSNEPSVDNFSLLRYKKTFESLL
                     SNGTADEQDVAALGMVYYNLNDRNNFSKLLLEHIDRFNSIPLLIIYVLGKLNKRWRGD
                     ESSKDILAYWFNHHLNAKQLPVEFVLHFDSLPFLRDLYTLKHRLLVMASISKDYVVTL
                     TAGPLKYETPYELIPDENMTYQFTKDIGIDIANKTFTKEKKEFLEYYMGTDALDSALM
                     HLTPKSVSSFPDRSEYFTANI"
     gene            42662..42886
                     /locus_tag="HOJKBBAO_00060"
     CDS             42662..42886
                     /locus_tag="HOJKBBAO_00060"
                     /inference="ab initio prediction:Prodigal:2.6"
                     /codon_start=1
                     /transl_table=11
                     /product="hypothetical protein"
                     /protein_id="X:HOJKBBAO_00060"
                     /translation="MIRSNWNMIEQDRNFRKSYIDLIKKLNPIVVRSKQFEEAFILED
                     KSIVYLTMEFNCNGKENIVYIVNLEQPNAP"
     gene            42927..43073
                     /locus_tag="HOJKBBAO_00061"
     CDS             42927..43073
                     /locus_tag="HOJKBBAO_00061"
                     /inference="ab initio prediction:Prodigal:2.6"
                     /codon_start=1
                     /transl_table=11
                     /product="hypothetical protein"
                     /protein_id="X:HOJKBBAO_00061"
                     /translation="MRLYLVSNWAKVKVSYFFETRIKYASDNLRPDDDCAEKKDNRLT
                     FRIR"
     gene            complement(43133..43555)
                     /locus_tag="HOJKBBAO_00062"
     CDS             complement(43133..43555)
                     /locus_tag="HOJKBBAO_00062"
                     /inference="ab initio prediction:Prodigal:2.6"
                     /codon_start=1
                     /transl_table=11
                     /product="hypothetical protein"
                     /protein_id="X:HOJKBBAO_00062"
                     /translation="MRHKDKGQGKRLGVILEETNLLSKELAAACDAFPEVISLYLSNK
                     RDIPFDLAYKIMLNYGYSPFWLIFGDGEKFVSKDLLESLTQNQIETIYEIDRNRVFNR
                     RLDESGFRPMIERLLELDERERKIFLSIFDRFFPGRRQ"
     gene            43763..44650
                     /locus_tag="HOJKBBAO_00063"
     CDS             43763..44650
                     /locus_tag="HOJKBBAO_00063"
                     /inference="ab initio prediction:Prodigal:2.6"
                     /codon_start=1
                     /transl_table=11
                     /product="hypothetical protein"
                     /protein_id="X:HOJKBBAO_00063"
                     /translation="MAIAVLVSFFIFWLGIYVYRNSIQSESAQKWFLLFAAFSSSWIF
                     LLWFRSIILIEYRFAANHFTLVIALFVPYLFFRFIKSIFNPRYKLSRGGLVINTVLIA
                     YFLYCAVTRQFAQTLDVNNFAFKPTINYHIFIIYCATYFIGSLVVLWLEVRRYQQHKI
                     QAILITTGTLIAVAICVLFVYILPLQGIFLAPYSAIGVAIAGLFFAAAALLGNALITN
                     ATIESGDPVPRFSRTVVLLVVVIYKYVDPVEFLILAYKLEKTNKRLWGLFRALYLEDV
                     DIGAHIQKTAKEITMESNL"
     gene            complement(44941..45066)
                     /locus_tag="HOJKBBAO_00064"
     CDS             complement(44941..45066)
                     /locus_tag="HOJKBBAO_00064"
                     /inference="ab initio prediction:Prodigal:2.6"
                     /codon_start=1
                     /transl_table=11
                     /product="hypothetical protein"
                     /protein_id="X:HOJKBBAO_00064"
                     /translation="MSPIKAEWNVLRNFWTYLISTTTVNLKAVCYYCQFNEGHNN"
     gene            45143..45694
                     /locus_tag="HOJKBBAO_00065"
     CDS             45143..45694
                     /locus_tag="HOJKBBAO_00065"
                     /inference="ab initio prediction:Prodigal:2.6"
                     /codon_start=1
                     /transl_table=11
                     /product="hypothetical protein"
                     /protein_id="X:HOJKBBAO_00065"
                     /translation="MQTVKQSGIHPYKREDITYVRPSPIQASKSAISNFAERIAQKLQ
                     FLPGDTFDDVILRLGGKIHYLYPEQLEATESGSILVHRVCDFEIFLSSLTGALRDRFT
                     IAHELGHYFLHSDQGETPIQVERNGSDRLEWEANWFAAAFLMPESDVKTSWEKYKNIS
                     VLSTHFQVSYSAMSVRLQNLSLI"
     gene            45705..46640
                     /locus_tag="HOJKBBAO_00066"
     CDS             45705..46640
                     /locus_tag="HOJKBBAO_00066"
                     /inference="ab initio prediction:Prodigal:2.6"
                     /codon_start=1
                     /transl_table=11
                     /product="hypothetical protein"
                     /protein_id="X:HOJKBBAO_00066"
                     /translation="MPSPSSNLSLFISIDLVGSTAFKNGYRKIGNEQPWLDFFESFYR
                     DVPNQLKSFIGAEKSYCPIIWKTVGDEIVFTCSITKKDQCKNIILGLYNTIIKYHREL
                     ALRGLSLKIKATAWLVGFPVINAKIKIEDGSGVRDDYIGPSIDIGFRLTKYADSRNLI
                     ISVELAYVLSDTLTSSDEDTLLGGLFLEKEEILKGAFNGIPYPIFSIKIQDEFEKSRL
                     NVFKKTKVENVDLKNYCKEYIKQVNDPYVIVLPYIKCQNEEPYNGIPEAHEEVIQNLL
                     KKEMGDYEKNRKPEGILETGEEKLEVSDEIKKLNN"
     gene            46715..46939
                     /locus_tag="HOJKBBAO_00067"
     CDS             46715..46939
                     /locus_tag="HOJKBBAO_00067"
                     /inference="ab initio prediction:Prodigal:2.6"
                     /codon_start=1
                     /transl_table=11
                     /product="hypothetical protein"
                     /protein_id="X:HOJKBBAO_00067"
                     /translation="MDYKNRLSANPNVMLGKPVIKGTRITVELILERLGEGLSIEEIL
                     TATPGIVRDDILACLSYSSEVISRESLLAS"
     gene            46929..47291
                     /locus_tag="HOJKBBAO_00068"
     CDS             46929..47291
                     /locus_tag="HOJKBBAO_00068"
                     /inference="ab initio prediction:Prodigal:2.6"
                     /codon_start=1
                     /transl_table=11
                     /product="hypothetical protein"
                     /protein_id="X:HOJKBBAO_00068"
                     /translation="MQVNILADENVDFRIIQELRNSGHSVKSVLEDYRGYSDSEILNI
                     AKEFNSIILTLDKDFGEWVFAHKASPLGIILLRYHPKDFLEITKTLLKLINQYGSDLS
                     GKFAVLTISKVRIREIHL"
     gene            complement(47307..47702)
                     /locus_tag="HOJKBBAO_00069"
     CDS             complement(47307..47702)
                     /locus_tag="HOJKBBAO_00069"
                     /inference="ab initio prediction:Prodigal:2.6"
                     /codon_start=1
                     /transl_table=11
                     /product="hypothetical protein"
                     /protein_id="X:HOJKBBAO_00069"
                     /translation="MNTPGERIKYIRTEGTGQKISQDEFAKSIGISQELLSQLENNKR
                     DLTDRITIVIELKYGFRKEWTHKGIGPEKNTTPLNVTEAEKELIEKGIILSRKIINNP
                     TLCEIAEILVKIQPEDLKKIKTIIETFLK"
     gene            48321..48578
                     /locus_tag="HOJKBBAO_00070"
     CDS             48321..48578
                     /locus_tag="HOJKBBAO_00070"
                     /inference="ab initio prediction:Prodigal:2.6"
                     /codon_start=1
                     /transl_table=11
                     /product="hypothetical protein"
                     /protein_id="X:HOJKBBAO_00070"
                     /translation="MAIEKKLITEAIKRRRQNMDTEAADREMLIQYIRQFVDSQRGNQ
                     KLLAEASSIPQNKISSLIRERSFSPGMDTIIKLAETIQNIQ"
     gene            48717..48959
                     /locus_tag="HOJKBBAO_00071"
     CDS             48717..48959
                     /locus_tag="HOJKBBAO_00071"
                     /inference="ab initio prediction:Prodigal:2.6"
                     /codon_start=1
                     /transl_table=11
                     /product="hypothetical protein"
                     /protein_id="X:HOJKBBAO_00071"
                     /translation="MKNIHDVITNRKNCLRSEAEEKEYLIDYIRKFVDAKRGNQKLLA
                     EASGIRQSTISNLIRNAGPSPGMEVIIALAEEIQKI"
     gene            49121..49384
                     /locus_tag="HOJKBBAO_00072"
     CDS             49121..49384
                     /locus_tag="HOJKBBAO_00072"
                     /inference="ab initio prediction:Prodigal:2.6"
                     /codon_start=1
                     /transl_table=11
                     /product="hypothetical protein"
                     /protein_id="X:HOJKBBAO_00072"
                     /translation="MAAKKEMIDQAIERRQHCLNTSESDRTLMIEYIREFVEQKRGNQ
                     RRLAEASSVPESRISNLLKNTGVSPGIEIILILAQNAKKLLSQ"
     gene            49798..50067
                     /locus_tag="HOJKBBAO_00073"
     CDS             49798..50067
                     /locus_tag="HOJKBBAO_00073"
                     /inference="ab initio prediction:Prodigal:2.6"
                     /codon_start=1
                     /transl_table=11
                     /product="hypothetical protein"
                     /protein_id="X:HOJKBBAO_00073"
                     /translation="MSKESQQKTILAIVKKWQDCLHTEEPDRKMLTDYIRNFVESKRG
                     NVALLSRESNIAVPVISNLINESKTPPSMKRILILVETIQKLTKS"
     gene            50135..50512
                     /locus_tag="HOJKBBAO_00074"
     CDS             50135..50512
                     /locus_tag="HOJKBBAO_00074"
                     /inference="ab initio prediction:Prodigal:2.6"
                     /codon_start=1
                     /transl_table=11
                     /product="hypothetical protein"
                     /protein_id="X:HOJKBBAO_00074"
                     /translation="MNPDTDHQMDALRNIVQLSQDVQAVRNWIDASERISEIPLTEED
                     NKLIEDSLDDVMRTVEKQKQNVKESRARLRALFVSYRQTIRYLKGQVKERDEALMVLR
                     AETDAMADVITDIKKSYRVDEVA"
     gene            50512..51393
                     /locus_tag="HOJKBBAO_00075"
     CDS             50512..51393
                     /locus_tag="HOJKBBAO_00075"
                     /inference="ab initio prediction:Prodigal:2.6"
                     /codon_start=1
                     /transl_table=11
                     /product="hypothetical protein"
                     /protein_id="X:HOJKBBAO_00075"
                     /translation="MEENSIIIKPDNPVEQMRQATDVAGACREIVNRTVQEIQGKKYV
                     RVEGWQAICNAHGCAASSGSVERVEGGFRAIGQIRRRSDGVIIAEAEGFVGDDESSWS
                     GKPEYAKRAMAQTRAISRACRSAFAHVLVLIDENLLTTPAEEVPASDANPSAETSKKS
                     NTTKPTEVSPETPIGKPASKEHKEAFFKTNGKATFISNFGVEILKIDGTYLYVPVGSY
                     KKQQAGQPIDLTPPASSPKTNSEKRVNGRSTREPASIVEVSSSRISRLIGHCLEDTIC
                     DLDDRGLWNDTEEDFPY"
     gene            51393..52250
                     /locus_tag="HOJKBBAO_00076"
     CDS             51393..52250
                     /locus_tag="HOJKBBAO_00076"
                     /inference="ab initio prediction:Prodigal:2.6"
                     /codon_start=1
                     /transl_table=11
                     /product="hypothetical protein"
                     /protein_id="X:HOJKBBAO_00076"
                     /translation="MIPNYPKIRRSEKLREKLDQYGIEHLSASSLNEYINDPAKWVMK
                     YILKIKTTSPAMWRGNAIENAMKNIILANDGGQEYTLENAISTGIKVFEQEEKNWLTS
                     RDGEVSENYSEKREKEFEFIEPSIRAGFDFFKAFPRASFQRRFDYDLGIEVRAIGYID
                     FYLDGVGIIELKTSKQIPTELKDSVRRQVALQCVATNSDAQIVYLSRPTKNKSHEGIR
                     IFDMKLQEAERLVDDYRMAARSIRRLLMNTSTVEEIIEFVFPNYDSFLWDEEEKEIAR
                     KIWTFGKVA"
     gene            52345..52995
                     /gene="lpxD"
                     /locus_tag="HOJKBBAO_00077"
     CDS             52345..52995
                     /gene="lpxD"
                     /locus_tag="HOJKBBAO_00077"
                     /EC_number="2.3.1.-"
                     /inference="ab initio prediction:Prodigal:2.6"
                     /inference="protein motif:HAMAP:MF_00523"
                     /codon_start=1
                     /transl_table=11
                     /product="UDP-3-O-(3-hydroxymyristoyl)glucosamine
                     N-acyltransferase"
                     /protein_id="X:HOJKBBAO_00077"
                     /translation="MSKILLYVDGKGWEEFRLSDKEELEKRNITIGSEAIIGHRVIIG
                     HRAIIGHRAEIGHRAIIGHRAKIGDRAEIGDEAIIGSEAKIGYRATIGDEAEIGDEAI
                     IGHRAKIGDRAKIGDRAKIGYRAEIRHRATIEQGVTVKSIIFSGSMHVVSYWGEDRIQ
                     IGYKSKSIAEWIDCYKNIKASEEYSNEQIEEYRQYISFISEFHKSEIKELEKRNIS"
     gene            53233..53487
                     /locus_tag="HOJKBBAO_00078"
     CDS             53233..53487
                     /locus_tag="HOJKBBAO_00078"
                     /inference="ab initio prediction:Prodigal:2.6"
                     /codon_start=1
                     /transl_table=11
                     /product="hypothetical protein"
                     /protein_id="X:HOJKBBAO_00078"
                     /translation="MEPSLKFLIGLTAISVVSVFYFLQWLHGRSEDYDADDLIQKWSH
                     IRKSYLTQEDAALKAANSTDKAKNTKPVSFLDPTRRHKGQ"
ORIGIN      
        1 atgagtaatg acaacgtaat tagaatattt cgaacaaaca aaaaagagac gttttacaaa
       61 accatcaata cggaattctt ttttgttcct acgttgtcgt tagaggccaa gggcttactc
      121 ggaatttgcc tctctcgtcc ggacgattgg gcaattcatt tcggtgagat ggcccgacat
      181 tcgtctaacg gtgaaacgtc gcacaggtct gcgtggaagg accttgaacg tcacgggtat
      241 tttcatcgta atcgttaccg aaacgctgct ggtcaattca tccacgaata caatgcttac
      301 gaacacccat cgttaaaccc tcatttttcg ggaattgttg aaataccgaa aaagagaaat
      361 aacccagacg tgaaaatcac gtctggacca gaaaatgcgc aaaactccag acgtgatttc
      421 ccacatgtgg aaagccacga gtggaaaccc acgcctggga atccacctgt ggaaaatcaa
      481 acactactaa atattaatca acctagtata gatttaccta atacggaaaa actaagtacg
      541 aatgaaccta gtacaaagaa agaaaaagaa atttcttttt ctgaaactat tacatttgta
      601 aacgtttacg aaaaaacaaa ggagcttctc gcttcgagga atatcgaata cgttcatact
      661 gttggaaaag aaacctctgc tttaaattgg tttatgactt ctggtctttc ggctgataag
      721 attatagaag ttgtatctaa tcttatacgg atcaaagagt ctaaggaatt caaagacgat
      781 cttaaatttt ggaaaccgat tccgatcaca attgcatctg caaaatctta ttacgaaaaa
      841 atacaatcaa ctatagtcgc gctaaagttg ccatcctcgg aacgaccaac acaaactaat
      901 caccaaccag attttgaata cttcgaggat tatatccagg cacaaaaaat atcatcgaca
      961 acaaaacagt ttatcctaag tgcaaaatca ccggaggagt attacgatcc aaattcgaca
     1021 aaccctaaaa ttacatatgc gaaatcattt tacgaaacat tcaaaaaatc taaacaagac
     1081 aaaggggagc catgcaagtt caaacggcca acagcagcat gacgaacgaa caattgggag
     1141 cgtcaatccg ttggcatctt aacagtggat atagaatcga gcgaacatac gagatttttg
     1201 caagacgagg agcaacgtta gcgctcgtga ctgagatcta tgagaaaatg aaaagtgaac
     1261 gtgccgaact ggcgaggaga gggaaatagg ggatggattt cttagataaa acaggcagag
     1321 ctattcaacc gggagacaca ttgaaacttt accatttcac tggtccaaga aggaagaaat
     1381 tctatatgta caaatacgtt ttagatttca ttgaactcgg aaaggacaag aggataggat
     1441 taagaatact gcatttatcc tatcctctga atccagattc gagctatttt aatgtgattt
     1501 gtgatgataa aattcacgac gactttgaga tagttcaagg caattccgat gggtacccca
     1561 tcgaagaaag gaaattgatt aagaagaata aaaaatgaaa gaacaagcaa tcaaagaacg
     1621 accaatcttg ttttccagca acatggtccg agctattttg gacggaaaca aaacgcaaac
     1681 acgaagatta tctggactga gggagattaa taaagatcca gataactggg agtttgttac
     1741 cacttcgaat agcgcaatca ccctgaccga caagtttttt gttctcttcg tcaacaaaaa
     1801 catagagcaa agtatttggg ttaaatgccc cctcggcctt gcaggcgatc acctttgggt
     1861 gagagaaaca tttggaagaa ctcaaaacgt aagtaatctt gaaaactggc ctgggcgttt
     1921 tcataagagg gttgatgaag acacagttta tatttatcga gcagacgacg gctggtggga
     1981 atggacagat tatggcgggt ttccgacgga aaaaagtcat tggaaaccgt cgatccacat
     2041 gccccgagag gcatctcgaa taacattaga aataaagaat attcgagtgg agaggttgca
     2101 ggatatatca gagtccgaca cagaggctga ggggattaaa ttcatgcgag atattccaga
     2161 cgcggacgaa agtttaactg gcaaacaact atttgaagtt ctttgggaat ctattaacag
     2221 cctaggatct tggaaacaaa acccttgggt ttgggtgatt gagttcgaaa aaaaatgaga
     2281 ccacaacccg aagtcacact agatcaattc ctttccgcgt ttgacgaggg cgtaaagaag
     2341 gctgtagaga aacctactgt agtgcctaac gtgcgcgttg aggatcgcgg gtttttcacg
     2401 gaggagcgat tctacagagt cgagtcgcgt aaaacgggtg agctgtgttt tgcgtctcgt
     2461 tgtcttgaac aaacagcaga acgcgacggt tgctatcagg ttactcgtta ctcagatcac
     2521 agacgtcgct gggtaacgac agaggaattt acccagcaat ttcggagact caaaggagtt
     2581 ccggaacgca tatacgttag tgacgcgttg ggagtaaggc ttgattggaa gaaaacggca
     2641 attgaagagg ataacgtggc gagtgctttg ttgtggagtt ggtttaatag cgtgaaaaag
     2701 aacaaacaga gtagagaggt tgcgtaagtc gatgattgtc gcaaaaaatc aaagaggaaa
     2761 attttcggaa acggggtcgc tggaatgact gtcgagctta agacaaaaat aaaaccggta
     2821 tccgtaaata gaagatacgg cctttcaaag aataaaaaaa agttaatatt atcaaatgat
     2881 tatagatctg ttaaagaagg attacaatat gattttagat cacaatgctt atgtggtcca
     2941 gtaatcttga acgaatgctc tgtggaaatt catacacctt atgaacgtct tgatattgat
     3001 gcaattgcga aaattctttt agatgcgatg aatggaatcg tatataaaga tgataagcaa
     3061 gtttatcgtt tggtgatgga aagaaaaatc cgtgacgata taagaatcgt tgtgacggag
     3121 agggaaggaa tatgaacttc gaagtaggta aattttataa aatcccttgt gctgaattaa
     3181 taggacctaa aggcaaaaga gttttagtcc cagttaatgg ccctgagcat tcagatccac
     3241 aattcggagc gaaggaggat cattatcaca ttgatgcgag gttcatttca gaaaattcta
     3301 atgaacaatt ttccattcaa tccggattta caaacaaacc aatctggacg ggtcaaaaaa
     3361 atataatctc cggagaacgg ttttctttcc aggggattat atttaagagg aagctttgtc
     3421 gttcgaatgt tacgggtctt cttgggccaa acccatcgga ccgtgcaccg gaacttgaga
     3481 aatacaaatc gtgggcaaaa ggcttctttg ggaaaaagtg ccatggcaag agatgcccac
     3541 atctgggaac ggaactcatc gaggccaatg gagttaaatt ctgcccactc catggtctca
     3601 aatcagacaa agcgggcagt aagattgtgg gatatttttt gccagaacaa ggagtaggaa
     3661 agatatgaaa attcatattt gcgacatctg caataaacat gagcaatgga atgactcttg
     3721 gtcatgggaa ggtgaccttg aagattttcg agacgaggtg acctttaagg tttgttctga
     3781 aaaatgcaaa ttaaaatcag aaaaaatggg aaagaaaaaa atatataaaa aagcctcagt
     3841 aaacagattt aatgagagag aaataaaccg acctcaagga atagtaaagt catgaaagat
     3901 atgaaagtgt ttttaattaa tgattacgaa tattgggcgt caccgtcttt acgacaactt
     3961 gcacgttatc tcattgctgg cactagtgag tctgttaagg agtttctttc agaaaacgta
     4021 ttagaaattg ttgatgcaga cgaacagtat gtttgcgaaa ttgatgaggc aacgcaagat
     4081 tttatgagat acggtgaaac agaagaagat cgatattggt tggaaaaatt gggggcagta
     4141 gtcaccttta gacgttatat agaactttgt atcgactcgg gccatgatcc aaattgtcct
     4201 ttccccattg cctgtaggga ttgaagccat gatcgtaatt aaagttgaaa tctggccgaa
     4261 cggcgacgag tcaaaagcac gtgagcattc gcgtgcgtat atagcaaacg acggaaagac
     4321 ggtaaaagaa acaaagggcg catacggatc gtatgacgca aggtttatgc agagccagga
     4381 ttttaatccg aagagagttt ggaagtcgag cagggcagag cgtatccata ggaagctacg
     4441 cggtgtttgg gatattgtct acgttgcgct tcggaatgcg ggaatggaag agaggaataa
     4501 gggatgaaaa taatagaatg tcattaaaaa taaaattctt acgcaagatt gtggatctta
     4561 aatacaatct tcagaagcta aggcaaacgg gtagtagtta taagatactt ggaaatattc
     4621 ttgattactc atttatatgc gtttacttaa atcacaactt tggtggttac ctgagaactt
     4681 ggcgtttgtt tatattaaat ttagattata ttaaatatag tgacgttcta tacaattatc
     4741 taatgattga atttggtata ttcgggtttt ggttaagtat ttggattaga ttgtgtggga
     4801 ggaaaaaaat agaatgtcat taaaaatcaa aacctggaga aagattgtgt atcttaaatg
     4861 gttcctcata cggttaaggc gtaatagtag tattaattta ataggtaaaa atccatttga
     4921 ttcatttata aatgtttact tggatcattc ttatagcctt acctctcaag acagtaaaca
     4981 tttaattaca ttaaatttat attattttac ttatactgag attccactca aacgtttggt
     5041 ctttgagttt ggtttattgg gagtttcctt aggtgtttcg atcagattgt gtgggaggtt
     5101 aggggaggaa taagtatgga tagagaacta aaaaaggatt tgaaaactgt aacgggattt
     5161 acagacgaag aactcgcaaa gcttgaaact gagttttcga aacttccggt atttccggat
     5221 ctgggatcag gtttttacgc ggtgtttgtt gagggagcgg ccgcgtatcg aaatatgcag
     5281 agggaattat gaacatttat ataattttgg aagattacga atgtgaagat gtcaaatgac
     5341 caactttgaa atcaccgaac tcatattaat ctacacagtt ttctggtccg tggtgggatt
     5401 cgccgccatc aggctctttg tttggcttcc gttgtggtgg gtggtgacaa agtattttgg
     5461 agaggataat caagatcatg agtgatgtta agacaagcct atcagagcag tattatataa
     5521 agcatatatt gcacactttt aagagcgaga agtcagtatt aatagagatc atgtattatt
     5581 atccaattgg accacaggta tcatttgagg ctagtggttg gggccatggt caacccttag
     5641 taaaaggtat attttatcga gataaaatag gagagatgac aaaatataaa gaaatcacat
     5701 tactaacacc gactgaaaga agagaactat catacaaaat atacgaagaa gtagataaag
     5761 ttttagaatt agtagaatag gattgatgtt gttaacataa aaaaataact caaattgaaa
     5821 tttggttgaa gaaatataaa cgttattata agcgaaaata aaaaaacttt agaggataaa
     5881 atgaatatca caataaaaac attagaaacc atagtatggc taattatcac accaatctta
     5941 gttttggtag ttgcgggaaa acaatacaaa ctacagttca aaaaaatctg gaatgtatcg
     6001 tctggaatta gtaaacaagc aaagagacct tccagatcaa aaccgaaaag aaagaatcca
     6061 aatctgttgg atagattttt aaagctgttt aactttagag ataaaaaaaa gaatgcagcg
     6121 cctaagaaaa aaactactcc aagacccaaa aagaaagcta ctaccactca caagcctaca
     6181 cccaagaaaa aagtagcaaa gaagaaacaa gctcctagac ctaagaaagt aaacgcgaat
     6241 ccagtcaaag acaacgaaga gacagtcgaa caattcaccg gtgatttctt cggcgagtag
     6301 ttaaaaatat aaagaggtta tgaataaaaa acatctacat actctttttg aattactaaa
     6361 atctagggga tatttgttct tttgggcaaa agctgcaaat caacagagcc cagatgtcct
     6421 gatgatttta gagcaacgga gaggatttgg cgcgctcatt ctctctattg ttctaaaaga
     6481 acaaaaaatt ttccgagcag gacaccgtac gctatttact actcatgagt tatcgtgtag
     6541 agacgtaaca cacaagaaac ttagcaaaag aaactattgc gcacggtttg cacaaggaga
     6601 ggagcaagcc ttgaagattg tagagtggta tcttgacgga gaaaggattc ctgcatgaaa
     6661 tcaaaacaaa agtctaccaa aaatctcaaa caaggtccag cacctaccca agacaataga
     6721 atcaagagat caaaatcagg aggatataag tcaacacgca cagaagtaga gcgtaggata
     6781 aaaataatcg aaaatctgct cctttcgggc ctggaaaagg atatagtgca ttattgtgcc
     6841 gaaaatttta atataaacgc ccgacaaagt aaaagatata aagcacgcgc actcaaaaat
     6901 atacgtaaca ttacagatag agatcgagag aacaatgtag cgagagcaat acacatggcg
     6961 acggttggct ataatcgagc aatgtcaaat gtaaaggccg caaatgcagg gccaaaatat
     7021 cttgatatat tttgtaaaat aacaggagcc tacgaaccgc aaaaaatcga tgtgaacact
     7081 agtatagatt tggtgcaact ggcgagagag ggacatactg agttaccacg aaaaaaagaa
     7141 tctatcacca gcattgatac tggcgaagac aattcaccgc aacgaacgta atcaaaaact
     7201 tacaatcgag ccaggtagtt tccagtggga gctatataac gaagcttggg atcaagatgt
     7261 tgcaataata aaatcaactc aatgcgggat tacggaatgg aacattgtta cgcagttggc
     7321 aatggccgaa ttcggacttg cacaatttac agtgtttccg acggaaccag ataggaataa
     7381 attcttatca ggtaaacttg agaaatcaat ttcttacgtt ccttactatc aagataaaat
     7441 caaaaaatcg gaatcgaaaa ttacagataa caaatacatg aaaatctacg ctgggaccaa
     7501 tcttgtattt gtaggttcga actccgaatc tggatttact tcagtcactg cagacgtagc
     7561 aacaatcgaa gaaatggaca catgcgatca aaaaaatata ggaatgaccg ctgaacgtct
     7621 atcaaactca gaatatagaa tccaaagatg gataggcaac cccacacata acggccgtgg
     7681 tatatcaaca aaacataaac attccgacaa gcgactttgg accatcaaac atggttgttc
     7741 acacgaaata cacccagatc cgttcaagca cttgctccat aaagagtcag gtatccccat
     7801 tgatccagat tgggaatggg gtaaagagcc tagattgatt tgtgataaat gccaccggcc
     7861 ctttgatcgt aaatctcctg gttactggac accaacagcc acggggagaa tactcggata
     7921 ccatatatca aaactattct caacgcaagt gtcgatggcc gaaatcgttg agcattatca
     7981 agagggcctt gcggatcctg atgcaatgca acgggtatat aacggagctt ttggattaac
     8041 atatacaacc gtagggacac aagtcacaga agagatttta aattctaacg ttgatcctac
     8101 ttataaattc cctaacacac ataagggccc atgcttaata ggtatagatc ctggatcgag
     8161 aatacattat acaatatggc atcaaaattt tgaacatgag cgttgggatt tagtttgtgc
     8221 agggtggacc cgtagcgagg agggcctgca tgatgtcatc gcgcaataca atgtccaatg
     8281 cggggcaatc gatgcgggtc cagagttgga actagtacgg agactaaaac aaaaatataa
     8341 ctggttatgg agtgtggatt acgcaaaagg tgccacgtca acacaaacca aggagattgt
     8401 acatttagca gagagacgaa tatctgttaa taggacgtac gaaatggatt ttgttaaatc
     8461 ttggttaact cgtaagtctg cacgtttacc cattggtata gataagcacg acagcgaggc
     8521 cttttaccaa atgatgcagg cgcctatacg taagtatgac ccaattcgat attgctacac
     8581 ttgggacgag ggatcgagcg atgatcacta ttaccatact attgtatatt ttcaacaagc
     8641 gcgcaaaatt tggctttaca atcgtaagaa gatgggtgag ccagatcgta taaaattatg
     8701 agcaagtcag aaaccgaccg aataccaaaa catacaatca tcactaagcc cgtaaaaatt
     8761 tataaaaata ctcaatgggc aaaatatcgt caggacggca gaagcgaaga gacaagagat
     8821 ggaatcaaag aacaaacaga gtaataaacc tcttgcagct gggcaaggtt gggcaatcta
     8881 ttcacccgaa tcgttctcgt cacgtttagc acaggcaaag gatgggacgt ggaaggaagc
     8941 aaaagtcaga ggattaaaca actggtttac tctcgaccct tggcaatgtc ttgatatttt
     9001 taaacttaat tataatgttt tttccatcgt ctctcaacga tctcaaatta tctctgggat
     9061 ggattataaa atcattccat cacgcaatat tgaggatgaa attgcagaag atcttaaaga
     9121 gctaaagtgg aaatttgatc aaattgatga ttacgataca aatacgtact ctaaaataaa
     9181 acgtgatatg tatgcaaaaa aaataagaga acatttagga ctctttgagt taaagacaga
     9241 tttatcaaat tttgattctg cattacgttt ttggagtaga agaatcaaga gagagactaa
     9301 cgcaagtgct agccaaatcg aagactggtt acaaattaca aaaagatttg agataaatga
     9361 gggtggagaa tttgtaaccg caaatgtaca agggttccaa gattttcttt tgcaatacgt
     9421 acaagatatg ctcattcacg ggcgaactgc gattcaaaac ccaaataatt attttgatgg
     9481 cctttgggtt ttacccggcg ggtctgtgta tcctatccca agtgagatcg taggacaaac
     9541 tgagttttac gtccaattga tgtatgggat gtcgggatat ggccaacaaa ttcctaagtt
     9601 ttttaatcca accgatttat caatgtctta ctatctccct aactctgcag ttgtgtatgg
     9661 attaaaacct ttggatgcgg ttatatacca aatccaagaa aattttaatt ttgcatcata
     9721 catggccgat catgcaaaca acgaaaagcc gcctgagtat gtcatctttg ttgtagatgc
     9781 aaagatggag ctaactgaca atttagatga ttttacaaaa acagattctg tggaattaga
     9841 aagacaagag gcaattttaa acgaaaaaca aaaagacaag gctgttagaa tattaaaaca
     9901 aactggatca gatgcaaaac tttttaattt atctaaagag aatactattg cagatcatca
     9961 agcaagagaa gaggtaataa aaaaaattat agcaagagta ttcggagcaa cccaaaacga
    10021 aatgggtgaa acggatacgg gtggaatgat tgcaaaagca ggagccgagg cgcaacaaga
    10081 actttacaat cggcaatcga taaagccaat tgcaaaatcg atcgaagagg tcctaacgtt
    10141 cgaagtctta ccaagtcgat ggggaattcg gaaggattta aaaggccgcg aaatactctg
    10201 gaactttaaa tttatgtctg ttgattcgga tatagacaaa tacacaaagg caaagattgc
    10261 aaaagattct ggatcgattt cggttaatga gatcagagag caagttttag gaatcgatcc
    10321 aacagcaaac ccagaggaca atcaaattac tcccgtgtcg ttaccaccgg acaataatga
    10381 tctcatgaag gcaataacgc aattaaaggt gcgataacag agtaattgtc gtaagcctat
    10441 gccattatat caaccgatat tacagagtaa ggaatttata aatctaacca gaagattggt
    10501 gactgaactt cgaactattt ttttggtcat gcaagatgag tccttaaaaa ttctcagaac
    10561 atcaatccga gaaagttggt cttttacaaa attcgaatcc gaactggata aattattcaa
    10621 agacaaccta tcctcatcag tgcaaattgt tgagaagcgt gctgtcggtg caaatgctat
    10681 tgattgggca agacttaaaa caaattacaa agataattgg tctggtgaca attaccaaga
    10741 attgatacac aagattatag ttgagaatca aaaaaagatt tcgcaatccg ttttaaaatc
    10801 agatcaagat cggttacata ataatttaaa caagattttg ccaaaaggaa ctgatactaa
    10861 aacacttaag attccggaca ttgattacgc attaaaaaga tcatccactt tgatcaaagc
    10921 cgctgataat tctaaactca tgtctattac gaggcgggaa gagattcgca aagtcataaa
    10981 aaacgttctc acagaaaatc cagtacaaac acaggccggt acaatccgta aggatatttc
    11041 gcgcaaagta gaaactggtc tccgtgatta ctttgatggc tataccaaaa actctccccc
    11101 ttacggcatt ccgaaaaact tacacgcgat tgcggtaaca gaaacacgat ccgtcgtaaa
    11161 caacgcacga cgagaatata tgcagatggc aaaggcggaa cttgaagacg agtgtacgat
    11221 tttaaaatca tgggtgcata acgggacgtt gtcaaaacac gcaagaagcc cacatgtaag
    11281 cctcgctaaa tctaggccca tagaattaga tcaaaaattt ttagtaaaaa gtgcggaggg
    11341 gaaaacgcat tttgcagacg gccctcatga ttatgctttg ccaccgagtg aagtgattaa
    11401 ctgtagttgt gagatcagat attcaatcaa acgcaaaaag aaaactctta attctaccga
    11461 gcctaaagat ataaaagatc atatctttga tacgtacaaa aggcatgctc ccccagttat
    11521 aaaaattggg ggagttgtat ttaggaaaaa gatttaacgt tttttgaatc gctccctagt
    11581 aacataaaag tagacacttt tttccgactc tcttaaaaat aaattcataa gacataaaaa
    11641 tttagttgca ttttaaaacc gcatctgatt agcctcggca ccgagaacta acgggaatta
    11701 ttttacatgc caacggctac aacaccacaa gtatataaga tacagtttga tatactaccc
    11761 gcatcagcag taacgcggaa agcgttacat ccacgtcgtg atccaatcac aaattgtact
    11821 acaatcaaaa aagatgcttc tggaagagag agacggtatc tagttggcac aagttccggg
    11881 ccaaagaaag acgctcacaa ggatgcgatg agcgaaaaat gtatcaaagg tttccagcag
    11941 caatcactag ataaaacaat cctcttagta catccacaca cagacaacct catcgaaaat
    12001 caaattggta tattagataa atctgctatt gatcaagatg gggaatggaa aactcaattc
    12061 cgtttatttg ataaatacga tttagaagat aatccagaat tttcaaagac catagtcgaa
    12121 aaagcaaatc agttttggat gatggttcga ggcgagggcg cttacagcaa accaacacgc
    12181 atctctcaat tttcgatcca gggtttgatg agagaagaag atgtattaaa aacaagtaat
    12241 ggtatagtga tagactggat cgagctggat gcggttgcag cagtaacaaa aggcgcatat
    12301 ccgcaaaatg actttcttac cgtcgaaaaa gcgcttaccc aatttatcaa aaaaggcgaa
    12361 ttacaagatg ctgttgtgca agatcaacag acccgtgatt tgtatgatga aaatcttaga
    12421 atcgactatg tgtttaggga caggtttaga gatataatcg aatccaaaga ttcgacagat
    12481 caaaaaagag agagaatatc aaatttgttt gatgaataca aacaactaac tatggactta
    12541 ttcgagaaat ataattacga attcccggat gatgataatc aaaaatcggc agattcaaca
    12601 tctgccacag gagaaaaaat ggcaaacgat tctacagaag attcgaacca agaggaaaaa
    12661 gaagatgctc ctgcaggtgg tgaaggcaat ccttctggcc aaaacgcaga cgcattaaat
    12721 caaatatcgc aatcattgga agctattctt gctgctatcc aagggatgca aggcactgct
    12781 caaaaggcaa acaaggaaga cgatgacaag cctcctgagt cagatgcgga cgaagacgca
    12841 aacaagaagg cgaacaaaga tgccggaacg atggaagatt cagaggttgg atctcttaac
    12901 gaagtgagta aggcgatcgc tcaaatcaaa aaacttccgt tatccgaaaa aaagaaatca
    12961 gaaatgattt cagaaattcg taaagcatca aatccgaact acgcagtcat gtcagaagta
    13021 gaagacatta agaaatcgtt aaacgaaaca aataatttgc tgaaagcgat ggctgaaggt
    13081 ttttcagaaa ttgcaattgg aaaatctatt acggaaacgg ttaaaaaatc tcaaacccaa
    13141 ggcaatggag cgcaacttgg taatgagaaa attgctgaaa ctttgaatga aacatttaag
    13201 ggcgaaaaac aaaagagtga aatagttacg aagtcctcag cgataggaga ttttaacaaa
    13261 gcattaagaa gtcttaaagg tgtaagataa tgataatcga tgaaataaaa aagaatttgc
    13321 atgatgcagt ccagcagatt gtaaaatctg cacagggaac aggggcatct gataacccat
    13381 ctctaatcgc acccgcgttt agcaaaaagt taacaaacat gattcagtac atgaatccga
    13441 tcagccagct tttaacggcg tcaccgttta aagctgaggg gatacctgga tcaacgaaat
    13501 atgtttatcc gaaattaact tctttgcgaa atccaggttc gtttggtggt gaaatgagcg
    13561 atggccaaat tcgtgcgtct aaatttgaga atgaagaagt tctgatcaag gcaaaaaaat
    13621 ctcgtttccg cgtttgggat cttggtaaaa aggcttccga ggattacgtt gatttagcaa
    13681 ttcgtcaatg gtctgccgaa gccgaagcga tttcgatcga cttcgcccta ggaattcttt
    13741 atgacaaccc gatccttggg aatccagcgg acaggactat tggcgcatgg gaagactcgt
    13801 tagacgtaag cattcaggcg aaccgtattg atagatctaa tagtggtaat ccaatgcttc
    13861 cgaacaaaat tgatattttc caggacgtca acactaggtc taaacgtaat ggcggcgagg
    13921 gtcacagaag agtttgggta atgagccctg aaatggttaa ctatctgagc caatttgcat
    13981 ttgatcaaac caccataatg cagccagtgg gctcatcgcc tagtgccgga aatatgttcg
    14041 aaacacatat tggcgtccac ccaagaacga tgcttggatt accgattatt gaaacgactt
    14101 taatgggtgg tggttacagc aatccaaacg tggatacaat gggagccgta gcggcaagtg
    14161 caagtgcctc tggaggcaat cttgcaaacg gaacgattta ttttgttgtg acgaagttga
    14221 ttagatgtct cggcaaaatt gattcgtttg tcggcgaaac aatggcgtct gcacctataa
    14281 tcgttaatct aaacaatgga ggaactacac aaaaagcaac attatctttt tctaaagatg
    14341 tagacgctct ttggtattac gtttatgcgt caactactgg tgcagctggt tcgtataaaa
    14401 aagttgcagt ggctccgggt cacatcctta atactagtgg tgatttttta gatttcacat
    14461 cttcagtaga cgtccgtacg ataaccgctg acgcttctgg gattccttcg caaggggtct
    14521 acggtagaat gcaggaggat actcccccga aagcatatca aggcgttaat cccgaaacgg
    14581 ttctgctttg ggatttggac gaagatcaag ggcttgggtc ttacaaatat ttggatgatt
    14641 ctccgaataa agattccgga tttgcgacga taaaagagat tactccaaga ggagattatc
    14701 aggaaatcct aatggtctcc tacggtgctc ctgtaaatcg attcgacaga acctctgcga
    14761 taatccggaa tctcaggagc cagtaatggg taaaatcgtt aaccaaaatt caagcaattc
    14821 tactgactcc aacgagtcag tagaatcagt tacagaaacc attgatcaat ctacggaaaa
    14881 tgattttact attccggttc cgagtgaacc ggaccaaaaa aatcaaaaag tcattcgctc
    14941 tggagaagat aaatttcgtg caaaacatcc aaccctaaca agtggcacag tatttattcc
    15001 gtatccgaat acagacaacc cgacagtcct agaattagat ggtggcatcg tctatcccga
    15061 agcgaaggag gttttagatt atctcgttcg tcgcgaaggc tggaaagatt tgtctgagta
    15121 tgcacgcgtt tacgatgaga tcacaaatct tccacaaaag aaaaccgttc tttggtattt
    15181 caaaattcct ggtgcccgtg acgacaacaa agtcacagga tcggttggtg tatcaacgtc
    15241 ggagggaaat aagataattg agttcaagga aaatattgtc gaaacaaacg atcgtaaagt
    15301 tgcagaacaa cttgcaagct ctggtttcgc tttattcaaa aaagatgaag tagatgctga
    15361 ctaacaaaga gcaactatct tttaaaacat tgtcaagact ctataaacat ggtcttgaca
    15421 ttttggatcc aatcaacatt ctcccagcgg acattacggg gatcgctcct ttaaatggcc
    15481 aatttgttgt tacgttggat ccaaatacgg agatagaaaa agtatatccc ggactcttgg
    15541 tgtatattgc agaatgcgag agttcgggat ttagatttgt cgaaagcgtt gaccagtcgt
    15601 cttacacaat aaccatatcc gatgtatatc agcaaaatgg gcaaagaggt agagcaatct
    15661 tttattctat tgatgctact ttgctggact cttacataaa gatagccata cgacaagcag
    15721 agacatttac aatgattccg atgtttcgcg ttgaagaatt tacggaatac agatcatcta
    15781 cgggcacaaa tcaaattata ttacaaagaa aaaaatacag atcaatcgaa tcaataaaag
    15841 cgataatacc aacatataca ccgggatatt atccaattgt gtccgttgca gatattgatc
    15901 aagactatgc gttaaatcgt ggaatactaa aaattaaatc cacttcttat gttgggacaa
    15961 atttgcccat gagaacattc ccaaaaaata caagcatcca aataagcgga acaattggtt
    16021 atgatgatat tgatatgcct caagatttac ttttggcaat cgaatatatg gcaagtgcag
    16081 cgattttgat agatgagcaa tcccgtaatg cagtgcctaa tacgttctca attgacgggt
    16141 tttctcagtc tatggatgtc ggcaaagaca taaaagcata caaatcccta gcgatcgggt
    16201 taatgtctgg gtatatctca agtacatcag gatcgtaaaa atgaatttta gtagaatagc
    16261 aagaagaaga acggaaaaaa caattcgcaa caacacaata ggccaaaccg ttatattcga
    16321 aaaccttaaa gaatcagata tagtcagagg aataaacggt gatattaaaa aaagaccagc
    16381 cggaaagaat gtagagataa aagcttttcc aatacaactt aacgcgggac caaaacaaag
    16441 agatagggta ggtttttcag aatccatcca agctattttt tatttttctg cacaggactt
    16501 tatggaaaaa gtatcagcca atccaccgga tatttgtaga tcaagaattt atgtaaactt
    16561 tggaacattc caaaaatact ttgaagtaga tacagcaaaa tattacggaa ctcttgcaaa
    16621 cgggtatcgt tacgttgtta ttggatgcgt cgaggtttga tcttatgtat atagacctcg
    16681 gatttaaaaa taaacaacag tacgaaaaat acaaaaagaa attccaggaa ctaccatatt
    16741 taacaatgac aacgttacgt gatggatcac gggaacattt agaggcaatc aaagggattg
    16801 tagtatctgg agtcagaaag aacaacctgg gatattcaag attatcgccg atgactataa
    16861 atattagaaa agcattgaat caaaattcaa aacctatctc cccttttgtc ggagataaaa
    16921 agatgctgga ttctttggaa attgttccag atgggaaagc ctttatgtta agaccaaatt
    16981 ctagatatgc agtatcaaaa tctaagtttg gcaaaatctc tagaatatcc tggaaacggg
    17041 tttggagaat tcaggagtgg ggtgcggtca tcccagtaac cgagaagatg aggaattatt
    17101 tttcatcgat cgggattttt ttaaaaagca ctacattgca acttgtaatt ccagcaagaa
    17161 gaccgttcca aagggcatac aatcgatata tcagatctca gatacgccaa gagatcaata
    17221 aggcaatgat aaacagatta aaacaattaa tgcgcccaac aaaatgaaag tgcaaataga
    17281 taaaatgcaa aacccatctg gttggactgt ccagttgcaa aatacaaatg aaccttattc
    17341 gctcacaggt gtggattacg aagaatgtag ggcctcttat ataccaggac agatacaagc
    17401 agagttaccg gcgggcgcaa tcttaggaaa agattttaat caaatacagg taaacgaaac
    17461 aaaatggatc tcttttacaa ttggtcttgt tttataccaa aatccaaata tgacatttac
    17521 tatatatagt aacggaaaca aaaggacgtt tgccttcgaa gtccaacaaa aatatacaac
    17581 ctatcgattt atcaatccat tcgaaacaat tgatagaatt gagttttcaa caactggcct
    17641 tattcggctt attataaccg atctcatagc gtacacaaac gattatccag cagatatata
    17701 tgctgcaatg atcccgttaa tccaaaaacc aattaaccat ttaccaaaac aaagagtcgg
    17761 aactgctaca gtaagagtag gagatacgtc aattcggttt gcggacatat gtttagttga
    17821 gagatacaca gccattgagt ttaacggaga gacgcatcat atcagagaaa aaaaaccaac
    17881 gggtaaaaac tttgaattga cttttaccga tttatttgat ggcccagtga taaggtcgga
    17941 cgccgtgaat acaccggtat tccaagtaat accggtttta ccaaacccgg tgtctattga
    18001 atcagtacga cctggtatag gattacatgg aggatatgaa ttcgaaagag tgcctgagag
    18061 atcttttgta tctgatgaaa tcatttgtag agatacggat gcaaattatt acatcagacg
    18121 atcggaagga attttgcggt ttaaacctgt aatacatggg ctttacaaaa attacgaaaa
    18181 ccttgggtac ttatcaaaag tattccaaca gtttgaaggg aacgaccatc ctatctgggt
    18241 aaacggaaga agagttctga taagttttgg tcaagtcgct ataataaaat ttgaagaaga
    18301 tgacggtgaa ttacaactac cgtgcgaaat agaattagga gtatataacg aatgggaaac
    18361 ggaaataaaa acgaatctga attatcaaat aaattcgatt ccggtgcaga gtccaaatta
    18421 aaagttacgg ttcttcgcaa tcttacaggt gcggttgtgg aaatcgagca tggtagcggt
    18481 ttattgtttt atctatcccc aggtgataac gaaattccag aaagtttact tgaaactgct
    18541 acaattaaag ccggaatcga atccggaaaa tttatcgcat taaggaaata aaatatggca
    18601 aatataagaa cactaggcgt ccacgcaaca accggtcaac ctatatcagg tgaccagatg
    18661 cttccgtccg aaatgaatgt tgtcgaagca ttcggacgtt tcccacgtat ttttgataac
    18721 gtaatcgaat taaacggaga gatagaccgc gattacgtta taggcacagc acagcaagga
    18781 aaactctctt ggtatgtttt ggatgatgcg attcgtaagg ctcaacctta ctcaattctg
    18841 tttaaactaa aatcgtttaa aggtattgga gcaatacaag cagctaccac attaaacgat
    18901 ggtgcgacat ctttacctac tttgatttta aaggatagct acagagataa cgactcttat
    18961 ggcgtctggg ggaactcgtc tggatcaagg gtggatcatg gagtaattag ctctacatca
    19021 atcggatcaa atcctttaaa ctctactgct gcaactacta taccactgag ttctgtggtc
    19081 aatgtaaaga gaggatcaat tcttaagatc actcattcta acaatgttta tggatttaag
    19141 attttatcga ttgatgagaa cgcaaaaact gtaaccggaa ttccggactc gactcttccg
    19201 attttaacca caggtgacaa ggttgaggtg ttagggttta agatcacagc agtgagaaaa
    19261 gattacagag gattgattat taaacaacaa atagggttta atgatcgttg gttatcaatg
    19321 gaaccggaat cagaggatta cgctcctgta atattcaaga cgcatccgtt gtttaaagca
    19381 gtagatcaat cttcaaccgc acaattttgg aaaaaatttc cagcgccaac tccagacgga
    19441 caatacttgt ttttatcaaa tggttctgat ggttctgctc ctgcatccgt atccgactgg
    19501 acgggattac aatcttactt cccgcaaaaa aatacatttg cagtattaaa ttgcgaaagc
    19561 acatccaaga cagtgcacca atcatttgaa acttggtgtg caaatagaaa tgaccatcca
    19621 atatatttag ggcctattca ggactttgga tctgattggc aatcactcag agattgggga
    19681 caagacttta tcaaacgtga aggatgggta cagacgttat taacttacgg ctggagatac
    19741 gttcctgatc ccgtaggaga tggatctgat ccagttgcat taataccggt tataggagga
    19801 gtgcttggaa actggattaa agttatttac tccggatgta ttcatagggc acctgcggaa
    19861 aaacgtttta caatgtccgg ttatgtaagt gggccaatcg taagacaaga ggattcttgg
    19921 gatgatacga ttcggactga gttatatgta tccggtatta atatcgtcaa caacgtttct
    19981 ggttatggaa tcgttttaag aaactttaga acaccggcgg aagatgcgtt agtcagagat
    20041 ggtcacatcc atgcaatcaa tcaactgatc aaatttacgt gtgaacaaaa cttacaaaaa
    20101 acggaaaata ctcccaatca atttaaactt ttgcaaagag acgcgttaag aatcgagcac
    20161 gaagttttaa agcctttgta cgaaggaaat tactcccctt attgtgtaga tgaggagacg
    20221 ggtgctttta gaaacacgga cgaaaacgga aatccattaa aatggaacga tgttgttgga
    20281 gcgagagcgg atagatttaa taatccgcca acacaatttg atcaaggcga tgcagacatc
    20341 tgggtggaat gggttccgta ttccctccga aggtcgctta acatcaaagc ctatacggct
    20401 gtaaaaatat tcaggaacag aggataatca tggcccagga aacatattac gcatcacata
    20461 agtttgtttt tgtaaacggg gttttactta aagattgtat caagtggccg gactttaaac
    20521 aagacgtaca aaaaacggaa gtagcaaacg acgagaaata tatttttaat attcagaccg
    20581 ggatgattaa actcgaaccg cttgaatttg agtttaataa aacaaaagcg gcggattcag
    20641 cacaccatta tctacaaatt tggagagacg cgaaagacga cagacaagta acaatcatcg
    20701 agacagatgc gactgctgat ccttttaatc cgaattgtat tgttgcagag tgggaccttg
    20761 gtaaatgtca acttgcaagt ttgatgtatc caggtggtga gaaggctgca cctgtggccg
    20821 gtaaaatcgt tgcggaaatt cttccgaagc ggcttgcaag taggacaata taatatgatt
    20881 gttaaattac caatcccttt tggcaacatt gatactgttg atgttaaagc tccaagtcca
    20941 gacgcaatca cacgcgctcg ttcagaggcg attgctaaaa gaatcataca agctactact
    21001 gtaatcctaa aagatgtagt ttatgtagat gacaaaccat taggagatga tgtaaaaaaa
    21061 ataccattcc gttcttcgga atacatcact acacaagctt ttaacaacgc gtcaaagatt
    21121 gcgcgacatt ttgacgggag ctcttattgt actgtgtgcg gaaaagaaaa tttccacacc
    21181 cgccaaggag aggatgacaa ccgcatatca ttagaccggt ttgatgttaa cgtattttct
    21241 ggtagtgatg tgaattttaa aatcgaaacg atgagtgaaa aagaaagtca cgatatgttt
    21301 gtcgagccct ttggtggcga aaatcaagat gattttgaac gtagaaagaa atgtctaacg
    21361 tttcataaat tcgggaaaga gggaggagac attttagaaa tcacatctat gacgtttcgt
    21421 ccgcatacta tcgaggacat gacaaaggtt attaaaactg caaaaactcc aaaagaggta
    21481 aacgacctac tttattttga acttttaact gactgtgatt ttaaatggag tgggccagac
    21541 catgagattg aggatgtaaa agatataaag aataaatttg ctcatagacc tgatcgtcta
    21601 ttccggttta gtcatatatc ttattacgat aaaatatatg agcaattata tgaatatgga
    21661 attaagtctg ctgaaatggt atgcgaacat tgtagaaacg aatatgattt tgatttacct
    21721 tttgaaaatt ttttcgtcta cgctctccgg ccaaatccgg ggagcactca tacaggaaaa
    21781 aagaaataag ctgggatcat attttacgta atttacagta tattgatttt agcgaagacg
    21841 tattgttaga ggagtatttt gcaattgtag atgagacaaa gggaactatt tccaaatctg
    21901 aaatctattc aatggaatgg actgaatacg aaagactaat tgcaaagata atagagaaaa
    21961 gagagcgaga ggaaagggaa tctaaatgat ggatacgata ggcatacgct atgtttttga
    22021 tatagacaaa gcagtttccg cacaaaaaag atttgctgca ggatttaata ctattgggga
    22081 taggatcagt agttcctccg cgcgtctacg tttatctgca cgtgattttt tactttatgc
    22141 aaagtattac tccaagtttc caaaagacgg cattaatgat ttttacaatt actctgttga
    22201 taaattaaat aagctgaatg ctctttacaa aaaatttaaa ggacaggaaa acaaaggacc
    22261 tccggaaaaa aaaatagcaa gtcctaaagc ggaaggtgca gggggtggtt ttggtgcttt
    22321 tgcagttgcc aagggtatgg caatttacaa tgcaggggtc ggtctattgg gtaaaggcat
    22381 ttctgctatc agcgagcaga tgccatttct ttcacaaggg ttcgagatgg ctggaaaggt
    22441 catttctgca aatcttcttt atcccctcag taaagaactt atgcctctgt tttttaaatt
    22501 cttcaactgg gtaaaagaaa acagaatcgt ctttgttcag atcggagtgc tattagtatc
    22561 cgtattcagg attgttaaat cagtagtgct tggtgcgttt aatttaatca aagcaggtct
    22621 taacgcgacc tggaaagcga taggtggtgg agaaattacc atgaaaggat tcatgaatta
    22681 catgaatttc ttaatgttaa aagttgcgtt tttcttcgca ttttttcagg cgatgcttga
    22741 acctttgata aagggcatag gaactacaat tggatggttg tggaaacaag ttgttaaacc
    22801 ttttatagat ggattcgcgc aagggtttgt atccaatcta atccctatta taaccgaact
    22861 ccattttttg atagatgagt tagcggacgc attttctttt ttgcaatctg aaggtgatgt
    22921 aagttggatt gcaaaaacat ttcaatttat tggtaaggtg ctgggatatg ctgtactcgt
    22981 tcctattaga atgtttattg cacaagtaag attacttgta gggcttttta aagatcctaa
    23041 aaaagcaatc attgattttg ggcatacaat gtatgacatt tttataaagc acccattcat
    23101 cgaaattttt actcagaaag tcgtgagtgg ttttaactgg atcaggacaa agctaagtga
    23161 gtttaagaat tggattagtg ggatatggca agggatctca actactttta gcaagtattg
    23221 ggataagata accgtgaaac tcaatcactt tgcagataaa atcaaaaatg cttttgcacc
    23281 ggctagtgaa ttctttaata tgattagagg tacactaact ccgaacaagg atagtaacga
    23341 ttcaaactca acaagtgaga ttagagatgg agacgctagc attttagaag aaaacaatag
    23401 aggtatgaac aattcgtcaa ctccactcat taaaagtagg agccaagcag ggaataattc
    23461 cacgacaaat aatgataatc gaactattaa cgtaaatgtg accacacctg atccaccggc
    23521 ggcggccaat gcgattggaa atgtaatgca acaaccagca aataagaatt cattcaatca
    23581 actagataac aaaattaaat aaaggatcat atctttgata cgtacaaaag gcatgctccc
    23641 ccagttataa agatcggggg agttgtgttt aggaaaaaga tttagtgttt tttgaatcgt
    23701 tcccaaatct tgcgattaat gtcgttaatg tcaaacgcaa ccttaccggt cttgtcgata
    23761 aacagcattc tacgatttgg atcttttgtg taaacgacag cgaggccttc ggaaaagtcg
    23821 ccaatgacat cataattcga ttttgtaaga tctaaaaata agtcgccggc tttattaatg
    23881 aaaccgcgtt tctcaccacc cttatcgtcg aacctcacgt atgcaagacc atttgaaaaa
    23941 ctacgagccg cataaagatc cttgaattgg attttaaact ttcccgtttt gtcaatgaat
    24001 cccttttccc cgttagccgt ttcggcaagt gccaatcctt cgctgaaatc gccgatatta
    24061 ctaaatttag gttcaatcac aactttgcca gttgtgttca tgtaaccgac caaagatccg
    24121 tttccaacga gagccaatcc ttcgctgaaa tcgccgagga tatccgtgta accactaaag
    24181 ggctttccaa aaactttctt acctttttta ttaataaaaa atctatcccc atttaactcc
    24241 actaaagcta agccattttt gaaatcccaa gcagaatcat aaatctcttg aattactatc
    24301 tctccgaaga gattgacgta gccaaatttc ccttttttaa tactgcttga tacggcgaat
    24361 ccttctgaaa atggtttcag aataaaataa ggccgtctag tgataatctt tccatctaaa
    24421 ccaataaaat cacaataacg ttcacatcga cctcgaattc ccattctacg ttcgcaatca
    24481 ttgttataaa agtctgtctg aacgtttatt atagtcgcaa cgctttcccg gaaatcagtc
    24541 acatcataga caaacgggag ttgatctttt ttgaagccag gttcaattac aacatttcct
    24601 tgatgatcga tataacccgg tggaccaccc atttcgatag agaagatgtc gccaaaatct
    24661 ccatatccgc cttgaattag ctgaaatttc aaccgaaacc gattgctgga gaattttgta
    24721 taatacttat cctgatttgg agaagtatca taatacagat gggacaaact aacctcataa
    24781 gcacctggca gcaaatccga tccggcaacc ccctgtctcc gtggatcatc tggacgacat
    24841 tgcaacaaat aaaacatgac aactaaagtt gataaatatc tcataatttg acgcaatctg
    24901 tatactctcg ctatattcgc aagtaatttt gataacaata agaaacgcga atatgtcccg
    24961 tttacaaaag gagtggttta aaaataaatt cataagacat aaaatttttg ttgccttttc
    25021 tccatatgtc tgattagcct cggcacggga attattttac atgccaacgg ctacaacgcg
    25081 gaaagcgttt cgatgaaaaa gaaaactaac aactggtgga ttttagttct tcctaacata
    25141 tcatctgttt tgtcatctcc acaaaattta ttacaagcga tgttaatcac aaacaaattg
    25201 cttccatcag atttgtctga tgaaaaaaaa tctatcttcc aagactatcc tcaacctgga
    25261 cttgactatg cacctgtgga tcatgtacga aatgagaaca cacgtattac gtttacagtc
    25321 ccaatcgtta atttaaataa aactacgggg aacatgttgg atctatatgc agttgagagg
    25381 gcaagaagtc atcaaataga tatatctctt gtaacggatt caccacagtg gaaacaaaat
    25441 cctacatgta tttattcagg ttggggaacg catagacccc cactacccgt aatcattgaa
    25501 gatattaaac taaatcacaa acgagatttt acaaacagaa atggattttc gcaatttaca
    25561 gaatgcactt ttacaatgag atatttagag gatcagggca tgtataaaat gtggaagatc
    25621 gttagaaaca taggtgcagg tgtaggagtc gcacaacgtt tatcagggag aagttcgttt
    25681 taatcatgtt agaatttagt aatgtaaaac caaaagaata tatagatccg gtaacagggg
    25741 aagcggttac tttaaggtta ctccatcgga ttacaatacc ctcagacata cgtattgtaa
    25801 attctaatgg aagggattta gatctaatcg cacttgaaga aaagggatct tatgaagagt
    25861 taatgaattt gtgtgaagca aacgctacgt atttatcaga aaatagattt gatataacga
    25921 aaatgaatga ggcgataatc ccattatgat agtaccagga ccaaaacgac aatattattt
    25981 taaaatcaaa gctttaaatc caaagtttac ggatttggaa tataaagact ctgacatcgg
    26041 atttaacatc ctttctttta gccttgaaga agaaatgttt atgaatacaa tcataaacct
    26101 tacgattaaa gacaacgttg gacttgatac caaaatgttt tcacgaggcc aaacattttc
    26161 tgtggaatgg ggtcttgacg cgtctagcga tcttcctgga tttttagatt ttggtgcaga
    26221 tgagataaga ggatcattta aaaatttaat tagctatgct gttgttacta catccaacgg
    26281 ttatcttcaa ggtggcaacc atattcgaac aatcacattg cggaccggaa agtttgcagg
    26341 taggcccatg ctaacaagag aatttaatac tggaaccgta gaagatgcaa ttcgagccgt
    26401 tgcgaatcta cttgatttta aaaaggttga tatatctttt ccgagacaag gggaactcct
    26461 cacaagaaga aatcctttag tgcaagcaag agaaaccaat tttgaattca tccgtagaca
    26521 agcagaaaaa tatggatgtg tagtctattc cactcgtgat gacaaaggaa cggagatctt
    26581 acattttaga gagacaaaag aagttcacga aaaatcaaaa caagaattag taaacagaga
    26641 aggacaatat catatattta actatggtaa tagtcaatca aacattgtag gggatccaag
    26701 ttatgatctt ggcccaggat cttctttagg atcttctaca agtatcacac tcgatcaaaa
    26761 tggacgtatg gtagctactt ttcaggcatc agagacggaa tctactttga gttatgtttt
    26821 aagtatgaaa gccatcgaag aagtagtagg aagtaaagat gcaacagcag aattcaatcg
    26881 agttatgaac gcaagttttg aagaatttat tttgcctgat gatcgaataa cagagaaaga
    26941 cggacctata catgaagatt tcaggaaata ctttaagttg caaccaaact caaccatgcc
    27001 tgaacaaaat ggctggacat tcagatgctc cactgttccc aatccgttat acaaaattgg
    27061 tgatagggtg catttaggtc caacagatga aaagggttgg tgtgtgattc ctccagacat
    27121 tcgttcatgt cgcaaaaacg caaaggccaa attttggaga cttgcaaaac acacgtggac
    27181 acacgatgca agtggtgtta agcaagaact agagttaaaa cgatgagcct gaatccggaa
    27241 ataccttcag aagatatttt actaaatcgt aaagtaacac aagaggaact attttattta
    27301 atagaacatg acgcaattgt aaaagaaatt ggaacaggag acaatgacgg gtctatacaa
    27361 atatattgtc tagacttgtc aaatggtgca gaggagagta attcagaaaa ctggctgacc
    27421 gcatggcccg gatctgtgtt gttctctcat gtcgtcccag agattgggga caagataagg
    27481 atcgcgtttc caaacggaaa ttcggatcga atagtatata aaacacaaaa cccacttgaa
    27541 tatgaattta aaaaatctgg atccggttta aacattttat tcgaatttaa agaaccaacc
    27601 ggtactatat tcgcactcta ttacgacaaa acgaatagca agtttgtaac cgaatacgga
    27661 ggtataaaaa caaaacacgg aatcgaatcg atagatatag aattaggttc tgcaatccac
    27721 aaaatcaaaa tcgataatac tggaatcact gtcacagaaa acatggatgt aaagtttttg
    27781 cctagcggtc gaagtgcttt gactgatgga tatatgactc cacttgggcc aacaatatcc
    27841 agaattccag gactacaccc atgatctccg aaagtgcatt taaaacagaa ttagaaaaat
    27901 tctgtaaccc acgttctccc aattaccaag gcgatccgaa aacaagatct gaagcgatcc
    27961 aaagagcaaa tcaagggtgg ggcaatgcgt tatacgaatg tgcaaaaaat atctctccag
    28021 tctcaaccaa tgccaatgct gcaaaaaccg cttttttggg aattgttgga actgaggcaa
    28081 tgacattaga aatactgcaa caagcagtaa gtcaatttgc attaaaacta gggcaaggaa
    28141 tgtcaggtta caatccaact ccaccccctg cacctcttat gcttagttca agcgtcactg
    28201 attacgattc gaattgttat caaattgcta accaagtttg caactggtta cgcactggac
    28261 aatctacgtt actcgtgcct ccgaatacaa ttgagccttg gttatgacaa tagactatcc
    28321 atatgaaata atccagaatt ggggaaagga ttttgtaaaa gaaacagaga gtgaagttct
    28381 tttgcatttg gctcttccga tagggtcaat gccattttat agagaacgtg gaacaacttt
    28441 ggccgaactg gataatacgc cggtaacggt gttatctgac attcttgctg gggttacaat
    28501 tttgcaatcc ttagcagatt attccaacag tgcgagattt gagcgaaaag tagcgacctc
    28561 atacgattta gtaaaaatag aaaatacaaa taaaaaaaat ggagagcttg acatttctgt
    28621 cggctactat cgcgtcgccg atgaatctta caaggaggca gcgctatgag tcgtaaccca
    28681 atcaaaacaa tctcaactac atttagtgag atcatgtctg atctaaacaa tgatccctta
    28741 acatacgacg ctcctacttg gtttaaggtg atatttgctg gaatctttgc actacttaca
    28801 atcagattaa atataggaat caatcaagtg tttgcgggaa ctgtaagtga tcgggacata
    28861 gcagcagata tttttcgcga aactgattat gagctacgtt ggaagactac tgcttcggta
    28921 tggctagaca ttacacttga tccaaccgcg accagcgctt catcttatac aatccctatc
    28981 tcaaaaatgg tggcatctac caaaggaggg gtttcggctc caccggttgt atatgaagct
    29041 agacaagcgt tgacaatacc acaaggccaa acaactggaa ttgctctttt ttatcatcaa
    29101 aagacacgtg atcctattgc gttaggacaa acaaacaaca tggacgcaca agaatttatt
    29161 atcagagagg ccgacatcat aagagatacg ttttatcttg atattggagg ggagttatat
    29221 tatccacaag atacattagc atattctaac gcacttgata aacactttat acataagtat
    29281 ctttcgaccg gcgaatcagt tgtcacactg gggtttgtgg acgaaaaaac tggagatcaa
    29341 tatggtaaaa ttcctgcatc cggtttatcg gttgtcgctc attttgctgt tggaggcggg
    29401 gacataggaa accaacctca gaacacgatt gtaaaataca tcggcaatga tccaaaagtt
    29461 atctcagtta ataatgctca aaaagcacaa ggaggatcgg agccagaaac attatcaaat
    29521 gctaaacgaa tggctccctt acgtgcccga actcatgaca tgttttggga tgaggattcg
    29581 ggcaaggtaa ttgcaaagtc cattccaggg gttttagagg cacaagtaat tatcacggga
    29641 attttaaggg cacttgtata tataatgcct agtggtggag gtgctgcacc cgaatcttta
    29701 ttaacaagtg tcaaaaattt acttatctca aaatcgatat tcgggcaagt agatctaaaa
    29761 gcatattccg ttaattactt atattccggg ttttctggga aagtccatat gcttccagga
    29821 tataagtttg tggacaaatt aaaatacatc tctcttgcag ttgccttaag aactagtgag
    29881 ataggatttt atatcaaaga ttactattac gaaaacggta tatcagcaac gattgatcta
    29941 attaatacaa cctttgtaag tttaattgga caaacttata gcgaggaaaa tgatttttta
    30001 caggttaaaa aattactcga taacgtccct tgcaatgact ttggtcaatc aattggccct
    30061 aatgatatat ctagcatact catgtcttat gtagaggggg tacgatatgt aaacgtaaca
    30121 aatccatttt cgcaaataac tccatcatat ggcgaaataa ttaagccagt aatgataaac
    30181 tttcaggaag atgtatgata ggaaatacat cttccttcca gccaatccct ttaaggggta
    30241 ttcaaaagtt tgatgatttg ttcaccaaaa tcaaacaata ctgggatcta tattcaaaaa
    30301 aaataaacta tatacgttac ttaagacgag cagatcttac agaattccca gaagaaagag
    30361 cttatgcgat aggtgcgttt tatgatactt ctgaatccat aagaagaatc cgccaagcta
    30421 tacacgaagc accaaagatt cagagaagac ccgcatcttt ccagctatct tggaaaggta
    30481 agattgatca aataacgggt ggggatagta atatctttta tggtcctaag ttggctaaat
    30541 cttttttaat aagacaatca gtcattgcgg atatagacga attaggtcta tacttagata
    30601 cacaacccta taacgcaaga cttaacactc ctaacctagg acacattatg ataaacttaa
    30661 atacaagtgt aacccctagc gatacaatct tgaaccaagt aggagcatta ttacgaccaa
    30721 tcaaaaattt atatatgtca atcgagatcg gaatattagg acattatcaa tacggaaatt
    30781 ttgaaatagg aaagaatgag ataggtggga acaattttat ccttggatca ggacaaaaca
    30841 tatcaggaga ttatttctta cctctgagga gtatataata tggcaaacac aaattctaaa
    30901 tttaaagcag agacagttgt ttcgaatgag ctgtttaacc cggcagcagc agatcaagcg
    30961 accgaaaata ctgaatttga agacaatgac aattttttgt ctggaacaac tggggtcgcg
    31021 tcattagcta aatacgctgg aatggccttt ggactttacg atttactcgg aagtccatca
    31081 actcgtagga attttaaaaa gttttttggt gattatgtgc aaatatcagg cacatggtct
    31141 tgtaatgcaa atacccttat cgttaacgga acaggtggct ctgctactac tgagataaat
    31201 aacaacgaat tggttttatt cccaggcgga gttattagga agattaaaac gatagcaagc
    31261 agtaaccaat ttactgtagc aaaagagctt ctaaataatt attcgaatgt tgtgctttat
    31321 cgtttaccga ctctctcaga gagattaaaa agcatagagg atttaatcga gtcatctaaa
    31381 ataccactag gtgcaatcat agaggatcct tttgaccaag catccacaac taattttaaa
    31441 gagattaata gtcaggcaat ctcaagaaca acctactctg cactttggaa tttagttaac
    31501 cgaactgttg caagtataac acctgcaacc gatagaatca acgtgaatgc tcatggatgc
    31561 gttgagggtc aactcgtaaa gttctctttt accggtggcg gaattacagc attaacaaat
    31621 tattatgtac gtaacccgac agcaaatgac ttccaaattt cggcaactgc taccggagcg
    31681 attatagacc taacgtcatc acaagccgga acaatgctcg tcaatgcgga atacggtttt
    31741 ggagatgggt cgactacgta taatgttccg gatcgacgtg ggatctttgc acgaggcgcc
    31801 ggggtacacg gaactagaaa taaaatgatt ggtgggaatt atgatgctgg cgccgttggg
    31861 tatgctggtc aagatgcaat tcccgatcat gctcacgcca ttacttataa caacgtgtta
    31921 ggtattggtg gaggtgctgg aggaaattgg tttaactctg ggactactgg aactttttac
    31981 gttagtattg ccatgtacgg tcctgttgca aacggtgcca acggaacacc acgattaggt
    32041 aatgaaacca ctcctgcata tgtagcggta aaatacaaag tgagggtagc gtaatgaatt
    32101 atatattaga aaaatcaaat aaacaagtca tctggatcaa cacggatcca aacgaactta
    32161 caggcgtaga agcctgggga aattttaaac cagaccagca cgagattgtg tattcacacc
    32221 actacaatcc acaaatcggg gaaacgtttg ctgcagtgat taaagacgga gtggcgcaag
    32281 attttgtccc taaaaaagta tataacaaaa caactggcaa cgaaagagtc ctgctaagct
    32341 gggaagataa aatagatcca gagacagaga cggaagacaa accgctaaaa gattcgaacg
    32401 aaaaattagt agagtatcaa aaatatacgg attccggttg gataattaat caagagcgca
    32461 aaaaagaagc tctgttggag agaaatagtc agatcttcta ttctaaactt ggttcttata
    32521 gaggcacagt tgactacaaa ggaaccgctt gggactcagg taaaacctat ttagagaata
    32581 ttcaaaaaac attaactctt tataataaac aacgaattag tactattcca gaatggagag
    32641 atacaaataa ccgatttcat tcttttacgt ttgaagaatt atcagaacta tcagatttaa
    32701 tcgaattgga tctttttaac acagggagaa ttttatattc taaaaaatgg gaaattgaag
    32761 aaaaaatacg aaatttaaaa cccgaagagt ttttggattt agccgaggct tggagttgat
    32821 ataaacaaag gaagggacag tgtttacgca agaacaaata aattgggcag ttggtgtaac
    32881 gactacactg atttcttttt ttttaaaaga catttacggg caaatcaaag aagcgaaacg
    32941 agttgcctat gaggcaaaaa atcaatccga tctccaggga aaggatataa cgaatttaaa
    33001 taaagatatg gtggagatca aagcaaagct tgacagttta aacaacacgg ccttgcgagt
    33061 agacacaacc ttcgcaacgc tcacaactat attacaagaa cttaaagagg acagaaagcg
    33121 gtgatccaag aagggcttag aaaaatcgaa aaagaaaaat acggactcac taagaatgat
    33181 tacgtactct cggaagcgtg gcactattcg caaaagaata atgtgaatat agacgggtca
    33241 tctaatatga attttacaaa agagtggcga cgattcaacc agtgtttcgt ttcgtccgga
    33301 aatgcttttg ttaacaaatt gatagacaac ctgattaaaa gtggactggg gtacaaagcc
    33361 tccggccgcg ttgacgaact cgcgtatttg attcgagtgg gggaatacaa aagtggcgat
    33421 acagttgaga acaacaaaag atttttttgg gaacaacatc gtaagattat aaatcaagtc
    33481 cttgccgaag cgtttccgga cgcgacccca gtccccaggg tggactatac taaagttgga
    33541 atcaattcgt taaaccgact tgcgtatggg atactcctcg aacgtcaacc tatgctagga
    33601 atccatctag gtaaaggggg tggccacatt ataacagcag tcggctatag gacaaacgac
    33661 cagggaaaaa tcattggcct ctgggtttcg gatcctgctg gagtgtatac tcagggatac
    33721 tccaaagacc tcgatgggtt catgtcgtat ttgcccgaat ctgtattccc agacattttt
    33781 cgcacagata cacacatgat ggacttagta agataacaca taaaggaaat ataatatgac
    33841 caaacataaa aaaacatttt ggagtcatct ctcggaaaac gcaaccaagg gaagagtctc
    33901 gacgatcctc ggaattgccc tcgtagtcgg agcaatcgtc tccgtattcg taggcaaagc
    33961 tgattggacg caggcgtcaa ttgcgatcac agccggactt gccgctatcg gacttgtggg
    34021 aaaaaatgga gataacaatg gatcgaatag tttataaaag tttaaagaac tacaaatacg
    34081 aactcttatt accctattgg ttccagacaa acatcaagat ggaaaaacaa attcggatcg
    34141 aaactactgg aataaaaact tttgtatcac tgaatacaga cggtctatta cgtatagagg
    34201 ccggatatgc ttgggatgga ccgagcggcc cgacattcga cacaaaatcc tttatgcggg
    34261 gatcactagt acatgacgcg ctctatcaat tgatgcggga agaaaaatta gatcatataa
    34321 aatatcgtga tactgcagat cagattctaa aaaaaatttg tttagaagac ggaatgggct
    34381 cgtttagggc cgcatacgtt tacaggtttg tgagttggtt cggagggtct tcagcgaagc
    34441 cgacggacga aacgaaagaa tatatactgg caccgtgata taatccttaa gtaaattcca
    34501 tctcatttaa ccccgcaatt tgcggggtat tttttgataa aaaagtacag gcaaaaagtc
    34561 gaggtaaaat attattgcgc ctaatcagga gatgccagtg ccaaaatcag aagaccccga
    34621 gtttgacata caaaaatata aaccgacaaa actagaatat cttaatccaa atacttttaa
    34681 atttgatgac tccttacatc cttttgatat accaaaggga gaaaaatacg aagaactcaa
    34741 agactcaatt aaacgtttag gtgttttaca aattgttttt ttgagacatg attggacaat
    34801 tattgatggt cgtacaagat ctgcaatttg ccaagagctt gattactatg tccccgctat
    34861 acgtttccaa aaagaattac ctcccggcaa agagcaagaa atcatctatc acctaatctt
    34921 tacgggtcgc aacgtgtcag caggagacag ggacgccgct atagaaaaaa gattgggcga
    34981 gatgcttatg aaagcaacta tcaaatcagt ccatcaatta accgggattc acgaatccac
    35041 gctcaaaaag ttgcgagtta aaatacaaaa ccgaaaacga tttgagaata taggagtatc
    35101 agaacaaaaa ttaaaagaag gattacgtta ttatataaag tgggacaagt acagacaaca
    35161 agagaacgaa gcgaaatcag aaagacaaaa gttagaaaca aaattagaag aaatagctcc
    35221 tatgagctgg tggcgaaaaa aaggatggga agataaaaaa ggttccggct gaacttttgc
    35281 ttaactgatg catagttaat ttttttgata cgcgagtatt ttttgtttga caaacgctat
    35341 caatttgata gcgtttgtac atgatcgttc agttcaggga caagcgagac aaattaattt
    35401 acgagggagg gtcggacaag cgtttccagc ctggcgtctg ccgaaagatc accgagaaac
    35461 tcagagagat cgacgcggcg cacgaaattg acgacttaaa atttccgcct tcaaataaat
    35521 tgcatccact acaaaataat cggatcggac agcatgcgat ttgggttaac ggtccgatcc
    35581 gaatttgttt ccgttggaac gacgggaatg ttataattga atttataggc gactatcatt
    35641 aggagggaac taacgtgagc aaaaaataca atccacaccc aggcgcaatt ctgaaaaact
    35701 atctcgacga gattgaagta tcccaatata gacttgcgat tgagacagga attccgcgat
    35761 caaatttgag caacctggtt ttgggcaaac gatctattac cccagaaatc gcattgcgtt
    35821 tggggaaatt tttcggacaa accgcaaaat tttggctcaa cttacaaaac acgtacgatc
    35881 tctttgaggc gcaaaacgat cacggcaaag aaatcgaaaa gatcagaaaa tacaacgagg
    35941 ccgtgtaggc tccccacaaa gcaggaagac aagggatcac atgcaatata caaaaaagga
    36001 actaaagcta aaaacagcag gattaaaatg atgatcagtt acccagcgat tttaacagaa
    36061 gataaaaacg aaggaggtta tacggtcgag tttccggatt tacctggttg tatcaccgag
    36121 ggtgatacgc tggaagaggc tttggcattt gccaaagacg cactatcgct gtatctcgaa
    36181 tcaatcgatt cgagaaaaat caagattcct cggccgtcgg aaagaaaagg caagaacgtt
    36241 tttcagatca gaccagaaag aaaatcgggt ttgcgattta gctaaaattt attcggaagg
    36301 gaaattttaa aaccatgaga gagaagacgg tagcgctatg aaaaataaat ttgagaaaga
    36361 cctagagtca aaaatcgaat catctaaatc cgttagcgaa aaaagaaaag aggaaattta
    36421 tagattattt gaggcaatta agaacagcgc ttccgtgcca ttccgtgaaa gcgagttttg
    36481 gaaaaaacat gggcatctcg caacacctgg gacgcacatg cgaacttatc gtgaaatagc
    36541 tggttggtca caaaccgagt tagggcaaaa acttggaggt atagcccgat cccacatatc
    36601 agaatacgaa tccgggaaga ggtctataga taaagacgtt gctaaaaaac tggcgaaact
    36661 ttttaaaaca tcggttgaaa tatttatctg attaaacgat ataaaatata gtttatcgat
    36721 tgacaaatcg taagacagaa atacgatcga taaaccatga acaaagtaat tatttcgcct
    36781 aaatatcaaa tcgttatccc gaaagaaatc cgtgaaaaaa cgggattaaa agtaggcgga
    36841 catctcgaaa tcatacatta cggaaatcgc atagagttga tacctatcga acccattaaa
    36901 aaactaaaag gatttttaaa gggaatggat actaaaatcg aacgagaagg cgatcgagtt
    36961 tgaacgttgt agattcttct ggctggttgg aatattttgc tgaaacaaaa agagcagaat
    37021 attttgcggg agcaatagaa aagacagaat ccttattagt cccagtaata actctgtacg
    37081 aagtttttaa aaaaatactt ttggaacgag gagaagacaa cgcactcagg gcaattgccc
    37141 atatgcagca aaataaagtt gtgggattag atgcgtcttt agcaataaca gccgcaaagt
    37201 taagttgtga tcacaaaatg cccatggcgg atagtattat cttagcaaca gcacgtcaat
    37261 acaacgctat cctatggact caagatgatg attttaaggg attgcatgga gttaattttt
    37321 ttccaaaaaa ataaaggaat tgatcaacat ggaacattct aaagttgaac ctatcgatca
    37381 agtcgaaagc actgtggccg agtgccgtaa aattttaatc gaatatatta gatcctcagg
    37441 taccttgagg cagatcgaaa agtggactaa aaaatctaat ggaaatatag ccaactatat
    37501 caatgacaag aaaaaagtcc acgttgagac attaatcaag attgccaaac aaatcagaga
    37561 caacaaagaa tgaacaaatg ttcactaatg agaccaaatg tggattatcg gaagttgagt
    37621 ttggctatca taaatttttt tggaatatta gaaaaaaggt gctttactat tttacagcac
    37681 tgtgcgataa taaatatatc aaagggtggc gcccaaaagc caagaggaca aaaaaatgaa
    37741 aaccgctact ttccaatcaa gattaaagaa tctggaaaaa aaatatttag attggtgcgc
    37801 taaagcttat cattacaatt ctgatgatta tctttggcac gaatctttag caactggtcg
    37861 tattttcttt tttaaaaaat caaatactat cgtagaaaat tgtttttata acggaccaac
    37921 tgcatataaa actccaacag cttacctaaa gtatttaaaa agcatttttg aatcaaatgt
    37981 ctctcaaaaa tggcacgatg atcttgtgca aagagatgtg gaagccaact taagtattta
    38041 aatcaaaaaa atgaaaagcc ctagtgttac ctagggcttt tacaaacacg cctgacggca
    38101 tcaaagataa tttgtttttg atctaaaaaa atcttcggat caaccacagt agcaaagtgc
    38161 tcaacgccta atggcatcaa tgatatttga acctgaatat actttaatta taaattaatg
    38221 tcattatttt ttttataatt tttattcccg caccgaaatg gcaacaacca tatctgtagt
    38281 cttagtattt tgtatataac tcatggattc cttgtctgca aagatagcgg ccgccctcct
    38341 cccactttgt cgtcttgcta tataattcgc cgactgcata aatacgcatg taaatctacc
    38401 tcgaacttaa tttttctttt cggcctatat taatattttc ttaagccaca tttttgacct
    38461 cccctacccc aacttcagaa aatttgacgt ctactttgtt ttttacctct tccgaaaaat
    38521 atttagaaat tataatactc agagatttag agactggaga atacactgtt aactgattag
    38581 agtttaaatt cactttagta ttttctaaag tcctataact gcttggagta attcgttcct
    38641 tggaccaatc gagtaatccg ttccaggtag gttcaaattt atttttttgc gggccgctta
    38701 cgtttaatgt ttttttactc tcctctttag tacgtacagc cacggaacgc ttgtcccaag
    38761 ctgccctacc ctgttgtacc cctctgtcct gaccatttgt cctaggctga ctagggttat
    38821 tagctaaggc tgtcttagat attttatact gtgcgcgctc catcacaacc gcgtcgtgta
    38881 gtgtggaccg gattactctg acacgaccgt cgaaagacac ttgctcgatg tagccagcct
    38941 tacgtaatcg cgatatatat tttgcaactg ttgtcgtagc catacttaga caagttgcta
    39001 gatattcgtt gcctgcataa cagccgccct tcccctcgca tcgacctgca atatctagta
    39061 acgtgatttt tgcgaggagg tctctaagtc ctcgtgagag tttagtattg attacggcac
    39121 gaggtataaa ctcgcctacg tagttttctt ccacgttctt ttcctttctt gcggtgcgga
    39181 cataaatggg ctacgcacgg caaaagagtt taccctactc tgtcgggacg cataggattg
    39241 gcatggagcc tgttcggtag gtcctcgatt gttatcttgg ccaataagtt agagcggcca
    39301 aatcttagtt atgtctccta agatattttg gactagaaac atgtaccaga caaatgtcaa
    39361 gcaaaaaatg ggacataatt ttattatggg atcttttggg aaggatgccc ttgggggctc
    39421 taacctcccc tcgggctatt tgcgataaca atctcagatg agatgatctc ttggtaatct
    39481 aaaataggcg tacggttttg ggtactattt tttatattcg gataattttt tttaattata
    39541 aaagtttgag atctttatca atacttgtta cttgttggtt cgcttttgaa agaatttttt
    39601 ctcgtttatt aattaagaat tctttaagaa aatttttttc tttttgccca agtttgtagc
    39661 cagatcgaaa ttttttataa acctcttttg ggtcaatatt atcagcgatt gaattaagtt
    39721 ctttttcttc ggtgaccggt ccagcgatta gtttataagc atcttctaaa tgcgtcagtg
    39781 ctgacgcatt tatttggtct tttttttcaa aaattttcat ataacgctgt gcggtgcgaa
    39841 ttttaaaatt gagattattt tcgacccatg gaataaattc tccatgttca agctcatcct
    39901 tttttttagt taaaatttcg ccagcctcga ctgcgaagcg aaccatgttt ttcccagcgg
    39961 taagaatcga ttgatggagc ctattgagct cggtaacaat attatctaaa ttagttattt
    40021 caaaagattt ttctgttctt gcaaaccctg ttcgttgacc tagaattgca ttcttttttc
    40081 gttcgttttt cattttgaaa tctctttgcc aagttcgata aattggatag ccgcgtttga
    40141 atttgctttg atctttgttc cgagtgtaac cgcattttcc aaggattcgt tccgggatat
    40201 gtgcgtggct gtgatcggaa tttcggcacc aatatccatt atgttttctg attttttagg
    40261 tgatacatta gaaggtacgc atataagttt tgtattttta ccggccttaa gattgttgcc
    40321 aatcatctca tctaaaattt cgtatccctg aagagaccac cgtgaatagg atataggaca
    40381 caagacgaga tcggatacat agaggctcgt tcgtaactca aaacagtctg cagggggact
    40441 atctaagatt acataatcgt aaggaagacc acgcaacgat ttttcgaaaa caacaaccga
    40501 accaaaatcg ttatttaact ctgagtttat acttgcaagt ttgggtgtag ccggaatgca
    40561 atcaacgcca aaatcagttt tgtagattgc ctcttcgatc ggtattcgcc cggtcagaac
    40621 atgtttgata ttttgggacg aaatggctcc aacggaaatt gctctaagaa aataatctgt
    40681 aagattatta tttgggtcca tatcgacaac aaggactcta aatccaagtt ggaaaaacgc
    40741 ttgggcaaga aatacatcga tcgtagtttt tccaacgcca cctttcattg aggcaagaca
    40801 aataattttc attttcaata aaaactttta taaaacagtg attttgcgaa agcgtaattt
    40861 tgttacagga cctcaaaaaa cgggcctatt ttgttagaga tttccggaaa aaattttggg
    40921 gtatcatacc aagctgccga aatacggtgc gataacataa atagggagat gaaagatcca
    40981 agaaaaaagc ccagattttt gaaatcttag gctttcaaaa tttgttttga tgccaactta
    41041 ggagttggct gggcttctgt gaagtagctt tttttaaata cctgacatta ttcaaaaacg
    41101 gaaaattctc cagaaaatcc agtaaaaaag ctccataaat taaatttttt ggaatattag
    41161 aaaaaaggtg ctttactatt ttacagcact gtgcgataat aaatatatca aagggtggcg
    41221 cccaaaagcc aagaggataa aaaaatgaaa accgctacat cgagatcgga gagagccgac
    41281 ttgctacaga gggattggac gaagaagaat aaaatctaat tcaaacactg gcctaagttt
    41341 gggctggtta ttacaatgat cactcataca atgataacaa cacaagaggc aaagcttgag
    41401 aagttttgcc ttacgtatat taatcaagct tgcgaaaaat ttggaaaaca atcgttgtcc
    41461 caacaaattg caagtgaacc gtttgtccaa aaacacggta gtggtgacca atacttggat
    41521 attatgctcg gacggtatta cgagtccaag cggcacagaa aatctaatat cgataaattg
    41581 ctagagattt gtgggcgtat atctaagtta gacaatacgc ctttaaccgg taatatgtct
    41641 cattcctacc acaccaaaga caaaacaaac tgagtaaatt actgtttaca ggccgttatc
    41701 aatttgataa attgcgtagt gtttgttggt atcaactttt ataaacaaaa ttgttgtaat
    41761 ggacttaccg atacaggcga taaatagaga gagtaccgtc taaattaatg gggtaggggg
    41821 attgcttccg aaacaaacat tggcagttcc gttatttttt agccttcgta aaaaaatata
    41881 tactggtaaa cttgaataat gatgacacct cattccacag ccaagacagc taaactttcc
    41941 gaagaggcgt tgggtcgttt gtattattca aacgaacctt ctgtggataa ttttagtttg
    42001 ttgagataca aaaaaacttt tgaatcatta ctatctaacg gcacggcaga cgaacaagat
    42061 gttgctgcat taggaatggt ttattataat cttaatgaca gaaataattt ttcaaaatta
    42121 ttattagagc atatcgatag gtttaattca attccgcttt tgataatcta tgttcttggt
    42181 aaactcaata aaagatggag gggagacgag agcagtaaag atattcttgc ttattggttt
    42241 aatcatcatt taaatgcaaa acaactccct gttgaatttg ttttgcattt tgactccctg
    42301 ccttttttaa gagatctcta tacactgaaa catcgtcttc ttgtcatggc ctctatctct
    42361 aaagactatg ttgttacatt gacagctggt cccctgaaat acgaaactcc atatgaatta
    42421 attccagacg agaatatgac ttatcaattt actaaagaca ttggtatcga tattgctaat
    42481 aaaactttta caaaagaaaa gaaagaattt ttagaatact atatgggaac cgatgcgtta
    42541 gattctgcac taatgcattt gactccaaag agtgtttcgt ctttcccaga ccgatcagaa
    42601 tattttacag ccaatatata aagatatata tattgtggaa gtgagaacaa tcgtaaatcc
    42661 aatgattcga tcaaattgga atatgattga gcaagaccga aactttagaa aatcgtatat
    42721 tgatcttata aaaaagttaa atccaatcgt agtaaggtct aaacaatttg aggaggcatt
    42781 cattttggag gataaatcta tagtatatct cactatggaa tttaattgta acggaaaaga
    42841 aaatattgtc tacatagtta atttagaaca accaaacgcg ccttaattta tttccaaacc
    42901 tcaatacatt gcattaaaaa accctaatgc gtttatatct cgtgtcaaat tgggcaaaag
    42961 taaaagtcag ctattttttc gaaactcgta tcaagtatgc gtcggataat ctgaggcccg
    43021 acgatgactg tgctgagaaa aaagataata gacttacttt tagaattcgc tgaagatatt
    43081 aaaaaaaata aagattcgat tttaaaacaa tccgaaagat acgctgataa acttattgcc
    43141 gtcttccagg aaaaaaccga tcaaaaatag agaggaagat tttacgctcc ctctcgtcta
    43201 actctaatag ccgctcgatc attggcctaa acccagattc gtccaatcgt cgattaaata
    43261 cgcgattccg atctatttcg taaatcgttt caatttgatt ttgagtgagt gattcaagca
    43321 ggtctttcga aacaaacttt tctccgtctc caaagattaa ccagaatggt gaatagccgt
    43381 aattaagcat tattttataa gcaaggtcaa aaggtatatc acgtttattt gataaataaa
    43441 gtgagattac ttctggaaaa gcatcgcaag ccgcagccag ttcttttgag agcaaattag
    43501 tttcttctaa tattactcca agtctctttc cttgtccttt atctttatgt ctcatatata
    43561 aatttatgtc gctttaaaaa attaacgttt tgttaatttt tgatttgact ctgcaaaact
    43621 tttgccgcaa attcgagaca aaattaacgt tttgttaata ttatgttttc ggcaactaac
    43681 aaagcgaaag tgaataaaaa atttgatata tttttaaagc ggatttagat tacttaacgt
    43741 ttgtgaagtt gttggaaatg gtatggctat agcggttttg gtttcttttt ttattttttg
    43801 gttaggaatc tacgtttatc gtaattcgat tcagagcgag tccgctcaaa agtggttttt
    43861 actttttgcc gcttttagta gttcttggat ttttttgtta tggtttcgaa gtattatttt
    43921 aatcgagtat cgttttgctg caaatcactt tactcttgtt atcgccttgt tcgtcccgta
    43981 tttatttttt aggttcatta aaagtatatt taatcctcgc tataaattga gtagaggcgg
    44041 gcttgttata aacacagttc tgatagccta ttttttgtat tgtgctgtta ctcgtcaatt
    44101 tgcacaaact ttagatgtta ataattttgc gttcaagcca acaataaact atcatatatt
    44161 tataatatac tgtgctacgt attttatagg gtccctggtt gtgttgtggt tagaggttag
    44221 acgctatcag caacacaaaa tacaggctat actgatcacg accgggactc taatcgctgt
    44281 ggctatttgt gttttgtttg tttatatttt gcctttgcaa gggatttttc tcgcgcctta
    44341 ttccgctatc ggtgtcgcaa tagcaggttt gttttttgca gctgcggctc tactaggcaa
    44401 tgccttgatt acaaacgcaa ctattgagtc aggtgatcct gtgccaagat ttagtaggac
    44461 ggtcgtattg ttggttgttg taatttacaa atatgtggat ccggttgaat ttctgatctt
    44521 ggcatacaag ttagaaaaaa ctaacaagag gctttgggga ttatttcggg cgttatattt
    44581 agaggatgta gatatagggg ctcatatcca aaaaacagca aaagaaataa caatggaatc
    44641 aaacttatga gacttgtcgg aatgccaaac ataagattta agtgtgacca ttgtggtgct
    44701 ataaacgagg gagtgccaag tgaatttaaa aagagaaata cttatccgcc cacttgggac
    44761 ggcacttgcg tcttgtgtag caatgattca gtttattacg cactcggcat taatctcaat
    44821 attagttggg cgcctttttg agtagctatt aacgtaactt aatatttgtt tacaactata
    44881 taaatctctg gcaaaacagg ccaaaattta ctcgacaact atacgcatgt gacgttatat
    44941 tcagttgtta tgcccttcat taaattgaca ataataacat actgctttta gattaaccgt
    45001 tgttgtacta attaagtatg tccaaaaatt acgaagaacg ttccactcag ctttaatagg
    45061 agacataata tagataatta aacaaaatct gagcagttaa agtcttgtaa actgctaatc
    45121 atttgtttat tatataaaga ctatgcaaac ggtaaaacaa agtggcatcc atccttataa
    45181 acgagaagat attacgtacg tgaggccttc tccgatccag gccagtaaat ctgcaatcag
    45241 taatttcgca gaacgaatag ctcagaaatt gcagttccta cctggggaca cgtttgatga
    45301 tgttatttta agattaggcg gcaaaattca ttatctatat ccagagcaat tggaagcgac
    45361 tgaaagcgga tcgattttag tccacagagt ttgtgatttc gaaattttct tatcaagtct
    45421 tactggcgct ttgcgtgatc gatttacaat tgcgcacgaa ttgggacatt attttcttca
    45481 ttccgatcaa ggagagacgc cgattcaagt cgagagaaat ggtagtgata gattggaatg
    45541 ggaggcaaat tggtttgcag cagccttttt gatgcctgag agcgatgtga agacttcatg
    45601 ggagaaatat aaaaatataa gtgttttatc gactcatttt caggtatcct attcagcaat
    45661 gtctgttcgg ttacaaaatt taagtttaat atagtacaat ccaattgccg agtccttctt
    45721 caaatttatc tttgtttatt agtattgatc tagttggttc gactgcattt aagaatggat
    45781 atagaaaaat aggaaatgaa caaccttggt tagatttctt tgaatctttt tacagagatg
    45841 tacctaatca attaaaatca tttataggcg ctgaaaaatc ttactgccca ataatatgga
    45901 aaactgtagg agatgagatt gtttttactt gcagtattac taaaaaagat caatgtaaaa
    45961 atattatatt aggtttatat aatacgataa taaaatatca cagggaatta gctttaagag
    46021 gcttgtcttt gaagattaaa gctactgcat ggcttgtcgg atttcctgta attaatgcta
    46081 aaattaaaat tgaggacggg agtggtgtta gggatgatta tattggtcca agtattgata
    46141 taggttttcg attaactaaa tatgcagact cacgtaattt aattatttcc gttgaattgg
    46201 cctacgtatt atccgataca ttgacttctt ccgatgaaga taccctgttg ggaggattgt
    46261 ttttagaaaa agaagaaatt ttaaaggggg catttaacgg aattccttat cctatattct
    46321 cgattaaaat tcaggatgaa tttgaaaaaa gtcgattgaa tgtttttaag aaaacaaaag
    46381 ttgaaaacgt cgatttaaag aactactgta aagaatacat taaacaagtt aatgatcctt
    46441 atgttatagt tctcccatat attaaatgtc aaaatgaaga accatataat ggcatcccag
    46501 aagcacatga agaggtcatt cagaatcttc taaaaaaaga aatgggagat tatgaaaaga
    46561 atcggaaacc cgaaggaatc ttagaaacgg gtgaagaaaa attagaggtt tcagacgaga
    46621 taaagaaact gaacaactag tgctttcttt ttcgaaaatt tcaaagcctt tagtgagttc
    46681 ttgacaaaaa ccaaatttaa tctatttttg agacatggat tataaaaata gattaagtgc
    46741 caatccaaat gtcatgctgg gaaaaccggt gataaaagga acgcggatta ccgtagaact
    46801 tatccttgaa agattgggag aaggattgtc aattgaagag attctaaccg caactcctgg
    46861 tattgtaaga gatgatattt tagcatgtct atcttactct agcgaagtca tatcacgaga
    46921 aagtttactt gcaagttaat attcttgcag acgaaaacgt tgattttcga ataattcaag
    46981 agttgaggaa ttcagggcat tctgttaaat ctgtattaga agactatcgt ggctatagtg
    47041 attcagaaat acttaatatt gccaaagaat ttaattcaat aatcttaacc ttagacaagg
    47101 attttggtga gtgggtattt gctcacaaag caagtcctct tggtattata ctattgcgtt
    47161 atcatccaaa agatttttta gagattacta aaacactttt gaaacttatc aatcaatacg
    47221 gttctgatct tagtggaaag tttgcagttt taacaatttc aaaagtacgg atcagagaaa
    47281 tacacttgta acaattcaaa ccacatctac tttaaaaacg tttcaataat tgtcttaatt
    47341 ttctttaagt cttctggctg tatctttaca agtatctctg caatctcgca taatgtagga
    47401 ttattaataa tcttacggga tagtatgatc cctttttcaa tcagttcttt ttctgcttct
    47461 gttacattca aaggagttgt attcttttcg ggtcctattc ctttgtgtgt ccactctttt
    47521 ctaaatccat actttagttc gattactata gtaatacgat cagtcaaatc ccgtttatta
    47581 ttctcgagct gacttaagag ctcctgactg attccaatcg atttcgcaaa ttcgtcctgg
    47641 ctgatttttt gcccggttcc ctctgttcgt atgtatttga ttctttcgcc tggtgtgttc
    47701 aaataaatat ttctctttaa taaaatttac ttgtaaaata ttgcagtgta atacatggtc
    47761 atcccagcaa ctaagcacca caacgcactg acaggagaga taaattgagc gtcgcaaaaa
    47821 atcaagggcg aatttggcca aagggcgtta tgtcccgtga gcagattaaa agagagcttc
    47881 agtttctgaa taaaacctat gacgagattt ctcacgaaac gggcatttcg tacgacgtcg
    47941 tccgtggaac agttgccggc agaaaacgaa atgccgtcgt tcttcagtat ctcacaaatc
    48001 tcgggatcaa acacggcaga actccgagcc caagccgcaa ggcaagctaa gcaatattac
    48061 aaaaacataa accgcttcgt gggttcccga tacacacaga ggcaacgatg gaaaattcgc
    48121 agaacagaga gatagaaaaa attgaatact tttggcagta caacaagcac ggaatacagc
    48181 ggccattgtg tagggtactg gcattgtatc agtgtgctta ccttcggtac atgatcgatt
    48241 ggttcaggcc gctggaagta agagagaaag tagtaaggac ttgagagatt tacgggatat
    48301 gacaaagatg gaattgagag atggcaatag aaaagaaatt gataacggaa gcaataaagc
    48361 gacgtcgtca aaatatggac acagaggcgg cggatcgaga aatgcttatt cagtatattc
    48421 gtcaattcgt ggattcgcaa cgtgggaatc aaaaactttt agccgaagca agctctattc
    48481 ctcagaacaa aatatccagt ttaatacggg agcgcagctt ttcacccgga atggatacga
    48541 tcataaagct tgccgaaaca atacaaaata tccagtaagt ggatattatt tacttgactt
    48601 atatccatct tgtggatatt taatccctca caacaatacc ccaaccctta accaaacaag
    48661 cgaaagaagt aaggacttga gagatttacg ggatatagca aagatggaat tgagagatga
    48721 aaaatataca cgatgtgata accaaccgaa agaattgtct tcggtcggaa gccgaagaga
    48781 aagaatatct aatcgattat atccggaagt ttgtcgatgc caaaagagga aatcaaaaac
    48841 ttttagcgga agcaagtggc attcgtcagt caacaatctc caatctaata cgcaatgcag
    48901 gaccatcgcc cggaatggaa gtcatcatag ctcttgccga agaaattcaa aaaatttaaa
    48961 gtttaaatat ttaaatcttg acaaatattt aatttttaaa tatattcctc acaacaatac
    49021 cccgaccctt aaccaaaata tggccgcatc tttgtgcgct catgcagtgt gaactttgtg
    49081 ttgagagatt taatgagtgt gataacaatg gaattaagag atggccgcga aaaaagaaat
    49141 gatcgatcag gcaatagaac gccgacagca ctgtttgaat acaagcgaat cggatcgtac
    49201 acttatgata gaatacattc gggaatttgt agaacagaaa cgcggaaatc aaagacgact
    49261 tgcggaagca agcagtgttc cggaatccag aatatccaat ctcttaaaaa atactggtgt
    49321 cagtccgggg atagaaataa tacttatcct tgcccaaaat gcaaaaaagt tattatcgca
    49381 ataacttttt atcttgacaa acttaataaa acaataagtt ttattcctta caataccccg
    49441 accaaaaata aaaaagcccg gctgcaaccg ggctctgagg taaacttacg tttaacacct
    49501 aagcgttttt tatctcctct tttgtttgcg gtcaaccaaa aaatttagga gatacctatg
    49561 gccccaagat actacctgtc agaccgtgcc cggattgcgt ttgagtgttt cgaaatccgt
    49621 aacggttaca agcccaacca caaagagcaa gttgagatct tacgcaacga agggtttaac
    49681 ccgacgacaa ttgcattttt tatgcaatgt gctcacacaa ctcccaggca ttccagtgag
    49741 gtgttcgcat gaaggcattg ataaaaatca aacaaagtcc gataatggat aggagacatg
    49801 tccaaagaat cacaacagaa gacgattctt gccattgtga agaaatggca agattgttta
    49861 catacagaag agccagaccg aaaaatgctt accgactata tacgcaactt cgtggaatcc
    49921 aagcgcggga atgttgcact attatcgaga gagagcaata tcgcagtacc agtaatttcg
    49981 aacttaatca acgaaagcaa gacacctcca tcaatgaaac gaattttaat tcttgtcgag
    50041 actattcaaa aactaaccaa aagttaactt taatcattga caatactaac cattggttag
    50101 atattcgcac ctcatacaac ttaggaggtg cagcgtgaac cccgacacag accaccaaat
    50161 ggacgcacta cgtaatatcg tccaactatc tcaagacgtg caggctgtcc gtaactggat
    50221 cgatgcgagt gaacgtataa gtgagatccc attaaccgaa gaggacaaca aacttatcga
    50281 ggactcactt gatgatgtta tgcgcaccgt ggaaaaacaa aaacagaacg taaaagaatc
    50341 tcgtgcccgt ctccgtgctt tgtttgtgag ttacagacag acaatcaggt atctcaaagg
    50401 acaagtcaaa gagcgcgatg aggcactcat ggtgctccgt gcggagacgg atgcaatggc
    50461 ggacgtgatt acggacatca aaaaatcgta cagagtggac gaggtggcgt gatggaagaa
    50521 aattcaatta ttataaaacc agataatcct gttgagcaga tgcgtcaggc gactgatgtc
    50581 gctggtgcgt gtcgtgagat agtgaaccga accgtacaag aaatccaggg taaaaaatac
    50641 gttagagttg agggttggca ggcaatatgt aacgctcacg gttgtgcggc ctcgtctgga
    50701 tctgtagaga gagtcgaggg tggatttcgc gcaattggtc agatccgtag gcgatcagat
    50761 ggcgttataa tcgcagaggc agagggcttc gttggcgatg atgaatcctc ttggagcggt
    50821 aaaccagaat acgcaaaaag agcaatggcc caaacccgag cgatttcacg ggcttgtaga
    50881 tctgcatttg cgcatgttct agtattaata gacgaaaatc tattgactac accggctgaa
    50941 gaagttccgg catcggacgc gaatccctca gccgaaactt caaaaaaatc taatacaact
    51001 aaacctactg aagtatcacc cgaaactcct atcggaaaac cggcctcaaa agaacacaag
    51061 gaagcgtttt ttaagactaa cggtaaagcg acgtttatct cgaattttgg agttgagata
    51121 ctcaagatcg acggcacgta tctctacgtt ccagtcggta gttataaaaa gcagcaggct
    51181 ggacaaccga tcgatttaac gcctccagcg agttcgccta aaaccaactc ggaaaaacgc
    51241 gtcaatggaa ggtcaacacg agaaccagcc agcatagtag aggtgagttc aagcaggatt
    51301 agtcgtttaa tcggacattg ccttgaagac actatatgtg acttggatga ccgcggtctt
    51361 tggaatgata ccgaggagga tttcccttac taatgattcc gaattatcct aaaatcagac
    51421 gatctgaaaa actccgtgag aagctggacc agtatggcat tgagcacttg tccgctagct
    51481 ccttaaacga atatatcaat gaccctgcaa aatgggtcat gaaatatatt ttaaaaatca
    51541 aaactaccag ccctgcaatg tggcgaggca acgcgatcga gaatgcgatg aaaaacatca
    51601 tcctcgcaaa tgacggaggc caggaatata ctcttgaaaa tgcaatctcc accggaatta
    51661 aagttttcga acaagaggaa aaaaactggc tgacgagcag agacggtgag gtttcggaaa
    51721 attattccga gaagcgggaa aaggagttcg aatttataga gccttccatt cgcgctggat
    51781 ttgatttttt taaagcgttt ccacgggctt cgtttcaaag acgatttgat tacgacctcg
    51841 gaatagaagt ccgcgcaatc ggctacatcg atttctatct cgacggagtg gggataattg
    51901 aactcaaaac ctcgaaacaa attccaaccg agttaaaaga ttctgtgcgt agacaggtgg
    51961 cattacagtg cgtagctacc aactcagacg ctcagattgt ttatctttca cggcccacga
    52021 aaaataaatc gcatgaagga attagaatat tcgatatgaa actccaagaa gccgagagac
    52081 ttgtcgacga ttatcgaatg gcagcaagat caatccgccg actgttgatg aacacaagta
    52141 cggttgagga aattatcgag ttcgtatttc caaattatga ttcattcctt tgggatgaag
    52201 aagaaaagga aattgctcgg aagatttgga catttgggaa ggtggcataa gaataagtag
    52261 cgtaatccct ggcacggcag ggataggggt atctcctaag tttagccgac cgtgcacggc
    52321 tttaaaacca aagagggata aaaaatgagc aagatattat tatacgtaga tggtaagggc
    52381 tgggaagagt ttaggctatc ggataaggaa gaattagaaa aaaggaatat aacgataggc
    52441 tccgaagcaa taataggaca cagagtaata ataggacaca gagcaataat aggacacaga
    52501 gcagagatag gacacagagc aataatagga cacagagcaa agataggaga cagagcagag
    52561 ataggagacg aagcaataat cggctccgaa gcaaagatag gatacagagc aacgatagga
    52621 gacgaagcag agataggaga cgaagcaata ataggacaca gagcaaagat aggagacaga
    52681 gcaaagatag gagacagagc aaagatagga tacagagcag agataagaca cagagcaacg
    52741 atcgaacaag gagtaacggt taaatcaata atcttctcgg gatcaatgca tgttgtttcg
    52801 tattggggag aggatcgaat acagattggt tataaatcaa aatcgatagc agaatggatt
    52861 gactgttata agaacatcaa agcaagcgaa gagtatagta acgagcagat tgaagaatat
    52921 cgtcaatata tctcttttat ctcagagttc cataaatctg aaataaaaga attagaaaaa
    52981 cgaaatatat cttgaactaa aaaggagcgt ggaattatga aaattaaaac attaattaag
    53041 aaactagaga aatgtaatcc agttttcggc gaaaaagcgg attggtgata ctatgaattt
    53101 tgagctatac tattacgatt ttataatact caaacaatac gcaatactaa ccgtgtggta
    53161 tagtcttgcg ctggcatgtg tatttgggtc ttccgtagtt tgctctatat gcataaggac
    53221 tttaatcaaa ctatggaacc cagcttaaaa tttttgatcg gattaactgc aatttccgtt
    53281 gtatcggtgt tttacttttt gcagtggtta cacggtagat cagaagatta tgatgcagac
    53341 gatcttatac aaaagtggag tcacatacgc aaaagttatt taacacaaga ggacgccgct
    53401 ttaaaggctg caaactctac tgataaagct aaaaatacaa aaccggtttc ttttttggat
    53461 ccgacaaggc gacataaagg acagtgagag gaagggataa ttatcatgat tgcggatacg
    53521 caaaacgaac acataaatag tatattacaa aaacataaat ttactcagat caggccgaac
    53581 gaatggaatt ttgttggaac tgtatatacg aagatggctt taaaatacgg gacaatggaa
    53641 tttcatcacg ttgatctttg tagtagtata acaataaata ttggtgatca gattataatc
    53701 aaaaaaaaca actctgttgt ttttgtaacg gatagcctgg atgacctcga cagttatcta
    53761 aacaatactc tctacctggg cccgctttat tattatccaa gagcaagaca gggtgttgt
//
