# Supplementary material for: Horizontal transfer of the rfb cluster in Leptospira is a genetic determinant of serovar identity
Source: Life Sci Alliance. 2022 Dec 9;6(2):e202201480. doi: 10.26508/lsa.202201480 (PMC9736851; doi:10.26508/lsa.202201480)
Supplement: Supplementary file 8 [file LSA-2022-01480_Supplemental_Data_2.zip › Supp_Data_1-plasmid_sequences/Lweilii_CUDO6_pDO6.gbk]

LOCUS       PGINEINO_1             89236 bp    DNA     linear       21-JAN-2022
DEFINITION  Genus species strain strain.
ACCESSION   
VERSION
KEYWORDS    .
SOURCE      Genus species
  ORGANISM  Genus species
            Unclassified.
COMMENT     Annotated using prokka 1.14.0 from
            https://github.com/tseemann/prokka.
FEATURES             Location/Qualifiers
     source          1..89236
                     /organism="Genus species"
                     /mol_type="genomic DNA"
                     /strain="strain"
     gene            25..897
                     /locus_tag="PGINEINO_00001"
     CDS             25..897
                     /locus_tag="PGINEINO_00001"
                     /inference="ab initio prediction:Prodigal:2.6"
                     /codon_start=1
                     /transl_table=11
                     /product="hypothetical protein"
                     /protein_id="X:PGINEINO_00001"
                     /translation="MPPQFVITITNPKGGTGKSTTAFHLTISISKNGKTLAADVDMQA
                     DFSDAFFPDTPIEDFDEANTFTVIRGETTLKNSVRSKHGIDVLVSSLEMEDFAYHATK
                     NQSLIPKLGSILRNSNYDYVIIDTPGSGSSETISSIMAADYVLIPVKPSKWATRTIKR
                     VLKKINEAQQFLNTIQSGRTIESFIVPVQWGKAKQPSARAIQILDQLQNYNEILSLLK
                     KKEVGFDLVKCPMVTDPIPYIQEMDDRTENGEPFKPNTIGSEHYDRLVDTILNFHLNK
                     SSKKDTQLSLTYDK"
     gene            903..1850
                     /gene="noc"
                     /locus_tag="PGINEINO_00002"
     CDS             903..1850
                     /gene="noc"
                     /locus_tag="PGINEINO_00002"
                     /inference="ab initio prediction:Prodigal:2.6"
                     /inference="protein motif:HAMAP:MF_02015"
                     /codon_start=1
                     /transl_table=11
                     /product="Nucleoid occlusion protein"
                     /protein_id="X:PGINEINO_00002"
                     /translation="MAQKREIFSLLSTATGSKKMEPEEAEERLPSRANVFLQDLANSN
                     GQNGELRKIKISLIDSKNNPRKTFIQESIEGLAKSIKAQGLIQPIVVKKAGKRFNLIA
                     GERRKLAMTLNGEEFILALVHDVDYIEDEFIPEYKLTENLQREDLSDLESAFSLSEIK
                     ERKNYTVTELMNRFGKSESWVKQKLAHAKLADDLVSKNIIPSITLLNKVPTSLIMQLK
                     PHIESNPKEISNWLIPKLQSTELPTRIEFQDFANNLKKTITKPTAIDETKKQLDKKYK
                     ITLLIQKIQKDKDLLSVIKKRITQNQKLLDELQNKKKKT"
     gene            2247..3581
                     /locus_tag="PGINEINO_00003"
     CDS             2247..3581
                     /locus_tag="PGINEINO_00003"
                     /inference="ab initio prediction:Prodigal:2.6"
                     /codon_start=1
                     /transl_table=11
                     /product="hypothetical protein"
                     /protein_id="X:PGINEINO_00003"
                     /translation="MGEALSSCAFTISNVIESLPLTRAKRQLLSRITDLDIAGKKRGL
                     GGCIAKNKSLGRKVGLAETTVSKYIREMKAEGYLVAGTFHGHYRILNSNLSNAVEMER
                     HQYNLSKFQEKNPRQSSANILGSYLQEYGAAPYESTELCISNQSTNIMSNKNNEESSS
                     EINWSNIVQHTRTFILKEFGEYDSVPEKEKEKIKLWRKLCNDNPEISPGTVLETIRKL
                     IYIKEKYKTNSFWSSIPVNIASSYSYKDRIKSTYNALLQVSSNTTAKQAAKQENVSLK
                     QNLNVDRKYQDPSWEAFLNWSSERLTRSSIEILKRVQAQFRDNGTLLILNTVPESLEI
                     IIKKYFSEEVQILVPVEFLNGTRLGEKLDSINSNANVNQGEETFSHEEFMQALTKLGK
                     GKPWNTQLASAPLQNQKRVGHQITSGYAFLQSKNVKNKFKTETRAKPKMIPM"
     gene            4221..4667
                     /locus_tag="PGINEINO_00004"
     CDS             4221..4667
                     /locus_tag="PGINEINO_00004"
                     /inference="ab initio prediction:Prodigal:2.6"
                     /codon_start=1
                     /transl_table=11
                     /product="hypothetical protein"
                     /protein_id="X:PGINEINO_00004"
                     /translation="MDLSNDQWKILEPLIIEPNVREDGKGRPRMDARSILNGILWILR
                     TGAQWKELPDRYPPYQTCHRRFQEWNRNGTMRNMIRSLASDLKERGGIDIEESFIDGT
                     FVPAKKGVQKWGKPNVGRVQRSWQSETAKVFLSPFARKMLRPMKSR"
     gene            4667..4990
                     /locus_tag="PGINEINO_00005"
     CDS             4667..4990
                     /locus_tag="PGINEINO_00005"
                     /inference="ab initio prediction:Prodigal:2.6"
                     /inference="similar to AA sequence:ISfinder:ISAcp3"
                     /codon_start=1
                     /transl_table=11
                     /product="IS5 family transposase ISAcp3"
                     /protein_id="X:PGINEINO_00005"
                     /db_xref="COG:COG3039"
                     /translation="MEQTLENLFIEENPKRMIGDKAYDSDGLDEHILQQYETKIIAPH
                     RKKRKQPTQDGRGLRRYKRRWKIERLFAWLQNFRRLVVRYEYYDFNFDGFIALGCAMI
                     LLRHF"
     gene            5423..9901
                     /locus_tag="PGINEINO_00006"
     CDS             5423..9901
                     /locus_tag="PGINEINO_00006"
                     /inference="ab initio prediction:Prodigal:2.6"
                     /codon_start=1
                     /transl_table=11
                     /product="hypothetical protein"
                     /protein_id="X:PGINEINO_00006"
                     /translation="MLKIRWMSYIYFRFISLLFITLFATCSFLEKDHNTMDNVDLAGA
                     IWLAAEPVKTQVNNEGVPVRPGNGGSGSSPVTPVDAIFNLPPGRLVNSNALMGTIDPT
                     GTNIVNDFDGDGILNQNETLTNVWVADYPQIETTIAPPVTLKIQILKNSSNQSDQIVS
                     EINSNDFEASKNEGSEKIHQNELNERTVQFQDSFSTETDLGQSHERSMSAGMTAGFGM
                     GLVSTGMNYSNSTRDSWNAKNATSSTTTKWADRPFKNNIDRDAWNLKSDSSTNKARKY
                     RSDKSSKINETSTVEPNAGVVRAALYIKNLSVNMPVKISNILCSLMFETPGGELVPMS
                     SFRLRNDDYSLFEVEVYGGSDFGPYVVELTNLNTAEVEKAIAAGYTPKIMIVDYTMTH
                     VADSNYKSSLLSFTGNNLKIIEENAKGRTALVKVYGPGVREMYRVTAFDTPNVSNPCN
                     TKSTDVFSPGISLKKALERISCSGDNITFKDYVIDLSESAPRLGESRVYLKGIQSFGG
                     VSTNIPCTDETSTGSDGVSRTACVQKPYSQWTESEKTNSGVWAIYSKGKFYSPTEYWT
                     DSGSIRKFDPWRGAVAAPILKGADSIIWAGDNYDLVYISFKDFIKVEQKFGTNPLETG
                     NGYPLNTKWDLKTLGNHPYYPDTNSLYLGEVGFGERVELKIKLDKTKYLSPNFGSAVD
                     TGPYQYFTNFSYNPQVSSDRYNINQAADFEISLGFGGNRTDWFHVVKDLSSNDPYKLK
                     NCGTTLDFISQVYTLCVQLPTLSTTVDPAISLVKLYIRPALNTAYRKTIWPLHFSQVR
                     KLKGEAGVPIVKGTSLIKVANSYGSVNVGDNFFIQGDSTNYKVVQVLPAAEDGSFDVQ
                     LDRLIQIDASKTTSVYVPGTLTSPDVRLSVDTGFTADWNTFVNSSFNSTAFDQVQYKP
                     FLLNGNVSCSSSPFHPGSCLGFTPELNSLNWMGIYNEGVALWNSWADGGDFSNFLYSG
                     LVRLTAATGKSYRLESTNTDFTVSADVNAQDLAYAAVANHGDVALTVWRQGTTLIGRY
                     NQISTGQALGNPFNINSAASTGSYIVKAKNGKAVIVWDNGYNIYAIVKDLTTLASVGS
                     ETLVVSRLQPVGGMSMWGTVFMYPGNPPFSYSYDVTFGNDRAAIVWNDFATSFVPSIT
                     TSPNPMYDVYTYCQMSYCGFIETKTYQANARVLRLDTGAFQGGSISIWSYAETKTIYY
                     VVEIPSNTPVYQIDVAAGANDNNRLVYAWNVRLSSGGDSHTAYGSVYDLTTGTKIGST
                     QTLISEATRPVDSLQVGAATGRGMVLWRRNDGVILGRGIDTSNSNLLGTSNIEAESGN
                     VDSLKLTSFGDRGILTYRKNGKDALLRILDLQAGQFLYPNALSLAQMNVDSRNLFLTG
                     SIVSGNKILTTWDQINGTKRTIWGRVSDISTFTVDGPKEFQISTTNEGVQYRGTAVAD
                     SGFGFVTWLAQDKTQQRIRGYKVDLANPGALKYGLNNFFVSPLIDRDFTIRAKIKF"
     gene            10141..17886
                     /locus_tag="PGINEINO_00007"
     CDS             10141..17886
                     /locus_tag="PGINEINO_00007"
                     /inference="ab initio prediction:Prodigal:2.6"
                     /codon_start=1
                     /transl_table=11
                     /product="hypothetical protein"
                     /protein_id="X:PGINEINO_00007"
                     /translation="MIFKSVFSRDRKVFESCSDLYTKSSEVRQSSVKRSAPPAFGWRW
                     RGGGKTRETFQYQKTNLFASKKWGFCRNTCVLVNRFYQNILLVSCILFFSASCGLLPG
                     KHGNKNNWWIALAGLVPGTSFPSSGSGVGSGPGSGNGSPGSAPAPEGSDLFSISTNYS
                     QAIDDPETKADPLAGAAFIAPPEMSHYGNVSLSYPIQTPAGRSGVEPKLTITYSSTQG
                     DGWLGVGWSLGLGSITRTPEYGALWYDARDTFTWNGQKLVKVAGGTTNENGTYRPEIA
                     SEGLVVLRLSNIESGGVWEVFDSSGTKTTYGETNASRIFNPQVSNQTYSWYLSRTEDK
                     NGNYLQAQYDNSEYSKNRNLYLKEIRYTGNSKSGLSARQYVKFFTKQREDFYVSSAPG
                     FFMKMDKILERIEVGWDNGGKLYEYTPVYETSSDSARPRLKSITSSRHTTSPEFNYQS
                     SSRLLTWQTIVNQTSSEMEEDPNSTQYFEGDYNGDGISDLLFFNPKSGNWKAAEGRKE
                     GGYNFKLYANRYQGYDTLEKIRFFKGNTSGDFNGDGRSDIAFYLPSTRDFIVAEHDGR
                     VFQFKSYGRLMYGIPDIFRMEWFPGDYDGNGLSDSVLFDEPTGQWTLMLNKGGSFEFL
                     RFSKKFQNVFRNDYAPDSNLDSSNTNDTTKPGKDHDKVNLLVGDYNGDGRTDISLYDS
                     RSGKWFVGENHRNPNKTDPVYFKLQWKLYKVFTAPEQALFGHDRFSGDFNGDGLSDFL
                     LFDRSSGEWTLGETGDGTINFRIWSRTPQFKTVTRWIQGDFNGDGRTDIGFYSSNDGK
                     FWIGESTFNGFRYKIYSDMSYGPDQDRILKTPLPRDEVKIESGKTSFAASNNTKTILL
                     NYKYDGNLNSGKGELVFPGCFTQDDCSTSPELLIFDRKANVWDLKRGNTFTERVNTNF
                     NPEGTGITTLFGGKPDRYSNNTKDEVLFYKKQGTTNQFFSLKNTNGTAFDVLNVATFT
                     DTDITKFDPQNSGIVADHFENNTSQSVLVLDDQTVSGNARFVLSGLSGTKVLTPSGDL
                     TSTDLNDLFQAGTNENRQRRKEFSFFSGKFTTTQAQLVIVDRRTTAHKWYLGTISSNA
                     IQFKRLTGEFSLPITTSDYDSKSPAGIVYALTSDGSIVFGKTEDNGTAFTKVKINSTN
                     ITKNTYNAGTVGFSDRFDNYGNPIVISGGEEKLYDLTQSKIVSLPGNVVTKSLDRPDL
                     IAQVYVFQWIQGDYNGDGLTDIGIFHLKEPNWYFALSTGTLPDIIERVKNGIGGIYEF
                     EYTNSTKFDNTGEDDIPDLPTSYRVCTKVAIEDGFSNTITKNYEYKNGFAFSSFINGK
                     KETDFFGFSEFTIHEAYGERTTHKYHTTPYSDFLMNRALGGAEKETRIIGSDNNDYGT
                     IQTTYDVKPIAIAPGVTSYLPVTTKIEKFLSGQRTTTEVFDIILNGTKLSRKTDTITD
                     HFTDSVHGVTTTTSITDFETDDTTNQRRAIRSVAFSGSSHEITSLLSYDTRGNLIKRT
                     SSYTGSGLSPVGVHTTEYEYDTHGNQTVEKDTSSSPARGSSYAYDNELQQFVTQETKF
                     GGSITLTTTHQINYESAFGLPTTSTDPNGNKRFFEYDGYGRLIRSSADTDDGTRTVAT
                     HSYDASFPLSAKTILPSGTGDPDFASRTYTDGMGRNIYSVKSASNGNYAITGRLVYDG
                     TGKIVRKGQSNWATSGEIDRFVLHLEERNPTSFEYDPIGRVKKTILPTAAGETSPTTI
                     TTTYNSAFETTETHSSGTSKRIVKNAKGEILYVEDFSSDGTGAKIGFCYDIAGNRTKK
                     SDLNDSSLMSCPNATAGVPTKDISGRNQTYWSYDAFGKLRAQSDPDLGVSSYNYNGFG
                     DLTSSTNAKGVTTNLSYDGIGRILTKNIPEGNIQYSYDSFPGAENSLGKLVRIEDSNQ
                     SKTFSYDKLGRVKKETRVILATSAGNPLPTETQGPYITETKYDLLGRVTRIDYPEHPI
                     SHGRMRACYEYGSAGYISEISVQVNTNGILPGYCNKDIVENITYNEFGQTASLTLGNG
                     IQTTYGYDVKGRMVRLNSSGDVDGSNKVLQDAVYSFNPNNNITRIANNSTDWSAQYDY
                     GYDGLGRLTNATGSYLGIAEGNLSREFQQSFSYAKNGNLTSKRVHDPVSGNITDEWSY
                     QYTNHQVTNIDSSKSGNDAFVMQYDANGNLTRQRDNAKDLTKRIQVDSQDRITQIQDG
                     NNAILGSYWYDESGFRIRKSSLEPKNNQFANVEILYPSKFYGLEFIEAENVITSVNNV
                     YLNGVRIAALNEVGALAYFLTDQVDSVSLVLDDEGKTLSKMQYLPYGETFVQRGDLNF
                     APKYNSQELDRESGFYFYNARFYDPGIARFTSADTLIPDEYNSQSWNRFSYVNGNPIQ
                     YKDPTGHAPQDENAGFKDASKNIAKGFVEGVKSALSAPTPVDAAVNSAVATAKGAKEL
                     YENRKEVYASVKDFAGKLTSKDDKVRDYAVGQAKAYTMSAVLGGMAGKALGSKLPKPK
                     VDVPGSSGSVGGNFQKVIHVTKDGIALPANSKYKIPDKYLENKHRTGSYGEIENGKFK
                     EKLRIDPATKPGDKGPNYSHYHLDGKGTHYSPRPNDKDSGFSK"
     gene            17883..18272
                     /locus_tag="PGINEINO_00008"
     CDS             17883..18272
                     /locus_tag="PGINEINO_00008"
                     /inference="ab initio prediction:Prodigal:2.6"
                     /codon_start=1
                     /transl_table=11
                     /product="hypothetical protein"
                     /protein_id="X:PGINEINO_00008"
                     /translation="MKFEFNNLPWHDAELLLIEIDRTLPGHDDSISILVKWPEELKSR
                     ITFTNCYGFEARMNFGFIAEESILRASVNNEQEKLYIIKENWKSMGVSLDNLKCYEIE
                     TNTTGSLLLIYAIDFQIKPEPPEPRKN"
     gene            complement(18473..19654)
                     /locus_tag="PGINEINO_00009"
     CDS             complement(18473..19654)
                     /locus_tag="PGINEINO_00009"
                     /inference="ab initio prediction:Prodigal:2.6"
                     /codon_start=1
                     /transl_table=11
                     /product="hypothetical protein"
                     /protein_id="X:PGINEINO_00009"
                     /translation="MAKFFSILDINTIGILDYENFLKLGIIYFHAFGVVIGFLLGFSK
                     LFSSDGFNKSYGTVLYSSVFFLILNNGLLFDQGALKSENKITLGFYYGLVLYSSLAVL
                     ICFKYVLESLDNPWIYCKRLLGTIPITILLSYFIPDLYFISFVDILGFVISIFTFIWS
                     LSRVLNTNKSILHYNLPFLSFLISICFVFDFLGSVFFKKECLFFAEFIPGSVICYAFI
                     LERLFPSLFGKVKVSGANIDKEIESETISIPEVKETKKYKYPPRDLLDGTDLEKVKIK
                     LSQFITSKGFIDEELRLPDFAADLGLSTHQASYYLNQYLNQSYNDFLNFHRINEVMIM
                     MKNKSNFNLLTIAFECGFNSASSFHRACIKFTGKSPRDLRNYIQFNIGTGNKVEKQLD
                     L"
     gene            complement(19704..19892)
                     /locus_tag="PGINEINO_00010"
     CDS             complement(19704..19892)
                     /locus_tag="PGINEINO_00010"
                     /inference="ab initio prediction:Prodigal:2.6"
                     /codon_start=1
                     /transl_table=11
                     /product="hypothetical protein"
                     /protein_id="X:PGINEINO_00010"
                     /translation="MIINYFKIEPSNINKSKLYEYEKYIGLPLYNEAILKYNGFQKAL
                     AIRKKLKLNSLENISSND"
     gene            20142..20525
                     /locus_tag="PGINEINO_00011"
     CDS             20142..20525
                     /locus_tag="PGINEINO_00011"
                     /inference="ab initio prediction:Prodigal:2.6"
                     /codon_start=1
                     /transl_table=11
                     /product="hypothetical protein"
                     /protein_id="X:PGINEINO_00011"
                     /translation="MEKFERLQETCNTLKINRKGLADILRIHPSNASRLLNGETEFTW
                     TYAELFQMKTKVSAVWIMEGKGEFWFEEEPGNDKEKLIIRNILKIPGLAEVMDKFIKI
                     HQEDQKMIIGLINRIYKLSESKFKK"
     gene            complement(20531..21430)
                     /locus_tag="PGINEINO_00012"
     CDS             complement(20531..21430)
                     /locus_tag="PGINEINO_00012"
                     /inference="ab initio prediction:Prodigal:2.6"
                     /codon_start=1
                     /transl_table=11
                     /product="hypothetical protein"
                     /protein_id="X:PGINEINO_00012"
                     /translation="MSVFFILLTSSLILGLGYYIKKISNPFIEVRRNFFYLTVSVGLW
                     TLFSGCRQFIPYSIRLYAPNWILISVIFAPYFLSKIVNKLINENYNTSYFRKAIEICL
                     ISYLVFSAFCFNLIKIIDINTLAHEPKLAYHILILYSILWIFESIFKLAKHLIDSDGM
                     IRVRLSLMSFGITSAFLIIITLVWILPFYEIYLGSYIHIATLIWIAFWGIAILHYDAF
                     QTRLEVFSGMNVPLLNRITLNPILKLYSILDPEEFETKRLNANSILAEEVIDTAYNWF
                     FKANIPLQATARKIAIKYDKYLK"
     gene            complement(21455..22081)
                     /locus_tag="PGINEINO_00013"
     CDS             complement(21455..22081)
                     /locus_tag="PGINEINO_00013"
                     /inference="ab initio prediction:Prodigal:2.6"
                     /codon_start=1
                     /transl_table=11
                     /product="hypothetical protein"
                     /protein_id="X:PGINEINO_00013"
                     /translation="MIMSLTTQKTKPVNKFHVIRLSGLENQEELYHVKKFAGDVFNNF
                     GYTKSLYTAVDMDLWSTWFYVREGSEILAAMRIVEKKPNNLIPLELGIVKGSDPIQRY
                     AVIGDNIADWNSVSFLLSKKAMFAAVNVFHAAAQYCIDKNFDMVYGFYHKKVNSIVKL
                     YTSIGAIPSKKYEKEVYFPECYYNDELVYLTPIEISKGALQKIKTRLW"
     gene            22375..23379
                     /locus_tag="PGINEINO_00014"
     CDS             22375..23379
                     /locus_tag="PGINEINO_00014"
                     /inference="ab initio prediction:Prodigal:2.6"
                     /codon_start=1
                     /transl_table=11
                     /product="hypothetical protein"
                     /protein_id="X:PGINEINO_00014"
                     /translation="MPLKRSELNKVISKILKTYEEMRLQSSLNGNSEVLEANREIGKI
                     LHTVERKATEQERSTGSWMKSISKELQKHLKRGFSERNLFYARKFYEVYGNSKIDVRL
                     SWSHYRILSSIADANIREKLMKEAIERNWNRDDLAFRVRDIGDLRKAPTLRWRRPEGV
                     LWNYKIKDISKDKDTLLVDLGFYCYYELPSSRLSGKYKIGDIVQIEKRKGYWTLSKSK
                     SVHVSELYFYFGEIERVIDGDTILVKFELGFNVITRQRIRLHNVWAAELGSPEGEDNF
                     ESLKKRLPLKTKVIVRSRSKDVYGRYVGEVLYSKKKIQDPVDIFREGMYLNQELAEIG
                     "
     gene            23817..26336
                     /locus_tag="PGINEINO_00015"
     CDS             23817..26336
                     /locus_tag="PGINEINO_00015"
                     /inference="ab initio prediction:Prodigal:2.6"
                     /codon_start=1
                     /transl_table=11
                     /product="hypothetical protein"
                     /protein_id="X:PGINEINO_00015"
                     /translation="MLLCFNLLTGAESPVSEKQKRINNVEYNRTLKCKRSFLRKPPYP
                     LIPEPCPLKYVEDFSSDGTGAKIGFCYDIAGNRTRKSDLNDSSLMSCPNATAGVPTKD
                     ISGRNQTYWSYDAFGKLRAESDPDLGVSSYNYNAFGDLTSSTNAKGVTTNLSYDGIGR
                     ILTKNIPEGNIQYSYDSFPGAENALGKLVRVEDGNQSKTFSYDKLGRVKKETRMILAT
                     SAGNPLPTETQGPYITETKYDLLGRVTRIDYPEHPISHGRMRACYEYGSAGYISEISV
                     QVNTNGILPGYCNKDIVENITYNEFGQTASLTLGNGIQTTYGYDVKGRMVRLNSSGDV
                     DGSNKVLQDAVYSFNPNNNITGIANNSTDWSAQYDYGYDGLGRLTNATGSYLGIAEGN
                     LSREFQQSYSYAKNGNLTAKRIHDPASGAISDEWSYQYTNHQVTNIDSSKSGNDAFVM
                     QYDASGNLIRQRDNAKDLTKRIQVDSQDRITQIQDGNNAILGSYWYDEGGFRIRKSSL
                     EPKNNQFANVEILYPSKFYGLEFIEAENVITSVNNVYLNGVRIAALNEVGALAYFLTD
                     QVDSVSLVLDDEGKTLSKMQYLPYGETFVQRGDTNFAPKYNSQELDRESGFYFYNARF
                     YDPGIARFTSADAIIDGEWDTQGWNRFSYVKGNPIGAKDPTGHISDALLKHQVQTELM
                     TGGGGGPIRSGMGNSSLSGRGGQGSSKGSTSITNSSQARKNNISASKTENVKEIKISK
                     SKYPESAKHVEDAQKSGKPSTLTIDRGGAKDRRRESLKGVERQPGKDRDEYPPALFKE
                     GGKGSSVRNIPSSDNRGSGACLGNACKGLPNGSKVKITIGD"
     gene            26339..26992
                     /locus_tag="PGINEINO_00016"
     CDS             26339..26992
                     /locus_tag="PGINEINO_00016"
                     /inference="ab initio prediction:Prodigal:2.6"
                     /codon_start=1
                     /transl_table=11
                     /product="hypothetical protein"
                     /protein_id="X:PGINEINO_00016"
                     /translation="MSELSNLIQISSKDIGIAFDKNKIQESFISLSKSQKALKEIIEI
                     LNYRNGFMAFESALHFFHFSEEQKQDYNIIWWNNPEVWKSAYQNDKINSCFCFAEDAF
                     GNQFCFEDDVIYSLDAETGEFEFIADSIENWAEQILSDYEFFTGYSLIHNWQQENGAI
                     PFGYRLIPKIPFCLGGEYSLDNLHAIELVKAMNWRGEIFNQIKDLPEGSQINFSIIE"
     gene            complement(27231..28385)
                     /locus_tag="PGINEINO_00017"
     CDS             complement(27231..28385)
                     /locus_tag="PGINEINO_00017"
                     /inference="ab initio prediction:Prodigal:2.6"
                     /codon_start=1
                     /transl_table=11
                     /product="hypothetical protein"
                     /protein_id="X:PGINEINO_00017"
                     /translation="MNTAEIFNYKSFLQLGILYFHAFGVGIGLILGFSKLFSDDNFNK
                     SYGTVLYSTVIFLILNNGILIDQGTLRNESRILFGFYYSLVLYSSLAAFVCFKYVLES
                     LDNPWIYCKRLLGTIPITILLSYFIPDLYFISFVDILGFAISIFTFIWSLSRVLNTNK
                     SILFFNLPFLSFLISICFVFDFFGSVFFKKECLFFAEFIPGSVICYAFILERFFPSLF
                     GKVKVSGANIDKEIESETIPTPEVKETKKYKYPPRDLLEGTDLEKVKIKLSQFITSKG
                     FIDEELRLPDFASDLGLSTHQASYYLNKYLSQSYNDFLNFHRINEVMIMMKNKSNFNL
                     LNIALECGFNSASSFHRACIKFTGKSPRDLRNELLSNIETSNKAEKQSDL"
     gene            28852..29253
                     /locus_tag="PGINEINO_00018"
     CDS             28852..29253
                     /locus_tag="PGINEINO_00018"
                     /inference="ab initio prediction:Prodigal:2.6"
                     /codon_start=1
                     /transl_table=11
                     /product="hypothetical protein"
                     /protein_id="X:PGINEINO_00018"
                     /translation="MKAQTPGQRIKFIRTEGLGRKLNQEEFSTSIFLSQSQLSKLEND
                     ETEVSEQTAFVIEVVHGYKMDWILKGKGPKHPLEDEMKEDLVNKFEVLDRFFRKMEYY
                     PKSKKSFDSYFKLSDKNREAVDLIINCLLGE"
     gene            complement(29272..30186)
                     /locus_tag="PGINEINO_00019"
     CDS             complement(29272..30186)
                     /locus_tag="PGINEINO_00019"
                     /inference="ab initio prediction:Prodigal:2.6"
                     /codon_start=1
                     /transl_table=11
                     /product="hypothetical protein"
                     /protein_id="X:PGINEINO_00019"
                     /translation="MNVPIAINLLCPFTVLLLGIYVIRLEHRKNPKAPKYFFALSLSI
                     SLWSLLSGIRYLIPAETYTIAPSITLLPAIFLPFLLNHQFIMNLIQPDFRQRKVIVLF
                     NSIALIYFFFSCVSLNMIEIIDYQTSSYKPLLAYHILILYSFGSVGFSIFLILKKTIT
                     SSGSERVQFTLLGLGVLISLFTTILLVYILPIFAGIFKGYLTPIGLIPSCFLWAVAIL
                     QYNAFEIKYAILDGDKVPALTRISLNFFMLLFKILDPVGFRNSNLQYKKSFSSDFLVT
                     DLKLRLKTELNHYQRSEALARRFDQYIK"
     gene            complement(30204..30467)
                     /locus_tag="PGINEINO_00020"
     CDS             complement(30204..30467)
                     /locus_tag="PGINEINO_00020"
                     /inference="ab initio prediction:Prodigal:2.6"
                     /codon_start=1
                     /transl_table=11
                     /product="hypothetical protein"
                     /protein_id="X:PGINEINO_00020"
                     /translation="MGGKAATINFKMVVKHCLQKNYSKVYGMYHQKLASIERIYLSAG
                     AELSKRFSKPVFFPEDYIDQELVLLNIIEIDKTSLQKIHVNLM"
     gene            complement(30436..30822)
                     /locus_tag="PGINEINO_00021"
     CDS             complement(30436..30822)
                     /locus_tag="PGINEINO_00021"
                     /inference="ab initio prediction:Prodigal:2.6"
                     /codon_start=1
                     /transl_table=11
                     /product="hypothetical protein"
                     /protein_id="X:PGINEINO_00021"
                     /translation="MSHLTLNPPSLNENRIQGLENPIELIRVKNFIQSIFSKNGYNKS
                     PYASVDLDPWSTWFYVTDSEKKILSAMRIVEKKPNNFLPIEMGVIYGSNPQKRYVVLE
                     ENVADWNKQRCIFTHFNGRKSCNNQL"
     gene            31132..32130
                     /locus_tag="PGINEINO_00022"
     CDS             31132..32130
                     /locus_tag="PGINEINO_00022"
                     /inference="ab initio prediction:Prodigal:2.6"
                     /codon_start=1
                     /transl_table=11
                     /product="hypothetical protein"
                     /protein_id="X:PGINEINO_00022"
                     /translation="MKRTELNKVISKILKAYEEMRLQSSLNGNSEVLEANREIGRILQ
                     TVERKATEQERSTGSWMKSISKELQKHLKRGFSERNLFYARKFYEIYGNSKIDVRLSW
                     SHYRILSSIADVNIRGKLMKEAIERNWNRDDLAFRVRDIGDLRKAPTLRWRRPEGVLW
                     NYKIKDTSKDKGTLLVDLGFYCYYELPSSRLSDKYKIGDIVQIEKQNRSWTLSKSKSD
                     KTSELYFYFGEIERIIDGDTLLIKFELGFNVITRQRIRLHNVWAAELGSPEGEDNFES
                     LKKRLPLKTKVIVRSRSKDVYGRYVGEVLYSKKKIQDPVDIFREGMYLNQELAEIG"
     gene            32542..34458
                     /locus_tag="PGINEINO_00023"
     CDS             32542..34458
                     /locus_tag="PGINEINO_00023"
                     /inference="ab initio prediction:Prodigal:2.6"
                     /codon_start=1
                     /transl_table=11
                     /product="hypothetical protein"
                     /protein_id="X:PGINEINO_00023"
                     /translation="MQHVMNRILLLTILLHVALQIEAKSPVSEKQKRINHVEYNRTLK
                     YKRSFLRKPPYPLIPKPYPLEYVKGRMVRLNSSGDVDGSTKVLQDAVYSFNPNNNITG
                     IANNSTDWSAQYDYGYDGLGRLTNATGSYLGIAEGNLSREFQQSFSYAKNGNLTSKRV
                     HDPVSGNITDEWSYQYTNHQVTNIDSSKSGNDAFVMQYDANGNLTRQRDNAKDLTKRI
                     QVDSQDRITQIQDGNGATLGSYWYDESGFRIRKSSLESKNNLFANVEILYPSKFFGFE
                     FIESENVITSVNNVYLNGVRIAALNEVGALAYFLTDQVDSVSLVLDDDGKTLSKMQYL
                     PYGETFVQRGDLNFAPKYNSQELDRESGFYFYNARFYDPGIARFTSADTIIDGEFDTQ
                     GWNRFSYVKGNPIGAKDPTGHDACTMGKTQCKTEPLMGGGGGSVARPSNGSTSGGLGA
                     AATGLLANLLGSKEDKPNLPDKPRSTSATPNEAKDMSKAGLDPLNKADVKNFLDKGNK
                     SGATHGGNSGTKNQTNASPFEAKNTSTTSGYRYVTKGEVQAIKDTGMLRGGRDGETYF
                     TKDLYKSGSKAQERLSLKDTPTHRVEFEVKGSPNYEKHGNKVDPLYGQPGKGSEFMTI
                     DPVKVKLINVQPLK"
     gene            34463..34804
                     /locus_tag="PGINEINO_00024"
     CDS             34463..34804
                     /locus_tag="PGINEINO_00024"
                     /inference="ab initio prediction:Prodigal:2.6"
                     /codon_start=1
                     /transl_table=11
                     /product="hypothetical protein"
                     /protein_id="X:PGINEINO_00024"
                     /translation="MKEKIFYISVGEPWDFTGPDGENIIKGNILKVVDNDCVLFKTNH
                     ILHFDNMQGDILVLLSRHTGHHFDSLEINGFWTFGGGLLLTKDYENMNRKELEKNSKY
                     VIIGSIRFSDK"
     gene            34946..36361
                     /locus_tag="PGINEINO_00025"
     CDS             34946..36361
                     /locus_tag="PGINEINO_00025"
                     /inference="ab initio prediction:Prodigal:2.6"
                     /codon_start=1
                     /transl_table=11
                     /product="hypothetical protein"
                     /protein_id="X:PGINEINO_00025"
                     /translation="MTGAESPVREAEPPYPLIPNSYSLETYDANGNLTRQRDNAKDLT
                     KRIQVDSQDRITQIQDGNNAILGSYWYDEGGFRIRKSSLEPKNNQFANVEILYPSKFY
                     GLEFIEAENVISSVNNVYLNGVRIAALNEVGALAYFLTDQVDSVSLVLDDEGQTLSKM
                     QYLPYGETFVQRGDSNFAPKYNSQELDRESGFYFYNARYYDPGIARFTSADTIIDGEF
                     DTQGWNRFSYVKGNPIGAKDPTGHDACTTSRTPCKTEALMGGGGGSVARSNSSNSSGG
                     YSGGLGAAASGLLANLLGSKEDKPNLPDKPRSTSATPNEAKDMSKAGLDPLNKADVKN
                     FIDKGNKSGATHGGNAGIKNQTNVSPFEAKNTSTTSGYRYVTKGEVQAIKDTGMLRGG
                     NPGKTFFTKDLYKSGAKAQERLSLENKPTHRVEFEILNDPKYKKYSTKVDPDYGQPGK
                     GSEFMTTDPVRVKLINVQPLK"
     gene            36366..36722
                     /locus_tag="PGINEINO_00026"
     CDS             36366..36722
                     /locus_tag="PGINEINO_00026"
                     /inference="ab initio prediction:Prodigal:2.6"
                     /codon_start=1
                     /transl_table=11
                     /product="hypothetical protein"
                     /protein_id="X:PGINEINO_00026"
                     /translation="MKEKEYYILVAEPWDFVGPDGKNIIKGKILKIIDDDCILFKTNH
                     KLRIKDVEGDVLVLSSRYKKDDHFVKDIKELDWTINVGLLLTKEYKDLNESGLKSYSK
                     FIIIGSLMENPESRTD"
     gene            36822..38879
                     /locus_tag="PGINEINO_00027"
     CDS             36822..38879
                     /locus_tag="PGINEINO_00027"
                     /inference="ab initio prediction:Prodigal:2.6"
                     /codon_start=1
                     /transl_table=11
                     /product="hypothetical protein"
                     /protein_id="X:PGINEINO_00027"
                     /translation="MFFSFNLLTGAESPVREAEPPYLLIPNSYSLETYDASGNLTRQR
                     DNAKDLTKRIQVDSQDRITQIQDGNNAILGNYWYDEGGFRIRKSSLEPKNNLFANVEI
                     LYPNKFFGLEFIESENVLSSVNNVYLNGVRIAALNEVGALAYFLTDQVDSVSLVLDDE
                     GQTLSKMQYLPYGETFVQRGDLNFAPKYNSQELDRESGFYFYNARFYDPGIARFTSAD
                     TLIPDEYNSQAWNRFAYDYNNSVTQENAAANAAASAEKLAEKRQEWLDEQRTKPGYED
                     LSDQAIFDKYKLDHPDVGGSRLDLPSEVFGSFGDMFGGSLGLFNSSGEGYLNSQGEFV
                     PRTCFIAGTLVHTATGTKKIEEIQVGDQVLSWDEESGEQEYHRVVKTFQREVNVVYTI
                     VYSNGTQVETTSEHPFYIENKGWVAAKDLRTGELSVLSNEKTLGITSISISERATTVY
                     NFEVEDSHSYYITKVGILVHNDCVITGPSMSLEAFNALLKYMPGASESEIEAARKLIE
                     IGNRPVDGTLDAVFDVAAYLEAACKNGCPPDIAMAPIKLGVSGLKVASELIRSGRFKE
                     AIQVMATGAKNWVRGGSEVDLGMAYKETMDGGKHSGFLKNMSTVPTSELQKGIASMNT
                     NIVEHQNLINDPVKYMQQYGKGDWNTLDPRQQQHLLNVKWPGDIQRAHEQIDILTGII
                     RSR"
     gene            38879..39097
                     /locus_tag="PGINEINO_00028"
     CDS             38879..39097
                     /locus_tag="PGINEINO_00028"
                     /inference="ab initio prediction:Prodigal:2.6"
                     /codon_start=1
                     /transl_table=11
                     /product="hypothetical protein"
                     /protein_id="X:PGINEINO_00028"
                     /translation="MDTYKLFLQDLVVLLKEKLKHSKTNQIGNDQFEKGVRMGIYETL
                     DLIKSQADSFGISLQELGIENLRLEEYL"
     gene            complement(39234..40400)
                     /locus_tag="PGINEINO_00029"
     CDS             complement(39234..40400)
                     /locus_tag="PGINEINO_00029"
                     /inference="ab initio prediction:Prodigal:2.6"
                     /codon_start=1
                     /transl_table=11
                     /product="hypothetical protein"
                     /protein_id="X:PGINEINO_00029"
                     /translation="MAKFFSILDINTIGILDYENFLKLGIIYFHAFGVVIGFLLGFSK
                     LFSSDGFNKSYGTVLYSSVFFLILNNGLLFDQGALKSENKITLGFYYGLVLYSSLAVL
                     ICFKYVLESLDNPWIYCKRLLGTIPITILLSYFIPDLYFISFVDILGFVISIFTFIWS
                     LSRVLNTNKSILHYNFPFLSFLISICFVFDFFGSVFFKKECLFFAEFIPGSVICYAFI
                     LERFFPSLFGKVKVSGANIDKEIESETIPTPEVKETKKYKYPPRDLLEGTDLEKVKIK
                     LSQFITSKGFIDEELRLPDFASDLGLSTHQASYYLNKYLSQSYNDFLNFHRINEVMIM
                     MKNKSNFNLLTIAFECGFNSASSFHRACIKFTGKSPRDLRNELLSNIETQRKVE"
     gene            complement(40450..40638)
                     /locus_tag="PGINEINO_00030"
     CDS             complement(40450..40638)
                     /locus_tag="PGINEINO_00030"
                     /inference="ab initio prediction:Prodigal:2.6"
                     /codon_start=1
                     /transl_table=11
                     /product="hypothetical protein"
                     /protein_id="X:PGINEINO_00030"
                     /translation="MIINYFKIEPSNINKSKLYEYEKYIGLPLYNEAILKYNGFQKAL
                     AIRKKLKPNSLENISSND"
     gene            41179..42267
                     /locus_tag="PGINEINO_00031"
     CDS             41179..42267
                     /locus_tag="PGINEINO_00031"
                     /inference="ab initio prediction:Prodigal:2.6"
                     /codon_start=1
                     /transl_table=11
                     /product="hypothetical protein"
                     /protein_id="X:PGINEINO_00031"
                     /translation="MMKQIFSIWYMTILLFAGCAGGQDGNEKSSQILSGITSSSLLEI
                     VTNPQKTFSQSVATGPHYVDALAGNNSNPGTSLAPYRTITYAVSQPGTTIYVAPGTYN
                     EALGEIFPIKIPAGVSLIGNELGKGTDSKDGNSGYTGAGVTPNKGPTLIYGVGPISPG
                     VSNFDTLVLANNSTVAGFTITNPRPLDFTTTTTAVYIQGANTGLTTGITVRNNTLTGT
                     PGGTGIFIVPSNQSGSGNIISGNSIFLNYIGLYNGTTNTISKVEYNSITRNNFGVFIT
                     ANSNFNNNMDLGGGSTGSKGHNILSCNTRYDISMPGLNMINLYAKSNQWDHIPPSVVT
                     DGFGDIWDQMNSTIFTTGMSLAPANCNP"
     gene            complement(43031..44053)
                     /locus_tag="PGINEINO_00032"
     CDS             complement(43031..44053)
                     /locus_tag="PGINEINO_00032"
                     /inference="ab initio prediction:Prodigal:2.6"
                     /codon_start=1
                     /transl_table=11
                     /product="hypothetical protein"
                     /protein_id="X:PGINEINO_00032"
                     /translation="MKRSIFILIFLFATEIYSDNADNLNYETESKNNSNKHSFELFLR
                     LNRASWVPESIRRTSDANSSLGNSANNGIFTSYDPPSRDKKFENPDFKSFGFVYKNFV
                     HKFSFDYNHLSLSQHFKVNFKYAGVYSSTGEEYSYIGSGFLYNIHPFRTENKFALTKE
                     IFNKDRFLLSLGGGVRFLSITSKRNYPDFIPEYLQLASFVSSYSDITKTYGPQVSLRS
                     ELQLFRGLSLRTNLDVFFLQGISKSNFVSLNTYDFFTSNASNRIQFHGFDLTSELSFY
                     LFRNLRLFFGYELILSRAKYLQYNELNNSFNFRSIISSDLIKYEYTQEKLDSLSLFYI
                     GAGFIF"
     gene            complement(44156..45277)
                     /locus_tag="PGINEINO_00033"
     CDS             complement(44156..45277)
                     /locus_tag="PGINEINO_00033"
                     /inference="ab initio prediction:Prodigal:2.6"
                     /codon_start=1
                     /transl_table=11
                     /product="hypothetical protein"
                     /protein_id="X:PGINEINO_00033"
                     /translation="MNTVGIFNYTNFIELGITYFHSFSVVIGIILGFAKLFSKDHFKK
                     SYGTVLCSFAFFLILNNGILFGQGNLRTENKITFGSYYGLVLYSISAVFVCFSYVLET
                     LDHPWNYCKRLLGMIPVAILFSYLIPELYFVSFIDILGFGISVFTTAWSFRNILISKK
                     PIVYFNLPLISLLISICFGLDLFGTILDRKVFFFIAELLAGSVLCYIFILERACPLLF
                     DRSTTTNTVSEPKEPPISEEIQEEIKFQGRNLLEGVDLKTVEIKLNHFLEAKRFKDEE
                     LRLPDFAADLGLSTHQASYYLNNYLSKRYTDFLNFHRINEVMIMMKERSNFNLLNIAL
                     ECGFNSPSSFHRACIRFTGKSPRDLKKELQLNSNKDVDS"
     gene            complement(45303..45476)
                     /locus_tag="PGINEINO_00034"
     CDS             complement(45303..45476)
                     /locus_tag="PGINEINO_00034"
                     /inference="ab initio prediction:Prodigal:2.6"
                     /codon_start=1
                     /transl_table=11
                     /product="hypothetical protein"
                     /protein_id="X:PGINEINO_00034"
                     /translation="MVFNYFQINPLEISNSDLDKYEKYLGKSLNDEDREAILKFTSFR
                     RILTIRKKLKLNL"
     gene            complement(45452..46045)
                     /locus_tag="PGINEINO_00035"
     CDS             complement(45452..46045)
                     /locus_tag="PGINEINO_00035"
                     /inference="ab initio prediction:Prodigal:2.6"
                     /codon_start=1
                     /transl_table=11
                     /product="hypothetical protein"
                     /protein_id="X:PGINEINO_00035"
                     /translation="MIDPKFRELIAQLSVVLSPHFYNKDRSFEAFWIFNWLKKNFWKR
                     LKLLYRICIPIHKRNEQNNYESTIIPIRFFLLWISTILWDIPLYELDISIRVRFIFIT
                     YSILLIPLLLKSALFTTPRIEEILNSIIANDYYKVFHWRIQNLVAYHGVPFHQVSYHL
                     NQHKRIMAFISQLNIQIIGIQNKTQTRTKPWFSIISK"
     gene            46138..46539
                     /locus_tag="PGINEINO_00036"
     CDS             46138..46539
                     /locus_tag="PGINEINO_00036"
                     /inference="ab initio prediction:Prodigal:2.6"
                     /codon_start=1
                     /transl_table=11
                     /product="hypothetical protein"
                     /protein_id="X:PGINEINO_00036"
                     /translation="MNTFNLKTQSGRLAYIISETGMTQSRFGEEAGISKQQVSNIIAG
                     EREVSEPVAMVIEYKFGFRKEWILTGNGSKKDQKRNSQEITALNSDIQLQRKIERIPG
                     VKKLIEDFLTLSSEDRAVIEDMVKRLKKKEE"
     gene            complement(46614..47516)
                     /locus_tag="PGINEINO_00037"
     CDS             complement(46614..47516)
                     /locus_tag="PGINEINO_00037"
                     /inference="ab initio prediction:Prodigal:2.6"
                     /codon_start=1
                     /transl_table=11
                     /product="hypothetical protein"
                     /protein_id="X:PGINEINO_00037"
                     /translation="MNSIIFYNIIIGFFLLFLGWYVNRIPSQKIVQKYFFRLCVSLAI
                     WRLCFGFRYLIPFEFREIVLNWMLIPILFVPYLFYSLVRSLFGNNTVSGRWTFFINSM
                     ILCYLIFTAATGLVAKIQDHSTFTYQPTYNYHLIIAYCVIYISFSFTILVKTAFQSRG
                     DLRVRAFLLSLGTFIAFTVTIFCVYILPFYGHFYSSEAVLGLFPSSIFWAVAILHYDA
                     FEIRENILKGERLPLLNRIFSFPVLGLYNLLDSPEYGFKLLNSKSMLTLDILIEDHKL
                     RKSTNLDIVDISGILANRYKKRIR"
     gene            complement(47532..48170)
                     /locus_tag="PGINEINO_00038"
     CDS             complement(47532..48170)
                     /locus_tag="PGINEINO_00038"
                     /inference="ab initio prediction:Prodigal:2.6"
                     /codon_start=1
                     /transl_table=11
                     /product="hypothetical protein"
                     /protein_id="X:PGINEINO_00038"
                     /translation="MIMSQITTKTYPRAKEKIEVKTIVGLESPEELKKVKEFVSKVYA
                     ESGYSHSSWKNINYDPWSTWFYAEDENTDKILAAMRIIEKRPDNVIPLEVAVVWGQPL
                     LKQYKVIEDNVADWNSVSFLPTSKSGRACAILFKSVAKHCLEKNYSIVYGMYNPESKG
                     IERIYFRAGVTHSQKYPDLMYFPGFYLKGEFCQFRIIEIKKESLQEIASNLS"
     gene            48438..49388
                     /gene="rpnD_1"
                     /locus_tag="PGINEINO_00039"
     CDS             48438..49388
                     /gene="rpnD_1"
                     /locus_tag="PGINEINO_00039"
                     /EC_number="3.1.21.-"
                     /inference="ab initio prediction:Prodigal:2.6"
                     /inference="similar to AA sequence:UniProtKB:B7NGZ6"
                     /codon_start=1
                     /transl_table=11
                     /product="Recombination-promoting nuclease RpnD"
                     /protein_id="X:PGINEINO_00039"
                     /translation="MTEVNNPHDRLIRETFQDKKEAATFFKNTLPREVVELLDLENLE
                     LSESSFVSEELKQEQTDLLFQIPLKSGNRTNVYLLFEHKSYLENSIYIQLLGYLTEIY
                     RNQQRNEEKLSVVIPFVFYHGEKEWKLGDRFLEQFVLTKQETEILKDFIPDFRIDLFD
                     LKGIELKEKLESITFQVTLGVVQRIREGDLEFISHLPGLFSLLLGIEEESKRVAILRK
                     LLLYIYWVRDLKPSELKGVLQRSKLEQYEELTMTTAERLISEGMRQGIEKGIEKGIEK
                     GIEKGKLEDAGKMLKKGIDLKTVLEITGLTEKTLKENGFL"
     gene            49844..50362
                     /locus_tag="PGINEINO_00040"
     CDS             49844..50362
                     /locus_tag="PGINEINO_00040"
                     /inference="ab initio prediction:Prodigal:2.6"
                     /codon_start=1
                     /transl_table=11
                     /product="hypothetical protein"
                     /protein_id="X:PGINEINO_00040"
                     /translation="MNLDTFSDLVLVVDSPDGERRTLLVLEQTYDHYYRLALSVEEIA
                     FCAQCGGMLGDPYNPPQIKSGVLTVSNYGGAADRWYETFTIQFRRGRYELIGYTVGGF
                     SAVDECHATDIDINLLTSKARLRKDVSKGTGCEMNEQWTNWKATFPFYLKARNTWKLP
                     SEANFPKFFTTK"
     gene            complement(50796..51509)
                     /locus_tag="PGINEINO_00041"
     CDS             complement(50796..51509)
                     /locus_tag="PGINEINO_00041"
                     /inference="ab initio prediction:Prodigal:2.6"
                     /codon_start=1
                     /transl_table=11
                     /product="hypothetical protein"
                     /protein_id="X:PGINEINO_00041"
                     /translation="MRIVYFSYVNFTPSDNLQFQPLRYNKCENDCGLIWVVSLWQERV
                     TVSKQESDYYIFRSALTENCARLTTRPWSELPRRYRTWMSGERIPIEIPQPLKHEIEP
                     EDEGEMIPYFSAGIPLMSHVLIETLRGTGVDNLDLYRAVISETQTGRKYENYSAVNII
                     GLVSSVSVSKPLLGDIPINVSWFDNGLVIAPEQTHGLLLFRLTESVDLVIIHRSVKEA
                     LEKTGLPRLSFVNATDHRG"
     gene            52073..52276
                     /locus_tag="PGINEINO_00042"
     CDS             52073..52276
                     /locus_tag="PGINEINO_00042"
                     /inference="ab initio prediction:Prodigal:2.6"
                     /codon_start=1
                     /transl_table=11
                     /product="hypothetical protein"
                     /protein_id="X:PGINEINO_00042"
                     /translation="MDEPDWVNADEEGLWKFVGWHLANKGIQSVLVGGAVVSIYSRGA
                     YRSGDIDLEPVSKLPIKKVKNND"
     gene            complement(52501..52743)
                     /locus_tag="PGINEINO_00043"
     CDS             complement(52501..52743)
                     /locus_tag="PGINEINO_00043"
                     /inference="ab initio prediction:Prodigal:2.6"
                     /codon_start=1
                     /transl_table=11
                     /product="hypothetical protein"
                     /protein_id="X:PGINEINO_00043"
                     /translation="MGFDGFHNGQGSQRGSLTGKNPTDRAKLGVKRHILTDGNGIPLA
                     ITLSGANVHDKRNVKDTLNSILVFSGRKRKKQNTFV"
     gene            complement(52692..53039)
                     /locus_tag="PGINEINO_00044"
     CDS             complement(52692..53039)
                     /locus_tag="PGINEINO_00044"
                     /inference="ab initio prediction:Prodigal:2.6"
                     /inference="similar to AA sequence:ISfinder:IS1502"
                     /codon_start=1
                     /transl_table=11
                     /product="IS5 family transposase IS1502"
                     /protein_id="X:PGINEINO_00044"
                     /db_xref="COG:COG3039"
                     /translation="MDKYYSEIPEGLWKQIVPLIPKEKSKPKGGRNRVPTRVVMAGII
                     YRMKTGCQWRAIPNDFGSGQTCHRRFQEWERAGVFKKIYKSILKYYDVKNKIAWDWAS
                     MDSTMVKAPKGGV"
     gene            53247..53609
                     /locus_tag="PGINEINO_00045"
     CDS             53247..53609
                     /locus_tag="PGINEINO_00045"
                     /inference="ab initio prediction:Prodigal:2.6"
                     /codon_start=1
                     /transl_table=11
                     /product="hypothetical protein"
                     /protein_id="X:PGINEINO_00045"
                     /translation="MKITNKKDLKQLEKRRLKGIRLLERGYSCYRIAKELGVRKQKET
                     DSMNDNRNEFDTLISEETRRASAKFIERIQNGTLKKRTASNDSSLDFSEKKALERFNL
                     IVQDRAFEDAFFKTYGKL"
     gene            53715..54377
                     /locus_tag="PGINEINO_00046"
     CDS             53715..54377
                     /locus_tag="PGINEINO_00046"
                     /inference="ab initio prediction:Prodigal:2.6"
                     /codon_start=1
                     /transl_table=11
                     /product="hypothetical protein"
                     /protein_id="X:PGINEINO_00046"
                     /translation="MKSRIQDYLRIGLSARHNPTSQKVYFPLIHIVVEEVYYEESAIK
                     YYATCLEYSQGYESDAPQEAVAGIINLMFEYFFTSIKKLGYESLFDCVEEPVNEELWG
                     KVRRFLAEKYSESLNFVQKSFENASREELVELGKKIQDPLSVGEYISKDEHDKISSEK
                     DKELKRKDELIKKILSILEEREKKIKELTKSNNALKNGLEGQQEWAEARPKIHSLSLQ
                     GV"
     gene            54462..54686
                     /locus_tag="PGINEINO_00047"
     CDS             54462..54686
                     /locus_tag="PGINEINO_00047"
                     /inference="ab initio prediction:Prodigal:2.6"
                     /codon_start=1
                     /transl_table=11
                     /product="hypothetical protein"
                     /protein_id="X:PGINEINO_00047"
                     /translation="MDYKNRLSANPNVMLGKPVIKGTRITVELILERLGEGLSIEEIL
                     TATPGIVRDDILACLSYSSEVISRESLLAS"
     gene            54676..55038
                     /locus_tag="PGINEINO_00048"
     CDS             54676..55038
                     /locus_tag="PGINEINO_00048"
                     /inference="ab initio prediction:Prodigal:2.6"
                     /codon_start=1
                     /transl_table=11
                     /product="hypothetical protein"
                     /protein_id="X:PGINEINO_00048"
                     /translation="MQVNILADENVDFRIIQELRNSGYHVKSVIEDYRGYSDSEVLNV
                     AKEFNSIVLTLDKDFGEWVFAHNANPLGIILLRYHPKDFLEITKTLLKLINQHGSDLI
                     GKFAVLTISKVRIREIHL"
     gene            55173..55385
                     /locus_tag="PGINEINO_00049"
     CDS             55173..55385
                     /locus_tag="PGINEINO_00049"
                     /inference="ab initio prediction:Prodigal:2.6"
                     /codon_start=1
                     /transl_table=11
                     /product="hypothetical protein"
                     /protein_id="X:PGINEINO_00049"
                     /translation="MNINKALDKPFETKKLLEIADSPVSALQGLSEGDAEYLQKAFNI
                     KTVRDLANLKYVKWAQSIVALADSEQ"
     gene            55393..56229
                     /locus_tag="PGINEINO_00050"
     CDS             55393..56229
                     /locus_tag="PGINEINO_00050"
                     /inference="ab initio prediction:Prodigal:2.6"
                     /codon_start=1
                     /transl_table=11
                     /product="hypothetical protein"
                     /protein_id="X:PGINEINO_00050"
                     /translation="MAIPIKVFERISAGLKKFQPILNSAKTRDVNESDTVVVITDMLS
                     EVFGYDKYSEITTEHVIKKTFCDLAIKIDGKIKLLMEIKAIGLDLKDDHIKQAVDYGA
                     NAGIEWVILTNGMNWQIYRITFSKPIDKELVYEINFSNINPKNENHIEPIYYLCKEAL
                     GKSLLDEYHSQKQALSKYYVGQMILTETILDVIKRELKRLTPGVKIENEEIEEVLRSD
                     IIKRDVLEGDKALDAKKKIQKAANTYLRSSSPVPKKENVASTNNESQLEKDLPDPEPA
                     ST"
     gene            56330..56743
                     /locus_tag="PGINEINO_00051"
     CDS             56330..56743
                     /locus_tag="PGINEINO_00051"
                     /inference="ab initio prediction:Prodigal:2.6"
                     /codon_start=1
                     /transl_table=11
                     /product="hypothetical protein"
                     /protein_id="X:PGINEINO_00051"
                     /translation="MKEITLLTDEKKVFELEADFWNRGNNLIQRALGNTFRIIAKFFG
                     TRIHGKLIITNLRALEVKETIQWYCIPTKREVKLLTKNSIKEIGYEMDKVCLVFCPTY
                     YLYYEAHTQSTTIAVQNGSDEQMLDLLAKFYNVIE"
     gene            56798..57229
                     /locus_tag="PGINEINO_00052"
     CDS             56798..57229
                     /locus_tag="PGINEINO_00052"
                     /inference="ab initio prediction:Prodigal:2.6"
                     /codon_start=1
                     /transl_table=11
                     /product="hypothetical protein"
                     /protein_id="X:PGINEINO_00052"
                     /translation="MITTIDKIRLSIFPLIILLLNAIFFYTIFIFTDNLFYRLLTCFV
                     CIYPILISVRLFRTLPLKVRSVLILFRKNRLSIKPVSFENYMVAPCGRQVVKIVLNKL
                     NRTEQYPILRKKFPISIFLKKRPRTRIVYYKDGEQINLLQK"
     gene            57230..57583
                     /locus_tag="PGINEINO_00053"
     CDS             57230..57583
                     /locus_tag="PGINEINO_00053"
                     /inference="ab initio prediction:Prodigal:2.6"
                     /codon_start=1
                     /transl_table=11
                     /product="hypothetical protein"
                     /protein_id="X:PGINEINO_00053"
                     /translation="MNRLTIISVAVSDYNHLKKLNGPTSDIQKLKFLLEPISKMPKKD
                     HSTSESNKPIEIKIVIFITDYESSKVLKPGKKTLDFPSSFVTPQSSTILCRLFSFLSM
                     RCNDFRFILLQNVFV"
     gene            complement(57664..58110)
                     /locus_tag="PGINEINO_00054"
     CDS             complement(57664..58110)
                     /locus_tag="PGINEINO_00054"
                     /inference="ab initio prediction:Prodigal:2.6"
                     /codon_start=1
                     /transl_table=11
                     /product="hypothetical protein"
                     /protein_id="X:PGINEINO_00054"
                     /translation="MDLSNDQWKILEPLIIEPNVREDGKGRPRMDARSILNGILWILR
                     TGAQWKELPDRYPPYQTCHRRFQEWNRNGTMRNMIRSLASDLKERGGIDIEESFIDGT
                     FVPAKKGVQKWGKPNVGRVQRSWQSETAKVFLSPFARKMLRPMKSR"
     gene            58328..58768
                     /locus_tag="PGINEINO_00055"
     CDS             58328..58768
                     /locus_tag="PGINEINO_00055"
                     /inference="ab initio prediction:Prodigal:2.6"
                     /codon_start=1
                     /transl_table=11
                     /product="hypothetical protein"
                     /protein_id="X:PGINEINO_00055"
                     /translation="MQNLEREKLKCLEKRRLKEIALLKKGYTCYGVSKKLGVSKQSVM
                     RWRDKYESEGIEGVKWNGQRGRPTKLSISEKKELKRIILKGPISNGYPNELWSTYRVS
                     EIIRKKFGVTYHQDYVGTLLHQLGFSYQKPKRRALERDENAIET"
     gene            58914..59327
                     /locus_tag="PGINEINO_00056"
     CDS             58914..59327
                     /locus_tag="PGINEINO_00056"
                     /inference="ab initio prediction:Prodigal:2.6"
                     /codon_start=1
                     /transl_table=11
                     /product="hypothetical protein"
                     /protein_id="X:PGINEINO_00056"
                     /translation="MSWKKLSVIGAISQKDFHFQIITGSVKSQDLIYFLNILLKENRK
                     KILIVWDNLSAYKSKAMNEFLKENEKRLRVEFLPPYAPELNPQEYIWCRWKKNYMANF
                     CPENLSQLIQRTKSTLGILKSNTISFDSYWRQAGI"
     gene            complement(59450..59851)
                     /gene="higA"
                     /locus_tag="PGINEINO_00057"
     CDS             complement(59450..59851)
                     /gene="higA"
                     /locus_tag="PGINEINO_00057"
                     /inference="ab initio prediction:Prodigal:2.6"
                     /inference="similar to AA sequence:UniProtKB:P67701"
                     /codon_start=1
                     /transl_table=11
                     /product="Antitoxin HigA"
                     /protein_id="X:PGINEINO_00057"
                     /db_xref="COG:COG5499"
                     /translation="MIAELEKVKNVWSEIKEVISYPRTQKQYKKLVEILDNLIDEVGN
                     NEKHSLAPLMETIGNIIESYEFDHFIEIESDPIEILKSLMEEHGLSQKDMKELGSQGV
                     VSEILNGKRELNVRQIKVLSKRFNVSPAVFI"
     gene            complement(59853..60140)
                     /gene="higB"
                     /locus_tag="PGINEINO_00058"
     CDS             complement(59853..60140)
                     /gene="higB"
                     /locus_tag="PGINEINO_00058"
                     /EC_number="3.1.-.-"
                     /inference="ab initio prediction:Prodigal:2.6"
                     /inference="similar to AA sequence:UniProtKB:P64578"
                     /codon_start=1
                     /transl_table=11
                     /product="mRNA interferase toxin HigB"
                     /protein_id="X:PGINEINO_00058"
                     /db_xref="COG:COG4680"
                     /translation="MHVISKRKITEFIEQYPKSRSSLELWYKVFSKTDFDNFPHLRKV
                     FPSTDIVQNLFVFNISGNNYRLIAAIHFNRKKVYIREILTHSEYNKEKWKV"
     gene            complement(60285..60662)
                     /locus_tag="PGINEINO_00059"
     CDS             complement(60285..60662)
                     /locus_tag="PGINEINO_00059"
                     /inference="ab initio prediction:Prodigal:2.6"
                     /codon_start=1
                     /transl_table=11
                     /product="hypothetical protein"
                     /protein_id="X:PGINEINO_00059"
                     /translation="MSFKPINIDSLFVKIREGESRLRGDLANLWELIVVYPAHWQHRT
                     SPVLASKFWVVAIFGEHVIWYNDIEEGFNISRYNEHGTIGEYWANQDDLDECVRRVHG
                     MIYWGGKPEGQVSGPIPGLYPSR"
     gene            complement(60607..60699)
                     /locus_tag="PGINEINO_00060"
     CDS             complement(60607..60699)
                     /locus_tag="PGINEINO_00060"
                     /inference="ab initio prediction:Prodigal:2.6"
                     /codon_start=1
                     /transl_table=11
                     /product="hypothetical protein"
                     /protein_id="X:PGINEINO_00060"
                     /translation="MRHYIAMQGTDQHELQTNQHRLPFRKDPRR"
     gene            complement(61407..61622)
                     /locus_tag="PGINEINO_00061"
     CDS             complement(61407..61622)
                     /locus_tag="PGINEINO_00061"
                     /inference="ab initio prediction:Prodigal:2.6"
                     /codon_start=1
                     /transl_table=11
                     /product="hypothetical protein"
                     /protein_id="X:PGINEINO_00061"
                     /translation="MNWNRIAEIANILEQKKVKSKAKELFDRVIDGMQNGNPGVAIGF
                     GRAISDCRDADLELMNLAFELERLAKE"
     gene            complement(61666..62007)
                     /gene="mazF"
                     /locus_tag="PGINEINO_00062"
     CDS             complement(61666..62007)
                     /gene="mazF"
                     /locus_tag="PGINEINO_00062"
                     /EC_number="3.1.27.-"
                     /inference="ab initio prediction:Prodigal:2.6"
                     /inference="similar to AA sequence:UniProtKB:P0AE70"
                     /codon_start=1
                     /transl_table=11
                     /product="Endoribonuclease toxin MazF"
                     /protein_id="X:PGINEINO_00062"
                     /db_xref="COG:COG2337"
                     /translation="MVKSRKYTPEKGDIVWLNFTPQAGHEQKGRRPALVLSPKEYNSK
                     TGLAIFCPITSKIKGYPFEVTIKLKKIDGVILSDQVKNLDWTIREAEFIESINKVSLK
                     EVLDNIKLLVF"
     gene            complement(62001..62285)
                     /gene="mazE"
                     /locus_tag="PGINEINO_00063"
     CDS             complement(62001..62285)
                     /gene="mazE"
                     /locus_tag="PGINEINO_00063"
                     /inference="ab initio prediction:Prodigal:2.6"
                     /inference="similar to AA sequence:UniProtKB:P0AE72"
                     /codon_start=1
                     /transl_table=11
                     /product="Antitoxin MazE"
                     /protein_id="X:PGINEINO_00063"
                     /db_xref="COG:COG2336"
                     /translation="MLTNSQKYIQCIYREFMESIIQKWGNSLGIRIPKAMATELELND
                     GSHVELQYEGNKIVIYPMKKASLEEKLSKITKQNLHSEISTGNSIGKEAW"
     gene            complement(62577..62966)
                     /locus_tag="PGINEINO_00064"
     CDS             complement(62577..62966)
                     /locus_tag="PGINEINO_00064"
                     /inference="ab initio prediction:Prodigal:2.6"
                     /codon_start=1
                     /transl_table=11
                     /product="hypothetical protein"
                     /protein_id="X:PGINEINO_00064"
                     /translation="MSAFESDSQKIGADENLSLLRKNLIAELNEYQPRKKFSLNTSIG
                     IPELGWEGFWKFMSGAFFGIIMLFYGIFSTEEDKKDTIIGSIMYLVVVGGIFYFIPII
                     FFPWVNYFLLPIVPFVLLLGFSKISNN"
     gene            complement(63007..63819)
                     /locus_tag="PGINEINO_00065"
     CDS             complement(63007..63819)
                     /locus_tag="PGINEINO_00065"
                     /inference="ab initio prediction:Prodigal:2.6"
                     /inference="similar to AA sequence:ISfinder:ISDet2"
                     /codon_start=1
                     /transl_table=11
                     /product="IS3 family transposase ISDet2"
                     /protein_id="X:PGINEINO_00065"
                     /translation="MSREQKREAVMLIKTKLGERKSCRLLQISRTVFRYRCGLQDKNK
                     ELKDRIRSLAYKHRRAGYRQIHSFIRQGEHVNHKRIYRLYSELGLKYRIKRKRKRLSL
                     PTVPKIVPKKSEERWSMDFMSDSLYSGRRFRILNIIDDFGRFAVVTKAEFSITSERLV
                     RILNEVSEVRSLPKQIVVDNGPEFTSKTFLRWAFEKRVDIHFITPGKPTENAFIESFN
                     GKMRNECLNENWFKDIEEARRLIEEWRIFYNSERPHSSLGGLTPEEYLRRSA"
     gene            complement(63816..64079)
                     /locus_tag="PGINEINO_00066"
     CDS             complement(63816..64079)
                     /locus_tag="PGINEINO_00066"
                     /inference="ab initio prediction:Prodigal:2.6"
                     /inference="similar to AA sequence:ISfinder:IS1222"
                     /codon_start=1
                     /transl_table=11
                     /product="IS3 family transposase IS1222"
                     /protein_id="X:PGINEINO_00066"
                     /translation="MKKRFSEDQIHKILKESESGASTSDVCRKYGISGNTFYRWRSKY
                     GGLELSDLKRMKTLEEENSKLKKLYAELALENEAIKMLLEKKW"
     gene            complement(64468..64779)
                     /locus_tag="PGINEINO_00067"
     CDS             complement(64468..64779)
                     /locus_tag="PGINEINO_00067"
                     /inference="ab initio prediction:Prodigal:2.6"
                     /codon_start=1
                     /transl_table=11
                     /product="hypothetical protein"
                     /protein_id="X:PGINEINO_00067"
                     /translation="MKFKVSPEYECSPVWEYNESGTKNIDVMLLPISISLKKRIEQWD
                     KIFQSTYNRDNPTESKFSTKMDEAHWDREGVEIYIALLKEIGVSHEVEYYRYIRSDEL
                     S"
     gene            complement(64858..65358)
                     /locus_tag="PGINEINO_00068"
     CDS             complement(64858..65358)
                     /locus_tag="PGINEINO_00068"
                     /inference="ab initio prediction:Prodigal:2.6"
                     /codon_start=1
                     /transl_table=11
                     /product="hypothetical protein"
                     /protein_id="X:PGINEINO_00068"
                     /translation="MGFDGFRNGQGSQRGNLTGKNPTDRAKLGVKRHILTDGNGIPLA
                     ITLSGANVHDKRNVKDTLNSILVFSGRKRKKPKHLCLDKGYDFKDIEALIKRRNIRPH
                     IRKKGEKPLIGKYKGKPKRWVVERTNSWHNRFRAILIRWERKAENYLASLYLASSIIV
                     FNFFNR"
     gene            complement(65307..65654)
                     /locus_tag="PGINEINO_00069"
     CDS             complement(65307..65654)
                     /locus_tag="PGINEINO_00069"
                     /inference="ab initio prediction:Prodigal:2.6"
                     /inference="similar to AA sequence:ISfinder:ISMba5"
                     /codon_start=1
                     /transl_table=11
                     /product="IS5 family transposase ISMba5"
                     /protein_id="X:PGINEINO_00069"
                     /db_xref="COG:COG3039"
                     /translation="MDKYYSEIPEGLWKQIAPLIPKEKSKPKGGRNRVPTRVVMAGII
                     YRMKTGCQWRAIPNDFGSGQTCHRRFQEWERAGVFKKIYKSILKYYDVKNKIAWDWAS
                     MDSAMVKAPKGGT"
     gene            complement(65821..66039)
                     /locus_tag="PGINEINO_00070"
     CDS             complement(65821..66039)
                     /locus_tag="PGINEINO_00070"
                     /inference="ab initio prediction:Prodigal:2.6"
                     /codon_start=1
                     /transl_table=11
                     /product="hypothetical protein"
                     /protein_id="X:PGINEINO_00070"
                     /translation="MDTYKLFLQDLVVLLKEKLKHSKTNQIGNDQFEKGVRMGIYETL
                     DLIKSQADSFGISLQELGIENLRLEEYL"
     gene            complement(66400..67038)
                     /locus_tag="PGINEINO_00071"
     CDS             complement(66400..67038)
                     /locus_tag="PGINEINO_00071"
                     /inference="ab initio prediction:Prodigal:2.6"
                     /codon_start=1
                     /transl_table=11
                     /product="hypothetical protein"
                     /protein_id="X:PGINEINO_00071"
                     /translation="MLYHYVSDFSNHVHQLVVSISKHLYLLKNEEIKYQKKSFDLTLK
                     NYSKSTKRHLIHCIIKDHFSGASYGEIHSTDQHFSIEKFLLNAWKIKKGYKFHGLPKC
                     LMAPKSVIEHFPGLGNIFKHTNIKLIETTSGFQSGAPIIIKEWEKQIGYAPILYKLLS
                     FSKLQENIEYFNNEINSYKSNNSDTSKIDKWSDNLNQTNIIINETDFLKIFN"
     gene            complement(67224..67589)
                     /locus_tag="PGINEINO_00072"
     CDS             complement(67224..67589)
                     /locus_tag="PGINEINO_00072"
                     /inference="ab initio prediction:Prodigal:2.6"
                     /codon_start=1
                     /transl_table=11
                     /product="hypothetical protein"
                     /protein_id="X:PGINEINO_00072"
                     /translation="MLVVVKTPRIDLRIKGKVSEKLLGAIREEFGKRVEVQDEDDVSV
                     PFRESEFWKKYGHLATPGSHMKTYREMAGWSQSELGQKLGGIGRSHISEYESGKRPIG
                     KDLAKKLAKLFKTSPAMFI"
     gene            complement(68203..68616)
                     /locus_tag="PGINEINO_00073"
     CDS             complement(68203..68616)
                     /locus_tag="PGINEINO_00073"
                     /inference="ab initio prediction:Prodigal:2.6"
                     /inference="similar to AA sequence:ISfinder:ISCARN39"
                     /codon_start=1
                     /transl_table=11
                     /product="IS630 family transposase ISCARN39"
                     /protein_id="X:PGINEINO_00073"
                     /translation="MSWKKLSVIGAISKKDFYFQIIRGSVKSRDLIYFLKILLKENRK
                     KILIVWDNLSAHKSKAMNEFLKENEKRLRVEFLPPYAPELNPQEYIWCRWEKNYMANF
                     CPENLSQLIQRTKSTLGILKSNTISFDSYWRQAGI"
     gene            complement(68720..69202)
                     /locus_tag="PGINEINO_00074"
     CDS             complement(68720..69202)
                     /locus_tag="PGINEINO_00074"
                     /inference="ab initio prediction:Prodigal:2.6"
                     /inference="similar to AA sequence:ISfinder:ISCARN39"
                     /codon_start=1
                     /transl_table=11
                     /product="IS630 family transposase ISCARN39"
                     /protein_id="X:PGINEINO_00074"
                     /translation="MQRLEREKLKRLEKRRLKGIRLLEKGYTCYRVSKELGVSKQSVM
                     RWRDKYESEGIEGVKWNGQRGRPTKLSISEKKELKRIILKGPISNGYPNELWSTYRVL
                     EIIRKKFGVTYHQDYVGTLLHQLGFSYQKPKRRALERDENAIETWKTKTWPGIKKSRE
                     "
     gene            69566..69970
                     /locus_tag="PGINEINO_00075"
     CDS             69566..69970
                     /locus_tag="PGINEINO_00075"
                     /inference="ab initio prediction:Prodigal:2.6"
                     /codon_start=1
                     /transl_table=11
                     /product="hypothetical protein"
                     /protein_id="X:PGINEINO_00075"
                     /translation="MIEPNPREDGKGRPRSDARTILNGILWILRTGAQWKDLPDRYPS
                     YQTCHRRFQEWNRNGTMRNIIRSLANDLRERGEIETEESFIDGTFVPAKKGAQKSGKQ
                     SVGRVQRSWQLETATVFLSPFAQKMLHPMKSR"
     gene            69970..70293
                     /locus_tag="PGINEINO_00076"
     CDS             69970..70293
                     /locus_tag="PGINEINO_00076"
                     /inference="ab initio prediction:Prodigal:2.6"
                     /inference="similar to AA sequence:ISfinder:ISAcp3"
                     /codon_start=1
                     /transl_table=11
                     /product="IS5 family transposase ISAcp3"
                     /protein_id="X:PGINEINO_00076"
                     /db_xref="COG:COG3039"
                     /translation="MERTLENLFIEENPKRMIGDKAYDSDNLDESISRNYGTKVIAPH
                     RKNRRQPTQDGRELRRYKRRWKIERLFAWLQNFRRLVVRYEYYDFNFDGFIALGCALI
                     LLRYF"
     gene            complement(70567..70983)
                     /locus_tag="PGINEINO_00077"
     CDS             complement(70567..70983)
                     /locus_tag="PGINEINO_00077"
                     /inference="ab initio prediction:Prodigal:2.6"
                     /codon_start=1
                     /transl_table=11
                     /product="hypothetical protein"
                     /protein_id="X:PGINEINO_00077"
                     /translation="MQNVALIDSGPIIALFNTNDKFHKSTYKFIKSYKGSLFSSWPVV
                     TEVVYLLAFSVEAQSDFLEWIERGSIQILDIQLEDLRYIKTRMRKYSDLPMDLADASL
                     MCIAEREGIERIISIDSDFSIYKTLKGKFLQNLLKV"
     gene            complement(70961..71221)
                     /locus_tag="PGINEINO_00078"
     CDS             complement(70961..71221)
                     /locus_tag="PGINEINO_00078"
                     /inference="ab initio prediction:Prodigal:2.6"
                     /codon_start=1
                     /transl_table=11
                     /product="hypothetical protein"
                     /protein_id="X:PGINEINO_00078"
                     /translation="MISLRLPPELERKLDSFAKSEGKSRSEIVKDSILEYIKNHGKMK
                     TPFELGKDLFGKHASDVSDLAQNRKKYLHQSVKGKNAKRSFN"
     gene            complement(71413..71805)
                     /locus_tag="PGINEINO_00079"
     CDS             complement(71413..71805)
                     /locus_tag="PGINEINO_00079"
                     /inference="ab initio prediction:Prodigal:2.6"
                     /codon_start=1
                     /transl_table=11
                     /product="hypothetical protein"
                     /protein_id="X:PGINEINO_00079"
                     /translation="MKKEPKWISKKIAEAIHLDQIKQHGGLQVARDEGLLESALDRPK
                     NKWSYDSKATIFELTASLGLGVAKNHPFIDGNKRISFQLMYVFLGLNGYKIEVAEEEV
                     VSVMLRVADGSLNEDALAVWLKDSSISR"
     gene            complement(71802..72065)
                     /locus_tag="PGINEINO_00080"
     CDS             complement(71802..72065)
                     /locus_tag="PGINEINO_00080"
                     /inference="ab initio prediction:Prodigal:2.6"
                     /codon_start=1
                     /transl_table=11
                     /product="hypothetical protein"
                     /protein_id="X:PGINEINO_00080"
                     /translation="MVITYVITMDNPAVKKTTIRAIGNSSGATIPKVLLEKYNFHEGD
                     TVFLLETEDGILLSPYDPDFETAMDIYQEGAKKYRNAMKELAK"
     gene            complement(72416..72697)
                     /locus_tag="PGINEINO_00081"
     CDS             complement(72416..72697)
                     /locus_tag="PGINEINO_00081"
                     /inference="ab initio prediction:Prodigal:2.6"
                     /codon_start=1
                     /transl_table=11
                     /product="hypothetical protein"
                     /protein_id="X:PGINEINO_00081"
                     /translation="MPTVSQILREEFLDPLEITPYRLAKELHVSTSTILEILHNKRKV
                     TVDMSLRLAKFFGMSDKFWINLQNDLEIRKQKEKLKLKLDSIQTLPRTG"
     gene            complement(72720..73043)
                     /locus_tag="PGINEINO_00082"
     CDS             complement(72720..73043)
                     /locus_tag="PGINEINO_00082"
                     /inference="ab initio prediction:Prodigal:2.6"
                     /inference="similar to AA sequence:ISfinder:ISAcp3"
                     /codon_start=1
                     /transl_table=11
                     /product="IS5 family transposase ISAcp3"
                     /protein_id="X:PGINEINO_00082"
                     /db_xref="COG:COG3039"
                     /translation="MEQTLENLFIEENPKRMIGDKAYDSDGLDEHILQQYETKIIAPH
                     RKKRKQPTQDGRGLRRYKRRWKIERLFAWLQNFRRLVVRYEYYDFNFDGFIALGCAMI
                     LLRHF"
     gene            complement(73043..73489)
                     /locus_tag="PGINEINO_00083"
     CDS             complement(73043..73489)
                     /locus_tag="PGINEINO_00083"
                     /inference="ab initio prediction:Prodigal:2.6"
                     /codon_start=1
                     /transl_table=11
                     /product="hypothetical protein"
                     /protein_id="X:PGINEINO_00083"
                     /translation="MDLSNDQWKILEPLIIEPNVREDGKGRPRMDARSILNGILWILR
                     TGAQWKELPDRYPPYQTCHRRFQEWNRNGTMRNMIRSLASDLKERGGIDIEESFIDGT
                     FVPAKKGVQKWGKPNVGRVQRSWQSETAKVFLSPFARKMLRPMKSR"
     gene            complement(73810..74109)
                     /locus_tag="PGINEINO_00084"
     CDS             complement(73810..74109)
                     /locus_tag="PGINEINO_00084"
                     /inference="ab initio prediction:Prodigal:2.6"
                     /codon_start=1
                     /transl_table=11
                     /product="hypothetical protein"
                     /protein_id="X:PGINEINO_00084"
                     /translation="MKFYIDAQLPYSLVNLFKERNFEVFHTEHLPLGNKTPDSDIISY
                     CDSNDLILITKDSYLIRKKPGKLLLVTTGNIKNKELFSLFDHFLPTIAEEFDNSN"
     gene            complement(74483..74770)
                     /locus_tag="PGINEINO_00085"
     CDS             complement(74483..74770)
                     /locus_tag="PGINEINO_00085"
                     /inference="ab initio prediction:Prodigal:2.6"
                     /codon_start=1
                     /transl_table=11
                     /product="hypothetical protein"
                     /protein_id="X:PGINEINO_00085"
                     /translation="MIDIFLVLFFVGISKNEKFKEKFQEEKELINLSLELHDLREKKG
                     LSQSELAKLAHVIQQQLSKIENGVNCNLATFLKVCHALDLEVKVRSRKNIA"
     gene            74785..75267
                     /locus_tag="PGINEINO_00086"
     CDS             74785..75267
                     /locus_tag="PGINEINO_00086"
                     /inference="ab initio prediction:Prodigal:2.6"
                     /inference="similar to AA sequence:ISfinder:ISCARN39"
                     /codon_start=1
                     /transl_table=11
                     /product="IS630 family transposase ISCARN39"
                     /protein_id="X:PGINEINO_00086"
                     /translation="MQRLEREKLKRLEKRRLKGIRLLEKGYTCYRVSKELGVSKQSVM
                     RWRDKYESEGIEGVKWNGQRGRPTKLSISEKKELKRIILKGPISNGYPNELWSTYRVL
                     EIIRKKFGVTYHQDYVGTLLHQLGFSYQKPKRRALERDENAIETWKTKTWPGIKKSRE
                     "
     gene            75371..75784
                     /locus_tag="PGINEINO_00087"
     CDS             75371..75784
                     /locus_tag="PGINEINO_00087"
                     /inference="ab initio prediction:Prodigal:2.6"
                     /inference="similar to AA sequence:ISfinder:ISCARN39"
                     /codon_start=1
                     /transl_table=11
                     /product="IS630 family transposase ISCARN39"
                     /protein_id="X:PGINEINO_00087"
                     /translation="MSWKKLSVIGAISKKDFYFQIIRGSVKSRDLIYFLKILLKENRK
                     KILIVWDNLSAHKSKAMNEFLKENEKRLRVEFLPPYAPELNPQEYIWCRWKKNYMANF
                     CPENLSQLIQRTKSTLGILKSDTFSFDSYWRQAGI"
     gene            complement(75845..76621)
                     /locus_tag="PGINEINO_00088"
     CDS             complement(75845..76621)
                     /locus_tag="PGINEINO_00088"
                     /inference="ab initio prediction:Prodigal:2.6"
                     /codon_start=1
                     /transl_table=11
                     /product="hypothetical protein"
                     /protein_id="X:PGINEINO_00088"
                     /translation="MTRIIFSVFYIIILVLGSCKKDSNSVIDFNWPVTDLEKNQILVS
                     IDQWDSPNGINVKFLSENSISYHEESEPIRNGKGVYSVKNGILNLQFKETYGEENFEH
                     EFNCTFGYEENDYLPQQYIECSRSILSEKPVRIYNQKSIKPVGTLISIESEKILTMGN
                     KLGKVNFDSFFRSKPELNSKEIPFNSLAPEECLEDISKFPKQVRLPKGFKIRVIGKTE
                     KISKIENWNSPWYYVETNINCYGDIHKMNGWIYAQFVDLE"
     gene            76766..76909
                     /locus_tag="PGINEINO_00089"
     CDS             76766..76909
                     /locus_tag="PGINEINO_00089"
                     /inference="ab initio prediction:Prodigal:2.6"
                     /codon_start=1
                     /transl_table=11
                     /product="hypothetical protein"
                     /protein_id="X:PGINEINO_00089"
                     /translation="MIRSIYRYFSYRSFSFYFRGGTKETHWEFIKIRPTKAKVQKDYR
                     VRH"
     gene            76916..77695
                     /locus_tag="PGINEINO_00090"
     CDS             76916..77695
                     /locus_tag="PGINEINO_00090"
                     /inference="ab initio prediction:Prodigal:2.6"
                     /codon_start=1
                     /transl_table=11
                     /product="hypothetical protein"
                     /protein_id="X:PGINEINO_00090"
                     /translation="MKFVNIVTSLFLIMISINCKYAFEERGYVIANSGLSFRQSPKAD
                     SLRLNIIPRDEFFLILDKEGPEDTIEGTTKRWWKVNYNDQIGWIFSGFAAIYDPSFYD
                     VKKSLYKGDLSIKVEFYNELKTFFSKKAENHCQLNFVSNDFPSGDGDETFDEVYTIEI
                     NTKIDSMVVLSKYNSFSVRITNLEHYKDEIVISYVNSDQRVGNSISTIAWVLDKDKKT
                     FFNREQLGKGTWWTNLIYRPNDEKSYICNSHLKSWLYPFLQ"
     gene            complement(78258..79160)
                     /gene="rpnD_2"
                     /locus_tag="PGINEINO_00091"
     CDS             complement(78258..79160)
                     /gene="rpnD_2"
                     /locus_tag="PGINEINO_00091"
                     /EC_number="3.1.21.-"
                     /inference="ab initio prediction:Prodigal:2.6"
                     /inference="similar to AA sequence:UniProtKB:B7NGZ6"
                     /codon_start=1
                     /transl_table=11
                     /product="Recombination-promoting nuclease RpnD"
                     /protein_id="X:PGINEINO_00091"
                     /translation="MSDMTNPHDRLIRETLQDKEDAISFFKNSLPEKVIELLDLERLE
                     LTQSSFISENLKEEQTDLLFQIPLKSGKKANVYLLFEHKSYLDEAVFSQLLGYISAIY
                     KSQFKTDKRYSVVIPFVFYHGERSWTLGNSFQDRFILSQKEEEVFKKYIPDFELELFD
                     LSKVDLNRLESITLRVILGVVQKIWEGDASFLVHLGEIFELLTSLKNESKRVEIFQKL
                     FLYIFNVRELKPTEITSLLSYSRFNREYEDLIMTTAEKLRKEGKIEGKIEDAKKMFKE
                     GFELNVVLRITGLTEQELKDHGLL"
     gene            79303..79602
                     /locus_tag="PGINEINO_00092"
     CDS             79303..79602
                     /locus_tag="PGINEINO_00092"
                     /inference="ab initio prediction:Prodigal:2.6"
                     /inference="similar to AA sequence:ISfinder:IS1501"
                     /codon_start=1
                     /transl_table=11
                     /product="IS3 family transposase IS1501"
                     /protein_id="X:PGINEINO_00092"
                     /translation="MKGRRKYSPEFREQAVNRTLIGSFTIKEVANSLGVSYFILRQWR
                     AEHLKKKEAELPLTDKQLKESEELKRLRKENVRLKDENAILKKFATMLSREQNPD"
     gene            79845..80444
                     /locus_tag="PGINEINO_00093"
     CDS             79845..80444
                     /locus_tag="PGINEINO_00093"
                     /inference="ab initio prediction:Prodigal:2.6"
                     /inference="similar to AA sequence:ISfinder:IS1501"
                     /codon_start=1
                     /transl_table=11
                     /product="IS3 family transposase IS1501"
                     /protein_id="X:PGINEINO_00093"
                     /translation="MKLCKISGKQSKRFIPLTTDSKHGGRTAPDLVQRKFHPKIQNRI
                     WVSDVTFIRTAFGWSYLCVILDLYSRKAVGWSLSNRNDSRLVCDTVSKAVLSRNPRKG
                     LIFHSDRGSNFCSKETRRLLIANGIRRSNSRKGNCWDNAVAESFFSSLKREIEFNTFF
                     NIEEAERFLFDFIEVYYNRSRSHSTLGYMSPEEFERNIA"
     gene            80864..81112
                     /locus_tag="PGINEINO_00094"
     CDS             80864..81112
                     /locus_tag="PGINEINO_00094"
                     /inference="ab initio prediction:Prodigal:2.6"
                     /codon_start=1
                     /transl_table=11
                     /product="hypothetical protein"
                     /protein_id="X:PGINEINO_00094"
                     /translation="MNQTVNISFEKALLKEIDKIAKREHRSRSELIREAARAYIEKRT
                     RWQAIFDFTSKAIDQRAFSEKDVFNEIKSVRNKRSASY"
     gene            81187..81606
                     /locus_tag="PGINEINO_00095"
     CDS             81187..81606
                     /locus_tag="PGINEINO_00095"
                     /inference="ab initio prediction:Prodigal:2.6"
                     /codon_start=1
                     /transl_table=11
                     /product="hypothetical protein"
                     /protein_id="X:PGINEINO_00095"
                     /translation="MLKALLDTNIYISAILFKGKPRLVFQDLIDEVFTGYISKEILDE
                     IESTLSKPKFKLDNNFIQIVLSEIRDITTFVKNKPIQDYLELRDRDDYHILESAFAAE
                     VDYLITGDKDLLTLQKIKNFSIVTPDEYLSLKKRREI"
     gene            complement(81687..81986)
                     /locus_tag="PGINEINO_00096"
     CDS             complement(81687..81986)
                     /locus_tag="PGINEINO_00096"
                     /inference="ab initio prediction:Prodigal:2.6"
                     /codon_start=1
                     /transl_table=11
                     /product="hypothetical protein"
                     /protein_id="X:PGINEINO_00096"
                     /translation="MKLKTKDFNSLLNKELKKEDFKKEYDALSNEFTLAKEIIKLRKK
                     RNLTQKDLAEKIGTSQPAIARIESGNYSNLSLSFINRLAKALDAETVIHLKNKGV"
     gene            complement(81989..82318)
                     /locus_tag="PGINEINO_00097"
     CDS             complement(81989..82318)
                     /locus_tag="PGINEINO_00097"
                     /inference="ab initio prediction:Prodigal:2.6"
                     /codon_start=1
                     /transl_table=11
                     /product="hypothetical protein"
                     /protein_id="X:PGINEINO_00097"
                     /translation="MKFKIQLLKPAEDFLLKLENKLKAKAFRTIELLAEFGPELREPF
                     SKKIKGYSGLFELRIKQGSNIFRLFYFFEKERVVIITSGFVKKEQKTDKDELVRAFKL
                     MKTYKGE"
     gene            complement(85665..86882)
                     /locus_tag="PGINEINO_00098"
     CDS             complement(85665..86882)
                     /locus_tag="PGINEINO_00098"
                     /inference="ab initio prediction:Prodigal:2.6"
                     /codon_start=1
                     /transl_table=11
                     /product="hypothetical protein"
                     /protein_id="X:PGINEINO_00098"
                     /translation="MNENQRVYRVPKDRNFTVVKNHFIDDRRLSLKATAILLLALRYP
                     DNWRMSVKGMTRLKSDKESSISSGFKELVAFGYAEYRKTRNTVTGKFESGWYFFEESQ
                     KPDVESIPNRSKKEELKQGELFAEEEIKSPVVENPGPDLPLQENPHLENPVAVNPSPE
                     NQPLPNTIYQRLSKQVLSSQILKASREYRPPAQARREEHNQDQHKQKEKPRFQFPAAW
                     LINFQDYYLQEHGNAMGQPASELKALNLLFEFSKGEWNVIESKIKILIQLRKQDSKFW
                     YEQSVSPESVSKFWSRLFVRNERRAEKNTMRTEKQNLSKFNERKPMPDKPIEIKDLDP
                     YKCFLVWGKTKLLKPQLEYYEQNSDPLKYEGTKKILFEKFVNEIYPGLIQNSEIKKTT
                     IENGKENSQESVA"
     gene            complement(86894..87253)
                     /locus_tag="PGINEINO_00099"
     CDS             complement(86894..87253)
                     /locus_tag="PGINEINO_00099"
                     /inference="ab initio prediction:Prodigal:2.6"
                     /codon_start=1
                     /transl_table=11
                     /product="hypothetical protein"
                     /protein_id="X:PGINEINO_00099"
                     /translation="MEPIEANNPDLVDRLRIRNKARIEILLYKKGFRMQPTDLGLYKN
                     LKIPDFEIRIGVGELGLSFLDRGNLFYYSHSVTEVERVLDYIETKWEQEGKRGLDIPF
                     FPLTFQKHLYSLQNNSK"
     gene            complement(87315..87641)
                     /locus_tag="PGINEINO_00100"
     CDS             complement(87315..87641)
                     /locus_tag="PGINEINO_00100"
                     /inference="ab initio prediction:Prodigal:2.6"
                     /codon_start=1
                     /transl_table=11
                     /product="hypothetical protein"
                     /protein_id="X:PGINEINO_00100"
                     /translation="MKKLRAIRSYYTDKINEQFGVDGAFLNDKRLGPAELGLLYNALY
                     LRPQANYSVNELSQYTGNTANETNEILNNLNLFGYSEITHCKDPNKTESEQKWVIQDK
                     IEKSIV"
     gene            complement(87964..88137)
                     /locus_tag="PGINEINO_00101"
     CDS             complement(87964..88137)
                     /locus_tag="PGINEINO_00101"
                     /inference="ab initio prediction:Prodigal:2.6"
                     /codon_start=1
                     /transl_table=11
                     /product="hypothetical protein"
                     /protein_id="X:PGINEINO_00101"
                     /translation="MDPINYLKINPIGEGARYYEVYDSRSDAVVYGHPSRAWCVDWVI
                     EEHLRYIAAEEKG"
     gene            88541..88936
                     /locus_tag="PGINEINO_00102"
     CDS             88541..88936
                     /locus_tag="PGINEINO_00102"
                     /inference="ab initio prediction:Prodigal:2.6"
                     /codon_start=1
                     /transl_table=11
                     /product="hypothetical protein"
                     /protein_id="X:PGINEINO_00102"
                     /translation="MKQKKVKNITQKFLLMEEELDKTPKEIAEILEVDLSTYYKSKRG
                     DIPLSSHFLVKVEHILGYSRDWLEFGKGNPKVEDSKPLSEIESHLSILNKLKAYDLIP
                     ILEILPHNPVAEDKRVLLDLLNLFAQKFR"
ORIGIN      
        1 atgtcttata tccaaaattg caatatgcca ccacaatttg ttattacaat cacaaaccca
       61 aaaggcggaa ctggcaaatc gactaccgca tttcatttga cgatctctat ctccaaaaac
      121 gggaagacct tggcagccga tgttgatatg caggctgatt tttccgatgc tttttttcca
      181 gatacaccca ttgaagattt cgacgaagcg aatactttta cagtgataag aggggaaact
      241 acgcttaaaa attctgttag aagcaaacat ggaatcgatg ttttggtgtc gtctttagaa
      301 atggaagact tcgcatatca tgcgacaaaa aatcaatcac tcattccaaa gcttggttcc
      361 attcttcgaa attcaaatta tgactatgtg attattgata ctcctggttc cggatcttcg
      421 gaaacaatat cctctattat ggcagctgat tatgttttaa ttcccgttaa accttccaag
      481 tgggcaacaa ggactataaa aagagtatta aaaaaaataa acgaagcaca acaatttctt
      541 aacactattc aatctggcag aaccattgaa tcatttatag ttccagtaca atgggggaag
      601 gccaaacaac cctccgcgcg agcgattcaa atcctagatc aactccaaaa ttataatgaa
      661 attctttctc ttctcaaaaa aaaggaagtt ggttttgatt tagtaaaatg tccaatggtt
      721 accgacccaa taccatatat tcaagaaatg gacgaccgaa ctgaaaatgg tgagcccttt
      781 aaaccaaata ctataggttc agaacattat gaccgattag ttgatacaat tttgaatttt
      841 cacctaaata aatcatctaa aaaggacacc cagttgtcct taacatacga caagtaaacc
      901 ttatggcgca aaaacgagaa atcttcagcc ttttgtcaac agctacgggt agtaaaaaaa
      961 tggagcccga agaagccgaa gaacgtcttc cttcaagagc aaatgtattt ttacaagact
     1021 tagccaattc aaacggtcaa aatggggaat taagaaagat aaaaatatct ttaatagatt
     1081 caaaaaataa tccacgcaaa acatttatac aagaatcgat cgaaggactc gcaaaaagta
     1141 taaaagcaca aggattaatt caacctatag ttgtaaaaaa agcaggaaaa agattcaatt
     1201 taatagcagg tgagagacga aaactcgcaa tgactctaaa tggagaagag tttattttag
     1261 cccttgttca tgatgttgat tatatagaag acgaattcat accggaatac aaactaacag
     1321 aaaatctaca aagagaggac ttatcagatc tagaatctgc attttcatta tccgaaatca
     1381 aagagagaaa aaactataca gtaaccgagc ttatgaatcg atttgggaaa tcagagtcgt
     1441 gggttaaaca aaaattagct catgccaagt tggccgatga ccttgtatcc aagaatatta
     1501 ttccgtctat aacattacta aataaagtcc ccacttcact gattatgcaa ttaaaaccac
     1561 acattgaatc gaacccaaaa gaaatttcca attggcttat tccgaaatta cagtctaccg
     1621 aattgcctac aaggattgaa tttcaggatt ttgcaaacaa tcttaaaaaa acgattacaa
     1681 agccaacagc aatcgatgag actaaaaagc aattagataa aaaatataag ataacgttat
     1741 taatacaaaa aatccaaaaa gacaaagatt tgctaagcgt tattaaaaaa agaataactc
     1801 aaaatcaaaa gctccttgat gaacttcaaa ataaaaaaaa gaaaacctaa gtttttttat
     1861 ttttatttaa aaagtgctgg tacttgattg gcaaactatt aatgtcgtat tgaatcgaaa
     1921 ttcatcacga ttcactgtta atagacctgc tgagatgtgg tagtcgaagc aggtcgattt
     1981 ctcaaattta aaccccaaaa taataaatta tgtctctttt ttgcttgaca tccgtttcgt
     2041 acctgattct agtccaaaat atcttaggag acataactaa gattggccac taccacttag
     2101 gccactaaca gtgaatcgag gacctatctc aaaaaggctc cacgcctaaa taatagttcc
     2161 ccgtttttaa tagagtaggg taattcaaac ttttaccgtg ctgcgcccgc gttatgtccg
     2221 gcaccgtaaa aagggaataa agaattatgg gcgaagcttt gtccagttgt gcgtttacta
     2281 tatcaaacgt aatcgagtca ctaccattaa caagggccaa acgacaatta ttatctagaa
     2341 tcactgattt agatatcgca ggaaaaaaac gagggcttgg tggttgtatt gcaaagaaca
     2401 aatcactcgg tagaaaagta ggactcgctg aaactactgt ttctaaatat atccgggaaa
     2461 tgaaagcgga aggatatttg gtcgctggaa catttcacgg acattatcga atactcaatt
     2521 cgaatctgag taatgccgtt gaaatggaga ggcatcaata caacctatca aaattccaag
     2581 aaaaaaatcc taggcagtct agcgctaaca tcctaggcag ttacctccaa gagtacgggg
     2641 ctgccccgta cgagagtacg gagctttgta ttagtaacca aagtacaaat ataatgagta
     2701 ataaaaataa tgaagaatct tcttctgaaa ttaattggtc aaatatcgtc caacatacaa
     2761 gaacttttat attgaaagag ttcggtgaat atgactctgt tccggagaaa gaaaaagaaa
     2821 aaattaaact ctggcgcaaa ctttgtaatg acaatcctga aatttcaccg gggacagtat
     2881 tggaaacgat ccgaaaacta atctatatca aagagaagta taaaacgaat tccttttgga
     2941 gttccatacc ggtaaatata gcatcatcct attcgtacaa agatagaatt aaaagcacgt
     3001 acaatgcgct tttgcaagtg agttcaaaca caacagcgaa acaagccgca aaacaagaaa
     3061 acgtttccct aaaacaaaac ttaaacgtag atcggaaata ccaagacccc tcctgggaag
     3121 ccttcttaaa ctggtcttcg gaacgattaa ccagatccag tattgaaatt ctgaaacgag
     3181 ttcaagctca atttagagat aatggaacgc ttttgatttt aaacacagtt ccggaatcgt
     3241 tagagataat cattaaaaag tatttttcgg aagaggttca aatactcgta ccagttgaat
     3301 ttttgaacgg gaccaggttg ggtgaaaaac ttgatagcat aaattcaaac gctaatgtga
     3361 atcaaggtga agaaacgttt tcacacgaag agtttatgca agcccttaca aaactaggaa
     3421 aaggaaaacc ttggaatacg cagttagcat cggcacctct acaaaatcag aaaagagtag
     3481 gccatcaaat aacaagtggc tatgctttcc tccaaagcaa gaatgtaaaa aacaaattca
     3541 aaactgaaac gagagcaaag cctaaaatga tccctatgta aattagatac tttcttgcga
     3601 tttgtaagaa ttgatttctt tgaaattgga aagggttaaa tccaatttaa gctttaaatc
     3661 attgatggag cgataaattt cggaatccga aagtataact gttgagggct tgcgattttt
     3721 tgaagattga ttgcgtaaac agaatccgta gaaatgttta gtgcgaaagc agtcgtacgt
     3781 tttgatagaa gttcgttttg tttgtgaata taatgggttt gagtgtattt tgtagcccct
     3841 gggatcagta gtagggtagg ggacaaggaa tttttaaaga ccttaagttc ttgtaagagt
     3901 tcctctaatt ttgtgagttc aagcagcact actttttacg tttcgatctt accattttgt
     3961 ctttggttac tttgatcagt attttcttgc aatttcccac gtttgaattt gaccgctgct
     4021 acttgttact caaccggggt tcgaagtatt tcccgcataa tagaatgcct aaaattcttc
     4081 gtctaaacgc gggatttgcg ctcaaatgaa cggtatccta tgatatagga atagtagaac
     4141 ccatctcaaa aaccaacaaa tgataagtac aatttatttt taaagctgta cacaatcgta
     4201 aaataaaaat cactgaaaga atggatttaa gcaacgatca atggaaaata ttggagcctc
     4261 tgataattga gcctaacgtt cgtgaagatg gaaaaggtcg tcctcgtatg gatgctcgtt
     4321 caatcttaaa tggaattctt tggatattgc gcacaggagc tcagtggaag gaattgccgg
     4381 atcgttatcc tccatatcaa acatgccatc gtcgctttca agaatggaac cgaaatggaa
     4441 cgatgcggaa tatgattcgt agtttagcct ccgatttgaa agaacgcgga ggaatagata
     4501 tagaagaatc ctttatagac ggcacatttg ttcctgcaaa aaaaggggtc caaaagtggg
     4561 gaaaaccaaa cgtgggaagg gtacaaagat catggcaatc ggagacagcc aaggtcttcc
     4621 tatcgccttt tgcacggaaa atgcttcgcc ccatgaagtc acgttagtgg agcaaacatt
     4681 agaaaatctt tttatagaag aaaatccaaa acgaatgatc ggtgacaaag catacgatag
     4741 cgacggttta gacgaacaca ttttgcaaca gtatgaaacg aaaatcattg caccgcatag
     4801 aaagaaaaga aaacaaccga cacaagatgg tcgaggattg aggcgttaca aacgacgatg
     4861 gaaaatcgag cgtctttttg cctggcttca aaactttaga agactcgtag tccgttatga
     4921 atattacgat tttaatttcg atgggtttat tgctctcgga tgtgctatga tccttcttag
     4981 gcatttttga gatgggttct agtatttgtt ccaaatgacc tgaaactaca gaggttcgat
     5041 tttgtagcat tctttgttat aaaatgagtt taaataagaa tcaaaaacgt aaaaatcata
     5101 atttggtttc aacaaaaccg aatcaaaacg aactccgtat caataacgaa cgtttggcga
     5161 tacggataat tcttactcga actgagtcaa aaaattgata catttttagt aatagaatca
     5221 caaaaaagca gactttttcg aaatactgta gccacgacag acatcatttt tttcatagct
     5281 aatatgaaac ttttgtaatt tgaacgtctc tctccttttc catcggaagc aatcgtataa
     5341 caatcgcaat gtgttttagc gaacaattgt atttcggatg aggaacgtta aagttcaaaa
     5401 gcgtaaaaca aagaggtgaa aaatgttgaa aattcgttgg atgtcgtata tctatttccg
     5461 tttcatatcg ttattattca taacgctttt tgcgacctgt agctttcttg agaaagatca
     5521 taacacgatg gataacgtgg atcttgcggg cgcgatttgg ttagccgcgg agccagtaaa
     5581 aacccaagtg aacaacgaag gtgttccggt aagaccgggc aatggaggat ccggttcaag
     5641 tccggtaaca cccgtggacg caatttttaa cctacctcct ggaagattag tgaattcgaa
     5701 tgctttgatg ggcacgatcg atcctacggg tacgaatatc gtgaatgact ttgacggaga
     5761 cgggatttta aatcagaatg aaactctgac aaacgtatgg gtggcggact atccgcaaat
     5821 cgaaactaca atcgcacctc ccgtgacgtt aaagatacag atcctaaaaa attcttcgaa
     5881 ccaaagcgat cagatcgtaa gcgagattaa ctcgaacgac tttgaagctt ccaaaaacga
     5941 aggttccgaa aaaattcatc aaaacgagtt gaacgaaaga acggttcaat ttcaggattc
     6001 attcagtacg gaaacggacc ttggacagtc tcacgaaaga tctatgtccg caggtatgac
     6061 cgccggtttt ggaatgggac ttgtatccac cgggatgaac tacagcaata gtacgagaga
     6121 cagttggaac gcaaaaaacg caacttcttc cacaactaca aaatgggcgg atcgtccttt
     6181 taaaaacaat atcgatcggg acgcttggaa tttaaaatcg gattcttcca caaacaaagc
     6241 gagaaagtat cgttcggata aatcttctaa gatcaacgaa acttccacag tggaaccgaa
     6301 cgcgggcgta gtcagagccg ctttgtatat caaaaattta tcagtcaata tgccggttaa
     6361 aatttcaaac attctttgtt ctttgatgtt tgaaactccc ggaggggaat tggttcccat
     6421 gtcctccttt cgtttgagaa acgacgacta cagtcttttt gaagtggaag tctacggcgg
     6481 ttcggacttt ggtccgtatg tggttgaatt aacaaatttg aatactgcgg aagtggaaaa
     6541 agcgatcgca gccggatata ctccgaagat catgatcgtg gactatacca tgactcacgt
     6601 agcggattcg aattacaaat cgagtttgct tagttttacg ggtaacaatc taaagatcat
     6661 cgaagagaac gcaaaaggta gaaccgcact ggtaaaagtg tacggaccgg gagtcagaga
     6721 aatgtatcgt gtaacggcat ttgatacgcc taacgtatcc aatccgtgta acactaagtc
     6781 tacggacgtt ttttctccgg ggatcagttt gaaaaaagct ttggaaagaa tttcctgctc
     6841 gggggacaat attacgttta aggactatgt catcgatttg tccgaatcgg ctcctaggct
     6901 tggggaatcc agagtgtatt taaaaggtat tcagtccttc ggaggagtca gcactaacat
     6961 tccttgtacg gatgaaacaa gcaccggttc ggacggtgtg agtagaaccg cttgcgttca
     7021 aaaaccgtat agccaatgga cggaatccga aaaaacgaac tcgggtgttt gggcgatcta
     7081 ttccaagggg aagttttatt ctccgaccga gtactggaca gattccggaa gtattcgtaa
     7141 atttgatcct tggagaggtg cggttgccgc tccgatttta aagggtgcgg attccatcat
     7201 ctgggccggt gataactacg atttagttta catttctttt aaggacttta tcaaagtaga
     7261 acagaagttc ggaaccaatc ctttggaaac cggaaacggt tatcccttaa atacaaaatg
     7321 ggatctaaaa actttgggaa atcatcctta ttatccggat acgaattctc tttatttggg
     7381 tgaggttggt tttggcgaaa gggtggaact aaagatcaaa ttggacaaga cgaaatatct
     7441 ttcgcctaac ttcggttctg cggtggatac gggtccgtat cagtatttta caaacttttc
     7501 ctacaaccct caagtgtctt cggatcgtta caatatcaac caagcggcgg attttgaaat
     7561 cagtttgggt tttggcggga ataggacgga ttggtttcat gtcgttaaag acttaagttc
     7621 caacgatcct tacaaattga aaaactgcgg cacgaccctg gactttatca gccaagtcta
     7681 cacgctctgc gtccagttgc cgacgctcag tactacggtc gatccagcga ttagtttagt
     7741 aaaattgtat attcgacccg ctttaaatac cgcgtatcgc aagaccattt ggcctttgca
     7801 tttctctcag gttcgcaaat tgaaagggga agcgggagtt ccgatcgtta aaggcacgag
     7861 ccttattaaa gttgcgaact cttacggttc cgtgaacgtg ggggacaact tttttatcca
     7921 aggggattcc acaaactaca aagtggtcca ggttttaccc gcggcagagg acggttcttt
     7981 tgacgttcaa ctagatcgtc tgattcaaat agacgcttca aaaacgactt ccgtatatgt
     8041 tccgggaacc ttaacttctc cggatgtcag gctttcggtc gataccgggt ttaccgccga
     8101 ttggaacact tttgtgaatt cttcctttaa ctctacggcg tttgatcagg ttcaatacaa
     8161 accgtttttg ttaaacggaa atgtgagttg ttcctcgagt ccgttccatc caggttcttg
     8221 tttgggtttt actcccgagt tgaattctct caactggatg gggatttaca acgaaggcgt
     8281 ggccctttgg aattcctggg cggacggcgg ggactttagc aatttcttgt attccgggct
     8341 tgttcgtttg accgcggcta cgggcaaatc ctatcgtctg gaaagtacga acacggactt
     8401 tacggtcagc gcggatgtga acgctcagga tttagcatat gccgccgttg ccaatcacgg
     8461 ggacgttgct ttgactgtct ggagacaggg cacgactctg atcggaagat acaatcaaat
     8521 cagcaccggg caggctttgg gaaatccgtt taatatcaat tcggcggctt ccaccggaag
     8581 ttatatcgtc aaagcgaaga acggaaaggc ggtgattgtt tgggataacg gatacaatat
     8641 ctatgcaatt gtgaaagatt tgactacact ggcttcagta ggaagtgaaa cattggtggt
     8701 aagccgatta caaccagttg gtggaatgtc tatgtgggga acagtgttca tgtatcctgg
     8761 taatcctccc ttttcgtatt catatgacgt tacgtttgga aatgatcgag ccgcgattgt
     8821 ttggaacgac tttgctacat cattcgtacc ttccataacg acttccccga atccgatgta
     8881 tgacgtttat acgtattgcc aaatgagcta ttgcgggttc atagaaacca aaacttacca
     8941 agctaatgct cgggttttac ggttggacac gggagccttt caaggcggaa gcatttccat
     9001 ttggagttat gcagaaacta aaaccatata ctacgtggtg gaaattccta gcaatactcc
     9061 tgtttaccaa atcgacgtag cggcaggtgc aaacgataac aatcgacttg tgtatgcttg
     9121 gaatgttcga ctatcatccg gcggtgattc tcataccgcc tacggttccg tttacgatct
     9181 aacgaccgga acaaagatcg gttccaccca gacccttatc agcgaagcta caagacccgt
     9241 ggattctttg caagtgggag ccgctacggg aaggggaatg gttctttgga gaagaaacga
     9301 cggtgtgatt ttaggaagag gaatcgacac ttcgaattcc aatttattag gaacttctaa
     9361 tattgaagcg gagtcgggaa atgtggattc tctcaagctg acttcttttg gggatcgggg
     9421 aattttgacg tatagaaaga acggtaaaga cgctctttta aggattttgg atctgcaagc
     9481 ggggcaattt ttgtatccga acgctttgtc tttagcccag atgaacgtgg attctagaaa
     9541 tctcttctta accggctcca ttgtatcggg taataaaatt ttaactactt gggatcaaat
     9601 caacggaacc aaacgtacta tctggggaag agtcagcgat atctccacat ttacagtaga
     9661 cggtccgaaa gaatttcaga tcagtactac caacgaagga gttcaataca ggggaactgc
     9721 tgttgcggat tccggatttg gttttgtgac ttggcttgcc caagacaaaa ctcaacaaag
     9781 gattagaggt tacaaagtgg atttggcaaa cccgggcgct ttgaaatacg gtttgaacaa
     9841 tttctttgtg tcacctctca tcgacaggga ctttacgatc cgagctaaga tcaagttcta
     9901 ggggtcagat gtcaggaatc agtggatagg gtttaggaat cagtggttag ttacatttta
     9961 gtacgaaaag aattaggttt taataaagta tgatttttat actccataac ttctatccac
    10021 tgacccctaa gcactatcca ctaaataggg gccttccttc ggaaggcttt gtggaaggaa
    10081 gttcttcaga catagagttg tcgattgagg caacatagaa atgattaaaa tggaatatat
    10141 atgatattca aaagtgtttt ttcgagagac cgaaaggttt ttgaaagctg ctcggatttg
    10201 tatacaaaat cgtcggaagt acgacaatcc tctgtgaaac gatcggcccc acccgcgttt
    10261 gggtggaggt ggagaggcgg cgggaaaact cgggagactt ttcagtatca gaaaaccaat
    10321 ctttttgcaa gtaaaaagtg gggtttctgt cggaacactt gcgttttagt gaataggttt
    10381 tatcagaata tactacttgt ctcctgtatt ttgttttttt ccgcaagctg cggccttttg
    10441 ccgggcaaac acggaaacaa aaacaattgg tggattgcgc ttgcgggact tgtgccggga
    10501 acaagttttc catcctccgg aagcggagtg ggaagcggcc ctggttccgg aaacggatca
    10561 cccggaagtg cgcccgcacc cgaaggaagc gacctttttt ccatatcgac taactacagc
    10621 caggcgattg acgatccgga aacaaaagcg gatccgctcg cgggagccgc attcatagca
    10681 ccgcctgaaa tgagtcacta cggaaacgtt agtctttcat atcccattca aacacctgcg
    10741 ggaagatccg gtgtggaacc aaagctaaca atcacgtatt cttccacgca aggagacggt
    10801 tggttgggag tgggatggag tttgggtctt gggtcgatta caagaacgcc cgaatacgga
    10861 gccctctggt atgacgcaag agacacattt acttggaacg ggcaaaaact cgtaaaagta
    10921 gcgggtggaa ccacaaatga aaacggaact tacagaccgg agattgcaag tgagggtttg
    10981 gttgtattaa gactcagtaa tatagagagt gggggagttt gggaagtatt cgattcgtcc
    11041 ggaaccaaga caacctacgg agaaacaaac gcaagtagga tctttaatcc gcaggtttcg
    11101 aaccaaacgt atagctggta tctttcaaga acggaagaca aaaacggaaa ttatctccaa
    11161 gcacaatacg acaattcgga atattcaaaa aacagaaatc tctatttaaa agaaatcaga
    11221 tacaccggaa attccaaaag tggtttgtcc gcgcgccaat acgtaaagtt ttttaccaaa
    11281 caaagagagg acttttacgt ctcaagcgct cctggattct ttatgaaaat ggacaagatc
    11341 ttggaaagaa tcgaagtggg ttgggacaac ggtggtaaac tgtatgaata tactcccgtc
    11401 tatgaaacct cttccgattc cgcaagaccc aggctgaaaa gtataacgtc cagtagacat
    11461 accacaagcc ctgagtttaa ctatcaatct tcgagcagac ttttgacttg gcaaacgata
    11521 gtcaatcaaa cgtcatccga aatggaagaa gatccgaatt ccacacagta ttttgaagga
    11581 gactataacg gggacgggat cagcgatctt ttatttttta atccgaaatc gggaaactgg
    11641 aaggccgcgg aaggcagaaa agaaggagga tacaatttca aactgtatgc gaaccggtat
    11701 caaggatacg atacgttgga aaagatccga ttttttaaag ggaatacgag cggggatttt
    11761 aacggagacg gaaggagtga tatcgccttt tacttacctt ctacgagaga ctttatcgta
    11821 gcggaacacg acggtcgtgt gtttcaattt aagtcgtatg gaaggctcat gtacggcatc
    11881 ccggatatct ttcggatgga atggtttcct ggagactacg acggaaacgg actttccgat
    11941 tctgttcttt ttgacgagcc gacggggcag tggactttaa tgctgaataa aggaggaagt
    12001 tttgaatttc ttcggtttag caagaagttt caaaacgtat tcagaaatga ttatgctcca
    12061 gattctaatc tagatagttc gaacacaaac gacactacaa aaccgggcaa agatcacgac
    12121 aaagtaaact tactcgtagg agactacaac ggtgacggaa gaacggatat ctccttgtat
    12181 gattccagat cgggtaagtg gtttgtaggc gaaaatcacc gcaatccaaa caaaaccgat
    12241 ccggtctatt ttaaacttca gtggaaactt tacaaagtgt tcaccgcacc cgaacaggcg
    12301 ttattcggac atgaccgatt tagcggtgac tttaacgggg atggtctttc ggattttcta
    12361 ctattcgatc gtagtagcgg agaatggaca ttaggcgaaa cgggagacgg gacaatcaat
    12421 tttagaattt ggtcgagaac tcctcagttt aaaactgtaa ctcgttggat ccaaggagat
    12481 tttaacggag acggaagaac ggatatcgga ttttactctt caaacgacgg aaagttctgg
    12541 atcggagaat cgacattcaa cggatttcga tacaaaatct acagcgacat gagctacggc
    12601 cccgaccagg acagaatcct aaaaactcct ctacccaggg atgaggtgaa aatagaatcg
    12661 ggtaaaacaa gttttgcagc atctaacaac acaaagacga ttctactgaa ttacaaatat
    12721 gacggaaatc taaactccgg aaaaggggaa ctcgtgtttc cgggatgttt tactcaggac
    12781 gattgttcta cttctccaga acttttgatc tttgacagaa aagcaaacgt atgggacctc
    12841 aaacggggga atacttttac agaaagggtc aatacaaact ttaacccgga agggacagga
    12901 attacaacac tctttggcgg aaaaccggac aggtattcaa acaacacaaa agacgaggtg
    12961 ttgttttaca aaaaacaagg aactacgaat cagtttttta gtttgaagaa tacaaacgga
    13021 accgcattcg atgttttgaa tgtagccacg tttacggata cggacatcac taagtttgat
    13081 ccacaaaata gcggaattgt ggcggatcat tttgagaaca atacttctca gtcagttctt
    13141 gttttagacg atcagactgt aagcggaaac gcaaggtttg tactctctgg acttagtgga
    13201 accaaagtct taactccgag tggggactta acttctaccg atctaaatga tctcttccaa
    13261 gcgggaacaa acgagaacag acaaagaaga aaagaattca gttttttttc gggaaagttt
    13321 acaaccacac aagcacaact tgtgatcgta gaccgaagaa ccaccgcgca caaatggtat
    13381 ttaggaacga tttcatccaa cgccattcaa ttcaaacgtt tgacgggaga gttttctctt
    13441 ccgatcacaa catccgatta cgattcgaaa agtcccgcgg gaattgtgta tgctctcact
    13501 tccgacggtt ccatcgtgtt tgggaaaaca gaggacaacg ggacagcctt caccaaagtt
    13561 aaaatcaatt ccacgaatat tacaaaaaat acatacaacg cggggaccgt agggtttagc
    13621 gaccggtttg acaattacgg aaatccgatt gtaatctcgg gtggggaaga gaagctgtat
    13681 gatcttacac agagtaaaat tgtttctctt ccgggtaacg ttgtcacaaa atctttggat
    13741 cgtcccgatt taatcgcgca agtctatgtt ttccagtgga tccaaggaga ctataacggg
    13801 gatggcttaa cagacatcgg aatctttcat ttgaaagaac ccaactggta ttttgcactt
    13861 tctacgggaa cattacccga catcatcgaa agagtgaaaa acgggattgg gggaatttac
    13921 gaatttgaat ataccaattc cacgaagttt gacaacacag gggaagacga tattccggat
    13981 cttcccacaa gctatcgagt ctgcaccaag gtcgcgatcg aagacggatt ttcaaacacc
    14041 atcacaaaga actacgaata caagaatgga tttgcattct cttcgtttat caacggaaaa
    14101 aaagaaacgg atttctttgg gtttagtgaa tttaccatac acgaagccta cggagaaaga
    14161 acgactcaca aataccatac gactccgtat tcagactttc taatgaaccg cgctcttggc
    14221 ggagcggaaa aagaaactcg tatcatcggt agtgacaata atgattacgg aaccattcag
    14281 acaacgtacg atgtaaaacc aattgcgatt gcgccgggtg taaccagtta tctccccgtt
    14341 acgactaaga tcgaaaagtt tttgagcggc caaagaacta cgacagaagt tttcgacatc
    14401 attttgaatg gaacgaaact cagtcggaag accgacacaa tcacggatca ctttaccgat
    14461 agcgtgcacg gagttacgac cacaacttcc atcaccgatt ttgaaaccga cgatacgacg
    14521 aatcaaaggc gtgcaattcg gagtgtggca ttcagtggga gttcccacga gataacgtcg
    14581 ctcttgagct acgacacaag agggaattta atcaaacgca ccagttccta taccggaagt
    14641 gggcttagtc ctgtgggagt tcatacaact gagtatgaat atgatactca cggaaatcaa
    14701 acggttgaaa aagatacgag ttcgagccct gcgcgtggga gttcctacgc gtatgacaac
    14761 gaactccaac agtttgtaac ccaagaaaca aaattcggcg gaagtattac actaacgacc
    14821 acacatcaga tcaactacga aagcgcattc ggacttccga ccacaagcac agatccaaac
    14881 ggaaacaaaa ggttttttga atatgatgga tacggaagac tgatccgctc aagcgcggac
    14941 acagatgatg gaactcgtac tgttgcaact cactcgtatg acgcaagttt tccgctttcc
    15001 gcaaagacga ttctaccatc cggcacagga gacccagact ttgcaagtag gacctacacg
    15061 gatggaatgg gccggaacat ctactcagtc aaaagtgcgt ctaacggtaa ttatgcgatt
    15121 acaggaagac ttgtctacga cggaaccgga aagatagttc gaaaaggtca atcgaactgg
    15181 gcgacatccg gagaaatcga ccggtttgtt ctgcacttag aagaaagaaa tccgacatct
    15241 tttgaatacg atccgatcgg ccgggttaaa aaaacaattc taccgacggc agcaggagaa
    15301 acttctccta caacgatcac aaccacttac aactctgcgt ttgaaacgac agagactcac
    15361 agttccggca caagcaaacg aatcgtgaag aacgcgaaag gagaaatcct gtatgtggaa
    15421 gatttttctt ccgacgggac aggggccaag atcggttttt gttacgacat tgccgggaac
    15481 cgtaccaaga aaagcgatct caatgattca agtttgatga gttgtcccaa tgcgactgcg
    15541 ggagttccca caaaagacat ttccggaaga aaccagacct attggagtta cgacgcattt
    15601 gggaagttac gtgcccaaag tgatcctgac ttgggtgtga gttcctacaa ttacaacgga
    15661 tttggagatt taacaagtag cacgaacgca aaaggagtta cgacaaactt gtcgtatgac
    15721 gggattggcc gtatccttac taagaatatc ccggaaggga atattcaata ttcgtatgat
    15781 tcttttccgg gagcagaaaa ctcgctcggc aaactcgtac gaatcgaaga ttccaaccaa
    15841 agtaaaactt ttagctatga caaactgggt cgtgtaaaga aagaaacccg agtgatcctt
    15901 gcaacgtcgg caggaaaccc gttaccaaca gaaacccaag gaccatacat tacagaaact
    15961 aaatatgact tactcggtcg tgtgactcgt atcgattatc ccgaacatcc gatcagtcac
    16021 ggtagaatga gggcttgtta cgaatacgga agcgctgggt atatctcgga aatttcagtt
    16081 caagtcaata caaacgggat cttaccggga tattgcaaca aggatattgt agaaaacatt
    16141 acctacaacg agtttggcca aactgcaagt ttgactcttg gaaacgggat tcaaactacc
    16201 tacggctatg acgtgaaagg gagaatggtg agactgaatt cttccgggga tgtagacgga
    16261 agcaacaagg ttttgcaaga cgcggtttat tcgtttaatc caaacaacaa cattacaaga
    16321 attgcaaata attctacgga ctggagcgcg cagtatgact atggctatga cgggctgggt
    16381 cgtttaacaa atgcgaccgg tagttatcta ggaattgcag aaggaaacct ttcgagagaa
    16441 tttcagcaaa gttttagcta tgcaaagaat ggaaacttaa cttccaaacg agttcatgat
    16501 cctgtgagtg gaaatatcac ggatgaatgg agttaccaat atacaaatca ccaggtgacg
    16561 aacattgatt ccagtaaatc cgggaatgat gcgttcgtca tgcaatacga cgccaatggg
    16621 aatctcacga gacaaagaga caatgcaaag gatttaacca aacgaattca agtcgattct
    16681 caagatcgaa ttactcagat ccaagacggc aacaatgcga tccttggaag ttattggtat
    16741 gacgaaagtg gttttagaat tagaaagtct tctctcgaac ccaagaacaa tcaatttgcc
    16801 aacgtagaga ttttgtatcc aagcaagttt tacgggttgg agttcatcga agctgagaac
    16861 gttatcactt ctgtgaacaa cgtttatctg aacggggttc gtatcgccgc attaaacgaa
    16921 gtgggtgcgc ttgcgtattt tcttaccgat caagtggatt ccgtctctct tgtgttagac
    16981 gacgaaggaa aaactctttc caagatgcaa taccttccgt atggtgagac gtttgtccaa
    17041 cgtggggatt tgaactttgc tccgaaatac aattcgcagg agttggacag agagtctggg
    17101 ttttactttt acaatgcgag attctatgac ccgggaattg cgagatttac cagtgcggat
    17161 actttaatcc cggatgaata caattctcaa agctggaatc gtttttctta tgtaaatgga
    17221 aatccgatac aatataagga tccgacgggg catgctcctc aagacgagaa tgctggtttt
    17281 aaagacgctt ctaaaaatat tgctaaaggt ttcgttgaag gtgtaaagtc cgctctttct
    17341 gctcctacac ctgttgatgc tgctgtgaac tccgctgttg ctacggctaa aggcgccaaa
    17401 gaactttatg aaaaccgaaa ggaagtttac gcgagtgtaa aagattttgc tggtaaatta
    17461 acgagcaaag acgacaaagt tcgtgattac gccgttggac aagctaaagc ttatactatg
    17521 agcgcggttc ttggcgggat ggctgggaaa gcccttgggt cgaagctacc taaaccgaaa
    17581 gtcgatgtgc cgggttcgtc gggtagtgtg ggaggaaatt tccagaaagt aatacatgtt
    17641 acgaaggacg gaattgcctt acctgcgaat tctaaatata aaatacctga caaatattta
    17701 gaaaacaagc ataggacagg tagttatgga gaaatagaaa acggtaaatt caaagagaaa
    17761 ttaagaatag accctgcaac caagccaggt gataagggcc caaattattc acattaccat
    17821 ttagatggaa aagggacgca ttatagcccc cgacctaatg acaaagattc aggattttcc
    17881 aaatgaaatt tgaatttaat aatctacctt ggcatgatgc tgaattatta ctaattgaaa
    17941 tcgatcgaac tttgccagga cacgacgata gtatttccat attggttaag tggccagagg
    18001 aacttaaatc tcgaattact tttaccaatt gttatggttt cgaagcgaga atgaactttg
    18061 gcttcattgc tgaggaatcg attttaaggg cttcagtaaa caatgaacaa gaaaaattat
    18121 atataattaa agaaaattgg aagagtatgg gagtaagtct cgataactta aaatgctatg
    18181 aaattgaaac taatacgaca ggaagtttac ttttaattta cgcgattgat tttcaaatta
    18241 aaccggaacc acctgagcct cgcaaaaact aaaatagcag agagccgaac taatataacg
    18301 gaggaaacgc aaaaacagag cagttttgag aataaaaaac aaagaaatgg aatcgcttac
    18361 gaaatcatta atatagcgtt tttgtaagaa atgattgagt ttcagaacgc cacaccggtg
    18421 cgaagaaaag aaaacgtctc aatttttact gcaattataa ccaaaataat aattataaat
    18481 ccaattgctt ttctacttta ttgccggttc cgatattgaa ctgaatataa tttctaaggt
    18541 cacgcggaga tttcccggta aatttaatac aagccctgtg aaacgaagaa gcggaattga
    18601 agccgcattc aaaagcgata gttaaaagat tgaaattaga tttatttttc atcataatca
    18661 taacttcgtt tattctatga aaattcagaa agtcgttata actctgattc aaatattgat
    18721 ttaaatagta agaagcctga tgagtggaaa gacctaaatc agcggcaaaa tccggaagcc
    18781 taagttcctc gtctataaaa cctttggaag ttataaattg actcagtttg attttaactt
    18841 tttctaaatc agtaccatct aacaaatctc taggcgggta tttatatttt tttgtttctt
    18901 tgacttctgg aattgaaatt gtttcggatt caatttcttt gtctatgttc gcgccggaga
    18961 ctttaacttt gccaaataaa gaaggaaaaa gacgttctaa aataaatgcg taacaaatga
    19021 ctgatcccgg aataaattcc gcaaagaata aacattcttt cttaaaaaaa acagaaccaa
    19081 gaaaatcaaa aacaaaacaa atagagatta agaaagatag aaagggaaga ttataatgta
    19141 aaatagattt gttagtattt aaaaccctac tcaaagacca aataaaagta aaaattgaaa
    19201 taacaaatcc taaaatatct acaaatgata taaagtaaag atcgggaata aaataagaaa
    19261 gtaaaatcgt aataggaatt gtccctaaaa gtcttttgca ataaatccaa ggattatcta
    19321 aagattctaa tacatacttg aaacagatta aaacagccag gctagaataa agaaccagac
    19381 cgtaataaaa tccaagtgtg attttatttt cgctttttaa tgccccttga tcgaaaagta
    19441 aaccattatt caaaatcaag aaaaacacgg atgaataaag aaccgttccg tatgatttgt
    19501 taaaaccatc acttgaaaaa agtttcgaaa atcctaataa aaatccaatg actacaccaa
    19561 aagcatgaaa atagataata cccaatttta gaaaattttc ataatctaaa attccgattg
    19621 tatttatatc aagtattgaa aagaacttgg ccatgatatt gattttaaaa gtattctctt
    19681 attagatttt attcgttgtt caatcaatcg tttgaagaaa tgttttctaa tgaattgagt
    19741 tttaattttt ttctgatggc taaagctttt tgaaaaccgt tgtatttcag aattgcttca
    19801 ttgtataaag gtaaacctat gtatttttca tattcgtata acttcgattt gttgatgttc
    19861 gacggttcta ttttaaaata gttaattatc atgattagtc cttattttgg tttttgatat
    19921 ggcaaaccat cggagcgata aaaaacccag cgttttttgg catacgtcca ctaagacagt
    19981 atctaaagaa ttgcatctat tcttgtattc aaaagactgt gagattttgc ttgatcgaat
    20041 ccttctgagt tgagtagtta tctctaattg gaatgcgagt ataatcacta aagcaatata
    20101 cacataagtc aattaaaaaa tgcaaattgc acgataaaaa tatggaaaaa ttcgaaagat
    20161 tacaagaaac atgcaacacc ttaaaaatta acagaaaagg tttagccgat attttaagga
    20221 ttcatccgtc aaacgcctcc agattattga atggagaaac agaatttact tggacgtatg
    20281 ctgaactttt tcaaatgaaa acaaaagtat ctgccgtttg gattatggaa ggtaaaggtg
    20341 agttttggtt tgaagaagaa cctggaaatg acaaagagaa gttaataatt cgaaatatat
    20401 taaaaattcc cggtttagcg gaagtgatgg ataagtttat aaagatacac caagaagatc
    20461 agaaaatgat tataggatta atcaatcgaa tctataaatt atccgaatcc aaatttaaaa
    20521 aatagataaa ttactttaaa tatttatcat acttgatagc aatttttctt gcagttgctt
    20581 gtaatggtat gtttgcttta aaaaaccaat tgtaagccgt gtctataact tcttcggcaa
    20641 ggatcgaatt cgcatttaat ctttttgttt caaattcctc ggggtctaaa atagaatata
    20701 attttaatat tggatttaaa gtgattctat ttagtaaagg gacgttcatt ccggaaaaaa
    20761 cttctagtct agtttgaaag gcatcatagt gtaggattgc aattccccag aatgcgatcc
    20821 agattaaagt agcaatatga atatatgatc caagatatat ttcatagaat ggtaaaatcc
    20881 aaactaaagt aatgataatt aagaacgctg aagtaattcc gaatgacatt agagataatc
    20941 gaacacgaat cattccatcg gagtctatta aatgttttgc aagtttaaaa atactttcaa
    21001 aaatccaaag aatagaataa aggatcaata tatggtaagc tagtttaggt tcgtgagcta
    21061 aagtattaat atcaatgatt ttaatcaaat taaaacaaaa agctgaaaaa actaaatatg
    21121 aaatcagaca aatttctata gcttttcgaa aataagaagt attgtaattt tcattgataa
    21181 gcttattaac tattttagac aaaaaataag gggcgaaaat aactgaaatc aaaatccaat
    21241 tgggagcgta gagacgaata ctgtaaggaa taaattgtct gcatcccgaa aataaagtcc
    21301 ataacccaac ggaaacggtt aaatagaaaa aattccgcct gacttcaatg aaaggattac
    21361 ttattttttt aatgtaatat ccaagaccta agatcaatga tgaagtaaga agaataaaaa
    21421 atactgacat atttgtgaca cgatcaattt caagtcacca taatcttgtc ttaatttttt
    21481 gtaaagcgcc tttagaaatt tcgattggtg taagataaac aagttcatcg ttataataac
    21541 attccggaaa atagacttct ttttcgtatt ttttagatgg gattgcacct attgaagtat
    21601 aaagtttaac gatggaattt acttttttgt gataaaaccc gtagaccata tcaaagtttt
    21661 tatcaataca atactgagct gctgcatgaa atacattgac ggctgcaaac attgcttttt
    21721 tacttaaaag aaaacttaca gaattccaat ctgctatatt atcgccaatt actgcatacc
    21781 tttgaatagg atcgctacct ttaacaattc ctaattctaa aggaattaga ttatttggtt
    21841 ttttttctac aatccgcata gcggctaaaa tttctgatcc ctcacggaca taaaaccacg
    21901 tagaccaaag atccatgtct acggcggtat ataaagattt tgtatatccg aagttattaa
    21961 aaacatcgcc ggcaaatttt ttaacgtgat ataattcctc ttggttttct aatccagata
    22021 accggattac gtgaaattta ttaactggtt ttgttttttg ggttgtaagt gacataatca
    22081 taattatgtc atattataat aaaattacaa tcatttaaat ttggaatgtg gttggggcat
    22141 ttgaaaaaag ttcgtttgca gtaaatagga aactttaacg aagtgcgtcc caaacaaaga
    22201 tttaaaaaca gagtattaga gcaggccgac ccaacccgat ttttcattcc ttcggaagaa
    22261 tatttggaat ttgtgttata gataactact gacaaaaaac aataacgctt tttatctaaa
    22321 acaaacaaga cgaaaagaat tagaattcta atttagtatt actgaataca gagtatgcct
    22381 ttgaagcgca gcgaattaaa taaagtcata tctaagatat tgaaaacata cgaagagatg
    22441 cgccttcaaa gctcattgaa cggcaattcg gaagtattag aagccaatcg agagatcgga
    22501 aagattttgc atactgtgga acgaaaagcc acagaacaag aaaggtcaac aggtagttgg
    22561 atgaaatcaa tttcaaagga gttacaaaaa catctcaaga gaggtttttc ggaacgcaat
    22621 cttttttacg cacgcaagtt ctatgaagtt tacggcaata gtaaaatcga tgttaggtta
    22681 agctggagtc attatcgtat tttgtcttct attgcggatg caaatattcg agagaagcta
    22741 atgaaagagg cgattgaaag gaattggaat cgtgatgatc tggcgtttcg agttcgggac
    22801 atcggagact taagaaaagc tcccactttg agatggagac gtccggaggg agttctttgg
    22861 aattataaaa ttaaagatat atcaaaagac aaagatacgt tgttagttga tttgggtttt
    22921 tactgctatt acgaattgcc aagttcgcgt cttagcggta aatacaagat tggcgacatt
    22981 gtacaaatcg aaaagcgaaa gggatattgg acattgtcaa aatcaaaatc ggttcatgtt
    23041 tcggaactct atttttactt tggtgaaata gagcgcgtta ttgatgggga tacgatctta
    23101 gtcaaatttg aattaggttt taacgtgata accagacaaa gaatccgttt gcataatgtt
    23161 tgggctgcag aattgggttc gcctgaaggg gaagataatt ttgagtcttt aaagaagaga
    23221 ttgcctttaa agactaaggt gatcgttaga agcagatcca aagatgtcta tggaagatac
    23281 gttggagagg ttttgtattc aaaaaagaaa atccaggatc ctgtagatat ttttagggaa
    23341 ggaatgtatt taaatcagga attagctgaa atcggttaaa ggtgttggaa tttttattga
    23401 atcgaaaagg attaaaaatg tttgcgatat atagtaattg tattatattc tacttaagag
    23461 cgctgaaatc tcggagtttt ttacaaaact aagttcgact gcaccgacgg tgcgaagaga
    23521 tcaaaagcat gttctttgaa aacgattttc tttgattaag agggatctaa aagaagaaaa
    23581 gaaataacat agacttacga agtgggacaa tttagtgtgg cgcgtgttca ctggaataaa
    23641 ggaaccattt ttctctacaa acgaaagtaa ttcagtgccc ggctctgaat tcaacagaaa
    23701 gattccatgg gtcgcactct ggaatctcac ttgaacaaca gtgaagcata gacccacgaa
    23761 gcggcaggga tcgaagcgga gtcaataaat tgggactaaa gacaatactt tgtataatgt
    23821 tactttgttt caatttattg actggagccg agagcccggt ttcggagaaa caaaaaagaa
    23881 tcaataatgt tgaatacaat agaacattaa aatgcaaaag atcctttctc cgaaagccgc
    23941 cctatccact aattcctgaa ccctgtccac taaaatatgt ggaagacttt tcttccgacg
    24001 ggacaggggc caagatcggt ttttgttacg acattgccgg gaatcgtact cggaaaagtg
    24061 acttaaacga ttcaagtttg atgagttgtc ccaatgcgac tgcgggagtt cccacaaaag
    24121 acatttccgg aagaaaccag acctattgga gttacgacgc atttgggaag ttacgtgccg
    24181 aaagtgatcc ggacttaggt gtgagttcct acaattacaa cgcatttgga gatttaacaa
    24241 gtagcacgaa cgcaaaaggg gttacgacaa acttgtcgta tgacgggatt ggccgtatcc
    24301 ttactaaaaa tatcccggaa gggaatattc agtattcgta tgattctttt ccgggagcag
    24361 aaaacgcact cggaaaactg gtccgagtag aagacggaaa ccaaagtaaa acctttagct
    24421 atgacaaact gggaagagtc aaaaaagaaa cccgaatgat ccttgcaacg tcggcaggga
    24481 atcctcttcc tacagaaacc caaggaccat acattacaga aacgaaatat gacttactcg
    24541 gtcgtgtgac tcgtatcgat tacccggaac atccgatttc tcacggtaga atgcgggctt
    24601 gttacgaata cggaagcgct gggtatatct cggaaatttc agttcaagtc aatacaaacg
    24661 ggatcttacc gggatattgc aacaaggata ttgtagaaaa cattacctac aacgagttcg
    24721 gccagactgc gagcctgact cttggaaacg ggattcaaac tacctacggc tatgacgtca
    24781 aagggagaat ggtgagactg aattcttccg gggatgtgga cggaagcaac aaagtcttac
    24841 aagacgcggt ttattcgttc aatccaaaca acaacattac gggaattgca aacaattcca
    24901 cagactggag cgcgcagtat gattatggct atgacgggct gggtcgttta acaaacgcga
    24961 ccggtagtta tctaggaatt gcagaaggaa atctttcgag agaatttcag cagagctatt
    25021 cgtatgcaaa gaatggaaat ctaactgcga agagaattca cgatcctgcg agtggtgcaa
    25081 tttctgacga gtggagttac caatacacaa accaccaagt gacaaatatt gattcttcta
    25141 aatccgggaa tgatgctttt gtcatgcaat acgacgcgag tggaaacttg attcgtcaaa
    25201 gagacaacgc taaagacttg accaaacgga ttcaagttga ttctcaagat cgcattacgc
    25261 agatccaaga cggaaacaat gcgattcttg gtagttactg gtatgacgaa ggcgggtttc
    25321 ggatccgaaa gtcttcttta gaaccaaaga acaatcaatt tgcaaacgta gagattttgt
    25381 atccaagcaa gttttacggg ttggagttca tcgaagctga gaacgttatc acttctgtga
    25441 acaacgttta tttgaatggg gttcggattg ccgcgttaaa cgaagtgggt gcgcttgcgt
    25501 attttctcac cgatcaagtg gattccgttt ctcttgtgtt agatgacgaa gggaagactc
    25561 tttctaagat gcaatacttg ccttacgggg agacgttcgt tcaacgtggg gatacaaact
    25621 ttgctcccaa atacaactcg caggaactcg atcgagagtc tgggttttat ttttacaacg
    25681 caagatttta cgatccgggg attgcccgtt tcacaagtgc ggatgcgatc attgacggcg
    25741 agtgggatac acaaggttgg aaccgattct cgtatgtgaa ggggaatccg attggggcga
    25801 aagatccgac agggcatata tctgatgctt tattaaagca tcaagttcag accgaactca
    25861 tgacgggcgg tggtggtgga cctattagaa gtgggatggg aaattcaagt ctatcaggca
    25921 gaggtggaca aggaagttca aaaggatcaa cttcaattac taattcaagt caagctcgaa
    25981 agaataacat atcagcaagc aaaactgaaa atgttaaaga aattaaaatt agtaaaagta
    26041 aatatccaga atctgcaaaa catgttgaag atgctcaaaa atcagggaaa ccaagcactt
    26101 taacaattga ccgaggaggt gcgaaagata gaagaagaga atcccttaag ggtgtcgaaa
    26161 gacaacctgg aaaagatcgt gatgaatatc cgcctgctct attcaaagaa ggtggaaaag
    26221 gctcaagcgt gcgtaatatt ccatcaagtg ataatcgtgg ttcgggagcg tgtcttggta
    26281 atgcctgcaa aggcttaccg aatgggtcaa aagtcaaaat caccattgga gattaaatat
    26341 gagtgaatta tccaatctga ttcaaatctc aagtaaagat attggaatag ctttcgataa
    26401 aaataaaatt caagaaagtt ttatttcact tagcaagtct caaaaagctt taaaggaaat
    26461 tatagaaatt ttaaattatc gaaacggttt tatggcattt gaatcagcac ttcatttctt
    26521 tcattttagc gaagaacaaa aacaagatta taacattata tggtggaata atccagaagt
    26581 ttggaaaagc gcatatcaaa atgataagat taatagttgt ttttgctttg cagaagatgc
    26641 tttcggtaat caattttgct ttgaagatga cgtaatctac tccttagatg ctgaaaccgg
    26701 agaatttgaa tttatagcag attcaattga aaactgggcg gagcaaatac tttccgatta
    26761 tgaatttttt actgggtatt ctctaattca taattggcaa caagaaaatg gtgctatccc
    26821 attcggatat agattaatac caaaaattcc tttttgctta ggtggagaat attctcttga
    26881 taatctacat gcaatcgaat tggtgaaggc tatgaactgg cgtggagaaa tattcaacca
    26941 aataaaagac ttaccagaag gctctcaaat taacttttca ataattgaat aatttttttg
    27001 agagtgtctg agttttgtac aaactaaaac agcataggaa ttacacaaga aaacagggag
    27061 attaagaaaa actttctttg agtaagaaaa atctgaaaga agaaatgaaa taacttacga
    27121 aatcattaat atagcgtttt tgtaagaaat gattgagttt cagaacgcca cgccggtgcg
    27181 aagaaaagaa aacgtctcaa tttttactgc aattataacc aaaataataa ttataaatcc
    27241 gattgttttt ctgctttatt actggtttca atgtttgaaa gaagttcatt tctaagatcc
    27301 cgaggggatt tcccggtaaa cttaatacaa gccctgtgaa acgaagaagc ggaattgaaa
    27361 ccgcattcga gagcgatatt taaaagattg aaattagatt tattcttcat cataatcata
    27421 acttcattga ttctatgaaa attcagaaag tcgttataac tctgactcag atatttgttt
    27481 aagtagtaag aagcttgatg agtggaaaga cctaagtcac tggcaaaatc aggaagtcta
    27541 agttcctcgt ctataaaacc tttggaagtt ataaattgac tcagtttaat tttaactttt
    27601 tctaaatcag taccctctaa caaatctcta ggcgggtatt tatatttttt tgtttctttg
    27661 acttctggag ttggaatggt ttcggattca atttctttgt ctatgttcgc gcctgagact
    27721 ttaaccttgc caaataaaga aggaaaaaaa cgttctaaaa taaatgcgta acaaatgact
    27781 gatcccggaa taaattccgc aaagaataaa cattctttct taaaaaaaac agaaccaaag
    27841 aaatcaaaaa caaaacaaat agagattaag aaagatagaa agggaagatt gaaaaataaa
    27901 atagatttgt tagtatttaa aaccctactc aaagaccaaa taaaagtaaa aattgaaatc
    27961 gcaaatccta aaatatctac aaatgatata aagtaaagat cgggaataaa ataagaaagt
    28021 aaaatcgtaa taggaattgt ccctaaaagt cttttgcaat aaatccaagg attatctaaa
    28081 gattctaata catacttgaa acagacgaat gcggccaaac tggaatataa aactagactg
    28141 taataaaaac cgaataaaat tctactttcg tttcgtaaag ttccttgatc gataaggata
    28201 ccgttattta aaatcagaaa gattaccgtt gaatataaaa ccgtaccgta agatttgtta
    28261 aaattatcat ccgaaaaaag tttcgaaaat cctaaaatta aaccgatacc aacaccaaag
    28321 gcatggaaat aaaggatacc caattgtaga aaacttttat aattgaaaat ttcggctgtg
    28381 ttcataaagt tttatctaat tatcttttac gctttgtcgg ttagccggga tcctttcaag
    28441 gtgtgtcttg ttctggtagc gaaaacccta cgaaagcttg tgaatttcaa gattgcctct
    28501 ctgtcctcgt cgtttattat gatttaccta agtatttctc atacttgtct aaatcggaat
    28561 tagagatttc taagggattt atttggaaat aattgaaaat catggtttgt tcctagttta
    28621 gtttcttatt ttaggtccga taatttgtat gtttagttga gagagaaaag ggagcctttt
    28681 gattgttgaa aatagaatcc ttctgcccga tttctttttt acttttcagt tgcgtaattc
    28741 ctcctttgat aatctataaa ctgatcgtaa taaactgcgg tatattttgt aagatgataa
    28801 atatgaaata tgactaaaaa tcaataaaaa aatattctat tataataaaa aatgaaagca
    28861 caaacaccag gacaaagaat taaatttatt cgtacggaag ggcttggccg gaaattgaat
    28921 caggaggaat tttcaacttc gattttttta tctcaatccc aattgagcaa attggaaaac
    28981 gatgaaactg aagtatcgga acaaaccgca tttgtgattg aggttgttca cggatataaa
    29041 atggattgga ttttgaaagg caaaggacct aaacatccac ttgaagacga aatgaaagaa
    29101 gatcttgtaa acaaattcga ggttttggac cgatttttta gaaaaatgga atattatcca
    29161 aaatctaaaa agagttttga ttcgtatttt aaactgtcgg ataaaaatcg agaggccgtt
    29221 gatttgatta tcaattgtct tttaggcgaa tagcgttcta tgaatttaaa attatttaat
    29281 atattgatca aatcgtcgag ccagcgcttc tgacctttga taatggttca attccgtttt
    29341 taatctaagc tttaagtcgg taaccaggaa atctgaggaa aaagattttt tgtattgtaa
    29401 gttgctattt ctaaacccta cagggtctaa aattttaaaa agtaacataa agaagtttaa
    29461 agatattcga gttaacgccg gtactttatc gccatcaaga atagcatatt tgatttcaaa
    29521 tgcgttatat tgaagaattg caacggccca taaaaagcaa gagggaatca atccgatagg
    29581 ggtcaaatac cctttgaaaa ttccggcgaa tatgggtaaa atatatacaa gtagaatcgt
    29641 agtaaataaa ctgattaaga ctccaagtcc aagcaaggta aattgtactc tctcggaacc
    29701 ggaagaagta atcgtttttt ttaaaattaa aaaaatggaa aatcccacag atccaaacga
    29761 atagagaatt aaaatatgat atgctaatag gggtttatag gaggatgtct ggtagtctat
    29821 tatctcaatc atattcaagg aaacacagga aaaaaagaaa taaatcaggg ctatcgaatt
    29881 gaacaaaact ataacttttc tttgtctaaa atcaggttga attagattca tgatgaactg
    29941 atgatttaga agaaatggca ggaaaattgc gggaagcaaa gttatacttg gcgcaatcgt
    30001 gtatgtttct gccggaatta aataacggat tccagaaaga agcgaccaaa ggctgataga
    30061 taaggaaagt gcaaagaaat actttggtgc ttttgggttt tttcgatgtt ctaaccgaat
    30121 cacataaatt cctaaaagta aaacagtgaa ggggcaaagt aaattaatag ctatcgggac
    30181 attcatcgaa atttcctcaa gaattacatt aaattaacat gaattttttg taaacttgtt
    30241 ttatcgattt cgatgatgtt taggagaacc aattcttgat cgatataatc ttccggaaaa
    30301 aaaaccggtt tggaaaaacg ttttgataat tctgcccctg ccgacagata aattctttcg
    30361 atagatgcta atttttgatg atacataccg taaactttcg aataattctt ttgcaagcaa
    30421 tgtttgacaa ccatcttaaa gttgattgtt gcagcttttc cgcccattaa agtgcgtaaa
    30481 aatgcaacgt tgtttgttcc aatcagcaac gttctcttcc agcacaacat atcttttttg
    30541 tggattggaa ccataaatga ctcccatttc aattgggaga aagttattag gttttttttc
    30601 tacaattctc attgcagata gaattttctt ttccgagtcg gtaacgtaga accaagtcga
    30661 ccaaggatca agatcgacag aggcataggg tgatttattg tacccgttct tagaaaatat
    30721 actttggata aaattcttta cacgtatgag ttctataggg ttttccagcc cttgaatcct
    30781 attttcattg agtgaaggtg ggtttagagt taaatgtgac atatttaaaa ttatgtcata
    30841 ttataataaa aagatcaatc atttaaattt gaaatgtggt tgggacattt gaaaaaagtt
    30901 cgtttgcaat aaataggaaa ttctaacgac gtacgtccca aacaaggatt taaaaacaga
    30961 gtattagaat agaccgattc aaagccgatt ttttatccct tcggaagaat attcggaatt
    31021 tgtgttagag ataactactg acaaaaaaca ataacgttat ttatctaaaa caaacaagac
    31081 gaaaaaagaa gtagaattct aatttagtat tactgaatac agagtaaacc cttgaagcgc
    31141 accgaattaa ataaagtcat atctaagata ttgaaagcat acgaagagat gcgtcttcaa
    31201 agctcattga acggcaattc ggaagtatta gaagccaatc gagagattgg aaggattttg
    31261 caaactgtgg aacgaaaagc cacagaacaa gaaaggtcaa caggtagttg gatgaaatca
    31321 atttcaaagg agttacaaaa acatctcaag agaggttttt cggaacgcaa tcttttttat
    31381 gcgcgtaagt tttatgaaat ttacggaaat agtaaaatcg atgttaggtt aagctggagt
    31441 cattatcgta ttttgtcttc tattgcggat gtaaatattc gagggaagct aatgaaagag
    31501 gcgatcgaaa gaaattggaa tcgtgatgat ctggcgtttc gagttcggga catcggagac
    31561 ttaagaaaag ctcccacttt gagatggaga cgtccggagg gagttctttg gaattataaa
    31621 attaaggata catcgaaaga caaaggtacg ttgttagtcg atttgggttt ttactgctat
    31681 tacgaattgc caagttcgcg tcttagcgat aagtacaaga ttggcgacat tgtacaaatc
    31741 gagaaacaaa atagaagttg gacattgtca aaatcaaaat cggacaaaac ctcggagctt
    31801 tacttttact ttggtgaaat agaacggatt attgacgggg atacgctctt aatcaagttt
    31861 gaattaggtt ttaacgtgat aaccagacaa agaatccgtt tgcataatgt ttgggctgca
    31921 gaattgggtt cgcccgaagg ggaagataat tttgagtctt taaagaagag attgccttta
    31981 aagactaagg tgatcgtcag aagccgctcc aaagatgtct atggaagata cgttggagag
    32041 gttttgtatt caaaaaagaa aatccaggat cctgtagata tttttaggga aggaatgtat
    32101 ttaaatcagg aattagctga aatcggttaa aggtgttgga atttttattg aatcgaaaag
    32161 gattaaaaat gtttgcgata tatagtaatt atattatatt ttacttaaga gtgctgaaat
    32221 ctcggagttt tttacaaaac taagttcgac tgcaccgacg gtgcgaagag atcaaaagca
    32281 tgttctttga aaacgatttt ctttgagtaa gagagatcta aaagaagaaa agaaataaca
    32341 tagacttacg aagtgggaca atttagtgtg gcgcgtgttc actggaataa aggaaccatt
    32401 tttctctaca aacgaaagta attcagtgcc cggctctgaa ttcaacagaa agattccatg
    32461 ggtcgcactc tggaatctca cttgaacaac agtgaagcat agacccacga agcggcatgg
    32521 gatcgaagcg gaaatactgc aatgcaacat gtgatgaata gaatacttct attaacgata
    32581 ctacttcatg ttgctttgca gattgaagcg aagagcccgg tttcggagaa acaaaaaaga
    32641 atcaatcatg ttgaatacaa tagaacatta aaatacaaaa gatcctttct ccgaaagccg
    32701 ccctatccac tgattcctaa accctatcca ctagaatatg tgaaagggag aatggtccga
    32761 ctgaattctt ccggggatgt ggatggaagc acaaaagttt tacaagacgc agtctattcg
    32821 tttaatccaa acaacaacat tacgggaatt gcaaacaatt ctacggactg gagcgcgcaa
    32881 tacgactatg gctatgacgg gctgggtcgt ttaacaaatg cgaccggtag ttatctagga
    32941 attgcagaag gaaacctttc gagagaattt cagcaaagtt ttagctatgc aaagaatgga
    33001 aacttaactt ccaaacgagt tcatgatcct gtgagtggaa atatcacgga tgaatggagt
    33061 taccaatata caaatcacca ggtgacgaac attgattcca gtaaatccgg gaatgatgcg
    33121 ttcgtcatgc aatacgacgc caatgggaat ctcacgagac aaagagacaa tgcaaaggat
    33181 ttaaccaaac gaattcaagt cgattctcaa gatcgaatta ctcagatcca agacgggaac
    33241 ggagccacac tcggaagtta ctggtatgac gaaagtggtt ttagaattag aaagtcttct
    33301 ctcgaatcca agaacaatct ttttgcaaat gttgagattt tgtatccgag caagttcttt
    33361 ggttttgagt ttattgaatc tgagaacgtt atcacttctg tgaacaacgt ttatctgaac
    33421 ggggttcgga ttgctgcgtt aaacgaagtg ggggcgcttg cgtattttct taccgatcaa
    33481 gtggattccg tctctcttgt gttagacgat gatggaaaga ccctgagtaa gatgcagtat
    33541 cttccgtatg gggagacgtt cgttcaacgc ggagatttaa attttgctcc gaaatacaac
    33601 tctcaagaac ttgatcggga gtctgggttt tacttttaca acgcgagatt ttatgacccg
    33661 gggattgcaa ggtttaccag tgcggatacg attattgacg gtgagtttga tactcaaggt
    33721 tggaaccgtt tctcgtatgt gaaggggaat ccgatcgggg caaaagatcc gacggggcat
    33781 gatgcttgta ctatggggaa aacccagtgc aaaacagagc cgctaatggg cggaggtggt
    33841 gggtccgttg caagaccatc aaatggcagt acttccggcg gactcggtgc tgctgccacc
    33901 ggtctgctcg ctaatttatt aggctcaaaa gaagacaaac caaaccttcc tgacaaacct
    33961 cgaagtacat cagcgactcc aaacgaagcc aaggacatga gcaaagcggg tcttgatcct
    34021 ttgaacaaag ctgatgttaa gaattttctt gacaaaggca ataaaagtgg agcaacacat
    34081 ggcggtaatt cggggacaaa aaatcaaaca aatgcttctc cttttgaagc gaaaaatact
    34141 tccactacat caggttatcg ttatgttacg aaaggtgaag tgcaagctat caaagatact
    34201 ggaatgctaa gagggggtag agacggtgaa acttatttta ctaaagattt atacaagtct
    34261 ggttccaaag cacaagaaag actttcatta aaagatacac ctactcacag agttgagttt
    34321 gaagtcaagg gtagtcctaa ttacgaaaag catggaaata aagtcgatcc cttatatgga
    34381 cagcccggca aaggatctga atttatgacg attgatcctg taaaagttaa attaataaat
    34441 gttcaacctt taaagtaaag ttatgaaaga aaaaatattc tatatatcag tcggagagcc
    34501 ttgggatttc acaggaccag atggagagaa cataattaaa ggaaatatat taaaggtcgt
    34561 tgataatgac tgtgttcttt tcaagactaa tcacattcta cattttgaca atatgcaagg
    34621 ggatatttta gtgttattat caagacacac tgggcatcac tttgattcat tagaaattaa
    34681 tggattttgg acatttggcg ggggtttatt attaacaaaa gattacgaaa atatgaatcg
    34741 aaaagaattg gaaaagaatt caaaatatgt gattataggt agcattagat ttagtgataa
    34801 gtgagatcga gcctcgcaaa gactaaaatt gggatctgac aaaaacaaca gtggaacata
    34861 gattccccgc ggaagggatg gaggcgtagt caataaattg ggactgaaga caatactttg
    34921 tataacgttt tttgcattca atttattgac tggagcagag agcccggtcc gcgaagcgga
    34981 gccgccctat ccactaatcc ctaactccta ttcacttgaa acgtacgacg ccaatgggaa
    35041 tctcacgaga caaagagaca atgcaaagga tttaaccaaa cgaattcaag tcgattctca
    35101 agatcgaatt actcagatcc aagacggcaa caatgcgatt ctcggaagtt actggtatga
    35161 cgaaggtgga tttagaatcc gaaagagttc cttagaaccc aagaacaatc aatttgccaa
    35221 cgtagagatt ttgtatccaa gcaagtttta cgggttggag ttcatcgaag ctgagaacgt
    35281 tatttcaagc gtgaacaacg tttatttgaa cggggttcgg attgccgcgt taaacgaagt
    35341 cggtgcgctt gcgtattttc tcaccgatca agtggattcc gtctctcttg tgttagacga
    35401 cgaagggcag accctttcca agatgcagta tcttccgtat ggtgagacgt ttgtccagcg
    35461 tggggattca aactttgccc cgaaatacaa ctcacaagag ttagatagag agtctgggtt
    35521 ttacttttac aacgcgaggt attacgaccc ggggattgca aggtttacca gtgcggatac
    35581 gattattgac ggggagtttg atacccaagg ctggaatcgg ttttcgtatg tgaagggaaa
    35641 tccgattggg gcgaaagatc cgacggggca tgatgcctgc actacctcaa gaactccgtg
    35701 taaaacggaa gcgttaatgg gcggcggtgg tggttccgtt gcaaggtcga actcttcaaa
    35761 ttcaagcggc ggatactcgg gaggattagg agctgccgct agtggtctgc tcgctaattt
    35821 attaggctca aaagaagaca aaccaaacct tcctgacaaa cctcgaagca catcagcaac
    35881 tccaaacgaa gccaaggaca tgagcaaagc gggtcttgat cctttgaaca aagctgatgt
    35941 taagaatttt attgacaaag gcaataaaag tggagcgact catggcggaa atgcggggat
    36001 aaaaaatcaa acaaatgttt ctccttttga agcgaaaaac acttccacta catcaggcta
    36061 tcgttatgtt acgaaaggtg aagtgcaagc tatcaaagat actgggatgc taagaggtgg
    36121 aaatccaggt aaaacatttt tcacaaaaga tttatacaaa tcgggagcaa aggcccagga
    36181 aagactttca ttggaaaata aacctactca cagagttgaa tttgaaattc taaatgatcc
    36241 gaagtataag aaatacagta caaaagtaga tcctgattat ggacaacccg gcaaaggatc
    36301 tgaatttatg acaaccgatc ctgtgagagt taaattaata aatgttcaac ctttaaagta
    36361 aaatcatgaa ggaaaaagaa tactatattt tagtcgctga accctgggat ttcgtggggc
    36421 ccgatggaaa aaatataatc aagggaaaaa ttttaaagat tattgatgat gattgtattc
    36481 tttttaaaac aaatcataaa ttaagaatta aagatgttga aggagatgtt ttagttttat
    36541 catcacgata caaaaaggat gatcattttg ttaaagatat taaagaattg gattggacga
    36601 taaatgtagg gctacttcta actaaagaat acaaagatct gaatgaatca ggattgaaaa
    36661 gttattctaa atttattata attggtagcc ttatggaaaa tcctgagtct cgcactgact
    36721 aaaatgagat ctgacaaaac aacagcaaaa catttctttc acaaagcgga agggatggag
    36781 gcgtagtcaa taaattgaga ctgaaggcaa tactttgtat aatgtttttt tctttcaatt
    36841 tattgactgg agctgagagc ccggttcgcg aagcggagcc gccctatcta ctaatcccta
    36901 actcctattc acttgaaacg tacgacgcga gtggaaatct cacgagacaa agagacaacg
    36961 cgaaagactt aacaaaacgg attcaagtcg attcccaaga tcgaattact cagattcaag
    37021 acggaaacaa tgcgattctt ggaaattact ggtatgacga aggcgggttt agaattagaa
    37081 agtcttctct cgaacccaag aacaatcttt ttgcaaatgt tgaaatcttg tatccgaaca
    37141 agttctttgg tttggagttt atcgagtccg aaaatgttct ttcaagtgtg aacaacgttt
    37201 atttgaacgg ggttcggatt gctgcgttaa acgaagtcgg tgcgcttgct tactttttga
    37261 cggatcaagt ggattccgtc tctcttgtgt tagacgacga agggcagacc ctttccaaga
    37321 tgcagtatct tccgtatggt gagacgtttg ttcaacgtgg ggatttaaac tttgctccca
    37381 aatacaactc gcaggagtta gacagagagt ctgggtttta tttttacaat gcaagattct
    37441 atgacccggg aattgcgaga tttaccagtg cggatacttt aattccggat gaatacaatt
    37501 ctcaagcctg gaatcgattt gcttatgatt acaacaattc tgtaactcaa gaaaacgcag
    37561 cggccaatgc ggcagcttcc gcagagaagt tagccgagaa gagacaggaa tggttagatg
    37621 aacaacgaac caaacctggt tacgaggact taagcgacca ggcaatattt gacaaataca
    37681 aattggatca tccggatgtt ggtggaagtc gtttggattt gccttctgaa gtatttggtt
    37741 cttttggaga tatgtttggc ggttcgttgg gtttattcaa ctcaagcgga gaaggttatc
    37801 taaactcgca aggagagttt gttccaagga cttgttttat cgccgggacg ttagtccaca
    37861 cggctaccgg cacgaagaag attgaggaga ttcaagttgg tgaccaggtg ttgtcttggg
    37921 atgaggagag tggggaacaa gaatatcacc gagtagtcaa aacgtttcaa agagaagtta
    37981 acgtagttta tacgattgtt tattccaatg gcacgcaagt agagacgacg tcagaacatc
    38041 ctttttacat tgaaaacaag ggctgggtag ctgctaagga tttaagaacg ggagagcttt
    38101 ctgttctttc gaacgagaag acattaggaa ttacatcgat ttcaatctcc gaaagggcaa
    38161 ctacggttta caactttgaa gtggaggatt ctcattcgta ttatataact aaagttggta
    38221 ttttagttca caacgattgt gtgattaccg gtcctagtat gtctttagaa gcgtttaacg
    38281 cgcttttgaa gtatatgcca ggagcttccg aatcggagat agaggcagcg agaaaattaa
    38341 tagagatcgg gaatcgtcct gttgatggga cattggatgc agtctttgat gtagcagctt
    38401 atcttgaggc tgcttgtaag aacggttgtc ctccggatat tgcgatggct cctataaagt
    38461 tgggagttag cggtttaaag gtagcttcgg aactgattcg aagtggtaga tttaaagaag
    38521 ctattcaagt aatggcgacc ggtgcgaaga attgggtcag agggggcagt gaggttgatt
    38581 taggaatggc atataaggag acgatggatg gagggaaaca ttcaggattt ttaaagaata
    38641 tgtcaacggt cccgacttct gaattgcaaa agggcattgc ttctatgaac actaatatag
    38701 ttgagcatca aaatttaatc aatgatccag ttaaatatat gcagcaatac gggaaaggtg
    38761 actggaatac tttggatcca cgacagcaac aacatctctt aaatgttaaa tggccggggg
    38821 atatacaaag agcacatgaa caaatagata ttctaacggg aataataagg tcgcgataat
    38881 ggatacatat aaattgttcc ttcaagattt ggttgtttta ttaaaagaaa aattaaaaca
    38941 ctcaaaaacg aatcaaatag gaaatgatca attcgaaaaa ggtgttagaa tgggaattta
    39001 cgaaacgtta gatctaataa agtcccaggc tgattctttt gggatatcgt tacaagaatt
    39061 gggtattgag aatcttaggt tggaagaata tttatagttt atattagtgt cctacagtta
    39121 ctgattcttt acataaagga gtagcgccaa ttttaacaca aatcccggtt tagacgcaga
    39181 attttggaca ctttattatg tagagatgag taacaataga ttctgttttc tgttcattca
    39241 acttttctct gggtttcaat gtttgaaaga agttcatttc taaggtcacg cggggatttc
    39301 ccggtaaatt taatacaagc cctgtgaaac gaagaagcgg aattgaagcc gcattcaaaa
    39361 gcgatagtta aaagattgaa attagattta ttcttcatca taatcataac ttcattgatt
    39421 ctatgaaaat tcagaaagtc gttataactc tgactcagat atttgtttaa gtagtaagaa
    39481 gcttgatgag tggaaagacc taagtcactg gcaaaatcag gaagtctaag ttcctcgtct
    39541 ataaaacctt tggaagttat aaattgactc agtttaattt taactttttc taaatcagta
    39601 ccctctaaca aatctctagg cgggtattta tatttttttg tttctttgac ttctggagtt
    39661 ggaatggttt cggattcaat ttctttgtct atgttcgcgc ctgagacttt aaccttgcca
    39721 aataaagaag gaaaaaaacg ttctaaaata aatgcgtaac aaatgactga tcccggaata
    39781 aattccgcaa agaataaaca ttctttctta aaaaaaacag aaccaaagaa atcaaaaaca
    39841 aaacaaatag agatcaggaa agatagaaag ggaaaattat aatgtaaaat agatttgtta
    39901 gtatttaaaa ccctactcaa agaccaaata aaagtaaaaa ttgaaataac aaatcctaaa
    39961 atatctacaa atgatataaa gtaaagatcg ggaataaaat aagaaagtaa aatcgtaata
    40021 ggaattgtcc ctaaaagtct tttgcaataa atccaaggat tatctaaaga ttctaataca
    40081 tacttgaaac agattaaaac agccaggcta gaataaagaa ccagaccgta ataaaatcca
    40141 agtgtgattt tattttcgct ttttaatgcc ccttgatcga aaagtaaacc attattcaaa
    40201 atcaagaaaa acacggatga ataaagaacc gttccgtatg atttgttaaa accatcactt
    40261 gaaaaaagtt tcgaaaatcc taataaaaat ccaatgacta caccaaaagc atgaaaatag
    40321 ataataccca attttagaaa attttcataa tctaaaattc cgattgtatt tatatcaagt
    40381 attgaaaaga acttggccat gatattgatt ttaaaagtat tctcttatta gattttattc
    40441 gttgttcaat caatcgtttg aagaaatgtt ttctaatgaa ttgggtttta atttttttct
    40501 gatggctaaa gctttttgaa aaccgttgta tttcagaatt gcttcattgt ataaaggtaa
    40561 acctatgtat ttttcatatt cgtataactt cgatttgttg atgttcgacg gttctatttt
    40621 aaaatagtta attatcatga ttagtcctta caaaggaaaa tggagttctt atacacaaaa
    40681 ccaaaccaaa acttttaaaa tccggttttt caaacttttt gtctctactc ggtggatcat
    40741 aaataatgtg agttctgcgt aaggaggaaa aaagagaaag attttgtaca gaaaagcgcc
    40801 aaatcatata ctgcacttcc cccgaaaaac ggacatggct atgtagtgat tctttctcga
    40861 aactcgacag gtgtaagata gcctaaagcc gagtgccctt ctttcgagga aagttcaagt
    40921 catttacatg ggattgctga cattgacaca agaatgacac cctcaaaatt ttcatcgaaa
    40981 taaattcaca tactttttga atcatgtcct attaatttat taaataatat tttatttagt
    41041 ccctcaaatc aaacgaacca tttaatttga tatcaaaata gtattgtata aattttttcc
    41101 gttcaaatta aaattcattc acctgttgca aaggttcaat gattcatatt cgatacgaat
    41161 aagaatcata aggacaatat gatgaaacaa attttttcta tatggtatat gacaatcctg
    41221 ctatttgcag gatgcgcagg gggacaagac ggaaacgaaa aatcatccca aattctttct
    41281 gggatcacga gcagttctct tttagaaatt gtgacgaatc ctcaaaaaac tttctcacaa
    41341 tcggtagcca caggccccca ttacgtagac gcacttgctg gaaataattc caatccagga
    41401 acctccttgg caccttacag aacgattacg tatgcagtat cgcaaccagg aacaacgatt
    41461 tacgtagctc ccggaactta taacgaagcc ttgggcgaaa ttttcccgat aaagatcccc
    41521 gcgggagtat ctttaatcgg aaatgaatta gggaaaggta cggatagtaa agatggaaat
    41581 tccggatata caggcgcggg agtaaccccg aacaaaggac cgactttgat ttatggagtg
    41641 ggaccaattt caccgggagt cagcaatttc gatactcttg ttttggcaaa caacagcact
    41701 gttgccggat ttacgattac taacccaaga cctttggatt ttactactac aactacagcc
    41761 gtttacattc aaggagcgaa cactggcctt actacgggga tcacggttcg gaataacact
    41821 ttaaccggca ccccaggcgg aacaggaatt tttatcgtgc cttcgaatca atcgggaagc
    41881 gggaatataa tttcagggaa ttcaatcttt ctgaattata tcgggctgta taatggaact
    41941 acaaatacga taagcaaagt agaatacaac tcaattactc ggaataattt cggggttttc
    42001 atcactgcaa attcaaattt caataacaac atggacttag gcggaggtag cactggaagc
    42061 aagggacaca atatactttc gtgtaataca cgatatgata taagcatgcc ggggttaaat
    42121 atgattaact tgtatgcgaa aagcaatcaa tgggatcata ttccgccttc cgttgtaact
    42181 gatgggtttg gagatatttg ggatcaaatg aattcaacca ttttcactac aggaatgagc
    42241 ctcgcaccgg caaattgtaa tccgtaattc tcgttctcac cgctttcaat tgcacgaaag
    42301 cggtgagagt gttcttaatg tgactattgt ttaaaaggat ctttcgggtc ttttttcttc
    42361 gtaagaattc tttctttttc ttacgaagcc ttatcgcgtt ttatttcttg ctcttactga
    42421 tccttataaa atagaatacc gttcatttga gcataaatcc cgcgtttgga cgcagaattt
    42481 tagacacact attatgtaga aatgagtaag cgaagcgtta agagcaatgg cggccaaaaa
    42541 atgtatgtag acgcaacttg gtgccctgaa atcaaatgtg tatattacac acattgatgg
    42601 acgaattaat aaaggtggaa gttctgtatg aggacttgga aaaggcggat gatccgaatt
    42661 tcaaagcaaa gtcttagact caatgtaagc cctttgaaat ttggtcctta agagtgtatt
    42721 agagattatg agtacaaccc aaaaatcaaa gaatttgccc ggtgtaataa tagccgggtt
    42781 ttttgtttaa gaaattagag aaataaaaag aacaaaatca gattaaagca gagatgggga
    42841 aaaagatgga aggggaggtg gagaaagacc ttcccatgcg ccttctccct gaaatctgaa
    42901 aaggaatgtc ctaaattacg cacggaagaa aaaacttaaa aacaaaaaac acctttcgaa
    42961 ctaaaaaaga tagaagggga ttataaggat gagagaagca aaatcgaaac ttcattaaaa
    43021 tctaacaatc ttaaaagata aaacccgcac caatgtaaaa tagactcaaa gaatctagct
    43081 tttcttgagt atattcgtat ttgattaaat cggaagaaat gatagaccga aaattgaaag
    43141 aattattcaa ttcgttgtat tgtaaatatt tcgccctaga taagatcaat tcataaccga
    43201 aaaataatct gagatttcta aaaaggtaaa aggacaattc tgaagtaaga tcaaaaccat
    43261 gaaattgaat cctattggaa gcgtttgaag taaaaaaatc atacgtattc aaacttacaa
    43321 aattagattt agaaataccc tgcaaaaaga aaacatccag atttgttctc aaggaaagac
    43381 ctctaaacaa ttgtaattcg gatctcagac taacttgagg cccgtacgtt ttagtgatat
    43441 cggaataact ggaaacaaac gaagcaagtt gaaggtattc cggaataaaa tccggataat
    43501 tccgtttact tgtaatggat aagaatctaa cgccgccgcc aagactcagt aaaaaacgat
    43561 ccttgttaaa aatttcttta gtaagtgcga atttattttc cgttcgaaaa gggtggatgt
    43621 tatataaaaa tccggaacca atataagaat attcttcgcc tgtcgaacta taaactcctg
    43681 catatttgaa attgacctta aagtgttgag aaagagacag atggttataa tcaaacgaaa
    43741 acttatgaac aaaattctta tacacgaaac caaaactttt aaaatcaggg ttttcaaact
    43801 ttttgtctct actcggagga tcataactag tgaaaatgcc gttatttgca gaattcccca
    43861 gggaggaatt cgcatctgag gttcttcgga tcgattcggg aacccaagaa gctcgattca
    43921 acctaaggaa caattcaaat gagtgcttat ttgaattatt tttcgattcg gtttcgtaat
    43981 ttaaattatc agcattgtct gaataaattt cagtagcgaa caaaaaaatt aaaataaaga
    44041 tggatcgttt cattgatttt acctgctttg atattgtata aattcgtaag ttttcaaata
    44101 agaaggataa cgtgtaaaaa ttgagaaatt cgaatgagaa tttgtatttt gattattaag
    44161 aatctacgtc tttgttagaa tttaactgaa gttccttttt aagatcacga ggagatttcc
    44221 cggtaaacct aatacaagcc ctgtgaaaag aagatggaga attaaaaccg cattcaagag
    44281 cgatatttaa aagattgaaa ttagatcttt ctttcatcat aatcataact tcgtttattc
    44341 tgtgaaaatt cagaaagtcc gtgtatctct tactcagata attgtttaag tagtaagaag
    44401 cttgatgagt ggaaaggcct aagtccgcag caaagtcggg aagtctaagt tcttcgtctt
    44461 taaatctttt cgcttctaaa aaatgattca gtttgatttc aacggtcttt aaatcgacac
    44521 cttctaacaa gttgcgacct tgaaatttta tttcttcttg gatttcttca gaaataggag
    44581 gttcttttgg ttctgaaact gtgtttgtag tcgtagatct atcaaacaaa aggggacagg
    44641 cccgttctaa aataaagatg tagcacagca ccgatccggc tagcaattcc gcaataaaaa
    44701 agaagacttt tctatccagt atcgtaccaa ataaatccaa tccgaaacag atagaaatca
    44761 gaagtgaaat caaaggtagg ttgaagtaaa cgataggttt tttagaaatt aaaatatttc
    44821 taaaagacca ggcagtcgta aatacggaaa tcccgaaccc tagaatgtct atgaaggaaa
    44881 caaaataaag ttccggaatc aaatacgaaa atagaatggc aacgggaatc atacctaaga
    44941 gtcgtttgca gtaattccac ggatgatcta aagtctctaa tacatagcta aaacaaacga
    45001 aaacggccga aatggaatag agaactaagc cgtaataaga tccgaatgta attttgtttt
    45061 cagttcgcaa gtttccttgg ccgaacagaa ttccattgtt taaaatcaga aagaacgcaa
    45121 acgaacaaag aaccgttcca taagattttt taaaatgatc ctttgaaaaa agtttcgcaa
    45181 atcctaaaat tataccgata accacactga aggaatggaa gtaggtgata cctaattcta
    45241 taaaattcgt ataattgaaa attccgacag tattcatata agggtatgga agagaaaata
    45301 tcctacaggt ttaattttag tttttttctg atcgttaaaa tcctacgaaa acttgtgaat
    45361 ttcaagattg cttctctgtc ttcgtcgttt aatgatttgc ctaagtattt ctcatacttg
    45421 tctaaatcgg aattggagat ttctaaggga tttatttgga aataattgaa aaccatggtt
    45481 tagtcctagt ttgcgtttta ttttggattc cgataatttg tatgtttaat tgagaaataa
    45541 aggccataat tcttttatgt tgattcaaat gataggatac ttggtgaaaa ggaactccat
    45601 ggtaggctac aaggttttgt attcgccaat ggaatacttt ataatagtca ttagctataa
    45661 ttgaatttaa tatttcttct atccttggcg tcgtgaaaag ggctgacttt agtagaagtg
    45721 gtataagaag aatgctgtag gttatgaaaa tgaatcttac tctaatactt atatctaatt
    45781 cgtataacgg aatatcccaa agaatagtag aaatccataa tagaaaaaat cggattggaa
    45841 taatggtact ttcataatta ttttgttcat ttcttttgtg aatagggatg caaattcgat
    45901 ataatagttt gagtcttttc caaaaattct ttttcaacca gttaaatatc caaaaggctt
    45961 caaaagatct gtctttatta tagaaatgtg gcgataatac aacggagagt tgggcaatca
    46021 attctcgaaa ttttggatcg atcattttac atttcctttc aatttaggat tttagccacg
    46081 ttttgatgga aaatacattg tactcaatga atactttgtc aataataaaa atacccaatg
    46141 aatactttta atttaaagac acaatccgga agacttgctt atatcatttc tgaaacggga
    46201 atgactcaga gtcggtttgg agaagaggcg ggtatttcca agcagcaagt ttccaatatt
    46261 attgctggag aaagggaggt ttcagaacct gttgcaatgg taatcgaata taaatttgga
    46321 tttcgaaaag aatggatttt aactggaaat ggatctaaaa aggaccaaaa aagaaattct
    46381 caggaaatta cggcattaaa ttccgatata caattacaac gaaaaataga acgaatacct
    46441 ggagttaaaa agctgattga ggacttttta actttaagct ccgaagatag agctgtcatt
    46501 gaggatatgg taaaaagatt gaagaaaaaa gaagaataaa ttttaattca tgttcgtcaa
    46561 aactatcgtt tcttttcaac cgactttata aagtttaagt aaattcgtaa aatctaacga
    46621 attcgttttt tatatcgatt tgcaaggatt ccagatatat ccactatatc taaattcgta
    46681 gattttcgga gcttatggtc ttctattaaa atatcaaggg tcagcataga tttactgttt
    46741 aaaagcttaa atccatattc tggcgaatcg agaagattat ataatccaag aaccggaaag
    46801 gaaaaaattc gattgagtaa cggtaaacgc tcgcctttta aaatattttc tctaatttca
    46861 aaagcatcgt agtgtaagat tgcaactgcc cagaaaatag atgatgggaa aagtcccagc
    46921 actgcttctg atgaatagaa atgtccataa aagggaagaa tataaacaca aaaaatagta
    46981 acagtaaatg ctataaaagt tcctaaagat agaagaaagg ctctgactct gagatcccca
    47041 cggctttgaa aagcagtttt tactaatata gtaaaagaaa aggaaatgta aattacacag
    47101 taggcgatga ttagatgata attataagta ggttgataag taaatgttga gtggtcttgg
    47161 attttggcaa ctaaacccgt ggcagccgta aaaattagat aacaaagtat cattgaattg
    47221 atgaaaaaag tccaacgacc agaaacggta ttgtttccga ataaggatct tacaagtgaa
    47281 taaaataaat aagggacgaa taaaatagga atcaacatcc aattcaacac aatttctcgg
    47341 aattcaaaag ggataaggta acgaaatcca aaacaaagtc tccaaatagc aagagagaca
    47401 cataacctaa aaaagtattt ttgtacaatt ttttgactgg gaattcgatt tacataccat
    47461 ccaagaaata aaagaaaaaa gccaattatt atattataaa aaattataga attcataaaa
    47521 attgctcata tttaacttaa atttgaagca atttcttgta aagattcttt tttgatttca
    47581 ataattctaa attgacaaaa ttctcctttg agataaaagc caggaaaata cattaaatca
    47641 ggatattttt gggagtgtgt aactcctgct ctaaaataga ttctttcaat tccttttgat
    47701 tccgggttgt acattccata gactatggaa taattcttct ccaagcaatg tttcgcgact
    47761 gatttgaaaa gaatggcgca agctcttccg cttttgctcg ttggtagaaa tgagactgaa
    47821 ttccaatctg ctacgttatc ttctataact ttatattgtt tgagaagcgg ttgtccccaa
    47881 acgacagcaa cttccaaagg gataacatta tccggccttt tttcaattat ccgcatagcg
    47941 gctaggattt tgtcagtatt ctcgtcctct gcataaaacc aagttgacca agggtcataa
    48001 ttaatgtttt tccaagaaga atgtgaatat ccagattcag catatacttt ggatacaaat
    48061 tcttttactt tttttagctc ttccggtgac tctaatccta caatcgtctt aacttcaatt
    48121 ttttcttttg cacgagggta tgtttttgta gttatttgtg acataatcat aattatgtca
    48181 cattataata aaattacaat catttaatct tttttcgttc aataatgtgt cattttggat
    48241 tcggctaatt ttaaaataga tttttaaaaa atttcgaaat ccgcttttta cggaagaata
    48301 ggggaatcga aatgatataa aggaatcgaa ggcgggaata taatcgaaat atataatact
    48361 ggaaagctta agtcttgagc gtgaagcaca ttcctaaatg caattgacct gcccaaacga
    48421 tatcccaaag atatcggatg accgaagtga acaatccgca cgatcgattg atccgagaaa
    48481 catttcagga caaaaaagag gcagccactt tcttcaaaaa cacactcccg cgggaagtgg
    48541 tagaactact cgacttggaa aacttagaat tgtccgaatc gagttttgta agcgaagaat
    48601 taaaacaaga acaaaccgac ctactgttcc aaatcccgct caagtccgga aatcggacca
    48661 atgtgtattt actcttcgaa cacaaaagtt atttagaaaa cagcatctac atccaactac
    48721 tcggatatct cacagaaatc tatcgaaacc aacaaaggaa tgaagagaag ttatcggtcg
    48781 taatcccgtt cgtattctat cacggagaaa aagagtggaa attgggagat cgatttttgg
    48841 aacaattcgt tttaacgaaa caagaaacgg aaattctcaa ggactttatc ccggatttta
    48901 ggatcgactt gttcgatttg aaagggatag aattgaagga gaaattggaa agtatcactt
    48961 ttcaagtgac tctgggagtg gttcaaagaa tccgggaagg agatttggaa tttatttctc
    49021 acttaccggg gttattttcc ctattacttg gaatcgagga agaatcgaaa agggttgcaa
    49081 tcttacggaa actgttattg tatatttact gggttcgaga tttgaagcca tcggaattga
    49141 agggagtcct tcaacgatct aaattggaac aatatgagga attgacgatg acaaccgcgg
    49201 aaagactcat ttcggaaggg atgcgccaag gtatcgagaa gggtattgaa aaaggtatcg
    49261 agaagggtat tgaaaaaggg aaactggaag atgccggtaa gatgctaaag aaagggattg
    49321 atttaaagac cgttttagaa attacaggac ttaccgaaaa gaccctcaag gaaaatggat
    49381 ttctctaaaa tcgaattctt cccattctgt tgagaaaaac aaaaaaaatt ctaagttgca
    49441 caaaatgaaa aagtaaaaat aaattatttc cttttttaaa gtgaacaaat gtttactact
    49501 gatccaaaat aaagtgcctt tagtttgagc acaaatccca cgtttagagt cagaatttta
    49561 gacactctgt tatatagaga tgagtaacat aaccaaaact acattatggg gagtttctta
    49621 ttctgatggg tttttcttgt taagtttggg ttgattgaat aatgtgtctt tatgacattc
    49681 gtatatttag ttgttattag gtatttatgc ggcatgtttg ctaaagtttt catcgcaata
    49741 ctaactttta gcgcttctgg cccaaccaaa gaccgctgtt ggccagcgcg ctgaggattt
    49801 tgtcgcgccc aattggaagc ttaaggaagc gattgcgggc gacatgaatt tggatacctt
    49861 ttcagactta gtcctcgtcg tagattctcc agatggtgag cgccgcacct tgctcgttct
    49921 cgaacaaact tacgaccatt attatcgctt ggcgttgagt gtcgaggaga ttgccttttg
    49981 cgcgcaatgc ggagggatgt taggtgatcc ttacaatcca ccgcagatca agagtggagt
    50041 cctaacggtt tccaactacg gcggcgctgc cgatcgctgg tatgaaacct tcactattca
    50101 gtttcgccgg ggacgctacg aacttatcgg ttatacagtc ggcggcttct ctgcggtcga
    50161 tgaatgccat gcaacggaca tcgatatcaa cttgcttacc agcaaagccc gcctgcgtaa
    50221 ggatgtatca aagggaaccg gatgcgaaat gaacgagcaa tggacgaact ggaaggccac
    50281 gttccctttc tatcttaagg ctcgcaacac ttggaaactc ccgagtgagg ctaactttcc
    50341 aaagttcttc actacgaaat agcgcaagca cggcgccgct actcggatac attcgcctcc
    50401 ggcgaacgtc ggagaaccta ttgcgttagg tgcaattttg gcaaatttga ttgcaggaat
    50461 aatatgagca atttatcaaa tataggatac cctacaaaga gtgaggaaga actcgaaaaa
    50521 cttaccgaga aagcatacaa aaattcgaat attattaata gtactaaagg gagttatgcg
    50581 tattatttaa cgtgagttcg gcgtaaggag gaaaaaaaga gaaagccctt ctacaaaaaa
    50641 gcgccagatc acatattgaa ccaaatttcc agacaagaaa agggttacaa catacaaggt
    50701 caaccatcca ctaaaatgag ttccgacaca ctttaaaaac tcagcaaatt gatcttggct
    50761 acagttgtgt ttcttaagtt gacggcattg aattctcaac cgcgatggtc agttgcgttt
    50821 acaaaactaa gtcgtgggag tcctgttttc tccaatgcct ccttaacgct acgatgaatt
    50881 atgacgagat ccacactttc ggtaagtcga aataacaata acccatgggt ttgttcgggc
    50941 gcgatcacta atccgttgtc gaaccagcta acgtttatcg gtatatctcc aaggagcggc
    51001 ttgctgacgg atacggagga gaccaaccct ataatgttta cagccgaata attctcatat
    51061 ttccgtccgg tttgcgtttc gctgatcaca gctcggtaaa gatccagatt gtccacgcca
    51121 gttccgcgga gtgtttcgat aaggacatga gacatgaggg gaatacctgc ggagaaataa
    51181 ggaatcatct ccccttcgtc ttcgggctcg atctcgtgct tcaatggctg aggaatttcg
    51241 atgggaatgc gttcacccga catccaggtc cgatatctgc gtggaagttc cgaccaaggt
    51301 cttgtagtaa gacgagcaca attctctgta agagcacttc taaaaatata gtagtccgat
    51361 tcttgtttac tcactgtaac cctctcctgc cacagagata ctacccatat caatccacaa
    51421 tcgttttcgc atttgttata tcgaagaggt tgaaattgta gattatcact aggagtaaaa
    51481 ttgacgtagc taaaatatac aatcctcatt tggaagaaat gaacaaatgt tcataatgcg
    51541 accaaattca cattatggga agttaagcaa atatttgtaa agtatattta atttgtatac
    51601 tgttcaattg aatcctcccc ttgcacaatt tgaaatcggc tattattgag ggcagtagcc
    51661 ctacttttca ttgactaaaa attagtctat atagactata ttatagttga taataaaaag
    51721 ggaatacatt acgcttcaaa aatgatcctc gacggaatct ttggaaatag aacagcctca
    51781 agagttttat tacacctgta tcattataac gagattcact catcggcaat cgcggctgat
    51841 tatggaacgg cagtcacccc gattagactt cagcttgagc gctttgagaa aacgggaatt
    51901 attgtcgcaa gaaacattgg tcgatcaaga gtttttgcat ttaatccaaa gtctcccttt
    51961 gtgaaaccga tcaaaggcat tctggctatt ttttacaatt cattatccat tgaagagaaa
    52021 gaattaatct tttctactag aagaaggcca agacaaaagg ggaaaccggt ttatggatga
    52081 acctgactgg gttaacgcag acgaagaagg gctttggaaa tttgtgggat ggcatttggc
    52141 taacaaaggt attcagtccg ttttagtagg aggtgccgtc gtctcgatct attcacgagg
    52201 tgcctatcgt tccggagata tagacttaga accggtctca aaactaccta ttaaaaaagt
    52261 taaaaacaat gattgagctt gcaagataaa gagaagccag atagttttct gcttttcttt
    52321 cccagagaat caaaatagct ctgaatcgat tatgccaact atttgttctt tcaatgaccc
    52381 aacgtttagg ttttcctttg tatttaccaa tgagaggttt ttcacctttt ttccgaatat
    52441 gaggtcgaat gtttcttctt ttgatcaatg cttctatatc tttgaagtca taacctttat
    52501 ctaaacaaag gtgttttgtt tttttctttt tcttccggaa aaaaccaaga tggaattcaa
    52561 tgtatctttt acattgcgtt tatcatgaac gttcgctcca ctcaacgtaa ttgccaatgg
    52621 aattccgttt ccatccgtaa gaatatgccg tttaactccc aatttggcac ggtctgtagg
    52681 atttttcccg gttaaactcc ccctttggga gccttgacca ttgtggaatc catcgaagcc
    52741 caatcccaag ctatcttatt cttcacatca taatatttta aaatagattt ataaatcttt
    52801 ttgaatactc ccgctcgttc ccattcttga aatcttctgt gacaagtttg acccgatcca
    52861 aagtcattcg gaattgcacg ccactgacag cctgttttca ttcgatagat gatacctgcc
    52921 attacgactc ttgttggaac gcgattgcga ccacctttcg gctttgactt ctcttttggg
    52981 atcaaaggga ctatttgttt ccaaagtccc tcgggaatct ctgaataata tttgtccatt
    53041 tcacaattat agtattacac tctcaaagta caaggagttt tgagaccggt tcttagtatt
    53101 ttacgagttt gaatatactt tcacacatcc agataataga gtaaatgatt aatatatgat
    53161 aagctaatag aggttcgtgt ataaaggtat tactcaccct gtaaaaaata gtacccaaat
    53221 aaagaggtgg cctaaaattg taacccatga agataacaaa taaaaaagat ttaaaacaat
    53281 tagaaaagcg tagattgaaa ggcattcgac tccttgaacg tgggtatagt tgttatagga
    53341 tagctaaaga gcttggcgta cgtaaacaaa aggaaacgga cagcatgaac gacaatcgaa
    53401 atgaatttga tacactgatt agcgaggaaa caaggcgggc aagtgcaaaa tttattgagc
    53461 gcatccaaaa tgggacttta aaaaaaagga cagcatcaaa tgattcctct ctggattttt
    53521 cggaaaagaa agcgctcgaa cgctttaatc tgatcgtaca ggatagagct tttgaagatg
    53581 cgttttttaa aacttacgga aaattataag aacgcaaaat actgaggcga tacgagtatt
    53641 tttgaacctt cacagataaa taaaaaaaga tacagtctta aatacaagac agagagaaat
    53701 tgaacgagga atgcatgaaa agtcgaatac aagattattt aagaatcggc ctatctgcaa
    53761 gacataaccc aacttcccaa aaagtatatt tccctttgat tcacattgtg gtcgaggaag
    53821 tttattacga ggaaagtgca ataaaatact acgcaacgtg tttggaatat tcccagggtt
    53881 acgaaagcga tgcgccccaa gaagcggtcg caggaatcat caatcttatg ttcgaatatt
    53941 ttttcacttc gatcaagaaa ttaggctacg aatctctttt tgattgcgtt gaagagcctg
    54001 taaatgaaga actctgggga aaggtaaggc gtttcctcgc tgaaaaatat tccgagagtc
    54061 tgaactttgt ccaaaagtct tttgagaacg caagccggga ggaactggtt gaacttggaa
    54121 aaaaaatcca ggatcctctt tcggttgggg agtatatttc gaaagatgag catgataaaa
    54181 tttcgagtga aaaagacaaa gagttaaaac gtaaagatga gttaatcaaa aagattctga
    54241 gtattttaga agagagagaa aagaaaatca aggaattaac taaatccaac aacgctttga
    54301 aaaatggatt agaggggcaa caagagtggg ctgaagcccg acctaagata cacagccttt
    54361 cccttcaagg cgtttaatta gttgaagaaa atttcatttc aaagtttaaa tagccttcag
    54421 tgaatccttg acaaaaacca aatttaatct attttcgata tatggattat aaaaatagat
    54481 taagtgccaa tccaaatgtt atgttaggga agccggttat aaaaggaacc cggattactg
    54541 tagaacttat cctcgaaaga ttaggagagg gattgtcaat tgaagaaatt ctaaccgcaa
    54601 ctcctggaat cgttagagat gatattttgg catgtctatc ttactctagc gaagttatat
    54661 cacgagaaag tttgcttgca agttaacatt cttgcggatg aaaacgttga ttttcgaata
    54721 attcaagaac tgagaaattc agggtatcat gttaaatctg taatcgaaga ctatcgtggt
    54781 tatagtgatt cagaagttct taatgttgct aaagaattta attcaatagt cttaacctta
    54841 gacaaagatt ttggtgaatg ggtatttgct cataatgcaa atccacttgg tattatacta
    54901 ttgcgttatc atccaaaaga ttttttagaa attactaaaa cacttttaaa acttatcaat
    54961 caacacggtt ctgatcttat cggaaaattt gcggttttaa caatttcgaa agtgagaatc
    55021 agagaaatac atttgtagca attcaacccc gtcaattgta atttatatta tgtctcttta
    55081 atataatgac acaattgttt taaaataatt tgactcctat gacacattcg ttttattttg
    55141 ccaaaatcaa aataatatga cgagggtgtg aaatgaatat caataaagcc ttagataagc
    55201 cattcgaaac aaagaagctt ttggagatcg cagattctcc agtatcggca ttacagggat
    55261 tgagcgaagg cgatgcggaa tatctccaaa aagcgtttaa cataaaaaca gttcgagatt
    55321 tagcaaattt aaaatatgtt aaatgggctc aatccatagt tgccttggcg gattcagagc
    55381 agtaaaaaac gtatggcaat acctataaaa gtttttgaaa ggatctctgc tggtttaaag
    55441 aaatttcaac caatcttaaa ttcggcgaaa acaagggatg taaatgaatc ggatactgta
    55501 gtcgtgatta cagatatgct ctcggaagtt tttggttatg acaagtactc agaaataaca
    55561 acagaacatg tgatcaaaaa aacattctgt gatttggcta tcaagatcga tggcaagatt
    55621 aaactcttga tggagattaa ggccattggc ttggatttaa aagacgatca cattaagcag
    55681 gctgttgatt acggtgcaaa cgctggcata gagtgggtta tcctaaccaa tggaatgaat
    55741 tggcaaatct atagaataac gttttccaag ccaatagata aggaacttgt atatgagatt
    55801 aatttttcta atatcaaccc gaagaacgaa aatcatatcg aacctattta ttatctttgt
    55861 aaagaggcgc ttggaaaatc ccttcttgac gagtatcatt ctcaaaagca agccttaagt
    55921 aaatattatg taggtcagat gatattgact gaaacgatct tggacgttat aaagagagag
    55981 ttaaaacgac tcactccggg cgttaagatt gagaatgaag aaatcgaaga agttttaaga
    56041 tccgatatca tcaaaagaga tgtattggaa ggggataagg ctttggacgc taagaaaaaa
    56101 atacagaagg ccgccaacac ctatcttaga agttcttctc cagtaccgaa aaaagaaaac
    56161 gttgcatcaa caaataatga gtctcaactt gaaaaggatc tcccagatcc cgaaccagcc
    56221 tcgacttaat taattttgaa aaacgattat caaagaaatt ggagcaaatc gcctgtgctt
    56281 tttgcttcaa tcattttaga atcgaattca catttatcag gaaaaaatta tgaaagaaat
    56341 cacgttacta acagatgaaa aaaaggtctt tgaactcgaa gctgattttt ggaatagagg
    56401 gaataaccta atacaaaggg ctcttggaaa tacttttaga attatcgcaa agttttttgg
    56461 aacaagaata cacggaaaac ttattattac gaatttaaga gctttagagg tcaaagagac
    56521 tattcaatgg tattgcattc ctacaaaaag agaagttaaa cttttaacga aaaatagcat
    56581 taaagaaatt gggtatgaaa tggataaagt ttgtttagtt ttttgtccaa cttattattt
    56641 atattatgag gcacatacgc aatcaactac catcgccgtt caaaatggat ctgacgaaca
    56701 aatgttagat ctattggcaa agttttataa cgttattgag tagaaacaag atcagtgaat
    56761 tattctaaca agatgcgttc actgataaat aaagataatg atcactacta tagataaaat
    56821 aagactttct atttttccgc taatcatttt acttttgaat gcaatatttt tttatactat
    56881 attcattttt acggataatc tattttacag attacttact tgttttgttt gtatttaccc
    56941 tattctgatt tcggttaggt tatttcggac gttaccttta aaagtaagat cggtattaat
    57001 tctttttcga aaaaacagat taagtatcaa accggtttca tttgaaaatt atatggttgc
    57061 cccttgtgga cgacaagtag tcaaaatcgt tcttaataaa ttaaatcgaa ctgaacaata
    57121 tcccatatta agaaaaaaat ttcctataag tatttttctt aagaaaagac cacgaacacg
    57181 tatcgtttac tataaagatg gtgaacaaat taatcttttg caaaaataaa tgaatcgatt
    57241 aacaattatt tctgtagccg tatctgatta taatcattta aaaaaattga atggcccaac
    57301 gtccgatatt caaaaattaa agtttttatt agaacccatc tcaaaaatgc ctaagaagga
    57361 tcatagcaca tccgagagca ataaacccat cgaaattaaa atcgtaatat tcataacgga
    57421 ctacgagtct tctaaagttt tgaagccagg caaaaagaca ctcgattttc catcgtcgtt
    57481 tgtaacgcct caatcctcga ccatcttgtg tcggttgttt tcttttcttt ctatgcggtg
    57541 caatgatttt cgtttcatac tgttgcaaaa tgtgttcgtc taaaccgtcg ctatcgtatg
    57601 ctttgtcacc gatcattcgt tttggatttt cttctataaa aagattttct aatgtttgct
    57661 ccactaacgt gacttcatgg ggcgaagcat tttccgtgca aaaggcgata ggaagacctt
    57721 ggctgtctcc gattgccatg atctttgtac ccttcccacg tttggttttc cccacttttg
    57781 gacccctttt tttgcaggaa caaatgtgcc gtctataaag gattcttcta tatctattcc
    57841 tccgcgttct ttcaaatcgg aggctaaact acgaatcata ttccgcatcg ttccatttcg
    57901 gttccattct tgaaagcgac gatggcatgt ttgatatgga ggataacgat ccggcaattc
    57961 cttccactga gctcctgtgc gcaatatcca aagaattcca tttaagattg aacgagcatc
    58021 catacgagga cgaccttttc catcttcacg aacgttaggc tcaattatca gaggctccaa
    58081 tattttccat tgatcgttgc ttaaatccat tctttcagtg atttttattt tacgattgtg
    58141 tacagcttta aaaataaatt gtacttatca tttgttggtt tttgagatgg gttctagtag
    58201 aaaacccgga aactgcagtt tgcaatgcag aaaattatat tgaaatcata aatccacaat
    58261 caggtgatat tactgatccc tataaaaaag agtaccaaaa atatatcgat catatcccat
    58321 tgtcataatg caaaacttag aaagggaaaa gttaaaatgt ttggaaaaac gtaggttgaa
    58381 ggaaattgct ctcttgaaaa agggctacac gtgctacgga gtatcaaaaa agcttggagt
    58441 cagtaaacaa tcggtaatgc gttggcgaga taaatatgaa tcggaaggaa tcgaaggagt
    58501 aaaatggaat ggccaacgag gtcgaccgac caagttgagc atttcagaga agaaagaatt
    58561 aaaaagaatc atcttgaaag gtccgataag taacggttat ccgaatgaac tttggtcaac
    58621 gtatcgcgta tcggaaatca tacgaaaaaa attcggagta acgtatcatc aagattatgt
    58681 gggaactctg ttacatcaat tagggttttc gtatcaaaaa ccaaaaagaa gagcgttgga
    58741 aagagatgaa aatgcaattg aaacttagaa aacgaaaact tggcccggta taaaaaaaag
    58801 cagagaatga agggtttaag gtcatatttt tagatgaaag cggaatcagc cagaatccat
    58861 atacggtaaa aacttggagc ttaatcggaa agacaccgat ccttcgtcac aagatgtctt
    58921 ggaaaaagtt atcagtaatc ggtgctattt ctcaaaaaga ttttcatttt cagatcataa
    58981 caggctctgt taaaagccag gatcttattt attttttaaa tatacttcta aaggaaaatc
    59041 gcaaaaagat tttaatagtt tgggataatc tatctgccta taaaagcaaa gcaatgaatg
    59101 aatttttaaa agagaatgag aaaaggcttc gagtggaatt tttgcctcct tatgctccgg
    59161 aattaaatcc gcaagaatat atctggtgtc gttggaagaa aaactatatg gctaattttt
    59221 gtccggagaa tcttagccaa ttgattcaaa gaactaaatc tactttagga atattgaaat
    59281 caaatacaat cagtttcgat agttattgga gacaagctgg tatttaggta cttatttttt
    59341 atagggatca gtagtaaaca cgggattgat gctcaaatta acagtattct attttacagg
    59401 gatcagtaat aacaaccaaa tataccttag tcgctttgat actaaaattc taaataaaaa
    59461 ctgcaggaga aacattaaat cttttagaca aaactttgat ttgtcttaca tttaattccc
    59521 ttttaccatt taaaatttcc gatacaacgc cttggctacc gagttctttc atatcttttt
    59581 gagataaccc atgctcttcc attaaagatt ttaaaatttc aattggatca gattcaatct
    59641 ctataaagtg atcaaattca tatgattcaa tgatatttcc aattgtttcc attaatggag
    59701 ccaacgaatg cttttcgttg ttacctacct catcaattag attatctaat atttctacaa
    59761 gtttcttata ttgcttctga gttctcggat atgaaataac ttctttaatc tcagaccata
    59821 cgttttttac tttttctaat tcagctatca tttcacacct tccatttttc tttgttatat
    59881 tcagaatggg ttagaatttc cctgatgtaa actttcttcc tattaaagtg aatagcagca
    59941 ataagcctat aattattccc agatatatta aaaacgaata aattttgtac aatatctgtt
    60001 gaaggaaaga cctttcttaa atgaggaaaa ttatcaaaat ccgttttact aaagacttta
    60061 taccataatt ccaatgaaga tctcgatttt ggatattgtt caataaattc tgtaattttt
    60121 cgcttactta ttacatgcac aaaataaatt atatctcata ttgagatatt ttacaagttt
    60181 attttttcat cagaagaatt ttaagagact acagttaacg aaagaggcta aacgacattg
    60241 cgagcgaagc ttttagttgg aagtttgcgc cattaccatg gcagttatcg cgacggataa
    60301 agccccggaa tcgggccgct aacttggcct tcgggtttac caccccagta tatcattcca
    60361 tgaacacgac ggacacactc gtcaagatcg tcctgattcg cccagtattc tccgattgtt
    60421 ccgtgttcgt tgtaccgtga aatattgaac ccttcttcaa tgtcattgta ccaaatgaca
    60481 tgttcgccaa agatagcaac gacccagaac ttggaagcta aaaccgggct agtccgatgt
    60541 tgccaatggg cgggataaac aacgatgagc tcccagaggt tcgcgagatc accacgtaga
    60601 cgcgattcac cttcgcggat ctttacgaaa agggagtcga tgttgattgg tttgaagctc
    60661 atgctgatcg gtgccttgca tcgctatata atggcgcata acttgatttt aacgaatttc
    60721 gcatagcaat ccatatctta caagatatgt gaatgtcatt tgtttctatc taatttaaaa
    60781 tacaatgtct tttaaactca agaataaatt ggtaccggcg ggggaggggc ccgcggcctc
    60841 gacactgagg caaatgtgca aagtagtgcc gccgtacttg cgctatttcg tagtgaagaa
    60901 ctttggaaag ttagcctcac tcgggagttt ccaagtgttg cgagccttaa gatagaaagg
    60961 gaacgtggcc ttccagttcg tccattgctc gttcgtttcg catccggttc cctttgatac
    61021 atccttacgc aggcgggctt tgctggtaag caagttgata tcgatgtccg ttgcatggca
    61081 ttcatcgacc gcagagaagc cgccgactgt ataaccgata agttcgtagc gtcccccggc
    61141 gaaactgaat agtgaaggtt tcataccagc gatcggcagc gccgccgtag ttggaaaccg
    61201 ttaggactcc actcttgatc tgccgtggat tgtaaggatc acctaacatc cctccgcatt
    61261 gcgcgcaaaa ggcaatctcc tcgacactca acgccaagcg ataatgttga tctaaatctg
    61321 attgtttgca tgatcaaagt tgcggccaca gagtttttcc ggcgcgtacc atatgttcac
    61381 cacaaccagt acaggtcctg tgggagctat tctttcgcca aacgctcaag ttcgaatgct
    61441 aagttcatca gttctaggtc agcatcgcgg caatcagaga ttgctcttcc gaaaccgatt
    61501 gccacccctg gattaccatt ctgcataccg tcaatcactc tatcgaacag ttccttggcc
    61561 ttacttttga ctttcttctg ctcaagaata ttcgcaattt cagcgattcg gttccaattc
    61621 attttgtagt ctcggaggaa ggcggcgcgt gccgtagccc ataatttaaa atactaataa
    61681 cttaatatta tctaaaactt ctttcaaaga aactttattt attgattcta taaattcagc
    61741 ttcacgaata gtccagtcta agtttttcac ttgatcagaa agaattacac catcaatttt
    61801 cttcaattta attgttacct cgaatggata acctttaatc ttactagtaa tcggacagaa
    61861 aattgctaat ccagttttcg aattatattc tttaggtgac aaaactaaag ctggtctacg
    61921 acctttttgt tcatgacctg cttgcggggt aaagttcagc caaactatat ctcctttttc
    61981 aggagtatat tttctactct ttaccaagct tctttaccta ttgagttacc agttgatatt
    62041 tcagagtgaa gattttgttt cgtaatttta gaaagttttt cttctaatga agcttttttc
    62101 attggatata ttacaatctt attcccttca tattgtaatt caacgtggct tccgtcattt
    62161 aactctaatt ccgttgccat tgcttttgga attctaattc ctaagctatt accccatttt
    62221 tgaataattg attccataaa ttccctatat atacattgta tatacttctg agaatttgtc
    62281 agcaattttt tagaatcaaa tttaatgatt tagaaatgag tttcttctat taaaatttat
    62341 agataagttc cctgcttttt ctataaattt tagggcaatt gcaactaacg aaataggctt
    62401 ctcgacgttg cgtctccgaa gcgcctgtgc gcgaaggagt tggagcgaga cttgagtgag
    62461 cattagcgaa cgtcttgcaa gtcgaagcta caaagtaatg tgccgaaggc caagcgagag
    62521 ttgcggagca atctcgaagc gccgcgagaa gccgcagtta ggcgatggcc agtcttttaa
    62581 ttatttgaaa tttttgaaaa tcctaataag agaacaaatg gcactatggg taatagaaaa
    62641 taattgaccc atggaaaaaa tataatggga ataaaataaa agattccgcc aacaacgact
    62701 aaatacatga tagagccgat aatcgtatcc ttcttatctt cttctgtcga aaaaataccg
    62761 taaaaaagca taataatccc gaaaaatgct ccggacatga atttccaaaa tccctcccaa
    62821 ccaagttctg gaattccaat acttgtattt aagctgaatt ttttccttgg ctgatattca
    62881 tttaattcag caattagatt ctttcttaat aatgacaaat tttcatccgc tccaattttt
    62941 tgagaatcgc tctcgaatgc tgacatgccc ccatttttag taccagcgta atgtgtgaaa
    63001 atcctcttaa gcagagcgtc ttaaatattc ctccggagtt aatcccccga gtgagctatg
    63061 tggcctttct gaattgtaga agattctcca ctcttcgatg aggcgccggg cttcttcgat
    63121 atctttaaac caattttcat ttaaacattc gtttcgcatt tttccgttaa agctctcgat
    63181 gaaggcattt tcagtaggct tgcccggtgt gataaaatga atatcgactc ttttttcgaa
    63241 agcccatcgt aaaaatgttt ttgatgtgaa ttcgggacca ttatccacaa caatttgttt
    63301 tggtagacta cggacttcgg atacttcatt caaaatcctt actaatcttt ctgaagtaat
    63361 tgagaattcc gccttcgtta cgactgcgaa tcgaccgaag tcatcgataa tattcaaaat
    63421 tctgaatctt cttcccgaat agagcgaatc cgacatgaaa tccattgacc atctttcctc
    63481 cgatttctta ggaacaatct ttggaacagt aggcaatgac agcctctttc gttttcgctt
    63541 gattcggtat tttaagccca attcggaata caggcgatag attcgtttat gatttacatg
    63601 ctctccttga cgaatgaaag aatggatctg cctatatccc gctcttctat gtttatacgc
    63661 taaagaacga attcgatcct ttaattcctt gtttttgtct tgaagtccgc aacgataccg
    63721 aaagacggtt ctggaaattt gcaagagacg acaggatttt cgttctccaa gtttcgtttt
    63781 gatcaacata actgcctctc gtttctgctc gcggctcacc actttttttc gagtaacatc
    63841 ttgatcgctt cattttctaa agctaattct gcatatagtt tctttagctt actgttctct
    63901 tcctctaaag tcttcattcg cttcagatcg ctcagttcta aacctccgta tttcgaacgc
    63961 caacggtaaa aagtatttcc gctgattcca tacttacgac aaacatcaga ggtcgatgcc
    64021 cctgattccg attccttcaa tatcttgtga atttgatctt cactgaaacg tttcttcata
    64081 ttttcctcca aaattatatg cttttcagag gatttcaaac attctaattg gttctaaatt
    64141 cgggggctag gtcaatgcgg ctttaattct ccatcttctt ttcatagggc ttgtattaaa
    64201 tttacaggga aatctccgcg tgaacttaga aagcatatcc ggttgaaccc taacaaagac
    64261 gtagatgctt aaaatataaa gttctcattc gaaaacgggc tctcggctcc ggtcaataca
    64321 ttgaaagata cgatcgaaat aattaatatc actctcattc ccaatttatt gaccacgcct
    64381 ccatcccatg ccgcagcgat ctgtagagaa ctgtttcact gagctttctc cgtgggagat
    64441 ttgtttaaca aaattacgtc ttttaaacta ggataattca tctgatctaa tatatctata
    64501 atattcgact tcatggctaa cacctatctc ctttaataag gctatataga tttccactcc
    64561 ttcacgatcc caatgcgctt catccatctt tgtagaaaac tttgattctg tcggattatc
    64621 ccggttatat gtggactgaa aaatcttatc ccattgctca atccgtttct taagtgaaat
    64681 cgaaatcggt aataacatca catcaatatt ctttgttcca ctctcattat actcccaaac
    64741 aggagagcat tcatattcag gtgatacttt aaatttcatc agttacttac gaaattcgcc
    64801 cctacaacat tattgccgac agtaaccgct aatttatact tagaaccggt ctcaaaacta
    64861 cctattaaaa aagttaaaaa caatgattga gcttgcaaga taaagagaag ccagatagtt
    64921 ttctgctttt ctttcccagc gaatcaaaat agctctgaat cgattatgcc aactatttgt
    64981 tctttcaacg acccaacgtt taggttttcc tttgtattta ccaatgagag gtttttcacc
    65041 ttttttccga atatgaggtc gaatgtttct tcttttgatc aatgcttcta tatctttgaa
    65101 gtcataacct ttatctaaac aaaggtgttt tggttttttt ctttttcttc cggaaaaaac
    65161 caagatggaa ttcaatgtat cttttacatt gcgtttatca tgaacgttcg ctccactcaa
    65221 cgtaattgcc aatggaattc cgtttccatc cgtaagaata tgccgtttaa ctcccaattt
    65281 ggcacggtct gtaggatttt tcccggttaa gttccccctt tgggagcctt gaccattgcg
    65341 gaatccatcg aagcccaatc ccaagctatc ttattcttca catcataata ttttaaaata
    65401 gatttataaa tctttttgaa tactcccgct cgttcccatt cttgaaatct tctgtgacaa
    65461 gtttgacccg atccaaagtc attcggaatt gcacgccact gacagcctgt tttcattcga
    65521 tagatgatac ctgccattac gactcttgtt ggaacgcgat tgcgaccacc tttcggcttt
    65581 gacttctctt ttgggatcaa aggggctatt tgtttccaaa gtccctcggg aatctctgaa
    65641 taatatttgt ccatttcaca attatagtat tacactctca aagtacaagg agttttgaga
    65701 ccggttctta gttccttata aagtgtccaa aattctgcgt ctaaaccggg atttgtgtta
    65761 aaattggtgc tactccttta tgtagaaaat cagtaataca ttgtagggca ctaatataaa
    65821 ctataaatat tcttccaacc taagattctc aatacccaat tcttgtaacg atatcccaaa
    65881 agaatcagcc tgggacttta ttagatctaa cgtttcgtaa attcccattc taacaccttt
    65941 ttcaaattga tcatttccta tttgattcgt ttttgagtgt tttaattttt cttttaataa
    66001 aacaaccaaa tcttgaagga acaatttata tgtatccatt atcgcgacct tattattcac
    66061 gttagaatat ctatttgttc atgtgctctt tgtatatccc caggccattt aatatttaag
    66121 agatgttgtt acgatttcac ttttgacgaa cttaagtttc ttcagtatca gcaattttgt
    66181 ataaatgacg ttctttactc atctctacat aatagaatat ctaaaattct gcgtcgaaac
    66241 ataggatttg tgctcaaatt aacggtactc tattttatag ggatcagtag caaatcccga
    66301 acggagcgag gagacgaagt tagacggcgt ttttaatcac ttaatggcaa ccttcgcttt
    66361 tccagaactc atttgaattt tttatttata aagctttttc taattgaata ttttaagaaa
    66421 atcagtttca tttataataa tatttgtttg attgagatta tcggaccatt tatcaatttt
    66481 ggatgtatct gaattatttg acttatatga atttatttca ttattaaaat attctatgtt
    66541 ttcttgtaat ttgctaaaag acaatagctt ataaagtatc ggggcatatc ctatttgttt
    66601 ttcccattct ttaattatta tgggcgcacc agattggaaa ccacttgtcg tttctatgag
    66661 cttgatgttt gtatgtttaa atatattacc taaccctgga aaatgttcta taacgctttt
    66721 aggggccatc aagcacttag gaagaccatg aaatttatag ccctttttaa ttttccaagc
    66781 gttcaataaa aacttttcta tcgaaaaatg ctgatccgtt gaatgtattt cgccataaga
    66841 tgcaccgctg aaatgatctt ttataatgca atgaattaaa tgacgtttag tcgattttga
    66901 gtaattttta agagttaaat caaaagattt cttttgatat ttaatttcct cattctttaa
    66961 taaataaaga tgtttggata ttgatacaac taattgatga acatggttag aaaagtctga
    67021 tacgtaatga tatagcatag ttacctttta ttcaatcaac ccaaacttaa caagaaaacc
    67081 catcataaac aggcaacttc ccataatgta gatttggtct cattagtgaa catttgttca
    67141 tttgaatgta tctatgctta cgtctaatga attggcataa cgtttcctca atttgcgagt
    67201 tggtattatt gtaatcaaaa ttctcaaatg aacatcgctg gagatgtttt aaaaagtttc
    67261 gcaagttttt ttgcgagatc ttttcctatg gggcgtttcc cagattcata ttcagaaata
    67321 tgggaacgtc ctatgcctcc aagtttctgg cccagttcgg attgagacca acccgccatc
    67381 tcacggtagg ttttcatgtg tgacccggga gttgcaagat gcccatattt tttccagaat
    67441 tcgctttctc ggaatggaac tgaaacatca tcctcatcct gaacctctac acgtttcccg
    67501 aattcctccc taattgctcc gagcaatttc tcagaaactt tccccttaat cctcaaatca
    67561 atacggggcg ttttcacgac taccaacata gtacacctct atttcaatcg atccactttt
    67621 attttcccag catgccaccc aatgatagga gagatggcag tggtatttcc cctttcctaa
    67681 tggagaaaaa tttgaccagt ttttccgaat aggcccaagg ttttctaatt cgagaagtag
    67741 cgtcctatat cgggcgctct ctaatttggg cattctcatt gcattttttg ttgccttgga
    67801 tttttctcga actgaaaaac tcattaaatc aaatgttccc aaatttggga acattgtcaa
    67861 ataaaaaata ccgcaagcgg ctaaaagtag gcctaaacaa atgaatggta taagttaagg
    67921 cttaactttc ttccactcct cgtttttcca atacgacatt ggcgcaatct cagagagttt
    67981 ccgttctatt ttttggcatt cgcttttcgc tgcgttttcc gcctgtttgt atttttccca
    68041 tttgatatag agtcgaatcc cggccttccg gtcctcctca ttgatgccgg cgcttgagaa
    68101 ttttttctta ttttggaatt ctacagagta ctgtttgagt gtcgatagat ggattccagt
    68161 cagttggtga atcgtcttta ctgatcccta taaaaatggt acctaaatac cagcttgtct
    68221 ccaataacta tcgaaactga ttgtatttga tttcaatatt cctaaagtag atttagttct
    68281 ttgaatcaat tggctaagat tctccggaca aaaattagcc atatagtttt tctcccaacg
    68341 acaccagata tattcttgcg gatttaattc cggagcataa ggaggcaaaa attccactcg
    68401 aagccttttc tcattctctt ttaaaaattc attcattgct ttgcttttat gggcagatag
    68461 attatcccag actattaaaa tttttttgcg attttccttt agaagtatct ttaaaaaata
    68521 aataagatcc cggcttttaa cagagcctct tatgatctgg aagtaaaaat cttttttaga
    68581 aatagcgcct attactgata actttttcca agacatcttg tgacgaagga tcggtgtctt
    68641 tccgattaag ctccaagttt ttaccgtata tggattctgg ctgattccgc tttcatctaa
    68701 aaatatgacc ttaaaccctt cattctctgc ttttttttat accgggccaa gttttcgttt
    68761 tccaagtttc aattgcattt tcatctcttt ccaacgctct tctttttggt ttttgatacg
    68821 aaaaccctaa ttgatgcaag agagttccca cataatcttg atgatacgtt actccgaatt
    68881 tttttcgtat gatttccaat acgcgatacg ttgaccaaag ttcattcgga taaccgttac
    68941 ttatcggacc tttcaagatg attcttttta attctttctt ctctgaaatg ctcaacttgg
    69001 tcggtcgacc tcgttggcca ttccatttta ctccttcgat tccttccgat tcatatttat
    69061 ctcgccaacg cattaccgat tgcttactga ctccaagctc tttgcttact ctataacatg
    69121 tatagccctt ctcaagtaaa cgaattccct tcaacctacg cttttccaaa cgttttaact
    69181 tttccctttc taatctttgc attatgacaa tgggatatga tcgatatatt tttggtactc
    69241 ttttttgtag ggatcagtaa ccgatcgtcc gcaaaagatc gggagcccac ggatgagcga
    69301 ctcggaaaga gatttctggg gtcttttcat tggtgtgtta tccgaacagg cttaagaagt
    69361 ggaaaacttt acggagtttc ttacctttag ttttctgagt agtttatcct tcaggacctt
    69421 attccccact aagtatctag aacccatctc aaaaaccaac atctgataag tacgaatcga
    69481 tatttaagtt gtacttaaag agggaataca atctattgaa agtatggaat tgacaaatgc
    69541 ccagtgagat atcttagagc cgctcatgat tgagcctaac ccgcgtgaag acggcaaagg
    69601 tcgtccgcgt agcgatgctc gtacaatctt aaacggaata ctttggatac tacgaacagg
    69661 cgcacaatgg aaagatctac cggatcgtta tccgtcctat caaacgtgtc atcgtcgttt
    69721 tcaagaatgg aaccgaaatg gaacgatgcg aaatataatc cgcagtttgg ctaatgatct
    69781 tagggaacgc ggggaaatag aaacagaaga atcgtttata gacggcacat ttgttcctgc
    69841 aaaaaaaggg gcccaaaagt cgggaaaaca aagcgtggga agggtacaaa gatcatggca
    69901 attggagaca gccacggtct tcctatcgcc ttttgcacag aaaatgcttc accccatgaa
    69961 gtcacgttag tggaacgaac actcgaaaat cttttcatag aagagaatcc gaaacggatg
    70021 atcggtgata aagcatatga tagtgacaac ttagacgaat ccatttcgcg taattacggg
    70081 acaaaagtta ttgcaccaca tagaaagaat agaaggcaac caacacaaga tggtcgcgaa
    70141 ttaagacgtt acaagcgacg atggaagatt gagcgacttt ttgcttggct tcaaaacttt
    70201 agaagactcg ttgttcgtta tgaatattat gattttaatt tcgatggttt tattgctctc
    70261 gggtgtgctt tgatccttct taggtatttt tgagatgggt tctagcgtcg caggatcgac
    70321 aggcgatcag aggctgtgct ccatcagaga tatcgatttc gaggaaagtc ccacaggaag
    70381 ggcatctgtt tgcaaagtaa atgtaggcga aatcatcctt gcgaaagccg cttggaagca
    70441 ggaattttag tagggtgtag gggaaatgca tttgtgctta ttctgtcgtt cccttatgga
    70501 taacggcgca gtggaaatct tgttcccgaa cggagcgaga agacgaagtt aggcgctggg
    70561 tcgcgtttat acttttaaca agttttgtaa aaatttccct ttcaatgttt tataaataga
    70621 aaaatcagaa tcaatactaa taattcgttc aatcccttct ctttctgcaa tacacattaa
    70681 ggatgcatca gctaaatcca taggtaagtc ggaatatttt ctcattcggg tttttatata
    70741 tcgaaggtct tctaattgta tatctaggat ttggatactt cctcgttcaa tccattccaa
    70801 aaagtcagat tgagcttcta cggaaaatgc aagcaagtaa acaacttcag taactactgg
    70861 ccacgatgaa aatagtgagc ctttataaga cttaataaat ttataagtag atttatgaaa
    70921 tttatcgtta gtattaaata aagcaatgat cggaccggaa tcaattaaag ctacgttttg
    70981 catttttacc cttaactgat tgatgaagat atttctttcg attttgagct aaatcggaaa
    71041 cgtcagaagc atgcttccca aataaatcct ttcctaattc aaatggagtt ttcattttcc
    71101 catgattttt aatgtattcc aagatagaat ctttaactat ttctgaacga cttttgcctt
    71161 cagatttggc aaaggaatct aattttcttt ctaattctgg cggcaaacgc aaacttatca
    71221 tagttcattt gtatcacaga ttagtattac agtcaaggaa cttattttaa ccaaaaatac
    71281 tttatctcaa cgcaatttgc gaccttgcgc ttaacgatat aggcttcccg acgttcgcgg
    71341 ttctgaagca cgcctaagcg tgcgaaagtg aatgtacgga gcgagaagac gaagttaggc
    71401 gatcgtcgag cgttaacgag aaattgaact gtcctttaac catactgcta atgcatcttc
    71461 atttaaagat ccatcggcga cgcgaagcat tactgaaact acctcttctt ctgctacttc
    71521 tattttgtaa ccattcaatc ccaaaaatac atacatcaat tggaaagata tccgcttatt
    71581 gccatctata aatggatgat tttttgcaac gcctaaacct aatgaggcag ttaattcaaa
    71641 aatcgtcgct tttgaatcgt aagaccattt atttttaggt ctatcaagtg cagattcaag
    71701 aagaccttcg tctctagcca cctgcaaacc gccatgttgt tttatctgat ccaaatgaat
    71761 tgcctcagca attttcttac ttatccattt tggctctttc ttcatttagc taattctttc
    71821 atagcatttc gatacttctt agcaccttcc tgataaatat ccattgctgt ttcaaaatca
    71881 ggatcatatg gagaaagtaa aataccgtct tctgtttcta aaagaaacac ggtatcacct
    71941 tcgtgaaaat tatatttttc taaaagaacc tttggtattg ttgcacccga tgaattaccg
    72001 attgctcgaa ttgtcgtttt ttttaccgca ggattatcca tagttataac ataagtaata
    72061 accattaatt atgcaagcat tttttaaaca aaatcttttc aaagagttta aacttcaatt
    72121 aacggaacaa actcagctgt actgataaac aattaggaat tcaaaatttt gagctgactt
    72181 aatctgaaaa tcagctgagt aagaattgaa cattagctcg atgtcgcata acgaagtagg
    72241 cttctcgacg ttcgcagttc tggagcacgc ctaagcgtgc gaaagaattg gcgtgaggct
    72301 tgagcgccct taggcgcgtc ccgcaagccg agtgacaaag cgaatgtgcc gaaggccaag
    72361 cgagagttgc gaagggcagt gttcaggctg acagttaaaa cacttgggct tttaatcaac
    72421 ccgttcttgg gagtgtttga atactatcaa gtttaagctt taatttttct ttctgttttc
    72481 ttatctcaag atcattctgt aaatttatcc aaaacttatc tgacatccca aagaacttcg
    72541 ctaacctcaa cgacatgtct acggtaactt tacgcttatt atgaagaatc tccaaaatag
    72601 tggaggttga tacgtgtaat tcttttgcta aacgatacgg ggtaatttct aaggggtcca
    72661 gaaattcttc tctcaatatt tgagaaactg tcggcatagg aattctttta gaacccatct
    72721 caaaaatgcc taagaaggat catagcacat ccgagagcaa taaacccatc gaaattaaaa
    72781 tcgtaatatt cataacggac tacgagtctt ctaaagtttt gaagccaggc aaaaagacgc
    72841 tcgattttcc atcgtcgttt gtaacgcctc aatcctcgac catcttgtgt cggttgtttt
    72901 cttttctttc tatgcggtgc aatgattttc gtttcatact gttgcaaaat gtgttcgtct
    72961 aaaccgtcgc tatcgtatgc tttgtcaccg atcattcgtt ttggattttc ttctataaaa
    73021 agattttcta atgtttgctc cactaacgtg acttcatggg gcgaagcatt ttccgtgcaa
    73081 aaggcgatag gaagaccttg gctgtctccg attgccatga tctttgtacc cttcccacgt
    73141 ttggttttcc ccacttttgg accccttttt ttgcaggaac aaatgtgccg tctataaagg
    73201 attcttctat atctattcct ccgcgttctt tcaaatcgga ggctaaacta cgaatcatat
    73261 tccgcatcgt tccatttcgg ttccattctt gaaagcgacg atggcatgtt tgatatggag
    73321 gataacgatc cggcaattcc ttccactgag ctcctgtgcg caatatccaa agaattccat
    73381 ttaagattga acgagcatcc atacgaggac gaccttttcc atcttcacga acgttaggct
    73441 caattatcag aggctccaat attttccatt gatcgttgct taaatccatt ctttcagtga
    73501 tttttatttt acgattgtgt acagctttaa aaataaattg tacttatcat ttgttggttt
    73561 ttgagatggg ttctagtctt cataattgcc tgctcaatga taatctacta tggaagcttc
    73621 aaaacaattt ccgtctgaaa atctaaatac tattcccttc aatctaggct ttttcaaacg
    73681 ttttaacttt tacctttcta agttttgcat tatgacaatg ggatatgatt gttatatttt
    73741 tggtactctt cttttttata gggatgagta atcctgatga acgattagcc tctcattaga
    73801 taattctaac taattgctat tatcaaactc ttccgcaatt gtcggcaaaa agtgatcaaa
    73861 tagcgagaat agctccttat tctttatgtt cccagttgtt actagcaata gcttacctgg
    73921 tttctttctt atcagataag agtctttcgt gattaagatt aaatcattcg aatcacaata
    73981 tgaaattata tcagaatcag gcgttttatt ccctaacgga aggtgttcag tgtggaatac
    74041 ttcaaaattt ctttccttaa atagattaac caaactataa ggaagttggg catcaatata
    74101 aaacttcatg cagaagtttt atatatcgat ttaattttca ctagatttga agcatattcg
    74161 agacatacta agatatcttc tttttcaata gatgggtaat cggtgataat ttcatcttcg
    74221 ctcgtcccag aagataagag atcaagaatt aactcaacgg tatatctctg gtttcgaata
    74281 gtcggttttc catggcatac ttcagagttt aacgtaatcc gatttaataa atttgaattc
    74341 acaaatcaac tgtatgtatt tagtattgat tgtcaaacac taatcgtttg cggctcctcc
    74401 gtaaagatca tgggtaaagc tccaaaccgc ccaaatgaaa gaggatagaa agaattgtcg
    74461 cgaggcttag acgccttcaa gttcaagcta tgttcttacg agagcgaacc ttgacttcta
    74521 aatctaatgc gtgacacact ttcaaaaaag ttgcgagatt gcaatttacg ccgttttcaa
    74581 ttttcgaaag ttgttgttga attacatgag caagctttgc aagctccgac tgagaaagac
    74641 ctttcttttc tcgtaaatca tgtaattcta aagataagtt aattagttcc ttttcctctt
    74701 ggaacttttc tttgaatttc tcgtttttac tgatccctac aaaaaagagt accaaaaata
    74761 tatcgatcat atcccattgt cataatgcaa agattagaaa gggaaaagtt aaaacgtttg
    74821 gaaaagcgta ggttgaaggg aattcgttta cttgagaagg gctatacatg ttatagagta
    74881 agcaaagagc ttggagtcag taagcaatcg gtaatgcgtt ggcgagataa atatgaatcg
    74941 gaaggaatcg aaggagtaaa atggaatggc caacgaggtc gaccgaccaa gttgagcatt
    75001 tcagagaaga aagaattaaa aagaatcatc ttgaaaggtc cgataagtaa cggttatccg
    75061 aatgaacttt ggtcaacgta tcgcgtattg gaaatcatac gaaaaaaatt cggagtaacg
    75121 tatcatcaag attatgtggg aactctcttg catcaattag ggttttcgta tcaaaaacca
    75181 aaaagaagag cgttggaaag agatgaaaat gcaattgaaa cttggaaaac gaaaacttgg
    75241 cccggtataa aaaaaagcag agaatgaagg gtttaaggtc atatttttag atgaaagcgg
    75301 aatcagccag aatccatata cggtaaaaac ttggagctta atcggaaaga caccgatcct
    75361 tcgtcacaag atgtcttgga aaaagttatc agtaataggc gctatttcta aaaaagattt
    75421 ttacttccag atcataagag gctctgttaa aagccgggat cttatttatt ttttaaagat
    75481 acttctaaag gaaaatcgca aaaaaatttt aatagtctgg gataatctat ctgcccataa
    75541 aagcaaagca atgaatgaat ttttaaaaga gaatgagaaa aggcttcgag tggaattttt
    75601 gcctccttat gctccggaat taaatccgca agaatatatc tggtgtcgtt ggaagaaaaa
    75661 ctatatggct aatttttgtc cggagaatct tagccaattg attcaaagaa ctaaatctac
    75721 tttaggaata ttgaaatcag ataccttcag tttcgatagt tattggagac aagctggtat
    75781 ttaggtacca tttttatagg gatcagtaat ataaaaattt caaatctaaa acgcataaaa
    75841 tttctcactc taaatccaca aattgcgcgt atatccatcc attcattttg tgtatatcgc
    75901 cataacaatt tatgttcgtt tcaacgtaat accaaggact gttccaattt tcaattttac
    75961 taattttctc agtctttcca atgactctga ttttaaaccc ttttggcaat cgaacttgtt
    76021 taggaaattt tgatatgtct tctaaacatt cttcgggagc aaggctgtta aaaggaattt
    76081 ctttagaatt aagttccggc tttgaacgaa aaaaagaatc aaaattaact tttccaagtt
    76141 tatttcccat cgtcagaatt ttttcacttt caatggaaat tagggttcct acaggtttaa
    76201 tcgatttttg attataaatc cttaccggtt tttcagatag aattgaccgc gaacattcga
    76261 tgtattgttg tggtaagtag tcgttttctt catatccaaa tgtacaatta aattcatgtt
    76321 caaaattttc ttctccatag gtttctttaa attgaagatt gagtattcca tttttaacgg
    76381 aataaacccc ttttccgtta cgaataggtt cggattcttc atgataagaa atactatttt
    76441 cagagagaaa ttttacatta attccattcg ggctatccca ttgatctata cttactagta
    76501 tttgattctt ttccaaatct gtaacgggcc aattaaagtc tattacagaa ttagaatctt
    76561 tcttacaaga tcctaagact aaaatgataa tgtaaaatac ggaaaaaatt attctggtca
    76621 tctttgagtc caactgatgt taaatgatta gaattttagc atcgaggtat tcagcttcgc
    76681 ttcaagttta attattgata aaaagtattt ttatcaataa caaataatgg ttgtatttaa
    76741 ttttatacca aaatagttaa cttatatgat tcgtagcatt tatcgttatt tctcataccg
    76801 ctcgttttcg ttctatttca gaggcggaac aaaagaaact cattgggaat tcataaagat
    76861 ccgacctaca aaagcaaaag tgcaaaaaga ttatagggtt aggcactaag gtcgtatgaa
    76921 atttgtaaat atagtcacct cactattctt aattatgatc tccataaatt gtaagtatgc
    76981 tttcgaagaa cgaggatacg taattgctaa tagcggactt tcgtttaggc agtctccaaa
    77041 agctgattct cttcgactta atattattcc cagagacgaa tttttcttaa ttcttgataa
    77101 ggaaggtcca gaggatacga ttgaaggaac tacaaagcgt tggtggaaag taaattataa
    77161 cgatcaaata ggttggatat ttagcggttt tgccgccatt tatgatccaa gcttttatga
    77221 tgtgaagaaa tctttatata aaggggatct tagtataaaa gttgaatttt ataatgagtt
    77281 gaaaacattc ttttcaaaaa aggcggagaa tcactgccaa ttgaatttcg tatcgaatga
    77341 ttttccaagt ggtgatggcg atgagacatt tgatgaggtt tatacaattg aaattaatac
    77401 aaaaatcgat tcaatggttg ttttaagtaa atataattct tttagcgtaa gaataaccaa
    77461 tttagaacat tataaagatg aaattgtaat ctcgtatgta aatagcgatc aacgcgtcgg
    77521 taattctata tcaacaatag cgtgggtctt agataaagat aagaaaacat tctttaatcg
    77581 agaacaactt ggtaaaggaa catggtggac caatcttatt tatcgaccta atgatgaaaa
    77641 aagttatatt tgcaactcac atttaaaatc ttggctatat ccgtttctcc aataaattca
    77701 cagcatctaa ctgcaactct cgtgtggcct tcgacatatt tcacgttgtt attcctcttg
    77761 ccgaacagga ctcatgtcaa gtgtaacagt tagaagttga tcttacactc ctaaaataaa
    77821 taacgtgagt tcggtataac aaatgcgaaa gcgattgtag tggaaattcc gaaggaattg
    77881 aaacgaaaag cgcggtcgcg agcgattcgc ccagattttc ttaggccgaa ctcacgttaa
    77941 ataagtagaa acagatgaca acagcacaaa agataatcaa aaacaaggtt ggtcttttga
    78001 tgttagcaga gactaaggat ttggatcagt ggatcgattc gtataacaac gaacacatca
    78061 aggcaagtat tgttttggga aaactcagat gcagactttc cttgacacga aggaattagc
    78121 taagaataag tatctcgaca acttacagtt ttcctaaaca acatcaacgg agtgtaagat
    78181 cttatcttgg ctatcacact taaatacaga agtgttttat acatctttaa ttttccattt
    78241 acaattcgtg aattgaatca taaaagaccg tggtctttta actcttgctc ggtaagtccg
    78301 gttatccgaa gaactacatt taattcgaat ccttctttga acattttttt ggcatcttcg
    78361 attttacctt cgattttacc ttcttttctt aatttctcgg ctgttgtcat aatcaaatcc
    78421 tcgtattccc tattaaacct agaataactg agtaaacttg tgatttcagt tggtttaagt
    78481 tctcttacat taaatatata caaaaacagt ttttggaaaa tttcaaccct tttcgattcg
    78541 ttttttagac ttgttaagag ttcaaatatt tctcctaaat gaactaaaaa tgaagcatca
    78601 ccttcccata ttttttgaac cactcctaaa atgactctta gagttatact ctctaatcgg
    78661 tttagatcca cttttgacaa atcaaataat tctaattcaa aatcaggaat gtatttctta
    78721 aatacttcct cctctttttg ggagagtata aatctatctt gaaaactatt tcctaaagtc
    78781 caagaccttt caccgtgata gaatacaaat ggaatcacga ctgaatatct tttatccgtc
    78841 ttaaactgag atttgtagat tgcggatata tatcctaaca gttggctaaa gactgcttca
    78901 tccaaataac ttttatgttc aaataataaa tagacgtttg cttttttccc ggatttcagt
    78961 ggaatctgaa aaagtagatc ggtttgttct tcttttaaat tttcagagat aaaactagat
    79021 tgtgtaagtt ctaaacgttc taagtccaaa agttcgatta ctttttcggg caaactattt
    79081 ttaaaaaagg aaatcgcatc ctctttatcc tgtagagttt cccggattaa acggtcatgt
    79141 gggtttgtca tatcagacat gtaattttaa ataatggaaa ttacttctat ttgtaaagat
    79201 tcattttctt ttttatgaat tagttctttg atttaatcca gtgtggtcta gtcacgaaaa
    79261 agtgtacacc ttttttgcca agaatagagg taaaaggtga gaatgaaagg aagaagaaaa
    79321 tattcccctg agtttcgtga acaagcggta aaccgaacgt taatcggatc gtttacaata
    79381 aaagaagtag cgaattcatt aggagttagt tactttatat tgagacaatg gagggcggaa
    79441 cacttgaaaa agaaggaagc agagctaccg cttacagata aacaactgaa ggaaagcgaa
    79501 gaattgaaac ggcttcgtaa agagaatgtg agattaaagg atgagaatgc gattttaaaa
    79561 aagtttgcca ccatgctttc tcgcgaacag aatcccgatt gaagttcatg gaatcgaatt
    79621 gcttagagca tacgatagag agcatggcaa gagttttagg tgtttctcga tcaggatatt
    79681 aaaaatattt aaagcgtaat aaggctgagg tagatatctc tgaacttacg aactttctgc
    79741 aagagaagtg gctcaagagt cgcaagaatt acggttttaa acgcctcttt caggaagtga
    79801 aaaattcgaa tcttccctat ggagcgagga aggttcgaaa agcgatgaaa ctttgtaaaa
    79861 tcagcggaaa acagagcaaa cggtttatac ctttgacaac ggattcaaaa catggcggta
    79921 gaaccgctcc cgatttggtt caaagaaaat ttcatccgaa gattcaaaac cgtatctggg
    79981 tgtccgacgt tacattcatt cggaccgcat ttggttggag ttatctttgt gtgattctgg
    80041 atttgtattc acgcaaggca gtgggttggt ctctttccaa tcgcaatgat tcccggttgg
    80101 tgtgtgatac ggtatcaaaa gcggttttgt caagaaaccc tcggaaagga ttgatctttc
    80161 attcggatcg tggttctaat ttctgttcta aagaaacacg cagactactg attgccaacg
    80221 gtataaggag aagcaacagc agaaaaggaa attgttggga caacgcagtg gctgagtctt
    80281 tctttagttc tctaaagaga gaaatcgaat tcaatacatt ctttaatatt gaagaagccg
    80341 agcgcttttt attcgatttt atcgaagtgt attacaacag atccagatct cattctacat
    80401 taggttatat gagcccggaa gaatttgaga gaaatatcgc ttaaaagact gtccactttt
    80461 atgtgactac cttagtatgc ggttttacca tacggaagat ccgaaaaaat caaatgaacc
    80521 gatttgtctt taattttagg aagaacttta aaacaatcaa tttacctttc aattccttcc
    80581 gtgctaaagc gaatctataa taagctgtct ctgagcatga agatatattt ggctgaattg
    80641 ggaaggcccg ctttgttcga tgtgctaacg gatctatttg cgccagcgcc ttccgaatcc
    80701 atcgatagtg tcgccgagca ggagcgattt tataaggctt gtgggcggat ttctttcgtt
    80761 cctaaaaagg cgccgtgacc ttcacatcca tgcagcgata agtaggtacg aaacggagaa
    80821 ataagattga caaacataca atctttgtat ataataataa cttatgaatc aaactgttaa
    80881 tatctccttc gaaaaggcac ttttaaaaga aattgataaa attgcaaaaa gagaacacag
    80941 gtctcgatca gaattgattc gtgaagctgc gcgtgcatat attgagaaaa gaactagatg
    81001 gcaagctatc tttgatttca cttcaaaagc tattgatcaa agggcctttt ctgaaaagga
    81061 cgtttttaat gaaattaaat ccgttagaaa taaaagaagc gcttcttact gatctcttgt
    81121 aaaatagaat acctttaatt tgagtataaa tccgcgttta gacactctat tatatagaga
    81181 tgagtaatgt tgaaggcatt attagatact aatatttaca tctctgctat tttatttaaa
    81241 ggaaaaccta ggctcgtttt ccaagattta attgatgagg tttttacggg atatatttcg
    81301 aaagaaatat tagatgaaat agaatccact ctttctaagc caaaatttaa gttagataat
    81361 aatttcattc agattgtctt atccgaaatc agagatatta caacatttgt taaaaataaa
    81421 cctattcaag attatttaga gttaagagat agagatgatt accacatttt ggaatctgct
    81481 tttgcagctg aagtggatta cttaataact ggagataaag atttattgac tctccagaaa
    81541 attaagaatt ttagcatcgt cactcccgat gaatatctaa gtcttaaaaa aagacgcgaa
    81601 atttaattca gcgtcggccc ctacaagaag ttttgggaca gttctaagtt tttacgacgt
    81661 cccgtgaact gaagcggcta gcaagtctaa acgcccttgt tctttaaatg gatgacagtt
    81721 tccgcatcta gtgccttggc aaggcgatta ataaaagaaa gagataaatt actataattc
    81781 ccagattcaa ttcttgcaat tgcaggttgg gaagtgccaa ttttttccgc taaatctttc
    81841 tgagttaagt ttctcttttt tctaagttta attatctctt tagcaagagt aaattcatta
    81901 gaaagggcat catactcttt cttaaaatct tcctttttta gttctttatt caaaagtgaa
    81961 ttaaaatctt tagttttaag tttcatacct actctccttt ataagttttc attaatttaa
    82021 acgctcgaac taattcatct ttatcagttt tttgttcttt cttcacgaaa ccagaagtta
    82081 ttataacaac ccgctccttt tcaaaaaagt aaaataacct aaaaatatta gaaccttgtt
    82141 taattcttag ttcaaataat ccagaatagc ctttaatctt tttagaaaaa ggttctcgga
    82201 gttcaggccc aaactctgct aataattcaa tagtcctgaa tgcttttgct ttaagtttat
    82261 tttccagttt tagaagaaaa tcttccgccg gtttcaataa ctgaatttta aacttcacaa
    82321 tactaatata tcaaatatgg tataatttgt caatttttga ttaaaatctt tttaagctat
    82381 ctataagtct ttttctttaa gagatttata agaataaaaa tgatattttt actactcgga
    82441 cgtatgaaaa tgataccaaa aattaacgga cggtttttgc aaagaaatag aagcgttcac
    82501 aaaattgccc caaatccaga attgttaact tttttgaaga agatcgaaca ttctaacttt
    82561 tgaaacaaac ttattacagt agtcttttca tacgaccgaa cagtaaataa aggaattgat
    82621 tcaacgttat caggagaatt caagtttctc aacacaatga gacttgaaaa aaattccgac
    82681 tcaacccaca aaagtaagac gacgatttcg gtaggaacct tttacgtttt tccttttcag
    82741 gttttgagac aaattacttc ctaccctact cccagaacat tcaaaaatca aaatagtcac
    82801 aaatttaaga attttaaaaa gatgtaatat tcctcgaatt tccacattgg cctgttttgg
    82861 ctctttttgt cctgttacct ctccaaagac agattaccct aaaaccgaat gctttttgtt
    82921 tctgttgcaa tatttttcga tataatcaaa cagaaaatat tgtgtttaat ttccttctgt
    82981 aaacctcctc tactttcaaa gttttaaaaa gcgattctag gaaactcagg cggaacgcgc
    83041 gctatgaatc gtgtcccggg agcattatca tagcagttgt cttttctact catactcaga
    83101 atgaactcat ttgcacttaa gaattttcta aagtattcgc ttgcatattt cattcctcta
    83161 tcggaataaa atatgctttc ttttggatat cctctgcgag aaagaacatt cccaaaagct
    83221 ttcaagagat gtcccgtctc caatgtcgaa cctaattcaa gacagataat ttcttaattg
    83281 aatcgaacaa gtgccaaagc cttgtaacta ctatctaaaa aagaccgttt cttccctcac
    83341 ttttcctaca atttcctcac gaacctttgt ccaacccgcg aaatctctcc aattctaaaa
    83401 agtggctttc ccgttctcga ctgttcactg tccttagatc atagaaatta tttatttctt
    83461 ttttatttta acatgtccta cctcccccac atcaaacacc tacttacttc caaacctcaa
    83521 actttcagaa ttttaggggt cgaaatttga cctgaaattt cctgaatatc gaatttcttt
    83581 aaaaaatatg actttttcaa attgtcctgt tttggctcgt tttttcctga ataggtattc
    83641 ttaagaagag tcagattcta cagccttcct acaattccct tgaaaaaaga atctgttttt
    83701 tgagacgaat cgagtaaaca tcttactgat ttagatttct attttgtcaa acggtcatag
    83761 aagtgagaca atttatgtcg agactcattc taagttttag tcactcctcc tttactactc
    83821 atctctacat aatagagtat ccaaaatcct gcgtctaaac gcgagattta tgctcaaatt
    83881 aatagtattc tatttcatag ggatcaataa agtaaattga ttctgttcga gtaaaaaact
    83941 ttgatcactc cgaaatatag ttttaggaac tttagacaaa acctgatcat taactaaaaa
    84001 cggaacggct taaaaagcta ttgaacaatt cgtaatcgtt tcgatggaaa tttgtattta
    84061 gaacattctt tagtttatta gaaggctttt aagtattaac attatgagtt gtttgatttt
    84121 ggaagtttag gtaaaaaatt ctgatctttt tataaacccg cttctctact acgatttcaa
    84181 aaggcttgta tctttttatt cccaaagaac attacggttc aaaaattctt ttcgaggcaa
    84241 aaaccgtttg atttttttaa gtccgagcct ctaaaagatc cgaatttatt tgtacatcat
    84301 tagagtctaa cgtccttttg gaagtttggc ctaccctact ctaaaaaaac ttcgtatgga
    84361 tctttgtttg taattttaat tcttttttga ttctatcctc tttcactttt tctttctttg
    84421 gcatttgttt gagttctttc aaataacctt aaaattgttt ccggactttc taattgattg
    84481 taccaaggcc aattaatact ttccatttta acccccagtt tctttaagaa attccattca
    84541 accagtgaac tccttttcaa ttctcctaaa acagttcggt tttgatattt aaaacaaaaa
    84601 aatcctgaaa acgtaaatac cttcctgaga aaagaaactc agataatcaa aaatgaaata
    84661 tcggaaaata agagaagttt atcctgattt tgtaatcttg attttatgaa acaggggttt
    84721 tacaagtgaa aaaccctgca aaaccccact ttcaagtttt taaaaaagta aaatatcgga
    84781 aacaatataa gccaaaaaac ggctgcctct tttctgttca ttacaaaagg aattcagagc
    84841 gcaaaaagac gatagtctat aaaattgtaa acgaataaca agaaaatcaa cagaaggaac
    84901 taagaggccg tctcaaaacc ttaaaaagac atctctaaac gatccggcaa gtttctaaaa
    84961 agacgtggga gttctcacag attacatcgt attgccggtt ttcttgtcgt ttaagattgt
    85021 agtagttcca cattttaatg ttttgagacg ggttctaaag tgaaaaggaa agtatatgat
    85081 gtaggaatgg taaatccctg ctttaccaga tcgttcttga attctagcaa aagatagtat
    85141 ttccacgaca gttcaatgga taaattcgga aatattcaat ttcagccaaa cgaattaggt
    85201 ttcatggagt tctttcaaaa acaagagaaa agtaggcatt tccccctcta aaaatatatc
    85261 gtttttaact ttgtaaatga attcagaatt actctatact ttgaatcata catttccaat
    85321 tcataaattg gaaattagat cacaaaaggg aaaaattctt tttaaacaaa aacgtcattt
    85381 acccagaata gctaatacta ccgcatttcg taatttcact gttatatatt gaattgttct
    85441 tagtccgaat cgattcacaa aagtgcagca gtcctcaaaa attaagtcaa atcgggaatt
    85501 cccgactctt tagaggaata ttccagcatt ctaattttcg aaataagttt atcacagtat
    85561 tctactcatg cgtccgagta gtaagggttc tttgagaatc gaaccttgtt ctttctcgta
    85621 cgaaatcggt tctagtacac tttggttggt taaatttaaa cggctcatgc gacactttcc
    85681 tgcgaatttt ctttcccatt ttcaattgta gtctttttaa tttctgagtt ttgaataaga
    85741 cccggatata tttcgtttac gaatttttcg aaaaggatct tcttcgttcc ttcgtatttt
    85801 agaggatctg agttttgttc gtaatattct aattggggtt tgagtaactt agttttaccc
    85861 catactaaaa aacatttgta gggatctaag tcctttatct ctattggctt gtctggcatc
    85921 ggttttctct cattgaattt ggatagattt tgtttttcag ttcgcattgt atttttttca
    85981 gctcgtcttt catttcttac aaataacctg gaccaaaact tagatacgga ctcgggactt
    86041 accgactgtt cataccaaaa cttggaatct tgttttctca gttggatgag tatcttgatc
    86101 ttactttcga taacgttcca ttctccttta gaaaattcaa agagtaagtt gagtgctttt
    86161 agttccgagg ccggttgtcc cattgcgttt ccgtgttcct gtaaatagta gtcttggaag
    86221 ttaattagcc aagcagccgg gaattgaaat cgcggcttct ctttttgttt gtgctgatct
    86281 tgattgtgtt cttctctgcg cgcttgtgcg ggcgggcggt actctctaga agcttttagt
    86341 atttgtgaag agagtacttg ttttgatagt ctttggtata tagtatttgg taggggttga
    86401 ttttccgggc ttggatttac cgcgactgga ttttccaggt gcgggttttc ctgtagtggt
    86461 aaatccggtc ctggattttc cactacagga ctttttattt cttcttctgc aaaaagttcc
    86521 ccttgtttca attcctcctt tttagaacgg ttcggtatag actcaacgtc tggcttttga
    86581 gattcttcga aaaaatacca tcccgattca aatttaccgg ttacagtatt tcgagttttt
    86641 cggtactccg catagccaaa cgcaactaac tccttaaacc cggatgagat acttgactct
    86701 ttgtcggatt tcagtctagt catccctttt acggacatcc tccagttatc cgggtaacgt
    86761 aaggctaata aaaggatcgc cgttgccttc aggcttaagc gtctgtcgtc tataaaatga
    86821 tttttgacta cggtaaagtt tcggtctttt ggtacccgat atactctttg attctcattc
    86881 atatatcgtt ctcttatttt gagttgttct gaagtgagta tagatgtttc tgaaaagtaa
    86941 gcgggaaaaa cgggatgtct aatccccgtt tcccttcttg ttcccacttc gtttcgatat
    87001 agtcgagaac tctctcgacc tcagttacgg aatgcgaata gtaaaataga ttccctctat
    87061 ctaagaaact aaggcctaac tcccctactc cgattcggat ttcaaagtcg ggtattttta
    87121 agtttttgta caatccgaga tctgtaggtt gcatccgaaa acccttctta tatagcagga
    87181 tttcgattct tgctttattt cgaatccgta accggtctac tagatccgga ttgtttgcct
    87241 caattggttc caactatttt tcctttttag tgatttctgt ttttgcattt ttgtagatgg
    87301 gctttacttc tttatcacac gatcgatttt tcgatcttat cttgaatgac ccatttctgt
    87361 tccgactctg ttttgttcgg atctttacag tgagttatct ctgaataccc gaacaaattc
    87421 agattgttta aaatctcatt cgtctcgttt gcggtattcc cagtgtattg agaaagttca
    87481 tttacggaat aatttgcctg cggccttaga tacagtgcgt tgtagagcag ccccagttcg
    87541 gctggcccaa gcctcttatc attcaagaaa gcgccgtcca cgccaaactg ttcgtttatt
    87601 ttatctgtgt agtaacttcg aatcgcccgg agctttttca tacggctacc tccaatatta
    87661 tatggttaag gtgactgtat gcttttgagt ggctaggctt cttcgtccaa tgatatcgat
    87721 agagaattga ttctaatcga gcttgttttg taatttctat ccgagtcatt tgtctcggaa
    87781 tttcgtttaa aggttccaac tgatttttcc taaataaaat tattctgttt tcgcatattt
    87841 cttattaatt tctcttagaa tctgtcttgg agtctgacgc ttaaatcgat atcggtaaat
    87901 tgagaatccg atatagaacc ccaaaatgat taaaattgtt attaaaagtt cgttcatctt
    87961 cccctacccc ttttcttctg cggcaatata tctcaaatgt tcttcgataa cccaatcgac
    88021 gcaccatgcg cgagaagggt gaccgtaaac taccgcatcg ctcctagagt cgtagacttc
    88081 atagtagcgt gcgccctccc ctatcgggtt gatttttaaa taattgatag ggtccattga
    88141 gtcatttttt gtttaatttg gttccaaaac tgtcgctttg ggcacaatta atttatattt
    88201 tcctaatata cttcgttttt gtttgtgcta gtgtctttga aagtgggccc aaatttatcg
    88261 atttggtagt tttgtttttg atttttttag ctttaatgga ctaatgtctt tacgatttcg
    88321 tttatatatt cgttagcttg aatggataat tcacatgact ttcttcagct cgaggttact
    88381 caattctgcc gtatgttgtt tttcgttctt ttttctccta aataggaggc tatttcattt
    88441 ctttagtctt ttcctgtggt tagcacagga atgctctata tttgccataa atgggaatga
    88501 ttcccatttg tatactttaa tttaggattt tttcccaatt atgaaacaaa aaaaagttaa
    88561 aaatattact cagaagtttt tactaatgga ggaagaactt gacaaaacgc caaaggaaat
    88621 cgctgaaatt ttagaggttg atttgagcac ttattacaaa tcaaaacgag gagacatccc
    88681 actaagcagt catttccttg tcaaagttga acacattctc ggatacagta gagattggct
    88741 agaattcggg aaaggcaatc cgaaagttga ggactctaaa cctctatccg aaattgaatc
    88801 tcatctttcc attttaaaca agctcaaagc ttatgacctc atccccattt tagaaatcct
    88861 tccccacaat ccagtcgcag aagacaaaag agtccttttg gatcttttaa atctttttgc
    88921 tcaaaaattt aggtaggcaa atcttatctg cccttccctt tttttgtttt tatcgggtga
    88981 attttctttt atgaaatctc cgttttttgt ttggattcgg taggtttttt ctttcctttt
    89041 tatattcttc tatggccgat tacttctctt gttgtggatg cttcctgggc taatggaaaa
    89101 agaattttat ttgaaatata aacttttctt cctttacgct ggtttattta ttcactataa
    89161 ataactaaac gcccattaag aacaacaggt tgcactttac aaaattaata ctttaaaaaa
    89221 aatttctttt ctactt
//
