# Supplementary material for: Horizontal transfer of the rfb cluster in Leptospira is a genetic determinant of serovar identity
Source: Life Sci Alliance. 2022 Dec 9;6(2):e202201480. doi: 10.26508/lsa.202201480 (PMC9736851; doi:10.26508/lsa.202201480)
Supplement: Supplementary file 8 [file LSA-2022-01480_Supplemental_Data_2.zip › Supp_Data_1-plasmid_sequences/Linterrogans_56609_lcp1.gbk]

LOCUS       DIMOMKLI_1             67282 bp    DNA     linear       21-JAN-2022
DEFINITION  Genus species strain strain.
ACCESSION   
VERSION
KEYWORDS    .
SOURCE      Genus species
  ORGANISM  Genus species
            Unclassified.
COMMENT     Annotated using prokka 1.14.0 from
            https://github.com/tseemann/prokka.
FEATURES             Location/Qualifiers
     source          1..67282
                     /organism="Genus species"
                     /mol_type="genomic DNA"
                     /strain="strain"
     gene            1..753
                     /locus_tag="DIMOMKLI_00001"
     CDS             1..753
                     /locus_tag="DIMOMKLI_00001"
                     /inference="ab initio prediction:Prodigal:2.6"
                     /inference="protein motif:HAMAP:MF_02040"
                     /codon_start=1
                     /transl_table=11
                     /product="Iron-sulfur cluster carrier protein"
                     /protein_id="X:DIMOMKLI_00001"
                     /translation="MKIIPICSGKGGVGKTTTTIYLAQTLVYLGKKVLVVDYDFNRSL
                     SKFMFTHFQKNEADAITKNSYKMLFDDDSYERYIIKSTSGLDFIPAIERLKKVDIDFY
                     DDLNLKYRFEKLLRSLNYEFVLLDLHNVVNVVLIAALHSADHVISPIEYGSWSIDGTD
                     DILKVFKDIKSTIKKKIKFTVVPSRVSNSKLDELVEVCEHNGLNVSAFANINDNAVHT
                     ASNLGEFLNPKKHKAFERFLILANEVSNGRKK"
     gene            737..1366
                     /locus_tag="DIMOMKLI_00002"
     CDS             737..1366
                     /locus_tag="DIMOMKLI_00002"
                     /inference="ab initio prediction:Prodigal:2.6"
                     /codon_start=1
                     /transl_table=11
                     /product="hypothetical protein"
                     /protein_id="X:DIMOMKLI_00002"
                     /translation="MAEKNKLTKKELLKQSLKKSQTKETYNITLPNETKSIDPTINQL
                     KDLYESVIMAHKRTVRNSIDFGEYLHEVKQKIGHGNFIPYIEKNKAYLGFDRRTASTY
                     LRIYSYRELVKGCKNMAEAVRLIKTQETGLPQPEQRVEIEINPKQTAYKYSKGKKLYT
                     IFKKSGKSKKGFNKMHLDFIRQFIEEELHRENERYNNKVSDLKSDLKHL"
     gene            1836..3278
                     /locus_tag="DIMOMKLI_00003"
     CDS             1836..3278
                     /locus_tag="DIMOMKLI_00003"
                     /inference="ab initio prediction:Prodigal:2.6"
                     /codon_start=1
                     /transl_table=11
                     /product="hypothetical protein"
                     /protein_id="X:DIMOMKLI_00003"
                     /translation="MTEVVHYALVIAHAIESLPLPRAKRQLLSKITELDISGRINGLG
                     GCTAKNKTLGKAVKLAETTVSKYIREMIREGYLNAKIFHGNYRILNSSLHDAVVLERN
                     QYNLLKAQDKNSNPPSISGLGRGIEEYGVSPYKRTGFCSSNQSTNQTNNKKKVQTSSL
                     SKITWENIFEHSKNLILKEWGEYDHNPEKENAKIKSWKKVEPENPEAILETLKKLIHI
                     RRSEEYKADRFWGTIPLNLASTYSYKDIIKNAYNLLTQVGSKAPLVTENKKEVKTESK
                     VIDPFKNEPTWEGFLVWAKERLSKTSYENLKELRIKFENERLYIIGEINDSLKMIVSK
                     YFNEEAKLKTEIKFVKEELREKEQNFNSNKKLDPSNQENQTHITQPNQESSIPVDQED
                     QEIKRFPDYMPVDKVIHEFMSHSSLKLNRPDLEEIRKLRISYDLEKIVIYDPLPERLK
                     NHIRDYFYSHPQRVIALQFEEGKNKFHVAA"
     gene            complement(3461..4084)
                     /locus_tag="DIMOMKLI_00004"
     CDS             complement(3461..4084)
                     /locus_tag="DIMOMKLI_00004"
                     /inference="ab initio prediction:Prodigal:2.6"
                     /codon_start=1
                     /transl_table=11
                     /product="hypothetical protein"
                     /protein_id="X:DIMOMKLI_00004"
                     /translation="MKSIFQIFIYSIFLILVISTKNIFSDEMSGGHENAKMFIEEKRY
                     IEAEKLAISLLTNNPSDVTAEYILTSAWVGLGREEAKKGNLDKAIELLQKARQKWPFD
                     QDLKKEIELLGNISSKKNVPSNSSQNRRSNGSQTVILLDSELFRSIDDLKSELHSTIV
                     SLKDTHSYNKEQESFSKKEILFLGLILIFTLVSFCNLYFTFLLWKRK"
     gene            complement(4094..5464)
                     /locus_tag="DIMOMKLI_00005"
     CDS             complement(4094..5464)
                     /locus_tag="DIMOMKLI_00005"
                     /inference="ab initio prediction:Prodigal:2.6"
                     /codon_start=1
                     /transl_table=11
                     /product="hypothetical protein"
                     /protein_id="X:DIMOMKLI_00005"
                     /translation="MILVFNILIFLLTFIFSNCLNSPLSNIHDAQNEKVTLAFVSQIG
                     PRSATITWECSHSLPGSILYGKSGLESVVTSLENSKAHSMTLPNLESNTDYLAFVFCS
                     NSTDKLQSIPLTFKTWISDFPNRTRGLWVIGGMGADASPVREIDFFDPVTSTWYPSVT
                     SIPTPRVFANVVSHKNKIYVIGGMEKQGINYVASKKTESYDPYLDQWTTLSDMPVANQ
                     GGVIASVGEEIFIISGTTTNDMTTGTILNTVSRLAPGIGQNGLWQNYLSLTAIFSRVD
                     MSGCGLNGNIFFTGGRFTNDGTPQATSDSFSPSINSTSAAGEPSITIARHGAGSTCVK
                     PLNSDPYPTDPEWIAVIGGSTGTSTLQPITSITTSNRTDFYQNGTVAFAIGPILPVAV
                     YFPGVEASYETRKLFVFGGASALNIPTDSVYSIGLQNPIASNWSLDSLKMPRARYAHK
                     VIRIDR"
     gene            complement(5461..6345)
                     /locus_tag="DIMOMKLI_00006"
     CDS             complement(5461..6345)
                     /locus_tag="DIMOMKLI_00006"
                     /inference="ab initio prediction:Prodigal:2.6"
                     /codon_start=1
                     /transl_table=11
                     /product="hypothetical protein"
                     /protein_id="X:DIMOMKLI_00006"
                     /translation="MTKKLIRYILFFACIGTFESGLFASELLFKSGEAFLIEEVNESA
                     DVVNVRWKGRQFRIPKSEIQRIDYSKKGPESSYNYSEFRLTDGSQVRGIIVETKKDKL
                     VFRTELGFVEIEKSKIQNLNENSLEKESPNLPDKYLSGRSGENLLYVGGSLLFQTTTG
                     PSHKTNPGAGGAGLFIEKGFINHPLWFFGFLSEYSVAPGAQGSISFWNQSLYFGKQLG
                     ASAPYFLFGGGVTSVQWKNDSRSLNGTDPELLGEFGWAWEFNNGSRLRLGIRSQCTLE
                     SGDSFCRSGIRISWGILL"
     gene            6516..13808
                     /locus_tag="DIMOMKLI_00007"
     CDS             6516..13808
                     /locus_tag="DIMOMKLI_00007"
                     /inference="ab initio prediction:Prodigal:2.6"
                     /codon_start=1
                     /transl_table=11
                     /product="hypothetical protein"
                     /protein_id="X:DIMOMKLI_00007"
                     /translation="MKKVFLETASYYICGLVSQIKEFVRRKTTNKGLRFVNKRTGKSN
                     MKRYVGFFFLSVSFLFLFNFSLLSGIRKFFSLSLPSEESVIPQTMPKLNVDSFGKTSF
                     SYPIIVPPGAGDVVPKLTIRYYSSPLDGGILGKSFSLEGIPIVQVNSSYGWSESNTRF
                     ISTMGGEFISDSNGFYYSKTQTSLKITRLLDGAWKIEEKNGTEYHFGTTTDSKIYAQS
                     PDTGKVITWGLKSVRDPFGNGYDISYDSEGLLNGLLLPSSIVYVHGNGRISFRYTNET
                     SGFISVLFNSNVRQKHSKYLSNIDVYAKDQNGSESRSESYSFDYSYDDTSRLLKTIRR
                     ANYEPLTLTYTNRSEDSLSSPWINRSLADGFSLTFRTIQEGLQSAYDTGVTACLCTAN
                     AGCMATAGPWAIAICGWATQNIWDVHVNGVETSFAGALDVNGDTIPEYVRVLGPKNDQ
                     RFYITDLSTSGDVLNSTLPIDSSPLGSPLNLTSTGRIFPGDFNGDGKSDFLIFEKSGV
                     PIRIYWGPNFSDSYANVTSFVPPTQDKRGKHFVADMNGDGLSDFVQANASLGLEVYLS
                     NGNTLNYSQTLSFSDYGLEFQLFADLDKNGIPDFIRMEGLPGSRRLIVTFLSCNTNVL
                     SVSGPDAILNESGTSFGESGNRFFADTNGDGYLDFIAMSSGTYIHQYHFNGKIFQTDN
                     IWQYINNVSLLDDIGNPFLPGTYGYANYDINHDGRMDRVTRSGETGYLVEFRRGNGSY
                     SSPILVMPNQDTYVDINEDDETDRLRIGYFFFIVQIQVWFGPDDSYAWTDIDNNQMAI
                     PTPTPDESASLSSMGYNNWKNKKEFTDLNRDGRADLVYYQNGQINVRLARLNSSGWVY
                     YPLFSDYSWNSGGLLQSLDFNGDGVTELVGVSSNPQNYSDWTPSPNPVLPSILIRQVP
                     FRSNTTLEILRFEPKVPDGLVQNIYQGTESDYHQVTKIEYDLKKNHLNSQPAGQRINP
                     NAITPVKPNVYPFLAPEPVIKSVSSYGWDGSNEYLIAKTDYTFSTPRFFRGGLRKSSL
                     LGYETVSSFDSLTGTNTVRMFGYSDPDLAGLETSLTISKSGNVIHSSTQNYSKTILLN
                     GTVWVRPVSTTESIYRSGILFQSVNTTFLYDTNYNPTGKTSVIDGVSFSDVTVYDPLS
                     FSLKPLSNTSYKDGQMTARKEFIYNGNLLSFVREKIDTNVFSESQFLNFDGYGNPTQV
                     RDIRGNILNIEYDTMVHKFPIRVTNSFGHVSQKTYDLTRGLELTNTDSNGNIMENKYD
                     LFGRVVAVKIPGSLDWTKTIEYTNTGSITNARAKTSYNSDENTVSWSEEIVNLKDDVT
                     IKRGSLVNGLVLTEATYKDKAGKILRKIEPHLEGQETLGIKDYEYDGNHDLIRVTSNE
                     GTETTILYNGYTTTTVTRSGSEIISTLIEVKNGLGQTLSKTSNGKTIQYGYTLKGDVS
                     RILDPENGQTLISYDFSGKQTSVSNTNSGTIQYQYDTSGNLIEERYANGSRVSLTYDV
                     LGRVLSKTATSSNGNQIHNYEYDLPSSSNGIGRLSRVTDELGTTEFSYDVRGNQTVLK
                     KTIPQEDNLVLLLEKRYNLQNKVTDVIYPEGTKINHKYSESGYLNGITLTPNDGSTSE
                     HPLVSYRGPLIEGNRVKIIKELGNGVWTDIYVDKITKRALETVTKSGVNVYENVAYSY
                     DSKGNLSQIEDKMNSSRTQNFTYDELNRLTQASGKYGTENYVYTDTGKILQKGDKTFS
                     YTDPAHTNAVTHVTSPGYIGDFGYDASGNMISRNGATLSYDGFQKMRRMDTIEQGTIE
                     YEYDFTGTRIIKSRQIDGSKVVSLGGLYEISYQAGTAPQHTLYFKGGGGELIGQWTTQ
                     TAILRTNPSTALIPFSSEWKIEMNGKLNGIYYKSLTLLGLVRNFLRTNPLGVISGILI
                     LLILGICFVLLHSGDVIEGIQLKFLTPLTMVSMLMFVTNCNGLLQGGGGDDPPWLFAP
                     LVLPAGTPSFNTTPTQSGNSGIPLGGSPVNGFVFFNTDHLGSVTVVMDGYGNRLGGGE
                     WGGVSHVSYKPYGEVQRNDSQGPDIFRYKYTGQEEDRDTGLYYYKARYYDSMIGRFTQ
                     SDSILDTSRAMSMDLYMYTEGNPINHTDPSGHSIGVGTIAAVTFPTFVLPTIGAAAAA
                     AVASVVAVFAVTTALSVIAISGAAASIGMMTMAAGAGLGVAALNMVGSTTLLTAGAGV
                     ATVGAVGSMSLTSGIEVIGLSGLGAGAAASTALMLGGAIVGTGLALAGVALAGLTAAS
                     FIVGCTALAVATVAGFAATGAVYTAIGLGAFAIGVALGVGGVLFASAAAAAGAALGSI
                     LSPYALQGYLAGGVSKSSFNNIHWDEKSARLGGCYGAAITFGGLLASGPYMGYAGLVE
                     IYAIVPKIVQYASYISTAYSLIKGDWKSVGADIASYALNAVFEKEIPIGLGIKYAEGV
                     SKFCKENQ"
     gene            13805..14356
                     /locus_tag="DIMOMKLI_00008"
     CDS             13805..14356
                     /locus_tag="DIMOMKLI_00008"
                     /inference="ab initio prediction:Prodigal:2.6"
                     /codon_start=1
                     /transl_table=11
                     /product="hypothetical protein"
                     /protein_id="X:DIMOMKLI_00008"
                     /translation="MRMRIVLIMLILNIIDCSYYIPYKFMRLPIDQSNNSFLIFKYNG
                     IQENRKTNRYILNPVLRYGETYLSPAYNLNPENDFWQIFYSNPTDLPYSMRISGTSQY
                     VYYTEGCEYYIPIPTGEYYIDINFRRVGQAGFVRQKVKIIDQQSLYLNFTEIPDDLHK
                     IMLNLHLRETKPKGSIEKCIYKD"
     gene            14398..14811
                     /locus_tag="DIMOMKLI_00009"
     CDS             14398..14811
                     /locus_tag="DIMOMKLI_00009"
                     /inference="ab initio prediction:Prodigal:2.6"
                     /codon_start=1
                     /transl_table=11
                     /product="hypothetical protein"
                     /protein_id="X:DIMOMKLI_00009"
                     /translation="MQAYATGGYSKSSFNNIHWDEKSARKWACYATAGQLAAMAYYGY
                     LEVNAVLGVAASKGNAVAGAWVNFNEVPVVGPFSGLDIATSHLLAYDIATGDWKGASA
                     SVTGYAIKAAIGKSVPIGLLISGGEYVGKTCEGPL"
     gene            14808..15437
                     /locus_tag="DIMOMKLI_00010"
     CDS             14808..15437
                     /locus_tag="DIMOMKLI_00010"
                     /inference="ab initio prediction:Prodigal:2.6"
                     /codon_start=1
                     /transl_table=11
                     /product="hypothetical protein"
                     /protein_id="X:DIMOMKLI_00010"
                     /translation="MKRNYFKKLCKVFILVSFGFGNLNCSGFGMPPYKPITNTDRNYV
                     KFNIKVSDKEEKPLSGLPNYVFIGYWDEERIFINVPFNLNPDREYWLENFKVLLYEIG
                     WGMRDVRFYEGCDYRMPAPLGKRRYEFLFVYFHNNSPKQTVKLEKVIDLPPNHSIRLN
                     VVPAKLPYPNPKDWTQKIENNNAPEVEIIAIVEPNPEPDEDKPCEISKD"
     gene            15452..15964
                     /locus_tag="DIMOMKLI_00011"
     CDS             15452..15964
                     /locus_tag="DIMOMKLI_00011"
                     /inference="ab initio prediction:Prodigal:2.6"
                     /codon_start=1
                     /transl_table=11
                     /product="hypothetical protein"
                     /protein_id="X:DIMOMKLI_00011"
                     /translation="MLGGAIAGLAATGAALGSILSPYALQGYLAGGVSKSSFNNIHWD
                     EKSARLGGCYGAAITFGGLLASGPYMGGMGLISAMGWAAEESAVYQTYKAFAKTPQFG
                     VPGTTVLDLMSYELTLYSLATGNYKGAGIDAIGYAAKPFVQDIPVGFAIKTGLKVGGE
                     VEKGCKGWIN"
     gene            15943..16632
                     /locus_tag="DIMOMKLI_00012"
     CDS             15943..16632
                     /locus_tag="DIMOMKLI_00012"
                     /inference="ab initio prediction:Prodigal:2.6"
                     /codon_start=1
                     /transl_table=11
                     /product="hypothetical protein"
                     /protein_id="X:DIMOMKLI_00012"
                     /translation="MQRVDQLKVFKKRFVFVFLILSISLVFFSCAGYSYEGYYPVPIT
                     TSENTYIRFRFENKRSEEEKQLLNDKDRYWKFFSYGFHVWIWTNSKLFTNVKKFRTIN
                     PEMSYWQRYYKPGTLYYRVGVDSLTFVEGCEYKMPIPVGKTKYKFSFGVNDPDRAAAL
                     VKTIDVPPNHSIRVVFDIGGPPQDDDEEDENVIRSRDFKKKRVPIRISVEPNPEPDED
                     KICELPKHPRD"
     gene            16672..17142
                     /locus_tag="DIMOMKLI_00013"
     CDS             16672..17142
                     /locus_tag="DIMOMKLI_00013"
                     /inference="ab initio prediction:Prodigal:2.6"
                     /codon_start=1
                     /transl_table=11
                     /product="hypothetical protein"
                     /protein_id="X:DIMOMKLI_00013"
                     /translation="MISLSGLGAGAAAIFVGGTILSPYTMQAYAAGGYSKSSFNNIHW
                     DEKSARKWACYATAGQLAAMAGYAAIYGAPGYGIGVTALGEAAFGLDNPYMLSFFSEQ
                     TLEVFSIIGTTKSALQGDWQSVGLDFITYYSGIKGLSTIYSIGKGAVNTCEGPL"
     gene            17144..17806
                     /locus_tag="DIMOMKLI_00014"
     CDS             17144..17806
                     /locus_tag="DIMOMKLI_00014"
                     /inference="ab initio prediction:Prodigal:2.6"
                     /codon_start=1
                     /transl_table=11
                     /product="hypothetical protein"
                     /protein_id="X:DIMOMKLI_00014"
                     /translation="MKFVNINSILKLLIIVDVALCYSCISFGGWYSASDRSTTEVTNY
                     KNTYIRFKLDSNSNLLKSDTFNFIVKWQNKENFLKPFLIINPEYGYWSKYYANYEKLP
                     SKIYGFNSDMRFNFLTNCEYKMPASSGMNQYKLMIKNEKLNITGFKEEQIDLPPDYSI
                     RLNFKIKEVEIEFSPPFEQTFKKEKDRTSIKEIRKVYEIIATVEPNPEPDEDKPCEIS
                     KD"
     gene            complement(17976..19172)
                     /locus_tag="DIMOMKLI_00015"
     CDS             complement(17976..19172)
                     /locus_tag="DIMOMKLI_00015"
                     /inference="ab initio prediction:Prodigal:2.6"
                     /codon_start=1
                     /transl_table=11
                     /product="hypothetical protein"
                     /protein_id="X:DIMOMKLI_00015"
                     /translation="MSKFLSIFDIFTVGILDYENFLKLGIIYFHAFGVVIGFLLGFSK
                     LYSSDGFSKSYGSILQSAAFFLILNNGILIDQGILRYDSRILFGSYYGLVLYSSLAVL
                     VCFNYLFESLDNPWIYCKRLLAIIPVTILFSYFIPVYYFISFIDILGIVISIFTFVWS
                     LKKVLNTKKSILYFNLPFLSLLISICFVFDFVGTIYDKKDFFLLTEIIPGSVICYTIV
                     LERFFPSLFGKVIVSIPTNLVKEIELETIPTPEAKEIKKYKYPHRDLLEGIELEKVKI
                     KLNHFIDSKGFIDEELRLPDFAADLGLTTHQASYYLNQYLNMSYTEFLQFHRINEVKN
                     MIRIKLNYNLLTIALECGFNSASSFHRACIKFTGKSPRELKIYIQSNEDSSLTILKKP
                     KIQSHS"
     gene            complement(19192..19419)
                     /locus_tag="DIMOMKLI_00016"
     CDS             complement(19192..19419)
                     /locus_tag="DIMOMKLI_00016"
                     /inference="ab initio prediction:Prodigal:2.6"
                     /codon_start=1
                     /transl_table=11
                     /product="hypothetical protein"
                     /protein_id="X:DIMOMKLI_00016"
                     /translation="MVINYFKIKPLDITESELDEYEKYIGIPLQKEDREAILKSTGFR
                     KAIAIKNKLRLNSFNHSFSDDLKSNEEFPIR"
     gene            19676..20056
                     /locus_tag="DIMOMKLI_00017"
     CDS             19676..20056
                     /locus_tag="DIMOMKLI_00017"
                     /inference="ab initio prediction:Prodigal:2.6"
                     /codon_start=1
                     /transl_table=11
                     /product="hypothetical protein"
                     /protein_id="X:DIMOMKLI_00017"
                     /translation="MEKFERLQKACNTLKINRKGLADILRIHPSNASRLLGGETEFTW
                     TYAELFQLKTNVSANWIMEGKGDFWSEESGNDKEKLIVRTILKIPGLSEIMEKFVKLH
                     QEDQNAIIEIINRFYYLSMSKFKK"
     gene            complement(20063..20962)
                     /locus_tag="DIMOMKLI_00018"
     CDS             complement(20063..20962)
                     /locus_tag="DIMOMKLI_00018"
                     /inference="ab initio prediction:Prodigal:2.6"
                     /codon_start=1
                     /transl_table=11
                     /product="hypothetical protein"
                     /protein_id="X:DIMOMKLI_00018"
                     /translation="MSVFFILFTSSLILSLGYYIKKISNPFIEVRRNFYYLCISVGLW
                     TLLSGCRQFIPYNIRLYAPNWILISAILAPYFLSKIVNKLINENYQTSILRKSIEFCI
                     ISYLIFSALSFRLIKIIDINTLKHEPQLAYHILLLYSILWLLECIYKLVKCLIISEGM
                     IRVRLSLMLFGITSAFLIIIPLVWILPFFKIYLGSYASIGTMTCIIFWGIAILQYDAF
                     QTRQEIFSGMYVPLLNRITLNPILKLYSILDPEEFEMRRLNANSILAKEVIDTAYQWF
                     FKANIPLQATARKIAIKYDKYLK"
     gene            complement(20987..21607)
                     /locus_tag="DIMOMKLI_00019"
     CDS             complement(20987..21607)
                     /locus_tag="DIMOMKLI_00019"
                     /inference="ab initio prediction:Prodigal:2.6"
                     /codon_start=1
                     /transl_table=11
                     /product="hypothetical protein"
                     /protein_id="X:DIMOMKLI_00019"
                     /translation="MPLTIQRTKSVNKFHVMRLSGLENQDELNHVKKFASDIFNNFGY
                     TKSLYTAVEMDAWSTWFYVREGSEILAAMRIVEKKPNNLIPLELGIIKDTEPYQRYAV
                     IGDNIADWNSVSFVLSIKGSWAALATFKAAAQYCIDKNFDMVYGFYHKNVSSIVKLYT
                     SIGAIPSKKYEKEVYFPECYHNNELVYLTPIEIPKVALQKIRTRLW"
     gene            22576..22953
                     /locus_tag="DIMOMKLI_00020"
     CDS             22576..22953
                     /locus_tag="DIMOMKLI_00020"
                     /inference="ab initio prediction:Prodigal:2.6"
                     /codon_start=1
                     /transl_table=11
                     /product="hypothetical protein"
                     /protein_id="X:DIMOMKLI_00020"
                     /translation="MAKSNSSNKTPQEQYSQLINHFETLREAALVKIASREEGDFEPG
                     SLNWWSGKIKMIITHASEIEDKFTRGRYALKTFSDDESTQAIGNSIKATARKNLEEII
                     KISARMYYQFCLDLDGIKTKGKR"
     gene            22953..23147
                     /locus_tag="DIMOMKLI_00021"
     CDS             22953..23147
                     /locus_tag="DIMOMKLI_00021"
                     /inference="ab initio prediction:Prodigal:2.6"
                     /codon_start=1
                     /transl_table=11
                     /product="hypothetical protein"
                     /protein_id="X:DIMOMKLI_00021"
                     /translation="MTDFTYDELRELRYLVWKKRIELGDTIDLYAGYGGVYEELTEQV
                     KKEFELFKGLEAKLEKLTLS"
     gene            23144..23371
                     /locus_tag="DIMOMKLI_00022"
     CDS             23144..23371
                     /locus_tag="DIMOMKLI_00022"
                     /inference="ab initio prediction:Prodigal:2.6"
                     /codon_start=1
                     /transl_table=11
                     /product="hypothetical protein"
                     /protein_id="X:DIMOMKLI_00022"
                     /translation="MTEYYIYFTQLNGGSRIETITSRSLLGAKQKASRIFNSNQLTGP
                     VLAIEIQEADSTDPFWVAHRFIRSKKWSSFA"
     gene            23368..23742
                     /locus_tag="DIMOMKLI_00023"
     CDS             23368..23742
                     /locus_tag="DIMOMKLI_00023"
                     /inference="ab initio prediction:Prodigal:2.6"
                     /codon_start=1
                     /transl_table=11
                     /product="hypothetical protein"
                     /protein_id="X:DIMOMKLI_00023"
                     /translation="MKVLSIEFSHGPVSIYAHSIESEIVTIHVKEFLSTFHHFRNITH
                     ELSPGIGRVTICSTDSSVAPFEFSDKIGTLHLHFSNGHNSIDQDVIISSLQNPEKKIA
                     IVRLLNTIRNVIRLSEPEFVSA"
     gene            complement(23714..23896)
                     /locus_tag="DIMOMKLI_00024"
     CDS             complement(23714..23896)
                     /locus_tag="DIMOMKLI_00024"
                     /inference="ab initio prediction:Prodigal:2.6"
                     /codon_start=1
                     /transl_table=11
                     /product="hypothetical protein"
                     /protein_id="X:DIMOMKLI_00024"
                     /translation="MSPHTPTRKIDEYHANDSNNNTPSCGFGLSDSIKNENKNPRDIP
                     PNKHIKNFMLKQTPVH"
     gene            24130..24483
                     /locus_tag="DIMOMKLI_00025"
     CDS             24130..24483
                     /locus_tag="DIMOMKLI_00025"
                     /inference="ab initio prediction:Prodigal:2.6"
                     /codon_start=1
                     /transl_table=11
                     /product="hypothetical protein"
                     /protein_id="X:DIMOMKLI_00025"
                     /translation="MRHKEENALELISNTLRRHVSSVRSVLLRPLCKSKRDFEVNKKT
                     KQVLESHLAGFLDETLQGLRNVAQKELFNKDNHQLSGPEQVTEMEPCEFCGVVKSKGM
                     VCLPSNTNCRRRRNA"
     gene            24476..24667
                     /locus_tag="DIMOMKLI_00026"
     CDS             24476..24667
                     /locus_tag="DIMOMKLI_00026"
                     /inference="ab initio prediction:Prodigal:2.6"
                     /codon_start=1
                     /transl_table=11
                     /product="hypothetical protein"
                     /protein_id="X:DIMOMKLI_00026"
                     /translation="MPKVIRTVEFCEDVKTMTRNGHSKRDTAKKLAKKYLGPNGKIST
                     KTIRIALEEGPLAPKEPKL"
     gene            24664..25503
                     /locus_tag="DIMOMKLI_00027"
     CDS             24664..25503
                     /locus_tag="DIMOMKLI_00027"
                     /inference="ab initio prediction:Prodigal:2.6"
                     /codon_start=1
                     /transl_table=11
                     /product="hypothetical protein"
                     /protein_id="X:DIMOMKLI_00027"
                     /translation="MILDLKEARRALQAISANSEAGTKFRISFSNVKANILHSQNVLK
                     IPSWLPSGDYTVEVFQVSEEEESPRSGFEFRLPNKNQIQPEEPPEAAPSSLQNTNVLD
                     GSIPVSALNALLALRKEDQKEIDQRKESDRLIWEAKINSLIESHKNEIERIKESFKNE
                     IERLNSTHKFELALTQGNLNKLEEAKEQLTKSIESRLRKEQKYLVPEPPTSFDVNTIT
                     QLLSHPLASVFISKLFGVEIPAVPTLAGNPQALQSALSEVMGMLGSGEGGGLSELLNR
                     RTE"
     gene            25500..25655
                     /locus_tag="DIMOMKLI_00028"
     CDS             25500..25655
                     /locus_tag="DIMOMKLI_00028"
                     /inference="ab initio prediction:Prodigal:2.6"
                     /codon_start=1
                     /transl_table=11
                     /product="hypothetical protein"
                     /protein_id="X:DIMOMKLI_00028"
                     /translation="MKKSQEEEIRELKYKISLIKEIFHLIFPKFESFLSSRDRELIKA
                     ALIKIGE"
     gene            25659..25844
                     /locus_tag="DIMOMKLI_00029"
     CDS             25659..25844
                     /locus_tag="DIMOMKLI_00029"
                     /inference="ab initio prediction:Prodigal:2.6"
                     /codon_start=1
                     /transl_table=11
                     /product="hypothetical protein"
                     /protein_id="X:DIMOMKLI_00029"
                     /translation="MNEIVAINLICADGSMIFLKISEMTIIDWKMVEAIQKNATSGGS
                     IKDIQEQLEKAFKADPS"
     gene            25846..26136
                     /locus_tag="DIMOMKLI_00030"
     CDS             25846..26136
                     /locus_tag="DIMOMKLI_00030"
                     /inference="ab initio prediction:Prodigal:2.6"
                     /codon_start=1
                     /transl_table=11
                     /product="hypothetical protein"
                     /protein_id="X:DIMOMKLI_00030"
                     /translation="MAHAYYYDPKKDKRHKQEPPKPRYTPKGDGKDWIRELYAVFRGT
                     LIPSERYKPEWKKIDDCLGSEPVNPEPVGETHSKKLKEYKRKWEYTKTEPLK"
     gene            26103..26330
                     /locus_tag="DIMOMKLI_00031"
     CDS             26103..26330
                     /locus_tag="DIMOMKLI_00031"
                     /inference="ab initio prediction:Prodigal:2.6"
                     /codon_start=1
                     /transl_table=11
                     /product="hypothetical protein"
                     /protein_id="X:DIMOMKLI_00031"
                     /translation="MGIYQNGAVEIKPSTDETKVPRIQVRLMGDEESGNYSFTISESK
                     FRLLEKAILEKNSIEPKQTEAGNDLGSLEVD"
     gene            26344..26712
                     /locus_tag="DIMOMKLI_00032"
     CDS             26344..26712
                     /locus_tag="DIMOMKLI_00032"
                     /inference="ab initio prediction:Prodigal:2.6"
                     /codon_start=1
                     /transl_table=11
                     /product="hypothetical protein"
                     /protein_id="X:DIMOMKLI_00032"
                     /translation="MSKTLGYMQEKKDKDGNRFFNLEINLPFSPKMEFFAADNAKKNS
                     PEAKDSAPDYLVYYAKNQVGAIWKKTSRYGSKEYLSCEIIAPLSSQGKLNFSLFPDRE
                     TEGRFNVSYSEPTEKREVPF"
     gene            26899..28062
                     /locus_tag="DIMOMKLI_00033"
     CDS             26899..28062
                     /locus_tag="DIMOMKLI_00033"
                     /inference="ab initio prediction:Prodigal:2.6"
                     /codon_start=1
                     /transl_table=11
                     /product="hypothetical protein"
                     /protein_id="X:DIMOMKLI_00033"
                     /translation="MNSTINSFSNKAIPVPENLKLPFVDWLSFSIEYSEKAWEWIRNV
                     FGEPGIEEKGSNTGHTHRFRAPGDVFGAFSPERKSQKIYISLSSKALFSFRSSSIGLS
                     RLISEVIELNGRFTRIDLALDDYEGHLNLPHIYELLNRKHVATRFRGFSKFEAPVNLV
                     ETGSLFKDHKIGKHGYTIYIGAFRGSNTFVRIYDKKKQVGPECVWPTWNRLEFQLTHQ
                     AADQYCNPTWNVVPETGEILNSNERFPDPRRAKFEDRSFPKTAFYYLKFLEPTYVQKK
                     NDLDHYYLSEKQKHFWVPCSWWTNFLKTSEGQSIGLPKNESGLQNIDNWLKTQASGAA
                     YLLTEFYGEEYLNDFLKNGKEKFEKNKKYQTILKEEREKREKTKQNRFEEVPF"
     gene            28366..28938
                     /locus_tag="DIMOMKLI_00034"
     CDS             28366..28938
                     /locus_tag="DIMOMKLI_00034"
                     /inference="ab initio prediction:Prodigal:2.6"
                     /codon_start=1
                     /transl_table=11
                     /product="hypothetical protein"
                     /protein_id="X:DIMOMKLI_00034"
                     /translation="MIPNDLKEILQKLPTKDQESFELIFNLFEKDPSLGVIRSTLVPL
                     GSYQDTVEDVFRIAYLYPQDLGEYLHKSIFELYNLIRSLPYCPDPPGLETVSRFKFTR
                     LPWFPIRDCDDKTIPILSWAIYHNVPCRAVVCGQAVRPHHIYPELSLNGHWLTVDATY
                     PDRCTFGQKLYGENFREEFYLKDFEKKFKK"
     gene            29049..30155
                     /locus_tag="DIMOMKLI_00035"
     CDS             29049..30155
                     /locus_tag="DIMOMKLI_00035"
                     /inference="ab initio prediction:Prodigal:2.6"
                     /codon_start=1
                     /transl_table=11
                     /product="hypothetical protein"
                     /protein_id="X:DIMOMKLI_00035"
                     /translation="MTFRYTLEGDQTTELPEDVVLLRVKGKYIPTHDLGNGILNGDFY
                     VEELDYHSPSRAQLSGEENSVIPIRLGTLYHDDAMPIALSGDELGMFGMAKLFGRGFK
                     LPSLGRLPSFRGLKINTSGISKGFKGATKSIQKAGKDVLKTGQKAVKDYAKTWQKGFK
                     DVGKFGGKALEAVPDILQAVGQGQGGSPEVGEEEQPEEMPDESEQISEESFSEENPGP
                     AYDEYGDSLNGELGFLQAAMAAAPMVTNVLSQFSNIQNQKTQAKSQARANTINSLAQL
                     VRPTSVNRAPAKKAAAPIQNKNFSNPALSKTPEGKYALTYSSSRGGEGEGPPAPNPNG
                     NTDKKDDKMLLYAGGGLATIIVLVLVMNNMKGKK"
     gene            30155..30442
                     /locus_tag="DIMOMKLI_00036"
     CDS             30155..30442
                     /locus_tag="DIMOMKLI_00036"
                     /inference="ab initio prediction:Prodigal:2.6"
                     /codon_start=1
                     /transl_table=11
                     /product="hypothetical protein"
                     /protein_id="X:DIMOMKLI_00036"
                     /translation="MAKKSSKSKRKTIKRRTTAKKKFAGLKLITKRYESTKKPKLHKY
                     PKKPSRNATNDSKQKYLEKRNDVHSKNLKLLKEWQENIGRANGLNKEIYGG"
     gene            30435..31055
                     /locus_tag="DIMOMKLI_00037"
     CDS             30435..31055
                     /locus_tag="DIMOMKLI_00037"
                     /inference="ab initio prediction:Prodigal:2.6"
                     /codon_start=1
                     /transl_table=11
                     /product="hypothetical protein"
                     /protein_id="X:DIMOMKLI_00037"
                     /translation="MAKKKSSFIDTLKEGFNGDTLIGAGITVSAMALSYLGQNFVPES
                     MDTKKKARPILVPLFVALISVFLPKKELKIHGIVGAVIMLMFGILKALDEEKSKDKRI
                     SGKIFGLDTLGGDPNEKRIVFDSLNDVGQFVQAAQSQVNGSDGTVYDFVPLVNQTVQG
                     DENGLYGDENGLYGDENGLYGDDDLHGDENGLYGEEPARVYAGGLI"
     gene            31092..31775
                     /locus_tag="DIMOMKLI_00038"
     CDS             31092..31775
                     /locus_tag="DIMOMKLI_00038"
                     /inference="ab initio prediction:Prodigal:2.6"
                     /codon_start=1
                     /transl_table=11
                     /product="hypothetical protein"
                     /protein_id="X:DIMOMKLI_00038"
                     /translation="MQRYITKKIYKTDPATGKKVVAGVRRLAFYNQTLRTTAILKSGT
                     LEYNLFKKEEPAYLRNYTGEKNPFPNGEGEFIAVTARFLAPDQSTITLDNTSVSVLKG
                     LSTIQNAGSFVMKIGDEIVAKDLLSVVMPPIPWLVLPYVKGNPNDVVFPPPGVIHFEP
                     QSGWMERSKQKMISFKTPLPVSTQEGVDLIIKIDKDTAIPLPSQIDNYLLEFQVPSNI
                     LLKSVSVER"
     gene            31848..32243
                     /locus_tag="DIMOMKLI_00039"
     CDS             31848..32243
                     /locus_tag="DIMOMKLI_00039"
                     /inference="ab initio prediction:Prodigal:2.6"
                     /codon_start=1
                     /transl_table=11
                     /product="hypothetical protein"
                     /protein_id="X:DIMOMKLI_00039"
                     /translation="MFDLVVSGVTQKQIEASSNVFTDAFTISNTFGRDLKVKAIQIKY
                     KKELKTAQIKISQNGDSTPFVKETQLAQLGSSHDAEISFKLLPLDLRFTHQSNFSIEL
                     KPAGVLIDKDDVSVSLFCDYVRTAAPPKK"
     gene            32253..32948
                     /locus_tag="DIMOMKLI_00040"
     CDS             32253..32948
                     /locus_tag="DIMOMKLI_00040"
                     /inference="ab initio prediction:Prodigal:2.6"
                     /codon_start=1
                     /transl_table=11
                     /product="hypothetical protein"
                     /protein_id="X:DIMOMKLI_00040"
                     /translation="MDVFVSKKIVYSVRNILNPPDSSVLLEKNLPKSAYEIPGEQYFT
                     IGAFEVSALRNPVITGILATLAQNYSKVRRSYLPATTLHFFSVSDRSLYSVLSKFTDQ
                     EFLSSNFKLDDRPVPTLATLKDESFSLNYNKNDVALKNVISYQTYGPDYTFLFAPRHN
                     PVRSVFDNITKFWSVSFTDYLESKVKVEIPSQTKYILIFPDASAPTPISKTQTKSDIS
                     LQTLVTLNISEGN"
     gene            32948..34474
                     /locus_tag="DIMOMKLI_00041"
     CDS             32948..34474
                     /locus_tag="DIMOMKLI_00041"
                     /inference="ab initio prediction:Prodigal:2.6"
                     /codon_start=1
                     /transl_table=11
                     /product="hypothetical protein"
                     /protein_id="X:DIMOMKLI_00041"
                     /translation="MAWSELEPGQWSSDSGLILENRPGFGPYLYNEELEDEIPDSGMP
                     LVDFFKNPLLSVVTVDPDTGKLPVSLMPSITITDLFIVNNQAAMLSLSAQRGDIAVRT
                     DIPGPGMFILSGDDPTFLPNWIPLTTRFSDWSTIQNKPATFPPDSHDHDSRYYTKAQT
                     DLSLSQKRNIDPIPAAEVTEDVNHRFVSDAEKNQWNNPNPPKWLAIQNKPATFPPDSH
                     DHDSRYYTKSESDTALSQKRNISTPIPATEVTEDASHRFVSDAEKAAWNGGGGFSIPL
                     GGILEDSLDQLPSSNFKETNGQAISRSTFSTLWNLVRRTITSIAPATDRINVAAHGLT
                     EGQLIKFGFTGGGITALTNYYVRNPTANDFQISTSTTGGVVNLTSSQTGELVINVEYG
                     FGNGSTTFNVPDRQGIFPRGAGVHGSRAKTSGGNYDGGPVGFAGQDRQIPHRHQQYAG
                     DVAAGTYGRGGRYADSGGASAATILYTGSPVSDGTGNPRNGDEVAPAWIAVRYKVRVL
                     "
     gene            34479..34931
                     /locus_tag="DIMOMKLI_00042"
     CDS             34479..34931
                     /locus_tag="DIMOMKLI_00042"
                     /inference="ab initio prediction:Prodigal:2.6"
                     /codon_start=1
                     /transl_table=11
                     /product="hypothetical protein"
                     /protein_id="X:DIMOMKLI_00042"
                     /translation="MNLSKNFTLSELTVTQTGLPNDPDERQVVNLKRLCETILEPLRE
                     AIGKPIGINSGFRSPAVNRKIKGSVTSQHMAGEAADLSIAGMSTLDVVKLIVKLKLPF
                     HQLINEGTTTGVTWVHVSVAPQGIKPKKEILNAYGASGRMKYQRVSIG"
     gene            34938..35543
                     /locus_tag="DIMOMKLI_00043"
     CDS             34938..35543
                     /locus_tag="DIMOMKLI_00043"
                     /inference="ab initio prediction:Prodigal:2.6"
                     /codon_start=1
                     /transl_table=11
                     /product="hypothetical protein"
                     /protein_id="X:DIMOMKLI_00043"
                     /translation="MENVYLEIIKFLNEGALFRVLIVLFSFFSFLLLAGVGFLWFKNP
                     EVIKEALHTLTLRKLPEKVIEQEQNIISSVPDLDLIRNLFSTSMDMNFSEKGVILKFP
                     PYMRTRPEDGLKELLEKILSSVRGISTENRSIEFDLTNTLLVNPYSASVIFEIIENVQ
                     ANNGVYLVLSFKGNHLKSFEIDVRKLLSRSDSKSANVRKRR"
     gene            35540..35902
                     /locus_tag="DIMOMKLI_00044"
     CDS             35540..35902
                     /locus_tag="DIMOMKLI_00044"
                     /inference="ab initio prediction:Prodigal:2.6"
                     /codon_start=1
                     /transl_table=11
                     /product="hypothetical protein"
                     /protein_id="X:DIMOMKLI_00044"
                     /translation="MKRILSIIIILLSISCASYSERVEQNKMDLYRVGKIVEDSNLSK
                     KDKDFVKRTLNETKKLLDKGVSESALADKWRNYLFNKWLYISLFVLGIVTLLVFKVKS
                     ISLTSFIPSLKIGGETSG"
     gene            35895..36275
                     /locus_tag="DIMOMKLI_00045"
     CDS             35895..36275
                     /locus_tag="DIMOMKLI_00045"
                     /inference="ab initio prediction:Prodigal:2.6"
                     /codon_start=1
                     /transl_table=11
                     /product="hypothetical protein"
                     /protein_id="X:DIMOMKLI_00045"
                     /translation="MADSPEVPKIYLFRLQDWSPEKEKLLYDKLKSEGKGVIDFWNRY
                     EVPGHPEIKNFYFVPNEEGLVNKVKFVGLTNTSFILDFVGSFELDSIPESIFEIPEQH
                     VSVPVSYIILGVILLLIIFMGVLR"
     gene            36275..36718
                     /locus_tag="DIMOMKLI_00046"
     CDS             36275..36718
                     /locus_tag="DIMOMKLI_00046"
                     /inference="ab initio prediction:Prodigal:2.6"
                     /codon_start=1
                     /transl_table=11
                     /product="hypothetical protein"
                     /protein_id="X:DIMOMKLI_00046"
                     /translation="MAKRYYLYYKQIATGNLTVGKPSGYSDFKHNPDAKRMSFILPEN
                     SGKAQEMIGKFVQDFQRLNAKKFSISNTSIQDSSTPTPSPGPGPSPKPPVGGTDPKPN
                     PTKTETPGKTEKEEDNTMLLGGAVVLVLIGVIVWKNLQKKKKRRR"
     gene            36725..37186
                     /locus_tag="DIMOMKLI_00047"
     CDS             36725..37186
                     /locus_tag="DIMOMKLI_00047"
                     /inference="ab initio prediction:Prodigal:2.6"
                     /codon_start=1
                     /transl_table=11
                     /product="hypothetical protein"
                     /protein_id="X:DIMOMKLI_00047"
                     /translation="MPESPFEYDGKYKPSGDVRHVVDWSGFSGTVNIPDSLKIFYGFL
                     EEPEKRRISFIVQAGTVYREQFTFKIYSKDPQISEFNKIFSKSNIQIPNFSKSVRTYD
                     YDTKGTNIPGIPERVKKEAEDFFKDAKNIILVGLGAFIGWQIVKDDILGGK"
     gene            37186..37620
                     /locus_tag="DIMOMKLI_00048"
     CDS             37186..37620
                     /locus_tag="DIMOMKLI_00048"
                     /inference="ab initio prediction:Prodigal:2.6"
                     /codon_start=1
                     /transl_table=11
                     /product="hypothetical protein"
                     /protein_id="X:DIMOMKLI_00048"
                     /translation="MAVISSLENIDQRLVSFFQDLKRTLPSVYVFESRRSVARQAKLY
                     AACKAGTGSCPAAPPGSSAHQFGRALDINGFSAVRDRKTIEAVLNRHTDIEWGVDWKQ
                     SDPPHFQIRNWRKGLSFQDKFFYGGYWIWIVIVVIIILFLSR"
     gene            37575..37775
                     /locus_tag="DIMOMKLI_00049"
     CDS             37575..37775
                     /locus_tag="DIMOMKLI_00049"
                     /inference="ab initio prediction:Prodigal:2.6"
                     /codon_start=1
                     /transl_table=11
                     /product="hypothetical protein"
                     /protein_id="X:DIMOMKLI_00049"
                     /translation="MDCNCGYHNTVSQPLNGELGVWPFDWLEKKATEFCMEKAYEKLT
                     PLVAFIVALFLFVLLSGRVKWV"
     gene            37825..38058
                     /locus_tag="DIMOMKLI_00050"
     CDS             37825..38058
                     /locus_tag="DIMOMKLI_00050"
                     /inference="ab initio prediction:Prodigal:2.6"
                     /codon_start=1
                     /transl_table=11
                     /product="hypothetical protein"
                     /protein_id="X:DIMOMKLI_00050"
                     /translation="MEKTVYIKASKALKDLERKKKEHPELFHSFRATRKGFYIFSGTP
                     REFVEELKLRRGYYQNNSFSISNFLKAFLETFQ"
     gene            38360..38548
                     /locus_tag="DIMOMKLI_00051"
     CDS             38360..38548
                     /locus_tag="DIMOMKLI_00051"
                     /inference="ab initio prediction:Prodigal:2.6"
                     /codon_start=1
                     /transl_table=11
                     /product="hypothetical protein"
                     /protein_id="X:DIMOMKLI_00051"
                     /translation="MEMATEKTRSIAINDAMIDQLISAFEASTGIKPTNRHAVELAMR
                     DKIEQLEKQKRSLVAKNR"
     gene            39211..39516
                     /locus_tag="DIMOMKLI_00052"
     CDS             39211..39516
                     /locus_tag="DIMOMKLI_00052"
                     /inference="ab initio prediction:Prodigal:2.6"
                     /codon_start=1
                     /transl_table=11
                     /product="hypothetical protein"
                     /protein_id="X:DIMOMKLI_00052"
                     /translation="MKSYVLRINSSLSETLISNKNENRISIGWCDAKELLNAELNWYG
                     FREVLHRVYYADRKTYRAAGNAGASLWNFIRNMKKDDYVLIPSIILIFILLKLFPMT"
     gene            40480..40728
                     /locus_tag="DIMOMKLI_00053"
     CDS             40480..40728
                     /locus_tag="DIMOMKLI_00053"
                     /inference="ab initio prediction:Prodigal:2.6"
                     /codon_start=1
                     /transl_table=11
                     /product="hypothetical protein"
                     /protein_id="X:DIMOMKLI_00053"
                     /translation="MKASVVKIGNSKGIRIPKAVLEECHIEEEVDLLIDNNKLIIVPL
                     KSKPREGWEKQFKTMSSNKDDKLFIPDSIDLLDKDWEW"
     gene            40722..41045
                     /gene="mazF"
                     /locus_tag="DIMOMKLI_00054"
     CDS             40722..41045
                     /gene="mazF"
                     /locus_tag="DIMOMKLI_00054"
                     /EC_number="3.1.27.-"
                     /inference="ab initio prediction:Prodigal:2.6"
                     /inference="similar to AA sequence:UniProtKB:P0AE70"
                     /codon_start=1
                     /transl_table=11
                     /product="Endoribonuclease toxin MazF"
                     /protein_id="X:DIMOMKLI_00054"
                     /db_xref="COG:COG2337"
                     /translation="MVISQYEVYLINLDPTVGHEIKKSRPCAIISPNEMNKTIGTIII
                     APMTTKSRSYPTRVELTFQGKKGWIVLDQIRAVDKTRLVKKLGKIDPKTVNKMKLVIK
                     EMLVD"
     gene            41168..41338
                     /locus_tag="DIMOMKLI_00055"
     CDS             41168..41338
                     /locus_tag="DIMOMKLI_00055"
                     /inference="ab initio prediction:Prodigal:2.6"
                     /codon_start=1
                     /transl_table=11
                     /product="hypothetical protein"
                     /protein_id="X:DIMOMKLI_00055"
                     /translation="MEKYSDRLMDFADASLVSLSEIYEIKDILTLDSDFLFYKTKKGK
                     ALNILNSEMIKY"
     gene            complement(41422..41817)
                     /locus_tag="DIMOMKLI_00056"
     CDS             complement(41422..41817)
                     /locus_tag="DIMOMKLI_00056"
                     /inference="ab initio prediction:Prodigal:2.6"
                     /codon_start=1
                     /transl_table=11
                     /product="hypothetical protein"
                     /protein_id="X:DIMOMKLI_00056"
                     /translation="METTRIMILRTHGTLLIAMGFAMSIISTLGLFGIGPYSFLNNHN
                     LGHVGLIQAYLLAGLTGIVLWMGSYQEGNKKKWNRIGALFHLFILVVYIFHWNFFATL
                     PNGEATRSMGVTFHIVFLVLEVWASLFSK"
     gene            42880..43182
                     /locus_tag="DIMOMKLI_00057"
     CDS             42880..43182
                     /locus_tag="DIMOMKLI_00057"
                     /inference="ab initio prediction:Prodigal:2.6"
                     /codon_start=1
                     /transl_table=11
                     /product="hypothetical protein"
                     /protein_id="X:DIMOMKLI_00057"
                     /translation="MGIQTSINPNSLWGRMVSKFLIDFLLRVHLRKCEFEIIRKLITS
                     GKLTSEENLRLIRDSLLKMGKNVNVDKVLASYLDEMTELRKLTQRKLKLIAKPKTL"
     gene            complement(43316..44164)
                     /locus_tag="DIMOMKLI_00058"
     CDS             complement(43316..44164)
                     /locus_tag="DIMOMKLI_00058"
                     /inference="ab initio prediction:Prodigal:2.6"
                     /inference="similar to AA sequence:ISfinder:IS1500A"
                     /codon_start=1
                     /transl_table=11
                     /product="IS3 family transposase IS1500A"
                     /protein_id="X:DIMOMKLI_00058"
                     /translation="MFMETHRFEYSIQSMANVLGVSRSGFYQFLKRSKNELEKYNPEL
                     VEFIRETWLTSRKNYGLVRLLREVKKVYSIYGARTVRKVMKLCEIQGKQEKRFRIATT
                     DSNHGNRVAPDLVQRNFKPIQKNRIWVSDITFLRSSFGWIYLCVILDLYSRKVVGWSI
                     SNSNDSKLVCTALSKAIECRNPPKGLVFHSDRGSNYCSYETRRYLLNNKLRRSNSRKG
                     NCWDNAVAESFFGSLKREMEYNYFYKIQEAEELLFDHIEVYYNRHRSHSSLDFVSPVQ
                     FEVNAA"
     gene            complement(44164..44463)
                     /locus_tag="DIMOMKLI_00059"
     CDS             complement(44164..44463)
                     /locus_tag="DIMOMKLI_00059"
                     /inference="ab initio prediction:Prodigal:2.6"
                     /inference="similar to AA sequence:ISfinder:ISLin2"
                     /codon_start=1
                     /transl_table=11
                     /product="IS3 family transposase ISLin2"
                     /protein_id="X:DIMOMKLI_00059"
                     /translation="MNKKGKYSPEFKEQAVKRTLSGSFTIKEVAGSLGISYFVLRQWR
                     GEYLKKSEDQLPLTDKQLKESEELKKLRKENLKLKEEVTILKKFAAMLSREQNPD"
     gene            complement(44740..46458)
                     /locus_tag="DIMOMKLI_00060"
     CDS             complement(44740..46458)
                     /locus_tag="DIMOMKLI_00060"
                     /inference="ab initio prediction:Prodigal:2.6"
                     /codon_start=1
                     /transl_table=11
                     /product="hypothetical protein"
                     /protein_id="X:DIMOMKLI_00060"
                     /translation="MGNSEFVQNTSLNIKPVILIVDDEVIILGSIKYAIQLSFGNRFD
                     IEMAEDADSAMEILARCKSEQIDVPLVICDQVLRGKSGDELLIQIHQEYPQIYKVMLT
                     GYASAKSLGNALNKANLYRYLTKPWDSEDLILTISEAVKAYFQNRKVAELSSKLEETY
                     LFNRETLFPNFENLKRRIDRRLIENENSILALIRIESFGSIAENFGIETYRKMLFEFL
                     SVLDCFIGGYNGEIFHIYDNMIAVLTKIEEDRFYSLLSAVRIFLRSECIEVDGISFQV
                     KISIGVSSDQSDVYDKARLAMMTASNNSSVEYIPYSETTNKVDRIYANLKLGKKFNSA
                     LNAGSIIPYFQGIYDNKLNRITKYECLARIMEGDQIYNPAMFIPIAKSTGIIRLLTPL
                     MVEKTFKYFSKHPEYSFSINISESDLDKKSFPLWIMNRLLHYRISPDRVIFEILENDH
                     WNGSSNSTRSLQELKEIGCKIAIDDFGVERSNFERLIEIQPDFIKIDGKFIQGIHENQ
                     TSYRLAAAITEMAHTIGAKVVAEFVSNEEELEAVKSLSIDYSQGYYLMEPAEDIIYTE
                     TILNLA"
     gene            47031..48878
                     /locus_tag="DIMOMKLI_00061"
     CDS             47031..48878
                     /locus_tag="DIMOMKLI_00061"
                     /inference="ab initio prediction:Prodigal:2.6"
                     /codon_start=1
                     /transl_table=11
                     /product="hypothetical protein"
                     /protein_id="X:DIMOMKLI_00061"
                     /translation="MKPKKLVSKKLKKLLSEKLKKGYIEGNIQTSSQKEKTSVQTPND
                     FHKEWEKIVNSKDLQNDLTKHFSYLADSSGFEPVIRKIFEHTNVVKINGNTLIVEFKN
                     GNTLTAESPGNPSSYKKFPKSFLKLIEKHSTLKTNRLELGKCYFDFDIFDEGDRVYEI
                     FDGKESNVLCPLKFMDNSDWIYHPTEKNKEGEPAIFPIIHELEDEINPVYYNIGSLFL
                     KQLCDEFEIKIEIPVDERPVDPSADLKTNWWSNLSDAWKQAFRNQFKDKNKEPTFETI
                     LTLERLNLNDSTISDLKPLEALLAEKKFKLEIIRLANTFVSDITALAMAKKKLFSVDI
                     SGTPVKDVSALKEINFLIANRCTELDFSTVAKLKKLRQLSLQDTKLNDLEFLHDFTEL
                     EQLNINGTPLTDEQILKFQIRFQKDRLEKNKTVSYGRDPLKLDIHPEIKDPLLRALAD
                     NRDYKPELALETGEKLLAQRAERKDIKQILKDLISICDQQWEKYMHIKTPEGKKKYEF
                     FNQKEKRFQYILDTGDFSIPVSITSLSDPISEIITLIPLIYENKKKYKAFSTIENNSF
                     YHVNAILDIISKTKYYDVTLAQIEEAVKKSDYVEYEINEDGDMYIKVKK"
     gene            complement(49601..50803)
                     /locus_tag="DIMOMKLI_00062"
     CDS             complement(49601..50803)
                     /locus_tag="DIMOMKLI_00062"
                     /inference="ab initio prediction:Prodigal:2.6"
                     /codon_start=1
                     /transl_table=11
                     /product="hypothetical protein"
                     /protein_id="X:DIMOMKLI_00062"
                     /translation="MYKYFIFIALLFFSFCIKSPAVLDPPYFILQYLQNVNSTENQGN
                     NSNNNNSQCPAPAGPFNPGAIFDTGQTLCWNGAGTVQTCALWLPGADGDFNNVPNARS
                     FVGPTQHCKFTSDYTIFDPLHGLTWKACAQGQTGSDCSGSVAAPINWANANAGLSGSC
                     TELNTLNSGEGYAGRTNWRIPTVRELASIVHYTNNPHIENAFFPSRTFTGRPYMTSTI
                     DARAAGNNWAIDFSVAPPMDVRILSTAQATSIYLRCVSGNAMPATSFVDQGDGTIRDL
                     NTGLLWAQCSEGQGGVGCMFGGIGSLDWNQARGNCNGKVLVPGRVWRLPNINELLSII
                     DYSDPNPILPTIDTIFFPNTPNPSGYWTSTTYDSNKSLAIAVAFGNGIVATSDKSGNL
                     YARCVTTF"
     gene            complement(51343..51699)
                     /locus_tag="DIMOMKLI_00063"
     CDS             complement(51343..51699)
                     /locus_tag="DIMOMKLI_00063"
                     /inference="ab initio prediction:Prodigal:2.6"
                     /codon_start=1
                     /transl_table=11
                     /product="hypothetical protein"
                     /protein_id="X:DIMOMKLI_00063"
                     /translation="MKDIIEYKGFLGSVHFNADDEVFFGKIEGIEDLVSFEGESVKEL
                     KKAFQESVNDYLVLCKKAKKSPEKSFKGSFNVRIPTELHRRVYRKSLREGISLNQLVQ
                     RALEKEITDLKTSHFS"
     gene            complement(51696..51956)
                     /locus_tag="DIMOMKLI_00064"
     CDS             complement(51696..51956)
                     /locus_tag="DIMOMKLI_00064"
                     /inference="ab initio prediction:Prodigal:2.6"
                     /codon_start=1
                     /transl_table=11
                     /product="hypothetical protein"
                     /protein_id="X:DIMOMKLI_00064"
                     /translation="MSKVEKLVERFKSRPRDFSYDELRKLLSAFGYNENNSGKSSGSR
                     VAWIHSETKHIMRLHKPHPKNILKSYQINQILDELKSEGYIK"
     gene            complement(52695..53564)
                     /locus_tag="DIMOMKLI_00065"
     CDS             complement(52695..53564)
                     /locus_tag="DIMOMKLI_00065"
                     /inference="ab initio prediction:Prodigal:2.6"
                     /codon_start=1
                     /transl_table=11
                     /product="hypothetical protein"
                     /protein_id="X:DIMOMKLI_00065"
                     /translation="MSKNFFPLTNDLMFKILFVKEPDLLISILNSVLFTDGEHTIRNI
                     KILNPELVGSSPNDKRSYLDIRAQDEDGKIFHVEIQVAHQSSFVKRSLYYLSGLIRDQ
                     LNRGSMYSDLKPVYQINIVDFDLIPSENFHSKFKFREESNPDIILTDDVEIHFLELCK
                     FVKRDVRELRNNLEIWLYVLKHTSELEEEEMRILVDKTPDLSKAFTILEQYSNDPQKR
                     NELETKLKLDRDYAYDLAARFEAGELQGIEKGAEKEKLKSARKMLQKGMDVDMILEIT
                     GLSKKDLKDHGML"
     gene            complement(55620..56456)
                     /locus_tag="DIMOMKLI_00066"
     CDS             complement(55620..56456)
                     /locus_tag="DIMOMKLI_00066"
                     /inference="ab initio prediction:Prodigal:2.6"
                     /inference="similar to AA sequence:ISfinder:IS1501"
                     /codon_start=1
                     /transl_table=11
                     /product="IS3 family transposase IS1501"
                     /protein_id="X:DIMOMKLI_00066"
                     /translation="MKSNCLEHSIGSMARVLGVSRSGYYKYLNRHKDRSVAPDLTNFL
                     QEKWLKSRKNYGFKRLFQEVKKSNLPYGARKVRKAMKHCKISGKQRKQFRPLTTNSKH
                     GGRIAPDLVQRKFHPNEQNRIWVSDVTFIRTSFGWSYLCVILDLYSRKTVGWSLSDRN
                     DSQLVCDTVLKAVLSRNPRKGLIFHSDRGSNFCSKETRRLLIANGIRRSNSRKGNCWD
                     NAVAESFFSSLKREIEYNTFYNIEEAEHLLFDFIEVYYNRFRFHSTLGYMSPEEFETN
                     IA"
     gene            complement(56462..56761)
                     /locus_tag="DIMOMKLI_00067"
     CDS             complement(56462..56761)
                     /locus_tag="DIMOMKLI_00067"
                     /inference="ab initio prediction:Prodigal:2.6"
                     /inference="similar to AA sequence:ISfinder:IS1501"
                     /codon_start=1
                     /transl_table=11
                     /product="IS3 family transposase IS1501"
                     /protein_id="X:DIMOMKLI_00067"
                     /translation="MKGRRKYSPEFREQAVNRTLNGSFTIKEVAESLGVSYFVLRQWK
                     AEHLKKKETEQPLPDKQLKESEELKRLRKENVRLKDENAILKKFAAMLSREQNPD"
     gene            complement(57129..58031)
                     /gene="rpnD"
                     /locus_tag="DIMOMKLI_00068"
     CDS             complement(57129..58031)
                     /gene="rpnD"
                     /locus_tag="DIMOMKLI_00068"
                     /EC_number="3.1.21.-"
                     /inference="ab initio prediction:Prodigal:2.6"
                     /inference="similar to AA sequence:UniProtKB:B7NGZ6"
                     /codon_start=1
                     /transl_table=11
                     /product="Recombination-promoting nuclease RpnD"
                     /protein_id="X:DIMOMKLI_00068"
                     /translation="MSDMTNPHDRLIRETLQDKEDAISFFKNSLPEKVIELLDLNGLE
                     LTQSSFISENLKEEQTDLLFQIPLKSGKKANIYLLFEHKSYLDEAVFSQLLGYISAIY
                     KSQYRTDKRYSVVIPFVFYHGERTWTLGNSFQDRFILSKNEEEVFKKYIPDFELELFD
                     LSKVDLNRLESITLRVILGVVQKIWEGDSSFLGYLGEVFELLTGLKNESKRVEIFQKL
                     FLYIYNLREFKPTEITSLLSHSRYNREYEDLIMTTAEKLRKEGKVEGKIEDAKNMLLN
                     GASLEFVLKVTGFTEQELKDHGVI"
     gene            58619..58969
                     /locus_tag="DIMOMKLI_00069"
     CDS             58619..58969
                     /locus_tag="DIMOMKLI_00069"
                     /inference="ab initio prediction:Prodigal:2.6"
                     /codon_start=1
                     /transl_table=11
                     /product="hypothetical protein"
                     /protein_id="X:DIMOMKLI_00069"
                     /translation="MIKNKNDEVSTEWIIEWAPFTLLDDKNESLLLKTSEDLQKNFLS
                     KQEGFIKRELLKSSNNRWVDLVYWKNKETAEKAMKNAASSSICSQYFSLMVEADHNNP
                     SEGVSIFAIAEIYH"
     gene            59287..60177
                     /locus_tag="DIMOMKLI_00070"
     CDS             59287..60177
                     /locus_tag="DIMOMKLI_00070"
                     /inference="ab initio prediction:Prodigal:2.6"
                     /codon_start=1
                     /transl_table=11
                     /product="hypothetical protein"
                     /protein_id="X:DIMOMKLI_00070"
                     /translation="MNNPFIEKPSPLEEDSMIKLAQKGDQKAIEEIIKKHQPWIYNIV
                     IRMVYDPEEALDITQEILIKVIQKLSTFKGKSKLSTWIYRIAVNYILRMKKSQVESMS
                     SSFSSYGKDLDSIKNKSLPKEETQGVERKLLIEEAKISCMTGMLLCLNRDQRIIFILG
                     EIFSVSDMVGSKIMNISRTNFRKKLSRARKDLYNFMNEKCGLVNKINPCRCSRKTKGF
                     IELGVVNPKNLKFSNTSLKTIQKIAPRKSEEYDTYVETKYATLYRKHKFFIPPNQENN
                     LRLMFQDPKFTEIFNLSTKS"
     gene            complement(61332..62201)
                     /locus_tag="DIMOMKLI_00071"
     CDS             complement(61332..62201)
                     /locus_tag="DIMOMKLI_00071"
                     /inference="ab initio prediction:Prodigal:2.6"
                     /codon_start=1
                     /transl_table=11
                     /product="hypothetical protein"
                     /protein_id="X:DIMOMKLI_00071"
                     /translation="MSWCLNCHSPLLSKGENEKDHRKRILKEEGVSCIVCHVREGKIL
                     VAKKPEFNSLVHEYLETPILKSSEFCASCHQFNFPANKSLTEAMHKEFKYSNLPMQNT
                     YNEWKQSIWDDKKNCQSCHLFPKTKRSHSFPGGHDLNYLSDAFNVQLQRISQREFVLI
                     VSLNKTGHAFPTGDLFRALRIHVLNDKDQLIKEWTLKKTYTLSLDKSPESSPKSLIND
                     FVFQPQADKKKPSAQQFHFTLTKESTFLKYRLYIDYLNGFSHAFGKIPLENSILLFKK
                     GMLEVVPVEADQG"
     gene            complement(62477..63913)
                     /locus_tag="DIMOMKLI_00072"
     CDS             complement(62477..63913)
                     /locus_tag="DIMOMKLI_00072"
                     /inference="ab initio prediction:Prodigal:2.6"
                     /codon_start=1
                     /transl_table=11
                     /product="hypothetical protein"
                     /protein_id="X:DIMOMKLI_00072"
                     /translation="MLIQNISVSTFCRLSLLLILSSYFIQNCRKPKPIGNGYVLLGGL
                     CVHKEPTYRSECFDSLRRGTSIQILEYKIKDKEEKNNLLWYRVQVGSIDGFISVDEEI
                     SNGSFVSIFPIESKVQYVDASVLRVRSMPSLLGQVIETIPKGTAVSVVGSTPYKMKIE
                     DKYDGWAEVITPSGKVGFSYSGFLNTKTEIYAETDLEPLNGILILSSNQSPTFWSNPG
                     VELGQLDGCKSDRPGKYLNVEGVKLVNKEKYFLVKRKINYYGYNSLEYEGCINGWVLD
                     YVGDFVENFYDWSAKQYGDSFDPKLVQILHENTEPLMDLSTLVVNDLGNSGKKGEALF
                     EISYEAIDDDFNQKWKIHKLYAKNKEGYFELMDNLGRESHSEDFDNDGIGEWIVKTSL
                     RSGERTTYYSRSGNTFKPFLEIEDSEYNPCGIKINDSTDIGAYRESMDLPSPQCSVDI
                     TKTIFTFTIQNKKIGYKFSKGELVALKK"
     gene            complement(64275..65486)
                     /locus_tag="DIMOMKLI_00073"
     CDS             complement(64275..65486)
                     /locus_tag="DIMOMKLI_00073"
                     /inference="ab initio prediction:Prodigal:2.6"
                     /codon_start=1
                     /transl_table=11
                     /product="hypothetical protein"
                     /protein_id="X:DIMOMKLI_00073"
                     /translation="MNDTPRVFRVQKDRNFTIVKNNFIDDARLSMKATAILLLALRYP
                     DNWRMSVKTMSKFKSDKDSSVAFGFKELVTFGYAEFRKGKDSVTGRFNSGWYFFEESQ
                     KPEVQYKIKPTENESLENQKELFLKEVKESNIKENPVLDFPQPENPVTVNPGLENQPL
                     SNTIYQGLSKQVLFKQILNTSREYGPPAKTHLEEQKQNLNKPKPLSRFQFPDSWLIKF
                     QDYYFREHGSEMGQPDSELKALNSLYEISKGDWNLIESKIQTLIQLRKQDSRFWYEQS
                     LSPESITKFWSRLFERKVKPTEKNTKRNEQQNKSIRTESKYNESKTIQETPIEEINNL
                     DPYKCFLGWGKSKLLKSQLEYYEQNSDPFKYEGTKKILFEKFVNEVYPVLVSNSEVKK
                     TTIENRKGSAA"
     gene            66493..66870
                     /locus_tag="DIMOMKLI_00074"
     CDS             66493..66870
                     /locus_tag="DIMOMKLI_00074"
                     /inference="ab initio prediction:Prodigal:2.6"
                     /codon_start=1
                     /transl_table=11
                     /product="hypothetical protein"
                     /protein_id="X:DIMOMKLI_00074"
                     /translation="MSTLFERLSAIDDDLKLSHSRMAVELGVDRSTYYKYKNGTLAIP
                     KSILIILRLKGYDDHWVLSGKGQMKLKDSAQLVEMQKRLKLISKLDSYGVLDSIEKLP
                     ETPSSVQKKIIQEFFVFLASKFV"
ORIGIN      
        1 atgaaaataa taccgatctg ctcagggaaa ggcggagttg gaaagaccac aacaacgatt
       61 tatttagcac aaacattagt gtatttaggc aaaaaagttc tagtagtcga ctacgatttc
      121 aatcggagtc ttagtaaatt tatgtttact cattttcaaa aaaatgaggc ggacgcaatc
      181 accaaaaatt cctataaaat gttgttcgat gatgatagtt acgaaagata tatcataaaa
      241 tccacatccg gattagattt tattcctgct attgaaaggc ttaaaaaagt agacatcgat
      301 ttttatgatg atctcaatct taaatatcgc tttgaaaaac tcctaagatc tctcaattat
      361 gaatttgttt tattggacct tcataacgta gtaaatgtag ttttaattgc cgcattacat
      421 tctgcagatc atgtgatttc tccaattgag tatggctctt ggagtataga cggaactgac
      481 gacatcctaa aagtttttaa agatattaaa tctacgataa agaaaaaaat caaatttact
      541 gtagtaccct caagagtttc taatagtaaa ttagatgaac ttgttgaagt ctgtgaacat
      601 aacggtttaa acgtcagcgc ttttgccaac ataaatgaca atgcagttca tacagcttcg
      661 aatcttggag aatttttaaa cccaaaaaag cataaagcat ttgaacgttt tttaatctta
      721 gctaacgagg tttcaaatgg ccgaaaaaaa taaactcact aaaaaagaac tacttaaaca
      781 atctctcaaa aaatctcaaa caaaagaaac ttataatata acattaccaa atgaaactaa
      841 atccattgat ccaacgataa accaattaaa ggatttatat gaatcagtta tcatggccca
      901 caaaagaact gttagaaact ctattgattt tggtgaatat ttgcatgaag ttaaacaaaa
      961 aataggacac ggaaatttta ttccttacat tgaaaaaaac aaagcctact tgggctttga
     1021 cagacgaact gcgagtacat atctaagaat atactcttac agagaattag tcaaaggctg
     1081 caagaatatg gccgaagctg taagattaat aaaaacacaa gaaaccggtt taccccagcc
     1141 agaacaacgc gtcgaaatag aaatcaatcc caaacaaaca gcttataaat attctaaagg
     1201 gaagaagctt tatactattt ttaagaaaag cggcaaaagc aaaaaaggat tcaataagat
     1261 gcatctagat tttatcagac aattcatcga agaggaatta cacagggaaa acgaaagata
     1321 taacaacaaa gtatccgatc ttaaaagcga tctcaaacat ctataattca aatgggaaat
     1381 cgtttcccat ttgaattatt attaaatcaa gattcaaatg agaatttcat atattaaaat
     1441 tttctcttcc aaagcaaaaa aaacttgtac tcaaattcgt atgaagtaag attacattga
     1501 atcaaagttt accgcgattc gagatcaaaa gacctgtgga tatgttgcag ttgaagcagg
     1561 tcagacttta tattttattc caaaataata aattatgtcg cattttttgc ttgacatttg
     1621 tctggtacat gtttctagtc caaaatatct taggcgacat aactaagata aaggccgctg
     1681 caacacaggc caaaatagat ctcgaatcga ggacctaccg aaaggctcca agcctgaccc
     1741 ttagttcccc gtatttttaa aagagtaggg taaaaactaa cctttaccat gcgtcacccg
     1801 aagtatgtcc gtatggtaaa ataagggata ctaaaatgac cgaggtcgta cattacgctt
     1861 tggtgatagc tcatgctatc gaatcactac cacttcccag ggccaaaaga cagctactgt
     1921 ctaaaatcac agaacttgat atttcgggaa gaattaatgg acttggtgga tgtaccgcca
     1981 aaaacaaaac tcttggaaaa gcagtaaaat tagcagaaac aacagtttct aaatatattc
     2041 gcgaaatgat aagagagggt taccttaatg caaaaatatt ccatggtaac tataggatac
     2101 taaactctag tctacatgat gcagttgtgt tagaaagaaa tcaatataat cttttaaaag
     2161 cccaagataa aaattctaat ccacctagta ttagcggcct aggtaggggc atcgaagagt
     2221 acggggtatc cccgtacaaa cgtacggggt tttgttctag taaccaaagt acaaaccaaa
     2281 caaataacaa aaagaaagta caaacttctt ctctttctaa aattacctgg gagaatattt
     2341 ttgaacattc taaaaacctc atactgaaag agtgggggga atatgaccac aacccggaaa
     2401 aggaaaatgc taaaatcaaa tcctggaaaa aggtcgaacc ggaaaaccca gaagcgattt
     2461 tagaaacgct aaagaaacta attcatattc ggagatcaga ggaatataaa gcagaccgtt
     2521 tttggggaac aatccctcta aatctagcct ccacttactc ttacaaagac attataaaaa
     2581 acgcatataa cttgctcaca caagtgggga gtaaagctcc tttggtcacg gaaaataaaa
     2641 aagaagtaaa aaccgaaagt aaagtaattg atccgttcaa aaatgaacct acctgggaag
     2701 gatttttagt ttgggcaaag gaaagacttt ctaaaaccag ctatgaaaat cttaaagaac
     2761 ttagaatcaa attcgaaaat gaaaggttat atataatagg ggaaataaac gattctctca
     2821 aaatgattgt ttctaaatac ttcaatgaag aagcaaaact taaaacagaa ataaaatttg
     2881 taaaagaaga attgcgagag aaagaacaga attttaactc aaataaaaaa ttggatccaa
     2941 gtaatcagga aaatcaaaca catataaccc aaccgaatca agaatcatcc ataccggttg
     3001 atcaagagga ccaggagatt aaaagattcc ctgactacat gccagtagat aaagtaattc
     3061 atgagttcat gagccattct tctctgaaac taaatcgacc tgacttagaa gagatacgta
     3121 aactaagaat cagttacgat ttagagaaaa ttgtaatcta tgacccactt ccagaaaggt
     3181 taaaaaatca catacgtgat tacttttata gccatcccca aagggttatc gctctacaat
     3241 ttgaggaagg taaaaataaa ttccatgttg cggcgtaaag atcttatgat tctaaaaaaa
     3301 aatgaaatct taaacatcat agatcgactt cttaaatgtg gaaactacaa caaaccacga
     3361 ttgtacgaac aaattccaaa agggtagggc tggtgataac tcaatattca attaaaagaa
     3421 tgacgtaact catgtttacc atatatatgt atacatatta ttatttcctc ttccacaaaa
     3481 gaaaagtgaa ataaagatta caaaaagaaa ccaacgtaaa gatcaaaatc aaacccagaa
     3541 agagaatttc ttttttagaa aaggattctt gttctttgtt gtaggaatga gtatctttga
     3601 ggctaacaat tgtagaatgg agctccgact ttaggtcatc gatggaacga aataattctg
     3661 aatctaaaag gatgacggtt tgtgagccgt tggatctacg attttgagaa gagttagatg
     3721 gaacattttt tttagaagaa atatttccca gtaattcaat ttcttttttt aagtcctgat
     3781 caaagggcca tttttgacgt gctttttgta aaagttcgat tgctttatca aggtttcctt
     3841 ttttagcttc ttccctacct aaaccaaccc aagcagaagt aagaatatat tcagcggtta
     3901 catcagaagg attgttagta agtaaagaaa tggccaactt ttccgcttct atgtatcttt
     3961 tttcttcgat aaacatttta gcattttcgt gacctcccga catttcgtct gaaaagatgt
     4021 ttttagttga aataactaat attaaaaaaa tagaatatat aaagatttga aagatagatt
     4081 tcatatagtt tttttacctg tcgatacgaa ttactttatg ggcataacga gcccgaggca
     4141 ttttaagaga atctaaggac caattactgg caattgggtt ttgaagaccg atagaataaa
     4201 cggaatctgt gggaatgttc agtgcagaag caccaccaaa aacgaataac tttctagttt
     4261 cgtaagaagc ttctacccct gggaaataaa cggcaacggg taaaatagga ccaatcgcaa
     4321 aagcaaccgt accattttga tagaagtcgg tacgattgga tgtagtaatg gatgtaatcg
     4381 gttggagtgt acttgttccc gtagatcctc cgataaccgc gatccattct ggatcagtag
     4441 gatagggatc ggagtttaaa ggttttacac aagtagaacc ggctccgtgt cttgcgattg
     4501 tgatagaagg ttcaccggcg gcggaagtgg aattgatcga aggagaaaaa gaatccgaag
     4561 ttgcctgagg tgttccgtca ttcgtaaatc ttccacctgt aaaaaagata ttaccgttta
     4621 atccacaacc ggacatatcc actcgtgaaa agatagcggt taaagaaaga taattttgcc
     4681 aaaggccatt ttgtccgatt ccaggagcca aacgagaaac cgtatttaaa atagtacctg
     4741 tagtcatatc gtttgtggtc gtgccggaaa tgataaaaat ttcttctccc acagaagcaa
     4801 tgactcctcc ttgattggct accggcatat ctgaaagtgt agtccactga tctaaatacg
     4861 gatcatacga ttcggttttt ttagaagcta cgtaattgat tccttgtttt tccataccgc
     4921 cgatgacata gattttattt ttgtgagaga ctacgtttgc aaaaactcta ggggtaggaa
     4981 ttgaagttac ggaaggatac caagtagaag taaccggatc aaaaaaatca atttctctta
     5041 cgggggatgc atccgcaccc atcccgccta taacccaaag accacgggtt ctatttggaa
     5101 aatcactgat ccaagtttta aaagtaagtg gaatactttg tagtttgtct gtactattag
     5161 aacaaaaaac aaaggctaaa taatccgtat tggattctaa attgggaagt gtcatggaat
     5221 gagctttaga attttctaaa ctagtcacaa ccgattccaa acctgacttt ccatacaaaa
     5281 tggaaccggg gagagaatga gaacattccc aggtgattgt tgccgaacgg ggaccaattt
     5341 gagaaacaaa ggccaaggtt actttttcat tttgcgcatc gtgaatatta gacaaaggag
     5401 aattgagaca gttggaaaag ataaaagtaa gaaggaatat caaaatatta aaaactaaaa
     5461 tcataacaaa atcccccaag agatacgaat cccggatcta caaaaagaat ctccagattc
     5521 taatgtacac tgagaacgaa ttccaagacg caaacgagaa ccgttgttaa attcccaagc
     5581 ccaaccaaac tcgcctaaaa gttccggatc ggttccgttc aaagaacgag aatcgttttt
     5641 ccattgaacg gaagttactc cccctccaaa caaaaagtaa ggagcagaag cccccaattg
     5701 ttttccgaag tataaggatt gattccaaaa agaaatagaa ccttgtgcac ctggagccac
     5761 tgagtattca gaaagaaaac cgaaaaacca taaaggatga ttgataaaac ctttttcaat
     5821 aaaaagacca gcaccaccgg cccccggatt cgttttgtga gaaggtccgg ttgtagtttg
     5881 aaataaaaga cttccaccta catagagtag attttcaccg gatctacccg aaagatattt
     5941 gtcaggtaag tttggacttt ctttttctaa agagttttcg tttaaatttt gaattttaga
     6001 tttttctatt tctacaaatc ctaattcggt tcgaaaaact aatttgtctt ttttagtttc
     6061 tacaataatt ccacgaactt gactaccatc cgttaaacgg aattcagaat aattgtaaga
     6121 agactctggt ccttttttag aataatcaat tctttgaatc tccgattttg gaattctaaa
     6181 ctgtctacct ttccacctga cgttcactac gtccgcactt tcgtttactt cttcgattaa
     6241 aaaagcttct cctgatttaa aaagaagttc ggaagcaaat aaaccagatt caaaggtccc
     6301 aatacatgca aaaaatagaa tataacgtat tagttttttt gtcatattat aatctcttga
     6361 aaaattatga tccagaagtt tgaagtatgt taatcttgta aatagataaa tattttttgc
     6421 aaatttgacg gaattaaaag tttttcatat tataaaaatt ttttgataag ttaataggta
     6481 ggttataaca taataacttt atatttccta gaaaagtgaa aaaagtcttc ctagaaaccg
     6541 ctagttacta tatttgtggc ctggtatcac aaattaaaga atttgttagg cgaaaaacaa
     6601 ctaacaaagg attacgattt gtgaataaaa gaactgggaa atctaatatg aaacgttatg
     6661 tcggattttt tttcttaagt gtatcgtttt tgtttttatt caattttagt ttattatcag
     6721 gaattcgaaa atttttctct ttatcgcttc cgtcggaaga atctgtcatt cctcagacga
     6781 tgccaaaact gaatgtggat tcttttggga aaacttcgtt ttcgtatcca attattgttc
     6841 cacccggtgc gggcgatgtc gttcctaaat taaccattcg ttactactct tcacctttgg
     6901 atggtgggat attgggaaaa agtttttcac tggaaggaat ccccatcgtg caggtgaatt
     6961 cttcttatgg ttggtctgaa agtaatacaa gattcatttc tacaatggga ggagaattta
     7021 tttcggattc aaacggattc tattattcca aaactcaaac ttctcttaaa attacaaggt
     7081 tactagatgg tgcttggaag atcgaagaaa agaacggaac cgaatatcat ttcgggacca
     7141 caacggattc taaaatttat gcacagtctc cagataccgg gaaagtaatc acatggggat
     7201 taaaaagcgt aagagaccca tttgggaacg gatatgatat atcgtatgat tcagaaggac
     7261 ttttaaatgg actattattg ccttcttcga ttgtatatgt gcatggaaac ggacgaatct
     7321 cttttcgata tacaaacgaa acttcaggtt ttatatctgt tttatttaat tcgaatgtaa
     7381 gacaaaaaca ttctaaatat ctttctaata tagacgtata tgcgaaggat caaaacggat
     7441 cggagtcgag atcagaatca tattcttttg attatagtta tgacgatact tcccgattgt
     7501 taaaaacgat tcgaagagcc aactatgaac ccttaacgtt aacatataca aatcgttcgg
     7561 aagattcttt gtcctctcct tggatcaatc gttctcttgc ggacggtttt agcttaacct
     7621 ttagaacgat ccaagaaggt ctacaaagtg cgtatgatac tggtgtgacg gcttgtcttt
     7681 gtactgccaa tgccggatgt atggctactg caggtccttg ggcgattgca atttgtggtt
     7741 gggcgactca gaatatttgg gacgttcatg taaacggagt ggagacctcg tttgcaggtg
     7801 cgttagatgt caacggagat acgatacctg aatatgttcg agttctcgga cctaaaaacg
     7861 accagagatt ttacataacg gatttaagca cgagcggtga cgttttgaac tcgacgttac
     7921 cgatcgattc ttctcctctt ggaagtcctc taaatctaac aagtacgggt agaattttcc
     7981 ctggggattt taacggggat gggaaatctg attttctaat attcgaaaag tctggagtgc
     8041 cgatacgaat ttattgggga ccgaattttt ctgattcgta tgcaaacgtt acttcctttg
     8101 taccaccaac acaggataaa aggggaaaac attttgtagc tgatatgaat ggagacggac
     8161 tatctgactt tgttcaggcg aatgcgagtc tgggactcga agtatatcta tcaaacggaa
     8221 atacattaaa ctattctcaa acactttctt tttcggacta tggattggaa tttcaactat
     8281 ttgcggactt agacaaaaat ggaattcctg attttatcag aatggaagga cttcctggat
     8341 cgagaagact gattgtaacg tttttatctt gtaatacaaa tgtgctttcc gtatcgggcc
     8401 cagacgcgat tttaaatgag agtgggacaa gctttgggga atccggaaac cgattttttg
     8461 cggatacaaa cggagacggt tatttagatt ttatcgcgat gagttctgga acttatatac
     8521 atcaatatca ttttaacgga aaaatttttc aaacggataa tatatggcag tatatcaaca
     8581 acgtatcgtt gttagacgat attggaaatc cgtttttacc cggaacatat ggttatgcga
     8641 actatgatat taatcatgat gggagaatgg accgagtaac cagaagcggg gaaactggtt
     8701 atcttgtaga gtttcgaagg ggaaatggat cttattcttc tcctatttta gtaatgccga
     8761 atcaagacac atacgtagac ataaacgaag acgatgaaac cgatagattg cgtataggct
     8821 attttttctt tatcgtacaa attcaggttt ggtttggtcc ggacgacagt tacgcctgga
     8881 ccgatattga taacaatcaa atggcgattc ctactccaac accggatgaa agtgcgtccc
     8941 tttctagtat ggggtataac aattggaaaa acaagaaaga gtttacggat ttaaacagag
     9001 acggtagagc cgatttggtt tattatcaaa acggtcagat caacgtaaga ctagcaagac
     9061 tcaattcttc tggctgggtt tattatcctt tattttcaga ttattcttgg aactctggcg
     9121 gacttttaca aagtttagat tttaacggag atggagttac agaacttgtg ggagtgagtt
     9181 ctaatcctca aaattattca gattggacac caagtcccaa tcctgtttta ccttcgatac
     9241 ttatcagaca ggttcctttt agatcaaata caactttaga gatattacgt tttgagccga
     9301 aagttccgga tggtcttgtc caaaatatct atcaaggaac cgaatcggat tatcatcaag
     9361 ttacaaaaat tgaatatgat ttaaagaaaa accatttaaa ctcccagcca gctgggcaaa
     9421 gaatcaatcc aaatgcgata acaccggtaa aaccaaacgt ttatcctttt ttagcacccg
     9481 aaccagtaat aaagtcagtt tcgtcttatg gttgggacgg ctcgaacgag tatttaattg
     9541 caaaaacgga ttatacgttt agtactcctc gtttttttag aggaggttta agaaaatcct
     9601 ctctacttgg ttacgaaacg gtttcttctt ttgattcctt aactggaaca aatacagtgc
     9661 gtatgtttgg atattctgat cccgatttgg cggggcttga gacgtcattg actatcagta
     9721 agtccgggaa cgtgattcat tctagtactc aaaactattc taaaacgatt ttattaaacg
     9781 gaaccgtttg ggtccgtcct gtttctacaa cggaatcgat ctatcgttcc ggaattcttt
     9841 ttcaatcggt gaataccact tttttatatg atacgaatta caatccaacc ggaaaaactt
     9901 ctgttataga cggggttagt ttttcagacg ttaccgttta tgacccactt tctttttcat
     9961 taaaaccttt gtcgaataca agttacaaag acggtcaaat gactgctcgg aaagaattta
    10021 tttataacgg aaaccttctt tcttttgtcc gggagaaaat cgatacgaac gtcttttcgg
    10081 aatcccaatt tcttaacttc gatggttatg gaaatccgac tcaagtaagg gatattcgag
    10141 gaaatattct gaatattgaa tatgatacta tggttcacaa atttccgata cgagtaacaa
    10201 attctttcgg tcacgtttcg caaaaaacat acgatttgac ccgtggtctt gagttaacaa
    10261 atacggactc aaacggaaat attatggaaa acaaatacga tttgttcggt agagttgtgg
    10321 ccgtaaagat tcctggttct ttggattgga caaaaacgat cgaatataca aataccggta
    10381 gtataacaaa tgcgagggca aaaacctcat acaactcgga tgaaaatacg gtatcttggt
    10441 cggaagaaat tgtgaaccta aaagacgacg taacgatcaa acggggaagt cttgtaaacg
    10501 gattagtact aaccgaagcg acttacaaag acaaggcggg taagatttta agaaaaatag
    10561 aaccacacct cgaaggtcaa gaaacccttg gaatcaaaga ttacgagtat gatggaaatc
    10621 atgatttgat acgggtaaca agtaacgaag gaaccgaaac tacaattttg tataacgggt
    10681 atacgactac aaccgtcaca agatccggct cggagataat ttctacatta attgaggtga
    10741 aaaacggatt agggcaaaca ctgagtaaaa cgtcaaacgg taaaacgatt caatatggat
    10801 atactcttaa aggagacgta tccaggattt tagaccctga aaacggacag actttaattt
    10861 cctacgattt ttccggaaaa caaacttcag ttagcaacac aaacagcgga acgatccaat
    10921 accagtatga tacatctggg aatttaatcg aggaaagata cgcaaacggt tccagggtta
    10981 gtttgacata cgatgtctta ggtagggtat taagtaagac ggctacgtct tcaaatggaa
    11041 atcagattca taattatgaa tatgatttac caagttcgag taatggaatc ggaagattgt
    11101 caagggtaac ggatgaatta gggacgacag aattttctta cgatgttaga gggaaccaaa
    11161 cggttcttaa aaaaacgatt cctcaagaag acaatttagt acttcttttg gaaaaaagat
    11221 acaatctaca aaacaaagta accgatgtaa tctatccgga agggactaaa atcaatcata
    11281 agtattcaga atcgggatat ttaaacggaa ttactttaac tccaaatgac ggatcaacat
    11341 cggaacatcc cttagtctcg tatcgtggac cgctgatcga ggggaatcgt gtcaaaatca
    11401 ttaaggaatt aggaaacggg gtctggacgg acatctacgt tgacaagatt acgaaaagag
    11461 ctttagaaac ggttacaaaa tcaggggtga acgtatatga aaatgtggcc tattcttatg
    11521 attctaaagg taatctttct caaattgaag acaagatgaa tagtagcagg actcaaaact
    11581 ttacttatga cgaactcaat cgtttaacac aggcaagcgg caaatacggt accgagaact
    11641 acgtttacac agatacgggt aaaattctcc aaaaaggaga caaaactttt agctataccg
    11701 atcctgcaca tactaacgcg gttacccatg tgacaagtcc tggatatatc ggagattttg
    11761 gatacgacgc aagcgggaat atgatttctc gtaacggtgc aactcttagc tatgacggat
    11821 ttcaaaagat gcgtagaatg gatacgatcg aacaaggaac gatcgaatac gaatatgatt
    11881 ttactggaac ccgaattatc aaaagcagac aaatagacgg aagcaaagtg gtctctcttg
    11941 gcggattgta tgagatttca tatcaagctg gaactgctcc tcaacatacg ttgtatttta
    12001 aaggtggtgg tggggaactg atcggtcaat ggacgacaca aacggcgatt ttaagaacaa
    12061 atccaagtac ggctttgatt ccattttctt cagaatggaa gattgaaatg aatggaaagc
    12121 tgaatggaat atattacaaa agcttgactt tgttgggatt agttcgtaat tttctacgaa
    12181 ccaatccatt gggtgtcata tcgggaattt tgattttact aatattaggg atttgttttg
    12241 tattgttaca cagtggtgat gtgattgaag ggattcaact gaagttttta acgcctttga
    12301 caatggtatc gatgttgatg tttgtaacaa actgtaacgg acttttacaa ggcggaggag
    12361 gggacgaccc accttggttg tttgcacctc ttgtactacc tgcggggact ccgtctttta
    12421 acacaacacc tacccaaagt ggcaactcgg gaattccatt gggaggtagt ccagtaaacg
    12481 gattcgtatt ttttaataca gatcatttag gatcggttac agtggttatg gatggctatg
    12541 gtaacagact tggtggaggg gagtggggcg gagtttctca tgtgagttac aaaccatacg
    12601 gagaagtgca aagaaacgat tctcaagggc cggatatatt tagatacaaa tacacaggcc
    12661 aagaagaaga cagagacacg gggctttatt attacaaagc cagatattac gattcaatga
    12721 tcggaagatt tacccaatca gacagtatct tagatacgag tagagcgatg tcgatggact
    12781 tgtatatgta tacggaaggc aatccgatca atcacacaga cccaagtggt cattcaatag
    12841 gtgtaggtac gatcgccgct gtaacgtttc cgacgtttgt gcttcccacc attggagcgg
    12901 ctgcggctgc ggcggtggct tccgtagtag cggtttttgc ggttacaacc gcgttatctg
    12961 tcattgcgat aagtggcgct gcggcttcca ttggaatgat gacgatggct gcgggagcgg
    13021 gtcttggagt agcagctttg aatatggtag gaagtacgac gttactaacg gcgggtgcag
    13081 gtgttgcgac ggtaggagct gtaggtagta tgtctttaac atcgggtatt gaagtgattg
    13141 gcctatcggg gttaggagcg ggagcagcgg cctccaccgc tctcatgtta ggtggtgcga
    13201 ttgtggggac gggtcttgcg ttagcgggtg tggctttggc gggattgaca gcggcttctt
    13261 ttatcgttgg ttgtactgct ttggccgttg cgaccgttgc tggttttgcg gccacaggtg
    13321 cagtttatac cgcgattggt ttgggtgctt ttgcgattgg tgttgcatta ggagtggggg
    13381 gagtcttatt tgcgagtgca gcagcggcgg caggcgcggc actcggttcg attttgtctc
    13441 cttacgcttt gcaaggttat cttgccggtg gagtatctaa atctagtttc aataatattc
    13501 attgggatga gaagagtgct aggctgggag gttgttacgg tgctgcaata acctttggtg
    13561 ggttgttggc ctctggtcct tatatgggat atgctggatt agttgaaatc tatgctattg
    13621 ttcctaaaat tgttcagtat gcttcatata taagtacggc ttatagttta atcaaaggag
    13681 attggaagag cgtcggtgca gatatagctt cttatgcatt aaatgctgta ttcgaaaaag
    13741 aaatacccat cggattagga ataaaatacg ctgaaggtgt gagtaaattt tgcaaggaaa
    13801 atcaatgaga atgagaatag tcttgattat gttaatctta aatatcatag attgctccta
    13861 ttatattcct tataaattta tgagattgcc tatcgaccaa tcaaataatt catttttaat
    13921 atttaaatat aatggcattc aggaaaatag aaaaacaaat cgttatattc ttaatcctgt
    13981 attacgatac ggtgaaactt atctatcacc agcatataat ttgaatccgg aaaatgattt
    14041 ttggcaaata ttttatagta atccaaccga tcttccttat tcaatgagaa tcagtggaac
    14101 aagccaatat gtatactata cagaaggttg cgaatattat attcccatac caacgggtga
    14161 atactatatt gatatcaact ttcgaagagt tggacaagct ggcttcgttc gtcaaaaggt
    14221 taaaattata gatcaacaat ccttgtattt gaattttacg gaaatccctg atgatttaca
    14281 taagataatg ctcaatttgc atttacgtga aacaaagccc aagggttcaa tagaaaaatg
    14341 tatttataaa gattaacttt ggatatttac tgagaagtga ccctaagtcc ttatacaatg
    14401 caagcatatg cgacgggcgg ttattctaaa tccagtttta ataatataca ttgggatgag
    14461 aagagtgctc gtaaatgggc ttgttatgca actgctgggc aacttgcagc gatggcgtat
    14521 tatggttatc ttgaagtgaa tgctgtactt ggtgtagctg catctaaagg aaatgcagtc
    14581 gctggagctt gggtaaattt taatgaagtg cccgtggttg gtccatttag tggtttggat
    14641 atagcaacat cgcatttgtt agcttatgat attgcaacag gagattggaa gggggcaagt
    14701 gcatccgtaa caggttatgc aattaaagca gccatcggta aatcggtgcc tattggatta
    14761 cttataagcg gtggtgaata tgtaggaaag acttgcgagg ggccattatg aaaagaaact
    14821 attttaaaaa attatgtaag gtttttattt tggtttcatt tggatttgga aatttaaatt
    14881 gttctggctt tggaatgccg ccatacaaac caatcactaa cacagatcgc aattacgtta
    14941 agtttaatat taaggtgtcg gacaaagaag aaaaaccttt gtccggctta ccgaattatg
    15001 tatttattgg atactgggat gaagagagaa tttttatcaa tgtacccttt aatctgaatc
    15061 ctgacagaga atactggtta gagaatttta aagttctact atatgaaata ggctggggca
    15121 tgcgtgatgt aagattttat gaaggttgcg attatcgaat gccagctcca ttgggtaaac
    15181 gaagatatga atttttattt gtatattttc ataataattc acctaagcaa actgtaaaat
    15241 tagaaaaggt gatagatctt ccaccgaatc attcgatacg tttaaatgtt gttcctgcta
    15301 agttaccgta tccaaatccc aaagattgga ctcagaaaat agaaaataat aatgctcctg
    15361 aagtcgaaat catcgcaatc gtagaaccga acccagaacc agacgaagac aaaccctgcg
    15421 agatctcaaa ggattagaaa aagataaact gatgttaggt ggtgcgattg cgggtcttgc
    15481 ggccacaggc gcggcactcg gttcgatttt gtctccttac gctttgcaag gttatcttgc
    15541 cggtggggta tctaaatcta gtttcaataa tattcattgg gatgagaaga gtgctaggct
    15601 gggaggttgt tacggtgccg caataacctt tggtggattg ttggcctctg gtccttatat
    15661 gggaggaatg ggacttatca gtgcaatggg ttgggcagct gaagagtcag ccgtttatca
    15721 aacatataaa gcgtttgcta aaaccccaca atttggagtt ccaggcacga ctgttttaga
    15781 tttgatgagc tacgaactta cgttatattc acttgctaca ggtaactaca aaggagcagg
    15841 gattgatgcg atcggatacg cggcgaaacc gttcgtccaa gatattcctg taggctttgc
    15901 aattaaaacc gggttaaagg tggggggcga ggttgagaaa ggatgcaaag ggtggatcaa
    15961 ttgaaagttt ttaaaaagag atttgtattt gtttttctaa ttttatcgat ttcattagta
    16021 ttcttctctt gtgcgggata ttcctatgag ggttattatc ctgttcccat aacaacatca
    16081 gagaatacgt atattcgatt tcgatttgaa aacaaaagaa gtgaagaaga gaaacagctt
    16141 ttgaatgaca aagacagata ttggaagttt ttttcgtatg gctttcatgt ttggatttgg
    16201 acaaacagta aattgtttac taatgttaaa aaatttcgaa cgatcaatcc tgaaatgagt
    16261 tattggcaga gatattacaa accgggaaca ctctattatc gtgttggagt tgattccctt
    16321 acttttgtag aaggttgcga atacaaaatg ccgattccag ttggtaaaac caaatacaaa
    16381 ttttccttcg gcgtaaatga tcctgatcgt gcagcagctc ttgtcaaaac aatagacgta
    16441 cctccaaacc attcgattcg agttgttttt gatattggcg gacctccgca agacgatgat
    16501 gaagaagatg agaacgtaat tagaagtcgg gactttaaaa aaaagagagt cccgattaga
    16561 attagcgtag aaccgaaccc agaaccggac gaagacaaga tttgtgagtt accgaaacat
    16621 ccgagagatt aaagtgagtt ccaagaaaca acgataaggt cgggtattaa agtgattagc
    16681 ctatcggggt taggagcggg agcagcggcg atctttgtag gtggaacaat tttaagtcct
    16741 tatacaatgc aagcgtatgc ggcgggcggt tattctaaat ctagttttaa taatatacat
    16801 tgggatgaga aaagtgctcg taaatgggct tgttatgcaa ctgctgggca acttgcagcg
    16861 atggcggggt atgctgctat ttatggtgca cctgggtatg ggattggagt gacagcactt
    16921 ggagaagctg catttggttt agataatccg tatatgctta gtttcttttc tgaacagacc
    16981 ttagaagtat ttagcataat aggcaccaca aaaagtgctc tacagggaga ttggcaaagt
    17041 gtcggtttgg attttataac ctattattca ggtataaaag gattaagcac catttattcg
    17101 atcggcaaag gagctgttaa tacttgtgaa ggtccattat aaaatgaaat ttgttaatat
    17161 aaatagtatt ctaaaattat taattatagt ggatgttgca ctttgttatt catgtattag
    17221 ctttggtgga tggtactctg caagtgacag aagcacgaca gaagtaacta attataaaaa
    17281 tacttatata cgatttaagc tcgattcgaa ttcaaattta ttaaaatcag atacatttaa
    17341 ttttatagtt aagtggcaaa ataaagaaaa ttttctcaaa ccatttttga taattaatcc
    17401 cgaatatgga tactggagta aatattatgc aaattatgaa aaattacctt ctaaaattta
    17461 tggctttaat agtgatatgc gttttaattt tttaaccaat tgtgaatata aaatgcctgc
    17521 aagttcggga atgaatcaat ataaattgat gattaaaaat gagaaattaa atattacggg
    17581 tttcaaagaa gagcaaatag atttaccacc agattattcg atacgtttga attttaagat
    17641 taaagaagta gaaatagaat tcagccctcc atttgaacaa acatttaaaa aggaaaaaga
    17701 tagaacttcg attaaagaaa ttagaaaagt gtatgaaatc attgcaactg tagaaccgaa
    17761 cccagaacca gacgaagaca aaccctgcga gatctcaaag gattagaaaa agataaactg
    17821 atgttaggtg gtgcgattgc ggccacaggt gcggcttata ccgcgattgg tgtaaaaatt
    17881 gcgtgtttcg atcgaagtga agtcaagaaa ttgagataat ggaataatat agtaaaaaaa
    17941 gtagaatagg ttttcgaaag tgagtgatat ataaattaag aatgcgattg tatttttggt
    18001 ttttttagaa tggtaagact tgaatcttcg tttgattgaa tataaatttt aagttctcga
    18061 ggagatttac ctgtaaactt aatacaagct ctgtgaaacg aagaagcgga attaaaacca
    18121 cattccagtg caatagttaa aagattataa tttaatttta tacgtatcat atttttcact
    18181 tcgttgattc tgtggaattg gaggaattca gtatagctca tattcaaata ttgatttaga
    18241 tagtaggaag cctgatgagt agtgagacct aaatcagccg caaaatcagg aagtctcaat
    18301 tcttcgtcta taaaaccttt tgaatctata aaatgattca atttaatttt aactttttct
    18361 aattcaatcc cttctaataa gtctctatgt gggtatttat atttttttat ttctttggcc
    18421 tctggggtag gaatggtttc taattcaatt tctttgacta aattagttgg aatcgaaaca
    18481 ataaccttac caaataaaga agggaaaaaa cgttctaaaa caatcgtata acaaattacg
    18541 gaacccggaa taatttctgt taaaagaaag aaatccttct tatcataaat tgtaccaacg
    18601 aaatcaaaaa caaaacatat agaaattaga agagaaagaa agggtaggtt aaaatataaa
    18661 atagattttt tagtatttaa aacctttttc aaagaccaga caaaagtaaa aatagaaatc
    18721 acaattccta aaatgtcgat gaaagatata aagtaataaa caggaatgaa ataagaaaat
    18781 aaaatcgtaa caggaatgat cgctaaaagt cttttacaat aaatccaagg attatctaaa
    18841 gattcaaata aatagttgaa acagactaat acagccaaac tagaataaag aactaagcca
    18901 taataagaac cgaataaaat cctactatcg taacgtaaaa ttccttgatc gatcaaaata
    18961 ccattattta aaatcagaaa aaacgcggcg gattgtaaaa tagaaccgta agatttacta
    19021 aaaccatcgc ttgaataaag tttcgagaat cctaataaaa atccaatgac aaccccaaaa
    19081 gcatgaaaat agataattcc caattttaaa aaattctcat aatctaaaat tccgactgta
    19141 aatatatcaa aaatggaaag gaacttggac atgatattga ttttaaaaaa tttatcttat
    19201 tggaaactct tcattacttt ttaaatcatc cgaaaaggaa tgattgaaag agttgagtct
    19261 taatttattt ttgatagcta tcgccttacg aaacccggtg gattttaaaa ttgcttctct
    19321 gtcttctttt tgtaaaggta tgcctatgta tttttcgtat tcgtctaact cggattctgt
    19381 gatgtctaag ggttttattt taaaataatt gattaccatg atttacccct tattttggtt
    19441 ttttgaaatg gcaaccagta gaacgaaaaa cttaacgttt cttgcttacg ttctttaagg
    19501 aagtatctaa agaattacca tctatttttg aattcaaaag gacatgagat ttagcttgat
    19561 tgaatccttc ttagtagagt agtttgctct aattgaaatc aaatataacg aataaatgac
    19621 taaagcaatt tgcacgtatg tcaattaaaa aatgcaattc gcactataaa aaaatatgga
    19681 aaaattcgaa agattacaaa aagcatgtaa caccttaaaa attaacagaa aaggtttagc
    19741 cgatatttta aggattcatc cgtcaaacgc ctccagatta ttaggtggtg aaacagagtt
    19801 tacttggact tatgcagaac tttttcagtt gaaaacaaat gtctctgcta attggatcat
    19861 ggaaggcaaa ggagattttt ggtcagaaga atctggtaac gacaaagaaa aattaatagt
    19921 acgaacaatc ttaaaaattc ctggtttgtc tgaaataatg gagaaatttg taaaattaca
    19981 tcaagaagat cagaatgcta ttatagaaat tattaatcga ttctattatt tatctatgtc
    20041 aaagtttaaa aaataaaaaa agctacttta aatatttatc atatttgata gcaatttttc
    20101 ttgcagttgc ttgtaatggt atgtttgctt taaaaaacca ttgataagct gtgtctatta
    20161 cttcttttgc aagaatcgag tttgcattta gtcttctcat ctcaaattcc tcgggatcta
    20221 aaatagaata taattttagt attggattta aagtaattct atttagtaaa ggaacgtaca
    20281 ttccagaaaa gatttcttgt ctagtttgaa aagcatcata ttgaagaatc gctattcccc
    20341 agaaaattat acaagtcata gtgccgattg aagcataaga tcctaaatat attttaaaga
    20401 aaggtaaaat ccaaactaaa ggtatgataa ttaagaatgc agaagtaatt ccaaataaca
    20461 ttagggataa tcgaacgcga atcattcctt cggatataat taaacatttt acaagtttat
    20521 aaatacattc taataaccaa agtatagaat atagtaataa aatatgatat gctaattgag
    20581 gttcatgttt taaggtatta atatctataa tttttattaa tctaaaacta agggcagaaa
    20641 agattaaata agaaataata caaaattcta ttgattttct taaaatagaa gtttggtaat
    20701 tttcattaat aagtttgtta acaattttag acaaaaaata aggggcgaga atagctgaaa
    20761 ttaaaatcca attgggtgca taaagacgaa tattataagg aataaattgt ctgcatcctg
    20821 aaagtaatgt ccataaccca acggaaatac ataaataata aaaattccgt cttacttcaa
    20881 taaaaggatt actaattttc ttaatgtaat atccaagact taatatcaat gatgaagtaa
    20941 aaagaataaa aaatactgac atatttgtga cacgaacagt ttcaagtcac cataatcgtg
    21001 tcctaatttt ttgtaaagct actttaggga tttcgatagg cgtaagataa actagttcat
    21061 tgttatgata acattccgga aaatagactt ctttttcata ctttttggaa gggatcgccc
    21121 ctatagaagt gtaaagttta acgattgaac ttacattttt gtgataaaat ccgtagacca
    21181 tatcaaaatt tttatcaata caatactgtg ctgctgcttt aaaagttgct aatgctgccc
    21241 atgatccttt tatcgataaa acaaaactta cggaattcca atcagcaata ttatcgccta
    21301 ttacagcata tctttgatat ggttctgtat ccttgataat tccaagttcc aaaggaatga
    21361 gattattagg ttttttttct acaattctca ttgcagctaa tatttcagaa ccctcacgta
    21421 cataaaacca agtagaccaa gcgtccattt ccacagcagt atataaagat tttgtatatc
    21481 cgaagttatt aaaaatatcg ctggcaaatt ttttaacgtg atttagttcg tcttgatttt
    21541 ctagtcctga taaacgcatt acgtggaatt tattaacaga ttttgttctt tgaattgtta
    21601 gtggcataac ataattatgt cacattataa caaaatttca atgttttatt tcattttttg
    21661 accctatatt ataacttaga gtcatctagt aaaatatatg ttacttcgac tttaaaagtt
    21721 gtattttgat aaaattaaaa aaagagaaca caaagctaag gctattttag taaataaaaa
    21781 atttcctcac aatttgacta acgtaaataa cgggtttaaa tttgtaggat gaaaataggg
    21841 gaaagataaa tcctaaaaaa aaccaaaaca aagtattcat atacattacc tatcaaagcc
    21901 ggttttcaat ctctcgccga agaatatcta gaaactgtat tagatatatc tttcattaat
    21961 tgtacaaaag gattgatcac ttaaaccaag acatcgaata atgttcaagt cttatctgga
    22021 taaggaaata aatgcttata ttataaaact ggaaaatgat ctgtataagc caaattgata
    22081 caaatactat tatccaaaac tagaataaga gctatttttt taaaaaaaat atttgtctgt
    22141 aaattttttg caggaaaaaa tagccccagt tgaatgaggc ctgaaatgaa tattaaaaaa
    22201 tttacccaag gagttaaaag tcccggttga aaagactttt aatacaataa ctatcggtta
    22261 aaaaaatcag aatattacta aaaaacttgt tatagaaaag ctatcaaaaa agcgtaaggg
    22321 aaaacttgta gaaatatata actatattct tttaaaagga attgagtcat aacttgcata
    22381 gtaaatgcag ttgatcaaaa atattaatat atataaatca aaattaggaa atagatttca
    22441 ggtctcaaaa atgaacattt gttcaccaat gagtcataag atacaaaaga ggaagtagaa
    22501 ttatgttcac attaaagtga tattaattta aaaaatttat cacagttttt gcatttccat
    22561 gtagtataca aagaaatggc aaagagcaat tcctcaaata aaacacctca agaacaatat
    22621 tctcagttaa tcaatcattt tgaaacatta cgcgaagccg cattggtaaa gatcgccagt
    22681 agggaagaag gcgactttga gcccggatct cttaactggt ggtccggtaa aatcaaaatg
    22741 ataattacac acgcgtcaga aatcgaagat aaatttaccc gtgggcgcta cgcgctgaaa
    22801 acattcagcg acgacgaatc cactcaagca atcgggaact cgataaaagc gacggctcgg
    22861 aaaaatttag aagagatcat taagatttca gcgcgaatgt attatcaatt ctgcttagac
    22921 cttgatggaa tcaaaacgaa agggaagaga taatgacaga ttttacctac gatgaattac
    22981 gtgagttgcg ctacttggtc tggaaaaaac gaatcgaatt gggtgacact attgaccttt
    23041 acgcgggtta cggtggcgtt tacgaggaat tgaccgaaca agtcaaaaaa gagttcgagc
    23101 tattcaaagg tcttgaagcg aaattggaaa aattgactct gtcatgacag aatactatat
    23161 ttactttacc cagctgaatg gcggttcgcg gattgaaaca atcacatccc gaagtctgtt
    23221 gggagcaaaa caaaaagctt cgagaatatt caattctaat caactaaccg ggcctgtttt
    23281 ggcaatagag attcaggagg cggattcgac ggatccgttt tgggtagctc atcgttttat
    23341 cagatcaaaa aaatggagtt cgtttgcatg aaagttctgt cgatcgaatt cagtcacggc
    23401 ccggtttcta tatacgctca cagcatcgag tcggaaatag tgaccataca cgtaaaagag
    23461 tttttatcca catttcatca cttcagaaat attactcacg agttgagtcc gggaatcgga
    23521 cgtgttacaa tttgttcgac ggattccagc gtagctccct ttgagttttc agataagatc
    23581 ggaactttgc acctacattt ttcgaatggt cacaactcaa tcgatcaaga cgtaataatt
    23641 tcgtccctcc aaaacccgga aaagaaaatt gcaatcgtta gactcttaaa cacgattcgc
    23701 aatgttatac gacttagtga accggagttt gtttcagcat gaaattttta atatgtttat
    23761 tcggtggaat gtcccttgga tttttatttt cgttttttat agaatcactt aatccaaatc
    23821 cgcatgaagg tgtattgtta ttcgaatcat tcgcgtggta ttcgtcaatc tttcttgttg
    23881 gagtatgcgg gctcattgcg gggagaaaaa gaaatgagta aagaatttat cgatacaatg
    23941 aacgaagagc ttcgagccaa aggactcccg gaagtaaaaa ccggaagcca aacgcaattg
    24001 aaaacttgtt caagttgcgg aagaggggtg acggtattgt atcagatgaa tcgttgtcgg
    24061 gtctgtgtag caaccggcta ccggaatcgt ttcttgccac ctaatcgaat taaatttttt
    24121 taatattcaa tgagacataa agaggagaat gcacttgaac ttatttctaa tactcttcgg
    24181 aggcacgtta gtagcgttcg gtctgtttta cttagaccac tttgcaaatc aaagagagat
    24241 ttcgaagtga ataagaagac aaagcaagtt cttgaatcgc accttgccgg gtttctcgat
    24301 gagactctac aagggttgag aaacgtggct caaaaagaac tcttcaataa agacaatcat
    24361 caactgagtg gaccggaaca ggtaaccgaa atggaaccgt gtgaattttg tggagtagta
    24421 aagtcgaagg gaatggtttg tcttccttcg aatacaaatt gtaggaggcg acgcaatgcc
    24481 taaagttatc aggacagttg agttctgtga agacgtaaag acgatgacgc gcaacggtca
    24541 ttcaaaaaga gatacggcca aaaaactcgc taaaaaatat ctcggaccca acggaaagat
    24601 ttcaacgaaa acgattcgaa tcgcgttaga agagggcccg cttgcaccaa aggaacctaa
    24661 gttatgattt tagatttaaa ggaagcgagg agagctttac aggcgatttc ggctaactcg
    24721 gaagcgggaa caaaattccg aatctccttt tccaacgtaa aggcgaatat tcttcattca
    24781 caaaacgttt taaaaattcc ttcttggctt ccctccggag attatacagt cgaagtcttt
    24841 caagtttcgg aagaagagga aagtccgcgt tctggatttg aattcaggct accgaataaa
    24901 aatcaaatac agcccgaaga gcctccggaa gcagctccaa gtagtttaca aaatacgaat
    24961 gttttagacg ggagcattcc cgtttccgca ctcaatgcct tgcttgcgct tcgaaaggaa
    25021 gatcaaaagg aaatcgatca aagaaaagaa tcggatcgat tgatctggga agcaaagata
    25081 aactctttaa tcgaaagcca caaaaatgaa atcgaaagaa tcaaagaatc atttaaaaat
    25141 gaaatcgaac gattgaattc aacgcataaa tttgaattgg ccctaactca aggaaacttg
    25201 aacaaactcg aagaggctaa agaacaactt acaaaatcaa tcgaaagcag attgagaaaa
    25261 gaacaaaagt atttagttcc cgagcctcct acaagtttcg acgtgaatac aatcacacaa
    25321 cttttaagtc accccttagc gtccgtcttc atctcaaaac ttttcggtgt agaaattcca
    25381 gctgttccga cattggcggg gaaccctcaa gcattgcaat cagccctttc ggaagttatg
    25441 ggtatgctcg gttccggaga aggtggcgga ctttcggaat tgttaaatag gaggactgaa
    25501 tgaaaaaaag tcaagaggaa gagattcggg aattaaagta taagatttct ttaataaaag
    25561 aaatttttca tttgatattc ccaaagtttg aatcgttttt aagttcgaga gatagagaac
    25621 ttatcaaagc agcgcttata aaaataggag agtgataaat gaatgaaatt gttgcaatca
    25681 acttaatttg tgccgacggc tctatgatct ttttaaagat ttctgagatg acaatcattg
    25741 actggaagat ggttgaagca attcagaaaa acgccacatc cggcgggagt attaaggata
    25801 ttcaagaaca acttgaaaaa gcattcaaag ccgatccaag ttaaaatggc ccacgcttac
    25861 tattacgacc cgaagaagga taagagacac aagcaagaac cacctaagcc gcgttacact
    25921 ccaaaaggag acgggaaaga ctggattagg gaactctatg ccgtgtttcg cgggaccttg
    25981 attccttcgg agcgatataa acccgagtgg aaaaaaattg atgactgcct tgggagtgag
    26041 cctgtaaatc ccgagccggt aggcgagacg cattcaaaaa aactaaagga gtataaaaga
    26101 aaatgggaat ataccaaaac ggagccgttg aaataaagcc ttcaacggat gaaacaaaag
    26161 tccctcgaat tcaagtgagg cttatgggtg atgaggaaag cggaaactac tcgtttacga
    26221 tttctgaatc taagttcaga cttttagaga aagcaattct cgaaaagaat tcgatcgaac
    26281 cgaaacaaac agaggccgga aacgatctcg gttctcttga agtggattaa aggaggcaaa
    26341 agcatgagta aaactttagg atatatgcaa gagaaaaagg ataaagacgg aaaccggttt
    26401 ttcaacttgg aaatcaatct tcctttttct ccaaaaatgg aattttttgc ggcggataac
    26461 gcgaagaaaa attctccgga agccaaagac tccgcacccg actaccttgt ttactacgca
    26521 aaaaatcaag tgggagccat ttggaaaaag acttctaggt atggatccaa agaatatctt
    26581 tcttgcgaaa taattgcacc gctttcctca caaggcaagc tgaatttttc gctatttcca
    26641 gatagagaaa cggaagggag atttaacgtc tcctattccg aaccaaccga aaaaagggaa
    26701 gtcccttttt gatgagattc ggctttattt tgtggctggg aagctaaggg agtaaagcaa
    26761 accataggca ggccggggga ctaaaaaacg tcctccggtt ttttttgtgt ccggcattca
    26821 agccggaggc aaggggggtt agtaaatacc cccttgctaa cttaatttaa taaatccaaa
    26881 acaatcaaag gtaagaatat gaattcgaca attaacagtt tttctaataa agccataccc
    26941 gttcccgaaa atttaaaact tcctttcgta gactggcttt cgttttcaat cgagtattcg
    27001 gaaaaagcct gggaatggat tcggaatgtg tttggagaac ctggaattga agaaaaaggg
    27061 tcaaacaccg gacacactca tagattccgc gctcctgggg atgttttcgg ggccttttca
    27121 ccggaaagaa agagtcagaa aatttatatt tccctttctt cgaaagcgtt gttttcgttt
    27181 cgctcttctt ctattggttt aagcagattg atttccgaag taatcgagtt aaacggacgg
    27241 ttcacgcgaa tcgatttagc gttagatgat tacgaaggcc atttaaattt acctcacata
    27301 tacgaacttt taaatcggaa gcatgttgcg actcgattcc gtgggtttag taaatttgaa
    27361 gcacctgtaa atttagtcga aaccggaagt ctattcaaag atcacaaaat cggaaagcac
    27421 ggatatacaa tttacatcgg agcctttcgc ggtagtaata ctttcgtaag aatctacgac
    27481 aaaaaaaagc aagtaggtcc ggaatgcgtt tggccgacct ggaaccgatt agaatttcaa
    27541 cttactcatc aagcggccga tcagtattgt aacccaacct ggaacgttgt tcctgagact
    27601 ggagaaattt taaattcaaa cgaaagattt cctgatcccc gaagagcaaa atttgaagat
    27661 agaagctttc ctaagacggc cttttattat ttaaaatttc tcgaaccgac ttacgttcag
    27721 aaaaaaaacg atttagatca ttactactta tcagaaaagc aaaaacattt ctgggttcct
    27781 tgcagttggt ggacaaattt tttaaaaacg tcggaagggc aatcgatcgg acttccaaaa
    27841 aatgagtccg gacttcaaaa tattgataac tggttaaaaa cacaagcctc cggcgcggct
    27901 tatcttctaa ctgaatttta cggtgaagaa tatttgaatg attttctcaa aaacggaaag
    27961 gaaaagtttg aaaagaataa aaaatatcaa acaattctta aagaagagag agaaaagcga
    28021 gaaaaaacga aacaaaatcg tttcgaagag gttccttttt aatcaaaacg gaactttagt
    28081 gaaaccttcc tgaaacttta gtgcgacttt actgggactt taatgaaacc ttaatgctac
    28141 tttactaaaa ctttagtgga acatttagta aattaaagtc ccgttatatt ctttttattc
    28201 ggtgaatact ggcaaaattc acattttctt tctttatacg ctcattcttt ttagaaatag
    28261 aaaataattc tttagaaaat tattttttca aaaacagaac tttaacgaaa ccttaaaaaa
    28321 taaaggtctt gtactttttt aatttgtagt tctggaatct tgaatgtgat tccaaacgac
    28381 ttgaaagaaa ttcttcagaa acttccgaca aaggatcaag aatccttcga actcattttc
    28441 aatctatttg agaaagatcc ttctcttgga gtaatccgat cgactctcgt tccactggga
    28501 tcgtatcaag ataccgtgga ggatgttttt cgaatcgcgt atctttaccc gcaagaccta
    28561 ggcgagtatt tacacaaaag tatattcgaa ttgtataacc tgattcgatc ccttccgtat
    28621 tgtcccgatc cccctggact tgaaacggta agtcggttta aatttactcg acttccttgg
    28681 tttccgattc gtgactgtga cgacaagacg attccaattt tgtcttgggc aatctatcac
    28741 aacgtgcctt gccgcgctgt cgtttgcggg caagccgtaa gaccgcatca tatttacccc
    28801 gaactatctt taaacggaca ctggcttacg gtagacgcaa cctatccgga tagatgcact
    28861 tttggacaaa agttatacgg agaaaacttc cgagaagagt tctatcttaa ggactttgaa
    28921 aaaaaattca aaaaatgaaa ctttaacgga actttagcgg aacattagaa ttcactaaag
    28981 gagttttgcc gggaaatatt ctgtactttt gatttcgcgg atgttagtct tgaaaaagag
    29041 aaatcaaaat gacttttcga tataccttag aaggcgatca aacaacggaa ctcccggaag
    29101 acgtggttct cttgcgtgta aaagggaagt atatccctac gcatgacctt ggcaatggaa
    29161 ttctaaacgg agatttttat gtagaggaac ttgactatca ttctccgtcg agagcgcaac
    29221 tttccgggga agaaaattca gtgatcccga ttcgactcgg aaccttgtat catgacgacg
    29281 ctatgccgat cgcgctttcg ggtgacgagc ttggaatgtt tggaatggcc aaacttttcg
    29341 gccgaggttt taaacttcca tcccttggac gccttccttc ttttcgcgga cttaaaatca
    29401 atacgagtgg aatttccaaa ggcttcaagg gtgcgacgaa atcgattcaa aaggctggaa
    29461 aagacgtcct caaaactgga caaaaagcag ttaaggacta cgcaaaaact tggcaaaaag
    29521 gttttaaaga cgttggtaaa tttggcggga aggcactgga agcggttccg gatattttgc
    29581 aagccgtcgg tcaaggacaa ggtggaagtc cagaagttgg agaagaagag caaccggaag
    29641 aaatgcccga tgagtcagaa cagatttccg aagaatcttt ttccgaagaa aatccgggtc
    29701 ctgcatatga cgaatatggg gattcactaa acggtgaact tggatttctc caagcagcaa
    29761 tggccgctgc tccgatggtt actaacgtat tgagtcagtt ttcgaatatt caaaaccaaa
    29821 agactcaagc aaaaagtcag gcccgtgcca atacgatcaa ttcacttgct caattagttc
    29881 gacctacatc tgtaaatcgt gcacctgcaa aaaaagcagc agctcctata caaaataaaa
    29941 atttttccaa tcccgcactt tcgaaaactc cagaaggcaa atacgcacta acgtatagtt
    30001 cgagtcgagg aggagaaggc gaaggtccac ccgcaccaaa tccaaacggg aacactgaca
    30061 agaaagacga caagatgctt ctttatgcag gtggcggact tgcgacaatc attgttctcg
    30121 tgctcgtaat gaataatatg aaaggaaaga agtaatggct aagaaaagtt ctaagtcaaa
    30181 acgcaaaaca ataaaacgtc ggaccactgc aaagaaaaag tttgctggct taaagttgat
    30241 tactaagcga tacgaatcaa ctaaaaagcc gaaacttcac aagtatccta aaaaaccttc
    30301 tcgcaacgca actaatgact cgaagcaaaa gtatcttgag aagagaaatg atgtgcattc
    30361 aaaaaatcta aagttactca aagagtggca agaaaacata ggaagagcga acggattgaa
    30421 caaggagatt tacggtggct aagaaaaaat catcatttat agacacactc aaagagggtt
    30481 tcaacggaga cactttgatt ggtgcgggta taacagtttc ggcgatggcc ctgagttact
    30541 tgggtcaaaa cttcgtgccc gaatcgatgg acacgaaaaa gaaggctcgt ccgattcttg
    30601 ttccgctttt tgtcgccctt atctcggtct ttctcccaaa aaaggaactc aagattcatg
    30661 ggatcgtggg tgccgtgata atgctcatgt ttggaatttt gaaggccctt gacgaagaga
    30721 aatccaaaga caaacgaatt agcggaaaga ttttcggact tgataccttg ggcggggatc
    30781 caaacgagaa acgaatcgta ttcgatagtt tgaatgatgt tgggcagttt gttcaggctg
    30841 cacagtccca ggtaaacgga tcggacggaa ccgtttacga tttcgttcct cttgtaaatc
    30901 agacggttca aggagacgag aacggacttt acggggacga gaacggactt tacggggatg
    30961 agaacggact ctacggggat gatgatcttc atggagacga gaacggactc tatggagagg
    31021 agccagcgcg tgtatacgcg ggcggactaa tttagaattt tagaatattc gcaattttag
    31081 gagaatttac aatgcaacga tatattacga aaaagattta caaaaccgat ccagcaaccg
    31141 gaaagaaggt tgttgcagga gtgagaagac ttgcttttta taaccaaact cttaggacca
    31201 ccgctatttt aaaaagcgga acgctcgaat acaacctctt caaaaaagag gaaccggcgt
    31261 atcttagaaa ctataccggg gaaaaaaatc cgtttccaaa cggcgagggt gaatttattg
    31321 cagttacggc ccggtttttg gcaccggacc aatctacgat cacactcgac aacacttcgg
    31381 tttccgttct gaaagggttg tctacgattc aaaacgcggg ctctttcgtg atgaaaatcg
    31441 gagacgaaat tgtagcaaag gatctccttt ctgtggttat gcctcctatc ccttggctgg
    31501 ttcttcccta cgttaaggga aatccgaacg acgttgtatt tcctcctcct ggagtgattc
    31561 actttgagcc tcaatctggt tggatggaga ggtccaaaca aaagatgatt tcgttcaaaa
    31621 ctccgttgcc tgtgtctact caggaagggg tggacctcat catcaaaatc gacaaggata
    31681 cggcaattcc gcttccttcg caaatcgata actatctctt agaattccaa gtgccttcga
    31741 atatcctctt gaagagcgtt agtgtagaga gatagactcg aagaccaaaa aaccaatgaa
    31801 atcaaaaatc aggatcatta cgatcctgat tttaaaggaa taatataatg tttgatttag
    31861 tcgtatcggg agttacccaa aaacaaatcg aggcaagctc taacgtgttt accgacgcgt
    31921 ttacgatttc gaataccttt ggaagagacc tgaaagtcaa ggcgattcaa atcaaataca
    31981 aaaaagaact caaaaccgca caaataaaaa tttcacagaa cggtgattcg actccgttcg
    32041 tcaaagagac tcaactcgca cagttgggaa gttcgcatga cgcggaaatc agttttaaac
    32101 tacttccgtt ggatttgagg ttcacgcatc aatctaattt cagtatagag ctaaaacccg
    32161 ccggtgtcct gatcgacaag gatgacgttt cggtgtccct tttttgcgac tacgttagaa
    32221 ccgccgcgcc tcctaaaaaa taggagcagg tcatggacgt ttttgtttct aaaaaaatcg
    32281 tatattcagt caggaatatt ctaaaccctc cagattcttc ggttcttctc gaaaaaaatc
    32341 ttccgaaaag tgcgtatgaa attccaggag aacaatattt tacaattgga gctttcgagg
    32401 taagcgcgtt aagaaatcct gttatcacag gaatccttgc gactcttgca caaaattatt
    32461 ctaaggttcg tcgttcgtat cttccggcca ctactctcca ttttttttca gtatctgacc
    32521 ggagtcttta ttctgttctt tctaagttta ccgatcagga atttttaagt tctaatttca
    32581 agttggacga cagacccgtt ccgacgcttg caactctaaa ggacgaatcc ttttctttga
    32641 actacaacaa aaacgatgtc gctttaaaaa acgtcatttc ttatcaaacg tatggacctg
    32701 attatacctt tctttttgca ccccgtcaca acccggtccg gtccgttttc gacaatatta
    32761 caaaattttg gtctgtgtcc tttaccgatt acttagaatc aaaggttaag gtagagattc
    32821 cttctcaaac gaaatacatt ttaatctttc cggacgcctc cgcgccgact ccgatttcta
    32881 aaactcaaac gaaatcggac atttctcttc aaacactcgt aacgttgaat ataagtgagg
    32941 ggaactaatg gcctggtcgg aactagagcc aggccagtgg tcgagcgatt caggcttaat
    33001 tttagagaat cggcccggat tcggtcccta tttatataac gaggagcttg aggatgaaat
    33061 tccagattct ggaatgcctc ttgtagattt ttttaaaaat cctcttttat cagttgtaac
    33121 cgttgatcca gacacaggaa aacttccggt gtctcttatg ccttcgatta cgattacgga
    33181 tctttttatt gttaacaatc aagccgctat gctgtcttta agtgcacagc gcggggacat
    33241 tgcagttaga acggatattc ctggccctgg tatgtttata ctatcagggg atgaccctac
    33301 atttttgcct aactggatac ctctgaccac tcgattttca gattggtcta cgatccaaaa
    33361 taaaccagca acgttcccac ctgattcgca tgatcacgat tcaagatatt atactaaagc
    33421 tcaaactgat ttaagtttat cacaaaaacg gaatattgat ccaattccag cggctgaagt
    33481 tactgaggat gttaatcaca ggtttgtttc ggacgctgaa aaaaatcagt ggaataatcc
    33541 aaatcctcct aagtggcttg ctatccaaaa taaaccagca acgttcccac cggattccca
    33601 tgaccacgat tcccgttatt atactaagtc agaatcagat accgcattat cacaaaaacg
    33661 gaatatatct actccaattc cagcgactga agtcactgaa gatgcaagtc atagatttgt
    33721 aagtgacgcg gagaaggcgg cttggaatgg cggaggaggg ttttcaattc cgctcggtgg
    33781 aattttagag gactcgctcg atcagctacc gagttcaaat ttcaaagaaa cgaatgggca
    33841 agcgatttcc cgctctacgt tttcgacact ctggaatctg gttcgtagaa ccataacgag
    33901 catagcaccg gcaacggaca gaatcaatgt cgccgcccac ggcttgacgg aaggacaact
    33961 gataaagttt ggatttaccg gcgggggaat tacagcatta acaaactatt atgttcgtaa
    34021 cccaaccgca aatgattttc agatttcgac tagtacgacc ggcggggttg ttaatcttac
    34081 gtcttctcaa accggtgagt tggtcataaa cgttgaatat ggttttggaa acggatcgac
    34141 tacgttcaat gttccggatc gtcaagggat ctttccgcgt ggcgcgggcg ttcatggatc
    34201 aagagcgaaa acttccggcg gaaattacga cggtggacca gttgggtttg cgggccaaga
    34261 cagacaaatt ccgcaccggc atcaacagta tgccggcgat gtcgccgccg ggacttacgg
    34321 acggggtgga cgatacgcgg acagcggtgg ggcaagcgcg gccacaattc tgtatacagg
    34381 ttcccccgtt tcggacggaa ctggaaatcc aagaaatggt gacgaagtgg ctcctgcatg
    34441 gattgctgta agatataaag tgagagtatt ataatattat gaatttatca aaaaatttta
    34501 ctttgtctga attaactgtt acacaaaccg gcctcccaaa cgatccggac gaacgtcagg
    34561 tcgtaaacct aaaaagactc tgtgaaacaa ttctagagcc acttagggaa gcaataggca
    34621 aaccgatcgg gatcaattcc ggctttcggt cgcccgcggt aaatcggaag attaaaggtt
    34681 ccgtcacttc tcaacatatg gccggggaag ctgctgacct ttctattgcg gggatgagca
    34741 cgttagatgt tgttaagtta attgtaaaac taaaactacc gttccatcaa ctcataaacg
    34801 aagggacgac tacaggagta acgtgggttc acgtttccgt tgcgccgcaa gggattaagc
    34861 caaaaaaaga aatactaaat gcttacggag cttccggacg catgaaatac caaagggttt
    34921 caataggata agtttaaatg gaaaacgtat atttagaaat tataaagttc ttaaatgaag
    34981 gggcgctttt ccgggtcctc attgttctat tttcattttt ctcttttttg ctccttgcgg
    35041 gcgtaggttt cctttggttc aaaaatcctg aagttatcaa agaagcacta cacacgctga
    35101 cacttcgaaa acttccggaa aaggttatag aacaagaaca gaatattatc tcttcggttc
    35161 ctgatcttga cctgatccgg aatctttttt cgacttctat ggatatgaat ttttcggaaa
    35221 agggtgtaat actcaaattt cctccttaca tgagaacgag acccgaagat ggattaaagg
    35281 aacttttaga aaaaatcctt tcttcggttc gcggaatctc tacggaaaat cgatccatag
    35341 agttcgatct aacgaataca cttcttgtaa atccttattc cgcttcagtc atttttgaaa
    35401 ttattgagaa cgttcaagcg aataacgggg tttatcttgt tctttctttc aagggaaatc
    35461 atttaaaaag ttttgaaatc gacgttcgga aacttttgtc tcgatcagat tcgaaatcgg
    35521 cgaacgtaag gaaaagaaga tgaaacgtat actatcgatt attataatat tattgtctat
    35581 atcttgtgca tcttattccg aacgggtaga acagaataaa atggatttgt atcgtgtggg
    35641 aaagattgtg gaagattcta acctatccaa aaaagacaaa gattttgtta aacgaacact
    35701 aaacgaaaca aagaagcttt tggataaagg cgtttcggaa tccgcacttg ccgacaagtg
    35761 gcggaattat ctatttaaca agtggcttta tatttctctt tttgtgctgg gaattgttac
    35821 gttactcgtt tttaaggtta agtcaatttc gttgacttcg ttcattccaa gcttaaaaat
    35881 cggaggtgaa acaagtggct gattctcccg aagttcctaa aatttatctt tttcgtctac
    35941 aagactggag tcctgaaaag gaaaaacttc tatacgataa attaaaatcg gaaggtaaag
    36001 gtgtaattga tttttggaat cgttacgagg tcccaggaca tccagaaatt aaaaacttct
    36061 attttgttcc caatgaagaa ggacttgtaa acaaagtcaa attcgttggt cttacaaata
    36121 cttctttcat cttagatttc gtaggttcgt ttgaattgga ttcaattcct gaatctattt
    36181 tcgaaatccc cgaacaacac gttagcgttc ccgtttcgta tattatcctg ggggtcattt
    36241 tacttcttat tatttttatg ggagtcttga gataatggcg aaacgttact atttatacta
    36301 caagcaaatc gcaactggaa atttaacggt agggaaacct tctggttatt ccgacttcaa
    36361 gcacaaccca gacgcgaaaa gaatgtcttt tatcttgccg gaaaactctg gcaaggctca
    36421 agaaatgatc ggaaaatttg ttcaagattt tcaaagatta aatgcgaaaa aattttcaat
    36481 ttctaacact tcgattcaag attcatcgac tccaacccct tcgcctggtc ccgggccttc
    36541 ccctaagcct cctgtcggtg gaaccgatcc aaaaccgaac ccgactaaaa cggaaacgcc
    36601 tggaaaaacc gaaaaagaag aagataatac tatgttgctc ggtggtgcag ttgtgcttgt
    36661 tttgattggc gtaattgttt ggaagaattt acaaaagaag aaaaaaagaa gaaggtaaaa
    36721 ttttgtgcct gaatctccat tcgaatatga cgggaaatac aagccctctg gcgacgttag
    36781 gcatgttgtc gattggagtg gtttttctgg aacagtaaac attcccgatt ctctgaaaat
    36841 cttttacgga tttttagagg aaccagagaa gaggcgaatc tcttttatcg ttcaggcggg
    36901 aactgtatat cgtgaacagt ttacgtttaa aatatattcg aaagatccgc aaatatctga
    36961 gttcaataaa atattctcta aatcgaatat tcaaattcca aacttttcta aatcagttcg
    37021 aacttacgat tatgacacga aaggaacaaa tattccggga atccctgaaa gagttaagaa
    37081 agaggccgaa gattttttca aggatgcgaa aaacattata ctcgtcggcc tcggtgcttt
    37141 tataggctgg caaattgtta aagatgatat tcttggggga aaatagtggc cgttatttct
    37201 tctctcgaaa acattgacca gcgtcttgtt tctttctttc aagatctaaa gaggacgctt
    37261 ccgagcgttt atgttttcga gtcccgccga tcggttgcac gacaagcaaa actctacgcg
    37321 gcttgtaagg ccggaaccgg ttcttgtcca gcggccccgc ccggaagttc cgcgcatcaa
    37381 ttcgggcgcg cgttagatat aaacggattt agtgccgtaa gggatcggaa aacgattgaa
    37441 gccgttttaa atcggcatac agatattgag tggggcgtcg attggaaaca gtccgatccg
    37501 cctcattttc aaattcgaaa ttggcgtaaa ggactctcgt tccaggataa atttttttac
    37561 ggaggttact ggatatggat tgtaattgtg gttatcataa tactgtttct cagccgctga
    37621 acggtgaact cggggtctgg ccgttcgatt ggctggagaa aaaagcgact gagttctgta
    37681 tggaaaaggc ttatgagaaa ctcacgccgc tcgttgcttt tattgtcgcc ctatttcttt
    37741 tcgttcttct tagcggacga gtcaagtggg tttagggaaa attttgcttt tctgaaaatt
    37801 gaagaagatt agaataacgt tattatggaa aagactgtat atataaaagc aagtaaagct
    37861 ttaaaggatc ttgaacgtaa aaagaaagaa catcctgaat tatttcattc ttttagagct
    37921 actagaaaag gtttttatat tttttcagga actccgagag aatttgttga agaactaaaa
    37981 ttgagacgag gttattacca aaataatagt ttttcgattt cgaattttct taaagctttc
    38041 ttggagactt ttcaatgaaa gtccggacaa aacgttctct tccggagagg gaacaatctg
    38101 atttgccgaa aacccaacgg tgaagaaatt gtcgtgaaag aacttcctcc gagactttct
    38161 aacttcccaa ccgaatacga tctttcttaa acgctatatt ccagccttat cccacctcag
    38221 tgccgaattt cggacaatgg aaaccgaact tgagatttga tttaaaatga taaaattata
    38281 tctaaaccaa taaaaaagat ttgaccgaat ttaattaaat ttgataaagt cgatcatcct
    38341 ttgaacgagg gggtgataca tggaaatggc gaccgaaaaa acaagaagca tcgcgataaa
    38401 cgatgcaatg atagatcaat taataagtgc ttttgaagct tcgactggaa ttaagcctac
    38461 taatcgacat gctgttgaat tagctatgcg cgataaaatc gaacaacttg aaaagcaaaa
    38521 gcggtcgctg gttgcaaaaa accggtgagc atgaaaaact tcccgataat gtatattttt
    38581 gttccgtgca atgagactta atctgtctca tagttttacg ggacataaga tacattatcg
    38641 gaagttgatt gttgcattat ttaaaaaaaa tatacttgaa gcactaaatg tttactcaac
    38701 taaagaccta catgaaactg tttttaagaa tcatctatcg gtcttgttga actgcactac
    38761 aactctattt tctaagctta tttgggattg atagattcca gggctttatg atattcgtat
    38821 attctgttat tattaggtgt ttatacgaaa ttcgattatt tgcagttatg cgacatgcta
    38881 aaaattatag gggttaagtg atgccaatta caatacaaag tgtacatgat ttacgaaatt
    38941 atttcaaagg ggtagtaacg cgttctaagc accatgcccc taaagttgat caaattattt
    39001 actcattggt cggacatgtc attttaaaac cgggtttcac cacatttgct ttgtcacttc
    39061 ggttcgcggg acggcgctaa ggcgcctcga accttgtgcc aattcttccg cgcgtttaga
    39121 cgcgctccag aaccgcaaac gtcgaggaga ctctttcgtt atacgcaatc gcaaaagaaa
    39181 atattaaata aaagagactg taaaaaattt atgaaaagtt atgttttaag aatcaattcc
    39241 tctttaagtg aaacattgat ttctaataag aatgaaaatc gtatatcaat tggctggtgt
    39301 gacgcgaaag agttactcaa tgctgaactt aattggtatg gttttcgaga agtattacat
    39361 cgagtttatt atgcagaccg aaaaacttat cgtgccgcag gaaacgcagg agcaagtctt
    39421 tggaatttta ttcgaaacat gaaaaaagat gactatgttt tgattcctag cataattttg
    39481 atttttatat tgctaaaatt atttccgatg acctagacta tctagaagaa aaaatttctg
    39541 aagaaaccgc tttttcacga aaagctatct ggttaaataa tggacaacca atcaaaagaa
    39601 atcaagcacg gtcaaaaatc atatctagac taaaagtcta ccagacttgt gtagattgtt
    39661 ccgatttaaa taatgaaatt ttagaattat tagaagacat tgcatccaac cgtacttcaa
    39721 attttgaaga tgacttacgt aaagacgtaa ctaaaacaat tctgaatgct ctacatactg
    39781 gaaaaattga aaattttggc tttgaaaggc tattaaaaaa tctattcatt aaattaggat
    39841 cacgggaaac caaaatcgtt cccagatcca aagataaagg ctctgattta atagttgaat
    39901 tttacatttt tgatatagtt cctgttcaaa tatccgtaca agcaaagcat tggaacgaat
    39961 cgaatccagt taaaagagag gaaattgagc aattaaaaac aggaatcgaa agcgatggga
    40021 ctaattatgg cttatttatt actagtggaa tttacacgca agaagcaatg gattatgtag
    40081 aacaactata cactgaagga attatcatac atttgattga tgggcttcag ctatctagtt
    40141 tattattcaa agaatctgtt ttcgatctta cataagcttt gcgacagcgt ataacttcgt
    40201 ctcctcgctg cgttcgagat ttgctccgca aactctcact ccaggctaaa gccacacttg
    40261 ctttgtcact tggttcgcgg gacggcgcta aggcgcctcg aaccttgtgc caattcttcc
    40321 gcgcgtttag acgcgctcca gaaccgcaag cgtcgaggag actctttcgt taggcgacag
    40381 tttttaaata tttttttgca atgaagattt ttgagctcaa ttccaatctt tagtttcttt
    40441 tcagttgaca aatttatacg taattacata gtaattacaa tgaaggcttc agtcgtaaaa
    40501 ataggcaatt ccaaaggtat tcgaattccc aaggcagtct tagaagaatg tcatattgaa
    40561 gaagaagtag atttactaat cgataataac aaattaatta ttgtacctct aaaatcgaaa
    40621 ccaagagaag ggtgggaaaa acaatttaaa acaatgtcat ctaataaaga tgataaatta
    40681 tttattcctg attcaataga tttattagac aaggattggg aatggtgatt tctcaatacg
    40741 aagtatatct aataaattta gatccaacgg ttggacatga gataaaaaaa tcaagacctt
    40801 gtgcaataat ctcacccaat gaaatgaata aaacgattgg aacaattatt attgcaccaa
    40861 tgactacaaa atctcgatca tatccgacaa gagttgaatt aacctttcaa ggaaagaagg
    40921 gttggattgt gttagatcag attcgagctg tcgataaaac acgtctggta aagaagttag
    40981 gaaaaataga tcccaaaaca gttaataaaa tgaaactggt aataaaggaa atgttggttg
    41041 attaagaatt gattgatttt ctaaaaaccg tcgcctcact ccggctccgc acatttgctt
    41101 tgtcactcgg ttcgcgggac ggcgtatcgt atgctaccaa tatagttgta gattaattca
    41161 tcattatatg gaaaaatatt cagatcggct aatggatttt gcagatgctt ctttggtaag
    41221 tctttctgaa atttatgaaa taaaagatat tttaacttta gatagtgatt tcctttttta
    41281 caaaacaaaa aaaggcaaag ctttaaacat tcttaattcc gagatgataa aatattaaat
    41341 cagagcacgc ataacgccgt tggacgacag ttttaagtat cttttttttg gcattggatc
    41401 atcacaatga taaatttaaa ttcattttga aaataaactc gcccatactt ctaaaactaa
    41461 aaaaacgata tgaaatgtga ctcccatact tctagtagct tcgccgtttg gaagtgtagc
    41521 aaaaaaattc caatgaaata tatatactac caagataaat aaatgaaaca aggctccaat
    41581 tcgattccat ttctttttat ttccttcttg ataagatccc atccataaga caataccagt
    41641 taatcctgct aaaagataag cctgaatcag gccaacgtga cctaaattat gattatttaa
    41701 aaaactataa ggccctattc cgaataggcc caaggtagag ataatgctca tcgcaaatcc
    41761 cattgcaatc aataacgttc catgagttct taaaatcata atacgagtcg tttccacagt
    41821 tgagtcctct ttaatttaaa aaaatataat gacattttat gtcagttcag tgaaaaaatc
    41881 aacgattatc aaaaaaatac ttttgtgaaa tttcaaaaaa gatctcaaaa acatataaga
    41941 atgtaagtgg cgctgaataa aaaatgctaa gtccctttga ttcaaatccc atcaaagaat
    42001 caacaaaaaa tagactttat aaataatcat atttttatat ttaaaaaatt tataaaatta
    42061 aatattattt attaataatt catataaaaa atttctatag attaatactt ctgataaagt
    42121 tgaatcagac attattacgt gttgttataa acttaatttt tttattagga aaaatttttt
    42181 atattcaatt gaagtgaaaa tttatctgtt ataaagcacg acagatcttt taattttatt
    42241 tatacacata ataaaaacag aataaatttt gagacaaatc catgttcaga agtggaattt
    42301 taaatattcg attatagaag tttatataaa atattttact ggaaaatttg gaaagtgaat
    42361 cttcgtaaag atcaaagaat ttcgacttcg agacattttc atcaaaagat taatgagtct
    42421 tttttccaga aagtcggatg aactgagaaa tatagtcgca actcttcgca ctgctaagat
    42481 catattcatc attaaaattg tacttccaga tgacaaaacg agtagaatga acgatcccgg
    42541 cgtagacgct tagcatacgc ggatctcaaa attcttaacg atttaaaata ttattcggaa
    42601 aaaaatagaa cgtctttacg aagcgaccta ttataaaaag aaatctcctt ccacaattac
    42661 cagagaatta aacaacacac caatgggacg gattgtaaat atagccgtta tgttcgaaga
    42721 gtatacggat gatgaataat aatccgaaca agtttcaaga agaatttcgt acccaagcaa
    42781 tagaggactt acgagagcac tttaaaaacg cctgatagac aaacttcatt gtcaaattct
    42841 ttgggacaaa aaaacctttc tcaaagggcc acggatcgta tgggaattca aactagcatc
    42901 aatccaaata gtctttgggg aagaatggtt tccaaatttt tgatcgattt tttacttaga
    42961 gtacatctaa gaaaatgcga gtttgaaata atccgcaaat tgattacttc tggaaaatta
    43021 accagcgagg aaaatctccg cctaatccga gatagtttat tgaaaatggg aaaaaacgtc
    43081 aatgtggata aggttcttgc ttcttatctg gatgaaatga ccgagctgag aaaacttacc
    43141 caaagaaaac taaaattaat tgccaaacct aaaacacttt aattttttct taagagacca
    43201 tcccaaaatt cactccttta aaaatttgat tcttttaccc atccttataa aattgaatac
    43261 tgtaattttt ttataaaaca ctatttaacc tagtgacgaa ttattggaca catttttacg
    43321 cagcatttac ttcaaattgc acaggactca caaagtctaa tgacgaatga gatctgtgtc
    43381 tattataata aacctctata tgatcaaaaa gtaattcttc ggcttcttga attttataaa
    43441 agtaattata ttccatttct cttttcagag aaccaaagaa ggactcagcg actgcgttgt
    43501 cccaacaatt tccctttcta ctattactcc ttctgagttt attatttaac agataccttc
    43561 gagtttcgta cgaacaataa ttggatcctc gatccgaatg aaaaactaaa cccttaggag
    43621 gatttctaca ttcgattgct ttggaaagag cggtgcacac taacttagaa tcattagaat
    43681 ttgaaatcga ccaacctact acttttcgag aataaagatc cagtattaca caaagataaa
    43741 tccacccgaa agaggatctt aaaaaagtaa tatctgaaac ccagatccga ttcttctgaa
    43801 tcggtttgaa attccgttga actaagtccg gagcaacccg attcccatga ttagaatctg
    43861 ttgtggcaat ccgaaaacgt ttctcctgtt ttccttgaat ttcacaaagt ttcatcactt
    43921 ttcgaaccgt tcttgctccg taaattgaat acactttctt cacttcccga agcaaccgaa
    43981 ctaagccgta attcttacga cttgttagcc acgtttcccg aatgaactcg acaagttcgg
    44041 gattatattt ttctaattcg tttttactcc gttttagaaa ttgatagaat cctgaacgag
    44101 acactcctaa aacgttagcc atgctttgaa tcgaatactc aaatcgatga gtttccatga
    44161 acatcaatcg ggattttgtt cgcgggaaag catggctgca aactttttta ggatagtaac
    44221 ttcctctttc agtttcagat tttccttccg aagctttttc agttcttcac tttcttttaa
    44281 ctgtttatcc gtaagtggaa gctgatcttc tgattttttc aagtattctc ccctccattg
    44341 tcgtaacaca aaatagctga ttccaagtga ccctgctact tcttttatcg taaacgaacc
    44401 cgaaagtgtt cgcttgactg cttgttcttt aaactccgga gagtattttc ctttcttatt
    44461 catattcacc tttacctcat tcgctgagta aaaggtgtcc gtttttacgt aactaggtta
    44521 atttgaactt gaaatattgg cattttatta tataattcta agtaaaaaca gattttttca
    44581 gaatcatggt tccttacact gaattcacgt ttaattaatt tgtacttaat tttctagttt
    44641 ttaaaagcag tgatttcagt cagaaatttg attttattca gaactttata tacaagtgct
    44701 cagaatttgt acttttagtt tataaaaata taaaagagat taagccaaat ttaaaatagt
    44761 ctccgtataa atgatgtctt ctgctggttc catcaaataa taaccttgtg aataatctat
    44821 actcaaagat tttaccgctt ctaattcttc ttcattagat acaaattcag ccactacttt
    44881 ggctccgatt gtatgcgcca tttcggtgat cgctgcagct aatctgtatg aagtttgatt
    44941 ttcatgaatt ccttgtataa atttaccgtc tatttttata aagtccggtt gaatttctat
    45001 taatctttca aagttagaac gttctacccc aaagtcgtcg atagcgattt tacaacctat
    45061 ttctttcaac tcttgtagag aacgagtaga gttagaagaa ccgttccaat ggtcgttttc
    45121 caaaatttca aagataacac gatccggaga aattctatag tgtaataatc gattcattat
    45181 ccaaagagga aaactttttt tatctaaatc ggattcagaa atattaatag aaaaagaata
    45241 ttctggatgt tttgagaaat acttaaaagt tttctctacc atcaaaggag taagcaatcg
    45301 aataattccg gtagattttg cgattggaat gaacattgcc ggattgtaaa tttgatctcc
    45361 ttccataatt ctcgctaaac attcgtactt tgtaattcga ttgagcttat tatcataaat
    45421 tccttgaaaa taaggaatga tacttccagc attaagagcc gagttgaatt ttttacccaa
    45481 ctttagattt gcataaattc gatcgacttt gtttgtagtt tccgaatatg gtatatattc
    45541 tacagaagaa ttattactcg cagtcatcat tgcaagtctt gctttatcat atacatctga
    45601 ctgatcagaa gaaactccaa tagaaatctt aacttgaaaa gaaattccat ctacttcgat
    45661 acattccgat cttaaaaaga ttcgaacggc actgagtaaa gaatagaatc ggtcctcttc
    45721 aatttttgta agaaccgcaa tcatattatc gtaaatatga aagatttctc cattataacc
    45781 acctataaaa caatcaagta cggataagaa ttcgaataac atcttacgat atgtttcaat
    45841 tccaaaattt tccgcaatgg aaccgaatga ctcaatacga atgagtgcaa gaatggaatt
    45901 ttcgttttca attaatcttc gatcaattct tcgttttaag ttttcaaagt ttggaaataa
    45961 ggtttctcgg ttgaataaat acgtttcttc taatttagaa ctgagttccg caacttttcg
    46021 attttgaaag taagccttta ccgcttcgga aatggtaaga atcaagtctt cagaatccca
    46081 aggtttagta aggtatcgat aaagatttgc tttgttaaga gcatttccga gactttttgc
    46141 cgatgcataa ccagtgagca tcactttata gatctgagga tattcctgat gaatttgaat
    46201 cagtaattcg tccccacttt ttcctcgcaa tacttgatca caaatcacga gaggaacgtc
    46261 tatctgttct gacttacatc ttgccagaat ttccatcgca gaatcagcat cctccgccat
    46321 ttctatgtcg aaacgattgc cgaaactgag ttgaatcgca tacttgatgc ttccgagtat
    46381 gataacttca tcatctacga tcaatatgac cggtttgatg ttcaaacttg tattttgaac
    46441 gaattcactg tttcccataa tggttcatct ttattttaaa tttcatctca ttcactttag
    46501 agagtgtccc aaaaacctaa ttgtaattag aaagatcaaa ctgggtaatt caacgcctcg
    46561 cttatattag cgttcgaagg gttgctccag cttttgggac aggttcttat atcttttttg
    46621 aaagaaataa acctaacatt tggagtaaat tcaaaaaatt ctagtaaggg tcacttattt
    46681 ttaaaacgaa aaaatattac atctaaaaaa tttagaacag attttataga aaatcttact
    46741 tacaatcgtt ttatacgctg caaaatttgt ctcaaaaaaa acgacagaag atataagtat
    46801 atagattcaa ccgatttttc taaatacctt ggaaaaagaa tcagacttaa accaaagata
    46861 tattcattaa atagaatata cttaatcaat tctggataaa aatatgaacc atcaacttac
    46921 attcaaagac gataaatcag acaaattctg gaacatagaa gtttccggaa attcttttac
    46981 ggttacttac ggtaaaaccg gcacttcggg gacttcccaa accaaaactt ttgaaaccga
    47041 agaaacttgt atcaaagaag ctcaaaaagc tactttcgga aaaattaaaa aaaggttata
    47101 tagaaggaaa catacaaact tcttcccaaa aagaaaaaac ttccgtacaa acacctaatg
    47161 atttccataa agaatgggaa aaaattgtaa actcaaaaga tctacagaac gatttaacaa
    47221 aacacttttc ttatctggca gattcttccg gatttgaacc ggtcatacgt aaaatttttg
    47281 aacatacaaa tgtagtaaaa ataaacggaa atactttgat cgtagaattt aaaaacggaa
    47341 acactcttac agcagaatct cctggtaacc caagctccta taaaaaattt ccaaagtctt
    47401 ttttaaagct aattgaaaaa cacagtactc taaaaacaaa tcgattagaa ttaggaaaat
    47461 gttatttcga ttttgatatt ttcgacgaag gagatcgagt gtatgagatc ttcgatggca
    47521 aagaaagtaa cgtgctctgc cctctcaagt ttatggacaa ttccgattgg atttatcacc
    47581 caactgaaaa aaataaagaa ggggaacccg ccatttttcc gattattcat gaattagaag
    47641 atgaaatcaa tccagtatat tataatatag gctcactctt tctaaaacaa ctttgtgacg
    47701 aatttgaaat aaagattgaa attccagttg acgaacgccc tgtagaccct tctgcggatt
    47761 taaaaacaaa ctggtggagt aatcttagcg atgcttggaa acaagctttt cggaatcaat
    47821 ttaaagataa aaacaaggaa cctacattcg aaacgatatt aactttagaa agattaaact
    47881 taaacgattc tacaatttca gatctaaaac ctttagaagc acttctggct gaaaaaaaat
    47941 tcaaactaga aatcatccgt ttagccaaca ctttcgtttc tgatattaca gctttagcta
    48001 tggctaaaaa aaagctattt agcgtggata tttctggaac cccggtgaaa gacgtttctg
    48061 cgctaaaaga aattaacttc ttaatcgcaa acagatgtac cgagctagat ttctccaccg
    48121 tagccaaatt gaaaaagctg cgtcaacttt ctctacaaga cacaaaattg aatgacctcg
    48181 agtttctaca cgattttaca gaattagaac aactgaatat caatggcact ccacttaccg
    48241 acgaacagat cttaaaattt cagatacgtt ttcagaaaga tcgattggaa aagaacaaaa
    48301 cggtttctta tggacgtgat ccgttaaagt tggatattca tccagaaatt aaagatccat
    48361 tgttacgagc acttgcggac aatagagact ataaaccaga acttgctttg gaaaccggag
    48421 aaaaacttct agcacaaaga gcagaaagaa aagatataaa gcagattctc aaggatctga
    48481 tttctatctg cgaccaacaa tgggaaaaat atatgcatat aaaaactcca gaaggtaaga
    48541 aaaaatacga gttctttaac caaaaagaaa aacgattcca atatatactt gatacgggcg
    48601 attttagcat tcctgtttcc atcacgagtc tctccgatcc aatttcagaa atcatcactt
    48661 tgattccatt gatttatgaa aacaaaaaga aatacaaagc cttctccact atcgagaata
    48721 actcatttta ccacgttaac gccattttag atatcatctc taaaaccaaa tactacgatg
    48781 taactcttgc ccaaatcgaa gaggctgtga aaaaatcgga ctacgtggaa tatgagatta
    48841 acgaagacgg agatatgtat atcaaagtaa aaaaataaag acaattcaaa acacaaagtt
    48901 aaaatttgta ttaaaagaaa accgctgatt tatttaaagt aagttcggtg taaggtgaaa
    48961 aaagagaaag atcttgtact caaagcacca aatcacgtat tgaaccaaac tttcaactta
    49021 gacaaaatgg cgccccttct gggcttgaaa aacgtgggtt agatgcaagc atttaccaca
    49081 aaataaaaaa accaacagaa ggaactaaag tgaaaagaaa gatatgtagg aatggatgga
    49141 ggccggtaag gttttcttta tcagaaaaac atactttttg caagtaaaaa gactcattct
    49201 tgttggaaca cttgaaaaat gcgccttttt gagccttctg attctaaaat cctattcaac
    49261 ttgtggagtt ggttatgata ggaaagcgtt gtagatcaaa tctgaaattc atcaaatttg
    49321 cttcaacact gagtcaacaa gtattcctcc tttatcgcac atcttctctg acgagttcat
    49381 attggatgaa ttttcacttc tctttaaaac tactttaagc tgccagattt aacatactag
    49441 gcatagaagt ttttttaatt gggccgttaa cctattaagc agttaagttg tattttcctt
    49501 ttttccaaaa aacccttctt tgaatttaag atctaaagac aatttccaac ttttaacttc
    49561 tttaggctaa attcacgtta acttataaac aatagcaaga tcagaaggta gttacacaac
    49621 gggcatacag attaccagac ttatctgatg tagcaactat accatttcca aaagcgacag
    49681 ctatagctaa acttttattg ctatcatatg tagtagaggt ccaatatcct gaaggattgg
    49741 gtgtgtttgg aaaaaaaata gtatcgattg tgggcaaaat cggattaggg tcactataat
    49801 ctatgatact taaaagttcg tttatattcg gtaacctcca aacccttcct ggcactaaaa
    49861 ctttaccatt gcagttacca cgcgcctgat tccaatctaa gctccctata cctccaaaca
    49921 tacatcctac tcctccttgt ccttctgaac attgagccca aagaagtcca gtatttaggt
    49981 ctcgaattgt cccatctcct tgatctacaa aagaagttgc aggcatcgcg tttccggaaa
    50041 cacaacgcaa ataaatagag gttgcttgtg ctgtgctaag aatccttacg tccataggtg
    50101 gtgcaactga aaagtctatc gcccaattgt tgcctgctgc cctagcatct attgtgctag
    50161 tcatataagg ccttccggta aatgtcctag aaggaaaaaa agcattctca atatgaggat
    50221 tatttgtgta gtgaacgata gatgctagtt ctcttactgt agggattctc caattggttc
    50281 tgccagcata tccttctcca ctgttgagag tattcaactc ggtacaactt ccagaaagtc
    50341 ctgcattcgc atttgcccag ttaattggag ccgcaacact accagaacag tctgaaccag
    50401 tctggccttg tgcacaagcc ttccaagtaa gtccatgcag aggatcgaat atagtataat
    50461 cggaagtaaa tttacagtgt tgggtcggtc ctacaaaact gcgagcattt ggaacattat
    50521 taaaatctcc atcagcgcct ggcagccaca gtgcacaagt ttgaacggtt ccagctccat
    50581 tccaacaaag agtttggcca gtatcaaaga ttgcccctgg attaaaagga ccagcaggag
    50641 cagggcattg ggagttattg ttattagagt tatttccctg attttcagta gaatttacat
    50701 tttgcaaata ctgtaatata aaatagggcg gatcaagaac ggcgggggac tttatacaaa
    50761 aactgaaaaa aagtagggct ataaaaataa aatacttata cataactttg tttaattgcc
    50821 tatttgttaa aactgaaggg atttgaaaaa aagattcact ttatagtatg atctattttt
    50881 tattcagagc agattcatag aatgagtatt tttatgatac aaaatttaaa attttcagat
    50941 tatattttga acttatgcta ttttgatttt gtagtaagta gatttttgaa gctaaaccta
    51001 agttttttca cactaaataa atttttagga acagactttt gaattagtat tcaataaaaa
    51061 ctactgcaga cggatatatt ggacttcccc cgaaaaaacg aacatggcta tcatacggaa
    51121 gtttcaaaaa aatcaaatga tcgatatttg agccaggtta ttggtctaac ggatagcttt
    51181 tgggattatt ggacataaaa tccaatttca aagttttcca tttccctttc cctttcaatc
    51241 gatattccgt ttccgaaagt taaagaaact aatttcgaaa tggaatttac tcaacttcga
    51301 tccctatagc accgagattc gaaacaaagc aaaaagacga tgttagctga agtgtgatgt
    51361 cttaagatca gtaatttctt tttctaaagc tctctgaact aattgattca aagagatccc
    51421 ttctctcaaa gattttctat aaacacgtct atgaagttct gttggtatac gaacattaaa
    51481 tgaaccttta aaggatttct ctggactttt tttagctttt ttacataaaa ctaaataatc
    51541 attcactgat tcttgaaatg ccttcttcaa ttctttaacc gattcacctt caaaggaaac
    51601 taaatcttca attccttcta tttttccaaa aaatacttca tcatccgcat taaaatgaac
    51661 agagcctaaa aagcctttat actcgataat atccttcatt ttatataacc ctccgatttt
    51721 aattcgtcta aaatttgatt tatctgatac gacttcaaaa tatttttagg atggggtttg
    51781 tgaagtctca tgatatgttt agtttctgaa tgaatccaag caactcttga gcctgaagac
    51841 ttgccagaat tattttcatt atatccaaag gctgagagta actttcttag ttcatcgtaa
    51901 gaaaaatctc ttggtctact tttaaatctt tctactaact tttcaacctt tgacacgatt
    51961 ctattttatc ataagtcctc agaattgcaa ctaatattta gttacatttc aattttgaaa
    52021 gcaaaatttt ctgttatgat tatcaatatt aagatattat aaagaagtag tttaaaaagt
    52081 caaaactact actttttggc cgaatttaag gggtcaagtt tgacctgaaa cttcctaaat
    52141 atcaaaaaca tcgagacagg tataaagggt taaaaaagac ggagaaattt attcaagaca
    52201 atcaatagag gaaatcgtaa acaatctcta ccctattttg gaaattaatt caaagatagt
    52261 acattattgt gccgaaatct gtagataaaa agacttccgt tttctctttc cttgaacttt
    52321 aaagtatttc gagacctata aatcattata gctaaagaac aaagttactt tctataccct
    52381 tgaaaacgaa tgccctactc catttaaaaa caatcccaag tttgttaggt tgaggaaaag
    52441 tgagggaaga atacaagatt ctaaatccag ctaaaaagta tgattcacta taataaagtt
    52501 catatctttg caagaaattt ataggatatt caaacgtttt tacccttgtg aataaaaaac
    52561 ctaaatgcag aagtatttta tatatcttta atattctatt ttacaattcg tgaattgggt
    52621 cacaagatta cgacaacgac ctttgtattc aatactgagt gaggaatgtc cgatcttgtt
    52681 tttaacttta caggttatag catcccgtgg tcttttagat cctttttact caaaccagtg
    52741 atttctaaga tcatatccac atccatacct ttctgaagca tcttacgagc ggattttaac
    52801 ttttctttct ctgcaccctt ttcaatccct tgtagttcac ccgcttcaaa acgagcagcc
    52861 aagtcatacg catagtcgcg gtctaatttt aactttgttt ctaactcatt gcgtttctga
    52921 ggatcatttg aatactgttc taaaattgta aatgccttac ttaaatctgg agttttatct
    52981 actaaaattc tcatttcttc ttcctccaac tcagacgtat gttttaacac atacaaccag
    53041 atttctaaat tattccttaa ttcccttacg tctcttttga caaacttgca caactctaaa
    53101 aaatgaattt ctacgtcgtc tgttaaaatg atgtcaggat tagactcttc tctaaattta
    53161 aacttactat gaaaattctc cgaaggaatt aaatcaaagt caactatatt tatctgatac
    53221 actggcttca aatcggaata catagaacct cggttcaact gatcccgaat tagtcctgaa
    53281 agataataca aacttctctt cacgaaagag ctctgatgag ctacttgaat ttctacatga
    53341 aatatttttc catcctcatc ttgagcacgt atatctaaat atgaacgttt gtcattcgga
    53401 gacgatccta caagctccgg attgagtatt ttaatgtttc gaatcgtatg ttccccatcc
    53461 gtaaataaca cactgtttaa tattgaaatc agtagatccg gttctttgac gaacaggatc
    53521 ttaaacatca aatcattggt taaaggaaaa aagtttttag acatcggttt ggttcttttc
    53581 ttttactctc aactggaaag atattttgag gaaactactt tttgcaattc ggtcttttat
    53641 cttctccctt acaaatttat ctttgtaagg tttctgtttt tttagctttg ttttaaatct
    53701 tagaagagaa aggaatctct ttttttaaaa ctataaacat atacaaccaa atctatggtt
    53761 cttaatcatc ccttgaagat agtaagtctt aagcaattaa atacagtttt tactcccgaa
    53821 tttttccctc cattttcctc caatttcctc tctcacaatt ttgcctactc ttcaagctat
    53881 taagactaca acaaaacaaa ctactatctt ttgatttaaa gagttttggt ttttatgaaa
    53941 caaggacttt tatttaggtg aatgttccta aaggaaacaa ttcggttttg actgtctttt
    54001 tatcatggaa attatttatt tcattttaac atgcctaccc tatctgaatt cctattgact
    54061 aaaacagttt agataatcgt gttactttga gttttcatcg ataagatttt tatacaaact
    54121 ggttccttta cctactcttg aaagaacatc gaaaatattt caacttagct tctaactctt
    54181 tgtgtttctg ggaatcattt gaatattgtt ttaagattat aaatgtttta cttaaatcta
    54241 aaatttgatc ccagagattc cactttctct tttcaaaatc caaaacaaag aaaattcact
    54301 tccaaacctc aaattttcag gattttaggg ggtcgaaatt tgacctgaaa tttccttaaa
    54361 tcgaatttct ttaaaaaatg gattcaaagc tatagaaaga acatgctact ttttgaatat
    54421 tcttagaaat tacctacttt cttaaaaaat atcacttttt tcaaattgtc ctgttttggc
    54481 tcgttttttc ctggatagag attcttaaga aaagtcagat tttactgtct tcctacaaca
    54541 aacctattcc tttgataaaa gggcctgttt ttttgatatg aatcgaataa acatcttact
    54601 gactaagatt tttattttgc caaagggtca tagaagtgag agaatttctg tggagactca
    54661 ttctaagttt ttatactaaa gtaaattgat tctgttcaaa taaaaaaact tgaatcaaaa
    54721 cctgatcatt cactaaaaac ggagggattt taaaactatt gaacagctcg taatcgtttc
    54781 aatgggactt cgtatttaga acgttcttta gtttattaga agggtcttag tattatcgtt
    54841 atgagttgtt tgattttgga actttaaata aaaaatactg actttttata aacctacttc
    54901 cctactacga ttcaataaag tttgtatctt ttttgtttcc taaagaatat acagttctaa
    54961 gattttttaa gtcctagtct cgaatctatt tgaactccat tttatactta cgtccttttg
    55021 gaagtttgac taccctactc taaaaacttc gtacggatct ttctttgtaa ttttaattct
    55081 atcctctttc acttggcatt tgtttgagtt ctttcaaata actttggaat tgtttctgga
    55141 ctttctaatt gattgtacta aggccaatcg atactttcca ttctaaccag tgaacttttt
    55201 tccattctcc taaaacaatt ctgttttgat attcaagacg aaaaaatcct gataacataa
    55261 ataccttccc gagaaaagaa actcagatga acaaaaatga aatatcggaa aataagagaa
    55321 gtttatcctg atcttgtaat cttgattttg atgaaacagg ggttttgcat gtgaaaaacc
    55381 ctgtaaaacc ccacttccga gttttttaaa aaagtaaaat atcggaaaca atataaggcc
    55441 aaaaaaccga ctctctcttt tctactcatt acaaaaagaa ttcaaaacga aaaactccat
    55501 aaagatccaa atcatttttg aaccgatata tttcgtctcc aaaaaatctg gtttaaagat
    55561 agtacattat tgtgccgaaa ttcgtagatt gaagtagtca cataaaagtg gacagccatt
    55621 taagcaatat ttgtctcaaa ttcttcaggg ctcatataac ctaatgtaga atgaaacctg
    55681 aatctattat aatacacttc gataaaatca aatagaagat gctccgcttc ttcaatgtta
    55741 tagaatgtat tgtattcgat ttctcttttt agagaactaa agaaagactc tgccactgca
    55801 ttgtcccaac aatttccttt tctgctgttg cttcgtctga taccgttggc aattagtagt
    55861 ctacgtgttt ctttagaaca gaaattagaa ccccgatccg aatgaaagat caatcctttc
    55921 cgagggtttc ttgacaacac tgcttttaat accgtatcac ataccaactg agaatcatta
    55981 cgatcggaaa gcgaccaacc cactgtcttg cgtgaataca gatccaaaat cacacaaaga
    56041 taactccaac caaacgaagt ccgaatgaat gtaacatcag acacccaaat tcggttctgc
    56101 tcgttcggat gaaatttcct ttgaactaaa tcaggagcaa ttctaccccc gtgttttgaa
    56161 ttcgttgtca aaggtctaaa ctgcttcctc tgtttcccgc taattttaca gtgtttcatc
    56221 gcttttcgaa ctttcctcgc tccataggga agattcgact ttttcacttc ctgaaagaga
    56281 cgtttaaaac cgtaattctt acgactctta agccacttct cttggagaaa gttcgtaagg
    56341 tcaggagcaa ctgaccgatc tttatgacgg tttagatatt tataatatcc tgatcgagat
    56401 actcctaaaa ctcttgccat gctccctata ctatgctcta agcaattcga tttcatgaac
    56461 ttcaatcggg attctgttcg cgggaaagca tggccgcaaa cttttttaag atcgcgtttt
    56521 catcctttaa tctcacattc tctttacgaa gtcttttcaa ttcttcgctt tcctttagct
    56581 gtttatccgg aagtggttgc tctgtttcct tctttttcaa atgctcggcc ttccattgtc
    56641 tcaatacaaa gtagctaact cctaaggact ctgctacttc ttttattgta aacgatccgt
    56701 ttaacgtccg gtttactgct tgttcccgaa actccggcga atattttctt cttcctttca
    56761 ttctcaactt ttacctctat tcttggaaaa aaaggtgtct acttttatgt tactaggtca
    56821 gatataaaag acttttgttt tctacttaaa gtttcaaaac gtttctagat ctcgaattcc
    56881 aaataatcac atctaaggaa agaagttctt tctacattct tgaaaacgaa tgccctactt
    56941 tatttaaaaa caatcctaag tttgttgtga ggaaattcga ggaaaagtga gggaaagtga
    57001 gggaagaata cgggattcta aatccagcta aaacttgtga tttggcataa taaagttcgc
    57061 aagaatctga gaaacggact tcgtattcaa tactgagtga atgtccgatc tgttcttaac
    57121 tttacaggtt atatgactcc atggtctttt aactcttgtt ctgtaaatcc ggtaaccttt
    57181 aatacaaatt ctaaactggc accatttaat aacatatttt tggcatcttc gattttacct
    57241 tcaactttac cttcttttct taatttctca gctgttgtca taatcaaatc ctcgtattcc
    57301 ctattatacc ttgaatgact gagtaaactt gtaatttcag tcggtttaaa ttctcgtaag
    57361 ttgtatatat acaaaaacag tttttggaaa atttcaaccc ttttcgattc gttttttaga
    57421 cctgttaaga gttcaaatac ttctcctaaa taacctaaaa atgaactatc cccttcccat
    57481 attttttgaa ccactcctaa aatcactctt agggtgatac tttccaatcg atttagatcc
    57541 actttagaca gatcaaataa ttctaattca aaatctggaa tgtatttttt aaatacttcc
    57601 tcttcgtttt tagagagtat aaacctatct tgaaaactat ttcctaaagt ccaagtcctt
    57661 tcaccgtgat agaacacaaa cggaatcacc actgaatatc ttttatccgt cctatattga
    57721 gacttgtaaa ttgcggatat atatcctaat agttggctaa agactgcttc atccaaataa
    57781 cttttatgtt caaatagaag atagatgttt gcttttttcc cggatttcag tggaatctga
    57841 aagagtagat cggtttgttc ttcttttaag ttttctgaaa taaaactaga ttgagtaagt
    57901 tctaatccgt ttagatccaa aagttcgatt actttttcgg gtaaactatt tttaaaaaag
    57961 gaaatcgcat cttctttgtc ctgtaaggtt tcccggatta aacggtcgtg tgggtttgtc
    58021 atatcagaca tggtatttta aataatggag attacttcta tttgtaaaga ttcattttcc
    58081 tttttatgaa ttagttcttt gattcaatcc aaggcgaccg cttttttttt acatcctctt
    58141 taactgtgct aaataccttg aaaacaaata ccctactact ttatttaaaa acaatcctaa
    58201 gtttgttaga tgaggaaatt cgaggaaaag tgagggaaaa atacgagatt ctacatccaa
    58261 ctaaaacttg tgatttggcg taataaaagt tcagacgaat ccggtaacgg cctgaaaaag
    58321 tagggcagag aagatactcc gaacttagat gaaattctta aatacccgat atactgggta
    58381 tgattaatcc agataagata aatttatttt cctttttttc ttaaattcaa ttttcaactg
    58441 tcacagttgc ttttttaaag catctaaaat attaccagaa aatctaacga gtgtcaaatt
    58501 taataccatt ctcattttca aacgtaaaat agatttgatc acctaattga gtttgaggag
    58561 aaattttaca acgttagact tttggaattg ataatcttat tttggagtta agaataaaat
    58621 gattaaaaat aaaaatgatg aagtatcaac ggaatggatt atagaatggg caccttttac
    58681 tctgttagac gataaaaacg aaagtttact tttaaaaact tccgaagatt tacaaaagaa
    58741 ttttttatcg aaacaagaag gatttataaa acgtgaatta ttaaaaagtt ctaataaccg
    58801 atgggtagat ttagtttatt ggaaaaataa ggaaacagcg gaaaaggcta tgaaaaatgc
    58861 ggcttcaagt tccatttgtt ctcagtattt tagtttgatg gtagaagctg atcataataa
    58921 tccaagtgaa ggtgtttcca tttttgctat tgcagaaatc tatcattaga aatttatttt
    58981 aagattttaa atgattacac ttttacggca ataaatttat agaaacgatc caaaactcgg
    59041 aaacaaattg aaagcataga actacattta cttttcgtta ggacgtttgt gattagttct
    59101 atctgagttc gtttatggat tttcgagatt ttggacagtt tttaaattcg aacaataaaa
    59161 ttcactactc attcaaaagg aatcattact gattcttaca taataatttt gaaacgaatc
    59221 cttattttag agatataatt ctaaatattc attctgagta gtaaacatgt tgtaatggaa
    59281 aaaaatatga acaatccttt tatagaaaaa ccatcccctc ttgaagaaga ttccatgata
    59341 aaacttgcac aaaaaggaga tcaaaaagca atcgaagaaa ttatcaaaaa acatcagcct
    59401 tggatttata atattgtaat acgtatggtt tatgatcctg aagaagcttt agatattaca
    59461 caagaaattc tcataaaagt cattcaaaag ttatctactt ttaaaggtaa aagtaaactt
    59521 agtacttgga tttataggat tgcagttaac tacattttac gcatgaagaa aagccaagtc
    59581 gagagtatgt cctcttcctt ttctagttat ggtaaagatt tagattctat aaagaacaaa
    59641 agcctaccaa aagaagaaac ccaaggtgta gaaagaaaac ttcttattga agaggcaaag
    59701 ataagttgta tgaccgggat gttgttatgt ttaaatcgag atcaaagaat tatttttata
    59761 cttggagaaa ttttttctgt aagcgatatg gtcggatcaa aaattatgaa catttccagg
    59821 acaaatttta gaaaaaaatt atccagagcc cgtaaagatc tttataattt tatgaatgaa
    59881 aaatgtggac tggtaaataa aataaatccc tgtcgttgtt cccgtaaaac aaaaggtttt
    59941 attgaattgg gagttgtaaa tcctaagaat ttgaaatttt caaatacgtc tttaaagacg
    60001 attcaaaaaa ttgctcctcg aaaatctgaa gaatatgata cttatgtgga aacgaaatat
    60061 gctacacttt atcgtaaaca taagttcttc attcccccaa atcaggaaaa taatctgcgt
    60121 ctaatgtttc aagatcccaa gtttacagaa atatttaatc tttcaacaaa aagctaatcc
    60181 gtagttcaac tgcgttcttc ttgaactctt gtcatattgt gtcatgcttt tgtattcttt
    60241 tactcttgca cgatcctatc caataattgg agggaagtac aaactctaaa aacacataca
    60301 aaaaatctat ggatctaata tcccattgga tataattaaa tttgaaatcc cgaatttttc
    60361 cctccatttt cctccaattt cctccctcac aattttgcct actcttcaaa ctattaagac
    60421 tacaacaaaa caaactacta tcttttgatt taaagagttt tggtttttat gaaacaagga
    60481 cttttattta ggtgcatgtt tctaaaggaa acaattcggt tttgactgtc cttttatcat
    60541 ggaaattatt tatttcattt caacatgccc taccctacca acatcgaacg acctacttac
    60601 tcttgaaaga gcatcgaaaa tatttcaact tagcttctaa ctctttgtgt ttctgggaat
    60661 catttgaata ttgttttaag attataaatg ttttacttaa atctaaaatt tgatcccaaa
    60721 gattcccctt tctattttca tgatccaaaa caaagaaaat ccacttccaa acctcaaatt
    60781 ttcaggattt tagggggtcg aaatttgacc tgaaatttcc ttaaatttcc tgaaatcgaa
    60841 tttctttaaa aaatggattc aaagctatag aaagaacatg ctactttttg aatattctta
    60901 gaaattacct actttcttaa aaaatatcac ttttttcaaa ttgtcctgtt ttggctcgtt
    60961 ttttcctgga tagagttctt aagaaaagtc agattttact gtcttcctac aacaaaccta
    61021 ctcccttgaa aaagaaccta ttcttgaaaa caaatcgagt aaacgttaac tattacatct
    61081 tagttaccaa caagtaaatc taggaaaaga tgtggatgaa tagaagagca actattgaat
    61141 cgatctttct aatctgaaat acaatcataa aatggtctgc aactttctca aagccaaaga
    61201 aagagatcgg atcaatacga tcttatccgc cgcggcatcg aatttcaata gctcgttcga
    61261 gctttttata cttagcaatt gtgattaaaa aggtttaaat attcgtgaaa ccagatatgg
    61321 aataagataa actatccctg atctgcttcg actggaacaa cttctaacat gcctttctta
    61381 aaaagaagaa ttgaattttc aagaggaatc ttaccgaaag cgtgcgagaa tccattgagg
    61441 taatcgatat acaatctata tttaagaaaa gtcgattctt ttgtaagggt aaaatggaat
    61501 tgttgggccg acggcttttt tttatcggct tgaggttgga aaacaaagtc gtttattaaa
    61561 gatttcggtg aagattctgg gctcttatcc aaagacaatg tatacgtttt ttttaatgtc
    61621 cattccttaa ttaattgatc tttatcgttt aatacatgaa ttcttaacgc tcgaaacaga
    61681 tcccctgtag ggaatgcatg tcccgtctta tttagagata cgattaagac aaactctcgt
    61741 tggctgattc tttggagttg aacgttgaaa gcatcggaaa gataattgag gtcatgacct
    61801 cctggaaagg aatgcgatcg ttttgttttg ggaaagagat gacatgattg acaatttttt
    61861 ttatcatccc atatggactg cttccattca ttataagtat tttgcattgg taaattagaa
    61921 tatttgaatt ctttatgcat cgcttcggtt aaagatttat ttgcgggaaa gttaaactga
    61981 tgacaactcg cacaaaactc acttgatttc aaaataggtg tttccaagta ttcatggact
    62041 aacgaattaa attcaggttt ttttgccaca aggatttttc cttcccgtac gtgacaaacg
    62101 atgcaagata ctccttcctc ttttaaaatc cgtttgcggt gatctttttc gttttcacct
    62161 tttgaaagta gaggggaatg acaatttaaa caccaggaca ttggttcctt tgcgtgactt
    62221 tcctgataaa acgaatttgt aaaagattgt cgatgcattg atttctgcca gttctcgaaa
    62281 ataatcttat ggcaagactt acatgattcg ctacctttga aagttgtgtt atctttcaaa
    62341 ttttttgcaa gatcgctttg ttgatcgaaa tagacgggat gtattccatt tgaaaatcgg
    62401 aagatctttg cgagcgtttt gtcctcgcta caatgaaata gtaggattaa agataataga
    62461 atgataattc tcaaaattac tttttcaacg cgaccaattc gcctttcgaa aatttatatc
    62521 caatcttctt attttgaatc gtaaaagtaa aaatcgtttt tgtaatatca actgagcatt
    62581 gcgggcttgg taaatccata gattccctat aagcaccaat atcagtagaa tcattaattt
    62641 tgattccgca aggattgtat tcagagtctt cgatttctaa aaagggttta aacgtatttc
    62701 ctgatcgcga gtagtaagta gttcgttcgc ctgatcgtag gcttgttttt acgatccatt
    62761 ctccgattcc atcgttatca aagtcttcgc tatgactttc tctacccaag ttgtccataa
    62821 gctcgaaata accctcttta ttctttgcat atagtttatg aatcttccat ttttgattaa
    62881 agtcatcgtc gatcgcttcg taagatattt cgaataaagc ttcgcctttt ttcccggaat
    62941 ttccaagatc gttaactact aacgtactta aatccattag cggctcagta ttctcatgga
    63001 gaatttgaac taatttagga tcgaaagagt ctccatattg tttcgcggac cagtcgtaga
    63061 agttttcgac gaagtctcct acataatcta gaacccatcc gttgatacat ccctcatatt
    63121 ctaaagaatt ataaccgtaa taatttattt ttctttttac taagaagtat ttttccttat
    63181 ttaccaattt gactccttcc acgttcagat atttaccggg gcgatctgac ttacaaccat
    63241 caagttgacc gagttctact ccgggattgg accaaaaggt aggtgattga tttgatgaaa
    63301 gtattaaaat tccgttgagg ggttctaaat ccgtttctgc ataaatttcg gtctttgtat
    63361 ttaaaaaacc ggaataacta aaacctacct taccggaagg agtgattact tcggcccaac
    63421 cgtcgtattt atcctctatt ttcatcttat aaggtgtact tccaaccaca gaaactgccg
    63481 ttccttttgg aatagtttca atgacttgac caagtaaaga gggcatagaa cgaactctta
    63541 agacggaagc atctacgtat tgcacttttg attcgatcgg aaaaatagaa acaaaactac
    63601 cgttgctaat ctcttcgtcg actgatataa atccgtcgat acttccaact tggacacgat
    63661 accaaagtaa attattcttt tcttctttgt ctttgatttt atattccaaa atctgtatcg
    63721 atgtaccacg tcgtaagcta tcgaaacact cacttctata tgtcggttct ttatggacgc
    63781 aaagtcctcc taataatacg taaccgtttc caatcggctt tggttttctg caattttgaa
    63841 taaaataaga agacaaaata agtaaaagag ataagcggca gaaagttgaa acggaaatat
    63901 tttgtataag catttgttgt ataacttttg ctatgaactc ttacaggcaa tcaaaaaaga
    63961 aaattaagtg taatagccaa aataagatct gacactcatt taaagttcat tatgaaaact
    64021 gtaagttgta gagatactta ttcttagcta attcctttgt gtcaaagaaa gtctggaatg
    64081 gagttttacc aaaacaatac ttgcctgatg ggttcactca ttgttgtacg aatcgattta
    64141 catacatgag ttcccctccc ttctctctta caaaaaaagt atccgatctt tttaaaggtc
    64201 tttgagaatc aagtcttgtt cttttttaaa caaaatcggc tttattacat tttggttggt
    64261 tgagttaaag aagctcatgc agcactcccc tttctatttt caattgtagt cttttttacc
    64321 tctgagttac ttacaagaac cggatacact tcgtttacaa atttttcaaa gagtatcttt
    64381 ttagttcctt cgtatttgaa aggatctgag ttttgttcgt aatattctaa ttgagattta
    64441 agcaacttac tcttacccca acctaaaaaa catttataag gatctagatt gtttatctct
    64501 tctatgggtg tttcttggat cgttttactc tcattatatt tggattcagt tcgtattgat
    64561 ttattttgtt gttcatttcg ttttgtgttc ttttcagtag gttttacttt tctttcaaat
    64621 aacctagacc aaaacttagt aatcgattca ggacttaaag actgttcata ccaaaacctg
    64681 gaatcttgtt ttctcagttg gatcagtgtt tgtatcttac tttcgatcaa gttccaatct
    64741 cctttagata tttcatatag tgagtttaat gcttttagtt ctgagtctgg ttgtcccatt
    64801 tcacttccat gttctctgaa ataatagtct tggaatttta taagccaaga atcaggaaat
    64861 tgaaatcgtg ataacggttt aggtttgttt aaattttgtt tttgttcttc caggtgcgtt
    64921 tttgcaggcg ggccgtactc tctagaagta tttagtattt gtttaaagag tacttgtttt
    64981 gataatcctt ggtatatagt atttgatagt ggttgatttt ccagacctgg atttaccgtg
    65041 actgggtttt ccggttgtgg aaaatccaag accggatttt cttttatgtt agattctttg
    65101 acttctttta aaaagagttc cttttgattt tctaaactct cattttctgt tggttttatt
    65161 ttgtattgaa cttccggctt ttgagactct tcaaaaaaat accatcccga attaaatcta
    65221 ccagttacag aatcttttcc ttttcgaaat tctgcatagc caaaggtaac tagttcttta
    65281 aacccaaatg caacacttga atctttgtcg cttttgaatt tagacatcgt ttttaccgac
    65341 attcgccagt tgtctggata acggagggca agaagtagga tggctgtcgc tttcatactt
    65401 aaacgagcat catctataaa gttatttttt acgattgtaa agtttcggtc tttttgtacc
    65461 cgaaagactc ttggagtatc attcatatat ggttctcttg ttacagtgtt gtgaagtgag
    65521 tctggatgtt tctaaaaagt tggcgggaga aacggtatat cgtttccaaa gtcatttctt
    65581 tttgtttttt aatcctactc gatccgtttt cactttggca caaaaacgaa tatcggaagt
    65641 ttgatttcta aaaaaattca atcttaaggt aaattttggg attcaatctt tgcgttgggt
    65701 ttaacgtgaa tttgatctaa aaaagggtaa aaaattgttc ggtctacatt ttagattttt
    65761 tctaaaatct gttttccaac tcgggaattc ctggtttagg aaggagtgtt ttacaaagtt
    65821 gtgagtttaa aaatacccac aatcattcag aaatatcttg tggttactca tgttagagaa
    65881 ttggaatttc cattttatcg ggaaaaatat atctactttt tgtttcgatt caataaagaa
    65941 aaatggagtt tttaatttta tttaaaatac actaaaaccc atttttaaat taaaaataat
    66001 aatttaaaac taattcttat gttgattcca agacctgagt atgaactctc taaattacga
    66061 aaaaatagct tcatttttta ctatttggag gtttgaaaac agaaataaaa tttatggtca
    66121 ttttggaaag ttacagaaat tttctaaatt tgaatctaat tcgaaaatgg ttttagagag
    66181 tttcaaaacg atcaccttga atatgcaatc aaaactgaga tgttttagtt tgttcaagaa
    66241 tgtgggaaac tacgttttat ttgggattca aagtttatct tgagataact ctatccttgt
    66301 cccctaccct ttttattttg aatggtaaac cacttttgga atttacaatt tcattcttat
    66361 tctcatccca gtttaggacg ttttttgttt tttaaataat tccagtcctc tttacagggt
    66421 taggcgaaaa ttcttaaatt gtagctgaca gagacttatt ttacatttct ctgtctccta
    66481 tggagactgc ttgtgtctac actttttgaa agactttccg ctattgacga cgacctaaaa
    66541 ctgagtcaca gcaggatggc cgtggaattg ggtgtcgatc gttccactta ttacaaatac
    66601 aaaaacggca ctcttgctat ccctaagtct attttaatca ttttaagact taaaggttac
    66661 gacgatcatt gggttctttc tggaaaaggt caaatgaaac tcaaagattc tgctcaatta
    66721 gtcgaaatgc aaaaaagact aaaactcatt tctaagctcg actcttacgg tgtgttagat
    66781 tctatcgaaa aattaccaga aaccccttcc tctgttcaaa agaaaattat tcaagagttc
    66841 ttcgttttct tggcttctaa gtttgtgtaa cagggagttt tttgatatgg aacgagattt
    66901 cggcgtaaga aaatagtaac aaaaattaag aattgtttat acaaattgag cctaactcag
    66961 aattttagcc tttttgaaga ctatcatgtc atttaacttt atggatttgt agatcatttt
    67021 caataaagct atttcacaat ttcatacaat catcaaacaa tattttctga ttctacagat
    67081 cttcttaaac acaattaaag agaaacctaa ctaattagtg aaaatatgag aatttacaat
    67141 gcataagtat catttaattt ttaatcaggt tttcaaatgg gaaatttgtt tctcatttga
    67201 aaatagctaa ttttacttta tttttttaca ctttttttca ttttgcgctt tctcaaattt
    67261 tctacttttt gttttttaaa tt
//
