# Supplementary material for: Horizontal transfer of the rfb cluster in Leptospira is a genetic determinant of serovar identity
Source: Life Sci Alliance. 2022 Dec 9;6(2):e202201480. doi: 10.26508/lsa.202201480 (PMC9736851; doi:10.26508/lsa.202201480)
Supplement: Supplementary file 8 [file LSA-2022-01480_Supplemental_Data_2.zip › Supp_Data_1-plasmid_sequences/Lnoguchii_IP1709037_p1.gbk]

LOCUS       AKGMMEDB_1             90518 bp    DNA     linear       21-DEC-2021
DEFINITION  Genus species strain strain.
ACCESSION   
VERSION
KEYWORDS    .
SOURCE      Genus species
  ORGANISM  Genus species
            Unclassified.
COMMENT     Annotated using prokka 1.14.6 from
            https://github.com/tseemann/prokka.
FEATURES             Location/Qualifiers
     source          1..90518
                     /organism="Genus species"
                     /mol_type="genomic DNA"
                     /strain="strain"
     gene            100..954
                     /locus_tag="AKGMMEDB_00001"
     CDS             100..954
                     /locus_tag="AKGMMEDB_00001"
                     /inference="ab initio prediction:Prodigal:002006"
                     /codon_start=1
                     /transl_table=11
                     /product="hypothetical protein"
                     /protein_id="X:AKGMMEDB_00001"
                     /translation="MIRISFKTDFMSHKPYVFVFANVKGGVSKTTSATHSSMALARRG
                     RTLAIDHDPQGDLSNAFLPNEPLEFFDNANTFSVIRGETTLKESIRNVYDVDILPSSM
                     ELEDFQYHVGKDIALVTKLNTVISKSNYDFVIIDTPGSGSYELLSALLAANAVIIPVN
                     PSKWAIRTVKKIFKKINEALNFPGTRITSVYILPTIWNNSGRSEQILEQLQQIPNLLY
                     QLQTKEAGYELVPAPALLPPIPQSMTIRDRTEFGEPLKEGTEGWNAYDSLAEVLIQKS
                     GLSLRSVK"
     gene            994..1905
                     /gene="noc"
                     /locus_tag="AKGMMEDB_00002"
     CDS             994..1905
                     /gene="noc"
                     /locus_tag="AKGMMEDB_00002"
                     /inference="ab initio prediction:Prodigal:002006"
                     /inference="protein motif:HAMAP:MF_02015"
                     /codon_start=1
                     /transl_table=11
                     /product="Nucleoid occlusion protein"
                     /protein_id="X:AKGMMEDB_00002"
                     /translation="MASKSKKIFQVGDAFGNNTDKTSTNLHNNSQSNVLLRELMNNEK
                     HESNQLIQNIPVRKIISKENPRKNFSSESLQELAESIKKYGLIQPISVRKVGSEYHLI
                     AGERRLRATKLNGEEFISSIVKNVHQVDPDLIPEYKLIENIHREDLADIEIALSLTVI
                     KSRYKLSASQLAEKFNKSISWVKQKLMHASAINDLVEAGKIKNPDLISKVPTSILMEV
                     LPTIKANHKEALDWLLTKVKNDSLPTQAEARKYAKSFSLSNSSLNKTKSSANLKTLQD
                     QINDIDRKIDELKKKKKKLKDQMDLLT"
     gene            2835..3740
                     /locus_tag="AKGMMEDB_00003"
     CDS             2835..3740
                     /locus_tag="AKGMMEDB_00003"
                     /inference="ab initio prediction:Prodigal:002006"
                     /codon_start=1
                     /transl_table=11
                     /product="hypothetical protein"
                     /protein_id="X:AKGMMEDB_00003"
                     /translation="MGEYDHNPEKESAKIKTWKKLVAENPEAILETLKKLIQIRKSEK
                     YKEDVFWGTIPVNIASTYSYKDIIKNTYNLLTQVGSKTLSIKENKEEIRNGSKINNRT
                     KNENEPTWEGFLVWAKERLSKSSIQSLKQLRVQFENEELSIVGEINDSLKMIVIKYFK
                     EEAKLKTEIKFVKGEAQEKEKSIHNSSKKSDQKSNEENQTHITELNEEISIPVDQSDF
                     KHFRDYMSVDKVIHEFMSHSTLTLDRKDLEIIRNLKIRYDLEKIVIFDSPPERLKNHI
                     RDYFYSHPQRVIALQFEENKFYVAA"
     gene            4652..6160
                     /locus_tag="AKGMMEDB_00004"
     CDS             4652..6160
                     /locus_tag="AKGMMEDB_00004"
                     /inference="ab initio prediction:Prodigal:002006"
                     /codon_start=1
                     /transl_table=11
                     /product="hypothetical protein"
                     /protein_id="X:AKGMMEDB_00004"
                     /translation="MLDTTKRYKTCLSIAVLIFGSAIFTFLFGLKLGLENEKFGFVLE
                     WSFELEQILESSSLGTLEKSNESFLENREFGFKDKNIRLTNVLLDSVFQKDKNRSLDL
                     VTKINKKSKESEKSKTGKFHLETFLVEVSSVFTNQPEITEDSVLVSTPELNFTDNLGT
                     VGAAWEVDAELTTIQNIEIDHPQKNLNLDRVEEIGLQVESKLAIIQKRSALDELSKLN
                     FLKRNLIEKFNTVSFDFLNQKSNYIQNTETIKTKSSDESYIQEVGSYLSDNTHKKNAA
                     NVVVSPFKEHSIIVIDLSKNDSWNFDPKFSSLEKIKIQSKSIEKNQQDTFAPTFDLEF
                     TDRVKSKTLMSQREKFGFLIRESGTELGMSDETLSGFSLWELGNDTFEIRILENIHIE
                     RWAWNQIQEKLEEFKNSRLQNNIPSLAKGVKEGLLFFPRRTQSNFKSQDVISAHSGYT
                     WKDSYFLILDHFLETPKINRKWMRYYSIHLNGPPFGILKKSHSFGRSLKDEL"
     gene            6368..6826
                     /locus_tag="AKGMMEDB_00005"
     CDS             6368..6826
                     /locus_tag="AKGMMEDB_00005"
                     /inference="ab initio prediction:Prodigal:002006"
                     /codon_start=1
                     /transl_table=11
                     /product="hypothetical protein"
                     /protein_id="X:AKGMMEDB_00005"
                     /translation="MGTTTKTTYTEEHVIIGSQMEKRVINGWGFTMAGLLSINGKKSK
                     KQTESKDKREMNFSSDTYSTGCCYGNRGVQKEFENHRFEELSNKDICKKESDPFGNNI
                     LEIKNILKRVITKISNGLLSKELAQRGQLKHNARYGSRWKLSKTLFTKAF"
     gene            6777..13478
                     /locus_tag="AKGMMEDB_00006"
     CDS             6777..13478
                     /locus_tag="AKGMMEDB_00006"
                     /inference="ab initio prediction:Prodigal:002006"
                     /codon_start=1
                     /transl_table=11
                     /product="hypothetical protein"
                     /protein_id="X:AKGMMEDB_00006"
                     /translation="MDRVGNSAKRFLRKRFRPFEKGILSLFPLTTNELITRSEAQMQN
                     TETKGRGLKKMNLFLKKSITESENRAVAENETFNKQNIQETENRFSFKTKIVSLITIL
                     SFHVSFVLPFAIFSFLSSAISPLEAQSVPVLGSTKQFANDELKPYVDAAKASSMDSAT
                     FLNSVTGGEQVIEAAWETSVNAEIEAIVGGVTNSDSVNNVNVYKDAVRAQLELQKQQA
                     KNQWIADANAYIQAELQIFLAVLSQNTSNNVTSSNTNAVNTVNPTVQAVTTTPASQGT
                     NPAQAAQSYYQGSQLWDSKWQDLLSKQSTWEQNSLNSIQNGILQWNQSITGLENDKLA
                     YLNGIEQTKAQWLANKQLIQNAQSQMRSALQSTITNIRNQENQLKNSASSDPSLVAVF
                     GDMDGLLDDLQDALNSNSSLGTLAETLGNFFQNQISNATAKADYWNITKWQETYATQV
                     LEFKKEVGTANLSCSGGPWCNYQPTGSHAVTYNADGNVYGWAATNGGFQSGVLVSSFD
                     PYTTANPAYEYCQQNPGSFWCIISPPSSPTITVDPNASTGYYSEGHYVIECNGIELFG
                     NTCSGAQGYTNTGDYCGNAPVFCGYNKRWQTDYNYSTSVSESFSQAQKDQIAKNNNIR
                     NAVLGSYNTAFGLSSQAGNALAGSSVALETKVYLGGTTLNSSNWYGSMGLVEQVQVQT
                     KYKYIDSAMQANQNFWTGLKTQFTNIASTFLSLVNPLKNWEERSQEYEDEYQAKLLEL
                     EQTKQSTISNYDNQINQMKAARGAWVTEVYGYQIAGIAGSSDNANSQYRSGQENWSDT
                     ISVFQQAELNWYLSAKDTLQQAVTSPNGETQFQTSAITQANQIQTQITNSETNTTQLY
                     NAATGLYQSYQYAASGNLMNQALTNLQNQTNWNQQGANLSASIADSFGRSESYKTAEL
                     NASNRINALAQTIYGSGAYIVDNTELNQIQTQASGYGQNQTNWQNEINGNNGGFNFNG
                     RRANSISTTLEYTNIRNDISVATTLQEEVVDEEKGYLKTANEYFEKSEKYQELAEKAK
                     SEAKFDEAALYTGYAVREKGNAITFLKKKYNGIGEEITGEVDNRGLTYTRNSFLSYRD
                     TLLNKNFQNSTQVQKQIQEGKNQVAGIITEGETYNQVQGMIQTAQNLNQQGAENKERV
                     EKLLAQSKELAEKNIGEGLLDGLQEMIASIQSSLPQEVSNNGVSQYIQAQEKELAEKQ
                     EKANELLSHMNSLVTNNNDLAALQALLQGSSQGLNLAANSAVSKYLDDYAKKLQKDNE
                     ERSSNLQKTLLESLTNGDDYKYLRDAGYGFRVDGEGITAYREIYSGEIEINGSAMKST
                     SYSPDLEYQYIRIETKFNPGNLSVDMLNPNNTTFSAEMVSSVKGYIDNLQKNVEVMFA
                     QFSDKTKEVKEEYVQNEEIESYQKKLYEASKDNYLAAFQGLPGEFKEMFEGEMGGLKG
                     YHEQGSKYNFGQGSFKGQSGDMKKVGKSMYDGASIDDTVFAGSRELKGSVSVKGIPVE
                     VSYGMQYLIVTSGFDISNLGYNFNLKGLGTNYVDNQLSGANQKYEIYKEDISARIERQ
                     AKANDAEKESKGFIFTILNGMNGGSGSMGQRFTQAVRSEAQSRITGAVAEATGLPASL
                     VGALVGGSSMKDAVKAYVKDETTNAISKATGLPTWLISNQMEKMNKPKEQWYQSQEFQ
                     MVTTVAAVVAAPLTGGASLMVAMAVNAGLGAATGAAGGGLKGALAGAVGGVISTYTQG
                     VGVNVGLSYSAENGFGASVGVGFGPATVSVGISERGGATVDVGFNKSGFNAGLSYNSK
                     TGKASGSVGFTTEGGTGFALSYSEGDGFGASISKGFDNGVNGSLSWSQKGGVGGSIGY
                     EVPADKNKPKDPLANKMQGAGGSLNFSQRDGVSASFNTSGGVNAGNWSQSGGFQANTN
                     FLADKWKAEYQAEQAAIEQAKADSKAAQNKNNEELGAQVIEGAGRREGEDSADPVDQR
                     INQLKKELSEGISLADGNGTMSDAGGGSGEAAAAKELSKKMAELQKLEGQKAAGQKPG
                     VQKDGSIVVAGSNKPTLGERASSLFGSIADGAKGLWNKVTGGGSQKLEHNSTSTTSTN
                     SGIYEKDGIRMPYEFRPGKDGDFNQLRAGGTKIHAAIDFIVPEGTPVRAVADGIVGKV
                     HDKPSEFLNYKDPNKTDKFDGGAAINISHRNSEGKLVSTYYAHNSQILVKPKQPVKKG
                     DIIAYSGNSGTSGEPHSHFTIYLNGNQNTPIDPLKFNWDKEGY"
     gene            13533..14225
                     /locus_tag="AKGMMEDB_00007"
     CDS             13533..14225
                     /locus_tag="AKGMMEDB_00007"
                     /inference="ab initio prediction:Prodigal:002006"
                     /codon_start=1
                     /transl_table=11
                     /product="hypothetical protein"
                     /protein_id="X:AKGMMEDB_00007"
                     /translation="MLSVRFVRILILILSLSECRKVKDVKAIVLPVSGVILHETPNSQ
                     GKSILRIPHMSSVILIKSDKSEVFNNDGRIVLSKWVFIEYEKYKGWVYGGYLELPEMV
                     KEKNQNQEYLTGTWTITDVVEWQDEDQIQIIANKLHNGKYDIILNPNMSIKYDFRNSR
                     LTCDDSICSLIKGDKKYLKFEIINKNELKVLTSPSGDVDGVPSGKIEFYKILKESGLY
                     FKETNCCAQHIP"
     gene            14462..15394
                     /locus_tag="AKGMMEDB_00008"
     CDS             14462..15394
                     /locus_tag="AKGMMEDB_00008"
                     /inference="ab initio prediction:Prodigal:002006"
                     /codon_start=1
                     /transl_table=11
                     /product="hypothetical protein"
                     /protein_id="X:AKGMMEDB_00008"
                     /translation="MNGSLSWSQKGGVGGSIGYEVPADKNKPKDPLANKMQGAGGSLN
                     FSQRDGVSASFNTSGGVNAGNWSQSGGFQANTNFLADKWKAEYQAEQAAIEQAKADSK
                     AAQNKNNEELGAQVIEGAGRREGEDSADPVDQRINQLKKELSEGISLADGNGTMSDAG
                     GGSGEAAAAKELSKKMAELQKLEGQKAAGQKPGVQKDGSIVAGSNKPTLGERASSLFG
                     SIADGAKGLWNKVMGGNKSNSEAASRATLTNEDAKNQFTNNITEVTDKDGNIVRKYTN
                     VNGIVLGQKPSYVKYAALSQLTYIKWNPYQAASE"
     gene            complement(15376..16305)
                     /locus_tag="AKGMMEDB_00009"
     CDS             complement(15376..16305)
                     /locus_tag="AKGMMEDB_00009"
                     /inference="ab initio prediction:Prodigal:002006"
                     /codon_start=1
                     /transl_table=11
                     /product="hypothetical protein"
                     /protein_id="X:AKGMMEDB_00009"
                     /translation="MNSTSFPSEFWFWVCIFENILLYLLYKFPPERILRILKLIANKY
                     RTLLKSKKSPGRPSPYWEIYHQIRDMFLNNINWGASKIHSELLKLNFDISLSTVQRIL
                     RRIRNGLKPFKNWNAWLNLISQIKDYTVAMDLCKIQTIYGTSLYSLAFIHLGSRKIVH
                     FNITLNPTREWVLRQIQEAKSLCPEFEILLRDNDVLFSGHKILKGLNELGIQSLHSPI
                     ASPWCNGIMERWFGSLRRECFNHIPIFSINHAHMVASEYINYYNFWRPHLALNKDSPC
                     GRVVSLPSNTTSKIIKRNVLGGLHHIYSHSEAA"
     gene            17027..20365
                     /locus_tag="AKGMMEDB_00010"
     CDS             17027..20365
                     /locus_tag="AKGMMEDB_00010"
                     /inference="ab initio prediction:Prodigal:002006"
                     /codon_start=1
                     /transl_table=11
                     /product="hypothetical protein"
                     /protein_id="X:AKGMMEDB_00010"
                     /translation="MATTLQEEVVDEEKGYLKTANEYFEKSEKYQELAEKAKSEAKFD
                     EAALYTGYAVREKGNAITFLKKKYNGIGEEITGEVDNRGLTYTRNSFLSYRDTLLNKN
                     FQNSTQVQKQIQEGKNQVAGIITEGETYNQVQGMIQTAQNLNQQGAENKERVEKLLAQ
                     SKELAEKNIGEGLLDGLQEMIASIQSSLPQEVSNNGVSQYIQAQEKELAEKQEKANEL
                     LSHMNSLVTNNNDLAALQALLQGSSQGLNLAANSAVSKYLDDYAKKLQKDNEERSSNL
                     QKTLLESLTNGDDYKYLRDAGYGFRVDGEGITAYREIYSGEIEINGSAMKSTSYSPDL
                     EYQYIRIETKFNPGNLSVDMLNPNNTTFSAEMVSSVKGYIDNLQKNVEVMFAQFSDKT
                     KEVKEEYVQNEEIESYQKKLYEASKDNYLAAFQGLPGEFKEMFEGEMGGLKGYHEQGS
                     KYNFGQGSFKGQSGDMKKVGKSMYDGASIDDTVFAGSRELKGSVSVKGIPVEVSYGMQ
                     YLIVTSGFDISNLGYNFNLKGLGTNYVDNQLSGANQKYEIYKEDISARIERQAKANDA
                     EKESKGFIFTILNGMNGGSGSMGQRFTQAVRSEAQSRITGAVAEATGLPASLVGALVG
                     GSSMKDAVKAYVKDETTNAISKATGLPTWLISNQMEKMNKPKEQWYQSQEFQMVTTVA
                     AVVAAPLTGGASLMVAMAVNAGLGAATGAAGGGLKGALAGAVGGVISTYTQGVGVNVG
                     LSYSAENGFGASVGVGFGPATVSVGISERGGATIDVGFNKSGFNAGLSYNSKTGKASG
                     SAGFTTEGGTGFALSYSEGDGFGASISKGFDNGVNGSLSWSQKGGVGGSIGYEVPADK
                     NKPKDPLANKMQGAGGSLNFSQRDGVSASFNTSGGVNAGNWSQSGGFQANTNFLADKW
                     KAEYQAEQAAIEQAKADSKAAQNKNNEELGAQVIEGAGRREGEDSADPVDQRINQLKK
                     ELSEGISLADGNGTMSDAGGGSGEAAAAKELSKKMAELQKLEGQKAAGQKPGVQKDGS
                     IVVVERTSRENKQETQVSNDPKANSNTNIKPGEIGYSILNFSAVLGVGPNLTKTEMTD
                     HTGRTTVSWDVGISFGFRGWDFIF"
     gene            20613..21404
                     /locus_tag="AKGMMEDB_00011"
     CDS             20613..21404
                     /locus_tag="AKGMMEDB_00011"
                     /inference="ab initio prediction:Prodigal:002006"
                     /codon_start=1
                     /transl_table=11
                     /product="hypothetical protein"
                     /protein_id="X:AKGMMEDB_00011"
                     /translation="MKMNSKQFQYYVIAIIAIAFYFLFGCSNSQLPKSPKVISYIIWD
                     KEKPSLFDLTMDYSYQEDISLSNLTLYKIEKVGIDDLGKFFNKFSKCPFGLIPRKRGD
                     FSINDAPLIIMLVEDSFNHSHHLFSIGINNSVSKTVFIRKTKLFFNDLSYVEYENEGC
                     YQDKSGYQEYVQLIQGYKTRPQKIPLFDVFKEYRSHENTLSKKSTDLYLRFLFISFAF
                     FGGIGSALILLMLPNRTRNFSRKKKFIIATLYGMFCLMLSALLFI"
     gene            complement(21516..22250)
                     /locus_tag="AKGMMEDB_00012"
     CDS             complement(21516..22250)
                     /locus_tag="AKGMMEDB_00012"
                     /inference="ab initio prediction:Prodigal:002006"
                     /codon_start=1
                     /transl_table=11
                     /product="hypothetical protein"
                     /protein_id="X:AKGMMEDB_00012"
                     /translation="MLKNKDWGASRIHSELLILGFDVSLTSVKRIIQRILKWYNPFRG
                     NWNVWLNLISQIKNYTIAMDLCRIQTIYGNTLYALAFIHLGSRKIIHFNITLNPTRLW
                     VLNQIQEAKSIFPEFEILLRDNDVLFSGKKILQGLEDLGIQSLHTPIASPWCNGIIER
                     WFGSLRRECLNHIPIFSLNHAQVVASEYINYYNLWRPHLSLNKDSPYGRTVTFPSPTS
                     KVIKRKVLGGLHHVYFHSEGNFQKCA"
     gene            22964..24178
                     /locus_tag="AKGMMEDB_00013"
     CDS             22964..24178
                     /locus_tag="AKGMMEDB_00013"
                     /inference="ab initio prediction:Prodigal:002006"
                     /codon_start=1
                     /transl_table=11
                     /product="hypothetical protein"
                     /protein_id="X:AKGMMEDB_00013"
                     /translation="MNGSLSWSQKGGVGGSIGYEVPADKNKPKDPLANKMQGAGGSLN
                     FSQRDGVSASFNTSGGVNAGNWSQSGGFQANTNFLADKWKAEYQAEQAAIEQAKADSK
                     AAQNKNNEETGKSVLDGAAIEVENRKRENGGDDNHYYDKDGNMRIRVTDSNGDSYYRA
                     ATPEEAHRVQNGNGLTMASDKGVTISNNNDKISLGNMDIKINKGQEGESFFKTKPKGL
                     QDSETDKVFTNMHDPNQKIDKINWDYSKDNKMHNSKQKGQADLYAKEGTPLSIVHSQD
                     GKFQLLEVRNRGEMGGNSALVQFKDTNGETRQIRFNHLQDSFPSYVKDHFKNAGAGPL
                     MLQNGTVFGRVGTTGNMWVGNVTKPNGITGPNSHTHIVLYDKPGVNNTNTSVPDWLKP
                     TIGFKGNLKNGE"
     gene            24168..24824
                     /locus_tag="AKGMMEDB_00014"
     CDS             24168..24824
                     /locus_tag="AKGMMEDB_00014"
                     /inference="ab initio prediction:Prodigal:002006"
                     /codon_start=1
                     /transl_table=11
                     /product="hypothetical protein"
                     /protein_id="X:AKGMMEDB_00014"
                     /translation="MENEWVMRKYIILVVFCLSILISFCAKEKTSHTEEQSSTAMKSS
                     IDEKCIIQKETIEKYFKFKFGDSYKSVDFSKIEYFADDQGRIDDQILGYVCCFPNLIS
                     LTASWSKNVTDIGVKNFVECRLKNHGQRMNGINFQGTSITNESVKSLSELKEVGELFL
                     DDNDKINDTAIQHFKKFTSIGSLSIVATSITAEGAEKLRKMKHIQGVDSEYHVPANQE
                     "
     gene            25166..25585
                     /locus_tag="AKGMMEDB_00015"
     CDS             25166..25585
                     /locus_tag="AKGMMEDB_00015"
                     /inference="ab initio prediction:Prodigal:002006"
                     /codon_start=1
                     /transl_table=11
                     /product="hypothetical protein"
                     /protein_id="X:AKGMMEDB_00015"
                     /translation="MLKNAAPVTTTTKWLFEISEVYSMSQYVLDRRRYYPKDDNETMV
                     VVEVKVTNKDLVKKEIDFNASVLVAGKMIRKASVVSKRENIIFVVREFGVTQVEPNQS
                     IKRDMVFVFPEKMKPEKLFVQNVGEINLLEQQNPEPR"
     gene            25643..25909
                     /locus_tag="AKGMMEDB_00016"
     CDS             25643..25909
                     /locus_tag="AKGMMEDB_00016"
                     /inference="ab initio prediction:Prodigal:002006"
                     /codon_start=1
                     /transl_table=11
                     /product="hypothetical protein"
                     /protein_id="X:AKGMMEDB_00016"
                     /translation="MSELQIQMSFGTWILFFVGNSFTPERVLEKLQSMEDQEHAKKIW
                     KKLKRDRVLGDDFKGFKLNLKKNKEWKSLEFSKDETRTSKYYNI"
     gene            25906..26052
                     /locus_tag="AKGMMEDB_00017"
     CDS             25906..26052
                     /locus_tag="AKGMMEDB_00017"
                     /inference="ab initio prediction:Prodigal:002006"
                     /codon_start=1
                     /transl_table=11
                     /product="hypothetical protein"
                     /protein_id="X:AKGMMEDB_00017"
                     /translation="MISPVFSRIKNADRWFAFSFYGRVSIHNGESDRSGNTAMQHVFN
                     NSDI"
     gene            26435..27109
                     /locus_tag="AKGMMEDB_00018"
     CDS             26435..27109
                     /locus_tag="AKGMMEDB_00018"
                     /inference="ab initio prediction:Prodigal:002006"
                     /codon_start=1
                     /transl_table=11
                     /product="hypothetical protein"
                     /protein_id="X:AKGMMEDB_00018"
                     /translation="MFSKYKIIIYKILKSQKNPFQVASNILLVILFIFSINIFLKNID
                     YSKDVKLSLLSLNPCYSSYQEYKTCFLNIINPIEHSNNLLERTNFSLNNVNLDKKLLN
                     ILGHSSVDIYPWELSEVEKYNLNWKSRPTFQSYISYTPWIDMQNNRFWNSQERPKFIL
                     WDTKLGIKSIDDRYLFNDEPISIITILMNYKPVIQEFRYILLKLRNEPILIKHPPTHF
                     FVVLYS"
     gene            27175..28026
                     /locus_tag="AKGMMEDB_00019"
     CDS             27175..28026
                     /locus_tag="AKGMMEDB_00019"
                     /inference="ab initio prediction:Prodigal:002006"
                     /codon_start=1
                     /transl_table=11
                     /product="hypothetical protein"
                     /protein_id="X:AKGMMEDB_00019"
                     /translation="MFVGLILKKYIRETERNWKRKFQSKCGEKMEAELEEEIAREQEI
                     LTLCETILEEPDLSEEEMTEVLETILEYEFDELEEELGRVSGRYKGRKIYRKIEIVRT
                     YLKGEANRLIDGFKETDADTLYFLMSNLRWRLDEFPDVSILLSALRYHVRNQEPIDDK
                     KQRKEYIQSYRYTIYQTFGILIDISEALDDANLEVLEQDKDLEKLLVYWQFEILEQFS
                     KIYETRRESPYYKKLGWFKRWALGGYVTRTRDALYMYSSKKAELEKSKSPNEKRGGNT
                     KKRRRKR"
     gene            complement(28142..28603)
                     /locus_tag="AKGMMEDB_00020"
     CDS             complement(28142..28603)
                     /locus_tag="AKGMMEDB_00020"
                     /inference="ab initio prediction:Prodigal:002006"
                     /inference="similar to AA sequence:ISfinder:ISPye60"
                     /codon_start=1
                     /transl_table=11
                     /product="IS4 family transposase ISPye60"
                     /protein_id="X:AKGMMEDB_00020"
                     /db_xref="COG:COG3385"
                     /translation="MSVKTNLDAIQKLQWYALRWKIEVFHKILKSGCKVKESKLRTAE
                     RLVNLISIYCILSWQIFWMTMMNRSTNDAPRDFGLTQTEIQVLDELIKDKSYDQEQNK
                     MLTNYITKIARLGGYLARSSDPPPGNMVFWRGFSRLTDITLGFSLGKDACG"
     gene            28730..30169
                     /locus_tag="AKGMMEDB_00021"
     CDS             28730..30169
                     /locus_tag="AKGMMEDB_00021"
                     /inference="ab initio prediction:Prodigal:002006"
                     /inference="similar to AA sequence:ISfinder:ISGme3"
                     /codon_start=1
                     /transl_table=11
                     /product="IS5 family transposase ISGme3"
                     /protein_id="X:AKGMMEDB_00021"
                     /db_xref="COG:COG3039"
                     /translation="MKPEENSKQKNQGELFRNRLDQILDHRHPLYQIAKKIDWEKFEK
                     EFGKYYTEKTGRPGLRIRLLVGLHYLKHAYNVSDEKVVEGYLENPYWQHFCGNEYFEH
                     DFPCDPTSLVKWRKRIGSEGVEKFLEETILLGQREGQIKEPEFRRVNVDTTVQEKAIT
                     FPTDAKLYHKMRQALVKEASKENIQLRQSYKRKGKLAFIKQGRYFHAKQSKRAHKETK
                     RLKTYLGCVKRDIERKVENPNIRLKSLLEISERILTQSKNSKNKIYSIHSPEVECISK
                     GKSHKRYEFGCKVSLVTTSKSNWVVGVQALHDNPYDGHTLKDAINQMEKIVGLRPKEV
                     YVDLGYKGKDHHPEDVQVHLSNKSRKKMTRWERMWMNRRSAIEPVISHLKHDHNMVRN
                     FLKGKEGDRINAILSAAGFNFSKLIRAFFCSFFNRIFPFRFYFQFESCFFSFPQNLNF
                     SGTTSYQFPINPFAIFRCPFFLCMNNGKI"
     gene            complement(30080..30310)
                     /locus_tag="AKGMMEDB_00022"
     CDS             complement(30080..30310)
                     /locus_tag="AKGMMEDB_00022"
                     /inference="ab initio prediction:Prodigal:002006"
                     /codon_start=1
                     /transl_table=11
                     /product="hypothetical protein"
                     /protein_id="X:AKGMMEDB_00022"
                     /translation="MKNPHVKGTHRIKVRNEKGNLSEVSIKVKYRHIRILPPIGKKKK
                     YPELNLTVIHAQEKGTPKNRKRIDWKLITSRP"
     gene            complement(30315..30623)
                     /locus_tag="AKGMMEDB_00023"
     CDS             complement(30315..30623)
                     /locus_tag="AKGMMEDB_00023"
                     /inference="ab initio prediction:Prodigal:002006"
                     /codon_start=1
                     /transl_table=11
                     /product="hypothetical protein"
                     /protein_id="X:AKGMMEDB_00023"
                     /translation="MDGLPLGLASIKFWNRKKFKGCNALKKKINPTRIPIEEKESFRW
                     LENLKQSSVLLAHPENCVHIGDQESDIYELFCLADQLGTNSHKILCRSSRHRRRSYDS
                     "
     gene            complement(30861..31073)
                     /locus_tag="AKGMMEDB_00024"
     CDS             complement(30861..31073)
                     /locus_tag="AKGMMEDB_00024"
                     /inference="ab initio prediction:Prodigal:002006"
                     /codon_start=1
                     /transl_table=11
                     /product="hypothetical protein"
                     /protein_id="X:AKGMMEDB_00024"
                     /translation="MPFDNIRGLRMFMKERKAWIEEELAGCDFGDIRLHKRFYKFLEN
                     SSEGIGSSIPFVSQDWSSTKAAYRFL"
     gene            31835..32398
                     /gene="ycf3"
                     /locus_tag="AKGMMEDB_00025"
     CDS             31835..32398
                     /gene="ycf3"
                     /locus_tag="AKGMMEDB_00025"
                     /inference="ab initio prediction:Prodigal:002006"
                     /inference="protein motif:HAMAP:MF_00439"
                     /codon_start=1
                     /transl_table=11
                     /product="Photosystem I assembly protein Ycf3"
                     /protein_id="X:AKGMMEDB_00025"
                     /translation="MNFKSLVILFVIIFGITTNYFGDSLPKMEQQSKALEFNRQGVIL
                     LSKGDLVQARSFFEKAVKLNPQSPEYVNNVGVTYLNEGKLDQAIVFFAKSAERDPNYV
                     RAFYNLGVAYQNQQNNEKAVQNYLKVVAIDKTFAEVYFNLGIVYARMGNKKQAIDNYQ
                     KFIEVAPAEYEKPKKDAKFKIEELKKG"
     gene            33378..34922
                     /locus_tag="AKGMMEDB_00026"
     CDS             33378..34922
                     /locus_tag="AKGMMEDB_00026"
                     /inference="ab initio prediction:Prodigal:002006"
                     /codon_start=1
                     /transl_table=11
                     /product="hypothetical protein"
                     /protein_id="X:AKGMMEDB_00026"
                     /translation="MCGDVYASDKKTLRVNLETATQIALTNYYLLLSLKNKNAAIKEL
                     ISERWRDLLPTLGVNMTRQKYIIEHSNDYVYNAILVNLDQIVYDGGKKKLDLDIAQLE
                     EILSREDFKITSSKVKLEVEKTFINTLVALAKVALNKKSVERAKEQLRLAKLEAKLGF
                     TTQIQVLSVASRLQEIEFALVKSVNEYLKAKNDLKLVMSLDRQFDLIIEGNLLTDFYL
                     SYPNFKREVLIDNAQNQRSEIVRIKINNRKLSKERELAENAWIPQISVGGSYGRTGVT
                     YPLQNDTWNVNVKVVFPLGGSTNTTTENLGMRYNNQASSGFAGTVNPNFNAATSNNLQ
                     VLDNMSYSRKVMESKIKLGDSIAEKKRLEQSIAIEVEKASDFVKESYDLITIGSGMVY
                     FRYESMRLMNTKIQVGEAKRSDILFAETELVGAQEKLVDAIGKYCTSVYELEWVSGMP
                     PDSLKLFNYKPNHGNTILPLILENRPIPKSKVSENFKVKDIEEYFNSPETDSETDLET
                     YDPLKK"
     gene            34927..38577
                     /locus_tag="AKGMMEDB_00027"
     CDS             34927..38577
                     /locus_tag="AKGMMEDB_00027"
                     /inference="ab initio prediction:Prodigal:002006"
                     /codon_start=1
                     /transl_table=11
                     /product="hypothetical protein"
                     /protein_id="X:AKGMMEDB_00027"
                     /translation="MKKHKQFKYFVLIIFLCSICFLSMNCSKLENKFKNWIPLDNSPA
                     SPKVLYSIPSPGQTGVLRDQKIVMTFNKTIDEQSCIGAFSVQPGVTGLFEVNGSSLTF
                     TPNKRWQGGITYLVNLSNRCEDQDGRDLEKPYSISFSVSTDVLPPDVISIGGRKNTTG
                     CLNTDPIMDFVNFQNNFYSTTDVCINTPLVLTFTKPMDRGTVESNFLSVPQMVGSFVW
                     SNNNTVLTFTPREALTTGLTYVLTVSQTAQDMSENPLGKNVSVSFTVGTEIVKPQILM
                     QDGFIQNVGGCSPGTLASTLFPAGLFNAVGLCSGIVPGFQSSPIMIDFSEAMNLATTD
                     SNINISPNINGIKTWSTSPNGGCGSTGPCGATSRLTFMPVTPWQHSVTYTVTVSGNAT
                     DIAGNPVGQNYSFSFTVGQDFQIPRVIFQDGFLNTGAGCAPGTLASVLDPINGIRDKT
                     GACSGLSPASANTPIFIHFSESVVQSTVENAMSISPNIIGTKTWLTSGNALCGSTGPC
                     GNGSLLVFTPSQDWQNTTYTISIPGSAMDLDGNTLGSSYSFSFTFGIDLLPPRMDFAT
                     GPLLSDLAPACGNLGLTPIPNLTTNVCSQTNGTRFRVRFNEPMDQAATTNAFSLTPSV
                     TGLITWPSPTELLFTPSQNLNLFAQYKLTISTAAKDLAGNAMVSEFISFFTTGNGGPV
                     NNTPPTVLNVLSDVATGPGGCDGGMDDSLTPSFVTNVCTDNVGTGQGASFEVIFSKNM
                     DQNLTSQAFSISPNISGLISWTSPTTLRFIATQSLNPNTQYVISIGQNATDSGGIQIQ
                     NAYVLYFLTSPLGGFPAVNSIDVFSGTTANCQAGLGIVSNVLAATVNNACTGNPAINP
                     IVVTFSEPMNSSSLRSGFTISPSVTGQFSFPTANQMVFTPDVAFQYGRRYNISLATSI
                     TNTSGKGLRNSVNATFVVGALDSNQPAVTGIDFEVDGDGDNCVAPPNDVLNAQNGTLT
                     NNVCTGVPIVIHFNEVMDPVSTQNALSVSPSANFAITFAGNDMTLTPLIALTSRQNYT
                     LTISTSAKDLAGNSLQNSFSLIFRTENNSPQVIAIGRGNQANCNSMAVTTGCWWQAGT
                     PFLPASSYSFTPGLQACPADSTSDNIVIVFNQPMNTVSAVNAVSISAVSQVPNSASSI
                     YKGKWVWSDSDRVLTISMTDVNLVCGFDMLFNTGIGGANYPLYLIQIDQSATNTNGTA
                     LSSQFNFFFESN"
     gene            38590..39321
                     /locus_tag="AKGMMEDB_00028"
     CDS             38590..39321
                     /locus_tag="AKGMMEDB_00028"
                     /inference="ab initio prediction:Prodigal:002006"
                     /codon_start=1
                     /transl_table=11
                     /product="hypothetical protein"
                     /protein_id="X:AKGMMEDB_00028"
                     /translation="MNKIFQSIVFLLFSTILYSCSAISKLFRSSGSYQVYVMKSEENT
                     SLALGKIVSRDARFSPFLMENFKDMLQLQLMAEGYSIKEMPEEKSLRKLISNSEFVDS
                     NEKKETVPIATETQGAEGSANVKDLLPENLRHVLDKGTVVGFSNVSKEIQFGDYLSSD
                     EIKSLSERTGIHYFVQGAIGNNDSGNLLEEDFNSLVFLKIYDSNGVLKGGVTYVVNGR
                     TLNDANLLREVCQNISNKIGALLKL"
     gene            39318..39971
                     /locus_tag="AKGMMEDB_00029"
     CDS             39318..39971
                     /locus_tag="AKGMMEDB_00029"
                     /inference="ab initio prediction:Prodigal:002006"
                     /codon_start=1
                     /transl_table=11
                     /product="hypothetical protein"
                     /protein_id="X:AKGMMEDB_00029"
                     /translation="MIHRYSRKKFLIPILVFITASTYSCKKESEELKSLKRDANIAYT
                     KQDLNGALALFSQVLEMDSDSTNTMIMLGKIYYYKKDFEKAEKMFKNAASSEKCNSNA
                     EYWLSKMQSLRGEDRVEVKERLESVIDNIPNRWEVQYTLGTLMESEGKIQEAISFYDQ
                     AQAESAKLSLLYLRLGKIYQKAQRKEMADRYFEKAKFISEENSDMSKMIKSEIDKLR"
     gene            39977..41470
                     /gene="mdtA"
                     /locus_tag="AKGMMEDB_00030"
     CDS             39977..41470
                     /gene="mdtA"
                     /locus_tag="AKGMMEDB_00030"
                     /inference="ab initio prediction:Prodigal:002006"
                     /inference="protein motif:HAMAP:MF_01422"
                     /codon_start=1
                     /transl_table=11
                     /product="Multidrug resistance protein MdtA"
                     /protein_id="X:AKGMMEDB_00030"
                     /translation="MSASKLQIFRNVLMSKTAKMALLIFCLFVLYKVFIQVDPKSSIR
                     DKRKEGKFEFILNLFKKKDKDYVMDSVIVKAIMVHPEKINPSIHSLGTVDFLDKVDIV
                     SKTAGIIVEIKAKEGEKVKKGEVLLQIDTLQLELERKKNQSALQSAFSSLSLSEEKYA
                     KAKENIEVRMLDIEKRRTQAKEAKAELAKMKMTFAGKETLYREGGISKEEIEHAQTSL
                     ITAEAKYRMSVKDLEMGMVGFRNEDITSKNMNVPEDPKEKLKLFVDINTRIDKAEVNV
                     ARSQVEAAQAALTSTEELIRAATIRSPIDGVVAYVNKHVGEYVNPGAVNSPDQAILVL
                     VNIHKVFAKLNIRESDMTLIRKGMDLEFTADVYPEKKFYGKVGVINPIVDPKTHTIEV
                     KALIKNEDRSLNPGMFIRGSIFTGETKMSLLVPSESLFAKDNDAAWIYVLNDGIALRA
                     KVKTGNQYEDKIEILEGLNPGSIIAVEKLTQLKDGMKVRPEMESSLK"
     gene            41473..44574
                     /gene="mdtB"
                     /locus_tag="AKGMMEDB_00031"
     CDS             41473..44574
                     /gene="mdtB"
                     /locus_tag="AKGMMEDB_00031"
                     /inference="ab initio prediction:Prodigal:002006"
                     /inference="similar to AA sequence:UniProtKB:A8A1U7"
                     /codon_start=1
                     /transl_table=11
                     /product="Multidrug resistance protein MdtB"
                     /protein_id="X:AKGMMEDB_00031"
                     /translation="MKYLQRIAIDRPVTTAMFYLLLILLGLISLKDLEVNLLPDMEFP
                     RLTVITNFQNAAPEEVENLITKPLTESVGTVKGIEKISSESMEGVSFVTLQFGWGNKI
                     DYSAMEVREKIDLIRGILPEDAGKPIVTKFDPSQSAIQEIVFFPVDKSRTHELRGFIK
                     REIKSYLDRVDGVALAQISGGFKKEILIEVDPSSMYAHQISIKDIQGAVESSNINYPA
                     GHIEEGSKDVLIRTMGEYRDFREIEKTNVSKNDKNIPVRLGNIAQIHEGYKERKGLAK
                     YNGEECVTVSIYKESGKNTVTVSESVRSELERLKEQHKNVIKADIVYEESRFVKQSID
                     NITGELISGGLLAFLSLIFILRNMESPLILLTVLPISVITTFLLMYLKDLTLNVMTLG
                     GLSLGIGMLFDSGNVVLAAIERHVRNGLPVKEASLIGANEVAGSITSAVLTTVIIFLP
                     IVFLKGIIGVVFGEMALTITFSLLVSLAVSLTLIPMLSALRGNKVWSRKFDQWSFFKK
                     VAIWENEIDVRFVKGLTNWLGKPKRFFTGIAICFVVVLILISYVDKEFIPKVDTGEFK
                     IEILNVKGSSLSSTSELVEELETKLLKEKEVKHVISNIGYDEEQILSRSGGEVGTHQA
                     QVRVVLSTDRSEKTKDFIRRFREKIQYSQNIGIHFYPEEDMLSKILSPDSKAVTLEIE
                     GNDLATLAFIGENVRNEISKIQGITDSKSSLESENREFQIRFDEDKMSVYGLSHQYLA
                     GILKTALKGTIATRLRVNDEEFDVRLRYRQSDRKYKENISRIIIRTPSGEAVFLDQAA
                     EIREGKGYASILRIGQSRVNRITANVENVKQSTVISEVEEYIERLKLPVGYKIHFGGE
                     KENIDSSMRELLFAFVLAVVLIYMLLAGQFESLLIPLIMLCTIPLILIGIIPALLITG
                     NSFNISSFTGIILLVGIVVDNAALFYEYVEILEHDQVSLKEAIIGSGQIVLRPIIMNN
                     GTTLLGLLPVALELGEGTEFQSPMAVTVISGLAASVVLSLFLIPIAFYYILKWQRTRK
                     KAI"
     gene            44544..47696
                     /gene="cusA"
                     /locus_tag="AKGMMEDB_00032"
     CDS             44544..47696
                     /gene="cusA"
                     /locus_tag="AKGMMEDB_00032"
                     /inference="ab initio prediction:Prodigal:002006"
                     /inference="similar to AA sequence:UniProtKB:P38054"
                     /codon_start=1
                     /transl_table=11
                     /product="Cation efflux system protein CusA"
                     /protein_id="X:AKGMMEDB_00032"
                     /db_xref="COG:COG3696"
                     /translation="MAKNKKKSDLKEYTTVPESGIKLSGLILWVEKHRTGTAMIFLSL
                     ILLGVIAFRFIPISLFPEAPYPGLTVETEYFGVGPEKIEEIITKPIEESVSTLGGIQH
                     LFSVSEEGKSKVHIQFDQNADLEIKSLEIRDKVEQVSYRFPRETQKPVVLQYDPTQKP
                     VFIIVPKSSSLNIMEIREISDREIKKIIEGIPGVSEVVVAGGKPREILISCDAQKMIG
                     FGVDMNLLLSVLQEANHNENPGEVTEGSIQIPVYVKGRMRSLKEIEFLSLRKDESGKL
                     IRVGDVAKVSFSYREENSAARVNGQNTVSIYVYRAGTANLLAVSEELRKELKKAENTN
                     LNFEILYDQAETVIQAIRNFFFASLIGFILFIIAASLIFQEFKSSCLFAFLLVCQFFI
                     GSIFMYFLKIDYNLVTIVGLILGCGCCLCVFIVNQLFSDYGKNSNSITGEIFTTILLV
                     SGVFLPILFTTKELKSIYGGLGFVLSVNFFISYLISITILPSLRTKFQIDIKIFDVPK
                     ILKTFVHKLDILSYYVHRMKEDIIDKTLSVIDYSRKRPKVFLSVYILFILIGIYFYFI
                     SKHEFINKVEEKQLIGNVEFPSGTSFSRINAITERIEKNLSELYNIKEVNSKVENGKS
                     TIVVKFNESVSNVDEIGKELEEIVGDIKPAFIYFSGSNDEALLKEVTIDVIGDDLNKI
                     DQITRQVSSVAQELLPNVRHVLLRYKPPREEVRVVIDKEKSESLGIRSQDIGRLLRYG
                     IQGGVATKFIEEEREVDVRIRYDSNYRDQFTDLKEYKIDTEKGKSVPLLEIASLTRDT
                     TPVRIYRKNKRRVLSFSLRIADMNLTEILPKLEKLKEIELPKQYRIEFSDSLQKVLEH
                     QKKMNFILSFAGLILFMILASYLESLKGPFLLLSVLPLPLLFVIIIIYWIDLPLTIPV
                     YIGMIIISAFGILETFILRKELSPWKNQGEKFEIGLMPYDLKEKIRTLLSKFFQLWFL
                     IILFYLPSIFSFGTGAAMLKTVSITLTLGLIGICFFTPIVFITFYLYTTAITNTITNV
                     YRQSIDWTNLKLIELRRNTR"
     gene            47693..48382
                     /locus_tag="AKGMMEDB_00033"
     CDS             47693..48382
                     /locus_tag="AKGMMEDB_00033"
                     /inference="ab initio prediction:Prodigal:002006"
                     /codon_start=1
                     /transl_table=11
                     /product="hypothetical protein"
                     /protein_id="X:AKGMMEDB_00033"
                     /translation="MTVLSYLKNTLFRPEYYFKVYSLQSNQIKSNYSVKNFFIVLISL
                     TILLTCTRVLQESFFSSVKVTVAQEASAKVEENRKNYGQNQGIVFILLSKIIYVLIWI
                     VIPILLSLIRLPILYFIGEHKTRFKELFITTLATSLPLLLSSFIISVMYDLVLSNYTI
                     GNFETLKLFFLICFIILLVSWIWEGRLCFYAFTGQYDQNNGRAILTWLSPSLLFVNLL
                     AINLVIQIWFR"
     gene            complement(48893..49186)
                     /locus_tag="AKGMMEDB_00034"
     CDS             complement(48893..49186)
                     /locus_tag="AKGMMEDB_00034"
                     /inference="ab initio prediction:Prodigal:002006"
                     /codon_start=1
                     /transl_table=11
                     /product="hypothetical protein"
                     /protein_id="X:AKGMMEDB_00034"
                     /translation="MVQFFLRNKLSILVISLTVLLLGGSYFFLFKETCNGDCKNGFGS
                     KIYWNGKKYIGQWKNNKENGYGVLVAKDQKILYSGKWQEGKEVSKESEIPKKR"
     gene            complement(49196..49615)
                     /locus_tag="AKGMMEDB_00035"
     CDS             complement(49196..49615)
                     /locus_tag="AKGMMEDB_00035"
                     /inference="ab initio prediction:Prodigal:002006"
                     /codon_start=1
                     /transl_table=11
                     /product="hypothetical protein"
                     /protein_id="X:AKGMMEDB_00035"
                     /translation="MEICKNWNVEDFLKTNEQKIPFLIRKHLNECQKCQVDILEYSEL
                     HPIPEYLFGKNFSKQKLLWFGAELANPTDFPITKEKKKKISSKMDVLNEEPSVLDLTQ
                     QNRSKFFLFCRRYKKFIFIFGYLALLAPMLQLAFQIF"
     gene            complement(49927..51099)
                     /locus_tag="AKGMMEDB_00036"
     CDS             complement(49927..51099)
                     /locus_tag="AKGMMEDB_00036"
                     /inference="ab initio prediction:Prodigal:002006"
                     /codon_start=1
                     /transl_table=11
                     /product="hypothetical protein"
                     /protein_id="X:AKGMMEDB_00036"
                     /translation="MSKFHSIFDMNTVWILDYESFLKLGMIYFHAAGVIFGFLIGFSK
                     LYSSDGFSKSYGSVLQSAAFFLILNNGILIDQGTLRNENKILIGSYYSLVLYSSLAVL
                     VCFNYILDSLDNPWIHCKRILGIIPVVILFSYFIPELYFISFIDFLGFGISIFTFSWS
                     LRKILKSNKSILFFNLPFLSFLISICFVFDFLGTIFNKKDFFLLTEIIPGSVICYTIV
                     LECFFPSLFNKVIISIQDTNLVNQIEIETIPIPEDKEPQKYKYPPRDLLEGIDLEKVK
                     TKLNHFLDSKGFKEEELRLPDFASGLGLSTHQASYYLNQYLNMSFTEFLQFHRINEVK
                     NMIRIKLNYNLLNIAFECGFNSASSFHRACVKFTGKSPRDLRQELLSNVETKRNGE"
     gene            complement(51140..51346)
                     /locus_tag="AKGMMEDB_00037"
     CDS             complement(51140..51346)
                     /locus_tag="AKGMMEDB_00037"
                     /inference="ab initio prediction:Prodigal:002006"
                     /codon_start=1
                     /transl_table=11
                     /product="hypothetical protein"
                     /protein_id="X:AKGMMEDB_00037"
                     /translation="MVINYFNIKPLNFTESELDEFSRYIGLPLYNEDKEAILKYNSFR
                     KALAIRKRLKFNSLENVSSRNLLN"
     gene            51644..52045
                     /locus_tag="AKGMMEDB_00038"
     CDS             51644..52045
                     /locus_tag="AKGMMEDB_00038"
                     /inference="ab initio prediction:Prodigal:002006"
                     /codon_start=1
                     /transl_table=11
                     /product="hypothetical protein"
                     /protein_id="X:AKGMMEDB_00038"
                     /translation="MKSPGLRIKYIRTEGLGKKLNQEEFASSIYISQSQLSKIENEEN
                     DVTEQTAFIIQIIHGYNMSWILKGKGPMNYYGTEIKEENLDLKFETMNHIYRNILRYP
                     KSKLTIESYFKLKDNHRSAIDQIVVGLLSDK"
     gene            complement(52060..52962)
                     /locus_tag="AKGMMEDB_00039"
     CDS             complement(52060..52962)
                     /locus_tag="AKGMMEDB_00039"
                     /inference="ab initio prediction:Prodigal:002006"
                     /codon_start=1
                     /transl_table=11
                     /product="hypothetical protein"
                     /protein_id="X:AKGMMEDB_00039"
                     /translation="MNISNSLCFVTSVSVLFLGIYIYVLPDRKKAQKYFFYLSGCISV
                     WILFFVIRQSVSNEYRHYALDWMLIPTIFFPILLDRIISLISNPEHKISKWKIGILSL
                     IVIYFLWAALTCSFSILIDHNDFKYISTIHYHILIGYQIIYASLSISKLVKYIPKYSG
                     VQRVRFTLLAAGIFTILTFSIIFIYILPLLGIFYAPMSSIGALISVTLWAIAILQYNA
                     FEIKYAIFARKPIPILNRISLNFFLLLFKILDPIEFRKSNFLYKRFLSIRILYTDIQL
                     REKTDLDFFQRAEAVARRYEHFIN"
     gene            complement(52983..53600)
                     /locus_tag="AKGMMEDB_00040"
     CDS             complement(52983..53600)
                     /locus_tag="AKGMMEDB_00040"
                     /inference="ab initio prediction:Prodigal:002006"
                     /codon_start=1
                     /transl_table=11
                     /product="hypothetical protein"
                     /protein_id="X:AKGMMEDB_00040"
                     /translation="MIGILTERQKLKSRTDGFLFHFWDNSHEKEILEPIKKFSKNIYK
                     DAGYSDYETVDLDYWSKWFYVTYEGEIQAACRLVEKTNDNLIPLEIVERFPSGSHYNI
                     KNINVADWNSVSFNQTIIGAQAFKIAAIELAQYCLIQKFNVVYGLINPTWKGLQRVYF
                     DNGATLSEEYSDLVYYPGCLLNGKQALFKIIEIKENSLQNITSKM"
     gene            complement(55350..56300)
                     /gene="rpnD_1"
                     /locus_tag="AKGMMEDB_00041"
     CDS             complement(55350..56300)
                     /gene="rpnD_1"
                     /locus_tag="AKGMMEDB_00041"
                     /EC_number="3.1.21.-"
                     /inference="ab initio prediction:Prodigal:002006"
                     /inference="similar to AA sequence:UniProtKB:B7NGZ6"
                     /codon_start=1
                     /transl_table=11
                     /product="Recombination-promoting nuclease RpnD"
                     /protein_id="X:AKGMMEDB_00041"
                     /translation="MAEVNNPHDRLIRETFQDKKEAATFFKNTLPIEVVQLLDLENLE
                     LSESSFVSEELKQEQTDLLFQIPLRSGNRSNVYLLFEHKSYLENTIYIQLLGYMTEIY
                     RNQQRNGEKLSVVIPFVFYHGEKEWKLGNQFLDQFVLTSQEKGILKDFIPDFKIDLFD
                     LKEVELKEKLESITFQVTLGVVQRIREGDLEFISHLPGLFSLLLEIEEESKRVAILRK
                     LLLYIYWVRDLKPSEFKVIFQRSKLEKYEELTVTTAEKLISEGIQQGIEKGIEQGIEK
                     GIEKEKLVTASKMLGKGIDLKTVLEITALTEKTLKEYKIL"
     gene            56544..56843
                     /locus_tag="AKGMMEDB_00042"
     CDS             56544..56843
                     /locus_tag="AKGMMEDB_00042"
                     /inference="ab initio prediction:Prodigal:002006"
                     /inference="similar to AA sequence:ISfinder:ISLin2"
                     /codon_start=1
                     /transl_table=11
                     /product="IS3 family transposase ISLin2"
                     /protein_id="X:AKGMMEDB_00042"
                     /translation="MNKKGKYSPEFKEQAVKRTLSGSFTIKEVAESLGISYFVLRQWR
                     TENLKKSEQQSLPTDKQLKESEELKKLQKENLKLKEEVTILKKFAAMLSREQNPD"
     gene            56843..57691
                     /locus_tag="AKGMMEDB_00043"
     CDS             56843..57691
                     /locus_tag="AKGMMEDB_00043"
                     /inference="ab initio prediction:Prodigal:002006"
                     /inference="similar to AA sequence:ISfinder:IS1500A"
                     /codon_start=1
                     /transl_table=11
                     /product="IS3 family transposase IS1500A"
                     /protein_id="X:AKGMMEDB_00043"
                     /translation="MFMETHRFEYSIRSMANVLEVSRSGFYQFLKRSKNELEKYNPEL
                     VEFIRETWLTSRKNYGLVRLLREVKKVYSIYGARTVRKVMKLCEIQGKQEKRFRIATT
                     NSNHGNRVAPDLVRRNFKPNQKNRIWVSDITFLRSSFGWIYLCVILDLYSRKVVGWSI
                     SNSNDSKLVCTALSKAIECRNPPKGLVFHSDRGSNYCSYETRKYLLSNKIRRSNSRKG
                     NCWDNAVAESFFGSLKREMEYNYFYKIQEAEELLFDHIEVYYNRHRSHSSLDFVSPVQ
                     FEVNAA"
     gene            complement(57719..58063)
                     /locus_tag="AKGMMEDB_00044"
     CDS             complement(57719..58063)
                     /locus_tag="AKGMMEDB_00044"
                     /inference="ab initio prediction:Prodigal:002006"
                     /codon_start=1
                     /transl_table=11
                     /product="hypothetical protein"
                     /protein_id="X:AKGMMEDB_00044"
                     /translation="MFESRFEIHPMTNEQNIYSQCLFDYNYKKNLVLFFNLIPGYRFP
                     YSKARGKFLDPEIYKKKAASLFNLIDKLLLKNYKKFSKKKILTWGNIPRDYMTPHFKN
                     LSNVFNLPHPSI"
     gene            complement(58030..58494)
                     /locus_tag="AKGMMEDB_00045"
     CDS             complement(58030..58494)
                     /locus_tag="AKGMMEDB_00045"
                     /inference="ab initio prediction:Prodigal:002006"
                     /codon_start=1
                     /transl_table=11
                     /product="hypothetical protein"
                     /protein_id="X:AKGMMEDB_00045"
                     /translation="MNGEYSKEQVKRIYEKYTDIFKDCYAEYREYADIGNREYEKLGY
                     IPFITSDFKQPIEGYYENVKDIIEIKDTLLKKRVATEIDASNWKEIYEFRKLNNIIKK
                     TEIGTSIGVNKFTDDLILNWNASSKDAELVIMIGIPLLGKKKCLNLDSKFIL"
     gene            59086..60147
                     /locus_tag="AKGMMEDB_00046"
     CDS             59086..60147
                     /locus_tag="AKGMMEDB_00046"
                     /inference="ab initio prediction:Prodigal:002006"
                     /codon_start=1
                     /transl_table=11
                     /product="hypothetical protein"
                     /protein_id="X:AKGMMEDB_00046"
                     /translation="MNKIRINSNLIAKYLLVATLLFTGGIKGDNVIGKGKLILTYVVL
                     GKEIWILNEDGKINIYDLDSLKGLRTYQLKKSRILWIEKETDSTLLIIDKDNNLIRLF
                     IDENRLVSLFKYHDGIIYRIISNSLGKLFLITDKGVFDPDQKKHLKPIFSINSTFAEE
                     DGWQNPSAIYLDKLDNIWIGFDKGEWGGEIFIFNSQKKGYKVPMLKSFIELNYPVRSF
                     FEINDSIYITYGLSHLGAMGKIVKVTNYRAQIIYESEFDEGEYIGPGTFNNFDQSIYY
                     YSNLGIFKGKINDNLTMRKNWALVFRPELRWQFGQSNALGYRMNVTDLKFIKKDVILI
                     LVPTVGLGVYRGDKLYFLN"
     gene            60223..60783
                     /locus_tag="AKGMMEDB_00047"
     CDS             60223..60783
                     /locus_tag="AKGMMEDB_00047"
                     /inference="ab initio prediction:Prodigal:002006"
                     /codon_start=1
                     /transl_table=11
                     /product="hypothetical protein"
                     /protein_id="X:AKGMMEDB_00047"
                     /translation="MCHYITSVVPNNTNLEELQRILESYNLGFDEIMNPSISRQISIH
                     YKYFRPTTGTCDCGTELGRLNYYKRESHDSTKTLALKLSKKGWSKSKIDRWIEEKDKN
                     QSKHDRKFEYLKNTNSTETKFWIDFIHNILSSNITNEFGLLLHWYDKSLESNFLLKGI
                     SKVKFAEGSDFFFDEVEEDILYIFSK"
     gene            60946..61422
                     /locus_tag="AKGMMEDB_00048"
     CDS             60946..61422
                     /locus_tag="AKGMMEDB_00048"
                     /inference="ab initio prediction:Prodigal:002006"
                     /codon_start=1
                     /transl_table=11
                     /product="hypothetical protein"
                     /protein_id="X:AKGMMEDB_00048"
                     /translation="MKKIPNNLFFSMALVVLISCQKEGITLKDNDYLIFGFYAGECFE
                     NCVGIYKLRAKEIYKNYKDELPYENTFYNGEYKALPTSDFDLTKDLLLDFPLALLDEN
                     NSKIGDPDGRDQGGLYIEYSFGSERRFWLIDTSKEVVPIKYHKFIDKLSEKLRLLH"
     gene            61791..62684
                     /locus_tag="AKGMMEDB_00049"
     CDS             61791..62684
                     /locus_tag="AKGMMEDB_00049"
                     /inference="ab initio prediction:Prodigal:002006"
                     /inference="similar to AA sequence:ISfinder:IS195"
                     /codon_start=1
                     /transl_table=11
                     /product="IS982 family transposase IS195"
                     /protein_id="X:AKGMMEDB_00049"
                     /translation="MDLTEIFCAIDDYCTQQKINWNVKILSPVVRKRNRKFQLSLSEV
                     ATIVVYFHLSHYREFKNYYLIEIKKNLKSEFPKAVSYNRFVELMPNALCVIASFLSNT
                     CMGKCSGISFIDSTILKVCDNRRIHSHKVFKNIAQRGKSSTGWFYGFKLHLIINDRGE
                     ILSFMVTPGNVDDRNSKVIFPLSKNIYDKLFGDRGYISQSLFESLYEKGIQLITKLKK
                     NMKNKLMPLVDKILLRKKAIIESVNDELKNICQIQHTRHRSFCNWAVNLLSGLVAFSF
                     FPKKPSLNLRSKDNCQFLLAP"
     gene            62720..63502
                     /locus_tag="AKGMMEDB_00050"
     CDS             62720..63502
                     /locus_tag="AKGMMEDB_00050"
                     /inference="ab initio prediction:Prodigal:002006"
                     /codon_start=1
                     /transl_table=11
                     /product="hypothetical protein"
                     /protein_id="X:AKGMMEDB_00050"
                     /translation="MGHERLGILPKTRSWINITSNLGAAIGENPEFASKLAGLTLLQV
                     RQRYEKLKNDSGVQAAFSFLIAICSQNLPSNAEGKFTNVDLNLESNPSPLNIAFGLTE
                     WVEKHKDKQEYAELAARAAADTIAKWYRENSEQNLLFESGLTATDVWGNFSGSDFCVI
                     SRNFFANLTERYLKYFLERSASELSPDLNSRKKFEQVLSSFMNEVSNHAFETSKITQS
                     FAAGWYNKNVKNSRPADKEVAGFLKVAFGKLREEIIIEEAKK"
     gene            63499..65364
                     /locus_tag="AKGMMEDB_00051"
     CDS             63499..65364
                     /locus_tag="AKGMMEDB_00051"
                     /inference="ab initio prediction:Prodigal:002006"
                     /codon_start=1
                     /transl_table=11
                     /product="hypothetical protein"
                     /protein_id="X:AKGMMEDB_00051"
                     /translation="MTPRKKSFILANNAKNENKYIDPISLNYSKIDNLDPNVYINLPS
                     FIEKVIHIPDRLLDLLELAAYIFASDRMISRGKLDAVEYHSWSRDIHLKIKVRDFNFW
                     SQLEVKESLTNALNFMLGDHNWEISFEQGHSTDPIGLFDKEIFSLKPENVKKTYVVLF
                     SGGADSLAGVLELLNQTDGNVILSSHQSSSSAKKTQNALYTSLEKKFGNRIHHYKYEC
                     HLSGKRATDETQRSRSFLFSSIAFVLARTFDQKEFYLFENGITSLNLFRREDLMNSRA
                     SRTTHPQTLFKLMEFFSLVAGFQFEIKHNYVFKTKREVFEVIGKYSPELISSTVSCTK
                     ASFSKGIATHCGRCFQCIDRRLSTVSGSLEEYDHEGLYDFDLFRDSLDGGIKTGVLDY
                     IRQALEINEYSFDSFYEKYFYEFATIVKYLQTNSRSEMDIIEELWTMYKTHFSNVKQA
                     LVRARMKYDDPFTKPVQKNNLFSLIATREYLVEDVKRFAEYLANKLLDFVSESFANVK
                     PLNENDLNEKVGAFLRSHDKEFRSEYPTVSFACANVIPDHINISLNLIVESKYIRGST
                     SPSRVTEGIAADLTKYPETSYILFLVYDPEHQIKSDRVFSEEIHLKERNKILIVR"
     gene            65808..65957
                     /locus_tag="AKGMMEDB_00052"
     CDS             65808..65957
                     /locus_tag="AKGMMEDB_00052"
                     /inference="ab initio prediction:Prodigal:002006"
                     /codon_start=1
                     /transl_table=11
                     /product="hypothetical protein"
                     /protein_id="X:AKGMMEDB_00052"
                     /translation="MHSKRFIYICKKELENIFSKLSLKSIWKNIVKEQLRPFDIHDLF
                     YRKTN"
     gene            66386..66787
                     /locus_tag="AKGMMEDB_00053"
     CDS             66386..66787
                     /locus_tag="AKGMMEDB_00053"
                     /inference="ab initio prediction:Prodigal:002006"
                     /codon_start=1
                     /transl_table=11
                     /product="hypothetical protein"
                     /protein_id="X:AKGMMEDB_00053"
                     /translation="MMGSNYKVEFAVWRKTNKSSIVGINSTYGFQRNSQLSFYEFKSN
                     EWLDVTNQIFPGLQQSEFYKLNLNGLEQESLQKIKEILYYCELPEKGFTITCNLYGDY
                     LEHLGESQIYDILFDWKNEKFEKRLQKNTYL"
     gene            complement(66881..67675)
                     /locus_tag="AKGMMEDB_00054"
     CDS             complement(66881..67675)
                     /locus_tag="AKGMMEDB_00054"
                     /inference="ab initio prediction:Prodigal:002006"
                     /codon_start=1
                     /transl_table=11
                     /product="hypothetical protein"
                     /protein_id="X:AKGMMEDB_00054"
                     /translation="MKQQYFIMFVLILISCESNLKEVQNANSTLSHEELVQIIEGPNN
                     WENDYSYISFKNGGVNLTFWGDPPLYGKAKYRIDGTKINIAVTSLSYKESAFPDKKFT
                     CEYHFRDHDYLPQKTIECCFDKKKCKKPIVHYDMESHKPKGRLVQLDGYSIESDDYEK
                     FQTTKDVYFRSKPVIDKGNVIRYDKLVAEDCVNPVGADIPAEDYIRIPNESYVLLIGH
                     TLTKEIISGKEGNWYYVKLFPSCPGGYPTTSVEGWIFGEYLRKLKN"
     gene            complement(67808..68692)
                     /locus_tag="AKGMMEDB_00055"
     CDS             complement(67808..68692)
                     /locus_tag="AKGMMEDB_00055"
                     /inference="ab initio prediction:Prodigal:002006"
                     /codon_start=1
                     /transl_table=11
                     /product="hypothetical protein"
                     /protein_id="X:AKGMMEDB_00055"
                     /translation="MNIILIFLSMIVLFTCNKVESNKYLTDKYALAKIENKAQMAKAT
                     EFEKTGLTFYKNKRDVDAISAYEKALDLYASGSIYYNYGNSLWNVGNLDLAIRSYELA
                     ELLNYERKDLLYYNLACAYSLKNQDEKALTYLDKAVENGYKNFNYFFEDDDLKQVLGS
                     EAWQKRTYLVSAGKQYFLSQISNLKKPISLRIATDTFTLCPGGRFTHVYAAGIGQNSW
                     GIWKFVSNKLKLNTLRRTCIDPNDDSRNDLEGEICKEETKKCGEGCEEVNEEYELPWE
                     AVIKEMGPPFFIDEKCNY"
     gene            complement(68801..69850)
                     /locus_tag="AKGMMEDB_00056"
     CDS             complement(68801..69850)
                     /locus_tag="AKGMMEDB_00056"
                     /inference="ab initio prediction:Prodigal:002006"
                     /codon_start=1
                     /transl_table=11
                     /product="hypothetical protein"
                     /protein_id="X:AKGMMEDB_00056"
                     /translation="MQKIISITIILVAVHLYGKNRSFPKVVPFETKNPLLIISDDDSR
                     QSSANESEVAKIIKLNNEKKYLEAKESSELMLKTAKSERLFYEYGRSLLGVGKFDEAK
                     SAFQNSIRQMFATELPEESLYSISAAYSAEGKIQESLTFLKYAIDRGFSDLERIENEP
                     LFENLRNVKNWKNLKQFLKTRVLTYFTSNLTGAITDLGPNSVVVYLLCPNQKLVTYSK
                     HDYDVSKKVFLGNWAILKNKLSLNINQRCFARGVGKARLNHNEQEVFDSYQFVGCVKS
                     SSKPEEIPGDLSFTKSDLAALFRPYYGEEFEVEGIGFRYHRFANGLPKQCREDFIPKS
                     MTDLTIETKQYLKAY"
     gene            complement(69889..70713)
                     /locus_tag="AKGMMEDB_00057"
     CDS             complement(69889..70713)
                     /locus_tag="AKGMMEDB_00057"
                     /inference="ab initio prediction:Prodigal:002006"
                     /codon_start=1
                     /transl_table=11
                     /product="hypothetical protein"
                     /protein_id="X:AKGMMEDB_00057"
                     /translation="MTKENMTIFKNSVLFVLVTCSIYCSNSNHLKAIKFDFPTTDQEL
                     YQSLISVESWENEKGTSIIFRKDNTFEYVQVSEPVVTGTGKYQVINKQVKLRFGKQEN
                     HTWLNGKSIVCDFTFKSHPWRPQQYISCVQGKNDGKFELANPKSINIGDEDYIDKIKV
                     QIVGYKPANTTRSLYIRNLPSLSGKIIPFSELGSEECLDEYYLFRSGEKPEKVNPDLY
                     IRFPAKFDLTVIAETKDKYTVDKFENHWYFVKIFVSCIGYDTTRYGWIYGEFINSK"
     gene            complement(70752..71618)
                     /locus_tag="AKGMMEDB_00058"
     CDS             complement(70752..71618)
                     /locus_tag="AKGMMEDB_00058"
                     /inference="ab initio prediction:Prodigal:002006"
                     /codon_start=1
                     /transl_table=11
                     /product="hypothetical protein"
                     /protein_id="X:AKGMMEDB_00058"
                     /translation="MKTFFFKAIRIFAFISMIIFAKDCKKVEKQEEAKQRFQKDDIVK
                     VNVRPGLVVRDQPSLGAKKAMEIPFDTVIQIVECKENFEEILGLSGPWCQIKFSEQLG
                     WVFSPLLKSEYSRELAFNVSNGKAIREFPPSEPAPTENKLILYRISIQGHDIGLLQYV
                     LDEKLEKGNLSTCTYWSGPPHTEESSQRSCETEKVQYMRKNDHLIINGETYKWDGRFK
                     GFIPLDGKDDWKEIFAQAFEGKKHPDGEYMSWAIDEDSCRFYEGDSYGGAQANYLCEK
                     KGYDKSCVCFEK"
     gene            complement(71684..73087)
                     /locus_tag="AKGMMEDB_00059"
     CDS             complement(71684..73087)
                     /locus_tag="AKGMMEDB_00059"
                     /inference="ab initio prediction:Prodigal:002006"
                     /codon_start=1
                     /transl_table=11
                     /product="hypothetical protein"
                     /protein_id="X:AKGMMEDB_00059"
                     /translation="MHKCSGNEKVETYKRKTVKIKLLKENMKNLYLILLIFCSTSVCG
                     TSNKFEDLFLEGKYSDAAKQARIKAKTEPEYLLLAGVAHQLADEYTNSNAALNYFKNM
                     QLPLSNVKKLVETQFPKNNHYRRDLFFGVSSLVGFPLDDKDSFYHFNEAFTKNKNDPN
                     ILNYLSFLEAGRGDYIASIRHADNGIRSRPSFGDLYGNKAFSLLKIGKKEEAIETLLE
                     CFKKCTVISDNVMYSFIDLTCMPVINTIAPNGQMSLVKVPSISDPKIYDKISELSITS
                     PNNYLRIVSHFISMKEHRQFKNKLDVIKVSESLQEYLLYLKSMIAYYSGDSEYFQKNI
                     IKLNNFKDLKYKQVYEIGFILSELKLYDEALVFYKKSLDMSDGLDYDQRLPNLSNIGN
                     MYLIKKEYPMAEKYFSEALSLYSEDFISNLNIGVTYYWLNNKKSSLEHLKKAKTLIPD
                     KGYLEYIEQWIAKAESL"
     gene            complement(73241..73645)
                     /locus_tag="AKGMMEDB_00060"
     CDS             complement(73241..73645)
                     /locus_tag="AKGMMEDB_00060"
                     /inference="ab initio prediction:Prodigal:002006"
                     /codon_start=1
                     /transl_table=11
                     /product="hypothetical protein"
                     /protein_id="X:AKGMMEDB_00060"
                     /translation="MDDDVRELYGNVVPITEDTAGTIYARGLRMKVEKSSDIPTVSNG
                     VIVFLDRNSKGYGGVVMVDHGSGVKSIYGPLNSIEVEEGDKVLKGQVIGKVGTSAKWP
                     ISNAKVLYYIISFFQIHNTITHSIQRPNLKIH"
     gene            complement(73600..74010)
                     /locus_tag="AKGMMEDB_00061"
     CDS             complement(73600..74010)
                     /locus_tag="AKGMMEDB_00061"
                     /inference="ab initio prediction:Prodigal:002006"
                     /codon_start=1
                     /transl_table=11
                     /product="hypothetical protein"
                     /protein_id="X:AKGMMEDB_00061"
                     /translation="MLLLAQAERINGSDNIYSLQLDGLWKLNIESENNYKDKNYSPIY
                     LRFLTNKNNNKYAIILNSVYADFIATDLNVNCSKSHICTIKNSKNSEILRLMIKNPKA
                     IEIKYSLSDGENSLIELVSGWMMMFENYTEMWCL"
     gene            complement(74138..74851)
                     /locus_tag="AKGMMEDB_00062"
     CDS             complement(74138..74851)
                     /locus_tag="AKGMMEDB_00062"
                     /inference="ab initio prediction:Prodigal:002006"
                     /codon_start=1
                     /transl_table=11
                     /product="hypothetical protein"
                     /protein_id="X:AKGMMEDB_00062"
                     /translation="MDEQGYVIAPNGLYLRANSNTNSDKLMLIPKDELFTILAKSDVY
                     ETIENTKGTWWKIKYLNQIGWIFSGFVRILDQSFYDQRNSLYRGDALVKEEFYNELQS
                     YFKKTGKNHCQLNFISDHFLSGDGDDVYYAVYKIEINTAIDTIAILSQYNSFSVRVTD
                     IKRNSDEIQIYYSSDSHENRDGTSMMKWFLNSKRKEFNLGKKKAGSNNWDDFNYRADE
                     KSSYVCNSHLKSWLYPFLK"
     gene            complement(75024..75908)
                     /locus_tag="AKGMMEDB_00063"
     CDS             complement(75024..75908)
                     /locus_tag="AKGMMEDB_00063"
                     /inference="ab initio prediction:Prodigal:002006"
                     /codon_start=1
                     /transl_table=11
                     /product="hypothetical protein"
                     /protein_id="X:AKGMMEDB_00063"
                     /translation="MMKKLVLIIIILISIDLFSEDLISFSRFRQAVPLENSPDSDFNT
                     DARLPKFEVLVRAVGPILEIPDNERWIIDSQGGSRIEKFKFSDYKYEIPLQNRKETQK
                     VWITQSQFSELQNEINTNVQFKALIFFYGAFKNKKRVFLLGSLKKSNRPLDQSACFSD
                     SLMGIKLGSNYKETIQFIEGKYGAAYDNMKHGNQNAKVYIIDKDAKTVLYVYDGGEEE
                     RDKVYSLQLSTYGNSNQELFKSVVFGDNIQMASKKLNVKLKERKQSPETDLLYSEISQ
                     CSFETKNKKIFSVFITEE"
     gene            76478..77254
                     /locus_tag="AKGMMEDB_00064"
     CDS             76478..77254
                     /locus_tag="AKGMMEDB_00064"
                     /inference="ab initio prediction:Prodigal:002006"
                     /codon_start=1
                     /transl_table=11
                     /product="hypothetical protein"
                     /protein_id="X:AKGMMEDB_00064"
                     /translation="MVKTRLYFFCIVISLLGNCKKSSTSLPNYHWPVSEHEKNQILLS
                     IDKWSSSDGIYIEFFADNQINYHEESEPVRSGQGVYSIKENKLNLQFKETYGENSYEH
                     EFDCTFGFEESNYSPQQYIECSQSIMSSRPVKIYNKKSINPPGTSAFIENEKILTMGN
                     ILGTINFDSYFRSKPDLNSKEIPFNDLAPEECLEGLSKSPKQVRIPKGFKIIIIGKTE
                     KLSKIESWNNPWYYIEASINCYGEIYRRNGWIYGQFVDLE"
     gene            77302..78180
                     /locus_tag="AKGMMEDB_00065"
     CDS             77302..78180
                     /locus_tag="AKGMMEDB_00065"
                     /inference="ab initio prediction:Prodigal:002006"
                     /codon_start=1
                     /transl_table=11
                     /product="hypothetical protein"
                     /protein_id="X:AKGMMEDB_00065"
                     /translation="MYSKITFFILIVLSTFDCRSNEIIQTKKESLRGYFSVNADGGLR
                     LRENPNVQSKILLTIPESKIVNILEEVGEVETNDDKKGKWVKVEYGRTTGYVFSPFLA
                     KVERDLHNFKGKSIKLNNGNHTKIFEALIESRLTEPYDQSKDRRGYQSNEFQLEDYAA
                     RNDYSVISVSPRKESCAGYLHSYCYNFILKNGKVINTDINGESYGELTHISKEAAFFN
                     ISGGEGDDCGGGSESNTVAFVFKTKKTLVARSQRSETCPNECPCSKPKVFTKTIYEYF
                     DSGGTPLNSELRGIFK"
     gene            complement(78223..78852)
                     /locus_tag="AKGMMEDB_00066"
     CDS             complement(78223..78852)
                     /locus_tag="AKGMMEDB_00066"
                     /inference="ab initio prediction:Prodigal:002006"
                     /codon_start=1
                     /transl_table=11
                     /product="hypothetical protein"
                     /protein_id="X:AKGMMEDB_00066"
                     /translation="MLLRGIIIVLFLFPLLYLNPAPRIKSEKVTLFVRKNKEINVRIE
                     FNFEGTRGFREKLVFPENSLIKYQNFRAFWNNTELECSRLEPPIGEYFKLGDDLYSSM
                     ITFKVDTKSHVSSNHTIRYDYDLVRWENDKYDSREGDYLEYILRTGSLWGGRLESLMI
                     SISFEEPLCLRIEKVNPTYPGNCVNEYLWEFHGKNIKLDKNLQLLIRAY"
     gene            complement(78857..79579)
                     /locus_tag="AKGMMEDB_00067"
     CDS             complement(78857..79579)
                     /locus_tag="AKGMMEDB_00067"
                     /inference="ab initio prediction:Prodigal:002006"
                     /codon_start=1
                     /transl_table=11
                     /product="hypothetical protein"
                     /protein_id="X:AKGMMEDB_00067"
                     /translation="MKKVIITSLILFISMYVNADSTPYHFLSVNKIKSSSSSILTEKS
                     KPRDFYDPIKAMDGKVETAWCEGKDGSGVNEYIEFILPPTNVIGLNVLNGFGKYKDKY
                     LSNNRVKEAKISILSDNGTKKEFIYKFADNACGSENAGGKVESAEDYCHEFSENKNKF
                     KACISDFQNQCIMSDYDGGGERIFFIDRLRIVYFKFEILSTYAGSKYDDTCIAEISFL
                     EVNSGDYNSEYFKTDRSIKKRY"
     gene            complement(79759..80835)
                     /locus_tag="AKGMMEDB_00068"
     CDS             complement(79759..80835)
                     /locus_tag="AKGMMEDB_00068"
                     /inference="ab initio prediction:Prodigal:002006"
                     /codon_start=1
                     /transl_table=11
                     /product="hypothetical protein"
                     /protein_id="X:AKGMMEDB_00068"
                     /translation="MKIRKIIILLLIFLAIMCDRKNKEEKFLAKNLYVAPESGIKLRK
                     DPNLTGKVIELIPKDTMVTILGETNEEVEIDKIKGKWFQARFDDKEGWVFSGYLSNSP
                     SLEILKKYRIGDYSSFSKPLNIWSRPSQNSSIIFNNATHVKLLRVLPNAIVVENIPGR
                     WAEVVQKVDKVEYKGWIFNPNLVTDEEAYRLYSPEIRKLIESIVGRFVRPEIYYSSFD
                     NYIIISLNPTESYTCNAYGSSNCINLIFYKGSKIYTDYQKSSLGLFERIISDYAFFYY
                     ELGEGDNCSYFHEKTTSILNLKDSSIFRINKSLNTQCKDCDPMSDNGCSKDKWQTSEN
                     IQYFDESGKELKKEKIPAEILQSI"
     gene            81014..82381
                     /locus_tag="AKGMMEDB_00069"
     CDS             81014..82381
                     /locus_tag="AKGMMEDB_00069"
                     /inference="ab initio prediction:Prodigal:002006"
                     /inference="similar to AA sequence:ISfinder:ISGme3"
                     /codon_start=1
                     /transl_table=11
                     /product="IS5 family transposase ISGme3"
                     /protein_id="X:AKGMMEDB_00069"
                     /db_xref="COG:COG3039"
                     /translation="MKPEENSKQKNQGELFRNRLDQILDHRHPLYQIAKKIDWEKFEK
                     EFGKYYTEKTGRPGLRIRLLVGLHYLKHAYNVSDEKVVEGYLENPYWQHFCGNEYFEH
                     DFPCDPTSLVKWRKRIGSEGVEKFLEETILLGQREGQIKEPEFRRVNVDTTVQEKAIT
                     FPTDAKLYHKMRQALVKEASKENIQLRQSYKRKGKLAFIKQGRYFHAKQSKRAHKETK
                     RLKTYLGCVKRDIERKVENPNIRLKSLLEISERILTQSKNSKNKIYSIHSPEVECISK
                     GKSHKRYEFGCKVSLVTTSKSNWVVGVQALHDNPYDGHTLKDAINQMEKIVGLRPKEV
                     YVDLGYKGKDHHPEDVQVHLSNKSRKKMTRWERMWMNRRSAIEPVISHLKHDHNMVRN
                     FLKGKEGDRINAILSAAGFNFSKLIRAFFCSFFNRIFPFRFYFQFESCFFSFPQNLNF
                     SGTTI"
     gene            complement(82434..83477)
                     /locus_tag="AKGMMEDB_00070"
     CDS             complement(82434..83477)
                     /locus_tag="AKGMMEDB_00070"
                     /inference="ab initio prediction:Prodigal:002006"
                     /codon_start=1
                     /transl_table=11
                     /product="hypothetical protein"
                     /protein_id="X:AKGMMEDB_00070"
                     /translation="MNKRIISTLVFFVIIGCSGKKFICGNDSQFPEPNLIETSNEFLS
                     DKNLDLLDSRDEKSIIAKIRNLNQNGKYEDSIQSIEEILRDHESQELYFEYGIALMKL
                     GRFEEAIVSFHKCAISLFNTTNAAESLFYISECYSKLGDQNRSLQFLQHAIDRGFDDK
                     DRIMKSKGLEKLYENVIWKENEKKIVASIIMLSEEDLIGIVMDAGPSSITLHYLCPKS
                     KLVLYKEPNAYYTEREIFYGNWQIEKNRVILNINEKCFARGSGKESETIEGAKTYEKY
                     DFSGCVSESTGKSKFYFDKTEIASFIRPYYGQQKNEATGVGLEFRKFTEIPKQCELDF
                     KPTSIEEIRLETK"
     gene            complement(84378..84734)
                     /locus_tag="AKGMMEDB_00071"
     CDS             complement(84378..84734)
                     /locus_tag="AKGMMEDB_00071"
                     /inference="ab initio prediction:Prodigal:002006"
                     /codon_start=1
                     /transl_table=11
                     /product="hypothetical protein"
                     /protein_id="X:AKGMMEDB_00071"
                     /translation="MKDIIEYKGFLGSVHFNADDEVFFGKIEGIEDLVSFEGESVKEL
                     KKAFQESVDDYLVLCKKAKKSPEKSFKGSFNVRIPTELHRRVYRKSLREGISLNQLVQ
                     RALEKEITDLKTSYFG"
     gene            complement(84731..84991)
                     /locus_tag="AKGMMEDB_00072"
     CDS             complement(84731..84991)
                     /locus_tag="AKGMMEDB_00072"
                     /inference="ab initio prediction:Prodigal:002006"
                     /codon_start=1
                     /transl_table=11
                     /product="hypothetical protein"
                     /protein_id="X:AKGMMEDB_00072"
                     /translation="MSKVEKLVERFKSRPRDFSYDELRKLLSAFGYNENNSGKSSGSR
                     FAWIHSETKHIMRLHKPHPKNILKSYQINQILEELRSEGYIK"
     gene            complement(85642..85884)
                     /locus_tag="AKGMMEDB_00073"
     CDS             complement(85642..85884)
                     /locus_tag="AKGMMEDB_00073"
                     /inference="ab initio prediction:Prodigal:002006"
                     /codon_start=1
                     /transl_table=11
                     /product="hypothetical protein"
                     /protein_id="X:AKGMMEDB_00073"
                     /translation="MIVSKKLEIKVRELEKKGYSFIYIEDYVKGFYKGSFESKIKIAR
                     KMLLNGTSLEFVLMVTGFTEQELKDYGVRLDICSKG"
     gene            complement(85881..86795)
                     /gene="rpnD_2"
                     /locus_tag="AKGMMEDB_00074"
     CDS             complement(85881..86795)
                     /gene="rpnD_2"
                     /locus_tag="AKGMMEDB_00074"
                     /EC_number="3.1.21.-"
                     /inference="ab initio prediction:Prodigal:002006"
                     /inference="similar to AA sequence:UniProtKB:B7NGZ6"
                     /codon_start=1
                     /transl_table=11
                     /product="Recombination-promoting nuclease RpnD"
                     /protein_id="X:AKGMMEDB_00074"
                     /translation="MSDMTNPHDRLIRETLQNKEDAISFFKNSLPENVIELLDLNRLE
                     LTQSSFISESLKEEQTDLLFQIPLKSGKKTNVYLLFEHKSYLDEAVFSQLLGYISAIY
                     KSQYRVDKKYSVVIPFVFYHGERTWTLGNSFQNRFVISKNEEEVFKKYIPDFELELFD
                     LSKVDLNRLESISLRVILGVVQKIWEGDTSFLNHLGEVFELLTGLKNESKRVEIFQKL
                     FLYIFNVREIEPTEITSLLSHSKINRDYEDLAMTTAEKLIQKGEMKGEIKGLIKTARN
                     MLLDGASLEYVLKITGLTEQELKDHGLL"
     gene            complement(87584..89029)
                     /locus_tag="AKGMMEDB_00075"
     CDS             complement(87584..89029)
                     /locus_tag="AKGMMEDB_00075"
                     /inference="ab initio prediction:Prodigal:002006"
                     /codon_start=1
                     /transl_table=11
                     /product="hypothetical protein"
                     /protein_id="X:AKGMMEDB_00075"
                     /translation="MNDNQRVFRVPKDRNFTIVKNHFIDDPRLSMKATAILLLVLRYP
                     DNWRMSVKTLSKFKSDKESSISSGFKELVTFGYAEFRKGKDPVTGRFNSGWYFFEESQ
                     KPEVQYKIKTTQNKRIENQSEHFLKEVKESNRKENKILDLEQRERPQLENQVVVNSIL
                     PSTEEQKPSIQIFSSQIQNTTREYDQPSQTRIEEQKELLEELEIKFKREKNQALGSPQ
                     AEKPQLDFQGGENRPLSNTIDQGLSKQVLFKQILNTSREYGPPAKTHIEEQKQNLYKP
                     KPLSHFHFPESWLIKFQEYYFKEHGSEMGQPDSELKALNKLYELSKGDWNVIESKIEV
                     LIQLRKQDSQFWYEQSLSPESITKFWSRLFVRKVKPTDKNRMRNEHQNKSIGTEKRTE
                     PKYNESSKLTPDKPIEIKDLDPYKCFLGWGKTKLLKSQLEYYEQNSDPLKYEGTKKIL
                     FEKFVNEVYPGLVSNSEVKKTSIENRKGSAA"
     gene            90074..90451
                     /locus_tag="AKGMMEDB_00076"
     CDS             90074..90451
                     /locus_tag="AKGMMEDB_00076"
                     /inference="ab initio prediction:Prodigal:002006"
                     /codon_start=1
                     /transl_table=11
                     /product="hypothetical protein"
                     /protein_id="X:AKGMMEDB_00076"
                     /translation="MSTIFDRLSAIDDDLKLSHSKMALELGVNRSTYYKYKNGTLTIP
                     KSILIILRLKGYDEHWIFSGKGHMKLKDSVHLVEMQKRLKLISKLDSYGVLDSIEKLP
                     EAPSSDQKKIIREFFIFLASKFV"
ORIGIN      
        1 atatatttaa acaaaccacc aatccagtga tcgttcagtt gactgaacga tttacaaagc
       61 ttaaactaaa ttatgtaaca tatataaaat tcgcttttca tgattcgaat ttcttttaaa
      121 accgatttta tgagccataa accttatgtg tttgttttcg cgaatgtcaa gggaggagtc
      181 tcaaaaacca ccagtgctac gcatagttct atggcattgg ccagaagagg ccgcacactt
      241 gcgatcgacc atgaccccca aggcgatctt tccaacgcat ttcttcccaa cgaaccttta
      301 gaattttttg ataatgcaaa tacgttctca gtgataagag gtgaaacaac actcaaagaa
      361 tcgataagga acgtctatga cgttgacata cttccatctt cgatggaatt agaagatttt
      421 cagtatcatg tagggaaaga cattgcactt gtcacaaagc taaatactgt tatttcaaaa
      481 tcaaattacg atttcgtcat aatcgacact cctggatcag gctcgtatga acttctttct
      541 gccctccttg ctgccaatgc tgtaattatc ccagtaaatc cttcaaagtg ggcaattcga
      601 accgtaaaaa aaatctttaa aaaaatcaat gaggctttga attttccagg aaccagaata
      661 acttccgtat atatactacc gacaatttgg aataactcag gccgaagtga acaaatatta
      721 gaacaactac aacaaatacc aaatttatta taccaactac aaacaaaaga agccggatac
      781 gaattagttc ctgccccggc tttactgcct ccaattcctc aatcaatgac aattcgcgat
      841 agaactgaat ttggggaacc cttaaaagaa ggaacagaag gttggaatgc ttacgattcc
      901 ttagcagagg tcttaatcca gaaatcaggt ctatcacttc gttcagtcaa atgaactatt
      961 tttctgttta gtggtttata aagtaggttt ttaatggctt ctaaatctaa aaaaattttc
     1021 caagtcgggg atgctttcgg aaacaatacc gataaaactt ctactaactt gcacaataat
     1081 tcgcaaagta atgtattatt acgcgaactg atgaataatg aaaaacatga atctaatcaa
     1141 ttaatacaaa atattccagt caggaaaatt attagcaaag agaatcctag aaaaaatttc
     1201 agcagcgaat ctcttcaaga attagccgag agcattaaaa aatacggatt aattcaacct
     1261 atttcagtta gaaaagttgg gagcgaatat catctcattg cgggagaaag aaggcttcgt
     1321 gctacaaagt tgaacggcga agaattcatt tcatccattg ttaaaaatgt ccaccaagta
     1381 gatccagatt taattcccga atacaaattg attgaaaata ttcaccgaga ggatctcgca
     1441 gacatagaaa ttgcccttag cttaactgtt attaaatcta gatataaact ttcagcttct
     1501 cagcttgcag aaaaatttaa caaatcaatt tcttgggtaa aacaaaaact gatgcatgct
     1561 tcggctatta acgatttagt tgaagctgga aaaatcaaaa atcctgattt aataagcaaa
     1621 gtcccaactt caattctaat ggaagtttta cctacaataa aagccaatca taaagaagca
     1681 ttagattggt tacttactaa agtaaaaaat gactctttgc cgactcaagc tgaagctagg
     1741 aaatatgcta aatccttttc actatccaac agcagtttaa ataaaactaa atcttcagcc
     1801 aacctcaaaa ctcttcaaga tcagataaac gatattgata gaaaaattga tgaattaaaa
     1861 aagaaaaaaa agaaactcaa agatcaaatg gatttactga catgattttt ttaatttctt
     1921 aacaaaaaaa gagtacccaa aacagcccgt tgttttaaaa taccagaaca atcttatcca
     1981 agatttgtcg taatgggccc aaggggaggt gagagtcccc aagggcatcc ttccacaaag
     2041 ttccaataat ttagttatgt cccatttttt gcttgacagg tatatagtac ctgtatctag
     2101 tccaaaatat cttagaagac ataactaaga taaggccact ctcacattcg gccaaaaacg
     2161 acaaatcgag gacctaccgc aaaggctcca tgcctgatct ttagttcccc gtatttttaa
     2221 tatagagtag ggtaaaaaat aacttttacc gtgcgtcacc cgaagtatgt ccgcatggta
     2281 aaaacaaggg atactaaaat gaccgaggtc gtacattacg ctttggtgat agctcacgct
     2341 atcgaatcgt taccgctttc aaggactaaa agacaactac tgtccaaaat cactgactta
     2401 gatattgcag gaagaaataa cggatttggt ggatgtatcg caaaaaacaa aacactaggc
     2461 gaagaagtag ggttagcaga aacgactgtc tctaaatata ttcgtgaaat gaaacgtgaa
     2521 ggatatataa attctggaga attccacgga cattatagaa tactaaactc tagtctacac
     2581 gatgcagttg taaaagaacg atatgaatat aacctacaaa aacagataac taaatatact
     2641 agtctgtcta gtacaaatat cctagagggc ccaaatcaaa gtaccgggtc tgctccgtac
     2701 aaacgtacgg ggggtagttt taataaccta agtacaaacc aaataaataa caaagagaaa
     2761 atacaaaatt cttctctttc taacgttact tggatgaata ttcttgaaca ttctaaaaac
     2821 ctcatattga aaaagtgggg gaatatgacc acaacccgga aaaggaaagt gcaaaaatca
     2881 agacctggaa aaagttagta gcggaaaacc cagaagctat tttagaaacg ctaaaaaaac
     2941 taattcagat ccgtaaatcg gaaaagtata aagaagacgt tttttgggga acgattcctg
     3001 taaacatagc ctccacttac tcttacaaag acattataaa aaacacatat aacctactta
     3061 cacaagtagg aagtaaaacc ctttcaatca aggaaaataa agaagaaata agaaacggaa
     3121 gtaaaataaa caatcggacc aaaaatgaaa acgaaccaac ctgggaagga ttcttagttt
     3181 gggcaaagga aagactttct aaatcgagca ttcaaagtct taaacagtta agagttcaat
     3241 tcgaaaatga ggaattgagt atagtagggg aaataaacga ttcactcaaa atgattgtta
     3301 ttaagtattt taaagaagaa gcgaaactca aaacagaaat aaaatttgta aaaggagaag
     3361 cgcaagagaa ggaaaaaagt attcataact caagtaagaa atcggatcag aagagtaacg
     3421 aggaaaatca aacacacata accgaactga atgaagaaat atctataccg gttgatcaat
     3481 cagatttcaa acatttccga gactatatgt cggtagataa ggtaatccat gagttcatga
     3541 gccattctac actaacacta gatcgaaaag acttagaaat cattcgtaat ctaaagatcc
     3601 gttatgatct ggagaaaata gtaatctttg attccccacc agagaggtta aaaaatcaca
     3661 tacgcgatta tttctatagc catccccaaa gggttatcgc actacaattt gaggaaaaca
     3721 aattctatgt agcggcgtaa attttatccg aacgtaatag gaagaagggt aggtgttaga
     3781 atattccaat aactcaatat tcaattaaaa taattgcgta acttatgttt agcaaatata
     3841 tgtaaatcta tattattttc tcttccacaa aagaaaagtg aaagtaagat tacaaaaaga
     3901 aactaacgta aggaacaaaa acaaacccag aaagagtatt tcttttttag aaaaggattc
     3961 ttgttctttg ttgtaggaat tggtttcttt gaggttggaa attgtagaat ggagttccga
     4021 ctttaggtca tcgacggaac gaaaaagttc tgaatctaaa aggatgatag attgtgagcc
     4081 gttggatcta cgattatgag acgaaacatt ctttttaaaa gagatgctac tgagaagttc
     4141 gatttctttt tttaagtcct gatcaaaagg ccatttcaga gaggcttttt ttaaaagttc
     4201 aattgcttga tagaaaactt ttctaagttt ttaaagaata cagaaaacta aattgaattt
     4261 gcgaaatgaa tggcggttag acgttttttc tgtcaaaaac aagcgttact gaaaccggcc
     4321 tactgatctc tataaaattg agtaccgtta atattatcac aaaacactga ttctatgcaa
     4381 aatattaggt acattattgt atagtcatga gtataagatt tgttctgcaa accgtctaga
     4441 attttaaaat tgtgattgca atattgtaag atgatcacaa atttcgtttt tgttacaaat
     4501 gcggaactat ctaaactaat cgacgttact cgtttctaca aaatagggcg ccattcattt
     4561 tgagtccatc tgttttgaag cgaattttgg acacccggtt atatagttct gagcggaagc
     4621 cgttttgtga cagtttttac ctaaaatgac aatgttagat actaccaaac gatataaaac
     4681 gtgtttgtcg atagcggtcc ttatttttgg gtctgcgatt tttacgtttt tgtttggttt
     4741 aaaattaggt ttggagaatg aaaagtttgg atttgtttta gaatggtctt ttgagttaga
     4801 acaaatatta gaatcgagtt cacttggaac tttagagaag tcgaatgagt catttttaga
     4861 aaatcgggaa tttggtttta aagacaaaaa tatacgacta acaaatgttt tactagattc
     4921 tgtttttcaa aaagataaaa atagaagttt ggatctagta acaaagatca ataaaaaatc
     4981 gaaagaatct gaaaaatcaa aaacgggcaa gtttcattta gaaacttttt tagtagaagt
     5041 aagttctgtt tttacaaatc aaccggaaat taccgaagac agtgtgttgg tatcaactcc
     5101 ggaactaaac tttaccgaca acttgggaac agttggcgct gcgtgggaag tggatgcgga
     5161 acttactaca attcaaaata ttgaaattga tcatccccaa aaaaatttaa acttagatcg
     5221 tgtagaagaa attgggttac aagttgagag taaactagca atcattcaaa aaagatccgc
     5281 tttggatgaa ctttcaaaac taaacttttt aaaaagaaat ctaatagaaa aattcaatac
     5341 ggtatctttt gactttttga accaaaagtc caattacatt caaaatactg aaaccataaa
     5401 gacaaaaagt tcagatgaat cgtatattca agaagtgggg agttatttgt cggataacac
     5461 tcacaaaaaa aatgcggcga atgttgttgt atctcccttt aaagaacatt caataattgt
     5521 aattgatctg tctaaaaatg attcttggaa ttttgatcca aaatttagtt ctttggaaaa
     5581 aataaaaatt caatcgaaat cgattgaaaa aaatcaacaa gatacctttg cgccgacttt
     5641 cgatcttgag ttcactgata gagtgaaaag taaaactttg atgagccaac gcgagaagtt
     5701 tggttttcta attcgtgaat ctggcacaga actgggaatg tccgatgaaa ctttgtctgg
     5761 tttttccctt tgggaattgg gaaatgatac ttttgaaatt cgtattttag agaatattca
     5821 tatagagaga tgggcttgga atcagatcca agagaagtta gaagaattta aaaacagtcg
     5881 tttgcaaaac aacattcctt ctcttgctaa aggtgtaaaa gaagggctgc tgttttttcc
     5941 tcgaagaact caatccaatt ttaaaagcca ggatgttatt tctgcccatt ccggttatac
     6001 ctggaaagat tcctattttc taatattgga tcatttttta gaaactccta aaatcaatcg
     6061 taaatggatg cgttattatt ctatccattt aaacggaccg ccgttcggaa tactaaaaaa
     6121 gagccactcg tttggaagga gtttgaaaga tgaactctaa ccaatcttct aagatccaat
     6181 ttgacattgc cagctacgtt atcaaaaacc aatcaacgat tgttagatcg tgcatattag
     6241 aattcagtca ttctgaatct aatactttca aaaattctaa tctaattcta atacttaaaa
     6301 ccttgcgggt cgctttggcc gaaggcgttt ctacaagttt caatcattta attttaaatc
     6361 tgaatctgtg ggaactacca caaaaacaac ttatacagaa gagcacgtta tcataggatc
     6421 acaaatggaa aagagagtca tcaatggatg gggttttaca atggcgggat tgttgagtat
     6481 taacggaaaa aaatcaaaaa aacagactga gtcaaaagat aaaagagaga tgaacttttc
     6541 gagcgataca tatagcacag gttgttgtta tgggaataga ggcgttcaaa aagagtttga
     6601 gaaccatcgt tttgaagaac tttcaaacaa agacatatgt aaaaaggaat ccgacccttt
     6661 tggaaataat atattagaaa taaaaaatat actaaaacgt gtaataacaa aaataagtaa
     6721 cggtcttttg tcgaaagaat tagcccagcg agggcaacta aagcacaacg ctcgctatgg
     6781 atcgcgttgg aaactcagca aaacgctttt tacgaaagcg ttttaggccg ttcgagaagg
     6841 gaatactttc tcttttccca ctaacaacta atgaactaat cacccgaagc gaggcgcaga
     6901 tgcagaatac agaaactaaa ggaagaggat tgaagaagat gaacttgttt ttaaaaaaat
     6961 caataacaga gtcagagaat agagctgtgg cggagaatga aacattcaat aaacagaata
     7021 ttcaagagac agaaaatcga ttttctttta aaacgaagat agtaagtttg ataacgatcc
     7081 tttcgtttca tgtttctttt gtattgccgt ttgcgatttt tagttttttg tcttccgcca
     7141 ttagccctct ggaagcccaa agtgtgccgg tacttggaag cactaaacaa tttgcaaatg
     7201 acgaactaaa accttacgta gacgcggcca aggccagctc tatggattct gccacgtttt
     7261 taaattcggt cacaggcgga gaacaggtaa ttgaagccgc ctgggagacg agtgtaaacg
     7321 cagagataga agcaattgta ggaggagtta caaattcgga ttctgtgaat aacgtaaacg
     7381 tatacaaaga cgcggtaagg gctcagttag aactacaaaa acaacaggcc aaaaaccagt
     7441 ggatagcaga tgcaaacgcg tatatccaag cggaactaca aatcttttta gctgttttgt
     7501 cccaaaacac atccaacaac gtaacctcgt ctaacacaaa tgctgtgaat acggttaacc
     7561 caacggtgca agcggtgaca acaaccccag cgtctcaagg gacaaacccc gcacaagcgg
     7621 cacaaagtta ttaccaagga agccagctct gggattctaa gtggcaggat ttactgagta
     7681 aacaatccac ctgggaacag aattctttga attcgatcca aaacgggatt ttgcaatgga
     7741 accagtcgat tacaggttta gaaaatgata aattagccta tttgaatgga attgaacaga
     7801 ctaaggctca atggctggcc aacaaacaac tgatccagaa cgctcaaagt cagatgaggt
     7861 ctgcgttaca atctacgatt acgaatatac ggaatcaaga gaatcaattg aaaaacagcg
     7921 catccagcga tcctagttta gttgctgtat ttggtgacat ggatggattg ctcgacgatc
     7981 tacaagacgc tttgaattcg aattcgtctt tggggacact ggcggaaacc ttgggaaact
     8041 tttttcaaaa tcagatttca aacgcaaccg cgaaagcgga ctactggaat attacaaagt
     8101 ggcaagaaac gtatgcgact caagttctag agtttaaaaa agaagtagga actgcgaact
     8161 taagctgtag tggcggaccc tggtgtaact accaaccgac aggatcccat gcggtgacat
     8221 acaacgcaga tggaaatgta tatggttggg ctgccacgaa tggaggattt cagagcgggg
     8281 ttttagtgag tagttttgat ccatatacga ctgcaaatcc tgcgtatgaa tattgtcagc
     8341 agaatcctgg tagtttctgg tgtataattt caccaccctc gtcgccaaca ataaccgttg
     8401 atccaaacgc aagcacaggg tactacagcg aaggacatta cgtaatagaa tgcaatggaa
     8461 ttgaattgtt tggcaatact tgtagcggtg ctcaaggata tacaaacact ggcgattatt
     8521 gtggaaacgc gccggtattt tgcggatata ataaacgttg gcaaactgat tacaactatt
     8581 ctacctcggt atcagaaagc tttagccagg cacaaaaaga ccaaatagca aaaaacaata
     8641 atatacgaaa cgcagtatta ggaagttaca acacagcgtt tggattgtct tctcaggctg
     8701 ggaacgcgct tgcgggatca agcgtagctc ttgaaaccaa agtatattta ggcggaacca
     8761 cactcaatag ttcgaactgg tatggttcga tgggacttgt tgaacaagtg caggttcaaa
     8821 cgaaatacaa atacatagac tctgcgatgc aagcaaacca aaacttttgg actggtttaa
     8881 aaactcagtt tacaaatatt gcatctacct ttttgtcctt ggtgaatcct ttgaaaaact
     8941 gggaagaaag atcgcaagaa tatgaagatg aataccaggc gaaactatta gaactagaac
     9001 aaacaaaaca aagtacaatt tccaactacg acaaccaaat caaccagatg aaagcggcca
     9061 gaggcgcttg ggtaactgaa gtttacggtt atcaaatagc aggaattgca ggaagttctg
     9121 ataacgcaaa tagtcaatac agaagcggac aagaaaactg gtcggataca atttctgttt
     9181 ttcaacaagc agaattgaat tggtatttgt ctgctaagga tacgttacaa caagcggtaa
     9241 catctcctaa cggagaaaca cagtttcaga cgagtgcgat tacacaagca aaccagatcc
     9301 agacacagat tacaaattcg gaaacaaaca caacccagct ttacaatgca gcgacaggac
     9361 tgtatcaatc ctatcaatac gcggcttctg gaaacttgat gaaccaggca ttgacgaact
     9421 tgcaaaacca aacgaactgg aaccagcaag gagcgaacct ttcagcgagt atcgcggatt
     9481 cttttggaag aagcgagagt tacaaaactg cggagttgaa cgcaagtaat cgaatcaatg
     9541 cacttgcaca aacgatctat ggaagtggtg cgtatatagt agacaatact gaattaaatc
     9601 agattcaaac tcaagccagt ggatacggac agaatcaaac gaattggcaa aatgaaatta
     9661 acggaaataa cggaggtttt aactttaacg gtagaagggc gaatagtata tccacaacat
     9721 tagaatatac gaatatacga aatgatatat ctgtggcgac cacgttacaa gaagaagtag
     9781 tagatgaaga aaaaggctat ttaaaaaccg caaatgaata ttttgagaag tcagaaaaat
     9841 accaagagtt agcagagaaa gccaaaagcg aagctaagtt tgacgaggcg gcgctatata
     9901 ccggttatgc ggtaagagag aaaggaaacg cgattacctt tttgaaaaag aaatacaatg
     9961 gaattggtga agagataaca ggggaagtag acaaccgagg actgacatat acaagaaatt
    10021 cttttttgag ttacagagac acacttttaa acaagaactt tcagaacagc acacaagttc
    10081 aaaaacaaat ccaagaagga aagaatcaag tagcagggat cataacggaa ggagaaacat
    10141 acaaccaagt ccaaggaatg attcaaacag cacagaattt gaaccaacaa ggagcagaga
    10201 acaaagagag ggtggaaaaa ctcttagcgc aatccaagga actagctgag aagaatatcg
    10261 gcgaagggct tttggacgga ctacaagaga tgattgcaag catccagagt tctttacctc
    10321 aagaagtaag taacaatgga gtgagtcaat acatccaagc gcaagaaaaa gagttagcag
    10381 agaaacaaga aaaagcgaat gaactgctga gtcatatgaa ctcgttagta acaaataaca
    10441 atgatttggc ggcactacaa gctctgttac aaggaagtag ccaaggattg aacttagcag
    10501 cgaatagcgc tgtatctaaa tacttagacg actatgctaa gaaactacaa aaagacaacg
    10561 aagaaagaag ttcgaatcta cagaagacac ttttagaatc tctgacgaac ggagacgact
    10621 acaaatatct gagagacgcg ggttacggat ttagagtaga tggagaaggg attaccgctt
    10681 acagagagat ctacagtgga gaaatagaga tcaatggaag tgcgatgaaa agcactagtt
    10741 attctcccga tttagaatat caatatatac gaatagagac aaagtttaat ccaggaaacc
    10801 taagcgtgga tatgttaaat ccgaacaata caacgtttag cgcggagatg gtgagtagtg
    10861 taaagggata tatagacaat ctacaaaaga acgtagaggt gatgtttgcc cagtttagcg
    10921 acaaaaccaa agaggtaaaa gaagaatacg ttcagaatga ggaaatagaa agttatcaaa
    10981 agaaactgta tgaagcaagt aaagacaact acttagccgc gttccagggt ttacctggag
    11041 aatttaagga aatgttcgag ggagaaatgg gaggcttaaa aggttaccac gaacaaggat
    11101 ctaaatacaa ctttggacag ggaagtttta aaggccaaag cggggacatg aaaaaagtcg
    11161 gcaaatcgat gtatgacgga gcaagcattg atgacactgt atttgctgga agtagagagt
    11221 taaaaggaag tgtgagtgtt aaagggattc cggtggaagt aagctacgga atgcagtatt
    11281 taatagtcac atctggattt gatatatcga atttaggtta caactttaat ttaaagggcc
    11341 ttggaacaaa ctatgtagac aatcaactga gtggagcgaa ccagaagtat gagatctaca
    11401 aagaagacat ctctgcaagg atagagagac aagcgaaggc gaatgacgca gagaaagaga
    11461 gtaagggctt tatattcacg attttgaatg gaatgaacgg tggctctgga agtatgggcc
    11521 agagatttac acaggcggtt agatcggaag cacaaagtcg cataacggga gcagtagcag
    11581 aagcgaccgg attaccagca agtcttgtag gagcgcttgt tggcggaagt agtatgaaag
    11641 acgctgtgaa agcgtatgtg aaagacgaga cgacgaatgc gatttcgaaa gccacaggct
    11701 tacctacgtg gctgatttcg aaccagatgg agaagatgaa caaaccgaag gaacaatggt
    11761 atcaaagcca agagttccag atggtaacaa cggtagctgc tgtagtggca gcgcctttga
    11821 ccggtggagc ctctctcatg gtagcgatgg cggttaacgc aggacttgga gcggcgacag
    11881 gagcggccgg cggtgggtta aaaggtgcac ttgccggagc ggtaggtggg gtcatatcca
    11941 catatacgca aggcgttgga gtcaacgtag gtttaagcta ttcagcagag aacggctttg
    12001 gagcttccgt cggagtagga tttggtccag cgacagtgag tgtaggaatt tcggaaagag
    12061 gtggagcaac agtagacgtt ggttttaaca aatcaggctt taacgcggga ctgagttaca
    12121 acagtaagac aggaaaggca agtggaagtg tgggctttac aacagaagga ggaaccggct
    12181 ttgcactgag ttacagtgaa ggcgacggct tcggagctag tattagtaaa ggttttgata
    12241 acggagtgaa tggaagtttg agttggagtc agaaaggtgg agtaggcgga agtatcggct
    12301 acgaagtccc tgcagacaaa aacaaaccta aggatccact tgcgaacaaa atgcaaggag
    12361 ccggaggcag tttaaacttt agtcaaagag acggagtgtc cgcgtctttc aatacgtccg
    12421 gtggtgtgaa tgcaggaaac tggagtcagt ccggtggttt tcaagcgaac acgaacttct
    12481 tagcggacaa gtggaaagca gaatatcaag cagaacaagc agcgattgag caagcgaaag
    12541 cagattcgaa ggctgctcaa aacaagaaca atgaagaact tggtgcacaa gtaatcgaag
    12601 gagctgggcg gagagaggga gaggattcag ccgatccggt agatcaaaga atcaatcagt
    12661 taaagaaaga attgagtgaa ggaatcagtt tagcagacgg aaacggaacg atgagtgacg
    12721 ctggtggagg atctggagaa gcggcagcag cgaaagagct ttctaagaag atggcagagt
    12781 tacagaaact ggaaggtcag aaggcggctg gtcagaaacc tggagttcaa aaagatggtt
    12841 cgattgttgt agctggaagc aataaaccga cgttaggtga aagagcttct tccttgtttg
    12901 gttccattgc cgatggagcc aaaggattgt ggaacaaggt aacgggtgga gggagccaga
    12961 agctggagca taatagcact tctactactt caacgaatag cggtatttat gaaaaggatg
    13021 ggattagaat gccttatgag tttagaccag gtaaagatgg ggactttaat caattaagag
    13081 ctggaggcac taagatacat gcagcaattg actttattgt tccagaagga actcccgttc
    13141 gggctgtagc tgatggtatc gtgggtaaag ttcacgataa accaagcgag tttttgaatt
    13201 ataaggaccc aaataagaca gataaatttg acggaggagc agcgattaac atttctcata
    13261 gaaattctga gggcaaatta gtttctactt actatgcgca taattcacaa attttagtta
    13321 aaccaaaaca gccggttaaa aaaggggata ttattgctta ttcaggaaat tcgggtactt
    13381 ctggggaacc ccattcacat tttacaattt atctaaatgg gaatcaaaat acaccgatag
    13441 atccactgaa atttaattgg gacaaagaag gctattaata attatatagt gagtaagtta
    13501 cattatgaaa tataggggtg gtttttgatt atatgttaag tgttcgattt gtaagaatct
    13561 tgattttgat tctttctctt agtgaatgtc gcaaagtgaa agatgtcaag gccattgtgt
    13621 tacctgtctc aggcgtaatc ttacatgaga ctccgaattc tcaaggaaaa agtattctta
    13681 gaatacctca catgtcttca gtcattttga ttaaatcaga taagtctgaa gtttttaata
    13741 atgacggtag aattgtattg tccaaatggg tattcataga atatgaaaaa tacaaaggat
    13801 gggtatacgg tggctattta gaattacctg aaatggtaaa agaaaaaaat cagaatcaag
    13861 aatatcttac tggaacttgg acgatcacag atgtcgttga atggcaagat gaagatcaga
    13921 ttcaaattat agcaaataaa ctgcataacg gtaaatatga tataatctta aatccgaata
    13981 tgtctattaa atacgatttt cgcaattcaa gattaacttg tgatgattca atttgctcat
    14041 tgataaaagg tgataagaaa tatctaaaat tcgaaattat taataaaaac gagttaaaag
    14101 ttttaacttc accttctgga gatgttgatg gtgttccgtc tggtaaaatt gaattctata
    14161 aaattttaaa agaaagcggt ttatatttta aagaaacaaa ttgctgtgct cagcacatcc
    14221 cctgaagtgc agtgcagaaa gcacaccaaa ggcaaaacag ggttccgggg atggaacaga
    14281 ggagaatagc ccggagaagg ggtagcgaaa tgcggagctt ggatatacaa ttaggcattt
    14341 ctaaattaga aaaatagcaa gctctgcatg aagcgagggg aatgccttcc ccttctaatt
    14401 cctaattcac taacgcctag ccacttgaaa cgctagtatt agtaaaggtt ttgataacgg
    14461 agtgaatgga agtttgagtt ggagtcagaa aggtggagta ggaggtagca ttggctacga
    14521 agtccctgca gacaaaaaca aacctaagga tccacttgcg aacaaaatgc aaggagccgg
    14581 aggttcactg aactttagtc aaagagacgg agtgtccgcg tctttcaata cgtccggtgg
    14641 tgtgaatgca ggaaactgga gtcagtccgg tggttttcaa gcgaacacga acttcttagc
    14701 ggacaagtgg aaagcagaat atcaagcaga acaagcagcg attgagcaag cgaaagcaga
    14761 ttcgaaggct gctcaaaaca agaacaatga agaacttggt gcacaagtaa tcgaaggagc
    14821 tgggcggaga gagggagagg attcagccga tccggtagat caaagaatca atcagttaaa
    14881 gaaagaattg agtgaaggaa tcagtttagc agacggaaac ggaacgatga gtgacgctgg
    14941 tggaggatct ggagaagcgg cagcagcgaa agagctttct aagaagatgg cagagttaca
    15001 gaaactggaa ggtcagaagg cggctggtca gaaacctgga gttcaaaaag atggttcgat
    15061 tgtagctgga agcaataaac cgacgttagg tgaaagagct tcttccttgt ttggttccat
    15121 tgccgatgga gctaaaggat tgtggaacaa ggtaatgggt ggaaataaat ctaatagtga
    15181 agctgcaagt agagcaactt tgactaacga agatgctaaa aatcaattta ctaataatat
    15241 aactgaagtt acggataaag atggaaatat tgtccgaaaa tacacaaatg taaatggaat
    15301 tgtcctaggt caaaaaccgt catatgtgaa gtatgcggcc ttgagccagc taacgtatat
    15361 taagtggaac ccatatcaag cggcctctga atgagagtag atatgatgaa gtccacccaa
    15421 aacgtttcgt ttgataatct tggaggtagt attagaagga agcgagacga ctctaccaca
    15481 aggcgaatct ttgttcaaag cgagatgcgg cctccagaag ttgtaataat tgatgtattc
    15541 ggaagcaacc atatgagcgt ggttgatgga aaagatagga atgtgattga aacattctct
    15601 acgtagcgaa ccgaaccaac gttccataat accgttgcac caaggcgaag cgattggaga
    15661 atgaagagat tgaataccca attcattcaa tccttttaag attttgtgac ctgaaaaaag
    15721 aacatcattg tctcgcagaa gaatttcaaa ttcgggacaa agcgactttg cttcttgaat
    15781 ctgtcgtaat acccattctc ttgttgggtt tagagtgata ttgaaatgaa cgatctttct
    15841 ggaaccgaga tgaatgaaag cgagagagta gagagaggtt ccgtagatgg tttgaatctt
    15901 gcaaagatcc atagcgacgg tgtagtcttt gatttgagaa atcaaattca accaagcgtt
    15961 ccagtttttg aaaggtttca aaccatttcg gatccttctg agaattcttt gaaccgtgga
    16021 caaagaaata tcaaaattca gtttcaacag ttcggaatga attttggaag ctccccaatt
    16081 gatgttgttc agaaacatat cccgaatttg gtggtagatt tcccaatacg gtgaaggcct
    16141 tccgggagat tttttagatt ttaatagagt tcgatatttg tttgcaatta gtttcaaaat
    16201 acggagtatt ctttctggtg gaaacttgta gagaagatag agaagaatgt tttcgaaaat
    16261 acaaacccag aaccaaaact cggaaggaaa agaagtagaa ttcatagagg taatttccat
    16321 atttcaattg caaagtagaa aaacaaggat gaaccgatcg ttgtgtgaga gctaacgttt
    16381 gttacttgaa atgtgcgttc gacctaatga aaaaaaattg agccccctct tcttttcttg
    16441 acaaaatcag tgttaggccc aactcttcaa tgtattgaag agttgggaaa ttactttcaa
    16501 aacttctctt catttttttc taaaactgca caaaaaagct ctcaactgca ccggaggtgc
    16561 gaagcacctt tttcaaaaca aaattgtcca ctacaacgcg tgagcgatcg caggggaaat
    16621 cctgcaacgc accatctact taagtaaaca ctaaattaaa aaagattaaa atggtgagtt
    16681 gcagattgaa gcgaagagcg cgacccgcct aactcagggc gcgtttgctc tctacggatc
    16741 gcaacgcggg gcacgcccct aattcctaat ccactaacgc ctagccactt gcaacgcaag
    16801 taatcgaatc aatgcacttg cacaaacgat ctatggaagt ggtgcgtata tagtagacaa
    16861 tactgaatta aatcagattc aaactcaagc cagtggatac ggacagaatc aaacgaattg
    16921 gcaaaatgaa attaacggaa ataacggagg ttttaacttt aacggtagaa gggcgaatag
    16981 tatatccaca acattagaat atacgaatat acgaaatgat atatctgtgg cgaccacgtt
    17041 acaagaagaa gtagtagatg aagaaaaagg ctatttaaaa accgcaaatg aatattttga
    17101 gaagtcagaa aaataccaag agttagcaga gaaagccaaa agcgaagcta agtttgacga
    17161 ggcggcgcta tataccggtt atgcggtaag agagaaagga aacgcgatta cctttttgaa
    17221 aaagaaatac aatggaattg gtgaagagat aacaggggaa gtagacaacc gaggactgac
    17281 atatacaaga aattcttttt tgagttacag agacacactt ttaaacaaga actttcagaa
    17341 cagcacacaa gttcaaaaac aaatccaaga aggaaagaat caagtagcag ggatcataac
    17401 ggaaggagaa acatacaacc aagtccaagg aatgattcaa acagcacaga atttgaacca
    17461 acaaggagca gagaacaaag agagggtgga aaaactctta gcgcaatcca aggaactagc
    17521 tgagaagaat atcggcgaag ggcttttgga cggactacaa gagatgattg caagcatcca
    17581 gagttcttta cctcaagaag taagtaacaa tggagtgagt caatacatcc aagcgcaaga
    17641 aaaagagtta gcagagaaac aagaaaaagc gaatgaactg ctgagtcata tgaactcgtt
    17701 agtaacaaat aacaatgatt tggcggcact acaagctctg ttacaaggaa gtagccaagg
    17761 attgaactta gcagcgaata gcgctgtatc taaatactta gacgactatg ctaagaaact
    17821 acaaaaagac aacgaagaaa gaagttcgaa tctacagaag acacttttag aatctctgac
    17881 gaacggagac gactacaaat atctgagaga cgcgggttac ggatttagag tagatggaga
    17941 agggattacc gcttacagag agatctacag tggagaaata gagatcaatg gaagtgcgat
    18001 gaaaagcact agttattctc ccgatttaga atatcaatat atacgaatag agacaaagtt
    18061 taatccagga aacctaagcg tggatatgtt aaatccgaac aatacaacgt ttagcgcgga
    18121 gatggtgagt agtgtaaagg gatatataga caatctacaa aagaacgtag aggtgatgtt
    18181 tgcccagttt agcgacaaaa ccaaagaggt aaaagaagaa tacgttcaga atgaggaaat
    18241 agaaagttat caaaagaaac tgtatgaagc aagtaaagac aactacttag ccgcgttcca
    18301 gggtttacct ggagaattta aggaaatgtt cgagggagaa atgggaggct taaaaggtta
    18361 ccacgaacaa ggatctaaat acaactttgg acagggaagt tttaaaggcc aaagcgggga
    18421 catgaaaaaa gtcggcaaat cgatgtatga cggagcaagc attgatgaca ctgtatttgc
    18481 tggaagtaga gagttaaaag gaagtgtgag tgttaaaggg attccggtgg aagtaagcta
    18541 cggaatgcag tatttaatag tcacatctgg atttgatata tcgaatttag gttacaactt
    18601 taatttaaag ggccttggaa caaactatgt agacaatcaa ctgagtggag cgaaccagaa
    18661 gtatgagatc tacaaagaag acatctctgc aaggatagag agacaagcga aggcgaatga
    18721 cgcagagaaa gagagtaagg gctttatatt cacgattttg aatggaatga acggtggctc
    18781 tggaagtatg ggccagagat ttacacaggc ggttagatcg gaagcacaaa gtcgcataac
    18841 gggagcagta gcagaagcga ccggattacc agcaagtctt gtaggagcgc ttgttggcgg
    18901 aagtagtatg aaagacgctg tgaaagcgta tgtgaaagac gagacgacga atgcgatttc
    18961 gaaagccaca ggcttaccta cgtggctgat ttcgaaccag atggagaaga tgaacaaacc
    19021 gaaggaacaa tggtatcaaa gccaagagtt ccagatggta acaacggtag ctgctgtagt
    19081 ggcagcgcct ttgaccggtg gagcctctct catggtagcg atggcggtta acgcaggact
    19141 tggagcggcg acaggagcgg ccggcggtgg gttaaaaggt gcacttgccg gagcggtagg
    19201 tggggtcata tccacatata cgcaaggcgt tggagtgaac gtaggtttaa gttactccgc
    19261 agagaacggc tttggagcta gtgtaggagt aggatttggt ccagcgacag tgagtgtggg
    19321 aatttcggaa agaggtgggg caacgataga cgttggtttt aacaaatcag gctttaacgc
    19381 gggactgagt tacaacagta agacaggaaa ggcaagtgga agcgcgggct ttacaacaga
    19441 aggaggaacc ggctttgcac tgagttacag tgaaggcgac ggcttcggag ctagtattag
    19501 taaaggtttt gataacggag tgaatggaag tttgagttgg agtcagaaag gcggagtagg
    19561 aggtagcatt ggctacgaag tccctgcaga caaaaacaaa cctaaggatc cacttgcgaa
    19621 caaaatgcaa ggagccggag gttcactgaa ctttagtcaa agagacggag tgtccgcgtc
    19681 tttcaatacg tccggtggtg tgaatgcagg aaactggagt cagtccggtg gttttcaagc
    19741 gaacacgaac ttcttagcgg acaagtggaa agcagaatat caagcagaac aagcagcgat
    19801 tgagcaagcg aaagcagatt cgaaggctgc tcaaaacaag aacaatgaag aacttggtgc
    19861 acaagtaatc gaaggagctg ggcggagaga gggagaggat tcagccgatc cggtagatca
    19921 aagaatcaat cagttaaaga aagaattgag tgaaggaatc agtttagcag acggaaacgg
    19981 aacgatgagt gacgctggtg gaggatctgg agaagcggca gcagcgaaag agctttctaa
    20041 gaagatggca gagttacaga aactggaagg tcagaaggcg gctggtcaga aacctggagt
    20101 tcaaaaagat ggttcgattg ttgtagttga gagaacttca agagagaata agcaagagac
    20161 tcaagtttct aatgatccga aagccaacag taatacgaat attaaaccag gagaaattgg
    20221 ttattcaatt ttaaacttct ccgctgtcct aggagttggc ccaaatctta ctaaaacaga
    20281 aatgacagat catactggca gaacaactgt ttcttgggac gttggaattt cctttggttt
    20341 tagggggtgg gatttcatat tctgaaggca aggtagaagg attatctcat aatgttaaat
    20401 cgaaagattt ttcatttgat ctaggaatga atgtaggact aggtgtagct tccgtagatt
    20461 ttaattttta cgatcgttct aagttttcag catctttagg ggggcaaaag cactccctac
    20521 tatacctggt aagattggag tgacggtaac tccgggatca ggacagggtt atccacaatg
    20581 gacaataagt aaatgggata aaaagattca aaatgaaaat gaatagcaag cagttccaat
    20641 attacgtaat agcgataatt gctatcgctt tttacttcct ttttggttgt tcaaattcgc
    20701 aactaccaaa aagtccaaaa gtaatttctt acataatatg ggataaagaa aagccgagtc
    20761 tgtttgatct tacgatggat tattcttatc aagaagatat atcgttatca aacttaacat
    20821 tatacaaaat cgaaaaagtt ggcattgatg atctcgggaa attttttaat aaattttcca
    20881 aatgtccatt tgggttaatt ccgagaaaga gaggagattt ttcgataaat gatgctccgc
    20941 taattattat gttagttgaa gattccttta atcattctca tcatcttttt tctattggta
    21001 taaacaattc tgtttcaaaa acagtattca tcagaaaaac taaactattt ttcaatgatc
    21061 tttcttatgt agaatatgaa aacgagggct gctatcaaga taaaagtggt tatcaagaat
    21121 atgtccaatt gattcaaggt tataagacga ggccacagaa aataccatta tttgatgtct
    21181 ttaaagaata ccgaagtcat gaaaatactc tatcaaaaaa atctactgat ctttacctgc
    21241 gtttcttatt tataagtttc gcattttttg gtgggattgg ttctgcattg attttattga
    21301 tgttaccgaa tcgaactaga aacttttcca ggaagaaaaa atttataata gctacattgt
    21361 acggtatgtt ttgtttaatg ttatcagcat tattatttat ttagaatgtg tgtcctaggt
    21421 gtcctaggtc aaaaaccgtc atatgtgaag tatgcgtgtc ctagtccaaa aaccgtcgtt
    21481 tgtatagttg tttagaagtt gaatactaac agttgttaag cgcatttttg aaagttgcct
    21541 tcagaatgaa agtaaacatg atgcaaaccg cccaaaactt ttcttttgat aactttggag
    21601 gtaggagaag gaaaagtgac tgttcttccg tagggagaat ccttgttaag agagagatgc
    21661 ggcctccaaa gattgtaata gttgatgtat tcggaggcaa cgacttgtgc gtggtttaat
    21721 gaaaaaatgg gaatgtgatt taaacattct cttcttagag atccgaacca acgttctatg
    21781 atgccgttgc accaaggaga agcgatcggg gtatgaagag attgaatccc taaatcttcc
    21841 aaaccttgta gaattttttt accggagaaa agaacatcgt tgtctcgaag aaggatttca
    21901 aactcgggga aaatggattt tgcttcttga atttgattta aaacccataa ccttgtaggg
    21961 ttcaaagtaa tattgaaatg aatgattttc ctggaaccaa gatgaatgaa agctaaagcg
    22021 taaagagtgt taccgtaaat agtttgaatg cgacaaagat ccattgcaat ggtataattt
    22081 ttgatttgag agatgagatt taaccaaacg ttccaatttc ctctaaaagg attataccat
    22141 ttaagaattc tttgaatgat tcttttaacg gaagtcaaag agacatcgaa tcccaatatt
    22201 agaagttcgg aatgaattct ggaagctccc caatctttgt ttttcaacat gtcttgaatc
    22261 tgatgatata tattccagta taacgggtct accttgaatg tgaattttga ataattttct
    22321 atattgattt ctcagaattc tgaaaaagtt cgtaatgtgt ttaggattta ctttccagag
    22381 aaagtagagt attatctttt caaagataaa aacccaaaac caaggattgt gataaaagta
    22441 tatagaatcc atctttgttt tttggatgtt aatggataga agtttgtaat gacaatagaa
    22501 agagaagtgg ctttatctca tgttataacg taaatttcag agttcgacaa ttggttgtaa
    22561 aaaaaactta caaccatcct tttttgttga catatcgtga tgttaggcga ctctccgatt
    22621 tatcgaagag tcggtaagat cttcgaagcc cgcctcattt tttatttttt cccaaactaa
    22681 atcaaacacc ataacattcg caatttcttg agttccaact gaattgggct ccgggctttt
    22741 gaaacggaga agtagcccgg cggggtaact caacacaacg ctctctatgg atcgcgttgt
    22801 ggggtagcga aatgcggagc ttggatatgc aattaggcat ttctaaatta gaaaaatagc
    22861 aagctctgca tgaagcgagg ggaatgcctt ccccttctaa ttcctaatcc actaacgcct
    22921 agccacttga aacgctagta ttagtaaagg ttttgataac ggagtgaatg gaagtttgag
    22981 ttggagtcag aaaggtggag taggcggaag tatcggctac gaagtccctg cagacaaaaa
    23041 caaacctaag gatccacttg cgaacaaaat gcaaggagcc ggaggttcac tgaactttag
    23101 tcaaagagac ggagtgtccg cgtctttcaa tacgtctggt ggagtgaacg cagggaactg
    23161 gagtcagtcc ggtggttttc aggcgaacac taacttctta gcggacaagt ggaaagcaga
    23221 atatcaagca gaacaagcag cgattgagca agcgaaagca gattcgaagg ctgctcaaaa
    23281 caagaacaat gaagaaaccg gaaaatcggt gttagacggt gcagcgattg aagttgagaa
    23341 tcggaagaga gaaaacggtg gggatgataa tcattattac gacaaagacg gtaatatgag
    23401 aatacgagta actgattcga acggagattc gtattacaga gcagctactc cggaggaagc
    23461 acatcgagtt cagaatggaa acggtctgac gatggcgagt gacaagggag taacaatatc
    23521 aaataataat gacaaaatca gtcttggaaa tatggatata aaaattaata aaggccagga
    23581 aggtgaaagt ttctttaaaa caaaaccgaa gggtttacaa gattcagaga cggacaaagt
    23641 gtttacgaat atgcacgatc caaatcagaa aattgataaa attaactggg attattctaa
    23701 agacaataaa atgcataatt cgaaacaaaa aggccaggct gatctttatg caaaagaagg
    23761 aactcctttg agtattgtgc attctcaaga tggaaaattt caattattgg aagtaaggaa
    23821 tcgtggtgaa atgggaggga attctgcttt agtacaattt aaagatacaa atggggagac
    23881 acgacaaatt cgcttcaatc atttacagga ttcttttcca tcgtacgtta aagaccattt
    23941 taaaaatgct ggtgcaggtc cgttaatgtt acaaaatggc actgtttttg gtagggtcgg
    24001 aacaactgga aatatgtggg taggcaatgt cacgaaacca aacgggatta cggggccaaa
    24061 ttcacatact catattgttt tgtatgacaa acctggtgtt aacaatacaa atacttctgt
    24121 tccagattgg ttgaagccta ctattggatt taaaggaaat cttaaaaatg gagaatgaat
    24181 gggttatgag gaaatacata atactagttg tattttgcct ttctattttg atctcttttt
    24241 gtgctaaaga aaaaacttca cacacagaag aacaatcatc tacagcaatg aaaagttcaa
    24301 ttgatgaaaa atgcattatt caaaaggaaa caattgaaaa atattttaaa tttaaatttg
    24361 gagatagtta taaatcggta gatttttcta aaattgaata tttcgccgat gatcaaggta
    24421 gaatagatga tcaaatttta ggatatgtat gttgttttcc taatttaatt agtctgacgg
    24481 caagttggag taagaatgta acagatattg gagtgaaaaa ttttgtagaa tgtcgtttga
    24541 aaaaccatgg tcaaagaatg aacgggataa attttcaagg cacatcaata acgaatgagt
    24601 ctgttaaaag tctatcagaa ctaaaagaag taggcgaatt atttttagac gacaatgata
    24661 aaatcaatga tactgcaatt cagcatttta aaaaattcac atctattggt tcactcagta
    24721 ttgtagctac aagtataacg gcagagggtg ccgagaaatt gagaaagatg aaacacattc
    24781 aaggtgttga ttcagagtat catgtgccag caaatcaaga ataactgggt tatcctgtgc
    24841 gatgcgagaa ccctgagttt cgcaaagact aaaatgttgg aacaacaata gagcttagtt
    24901 ttgatatttg tagggaatcc gtatattcct caaaaagtat tagaaaaact gcaatcgatg
    24961 gaagaagttg aacctaaata aaaataaaga gtgagtgagt agggttttct aaaacaaaag
    25021 agtgagtaga ttttgtaatt gtaaacaaga agctgactga agagacgtta caaacaaagc
    25081 cgggaagttt ggcaagaaag gaaactaaat gaagaagata tatgtattgt tcatattgct
    25141 gctattacaa aattgcgcga caacattgct caagaatgcg gcaccagtaa caacgactac
    25201 gaagtggttg tttgagattt cggaagtata ttcgatgtct caatatgtgt tagatcgtcg
    25261 tcgttactat cctaaagacg ataatgaaac gatggtggta gtagaggtaa aggtaacgaa
    25321 taaggattta gttaagaaag aaatagattt taacgcaagc gtattagttg ccgggaaaat
    25381 gattcgtaag gcctcggtcg tgtctaaaag agagaatatt attttcgtag ttagagaatt
    25441 tggtgtcacc caggttgaac caaatcaatc gattaagaga gatatggttt tcgtatttcc
    25501 agagaaaatg aaacctgaaa agttatttgt tcagaatgtt ggcgagatta atctactcga
    25561 acagcagaat cccgagccaa ggtaagagtg gagccagcgg gcccaaatta aacgaactaa
    25621 caaaacaaag gaaaaaatta aaatgtctga attacaaata cagatgagct ttggaacttg
    25681 gattttgttt tttgtaggga attcgtttac gccggagaga gtattagaga aattgcaatc
    25741 gatggaagat caggaacacg caaaaaagat ttggaaaaaa ctaaaacgtg acagagtatt
    25801 aggcgacgac ttcaagggat tcaagttaaa cctaaagaaa aataaagagt ggaagagcct
    25861 tgagttttcg aaagatgaaa caagaacatc aaaatattac aatatatgat ttctcctgtg
    25921 tttagtagaa ttaaaaacgc ggaccgttgg ttcgcatttt ctttttacgg aagagtatct
    25981 atccacaacg gcgaaagcga tcgtagcgga aatactgcaa tgcaacatgt atttaacaat
    26041 tctgatatat gaatatacga aaagactaaa atgttgcgat gcagattgga gcgtagagcg
    26101 cggtttttct tcgcggaagc gaagaaaaat tcgccttcag tcccccgtcg tctgtcctct
    26161 gaacgcagag aaacaagaaa aagcggatga attgctttct catatgaact cgttagtaac
    26221 aaataacaat gatttggctg cagtgcagaa tccacagcca aggtagaaag cttggtccgg
    26281 aaaaccgaat tgcctgtttg aaaatgtaaa atgacacttt cattggaata tcggatctca
    26341 aaagaaacat gtcctaatcc aaaaacgtca tttacacaat atagctgata ctgccatata
    26401 gatctttata tccttcattt tgtaaaagtt gagtatgttc agtaaatata agataatcat
    26461 atataaaatt ttaaaatctc aaaaaaatcc atttcaagtc gcttcgaata ttttattagt
    26521 tatactattt atttttagta tcaacatctt tcttaaaaat attgattatt caaaagacgt
    26581 taagttatct ttattatcat tgaatccgtg ttattcgtct tatcaagaat ataaaacatg
    26641 ttttctaaat attattaatc caatagagca ttcaaataat cttttagagc gaacaaattt
    26701 ttctttaaac aatgtaaatt tggataaaaa gctcttaaat atacttggcc atagtagcgt
    26761 tgatatatat ccgtgggaac taagtgaagt tgaaaaatat aatttaaatt ggaagtcaag
    26821 gcctacgttc caatcttata tctcttatac tccatggatt gatatgcaaa ataatagatt
    26881 ttggaattca caagaaaggc ctaaattcat tctttgggat actaaattag gaattaaaag
    26941 tattgacgat cgatatttat ttaatgatga accaatatct ataatcacga tattaatgaa
    27001 ttacaaaccg gttattcaag aatttcgata cattctctta aaattaagaa atgagcctat
    27061 attaataaag catcctccta cgcatttttt tgtagtactt tattcttaga tatatattag
    27121 aaatcatgag aatattcaac agatcaaact tgcccggcga ataagccagg ttttttgttt
    27181 gtgggattga tattaaaaaa atatattaga gaaacagaac gaaattggaa gagaaaattc
    27241 caaagcaaat gcggggaaaa gatggaagcg gaattagaag aggaaatagc aagagagcag
    27301 gaaattttaa ccctgtgtga aacaatcctg gaagaaccag acttgtcgga agaggaaatg
    27361 acggaagtat tagaaacaat tctggaatac gagtttgatg aattagagga agagcttggt
    27421 cgtgtgagtg gccgctacaa gggaagaaaa atataccgca aaatcgagat cgtccgaacg
    27481 tatttgaagg gggaagcgaa tcgattgata gatggattta aagaaacgga tgcggatacg
    27541 ttgtattttt tgatgagcaa tttgagatgg cgtttggatg aatttccgga cgtatcgatc
    27601 ttgctatcgg cattaaggta tcacgtaagg aaccaagaac cgattgatga caaaaaacag
    27661 cgtaaagaat acatccaatc gtatcggtat acgatctacc aaacgtttgg aatactgata
    27721 gatattagtg aagctttgga cgatgcgaac ttagaagtct tggaacaaga taaagactta
    27781 gagaagttgc tggtatattg gcaatttgag atactagagc agttctctaa aatatatgaa
    27841 acccgtcgag aaagtccgta ttacaagaaa ctcggatggt ttaagagatg ggctttaggg
    27901 ggttatgtga ctcgaacgag agatgctttg tatatgtatt cgtccaaaaa agcggagttg
    27961 gaaaaaagta agagcccaaa tgaaaaacgg ggtgggaata ctaaaaagag aagacgaaag
    28021 agatagacgg tatttcaacg atttcagtta tacggaaata tattaaattt ctttaatata
    28081 tttttctaaa tctttgtcgg atatattttc tttttccgta atcatctaac gaaccttaca
    28141 attacccaca agcatctttc ccaagactaa atcccaatgt aatatcagtt agtcgagaaa
    28201 accctctcca aaagaccatg tttcccggag gaggatcaga agatcgagcc agatagccac
    28261 caagtcttgc aattttagta atatagttcg tgagcatttt attttgttcc tgatcgtaac
    28321 ttttatcttt tatgagttcg tccaatactt gaatctctgt ttgagtcaat ccaaaatctc
    28381 gaggagcatc gtttgtcgaa cgattcatca tggtcatcca gaatatttgc caagataaaa
    28441 tgcaatagat tgaaatcaag tttaccaatc tttctgccgt tctaagtttt gattctttca
    28501 ctttgcaacc ggactttaaa attttatgaa agacttcaat cttccaacgc aaagcatacc
    28561 attgtagctt ttgaatcgca tccaaattag tcttaaccga caaattagtt agtcgtccct
    28621 gaaaaagagt cagaatggca aataacgcaa ataaaatggt ttgcaatagg gaaatgtcaa
    28681 aaacaaaatc accgtaaaga atccagaaac cacgtaaaag ccggtgaaaa tgaaaccaga
    28741 agaaaactca aaacaaaaga atcaaggtga actatttcgc aacagattag accagatcct
    28801 ggatcatagg cacccgttgt atcaaatagc gaagaagata gactgggaaa agtttgagaa
    28861 agaattcgga aaatactaca cagagaaaac cggccgccct ggcttacgaa tccgtttgtt
    28921 agttgggctt cactacttga aacacgcgta taacgtgtct gatgagaagg tagtagaagg
    28981 ttatttagaa aatccgtatt ggcaacattt ttgcggaaat gaatatttcg aacatgattt
    29041 cccttgtgat ccaacgagtt tagtaaagtg gcgaaaacgg attggttctg aaggagtaga
    29101 gaaattttta gaagagacga tcttattagg ccaacgagaa ggccagatca aagaaccaga
    29161 gtttagaaga gtgaatgtag atacgaccgt gcaggaaaaa gcgatcactt ttccaacgga
    29221 tgcgaaactg tatcacaaaa tgagacaagc tttagtaaaa gaagcatcca aagaaaatat
    29281 tcaattaaga caaagttata aacgaaaagg taaattagca ttcattaaac aaggacgtta
    29341 ttttcatgcg aaacaaagta agcgggctca caaggaaaca aaacgcttaa aaacgtattt
    29401 gggctgtgta aaacgggata tagagagaaa agtagaaaat cctaatatac gacttaaatc
    29461 ccttttagaa atctctgaac gaatcttaac acaaagtaaa aacagcaaaa ataaaatcta
    29521 cagtattcat tctccggaag tggaatgtat ttctaaaggt aaatctcata agagatatga
    29581 gtttggttgt aaagtgagtt tagttactac gagtaaatct aattgggttg ttggagttca
    29641 agccttacat gacaacccgt atgacggtca tactttgaaa gatgccatca atcaaatgga
    29701 aaagattgtt ggtcttcgtc ctaaagaagt ttatgtagac ttaggttaca aaggtaaaga
    29761 tcatcatcct gaggatgttc aagttcatct ttccaataaa agcagaaaga aaatgactcg
    29821 ttgggaaagg atgtggatga atcgaagatc tgccattgaa ccggttattt ctcatctgaa
    29881 acacgatcac aatatggttc gaaattttct caaaggtaaa gaaggcgatc gtatcaatgc
    29941 gatcttatcc gctgctgggt ttaatttctc taagctcatt cgagcttttt tttgttcctt
    30001 ttttaatcgt atctttcctt ttcgttttta ttttcaattt gagtcttgtt tcttttcatt
    30061 tcctcaaaat ctcaattttt cagggacgac tagttatcag tttccaatca atccttttgc
    30121 gatttttagg tgtccctttt tcttgtgcat gaataacggt aagatttaat tcgggatatt
    30181 ttttcttttt accaatcgga ggaaggatac gtatatgacg atacttaact ttgattgaaa
    30241 cttctgatag gtttcctttt tcattcctga ctttaattcg atgtgttcct tttacgtggg
    30301 gatttttcat tacatcatga atcgtatgat ctccttctat ggcgagacga tcgacacagg
    30361 atcttatgag aattcgttcc caactggtct gctaagcaaa atagctcata aatatcgctt
    30421 tcttgatctc ctatatgtac gcaattttca ggatgggcca gtaaaacact ggattgtttg
    30481 agattttcta accaacgaaa gctttccttt tcttcgatcg gtattcttgt aggattgatt
    30541 ttcttcttta atgcgttgca acctttaaac tttttcctat tccagaattt aatcgaggct
    30601 aatccaagcg gaagtccgtc cattgtagtt actaagcttg aatgcattag aatgccactt
    30661 gcagtttagt atctcaagcg accatctgaa tacttacctg ctatggcaag tcgagtgaat
    30721 cctacttccg ctgcttcctt tcgcttaaac gaaaattcag tcgtgtcatg caatattaaa
    30781 atcggcccat ttctgtatta catctttctt gtgttgattg aaaatgacct cctaatattt
    30841 ctttttcact aacacgatcg ttagagaaaa cggtaggcgg ccttggtgct cgaccaatcc
    30901 tgacttacaa aggggatact actaccaatt ccttctgacg agttttcaag aaatttataa
    30961 aatcttttat gaagccgaat atctccgaaa tcacaacctg ctaattcttc ttcaatccat
    31021 gcctttctct ccttcatgaa catccttaaa ccccttatat tatcaaaggg cattttggat
    31081 tcggtcttta atcggtacaa gaaattatta tttgtgggta attgtaaggt tcgttagacg
    31141 attacgtttt atcacaaagc actgattcca tgcaaaataa ttaggtactt tattatatag
    31201 ttatgagtaa cgtgagttaa cgcgaaaggg atcgatgaat gaactcagcg tctcgcttct
    31261 acggtcgctc gacaggtcgc gttggaaact aaagcacaac gctttcctat gggtcgcgtt
    31321 ggaaactcaa cacaacgctt tcctatgggt cgcgttggaa actcaacaca acgctttcct
    31381 atgggtcgcg ttgtgggatc aagttatttg tattttataa aaattgaatc tggttctgaa
    31441 atttcacaat aacttggcca gagctgagcg cccggctgcc tgtggcaagc cggattgacc
    31501 cagatctttt tgcctcgaac tataggattt ttcaataact ctaatcagat tattatgtaa
    31561 atttttaaaa taatatttat aaaatagaat attctaatat tattgttatc aagatttaga
    31621 actaaatagt agaatcgggt tgtaggattg ctttgatgat aattttgtct aattatttta
    31681 tgtccgattt aaggcaaaaa atcgttttat accgaaattt ttaagggcaa aaattttata
    31741 aaaattggaa gaatgaaatc acttttttaa aaatgagtta gaaaaatata ctttcatttg
    31801 aaatgttggt ttaaaggaaa gtttaaaaaa cgttatgaat ttcaaatcat tagttatact
    31861 ttttgtgatt atttttggga ttactacaaa ttattttgga gattctttac cgaaaatgga
    31921 acaacaatcg aaagcattag aatttaaccg acaaggtgtg attttattaa gcaaggggga
    31981 tttggttcag gctcggtcct tttttgaaaa agcggttaaa ttaaatcctc aatctccaga
    32041 atatgtaaat aacgtaggcg taacttattt aaatgaaggt aaattagatc aagcgatcgt
    32101 tttttttgca aaatccgcag aaagagatcc gaattatgtg agagcctttt acaatttagg
    32161 tgtcgcttat caaaatcaac aaaacaatga aaaagcggtt caaaattatc taaaggttgt
    32221 agctatagat aaaacctttg cagaagtata tttcaattta ggtattgttt atgctcgaat
    32281 gggaaataaa aaacaagcaa tcgacaatta tcaaaagttt attgaagtag cgcctgcaga
    32341 atacgaaaaa ccaaaaaagg atgcaaagtt taaaatcgaa gaacttaaga aaggataaaa
    32401 aaatactcaa attaagttta agatttttga aatttatggc atgaatggat tttcaaagat
    32461 gtattcatat caaattgatc taaataaata accgcaaaga aaattactaa aattactaga
    32521 gtcgctggaa aatgaatctc catcttgttt ctattttata gaaacggtta ttgaagcagt
    32581 tctattgatc gtcgttatgg aatttttcaa caactctaac aatgattctc tcaaaagcag
    32641 aatttgaaat cgtggaaaaa tgaattttaa cttaggactt gtcccaaaat ctaaaagaat
    32701 tttacgcggt atgatttaga aatttttaat aaaatgcagt agttccacaa attaagtcac
    32761 atttggcaat ttgcgagcat agtgtcgtta aatctttgca gtagttccca cattttatga
    32821 actcagtatc ttagctcgac aggttttgtg acagctctta actaaaaatg aaattgaaaa
    32881 cggtgaaagg tagtttttct ataactactt tattttttag tttcaaatca aacagctatt
    32941 gaaaaattat ttttatacgc caatccttag ttctttttca aaaatcagtt ttcgaaccta
    33001 aaattgaatc atcttgaaat cttttctcca ctgtttttag acaaaaccac atctaataaa
    33061 tttataccta aattaaatta gtattgactg aaaatttggg ctgatagtaa ttaggcaaaa
    33121 gaatttgtga tattttcata ataaacaatc acaaatttgg gatttgtggc aaacaagtga
    33181 ccataataaa ttttgcaata gttagaagac aaaattattt ccttaggagt gtcttaaaag
    33241 ctattctatg taagttttct aattttcttt tcgcattaaa aatcaatata actaaacgag
    33301 atcattcttg tccgaaaaaa aaagtctttg gtaattttag gatcttcttt gcgcgtatta
    33361 tcgttctatt tttttttatg tgtggtgatg tctacgcttc ggataaaaaa actttaagag
    33421 ttaatttgga aactgcgact cagattgcct taacgaatta ttatttgtta ttatctctca
    33481 aaaataaaaa cgccgcaatc aaggaactta tttcagaacg atggagagat ttgttaccta
    33541 ccttaggcgt taatatgaca aggcaaaaat acattatcga acattcaaac gattacgttt
    33601 acaatgcgat tttggtcaat ttggaccaaa tcgtttacga cggtggcaag aaaaaactcg
    33661 atcttgatat tgctcagctg gaggaaatac taagtaggga agattttaaa attacttctt
    33721 ctaaagttaa gttagaagtt gaaaagacct tcataaatac gttagtcgct cttgctaagg
    33781 tggctttaaa taagaaatcg gtggagcgcg ctaaagaaca actgagactt gcaaaactgg
    33841 aggcaaaact cggttttacc acacaaattc aagttttaag cgtagcctcc cgtctgcaag
    33901 aaatcgaatt cgcattggtg aaatccgtca acgagtatct caaagctaaa aacgatttga
    33961 agttggtcat gagtttggac cgtcaatttg atcttatcat tgaggggaat ttactcacag
    34021 atttctacct ttcctatcct aattttaaaa gggaagtgtt gatcgacaac gctcaaaacc
    34081 aacgatcgga aatcgtcaga attaaaatta ataatagaaa attatccaaa gaacgcgaac
    34141 tagccgaaaa cgcatggatt cctcagattt cggtaggcgg ttcttacgga agaaccggtg
    34201 taacctatcc cttacaaaac gatacgtgga atgtaaatgt taaggttgtt ttccctttgg
    34261 gcggatccac gaatacgacg acagaaaatt taggtatgcg ttataataac caagccagtt
    34321 ccggttttgc cggtactgtg aatcctaact ttaatgctgc aacgtccaac aatctgcaag
    34381 ttttagataa catgagttat tcaagaaagg tgatggaaag taagattaaa ctgggagatt
    34441 ctatcgctga aaaaaaacgt ttagaacaat ctattgcgat cgaagttgaa aaggccagcg
    34501 atttcgttaa ggaatcttat gatctaatta cgatcggtag tggaatggtt tattttcgtt
    34561 atgaaagtat gcgtttaatg aatactaaaa ttcaagtcgg agaagcaaaa cgatcggaca
    34621 tactttttgc cgaaactgaa cttgttggcg cccaggaaaa actcgtagat gcaatcggaa
    34681 aatattgtac ttccgtttac gaattggaat gggtttcggg tatgccgccc gattctttga
    34741 agttgttcaa ttataaaccg aatcacggaa atacaattct acctctgatc ttagaaaata
    34801 gacccattcc taaatcgaaa gtaagcgaaa attttaaagt taaggatatt gaggagtatt
    34861 tcaattcacc tgaaaccgac tctgagacag acttggaaac atacgatcct ctgaaaaagt
    34921 aaaactatga aaaagcataa acaatttaaa tattttgttt taataatatt cttatgttca
    34981 atttgttttc tctctatgaa ttgcagtaag cttgaaaata aattcaagaa ttggattcct
    35041 ttggacaata gtccagcttc gcctaaagta ttgtattcca ttccgtctcc gggacaaact
    35101 ggcgttttaa gggatcagaa aatcgtaatg acgtttaata agacgatcga cgaacaaagt
    35161 tgtatcggcg ctttttcggt tcaaccggga gttaccggac tttttgaagt taacggaagt
    35221 tctttgacct tcacaccaaa taaaagatgg caaggtggaa ttacttattt agtaaatctt
    35281 tccaatcgat gtgaggatca agacggtcgc gatttggaaa aaccatacag tattagtttt
    35341 tccgtaagta ccgacgtact tcctcccgat gtgatttcga tcggtggaag aaaaaacaca
    35401 acaggttgtt tgaataccga tccgattatg gattttgtaa attttcaaaa taacttttat
    35461 agtactaccg acgtttgtat caacactccg ctcgtgttga catttacaaa accgatggat
    35521 aggggaaccg tagaatctaa ctttctctcc gttccacaaa tggtagggtc cttcgtttgg
    35581 agtaataata acacagttct tacttttact cctagagaag ctcttacaac cggtcttacc
    35641 tatgttttaa ctgtttccca aaccgcacaa gatatgtccg aaaatccatt gggtaaaaat
    35701 gtctccgtaa gttttacagt aggaacggaa atcgtcaaac ctcaaatcct aatgcaggac
    35761 ggatttattc aaaatgtggg cggctgttct cctggtactc ttgcttccac tttatttccg
    35821 gcagggcttt ttaatgctgt gggtttatgt agcggtattg ttcctggttt tcaatcctct
    35881 ccgattatga ttgatttttc ggaagcgatg aatttagcca caaccgattc gaatatcaac
    35941 atatctccaa atatcaacgg aatcaaaact tggtctacaa gtccgaatgg aggttgtgga
    36001 tctaccggtc cttgtggtgc gacaagccga ctaacgttta tgcctgtaac accttggcag
    36061 cattccgtta cttacaccgt tactgtttct ggaaatgcaa cggacatagc gggaaatccg
    36121 gtaggccaaa attattcttt ctcgtttacg gtgggccagg attttcaaat tccaagagtg
    36181 atttttcagg atggtttctt aaacacggga gcaggttgcg cacccggcac acttgcctct
    36241 gtgttagatc cgatcaacgg aatccgggat aaaaccggag cttgttcggg tctttctcct
    36301 gcttctgcaa atactccgat attcatacat tttagcgaat ccgtagtcca gtccacggtc
    36361 gaaaacgcta tgagtatttc tccgaatatc ataggaacta aaacttggct tacgagcggt
    36421 aacgcgttat gcggctctac tggcccctgc ggaaacggca gtcttttagt atttactccg
    36481 agccaagatt ggcagaacac aacttataca atttcaattc caggttccgc aatggattta
    36541 gatggaaata cattaggatc ttcttattcg ttttctttta cgtttggaat tgatcttctt
    36601 ccgcccagaa tggattttgc aactgggccg ttgttaagcg acttggctcc agcctgtggg
    36661 aatttaggac ttactccgat cccgaatctt accaccaacg tctgtagtca gacgaacgga
    36721 accagattta gagttcgatt taacgagccg atggatcaag cggcaactac aaacgcattt
    36781 tcgttaactc catccgtgac tggattaatt acttggcctt ctcctaccga gttgttgttt
    36841 actccgtctc agaatttgaa tctgttcgca cagtacaaac ttacgatcag cactgcggct
    36901 aaggaccttg cgggtaacgc aatggtttct gagtttatca gtttttttac gactggaaac
    36961 ggaggcccgg taaacaatac tccgcctacc gtactcaacg tgttatccga cgtcgcgacc
    37021 ggcccgggag gttgtgacgg cgggatggac gattccttaa cgccttcctt tgtaacgaac
    37081 gtttgcacag ataacgtagg aacggggcaa ggagcgtcat tcgaagttat attcagtaaa
    37141 aacatggatc agaatttgac gtctcaagcg ttctcgatta gtccaaacat ttcaggactt
    37201 atctcttgga cctctccgac tacacttcga tttatcgcaa ctcaatctct caatccgaac
    37261 actcagtacg tgatttcgat cggccaaaac gctactgact caggtggaat tcaaattcaa
    37321 aacgcttatg ttctttattt tctcacatca ccacttggag gttttccagc tgtgaactcc
    37381 atagacgtgt tttctggcac aactgcaaat tgccaagcgg gcctgggaat cgtttctaac
    37441 gttttagctg cgacagtcaa caacgcttgt accggaaacc ctgcgattaa cccgatcgtg
    37501 gttacctttt ccgaaccgat gaattcgtct tctctccgat ccggttttac gatttctcct
    37561 tcggtaacgg gacaattttc ttttccgacc gcaaatcaga tggtttttac tccggacgta
    37621 gctttccaat acggaaggag atataacatt tctctggcga cctcgataac aaacacttcg
    37681 ggcaaagggc ttaggaattc tgtaaacgct acttttgtag taggagcttt ggattcgaat
    37741 caaccggcgg taaccgggat cgattttgaa gtggatgggg acggggataa ttgtgtagcg
    37801 ccgcctaacg acgtgttaaa cgctcaaaac ggaactctta cgaataacgt gtgcacgggt
    37861 gttccgattg taattcattt taacgaagta atggatccag tttctacaca aaacgcttta
    37921 tctgtctctc cttctgcgaa ttttgcgatc acttttgcag ggaacgacat gactttaact
    37981 cctttgattg cgttaaccag taggcaaaat tatactttaa caatttccac ttcggcaaaa
    38041 gatttagcgg gaaactctct acaaaattca ttttctctaa tattcagaac tgagaataat
    38101 tcaccgcaag taatcgcgat cggaagaggg aaccaagcca actgtaatag tatggcggtt
    38161 acaacaggat gttggtggca ggcgggaact ccttttcttc ctgcttcctc ctattctttc
    38221 actccagggt tgcaagcttg tcctgcagat tctacttcgg acaacatcgt aatcgttttt
    38281 aatcaaccga tgaataccgt aagtgcggta aacgcagtca gtataagcgc tgtgtctcag
    38341 gtcccgaata gcgcttcttc tatttacaaa ggtaagtggg tatggagtga cagcgataga
    38401 gttttgacca tttcaatgac ggacgtcaat ttagtgtgcg gttttgatat gttatttaat
    38461 acgggaatcg gcggggcaaa ttatcccctg tatttgattc aaatagatca gtctgccacg
    38521 aatacaaatg ggactgcttt atcttcgcag ttcaattttt tcttcgaaag taattaaaag
    38581 agtatattta tgaataaaat tttccaatcg atcgtattcc ttttattctc tacgatttta
    38641 tatagctgct cggcaatttc caagttattc cgttcttccg gaagttatca ggtatatgta
    38701 atgaagtccg aagaaaatac ttctttggct ttaggaaaaa tcgtcagtag agacgctaga
    38761 ttctctcctt ttcttatgga aaactttaag gatatgcttc agctccaatt gatggcggaa
    38821 ggttattcca taaaggaaat gccagaagag aaatccttaa gaaaattaat ttcgaattcc
    38881 gaattcgttg actcgaatga aaaaaaagaa actgtcccga tagcgaccga aacccaaggc
    38941 gcggaaggaa gcgcaaatgt aaaagattta cttccggaaa atctgcggca tgttttggat
    39001 aagggaacag tagtaggatt ttctaatgta tctaaagaga tacaatttgg tgattatctt
    39061 tccagcgacg agatcaaatc tttatcggaa cgaacgggga tccattattt tgttcaagga
    39121 gccattggta ataacgattc tggaaattta ttggaagaag atttcaattc tctggtcttt
    39181 cttaaaattt atgattcgaa cggagtatta aaaggtggag tcacttatgt ggtcaacgga
    39241 cgtaccttaa acgacgccaa tctattaaga gaagtttgcc aaaatatttc caacaagatt
    39301 ggtgccttat taaaactatg atacatagat attctcgtaa aaaatttctt attcctattt
    39361 tggtattcat tacagcttca acgtattcct gtaaaaaaga atccgaagag ttaaagtctt
    39421 taaaaagaga cgcaaatatt gcttacacaa aacaagatct gaacggagcg cttgcgcttt
    39481 tttcgcaggt tttagaaatg gattccgatt cgacgaatac aatgattatg ttgggcaaga
    39541 tttattatta taaaaaagat tttgaaaagg cggagaagat gttcaaaaac gctgcgagta
    39601 gtgaaaaatg taattcgaac gcagaatact ggctttcaaa aatgcaaagt ttacgcggcg
    39661 aggatcgggt ggaagtgaaa gaacgtttag aatccgtcat agacaatatc ccaaatcgat
    39721 gggaagtaca gtacacattg ggaacattga tggaatcgga agggaaaatt caggaagcta
    39781 tttcctttta tgatcaagca caagcggagt ctgctaaact atctctttta tatctgcgtt
    39841 tgggaaagat atatcaaaaa gcacaaagaa aagaaatggc ggatcgttat tttgaaaagg
    39901 ctaaattcat atccgaagaa aattctgata tgtccaaaat gatcaagtcc gaaatagata
    39961 agttacgtta aactatatgt ctgcttccaa attacagatt tttaggaacg tcttaatgtc
    40021 aaaaacggct aaaatggcgt tattgatttt ttgtttattc gtactttata aagtttttat
    40081 acaagtggac ccaaagtctt ccattcggga taaaagaaaa gagggcaaat ttgaatttat
    40141 ccttaattta ttcaaaaaaa aagacaaaga ttacgttatg gactcggtaa ttgtaaaagc
    40201 gattatggtt catccggaaa agataaatcc gtcaattcac tctttaggaa ccgttgattt
    40261 tttggataag gtggatatag tttctaaaac cgcaggtatc atcgtagaaa ttaaagccaa
    40321 agaaggggag aaagttaaaa aaggggaagt gttgcttcag attgacactc ttcagctgga
    40381 gttagaaaga aaaaaaaatc agtccgcttt acaaagcgcg ttttcttcac ttagccttag
    40441 cgaggaaaaa tacgcaaaag caaaagagaa cattgaagtc agaatgctgg atatagaaaa
    40501 aagaaggaca caagccaaag aagccaaagc tgaattagct aaaatgaaaa tgacctttgc
    40561 cggtaaggaa accctttaca gagaaggtgg tatcagcaag gaagaaatag aacacgctca
    40621 aacttcgctg atcacggcgg aagcgaaata tcgtatgagc gtaaaggatt tggaaatggg
    40681 gatggtaggt tttagaaacg aagatattac ttcgaaaaat atgaatgtcc ccgaagatcc
    40741 caaggaaaaa ttaaagttat tcgttgatat taatactcgt atcgacaagg cggaagtgaa
    40801 tgttgcacgt tctcaagtag aagccgcaca ggcagctcta acgtccacgg aggagttaat
    40861 tcgtgccgct acaatccggt ctccgattga cggagttgta gcctacgtga acaaacacgt
    40921 tggggaatac gtaaatccgg gagcggtaaa tagtccagat caggcgattt tagttcttgt
    40981 aaacattcat aaagtattcg caaaattgaa tattcgagaa tctgatatga cattgatccg
    41041 taaaggtatg gatcttgaat ttacagcaga cgtatatccc gaaaagaagt tttacggaaa
    41101 agtgggagtt atcaacccaa tcgtagatcc taagacccac actatagaag taaaagcctt
    41161 aatcaaaaac gaggaccgat cattaaatcc aggaatgttt ataaggggtt ccatttttac
    41221 gggagagaca aaaatgtctc ttctggttcc atcggaatcc ttattcgcta aagataacga
    41281 cgcagcatgg atttatgtac tcaatgatgg gattgcgtta agagccaaag taaaaaccgg
    41341 aaaccaatat gaggataaga ttgaaatact cgaaggttta aatcctggaa gtatcatagc
    41401 cgtggaaaaa cttacccaac tcaaggacgg tatgaaagtt cgtccagaga tggaaagcag
    41461 tcttaaataa aagtgaaata ccttcagcgg atagcaattg atcggccggt tacgacggct
    41521 atgttttacc tgcttttgat tctgctcggt ttaatctctc taaaagatct agaagtgaat
    41581 ctgcttccgg atatggaatt tccccgccta acggtgatta caaattttca aaatgccgcc
    41641 cctgaagagg ttgaaaattt aattacaaaa cctttaaccg aatctgtcgg aacagtgaaa
    41701 ggaatcgaaa aaatttcttc cgaatcgatg gaaggagttt cttttgttac tctacaattt
    41761 ggttggggaa acaaaatcga ttactctgca atggaagtgc gggaaaaaat agatctaatt
    41821 cgagggattc ttcccgaaga cgctggcaaa ccaatcgtca caaaattcga tccgagccaa
    41881 tccgcaattc aagagatcgt ttttttcccc gtggataaat ctagaacaca cgaactaagg
    41941 ggatttatta aaagagaaat caaaagttat ttggatcgtg tggacggagt cgcgctcgca
    42001 cagatttcag gagggtttaa aaaagaaatt ctcatcgaag tagatccttc ttctatgtat
    42061 gcccatcaaa tatccatcaa agacatacaa ggtgcagtag aaagttctaa tataaattat
    42121 cctgcgggtc atattgaaga aggttctaaa gacgtattga tacgaacgat gggtgaatat
    42181 cgggattttc gtgaaattga aaagaccaac gtatccaaaa atgataagaa cattccggtt
    42241 cgtttgggaa atatcgccca gattcatgaa gggtataagg aaaggaaagg gctcgcaaaa
    42301 tacaatgggg aagaatgtgt aaccgtatcg atctataagg aatccggaaa aaacaccgta
    42361 actgtatccg aatccgtccg ctccgaattg gaacgactca aggaacaaca taaaaacgta
    42421 ataaaggcgg atattgtata cgaagaatcc agattcgtaa aacaatccat agacaatatc
    42481 accggagaat tgatatccgg aggtttgctt gcttttcttt ctcttatatt catacttcgt
    42541 aatatggaaa gtccgcttat acttttgacg gtacttccca tttcggttat cactacgttt
    42601 ttactgatgt atctcaaaga tcttactctc aacgttatga cgttgggagg tttgtccttg
    42661 ggaatcggga tgttgttcga ctcgggtaac gtagtcttag ctgcgatcga aagacacgtt
    42721 agaaacggac ttccagtaaa agaggcttcc ttaataggag ccaatgaagt ggcaggatcg
    42781 atcacttccg ctgttttgac tacggtgatt atatttttac cgatcgtttt tttaaaagga
    42841 atcatcggag ttgtattcgg agaaatggca ttaacgatca ccttttcgtt gttagttagt
    42901 ttagccgtat ctcttacact cataccgatg ttgtcggcgc ttcgaggaaa taaggtatgg
    42961 tctcgaaaat ttgatcagtg gtctttcttt aaaaaggtag cgatttggga aaacgaaata
    43021 gacgttcgtt ttgtaaaagg gttaacaaac tggcttggaa aaccgaaacg tttttttacg
    43081 ggaatcgcga tctgttttgt ggtagttcta attttaattt catacgtgga taaagagttc
    43141 atacctaaag tggatactgg agaatttaaa atagaaatac tcaacgtaaa aggttcttcg
    43201 ctttcttcta catccgaact cgtcgaagaa ttagaaacga aattactcaa agaaaaggaa
    43261 gtaaaacacg tcatttcaaa tatcggttac gatgaagaac aaattttatc ccgttccgga
    43321 ggggaagtcg gaactcatca agctcaagta agagttgtac tttctacgga tcgatcggaa
    43381 aaaacaaaag acttcattcg tagatttaga gagaaaattc aatactctca gaacataggg
    43441 attcattttt atccggaaga agatatgctt tcaaaaatac tttctcctga ttctaaagcg
    43501 gtcactttgg agatagaagg aaatgatctg gccactttgg cttttatagg cgaaaacgta
    43561 agaaatgaaa tttctaaaat tcaaggtatt acggattcca aaagtagcct agaatctgag
    43621 aaccgagagt ttcagattcg atttgacgaa gacaaaatgt ccgtctatgg attatcacac
    43681 caatatcttg ctggaatttt aaaaacggcg cttaaaggaa cgatagcgac aaggttgaga
    43741 gtcaacgacg aggaatttga cgttagactt cgttatagac aatccgatcg aaaatacaaa
    43801 gaaaatattt ccagaattat aattcgtaca ccgtcggggg aagcggtctt tcttgatcaa
    43861 gctgcggaaa ttcgagaagg gaaaggatac gcttcgattc ttagaatagg tcaaagtcga
    43921 gtgaatagga ttacggctaa cgttgaaaac gtaaaacaat ccaccgtaat ttcagaagtt
    43981 gaagagtata tagaacgatt aaaattaccc gtcggatata aaattcattt cggaggagaa
    44041 aaggaaaata tagactcttc gatgcgggaa ttattattcg ctttcgtact ggccgtcgtt
    44101 ttaatttaca tgctgcttgc gggacagttc gaatcgcttt taattccatt aattatgtta
    44161 tgtacaattc ctttgattct aatcggaatc ataccggcgt tattaataac gggtaatagt
    44221 tttaatatca gttcctttac cggaattata cttcttgtgg gaattgtcgt ggataacgcc
    44281 gctttattct acgaatacgt agaaatttta gaacacgacc aagtttcgct taaggaggca
    44341 attatcggaa gcggacaaat tgtactccgt ccgattatta tgaacaatgg gaccactctt
    44401 ttaggtttac ttccggtcgc gttagaattg ggagaaggaa ctgaattcca atcacctatg
    44461 gcggtaaccg taatcagtgg actagccgct tccgttgtgc tttctctttt tctaatccca
    44521 atcgcatttt attatattct aaaatggcaa agaacaagaa aaaaagcgat ctaaaggaat
    44581 atacgaccgt tcccgagtct ggaataaaac tatccggtct gattctttgg gtggaaaaac
    44641 atagaacggg aacggcaatg atttttctaa gtctgatact tttaggagtc attgcatttc
    44701 gttttatacc catatccctg tttccagaag cgccttatcc tggtcttaca gtggaaacgg
    44761 agtatttcgg cgtcggtcct gaaaaaatcg aagaaatcat tacaaagccg attgaagaat
    44821 ccgtatctac gttaggcgga attcaacatc tattttccgt ctccgaggag ggaaaatcaa
    44881 aagtacatat tcaatttgat cagaatgccg atttggaaat taaatcattg gaaataaggg
    44941 ataaggtaga gcaagtctct tatagatttc ctagagaaac acaaaaaccg gtcgtacttc
    45001 aatacgaccc aactcaaaaa ccggtattca tcatcgttcc taaaagttct tcattgaaca
    45061 ttatggagat acgagaaata tccgatcgtg aaatcaaaaa gatcatagaa ggaattcccg
    45121 gcgttagcga agtcgtagta gccggaggaa aaccgaggga aattttaatt tcatgcgatg
    45181 cgcagaaaat gatcggattc ggcgtggata tgaacttact tttatccgtg ttacaggagg
    45241 cgaatcataa cgagaatccc ggagaagtta cggaagggtc cattcaaatt ccagtatatg
    45301 ttaaaggcag aatgcggagt ttaaaggaaa tagaattctt atctttgcga aaagatgaat
    45361 ccggaaaact aatccgagtg ggcgacgtgg caaaagtgag cttttcttac agagaggaaa
    45421 attctgcggc gagagtgaac ggacaaaata cggtaagcat atacgtttat cgagcgggaa
    45481 cggctaacct tttggcggtt tctgaagaac ttagaaaaga gctcaaaaaa gcagaaaata
    45541 caaatttgaa ctttgaaatt ttatatgacc aagcggaaac ggtcatacag gctatcagaa
    45601 acttcttttt tgcctcgtta attgggttta tactttttat tattgcagct tccttaatat
    45661 tccaagaatt taaatcttct tgtttatttg cgttcttgtt ggtttgtcag ttttttatcg
    45721 gatcgatttt tatgtatttc ctaaaaatcg attataatct tgttacgatc gtaggattaa
    45781 ttttaggttg tggatgttgc ctatgcgttt ttatagttaa tcaactattt tccgattatg
    45841 gaaaaaactc aaattcgatt acaggggaga tattcactac gatattattg gtatccggcg
    45901 tatttcttcc gattttattt actacaaaag aactaaaaag tatttacggc ggcttaggtt
    45961 ttgtcttatc tgtaaatttt tttatcagct atttgatttc aattacgata ttaccgagtc
    46021 ttagaaccaa atttcaaatc gacattaaaa tttttgacgt tccaaaaatc ttaaaaacat
    46081 tcgtccataa attggacata ctatcatatt acgttcatag aatgaaagag gatataatcg
    46141 ataaaacttt gtcggttatt gattattcta gaaaaagacc aaaagtattt ttgtccgttt
    46201 atattttatt tatcctaatc ggtatttatt tttattttat ttccaaacac gagtttatca
    46261 acaaagtaga ggaaaaacaa ctaataggaa acgtagagtt tccctctgga accagttttt
    46321 caagaattaa cgcaatcacg gaacggattg aaaaaaatct atcagaatta tataatatta
    46381 aggaagtcaa ttcaaaagtg gaaaacggta agtctacaat cgtagtgaag tttaacgaaa
    46441 gcgtatcgaa tgtggatgaa atcggaaaag aattagaaga aatcgtagga gacatcaaac
    46501 ccgcttttat atatttttcg ggaagcaacg acgaagcttt attaaaggaa gtaacgatcg
    46561 acgtaatcgg agacgatcta aataaaatcg accaaattac aagacaagtt tcttccgtag
    46621 cacaagaatt gctccctaac gttagacacg ttttattgag atataaaccg cctagagagg
    46681 aagttcgggt cgttatagac aaggaaaaaa gtgaatcctt gggaatccgt tcccaagata
    46741 taggtcgatt gttacgttac ggaattcaag gtggagtcgc tacaaaattt atagaagaag
    46801 aaagggaagt agacgttaga attcgatatg attcgaatta tcgggatcaa tttacagatc
    46861 tgaaggaata taaaattgat actgaaaaag gtaaatcagt gcctttgttg gaaattgcat
    46921 ccctaactag agatactaca cccgtcagga tttatagaaa aaataaaaga agggttttat
    46981 cgtttagtct tagaattgca gatatgaatt taaccgaaat tctacctaaa ctcgaaaaac
    47041 taaaagaaat cgaacttccc aaacaataca ggatagaatt cagcgatagc ctgcaaaagg
    47101 tattagaaca tcaaaaaaaa atgaacttca ttttgagttt tgcaggattg attttattta
    47161 tgattcttgc atcttacttg gaatccttaa aagggccgtt tttattatta tccgtattac
    47221 ctttgccgtt gttgttcgtt atcataatca tttattggat cgatttacct ttgaccattc
    47281 cagtttatat cggcatgatt atcatcagtg cattcggaat tttagaaact tttatactta
    47341 ggaaagaact ttctccttgg aaaaaccagg gagaaaaatt tgaaatcggt ttgatgccat
    47401 atgatttaaa ggaaaaaata agaaccttac tatcgaagtt ttttcaactt tggtttttaa
    47461 tcattctatt ttatttacca tccattttta gttttggaac cggtgctgcg atgcttaaaa
    47521 ccgtttctat tacattgact cttgggttga ttggaatttg tttttttact ccaatcgtat
    47581 ttatcacgtt ttacttatat actaccgcga tcacaaatac aattacaaac gtgtatcggc
    47641 aaagcataga ctggacaaac ttaaaactta tcgaactcag gagaaacaca agatgacggt
    47701 attgagttat ttaaagaata cattgtttag gccggaatat tattttaagg tttattcgtt
    47761 acaatcgaat caaattaaat cgaactactc ggttaagaac ttttttattg tattgattag
    47821 tcttacaata ttactcacgt gcacgagggt tttacaggaa tcgttttttt cttcggttaa
    47881 agttacggtg gctcaagaag cttcggcaaa agtggaagaa aatcgaaaaa attacggaca
    47941 aaatcaagga atcgttttta tcttactttc caaaataatc tacgttttga tttggattgt
    48001 aattccaatc ttactttcgt taatccgact tccaattctt tattttattg gagaacataa
    48061 aaccagattc aaagaacttt tcattacaac tcttgcaacc tctcttccgc ttctattatc
    48121 tagttttata atttcggtta tgtatgattt agtcttatca aattatacga tcggaaattt
    48181 cgaaacatta aaattattct ttttgatttg ttttataatt ttactagtat cttggatttg
    48241 ggaaggtaga ttgtgttttt atgcttttac gggacagtat gatcaaaata acggaagagc
    48301 tattttaact tggttatccc caagtttatt gtttgtaaat ctacttgcga tcaatcttgt
    48361 aattcaaatt tggtttcgtt aatatagttg tggaactttg gaaacaacca attttgaaag
    48421 aaagaatgat tacgaatctc tataaaattg agtacctaat tgtctattat aaagcgctat
    48481 tttacgtaag ttcgattaga atccaataca aaagtgatta ttagatttgt taaaaaattc
    48541 tatagtggcg atcaataaag ctgcttcaat caaactttta catgaaacag gaactgatga
    48601 aaaattaatt tttcaacaat tctattatgt tgtgccacga cattgagttc ttttcgctcc
    48661 aattccttcg gaatttttca aactcaatgc tgctcactat ggatcgcagc ataataatcg
    48721 ctttcgcatt tgttatgccg aactcgcgtt aaactagtat tttattatgt agttttaagt
    48781 aagaaatcta tagaattttt aaatccattg gacttaagat tgatttgaat tctttcgaaa
    48841 gcagtttata tgatttacct taaaaaaatc aaaatataat cattcaaact tgttatcttt
    48901 tttttggtat ttccgactct tttgaaactt cttttccttc ctgccactta ccgctataaa
    48961 gaattttctg atctttagca accagaactc cgtacccgtt ctctttgtta tttttccatt
    49021 gacctatgta tttttttccg ttccaataaa tcttagaacc aaatccgttt ttacaatcgc
    49081 cgttacaagt ttctttaaaa aggaaaaagt aacttcctcc taacagtaga accgtaagcg
    49141 aaattactaa aatcgaaagt ttatttctca aaaaaaactg aaccatacac gccctctaaa
    49201 aaatctgaaa tgcaagttgt agcattggcg ctaacaacgc aagataacca aatataaaaa
    49261 tgaatttttt ataacgacga caaaataaaa aaaatttaga acgattttgt tgagttaagt
    49321 ctaagaccga aggttcttca tttaagacat ccattttaga agaaattttt ttcttctttt
    49381 cttttgtgat tggaaaatca gttggattgg ccaactccgc tccgaaccat agaagttttt
    49441 gtttggaaaa attttttcca aacaaatatt ctggtatagg atgtaactcg gagtattcga
    49501 gtatatctac ttgacatttt tggcattcat ttaaatgttt cctaattaaa aacgggattt
    49561 tttgttcgtt tgtttttaaa aagtcctcaa cattccaatt tttgcatatt tccatattca
    49621 gcctacctaa tatttctcaa tttgatatta agttatctca aaaatacttt acttttgccg
    49681 aaaatataac tcggacattc taagatattt ttgaaatcga aattctaatt tgtgatcatt
    49741 ttgttagagt acatcacaaa ttagttaaaa taaatcaatt acccgatttt acgtccatta
    49801 tatttttata aaaataatct cctttttgag tttattttca atttgagtct tgtttctttt
    49861 catttcctca aaatctcaat ttttcaggga cgactaacta tgagtaaaaa ctatcatgtt
    49921 ttctactcat tcaccatttc ttttagtttc aacatttgaa agaagttcct gtctaagatc
    49981 ccgaggggat ttaccagtaa atttaacaca agccctgtga aacgaagaag cagaattaaa
    50041 accacattca aaagcaatgt ttaaaagatt ataatttaat tttatacgta tcatattttt
    50101 cacttcgttg attctgtgaa attgtagaaa ctcagtaaaa ctcatattca aatattgatt
    50161 tagataataa gaagcctgat gggtagaaag acctaaacca gaagcaaaat caggaagtct
    50221 tagttcttct tctttaaaac ctttagaatc taaaaaatga tttaacttag ttttaacttt
    50281 ttctaaatcg attccttcta acaaatctct aggaggatat ttatattttt gtggttcttt
    50341 gtcctctggg attggaatgg tttcaatttc aatttgattg actaagttag tatcctgaat
    50401 tgaaataata accttattaa acaaagaagg gaaaaaacac tctaaaacaa tcgtataaca
    50461 aataacagaa cccggaatta tttctgttaa gagaaagaaa tctttcttat taaaaatcgt
    50521 acctaaaaaa tcaaaaacaa aacaaataga gattaagaaa gataaaaagg gtaggttgaa
    50581 aaataaaatc gatttgttag attttaaaat ctttcttaaa gaccaggaaa aagtaaaaat
    50641 agaaattcca aatccaagaa agtcgataaa agaaataaag taaagttcgg gaatgaaata
    50701 agaaaataaa attacaactg gaatgattcc taaaattctt ttgcaatgaa tccaaggatt
    50761 atctaaagaa tctaatatat agttgaaaca gactaaaaca gccaaactag aatagagaac
    50821 caagctatag taagatccga ttaaaatctt attttcgtta cgtaaagtcc cttgatcgat
    50881 caaaatccca ttatttaaaa ttagaaaaaa cgcggcggat tgtaaaacag aaccgtagga
    50941 tttactaaaa ccatcactcg aataaagttt tgaaaaccct attaaaaatc caaaaattac
    51001 accggccgca tggaaataga tcattcccaa ttttaaaaaa ctctcataat ctaaaatcca
    51061 gactgtattc atatcaaata tggaatggaa cttggacatg atattgattt taaaagtatt
    51121 ctctttttag attttattct tagtttaata aatttctgga agagacgttt tctaatgaat
    51181 tgaattttaa tctttttctg attgctaaag cctttcgaaa gctgttgtat ttcagaatag
    51241 cttctttgtc ttcgttatag aggggcaagc ctatgtatct tgagaattcg tctaactcgg
    51301 attctgtgaa gtttaagggt tttatattaa aataattgat taccatgaat ttactccgaa
    51361 tttggttttg atgaattact atacttacat caattaaact tataataagc aggtttaaaa
    51421 atgtgtgttt tgatatatct aacgcagaat aatgcacata ggtaaatttt cagaagtgtc
    51481 ataatgagtc ctttaaaatc attttttatt cataagtttt atgaaaatcg tcgataatag
    51541 tttcaaagtg gctatcaatg tccaaaattc tttatgaata ttttagaacc ataaatatga
    51601 taaaagaata aaattcaatc aaaaatattc taaaacagaa aaaatgaaat caccaggatt
    51661 aagaattaaa tatatccgaa ctgaaggtct cggaaaaaag ttaaatcaag aagagtttgc
    51721 atcttcaatt tatatttctc agtcgcaact tagtaaaatt gagaatgaag aaaacgatgt
    51781 cactgaacaa actgcattca taatacaaat tattcacggt tataatatga gttggatctt
    51841 aaaaggtaaa gggccgatga attattacgg aacagaaatt aaagaagaaa atttagattt
    51901 aaagtttgaa actatgaatc atatttatcg caatatatta cgttatccaa aatcaaaact
    51961 tacgattgag tcatatttta aattaaagga taatcatcgt tcggctatag atcaaattgt
    52021 ggtaggactt ttgtcggata aatgaaaaaa ttataataat taatttataa aatgttcata
    52081 tcttctggca actgcttcag ctcgttgaaa aaaatccaaa tctgtttttt ctctaagttg
    52141 tatatccgta tatagaattc taatagaaag aaaccttttg tatagaaaat tgctttttct
    52201 gaattctatt ggatctaaaa ttttaaatag aagtaagaaa aagtttaatg aaattctgtt
    52261 aagtatagga ataggttttc gagcaaatat agcatattta atttcaaaag cattatattg
    52321 taagattgca atggcccaaa gtgtgacgga tattaaagcg cctatagaag acataggtgc
    52381 gtaaaaaata cctaataatg gaagaatgta tataaatata attgagaaag ttaggattgt
    52441 aaagattccg gctgctaata aagtaaaacg tactctttgt acgcctgaat attttggaat
    52501 atatttaact aatttcgaga tactaaggct agcataaatg atttggtatc caataagaat
    52561 atgataatga attgtagaaa tatatttaaa gtcattatga tctataagga tactaaacga
    52621 acaagtaagc gcagcccaca aaaaataaat tactattaaa gaaagaatac caattttcca
    52681 ttttgatatt ttatgttcag ggttagaaat taaagatatg attctatcta agagaatagg
    52741 aaagaaaatt gtagggatta acatccaatc caaagcataa tgacgatatt cattgcttac
    52801 actttgtcgt attacgaaaa ataaaatcca aactgaaatg caaccagata aataaaagaa
    52861 atatttttga gcttttttac ggtctggaag tacatagatg tatattccta aaaataaaac
    52921 cgaaaccgat gtaacaaaac atagagaatt tgaaatattc atgtctaaaa ttagacaaag
    52981 tactacattt ttgacgtgat attttgtaaa gaattttctt tgatttcaat aattttaaaa
    53041 agagcttgtt ttccattgag taaacatcct gggtaataaa ccaaatccga atattcttct
    53101 gaaagtgttg ccccattatc aaaatatacg cgttgtagac ctttccaagt tggattaatc
    53161 aaaccataaa ctacattaaa tttttgaatt aaacaatatt gggctaattc tatagcagcg
    53221 attttaaaag cttgcgcacc tataattgtt tggttgaaac taactgaatt ccaatctgca
    53281 acattaatat ttttgatatt ataatggctc ccggaaggaa atctttcgac aatttctaaa
    53341 ggaatcaaat tgtcgtttgt cttttctact agccggcatg ctgcttgaat ttcgccttca
    53401 taagtaacgt agaaccattt cgaccagtaa tctaaatcca cagtttcgta atcagaatag
    53461 cctgcatctt tgtagatatt tttgctaaat ttttttattg gctctaaaat ttctttttca
    53521 tgtgaattat cccaaaaatg aaaaagaaaa ccatctgttc ttgattttaa tttttgtctt
    53581 tctgtcaaaa tgccaatcat aataaaatta tgtcatatta taactaaatt tcaataaatt
    53641 tatctacatt tctatcttta agttataact taagatgtga taattcgtat atgttatctc
    53701 gacctttata aaggtatttt aataaaatta ataaaaacaa acgcaaaagg gtttagcgct
    53761 tagtaaataa aaaatttcct tacaaattga ctaacgtaga aaacgggttt agatttgtag
    53821 gatgcaaaaa cggggaaaga aaaactcaaa aacaaagtat ttgtatatat caccaatcaa
    53881 agccggattt tcatcaccag cagaagagta tttagaaacg gtattagata taacgtctct
    53941 cataatacaa aatccaaatt caacctttaa ctataaacgt atagaaaata atacaattat
    54001 gggttgactt ttatgaacgg atagattgtc ccaagctaat tcaatccgct accgtgtttg
    54061 tacaagttta cttaacataa agggaataag attttgaaaa gggtcctgca tgattttaca
    54121 gaactccggt taaattcgaa gagacattaa gattgaattt tctaaatcgc aaatagagag
    54181 taaaaataat ggatgattat acgaatctat caccgattga agcatttgta ccagtttccg
    54241 atgagcttgc ggaacttacg ttcagttttt tcgattgatc agacgaaatg tatataagac
    54301 ttttatttaa ttttatcaat ggacttaggg tttcaatcat tcattttact ttaaaattca
    54361 aaaaagaaat actcagagat ccctttcgaa tattacgaaa ttaaaatttt atattctgat
    54421 ggtagcgaaa tcccccgtaa aattaagaaa gaattaggaa ttattagtac tgaatttcgt
    54481 gttcttaacc caaaggaagt acatggcttc tgttaaaaat cgctaaactc ccaaaactac
    54541 tattggatca aatagatgat aggtttgaac ttttagaaag tatcccaagt gaagaaaaat
    54601 tcttttatct ctctaaagtg gatttactta acgaaaaaga aaggttgctc aaaagacttg
    54661 aagaattaat aaaaaaaact ctataaaaac tgtgaatgac gaaagaacaa ataggttaaa
    54721 aagtttaacg ttttacccaa aataaggtct aaaccttttt tagaattcct agaaaagtcc
    54781 aaaaattatg atcaatatta aaaattgtat gtttactatt gtatatgtaa aaattataat
    54841 attcctaaat taaaatagta caaaatgaaa aacctaaact aaggatatat ataaataaac
    54901 ccaataaaat ggctcaaata gccgtttcgg acgaaattaa gacaattttt aggggtttaa
    54961 attttacctg aaatttcctt aaatttcctg aatatcaaaa taatcgaggt agtatagggt
    55021 ttaaaatgac agatgaataa tatataagac aatcaatcga acaaatagca aatagttgaa
    55081 ataaattaat aacagagttt tatcaacttt gatacatata atagcgacta aacaatctat
    55141 ttgcaaaaaa gtagaattga agatattaaa attaatataa tacgagatat attaaaaaat
    55201 gaacaaatgt tctttttttg gacataaaga ggattatggg aagtaactca attgcattac
    55261 agtagaatct acttatttta aaaaaatata ctattaaaat aaatggaaaa atgtaagaag
    55321 tataactgaa acctccctaa aaatttcaat cagagaattt tgtactcttt caaagttttt
    55381 tcggtaagtg ctgtaatctc taaaactgtt tttaaatcga tccctttccc aagcatctta
    55441 ctggcggtta ccagtttttc tttttcaata cccttttcaa ttccttgctc gattcctttc
    55501 tcaatgcctt gttgtatccc ttctgaaatc agtttttccg cagtagtcac agttaactcc
    55561 tcatattttt ctaatttcga tctttgaaaa attactttga actccgaagg tttcaaatct
    55621 cggacccaat agatatacaa taacaatttc cgtaagattg caaccctttt cgactcttcc
    55681 tcaatttcca agagtagaga aaataatcct ggtaagtgag agataaactc caaatctcct
    55741 tcccgtattc tttgcaccac acctaaggta acttgaaagg tgatactttc cagcttctct
    55801 ttcaattcta cttctttcag atcgaataag tctattttaa aatcggggat aaagtctttt
    55861 agaattccct tctcttgact tgttagaacg aattgatcca agaattgatt ccccaatttc
    55921 cattcttttt ccccgtgata aaatacgaat ggaattacta cagaaagttt ctctccattt
    55981 ctttgttggt ttctgtagat ttcggtcatg tatccaagta attgaatata gatcgtgttt
    56041 tctaaataac ttttgtgttc gaaaagtaaa tatacgttag acctgtttcc agatctgagt
    56101 gggatttgaa ataatagatc ggtctgttct tgttttaatt cttccgagac aaaactagat
    56161 tcggatagtt ctaagttttc taagtcgagt aattgtacta cttcgatcgg taatgtgttt
    56221 ttgaaaaaag tagctgcttc ttttttatct tggaaggttt ctcgaatcaa tcgatcgtga
    56281 ggattgttca cttcggccat ctgttatctt ttgaatttta tttcattaag tcaattttat
    56341 ttagaactga tctaagattt caacattcca ttgatgatat tagagaaatt gcacttggaa
    56401 tactattgca gttgtaattt ttgtggatag atcgcaaaat gatgaagaag tttaaagtat
    56461 aaaagatgaa tccaaaaaat cgtaagtgac ctagttacgt aaaaacggac accttttact
    56521 cagcgaatga ggtaaaggtg aatatgaata agaaaggaaa atactctcct gagtttaaag
    56581 aacaagcagt caagcgaaca ctttcgggct cttttacgat aaaagaagta gcagagtcac
    56641 ttggaatcag ttattttgtg ttacgacaat ggagaacgga aaacttgaag aagtcggaac
    56701 aacaaagtct accaacagac aaacaattaa aagagagtga agagttaaag aaacttcaga
    56761 aggaaaatct gaaactgaaa gaggaagtta ctatcctaaa aaagtttgca gccatgcttt
    56821 cccgcgaaca aaatcccgat tgatgttcat ggaaactcat cgatttgagt attcgattcg
    56881 aagcatggct aacgtattag aagtgtctcg ttcaggattc tatcaatttc taaaacgaag
    56941 taaaaacgaa ttagaaaaat ataatcctga acttgtcgag ttcattcggg aaacgtggct
    57001 aacaagtcgt aagaattacg gcttggttcg gttgcttcgg gaagtaaaga aagtatattc
    57061 aatttacgga gcaagaacgg ttcgaaaagt gatgaaactt tgtgaaattc aaggaaaaca
    57121 ggagaaacgt tttcggattg ccacgacaaa ttctaatcat gggaatcgag ttgctccaga
    57181 cttagtcagg cggaatttca aaccgaatca gaagaatcgg atctgggttt cagatattac
    57241 ttttttaaga tcctccttcg gttggattta tctttgtgta atactggatc tttattctcg
    57301 aaaagttgtg ggttggtcga tttcaaattc taatgattct aagttagtgt gcactgctct
    57361 ttccaaagca atcgaatgta gaaatcctcc taagggttta gtttttcatt cggatcgagg
    57421 atccaattat tgttcgtacg aaactcggaa atatttactc agtaacaaga ttcgaaggag
    57481 taatagtaga aagggaaatt gttgggacaa cgcagtcgct gagtccttct ttggttctct
    57541 gaaaagagaa atggaatata attactttta taaaattcaa gaagccgaag aattactttt
    57601 tgatcatata gaagtttatt ataatagaca cagatctcat tcgtcattag actttgtgag
    57661 tcctgtgcaa tttgaagtaa atgctgcgta aaaatgtgtc caataattcg taactaggtt
    57721 atatcgaggg atgaggtaaa ttgaatacat tcgataggtt cttaaaatga ggggtcatat
    57781 aatctctcgg aatatttccc caggttaata tcttcttttt cgaaaacttt ttgtaatttt
    57841 ttaataatag cttatcgatt aaattgaata atgatgctgc tttcttttta tatatttcag
    57901 gatctaaaaa tttacctctc gcctttgaat aagggaatct ataacccgga atcaaattaa
    57961 aaaacaaaac aagattcttt ttataattgt aatcgaatag acattggcta taaatattct
    58021 gctcatttgt cataggatga atttcgaatc gagattcaaa catttctttt ttcccaataa
    58081 aggtattccg atcattatta ctaattccgc atctttactt gaagcattcc aatttagaat
    58141 taaatcatct gtgaatttgt ttacgccaat gctcgttccg atttccgttt ttttaattat
    58201 attattcagt ttcctaaact cataaatttc tttccaattc gaagcatcaa tttcagtagc
    58261 aacgcgtttt tttagcaatg tatctttaat ttctataata tctttcacat tctcataata
    58321 tccctcaata ggttgtttaa agtcagaggt aatgaacgga atatatccta atttttcata
    58381 ctctctgttt cctatatctg catattccct atactcagcg tagcaatctt taaatatatc
    58441 agtgtatttt tcatatattc ttttaacttg ttctttacta tattcaccat tcaaagttca
    58501 tacctacttt agcgattaaa atttaattcg aaagatttta ctttatcttt aaccgagttt
    58561 gttccatttt aatttagcct cttccaaaat gagatactct ttcgttgaaa ggttacagct
    58621 tttacaaaga atgcggaaat accaagaata aactgtctta tcaaaccttt tcgtaaaatc
    58681 caatccgtac cggtgattac agtttggaca tactttcaaa gaaattccgt ttgttaaaaa
    58741 ttttggcact gtattctatg aattctaaat taataaaaac tcagacttgc tactgagaaa
    58801 ggataacgga aatgatttca taatgacctt tgtaaaaatc attttcaaaa tccgcagcga
    58861 aatagcaatc acgactttta cttccgggcg ttccttctaa ctactttttt tattgctata
    58921 atagccttat gtattaaata taatttaagt agattataca tagaaaaacc tccacttctt
    58981 agtttttctt gaaatttcta attaatctca attttttagt ttaaatattt attctcgcaa
    59041 atatacgata ttcgtcgata aaccgttaga catcattttt gtgatatgaa caaaataaga
    59101 attaattcta acttgattgc taaatattta ttagtggcta cgctgctttt tactggaggc
    59161 ataaaaggag ataacgttat tggaaaagga aaattaattc ttacctatgt ggttttagga
    59221 aaagagattt ggattttgaa tgaggacggt aaaataaata tttatgattt agattcttta
    59281 aaaggtttga gaacttatca gcttaagaaa agtcgaatac tttggatcga aaaagaaact
    59341 gattctactt tgttgataat agataaagat aataatttaa ttaggctatt tattgacgaa
    59401 aatagattgg tttcactttt taaatatcat gacggaataa tatatcgaat aatatcaaac
    59461 tcattgggta agctatttct cataacagat aaaggtgtat ttgatcctga tcaaaaaaaa
    59521 cacttaaaac ccatattttc aattaattca acttttgccg aagaggacgg ttggcaaaac
    59581 ccttctgcta tttatttaga taagttagat aatatttgga taggtttcga taagggtgag
    59641 tggggtggtg aaatatttat tttcaatagt cagaaaaagg gatataaagt gcctatgcta
    59701 aaaagtttta tagagttaaa ttatcccgtg cgttcttttt ttgaaatcaa tgattcgatt
    59761 tacataacct atggactaag tcatttgggg gcaatgggta aaattgtaaa agtaactaat
    59821 tatagagcac agataatcta tgaaagcgaa ttcgatgaag gagaatacat cggaccgggt
    59881 acgtttaata actttgacca atcgatatac tattactcga atttaggaat tttcaaaggt
    59941 aaaattaatg ataatttaac gatgcgaaaa aattgggccc tcgtatttag gccggaatta
    60001 agatggcagt tcggtcaatc caatgcctta ggctatcgaa tgaatgttac agatttaaaa
    60061 tttattaaga aagatgttat actaattctc gtgcctactg ttggccttgg agtttatcgc
    60121 ggagataaac tttatttttt aaactaaaaa cggcggctaa ctgcgatttc tcgcgtcgtt
    60181 agaggaaaat tgcgagaatg agtttttaaa aagaatattt tcatgtgcca ttatatcact
    60241 tccgttgttc cgaataatac aaatttagaa gaattgcaaa gaatacttga aagctataac
    60301 ttaggatttg atgaaataat gaatccttct atcagccgac aaatttcaat tcattataaa
    60361 tattttagac ccactactgg gacttgtgac tgtggaacag aactaggaag gttaaattat
    60421 tataaacgag aatctcacga ctctacgaaa actcttgctt tgaaactgag caaaaaaggt
    60481 tggagcaaat ccaaaattga tagatggatt gaagagaaag acaaaaatca atcaaaacat
    60541 gatagaaaat ttgagtattt gaaaaataca aattccacgg aaactaaatt ctggattgat
    60601 ttcattcaca atatactttc ttcgaatatt acaaatgaat tcggtttgct attacattgg
    60661 tatgataaat cgttagaaag taattttcta cttaagggga tttcaaaagt taaatttgcc
    60721 gaaggatcag atttcttttt tgatgaagta gaagaagata ttctttacat attttcaaaa
    60781 taaactcact aaagccgcac ccttcaacta acttcgcctt ctcgctccgt tcggaaacgc
    60841 aaacgtcgag aaaactgcgt cgttatgcgg tagttttata aattttttag aattgattgt
    60901 cttatttcca gctattaact ctattcaact attggcttta aataaatgaa aaaaatccca
    60961 aacaatctat tttttagtat ggctttagtt gttcttattt cttgtcaaaa agaaggaata
    61021 actcttaaag ataatgatta cttaatattc gggttttatg ctggagaatg tttcgaaaat
    61081 tgcgtgggta tttataaact gagggcaaag gaaatttata aaaactataa ggacgagctt
    61141 ccttacgaaa atacctttta taatggcgaa tataaagctt tgcctacgag tgatttcgat
    61201 cttacaaaag atctactcct agattttcca ttggctttac ttgacgaaaa taatagcaag
    61261 attggagatc cagatggtcg tgatcagggt ggcttatata tcgaatatag ttttggaagt
    61321 gaacgaagat tttggttaat tgatacttca aaagaagtag tcccaattaa atatcataag
    61381 ttcatagata aattaagtga aaagcttaga cttttacatt aaaaacgcca cataactgcg
    61441 gttgacagat atgataaaat cttcaaccat gcattcaaaa ataatcaaag catctaaata
    61501 aggattccac aaagtgtcat cagatatcgt ttaaatttac ttgatttcat tcactctaca
    61561 gaatacctaa ttgctcagag taaagatttt ttcgagatcc ttcgattaca cgaatctatg
    61621 gttcctgatc gtccataaat caagcagttt cgatgcgaca gaaccttcta aattaaacaa
    61681 tttacttctt taacgtgagt tcggcgtaag gtggaaaaaa agagaaagat cttgtactca
    61741 gaagcgccag atccatattg aaccaaactt tcagcaaaaa ggagttcaat atggatctga
    61801 cagagatatt ttgcgcaata gacgattatt gtacacaaca aaaaataaac tggaacgtga
    61861 aaatattgag tccagtggtt cgcaagagaa accgaaaatt tcagctaagt ctgagcgagg
    61921 tagcaacaat cgtggtttat ttccatcttt ctcattatag agaatttaaa aattattatt
    61981 tgatagaaat aaaaaagaat ctgaaatccg aatttccaaa agcggtaagt tacaatcgtt
    62041 ttgttgaact gatgcctaac gcgttatgcg tcatagcttc gtttctatcc aacacttgta
    62101 tgggaaaatg ttccggaatt tcgttcattg attctacgat tctcaaagta tgcgacaaca
    62161 gaagaatcca ttctcataaa gtatttaaaa acattgcaca acgagggaaa tcaagcacag
    62221 gctggtttta cggctttaaa ttgcatttaa tcataaatga tcgaggtgaa atattatcat
    62281 ttatggttac tcctggaaat gtggatgata gaaattcgaa agtgattttt ccactttcta
    62341 aaaatattta cgataaactt ttcggagata gaggttacat tagccaatct ctttttgaaa
    62401 gtctttatga aaagggaatt caactcatta caaaattaaa aaagaatatg aaaaataaat
    62461 taatgccctt ggttgataaa attcttctaa gaaaaaaagc tatcattgaa tcggttaacg
    62521 atgaacttaa aaatatctgc caaattcaac atactagaca tcggagtttt tgcaattggg
    62581 ccgttaatct tttaagtggt ttagttgcat tttcattctt tccaaaaaaa ccgtctttga
    62641 atttgagatc taaagacaat tgccagttct tactcgctcc ttagaccgaa ctcacgttaa
    62701 ttaggtaaac atatacaaaa tgggacacga acgattagga attttaccca aaactagaag
    62761 ttggatcaat attacttcta atcttggtgc ggctataggt gagaatcctg aatttgcttc
    62821 aaaattagct gggctaactt tattacaagt tagacagcga tatgaaaaac ttaaaaatga
    62881 ttcaggagtt caagcagctt tctcattttt aattgctatt tgctctcaaa atttaccatc
    62941 aaacgctgaa gggaagttta caaacgttga tctcaatctt gagtctaatc catccccact
    63001 taatattgcc tttgggttaa ctgaatgggt tgagaaacat aaagataagc aagaatacgc
    63061 tgaacttgct gcgagagccg cagcggatac catagctaaa tggtatagag aaaattctga
    63121 acagaatctt ctttttgaat caggtttaac agctacagat gtatggggca atttttcagg
    63181 gagtgacttt tgtgttattt cgagaaattt tttcgcgaat ttaactgaaa gatatttgaa
    63241 atacttcttg gaaagaagtg catctgaatt gtctccagac ttaaatagca gaaagaagtt
    63301 tgaacaggtg ctctcttctt ttatgaatga agtttcgaat cacgcttttg aaacttctaa
    63361 aattactcag tcattcgcag caggatggta taataaaaat gtaaaaaact ctaggcctgc
    63421 tgataaagaa gtagcaggtt ttttaaaagt cgcatttggt aaattacgag aagagataat
    63481 cattgaagag gcgaaaaagt gacgcctcgt aaaaaaagtt ttatattagc taataatgca
    63541 aaaaatgaaa ataaatatat cgatcctatt agcttaaatt attcgaaaat agataactta
    63601 gatccaaatg tatatatcaa tctaccttcc tttattgaaa aggtgattca tattccagat
    63661 cgactcttgg accttttaga gcttgctgct tatatttttg catctgatag aatgatttca
    63721 cggggaaaac ttgatgcggt agaatatcat agttggtccc gggatattca tttgaaaatt
    63781 aaagttagag atttcaattt ttggtctcaa ttggaagtga aggaatcttt aacaaatgct
    63841 cttaatttta tgttaggtga tcataattgg gaaatctcgt ttgaacaagg acattctact
    63901 gatcctattg gattgtttga taaagaaata ttttctctga aacctgaaaa tgtaaagaaa
    63961 acctatgtag ttttattttc gggtggagca gattccttag caggcgtatt agaattatta
    64021 aatcaaacgg atgggaatgt aattttatca agtcaccaat caagttcatc tgcaaagaaa
    64081 actcaaaatg ctctctatac ttcattagaa aagaaattcg gaaatagaat acatcattat
    64141 aaatatgaat gccatctttc aggtaagcga gcgacagatg aaacgcagcg ttcaaggagc
    64201 tttttatttt ctagtattgc tttcgtttta gcacggactt ttgatcagaa agagttttat
    64261 ctatttgaaa atggaataac tagtctgaat ctctttagaa gagaagattt aatgaattcg
    64321 agagcgagta gaacaacgca tcctcaaaca ttgtttaaac ttatggaatt ctttagttta
    64381 gttgctggat ttcaatttga gataaaacat aattatgttt ttaaaactaa acgcgaggtg
    64441 tttgaagtca ttggaaaata ttcgccggag ctaatttcaa gcactgtatc atgtacaaag
    64501 gcatcttttt caaagggaat tgcaactcat tgcggtcggt gttttcaatg catcgataga
    64561 agactttcaa cagtatcggg tagcctggaa gagtatgatc atgaaggact ttacgatttt
    64621 gatttattta gagattcatt agatggtgga ataaaaacag gtgtgcttga ttatattaga
    64681 caagcattag aaataaatga gtattcattt gatagctttt atgaaaaata tttttatgaa
    64741 tttgctacta tagtgaaata tcttcaaacc aattcgcgtt ccgaaatgga tattatcgaa
    64801 gaattatgga caatgtataa aactcatttt tcaaatgtaa aacaagctct ggtaagggcg
    64861 agaatgaaat acgatgatcc gtttacgaag cctgtacaaa aaaataattt attttccctt
    64921 atagccactc gcgagtattt agttgaagat gtaaaacgtt ttgctgagta tttagcgaat
    64981 aagctcttgg attttgttag cgaatcattt gctaacgtaa agccactaaa tgaaaatgat
    65041 ttgaatgaaa aagtcggagc ttttttgcga tctcatgaca aagaatttag gagtgagtat
    65101 ccgacagttt cctttgcttg tgcaaatgtt attccggacc acattaatat ttctttaaac
    65161 ttaattgttg agtccaaata tattcgcggg tctacatcac cttctcgtgt aaccgaaggg
    65221 attgcagcgg atttgacaaa atatccggag acttcatata tcttatttct agtatatgat
    65281 ccagagcatc agataaaaag tgatcgtgta ttctccgagg aaatacattt aaaggaacga
    65341 aataagatac ttatcgttcg ttgagaattt aacgaacaaa tagcttgtga cggttcttgc
    65401 gttgcgatcg ggacgccgaa ccaatcgttt aatttgtaat agttagaatt taatcttaca
    65461 ctccttacct gtaactcccg tcatttacac gaaaggagta ctcgtaaagt gaaagacgac
    65521 gattaattat ttaatcagat gaaaaacacc gaaggtgtta aagatattat taaaaatctc
    65581 ttagatcttt ctcctcaaga gagaaatact tgattactca atattcaact cttagaaaga
    65641 acttaaagaa aaattaacag tgctattact aatcgtcttc gccgtcgcag attagaattc
    65701 gggtcgcggc gcttcggttt gtgcacttcg gacacattga cctgccggcc aatgccgcta
    65761 aaccaatcgt tatgtggcat agaaataaat aacacttctc catattaatg cattcaaagc
    65821 gctttatata tatttgcaaa aaagaattag aaaacatttt ttctaaacta tccttgaaaa
    65881 gtatttggaa gaatattgta aaagaacaac ttcgcccttt tgatattcat gatttatttt
    65941 atcgaaaaac gaattaagga acttcgcttt tgatagtgtc tttaaagttt cgcacaaatg
    66001 aaaacttgat caatgctctc ctcatacgat caagccatga gctttaaagt ttttaactct
    66061 tttaactttt ccacttcgaa aaaatgacat acctgggacg agcggtggtc aatatgagag
    66121 cagtcttccc atctgggaaa gctccaaagc cattgttctt ttcttaattt ctttaatgat
    66181 cctttcaaca aatctaaatt agatattgtt gaactttatc aaatccttcc ctttgaagtg
    66241 ttttataaac acgaaattcc gttagaacaa aaggaattaa ttttgagtcg gaaggcaaat
    66301 tttgatgaat agagcataga gcaaacctgg gggaatcaca gactatcata aagcgaatgt
    66361 ctttctttcc ataggaaagc caagtatgat gggcagtaat tataaagttg aatttgccgt
    66421 atggcgcaaa acgaacaaaa gcagcatcgt tggaattaat tcaacatatg gattccaaag
    66481 aaattcccaa ctaagctttt atgaatttaa atcgaatgaa tggctcgatg taacaaatca
    66541 gattttccca ggacttcaac aaagtgagtt ttacaaactc aatctaaacg ggttggagca
    66601 agaatctcta caaaaaataa aagaaattct ttattattgt gaactaccgg aaaaaggatt
    66661 caccattact tgtaatcttt acggtgatta tttagaacat ttgggagaaa gtcaaattta
    66721 cgatattcta ttcgattgga agaatgaaaa atttgaaaag cgtttacaaa agaatacata
    66781 tctgtaagat cactttaatt cataatcaaa gaagtctctt ttaaagattc tattggctaa
    66841 ttcggatttg gaaaacttga tcgtagttag gtaacgatat ctaatttttt aattttctca
    66901 aatattcacc aaaaatccaa ccttctacac ttgttgtcgg atatccaccc ggacacgaag
    66961 gaaataattt tacgtaatac caattcccct ctttgccaga aataatttcc tttgttaaag
    67021 tgtgaccaat taaaagcaca taggactcat tagggatacg aatataatct tccgctggaa
    67081 tatctgctcc aactggattt acgcaatcct cagcaaccag cttgtcgtaa cgaataacgt
    67141 tacctttgtc aatgactggc ttagatctaa aatatacgtc cttggtagtt tggaattttt
    67201 catagtcgtc cgattcaata gaatagccat caagttggac taaacgtcct ttcggcttgt
    67261 gagattccat atcatagtga acgattggtt tcttacattt ctttttatca aagcaacatt
    67321 ctatagtttt ctgaggcaaa taatcgtgat ctctaaaatg gtattcacag gtaaatttct
    67381 tgtctggaaa agctgattct ttataactta agcttgttac agctatattt atttttgttc
    67441 catcaattct atattttgcc ttaccataca aagggggatc tccccagaaa gtaagattta
    67501 cgcctccatt cttaaagcta atatagctat aatcgttttc ccaattattt ggcccttcga
    67561 ttatctgcac caactcttca tgactcaaag ttgagtttgc attctgcact tcttttaaat
    67621 tactttcaca acttatcaaa atgagaacga acatgataaa atattgctgt ttcataaatt
    67681 gaatcctttt catttaaaga cgaatgatag tcgaattttc gtatctctaa gtgtccgata
    67741 cacaactcgc tttacaaggt gaaaaaagag tactactaaa aacgatagct gttatcgtag
    67801 aataaaatta ataattacat ttttcgtcaa taaagaacgg agggcccatt tccttaatga
    67861 ccgcttccca aggtaattcg tattcttcat tcacctcttc acatccctct ccgcactttt
    67921 tagtttcttc tttgcaaatt tctccttcca agtcgtttct tgaatcgtcg tttggatcga
    67981 tacaagttct tcgaagcgta tttaacttta atttatttga aacaaatttc caaatgcccc
    68041 aagaattttg tccgattcct gctgcataga catgcgtaaa acgtccaccc ggacacagag
    68101 taaatgtatc tgttgctatg cgcaaagata taggcttttt caggttcgaa atttggctta
    68161 agaaatattg cttacccgct gaaacaagat atgttctctt ttgccaagcc tcgcttccta
    68221 atacttgttt cagatcgtca tcttcaaaga aataattgaa atttttatac ccattttcta
    68281 cagctttatc caaatacgta agcgcctttt catcctggtt tttaagagag tacgcacatg
    68341 ctaagttgta atataaaagg tcttttcttt cgtaattcag tagttctgca agttcatagg
    68401 atcgaattgc caaatctaaa ttgccgacat tccaaagact gttaccataa ttataataaa
    68461 tactaccgct tgcatacagg tccaaagctt tttcatatgc agatattgca tcgacatctc
    68521 ttttattttt atagaaagtc aacccggtct tttcaaattc ggtcgccttc gccatctgag
    68581 ctttgttctc aattttagcc agagcatatt tgtccgttag atatttattg ctttcaacct
    68641 tattacaggt gaatagcacg atcatagaga gaaagataag tattatattc attgggttct
    68701 aattttgttt attaaatgtt ttcgtaaaat gtctaacgtg agagtctaaa atggagaatt
    68761 caaaatattc ttaaacgacg aaatcgcata acgtttttct ttaatatgcc tttaaatatt
    68821 gcttcgtctc aattgttaga tcagtcattg actttggaat aaagtcctct ctacattgtt
    68881 taggcaatcc gttagcaaat ctatgatatc tgaatccaat accttcaact tcgaattcct
    68941 ctccataata cggcctaaat aaagctgcca aatcagattt agtgaacgac aaatctccag
    69001 gaatttcctc cggtttactg ctggatttaa cacaaccaac gaactgataa gagtcaaaca
    69061 cctcttgctc attgtgatta aggcgtgcct tccctacccc tctcgcaaaa catctttgat
    69121 ttatatttaa actcagtttg tttttaagaa ttgcccaatt acctaaaaat actttttttg
    69181 aaacgtcata atcatgcttt gagtaagtga ctaatttttg attagggcaa agcagataca
    69241 caacgacgct attcggcccg agatccgtta ttgcaccagt tagattagaa gtaaaataag
    69301 ttaagactct tgttttcaag aattgtttta aatttttcca attcttaaca ttccttagat
    69361 tttcaaaaag tggctcgttt tcaatacgtt ctaaatccga aaaacctcgg tcgatagcgt
    69421 attttaagaa ggttaatgat tcctgaattt ttccttctgc actgtatgcc gcacttatcg
    69481 aatataagga ctcctctgga agttcggtag caaacatttg tcgaattgaa ttctgaaacg
    69541 cagatttagc ttcgtcgaac ttgccaactc cgagtaatga tcgtccatat tcataaaaaa
    69601 gtctttcact cttagcggtc tttaacataa gctcagaact ttctttggcc tctaaatatt
    69661 tcttttcatt gttaagttta ataattttag caacttcaga ttcattcgct gaagattgcc
    69721 ttgaatcatc atcagaaatg attaataaag gattcttcgt ttcaaaagga acgactttag
    69781 ggaagcttct gttctttcca tataagtgaa cggcaacgag aatgattgtg attgatatta
    69841 tcttctgcat ctggttcaaa ctgttacaag gtcataaata tgttattctt atttgctatt
    69901 aataaattct ccataaatcc agccgtaacg cgttgtatca taacctatgc aagaaacgaa
    69961 aattttaaca aaataccaat gattttcgaa tttatctacg gtgtatttat ccttcgtttc
    70021 cgcaatgacg gttaaatcaa atttggctgg aaaacgaata taaagatctg gattcacttt
    70081 ttcaggtttt tctccggatc gaaagagata atattcatcc aaacattcct cactaccaag
    70141 ttccgaaaaa ggaattattt taccggataa tgagggcaaa ttacgaatat acaaagaacg
    70201 tgttgtattt gccggtttat atccaacgat ctgaacttta atcttatcaa tgtaatcttc
    70261 atccccaata tttatcgatt ttggattagc aagttcaaat ttgccgtcat tctttccttg
    70321 gacacaagag atatattgtt gtggtctcca cggatgtgat ttaaaagtaa aatcgcaaac
    70381 tatacttttt ccatttaacc atgtatgatt ttcctgctta ccgaatctta atttcacttg
    70441 cttattaatt acctgatatt taccagtacc tgttacaacg ggttcactta cttgaacata
    70501 ttcaaatgta ttatctttgc gaaaaatgat ggatgttccc ttttcgtttt cccaactttc
    70561 aacggagatt aaagattgat ataattcctg atccgttgtg ggaaaatcga attttatagc
    70621 ttttaaatga ttcgaattcg aacagtagat actgcaggtc actaaaacga atagaactga
    70681 atttttaaat attgtcatat tttcctttgt catttcttat aacgaacgag ataagacgtg
    70741 attaaacgcc gctatttttc aaagcaaaca catgacttat catatccttt cttttcacat
    70801 agataatttg cttgagcacc gccataagag tcaccttcat aaaaacgaca actatcctca
    70861 tctatagccc acgacatata ctctccatcc ggatgtttct taccttcaaa tgcctgagca
    70921 aatatttctt tccaatcatc ctttccatct aatggaataa atcctttaaa tctaccatcc
    70981 catttataag tctcaccatt gatgatcaaa tgatcgtttt tcctcatata ctgaaccttt
    71041 tcagtttcgc aactacgttg actcgattct tctgtgtgag gtggaccaga ccagtacgta
    71101 caagttgata gattaccctt ctctaatttt tcatctaaga catattgaag tagtccaatg
    71161 tcatgccctt gtatcgatat tcgatataga atcagcttat tttctgttgg tgcgggttct
    71221 gacggaggaa attcacggat tgcttttcca ttagaaacgt taaatgccaa ttctctcgaa
    71281 tattctgatt ttaataatgg tgaaaatacc cagcccaact gttcggaaaa tttaatctga
    71341 caccaggggc ctgagagccc taagatttct tcaaagtttt ccttacattc tactatttgt
    71401 atcactgtat cgaatggtat ctccattgct ttcttggccc ctaacgatgg ttggtctcga
    71461 actactaagc cgggccttac gttcactttt acgatatcat ctttttgaaa tctttgtttc
    71521 gcttcctctt gtttctcgac ttttttacag tccttggcaa aaattatcat gcttataaaa
    71581 gcaaaaatgc ggatggcttt aaagaaaaat gttttcaccg atactgcctg tttattttaa
    71641 ttatcgttct ttgtaaaaaa tcatatagag attgcaacgc aaactaaagc gactctgcct
    71701 ttgctatcca ctgttcaata tattctaaat accctttatc gggtataagc gttttggcct
    71761 tttttaaatg ttctaatgag gatttcttat tattcaacca ataataggta accccgatgt
    71821 tcagattcga aatgaaatcc tctgaataaa gagacaaagc ttcagaaaag tatttttcag
    71881 ccattggata ttcttttttt atcaaataca tattccctat attagataaa ttcggcagtc
    71941 tctgatcata atccaaccca tcgctcatat ctaacgactt tttataaaat accaacgctt
    72001 catcatacaa tttcaattcg cttaatatga atccgatttc gtaaacttgc ttatatttta
    72061 aatctttaaa attatttagt ttaataatgt tcttttgaaa atattcagag tctccagaat
    72121 aataggcgat catcgatttt agatatagca aatactcttg taatgattcc gaaaccttaa
    72181 taacgtctaa tttattctta aattgccgat gctctttcat gctgataaaa tggctgacaa
    72241 ttctcaaata gttattcgga gatgtgattg ataattctga aattttatca tagattttag
    72301 ggtctgaaat ggatgggact ttgactaagc tcatttgtcc atttggagcg atggtattaa
    72361 ttacgggcat gcaagtcaga tcaataaagc tatacatcac attatccgaa ataaccgtgc
    72421 attttttaaa acattccaaa agtgtctcaa ttgcttcttc tttttttcct attttcaaga
    72481 gggaaaatgc cttattacca taaagatcac cgaatgacgg cctggaccta atgccattat
    72541 ctgcatgcct gattgaagca atgtaatctc ccctaccagc ttcaagaaaa gataaatagt
    72601 ttaatatatt aggatcattc ttatttttcg taaaagcctc gttgaaatga taaaaagaat
    72661 ctttatcgtc caaaggaaat ccaactaaac tggaaacacc gaaaaacaaa tctctgcgat
    72721 agtgattatt ttttgggaat tgggtctcaa cgagtttctt tacattcgat aaaggcagct
    72781 gcatattttt aaagtaattc aatgccgcat ttgaatttgt atattcatct gcaagttgat
    72841 gagctacccc tgccaacaaa agatattcag gctccgtttt tgctttaatt ctcgcctgtt
    72901 tagccgcgtc agaatattta ccctcaagga aaagatcttc aaacttatta gaagttccgc
    72961 atacggaggt ggagcaaaat attaatagta ttagatataa attcttcata ttttccttta
    73021 acaattttat ttttactgtt tttcgcttat acgtttctac cttctcgttc ccagaacatt
    73081 tgtgcatcaa gcccgaattg aattagagaa aaaaacgaaa acaatgagaa gattaattct
    73141 tgtttttgct cattccataa aatggcggct aacgaaacga gtgccgaagt taggtgaaag
    73201 ccttatttcc tttttcgttc aacatttcgc caatcaaatt ttagtggatc ttcaagttgg
    73261 gccgttgtat cgaatgggtg attgtattgt gaatttgaaa aaatgatata atatagtata
    73321 gtactttagc attcgaaata ggccattttg ctgatgttcc aacttttcca attacttgac
    73381 ctttgagaac tttatctccc tcttcgactt caatagaatt aagtggtcca taaatggatt
    73441 ttacaccact cccatgatcc accattacta caccgccata tccttttgaa tttctatcaa
    73501 gaaacacgat tacgccatta ctcacagttg gtatatctga acttttttca accttcattc
    73561 tcaaccccct tgcgtagatg gtcccagccg tgtcttcagt tataggcacc acatttccgt
    73621 ataattctcg aacatcatca tccatcctga caccaattct atcagagaat tttctccatc
    73681 ggataagcta tattttattt ctatcgcctt cgggtttttg atcattaacc tgagaatttc
    73741 tgagttcttc gaatttttaa ttgtacatat gtgtgatttg ctgcagttta catttaaatc
    73801 agttgcgata aagtcagcat aaaccgaatt tagaattata gcatatttgt tattattctt
    73861 atttgtaaga aatcgaaggt aaatcggtga ataattttta tctttatagt tattttctga
    73921 ttctatatta agtttccaaa gaccatctaa ttgtaaagaa tagatattat cagaaccatt
    73981 tatccgttct gcctgagcca acaataacat caagattaaa taccttttca tttttaccta
    74041 ttaaatgtta acttcaataa gaacacctga cagaagaaac tctcgaaatt cttgctaccg
    74101 aagcatcagg ataagtcgga gctatgcaac gtgaaatcta tttaagaaat gggtataacc
    74161 aggacttcaa atgtgaatta caaacgtaac ttgatttctc atcagctcta taattgaagt
    74221 catcccaatt attagagcct gctttctttt tacccaaatt aaattctttt cttttgctat
    74281 tcagaaacca tttcatcatg gaagttccat ctctattttc atggctgtcg ctcgagtagt
    74341 aaatttgaat ttcatcagaa tttcttttta tgtctgtaac tcttacacta aaactattat
    74401 attgacttaa tatagcgatt gtatctatgg cagtattaat ttcaattttg taaacagcat
    74461 aatatacatc gtccccatct ccactcaaaa aatgatccga aataaaattt aattggcaat
    74521 gattcttccc agttttcttg aaataagatt gtaactcatt gtagaattcc tctttaacga
    74581 gggcatcacc tctatataat gagttgcgtt ggtcataaaa actttgatca agaatccgaa
    74641 caaagccact aaatatccat ccaatctgat ttagatattt aattttccac catgtgcctt
    74701 tcgtattttc tattgtttca taaacatcac ttttagcgag aattgtaaac aattcatctt
    74761 ttggaataag cattagtttg tcagaattag tattagaatt cgctcttaga tataacccat
    74821 tcggtgcaat tacgtatcct tgctcatcca ttagaatttt acaatttagc gaaataataa
    74881 ataggaaaac gtaacttatg gtttttctgt aattcatttt taattcctat aattttatta
    74941 catacgtaaa acgacgtaga cttttcgaca ttttaccttc gagcataagc cgaatcatac
    75001 gacgtttaac agcttgctag ttcttattcc tccgtaataa acacggagaa tatctttttg
    75061 ttcttagtct caaacgaaca ttgcgaaatt tcagaatata acaaatctgt ttctggagat
    75121 tgcttacgtt ctttcaactt aacgtttaat ttctttgaag ccatttgaat attatcacca
    75181 aagacgactg acttgaagag ttcctgattc gaattcccat aagtacttaa ttgaagagaa
    75241 tatactttat ccctttcttc ttctcctcca tcataaacgt aaagaacagt ttttgcatct
    75301 ttgtctatta tataaacctt tgcattttga tttccatgtt tcatattgtc ataggcggca
    75361 ccatatttcc cttcaatgaa ttgaatggtt tccttataat ttgaaccgag tttaattccc
    75421 atcaaagaat cagaaaaaca tgcactttgg tccaagggtc tattcgattt ttttaaggat
    75481 ccaagcaaaa atacccgttt tttatttttg aatgctccat aaaagaatat taaagcttta
    75541 aattgcacgt tagtattgat ctcgttttgt agttctgaaa attgggattg agtaatccaa
    75601 actttttgtg tttctttgcg attttggagt gggatctcgt atttataatc actaaacttg
    75661 aacttttcaa ttcgagagcc accttgtgaa tcaatgatcc atctctcgtt gtcaggaatt
    75721 tcaaggatgg ggcctacagc tctaaccaaa acttcaaatt taggcaatct tgcatctgta
    75781 ttaaaatctg aatcaggaga attttctaaa gggacagctt gtcgaaaacg cgaaaaagat
    75841 ataaggtctt cggaaaagag atcaatcgat atcagtatga taattatcaa aacgagtttt
    75901 ttcatcattt ctccaatata ttcgtaagtt ttcgtcttat actcatgact atacaataaa
    75961 gtacctaata ctttgtatag aatcagtgtt ttgtgataaa attaaaggta ctcaatttta
    76021 tagagatccg taatacctat acattattcg tttgtttcca gacaaagatt ttttcaaata
    76081 cccccctact aaattcgacc atggtttcat aatctactcc ctcctttgag tggagaacat
    76141 tccctaaaaa aactctctct gcgtatccaa cttcccttta caagcaagtt aaagagctaa
    76201 tacgatcaaa gtatagttcc atcgctataa tatgtgatta tcttttcaga aattgaaatc
    76261 ctttattctg gggatcggct gctccctagg ctgattagga atctcaatag gataagtaat
    76321 tatcaattgc gtgcaaatgg tcatggaatc tatagatgaa acataatagg aacggaatat
    76381 ttgactaaat ctaaactcat aatttgctcg ccaccaacgc taaggtaaaa atatcataat
    76441 ttaccagtta gacgctcaaa cattattagg acagattatg gttaaaacac gactttactt
    76501 tttttgtatt gtgatttcgt tattaggaaa ttgtaaaaaa agttccacct ctctgcctaa
    76561 ttatcattgg cccgtttccg aacacgaaaa gaatcaaata ctcttaagta tagataaatg
    76621 gagtagttcc gatggaattt atatagaatt ttttgctgat aatcaaatta actatcatga
    76681 agaatctgaa ccggttcgat cgggtcaagg tgtctactca atcaaagaaa acaaattaaa
    76741 tctccaattt aaagaaacgt atggagaaaa tagttatgaa cacgaatttg attgtacatt
    76801 cggctttgaa gaaagcaatt attcacccca gcaatatatc gagtgttcgc aatcaattat
    76861 gtcaagtaga cccgtaaaga tatataataa aaaatcgatt aatccaccag gaacttcagc
    76921 tttcatcgaa aacgagaaaa tcctgacaat gggtaatata cttggaacaa ttaattttga
    76981 ttcatacttt cgttcaaaac cggatctaaa ctcgaaggag attcctttca atgatctcgc
    77041 ccctgaagaa tgtttagaag gtttatctaa atcacctaaa caagtccgaa taccaaaagg
    77101 attcaaaatt ataattattg gtaaaactga aaaacttagt aagatcgaaa gctggaacaa
    77161 cccttggtat tatatcgaag caagcataaa ttgttatggt gagatttata gaaggaatgg
    77221 ttggatatac ggtcaattcg tcgatttaga ataatcatta tttcaatcta taatatttta
    77281 aggactataa gtaaatcgct gatgtattct aaaattacgt tttttattct aatagttctt
    77341 tcgacttttg attgcagatc caacgaaatt attcaaacaa aaaaagaatc tctcagagga
    77401 tatttttcag ttaatgccga tggagggttg cgattacgcg aaaacccaaa tgttcagtct
    77461 aaaatacttc ttactattcc tgaaagtaaa attgttaata ttcttgaaga agtgggagaa
    77521 gttgaaacaa acgatgataa aaaagggaaa tgggtaaaag ttgaatatgg aagaacgaca
    77581 ggttatgtat ttagtccatt tctcgcaaaa gtagaaaggg atcttcataa tttcaaaggt
    77641 aagtctataa aactaaataa tgggaatcat acaaagattt ttgaagcatt gatagaaagc
    77701 agattaacgg aaccttatga tcaaagcaaa gacagaagag gttatcaatc gaatgaattt
    77761 caacttgaag attacgctgc acgtaatgat tactcggtaa tatcagtttc cccgcgcaaa
    77821 gaatcatgcg ccggatacct gcactcttat tgttataatt tcattctaaa aaacggaaaa
    77881 gtcatcaata ccgatataaa tggcgaatct tacggtgaac ttactcatat ttccaaggag
    77941 gcagcattct ttaatatttc cggcggcgaa ggtgatgact gtggtggcgg atctgaaagt
    78001 aatacagtcg ctttcgtatt taaaacaaag aaaacattag ttgcgagaag tcaaaggagc
    78061 gaaacttgtc ccaatgaatg tccatgctct aaacctaaag tattcaccaa aaccatttac
    78121 gaatattttg atagcggagg tacaccttta aattcagaat tacgaggaat ttttaaataa
    78181 tatgcaagaa tttaaagtgt aaactaatat tagtatctaa atttaataag ctctaataag
    78241 cagttgcaga ttcttatcta atttaatatt cttaccatga aattcccata aatattcgtt
    78301 aacacaattg ccagggtaag ttgggtttac tttttctatt cttaaacata gcggttcttc
    78361 aaaagaaatg gaaatcataa gactttctaa tcttcctccc cagagagaac cagttctaag
    78421 tatatattct aaataatctc cttcacggct gtcatattta tcgttttccc agcggactaa
    78481 atcataatca taacgaatag tgtgattaga actcacatgg cttttggtat ccactttgaa
    78541 cgtaatcatc gaggagtaaa gatcatcccc taatttaaaa tactcaccga tcggaggctc
    78601 caatctggaa cattccaact ctgtgttatt ccaaaatgca cgaaagtttt gatattttat
    78661 aagcgaattt tcaggaaaaa caagtttctc tctaaaacca cgggtccctt caaaattgaa
    78721 ttcgattcta acattgattt ctttattctt tcttacaaat aatgtaacct tttcactttt
    78781 aattcttgga gctggattta ggtataataa gggaaataag aaaagaacga taattattcc
    78841 cctgagcaac atattcttaa tatcgttttt taatacttcg gtctgtttta aaatattccg
    78901 aattatagtc gccagaattt acttcaagaa aactaatctc tgcaatacaa gtatcatcgt
    78961 attttgaacc tgcatacgtg gatagaatct caaatttgaa atacactatt cttagcctat
    79021 caataaaaaa tatcctttcc cctcctccgt cataatcact cataatacac tgattctgaa
    79081 aatcactaat gcaggcttta aacttgttct tattctccga aaattcatgg caataatctt
    79141 ctgccgattc taccttacca cctgcatttt ccgatccgca cgcattatca gcgaatttat
    79201 aaataaattc cttctttgtt ccattatctg aaagtattga aatcttcgct tccttaactc
    79261 gattattact taaatatttg tctttatact ttccaaatcc atttaagacg ttcaatccta
    79321 ttacgttcgt tgggggtagt ataaattcta tatattcatt cactcctgaa ccatcttttc
    79381 cttcacacca agccgtctca accttcccat ccatcgcctt gattggatca taaaaatctc
    79441 taggcttact tttctctgtt aagatggagc ttgaagaaga cttaattttg ttgactgaca
    79501 agaaatgata cggtgttgaa tccgcattca catacattga aatgaataaa atcaaactag
    79561 ttataattac ttttttcatt tgcctctatg atacttttta ttttgtaaat ttcgttttca
    79621 attaaaattg gagataatgt tataaaattt taatactcat agttatcctc tcttataatt
    79681 ttcatttcta aaaattattg catctccgtt tcggaacgag aatctatatc ttgtacctaa
    79741 acatggttaa gcgtagcgtc aaattgactg aagtatctct gccggaattt tctctttttt
    79801 caactctttg ccggactcat caaagtactg tatattctct gatgtttgcc atttatcttt
    79861 tgagcatccg ttgtcggaca ttggatcaca atctttgcat tgtgtattta agcttttatt
    79921 aatacgaaaa atggatgagt ctttaagatt tagtatagag gtcgtttttt catgaaaata
    79981 actgcaattg tctccctcac ctaattcata gtaaaagaag gcataatcac ttataattct
    80041 ttcgaataga cctaaagaag atttttgata atcagtatag attttgcttc ctttataaaa
    80101 tatcaaattt atgcaattcg acgatccgta agcattacaa gtataacttt ctgtcggatt
    80161 cagcgaaata attatataat tatcaaagga ggaatagtat atttctggtc taacgaatct
    80221 tccaacaata gattctatta gctttcgtat ctcaggtgaa taaaggcgat atgcctcttc
    80281 gtccgtaact agattcggat taaaaatcca acctttatat tcgaccttat ctactttttg
    80341 aacaacttca gcccaacggc ctgggatatt ttctacaaca atagcattag gcaacactct
    80401 taaaagtttt acatgcgttg cgttattaaa tataattgaa ctattttggc ttggacgaga
    80461 ccatatattc aacggtttag aaaatgaaga ataatctcct atccgatact ttttcaatat
    80521 ttctaaacta ggagagttgc ttaaatatcc cgaaaaaacc catccttctt tatcatcaaa
    80581 acgagcctga aaccatttcc ctttaatttt atcaatttct acttcttcgt tcgtctcacc
    80641 caaaatagta accattgtat ctttaggtat tagttctatt accttaccag ttaaatttgg
    80701 atcttttctt aatttaattc ctgattcagg agcaacgtaa aggtttttag ctaaaaactt
    80761 ttcttcttta ttcttccggt cgcacatgat tgccaaaaat attaataaaa ggataattat
    80821 ttttcttatt ttcatgttat aagtattatc aattttttga ttattttgcc taactaaaaa
    80881 taaaatggat atttagtcgt ccctgaaaaa gagtcagaat ggcaaataac gcaaataaaa
    80941 tggtttgcaa tagggaaatg tcaaaaacaa aatcaccgta aagaatccag aaaccacgta
    81001 aaagccggtg aaaatgaaac cagaagaaaa ctcaaaacaa aagaatcaag gtgaactatt
    81061 tcgcaacaga ttagaccaga tcctggatca taggcacccg ttgtatcaaa tagcgaagaa
    81121 gatagactgg gaaaagtttg agaaagaatt cggaaaatac tacacagaga aaaccggccg
    81181 ccctggctta cgaatccgtt tgttagttgg gcttcactac ttgaaacacg cgtataacgt
    81241 gtctgatgag aaggtagtag aaggttattt agaaaatccg tattggcaac atttttgcgg
    81301 aaatgaatat ttcgaacatg atttcccttg tgatccaacg agtttagtaa agtggcgaaa
    81361 acggattggt tctgaaggag tagagaaatt tttagaagag acgatcttat taggccaacg
    81421 agaaggccag atcaaagaac cagagtttag aagagtgaat gtagatacga ccgtgcagga
    81481 aaaagcgatc acttttccaa cggatgcgaa actgtatcac aaaatgagac aagctttagt
    81541 aaaagaagca tccaaagaaa atattcaatt aagacaaagt tataaacgaa aaggtaaatt
    81601 agcattcatt aaacaaggac gttattttca tgcgaaacaa agtaagcggg ctcacaagga
    81661 aacaaaacgc ttaaaaacgt atttgggctg tgtaaaacgg gatatagaga gaaaagtaga
    81721 aaatcctaat atacgactta aatccctttt agaaatctct gaacgaatct taacacaaag
    81781 taaaaacagc aaaaataaaa tctacagtat tcattctccg gaagtggaat gtatttctaa
    81841 aggtaaatct cataagagat atgagtttgg ttgtaaagtg agtttagtta ctacgagtaa
    81901 atctaattgg gttgttggag ttcaagcctt acatgacaac ccgtatgacg gtcatacttt
    81961 gaaagatgcc atcaatcaaa tggaaaagat tgttggtctt cgtcctaaag aagtttatgt
    82021 agacttaggt tacaaaggta aagatcatca tcctgaggat gttcaagttc atctttccaa
    82081 taaaagcaga aagaaaatga ctcgttggga aaggatgtgg atgaatcgaa gatctgccat
    82141 tgaaccggtt atttctcatc tgaaacacga tcacaatatg gttcgaaatt ttctcaaagg
    82201 taaagaaggc gatcgtatca atgcgatctt atccgctgct gggtttaatt tctctaagct
    82261 cattcgagct tttttttgtt ccttttttaa tcgtatcttt ccttttcgtt tttattttca
    82321 atttgagtct tgtttctttt catttcctca aaatctcaat ttttcaggga cgactattta
    82381 gccacttcat cggaagcatt tgtaattcaa tctctactct aatctctcaa acattactta
    82441 gtttctaacc tgatttcctc aattgaagtc ggtttaaaat caagttcaca ctgtttcgga
    82501 atttctgtaa attttctaaa ctccaatcca actccagttg cttcgttttt ttgctgaccg
    82561 taataaggtc gaataaaact agcgatctca gttttatcga aatagaattt tgattttcca
    82621 gtcgattcgg aaacacagcc tgaaaaatcg tacttctcat atgtcttagc cccttcaatt
    82681 gtttcgcttt ccttaccact accccttgca aaacactttt cgtttatatt caagatgacc
    82741 ctatttttct caatttgcca atttccataa aatatttccc tttcggtgta atatgcgttc
    82801 ggttctttat ataatactaa tttactcttt gggcacaaat agtgcaaggt aatactacta
    82861 ggtcccgcat ccataacaat tccgattaag tcttcctcgg atagcattat gatagaggct
    82921 actatcttct tttcattttc tttccatata acattctcat aaagcttttc tagcccttta
    82981 cttttcatga ttctatcttt atcatcaaat cctcgatcaa ttgcatgttg taaaaattgc
    83041 aatgatcgat tttgatctcc taatttacta taacattcgc taatatagaa caaagattcg
    83101 gctgcattcg tagtattaaa taatgaaatg gcgcatttat gaaatgaaac aatagcttct
    83161 tcgaaccttc ccaatttcat caaagctatc ccatattcaa aatataactc ttgagattca
    83221 tgatctctta aaatttcctc aattgactgt attgaatctt cgtatttacc gttttgattt
    83281 agatttctta tcttagcaat aatggatttt tcatcccgcg aatccaagag atcaagattc
    83341 ttatcagaaa ggaattcatt tgaggtttct attaaatttg gctcagggaa ttggctatca
    83401 ttaccacaaa taaacttttt tcctgaacaa ccaataatta caaaaaagac aagagttgat
    83461 attattcttt tattcattac taccgtttta aagactcttt ttttatatta atccatccgc
    83521 taaggttaca gtaaataata aatgctattt aaagtttcct ttattccatt caagtttagc
    83581 ttcttccaaa agaaaaaact ctttagttga aagaacgcag aaataccaag aatgaacttc
    83641 acggtcgaat ctcttcgtat aatctaagcc atatctgtga acaattaggt gtaatagtta
    83701 gaagttgatc ttacactcct taaaataaat aagtagaaat agatgacaac agcacaaaag
    83761 ataatcaaaa gcaaggttgg tcttttgaag ttagcagaga ctaaggattt ggatcagtga
    83821 attgattcgt ataacaacga acacatcaag gcaagtatgt tatgggaaaa ctccgatgca
    83881 gactttcctt gagacgaagg aattagctaa gaataagtat ctcgacaact tacaattttc
    83941 ctaatcaaca ggaacggaat gtaagatcta atcttagcta ttacaactca caaaacataa
    84001 cgacagatga attctctgtc tattacaaat aaaagtctat atgatcaaaa agtaattctt
    84061 ccgcttcttg aaatctataa aagtaattat attccatttc tctttttaaa gaaccaaaga
    84121 aagactcgac gactgactgt attgccccaa caatttcatt ttctgctatt acttcttcta
    84181 gtttcgttcg agcaataatt ggattctctt ttcgaatgaa aactaagcct tttgaaggat
    84241 ttctgcattc aatcgctttg gaaaaagcag tgcagactca tttaacacgt gttcaacgca
    84301 ataaaattgg gacagactgg gctctcaatt tcgatccttt tcgcaccaga gattccaaac
    84361 aaagcaaaaa aaagatgtta gccgaagtat gatgtcttaa gatcagtaat ttctttttct
    84421 aaagctcttt ggactagttg attcaaagag atcccttctc tcaaagattt tctataaaca
    84481 cgtctatgaa gttctgttgg tatacgaaca ttaaatgaac ctttaaagga tttctctgga
    84541 ctttttttag cttttttaca taaaactaaa taatcatcca ctgattcttg aaatgccttc
    84601 ttcaattctt taaccgattc accttcaaag gaaactaaat cttcaattcc ttctattttt
    84661 ccaaaaaata cttcatcatc cgcattaaaa tgaacagagc ctaaaaagcc tttatattcg
    84721 ataatatcct tcattttata tagccctctg atcttaattc ttctaaaatt tgatttatct
    84781 gatacgactt caaaatattt ttaggatggg gtttgtgaag tctcattata tgtttagttt
    84841 ctgaatgaat ccaagcaaat cttgaacctg aagacttgcc agaattattt tcattatatc
    84901 caaaggctga gagtagcttt cttagctcat cgtaagaaaa atctcttggt ctacttttga
    84961 atctttctac taacttttca acctttgaca cgattctatt ttatcaacag accttagaat
    85021 tgcaactact atttagttac attttcatat cgattttgaa agcaaaattt tctgttatga
    85081 ttattaacat taggatatta taaagaagta gtttaagacg taaaaaatag gcccaattac
    85141 tactttttgg ccgattttta aggggattaa atttaacctg aattttccta aatatcaaaa
    85201 acatagagac aggtataaag ggttaaagaa gacagagaca tttattcaag acaatcaata
    85261 gaggaaatcg taaacaatct ataccatatt ttggaaatta attcaaagat agtacactat
    85321 tgtgccgaaa tccatagata taaaagactt tatcttctct ttccttgaat tttaaagtat
    85381 tgcgagacct ggaaatccaa atagttatag ctaaagaaca aagtttcttt ctatatcctt
    85441 gaaaaagaat accttactac tttatttaaa aacaacctta cgtttgttag gtgagggaag
    85501 aatccaagat tctaaatcca actaaaattt gtgatttggc gtaatcaagt tcgcaagaat
    85561 ctgagaaacg ggcctaaaaa agtaggacaa aaactatgtt ttatagacca ggaatggaat
    85621 cgatagaatc ttcaatcgtt tctacccttt tgaacaaatg tctaaacgca ctccatagtc
    85681 tttcaactct tgttctgtaa atccggtaac cattaataca aattctaaac tagtgccatt
    85741 caagagcatt tttctggcaa ttttgatttt agattcgaaa gaacctttat aaaaaccttt
    85801 aacgtaatct tcgatatata tgaaactata gccttttttt tctagttctc gaactttaat
    85861 ttccaacttt ttggatacaa tcataaaaga ccgtggtctt ttaactcttg ctcggtaagt
    85921 ccggtaatct ttaatacata ttctaaacta gcgccatcta atagcatatt tctggcagtt
    85981 ttgattaatc ctttaatttc acctttcatt tcaccctttt gaattaattt ttcggctgtt
    86041 gtcatggcta aatcctcgta atctctatta atcttagaat gactgagtaa actagtaatt
    86101 tcagtcggtt cgatctctct tacattaaat atatacaaaa acagtttttg gaaaatttca
    86161 acccttttcg attcgttttt tagacctgtt aagagttcaa atacttctcc taaatgattt
    86221 aaaaaagaag tatccccttc ccatattttt tggaccactc ctaaaatgac tcttagggaa
    86281 atactttcca atcggtttag atccactttc gacaaatcaa ataattctaa ttcaaaatct
    86341 ggaatgtatt tcttaaatac ttcctcttca tttttagaga ttacaaacct gttttgaaaa
    86401 ctatttccta aagtccaagt tctttcaccg tgatagaaca caaacggaat tacgactgaa
    86461 tattttttat ccaccctata ctgagacttg tagattgcgg atatatatcc taatagttga
    86521 ctaaagactg cttcatccaa ataactttta tgttcaaata atagatagac gtttgttttt
    86581 ttacctgatt tcagagggat ctgaaagagt agatcggtct gttcttcttt taaactttca
    86641 gagataaaac tagattgtgt tagttctaaa cggtttaagt ctaatagttc gattacattt
    86701 tcgggtaaac tatttttaaa gaaggaaatc gcatcttctt tgttttgtag agtttcccga
    86761 attaaacggt catgagggtt tgtcatatca gacatggtat tttaaaaatt gaatattact
    86821 tctatttgta aagattcatt ttcttttttt actgagtagt tctttgattc aatccaaggt
    86881 gacccctctt tttttaactg tttggattta agtccttttt taacgtcttc tttaactgtg
    86941 ctatatccta gaaaacgaac acccgactac ttcatttaaa aacaatccta agtttgttag
    87001 gtgaggaaat tcgaagaaaa gtgagggaag aatacgagat tctaaattca gctaaaactt
    87061 gtgattcggc gtaatcaagt tcagacaaat ctgaacaacg gcctaaaaaa gtaggacaga
    87121 aactatgttt catatctata caaaaaatcg atagaatctt caatcgtttt taccattaga
    87181 gttgttgaaa aattctatag tccagattaa caaactcctt caatcgactg ttttcataaa
    87241 agaaataaat ggagaattaa tttttcaaca actctaatgt aaatgaattc agaattaccc
    87301 tttatacctt gaattataca tttctaattc ataaattgga aattagatca taagataaaa
    87361 caaaaacgtc atttctcaaa atagctgata ctaccccatt tcataatttc actgatatat
    87421 attaaactgt tctttatccg tccaacattc gaatcgattc acatacatga gtctcttaca
    87481 aaaaaaagat atgatccttt taatagttcg ttgagagttt actcttgttc ttttttaaac
    87541 aaaatcggct ctagtacaat ttggttgatt caattaaaaa agctcatgca gcgctcccct
    87601 ttctattctc aattgaagtc tttttgacct ctgagttact tacaagaccc ggatacactt
    87661 cgtttacaaa tttttcaaag agtatctttt tagttccttc gtattttaga ggatctgaat
    87721 tttgttcata gtattctaat tgagatttaa gcaacttagt cttaccccaa cctaaaaaac
    87781 atttgtaggg atctaagtcc tttatctcga tcggtttgtc cggtgttaac ttactactct
    87841 cgttatattt gggttcagtt cgtttttcag ttcctattga tttattctga tgttcatttc
    87901 gcattctatt cttgtcagta ggttttacct ttcttacaaa taacctagac caaaacttag
    87961 taatcgattc aggacttaaa gattgttcat accaaaactg ggaatcttgt tttctcagtt
    88021 gaatgagtac ttctatttta ctttcaataa cgttccaatc tcctttggat agttcataca
    88081 gtttgttgag tgcttttagt tctgagtctg gttgtcccat ttcacttcca tgttctttga
    88141 aatagtattc ttggaattta ataagccaag actcaggaaa atgaaaatgt gataacggtt
    88201 taggtttata taaattttgt ttttgttctt ctatgtgcgt ttttgcaggc gggccgtact
    88261 ctctagaagt atttagtatt tgtttaaaga gtacttgttt tgatagtcct tggtctatag
    88321 tatttgatag tggtcggttt tccccacctt gaaaatcaag ttgtggcttt tctgcttggg
    88381 gtgaaccaag agcctgattt ttttctctct taaattttat ttctaattct tctaagagtt
    88441 ccttttgttc ttctatacgt gtttgtgagg gctgatcata ctctctagtt gtattttgta
    88501 tttgtgaaga gaatatttgt atcgaaggtt tttgttcttc agtactgggt agaattgaat
    88561 ttaccacaac ttgattttca agctgtggtc tttctcgttg ttctaaatct aaaattttat
    88621 tttcttttct gttcgattct ttgacttctt ttaaaaaatg ctcactttga ttttctatcc
    88681 tcttattttg agttgttttt attttgtatt gaacttccgg cttttgagac tcttcaaaaa
    88741 aataccatcc ggaattaaat ctaccagtta ctggatcttt tccttttcga aattctgcat
    88801 atccaaaagt aactagttct ttaaaaccgg atgagatact tgattctttg tcgcttttga
    88861 atttagataa cgtttttacc gacattctcc agttgtctgg ataacgtagg accaaaagta
    88921 agatcgctgt ggctttcata cttagtcgcg gatcatcaat aaaatgattt tttacgatgg
    88981 taaagtttct gtcttttggg acccgaaaca ctctttgatt gtcattcata tactattctc
    89041 ttgttcttaa attgttcttg aggtgagtct ggatggttct gaaaaagtaa gtgggaaaac
    89101 attacatcga tccaaagtca tccggattca ctttggcaca aaaacggtta tcggaagttt
    89161 tatttctaaa aaaatttatc taagggtaaa ttttaggatt caatctttgg gttaggtttt
    89221 acttgaattt gatctaaaaa agggcgaaaa attgttcagc ctacatttta gattttttct
    89281 aaactctgtt ttccagctcg gtaatttcct gtcctgggaa ttctgattta ggtaggagtc
    89341 ttttacagag tagttgagtt taaaaataca cactatcatt aagaaaagtc ttgtggttac
    89401 tcatgtcagg aaattggaat ttctatttta tcgggaaaaa tatataccta ctttttgttt
    89461 tgatcataca aagaaaaata gagtttttaa ttttatttaa aatccagtaa aacccctttt
    89521 taaattaaaa ataataattt aaaactaatt cttatcttga ttccaagacc tgagtatttc
    89581 ttttctttta ttccaaaagg gtcccatttt tattatttag aggtttgaaa ataggaatta
    89641 aatctatggt tattttagaa aaatacagaa attttcttaa tttgaatcta actcaaaaac
    89701 ggtttagaat tttttgaacg atcactttga atgtgtaatc aaaagtgaga tgttttcgtt
    89761 tgttcaaaaa tgtgggaact catgctaaga ctgaaaagcc tgtcgtttac aatgcgatgc
    89821 aatttgtggg aactaccacg tctttatttg ggattcaaaa atttatcttg agatagcctt
    89881 gtcccctacc cttctatttt tgaagggtaa aaacttttgg ttttctaatt ttattcttat
    89941 tttcagcccc agttttaagg tatttttgtt ttttaaatat ttccagtcct ctttacaggg
    90001 ttaggcgaaa attcttaaat tgtagctgac tgagacatga attatgattc cctgtctcct
    90061 atggagacta tttatgtcta caatttttga cagactttcc gctattgacg acgacctaaa
    90121 actcagtcac agcaagatgg ccctggaatt aggcgtcaat cgttccactt attacaaata
    90181 caaaaatgga actcttacaa tccctaagtc tattttgatc attttgaggc ttaaaggtta
    90241 tgatgaacat tggatttttt ccggaaaagg ccatatgaaa ctcaaagatt ccgttcattt
    90301 agtagaaatg cagaaaaggc taaaactcat ttctaagctc gactcttatg gggtgttaga
    90361 ttctatcgaa aaattacctg aagctccttc ttctgatcaa aagaaaatca ttcgagagtt
    90421 ctttattttc ttagcttcta agtttgtgta aggaagtttt ggcgtggtac ggagagattc
    90481 agtgtcttaa atgtttactc cgtcaaattt tactcaaa
//
