# Supplementary material for: Horizontal transfer of the rfb cluster in Leptospira is a genetic determinant of serovar identity
Source: Life Sci Alliance. 2022 Dec 9;6(2):e202201480. doi: 10.26508/lsa.202201480 (PMC9736851; doi:10.26508/lsa.202201480)
Supplement: Supplementary file 8 [file LSA-2022-01480_Supplemental_Data_2.zip › Supp_Data_1-plasmid_sequences/Linterrogans_56601_Laicp.gbk]

LOCUS       EFMBOFDN_1             64215 bp    DNA     linear       21-JAN-2022
DEFINITION  Genus species strain strain.
ACCESSION   
VERSION
KEYWORDS    .
SOURCE      Genus species
  ORGANISM  Genus species
            Unclassified.
COMMENT     Annotated using prokka 1.14.0 from
            https://github.com/tseemann/prokka.
FEATURES             Location/Qualifiers
     source          1..64215
                     /organism="Genus species"
                     /mol_type="genomic DNA"
                     /strain="strain"
     gene            452..2716
                     /locus_tag="EFMBOFDN_00001"
     CDS             452..2716
                     /locus_tag="EFMBOFDN_00001"
                     /inference="ab initio prediction:Prodigal:2.6"
                     /codon_start=1
                     /transl_table=11
                     /product="hypothetical protein"
                     /protein_id="X:EFMBOFDN_00001"
                     /translation="MINVLRKIHLSIFHIIIFLTIPFLATCSLFEKDRNTMENVDLAG
                     AIWLAAEPVKTQVNNEGVPVKPGNSGAGGAGSTPVTPVDAIFNLPPGRTVNANALMGT
                     IDPTGTNIVNDFDGDGILNQNETLTNVWIADYPQIETTIAPPVTLKIQILKNSSNQSD
                     QIVSEINSNDFEASKNEGSEKIHQNELNERTVQFQDSFSTETEMGQSHEKSMSAGMTA
                     GFGMGLVSTGMNYSNSSRDSWNAKNATSATTTKWADRPFKNNIDRDAWNLKSDSSTNK
                     ARKYRSDKSTKVNETSTVEPNAGVVRAALYIKNLSVNMPVKISNILCSLMFETPGGEL
                     VPMSSFRLRNDDYSLFEVEVYGGSDFGPYVVELTNLNTAEVEKAIAAGYTPKIMIVDY
                     TMTHVADSNYKSSLLSFTGNNLKIIEENAKGRTALVKVYGPGVREMYRVTAFDTPNVS
                     NPCNTKTADVFSPGISLKKALERISCSGDNITFKDYVIDLSESAPKLGESRVYLKGIQ
                     SFGGVSTNIPCEDETSTGSDGVSRTACVQKPYSQWTESEKMNSGVWAIYSKGKFYSPT
                     EYWTDSGSVRRFDPWRGVVAAPILKGVDSIIWAGDSYDLVYISFKDFIKVEQKFGTNP
                     LETGNGYPLNTKWDLKTLGNHPYYPDTNSLYLGEVGFGERVELKIKLDKTKYLSPNFG
                     TAVDTGPYQYFTNFTYNPQVSSDRYNINQAADFEISLGFGGNRTDWFHVVKDLSSSDP
                     YKLKNCGTTLDFIS"
     gene            2786..3655
                     /locus_tag="EFMBOFDN_00002"
     CDS             2786..3655
                     /locus_tag="EFMBOFDN_00002"
                     /inference="ab initio prediction:Prodigal:2.6"
                     /codon_start=1
                     /transl_table=11
                     /product="hypothetical protein"
                     /protein_id="X:EFMBOFDN_00002"
                     /translation="MYIRPALSSAYRKTIWPLHFSQVRKLKGEAGVPIVKGTSLVKVA
                     NSYGSVNVGDNFFIQGDSTNYKVVQVLPVAQDGSFDVQLDRLIQIDAPKTTSMYVPGT
                     LSSPDVRLSMDTGFTTDWNNFVNSSFNSTAFDQIQYKPFVSSGNVSCSSIPFHPGSCL
                     GFTPELNSLNWMGIYNEGVALWNSWADGGDFSNFLYSGLVRLTAPSGKSYRLESTNTD
                     FPISADVNAPSLDHPSVVNHGDVALTVWRQGTTLIGRYNQISTGQALGNPFNINRRLL
                     LEIISSKQKMEKQ"
     gene            3652..4938
                     /locus_tag="EFMBOFDN_00003"
     CDS             3652..4938
                     /locus_tag="EFMBOFDN_00003"
                     /inference="ab initio prediction:Prodigal:2.6"
                     /codon_start=1
                     /transl_table=11
                     /product="hypothetical protein"
                     /protein_id="X:EFMBOFDN_00003"
                     /translation="MIVWDNGYNIYASVRDLTTLTSLVNETLIVSRLQPVGGMAVWGM
                     VTMYPGSPPFSYSYDVVFGNDRAAIVWNDFATSFVPSITTSPNPMYDVYTYCQMAYCG
                     FIETKTYQANARILRLDTGAFQGGNISIWSYVGTKAIYYVAEVPSNTPAYQIDIAANA
                     NDNNHLVYAWNVRLPSGGDSHTVYSSVYNLTTGTKIGSDQTLISEATRPVDTLQVGAA
                     TGRGMVLWRRNDGMILGRGVDTSNSNLLGTSNIEVESGGVDSLKLNSFGDRGLFTYRK
                     NGKDLFLKVLDLQAGQLLYQNALSLAQANVDYRNFVNSVLAGNKILTTWDQVNGTRRT
                     NWGRVSDISTFTVDGPKEFQISTTNEGIQYTPRAVVNDNGFGLVTWLSQDKTQQRIRG
                     AKVDLANPGSLKYGLNNFFVSPLIERDYTIRAKIKY"
     gene            5146..12789
                     /locus_tag="EFMBOFDN_00004"
     CDS             5146..12789
                     /locus_tag="EFMBOFDN_00004"
                     /inference="ab initio prediction:Prodigal:2.6"
                     /codon_start=1
                     /transl_table=11
                     /product="hypothetical protein"
                     /protein_id="X:EFMBOFDN_00004"
                     /translation="MNEERANRKTEKKQHALAKKTSPQKKGGSFFFHSLEIFLKPYRT
                     HTFKYINILLFFCFLFTTTTCGILPGKKGKSNNWWWALLGIPNGASFPSSGSGVGGSP
                     GSGNGSPGSAPAPEGSDLFSISTNYAQAIDDPETKAEPVAGASFVAPPEPNHYGNISL
                     TYPIQTPAGRAGVEPKLSLSYSSTGGDGWLGIGWSLGLGSITRTPEYGALYYDTRDSF
                     SWNGTRLVKVSGNNTNENGVYRAEITSEDFLIFKLSQIESGGVWEVLDASGTKTIYGE
                     SLESRIYNPALPNQTYSWYLTKTEDKNGNYLQANYDNSEYSKNRNLYLKEIRYTGNSK
                     SGLSAKQYVRFITKQREDFYVSNTPGFLMKMDRILERIEVGWDGGGKLYEYIPEYEIS
                     TDSGRPRIKNIQSSKHTTKPEFFYQTSSRLLTWQNIVNQTSSELEDNPEATQYFEGDF
                     NGDGISDLLFFNPKSGNWKAAEGRKEGGYNFKLYANRYQGYGNDEKIKFFKGNVSGDY
                     NADGRSDIAFYLPETRDFVVAEHDGRVLQFKSYGRLMNSVPDIFRMEWFPGDYDGNGL
                     SDSVLFDEPTGQWTLMLNKGGSFEFLRFSKKFQNVFRNDYTPDSNLDSSNTNDLTKPG
                     KDHDKVNFLVGDYNGDGRTDISLYDSRSGKWFVGENHRNPNKNDSVTFQMQWKLYKVF
                     TAPEQSLFGHDRFSGDFNGDGFSDFLIFDRSNGEWTLGETGDGTINFKIWSRTPQFRT
                     VTRWLQGDFNGDGRTDIGFYSASDGKFWIGEATQSGFRYKIYSDLSYGPDPDRILKTP
                     LPKDEVKIESGKTSLSVSSNTKTILLSYKYDGNLNSGKGELVFGGCFTQDDCSSSPEL
                     LIFDRKANVWDLKRGNNFTERVNTSLNPEASGITTLLGGKPDRYTNNLKDEVLFYKKQ
                     GTTNQFFSFKNTNGTTFDILNLATFRDTDVSKFDPNNSGYAVDHFENNTSQSVLILDD
                     QTSTGNARFVLSGLGGTKVLTPSGDLTPTDLNDFFQAGTNENRQRRKEFSFFSGKFTT
                     TQAQLVIVDRRTTTHKWYLGTISSNAIQFKRLTGEFVLPITTTDYNSKTPAGIVYALT
                     NTGEIVFGKNLDNGTSFTKVKINSTNIQKNVYNAGMIGFSDQFDNGGNPIVVSGGEDK
                     IYDLTQSRIVSLPSSVVTKNLDRPDLIAQVYAFRWIQGDYNGDGLTDIGIFHLKEPTW
                     YFALSTGSIPDIIERVKNGIGGIYDFEYSNSTKFDNTGEDDIPDLPTNYRVCTKVTLD
                     DGFSNVITKDFEYKNGFAFSALLNGKKETDYFGFSEFTVHEAYGEKTIHLYHTTPYAD
                     YMMNRALSGAEKETRIVGNDNNDYGTIQTTHDVKPIVSAPGVTSYLPVTTKIEKYLSG
                     QRTTTQTSDVVINGTKISRKTESTTDHFSDTVHGVTTTTSITDFETDDTTNQRRATRS
                     VGLSGSSHEITSLLSYDTRGNLIKRASSYTGSGLSPVGTHTTEYEYDNHGNQTTERDT
                     SSSPARGNSYVYDNELQQFVTQETKWGGSITLTTTHQMGYGSAFGVPTTTTDPNGNKS
                     YFEYDNFGRLTKTSSDTDVGTLTTASYSYDSSFPLSAKTTFVTGTGDPDFVSRTYTDG
                     MGRNIYTVKSASNGNFAITGRLVYDGTGKLVRKGQSSWASSGEIDRFVLHLEERNPTS
                     FEYDPIGRIKKTILPLAQGETSPVVVTTAYNSAFETTETHSTGTSKRTVKNASGEVLY
                     VEDFSTDGTGAKIGFCYDIAGNRTKKGDLNDGSLMSCPSSSAGVPTKDVSGRNQTYWS
                     YDAFGKLKAQSDPDLGVSSYNYNAFGDLTSTTNAKGVTTTFTYDGIGRILTKNIPEGN
                     IEYTYDSFSGSENALGRLVRIEDSSQNKTFSYDKLGRVKKETRVILATTEGNPLPSET
                     AGPYITETRYDLLGRVTRIDYPEHPISHGRMRACYNYGTAGYISGISVQVNTNGIFPG
                     YCNKDIVENITYNEFGQTSSLTLGNGITTSYGYDVKGRMVRLNSSGDVNGSNKVLQDV
                     LYAFNPNNNITNVVNHSTDFNTQFVYDYDGLGRLTSANGSYIEPFNSNFTQRFQQSFI
                     YAKNGNLSSKRFHDPLSGSVQDVWSYQYTNHQVTNIDSSKSGIDALVMQYDANGNLTR
                     QRDNVKDLTKRISIDSQDRITQIQDGNNAVLGSYWYDESGFRIRKSSLEPKNNVFSNV
                     EILYPSKFFGLEFIESENVISSVNNVYLNGVRIAALNEAGALAYYLTDQVDSVSTVLD
                     DEGNTLSLMQYLPYGDTFVQRGDLNFSPKFNSQELDRESGFYFFNARFYDPGIARFTS
                     ADTLIPDEYNSQAWNRFAYVYNNPIGAKDPTGHAPQDENAGFKDASKNIANGFVEGVK
                     TTLSAPTPVNAVVNSVVATGKGAKELYDNRKEVYASAKDFAGKLTSKDDKVRDYAVGQ
                     AKAYTMSAVLGGAASKALGSRLPKPNVNVPGGGTGGKGNIFGKDILETQTRTGRDGKA
                     VEIKFKDGSKIDINSARVKEWKPNEHPKAPEGALQKVKFEESLPGSKGYKRAPNQDEK
                     NFLNNIFSK"
     gene            12789..13271
                     /locus_tag="EFMBOFDN_00005"
     CDS             12789..13271
                     /locus_tag="EFMBOFDN_00005"
                     /inference="ab initio prediction:Prodigal:2.6"
                     /codon_start=1
                     /transl_table=11
                     /product="hypothetical protein"
                     /protein_id="X:EFMBOFDN_00005"
                     /translation="MNIDTAIRTFADFLNVSYSITLPLLSERSYTSDEDSKSNWIQAN
                     WEILVERKVLMLHEYLEVYGSGADYYGGSSRITDINSIPNYAIKVNVKCGIDILNNQE
                     IQNHSYFFEQLVGFKNDFYVDSPPFEFVLVRDENINKERVFSIKEIKFELTEPESRKN
                     "
     gene            complement(13479..14282)
                     /locus_tag="EFMBOFDN_00006"
     CDS             complement(13479..14282)
                     /locus_tag="EFMBOFDN_00006"
                     /inference="ab initio prediction:Prodigal:2.6"
                     /codon_start=1
                     /transl_table=11
                     /product="hypothetical protein"
                     /protein_id="X:EFMBOFDN_00006"
                     /translation="MVITFEKKKTGRPNIPWEIIKLIRRVAKENKIWGATKLHGLLLK
                     LGHTICERTVSKYIPKPPPNTKKRISWKEFYLLHADAMIVSDTFTAYSSNFKEIFRIV
                     FFLHLGSRQVLHFDIHTNPTTKWMRKVLKFAIRKQKQAGKKFHYFLSDNDSVFGKRFT
                     KYLIRFGIKHKKTSFHSPWQNCYAERWIKTCRNEFLDFFIPLNQFHLEKKLEEFIHFY
                     NHHRTHLALNKDSPIPSPVFIRPPDGSKKLVSTPVLGGLYHIYSYKKVA"
     gene            complement(14655..15827)
                     /locus_tag="EFMBOFDN_00007"
     CDS             complement(14655..15827)
                     /locus_tag="EFMBOFDN_00007"
                     /inference="ab initio prediction:Prodigal:2.6"
                     /codon_start=1
                     /transl_table=11
                     /product="hypothetical protein"
                     /protein_id="X:EFMBOFDN_00007"
                     /translation="MSKFLSIFDIYTIGILDYGNFLKLGIIYFHSFGVVIGFLLGFSK
                     FFSSDGFNKSYGSVLQSTAFFLILNGGILFDEGSLRSESKITFGFYYGLVLYSSLAVL
                     VCFNYLFESFDNPWIYCKRLLWLIPFVIPLSYLIPDFYFISFIDILGFAISISTFIWS
                     LNRILKANKSILYFNLPFLSFLISICFVFDFFGTIFDKKDFLFFAEFIPGLVICYTIL
                     LERFFPSLFSKVTVTVLDANIVKEIELETIPEVKETQKNKYPPRNILEGVDLEKVNTK
                     LNHFLDSKGFIDEELRLPDFASGLGLSTHQASYYLNQYLNMSFTDFLQFHRINEVKNM
                     MRIKLNYNLLNIAFECGFNSASSFHRACVKYTGKSPRDLRQGLLSNIETQRKGESE"
     gene            complement(15846..16073)
                     /locus_tag="EFMBOFDN_00008"
     CDS             complement(15846..16073)
                     /locus_tag="EFMBOFDN_00008"
                     /inference="ab initio prediction:Prodigal:2.6"
                     /codon_start=1
                     /transl_table=11
                     /product="hypothetical protein"
                     /protein_id="X:EFMBOFDN_00008"
                     /translation="MVINYFKIKPLDITESELDEYEKYIGIPLQKEDREAILKSTGFR
                     KAIAIKNKLRLNYLNHYFSDDLESNEEFPIK"
     gene            16330..16710
                     /locus_tag="EFMBOFDN_00009"
     CDS             16330..16710
                     /locus_tag="EFMBOFDN_00009"
                     /inference="ab initio prediction:Prodigal:2.6"
                     /codon_start=1
                     /transl_table=11
                     /product="hypothetical protein"
                     /protein_id="X:EFMBOFDN_00009"
                     /translation="MEKFERLQKACNTLKINRKGLADILRIHPSNASRLLGGETEFTW
                     TYAELFQLKTNVSANWIMEGKGDFWSEESGNDKEKLIVRTILKIPGLSEIMEKFVKLH
                     QEDQNAIIEIINRFYYLSMSKFKK"
     gene            complement(16717..17616)
                     /locus_tag="EFMBOFDN_00010"
     CDS             complement(16717..17616)
                     /locus_tag="EFMBOFDN_00010"
                     /inference="ab initio prediction:Prodigal:2.6"
                     /codon_start=1
                     /transl_table=11
                     /product="hypothetical protein"
                     /protein_id="X:EFMBOFDN_00010"
                     /translation="MSVFFILFTSSLILGLGYYVKKIRNPLIEVRQNFYYLCISVGLW
                     TLFSGCRQFIPYNIRLYAPNWILISAIFAPYFLSKIVNKLVNEDYITSYIRKTIEICL
                     LSYLIFSAFSFRLIKIIDINTLKHEPQLAYHILLIYSVLWLLECIYKLVKCLIKSEGM
                     IRVRLSLMLFGITSAFLIIIPLVWILPFFKIYLGSYASIGTIICIIFWGIAILHYDAF
                     QTRQEIFSGVYVPLLNRITLNPILKLYSILDPEEFEMRRLNANSILAKEVIDTAYQWF
                     FKANIPLQATARKIAIKYDKYLK"
     gene            complement(17641..18261)
                     /locus_tag="EFMBOFDN_00011"
     CDS             complement(17641..18261)
                     /locus_tag="EFMBOFDN_00011"
                     /inference="ab initio prediction:Prodigal:2.6"
                     /codon_start=1
                     /transl_table=11
                     /product="hypothetical protein"
                     /protein_id="X:EFMBOFDN_00011"
                     /translation="MSLVIQKTKPINKFHVMRLSGLENQEELNHVKKFASKIFNNFGY
                     TKSLYTAVDMDAWSTWFYVREGSEILAAMRIVEKKPNNLIPLELGIIKDTEPYQRYAV
                     IGDNIADWNSVSFVLSIKGSWAALATFQAAAQYCIDKNFDMVYGFYHKNVSSIVKLYT
                     SIGAVTSKKYTKEVYFPECYYNNEPVYLTPIEIPKVALQKIRTRLW"
     gene            19542..20018
                     /locus_tag="EFMBOFDN_00012"
     CDS             19542..20018
                     /locus_tag="EFMBOFDN_00012"
                     /inference="ab initio prediction:Prodigal:2.6"
                     /codon_start=1
                     /transl_table=11
                     /product="hypothetical protein"
                     /protein_id="X:EFMBOFDN_00012"
                     /translation="MKIIPYEEYSLKSNLTVEEAISKLKANTEPNKLFGSGTKIFHGN
                     INNDTFDICRIISYRNSFLPKIKGNIRSEANSIIIDIKMHLHPSVIVFMFIWLSGALL
                     EFIVSTITLMSNLSDFPQELLISLGMLAFGIGLFTIPFWIEVKKAKQELEKILAMK"
     gene            complement(20267..20533)
                     /locus_tag="EFMBOFDN_00013"
     CDS             complement(20267..20533)
                     /locus_tag="EFMBOFDN_00013"
                     /inference="ab initio prediction:Prodigal:2.6"
                     /codon_start=1
                     /transl_table=11
                     /product="hypothetical protein"
                     /protein_id="X:EFMBOFDN_00013"
                     /translation="MIRLFAWVNERRGYPSYNTFALGRCREEEYISLIDRKNNQIEKL
                     KRNLEDFSETEVKILQKRFPEEKNTISILPGLKVFQIKITPGMK"
     gene            complement(20530..20904)
                     /locus_tag="EFMBOFDN_00014"
     CDS             complement(20530..20904)
                     /locus_tag="EFMBOFDN_00014"
                     /inference="ab initio prediction:Prodigal:2.6"
                     /codon_start=1
                     /transl_table=11
                     /product="hypothetical protein"
                     /protein_id="X:EFMBOFDN_00014"
                     /translation="MREEYDFSKGKRGVYLRDLKDLIKEMSFIWLSLFSWLFLFSAIV
                     MLTAIEEKFWPWNAGIPPVTSGISVFVLLPIAALGFFVSAAPASWGAALLWRSLMAVL
                     QTVVAFFFILVWLFDQICLGCR"
     gene            complement(21058..21174)
                     /locus_tag="EFMBOFDN_00015"
     CDS             complement(21058..21174)
                     /locus_tag="EFMBOFDN_00015"
                     /inference="ab initio prediction:Prodigal:2.6"
                     /codon_start=1
                     /transl_table=11
                     /product="hypothetical protein"
                     /protein_id="X:EFMBOFDN_00015"
                     /translation="MGLNIQKHGLSFGEASLVFADPRTIYISDPDHSISEVR"
     gene            21253..21579
                     /locus_tag="EFMBOFDN_00016"
     CDS             21253..21579
                     /locus_tag="EFMBOFDN_00016"
                     /inference="ab initio prediction:Prodigal:2.6"
                     /codon_start=1
                     /transl_table=11
                     /product="hypothetical protein"
                     /protein_id="X:EFMBOFDN_00016"
                     /translation="MKDNLERPHEALEYKTPEKIYMPSERVFPLRIPEIAYATNIVVE
                     TVLDDGTAKYGPYRIFFGSPLIGERVGFEEVSERLCKIYFTNAFWVIDTFTGKVLQYK
                     NPMPIH"
     gene            21892..22683
                     /locus_tag="EFMBOFDN_00017"
     CDS             21892..22683
                     /locus_tag="EFMBOFDN_00017"
                     /inference="ab initio prediction:Prodigal:2.6"
                     /codon_start=1
                     /transl_table=11
                     /product="hypothetical protein"
                     /protein_id="X:EFMBOFDN_00017"
                     /translation="MKISDRIALYTFLVLTIFILIFLFNLSLRANARNINLAISIEKT
                     EAMSITSEDTIKDLKAIIAESNLDENRVRALLDSQQTFYLGIIGILSMLIAAISIASI
                     ARVISDSELRKSLLSIKEDISKQQEELRKETAYLSLRLEINELYSNVDEFTLTYENHT
                     KEVQNLNTFNEYISDQIITLFTDLKYDYSKKKILIAHDFIVGLDHFAREVGFVDREAD
                     YDINTNMPLNRAIICMKMLLGKEQMEKILSELKVTWEDEENLLLD"
     gene            23019..23255
                     /gene="mazE"
                     /locus_tag="EFMBOFDN_00018"
     CDS             23019..23255
                     /gene="mazE"
                     /locus_tag="EFMBOFDN_00018"
                     /inference="ab initio prediction:Prodigal:2.6"
                     /inference="similar to AA sequence:UniProtKB:P0AE72"
                     /codon_start=1
                     /transl_table=11
                     /product="Antitoxin MazE"
                     /protein_id="X:EFMBOFDN_00018"
                     /db_xref="COG:COG2336"
                     /translation="MESIIQKWGNSLGIRIPKAMATELELNDGSHVELQYEGDKIVIY
                     PMKKASLEDKLSKITKQNLHSEISTGNSIGNEAW"
     gene            23249..23590
                     /gene="mazF"
                     /locus_tag="EFMBOFDN_00019"
     CDS             23249..23590
                     /gene="mazF"
                     /locus_tag="EFMBOFDN_00019"
                     /EC_number="3.1.27.-"
                     /inference="ab initio prediction:Prodigal:2.6"
                     /inference="similar to AA sequence:UniProtKB:P0AE70"
                     /codon_start=1
                     /transl_table=11
                     /product="Endoribonuclease toxin MazF"
                     /protein_id="X:EFMBOFDN_00019"
                     /db_xref="COG:COG2337"
                     /translation="MVKNRNYTPEKGDIVWLNFTPQAGHEQKGRRPALVLSPKEYNSK
                     TGLAIFCPITSKIKGYPFEVLIKSKKIDGVILSDQVKNLDWTIREAEFIESINKVSLK
                     EVLDNIKLLIF"
     gene            complement(23723..24040)
                     /locus_tag="EFMBOFDN_00020"
     CDS             complement(23723..24040)
                     /locus_tag="EFMBOFDN_00020"
                     /inference="ab initio prediction:Prodigal:2.6"
                     /codon_start=1
                     /transl_table=11
                     /product="hypothetical protein"
                     /protein_id="X:EFMBOFDN_00020"
                     /translation="MIRFLFLYILFLLFNCSSFGSIPTKSNLNPSHDTGCSEVKEPSW
                     FLCMEKLQATWQKIESSKATITILSKDREGKYVRLKKESVGLSIFVAISRKLSTLLLF
                     FRG"
     gene            complement(24040..24318)
                     /locus_tag="EFMBOFDN_00021"
     CDS             complement(24040..24318)
                     /locus_tag="EFMBOFDN_00021"
                     /inference="ab initio prediction:Prodigal:2.6"
                     /codon_start=1
                     /transl_table=11
                     /product="hypothetical protein"
                     /protein_id="X:EFMBOFDN_00021"
                     /translation="MRLHMKSYLTRFKNFITKHKSFLISRILVFFILFTFFKINNLEI
                     HLSHNEEHFESVSPVSYSKDRDKLVCYANNTPKEVQKTCDFLDSEGKK"
     gene            complement(24698..25420)
                     /locus_tag="EFMBOFDN_00022"
     CDS             complement(24698..25420)
                     /locus_tag="EFMBOFDN_00022"
                     /inference="ab initio prediction:Prodigal:2.6"
                     /codon_start=1
                     /transl_table=11
                     /product="hypothetical protein"
                     /protein_id="X:EFMBOFDN_00022"
                     /translation="MEKQNKNFLRYVNHFYNERVNYETFIPQLIEKTKSRFVKSENFP
                     FLNFETGNVLIGVKGIIIKNKVVLNDDSFDKFNDILFNIYPGGKSWGSRVVTIDPGNV
                     SEKTLEKYGVIGGEARTEEGLYLVKIGTHHGHEAFNQASNFKFRRDKDGNHIWSSDDP
                     VFRGKIGLNIHAQGMKKENVGVSSLGCTVTKATWQDSEWIELISVFKAAQLRAKKENP
                     DFTDFCYAVFNQESIKNILISR"
     gene            25844..26038
                     /locus_tag="EFMBOFDN_00023"
     CDS             25844..26038
                     /locus_tag="EFMBOFDN_00023"
                     /inference="ab initio prediction:Prodigal:2.6"
                     /codon_start=1
                     /transl_table=11
                     /product="hypothetical protein"
                     /protein_id="X:EFMBOFDN_00023"
                     /translation="MREEYDFSKGKRGVYSRDLKDLHFPVYLDPQLEEYYKKIALKKI
                     KILVQLLIRSYKKKWNYIIL"
     gene            26568..27029
                     /locus_tag="EFMBOFDN_00024"
     CDS             26568..27029
                     /locus_tag="EFMBOFDN_00024"
                     /inference="ab initio prediction:Prodigal:2.6"
                     /codon_start=1
                     /transl_table=11
                     /product="hypothetical protein"
                     /protein_id="X:EFMBOFDN_00024"
                     /translation="MKQLTFKLIIPLTVISFAAFTKWWYTLPVDAPGTMFRGFPLAYS
                     CPGWHTSLSLQIFLTEFTIDLLTYFLFWFVLIFCINRYLTKVKTFKLVTIALWTISGL
                     TISFGTLMVSNEDNLFYIKRPFDMRVLETGYEFIWQNTERPDYYKYFPKDK"
     gene            27136..27273
                     /locus_tag="EFMBOFDN_00025"
     CDS             27136..27273
                     /locus_tag="EFMBOFDN_00025"
                     /inference="ab initio prediction:Prodigal:2.6"
                     /codon_start=1
                     /transl_table=11
                     /product="hypothetical protein"
                     /protein_id="X:EFMBOFDN_00025"
                     /translation="MKTKSLKLILAFSLILVSTIQLKTESKKNQWGFESPQIKEYPNA
                     R"
     gene            27233..27745
                     /locus_tag="EFMBOFDN_00026"
     CDS             27233..27745
                     /locus_tag="EFMBOFDN_00026"
                     /inference="ab initio prediction:Prodigal:2.6"
                     /codon_start=1
                     /transl_table=11
                     /product="hypothetical protein"
                     /protein_id="X:EFMBOFDN_00026"
                     /translation="MKALRLKNILTLVSKYISFIKPDCNVISWKRVNSGEEVNYCISE
                     LEMVDGKPVMGYPTRFSSSIEYTGNSRNISDEALRIITDLDNISMYRTWITNFEKEIE
                     VVEKNKKYWLPVHNKVFAFLNEDRPVKLNKETDQLEIVHKPAVLGFRYLGCCYTDKQS
                     IVLVVSVLKQ"
     gene            complement(28333..29214)
                     /gene="rpnA_1"
                     /locus_tag="EFMBOFDN_00027"
     CDS             complement(28333..29214)
                     /gene="rpnA_1"
                     /locus_tag="EFMBOFDN_00027"
                     /EC_number="3.1.21.-"
                     /inference="ab initio prediction:Prodigal:2.6"
                     /inference="similar to AA sequence:UniProtKB:P31667"
                     /codon_start=1
                     /transl_table=11
                     /product="Recombination-promoting nuclease RpnA"
                     /protein_id="X:EFMBOFDN_00027"
                     /db_xref="COG:COG5464"
                     /translation="MTNPHDRLIRETLQDKEDAISFFKNSLPEKVIELLDLKRLELTQ
                     SSFISENLKEEQTDLLFQIPLKSGKKANVYLLFEHKSYLDEAVFSQLLGYISAIYKSQ
                     FKTDKRYSVVIPFVFYHGERTWTLGNSFQDRFILSKNEEEVFKKYIPDFELELFDLSK
                     VDLNRLESITLRVILGVVQKIWEGDASFLGYLGEVFELLTSLKNESKRVEIFQKLFLY
                     IFNVREIEPTEITSLLSHSRYNREYEDLIMTTAEKLRKEGKIEDAKKMFKEGFKLDVV
                     LRITGLTEQELKDHGLL"
     gene            29970..30986
                     /locus_tag="EFMBOFDN_00028"
     CDS             29970..30986
                     /locus_tag="EFMBOFDN_00028"
                     /inference="ab initio prediction:Prodigal:2.6"
                     /codon_start=1
                     /transl_table=11
                     /product="hypothetical protein"
                     /protein_id="X:EFMBOFDN_00028"
                     /translation="MTKIISFESVLKKIPENKKPHLLLGNGFSISWNVNKFSYQSLLD
                     KADFKGFKSNIKEVFQNLDTYDFEHVIKVLRDASKVVKYYNNKNLVDDLIYDANKLKE
                     TLAQTIANNHPEYPSEIDRDSYEHCKKFLSYFKHIYTLNYDLLLYWTIMQDEITPTFT
                     CDDGFRNPDSDRESYVTWDIGNTNSQNIFYLHGALHLFDSGYELKKFTWVNTGIRLIE
                     QIRDALSKDIFPVVVTEGKWEDKKARIDHSGYLNRGLRSFANLTDPLIIFGHSLTDSD
                     NHILKLMEKGKFKQLFISIYGNHKNKNNQRLINRAEKIRNSRNSKHPLELNFFNAETA
                     NVWG"
     gene            31493..32038
                     /locus_tag="EFMBOFDN_00029"
     CDS             31493..32038
                     /locus_tag="EFMBOFDN_00029"
                     /inference="ab initio prediction:Prodigal:2.6"
                     /codon_start=1
                     /transl_table=11
                     /product="hypothetical protein"
                     /protein_id="X:EFMBOFDN_00029"
                     /translation="MIIVNNKKANRELKEQFDHIKRVLHKPEDYEFKSSSLNRKEYQI
                     ILKQLSVIDYEFASVCFRKEDLIGEGFSYPKVFYKYAFRFLIMDLLSYTGKVNLIFDE
                     YGGKNSKFQNEFFEYLRSNADGFPIGTISQMEMLSSINEPLIQLADIIAGLIKNKVKN
                     KFDFTRYVIDRAVKIKYFPPL"
     gene            complement(32039..32236)
                     /locus_tag="EFMBOFDN_00030"
     CDS             complement(32039..32236)
                     /locus_tag="EFMBOFDN_00030"
                     /inference="ab initio prediction:Prodigal:2.6"
                     /codon_start=1
                     /transl_table=11
                     /product="hypothetical protein"
                     /protein_id="X:EFMBOFDN_00030"
                     /translation="MKPESIVIHFDKIEEKFAVLERAKRAEELARSLSECLASRGTKR
                     MCKAGVRVALAISNRAGSRSP"
     gene            32489..32788
                     /locus_tag="EFMBOFDN_00031"
     CDS             32489..32788
                     /locus_tag="EFMBOFDN_00031"
                     /inference="ab initio prediction:Prodigal:2.6"
                     /codon_start=1
                     /transl_table=11
                     /product="hypothetical protein"
                     /protein_id="X:EFMBOFDN_00031"
                     /translation="MKSIGIKDLKNNLSSYLEFVKKGETIIIYDRNNPIAEIKKILKT
                     DNRTDLYIKEATENNSLIPAKKFKEIKFPKVKSLKGISRTEISNTWKTIYNEERE"
     gene            32830..33237
                     /locus_tag="EFMBOFDN_00032"
     CDS             32830..33237
                     /locus_tag="EFMBOFDN_00032"
                     /inference="ab initio prediction:Prodigal:2.6"
                     /codon_start=1
                     /transl_table=11
                     /product="hypothetical protein"
                     /protein_id="X:EFMBOFDN_00032"
                     /translation="MYSENHFEKYLEIFNSQQKKFSSILLEIETARSLNLFYNIKKKD
                     LGKVWLNESEGTLNDFLSQINLKNVDSDIRLEIKKYKNILELKSLDATHLATATYIRK
                     MISEDLTICTLDDKFRNVSKKFEFNLLPKSMNK"
     gene            33518..33841
                     /locus_tag="EFMBOFDN_00033"
     CDS             33518..33841
                     /locus_tag="EFMBOFDN_00033"
                     /inference="ab initio prediction:Prodigal:2.6"
                     /codon_start=1
                     /transl_table=11
                     /product="hypothetical protein"
                     /protein_id="X:EFMBOFDN_00033"
                     /translation="MELTASRVLLHVYHYNEIHSSAIANDYGKTVTPIRLQLERFEKA
                     GILVAKNVGRSRVFAFNQKSPFVKPIKEILSIFYNSLIIEEKENIFSTRRRPREKGKP
                     VYGRT"
     gene            34389..34616
                     /locus_tag="EFMBOFDN_00034"
     CDS             34389..34616
                     /locus_tag="EFMBOFDN_00034"
                     /inference="ab initio prediction:Prodigal:2.6"
                     /codon_start=1
                     /transl_table=11
                     /product="hypothetical protein"
                     /protein_id="X:EFMBOFDN_00034"
                     /translation="MGVQAIHIFGSVARKDANPKSDIDFLITFKSGMKNFDNYINLTF
                     LLEVKVDLLTSDSFSGSLKQSVEKESILIEV"
     gene            35177..35623
                     /locus_tag="EFMBOFDN_00035"
     CDS             35177..35623
                     /locus_tag="EFMBOFDN_00035"
                     /inference="ab initio prediction:Prodigal:2.6"
                     /codon_start=1
                     /transl_table=11
                     /product="hypothetical protein"
                     /protein_id="X:EFMBOFDN_00035"
                     /translation="MESLQIRKIDSIFDIENAYPAFLELRPHLTDKKVFVQMVLQQIS
                     EGYCIHAICLDKETIACIGFRFFHMLAWGKILYIDDLITKRDFHGHGYGDKLLKHVIQ
                     IAKEENCDQVHLDTGYLRHAAHFVYLRNAFELNCHHLALNLRSKPN"
     gene            35907..36056
                     /locus_tag="EFMBOFDN_00036"
     CDS             35907..36056
                     /locus_tag="EFMBOFDN_00036"
                     /inference="ab initio prediction:Prodigal:2.6"
                     /codon_start=1
                     /transl_table=11
                     /product="hypothetical protein"
                     /protein_id="X:EFMBOFDN_00036"
                     /translation="MHSKRFIYIRKKELENIFSKQSLKSIWKNIVKEQLRAFDIHDLF
                     YRRTN"
     gene            36349..36870
                     /locus_tag="EFMBOFDN_00037"
     CDS             36349..36870
                     /locus_tag="EFMBOFDN_00037"
                     /inference="ab initio prediction:Prodigal:2.6"
                     /codon_start=1
                     /transl_table=11
                     /product="hypothetical protein"
                     /protein_id="X:EFMBOFDN_00037"
                     /translation="MNNEKFLEVNSISEKVDDLFDTLDQSGKLDFIKVALQKFSENLQ
                     EQYSITFNLTLDIFDATREQAIKISEVGISCNGGEQPYFVRAGDTFNRYLAKGNIVEI
                     PHSYCPVCWAEWDFKRKNQSCSKCDSIFGTDIKLLIDSNHCPQCSDGSISLEEPYCNQ
                     CEFYADPDIVVWG"
     gene            36911..37180
                     /locus_tag="EFMBOFDN_00038"
     CDS             36911..37180
                     /locus_tag="EFMBOFDN_00038"
                     /inference="ab initio prediction:Prodigal:2.6"
                     /codon_start=1
                     /transl_table=11
                     /product="hypothetical protein"
                     /protein_id="X:EFMBOFDN_00038"
                     /translation="MSMKRSDKFKMKKIKKKISKRISPKKSIQKKKSFSKQSSTKNDL
                     DQIVKFVSLKRLKPNIKNDFDPLSKEEYQNLKQNMIANGILDPLT"
     gene            complement(37801..38703)
                     /gene="rpnA_2"
                     /locus_tag="EFMBOFDN_00039"
     CDS             complement(37801..38703)
                     /gene="rpnA_2"
                     /locus_tag="EFMBOFDN_00039"
                     /EC_number="3.1.21.-"
                     /inference="ab initio prediction:Prodigal:2.6"
                     /inference="similar to AA sequence:UniProtKB:P31667"
                     /codon_start=1
                     /transl_table=11
                     /product="Recombination-promoting nuclease RpnA"
                     /protein_id="X:EFMBOFDN_00039"
                     /db_xref="COG:COG5464"
                     /translation="MSDMTNPHDRLIRETLQDKEDAISFFKNSLPEKVIELLDLKRLE
                     LTQSSFISENLKEEQTDLLFQIPLKSGKKANVYLLFEHKSYLDEAVFSQLLGYISAIY
                     KSQFKTDKKYSVVIPFVFYHGERTWTLGNSFQDRFILSKNEEEVFKKYIPDFELELFD
                     LSNVDLSRLESITLRVILGVVQKIWEGDASFLGYLGEVFELLTGLKNESKRVEIFQKL
                     FLYIFNVREIEPTEITSLLSHSRYNREYEDLIMTTAEKLRKEGKIEGKIEDAKKMFKE
                     GFKLDVVLRITGLTEQELKDYGVI"
     gene            complement(39081..39467)
                     /locus_tag="EFMBOFDN_00040"
     CDS             complement(39081..39467)
                     /locus_tag="EFMBOFDN_00040"
                     /inference="ab initio prediction:Prodigal:2.6"
                     /codon_start=1
                     /transl_table=11
                     /product="hypothetical protein"
                     /protein_id="X:EFMBOFDN_00040"
                     /translation="MKLAETLGNVSKVCNVMGYSRDSFYRFQELYEKGGELALQDLSR
                     RKPNHKNRIEPEKEEAVKKMAIDFPAYGQQRASNELDHSRPCYGKKCMGSSRFGNLSK
                     KTESIRSVHGPRRFSRINRITSFSWI"
     gene            39820..40467
                     /locus_tag="EFMBOFDN_00041"
     CDS             39820..40467
                     /locus_tag="EFMBOFDN_00041"
                     /inference="ab initio prediction:Prodigal:2.6"
                     /codon_start=1
                     /transl_table=11
                     /product="hypothetical protein"
                     /protein_id="X:EFMBOFDN_00041"
                     /translation="MRKLHILLLLPIIYSILFVLQIISEYLNHILLGYLLPTAFIISI
                     VLLFIFLLKHKIGIYHVLLLPCFFSMFYFTGHWYFGRASFGIGSGGFFFFLHWLTKYP
                     NFGLINYEVALGMICIFLSHFLPLLFTFIVLSLKHLKSIFLFIILAFDLIMYIPVLLK
                     FDYLNINVLISFPYQFPLFVFFSIFFRISSILMMLIISIYYKRILNNNTTPFGNI"
     gene            complement(41053..41901)
                     /locus_tag="EFMBOFDN_00042"
     CDS             complement(41053..41901)
                     /locus_tag="EFMBOFDN_00042"
                     /inference="ab initio prediction:Prodigal:2.6"
                     /inference="similar to AA sequence:ISfinder:IS1500B"
                     /codon_start=1
                     /transl_table=11
                     /product="IS3 family transposase IS1500B"
                     /protein_id="X:EFMBOFDN_00042"
                     /translation="MFMETHRFEYSIQSMANVLGVSRSGFYQFLKRSKNELEKYNPEL
                     VEFIRETWLTSRKNYGLVRLLREVKKVYSIYGARTVRKVMKLCEIQGKQEKRFRIATT
                     DSNHGNRVAPNLVQRNFKPNQKNRIWVSDITFLRSSFGWIYLCVILDLYSRKVVGWSI
                     SNSNDSKLVCTALSKAIECRNPPKGLVFHSDRGSNYCSYETRRYLLNNKLRRSNSRKG
                     NCWDNAVAESFFGSLKREMEYNYFYKIQEAEELLFDHIEVYYNRHRSHSSLDFVSPVQ
                     FEVNAA"
     gene            complement(41901..42200)
                     /locus_tag="EFMBOFDN_00043"
     CDS             complement(41901..42200)
                     /locus_tag="EFMBOFDN_00043"
                     /inference="ab initio prediction:Prodigal:2.6"
                     /inference="similar to AA sequence:ISfinder:ISLin2"
                     /codon_start=1
                     /transl_table=11
                     /product="IS3 family transposase ISLin2"
                     /protein_id="X:EFMBOFDN_00043"
                     /translation="MNKKGKYSPEFKEQAVKRTLSGSFTIKEVAGSLGISYFVLRQWR
                     GEYLKKSEDQLPLTDKQLKESEELKKLRKENLKLKEEVTILKKFAAMLSREQNPD"
     gene            42439..42978
                     /locus_tag="EFMBOFDN_00044"
     CDS             42439..42978
                     /locus_tag="EFMBOFDN_00044"
                     /inference="ab initio prediction:Prodigal:2.6"
                     /codon_start=1
                     /transl_table=11
                     /product="hypothetical protein"
                     /protein_id="X:EFMBOFDN_00044"
                     /translation="MIQIVFSDLHWLPQDDQADDLCAHGTVNVCIDNETISDVPNKEW
                     TLSCAGLYLLRSLEHDYHPGDYGSQLIPCCSFDFIPQENWQFPVLMLGCSNGIEWHIK
                     HERNAVTHTTLNGNSSTLALHEWISLVLTLTNQVEEFYRLSGPKKTTSKELEEGYSRF
                     WSEWKARTERAKRRARDFA"
     gene            43061..43471
                     /locus_tag="EFMBOFDN_00045"
     CDS             43061..43471
                     /locus_tag="EFMBOFDN_00045"
                     /inference="ab initio prediction:Prodigal:2.6"
                     /codon_start=1
                     /transl_table=11
                     /product="hypothetical protein"
                     /protein_id="X:EFMBOFDN_00045"
                     /translation="MEKAVPIKTPIGYFKNHRDGIILTNIQWSNSKIIFSCNITDNAI
                     LDATTKEKEYEFKLIFDGVISLFHAELDTYYQIEKDFQKPKVTKSIFEEINNSDYIAK
                     LPIRSDWGEVKHYCLSTYDDIFNILAKSYTFELL"
     gene            44002..44232
                     /locus_tag="EFMBOFDN_00046"
     CDS             44002..44232
                     /locus_tag="EFMBOFDN_00046"
                     /inference="ab initio prediction:Prodigal:2.6"
                     /codon_start=1
                     /transl_table=11
                     /product="hypothetical protein"
                     /protein_id="X:EFMBOFDN_00046"
                     /translation="MDQSEVDRLWFESESIPGVKFKLNDSATITAGLHKGKSVSIIAL
                     ISLKPMPTYLVELGEEPYGDLRIPEANLAPQQ"
     gene            44503..44607
                     /locus_tag="EFMBOFDN_00047"
     CDS             44503..44607
                     /locus_tag="EFMBOFDN_00047"
                     /inference="ab initio prediction:Prodigal:2.6"
                     /codon_start=1
                     /transl_table=11
                     /product="hypothetical protein"
                     /protein_id="X:EFMBOFDN_00047"
                     /translation="MEYLKVRWLHNHLDEPIELYSELDITEKSTPNCF"
     gene            44988..45461
                     /locus_tag="EFMBOFDN_00048"
     CDS             44988..45461
                     /locus_tag="EFMBOFDN_00048"
                     /inference="ab initio prediction:Prodigal:2.6"
                     /codon_start=1
                     /transl_table=11
                     /product="hypothetical protein"
                     /protein_id="X:EFMBOFDN_00048"
                     /translation="MKYWRMQLHPDDQSLATDYTVKCLANNYVGLDFPAGSYDLSEYD
                     IDKLEAFPNNIRAFAKQITYNDYILIFHHNIPFALITEIGNYNYLKEVIPEMGIWFRH
                     FRRFKKISYFNDVYKQGKDEHYKITMANTISEASEDTKTVELIKDWIGRLSNNGA"
     gene            45569..45829
                     /locus_tag="EFMBOFDN_00049"
     CDS             45569..45829
                     /locus_tag="EFMBOFDN_00049"
                     /inference="ab initio prediction:Prodigal:2.6"
                     /codon_start=1
                     /transl_table=11
                     /product="hypothetical protein"
                     /protein_id="X:EFMBOFDN_00049"
                     /translation="MISLRLPPELERKLNSFAKSEGKSRSEIVKDSILEYIKNHGKTK
                     TPFELGEDLFGKHTSDVSDLAQNRKKYLHQSVKGKNAKRSSN"
     gene            45807..46223
                     /locus_tag="EFMBOFDN_00050"
     CDS             45807..46223
                     /locus_tag="EFMBOFDN_00050"
                     /inference="ab initio prediction:Prodigal:2.6"
                     /codon_start=1
                     /transl_table=11
                     /product="hypothetical protein"
                     /protein_id="X:EFMBOFDN_00050"
                     /translation="MQNVALIDSGPVVALFNTNDRFHKSTYKFIKSYKGSLFSSWPVV
                     TEVVYLLSFSIDAQSDFLEWIERGSIQILDIQLEDLRYIKTRMKKYSDLSMDLADASL
                     MCIAERQGIERIISIDSDFSIYKTLKGKFLQNLLKV"
     gene            46935..47483
                     /locus_tag="EFMBOFDN_00051"
     CDS             46935..47483
                     /locus_tag="EFMBOFDN_00051"
                     /inference="ab initio prediction:Prodigal:2.6"
                     /codon_start=1
                     /transl_table=11
                     /product="hypothetical protein"
                     /protein_id="X:EFMBOFDN_00051"
                     /translation="MFDKLVKINCYSKSRILKKVAGNLLEKLYCCEINCTEIDRRVLF
                     AHHARGSTIVASKICENVVIYQNVTIGSNLRYNKITNEWENVGNPIIARNVIVSDGAK
                     ILGPVIIGENSVVAAGAIITKDIPPDSVAYGVNQFRPKDKNYDLVFNLNMINFERIIE
                     ANNKLIKKFNENKNQYKIKNNL"
     gene            47504..47623
                     /locus_tag="EFMBOFDN_00052"
     CDS             47504..47623
                     /locus_tag="EFMBOFDN_00052"
                     /inference="ab initio prediction:Prodigal:2.6"
                     /codon_start=1
                     /transl_table=11
                     /product="hypothetical protein"
                     /protein_id="X:EFMBOFDN_00052"
                     /translation="MKSYEEAAALKEAIIHFICNIKQAVGIYGRWSFSTSASF"
     gene            47586..47729
                     /locus_tag="EFMBOFDN_00053"
     CDS             47586..47729
                     /locus_tag="EFMBOFDN_00053"
                     /inference="ab initio prediction:Prodigal:2.6"
                     /codon_start=1
                     /transl_table=11
                     /product="hypothetical protein"
                     /protein_id="X:EFMBOFDN_00053"
                     /translation="MDVGLSQLQRVSEIRKSIQEKIKTPLIRNSFTNIESFPLDIKNV
                     LEK"
     gene            47957..48910
                     /locus_tag="EFMBOFDN_00054"
     CDS             47957..48910
                     /locus_tag="EFMBOFDN_00054"
                     /inference="ab initio prediction:Prodigal:2.6"
                     /codon_start=1
                     /transl_table=11
                     /product="hypothetical protein"
                     /protein_id="X:EFMBOFDN_00054"
                     /translation="MNSKFEDFALSRLISFDSPLYKVSDLIRQYFYQSDKVYHYTNFD
                     GLKGIIESNSFWLTESTFMNDEQELNNGPLKLQEAIKNIKDHYKGSAQIFIEALANYK
                     LVPRLDYYISCFSKEPDSLDLWRTYSKNETGISIEFDLKDGKFPHFEGLPEYKISEVI
                     YSDKIKLDFIHKLLIVAITEVENDLLNGINYTDWNYEDTANEVIDYISAYFILFKNES
                     FSTENEVRITHHRSEKSGQTIYFRSSKIGLIPYIKSNELYTLDQIPDEKKELTKKLPI
                     SKIIVGPTRYFLEIKRSIGFFLHYSEYENVSVVPSNIPFRG"
     gene            49099..50025
                     /locus_tag="EFMBOFDN_00055"
     CDS             49099..50025
                     /locus_tag="EFMBOFDN_00055"
                     /inference="ab initio prediction:Prodigal:2.6"
                     /codon_start=1
                     /transl_table=11
                     /product="hypothetical protein"
                     /protein_id="X:EFMBOFDN_00055"
                     /translation="MSLRYFIDTNIFGKLIKDKNYFEIFSLETKRYNDFPNLFSIYFT
                     PFSILEYLGIKVKNPNIKYSSNLKKETIDAEIIRIVNESYLYYMSQVEIRREYILQVA
                     ESAASFVDEKNFYFGSFCDYIVNHTTLKKDLALHLTANYIYNFRFPSNLRRFISAQLS
                     YDLFRNNMLPYSVSKFRLIESDWDTQWSRFNNESEGRLSPYDKALRLKANGDNVDCDI
                     IHHAVMGFEDNRKTYPVYIFTADSPGIVVPRISVYKGLVRFVDYWIHKTNASDAKYFI
                     KNSEGIIVFIDQKGKVIGKKNVTEIPTFGKAP"
     gene            complement(50294..51361)
                     /locus_tag="EFMBOFDN_00056"
     CDS             complement(50294..51361)
                     /locus_tag="EFMBOFDN_00056"
                     /inference="ab initio prediction:Prodigal:2.6"
                     /codon_start=1
                     /transl_table=11
                     /product="hypothetical protein"
                     /protein_id="X:EFMBOFDN_00056"
                     /translation="MLYYVSHESGNVKESFPHNVSILFLKRLADQLNIDKSFYPRSKD
                     EDTIYFELQKEIPLPFYILRAENIDKYYRIAAVLSQNNERFFGILDTSNPNEIKIIGK
                     TDFPSSGDQLNMKVSGSKVILFNDRTGLFNPLVWIDISDLTSPKVGGVIDEKGIEAVA
                     AIYQNRVVYKTKTDQLIEQNLLTGEKKTFQSLIRVRELMIDESVIVVQNPNEVQVLDR
                     QYNLISQGKAGSPFPQNVLFSELKLIVSVPLADPLEVFSFSAPKIQKQKFPSLEGHFC
                     RLPYFVSGNSIWFLTTTHARDGEKIRYNLVRLDMDSKESKATNHILKENLNYDECAIE
                     ILSDEIRIYLRERILIYRLEK"
     gene            complement(51815..52684)
                     /locus_tag="EFMBOFDN_00057"
     CDS             complement(51815..52684)
                     /locus_tag="EFMBOFDN_00057"
                     /inference="ab initio prediction:Prodigal:2.6"
                     /codon_start=1
                     /transl_table=11
                     /product="hypothetical protein"
                     /protein_id="X:EFMBOFDN_00057"
                     /translation="MSKNFFPLTNDLMFKILFVKEPDLLISILNSVLFTDGEHTIRNI
                     KILNPELVGSSPNDKRSYLDIRAQDEDGKIFHVEIQVAHQSSFVKRSLYYLSGLIRDQ
                     LNRGSMYSDLKPVYQINIVDFDLIPSENFHSKFKFREESNPDIILTDDVEIHFLELCK
                     FVKRDVRELRNNLEIWLYVLKHTSELEEEEMRILVDKTPDLSKAFTILEQYSNDPQKR
                     NELEAKLKSDRDYAYDLAARFEAGELQGIEKGAEKEKLKSARKMLEEGMRLDVILRIT
                     GLSKKDLKDHGML"
     gene            complement(55114..55335)
                     /locus_tag="EFMBOFDN_00058"
     CDS             complement(55114..55335)
                     /locus_tag="EFMBOFDN_00058"
                     /inference="ab initio prediction:Prodigal:2.6"
                     /codon_start=1
                     /transl_table=11
                     /product="hypothetical protein"
                     /protein_id="X:EFMBOFDN_00058"
                     /translation="MIISKKLEIQVRELEKKGYSFIYIEDYVKGFYKGYFESKIKIAR
                     NMFKEGFELNVVLRITGLTEQELKGYGVI"
     gene            complement(55332..56237)
                     /gene="rpnD"
                     /locus_tag="EFMBOFDN_00059"
     CDS             complement(55332..56237)
                     /gene="rpnD"
                     /locus_tag="EFMBOFDN_00059"
                     /EC_number="3.1.21.-"
                     /inference="ab initio prediction:Prodigal:2.6"
                     /inference="similar to AA sequence:UniProtKB:B7NGZ6"
                     /codon_start=1
                     /transl_table=11
                     /product="Recombination-promoting nuclease RpnD"
                     /protein_id="X:EFMBOFDN_00059"
                     /translation="MTNPHDRLIRETLQDKEDAISFFKNSLPEKVIELLDLNRLELTQ
                     SSFISENLKEEQTDLLFQIPLKSGKKANVYLLFEHKSYLDEAVFSQLLGYISAIYKSQ
                     FKTDKRYSVVIPFVFYHGERTWTLGNSFQDRFILSKNEEEVFKKYIPDFELELFDLSK
                     VDLNRLESITLRVILGVVQKIWEGDASFLGYLGEVFELLTSLKNESKRVEIFQKLFLY
                     IFNVREIEPTEITSLLSHSRYNREYEDLAMTTAEKLIQKGEMKGKVETKIDIARNMLL
                     DGASLEYVLKITRLTEQELKDHGLL"
     gene            complement(56472..56855)
                     /locus_tag="EFMBOFDN_00060"
     CDS             complement(56472..56855)
                     /locus_tag="EFMBOFDN_00060"
                     /inference="ab initio prediction:Prodigal:2.6"
                     /codon_start=1
                     /transl_table=11
                     /product="hypothetical protein"
                     /protein_id="X:EFMBOFDN_00060"
                     /translation="MSPESITKFWFRLFERKVKPTEKNTKRNEPQNKSIRTESKYNES
                     KTIQETPIEEINNLDPYKCFLGWGKSKLLKSQLEYYEQNSDPFKYEGTKKILFEKFVN
                     EVYPGLVSNSEVKKTTIENRKGSAA"
     gene            complement(56859..57857)
                     /locus_tag="EFMBOFDN_00061"
     CDS             complement(56859..57857)
                     /locus_tag="EFMBOFDN_00061"
                     /inference="ab initio prediction:Prodigal:2.6"
                     /codon_start=1
                     /transl_table=11
                     /product="hypothetical protein"
                     /protein_id="X:EFMBOFDN_00061"
                     /translation="MNDTPRVFRVQKDRNFTIVKNNFIDDARLSMKATAILLLALRYP
                     DHWRMSVKTMSKFKSDKDSSIASGFKELVTFGYAEFRKGKDPVTGRFNSGWYFFEESQ
                     KPEVQYKVKPTENKRIENQRELFLKEVKESNRKGNPGLENQPLSNTIYQGLSKQVLFK
                     QILNISRENRQPAAQAHVEEQKELLVEVETKKEENPRIDLPQLTNPLLEKPLPENQPL
                     SSTIYQGLSKQVLFKQILNTSREYGPPAKTHLEEQKQNLNKPKPLSRFQFPDSWLTKF
                     QDYYFKEHGSEMGQPDSELKALNSLYEISKGDWNLIESKIQTLIQLRKQDSRFWYE"
     gene            58415..58714
                     /locus_tag="EFMBOFDN_00062"
     CDS             58415..58714
                     /locus_tag="EFMBOFDN_00062"
                     /inference="ab initio prediction:Prodigal:2.6"
                     /codon_start=1
                     /transl_table=11
                     /product="hypothetical protein"
                     /protein_id="X:EFMBOFDN_00062"
                     /translation="MNSLNYEKGASFFRSEGLKTGIKFMVILGRIQKFSKFKSNSKMV
                     LESFKTITLNMQSKLRCFSLFKNVGTHTKIEKLVRLQYDAICGNYHVLFGIQSLS"
     gene            58987..59301
                     /locus_tag="EFMBOFDN_00063"
     CDS             58987..59301
                     /locus_tag="EFMBOFDN_00063"
                     /inference="ab initio prediction:Prodigal:2.6"
                     /codon_start=1
                     /transl_table=11
                     /product="hypothetical protein"
                     /protein_id="X:EFMBOFDN_00063"
                     /translation="MAVELGVDRSTYYKYKNGTLAIPKSILIILRLKGYNDHWVLSGK
                     GQMKLKDSAQLVEMQKRLKLISKLDSYGVLDSIEKLPETPSSVQKKIIQEFFVFLASK
                     FV"
     gene            59447..60178
                     /gene="soj"
                     /locus_tag="EFMBOFDN_00064"
     CDS             59447..60178
                     /gene="soj"
                     /locus_tag="EFMBOFDN_00064"
                     /EC_number="3.6.-.-"
                     /inference="ab initio prediction:Prodigal:2.6"
                     /inference="similar to AA sequence:UniProtKB:P37522"
                     /codon_start=1
                     /transl_table=11
                     /product="Sporulation initiation inhibitor protein Soj"
                     /protein_id="X:EFMBOFDN_00064"
                     /db_xref="COG:COG1192"
                     /translation="MKIITITNIKGGTGKSTSAVHLSLALGRRGKTLSVDMDQQGDLT
                     EFFFPDESPESFDQANAYTVLKAETTLMESVRSSHGIDILPSVEDLSELTFQIAKDFS
                     LIQRLKRVLRASHYDFIIIDTPGSISPETISSYIAADIILVPIIPAKWAIRRVNQVLK
                     KVLQAKEFEGTNISKVLILPMSWGKSQKQIELLETIRSIPGLEILEPIPFSTSIKDRT
                     ESNVLLQEGKPAWIAFDSLAEVLLK"
     gene            60175..61056
                     /gene="noc"
                     /locus_tag="EFMBOFDN_00065"
     CDS             60175..61056
                     /gene="noc"
                     /locus_tag="EFMBOFDN_00065"
                     /inference="ab initio prediction:Prodigal:2.6"
                     /inference="protein motif:HAMAP:MF_02015"
                     /codon_start=1
                     /transl_table=11
                     /product="Nucleoid occlusion protein"
                     /protein_id="X:EFMBOFDN_00065"
                     /translation="MKKLGFNAKNLISTENQTPKKKDSYFQGSLTNLLGSNEITEILI
                     DSITSIDNPRTNFNFSSIKELAASIEAHGLLQPITVRKKGEKYDLIAGERRLRAYQFL
                     KRKTIPAIIKNVEQINPENLTEIKLIENIQREDLSDLEIALTLSTLKERKKTTNEELA
                     IKINKTEGWVKAKIAHITTLETLMKKGSLTNLNLFQEVPTSVWVELSSSVKENPKAVE
                     NWLNSHFSKKEIPKQAEARIFAKGLKNGKLKKNKNSKTESLEYLQKQEEELAEKIKKL
                     QKKRKNILAKIAFIENS"
     gene            61471..62616
                     /locus_tag="EFMBOFDN_00066"
     CDS             61471..62616
                     /locus_tag="EFMBOFDN_00066"
                     /inference="ab initio prediction:Prodigal:2.6"
                     /codon_start=1
                     /transl_table=11
                     /product="hypothetical protein"
                     /protein_id="X:EFMBOFDN_00066"
                     /translation="MEGIYLRTPKAFTKERRIKRNQLGTAILVFGSMWSFSGKGNICF
                     ASIGLGPDDEENPKIGKATICSRSGLSKNTVVKYKKLLAQLGWIQVRREGGTKNDTIH
                     LFETPQTILEKVIPNNNDSNAEKIGNLVFNENALGIKNPNYMNEDSCSVPKGVGFTVQ
                     NSSKHNINKINNTKHENFQIETKRIDSIWTGFLVWAKERLSKTSNESLKQFRVKFENE
                     GLYIVGEINDSLKMIVSKYFNEEAKLKTEIKFVKEEELQEKEQNFNSNKKLDPSNQEN
                     QTQPNQESSISVDQSENQDIKTFRDYISVDKVIHEFMSHSSLKLNRPDLEEIHKLRIS
                     YDLEKIVIYDPLSERLKNHIRDYFYSHPQRVIALQFEECKNKFHVAA"
     gene            complement(63005..63391)
                     /locus_tag="EFMBOFDN_00067"
     CDS             complement(63005..63391)
                     /locus_tag="EFMBOFDN_00067"
                     /inference="ab initio prediction:Prodigal:2.6"
                     /codon_start=1
                     /transl_table=11
                     /product="hypothetical protein"
                     /protein_id="X:EFMBOFDN_00067"
                     /translation="MGSLTITGRSYPPLAETEPIDVIMRAVPDYQVEQIGIVEVRCGQ
                     LNHCIEYVKEKAREQGADVIILADSGIVTSIQYMPGTRAGNTSTPGQISSSSGQIQTW
                     EIARKILIPHNETKGNKRKKNVSEEI"
ORIGIN      
        1 gtattcctca tccatagaat attaaactca cagtttcagt gttcaaaacc aaaaaaatta
       61 aacaaagacc aaacgaaaca aaaataaacg cattcttagt tataacatga atttaaataa
      121 gaattaaaga cgtgaaaaca tattcgattt tgtgcaactt aaaaacaaaa aaactttagt
      181 atccataacg aacgtttggc gattactcga atagaatcaa aaaatatgat atatttttgg
      241 taagagtatc acaaaaaaac cattttttcc gaaatgctgt agccacaata ggcctcattt
      301 ttttcatagt cgaaaagaaa cttttgaaaa acgacgttat caactttaac aaaacaaaat
      361 gaaggcataa caaacgtaag atgaacaaag aacgaatgta tggctgatga aagacgtaat
      421 agatcaaaag tgaaaataaa gaggtgaaaa aatgataaac gttctaagga aaatacatct
      481 aagtatattc catattataa tattcttaac cataccattt cttgcaacgt gtagtttgtt
      541 tgagaaagat cgtaacacga tggaaaacgt ggatctagca ggagcgattt ggttggccgc
      601 agaacctgta aaaactcagg taaacaacga aggagtaccg gtaaaaccag gaaactctgg
      661 agctggagga gcgggttcca caccagtaac acccgtagac gcaattttca acctacctcc
      721 aggtaggacc gtaaatgcaa atgctttgat gggaacgatc gatcccacgg gaacgaatat
      781 agtaaatgac tttgacggag acgggatctt aaatcagaac gaaacgctga ctaacgtatg
      841 gatagcagac tatccacaga tcgaaacaac gatcgcacct cctgttactt taaagataca
      901 gatcttaaaa aattcaagta accaaagtga tcagatcgta agtgagatca actcaaacga
      961 ctttgaagcc tctaaaaacg aaggatctga aaagatacac cagaacgagt taaatgaaag
     1021 aaccgtacag tttcaagatt catttagtac ggaaacagaa atgggacagt ctcatgaaaa
     1081 aagtatgtcc gcgggaatga ccgccggttt tggaatggga cttgtatcca ctgggatgaa
     1141 ctacagcaac agtagtcgag acagttggaa cgcaaaaaat gctacatccg caactacaac
     1201 caaatgggcg gacagacctt ttaaaaacaa catagataga gacgcttgga atttaaaatc
     1261 ggattcatct acaaacaaag ccagaaagta tcgatccgat aaatccacaa aggtcaatga
     1321 aacgtctacg gtagaaccaa acgcgggagt ggtcagagcc gctttgtata tcaaaaattt
     1381 atcagtcaac atgccggtca aaatatcaaa catactttgt tctttgatgt ttgaaacacc
     1441 tggaggagaa ctggttccca tgtcttcttt tagactgaga aacgacgact atagtctttt
     1501 tgaagtggaa gtatatggag gatctgactt tggaccgtat gtagtagaat taacaaattt
     1561 gaatacagcg gaagtagaaa aggcgatcgc agccggatat acacctaaga tcatgatcgt
     1621 ggactatacc atgactcacg tagcggattc taattacaaa tcatctctac tcagttttac
     1681 cggaaacaat ctaaagatca tagaagaaaa cgcaaaagga agaaccgcgc tggtaaaagt
     1741 gtatggacca ggagtcagag aaatgtatcg tgtgaccgca tttgatacac cgaacgtatc
     1801 gaatccgtgt aacacaaaaa cggcggacgt attttctccc gggatcagtt taaaaaaagc
     1861 tttagaaaga atttcttgtt ccggggacaa tattacattt aaggattatg taatagattt
     1921 gtctgaatcg gctcctaagt taggagagtc cagagtttac ttaaaaggaa tccaatcgtt
     1981 tggaggagtg agtaccaaca ttccttgtga ggatgaaact agtaccggat cggatggtgt
     2041 gagtagaacc gcttgtgttc aaaaaccata tagccaatgg acagaatcag aaaaaatgaa
     2101 ttctggagtt tgggcgattt attccaaagg aaaattttat tctccaaccg aatactggac
     2161 cgactctgga agtgttcgta gatttgatcc ttggagaggt gtagttgcgg ccccaatttt
     2221 aaaaggtgtg gattctatca tctgggcggg tgatagctac gacttagttt acatttcttt
     2281 taaggacttt atcaaagtag aacaaaagtt tggaaccaat cctttagaaa ccggaaacgg
     2341 ttatcctctc aatacaaaat gggatcttaa aactctcgga aatcatcctt attatccgga
     2401 tacaaattca ctttatttgg gtgaagtagg ttttggagaa agggtagaac taaaaattaa
     2461 gttggacaag acgaaatacc tttcgcctaa ctttggtact gcggtggata caggcccgta
     2521 tcagtatttt acaaacttta cttacaatcc tcaagtttct tcggatcgtt acaatatcaa
     2581 tcaagcggct gattttgaga ttagtcttgg atttggcgga aaccggacgg attggtttca
     2641 tgtagttaag gatttgagtt caagtgatcc ttacaaacta aaaaactgtg gaacgactct
     2701 ggactttatc agttagacgt atacactttg tgttcaactt ccaacactca gtactagcgt
     2761 agatcctgcg attagtttag taaaattgta tattcgacct gctttaagta gcgcgtatcg
     2821 taaaacgatc tggcctttac acttttctca ggttcgtaaa ttaaaaggag aagcgggggt
     2881 tccgattgta aagggtacaa gtcttgtgaa ggtagcgaac tcttacggtt ctgtaaacgt
     2941 aggtgacaac ttttttatcc aaggagattc tacaaactac aaagtagttc aggttttacc
     3001 ggttgcacag gacggttctt ttgacgttca gttagatcgt ctgattcaaa tagacgctcc
     3061 aaaaacaact tctatgtatg tgcctggaac tttgagttct ccggatgtca ggctttccat
     3121 ggatacaggg tttacaaccg actggaacaa ctttgtgaat tcttctttta actctacagc
     3181 gtttgatcag attcaataca aaccctttgt ttcgagcggg aacgtgagtt gttcttcgat
     3241 tccatttcat cccggttctt gtttgggttt tactccagag ttaaactctc tcaactggat
     3301 ggggatctac aacgaaggtg tggctctttg gaattcctgg gcggacggtg gagactttag
     3361 caatttcttg tattctggtt tggttcgttt gacggctccg agtggtaagt cgtatcgtct
     3421 ggaaagtaca aacacagatt ttccgattag tgcggatgta aacgctccga gtttagatca
     3481 tccatctgta gtgaaccacg gggacgttgc tttgactgtt tggagacaag gcacgactct
     3541 gattggaaga tacaatcaga ttagtacagg tcaggcgctc ggaaatccgt ttaacatcaa
     3601 tcggcggctt ctactggaaa ttatatcgtc aaagcaaaaa atggaaaagc agtgattgta
     3661 tgggataatg gatacaatat ctatgcttcg gtgcgggatt tgaccacatt gacttcttta
     3721 gtgaatgaaa cattaatagt gagtcgatta caaccagttg gtggaatggc tgtatggggg
     3781 atggtgacca tgtatccagg cagtcctccc ttttcgtatt catatgacgt tgtgtttgga
     3841 aatgatcgag ctgcgattgt ttggaacgac tttgcaacgt ctttcgtacc ttccataaca
     3901 acttcaccaa atccaatgta tgacgtttat acttattgtc aaatggccta ttgtggattt
     3961 atagaaacca aaacttacca agccaatgct cgtattttac gtttagatac aggtgcattt
     4021 caaggtggaa acatttctat ttggagttat gtaggaacta aagccatata ctacgtggct
     4081 gaagttccta gcaatacacc tgcttatcaa atcgacattg cagcaaatgc aaatgacaac
     4141 aatcaccttg tgtatgcttg gaatgttcga ctaccatccg gtggcgattc tcataccgtt
     4201 tacagttcgg tatacaacct gactacagga actaaaatcg gctccgatca aactttaatc
     4261 agtgaagcca caagaccagt agatactcta caagtaggag ctgctacggg aagaggaatg
     4321 gtgctttgga gaagaaacga cgggatgatt ttaggaagag gggtcgatac ttcgaattcc
     4381 aatttattag gaacttcgaa tattgaagtg gaatccggag gtgtggattc tctcaaactc
     4441 aatagttttg gagatagagg actttttaca tatagaaaga acggtaagga tttgttctta
     4501 aaggttctag acttgcaagc aggacagtta ttgtatcaga atgctttgtc tttggctcaa
     4561 gccaatgtgg attatagaaa ctttgttaac tccgtactag caggtaataa aattttaact
     4621 acctgggatc aagtcaatgg aaccagacga actaattggg gaagagtcag tgacatatct
     4681 acttttacag tagatggccc aaaagaattt cagatcagta ctaccaacga aggaattcaa
     4741 tataccccgc gtgcggtagt gaacgacaac gggtttggac ttgtgacttg gctttctcag
     4801 gacaaaacac aacaaagaat acgaggagcc aaagtagatc tggccaatcc aggctcgttg
     4861 aaatacggac tgaataactt ctttgtgtct cctttgatcg aaagggatta taccatccga
     4921 gctaagatca aatactagta gataggtttt aggagttggt gaataggtct tccgaaggaa
     4981 ggttttgcgg aagtgaattc tttctgccta tccactcgct cctaactctt cgcaactgaa
     5041 tttgcattag aaaaataaaa tgtactaaaa ttgaaaaata aacaaaaaca aaagcgaaat
     5101 taagaaaaaa gatttaacaa aaaacgaaaa gaaaaagcaa acaagatgaa cgaagaaaga
     5161 gcaaatagaa agacagagaa aaaacagcac gcgcttgcaa aaaagacttc gccgcaaaag
     5221 aaaggaggaa gtttcttttt ccattcttta gaaatatttt taaaaccata tcgcactcat
     5281 acattcaaat atatcaatat actactgttc ttttgttttt tgtttactac aactacgtgt
     5341 ggaattttac ctggaaaaaa aggaaagtcc aataactggt ggtgggcttt actcggaatc
     5401 ccgaacggag cgagttttcc ctcgtctgga agtggggtag gtggtagtcc tggttctgga
     5461 aacggatccc ctggatcagc acccgcaccg gaaggaagtg atctattctc catatcgact
     5521 aactatgcac aagcgataga cgatcccgaa acaaaagcag aaccggtcgc tggagcttct
     5581 tttgtagcac ccccagaacc aaatcactac ggaaatatta gcctaacata tcccatccaa
     5641 acacctgcgg gaagagcagg agtagaacct aaactcagtc tttcgtattc ttctacagga
     5701 ggagatggat ggttaggaat aggatggagt ctaggacttg gaagtataac aagaacccca
     5761 gaatacggag cgctttacta cgacacaaga gacagtttta gctggaacgg aacaagactt
     5821 gtcaaagtga gcggaaacaa tacaaacgaa aacggagtct accgagcaga aattacaagt
     5881 gaagacttcc taatattcaa actttctcaa atagaaagtg gaggagtctg ggaagtattg
     5941 gatgcttccg gaactaaaac catctacgga gaaagtttgg aaagtaggat ctacaatcct
     6001 gcgcttccaa accaaacgta tagctggtat ttgacaaaaa cagaagacaa aaacggaaat
     6061 tatctacagg caaattacga taattcggaa tattcaaaaa atagaaatct ctatttaaaa
     6121 gaaatacgat atacaggaaa ctctaaaagt gggctatccg ccaaacaata cgtaaggttt
     6181 atcacaaaac aaagagaaga tttttacgtt tctaatacac ctggtttcct catgaaaatg
     6241 gacagaatcc ttgaaagaat cgaagtaggt tgggacgggg gaggaaaatt gtatgagtat
     6301 ataccggaat acgaaatttc tacggattcg ggaagaccta gaattaaaaa tatacaatcg
     6361 agtaaacaca caaccaaacc agagtttttt tatcaaactt ccagcagact acttacctgg
     6421 cagaatatag tcaatcaaac ctccagtgag ttagaagaca atccagaagc gacccaatac
     6481 tttgaaggag actttaacgg ggatgggatt tctgatttac tcttttttaa tccgaagtca
     6541 gggaattgga aggccgccga aggaagaaaa gaaggcgggt ataacttcaa actgtatgca
     6601 aaccgttatc aaggatacgg aaatgacgaa aagataaaat tcttcaaagg aaacgtaagt
     6661 ggagactaca acgcagacgg aagaagcgat attgcattct atttacccga aaccagagac
     6721 tttgtagtag cagaacacga cgggagagtt ctgcagttta aaagttatgg aaggctgatg
     6781 aattccgttc ccgatatttt tagaatggaa tggttcccag gagactatga cggaaacgga
     6841 ttgagtgaca gtgttctttt tgacgaacct accggtcagt ggactttgat gctcaataaa
     6901 gggggaagtt ttgagttttt aaggtttagt aagaagtttc aaaacgtatt cagaaatgat
     6961 tatacaccag attctaattt agatagttcg aatacaaatg atttgacaaa accgggaaag
     7021 gatcacgaca aagtaaactt tcttgtagga gactacaacg gagacggaag aacggacatt
     7081 tctttgtatg actctagatc gggaaagtgg tttgtgggtg aaaatcatcg taatccaaac
     7141 aaaaatgatt ccgtaacctt ccaaatgcag tggaaactct acaaagtctt tacagcaccc
     7201 gaacagtcgt tatttggaca cgaccggttt agtggtgatt ttaacggaga tggtttttca
     7261 gactttctca tatttgatcg aagtaatgga gaatggacat taggcgaaac aggggatgga
     7321 acgatcaact ttaagatttg gtctagaact cctcagttta gaaccgtaac tcgttggctc
     7381 caaggtgatt ttaacgggga cggaagaaca gacatagggt tttactctgc aagtgacgga
     7441 aagttttgga tcggagaagc gacacaaagc ggatttagat acaaaattta cagcgatcta
     7501 agctatggac ctgatccgga ccgtatcctc aaaactcctc ttcctaaaga cgaggtaaaa
     7561 atagaatcgg gtaaaacaag tttaagtgta tcgagcaaca ctaagacgat tttactttct
     7621 tacaaatatg acggaaatct aaactctgga aaaggagaac ttgtatttgg gggatgtttt
     7681 actcaggatg attgttcttc ttctcctgaa cttttgatct ttgacagaaa ggcaaacgta
     7741 tgggatctaa aacggggaaa taactttaca gaaagagtca atacttcttt gaacccggaa
     7801 gcttctggga ttaccaccct tttgggtgga aaaccggacc gttatacaaa caatttaaaa
     7861 gacgaagtcc tattttacaa aaaacaggga actaccaatc agttttttag ttttaaaaat
     7921 acaaacggaa ctacattcga tattttgaat ttagctacct ttagggatac ggacgtatct
     7981 aagtttgatc caaataacag tggttatgcg gtagatcatt ttgaaaacaa tacttctcag
     8041 tcggttctca tcttggatga tcaaacgtct actggaaacg cacgatttgt tctgagtggt
     8101 ctaggtggaa ccaaagtttt aactcccagt ggggatctta ccccgacaga cttaaacgat
     8161 ttttttcaag cggggacaaa cgagaatcgc cagagaagaa aagaatttag ttttttttca
     8221 ggcaagttta ccacaacaca agcacaactt gtaatcgtag atagaagaac taccacacac
     8281 aaatggtatt taggaacgat ttcttctaac gccatccagt ttaaacgttt aacgggagag
     8341 tttgtacttc cgattactac cacggactac aattcaaaaa ccccggcggg gatcgtatat
     8401 gctcttacga acacgggcga gatcgtgttt gggaaaaatt tagacaacgg aacttcgttt
     8461 accaaagtta aaatcaattc tacgaatatt caaaaaaacg tatataacgc gggtatgatc
     8521 ggttttagtg accagtttga caatggcgga aacccgattg tggtctcggg tggggaagac
     8581 aaaatttatg atcttacaca gagtaggatc gtttctttgc cgtcaagtgt ggtcacaaaa
     8641 aatttagaca gacctgactt aatcgcgcaa gtgtatgcgt tccgttggat ccaaggagac
     8701 tacaacgggg atggactgac agacattggg atctttcact taaaagaacc aacttggtat
     8761 tttgcacttt cgactggaag tattcccgat atcatcgaaa gagtgaaaaa cgggattgga
     8821 ggtatttatg attttgaata ttccaattct acgaagtttg acaatacagg ggaagacgat
     8881 attccagacc tgcctacaaa ctatcgtgtc tgcacaaaag ttacgttaga cgatggtttt
     8941 tccaacgtca tcacaaaaga ttttgaatac aaaaatggat ttgcattttc tgcactttta
     9001 aatggcaaaa aagaaaccga ctattttggg tttagtgagt ttaccgttca cgaagcctac
     9061 ggagaaaaaa cgatacatct gtatcataca acaccttacg ccgattatat gatgaaccgc
     9121 gcgctttccg gagccgaaaa agaaactcgt attgtaggaa atgacaataa cgactacgga
     9181 accatccaga caacacacga tgtaaaacca attgtcagtg caccgggtgt gaccagttac
     9241 cttcctgtta cgaccaaaat cgaaaagtat ttaagcggtc aaagaactac gacacaaacc
     9301 tccgacgtgg tgatcaacgg aacgaagatc agtcggaaga ccgagtccac cacggatcat
     9361 tttagtgata ctgtgcacgg tgttacgacc acaacttcca tcaccgattt tgaaaccgat
     9421 gatactacca accaaagaag ggcgactcga agtgtgggtt tgagtggtag ttcccacgag
     9481 attacgtccc ttctttcgta tgacacaaga ggaaatctaa tcaaacgtgc gagttcctat
     9541 actggaagtg ggctttctcc tgtgggaact catacaactg agtatgaata tgacaatcac
     9601 gggaatcaga caactgaaag agacacaagt tctagtcctg cgcgtgggaa ctcttacgtg
     9661 tatgacaatg agcttcaaca gtttgtaacc caagagacaa aatggggggg aagtattaca
     9721 ctaacaacca cacatcaaat gggatatgga agcgcgtttg gagttccgac cacaaccacg
     9781 gatccaaatg gaaacaaaag ctattttgaa tatgacaatt ttggaagact gacaaaaacg
     9841 agttctgaca cggatgtggg aactctcaca accgccagtt acagctatga ttccagtttt
     9901 ccactgagtg caaagacaac gtttgtgacg ggaacgggag atccggactt tgtgtcccgt
     9961 acctacacag acggaatggg tcgtaacatc tacacggtca aatcagcgtc taacggtaat
    10021 tttgcgatta cgggaaggct tgtgtatgat ggaaccggaa aactcgtccg taaaggacaa
    10081 tcgagctggg cgagttccgg agaaattgac cggtttgtat tgcacttaga agaaagaaat
    10141 ccaacttctt ttgaatacga tccgattgga agaatcaaaa aaacgattct accacttgcc
    10201 caaggggaaa cttctcctgt ggtcgtaact acagcctaca acagtgcgtt tgaaacgaca
    10261 gaaactcaca gtactggaac aagcaagcgc actgttaaaa atgcgagtgg ggaagtattg
    10321 tatgtagaag atttttctac cgacgggaca ggggccaaga tcggattttg ttacgacatc
    10381 gccgggaacc gaacgaagaa gggcgatctc aacgacggca gtttgatgag ttgtcctagt
    10441 tccagtgcgg gagtacccac aaaagacgtt tccggaagaa accagaccta ttggagttac
    10501 gacgcatttg gaaagttaaa agcccaaagt gatcctgact taggagtgag ttcctacaac
    10561 tacaatgcgt ttggggattt aacttcgacc acaaacgcaa aaggggtgac taccactttc
    10621 acgtatgacg gtatcggtag aatcctgact aaaaatatcc cagaagggaa tattgaatat
    10681 acgtatgatt ctttttcggg gagtgagaat gcgttaggaa gactggtacg gattgaagac
    10741 tcgagccaaa acaaaacctt tagttacgac aaattaggtc gtgttaaaaa agaaacgaga
    10801 gtgattttgg ctactacaga aggaaatcct cttccttctg aaaccgccgg accgtatatt
    10861 acggaaacta gatatgatct tttaggtcgt gtgactcgta tcgactatcc agaacatccg
    10921 atttctcacg gaagaatgag agcatgttac aactacggaa ccgccgggta tatctctggg
    10981 atttctgttc aagtcaatac aaacggaatc tttccgggat attgtaacaa ggacatcgta
    11041 gaaaacatta cctacaacga gtttggtcag acgtcgagtc ttacgcttgg aaacgggatt
    11101 acaaccagtt acggatatga cgtaaagggg agaatggttc gtctcaattc ttccggagat
    11161 gtaaacggaa gtaacaaggt tttacaagac gtcttatatg catttaatcc gaacaacaac
    11221 attacgaatg ttgtaaatca ttctacagac tttaacactc agtttgttta tgactacgat
    11281 ggtctgggtc gtcttacatc ggctaacgga tcgtatattg aaccttttaa ttccaacttt
    11341 acacagagat ttcagcagtc ttttatttat gcgaagaatg gtaacttatc ttctaagagg
    11401 tttcacgatc ctctgagtgg ttctgttcaa gacgtttgga gttatcaata cacaaaccac
    11461 caagttacga atattgattc ttctaaatcc gggattgatg ctcttgtcat gcagtatgac
    11521 gccaatggta acttaactcg tcaaagagac aacgttaaag atcttactaa acggatcagt
    11581 attgattctc aagatcggat tactcagatc caagacggta acaatgcggt cctcggtagt
    11641 tactggtatg acgagagtgg ttttcggatc cgaaagtctt ctttagaacc gaagaacaat
    11701 gttttttcta acgttgagat tttatatccg agtaagttct ttggccttga gtttatcgaa
    11761 tccgaaaatg tgatctcttc ggttaacaac gtttatctga atggggttcg tattgctgcg
    11821 ttaaacgagg cgggtgctct tgcttattat ctaaccgatc aagtagattc cgtctctacc
    11881 gtgttagacg acgaggggaa cactctttct ttgatgcagt atcttcctta tggtgatacg
    11941 tttgtgcaac ggggggattt gaacttttct cctaagttta attcgcaaga attagacaga
    12001 gagtctgggt tttatttttt caatgcaagg ttttatgatc cggggattgc tcgtttcacc
    12061 agtgcggata ctttaattcc ggatgaatac aattctcaag cttggaatcg ttttgcttat
    12121 gtttacaaca atccgattgg ggcgaaagat ccgactggtc atgctcctca agacgagaat
    12181 gctggtttta aagacgcttc taaaaatatt gctaacggtt ttgttgaagg tgtaaaaaca
    12241 acactttctg ctccaactcc agtaaacgct gttgtcaatt ctgtggttgc cactggtaaa
    12301 ggcgccaaag aactttatga taaccgaaag gaagtttacg cgagcgctaa agattttgct
    12361 ggtaaattaa cgagcaaaga cgacaaagtt cgtgattacg ccgttgggca agctaaagct
    12421 tacactatga gcgcggttct tggcggtgct gcctccaagg ctcttgggtc gaggctgcct
    12481 aagccgaatg ttaatgtgcc gggtggtggg actggaggaa aaggaaatat ttttggaaaa
    12541 gatattcttg aaacccaaac cagaactggc cgagacggaa aagctgttga gattaaattt
    12601 aaagatggaa gtaaaattga cataaattct gcacgagtaa aagaatggaa acctaatgaa
    12661 catcctaaag cacctgaggg agctttacag aaagttaagt ttgaagaatc tttaccgggt
    12721 tctaaaggct acaaaagagc cccaaatcaa gatgaaaaaa atttcttaaa taacattttt
    12781 agtaaataat gaatatagat accgctatta gaacatttgc agatttctta aatgtcagtt
    12841 attcgataac cttaccttta ttatccgaaa gaagttatac gtcggatgaa gactcgaaat
    12901 ctaattggat tcaagcaaat tgggaaatat tagttgaaag aaaggtttta atgttgcatg
    12961 aatacttaga agtttatggt agtggagctg actattacgg tgggagtagt agaattacag
    13021 atataaattc tattccaaat tatgcaatta aagtgaatgt aaaatgcggg atcgatattt
    13081 taaataatca agaaattcaa aaccatagtt acttctttga acaattagtc ggttttaaaa
    13141 atgattttta tgttgattcc cccccttttg aatttgtttt ggtacgagat gaaaatataa
    13201 ataaagagag agttttttcg ataaaagaaa taaaattcga attaaccgag cctgagtctc
    13261 gcaaaaacta aaatgtggga agttaagtcc aagataacag actcatgtga taaaatgaaa
    13321 ttatttgagt agaaaagaga cggtaaaact gacaaaaaac ggattcaaaa tatagaatat
    13381 aatgaaagaa tagattactt aaattaacaa aacaaacagg aaggcataag gaaccctttg
    13441 ccgaataagg taacacaaaa gaaaacaaga aacagacgtt aggctacttt cttgtaagaa
    13501 taaatgtgat aaagtccgcc taggactgga gtggaaacga gtttcttact tccatccggc
    13561 ggacgaatga aaacaggaga aggaatcgga gagtctttgt tcaaagccaa atgagtgcga
    13621 tgatgattgt aaaaatgaat aaactcttct aatttctttt ctagatgaaa ttggttgagt
    13681 ggaatgaaga aatctaagaa ttcgttccta catgttttaa tccaacgttc ggcgtaacag
    13741 ttttgccaag gagaatgaaa cgaagtcttt ttgtgtttga tgccgaaccg tatcaaatac
    13801 tttgtaaaac gttttccaaa gacggaatcg ttgtctgaaa gaaagtaatg aaactttttt
    13861 cctgcttgtt tttgtttacg aattgcaaac tttaaaactt tacgcatcca ttttgtagtt
    13921 gggtttgtat gaatgtcgaa atgaagaact tgtctcgaac cgagatgcaa aaagaataca
    13981 atacgaaaga tttctttgaa attagaagag taagcggtaa acgtatcgga aacaatcata
    14041 gcatctgcat gcaacaagta gaactctttc caagaaatac gttttttagt gttaggtgga
    14101 ggttttggaa tatacttaga aacggttctt tcacaaatag tatgacccaa tttcaaaagc
    14161 aatccgtgca gtttagtagc tccccagatt ttgttttcct tagcgactct tcgaatgagt
    14221 ttaatgattt cccaaggaat gttgggccta cctgtttttt tcttctcgaa agtaatgacc
    14281 aaaagatttt gaactttttc tttcgtttgt aggctacaag ttggctttta agaaacaaaa
    14341 tccgagttgt gttttgatat tcttttcgaa tattacaaag aaaaagaaat atgcagttga
    14401 gaaagagaga aatctcgtaa aacaaacgtt aggtcctact taaaaagaaa ctgagagata
    14461 caatgatttt taaatgaacc gtatttgtaa ctttaaaact ttattactgt tctttcaatt
    14521 ttttggacaa acataattaa acctcgcaaa aactaaaaag aggaaagaaa tctaaaaatt
    14581 gaagcataac aagaagaaaa gagaataatt taatcggcat tactgctata ttaaaaaaat
    14641 atcatatttc ctactcattc actttcacct tttctctggg tttcaatatt tgaaagaagt
    14701 ccttgtctaa gatctcgagg ggatttaccc gtatatttaa cacaagctct gtgaaaggaa
    14761 gaagcagaat taaaaccaca ttcaaaagca atatttaaaa gattataatt taatttaata
    14821 cgcatcatat ttttaacttc attgattcta tggaattgca gaaaatcagt aaaactcata
    14881 ttcaaatatt gatttaaata gtaagaagct tgatgagtgg aaagacctaa accagaagca
    14941 aaatcgggaa gtctcagctc ttcgtctata aagcctttag aatctaaaaa atgattcagc
    15001 ttagtattaa ctttttctaa atcgacccct tctaatatat ttctaggtgg atatttattt
    15061 ttctgggttt ctttgacttc aggaatggtt tctaattcaa tttctttaac tatgttagca
    15121 tccaagaccg taacagtaac tttactgaat aaggaaggaa aaaaacgttc taaaagaatc
    15181 gtataacaaa taactaatcc gggaatgaat tctgcaaaga ataagaaatc cttcttatcg
    15241 aaaatcgtac caaaaaaatc aaaaacaaaa caaatagaga ttaagaaaga tagaaagggt
    15301 aggttgaaat ataaaataga tttgttagct tttaaaatcc tattcaaaga ccagataaaa
    15361 gtagaaattg aaatcgcaaa tcctagaata tctatgaaag aaataaagta aaaatcagga
    15421 attaagtaag agagtgggat tacaaaagga atcaaccata gtagtctttt acaataaatc
    15481 caaggattat caaaagattc gaataaatag ttgaaacaga ctaaaacagc taaactagaa
    15541 tagagtacca gaccataata aaagccgaat gtgattttac tttcacttcg gagggaccct
    15601 tcatcaaaaa gtattcctcc atttaaaatc agaaaaaacg cggtggattg taaaacagag
    15661 ccatatgatt tgttaaaacc atcactcgaa aaaaatttcg aaaaccctaa taaaaatcca
    15721 atgacaacac caaaagaatg aaaatagata attcccaatt ttaaaaaatt cccataatct
    15781 aaaattccga ttgtatatat atcaaatatg gaaaggaatt tggacatgat attggttata
    15841 aaaatttatt ttattggaaa ctcttcgtta ctttctaaat catccgaaaa gtagtgatta
    15901 aggtagttga gtcttaattt atttttgata gctatcgcct tacggaaacc ggtggatttt
    15961 aaaattgctt ctctgtcttc tttttgtaaa ggtataccta tgtatttttc gtattcgtct
    16021 aactcggatt ctgtgatgtc taagggtttt attttaaaat aattgattac catagattta
    16081 ccccttattt tggctttttg aaatggcaac cagtagaacg aaaaacttaa tgttttttgc
    16141 ttacgttctt taagggagta tttaaagaat taccatctat ttttgaattc aaaaggacat
    16201 gagatttagc ttgattgaat ccttcttagt agagtagttt gctctaattg aaatcaaata
    16261 taacgaataa atgactaaag caatttgcac gtatgtcaat taaaaaatgc aattcgcact
    16321 ataaaaaata tggaaaaatt cgaaagatta caaaaagcat gtaacacctt aaaaattaac
    16381 agaaaaggtt tagccgatat tttaaggatt catccatcga atgcctccag attattaggt
    16441 ggtgaaacag aatttacttg gacgtatgca gaactttttc agttgaaaac aaatgtctct
    16501 gctaattgga tcatggaagg caaaggagat ttttggtcag aagaatctgg taacgacaaa
    16561 gaaaaattaa tagtacgaac aatcttaaaa attcctggtt tatctgaaat aatggagaaa
    16621 tttgtaaaat tacatcaaga agatcagaat gctattatag aaattattaa tcgattctat
    16681 tatttatcta tgtcaaagtt taaaaaataa aaaaagctac tttaaatatt tatcatattt
    16741 gatagcaatt tttcttgcag ttgcttgtaa tggtatgttt gctttaaaaa accattgata
    16801 agctgtgtct attacttctt ttgcaagaat cgagtttgca tttagtcttc tcatctcaaa
    16861 ttcctcggga tctaaaatag aatataattt tagtattgga tttaaagtaa ttctatttag
    16921 taaaggaacg tacactccag aaaagatttc ttgtctagtt tgaaaagcat catagtgaag
    16981 aatcgctatt ccccagaaaa ttatacaaat tatagtgcca attgaagcat aagatcctaa
    17041 atatatttta aagaaaggta aaatccaaac taaaggtatg ataattaaga atgcagaagt
    17101 aattccgaat aacattagag acaatcgaac gcgaatcatt ccttctgatt taattaaaca
    17161 ttttacaagt ttataaatac attctaatag ccaaagtaca gaatatatta ataaaatgtg
    17221 atatgctaat tgaggctcat gttttaaggt attaatgtct ataattttta ttaatctaaa
    17281 actaaaggca gaaaagatta aatatgaaag taaacaaatt tctattgttt ttcgaatata
    17341 agaagtaata tagtcttcat taacaagttt attgacaatt ttagacaaaa aataaggagc
    17401 gaagatggct gaaattaaaa tccaattggg tgcataaaga cgaatattat aaggaataaa
    17461 ttgtctgcat cctgaaaata atgtccataa cccaacggaa atacataaat aataaaaatt
    17521 ctgtcttact tcaattagag gatttcttat tttcttaaca taatacccaa gacctaatat
    17581 caatgatgaa gtaaaaagaa taaaaaatac tgacatattt gtgacacgaa cggtttcaag
    17641 tcaccataat cgtgttctta ttttttgtaa agctacttta gggatttcga taggtgtaag
    17701 ataaacaggt tcattgttat aataacattc cggaaaatag acttcttttg tatacttttt
    17761 ggaagtaact gcccctatag aagtgtaaag tttaacaatg gaacttacat ttttgtgata
    17821 aaatccgtag accatatcaa aatttttatc aatacaatac tgtgctgctg cttgaaaagt
    17881 tgctaatgct gcccatgatc cttttatcga taaaacaaaa cttacggaat tccaatcagc
    17941 aatattatcg cctattacag catatctttg atatggttct gtatccttga taattccaag
    18001 ttccaaagga atgagattat taggtttttt ttctacaatt ctcattgcag ctaatatttc
    18061 agaaccttca cgtacataaa accaagtaga ccaagcatcc atgtccacag cggtatataa
    18121 tgattttgta tatccgaagt tattaaaaat tttactggca aattttttaa cgtgatttag
    18181 ttcttcttga ttttctagtc ctgataagcg cattacgtga aatttattaa taggttttgt
    18241 tttttgaata acaagtgaca taattataaa tatgtcacat tataacaaaa tttcaatgat
    18301 ttattccatt tttgactcta tataactctg gaacctttaa atatcgtatt ttaataaaat
    18361 gaaaaaaatt aacacaaagc ttttagcatt tagtaaataa aaaatttctt caaaaattga
    18421 ctaacgtaaa taacgcgttt aaatttgaag aatgaaaaat aggggaaagc agaaaatttt
    18481 aagaagacct taaaacaaag atcacctatt aaagccggat ttcaatctcc caccgaagaa
    18541 tatttagaaa ctgtattaaa catatttttc attaataaaa ggattgatcg ataggtctta
    18601 ctaacccgga tgcatgaaaa taataccaag ttattaacgg cccaatttac gaaaaaatag
    18661 tgatacttaa caaataccgc aaattcagga ttacggcatt ttaaaacagg atcaaaatat
    18721 tcaaattttt gaaacaatct aacccaaata ttctattcat gcgtccgagt agtaaaccaa
    18781 agacatcgaa taatgttcaa gtcttatctg gataaggaaa taaatggtta tattataaaa
    18841 ctggaaagtg gtttgtataa gccaaatcga tataaatact attattcgga cttagaacaa
    18901 gagctattgt tttagcaaat gaatagagtt gttgaaaaat tccatagtga cgattaataa
    18961 aactgcttca attgccggtt tccataaaat agaaacagat ggagaattaa tttttcaaca
    19021 attctaatat taaaaaaaca aaacataaaa atataaatct aatacgtaaa agaataaatc
    19081 aaagaaagtt agaatcccaa aaatcagaaa ttgtctgtag actatatgct gtaaaaaatt
    19141 gccccaattg aatgaggcct gaagtgaaga ttaaaaaaat ttacctgaag gagttaaaaa
    19201 tcttggtcga gagactttta atataataac tatcggttaa aaaaatcaga atattactaa
    19261 aaaacagata tgttcatttg taaaactccc ggatacgcaa tacaaaaaag gcattgtgtt
    19321 tctgttttct gaaatgaccg ttttaccaat taattttctt gcgttggctg agatggtagc
    19381 ctaatcgttt ttgatcagaa atatattagt gattaatggt atattgatat tttataaagg
    19441 gaatagacag aattataatg gaattcgaca gtaatatcct aacagtagtt tatatgaaaa
    19501 atgtgaatta gaagttagat tctgtactat cagagcgaaa gatgaaaata attccgtatg
    19561 aagaatatag ccttaaatcc aatctcacag tggaagaagc tatctcaaaa ttaaaggcta
    19621 atacagaacc aaataagcta tttggaagtg gaactaaaat atttcatgga aatataaata
    19681 acgatacatt tgatatatgt agaataattt catatcgaaa ttcatttcta ccgaaaatta
    19741 aaggtaatat tagatctgaa gcaaattcaa ttataattga tataaagatg cacttacatc
    19801 catccgtaat tgtttttatg tttatttggc tttcaggtgc actattagag tttatagttt
    19861 caaccatcac acttatgagt aatttaagtg attttcccca agaacttctt atttctcttg
    19921 gcatgcttgc ttttggtatt ggactgttta caatcccatt ttggattgaa gttaagaagg
    19981 caaaacaaga acttgaaaaa atattggcta tgaaataaca aatcgctaag cttcgctttg
    20041 aacgcgggtt acatatttac gtttctattt gtaaaggatg tatggatacg ctcataacca
    20101 aatgttcatt tttgagatat agggcgcatt atcggaagtt gtatgttgca tcacatttta
    20161 tgtgactact tcattctgca gtagtcacag tcaactcctc atattttttc tatcagataa
    20221 ctgaatgaga tcccatttga aatgaaatag gtaattatat tattccctat ttcatcccag
    20281 gtgtaatctt aatctgaaat actttcagac ctggtaatat acttatagtg tttttttctt
    20341 cgggaaatct tttttgtaat attttaactt ccgtttcaga gaagtcttct aagtttcttt
    20401 ttaatttttc tatttgatta tttttacgat caattagcga aatatattct tcttcacgac
    20461 accgacccaa cgcgaacgtg ttatacgaag ggtacccacg acgttcgtta acccaggcga
    20521 aaagccgaat caccgacatc cgagacaaat ttgatcgaac agccagacga gaatgaaaaa
    20581 gaaagccacg accgtctgta agactgccat caggctgcgc cacaacagag ccgcccccca
    20641 tgaggcaggt gctgcactaa caaagaaacc aagtgctgcg ataggtagca gcacgaaaac
    20701 ggaaatccca ctggtaacag gcgggatccc tgcattccaa ggccagaatt tctcttctat
    20761 tgcggtcagc ataacaattg ccgagaacaa aaagagccaa gaaaacaaag agagccaaat
    20821 aaacgacatt tctttgataa ggtcctttaa gtctcgcaaa taaacaccgc gtttcccttt
    20881 tgaaaaatca tattcttctc tcatatcttt aaatatcagc tgagtagtat tgagcttttt
    20941 ctgaatttga agctggtctc actgatataa tctttattat ttctttatca ttttgcggtc
    21001 tatcaacaaa aattacaact gtgcaaaagt aatatttcca atcattccga gtgcaattta
    21061 tctaacttcg ctaatggaat gatcagggtc agaaatataa atagtccttg ggtctgcaaa
    21121 aaccaatgaa gcttctccaa atgagaggcc gtgtttctga atatttaatc ccattcaaaa
    21181 cgcacttaaa taacttacaa acatactaca tatatgtaaa aattttattt tagttgttca
    21241 taattgattt gcttgaaaga taatttagaa agaccgcatg aggctttgga atataaaact
    21301 cctgaaaaga tttatatgcc ttcagaaaga gtttttccat taagaattcc tgaaatagcg
    21361 tatgctacca atatagttgt agaaacggtc ttagatgatg gaaccgctaa atacggacca
    21421 tatagaatct tctttggttc tccattgatc ggcgaacggg ttgggtttga agaagtctca
    21481 gagcgtttgt gtaagatcta ttttacgaac gcgttctggg taattgatac attcactgga
    21541 aaagtgttgc aatataaaaa tcctatgcca attcattgaa cgtgagttac atatttacgt
    21601 ttctatttgt aaaggatgta tgggtactct catgaacaaa tgttcatttt tgagacatag
    21661 gaacgattat cggaagttga ttgttatatc acagaagaat tgactccgaa ctgttttaaa
    21721 aaatcatcca tcggtctcgt tgaaccgcac tctaactcta ttttctaaac ttttgggatt
    21781 gatcgattcc agagttttat gatattcgta tattctgtta tttttaggta tttatacgac
    21841 gttcggagat taatagttat acgaaatgca cttaactgaa ttggagaaat tatgaaaata
    21901 tctgatagaa ttgctttata tactttttta gttctgacta tttttatctt aatatttttg
    21961 tttaatttat cgctaagagc gaatgctcga aatataaatt tagctatttc catcgagaaa
    22021 actgaagcta tgtcaattac ctctgaagat accataaaag atttaaaagc aataatagct
    22081 gaatcaaatt tagatgaaaa tcgagtcaga gcgcttttag attcacagca aacattttac
    22141 ctaggaataa taggaatact ttcaatgctg attgctgcaa ttagcatcgc ctcgatagct
    22201 cgagtgattt ctgattcaga attaagaaaa agtctactta gtattaaaga ggatatatcg
    22261 aagcagcaag aagagttacg taaagaaacg gcctatctat ccttaagatt agaaataaac
    22321 gaattatata gtaacgttga tgaatttacg cttacttatg aaaatcatac aaaggaagtg
    22381 cagaatctta acacatttaa tgaatatatt tccgatcaaa taatcacttt atttactgat
    22441 ttaaagtacg attattctaa aaaaaagatt ctaatagctc atgattttat agtgggattg
    22501 gatcattttg caagggaagt agggtttgta gatagggaag ctgactatga tataaacact
    22561 aatatgcctc tcaatcgtgc aattatttgt atgaaaatgt tattaggaaa agagcaaatg
    22621 gaaaaaattt taagtgaact taaagtgact tgggaagatg aagaaaattt gctattggat
    22681 tagacattaa gcgcacttcg cataacttcg tctcctcgct gcgttcgaga tcgctaacgc
    22741 gactctcact ccgggtttca ccacatttgc tttgttactc ggtttgtgag acgcgcctaa
    22801 gggcgctcaa acctcgtgcc aattctttcg cgcgctccaa aaccgcaaac gtcgagaagc
    22861 ctattacgtt agttgcaata gcccaaaaat cgaaagtaat acgaggactt attgcattat
    22921 ttttaattaa agaaattaat ttttaaatta tcaaatatca ttcaaaaaaa attgctgaca
    22981 ggttcccaaa agtatataca atgtatatat aggaatttat ggaatcaatt attcaaaaat
    23041 ggggtaatag cttaggaatt agaattccaa aagcaatggc aacggaatta gagttaaatg
    23101 atggaagcca tgttgaatta caatatgaag gagataagat tgtaatatat ccaatgaaaa
    23161 aagcttcatt ggaagataaa ctttctaaaa ttacgaaaca aaatcttcac tctgaaatat
    23221 ctactggtaa ttctataggc aatgaagctt ggtaaagaat agaaactata ctcctgaaaa
    23281 aggagatata gtgtggttga actttactcc tcaagcaggt catgaacaga aaggtcgtag
    23341 acctgcactt gttttatcgc ctaaggaata taattcaaag acagggttag caatattttg
    23401 tccaattacc agtaaaatta aaggttatcc attcgaagtg ttgattaaat caaaaaaaat
    23461 cgatggtgta attctttctg atcaagtaaa aaacttagat tggactatcc gtgaagcaga
    23521 atttattgaa tcaataaata aagtttcttt aaaagaagtt ttagataata ttaaattatt
    23581 aatattctaa taaatgggct actgcaatta acttcgtctc ctcctcactc tggctttcga
    23641 catattcaaa acccgattta aaaagaaatc ccaattaaaa acccgataca gacagaaatt
    23701 aaaaccgtgg aaagagtgac ttttaacctc tgaaaaaaag taggagcgta gacaacttcc
    23761 tcgaaatcgc gacaaaaata ctcagaccaa cagattcttt ttttaaacgt acatacttcc
    23821 cttccctatc ttttgaaagg atagtaatcg tagctttaga agattcaatt ttttgccaag
    23881 tcgcttgaag tttttccata cataaaaacc aagaaggctc ttttacttcg gaacaaccgg
    23941 tatcatgaga aggatttaag tttgatttag taggaatact accaaaggaa gaacaattaa
    24001 ataataaaaa aagaatataa agaaatagaa aacgtatcat tactttttac cttcggaatc
    24061 taaaaaatca caggtttttt gaacttcttt gggagtatta tttgcataac aaacgagttt
    24121 gtcgcggtcc ttagaataac ttactggaga cacgctttca aaatgttctt cgttatgaga
    24181 aagatgaatt tcaaggttat tgattttaaa aaaagtaaat aaaataaaga aaactaatat
    24241 tcttgaaata aggaaggatt tgtgtttggt gataaagttt ttaaaacgag tcagataact
    24301 tttcatatgt aacctcataa aaattttaat ttaaaagatt acgtgtgttt tttagttatt
    24361 aaagttttaa gtgttactac ctccccgagc tttaacaata aattccccca caacttttag
    24421 aatttcccct gttttaaacc aagacatgag aacgataccc gaagtaagaa aaagtcctga
    24481 aacgctaatt gcgccaaacc cttctgaaat ttttgcttcc ggaaatgtct tcaaagtata
    24541 aagaccaatg aaaagaaaaa aaagtcctga tttgtgactc gaaaaagatt cttctcaact
    24601 acaatcgagt ttgaaagttt cttctcgtat tctttagctt ccaaagaatc gggtgagact
    24661 tttaggattt cgtttgcaga aattttcttt ttcaattcta cctcgaaatt aagatatttt
    24721 taatggattc ttgattaaat actgcataac aaaaatcggt aaagtctggg ttttcttttt
    24781 tcgcgcgaag ttgggcagct ttaaaaacag atattaattc aatccactct gaatcttgcc
    24841 aggttgcttt cgtcactgta caaccaagag aagatacacc tacattttct tttttcatac
    24901 cttgtgcgtg aatgtttaaa ccaatttttc cacgaaagac aggatcatca cttgaccaaa
    24961 tatgatttcc gtctttgtct cgtctaaatt taaagtttga agcttgatta aaagcttcgt
    25021 gtccgtgatg agttccgatc tttacaagat agagtccttc ttctgttcgt gcttcccctc
    25081 ctataactcc gtacttttct aatgtttttt ccgaaacatt accgggatca atcgtaacga
    25141 ctctgcttcc ccaagacttc ccacccgggt agatgttgaa tagaatgtcg ttgaacttgt
    25201 caaaggaatc atcgtttaaa acgactttgt ttttaattat gattcccttg actccgatga
    25261 gaacgttccc cgtctcgaaa ttgagaaaag gaaagttctc actttttaca aaacgcgact
    25321 tcgttttttc gatcaattga ggaataaatg tttcgtaatt cactctttcg ttatagaagt
    25381 gattaacgta tcggagaaaa tttttgtttt gtttttccat aatcgtttag atagagctcg
    25441 atccttccac cattaagttt agaaatatgt ttttgtaagg aaaggtagag attcaccgca
    25501 tcgggtgaag tagttggaaa cttaatcaca agacgaagac cgttaaactc ggaaacaaag
    25561 tctagaaacc tttttaaagc gtgtttagcg gaaagagaaa cggttccata gtgcgcgaga
    25621 ttgtcttgat ggattcaagt tttcttttcc gagcgatttt gtagagtgaa accaaatggt
    25681 gaagttagag aaattgcact tgggacaatc gaaaatatta ctattgcggt cgtaattttt
    25741 gttgatcgat cacgaaatga tgaagaaata ataaggattg tatcggcgag accagctaca
    25801 aattcggaaa aggctcaata ctactcagct gatatttaaa tatatgagag aagaatacga
    25861 tttttcaaaa ggtaagcgtg gtgtttactc acgggattta aaggatcttc attttccagt
    25921 atatcttgat ccgcaattag aagaatacta taagaaaata gctctcaaaa aaataaagat
    25981 cttagtacaa ttattaatac gatcttacaa aaagaaatgg aattacataa ttctttaatc
    26041 taattaacgc caccatcact taacttcgtc ttctcgctcc gttcaggatc gctaatggga
    26101 tcttttcatt ccggcttcac acatttgctt tgtcactcgg tttgcaagcc gcttactaag
    26161 gttcgctcaa acgtcgagta gactctttcg ttaggcgaca gttttaaaat ttaactatga
    26221 aaaatgaaga aaaattcaat aagattgaga ttaaatgcgg tatcctattt atacgactga
    26281 ataattacta tattttcctc tttcaaaaat acaaaaatct tatttggtaa tatcatgctt
    26341 actggaaaac aatgattagc gtttaataat agaaatctta aatataaagg atttaatctt
    26401 gaatggacaa acgtcactta acacgagata accgctgcac tcggtctcga cacatcctct
    26461 tccggcatct gaatttgcaa aagcaagttc gccgtcgtca ggtgacaacg tttatagaat
    26521 aatagttatg cgtcatttta gacagaccag aatatacgga catagtcatg aagcaattga
    26581 catttaaact cataattccg ttgacggtaa tttcctttgc ggcattcaca aagtggtggt
    26641 atactttacc tgttgatgct cctggcacaa tgtttagagg atttccatta gcttattcct
    26701 gtccaggttg gcacacttcg ctatcactac aaatattttt gacagaattt acaattgacc
    26761 tcctgactta ttttttgttt tggttcgttc ttatcttctg tattaatcgc tatctgacaa
    26821 aggtgaaaac attcaagctt gtaacaatcg ctttgtggac tataagcgga cttactattt
    26881 ccttcggaac attaatggtg agcaatgagg ataatctttt ctatatcaaa cgaccattcg
    26941 acatgagggt tttagaaaca ggatatgaat ttatttggca gaatacagag aggccagatt
    27001 attataaata tttcccaaaa gataaatgaa aaaaaacgaa cgcataacaa tggcttagcg
    27061 aaatggcagg taacctgcta cgttatgcgg aattttgcaa tgtttatctt ttaaaaaata
    27121 actttcagag aaaatatgaa gacaaaatca cttaaactca ttttagcgtt ttctttaatt
    27181 ttagtttcta ctattcaatt gaaaactgaa tcaaagaaga atcagtgggg atttgaaagc
    27241 cctcagatta aagaatatcc taacgctcgt tagtaaatat atttcattta ttaaacctga
    27301 ctgcaatgta atttcttgga aaagggtaaa ttcaggggaa gaggttaatt actgtattag
    27361 tgaacttgaa atggtcgatg ggaaacctgt tatggggtat ccaacaagat tttcatcttc
    27421 aattgaatat actggcaata gccgtaatat ctcagatgaa gcattaagaa taattactga
    27481 tttagacaat attagtatgt atcgaacctg gataaccaac tttgaaaaag aaatcgaagt
    27541 agtggagaaa aacaaaaagt attggcttcc agttcataat aaggtttttg cttttttgaa
    27601 tgaagatcgt cccgtaaaac taaataagga aactgaccaa cttgaaattg ttcacaaacc
    27661 tgcggtttta ggattccgat atttaggttg ttgttataca gataagcaaa gtattgtatt
    27721 agtagtatca gttttaaaac aatagagttt ataatgcaaa cgatagcata attgcggctt
    27781 gcagaatggc gctaaggcgt ctcaatactt atgccaattc tttcgcgtgc ttaagcacgc
    27841 tccagaaccg cgagctattc aagacaatca atagaggaaa cgctaccata tttgggaaat
    27901 taattcaaag atatacacta ttgtgccgaa atctgtatat aaaaagactc ctgttttctc
    27961 tttccttgaa ctttaaaata tttcgaaact tgaaaatcca aatcattata gctaaagaac
    28021 aaagctttct tctacttact tgaaaacgaa tgccctactt catttaaaaa caatccttag
    28081 tttgttagat gaggaaattc gagggaaagt gagggaagaa tccggattct aaatccagct
    28141 aaagagtatg attcaccata ataaagttca gataaatctg gtaacgactt gaaaaagtat
    28201 gaaagaaact atgtttatag acctgcaaga aatttataga atacccaaac gtttttaccc
    28261 ttgtgaataa atacttaaat acagaagtat tttatacatc tttaattttc catttacaac
    28321 tcgtgaattg gatcataaaa gaccgtggtc ttttaactct tgctcggtaa gtccggttat
    28381 ccgaagaact acatctaatt tgaatccttc tttgaacatt tttttggcat cctcgatttt
    28441 accttctttt cttaactttt cggctgttgt cataatcaaa tcctcgtatt ccctattata
    28501 ccttgaatga ctgagtaaac ttgtaatttc agtcggttcg atctctctta cattaaatat
    28561 atacaaaaac agtttttgga aaatttcaac ccttttcgat tcgtttttta gacttgttaa
    28621 gagttcaaat acttctccta aataacctaa aaatgaagca tccccttccc atattttttg
    28681 aaccactcct aaaatcactc ttagggtgat actttccaat cggtttagat ctactttcga
    28741 cagatcaaat aattctaatt caaaatctgg aatgtatttt ttaaatactt cctcttcgtt
    28801 tttagagagt ataaatctat cttgaaaact atttcctaaa gtccaagtcc tttcaccgtg
    28861 atagaacaca aacggaatca ccactgaata tcttttatcc gtcttaaact gagatttgta
    28921 gattgcggat atatatccta agagttggct aaagactgct tcatccaaat aacttttgtg
    28981 ttcaaataat agatagacgt ttgctttttt accggatttc agtggaatct gaaagagtag
    29041 atcggtttgt tcttctttta agttttctga aataaaacta gattgagtca gttctaaacg
    29101 ttttaagtct aaaagttcga ttactttttc gggtaaacta tttttaaaaa aggaaatcgc
    29161 atcttcttta tcctgtagag tttcccgaat taaacggtcg tgtgggtttg tcatatcaga
    29221 catggtattt ttaataatgg agattacttt tatttgtaaa gattcatttt cttttttatg
    29281 aattagttct ttgattcaat ccagtagcgc gaccgcttct ttttaactgt ttggatttga
    29341 gtgctttatg aacgtcttct ttaactttgc tatatcctta aaaaaaaata ccctactact
    29401 ccactgaaaa acaaaaccta agtttgttag gtgaggaaat tcgaggaaaa gtgagggaag
    29461 aatacgagat tctaaatcca gataaaattt gtgatttggt ataatcaagt tcagacgaat
    29521 ctgaacaacg gcctaaaaaa gtatgaaaga aataatgttt tatagaccag taaaaaatag
    29581 ataggatacc aaactacaat aagagaggca caatattttc tgtttgacta tatcgaaaga
    29641 tattacaaca gaaagagaat acattcggct ttagacgacc tgagtccgat cgaattcaga
    29701 aaaaaaatac tgcataacca tgtccgtttt ttcgagggaa ttccatagag acgattatcg
    29761 gaagttgcct gttgcatcac ataagaatct actccaaacg atatttgaga accatcaatt
    29821 agtcttgtag aactgtacta caactttatt ttctaagctt ttgggattga taaattccag
    29881 ggttttatga tattcgtata ttctgttatt tttaggtgtt tatacggcat ttgtgaatta
    29941 atagttagtc gacataatga aaatcattta tgactaaaat aatatctttt gaatcagttt
    30001 tgaagaagat tcccgaaaat aagaaacctc atctgctcct tgggaatggg tttagtattt
    30061 cttggaatgt gaataaattt tcatatcaat cgcttttaga taaagctgac tttaaaggct
    30121 ttaaatcaaa tattaaagaa gtatttcaaa atttagacac gtacgatttt gagcatgtta
    30181 ttaaggtttt aagagatgca tcaaaggtgg tgaaatacta taataataaa aatctcgtcg
    30241 atgatctaat ctatgatgca aataagttaa aagaaacttt agcacaaaca attgcaaaca
    30301 accatcctga gtatccctct gaaattgaca gagattcata tgaacattgc aaaaagtttc
    30361 tatcgtattt caagcatatc tatactttga attatgactt actattatat tggactatta
    30421 tgcaagacga aattactccc acatttactt gtgatgatgg attcagaaat ccagattcag
    30481 atagagagtc ttacgtaaca tgggatattg ggaatacaaa ttcgcaaaat atattttatt
    30541 tgcatggggc tttacatctt tttgattcag gatatgagtt aaaaaaattt acgtgggtaa
    30601 atactggcat tcgcttgatt gagcaaataa gagacgcact gtccaaagat atttttccag
    30661 tagttgtgac agaaggtaaa tgggaagata aaaaagctag aattgatcac agtggatatt
    30721 tgaatagagg attaagaagt tttgctaatc tgacagatcc tttaatcata ttcggccact
    30781 ctctaactga tagcgataac catatactta agctgatgga gaaaggaaaa tttaaacaac
    30841 tttttatctc aatttatgga aatcataaaa acaaaaataa tcaacgttta ataaatcgag
    30901 ccgagaaaat ccgcaattca aggaactcaa agcatcctct cgaattaaat ttttttaacg
    30961 cagaaactgc aaatgtatgg ggttaggcca ttacgtcgag gagactcttt cgttaggcgc
    31021 aattcctaaa atttataaga aaaaaaagct taattgaaag agccttaaac tgggaacccg
    31081 atgaagctga agatacagaa gatagaagta tatttattca atatatggca actcattgtg
    31141 tggggattaa gaactcgaag aaaatcgaaa gtttaataga agagattcct tttcgagaaa
    31201 cttacagtag aaattcattt caacacaaat tgttatacct ttcaaaaaag aagaggagtt
    31261 ttttattgga tcttccagtc ttggaatttt ctttgtaaac gatcctgatg atgctgaaca
    31321 ttctacccaa ttttacgtaa acaggattcg gcaagaacaa aggaaggtaa ttagcaggaa
    31381 tcaactcttt aaagaaattg cgctaaaaga acaagaagta tccgtttatt ttgatgaatc
    31441 cgggactcca gatattcaaa gtgtttcaac tgatcctttc tttatagtta ctgtgattat
    31501 tgtaaataat aaaaaagcta atagagaact caaggagcaa tttgatcata tcaaaagagt
    31561 tttacacaag ccggaagatt atgaatttaa atcatcaagt ctaaatcgta aagaatatca
    31621 aataatatta aaacagctat cagttataga ttacgagttt gcttctgttt gttttagaaa
    31681 agaagatctt ataggtgaag gattttcata tccaaaagta ttttacaaat acgcgttcag
    31741 atttttgata atggatctac tttcttatac aggaaaggta aatttaatat ttgatgagta
    31801 cggtggaaaa aactcaaaat ttcaaaatga attcttcgaa tatctaagaa gtaatgctga
    31861 tggatttcca attggaacca tttcgcaaat ggaaatgttg tctagcataa acgaaccttt
    31921 gatccagttg gcagatataa tcgctggttt aataaagaac aaagtgaaaa ataaatttga
    31981 ctttactcgg tatgttattg atcgagcagt taaaataaaa tattttccac ctctttaatt
    32041 agggactgcg acttcccgct ctgtttgaga tcgctaacgc gactctcact ccggctttgc
    32101 acattcgctt tgttcctcgg cttgcaaggc attcgctcaa acttcgtgcc aattcttccg
    32161 cgcgtttagc gcgctccaga accgcgaact tctcttcgat tttatcgaag tgtattacaa
    32221 tagattcagg cttcattcaa cattaggtta tatgagcctt gaagaatttg agagaaatat
    32281 tgcttaaatg gctgtctact tttatgtgac tacttcagtt tttgggaagt tgaagtttag
    32341 cagaagttca ttgattcaat tgtaatcaaa gatttttcag aggtttgttg tgatgttttg
    32401 gttcgaagaa aatatttccg aaagccataa tggcgcaatt tcgaatttat taggttgaca
    32461 ttgtagctac ggtgactact attttactat gaaatcgatc ggaattaaag atctaaaaaa
    32521 caatcttagc agttaccttg aattcgtaaa aaaaggtgaa actattatta tctatgatag
    32581 aaacaaccct attgctgaaa tcaaaaaaat tcttaaaact gacaatagaa ctgatctata
    32641 tatcaaagag gctactgaaa ataattctct cattcctgct aaaaaattca aagaaattaa
    32701 attccctaaa gttaaatcct taaaagggat ttcaaggacg gaaatttcaa acacttggaa
    32761 aactatttat aacgaagaga gagaataaaa ttggctctct atatcgatag tagttttttg
    32821 ctaaacatta tgtattctga aaatcatttt gaaaagtact tagaaatttt caattcccaa
    32881 cagaaaaagt ttagctcgat tcttctagaa attgaaacag caaggtcttt aaatctcttc
    32941 tataacatca agaaaaaaga tttgggtaag gtttggctta atgaatcaga ggggacactt
    33001 aatgattttc tatctcaaat caatttgaaa aatgtagatt ctgatatacg attggaaatc
    33061 aaaaagtata aaaacatttt agaattgaaa tctcttgacg ctactcattt agcgactgct
    33121 acttatatta ggaaaatgat ctctgaagat cttactattt gcactttgga tgataaattc
    33181 agaaacgttt caaaaaaatt tgaatttaat ttacttccaa aaagtatgaa taagtaatcc
    33241 actatgctta acttgtctcc tcgttcggcg atcttcactg tgaactccgt cacttcggtt
    33301 tgcgggacgt tcgcgaaggc tcgttcaaac ctcgtgtcaa ccgcatccgc atacaagctc
    33361 ttcgggagcg cgtggaagtt aagcaaatat gataaggtat tcagatttct tttctttaaa
    33421 cttcaaaagg ggatttttaa atcgactaaa aaatagctca taataactaa attatagttg
    33481 atcagaaaag aataataagc tcgaaaaatg gtcctggatg gaattaacgg cctcaagagt
    33541 tttattacat gtatatcatt ataacgagat tcactcatct gcaatcgcaa acgactacgg
    33601 aaaaactgta acaccgataa ggcttcagct tgaacgtttt gaaaaagcgg gaatacttgt
    33661 agcgaaaaat gtagggcgtt cgagagtatt tgcctttaat caaaagtccc cttttgtcaa
    33721 accaatcaaa gaaattttgt ctatatttta taattcttta atcattgaag agaaagaaaa
    33781 tatattttca acaagacgaa ggccaagaga aaaaggaaag ccagtgtatg gacgaacctg
    33841 attgggaaag tatcaacgaa gaagaattat ggagatttgt cggctggcat ttggcgaata
    33901 aaggtattca ttcgatttta gtcggtgggg ccgtcgtttc aatttattca taaaggagcc
    33961 tatcgttccg gtgacttaga cttagttgaa ccacttattt cgagagcacc ggaaattaag
    34021 tcagtcatgg aaggaatcgg attccataaa aaaatcgcca ttatgttcat ccgaaatgta
    34081 agcatctatt tattgaattt gtttcaggtc ctgtttctat tggcgatgac tatcaaatcg
    34141 ttcctgatga aaaagagata aaaggtaaaa gtcgatttaa tttcccctgt tgtttttagg
    34201 tgtatatacg aaatctctac aaaattatat aattacgtta aaaagttgaa aaaaattaag
    34261 aaatcggaaa agtcctttgt ttgacttttg aagaattata gagatagaga gatttgaact
    34321 atgatagtcg ttgattcttt agataaaaca attattcagg aatctctaca aagtcacaaa
    34381 agagagttat gggggttcag gctattcata ttttcggctc agtcgcaagg aaagatgcaa
    34441 atccgaaaag tgatattgac tttctcatta ctttcaaaag cggaatgaaa aattttgata
    34501 actatataaa tcttactttt ttgttagaag tgaaagtcga tctactcact tctgattctt
    34561 tttccggttc ccttaaacaa tccgttgaaa aagagtctat cttaattgaa gtctgattta
    34621 gattatatta aacatattca cggagaaata cttttcttaa aagaagagtt taataaaaca
    34681 aataaaggct cattcttaat taacaacgtc cttaagccga cctttgttag aagtattgaa
    34741 attattgggg aagccgctaa taagctttct gattctttta aaaagaaata tcctgatccc
    34801 gagtggagaa agttttcagc atccataacc ttacccacaa gttaatagga ttttagaatg
    34861 agaaggatta aaaacgaaca tttttcaagt gttccgacaa gaatgagtct ttttatttgc
    34921 aaaaagtatg tttttctgat agagaaacat tttccgaacc ttaccacctc acccaaaaat
    34981 agggaaaact cagcacaaca ctctttatga atcgcgttgt ggagtgggaa ctaagtttac
    35041 agaggatttg ccgtaattcc gacagattta ttttgaaatc caaatacttg tgggtaaggt
    35101 tattaagctt gtcatcctgc tacttttccg tgactgttct ctgagatgag aattgcaatt
    35161 ttgaggatta gttaatatgg aatctcttca aattcgaaaa atcgactcta tatttgatat
    35221 cgaaaatgca tatcccgctt ttctagaact gagaccgcac ctgactgaca agaaagtatt
    35281 tgtacaaatg gtgttgcagc agatctctga ggggtattgt attcatgcta tttgcttgga
    35341 taaagaaact attgcatgca ttggatttcg ttttttccat atgttagctt ggggtaaaat
    35401 tttatatatc gacgatctga ttacgaagcg agattttcac ggtcatggct acggggataa
    35461 acttcttaag cacgtcattc agatcgcaaa ggaggaaaac tgtgaccagg tgcacctcga
    35521 tacaggttat ttacgtcatg cagcacactt tgtttatctt cgaaatgcct ttgaactgaa
    35581 ctgccatcac ttggccttaa acttgagaag caaaccaaac tgaattacgc atggtgacct
    35641 gctttgccaa tgtcgacaaa cttttaaatt cgcacgactt tgactccact ctcgggatcg
    35701 tagataaggt tcaattttaa tgacttcaat ggcagaattt gattgcgagg aaaaagagct
    35761 tatgcagtct ctcatgaaaa ttcaaggctc catcgagttg aagacaaagc gtattgacta
    35821 cgttggattg agcttacgct cgcgaaatct ctatgaagga tacaatcgtt atgtggcata
    35881 gaaataaata acacttttcc atattaatgc attcaaagcg ctttatatat attcgaaaaa
    35941 aagaattaga aaacattttt tctaaacaat ccttgaaaag catttggaaa aatattgtaa
    36001 aagaacaact tcgcgctttt gatattcatg atttatttta tcgaagaacg aattaaggaa
    36061 cttcgatttt gatattgtcc ttaaagtttc gcacaaatga aaacttgaac aatgctctcc
    36121 tcatgagttt taaagttttt aacttttcca tttcgaaaaa gcgacatacc tgggacggag
    36181 ctctcaatat gagagcagtc ttcccatctg ggaaagctcc aaaaccataa ttttttttaa
    36241 tgcctttcaa cagattgttc gtttgtattt gaaaagagat tagaatttta tcttgtccat
    36301 tcgagtatgt tagttagaat gaactgatat tttttaggaa agttcagaat gaataacgag
    36361 aaatttttgg aagtaaacag tatttcggaa aaagttgacg atctttttga cactttagat
    36421 caatcaggga aactagattt cattaaggtt gcgcttcaaa aattttctga aaatttacaa
    36481 gaacaatatt ctatcacatt taatttaact ttagatatat tcgatgcaac gagggaacaa
    36541 gcaattaaaa tatccgaagt tggcataagt tgtaatggag gagagcaacc gtattttgtc
    36601 cgagcaggag atacttttaa ccgatatctt gcaaagggta atattgtaga aatacctcat
    36661 tcctactgtc ctgtctgttg ggctgaatgg gattttaaac gaaaaaatca aagttgttcg
    36721 aaatgtgatt ctatattcgg tacagatatt aagctattga ttgattcaaa tcattgtcct
    36781 caatgttcgg atggatctat ctcattagaa gagccatact gtaatcaatg tgaattttat
    36841 gccgatcctg atattgtagt ctggggctaa agaaaagaag ctccttggaa cacattacta
    36901 ctataagagt atgtcaatga aacgttctga taaatttaaa atgaagaaaa taaaaaagaa
    36961 aatttcaaaa cgaatttcac caaagaaaag tatccaaaag aaaaaatctt tttcaaaaca
    37021 gtcttcaaca aaaaatgatt tagatcagat cgtaaagttt gtaagtctta aaaggttaaa
    37081 acctaatatt aaaaacgact tcgatccatt gtccaaagaa gaatatcaaa acctaaaaca
    37141 aaatatgatt gcgaacggga ttttagatcc actaacctaa atatcaaaaa catcgagaca
    37201 ggtataaagg gttaaagaag acggagaaat ttattcaaga caatcaatag aggaaatcgt
    37261 aaacaatctc taccctattt tggaaataga ttcaaagata tacactattg tgccgaaatc
    37321 tgtatataaa aagactcctg ttttctcttt ccttgaactt taaaatattt cgaaacttga
    37381 aaatccaaat cattatagca aaagaacaaa gctttcttct acttacttga aaacgaatgc
    37441 cctacttcat ttaaaaacaa tccttagttt gttaggttga ggaaattcga gggaaagtga
    37501 gggaagaatc cgagattcta aatccagcta aagagtatga ttcaccataa taaagttcag
    37561 ataaatctgg taacgacttg aaaaagtatg aaagaaataa tgttttatag acctgcaaga
    37621 aatttataga atacccaaac gtttttaccc ttgtgaataa atacttaagt gcataagtgt
    37681 tttatatatc tctaatattc catttacaat tcgtgaattg gatcaaaaga ttgctgacaa
    37741 cgaccttcgt atcaatactt actgagtaag gaatgtccga tctgttctta actttacagg
    37801 ttatatcact ccatagtctt ttaactcttg ctcggtaagt ccggttatcc gaagaactac
    37861 atctaatttg aatccttctt tgaacatttt tttggcatcc tcgattttac cttcgatttt
    37921 accttctttt cttaactttt cggctgttgt cataatcaaa tcctcgtatt ccctattata
    37981 ccttgaatga ctgagtaaac ttgtaatttc agtcggttcg atctctctta cattaaatat
    38041 atacaaaaac agtttttgga aaatttcaac ccttttcgat tcgtttttta gacctgttaa
    38101 gagttcaaat acttctccta aataacctaa aaatgaagca tctccttccc atattttttg
    38161 aaccactcct aaaatcactc ttagagtgat actttccaat cggcttagat ccacattcga
    38221 cagatcaaat aattctaatt caaaatctgg aatgtatttc ttaaatactt cctcttcgtt
    38281 tttagagagt ataaacctat cttgaaaact atttcctaaa gtccaagtcc tttcaccgtg
    38341 atagaataca aacggaatca ccactgaata ttttttatcc gtcttaaact gagacttgta
    38401 gattgcggat atatatccta agagttggct aaagactgct tcatccaaat aacttttgtg
    38461 ttcaaataat agatagacgt ttgctttttt accggatttc agtgggatct gaaaaagtag
    38521 atcggtttgt tcttctttta agttttctga aataaaacta gattgagtca gttctaaacg
    38581 ttttaagtct aaaagttcga ttactttttc gggtaaacta tttttaaaaa aggaaatcgc
    38641 gtcctcttta tcctgtaagg tttcccggat taaacggtcg tgtgggtttg tcatatcaga
    38701 catggtattt taaataatgg gattacttct atttgtaaag attcattttc ttttctatga
    38761 attagttctt tgatttacta cccggacgca tgagaatagt accaagttat taacggccga
    38821 atttacaaaa aaatagtggt acttaaaaaa taacgcaaat tcgggattta ctgcatttta
    38881 aagcaggacc aaatattcaa atttttgaaa caatctaacc caagtattct attcatgtgt
    38941 ccgagtagta attcttcgta tccaagacga ctgtttcttt ttacatcttc tttaactcca
    39001 ctaaatacct tgaaaacgaa tgccctacta ctatatttaa aaacaatctt aagtgttagg
    39061 tgagggaaaa atacgagatt ctaaatccaa ctaaaacttg tgattcggtt aatacgggag
    39121 aatctccttg ggccatgaac gcttctaatg ctttcagtct tttttgaaag gtttccaaat
    39181 cgtgacgaac ccatacactt cttaccgtag caggggcgac tatgatccaa ttcattcgat
    39241 gctctttgtt gaccgtaagc cggaaagtcg atcgccatct tctttaccgc ctcttctttt
    39301 tcgggttcga tacgattctt atgattcggt ttacgtctgc ttagatcctg gagagcgagt
    39361 tcgcctcctt tctcgtataa ctcttgaaaa cgatagaagc tatctctgga atagcccatc
    39421 acgttgcata cctttgagac gtttcctaag gtctctgcta acttcaaaag tccaacctgt
    39481 ttttgattat tttttgtcct gttgtcattc ttttctcctt attttaagga gttgtattac
    39541 acctaaactt aagttagctg tagaaatttt agagcatata tttgatgcaa tatatttaat
    39601 tccgaaaaag gcgactaact atcggctctg acgcagcgct tcgagatttg cttcgcaaac
    39661 tctcacttgg ccttcggcac atcgctcgct cacttgactt tttgtgtatt agagtaaatt
    39721 taagtaaaag tcgttcgcgg cttttagagc cgcgtccgcg acgtcggaaa gcttaggacg
    39781 ttgggcgcaa tgttgttctg tcagttttca taggatctta tgagaaaatt acatatactt
    39841 cttttattgc caataatcta ttcaatcctt tttgttctcc aaataatctc tgaatattta
    39901 aatcatattc ttcttggcta tctattaccc acagcattta ttatatcaat cgttcttctt
    39961 tttatattct tgctaaaaca taaaattggt atttatcatg ttttacttct tccatgtttt
    40021 ttttccatgt tttactttac aggccattgg tattttggaa gagcctcatt tggaatcggt
    40081 tcaggaggtt ttttcttttt tctgcattgg ctaacaaaat atcctaattt cggtttaata
    40141 aattatgaag tagcacttgg aatgatatgt atttttctaa gccattttct gcctttatta
    40201 ttcacattta tcgtcctttc tcttaaacat ttgaaatcga tcttcctttt tattatttta
    40261 gcttttgatt taattatgta tatccctgtc cttctaaaat ttgattatct aaatataaat
    40321 gtattgatta gctttcctta tcaatttcca ttatttgtat tttttagcat attctttagg
    40381 atatcttcaa tactaatgat gcttataatt tcaatttatt ataaacgtat tttaaataac
    40441 aacactactc catttggaaa tatttgaata tcagcattaa aaaaatagaa tttaacaaaa
    40501 tatatattac aaattgcatg aatgataaaa aagatttaat tttagttgaa caaattttca
    40561 aattgaaaaa aagttttgtc cgaagaggat aaccactttt aatataagta aaaccgattt
    40621 tcaagttaat tacgcagacg gaggtttctt ttattgtgaa gttaaatctt caaaattaat
    40681 tttcaataat ttatttaatg gatataaaca ttcaactata atatcaaaac tttcagatct
    40741 tcaaaataaa gcatgtaaac agttcaaaaa tacaaatcca caacatatcg tttccaatat
    40801 cttagtatgg atttcgcgag actttcaatt gaattggtca gatttagtag attgtaatct
    40861 tggtcatatt actgttgatt cttaattgat ttacgatttc agagaaagtg atttctacca
    40921 aaaaataatt aaaaacttag gaattataga ttatcatata tggctacaag tagatatgaa
    40981 caatatgaag tagtcacata aaagtagaca gccttttaac ggtaacctag ttacgaatta
    41041 ttggacacat ttttacgcag catttacttc aaattgcaca ggactcacaa agtctaatga
    41101 cgaatgagat ctgtgtctat tataataaac ctctatatga tcaaaaagta attcttcggc
    41161 ttcttgaatt ttataaaagt aattatattc catttctctt ttcagagaac caaagaagga
    41221 ctcagcgact gcgttgtccc aacaatttcc ctttctacta ttactccttc tgagtttatt
    41281 atttaacaga taccttcgag tttcgtacga acaataattg gatcctcgat ccgaatgaaa
    41341 aactaaaccc ttaggaggat ttctacattc gattgctttg gaaagagcgg tgcacactaa
    41401 cttagaatca ttagaatttg aaatcgacca acccactact tttcgagaat aaagatccag
    41461 tattacacaa agataaatcc acccgaaaga ggatcttaaa aaagtaatat ctgaaaccca
    41521 gatccgattc ttctgattcg gtttgaaatt ccgttgaact aagttcggag caacccgatt
    41581 cccatgatta gaatctgttg tggcaatccg aaaacgtttc tcctgttttc cttgaatttc
    41641 acaaagtttc atcacttttc gaaccgttct tgctccgtaa attgaataca ctttcttcac
    41701 ttcccgaagc aaccgaacta agccgtaatt cttacggctt gttagccacg tttcccgaat
    41761 gaactcgaca agttcaggat tatatttttc taattcgttt ttactccgtt ttagaaattg
    41821 atagaatcct gaacgagaca cccctaaaac gttagccatg ctttgaatcg aatactcaaa
    41881 tcgatgagtt tccatgaaca tcaatcggga ttttgttcgc gggaaagcat ggcggcaaac
    41941 ttttttagga tagtaacttc ctctttcagt ttcagatttt ccttccgaag ctttttcagt
    42001 tcttcacttt cttttaactg tttatccgta agtggaagct gatcttctga ttttttcaag
    42061 tattctcccc tccattgtcg taacacaaaa tagctgattc caagtgaccc tgctacttct
    42121 tttatcgtaa acgaaccaga aagtgttcgc ttgactgctt gttctttaaa ctccggagag
    42181 tattttcctt tcttattcat attcaccttt acctcattcg ctgagtaaaa ggtgtccgtt
    42241 tttacgtaac taggtcacgg ttaaaagcag ttgatcaaaa atatgaataa gtataaatca
    42301 aaattaggta atgattatcg gaagttaaat agagttaggt tctaactcta ttttttaaac
    42361 ttatttggat tgatggatta tcagggtttt atgatattcg tagattaata gttactcaaa
    42421 atcacgcgcc tttttctgat gatccaaatc gttttttccg acctccactg gctcccccag
    42481 gacgaccaag ccgacgatct ctgtgcccat ggtaccgtga acgtttgtat tgacaacgag
    42541 accatttccg acgttccgaa taaggaatgg acattgagtt gtgccgggct ctaccttctg
    42601 cgatcgctcg aacatgacta tcatccgggc gattacggga gtcagttgat cccgtgttgt
    42661 agctttgatt tcattcctca agaaaattgg cagtttcccg ttttgatgct cggatgctcc
    42721 aacggaatcg aatggcacat taaacacgaa aggaacgcag taacccacac tactttaaat
    42781 ggtaattcct caacgctcgc attacatgag tggatttccc tcgtcctgac tctgacaaac
    42841 caagtcgaag aattctatcg actgtcaggg ccaaagaaaa caacatccaa agagctcgag
    42901 gaagggtatt cccgtttctg gtcagaatgg aaagcgcgaa cagaaagagc caagcgaaga
    42961 gcgcgtgact tcgcataact acggttatcg tgcttgggcg caagtcgggt aatttattcc
    43021 gttatgcgac attttcgtaa aaaaatatag aagtgaaaaa atggaaaaag ctgttcctat
    43081 aaaaactcca atcggttatt ttaaaaatca tcgagacgga attatcttaa caaatattca
    43141 atggagtaac tcaaagatta tattctcttg caatataact gacaatgcca tattggatgc
    43201 cacaactaaa gaaaaagaat atgaatttaa actaattttc gatggtgtta tttcgttatt
    43261 tcatgcagaa ttagatactt actatcaaat tgaaaaagat ttccaaaaac ccaaagtcac
    43321 taaaagtatt tttgaagaaa taaataattc agattatatt gctaaattac ctataagatc
    43381 tgattggggc gaagtaaagc actattgttt gtcaacgtat gatgatattt ttaacatctt
    43441 agcaaaatcg tatacatttg aattgttata gactacttct gtctaacata ttcgtatagt
    43501 tgtctgcatt attaatgcac tatgatcttg agtatttcgc gcttttgata aagaaccgat
    43561 tactcaactg tgagcccttg ataccatcgc ccaaaaaata catgtatagt acgagtaacg
    43621 gtctaaaaaa gtaggacaga aactatgttt tataaaccag taaaaaatgg ataagatacc
    43681 aaactacaat aagagaggca caatattttc tgtttgacta tatcgaaaga tattacaaca
    43741 gaaagagaat gcattcggct ttagacgacc tgagtcctgt cgagttcaga aaaaaattac
    43801 tgcataacca ggtccgtttt tttgggggaa ctctatagtg cgtataatcg taagcatctg
    43861 ttgcattaca gaagaatcta ctacaaactg tttttgagaa ctatctatcg gtctcgttga
    43921 actacgctcc aattctattt tctgagcttt tgggattgat agattccagg gtttatgata
    43981 tttgtatatt aatacgaagt catggatcag tcagaagttg atagattatg gttcgaatct
    44041 gaatcaattc ctggggttaa attcaaactt aatgattccg cgaccatcac ggccgggctc
    44101 cacaaaggaa aaagcgtttc gattatcgcc ctcatttctc tcaaaccaat gccaacatat
    44161 ttggttgagc tgggtgaaga accatacggc gatttgcgta ttccagaggc taacctcgct
    44221 cctcagcaat aattagatca tttcatcatc acttatagct gatcttacag ggaagtttgt
    44281 tctccggcga cgtatggaag gtgcgcttgt tctgtcatca ccggtgctcg gctctccgcg
    44341 gaaacatttc attttttccg cttgcttcta tgcgagcgca tattcccaca ggaagcaggg
    44401 acatagtttg ccctttattg aaacgagctt tagtggttac tacaagaaga acaagatgat
    44461 tttagctgat gtagatttag cactaacaaa taaaacaaca ttatggaata cttaaaggtt
    44521 agatggcttc ataaccattt agatgagcca attgaattat actcagagct agacattaca
    44581 gaaaaatcta ctcccaactg tttttgagaa ctatctatcg gtctcgttga actacgttcc
    44641 aattctattt tctgagcttt tgggattgat agattccagg gttttataat atttgtatat
    44701 tttgttattt ttatgtgttt atactacgtt cgtgaattaa tagttaagcg tcattgttat
    44761 aaatactcaa aataaatttt ttattcataa aaccgaatga tgaatttttg agtctttata
    44821 ggaatactta tattgatttc ttaatttttg ataaactaaa taagaaaact gtatctttgt
    44881 agataagttt tcgcaagatt tattatttga attcttacga cgaaattgca aatctatgac
    44941 taatggacta ttaattaata atgctactga ataattagga gataaaaatg aaatattgga
    45001 gaatgcaact tcaccccgac gatcagtctt tagctacaga ctatacagtg aaatgcttag
    45061 caaataatta cgttggttta gattttcctg cggggagcta tgatttatca gaatatgata
    45121 ttgataaatt agaagctttt ccaaataaca ttagagcatt tgcaaagcag attacgtata
    45181 atgattatat tttaattttt catcacaata ttccatttgc tctaattaca gaaattggaa
    45241 attataacta tctaaaagaa gttattcctg aaatgggtat ctggtttaga cattttcgta
    45301 gatttaagaa aattagttat ttcaatgatg tttataaaca aggtaaggat gaacattaca
    45361 aaattactat ggccaataca atctccgaag catctgagga tacgaagaca gttgagctga
    45421 ttaaagattg gattggtaga ttaagtaaca atggcgccta actgcgattt ctcgctccgt
    45481 tcgttattcg caaatcgctc tgagataaaa gtatttttaa tttaataagt ttcttgaccg
    45541 taatactaat ttgtgataca tgtagattat gataagttta cgtttgccac cggaattaga
    45601 aagaaaatta aattcttttg ccaaatctga aggcaaaagt cgttcggaaa tagttaaaga
    45661 ttctatctta gaatacatta aaaatcatgg aaaaacgaaa acgccatttg aattaggaga
    45721 agatttattt gggaaacata cctctgacgt ttcagattta gctcaaaatc gaaagaaata
    45781 tcttcatcaa tcagttaaag gcaagaatgc aaaacgtagc tctaattgat tccggtccag
    45841 ttgttgctct atttaatacg aatgatagat tccacaaatc tacttacaaa tttattaaat
    45901 catataaagg ttcgttattc tcatcctggc cagtagttac tgaagttgtc tatttacttt
    45961 cattttcaat agatgctcaa tctgacttct tggaatggat tgagcggggg agtatacaaa
    46021 ttttagatat acaattggaa gatcttcgat atataaaaac tcgaatgaaa aagtattccg
    46081 acttatcaat ggatttagct gatgcttctc taatgtgcat tgcagaaagg caaggaattg
    46141 agcggattat cagtattgat tctgattttt ctatatataa aacattgaaa ggaaagttct
    46201 tacaaaactt gttaaaagta taaacgcgac ccgacgtcta acttcgtctt ctcgctccgt
    46261 tcgggattgc tcatgcaacc ctcactccgt atgtcgattt tcctttacta cttccatgag
    46321 gagggtaaaa cctttttcat ctctttgcat tcacttcaaa ccctttcttt agaaaaaaat
    46381 caagtactgc aggttgatcg tagcagatag ccaaaaataa atttccctta agggtataaa
    46441 aacgatgagg acgagctaat ggatgttcta cagacgctcc tctttcaaca agtagtgaaa
    46501 caatttccat ctctccacat tcaatcgcaa agaggtttcg ccgtttcgat ctgctgcgtt
    46561 tagatcaata gctttacaat ttcataaatg gatcttcgtg atcaacataa atcaaagacg
    46621 tcattcctac ttgacctttt gtattcggat tcgctccttg ttttagaagg aaagaaatca
    46681 ttttcatatt tcctccctga accgcccaca ttaacgcagt tctttccgac ttcaccttta
    46741 atttccaaat tcactcttcc ctccctgttt taacaataag gctgcaagct ccaaattgtc
    46801 ctgtttaacc gccaaaatca aaggagtatt atttcacata aaattattcc caagtataat
    46861 tagttttatg gaatagtgat gattaattgt tataagaaaa tatctgtgga tgacattaag
    46921 ggaattttat aaatatgttt gataagttag taaaaataaa ttgttattct aaaagtagaa
    46981 tactaaagaa agtggccggt aatttactgg aaaagctata ctgctgcgaa attaattgca
    47041 ctgaaataga tagacgcgta ttatttgctc atcatgcaag gggaagtaca attgttgctt
    47101 caaaaatttg tgaaaacgtt gtaatttatc aaaatgtaac aattggatct aatttaagat
    47161 ataacaaaat tactaatgaa tgggaaaatg ttggtaatcc gattattgct agaaatgtta
    47221 tagtttctga tggagctaaa attttaggac cagtaatcat tggtgaaaat tctgttgtag
    47281 cagccggagc gataattaca aaagatatac ctcctgatag cgtagcttac ggagtgaatc
    47341 aatttcgacc caaagataaa aactatgatt tagtatttaa tttaaatatg ataaactttg
    47401 aaagaattat agaagctaat aataaattga ttaaaaaatt taacgaaaat aagaaccaat
    47461 ataaaataaa aaacaacctg taactgaagt tgtaatagcc aaaatgaaat cttatgaaga
    47521 agcggccgca cttaaagaag ctataataca ctttatttgc aatataaaac aagcggtggg
    47581 aatatatgga cgttggtctt tctcaacttc agcgagtttc tgaaattaga aaatctatcc
    47641 aagaaaaaat taagacaccc ttaatcagaa actcttttac aaacatagag agttttcctt
    47701 tagatataaa aaatgtatta gaaaaataaa caaatgacga ttatgggaag ctgagtgtta
    47761 catcacagta gaatctactc caaactgttt ttgagaatca tctatcggtc tcgttgaact
    47821 acgctccaat tctattttct aagctttttg gattgatgga ttaccagggt tttattatat
    47881 tcgtatattt tgttactttt aggtgcttat acgacattcg taaaaaaata gttatgcgca
    47941 atgtggtaaa agaaatatga attcaaaatt tgaagatttt gctttatcaa gactaatcag
    48001 ttttgattct ccactctaca aggtttcgga tctaattaga caatacttct atcaaagcga
    48061 taaggtatac cattatacta attttgatgg tctcaaagga attatagaat cgaatagctt
    48121 ttggcttact gaatccacat ttatgaatga tgaacaagag ttaaataacg gccctcttaa
    48181 attacaggaa gccataaaaa acataaaaga ccattacaaa ggcagtgctc aaatatttat
    48241 agaagcatta gcaaattaca aattagtccc aagactggat tattatattt cttgtttcag
    48301 taaggaaccg gactctttag atctatggcg aacttattca aaaaatgaga ctgggattag
    48361 tatagagttt gatctcaaag atggtaagtt tcctcatttt gaaggattgc ccgaatacaa
    48421 gataagcgaa gttatttatt cagataagat taaactggat tttattcaca aactcttgat
    48481 tgttgctata accgaagttg aaaatgatct tttgaatgga ataaattaca cagactggaa
    48541 ttatgaagat accgctaatg aagttataga ttatatttcc gcatacttta ttttattcaa
    48601 aaatgaaagc ttttcaacag aaaacgaagt tagaataact catcatagaa gtgaaaaatc
    48661 tggacagaca atttattttc gatcaagtaa aattggatta ataccttaca taaaatcgaa
    48721 cgaactttat acgcttgatc aaataccgga tgaaaaaaag gaattaacca agaagttacc
    48781 aatatccaaa ataatagttg gccctactcg ttattttctt gagattaaaa ggtcgattgg
    48841 tttcttttta cattattccg agtatgaaaa tgtttctgtg gtaccgtcaa atattccgtt
    48901 cagaggataa ccacactgcg gtttctcgcg gcgcttcgag atcgctaacg cgactctcgc
    48961 ttggcctccg acacattcgg tttgcaagac gttcgctaag actcacgcaa accttcgtgc
    49021 caatccttcc gcgcgtttag cgagctccag accgcaaacg tcgaaaagcc catttagttt
    49081 ggcgacaggc agaaagattt gtccttaaga tactttatcg atactaatat tttcggaaaa
    49141 cttattaaag ataagaatta ttttgaaatt ttttcccttg aaacaaaacg ctataatgat
    49201 tttcctaatt tgttttccat ctattttaca ccattttcga ttcttgaata tctcggtata
    49261 aaagtaaaaa atccaaatat taagtatagt tcgaatctca agaaggaaac aattgatgct
    49321 gagattatta gaatagtaaa tgaaagttat ctatactaca tgtctcaagt cgaaattaga
    49381 agagaatata ttctccaggt tgcggagagt gctgcatctt ttgttgatga gaaaaacttt
    49441 tatttcggtt cgttttgtga ttacattgtt aatcatacta ctctaaaaaa agatttagca
    49501 ctccacttaa cggcgaatta tatttataat ttcagatttc caagtaattt acgaagattt
    49561 atttctgccc aattatccta tgatcttttc agaaataata tgcttcctta ttcagttagt
    49621 aaattccgtt taattgaaag tgactgggat actcaatggt cccgatttaa taatgaatct
    49681 gaaggtaggc tttcccccta tgacaaagcg cttcgactga aggcaaatgg ggataatgtt
    49741 gattgtgata ttattcatca cgctgtaatg ggctttgaag ataatcgaaa aacttatcct
    49801 gtgtatatat ttaccgctga ttcaccggga atcgtagttc ctcgaatatc cgtttacaaa
    49861 ggattagtta ggtttgttga ctactggatt cataaaacta acgcatccga tgcaaaatac
    49921 tttataaaaa actctgaggg aataatagtc tttattgacc aaaaaggaaa ggtgattgga
    49981 aaaaagaatg ttactgaaat cccgaccttt ggcaaggctc cttaaaaacc ttctgctcat
    50041 cgcctaactt cgttagttcc ttcgattgaa gagtaagcga ctaatgaagc acaggctctt
    50101 gaattgaggt aactccttcc aagcaagcgt cctcggctgc gtttcccaag atttaaaaag
    50161 atctctcaaa aacgagtaag gatcgagacc gagtatttta gtcgtccctg aaaaagattt
    50221 tccgaaaact tctatatttc agaatttatc cgacttgtcg tctttggtaa gtgagatggt
    50281 atttcatatg ttttcatttc tctaaacgat agataagaat tctttctctt agataaattc
    50341 tgatttcatc cgaaagaatt tcgatcgcgc attcatcgta attcaaattt tctttaagaa
    50401 tgtggttcgt agccttgctt tcctttgaat ccatatccag gcgaaccaga ttgtatcgaa
    50461 ttttttcacc atcgcgagca tgcgtggttg taagaaacca aattgaattt cccgaaacaa
    50521 aataaggcaa tctgcaaaaa tgaccttcga gggaaggaaa tttttgtttt tggatctttg
    50581 gggccgaaaa gctgaaaact tctaaaggat cggccaaagg tacggatacg atcaatttga
    50641 gttcggaaaa aagaacgttt tgaggaaacg gagaacctgc cttaccttga ctgatcaaat
    50701 tgtattgacg gtccaaaact tgaacctcgt ttggattttg aacgacgatt acgctttcat
    50761 caatcataag ttctctaacg cggatgagag attggaacgt tttcttctca ccggttaaaa
    50821 gattctgttc gatcaattga tccgtttttg ttttatagac cactcgattt tgatagatcg
    50881 cggcgaccgc ttcgattcct ttttcatcaa tgacgccgcc gactttcgga gaagttagat
    50941 cgcttatgtc gatccataca agcgggttaa aaaggcccgt cctatcattg aagagaatta
    51001 ctttcgatcc cgaaactttc atgttcaatt ggtctcctga acttggaaaa tcggtcttgc
    51061 cgatgatctt gatctcattc ggattggaag tatctaaaat tccaaaaaat ctttcattgt
    51121 tttggctaag aacggccgct attctataat atttatcgat attttcagct cgcaaaatat
    51181 agaaaggaag agggatttcc ttttgtagtt cgaaataaat cgtatcttca tctttcgacc
    51241 taggatagaa ggatttgtct atattcaatt ggtccgcaag tcgctttaaa aagagaatac
    51301 ttacgttatg cggaaagctt tctttcacgt ttccgctttc atgagaaacg taataaagca
    51361 ttggctcgtt ctgttcgttt ttttcatcaa ccttagttta tcagtttttt acattagcga
    51421 taggtggagt tcattgagtg cttacaaaac gaatgcccta cttcatttaa aaacaatcct
    51481 tagtttgtta ggttgaggaa attcgaggaa aagtgaggga agaatacaag atcctaaatc
    51541 caactaaaaa gtatgattca ctataataaa gttcagacaa atctggtaac ggcttgaaaa
    51601 agtatgaaag aaactatgtt tatagaccag taaaaaatgg atagaatacc caaacgttct
    51661 tacccttgtg aataaatact taaatgcaga agtattttat atatctttaa tattctattt
    51721 tacaattcgt gaattagatc acaagattgc tgacaacggc cttcgtattc aacactgagt
    51781 gaggaatgtc cgatcttgtt tttaacttta caggttatag catcccgtgg tcttttagat
    51841 cctttttact caaaccagtg atccgaagga ttacatctaa cctcatacct tcttccagca
    51901 tcttacgagc ggattttaac ttttctttct ctgcaccctt ttctatccct tgtagttcac
    51961 ccgcttcaaa acgagcagcc aagtcatacg catagtcgcg gtctgatttt aactttgctt
    52021 ctaactcatt gcgtttctga ggatcatttg aatactgttc taaaattgta aatgccttac
    52081 ttaaatctgg agttttatct actaaaattc tcatttcttc ttcctccaac tcagacgtat
    52141 gttttaacac atacaaccag atttctaaat tattccttaa ttcccttacg tctcttttga
    52201 caaacttgca caactctaaa aaatgaattt ctacgtcgtc tgttaaaatg atgtcaggat
    52261 tagactcttc tctaaattta aacttactat gaaaattctc cgaaggaatt aaatcaaagt
    52321 caactatatt tatctgatac actggcttca aatcggaata catagaacct cggttcaact
    52381 gatcccgaat tagtcctgaa agataataca aacttctctt cacgaaagaa ctctgatgag
    52441 ctacttggat ttctacatga aatatttttc catcctcatc ttgagcacgt atatctaaat
    52501 acgaacgttt atcattcgga gacgatccta caagctccgg attcagtatt ttaatgtttc
    52561 gaatcgtatg ttccccatcc gtaaataaca cactgtttaa tattgaaatc agtagatccg
    52621 gttctttgac gaacaagatc ttaaacatca aatcattggt taatggaaaa aagtttttag
    52681 acattggttt ggttcttttc ttttactttc aactggaaag atattttgag gaaactactt
    52741 tttgcaattc ggtcttttat cttctccctt acaaatttat ttctggaagg tctttgtttt
    52801 ttagctttgt tttaaatctt aaaagagaaa ggaatctctt tttttaaaac tataaacaca
    52861 tacaaccaaa tctatggttc ttaatcatcc cttgaagata gtaagtctta agcaattaaa
    52921 tacagttttt actcccgaat ttttccctcc attttcctcc aatttcctct ctcacaattt
    52981 tgcctactct tcaaactatt aagactacaa caaaacaaag tattatcttt tgatttaaag
    53041 agttttggtt tttatgaaac aaggactttt atttagaact tgttccaaag cctcaagatg
    53101 tgggaactca cacaaaaatt taacaatatt agaattgctt gaaagttcgc aaattatcaa
    53161 atgtgacggt ttttgtagga accattgtgt tttattaaaa atttctaaag aactatcatg
    53221 taaattcttt aaggttttgg acaagttctt aagtgcatgt tcctaaagga aacaattcgg
    53281 ttttgactgt ctttttatca tggaaattat ttatttcatt ttaacatgcc ctaccctacc
    53341 aacatcaaac gacctactta ctcttgaaag agcgtcgaaa atatttcaac ttagcttcta
    53401 actctttgtg tttctgggaa tcatttgaat attgttttaa gattataaat gttttaccta
    53461 aatctaaaat ttgatcccag agattccact ttctcttttc aagatccaaa acaaagaaaa
    53521 ttcacttcca aacctcaaat tttcaggatt ttagggggtc gaaatttgac ctgaaatttc
    53581 ctgaaatcga atttctttaa aaaatggatt caaagctata gaaagaacat gctacttttt
    53641 gaatattctt agaaattacc tactttctta aaaaatatca cttttttcaa attgtcctgt
    53701 tttggctcgt tttttcctgg atagagattc ttaagaaaag tcagatttta ctgtcttcct
    53761 acaacaaacc tattcctttg ataaaagggc ctgttttttt gatatgaatc gaataaacat
    53821 cttactgact aagattttta ttttgccaaa gggtcataga agtgagagaa tttctgtgga
    53881 gactcattct aagtttttat actaaagtaa attgattctg ttcaaataaa aaaacttgaa
    53941 tcaaaacctg atcattcact aaaaacggag ggattttaaa actattgaac agctcgtaat
    54001 cgtttcaatg ggacttcgta tttagaacat tctttagttt attagaaggg tcttagtatt
    54061 accgttatga gttgtttgat tttggaactt taaataaaaa atactgactt tttataaacc
    54121 tacttcccta ctacgattca ataaagtttg tatctttttt gtttcctaaa gaatatacag
    54181 ttctaagatt ttttaagtcc tagtctcgaa tctatttgaa ctccatttta tacttacgtc
    54241 cttttggaag tttgactacc ctactctaaa aacttcgtac ggatctttct ttgtaatttt
    54301 aattctatcc tctttcactt ggcatttgtt tgagtttttt taaataactt tggaattgtt
    54361 tctggacttt ctaattgatt gtactaaggc caatcgatac tttccattct aaccagtgaa
    54421 cttttttcca ttctcctaaa acaattctgt tttgatattc aagacgaaaa aattctgata
    54481 acgtaaatac cttcccgaga aaagaaactc agataatcaa aaatgaaata tcggaaaata
    54541 agagaagttt atcctgatct tgtaatcttg attttgatga aacaggggtt ttgcatgtga
    54601 aaaaccctgt aaaaccgcac ttccgagttt tttaaaaaag taaaatatcg gaaacaatat
    54661 aaggccaaaa aaccgactct ctcttttcta ctcattacaa aaagaattca gaacgaaaaa
    54721 ctccataaag atccaaatca tttttgaacc gatatatttc gtctccaaaa aatctggttt
    54781 aaagatagta cattattgtg ccgaaattcg tagatataaa agacttttgt tttctactta
    54841 aagtttcaaa acgctttgag atctcgaatt ccaaataatc acatctaaag aaaaacgttc
    54901 tttctacatt cttgaaaacg aatgccctac ttcatttaaa aacaatccta agtttgttgt
    54961 gaggaaattc gaggaaaatg gagggaagaa tatgagattc taaatccagc taaaacttgt
    55021 gattcggcgt aatcaagttc gaaagaatct gagaaacggc cttcgtattt aatactgagt
    55081 gaggagtgtc cgatctgttc ttaactttac aggttatatg actccatagc ctttcaattc
    55141 ttgttctgta agcccggtta tccgaaggac tacgtttaat tcgaatcctt ctttgaacat
    55201 atttctggca attttgattt tagattcgaa ataaccttta taaaaacctt taacgtaatc
    55261 ttcaatatat atgaaactat agcctttttt ttctagttct cgaacttgaa tttccaactt
    55321 tttggatata atcataaaag accgtggtct tttaactctt gctcggtaag tctggtaatc
    55381 tttaatacat attctaaact ggcgccatct aatagcatgt ttctggcaat atcaatttta
    55441 gtttcaactt tacctttcat ttcacccttt tgaattaact tttcagctgt tgtcatggct
    55501 aaatcctcgt attccctatt ataccttgaa tgactgagta aacttgtaat ttcagtcggt
    55561 tcgatctctc ttacattaaa tatatacaaa aacagttttt ggaaaatttc aacccttttc
    55621 gattcgtttt ttagacttgt taagagttca aatacttctc ctaaataacc taaaaatgaa
    55681 gcatcccctt cccatatttt ttgaaccact cctaaaatca ctcttagggt gatactttcc
    55741 aatcggttta gatctacttt cgacagatca aataattcta attcaaaatc tggaatgtat
    55801 tttttaaata cttcctcttc gtttttagag agtataaatc tatcttgaaa actatttcct
    55861 aaagtccaag tcctttcacc gtgatagaac acaaacggaa tcaccactga atatctttta
    55921 tccgtcttaa actgagattt gtagattgcg gatatatatc ctaagagttg gctaaagact
    55981 gcttcatcca aataactttt gtgttcaaat aatagataga cgtttgcttt tttaccggat
    56041 ttcagtggaa tctgaaagag tagatcggtt tgttcttctt ttaagttttc tgaaataaaa
    56101 ctagattgag tcagttctaa acggtttaag tctaaaagtt cgattacttt ttcgggtaaa
    56161 ctatttttaa aaaaggaaat cgcatcctct ttgtcctgta aggtttcccg aattaaacgg
    56221 tcgtgtgggt ttgtcatatt agacatctaa tttttaataa tggagattac ttttatttgt
    56281 aaagattcat tttctttttt atgaattaga tttgttcttt gtccgtctca catttgaatc
    56341 gattcagcca ccctcccttc tctcttacaa aaaaagtatc cgatcttttt aaaggtcttt
    56401 gagaatcaag tcttgttctt ttttaaacaa aatcggcttt attacatttt ggttggttga
    56461 gttaaagaag ctcatgcagc actccccttt ctattttcaa ttgtagtctt ttttacctct
    56521 gagttactta caagacccgg atacacttcg tttacaaatt tttcaaagag tatcttttta
    56581 gttccttcgt atttgaaagg atctgagttt tgttcgtaat attctaattg agatttaagc
    56641 aacttactct taccccaacc taaaaaacat ttgtagggat ctaagttgtt tatctcttct
    56701 atgggtgttt cttggatcgt cttactctcg ttatatttgg attcagttcg tattgattta
    56761 ttctgtggtt catttcgttt tgtattcttt tcagtaggtt ttacttttct ttcaaataac
    56821 ctaaaccaaa acttagtaat cgattcagga ctcaaagact actcatacca aaacctggaa
    56881 tcttgttttc tcagttggat gagtgtttgt atcttacttt cgatcaagtt ccaatctcct
    56941 ttggatattt catacagtga gtttaatgct tttagttctg agtctggttg tcccatttca
    57001 cttccatgtt ctttgaaata atagtcttgg aattttgtaa gccaagaatc aggaaattga
    57061 aatcgtgata acggtttagg tttgtttaaa ttttgttttt gttcttccag gtgcgttttt
    57121 gcaggcgggc cgtactctct agaagtattt agtatttgtt taaagagtac ttgttttgat
    57181 agtccttggt atatagtact tgataggggt tgattttccg gtagtggttt ttccaagagt
    57241 ggattagtca gttgtggtaa atcgattcta ggattttctt cttttttcgt ttctacttct
    57301 actaagagtt ctttttgttc ttctacgtgc gcttgtgcgg cgggctggcg gttctctcta
    57361 gaaatattta gtatttgttt aaagagtact tgttttgata atccttggta tatagtattt
    57421 gatagtggtt gattttccag acctggattt ccttttctgt tcgattcttt gacttctttt
    57481 aaaaaaagtt ctctttgatt ttctattctc ttattttctg ttggttttac tttgtattga
    57541 acttccggct tttgagactc ttcaaaaaaa taccatcccg aattaaatct accagttact
    57601 ggatcttttc cttttcgaaa ttctgcatag ccaaaggtaa cgagttcttt aaacccagat
    57661 gcaatacttg aatctttgtc gcttttgaat ttagacatcg tttttaccga cattctccag
    57721 tggtctggat aacggagggc aagaagtagg atggctgtcg ctttcatact taaacgagca
    57781 tcatcgataa agttattttt tacgattgta aagtttcggt ctttttgtac ccgaaagact
    57841 cttggagtat cattcatata tggttctctt gttacagtgt tgtgaagtga gtctggatgt
    57901 ttctaaaaag ttggcgggag aaacgatata tcgtttccaa agtcatttct ttttgttttt
    57961 taatcctact cgatccgttt tcactttggc acaaaaacga atatcggaag tttgatttct
    58021 aaaaaaattc aatctaaggg taaattttgg gattcaatct ttgcgtttta gttttacttg
    58081 aatttgatct aaaaaaaggg cgaaaaattg ttcggtctac attttagatt ttttctaaaa
    58141 tctgttttcc aactcgggaa ttcctggttt aggaaggagt gttttacaaa gtagtgagtt
    58201 taaaaatacc cacaatcgtt cagaaaaatc ttgtggttac tcattttaga gaattggagt
    58261 ttccatttta tcgggaaaaa atatatctac tttttgtttc gattcaataa agaaaaatag
    58321 agtttttaat tttatttaaa atacactaaa acccattttt aaataaaata taataattta
    58381 aaactaattc ttatattagt tccaagacct gagcatgaac tctctaaatt acgaaaaagg
    58441 agcttcattt tttagatctg agggcttgaa aacaggaata aaatttatgg tcattttggg
    58501 aaggatacag aaattttcta aatttaaatc caattcgaaa atggttttag agagtttcaa
    58561 aacgatcacc ttgaatatgc aatcaaaact gagatgtttt agtttgttta aaaatgtggg
    58621 aactcataca aaaattgaaa aacttgttcg tttacaatac gacgcaattt gtgggaacta
    58681 ccacgtttta tttgggattc aaagtttatc ttgaaataac tctaaccttg tcccctaccc
    58741 tttttatttt gaatggtaaa ccacttttgg aatttacaat ttcattctta ttctcatccc
    58801 agtttaggac gttttttgtt ttttaaataa ttccagtcct cttcacaggg ttaggcgaaa
    58861 attcttaaat tgtagctgac agagacttat tttacatttc tctgtctcct atggagacta
    58921 cttgtgtcta cactttttga aagactttcc gctattgacg acgacctaaa actgagtcac
    58981 agcaggatgg ccgtggaatt gggtgtcgat cgttccactt attacaaata caaaaatggc
    59041 actcttgcta tccctaagtc tattttgatc attttaagac ttaaaggtta caacgatcat
    59101 tgggttcttt ctggaaaagg tcaaatgaag ctcaaagatt ctgctcaatt agtcgaaatg
    59161 caaaaaagac taaaactcat ttctaagctc gactcttacg gtgtgttaga ttctatcgaa
    59221 aaattaccag aaaccccttc ttctgttcaa aagaaaatca ttcaagagtt cttcgttttc
    59281 ttggcttcta agtttgtgta gctggtcatt atgaaagaat ctaataattt ttgaggataa
    59341 aaaatgtgaa aaaatttaag ttcgtcaaca aactaagatt gaaaattact ctttcaaaaa
    59401 aattccgctt cccgtttttt tgtacttact agtttcttta ttttagatga aaattataac
    59461 aattaccaat atcaaaggtg gaactggaaa atctacatcg gcagtacacc tttctctggc
    59521 acttggacgc agaggaaaaa ccctgtctgt agatatggat caacaaggag atttaacaga
    59581 attctttttt ccagacgaat ctcccgaatc atttgatcaa gcaaatgctt atacagtgtt
    59641 aaaagcagaa actactctta tggaatctgt tcggtcatca cacggaatag atattcttcc
    59701 aagtgttgag gatctatcag aactaacttt ccaaattgca aaggattttt ccttaattca
    59761 aagactaaag agagtattaa gggcatctca ctatgatttt attataatcg ataccccagg
    59821 atctatttca ccagaaacaa tctcttccta tattgcggcc gatataattt tagttcctat
    59881 tatcccagca aaatgggcaa tccggagagt caatcaagtc cttaaaaaag tattacaggc
    59941 aaaagaattt gaaggaacaa atatttcaaa agttctcata cttccaatgt cttggggaaa
    60001 atcacaaaag cagatagaac ttttagaaac tatccgcagc atcccgggat tagaaatttt
    60061 agagcctatt ccattttcca catccattaa agatagaacc gaatcaaatg ttctacttca
    60121 ggaaggaaaa cctgcttgga ttgcttttga ttctcttgca gaggttctat taaaatgaaa
    60181 aaactaggat tcaatgcaaa aaacttaatt tctacagaaa atcaaacgcc taaaaaaaaa
    60241 gattcatact tccaaggttc gttgacgaac cttctcggtt ccaatgaaat tacggaaatt
    60301 cttatcgact ccataacttc catagacaac ccgagaacga attttaactt ttcaagtatt
    60361 aaagaattgg cagcttctat agaagcacat ggattattac aaccaattac agtcagaaaa
    60421 aagggtgaaa aatatgattt aattgcaggt gaaagacgac ttcgagcata tcaatttcta
    60481 aaaagaaaaa cgatacctgc gataattaaa aatgtagaac aaataaatcc agagaatctt
    60541 acagaaataa aattaataga gaatattcaa agagaagatt tatcagattt agaaatagcc
    60601 ttaacgctct caacattaaa agaacgaaaa aaaacaacaa atgaagaact agcaattaaa
    60661 ataaacaaaa cagaaggctg ggttaaagcg aaaattgccc acataacaac acttgaaaca
    60721 cttatgaaaa aaggttcgtt aacgaacctt aatctttttc aagaagtccc gacttcagta
    60781 tgggtggagc tatcttcttc agtaaaagag aatcctaagg cagttgaaaa ttggttaaat
    60841 tcacatttta gtaaaaaaga aatcccaaaa caagcggaag caagaatatt tgctaaaggt
    60901 ttaaaaaacg gaaaattaaa aaagaataaa aattctaaaa cggaaagtct tgaatactta
    60961 caaaaacagg aagaagaact tgccgagaaa attaaaaagt tacaaaaaaa acgaaaaaac
    61021 atcttagcaa aaatagcttt tattgaaaat tcataatcat taatttgata tttttttgga
    61081 tttaattaaa aaaagagtac ccaaaattac acagaaatta tagtgtacta gtacgatcta
    61141 agaagaaatc ctcttctcgg ttcaagatca aagcctgcgg ggaggtcaga gaccccaaag
    61201 gcaaccttcc ttaaaatcct aataatttag ttatgtccca ttttttgctt gacatttgtc
    61261 tggtacatgt ttctagtcca aaatatctta ggagacataa ctaagaacag ccttctctga
    61321 cttaatggct gaataaatct tgaatcgagg acctaccaaa aggccatgcc tgacttttag
    61381 ttccccgata attttagagt agggtaagtt caactctgtg ccgtacgtag cccaaaatat
    61441 gtccgtaccg cactcaggag aatatatatc gtggaaggta tctatctacg gacgccgaag
    61501 gcgtttacta aggaaagaag aattaaaaga aaccaattag gaactgcaat tttagtattc
    61561 ggttctatgt ggagttttag cggaaaaggg aatatatgtt ttgcttctat tggattaggt
    61621 ccagatgatg aagagaatcc caaaatcggg aaagcaacaa tttgttctag gtccgggtta
    61681 tctaaaaaca cagttgtaaa atataaaaag ttattagccc aattaggttg gattcaagtt
    61741 agaagggaag gggggactaa aaatgatacg attcatcttt ttgaaacacc tcagacaatc
    61801 cttgagaaag tgattcccaa taataacgat tcaaatgctg aaaagatagg aaatttagtc
    61861 tttaacgaga atgctttggg aatcaagaat cccaattaca tgaatgaaga ttcatgtagc
    61921 gtacccaagg gagtggggtt tactgtacag aattctagta aacataatat aaacaaaata
    61981 aataatacca aacatgaaaa cttccagatt gaaactaaaa gaattgattc tatttggaca
    62041 ggattcttag tttgggccaa ggaaagactt tctaaaacta gtaatgaaag tcttaaacag
    62101 tttagagtca aattcgaaaa tgaagggtta tatatagtag gggaaataaa cgattcactt
    62161 aaaatgattg tttctaaata cttcaatgaa gaagcaaaac ttaagacaga aataaaattt
    62221 gtaaaagaag aagaattgca agagaaagaa cagaatttta actcaaataa aaaattggat
    62281 ccaagtaatc aggaaaatca aacccaaccg aatcaagaat catccatatc ggttgatcaa
    62341 tcagaaaatc aagatattaa aactttccgt gactatatat cggttgataa agtaatccat
    62401 gagtttatga gccattcttc tctgaaacta aatcgacctg acttagaaga gatacataaa
    62461 ctaagaatca gttacgattt agagaaaatt gtaatctatg acccactttc agaaagattg
    62521 aaaaatcaca tacgtgatta cttttatagc catccccaaa gggttatcgc tctacaattt
    62581 gaggaatgta aaaataaatt ccatgttgcg gcgtaataca aaaccaaaaa gggcggtgaa
    62641 ctttcttgaa agttaaaatg aggcccttaa tttaacttga atttggtata agggatcatg
    62701 gtttattttt ctaaaaaaag ttgtgatttt gattcctaaa atgtaggaac tcctgcaaac
    62761 cacgatttta cgaacaaatt ctaaaattgc aggaactgat atttttagaa aattctttcc
    62821 cattttctta ggtcgagttc acgttatttt atggttgagt agaactatat tcgtaatcct
    62881 taatgtttcg aacttaaact tacactcttc agagttccac tccctgaatg cctctgtcgg
    62941 cattgggagt tttacgggtt attcgactat tacattctgt aagttttcaa atttaactta
    63001 ggattcaaat ttcctcggaa acgtttttct tccttttatt tcctttagtt tcattgtgag
    63061 gaatcagaat ttttctagca atttcccagg tttgaatttg accgctgcta cttgaaattt
    63121 ggccgggagt agaagtattt cccgctctgg ttccaggcat atactgtatg gaagttacaa
    63181 taccagaatc agctagtatg attacgtcgg ctccttgttc tcttgctttt tctttaacat
    63241 attcgataca atgatttagt tgtccacaac gaacttctac gattccaatt tgttctactt
    63301 gataatctgg gaccgctctc ataatcacat caataggttc tgtttcggca agaggtggat
    63361 aacttcttcc agtgattgta agacttccca ttgcacaatt tgttaaaccg aatacggtta
    63421 aataaattat aataaatatt tttccaaact taagacggtg agttgtcatt taaaaagtag
    63481 attctccttt atgaatttgg atcgtttttt aaaaagctgt tataggtcaa atcaatttta
    63541 taatttaatt gcaggattag gaatatagat tttttgtttt ttagaagttt taactgaaca
    63601 tgcatttggt ttaaaggact tatgattcta aaaaaaatcg aaatctgaaa atatagatcg
    63661 atttctaaaa tgtgggagta caacaaacca cgatttacga acaaattcta aaattgtaag
    63721 aactactact tttagaaaag cctttctcat tttcttacgc agagaattta cgttactagg
    63781 tcaactcgga cgtatgaaaa tagtatcaag ttattaacgg ccgaatttac gaaaaactag
    63841 tgttatttaa aaaataacgc aaattcggga tttactgcat tttaaagcag gaccaaaata
    63901 ttcaaatttt tgaaacaatc taacccaagt attctattca tgcgtccgag tagtaataca
    63961 aaaccaaaag ggtagggtgt tggaatatgt tagtcaaatg atgttatcat ctttcagttc
    64021 gctcaatcta tctaagtgaa aacaaaattc aagaaaacgg atgaatttac aaattaaact
    64081 cgaaagtcat catcgttgtt tttcgtttta tgacagaatt ctatcaaaaa aacacaagga
    64141 ataatcaaaa tataacattg aatgtgataa agttttttcg ttcaacgttc ctggttttgc
    64201 aaaacatagc cttca
//
