# Supplementary material for: Horizontal transfer of the rfb cluster in Leptospira is a genetic determinant of serovar identity
Source: Life Sci Alliance. 2022 Dec 9;6(2):e202201480. doi: 10.26508/lsa.202201480 (PMC9736851; doi:10.26508/lsa.202201480)
Supplement: Supplementary file 8 [file LSA-2022-01480_Supplemental_Data_2.zip › Supp_Data_1-plasmid_sequences/Lnoguchii_201601331_p1.gbk]

LOCUS       FCIAJGKP_1             65245 bp    DNA     linear       21-DEC-2021
DEFINITION  Genus species strain strain.
ACCESSION   
VERSION
KEYWORDS    .
SOURCE      Genus species
  ORGANISM  Genus species
            Unclassified.
COMMENT     Annotated using prokka 1.14.6 from
            https://github.com/tseemann/prokka.
FEATURES             Location/Qualifiers
     source          1..65245
                     /organism="Genus species"
                     /mol_type="genomic DNA"
                     /strain="strain"
     gene            101..814
                     /gene="parA"
                     /locus_tag="FCIAJGKP_00001"
     CDS             101..814
                     /gene="parA"
                     /locus_tag="FCIAJGKP_00001"
                     /inference="ab initio prediction:Prodigal:002006"
                     /inference="similar to AA sequence:UniProtKB:B8GW31"
                     /codon_start=1
                     /transl_table=11
                     /product="Chromosome partitioning protein ParA"
                     /protein_id="X:FCIAJGKP_00001"
                     /translation="MKKFATASLKGGVGKTTDCIFLSQAFANIGKTVLAIDMDPNNNM
                     TDYFLRSEDVSSLLRNNIGHVLEGEIPLKNAIRHTSFNVDIIPSTLLLAKTGRELSHD
                     PGSVLRFKDEIETVKYDYLIIDTPPSLSYEFSTGIYIADFVICPIALTRWTLQSFDTV
                     FSEIQRITKGKLKPIFNVPSMISKAEYDKLPYLEGYTFTKSYIQLLKEVQKAVIEGRP
                     LNQEEPSWEQFNELAREIG"
     gene            811..1386
                     /locus_tag="FCIAJGKP_00002"
     CDS             811..1386
                     /locus_tag="FCIAJGKP_00002"
                     /inference="ab initio prediction:Prodigal:002006"
                     /codon_start=1
                     /transl_table=11
                     /product="hypothetical protein"
                     /protein_id="X:FCIAJGKP_00002"
                     /translation="MTAEKEKKIKKQLSSLIGPRPGTQHLQVVQKDQDEDAEKISMLH
                     TSIETNIKNAIRNAIKIGELLIEKKSRLGHGKFIPWITTNLPFSERTAQRYIKLFENR
                     DLLNTTPVSDLKSAYKLLSSADREEKEINPKEISKVDANRLYKKFKAGEKIGSKDRGL
                     VKEFLSNERERILSTAKTKVARIDEDIKSLS"
     gene            1754..3253
                     /locus_tag="FCIAJGKP_00003"
     CDS             1754..3253
                     /locus_tag="FCIAJGKP_00003"
                     /inference="ab initio prediction:Prodigal:002006"
                     /codon_start=1
                     /transl_table=11
                     /product="hypothetical protein"
                     /protein_id="X:FCIAJGKP_00003"
                     /translation="MRHPKYVRMVKIRDTKMTEVVHYALVIAHAIESLPLSRTKRQLL
                     SKITDLDIAGRNNGFGGCIAKNKTLGEEVGLAETTVSKYIREMRREGYINSGEFHGHY
                     RILNSSLHDAVVKERYEYNLQKQITKYTSLSSTNILESPNQSTGSAPYERTGDSLNDQ
                     STNQTNNKEKIQSFSLSEITWLNISEHSKNRILKEWGEYDHNPEKENAKIRFWKKIEP
                     ENPEAILETLKKLIHIRKSGEYKEDRFWGTIPINIASTYSYKDIIKNTYSLLTQVESK
                     TLSIEENKEEIRNGSRINNQTKNKNEPTWEGFLVWAGERLSKSSIQSLKQLRVQFENE
                     ELSIVGEINDSLKMIITKYFKEEVKFKTEIKFVKEEAQEKEKSLNNSIKKTGQKSNEE
                     NQTHITELNPEISIPDNHLENQDFKYFRDYMSVDKVIHEFMTYSLLKLDRPDLEIIRN
                     LRIRYDLEKIVIFDSPPEKLKDHIRDYFYSHSQRVIALQFEENKFYVAA"
     gene            3419..4312
                     /locus_tag="FCIAJGKP_00004"
     CDS             3419..4312
                     /locus_tag="FCIAJGKP_00004"
                     /inference="ab initio prediction:Prodigal:002006"
                     /inference="similar to AA sequence:ISfinder:IS195"
                     /codon_start=1
                     /transl_table=11
                     /product="IS982 family transposase IS195"
                     /protein_id="X:FCIAJGKP_00004"
                     /translation="MDLTEIFCAIDDYCTQQKINWNVKILSPVVRKRNRKFQLSLSEV
                     ATIVVYFHLSHYREFKNYYLIEIKKNLKSEFPKAVSYNRFVELMPNALCVIASFLSNT
                     RMGKCSGISFIDSTILKVCDNRRIHSHKVFKDTAQRGKSSTGWFYGFKLHLIINDRGE
                     ILSFMVTPGNVDDRNSKVIFPLVKNIYDKLFGDRGYISQSLFESLYEKGIQLITKLKK
                     NMKNKLMPLVDKILLRKRAIIESVNDELKNICQIQHTRHRSFCNWAVNLLSGLVAFSF
                     FPKKPSLNLRSKDNLQLLISP"
     gene            complement(4320..4430)
                     /locus_tag="FCIAJGKP_00005"
     CDS             complement(4320..4430)
                     /locus_tag="FCIAJGKP_00005"
                     /inference="ab initio prediction:Prodigal:002006"
                     /codon_start=1
                     /transl_table=11
                     /product="hypothetical protein"
                     /protein_id="X:FCIAJGKP_00005"
                     /translation="MPIPKEAFREWDSEECKFKFETLRITNIVTQNHKIT"
     gene            complement(4491..4955)
                     /locus_tag="FCIAJGKP_00006"
     CDS             complement(4491..4955)
                     /locus_tag="FCIAJGKP_00006"
                     /inference="ab initio prediction:Prodigal:002006"
                     /codon_start=1
                     /transl_table=11
                     /product="hypothetical protein"
                     /protein_id="X:FCIAJGKP_00006"
                     /translation="MTTNCLKFGKVFIIFCLVLFGLANCAMGSLTITGRSYPPLSETE
                     PIDVIMRAVPDYQVEQIGIVEVRCGQLNHCIEYVKEKAREQGADVIILADSGIVTSVQ
                     YMPGTQAGNTSTPGQISSSSGQIQTWEIARKILIPRNDTKGKKSKKKVSEEI"
     gene            6286..10794
                     /locus_tag="FCIAJGKP_00007"
     CDS             6286..10794
                     /locus_tag="FCIAJGKP_00007"
                     /inference="ab initio prediction:Prodigal:002006"
                     /codon_start=1
                     /transl_table=11
                     /product="hypothetical protein"
                     /protein_id="X:FCIAJGKP_00007"
                     /translation="MLKVRSRTYLSIFHIIIFLTISFVTACSWLEKDKNTMENVDLAG
                     AIWLAAEPVKTQVNNEGVPVKPGNNGSGGSGTTPVTPVDAIFNLPPGRLVNSNALMGT
                     IDPTGTNIVNDFDGDGILNQNETLTNVWVADYPQIETTIAPPVTLKIQILKNSSNQSD
                     QIVSEINSNDFEASKNEGSEKIHQNELNERTVQFQDSFSTETETGLSRERTMSAGMTA
                     GFGMGLVSTGMNYSNSSRDSWNSKNATSSTTTKWADRPFKNNIDRDAWNLKSDSSTNK
                     ARKYRSDKSTKVNETSTVEPNAGVVRAALYIKNLSVNMPVKISNILCSLMFETPGGEL
                     VPMSSFRLRNDDYSLFEVEVYGGSDFGPYVVELTNLNTSEVEKAIAAGYTPKIMIVDY
                     TMTHVADSNYKSSLLSFTGNNLKIIEENAKGRTALVKVYGPGVREMYRVTAFDTPNVS
                     NPCNTKVADVFSPGISLKKALERISCSGDNITFKDYVIDLSESAPKLGEYRVYLKGIQ
                     SFGGISTNIPCTDETSTGSDGVSRTACVQKPYSQWTEPEKMNSGVWAIYSKGKFYSPT
                     DYWTDSGSIRRFDPWRGAVAAPVLKGVDSIIWAGDSYDLVYISFKDFIKVEQKFGTNP
                     LETGNGYPLNTKWDLKTLGNHPYYPDTNSLYLGEVGFGERVELKIKLDKTKYLSPNFG
                     TAVDTGPYQYFTNFNYNPQISSDRYNINQAADFEISLGFGGNRTDWFHVIKDLSSSDP
                     YKLKNCGTTLDFISQTYTLCVQLPTLSTTVDPAISLVKLYIRPSLNSAYRKTIWPLHF
                     SQVRKLKGEAGVPIVKGTSLVKVANSYGSVNVGDNFFIQGDSTNYKVVQVLPVAQDGS
                     FDVQLDRLIQIDAPKTTQMYVPGTLTSPDVRLSMDTGFTTDWNNFVNSSFNSTSFDQI
                     QYKPFVSSGNVSCSSIPFHPGSCLGFTPELNSLNWMGIYNEGVALWNSWADGGDFSNF
                     LYSGLVRLTAPSGKSYRLESTNTDFPISADVNAQSLDHPSVVNYGDVALTVWKQGTTL
                     IGRYNQISTGQALGNPFNINSAASTGNYIVKAKNGKAVIVWDNGDNIYAIVKDLSTLA
                     SVGSEVLVANRPQMLFIPGAGYVPFSYSYDVTIGNDRAAIVWNHFVGSATLMSSLYPN
                     GFPAGGVMGFPNIESYCASMWGGYGTCYYVETKTYQANARILRLDTGAFQGGNITIWS
                     FVGNQNLIGSPFLYIPAYQIDIAANANDNNHLVYAWNVRLPSGGDSHTVYGSVYNLST
                     GTKIGSDQTLISEATRPVDTLQVGATAGKAMVLWRRNDGMILGRGIDTSNSNLLGTSN
                     IEIESGSVDSLKLTSSGDKGLLTYRKNNGKDIFLKVLDLQAGQLLYPNGLLLSQGQMT
                     ADHRNMSFSGSILSGNKVLTTWDLVVGTKRTIWGRVSDISTFTVDGPKEFQISTTNEG
                     VQYRGTAVVDNGFGLVTWLSQDKTQQRIRGYKVDLANPGSLKYGLNNFFVSPLIERDY
                     TIRAKIKY"
     gene            10987..18633
                     /locus_tag="FCIAJGKP_00008"
     CDS             10987..18633
                     /locus_tag="FCIAJGKP_00008"
                     /inference="ab initio prediction:Prodigal:002006"
                     /codon_start=1
                     /transl_table=11
                     /product="hypothetical protein"
                     /protein_id="X:FCIAJGKP_00008"
                     /translation="MNVEETNRKTEKEQNAQTKETSLQKKRIFFDSLEIFWELNRTHT
                     FKYINILLFSCFLFTTTTCGILPGKKGKSNNWWWALLGIPNGASFPSSGSGVGGGPGS
                     GNGSPGSAPAPEGSDLFSISTNYSQAIDDPETKAEPIAGASFVAPPEMSHYGNVSLTY
                     PIHTPPGRAGVEPKLSITYSSTGGDGWLGVGWSLGLGNITRTPEYGALYYDARDSFTW
                     NGTRLIKVSGNTTNENGIYRAEITNEDFLIFKLSQIESGGVWEVLDTSGTKTIYGESS
                     GDRIYNPAIPSQTYSWYLSKTEDKNGNYLQASYDNSEYSKNRNLYLKEIRYTGNTKNG
                     TSARQYVRFVTKQREDFYVSNTPGFLMKMDRILERIEVGWDGGGKVYEYIPEYETSPD
                     SGRPRIKNIQSSKNTTKPEFFYQTSSRLLTWQNVINQTSSEIEEDPNSTQYFEGDYNG
                     DGISDILFFNPKSGNWKAAEGRKEGGYNFKLYANRYQGYDSLEKIRFFKGNVSGDYNG
                     DGRSDIAFYLPSTRDFIVAEHDGRVFQFQSYGRLMNSVPDIFRMEWFSGDYDGNGLSD
                     SVLFDEPTGQWTLMLNKGGSFEFLRFSKKFQNVFRNDYLPDSNLDSSNTNDSTKPGKD
                     RDKVNLLVGDYNGDGRTDISLYDSRSGKWFVGENHRNPNKNDSVYFQMQWKLYKVFTA
                     PEQSLFSHDRFSGDFNGDGFSDFLLFDRSSGEWTLGETGNGTINFKIWSRTPQFKTVT
                     RWLQGDFNGDGRTDIGFYSANDGKFWIGESTQNGFRYKIYSDMGYGPDPDRIMKTPLP
                     KDEVKIESGKTSFSVSNNTKTILLSYKYDGNLNYGKGEVVFGGCFTSNDCSSTPELLI
                     FNRKENVWNLKQGNSFASRVNTSFNPEGTGITSLFGGKPDRYSNNLKDEVLFYKKQGT
                     TNQFFVLKNTNGTTFDLLNLATLSDTDVSKFDPNNSGYALDYFENNTSQSVLILDDQT
                     TSGTARFVLSGLGGTKILTPNGDLTPTDLNDLFQAGTNENRQRRKEFSFFSGKFTTTQ
                     AQLVIVDRRTTTHKWYLGTISGTQIQFKRLTGEFALPITTSDYNLASPAGIAYALTNT
                     GEIVFGKTLDNGTSFTKVKINSTNIQKNVYNAGVVGFSDRFDSGGNPIVVSGGEDKLY
                     DLSQSKVVSLPNNVLVKNLDRPDLIAQVYVFQWIQGDYNGDGLADIGIFHLKEPTWYF
                     ALSTGSVPDVIEKVKNGIGGIYDFEYSNSTKFDNTGEDDIPDLPTSYRVCTRVSLDDG
                     FSNSITKNYEYKNGFAFSSFINGKKESDYFGFSEFTVHEAYGERTTHKYHTTPYSDFL
                     MNRALAGAEKETRIIGNDNNDYGTIQTTHDVKQIQYGVGVSGYLSVPTKIEKFLSGQR
                     TTTQSSDIVLNGSKIRRKTESVTDHFSDSVHGVTTTTNITDFETDDTTNQRRATRQTS
                     LAGSSHEITSLLSYDSRGNQIKRVSSYTGTGLAPANAHTTEFEYDNFGNRTVEKDTSG
                     SPVRGNSYKYDDELQQFVTQETKFGGSVVLTTTHQIGYGVAFGVPTLTTDPNGNKTFF
                     EYDGFGRLIRTSSDTDAGTLTTANYSYDASFPLSAKTTFPTGTGDPDFASRTYTDGMG
                     RNIYTVKSASNGNFAITGRLVYDGTGKVIRKGQSNWASSGEIDRFVLHLEERNPTSFE
                     YDPIGRIKKTILPTALGETSPTTITTTYNSAFETTETHSSGTSKRIVKDAKGEILYVE
                     DFASDGSAAKIGFCYDIAGNRIKKSDLNDSNAMSCPNTLAGVPTKDVSGRNQTYWSYD
                     SFRKLRAQSDPDLGVSSYNYNSFGDLTSSTNAKGVTTTLSYDSIGRILTKNIPEGNIV
                     YTYDSFSGSENALGKLVRIEDSNQNKTFSYDKLGRVKKEIRTILATSSGNSLPSETGG
                     PYITETRYDLLGRVTRIDYPEHPISHGRMRACYEYGSAGYISGISVQVNTNGILPGYC
                     NKDIVENISYNEFGQTANLRLGNGITTSYSYDVKGRMVRLNSSGDVGGSNKVLQDAVY
                     SFNPNNNITNVANNTTDFNTQYDYGYDGLGRLTSANGSYLGIAEGNLSRRFQQSFEYS
                     KNGNLSSKRFHDPGSGNVQDEWSYQYTNHQVTNIDSSRTGADALTLQYDANGNLTRQR
                     DNVKDLTKRISVDSQDRITQIQDGNNAILGSYWYDESGFRIRRSALEEKNSQFTNVEI
                     LYPSKFFGLEFIESENVITSVNNVYLNGVRIAALNEAGALAYYLTDQVDSVSTVLDDE
                     GNTLSLMQYLPYGETFVQRGDLNFSPKFNSQELDRESGFYFYNARYYDPGIGRFTSAD
                     TIIDGEFDTQGWNRFSYVKGNPIGAKDPTGHLAQLIPIAVRVGQGLAAAGMALCSSGT
                     INCGDMIPSKADKPRDTSVSPNDAKQMEKAGLDPLNTKKGSQNNIGDGGKNGGNAGVS
                     NKGNNTGNGSGKSDIGSTRSSNKLAPYKDNPGDKIKASAVGDHTSFKRDKDGNIFKYE
                     TYEKTKTGHFDPKVRFDGGKSDGSPGDAHRNKITKEDISTPHIQGKDISGGVRYPTSS
                     ETPNNPRFKK"
     gene            18630..19247
                     /locus_tag="FCIAJGKP_00009"
     CDS             18630..19247
                     /locus_tag="FCIAJGKP_00009"
                     /inference="ab initio prediction:Prodigal:002006"
                     /codon_start=1
                     /transl_table=11
                     /product="hypothetical protein"
                     /protein_id="X:FCIAJGKP_00009"
                     /translation="MKQEDIFDWLIQWYCDQCDGQWELENQINIYTVSNPGWTFKVGL
                     KSTKLGNYEIDSGLIETEETDWYLYYIKDSVYDAGGDTSKLPTLVEIFRSIWEGKEFI
                     YNPTSETMFSWLIEWRESQCDGDWEHENGIAINTNRDRGWQVKIEANFTELDGVSIDH
                     SLIQKGADDWYSFSLKNGKFLAEGDPKKLPTILEKFKEIWMTYVG"
     gene            complement(19354..19908)
                     /locus_tag="FCIAJGKP_00010"
     CDS             complement(19354..19908)
                     /locus_tag="FCIAJGKP_00010"
                     /inference="ab initio prediction:Prodigal:002006"
                     /codon_start=1
                     /transl_table=11
                     /product="hypothetical protein"
                     /protein_id="X:FCIAJGKP_00010"
                     /translation="MSVSKIQKIKNFIGKSHFVSLGTARNFLTIAEILPFFFKSSLKI
                     PSFPAPLIETKNSRNILQNIDLQRVEFKLNEFLAQKNYIDEELRLPDFAAAIGLSTHQ
                     ASYYLNQYLNMSFTEFLQFHRINEVKNMMRIKLNYNLLNIAFECGFNSASSFHRACVK
                     FTGKSPRDLRQELLSNIETQRKVE"
     gene            20024..20416
                     /locus_tag="FCIAJGKP_00011"
     CDS             20024..20416
                     /locus_tag="FCIAJGKP_00011"
                     /inference="ab initio prediction:Prodigal:002006"
                     /codon_start=1
                     /transl_table=11
                     /product="hypothetical protein"
                     /protein_id="X:FCIAJGKP_00011"
                     /translation="MKIDQEVAKRFETALEYLKEHQGKSQNHIAKSMDVASSTLSRIA
                     NGKLPLLNKMAVTFEHYTGISSTWLLSGEGSMLVEEKVLKTFSEEEFRFFVKIKKDSE
                     LFELVQMVSGMKKDNYEVIKSLITKLKK"
     gene            20604..21251
                     /locus_tag="FCIAJGKP_00012"
     CDS             20604..21251
                     /locus_tag="FCIAJGKP_00012"
                     /inference="ab initio prediction:Prodigal:002006"
                     /codon_start=1
                     /transl_table=11
                     /product="hypothetical protein"
                     /protein_id="X:FCIAJGKP_00012"
                     /translation="MILFIEMNINYDMSIELSESPVKFISGNESGRELNRIKDFVNKV
                     YDSAGYSKTPWRGFNYDEWSTWFYYEQGNEILAVMRIVEKKPWNLIPLELAIIVDEEK
                     KHPYRRYAVIEEKVADWNSVAFVSTHEGWRAAKKTFRAVAKFCIDQDYSIVYGMYPLA
                     LKSIGLFYKKSGAVDSNRYFDRVFYPGFSLKGKPCILNVIELEKETLQKIASKTS"
     gene            21268..22173
                     /locus_tag="FCIAJGKP_00013"
     CDS             21268..22173
                     /locus_tag="FCIAJGKP_00013"
                     /inference="ab initio prediction:Prodigal:002006"
                     /codon_start=1
                     /transl_table=11
                     /product="hypothetical protein"
                     /protein_id="X:FCIAJGKP_00013"
                     /translation="MFEDNLLTIGIGLFILYFGVYVYRIFPRKKIQIYFLLLCVTLSL
                     WMGGLGFRSYFPLTYREIFLNWILFPVVYIPFFLDLVVCSLIRKRFKFNFYRVISVFV
                     ILPTFSVISLLGAFVKLNDPIRYFYSPNLNYHLFIFYIIVSVVQSTFSLGRVMVRRSG
                     DERIRSFLMLTGLLIALSVSIIFVYILPLSGLFKASYSALGLLPFTVLWAVAILHYDA
                     FKIRELVMNGNSLPLLNRIFSIVVLSLYRLMDRNGYKLKLILSKANVTLNIVDKHYEI
                     AVRYPSLEKMERAEIVANIYRNRIR"
     gene            22767..24164
                     /locus_tag="FCIAJGKP_00014"
     CDS             22767..24164
                     /locus_tag="FCIAJGKP_00014"
                     /inference="ab initio prediction:Prodigal:002006"
                     /codon_start=1
                     /transl_table=11
                     /product="hypothetical protein"
                     /protein_id="X:FCIAJGKP_00014"
                     /translation="MAETIREKTDAKRRDGGTRSSEETSVMDEERRGSVIQSQSLVNF
                     ERGMNRTTETKRFGITKSIVWEAYKKIKANRGAAGIDGESIELFDKNLSRNLYKIWNR
                     MTSGSYFPPSVRQVEIPKKSGGIRRLGVPTVSDRIAQMVVKMHLEPMIDPIFHTDSYG
                     YRPGKSAKDAVAITRKRCWKYDWVVEFDIKGAFDNIDHDLLMRALRKHTKLKWILMYV
                     ERWLKAPFETKEGDTEARSKGTPQGGVISPLLMNLFMHYVFDLWMTREYPNCPFARYA
                     DDAVIHCRSEKQAQEIMAKLAKRLESCMLMMHPDKSKIVYCRDRKRTQDYPNIQFTFL
                     GFTFRPRSARGKYGKVFTGFLPAVSKDAQVRMRQRIREWNLQLRTPITIEEISRLYNP
                     VLRGWLNYYGAFYKTEMRRVFEHFDRKVALWARRKYKKLRRLKRKSIYWLGEIAKREP
                     WLFTHWQVIGKPAAG"
     gene            24459..28496
                     /locus_tag="FCIAJGKP_00015"
     CDS             24459..28496
                     /locus_tag="FCIAJGKP_00015"
                     /inference="ab initio prediction:Prodigal:002006"
                     /codon_start=1
                     /transl_table=11
                     /product="hypothetical protein"
                     /protein_id="X:FCIAJGKP_00015"
                     /translation="MVSYNLLTGAESPVSEKQERSSNVEYNETLKYKTTFLRKPPYLL
                     ITSQLIPSHSKHEYKNGFAFSSFINGKKESDYFGFSEFTVHEAYGERTTHKYHTTPYS
                     DFLMNRALAGAEKETRIIGNDNNDYGTIQTTYDVKQIQYGVGVSGYLSVPTKIEKFLS
                     GQRTTTQSSDIVLDGSKIRRKSESTTDHFSDSVHGVTTTTSITDFETDDTTNQRRATR
                     QTSLAGSSHEITSLLSYDSRGNQIKRVSSYTGTGLAPVGTHTTEFEYDNFGNKTVEKD
                     TSGSPVRGNSYKYDDELQQFVTQETKFGGSVVLTTTHQIGYGVAFGVPTLTTDPNGNK
                     TFFEYDGFGRLIRTSSDTDAGTLTTANYSYDSSFPLSAKTTFPTGTGDPDFASRTYTD
                     GMGRNIYTVKSASNGNFAITGRLVYDGTGKVIRKGQSNWASSGEIDRFVLHLEERNPT
                     SFEYDPIGRIKKTTLPLAQGETSPTTITTTYNSAFETTETHSSGTSKRIVKDAKGEIL
                     YVEDFASDGVQAKIGFCYDIAGNRIKKSDLNDSNAMSCPNTLAGVPTKDVSGRNQTYW
                     SYDSFGKLRAESDPDLGVSSYNYNSFGDLTSSTNAKGVTTTLSYDGLGRILTKNIPEG
                     NIVYTYDSFSGSENSVGRLVRIEDSNQNKTFSYDKLGRVKKETRVILATSFGNPLPSE
                     TGGPYITETRYDLLGRVTRIDYPEHPISHGRMRACYNYGSAGYISGISVQVNTNGILP
                     GYCNKDIVENISYNEFGQTSSLRLGNGITTSYSYDVKGRMVRLNSSGDVGGSNKVLQD
                     AVYSFNPNNNITNVANNTTDFNTQYDYGYDGLGRLTSANGSYLGIAEGNLSRRFQQSF
                     EYSKNGNLSSKRFHDPLSGNITDVWSYQYTNHQVTNIDSSRTGADALTLQYDANGNLT
                     RQRDNVKDLTKRISVDSQDRITQIQDGNNAILGSYWYDESGFRIRRSALEEKNSQFTN
                     VEILYPSKFFGLEFIESENVITSVNNVYLNGVRIAALNEAGALAYYLTDQVDSVSTVL
                     DDEGNTLSLMQYLPYGETFVQRGDLNFSPKFNSQELDRESGFYFFNARYYDPGIGRFT
                     SADTIIDGEFDTQGWNRFSYVKGNPIGAKDPTGHCSVVSTVQCKTHLELGGGGVPPVG
                     KPGSSGGGNSAGLGAAATGLLANLLGMGEKNSSQPDKPRSTSATPSEAKDMSKAGLDP
                     LNKADVKNFLDKGNKSGVTHGGNSSLNSSVTKAIQPFYPQNNGAIGKETNQFLYKGTM
                     IDRYGGTDYSRFFSPAGTPKNARSLPPNVQSQELRTFEVMKPFEIKKSVASPAYGESG
                     FGTQYRTPVPLKTLLDKEIIREVKK"
     gene            28493..28696
                     /locus_tag="FCIAJGKP_00016"
     CDS             28493..28696
                     /locus_tag="FCIAJGKP_00016"
                     /inference="ab initio prediction:Prodigal:002006"
                     /codon_start=1
                     /transl_table=11
                     /product="hypothetical protein"
                     /protein_id="X:FCIAJGKP_00016"
                     /translation="MNENSFSGWKFEIMEVSNGVYKVRALNKDGLKIELEGFDPEKLM
                     LDIKKSALEIEMKARQNRKDSSH"
     gene            28707..28961
                     /locus_tag="FCIAJGKP_00017"
     CDS             28707..28961
                     /locus_tag="FCIAJGKP_00017"
                     /inference="ab initio prediction:Prodigal:002006"
                     /codon_start=1
                     /transl_table=11
                     /product="hypothetical protein"
                     /protein_id="X:FCIAJGKP_00017"
                     /translation="MLRGGREGETYFTKDLYKSGSKAQERLSLKDQPTHRVEFEISGS
                     PGYEKYGSKVDPLYGQPGKGSEFMTTDPVKVKLINVQPLK"
     gene            28966..29322
                     /locus_tag="FCIAJGKP_00018"
     CDS             28966..29322
                     /locus_tag="FCIAJGKP_00018"
                     /inference="ab initio prediction:Prodigal:002006"
                     /codon_start=1
                     /transl_table=11
                     /product="hypothetical protein"
                     /protein_id="X:FCIAJGKP_00018"
                     /translation="MNEKEYYISVAEPWDFVGPDGKNIIKGKILKIIDNDCVLFKTNH
                     KLRIKDVEGDVLVLSSRYKKDDHFVKDIKELDWTINVGLLLTKEYEDLNESGLKNYSK
                     FIIIGSLMEYAESRKN"
     gene            29300..29458
                     /locus_tag="FCIAJGKP_00019"
     CDS             29300..29458
                     /locus_tag="FCIAJGKP_00019"
                     /inference="ab initio prediction:Prodigal:002006"
                     /codon_start=1
                     /transl_table=11
                     /product="hypothetical protein"
                     /protein_id="X:FCIAJGKP_00019"
                     /translation="MLSLAKTKMWEVKFKITDSCDKMKLFEKKRGGKTDKKRIQNIEY
                     NERIEYLK"
     gene            complement(29530..30642)
                     /locus_tag="FCIAJGKP_00020"
     CDS             complement(29530..30642)
                     /locus_tag="FCIAJGKP_00020"
                     /inference="ab initio prediction:Prodigal:002006"
                     /codon_start=1
                     /transl_table=11
                     /product="hypothetical protein"
                     /protein_id="X:FCIAJGKP_00020"
                     /translation="MFYEISLYLNLILLFHFLWNIRKESQNTARILFLKSQLVAYKRK
                     KKKFHTKPLERFKLVILSYLDRNWKENLILISPATLLEWRKKKFKIFWSLLSRRKKTG
                     RPNIPWNIIKLIRRVAKENNIWGATKLHGLLQKLGHNICERTVSKYIPKPPPNTKKRM
                     NWKQFYNLHAEAMIVSDTFTSYSENFKEIFRVVFFLHVETRQILHFDIHTNPTTNWMK
                     KVLKLVVRKQKQAGKKFHYFLSDNDSLFGKRFTKYLEKIGIKHKKTSFHSPWQNCYAE
                     RINSMLHSLRVVQQIKTCRNEFLDFFIPLNKYHLEKKLDEFIHFYNNHRTHLALNKDS
                     PIPSPILKPPQEGKGKLISTPVLGGLYHTYHYENVA"
     gene            complement(31053..32198)
                     /locus_tag="FCIAJGKP_00021"
     CDS             complement(31053..32198)
                     /locus_tag="FCIAJGKP_00021"
                     /inference="ab initio prediction:Prodigal:002006"
                     /codon_start=1
                     /transl_table=11
                     /product="hypothetical protein"
                     /protein_id="X:FCIAJGKP_00021"
                     /translation="MNTIGIENYKSTLELGIFYFHAAGVIFGFVLGFSKLYSSDGFSK
                     SYGSVLQSAAFFLILNNGILIDQGTLQNENKILLGSYYGLVLYSSMAVLVCFNYILES
                     LDNPWIHCKRILGIIPVVILFSYFIPELYFISFIDFLGFGISIFTFSWSLRKILKSNK
                     SILFFNLPFLSFLISICFVLDFLGTIYDKKDFFLFAEIIPGSVICYTILLEHFFPALF
                     GKIIITIPDTNLFNQIELETIPIPEDKEPQKYKYPPKNMLEGIDLEKVKTKLNHFLDS
                     KGFIDEELRLPDFATELGLSTHQASYYLNQYLNMSFTEFLQFHRINEVKNMMRIKLNY
                     NLLNIAFECGFNSASSFHRACVKFTGKSPRDLRQELLSTEPKEKANE"
     gene            complement(32247..32453)
                     /locus_tag="FCIAJGKP_00022"
     CDS             complement(32247..32453)
                     /locus_tag="FCIAJGKP_00022"
                     /inference="ab initio prediction:Prodigal:002006"
                     /codon_start=1
                     /transl_table=11
                     /product="hypothetical protein"
                     /protein_id="X:FCIAJGKP_00022"
                     /translation="MVINYFNIKPLNFTESELDEFSRYIGLPLYNEDKEAILKYNSFR
                     KALAIINKHSFYALNYFPDNPESK"
     gene            32666..32899
                     /locus_tag="FCIAJGKP_00023"
     CDS             32666..32899
                     /locus_tag="FCIAJGKP_00023"
                     /inference="ab initio prediction:Prodigal:002006"
                     /codon_start=1
                     /transl_table=11
                     /product="hypothetical protein"
                     /protein_id="X:FCIAJGKP_00023"
                     /translation="MIQKNWNQEDLAKAGEVKQPTISRYLSGHTIPTLTFIANLYKNA
                     NIDPIIFVRDYELEPINLEKAFREMKKRNWLLN"
     gene            complement(32987..33910)
                     /locus_tag="FCIAJGKP_00024"
     CDS             complement(32987..33910)
                     /locus_tag="FCIAJGKP_00024"
                     /inference="ab initio prediction:Prodigal:002006"
                     /codon_start=1
                     /transl_table=11
                     /product="hypothetical protein"
                     /protein_id="X:FCIAJGKP_00024"
                     /translation="MVTAIILLFSSIFNFIIGIYVLSTIFRKRKKFLDFGILCILVGV
                     WDILFSVPFVNSSSTLIWTRVMTLPMIVCPLLLVRFIHSYVFNLKLSKFCNISILMIY
                     ILPIFSLSFSNLFITKAGIINSKLHFEAGLLYDYFVAGGALSLLYSIIVLFVGFKRRK
                     GLDRVRLVYIAAGMCVWFGFIAIFTSLFKIIGLPEYSFITPIGCTLATAIWSIGIIKI
                     NLFEISDNTILENRNSLVAHANILILKNVDSKLYKKALYGYKKNIIQMIIQDYIYLQL
                     HSDLTVDEIYNYLTENENFFIPLKSYLPKSS"
     gene            complement(33923..34570)
                     /locus_tag="FCIAJGKP_00025"
     CDS             complement(33923..34570)
                     /locus_tag="FCIAJGKP_00025"
                     /inference="ab initio prediction:Prodigal:002006"
                     /codon_start=1
                     /transl_table=11
                     /product="hypothetical protein"
                     /protein_id="X:FCIAJGKP_00025"
                     /translation="MNKITENNSLIENFSKTESNNSIEYIHCNYETNVKLIERARNFV
                     QTQYSKLDYIGYDPEFDRQFDKNGLSQYFIAIDSEKKILATSRILTRGPLGLPIEYAI
                     RQDTKERLKLENGNIAEMNSFAALSVSIGIKVLILSAEYVIKKKFITTYGLYDVERPT
                     IGKLYNRFGAVDSKSHPYKIYFPGYGKNKNGKFIPTEWIIQVSNISKIVAKLSHK"
     gene            34890..35879
                     /locus_tag="FCIAJGKP_00026"
     CDS             34890..35879
                     /locus_tag="FCIAJGKP_00026"
                     /inference="ab initio prediction:Prodigal:002006"
                     /codon_start=1
                     /transl_table=11
                     /product="hypothetical protein"
                     /protein_id="X:FCIAJGKP_00026"
                     /translation="MNRNELNEVISKILKAYETMRLQSSLNGNSEVLEANREIGRILQ
                     TVERKTPEPERLTGNWMRSISKELEKHLKRGFSERNLFYARKFYEIYGNSKIDVRLSW
                     SHYRILSSIANANLREKLMKEAIEGNWSRDDLSYRVRDIGELRKAPTLRWRRPEGALW
                     NYKIKDISKDKGTLLVDLGFYCYYELSSLHLNQYKIGDIIQIEKQNGIWNLSDSKLDS
                     ELYFYFGEIERVIDGDTILIKFELGFNVIARQRIRLHNVWSAELGSSEGEDNFESLKK
                     RLPLKTKVIVRSRSKDVYGRFVGEVLYSKKKIQHPEDIFRIGIYLNQELAEIS"
     gene            36187..37113
                     /gene="rpnD_1"
                     /locus_tag="FCIAJGKP_00027"
     CDS             36187..37113
                     /gene="rpnD_1"
                     /locus_tag="FCIAJGKP_00027"
                     /EC_number="3.1.21.-"
                     /inference="ab initio prediction:Prodigal:002006"
                     /inference="similar to AA sequence:UniProtKB:B7NGZ6"
                     /codon_start=1
                     /transl_table=11
                     /product="Recombination-promoting nuclease RpnD"
                     /protein_id="X:FCIAJGKP_00027"
                     /translation="MTEVNNPHDRLIRETLQDKIEAISFFRRTLPPEVVELLDLEKLE
                     LSESSFVSEELKSEQTDLLFRIPLRSGNQASIYILFEHKSYLDNAIYIQLLGYLAEIY
                     RSQQRNSEKLSVVIPFVFYHGEKEWKLGENFLHQFKITKEETIHLRHFIPDFKIDLFD
                     LSGMEIQEKLESITLQVIFGVVQRIREGEEKFQKSLPIFFSLLLEIAEEPKRVALLNK
                     LLLYIYNVRDSKPSVLKQMLHLSRLERYEELAMTTAEKLIQEGKIEGKIEGKIEGKIE
                     DARKMFAKGIDLNTVLEITDLTEKDLRDNGLI"
     gene            complement(37283..37513)
                     /locus_tag="FCIAJGKP_00028"
     CDS             complement(37283..37513)
                     /locus_tag="FCIAJGKP_00028"
                     /inference="ab initio prediction:Prodigal:002006"
                     /codon_start=1
                     /transl_table=11
                     /product="hypothetical protein"
                     /protein_id="X:FCIAJGKP_00028"
                     /translation="MLIHTFFLLIRLPPCLFNKAAISGLKSLPEQRFRRAYLHLQYSY
                     ADLHQLRDTPPAVRWSLILEKTKKLHLFLRIL"
     gene            37993..38349
                     /gene="ltrA"
                     /locus_tag="FCIAJGKP_00029"
     CDS             37993..38349
                     /gene="ltrA"
                     /locus_tag="FCIAJGKP_00029"
                     /inference="ab initio prediction:Prodigal:002006"
                     /inference="similar to AA sequence:UniProtKB:P0A3U1"
                     /codon_start=1
                     /transl_table=11
                     /product="Group II intron-encoded protein LtrA"
                     /protein_id="X:FCIAJGKP_00029"
                     /db_xref="COG:COG3344"
                     /translation="MTSGSYFPPSVRQVEIPKKSGGIRRLEVPTVSDRIAQMVVKMHL
                     EPMIDPIFHIDSYGYRPRKSAKDAVAITRKRCWKYDWVVEFDIKGAFNNIDHDLLMRA
                     LRKHTKLKWILMYVER"
     gene            38336..38491
                     /locus_tag="FCIAJGKP_00030"
     CDS             38336..38491
                     /locus_tag="FCIAJGKP_00030"
                     /inference="ab initio prediction:Prodigal:002006"
                     /codon_start=1
                     /transl_table=11
                     /product="hypothetical protein"
                     /protein_id="X:FCIAJGKP_00030"
                     /translation="MLKDSYRHHSKDQEARSKGRGVISPLLMNLFMHYAFDDERISEL
                     SFCAIRR"
     gene            38436..39056
                     /locus_tag="FCIAJGKP_00031"
     CDS             38436..39056
                     /locus_tag="FCIAJGKP_00031"
                     /inference="ab initio prediction:Prodigal:002006"
                     /codon_start=1
                     /transl_table=11
                     /product="hypothetical protein"
                     /protein_id="X:FCIAJGKP_00031"
                     /translation="MLLMMREYPNCPFARYADDAVIHCRSEKEAQEIMTKLAKRLESC
                     MLLMHPDKSKIVYCRDGNRTQDYLNIQFTFLGFTFRPRSARDKHGRVFTSFLPAVSKD
                     AQVRMRQKIREWNLQLMTPKTIKDISRLYNPVLRGWLNYYGAFYKTEMRRVFEHFDRK
                     VALWARRKYKKLRRLKRKSIYWLGKIARRESWLFTHWQIIGKPAAG"
     gene            complement(39793..41091)
                     /locus_tag="FCIAJGKP_00032"
     CDS             complement(39793..41091)
                     /locus_tag="FCIAJGKP_00032"
                     /inference="ab initio prediction:Prodigal:002006"
                     /codon_start=1
                     /transl_table=11
                     /product="hypothetical protein"
                     /protein_id="X:FCIAJGKP_00032"
                     /translation="MHVSNDQQHPITFDTTRELQRKLYLAAKRSRNRRFHALYDRIHR
                     FDILWRAWEEVKENGGSGGIDNITFEQIEQDGVETFLRTIEEDLKRRKYRPSPVRRVM
                     IPKPDGSQRPLGIPTIRDRVVQQACKIVIEPIFEANFLNSSFGFRPKRSAVQATIEVE
                     ASLVRNWWVIDADIQKYFDTIDHELLMKLVRKRVSDRRVLKMIRQWLMAGVVENGKFQ
                     PTKIGSPQGGVISPLLANIYLHVFDMYWQNKYQHLGRLIRYADDFVIICRYRSDAERA
                     LKSVSNIMERLKLNLHPAKTKLVQMEKEGFDFLGFYFRKSHSEKTGKLVPYFWPSKKA
                     MKSIRSKIRNLTTRRWYRLSLEEIVKNLNPVIRGWRNYFRAGNSTRKFQELDSYVLYR
                     LFHFARKRGGNRGYLRIPDFQEMYLQCGIEHFYLPGGLTR"
     gene            41939..42550
                     /locus_tag="FCIAJGKP_00033"
     CDS             41939..42550
                     /locus_tag="FCIAJGKP_00033"
                     /inference="ab initio prediction:Prodigal:002006"
                     /codon_start=1
                     /transl_table=11
                     /product="hypothetical protein"
                     /protein_id="X:FCIAJGKP_00033"
                     /translation="MNNFLIKITEIYNSRKIYFSYSLEEILSTYSQEPEIFKRMFERS
                     ISNRYKSTENLYIKALWIAANITNGYLYRPFCYFCGLPFSRSDYLNGTVHIDHFDPIS
                     LDGEHLPGNIEPPCKDCNLLKSNLSNEELQLIFQMPEKFFSERYKKTSEIRKNKLKDF
                     SALFFQRAVDGEQYRKTFGITIYEQRKHQDDMKANYRTKWFSK"
     gene            43325..45667
                     /locus_tag="FCIAJGKP_00034"
     CDS             43325..45667
                     /locus_tag="FCIAJGKP_00034"
                     /inference="ab initio prediction:Prodigal:002006"
                     /codon_start=1
                     /transl_table=11
                     /product="hypothetical protein"
                     /protein_id="X:FCIAJGKP_00034"
                     /translation="MKKGFFAYSSQPPIITETIEDAIGKLNDSGLFLIKSWRELKING
                     RYIINEVVSEIENSDFLCADLTGLNDNVIFEIGYAIGRNKPILLFNDTTQVESFRRYK
                     ELDLFTTIGYSAYTNSQNIIDTLYRESVEDKPGALESLMITSAPEEKATPLIFLKNQV
                     YTNFSTIILNSVNDSKLNYILDDATENKVQPFSWYINKLTSCQALLAEFSTSSRSGHE
                     VHNSKCSLVSGVALGLGLNVLLICEEPYTAPLDYKELLKKYTNKTECLNSISPFIDSV
                     KSDYFHNLERSRNIIRTQINKSELQRINFGEFLAEHEKDQISNYYIETTAYRDLIRNE
                     YNIIVGRKGSGKSATLYYLKNSLEQDARYHICIIRPFNFDLDGLLYTLINVPEYFQKS
                     YLIESVWKLIIYTEIAKSIYEKLKSRNFATLTPDEIALIEFVEKDTRLFAAEFHDRIH
                     ETFTIIANNLNVDSKTDKHKISELLHMDDLPKVKEIILNALGKGKQIVLLVDNLDKSW
                     KKGELLEYQSKWILGLLGLTGKLIKELSSSKVQPKEIKFQITIFLRSDIFNNILIHAR
                     EPDKIQYSKLKVEDKDILFRIIEERFIKLSNNKFISNDLWEKFMPVQIDGELIQDYIY
                     KTIIPRPRDIIFFFNKMKDIAILRGHEKIEVRDVRTAYEEYSEWILSSFLVENGVTLN
                     QMEDFLYQFVGEKRIVSKADIENKVQKSKIYFTDKYSSEDFINNLILLSILGRETKLN
                     EFTYSYEMENDKKSSMLAEKLNSNRFQIHRALIPALALID"
     gene            46165..46509
                     /locus_tag="FCIAJGKP_00035"
     CDS             46165..46509
                     /locus_tag="FCIAJGKP_00035"
                     /inference="ab initio prediction:Prodigal:002006"
                     /codon_start=1
                     /transl_table=11
                     /product="hypothetical protein"
                     /protein_id="X:FCIAJGKP_00035"
                     /translation="MVLDGIFGNATASKVLLHVFHYSEVHASAIAKDYDTAVTPIRLQ
                     LERFEKTGILVAKQIGRSRVFTFNPKSPFVKPLKEILSIIYQSLSIEEKEKLFSTRRR
                     PREKGKPVYGRA"
     gene            46496..47038
                     /locus_tag="FCIAJGKP_00036"
     CDS             46496..47038
                     /locus_tag="FCIAJGKP_00036"
                     /inference="ab initio prediction:Prodigal:002006"
                     /codon_start=1
                     /transl_table=11
                     /product="hypothetical protein"
                     /protein_id="X:FCIAJGKP_00036"
                     /translation="MDEPDWKSVNEEELWKYVGWHLAEKGIQSVLVGGAVVSIYSKGA
                     YRSGDIDLVEPIVSRSKEIALVMENIGFRKTRRHYVHPKCKHLYIEFLSGPVSIGEDF
                     KIVPDEKKFKGKILKIFSPTDCIKDRLASYIHFKARECLDQALLVAKNQRFDLRQIKE
                     WCFREGEIGKSAFEEFQALL"
     gene            47105..47215
                     /locus_tag="FCIAJGKP_00037"
     CDS             47105..47215
                     /locus_tag="FCIAJGKP_00037"
                     /inference="ab initio prediction:Prodigal:002006"
                     /codon_start=1
                     /transl_table=11
                     /product="hypothetical protein"
                     /protein_id="X:FCIAJGKP_00037"
                     /translation="MRDDAPSDLKSPINTILKHLSLAKTEIIESEGKFNG"
     gene            47208..47522
                     /locus_tag="FCIAJGKP_00038"
     CDS             47208..47522
                     /locus_tag="FCIAJGKP_00038"
                     /inference="ab initio prediction:Prodigal:002006"
                     /codon_start=1
                     /transl_table=11
                     /product="hypothetical protein"
                     /protein_id="X:FCIAJGKP_00038"
                     /translation="MDNLYNAIIVASFSILASIITASLSYYFTKRNQNLSNERRIKEE
                     FYRRFAKSLSDLAFDNKDREALKAFSENMNIILLIGSPSVIKALMNFHSHLQNKTQEK
                     SE"
     gene            47957..49246
                     /locus_tag="FCIAJGKP_00039"
     CDS             47957..49246
                     /locus_tag="FCIAJGKP_00039"
                     /inference="ab initio prediction:Prodigal:002006"
                     /codon_start=1
                     /transl_table=11
                     /product="hypothetical protein"
                     /protein_id="X:FCIAJGKP_00039"
                     /translation="MTDEQNNNAEKSESENNESKIAKQTLEDLETKIAEQIKKVAIID
                     SNTEDLSGAILNLNNVFATEKAKMTEALNANVQEFQKQLKNIKDLSTNGEEIFQKIHG
                     LHEEIGKYYNSIFGYVSVERRYLTGAEENEISINGEKEYFNGKELKEAKFKDGSIKKF
                     FTVEKTNPGVLDQLKSRENEFQTFIKTVAEKHESLSTQNQSQFTALVERNNLRYEDLL
                     NKISSLYQDAIGVGLAGAYNKAKASHRFSLNLWSVILVLSVLGMLAVPVAMEIWVYTE
                     QLVKIESLVGIIKRVFSYLPFISPMVFLSYIATKNMNGYRRMFEEYLYKESTSLTYEA
                     LKREISTFENDKLSSEFATQLLRQNLQAAEDNPSKYLDKIDGDVPTDILKSIMHGRKI
                     NISIGGLFGTKVKMESIDKEVLPNTSLEKSKDDKKSE"
     gene            49418..50215
                     /locus_tag="FCIAJGKP_00040"
     CDS             49418..50215
                     /locus_tag="FCIAJGKP_00040"
                     /inference="ab initio prediction:Prodigal:002006"
                     /codon_start=1
                     /transl_table=11
                     /product="hypothetical protein"
                     /protein_id="X:FCIAJGKP_00040"
                     /translation="MSQDKLRIFKPGQIEMLSKILGDTNFGLTGAEISRFLAQSNIRD
                     TDPGMTKWKRLYNALVTAHNERKSGNHILSFISKALEPARFAGDLYYYHSIINEVNII
                     LSFHGLEFRDDGKFYNIDKTNTLTEAERRASNLKSGIKERNLHPELINYCRKELLSDN
                     YFHATFEATKGVADLIRKKSGINKDGSELVDKVFCGNEPILKINNYTSETEKSEQKGF
                     ANLLKGMFGTFRNPLAHEPKMSWNMSRDDALDLFTLASYILRRIDRT"
     gene            50518..50754
                     /gene="mazE"
                     /locus_tag="FCIAJGKP_00041"
     CDS             50518..50754
                     /gene="mazE"
                     /locus_tag="FCIAJGKP_00041"
                     /inference="ab initio prediction:Prodigal:002006"
                     /inference="similar to AA sequence:UniProtKB:P0AE72"
                     /codon_start=1
                     /transl_table=11
                     /product="Antitoxin MazE"
                     /protein_id="X:FCIAJGKP_00041"
                     /db_xref="COG:COG2336"
                     /translation="MESIIQKWGNSLGIRIPKAMATELELNDGSHVELQYEGDKIVIY
                     PMKKASLEDKLSKITKQNLHSEISTGNSIGNEAW"
     gene            50748..51089
                     /gene="mazF"
                     /locus_tag="FCIAJGKP_00042"
     CDS             50748..51089
                     /gene="mazF"
                     /locus_tag="FCIAJGKP_00042"
                     /EC_number="3.1.27.-"
                     /inference="ab initio prediction:Prodigal:002006"
                     /inference="similar to AA sequence:UniProtKB:P0AE70"
                     /codon_start=1
                     /transl_table=11
                     /product="Endoribonuclease toxin MazF"
                     /protein_id="X:FCIAJGKP_00042"
                     /db_xref="COG:COG2337"
                     /translation="MVKNRNYTPEKGDIVWLNFTPQAGHEQKGRRPALVLSPKEYNSK
                     TGLAIFCPITSKIKGYPFEVLIKSKKIDGVILSDQVKNLDWTIREAEFIESINKVSLK
                     EVLDNIKLLIF"
     gene            complement(51991..52227)
                     /locus_tag="FCIAJGKP_00043"
     CDS             complement(51991..52227)
                     /locus_tag="FCIAJGKP_00043"
                     /inference="ab initio prediction:Prodigal:002006"
                     /codon_start=1
                     /transl_table=11
                     /product="hypothetical protein"
                     /protein_id="X:FCIAJGKP_00043"
                     /translation="MESLYLSDNQLKTYLNEIGQLQNLQSLDLSDNQLKTLPNEIGKL
                     KNLQELYLINNQQSTIIQRKRKDSKASSKVQNLF"
     gene            52305..52427
                     /locus_tag="FCIAJGKP_00044"
     CDS             52305..52427
                     /locus_tag="FCIAJGKP_00044"
                     /inference="ab initio prediction:Prodigal:002006"
                     /codon_start=1
                     /transl_table=11
                     /product="hypothetical protein"
                     /protein_id="X:FCIAJGKP_00044"
                     /translation="MKTNALLHLKTILNLLGEEIVGKVREEYEILNPAKICDLV"
     gene            complement(52525..52767)
                     /locus_tag="FCIAJGKP_00045"
     CDS             complement(52525..52767)
                     /locus_tag="FCIAJGKP_00045"
                     /inference="ab initio prediction:Prodigal:002006"
                     /codon_start=1
                     /transl_table=11
                     /product="hypothetical protein"
                     /protein_id="X:FCIAJGKP_00045"
                     /translation="MIVSKKLEIKVRELEEKGYSFIYIEDYVKGFYKDSFKSKIEIAR
                     NMILKGTSMEFILSVTKLIEQELKDYGVHLEICSKG"
     gene            complement(52764..53666)
                     /gene="rpnA"
                     /locus_tag="FCIAJGKP_00046"
     CDS             complement(52764..53666)
                     /gene="rpnA"
                     /locus_tag="FCIAJGKP_00046"
                     /EC_number="3.1.21.-"
                     /inference="ab initio prediction:Prodigal:002006"
                     /inference="similar to AA sequence:UniProtKB:P31667"
                     /codon_start=1
                     /transl_table=11
                     /product="Recombination-promoting nuclease RpnA"
                     /protein_id="X:FCIAJGKP_00046"
                     /db_xref="COG:COG5464"
                     /translation="MSDMTNPHDRLIRETLQDKEDAISFFKNSLPENVIELLDLNRLE
                     LTQSSFISENLKEEQTDLLFQIPLKSGKKANVYLLFEHKSYLDDSIFSQLLGYISAIY
                     KSQYRVDKKYSVVIPFVFYHGERTWTLGNSFQNRFILSKNEEEVFKKYIPNFELELFD
                     LSKVDLSKLESISLRVILGVVQKIWEGDTSFLSHLGEVFELLTGLKNESKRVEIFQKL
                     FLYIFNVRELEPTEITSLLSHSRYNREYEDLTMTTAEKLRKEGKFEGKIEDARKMFKE
                     GFELDVVLRITGLTEQELKDHGLL"
     gene            complement(54292..55149)
                     /locus_tag="FCIAJGKP_00047"
     CDS             complement(54292..55149)
                     /locus_tag="FCIAJGKP_00047"
                     /inference="ab initio prediction:Prodigal:002006"
                     /codon_start=1
                     /transl_table=11
                     /product="hypothetical protein"
                     /protein_id="X:FCIAJGKP_00047"
                     /translation="MSKNFFPLTNDLMFKILFVKEPDLLISILNSVLFPDGEHTIRNI
                     KILNPELVGFSPNDKRSYLDIRAQDEDVKIFHVEIQVAHQSSFVKRSLYYLSGLIRDQ
                     LNRGSMYSDLKPVYQINIVDFDLIPSENFHSKFKFREESNPDIILTDDVEIHFLELCK
                     FVKRDVRELRNNLEIWLYVLKHTSELEEEEMRILVDKTPDLSKAFTILEQYSNDPQKR
                     NELEAKLKSDRDYAYDLAARFEAGELQGIGKEKLESARKMLEEGMRLDVILRITGLSK
                     KDLKDHGML"
     gene            complement(57307..57546)
                     /locus_tag="FCIAJGKP_00048"
     CDS             complement(57307..57546)
                     /locus_tag="FCIAJGKP_00048"
                     /inference="ab initio prediction:Prodigal:002006"
                     /codon_start=1
                     /transl_table=11
                     /product="hypothetical protein"
                     /protein_id="X:FCIAJGKP_00048"
                     /translation="MIISKKLEIKVRELEKKAIVSYISKITLGFYKGYFESKIKIARK
                     MLLNGTSLEFVLMVTGFTEQELKDYGVRLDICSKG"
     gene            complement(57543..58457)
                     /gene="rpnD_2"
                     /locus_tag="FCIAJGKP_00049"
     CDS             complement(57543..58457)
                     /gene="rpnD_2"
                     /locus_tag="FCIAJGKP_00049"
                     /EC_number="3.1.21.-"
                     /inference="ab initio prediction:Prodigal:002006"
                     /inference="similar to AA sequence:UniProtKB:B7NGZ6"
                     /codon_start=1
                     /transl_table=11
                     /product="Recombination-promoting nuclease RpnD"
                     /protein_id="X:FCIAJGKP_00049"
                     /translation="MSDMTNPHDRLIRETLQNKEDAISFFKNSLPEAVIELLDLNRLE
                     LTQSSFISENLKEEQTDLLFQIPLKSGKKANIYLLFEHKSYLDDSIFSQLLGYISAIY
                     KSQYRVDKKYSVVIPFVFYHGERTWTLGNSFQNRFILSKNEEEVFKKYIPDFELELFD
                     LSKVDLSRLESITLRVILGVVQKIWEGDTSFLSHLGEVFELLTGLKNESKRVEIFQKL
                     FLYIFNVRELEPTEITSLLSHSRYNREYEDLAMTTAEKLIQKGEMKGKVETKIDIARN
                     MLLDGASLEYVLKITGLTEQELKDHGLL"
     gene            59000..59575
                     /locus_tag="FCIAJGKP_00050"
     CDS             59000..59575
                     /locus_tag="FCIAJGKP_00050"
                     /inference="ab initio prediction:Prodigal:002006"
                     /codon_start=1
                     /transl_table=11
                     /product="hypothetical protein"
                     /protein_id="X:FCIAJGKP_00050"
                     /translation="MKSHACFLMIQIVFSDLHWLPQGDQADDLCAHGTVNVCIDKETL
                     SDVPNKEWTLSCAGLYLLRSLEHDYHPGDYGSQLIPCCSFDFIPQENWQFPVLMLGCP
                     NGIEWHIKHEGNAVTHTTLNGNSSTLALHEWISLVLSLTNQVEEFYQLSGPKKTISKE
                     LKEGYSRFWSEWRTRTERARRVTSHNNDYYV"
     gene            complement(60634..62088)
                     /locus_tag="FCIAJGKP_00051"
     CDS             complement(60634..62088)
                     /locus_tag="FCIAJGKP_00051"
                     /inference="ab initio prediction:Prodigal:002006"
                     /codon_start=1
                     /transl_table=11
                     /product="hypothetical protein"
                     /protein_id="X:FCIAJGKP_00051"
                     /translation="MNDNQRVFRVQKDRNFTIVKNHFIDDPRLSMKATAILLLVLRYP
                     DNWRMSVKTLSKFKSDKESSIASGFKELVTFGYAEFRKGKDPVTGRFNSGWYFFEESQ
                     KPEVQYEVKPTQNKRIENQSEHFLKEVKESNRKENKVLNLEQRERPQLENQVVVNSTL
                     PSTKEQKPSIQIFSSQIQNTTREYNQPSQTRLEEQKELLEELEIKFKREKNQALDSPQ
                     AEKPLLDFPLLENPILENRPLPNTIYQGLSKQVLFKQILNTSREYGPPAKTHIEEQKQ
                     SSEKVNPHFHFPDSWLIKFQEYYFKEHGSEMGQPDSELKALNKLYELSKGDWKVIESK
                     IQVLIQLRKQDSKFWYEQSLSPESITKFWSRLFERKVKPTDKNRMRNEHQNKSIGAEK
                     RTEPKYNESSKLTPDKPIEIKDLDPYKCFLGWGKSKLFKQQLEYYEQNSDPLKYEGTK
                     KILFEKFVNEVYPGLVSNSEVKKTSIENRKGSAA"
     gene            complement(62623..62715)
                     /locus_tag="FCIAJGKP_00052"
     CDS             complement(62623..62715)
                     /locus_tag="FCIAJGKP_00052"
                     /inference="ab initio prediction:Prodigal:002006"
                     /codon_start=1
                     /transl_table=11
                     /product="hypothetical protein"
                     /protein_id="X:FCIAJGKP_00052"
                     /translation="MTIDLIPIFKPPDSKKWDPFWNKRKEILRS"
     gene            complement(63037..63198)
                     /locus_tag="FCIAJGKP_00053"
     CDS             complement(63037..63198)
                     /locus_tag="FCIAJGKP_00053"
                     /inference="ab initio prediction:Prodigal:002006"
                     /codon_start=1
                     /transl_table=11
                     /product="hypothetical protein"
                     /protein_id="X:FCIAJGKP_00053"
                     /translation="MLILREAIRWVSWVVRQIAFYNKLESGKDFIFIRIHIIELGTLL
                     SNSEFKRED"
     gene            complement(63370..63516)
                     /locus_tag="FCIAJGKP_00054"
     CDS             complement(63370..63516)
                     /locus_tag="FCIAJGKP_00054"
                     /inference="ab initio prediction:Prodigal:002006"
                     /codon_start=1
                     /transl_table=11
                     /product="hypothetical protein"
                     /protein_id="X:FCIAJGKP_00054"
                     /translation="MNNKYFYLKLDLKMHSKEECIAEIMIFGFIKILTHPCKVTDLYK
                     IEYR"
     gene            63540..63779
                     /locus_tag="FCIAJGKP_00055"
     CDS             63540..63779
                     /locus_tag="FCIAJGKP_00055"
                     /inference="ab initio prediction:Prodigal:002006"
                     /codon_start=1
                     /transl_table=11
                     /product="hypothetical protein"
                     /protein_id="X:FCIAJGKP_00055"
                     /translation="MDHSSVKKTTIRAIGNSAGATIPKALLEKYNFHEGDTVFLLETE
                     SGILLSPYDPDFEEAIDIYQKGSKKYRNALRELAK"
     gene            63776..64171
                     /locus_tag="FCIAJGKP_00056"
     CDS             63776..64171
                     /locus_tag="FCIAJGKP_00056"
                     /inference="ab initio prediction:Prodigal:002006"
                     /codon_start=1
                     /transl_table=11
                     /product="hypothetical protein"
                     /protein_id="X:FCIAJGKP_00056"
                     /translation="MKKEPKWLNQKIVLTIHLDQLKQHGGSQGIRDQGLLESALDRPK
                     NKWSYRPSSNIFDLAASLCIGIAKNHPFIDGNKRVAFMATYVFLGINGYIIEVSEEEV
                     VSIMLKVASGNINETNLSIWLKDNSNRNS"
     gene            64460..64837
                     /locus_tag="FCIAJGKP_00057"
     CDS             64460..64837
                     /locus_tag="FCIAJGKP_00057"
                     /inference="ab initio prediction:Prodigal:002006"
                     /codon_start=1
                     /transl_table=11
                     /product="hypothetical protein"
                     /protein_id="X:FCIAJGKP_00057"
                     /translation="MSTIFDRLSAIDDDLKLSHSKMALELGVNRSTYYKYKNGTLTIP
                     KSILIILRLKGYDEHWILSGKGHMKLKDSVHLVEMQKRLKLISKLDSYGVLDSIEKLP
                     EAPSSDQKKIIREFFIFLASKFV"
ORIGIN      
        1 caaattcagc tacgaaatat gtctcttttt ctctacttcg actcacacga gataaaattc
       61 gctttcttaa aattacgctt ttagaaagtt tttacgatag atgaaaaaat tcgcaactgc
      121 ctcgctcaaa gggggtgtag gcaaaactac agattgtatt tttctttctc aggcttttgc
      181 aaatatcggg aaaacagttc tcgcaataga tatggatccc aataataata tgaccgatta
      241 ttttttacgg agcgaagacg tctctagcct tcttcgaaat aatataggcc atgtattgga
      301 aggagaaatt cctcttaaga acgctatccg ccatacttct ttcaatgtcg atataattcc
      361 ttctacacta ttgcttgcta aaactggaag ggaattgtca catgatcctg gctcggttct
      421 tcgatttaaa gatgaaatcg aaactgtaaa atatgattat ttaattatcg atacgccacc
      481 ttccctctct tatgaattct ctacgggaat ttatattgca gactttgtaa tttgtcccat
      541 tgcattaaca cgttggaccc ttcaaagttt cgacactgta ttttctgaaa ttcaaaggat
      601 cacaaaaggt aagctaaagc ccatatttaa cgtaccctcc atgatctcaa aagctgaata
      661 cgacaaacta ccatacttgg aagggtatac atttactaaa tcatatatcc agcttttgaa
      721 agaagttcaa aaagcagtaa tagaagggag acccttaaat caggaagagc cttcttggga
      781 acaattcaat gaattagcga gggaaatcgg atgactgcag aaaaagaaaa aaaaattaaa
      841 aaacaactaa gctcactaat aggaccaagg cctggtacac aacatttaca agtagttcaa
      901 aaagaccaag atgaagacgc tgaaaagatt tcaatgcttc ataccagcat tgaaactaac
      961 attaagaatg caatacgcaa tgcaataaaa atcggagagc tattaattga gaaaaaaagc
     1021 agattaggcc atggcaaatt tattccttgg attactacca atcttccttt ttcggaaaga
     1081 acagctcaac gatatatcaa acttttcgaa aatcgcgatc ttttaaatac gacaccagtg
     1141 tcggatttga aatctgccta taaactacta agctccgctg accgcgaaga aaaagaaatc
     1201 aacccaaagg aaatatccaa agtggatgcc aatagattat acaagaaatt taaagctggt
     1261 gaaaagattg ggtcaaaaga tcggggctta gtaaaagaat ttctttcaaa tgaacgagaa
     1321 agaatactct ctaccgcaaa aacgaaagta gcaagaatcg acgaggatat aaaaagtcta
     1381 agttaatcat ttagagaatt gcccaaaaaa ctttccaaag agtaaaaaaa gagtacccaa
     1441 aattgtaatc gaatattagt gtactattgt atatctctta atccgagatt cacgattatg
     1501 gcctgcgtag atgtggtagt cgaaacaggc cgattccttc cctaaagttc caataattta
     1561 gttatgtccc attttttgct tgacaggtat atagtacctg tatctagtcc aaaatatctt
     1621 aggcgacata actaagataa ggccactacc acttaggctg aaatcgtgaa tcgaggacct
     1681 accgcaaagg cttcatgcct gacctttagt tccccgtatt tttaatagag tagggtaaaa
     1741 aataactttt accgtgcgtc acccgaagta tgtccgcatg gtaaaaataa gggatactaa
     1801 aatgaccgag gtcgtacatt acgctttggt gatagctcac gctatcgaat cattaccact
     1861 ttcaaggact aaaagacaac tactatccaa aatcaccgat ttagatattg caggaagaaa
     1921 caacggattt ggtggatgta tcgcaaaaaa caaaacatta ggcgaagaag taggattagc
     1981 agaaacgact gtctctaaat atattcgtga aatgagacgt gaaggatata taaactctgg
     2041 agaattccac ggacattata gaatactaaa ctctagtcta catgatgcag ttgtaaaaga
     2101 acgatatgaa tataacctac aaaaacagat aacaaaatat actagtctgt ctagtacaaa
     2161 tatcctagag agcccaaacc aaagtaccgg gtctgctccg tacgaacgta cgggggatag
     2221 tcttaatgac caaagtacaa accaaacaaa taacaaagag aaaatacaaa gtttttctct
     2281 ttctgaaatt acttggttaa atatttctga acattctaaa aaccgcatat tgaaagagtg
     2341 gggggaatat gaccacaatc cagagaagga aaatgctaaa attagatttt ggaaaaagat
     2401 cgaaccggaa aacccagaag ctattttaga aacgctaaag aaattaatcc atatccgtaa
     2461 atcgggagag tataaagagg accggttttg gggaacgatt cctataaaca tagcatccac
     2521 ttactcttac aaggacatta taaaaaacac atatagttta cttacacaag tagaaagtaa
     2581 aaccctttca atcgaggaaa ataaagaaga aataagaaac ggaagtagaa taaacaatca
     2641 gaccaaaaat aaaaacgaac caacctggga aggattcttg gtttgggctg gggaacgact
     2701 ttctaaatcg agcattcaaa gtcttaaaca gttaagagtt caattcgaga atgaggaatt
     2761 gagtatagta ggggaaataa acgattctct caaaatgatt attactaagt attttaaaga
     2821 agaagtaaaa tttaaaacag aaataaaatt tgtaaaagaa gaagcgcaag agaaggaaaa
     2881 aagtcttaat aactcaatta agaaaacggg tcagaagagt aacgaggaaa atcaaacaca
     2941 cataactgaa ctgaatccag aaatatccat accagataat cacttagaga accaggattt
     3001 caaatatttc cgagactata tgtcggtaga taaagtaatc catgagttca tgacttactc
     3061 tttactaaaa ctagatcgac cagacttaga aatcattcgt aatctaagaa tccgttacga
     3121 tctggaaaaa attgtaatct ttgattcccc accagagaag ttaaaagatc acatacgtga
     3181 ttacttctat agccattccc aaagggttat cgcactacag tttgaggaaa acaaattcta
     3241 tgtagcggcg tagtttcata ttacgaaacg aaaaggggcg gcgacttgtc ttgaaagtta
     3301 aaatgtgact cttattttaa cgtgagttcg gcgtaaggtg gaaaaaaaga gaaagatctt
     3361 gtactcagaa gcgccagatc catattgaac caaattttta gcaagaaaag gatataatat
     3421 ggatctgaca gagatatttt gcgcaataga cgattattgt acacaacaaa aaataaactg
     3481 gaacgtgaaa atattgagtc cagtggttcg taagagaaac cgaaaatttc agctcagcct
     3541 gagcgaggta gcaacaatcg tggtttattt ccatctttct cattatagag aatttaaaaa
     3601 ttattatttg atagaaataa aaaagaatct gaaatccgaa tttccaaaag cagtaagtta
     3661 caatcgtttt gttgaactga tgcctaacgc gttatgcgtc atagcttcgt ttctatccaa
     3721 cactcgtatg ggaaaatgtt ccggaatttc gttcattgat tctacaattc tcaaagtatg
     3781 cgacaacaga agaatccatt ctcataaagt atttaaagat accgcacaac gagggaaatc
     3841 aagcacaggc tggttttacg gctttaaatt gcatttaatc ataaatgatc gaggtgaaat
     3901 attatcattt atggttactc ctggaaatgt ggatgataga aactccaaag tgatttttcc
     3961 acttgttaaa aatatttacg ataaactttt cggagatagg ggttacatca gtcaatctct
     4021 ttttgaaagt ctttatgaaa aggggattca actcattaca aaattaaaaa agaatatgaa
     4081 gaataaatta atgcccttgg ttgataaaat tcttttaaga aaaagagcta tcattgaatc
     4141 ggttaacgat gaacttaaaa atatctgtca gattcaacat actagacatc ggagtttttg
     4201 caattgggcc gttaatcttt taagcggttt agttgcattt tcattctttc caaaaaaacc
     4261 ttctttgaat ttgagatcta aagacaattt acaactttta atctctcctt agaccgaact
     4321 cacgttattt tatggttctg agtgactata ttcgtaatcc ttaatgtttc gaacttaaac
     4381 ttacactctt cagagtccca ctccctgaat gcctctttag gaatcggcat tgggagttta
     4441 cgggttattt gactattaca ctctgtaagt tttcaaattt aacttaggat tcaaatttct
     4501 tccgaaactt ttttcttgct cttctttcct ttagtatcat tacgagggat cagaattttt
     4561 ctagcaattt cccaggtttg aatttgaccg ctactacttg aaatctgacc gggagtagaa
     4621 gtatttcccg cttgggtacc aggcatatac tgtacagaag ttacaatacc agaatcggct
     4681 agtatgataa cgtcagctcc ttgttctctt gctttttctt taacgtattc gatacaatga
     4741 ttcagttgtc cacagcgaac ttctacaata ccaatctgtt ctacttgata atccgggacc
     4801 gctctcataa tcacatcgat aggttctgtt tcagaaaggg gcggataact tcttccggta
     4861 atcgtaagac tacccattgc acaatttgct aaaccgaaga ggactaaaca aaatataata
     4921 aacacttttc caaacttaag acagttagtt gtcatttaaa aaactgattc tcctttatga
     4981 gtttggatca ttttttaaaa ggctcttgta ggtcaaatta tttttaattt aattgcagaa
     5041 ttgtgaatat agattttttc attttagaaa ttttaaccga acacgagttt cggcgtaaga
     5101 acctcatggt tctgaaaaaa atgaaatctg aaaatataga tccatttctt aaatctggaa
     5161 acaacaacaa accacgattt tacgaacaaa ttctaaaatt gtagggaata gggacttcta
     5221 tttttagaaa agtttttctc attttctaac gcaagaattt acgttactca taactatata
     5281 ataaagtacc taatatttta catagaatca gcgttttgcg atagaattaa cggtactcaa
     5341 ttttatagag atcagtaata ctaaaccgaa agggtagggg aacgccagtc aaataacatg
     5401 atcatcttca gatagacaat agagttgttg aaaattccat agttcaattt aataaaactg
     5461 tttcaatcaa tcgtttccat caaaaagaaa ctgaggagat ttatttttcg ataacgttat
     5521 tggattattt caaaaaaatt aaaactatat cgatgccatt taaactttca tttttttata
     5581 ctctctataa aataaatttt taattattgg atgatcgtaa aacaacggtt ttgcgcggat
     5641 atttgacttg tgtggtcatt cttttactca gaactacata atagagtctt aatatttgca
     5701 ttcaaatagg cttttgcgat aaaattacgg tgtttttatt atatagctct ttgagtaaaa
     5761 ataaaattac atatcctcac aattcttttg atatacaaat caaaagaata ccacaaatca
     5821 tttctttcaa taaacagatg tttggtggtt tttcgatttg tgatcttagt ttccaaaaac
     5881 cttgaacgaa ctacaaaaca ttgtatatag accgcattct tagttataac atgaatttaa
     5941 ataagaatca aagacgtgaa aatgaaattc gtttttgtgc aacttaaaat aaaaagaata
     6001 tagtatcata acaaacgttt ggcggaaatc gctaacgctt atttgaatat acttaaaaat
     6061 ttgacacatt ttcggtaata gtatcacaaa aaattggaat tttttgaaat gctgtagcca
     6121 cgataagact catttttttc atagtcgaaa tgaaactttt gaaaaaacga cgtaatacac
     6181 tttaacaaag taaaataaag acataacgga cgtaagatgg acaacaagcg gaatgtgtgt
     6241 cttgtaaaag acggttgatc aaaagtgaaa acaaagaggt gaaaaatgtt gaaagttcgt
     6301 agtagaacgt atctaagtat atttcatatt ataatattct taaccatatc ttttgtaacc
     6361 gcctgtagtt ggttagagaa agataagaac acaatggaaa acgtggatct ggcgggagcg
     6421 atttggttgg ccgcagaacc tgtaaaaacc caggtaaaca acgaaggggt accggtaaaa
     6481 ccaggaaaca acggatcggg ggggagtgga acaacaccag tcacacccgt ggatgcaatt
     6541 tttaatctac cacctggaag attagtaaat tcgaatgctt tgatgggaac gatcgatccg
     6601 acgggcacga acatagtaaa cgactttgac ggagacggaa ttttaaatca gaacgaaacg
     6661 ctgactaacg tatgggtggc ggactatcca cagatcgaaa caacgattgc accacccgta
     6721 acattaaaga tacagatctt aaaaaattct tcgaaccaaa gcgatcagat cgtaagtgaa
     6781 atcaactcaa acgactttga ggcttctaaa aacgaagggt ctgaaaaaat acaccagaac
     6841 gagttaaacg aaagaaccgt acagtttcaa gattcattca gtacagaaac ggaaacggga
     6901 ctgtcccgcg aaagaactat gtctgcagga atgaccgccg gttttggaat gggacttgta
     6961 tctacgggaa tgaactacag taacagtagt cgagacagtt ggaattcaaa aaatgctacc
     7021 tcttcaacta caaccaaatg ggcggataga ccttttaaaa acaatataga tcgagacgct
     7081 tggaatttaa aatcggattc atctacaaac aaagccagaa agtatcgatc tgataaatct
     7141 actaaggtaa acgaaacgtc tacggtagaa ccaaacgcgg gagtagtcag agccgctctg
     7201 tatattaaaa atctatcagt caacatgcct gtaaaaatat caaacatact ttgttctttg
     7261 atgtttgaaa caccgggtgg ggaactggtt cctatgtctt cctttaggct gagaaacgac
     7321 gactacagtc tgttcgaagt agaagtatat ggaggatcag actttggacc ttacgtagta
     7381 gaattaacaa atttgaatac atcggaagta gaaaaggcga tcgcagccgg gtatacacct
     7441 aagatcatga tcgtggacta taccatgact cacgtagcgg attctaacta caaatcgtct
     7501 ctactcagtt ttaccggaaa caatctaaaa atcatagaag agaatgcaaa aggaagaacc
     7561 gcactcgtaa aagtatacgg accaggagtc agagaaatgt atcgagtcac agcattcgat
     7621 actcctaatg tatcgaatcc ttgtaacaca aaagtagcgg acgtgttttc tccggggatc
     7681 agtttaaaaa aagctttaga aagaatttct tgttctgggg acaatattac gtttaaggat
     7741 tatgtaatag acctgtctga atcggctcct aagttaggag agtatagagt ttacttaaaa
     7801 ggaatccaat cttttggagg aattagtact aacattcctt gtaccgatga gacgagcact
     7861 ggatcggatg gagtgagtag aacggcttgt gttcaaaaac catatagcca atggactgaa
     7921 ccagaaaaga tgaactcagg agtctgggcg atttattcca agggtaaatt ttattctcca
     7981 acggactact ggaccgactc tggaagtatt cgaagatttg atccttggag aggtgcggtt
     8041 gcggcgcccg tattaaaggg tgtagattct atcatctggg cgggagatag ctacgactta
     8101 gtttatattt cttttaagga ctttatcaaa gtagaacaaa agtttggaac caatccttta
     8161 gaaacaggaa acggttatcc actcaataca aaatgggatc taaaaactct cggaaatcat
     8221 ccttattatc cggatacaaa ttcgctttat ttaggtgaag taggttttgg agaaagggta
     8281 gaattaaaaa tcaaattaga caaaacaaaa tatctttcgc ctaactttgg aactgcggtg
     8341 gacacaggtc cgtatcagta ttttacaaac ttcaattaca atcctcaaat ttcttcggat
     8401 cgttacaata tcaaccaagc ggccgatttt gaaatcagtc ttggatttgg tggaaacaga
     8461 acggattggt ttcatgttat caaggacttg agttcgagtg atccttacaa actaaaaaac
     8521 tgtggaacta ctctggactt tatcagccag acgtatacac tttgtgtaca acttcctacg
     8581 ctcagcacta cggtagatcc tgcgatcagt ttagtgaaat tgtatattcg accttcttta
     8641 aatagcgcgt atcgtaaaac gatctggcct ttacactttt ctcaggttcg caagttaaaa
     8701 ggagaagcgg gggttccgat cgtaaaaggt acaagtcttg taaaggtagc gaactcttac
     8761 ggttctgtaa acgtaggaga caactttttt atccaagggg attctacaaa ctacaaagtg
     8821 gttcaggttt tacctgtggc acaggacggt tcttttgacg ttcagttaga tcgtctgatc
     8881 caaatagacg ctcccaaaac aactcaaatg tatgttcctg gaactctcac ttctccggat
     8941 gtcaggcttt ccatggatac agggtttaca accgactgga acaactttgt gaattcttct
     9001 tttaactcta cctcttttga tcagattcaa tacaaaccgt ttgtttcaag tggtaacgtt
     9061 agttgttctt cgattccatt tcatcccggt tcttgtttgg gttttactcc agagttaaac
     9121 tctctcaact ggatggggat ctacaacgaa ggtgtggctc tttggaattc ttgggcggat
     9181 ggtggagact ttagtaattt cttgtattct ggtctggttc gtttgactgc tccgagtggt
     9241 aaatcgtatc gtttagaaag tacaaacact gatttcccaa tcagtgccga tgtgaacgct
     9301 cagagtttgg atcacccatc tgtagtgaat tatggagacg tggctctgac tgtttggaaa
     9361 caaggcacga ctctcattgg aagatacaat cagattagta caggtcaggc gctcggaaat
     9421 ccgtttaaca tcaattcggc ggcttctact ggaaattata ttgtcaaagc aaagaatgga
     9481 aaagcggtca ttgtttggga taacggggac aatatttatg caattgtcaa agatttgagt
     9541 acgctagctt cagttggaag tgaggtcttg gttgcaaacc gtcctcaaat gctttttata
     9601 cctggagcag gttatgttcc tttttcctat tcatatgacg ttactattgg aaatgacagg
     9661 gctgcgatcg tttggaatca ttttgtgggt tcagcaactt taatgtctag tctttatccc
     9721 aatggatttc ctgcaggcgg agtaatgggt tttccaaata ttgaaagtta ctgtgcgagt
     9781 atgtggggtg gatatgggac ttgttattat gtagaaacaa aaacatatca agccaatgct
     9841 cgaattttac gtttagatac aggtgcattt caaggaggga atattaccat ttggagtttt
     9901 gtgggaaatc aaaatttaat cggttctcct tttctttaca ttcctgctta tcaaatcgac
     9961 attgcagcaa atgcaaacga caacaatcac cttgtatatg cttggaatgt tcgactacca
    10021 tccggtggag attctcatac cgtttacggt tcggtataca acctgagtac aggaactaaa
    10081 atcggctccg atcaaacttt aatcagtgaa gccacaaggc ctgtagatac gttgcaagta
    10141 ggagctactg ctggaaaagc aatggtgctt tggagaagaa acgacgggat gattttagga
    10201 agagggatcg atacttccaa ttccaattta ttaggaactt cgaatattga aatcgaatcg
    10261 ggaagtgtgg attcactgaa acttacctcc tctggagaca aaggacttct gacatataga
    10321 aaaaataatg gtaaggacat ctttttaaaa gttttagatc tacaagcagg acagttgttg
    10381 tatccgaatg gattgttatt gtctcaggga cagatgaccg cagatcacag aaacatgagt
    10441 ttttcgggtt ccatcttatc aggaaataaa gttttgacta cttgggattt agtggtcgga
    10501 acaaaacgaa ctatctgggg aagggtcagt gacatatcta cttttacagt agatggccca
    10561 aaagagtttc agatcagtac taccaacgaa ggagttcaat acaggggaac tgctgttgta
    10621 gacaacggat ttggacttgt gacttggctt tctcaggaca aaacacaaca aagaatacga
    10681 ggttataaag tagaccttgc taatccaggc tcgttgaaat acggactgaa taacttcttt
    10741 gtgtctcctt tgatcgaaag ggattatacc atccgagcta agatcaaata ctagtagata
    10801 ggttttagga gttagtggtt aggaccttcc ggctttgcgg aagtgaattc tttctgctcg
    10861 ctcctaactc tcgcaactcg attttcatta gaaaaacaac atgtactaaa gttcaaagat
    10921 aaccaaagac aaaagcgaaa ttaagaaaaa agattcgata aaaaacgaaa agaaaaagca
    10981 aacaagatga acgtagaaga aacaaacaga aagacagaga aagaacaaaa cgcgcagaca
    11041 aaagagactt ctttgcaaaa gaaaaggatc ttttttgatt ctttagaaat attctgggaa
    11101 ctaaaccgca ctcatacatt caaatatatc aatatactac tattctcttg ttttttgttt
    11161 actacgacaa cgtgcggaat cttacctgga aaaaaaggaa agtccaacaa ctggtggtgg
    11221 gcattgctcg gaatcccaaa cggagccagt tttccctcgt ctggaagtgg ggtaggtggc
    11281 ggccctggat ctgggaatgg atcccctgga tcagcacccg caccggaagg aagcgacctc
    11341 tttagcatat caactaacta tagccaggcg atagacgacc cagaaacaaa agcagaacca
    11401 attgcaggag cttcttttgt agcacccccg gaaatgagtc actatggaaa cgtaagccta
    11461 acgtatccga tccatacacc acccggacgt gcgggagtag aaccaaaact cagcataacg
    11521 tattcttcta caggaggaga cggatggctt ggagtgggat ggagtctagg gcttggaaat
    11581 ataacaagaa ccccagagta tggggctttg tattacgatg caagagacag ttttacttgg
    11641 aatggaacta ggcttattaa ggtaagcgga aatacaacaa acgaaaacgg aatctaccga
    11701 gcagaaatta caaatgaaga ctttttaata ttcaaacttt ctcaaataga aagcggaggt
    11761 gtttgggaag tattggatac ttctggaacc aaaacgattt acggagaaag tagtggggat
    11821 agaatctaca atcctgcgat cccgagccag acatacagct ggtatctttc taaaacagaa
    11881 gacaaaaacg gaaactatct acaggcaagt tatgataatt cagaatattc caaaaataga
    11941 aacttgtatt taaaagaaat acgatataca ggaaatacaa aaaacggcac atccgcccgc
    12001 caatacgtaa ggtttgtaac aaaacaaaga gaagattttt acgtttctaa cacacccggg
    12061 ttcctcatga agatggacag gatcctagaa agaatcgaag tgggttggga cggtggagga
    12121 aaggtatatg agtatattcc agaatacgaa acttctccgg attcgggaag acctagaatt
    12181 aaaaacatac aatccagtaa aaatacgaca aaaccagaat ttttttatca aacttccagc
    12241 agactactta cctggcaaaa cgtaatcaat caaacctcat ccgaaataga agaagatcca
    12301 aactctacac agtattttga aggagactat aacggagatg ggatttcaga catcctcttt
    12361 tttaatccga agtcaggaaa ctggaaggcg gccgaaggaa gaaaagaagg aggatataac
    12421 tttaaactgt atgcaaaccg ttatcaagga tacgactctt tagaaaagat ccgatttttt
    12481 aaaggaaacg taagtggaga ctacaacgga gacggaagaa gtgacatcgc attttatctc
    12541 ccttctacaa gagactttat cgtagcagaa cacgacggaa gagtatttca atttcaaagt
    12601 tacggaagac taatgaattc tgtcccagac atatttcgga tggaatggtt ttccggagac
    12661 tacgacggaa acggactgag tgacagtgtg ctatttgacg agcctacagg tcagtggact
    12721 ttgatgctca acaagggcgg aagttttgag tttttacgat ttagtaaaaa atttcaaaac
    12781 gtattcagaa atgattattt accagattct aatttagaca gttcgaatac aaacgattcc
    12841 acaaaaccgg gaaaggatag agacaaggta aacttacttg taggagacta taacggggac
    12901 ggaagaacgg acatttcttt gtatgattct aggtccggca aatggtttgt aggtgaaaat
    12961 catcgtaatc caaacaaaaa cgattccgtt tacttccaaa tgcagtggaa actctacaaa
    13021 gtgtttaccg cacccgagca gtcgttattt tctcacgacc ggtttagtgg ggattttaac
    13081 ggagacggtt tttcggactt tctactgttc gatcgttcct ccggagaatg gacgttaggc
    13141 gaaaccggga atggcacaat caactttaaa atttggtcta gaacccctca gttcaagaca
    13201 gtaactcgtt ggcttcaagg ggattttaac ggggacggta gaacagacat cgggttttat
    13261 tctgcaaacg acggcaagtt ctggatcgga gaatctacac aaaacggatt cagatacaaa
    13321 atatatagcg acatgggcta tggacctgat cccgacagaa ttatgaaaac tcctcttcca
    13381 aaagacgagg taaaaataga atcgggtaaa actagtttta gtgtatctaa caacactaag
    13441 acgattttac tttcttacaa atatgatgga aatctaaact acggtaaagg agaagttgta
    13501 tttggaggtt gttttacttc taacgactgc agttctactc ccgaactttt gatttttaac
    13561 cgtaaggaaa acgtttggaa tttgaaacaa ggcaactcgt ttgcctcacg agtgaacact
    13621 tcttttaacc cggaaggaac aggaatcact tctctttttg gtggaaaacc ggacaggtac
    13681 tcaaacaatt taaaagacga agtcctattt tacaaaaaac agggaaccac caatcagttt
    13741 tttgttctaa aaaacacaaa cggaactaca ttcgatcttt tgaatttagc tacattgagt
    13801 gatacggacg tttctaagtt tgatccaaat aacagcggtt acgcgcttga ctattttgag
    13861 aataatactt ctcagtcggt tctcatactc gatgatcaga ctacaagtgg aactgcaaga
    13921 tttgtacttt cgggactcgg tggtacaaaa attcttactc cgaatggaga tttgactccg
    13981 accgacttaa acgatctttt tcaagcgggg acaaacgaaa accgccagag aagaaaagaa
    14041 tttagttttt tttcggggaa atttaccaca acccaggcac aacttgtaat cgtagacaga
    14101 aggaccacca cacacaaatg gtatttgggt acgatttcgg gtactcagat tcagtttaaa
    14161 cgtttaacgg gtgagtttgc acttccgatt acaacctcgg actacaactt ggcaagtcct
    14221 gcagggattg catacgcact tacaaacacg ggtgagatcg tttttggtaa aaccttagac
    14281 aacgggactt cgtttaccaa agttaaaatc aattctacga atattcaaaa aaacgtatat
    14341 aacgcgggtg ttgttggttt ttcggaccgt tttgactcgg gcgggaatcc gattgtagtt
    14401 tctggcggag aagacaagtt gtatgatctg tcacagagta aagttgtttc tttacctaac
    14461 aacgttttgg tgaagaatct ggatcgaccg gacttaatcg cacaggtcta cgtttttcag
    14521 tggatccaag gagactacaa cggagacggg ctcgcagaca tcggaatctt tcacttgaaa
    14581 gaaccaactt ggtattttgc actttctaca ggaagtgtac cagacgtgat cgagaaagtc
    14641 aaaaacggaa tcggaggtat ttatgatttt gaatattcca attccacgaa gtttgacaat
    14701 acgggggaag acgatattcc ggacctaccc acgagttaca gagtttgtac cagagtttcg
    14761 ctggatgacg gtttttcgaa tagcatcact aagaactacg aatacaagaa tgggtttgca
    14821 ttctcttcgt ttatcaacgg taaaaaagaa tccgactatt ttggtttttc tgaatttacc
    14881 gttcacgagg cgtatggaga aagaacaact cacaaatacc atacaacacc atattctgat
    14941 tttctaatga accgtgcctt ggctggagca gagaaagaaa cgcgtatcat cgggaacgac
    15001 aataatgatt atggcaccat ccagacaaca cacgatgtaa aacagatcca atacggggta
    15061 ggtgtttctg ggtatttatc tgttcctaca aagatagaga agtttttaag tggtcaaaga
    15121 acgactacac aaagttccga cattgttttg aatggaagta agattcgtcg gaagacggag
    15181 agcgttaccg atcattttag tgattctgtg cacggtgtta ctaccacaac gaacattacc
    15241 gattttgaaa cagatgatac tacgaatcag agaagagcga ctcgtcaaac aagtctcgcg
    15301 gggagttccc acgagattac gtctcttctt tcttacgaca gtcgaggaaa tcaaatcaaa
    15361 cgagtgagtt cctacacagg aaccgggctt gcacctgcaa acgcacatac aaccgaattt
    15421 gaatatgaca attttggaaa cagaacggtt gaaaaggata caagtggaag tcctgtacgt
    15481 gggaactctt acaaatacga cgacgaactt caacagtttg taacccaaga gacaaaattc
    15541 ggagggagtg tcgtacttac gaccactcat cagatcggat acggggtagc gtttggagtt
    15601 ccaaccttaa ctacggatcc aaatggaaac aaaacatttt ttgaatatga tggttttgga
    15661 agactgatcc gaactagttc cgacacagat gcgggaactc tcacaactgc aaattacagc
    15721 tacgacgcga gttttccctt aagcgcgaag acaacgtttc cgacggggac gggagaccca
    15781 gactttgcca gtaggaccta cactgacgga atgggtcgga acatatatac agttaagtca
    15841 gcatctaacg gtaattttgc gattacggga agacttgtgt atgatggaac cgggaaggtg
    15901 attcgtaaag gacaaagtaa ctgggcgagt tctggagaga tagaccggtt tgttctgcat
    15961 ttagaagaga gaaatccaac aagttttgaa tacgatccga ttggaaggat caaaaaaaca
    16021 attctaccga cggcgttagg cgaaacttct cctacaacca ttacaactac ctacaattca
    16081 gcgtttgaaa cgacagaaac tcattcaagc ggaacgagta aacgaatcgt gaaggacgct
    16141 aaaggagaaa tcctttacgt agaagatttt gcaagtgatg gaagtgcagc gaagatcgga
    16201 ttttgttacg acattgctgg gaacagaatc aagaagagtg atctaaacga ttctaacgca
    16261 atgagttgtc cgaatacact tgcgggagtt cctacaaaag acgtttctgg aaggaaccaa
    16321 acgtattgga gttacgactc atttagaaag ttacgagccc aaagtgatcc tgatttaggt
    16381 gtgagttcct acaactacaa ctcgtttggt gatctgactt caagcacgaa cgcgaaaggt
    16441 gttacgacca ctttgtcgta tgattccatc ggtagaattc tcacgaagaa tatccccgaa
    16501 gggaatattg tatatacgta tgattctttt tcggggagtg agaatgcttt aggcaaactc
    16561 gtacggattg aggattcgaa tcaaaacaaa acctttagtt acgacaagtt aggtcgtgtt
    16621 aaaaaagaaa ttcgcacaat tcttgcaacc tcttccggaa attctcttcc aagtgaaacc
    16681 gggggaccgt atattacaga aactagatac gatttgctcg gtcgtgtgac tcgtatcgac
    16741 tatccagaac atccgatttc tcacggaaga atgagagcct gctacgaata cggtagcgcc
    16801 gggtatatca gtgggatttc tgttcaagtg aatacaaacg gaattttacc tggatattgt
    16861 aacaaagaca tagttgagaa catttcctac aacgaatttg gacaaacggc aaaccttaga
    16921 cttgggaatg ggattacaac cagttacagc tacgacgtca aggggagaat ggttcgtctc
    16981 aattcttctg gggatgtagg tggtagtaac aaggttttac aagatgctgt ttattctttc
    17041 aatccgaaca acaacattac gaatgttgca aacaacacga ctgacttcaa tactcaatat
    17101 gactatggtt acgatggtct gggtcgtctt acctcggcta atggaagcta cttagggatt
    17161 gcagaaggaa atctttcgag aaggtttcag cagtcttttg aatattctaa aaatggaaac
    17221 ttatcttcta aacggtttca tgatcctgga agtggtaacg ttcaagacga atggagttac
    17281 caatacacga atcatcaagt tacgaacatt gattccagta ggacgggtgc agatgctctt
    17341 actttacaat acgatgcaaa cggtaactta accagacaaa gggacaacgt taaggatctg
    17401 accaagcgga tcagtgtaga ttctcaagat cgcattacgc agatccaaga tgggaacaat
    17461 gcgattcttg gtagttactg gtacgacgag agtggtttta gaatcagaag gtccgcgtta
    17521 gaagaaaaga acagtcagtt tacaaatgtt gagatattgt atccgagcaa gttctttggt
    17581 ttggagttta ttgaatctga aaacgtgatt acaagcgtga ataacgttta cttaaacggt
    17641 gttcgtattg ctgcgttaaa cgaggctggc gctcttgcgt attatctgac tgatcaagta
    17701 gactccgtat caaccgtgtt agacgacgag gggaatactc tttctctgat gcaatacctt
    17761 ccttacggtg agacttttgt gcaacgtgga gatttgaact tttctcctaa gtttaattct
    17821 caggagctgg atcgtgaatc tgggttttac ttttacaatg ctcgttacta tgatcctggg
    17881 attggaaggt ttacgagtgc ggatacgatc attgacggtg agtttgatac gcaaggttgg
    17941 aaccgtttct catatgtaaa gggaaatccg attggtgcga aagatccgac agggcatttg
    18001 gctcagctaa ttccaattgc tgtaagagtt ggacaaggtt tagcagccgc aggaatggct
    18061 ctttgttctt ccggaacaat taactgtgga gatatgattc caagtaaggc tgacaagcct
    18121 agagacactt ccgtttctcc aaatgatgcg aaacagatgg agaaggccgg tcttgatccg
    18181 ttaaatacaa aaaaaggatc tcaaaataac attggtgatg gcggtaaaaa tggcggcaat
    18241 gcgggtgtta gtaataaagg gaataatact gggaatggtt ccggtaaatc cgatattggg
    18301 tcgactcgat cgtcaaataa acttgcacct tacaaagata atccaggtga taaaataaag
    18361 gcatcagcgg ttggggatca tacgagtttc aaacgagata aagatggaaa tattttcaaa
    18421 tatgaaacgt atgaaaaaac gaaaacgggt cactttgatc ctaaagtcag atttgatggt
    18481 ggaaagtcag atggttctcc cggagatgcg catagaaata aaataacaaa ggaagatatt
    18541 tcaacaccgc atattcaagg aaaagatatt tccggaggag taagatatcc tacttccagt
    18601 gaaactccaa acaatccgag attcaaaaaa tgaaacaaga agatatattc gactggctca
    18661 ttcaatggta ttgtgatcaa tgcgatggac aatgggagtt ggaaaaccaa atcaatatat
    18721 ataccgttag taatcccggt tggacgttta aagtcggttt aaaatccaca aaattaggaa
    18781 actatgaaat agactctggt ttaattgaaa cggaagaaac ggattggtat ctctattata
    18841 tcaaagactc agtttacgat gcaggtggag atacctctaa acttccaact ttagtagaaa
    18901 tatttcgatc catttgggaa ggcaaagaat tcatatataa ccctacatct gaaactatgt
    18961 tttcttggct aatcgaatgg cgcgaatcac aatgtgacgg agattgggaa catgaaaacg
    19021 gaatcgcaat aaatacgaac cgcgatcggg gctggcaggt aaagatcgaa gctaatttca
    19081 ctgagttaga cggagtttcg attgatcact ctctcattca aaaaggagct gatgactggt
    19141 attctttttc actaaaaaac ggaaaattct tggcggaggg agatccaaag aagttaccaa
    19201 ctatcctgga gaaatttaag gaaatttgga tgacatatgt tggctgagct tcccaaaaac
    19261 taacaaagca aagattcaaa ttagcataac agaaacaaaa gaaaatgatt aatgggcatt
    19321 acttctatat taaaaaacta ttatgtttcc tactcattca acttttcttt gggtttcaat
    19381 atttgaaaga agttcttgtc taagatccct aggggatttg ccagtaaatt taacacaagc
    19441 cctgtgaaac gaagaagcag aattaaaacc acattcaaaa gcaatattta aaagattata
    19501 atttaatttt atacgcatca tatttttcac ttcgttgatt ctgtgaaatt gtagaaactc
    19561 agtaaagctc atattcaaat attgatttag ataataagaa gcctgatggg tagaaagccc
    19621 aattgcagcc gcaaaatcag gaagtctcaa ttcttcgtct atatagtttt tctgtgctaa
    19681 aaactcgttt aacttgaatt caactctctg tagatcaatg ttttgaagga tatttctaga
    19741 atttttggtt tcgattaatg gagcggggaa gctgggaatc ttcaatgaag acttaaaaaa
    19801 gaatggtaga atttcggcta ttgtcaaaaa atttcgagcg gtacccaaag acacaaaatg
    19861 agattttccg atgaagttct taattttttg tattttggaa actgacattt atatacctat
    19921 ataataaatt taaaatttga gtttggtcat attatatgat gcgtagagca acatgtcaaa
    19981 taaaaaaaat tgcgtaaagc aatagtaaaa actttagaaa aaaatgaaaa tagatcaaga
    20041 agtggcaaaa agatttgaaa ctgctctgga atatcttaaa gagcaccaag gaaaatctca
    20101 aaatcatata gcgaagtcga tggatgtcgc ttcgagcact ctatcaagaa ttgctaatgg
    20161 taagttacct cttttgaata aaatggctgt tacatttgaa cattatacgg gtatttcttc
    20221 gacttggctt ttatctggcg aaggaagtat gctcgtagaa gaaaaagttt taaaaacatt
    20281 cagtgaagaa gagttccgct tttttgtaaa gattaagaaa gactctgaat tgtttgaact
    20341 tgttcaaatg gtgtccggaa tgaaaaaaga taattatgaa gtaatcaaaa gtttaatcac
    20401 taaacttaag aaatagatta atattaaaaa ttacgaatat aaaagagaac tttaaaaaaa
    20461 gaaggtaaat ttctttccag aaaaatgaat tatagattcg aagaatgaaa actactttag
    20521 aaaaaatgaa attactttca ttttgttatg aaatttaaaa atagaatatt atgaattctg
    20581 agtaaaatat ataaaacaaa gacttgattt tatttataga aatgaacatt aattatgaca
    20641 tgtctattga gttatcagaa agtcctgtaa agtttatttc aggtaacgaa tcagggagag
    20701 aactaaatag aattaaggat ttcgtaaata aagtttacga tagcgcgggt tatagtaaaa
    20761 ccccttggcg tggatttaat tatgatgaat ggtctacttg gttttattac gaacaaggta
    20821 atgaaatttt agctgttatg cgaattgttg aaaaaaaacc ttggaactta ataccattag
    20881 agcttgcgat aattgtagat gaagaaaaaa aacatcctta tcgtagatat gcagtcatcg
    20941 aagagaaagt tgccgattgg aattcggtag cttttgtttc aacacatgaa ggttggcgtg
    21001 cagcaaaaaa aacatttagg gcagttgcaa agttttgtat cgatcaagat tattcaatcg
    21061 tttacggtat gtatccttta gcgctcaaaa gtataggttt gttttataaa aagtctggtg
    21121 ctgttgattc gaatcggtat ttcgatagag ttttctatcc aggtttctct ttaaaaggta
    21181 aaccatgtat tttgaatgtg attgaattag aaaaagagac tttacagaaa attgcgtcaa
    21241 aaacatcgta accgtggcaa aactgcgatg ttcgaagata atttacttac aataggaata
    21301 ggtcttttta tactttactt tggggtttac gtttatcgta tttttccgag aaagaaaatt
    21361 caaatttatt tcttacttct ttgcgttaca ctttctttgt ggatgggcgg gcttggtttt
    21421 agaagttatt ttccattaac ttaccgcgaa atatttttaa actggatttt gtttcctgta
    21481 gtatatattc ctttttttct agatcttgtt gtttgctcgt taataagaaa aagatttaag
    21541 ttcaattttt atcgagttat ttcggtcttt gtgattttac ctactttttc ggttatttct
    21601 cttcttggcg cctttgttaa attaaacgat cctatacgtt atttctattc accgaacctt
    21661 aattatcatt tattcatttt ttatattatt gtttcagtag tccaaagcac ttttagtctt
    21721 ggtcgcgtta tggttcgtag gagtggggat gaaagaatac gatctttttt aatgttaaca
    21781 ggtcttttaa ttgcattgtc tgtttctatc atattcgttt atattctacc gcttagcgga
    21841 ctgttcaaag cttcatattc tgcattggga ttattgcctt tcacagttct ttgggctgtt
    21901 gctattttac attatgatgc ctttaagatt cgagaacttg taatgaatgg aaattcttta
    21961 cctcttttaa acaggatatt ttctattgta gttctctcgt tatacaggtt gatggatcga
    22021 aacggataca agttaaaact cattttgtca aaagcgaacg ttactctaaa tatagttgat
    22081 aaacactatg aaattgcagt tcggtatcca tctcttgaaa aaatggaacg cgccgaaatc
    22141 gtcgcaaata tatacagaaa tcgaatacgc tgatttcttt taacccttga aatttctata
    22201 aaattacgta cggatactta gaaataatgt ttctgaatag aacgattttt taatagaatc
    22261 atagaattag aatatacaaa aaactaaaaa tgtttgcgat atatttcaat tgtattctac
    22321 tttacttaaa gaagctgaaa tttcggagtt ttctcgagaa tcaagctcga ctgcaccgcc
    22381 ggtggtgtgt cacgaagctg atgaaaatca gcataactat attgaagatg aaggtaggcc
    22441 cttcgaagtc gctgtacagg cagagatttc aaaccactga ttgctgcttt gttaaagaga
    22501 caaggtggtg agcgaatcag caaaaggtat gtgaaaacat atcaggtaaa tgttaagaag
    22561 aagaacgcaa gtgaactgct gatgaagtat cgaaagtgca gactagtcgt tgtcaaaatc
    22621 ggagaagcac cgttactccg agaacagctc acaaaggacc tggttattgt gtgagtggca
    22681 accggtatag aggcagcttg aacttaacat aggcttcagt atggaacgtg agaacctgtt
    22741 gctttgatga aaagggaaat caacaaatgg cagaaaccat aagagagaaa accgatgcaa
    22801 agcgcaggga cggaggaacc cgtagtagtg aagaaacatc tgtaatggat gaggagcgaa
    22861 ggggttccgt tatccagtcc cagagtttgg tcaactttga aagagggatg aaccgaacga
    22921 ctgagacaaa gcgatttgga atcaccaaat ccatagtgtg ggaagcgtat aagaagatca
    22981 aagccaatcg aggggctgcg ggaatcgacg gagaatctat agagttgttc gataagaatc
    23041 tgagcaggaa tctatataag atttggaatc gaatgacatc gggaagttac tttccgcctt
    23101 cggtacgtca agtagagata ccgaagaaat cgggaggaat ccgtcgctta ggagttccca
    23161 cagtttcgga tcgaatcgct cagatggtag tgaagatgca tctggagccg atgattgatc
    23221 cgatatttca cacagactct tacggttatc gaccgggaaa atctgctaaa gatgctgtag
    23281 cgataacaag gaaaagatgt tggaaatacg attgggtagt agagttcgat atcaaaggag
    23341 cctttgacaa tatcgatcat gatcttctta tgcgagcatt aagaaaacat acaaagctaa
    23401 agtggatttt aatgtatgtt gaaagatggc tgaaggcgcc attcgaaacg aaggaaggag
    23461 atacggaggc aagaagcaaa ggaactccgc aaggaggagt catcagtccg ttattgatga
    23521 acctgtttat gcattatgtc tttgaccttt ggatgacgcg agaatatccg aattgtccct
    23581 ttgcacgata tgctgacgat gcggtgatac actgcagatc ggagaagcaa gcgcaagaga
    23641 tcatggcaaa acttgccaag cgattggaga gttgtatgct catgatgcat ccggataaat
    23701 ccaaaatcgt atattgtaga gatcgtaaaa gaactcaaga ttatccgaat atacaattta
    23761 catttttagg atttacattt cgcccaaggt cggctagggg taaatatgga aaagtgttta
    23821 ccggctttct acctgcggtg agtaaggatg cacaagttcg aatgcgtcag agaattcgag
    23881 aatggaatct ccaactaagg actccaataa cgatcgaaga gatctccaga ttatacaatc
    23941 ccgtcttgag aggttggtta aactattacg gagctttcta caaaaccgag atgcgaagag
    24001 ttttcgagca tttcgataga aaggttgcgc tttgggctcg taggaaatac aagaagctaa
    24061 ggcgtctcaa acgtaagagt atatactggt taggagaaat tgcaaagaga gaaccttggc
    24121 tttttacaca ttggcaggtt attggtaaac cagcagctgg ataatgggag ccgtatgagt
    24181 cgagaggctc acgtacggtt ctgcaagagg cttacggtga aaccccgttt gcctacttac
    24241 ccgaagcgat atgatttatt gttctttgaa aacaattttc tttgagtaga agagatttga
    24301 aaaaagaaaa gaaatatgaa gacttacaac gcgggaataa ctaaagcgcc gcactaacat
    24361 gcgggaataa ctcagcgcca cggctctcta cggatcgccg cggcagggat cgaagcgggg
    24421 tcaataaatt ggtattaagg gtaatatttt gtgtcgcgtt ggtttcatac aatttattga
    24481 ctggagccga gagcccggtt tcggagaaac aagagcgaag tagtaatgtt gaatacaatg
    24541 aaactttaaa atacaaaacg acctttctcc gaaagccgcc ctatttacta atcactagcc
    24601 aactaattcc tagccactcg aagcacgaat acaaaaatgg atttgcattt tcttcgttta
    24661 tcaacggtaa aaaagaatcc gactattttg gtttttctga atttaccgtt cacgaagcgt
    24721 atggggaaag aacaactcac aaataccata caacaccata ttctgatttt ctaatgaacc
    24781 gtgccctggc tggagcagag aaagaaacgc gtatcatcgg gaatgacaac aatgattatg
    24841 gaaccatcca aacaacgtat gatgtaaaac agatccaata cggggtaggt gtttctgggt
    24901 atttatctgt tcctacaaag atagagaagt ttttaagtgg tcaaagaact acgacacaaa
    24961 gttccgacat tgttttggac ggaagtaaga ttcgtcggaa gagtgaaagc acgaccgatc
    25021 attttagtga ttctgtgcac ggtgttacta ccacaacgag tattaccgat tttgaaaccg
    25081 atgatactac gaatcaaaga agagcgactc gtcaaacaag tctcgcgggg agttcccacg
    25141 agattacgtc acttctttct tacgacagtc gcggaaatca aatcaaacga gtgagttcct
    25201 acacaggaac cgggcttgca cctgtgggaa ctcatacaac tgaatttgaa tatgataatt
    25261 ttggaaacaa aacggttgaa aaggatacga gtggaagtcc tgtacgtggg aactcttaca
    25321 aatacgacga tgaacttcaa cagtttgtaa cgcaggaaac aaaattcgga gggagtgtcg
    25381 tacttacgac cactcatcag atcggatacg gggtagcgtt tggagttcca accttaacca
    25441 cagatccaaa tggaaacaaa acattttttg aatatgacgg ttttggaaga ctgatccgaa
    25501 ctagctccga cacagatgcg ggaactctca caaccgcaaa ttacagctat gattcctcct
    25561 tcccactttc tgcaaagaca acattcccga ctggaacggg agatccagat tttgccagta
    25621 ggacctacac tgacggaatg ggtcgtaaca tatatactgt aaaaagtgcg tctaacggta
    25681 attttgcgat tacgggaaga cttgtgtatg atggaaccgg gaaggtgatt cgtaaaggac
    25741 aaagtaactg ggcaagttct ggagagatag accggtttgt tctgcattta gaagagagaa
    25801 atccaaccag ttttgaatac gatccgattg gaaggatcaa aaaaacaacg ttgccgcttg
    25861 ctcaaggcga aacttctcct acgaccatta caactaccta caattctgcg tttgaaacga
    25921 cagaaactca ttcaagcgga acgagtaaac gaatcgtgaa ggacgctaaa ggagaaatcc
    25981 tttacgtaga ggattttgca agtgacggag tccaagcgaa gatcggattt tgttacgaca
    26041 ttgctgggaa cagaatcaag aagagtgatc taaacgattc taacgcaatg agttgtccga
    26101 atacacttgc gggagttcct acaaaagacg tttctggaag gaaccaaacg tattggagtt
    26161 acgactcatt tggaaagtta cgagccgaaa gtgatccaga tttaggtgtg agttcctaca
    26221 actacaactc gtttggtgat ctgacttcaa gcacgaacgc gaaaggtgtt acgaccactt
    26281 taagctacga cggtctgggt agaatcctga cgaagaatat ccccgaaggg aatattgtat
    26341 atacgtatga ttctttttcg ggtagtgaga attccgtcgg aagactggta cgaatcgagg
    26401 attcgaacca aaacaaaacc tttagttacg acaaattagg aagagttaaa aaagaaacga
    26461 gagtgatttt agcaacctct tttggaaatc ctcttccaag tgaaaccggg ggaccgtata
    26521 ttacagaaac tagatatgat ttactcggtc gtgtgactcg tatcgactat ccagaacatc
    26581 cgatttctca cggaagaatg agagcgtgtt acaactacgg tagcgctggt tatatctctg
    26641 ggatttctgt tcaagtgaat acaaacggaa ttttacctgg atattgtaac aaggatatag
    26701 ttgagaacat ttcctacaac gagtttggtc agacgtctag ccttagactt ggaaacggaa
    26761 ttacaacctc ttacagctac gacgtaaaag ggagaatggt tcgtctgaac tcttctgggg
    26821 atgtaggtgg tagtaacaag gttttacaag atgctgttta ttctttcaat ccgaacaaca
    26881 acattacgaa tgttgcaaac aacacgaccg acttcaatac tcaatatgac tatggttatg
    26941 acggtctggg tcgtcttacc tcggctaacg gaagctactt agggattgca gaagggaatc
    27001 tttcgagaag gtttcagcag tcttttgaat attctaaaaa tggtaactta tcttctaaac
    27061 ggtttcatga tcctctgagt ggtaacatca cggatgtttg gagttatcaa tacacaaatc
    27121 atcaagttac gaacattgat tccagtagga cgggtgcaga tgctcttact ttacaatacg
    27181 atgcgaatgg gaacttaacc agacaaaggg acaacgttaa ggacttaacg aaacggatca
    27241 gtgtcgattc tcaagacagg attacccaga ttcaagatgg taacaatgcg attctgggta
    27301 gttactggta tgacgagagt ggttttcgga ttagaaggtc tgcgttagaa gaaaagaaca
    27361 gtcagtttac aaatgtagaa atcctttatc ctagcaagtt ctttggtttg gagtttatcg
    27421 aatctgagaa cgtgattaca agcgtgaata acgtttactt aaacggtgtt cgtattgctg
    27481 cgttaaacga ggctggcgct cttgcgtatt acctgaccga tcaagtcgac tccgtatcaa
    27541 ccgtgttaga cgatgagggg aatactctgt ctctgatgca gtatcttcct tacggtgaga
    27601 cgtttgtgca acgtggagat ttgaattttt ctcctaaatt caattctcag gagttggatc
    27661 gtgaatctgg gttttacttt ttcaatgctc gttactatga tcctgggatt ggaaggttta
    27721 cgagtgcgga tacgatcatt gacggtgagt ttgatacgca aggttggaac cggttctcgt
    27781 atgtgaaagg aaatccgatt ggggctaagg atccgacggg gcattgtagt gttgtttcca
    27841 cagtacaatg taaaactcat cttgagttag gtggaggagg tgttcctcca gttggtaagc
    27901 caggatcttc gggtggaggt aattctgctg gtcttggcgc tgcagctact ggtttattag
    27961 ctaatttatt aggaatgggt gaaaagaatt caagccaacc cgacaaacct cgaagtacat
    28021 cggctactcc ttctgaagcc aaggacatga gtaaagccgg acttgatccg ttgaacaaag
    28081 ctgatgttaa gaattttctt gataaaggta ataaaagtgg agtgactcac gggggaaatt
    28141 ctagtttaaa tagtagcgta actaaagcaa ttcaaccgtt ttatcctcaa aataacggag
    28201 ctattggaaa agagactaat cagtttttgt ataaaggaac aatgattgat cgttatggag
    28261 gaacagatta ttcacgcttt ttttcacctg cgggcactcc taaaaatgcc agatccttgc
    28321 cccctaatgt gcagtcacaa gaattaagaa cttttgaggt tatgaaacct tttgagatta
    28381 aaaagagcgt agcaagccca gcttacggag aatctggctt cggtacacag tataggacac
    28441 cagttccatt gaaaacatta ctagataaag aaattatccg agaggttaaa aaatgaatga
    28501 aaatagtttt tctggctgga aattcgaaat catggaagtt tctaatgggg tgtataaagt
    28561 ccgagctcta aataaagatg gattgaaaat agaattagag gggtttgatc ctgaaaaact
    28621 tatgttagat attaaaaaat ctgctttaga aattgaaatg aaagcacgcc agaacaggaa
    28681 agattcaagc cattaaagat acgggaatgt taagaggagg tagggaaggt gaaacatatt
    28741 ttacaaaaga tttatacaaa tctggttcca aagcacagga aagactttct ctaaaagatc
    28801 agcctactca cagagttgaa tttgaaattt caggtagccc tggttacgaa aagtatggaa
    28861 gtaaagttga tcctttatat ggacaacccg gcaaaggatc tgaatttatg acaactgatc
    28921 ctgtgaaagt taaacttatc aatgttcaac ctttaaagta aaatcatgaa tgaaaaagaa
    28981 tattacattt cagtcgctga accttgggat ttcgtagggc ctgatgggaa aaatataatc
    29041 aagggaaaaa tcttaaagat tattgataat gactgtgttc tttttaaaac aaatcataaa
    29101 ttaagaataa aagatgttga aggagatgtt ttagttttat catcacgata caaaaaggat
    29161 gatcatttcg ttaaggatat taaagaatta gattggacga taaatgtagg gctacttcta
    29221 actaaagaat acgaagattt gaatgaatca ggattgaaaa attattctaa atttattata
    29281 attggcagcc ttatggaata tgctgagtct cgcaaaaact aaaatgtggg aagttaagtt
    29341 caagataaca gactcatgtg ataaaatgaa attatttgag aagaaaagag gcggtaaaac
    29401 tgacaaaaaa cggattcaaa atatagaata taatgaaaga atagagtatt taaagtaaca
    29461 aaacaaacag aaagacatag ataacccttt gccaaataaa gttacacaaa agaaaacaag
    29521 aaacagacgt taggctacgt tttcgtaatg ataggtgtga tacaagccgc cgaggactgg
    29581 agtggaaatg agttttcctt ttccctcctg gggcggtttt agaatcggag atggaatcgg
    29641 tgagtctttg ttcaaagcga gatgggttct gtggttgttg tagaaatgaa taaactcatc
    29701 caatttcttt tccaagtgat atttgttgag cggaatgaag aaatccaaaa actcatttct
    29761 acaagtcttg atctgctgaa cgacccttag ggagtgaagc attgagttaa tccgttcagc
    29821 gtaacagttt tgccaaggag aatgaaacga agtttttttg tgtttgatac cgattttttc
    29881 caagtattta gtaaaacgtt tcccaaagag ggaatcatta tctgaaagaa aataatgaaa
    29941 cttttttccc gcttgttttt gtttacgaac tacgagtttc aaaacttttt tcatccaatt
    30001 cgtagtcggg tttgtatgaa tatcaaagtg aagaatttgt cttgtttcaa catgtaaaaa
    30061 gaaaacaaca cgaaagattt ctttgaaatt ttcagagtaa gaagtaaacg tatcggaaac
    30121 gatcatagct tcagcgtgaa gattgtagaa ctgtttccaa ttcatacgtt ttttagtgtt
    30181 aggtggaggt tttggaatat acttcgaaac ggttctttca caaatattgt gaccaagttt
    30241 ttgtaagaga ccgtggagtt tggtcgcccc ccagatattg ttttcttttg cgaccctacg
    30301 aatgagtttg atgatattcc aaggaatgtt gggcctacct gttttttttc ttctcgaaag
    30361 taatgaccaa aagattttga actttttctt tcgccattcc agaagagtag caggggaaat
    30421 aagtattaga ttttctttcc agtttcgatc gagataggaa agaattacaa gtttgaatct
    30481 ttcaagaggt tttgtatgaa atttcttttt ctttcgtttg taggcgacaa gttggctttt
    30541 aagaaacaaa attcgggctg tgttttgaga ttcttttcga atattccaaa gaaaatgaaa
    30601 aagaagtatg aggttgagat agagagaaat ctcgtaaaac aaaagttagg tcctacttaa
    30661 aaagaaactg agaaatacaa tgatttttgg atgaaccgta tttgtaactt taaagttgta
    30721 ttactttttt caatttattg gacaaacata gttaaacttt gcaaaaacta aaaaagcaga
    30781 gggatgaaat agtataatag atagagaaaa attaaaatcg aattctaaaa ctagaatata
    30841 atagaaataa catttagaga cctaaagatc tttgaaaacg aattactttg agtagagaga
    30901 tctaaaagaa gaaaagaaat atgaagactt ccagtgcgtt agggatggat gtgtggtcaa
    30961 gttattgtaa tgataacaaa gcatagtatt attgaaaaat aactcaataa tttgatctac
    31021 attgcttctg cattaaaaaa ctattatgtt tcctactcat tcgccttttc tttgggttca
    31081 gtagaaagaa gttcttgtct aagatcccga ggagatttac cagtaaattt aacacaagcc
    31141 ctgtgaaacg aagaagcaga attaaaacca cattcaaaag caatatttaa aagattataa
    31201 tttaatttta tacgcatcat atttttcact tcgttgattc tgtgaaattg tagaaactca
    31261 gtaaaactca tatttaaata ttgatttaga tagtaagaag cctgatgagt agaaagacct
    31321 aattcagtgg caaaatcagg aagtcttagt tcttcgtcta taaaaccttt agaatctaaa
    31381 aaatgattta gcttagtttt aactttttct aaatcgattc cttctaacat atttttagga
    31441 ggatatttat atttttgtgg ttctttatcc tctgggattg gaatggtttc taattcaatt
    31501 tgattgaata agttagtatc tggaatcgta ataataatct taccaaataa agcaggaaaa
    31561 aaatgttcta agagaatcgt ataacaaata acagaaccag gaataatttc tgcaaagaga
    31621 aagaaatcct tcttatcata aatcgtacct aaaaaatcca aaacaaaaca aatagagatt
    31681 aagaaagata aaaagggtag gttgaaaaat aaaattgatt tgttagattt tagaattttt
    31741 cttaaagacc aggaaaaagt aaaaatagaa attccaaatc caagaaagtc gataaaagaa
    31801 ataaagtaaa gttcgggaat gaaataagaa aataaaatta caactggaat gattcctaaa
    31861 attcttttgc aatgaatcca aggattatct aaagattcta atatatagtt gaaacagact
    31921 aaaacagcca tactagaata aagaaccaaa ccatagtaag atcctaataa aatcttattt
    31981 tcgttttgta aggttccttg atcgataagt ataccgttat ttaaaattag aaaaaacgcg
    32041 gcggattgta aaacggaacc gtaggattta ctaaaaccat cactcgaata aagttttgaa
    32101 aaccctaata caaatccaaa aattacaccg gccgcatgaa aataaaaaat acctaattct
    32161 aaagtacttt tgtaattctc aattccgatt gtattcataa caattctata aaaaaatttg
    32221 atttaatttt gttttaaacg aatctcctat ttactttcag gattatctgg aaagtaattg
    32281 agggcataga aactatgttt atttatgatt gctaaagcct ttcgaaagct gttgtatttc
    32341 agaattgctt ctttgtcttc gttatagagg ggtaggccta tgtatcttga gaattcgtct
    32401 aactcggatt ctgtgaagtt taagggtttt atattaaaat aattgatgac catgaattta
    32461 ctctttactt tggttttgat gattaattaa gtcgcttatt cgatttatac ttttcggttg
    32521 cataaatccc actttcaaat ttagttatct tgaattatga caagaagtat tggttatcaa
    32581 attgtaatat acataagtgt atattacaag caaaaaatat gcaagaaagt attttatgaa
    32641 ttataaaaat gttttaaaaa aacttatgat acaaaaaaat tggaaccagg aagatttggc
    32701 taaggcgggc gaagtcaaac aacccacaat aagccgttat ttgagtggtc atacgatccc
    32761 cacgctgaca tttatagcaa atctttataa aaatgcgaac attgatccaa ttatttttgt
    32821 tcgtgattac gagttagaac caatcaattt agaaaaagct tttcgcgaga tgaaaaagag
    32881 aaattggctg ttgaattaaa cagatttctt agattcttaa aaagttcacc aggtgttttg
    32941 gaaatattat ggaagttgta taaaatggat cgaattggga tgaaatctat gaactttttg
    33001 gcagataaga ttttagagga ataaaaaaat tttcattttc tgttaaataa ttatatattt
    33061 cgtctacagt taaatctgag tgcaattgaa gataaatata atcttgaatg atcatttgaa
    33121 taatattctt tttgtaacca tataatgctt ttttataaag tttagaatca acatttttta
    33181 atattagtat atttgcatgt gctactaagg aatttctatt ttctaggatt gtattatcag
    33241 aaatttcgaa taagttaatt ttaattattc ctattgacca aatagccgta gctaacgtgc
    33301 atccaattgg tgtaataaaa ctgtattccg gtagaccaat gattttgaat aaggatgtaa
    33361 atatggctat aaagccaaac caaacacaca tacctgctgc aatataaacg agacgaactc
    33421 tatcaagtcc ttttcttctt ttaaatccaa caaatagaac tataattgag tataagaggc
    33481 ttaaagctcc accagcgaca aaatagtcgt ataaaagtcc ggcttcaaaa tgtaattttg
    33541 aattgatgat cccagcttta gtaataaata agttagaaaa acttagggaa aaaatcggta
    33601 aaatataaat cattaaaata gaaatattac agaactttga taattttaaa ttgaaaacat
    33661 aagaatgaat aaaacgaact aataataaag gacaaacaat cattggaagc gtcataactc
    33721 ttgtccaaat gagagtagat gagctattta caaaaggaac agaaaataaa atgtcccata
    33781 ctcctactaa aatacataga attccaaaat ctaagaattt ttttcttttt ctaaagattg
    33841 tagataaaac ataaatgcct ataataaaat tgaagattga cgagaataaa agaataattg
    33901 cagttaccat aggaacaaca agtcatttat gacttaattt tgcaacaatt ttagaaatat
    33961 tagacacttg gataatccat tctgtaggta taaattttcc atttttattt ttaccataac
    34021 caggaaagta aattttataa ggatgtgatt ttgaatcaac tgcaccgaat cggttgtata
    34081 attttccgat tgtaggtctt tctacgtcat acaatccgta agtagttata aatttttttt
    34141 taattacgta ttcagcactt aaaataagta cttttatccc aattgaaacg gatagagcag
    34201 caaaagaatt catttctgca atattaccgt tttctaattt cagcctttct ttggtgtctt
    34261 gtctaattgc gtattcaatt ggaagcccta gtggccctcg tgttaaaatg cgagaagtag
    34321 cgagtatttt tttttcagaa tcaatagcta taaaatactg acttaatcca tttttgtcaa
    34381 attgacgatc gaattcaggg tcatatccaa tgtaatctaa ttttgaatac tgtgtttgaa
    34441 cgaaattacg cgctctctct attaatttta cattagtttc ataattacag tgtatatatt
    34501 ctattgaatt gttgctttct gttttactaa aattttcgat taatgaatta ttttcagtta
    34561 ttttattcat aaaataattt atgtcacatt ataaccaaat ttcaataaaa ttatctttat
    34621 ttcgaccttt aagttataac ttaggttgtg ataatttgta tatgttgccg ctgccttaaa
    34681 tgtgtaagtt tcactaaaaa tttagaaacg tagaacaatg tccagagtag tttagtaaat
    34741 aaaaaatttc ctcagaatat aacgccaaca aaaccgtctt agaatcgctg ataaaaaagg
    34801 ataacgttgt ttatttaaaa ctaacaagac gaaaaaaaga ggaaagaagt aaaattctaa
    34861 tttagtataa ttgaatacag agtaaaccct tgaaccgtaa cgaattgaat gaggttatat
    34921 ctaagatatt gaaagcatac gagacgatga ggcttcaaag ttcattgaat ggaaactcgg
    34981 aagtattgga agctaatcga gagattggaa ggattttgca aacggtagaa cgaaaaaccc
    35041 cagaaccaga aagattaact ggtaattgga tgagatcaat ttcaaaggag ttagaaaaac
    35101 atctcaagag aggtttttcg gaacgtaatc ttttttatgc acgcaagttc tatgaaattt
    35161 acggaaatag taaaattgat gttaggttaa gttggagtca ttatcgtatt ttgtcgtcta
    35221 ttgcaaatgc aaatctccgc gagaaactaa tgaaagaagc gatcgaagga aactggagcc
    35281 gagatgattt gtcgtatcga gttcgagaca ttggagaatt aagaaaggct cctactttga
    35341 gatggagacg tcccgaaggt gcactttgga attacaaaat taaagatata tctaaggaca
    35401 aagggacgtt gttagtcgat ttaggttttt actgttatta cgaattgtca agtttgcatc
    35461 ttaatcaata caagattggt gacatcatac aaatcgaaaa gcaaaatgga atttggaatt
    35521 tatccgattc aaaattggat tcggaactct acttttactt tggagaaata gaacgtgtta
    35581 ttgatggtga tacgatctta atcaaatttg aattaggttt taacgtaata gcgagacaaa
    35641 gaatccgttt gcataatgtt tggtctgctg aattgggttc ttctgaaggt gaagacaatt
    35701 ttgagtcttt gaagaagaga ttgcctttaa agactaaggt gatcgttaga agcagatcta
    35761 aagatgtcta tggaagattt gttggagaag ttttatattc aaaaaagaaa attcagcatc
    35821 ctgaagatat ttttaggata gggatctatt taaatcagga attagccgag atcagttgaa
    35881 agtaatggaa tgttgtgatt gaatcgaaaa aactaaaaaa gcagagaaaa cgcaaaatca
    35941 gaacgatttc gagaacaaaa caaaagatga agaaatgaaa tctgagtgaa acaaataaaa
    36001 atctcgtaaa acaaaagtta ggttctactt aaaaagaaac tgagaaatac aatgattttt
    36061 gaatgaaccg tatctgtagc tttaaagttt tattaccgtt ttttcaattt cttgaccaac
    36121 atagttaaga cacatgctct ctaaagagaa ttgacaacca ctgccgagga gattgaatag
    36181 gaacgcatga ctgaagtcaa taacccacac gatcgactga tccgggagac gttacaggac
    36241 aagattgaag ctatttcttt ttttagaaga acacttccgc cagaagtagt agagttactt
    36301 gacttggaaa agttggaact atcggaatcc agtttcgtat ccgaagagct caaatcagaa
    36361 cagactgatt tgttgtttcg aattcccttg aggtcaggaa atcaagccag catatatatt
    36421 ctattcgaac acaaaagtta cttagacaac gcaatctata ttcaactctt aggatacctt
    36481 gccgaaatct atcgcagtca acaaagaaac tctgaaaagt tatcagtcgt aattccattc
    36541 gtattctacc acggagaaaa agaatggaaa ctcggagaaa attttttaca tcaattcaaa
    36601 attacgaaag aggaaaccat acacctccgc cacttcatac ctgatttcaa gattgacttg
    36661 tttgatttgt caggaatgga aatacaagaa aaactggaga gtatcacact tcaggtaatc
    36721 tttggagtag tgcaaagaat tcgagaagga gaagagaagt ttcaaaagtc tcttcccata
    36781 tttttttcac tgctccttga gattgcagag gagccaaaaa gagttgccct cttaaacaaa
    36841 ctgttgttgt atatatataa tgtaagagat tcaaaaccgt ccgtcttgaa gcaaatgctt
    36901 catttatcga gactggaaag atacgaggag ttggccatga ccacagcgga aaaattgatt
    36961 caagagggaa agattgaagg taagattgaa ggtaagattg aaggtaagat tgaagatgcc
    37021 cgcaagatgt ttgcaaaagg aatcgatcta aatacggttc tggaaattac cgatttaacc
    37081 gagaaagatc tccgtgacaa cggtttgatc tgaactttac aaatatgaaa tttagaaaga
    37141 gagaaatctt gtaaaacaag acgtcgatcc tacttaaaaa gaaactgaga aatacaatga
    37201 tctttgaatg aaccgatcta tggctttaaa gttttattac cgttctttca attttttgac
    37261 caccatgtta agacgttact gtttacaata tgcgaagaaa gagatgtaat ttttttgttt
    37321 tttcgagaat caagctccac cgcaccgccg gtggtgtgtc acgaagctga tgtaagtcag
    37381 cataactata ttgaagatga aggtaggccc ttcgaaatcg ttgttcaggc aaagatttca
    37441 aaccactgat tgctgctttg ttaaagagac aaggtggtaa gcgaatcagc aaaaaaaaag
    37501 tatgtatcaa catattaggt aaatgttaag aagaagaacg caagtgaact gctgatgaag
    37561 tatcgaaagt gcagattaga tgttgtcaaa attggagaag cgccgcgatt ccaagagtag
    37621 ctcacaaaga acctgattat tgtgtgagcg gcaaccggta tagaggcagc ttgaacttaa
    37681 cataggcttc agtatggaac gtgagaacct gttgctttga tgaaaaggga aatcaacaaa
    37741 tggaagaaac cataagagaa aataccgata cagagcgcag gggttccgtt atccggtctc
    37801 agagtttgga caactttgaa agagggatga accgaacgac tgagacaaag cgatttggga
    37861 tacccaagtc catagtgtgg gaagcgtata agaagatcaa agccaatcaa gggagcggct
    37921 gggatcgacg gagaaaccat agagttgttc gacaagaatc gcagtaagaa tctgtacaaa
    37981 atttgaaatc gaatgacatc tggaagttac ttcccgcctt cggtacgtca agttgagata
    38041 ccgaagaaat cgggaggaat tcgtcgttta gaagttccta cagtctcgga tcgaatcgct
    38101 cagatggtcg ttaagatgca tttggagccg atgattgatc cgatatttca cattgattct
    38161 tatggctatc gaccgagaaa atctgctaaa gatgccgtag cgataaccag aaagagatgt
    38221 tggaaatatg actgggtagt agagttcgat atcaaaggag cctttaataa tatcgatcat
    38281 gatcttctta tgcgagcatt aagaaaacat acaaaactaa agtggatttt aatgtatgtt
    38341 gaaagatagc tacaggcacc attcgaaaga tcaagaggca agaagtaaag gaagaggggt
    38401 tattagtcca ttattaatga acctatttat gcactatgct tttgatgatg agagaatatc
    38461 cgaattgtcc ttttgcgcga tacgccgatg atgcagtgat acattgcaga tcagagaagg
    38521 aagcgcaaga gatcatgaca aaacttgcca agagattgga gagttgcatg ctcctgatgc
    38581 atccggataa atccaaaatc gtatattgta gagatggtaa tagaactcaa gattatttga
    38641 acatacaatt tacattttta ggatttacgt ttcgcccaag atctgctagg gataaacatg
    38701 gaagagtgtt taccagcttt ttacctgcgg tgagtaagga tgcacaggtt cgaatgcgtc
    38761 agaaaattcg cgaatggaat ctccaattga tgactcctaa aacgataaaa gacatttcca
    38821 gattatacaa tcctgtctta agaggctggc tgaattatta cggagctttc tacaaaacag
    38881 agatgcgaag agtcttcgag catttcgata gaaaggttgc gctctgggct cgtagaaaat
    38941 acaagaagct caggcgtctc aaacgtaaga gtatatactg gttaggaaaa atcgcgagga
    39001 gagagtcttg gcttttcaca cattggcaga tcattggtaa accagcagct ggataatggg
    39061 agccgtatga gtcgagaggc tcacgtacgg ttctgcaaga ggcttacggt gaaaccccgt
    39121 ttgcctactt acccgaagcg atatgatcta ttgttctttg aaatactgtt tcgaccagat
    39181 ctaaagaata aatctgtcgt agtgctaagc aataatgtcc aaaaattatg atcaatatta
    39241 aaaattgtat gtttactatt gtttatgtaa aaattataat attcctaaat taaaatagta
    39301 caaaataaaa aacctaaact aaagatatat ataaacaaac ctaataaaat ggctcaaata
    39361 gccgtttcgg acgaaattaa gacaattttt aggggtttaa attatacctg aaatttcctt
    39421 aaatttcctg aatatcaaaa taatcgaggt agtatagggt ttaaaatgac agatgaataa
    39481 tatataaaac aatcaatcga acaaatagca aacagttgaa ataaattaat aacagagttt
    39541 tatcaacttt gagatatata aaagcgacta aacaatctat ttgcaaaaaa gtagaattga
    39601 aaatattaaa attaatataa tacgagatat attaaaaaat gaacaaatgt tctttttttg
    39661 gagcagggtc aggagatggc gcctggactc acatgttaag agtctggttt ccatctcctg
    39721 ccacatcaaa ccgtacgtgc agttttcccg catacggctt tccgacagtc ttcttccttt
    39781 ggcattcaag tactatctcg ttaaaccacc ggggagataa aagtgttcaa ttccgcattg
    39841 caaatacatt tcttgaaaat cgggtattct aagataacct cgatttcctc cacgtttgcg
    39901 cgcgaaatgg aaaagacgat ataacacgta actatctaat tcttggaact tacgggttga
    39961 atttccagcc cgaaagtaat ttctccaacc acgaatcaca ggattaagat tcttaacaat
    40021 ttcctccaat gatagtctat accatctacg agtcgttagg ttacgaatct tagatcgaat
    40081 actcttcata gctttcttag aaggccaaaa atagggaacg agtttacctg tcttttcaga
    40141 gtggctcttt cgaaaataga acccaagaaa gtcgaagcct tctttctcca tttgcactaa
    40201 ctttgtttta gctggatgca aattgagttt aaggcgttcc atgatattgc taacagattt
    40261 cagcgctctt tctgcatctg aacgataccg acagataatt acgaaatcat ctgcatatcg
    40321 aatcaaacga cctaagtgtt gatatttgtt ttgccaatac atatcgaaga cgtgaagata
    40381 gatatttgca agtaggggac ttattacccc tccttgcgga gaaccaattt tggttggttg
    40441 gaacttcccg ttctcaacta cacccgccat taaccactgc cgaatcatct ttaatacgcg
    40501 acggtcgctg actcgtttac gtacaagttt cattagtagc tcatgatcaa ttgtgtcgaa
    40561 atacttttgg atgtccgcat cgattaccca ccaattacga actaaagaag cttccacctc
    40621 tatagtcgct tgcacggcac ttcgtttagg acgaaatcca aatgaactat ttagaaagtt
    40681 agcctcaaag attggttcaa taactatctt acaggcctgc tgtactactc ggtcccgaat
    40741 tgtaggaatt ccgagcggcc tttggctccc atccggttta ggaatcatta ccctacgtac
    40801 cggagaaggt cgatactttc ttcttttcag atcttcttcg attgtgcgaa ggaatgtttc
    40861 aacaccatct tgttctattt gctcgaacgt gatgttatca atccctccgc taccaccatt
    40921 ttcttttact tcctcccatg ctcgccacag tatatcgaag cggtggattc gatcatagag
    40981 cgcatggaat cttcgattcc tgcttctctt ggccgcaagg tatagctttc gctggagttc
    41041 tcgtgttgta tcaaatgtta ttggatgttg ttggtcattg ctgacatgca tcttcactta
    41101 cctccatgct atagcttaac tgaagtagag gtcctttcct agattaggtt gtgttgtcct
    41161 aatcatcaaa ggtaatatga cctcatccga cttcctatca gacttctttt cagatttcgt
    41221 cctatgaact tataccaaaa atttcatcgg ttgtgggacc aatgatctga taggatctct
    41281 cacgttccgt cgttcacttt cacaacattc cgattccctt acgccgagga gttcttcgaa
    41341 gctgcatttc cagaatcttc gcttcttcta ttgtcttcgc ctcactacga cagactcgac
    41401 tctcctttgt ccggtatttc taccgctaat ctaacaacgc tgcagaattc actttatgtt
    41461 acggactgct gtttcgcacc tccattcaaa tggactaata ttctccctta gacatctccg
    41521 gttacccaga gacatccgag aatagctacc gggctctctg gcgtttaccc ggatcggact
    41581 ttcaccgaca agctgaacga cagctttctg gtaaagagga tcgcccacgt gaacaacccc
    41641 tcttccccag tttcatcgtg acgggacata gtttacatta tcggaagctc tctgtttcat
    41701 cacataagaa tctactccaa attgtttttg aaaatcacta attatctacg ttgaatgacg
    41761 ctttaactct attttctttg ttaatttgat ttgaaaaatt accatggttt tatgatattc
    41821 gtatattcta ttatttatag gtatttatac gaagtttatg atttatagtt atacgccatt
    41881 ttgaattatt gagaaataat atctcaactg tttccttctt aaggttttag ctggaactat
    41941 gaacaatttt cttattaaaa ttactgaaat ttacaattcg agaaaaatat acttcagcta
    42001 ttctttggaa gaaattctat ctacatatag ccaagaacct gaaatcttta aaagaatgtt
    42061 tgaaagaagc atttctaatc gatataaatc gacggaaaat ctttatatta aggcattatg
    42121 gatagcagcg aacattacaa acggatattt atatcgtcca ttttgctatt tttgcggttt
    42181 accgttttct cgtagcgatt atctcaatgg aacagtccat atcgatcatt ttgatccaat
    42241 aagtttggat ggagagcatt tacctgggaa tatcgagccc ccttgcaaag actgtaattt
    42301 attaaaatcc aatctgtcga atgaagaatt gcagttaata tttcaaatgc ctgaaaagtt
    42361 cttttccgaa agatataaga agacttcgga aattagaaaa aataaattaa aggatttctc
    42421 cgcattattt tttcagagag ctgttgacgg cgagcaatat cgaaagacct ttggcataac
    42481 aatttatgaa cagagaaagc atcaagacga tatgaaagca aactatcgga caaagtggtt
    42541 tagcaagtag tcaaaacgtc gtctaactgc ggtttctcgc ttcgttcgga attgctcatg
    42601 agatcctcac tccgggcttc gccacatttg ctttgacgtt cggcttgcaa gacgtgacta
    42661 aggtcgctca agtctcgcgc caactcctca atagttgaat ctaattctct gacctccaat
    42721 acttgtattt acaacatcct aacgaataga aaattaatct ataattcatt tttctgaaaa
    42781 tttattaaaa tctgaacttt gcaaatttat tcttaaaatg tggataattt taaaaccttt
    42841 agatattgta tatgttacca acttaaagct tttagaactt agtaaataaa aaatttcctt
    42901 acaaattgac taacgtaaaa aacgggttta gatttgtagg atgcaaaaac ggggaaagaa
    42961 aaacccaaaa acaaagtatt tgtatatatc cccaatcaaa gccggatttc catcaccagc
    43021 agaagagtat ttagaaacgg tattagatat aactacataa attatacaaa ggattgatcc
    43081 ggacttaaat caaagacatt gaaatcatgt tcgagtctta tcctgtcgct tccggaaagg
    43141 gctattatgt ctcataataa tcttaacccg ttttgaacgt acccattcat actttaccag
    43201 ataaaagtaa gcttattttg cttatttccg gtaatctgca atttaaatga attagtcttt
    43261 taattgacat ataaatgcca attacgcatt agattgtaat caaaatatag agaaactgtt
    43321 tacaatgaaa aaaggttttt tcgcctatag ctcccaaccc ccgattatta cggaaacaat
    43381 agaagatgct attggtaaat taaacgattc cggtcttttt cttattaaat catggagaga
    43441 actgaaaata aacgggcgat atattataaa tgaagtcgtc agtgaaattg agaattcaga
    43501 ttttctttgc gctgatttaa caggattaaa tgacaatgta atttttgaaa ttggctatgc
    43561 aattggaaga aataaaccta ttcttctttt caacgataca acacaagttg aatcctttcg
    43621 gagatataag gaattagact tattcacaac aattggctat tcagcttata caaattcaca
    43681 aaatattata gatacattgt atagagaaag cgtagaggat aagcctggtg ctttggaatc
    43741 attgatgata actagtgctc cggaagaaaa ggctaccccg ttaatattct taaaaaatca
    43801 ggtttataca aatttttcaa ctataatcct aaattcagta aatgattcta aactaaatta
    43861 tatcctcgat gacgcgacgg aaaataaggt acagcctttt tcttggtaca taaataaatt
    43921 aacaagttgc caggctctgt tggctgagtt ctccacatca tcgcgctcag gtcatgaagt
    43981 acataattct aaatgttcat tagtctctgg agtcgcatta ggcttgggtc taaatgtgct
    44041 tttaatttgt gaggaaccat ataccgctcc tttggattat aaagaacttt taaagaaata
    44101 tactaataaa acggaatgtt taaactcaat ttcgcctttt atagatagtg taaaatctga
    44161 ttattttcat aatttggaaa gaagcagaaa tattataaga acccaaataa ataaaagtga
    44221 attgcaacga attaactttg gtgaattttt agctgaacac gagaaggatc aaatttcaaa
    44281 ttattatatt gaaacaactg cctaccgtga tcttattcgg aatgaatata atataattgt
    44341 agggagaaaa ggttctggaa aatcagcaac actttattat ctaaaaaatt ctttagagca
    44401 agatgcgcga tatcatattt gtataattag accgtttaat ttcgatttag acggactttt
    44461 atacactttg ataaatgtac ccgaatattt tcagaaatca tatttaattg aaagtgtatg
    44521 gaaactaatt atttatactg aaatagctaa atcaatttat gaaaaattga aaagccgaaa
    44581 tttcgctacg ctaacgcctg acgaaatagc tttaatagaa ttcgttgaga aagacacgag
    44641 attatttgcc gctgaatttc acgatcgaat acatgaaact tttacgataa ttgcaaataa
    44701 tttgaatgtg gactcaaaaa ctgacaaaca caaaatatct gaattgttgc atatggatga
    44761 tttgccgaag gttaaagaaa tcattttgaa tgctttagga aaaggaaagc aaatcgtttt
    44821 gctcgttgat aatttggata aatcatggaa aaagggagaa ctattagaat atcaaagtaa
    44881 atggattttg ggtttgctcg gtttaacggg gaagttaatt aaagaattgt catcaagtaa
    44941 ggtccagcca aaggaaatca agtttcaaat tacgatattt ctaagaagtg atatttttaa
    45001 taatatacta attcatgcac gggaacccga taaaattcaa tacagtaagt taaaggtgga
    45061 agacaaagat attcttttta gaatcattga agaacgtttt ataaagctaa gcaataataa
    45121 atttattagc aatgatttat gggaaaaatt catgcctgtt caaattgatg gtgaattgat
    45181 ccaggactat atttataaga cgattattcc tcgacctcgt gatattatat tcttctttaa
    45241 taaaatgaaa gatatcgcta ttcttagagg gcatgaaaaa atcgaagtcc gtgatgtgcg
    45301 cactgcttat gaggaatatt cagaatggat tctctcttct ttccttgttg aaaatggtgt
    45361 tactctaaat caaatggaag attttcttta tcaatttgtt ggcgaaaaac ggatcgtatc
    45421 taaagcagat attgagaata aagtgcagaa atcgaaaata tattttacgg ataaatatag
    45481 ttcagaagat tttataaata atttgattct cttatctata cttggaagag agacaaaatt
    45541 aaacgagttc acatattcat atgaaatgga aaacgataaa aaaagcagta tgttagcgga
    45601 aaaattaaat tcaaatcgtt ttcaaattca tcgagcttta attcctgctc ttgcattaat
    45661 tgattaattc agtttcaaca aagcaaactt tgcggcttag agtgttaccg atgtgccaga
    45721 acatacaaca aggtacatac ccgaaagtga ccaaagatac attatcggaa gttactcata
    45781 caattgtgca gttttaaaat cttgcattca aatcaacttt aaatttatct aatatataat
    45841 tgaaaattga tcgacaatat tcgtagaaga aagattattt atttgattcc ccacttttga
    45901 ggagttatat agtaagtaag aactttgatt ctcatttggg gtttataata aaaatatagc
    45961 ttttctttgt ttcaatgtca tcgcgtggcg aaccaagaat aaaaacttaa catctttgac
    46021 ttcctttagg aattttcaaa aacacacggt ttctggagtc ttatactttg agaggagttt
    46081 tttgatttca gagttgacta aaatatggtc aatgttggct aaaaagtagt tgataataaa
    46141 aggttaatat aacacaattt aagaatggtt cttgacggta tttttggaaa tgcaacagct
    46201 tcgaaagttt tgttgcatgt ctttcattat agcgaagtac acgcttcggc aattgccaaa
    46261 gattacgata cggccgtaac tccaattcga cttcaattag agcgatttga gaaaacagga
    46321 atacttgtcg ccaaacagat tggtcgttct cgcgttttta catttaatcc aaaatcccct
    46381 tttgtaaaac cgttgaagga aattttgtcg attatctatc aatcattgag catcgaagaa
    46441 aaggaaaaac tgttctctac aagaagacga ccgcgagaaa aaggaaagcc tgtatatgga
    46501 cgagcctgat tggaagtcgg ttaatgaaga agaattgtgg aagtatgtag gatggcatct
    46561 cgcagagaaa ggaatacaat ctgttttagt tggaggagca gttgtatcaa tttattccaa
    46621 aggagcctat cgttcaggag atatagactt agtagagcca attgtttcta gatcgaaaga
    46681 aatagcgtta gttatggaaa acatcggatt tcgaaaaaca aggcgtcatt atgttcatcc
    46741 caaatgtaaa catctatata tcgagttctt atcgggtccc gtttcgattg gagaggattt
    46801 caaaattgta ccagatgaaa aaaaattcaa gggaaagatc ttaaaaatat tttctcctac
    46861 cgattgtata aaggatcgac tcgcttcata tattcatttt aaagcgcgcg aatgtttaga
    46921 tcaggctttg ttggtggcaa aaaatcaaag attcgattta agacaaataa aagaatggtg
    46981 ttttagagaa ggtgaaatcg gaaagtctgc atttgaagaa tttcaagcat tgctttaaaa
    47041 atattaggaa tatcaaaatg aattattgaa agatattata aaagcagaac agcgttataa
    47101 agaaatgcga gatgatgctc catctgattt aaaatctccg atcaatacaa ttctaaaaca
    47161 tttaagctta gcgaaaacgg agattattga atcggaagga aaatttaatg gataatcttt
    47221 ataatgcgat cattgtcgca tcttttagta ttcttgcatc tataattacc gcatccttat
    47281 cgtattattt tacaaagcga aatcaaaatc taagtaacga gaggagaata aaggaagaat
    47341 tttatcgaag attcgcaaag tcgctgtctg atttagcatt tgataacaag gatcgagaag
    47401 ctttgaaagc tttctcagaa aatatgaata tcatcttatt aattgggtct ccgagtgtca
    47461 ttaaagcatt aatgaatttt catagccatt tacaaaataa aacacaagaa aaaagcgaat
    47521 agttaaaaat gcaaaatatt ttattatgac aattatttga agctcttcga atcgatcttt
    47581 ttcgcaataa aaagattaat aaagactttc ctgatattta tttagtaaag tgaaatttat
    47641 tcgtttttgt gtcataacag atgcttcatg ttatgtttct ttttgtaaag gatgtatggg
    47701 tgcgcttata aacaaatgtt cattttttgg atatagagag gattatggga agaaccttat
    47761 tgccccataa ttaaaagtac tcaagactgt ttttgagaat catcatcggt ctcgttgaac
    47821 tacgctccaa ttctattttc tgagcttttg ggattgatgg attccagggt tttatgatat
    47881 tcgtatattc ggttatttat aggtgtttat acgaagttcg atgatttaca gttagacgca
    47941 atcaaggaaa tttataatga cagatgaaca aaacaataat gcagagaaaa gcgaaagcga
    48001 aaataatgag tcgaaaatcg ctaaacaaac tttagaagac cttgaaacaa aaatagcaga
    48061 acagatcaaa aaagtagcga ttattgactc gaatactgaa gacttatcag gagcgatttt
    48121 aaatttaaat aatgttttcg ctactgagaa agcaaaaatg actgaagcac tgaatgcaaa
    48181 cgttcaagag tttcaaaagc aattaaagaa tataaaagat ttatcaacga atggtgaaga
    48241 aatctttcaa aaaattcatg gtctccacga agaaatagga aaatattaca attcgatttt
    48301 tggttacgtg tctgtagaaa ggagatactt gactggagcg gaagaaaacg aaatctcaat
    48361 taacggagaa aaagaatact ttaatgggaa agagcttaag gaagcaaaat ttaaagatgg
    48421 aagtatcaag aaattcttta cagtagaaaa aacaaatcct ggcgttctgg accaattaaa
    48481 aagtcgtgaa aatgaatttc aaactttcat caaaactgta gctgaaaaac acgaaagctt
    48541 atctacacag aatcaaagcc aatttacggc tcttgtagag agaaataatt tgcgatatga
    48601 agacttactt aataaaattt cttcactata ccaagatgct ataggtgtcg gattagctgg
    48661 ggcctataat aaagcaaaag catcccatag attttcgtta aatttatgga gtgtaatttt
    48721 agtgttaagt gtactaggca tgttggctgt accagtggca atggaaatat gggtatatac
    48781 tgagcaactg gtaaaaatcg aatcattggt cggtattata aagagagtat tctcatattt
    48841 gccgttcatc tcgccgatgg tttttctttc atacatagcc acaaaaaata tgaacggcta
    48901 tcgtaggatg ttcgaagaat atttgtataa agaaagtact tccttaacat atgaagctct
    48961 taaaagggaa atatcaacat ttgaaaatga taaattaagt tccgaatttg ccactcaact
    49021 attgaggcaa aatttacagg cggcagaaga taatccaagc aagtatcttg ataaaataga
    49081 tggagatgtg ccaactgata ttttaaaaag cataatgcat ggcagaaaga ttaacattag
    49141 cattggcggg ctatttggta ccaaagtaaa aatggaaagc attgataaag aagtcctacc
    49201 aaatacttca ttagagaaaa gtaaagatga taaaaagtcg gaatagactt gactgcgtct
    49261 aactgcggtt tctcgctgcg ctacgacatt cgcggttccc gctcagtctc gcttggcctt
    49321 cggcacattt gcttgtcatt cggtttgcaa aacgttcgct aaggctcatt caaacgtcgc
    49381 gaagcctctt tcgttatgtg taatcagcaa aaattgtatg tcacaagata agctaagaat
    49441 cttcaaaccg ggtcaaatag agatgctttc caaaattttg ggggacacaa atttcggtct
    49501 gactggagcc gaaattagcc gttttttagc acagagtaat attagagata cagatccagg
    49561 gatgactaaa tggaaaagac tttataatgc ccttgtcact gcgcataacg aaaggaaatc
    49621 cggaaatcat attctttcat ttataagcaa ggctcttgag cctgctcgat ttgctggaga
    49681 tttgtactat taccattcta ttatcaatga agttaatatt atcctttcct ttcatggatt
    49741 agagtttaga gatgatggca aattttacaa tatcgataaa acaaatacgt taaccgaagc
    49801 tgagagaagg gctagtaatt taaaatctgg tataaaagaa aggaacttac atccagagtt
    49861 aattaactac tgtagaaaag aattactctc tgataactat tttcatgcaa ctttcgaggc
    49921 aacaaaagga gttgcggatt taattagaaa gaaaagtgga atcaataaag acggttcgga
    49981 attagttgat aaagtttttt gcgggaatga gccaatctta aaaattaata attatacttc
    50041 cgaaactgag aaatcagaac agaaaggttt tgcaaattta cttaaaggaa tgtttggaac
    50101 ttttagaaat cccttagctc atgagcctaa gatgtcctgg aatatgtcta gagacgatgc
    50161 tttagatcta tttactcttg cttcatatat acttaggcga attgatcgaa cataagaata
    50221 tgccgactac gtataacttc ggctccgcac atttgctttg tcacttcggt tcgcgggatg
    50281 ttcgctaagg ctcactcgaa cctcgtgcca attctttcgc atgcttaggc atgcttcaga
    50341 accgcaaacg tcgagaagcc tattacgtta gttgcaatag cccaaaaatc gaaagtaata
    50401 cgaggactta ttgcattatt tttaattaaa gaaattaatt tttaaattat caaatatcat
    50461 tcaaaaaaaa ttgctgacag gttttcaaaa gtatatacaa tgtatatata gtaatttatg
    50521 gaatcaatta ttcaaaaatg gggtaatagc ttaggaatta gaattccaaa agcaatggca
    50581 acggaattag agttaaatga tggaagccat gttgaattac aatatgaagg agataagatt
    50641 gtaatatatc caatgaaaaa agcttcattg gaagataaac tttctaaaat tacgaaacaa
    50701 aatcttcact ctgaaatatc tactggtaat tctataggca atgaagcttg gtaaagaata
    50761 gaaattatac tcctgaaaaa ggagatattg tgtggctgaa ctttactcct caagcaggtc
    50821 atgaacagaa aggtcgtaga cctgcacttg ttttatcgcc taaggaatat aattcaaaga
    50881 cagggttagc aatattttgt ccaattacca gtaaaattaa aggttatcca ttcgaagtgt
    50941 tgattaaatc aaaaaaaatc gatggtgtaa ttctttctga tcaagtaaaa aacttagatt
    51001 ggactatccg tgaagcagaa tttattgaat caataaataa agtttcttta aaagaagttt
    51061 tagataatat taaattatta atattctaat aaacaggcta ctgcaactaa cttcgtctcc
    51121 tcctcacttt ctggccttcg acacattcaa aacccgattt aaaaagaaat cccaattaga
    51181 agcccgatac agacagaaat taaaatcgtg gaaagagtga cttttaacct ctgaaaaaat
    51241 ataggagagt aaatgacttc ttcgaattca cgacaagaaa actcagacca acagattctt
    51301 ttttttagac gtaaatactc cccttctctg tctttcgaaa gaatggttac gatcgctttg
    51361 gaagattcta ttatttgcca agttgcttga agtttttcca tacataaaaa ccaagaaggt
    51421 ctattgactt cggaacaacc cgtatcatga gatggattta gattcgttta tgtagaaacg
    51481 ctaccaaatg tagaacagtt aaataaaaat agaatataaa gaaaacgttt catttctttt
    51541 tactttcctt tttttagaat ctaaaaaatc acaggtgttt tgaatttcct tgggtgtaag
    51601 actcgcataa cagactagtt tagaacggtc tttagaataa tctgctggag atactttttc
    51661 aaagtgttcc tcgttatgag aaagatgaat ttcaaggtta ttgattttaa agaaggaaag
    51721 gagaagaacg aaaactaata ttcttgaaat caggaaggat ttgtgtttgg tgagaaagtt
    51781 tttaaaacga attagataat ttttcaatga tgttcattac gaaaactgta agttgtagag
    51841 acacttattt taagccaact ccttctcatc aagaaaaggt tgtattggag ttttgctgaa
    51901 accgaaacag tattttacca aataaagaag aaaaagcgct ctaaaactat cgtataacaa
    51961 attacggata agatgaaaaa gaaattttat tcaaaataaa ttttgcactt tggaagaagc
    52021 tttcgaatcc tttctttttc tttggatgat agttgattgt tgattgttga ttaaatacaa
    52081 ctcttgcaag ttttttaatt ttccaatttc gttaggaagg gtcttgagtt ggttatcact
    52141 caaatctaaa ctttgcaagt tctgtagttg tccgatttcg ttaagataag tcttgagttg
    52201 gttatcactc aaatacaaac tttccaagtt ctttaatttt ccaatttcgt taggaagagt
    52261 cttaagctca cgttatttac gtcttcttta ctctgctaaa taccatgaaa acgaatgccc
    52321 tacttcattt aaaaacaatc ctaaatttgt taggtgagga aattgtagga aaagtgaggg
    52381 aagaatacga gattctaaat ccagctaaaa tttgtgattt ggtataatca agttcagacg
    52441 aatctgaaaa atgaactaaa aaagtaggac agaaactatg tttcatagac caggaatgaa
    52501 attgataaga tactctaacg ttttttaccc ttttgaacaa atttctaaat gcactccata
    52561 gtctttcaat tcttgttcta taagtttagt gacacttaaa ataaattcca tactagtccc
    52621 cttcaatatc atatttctgg caatttcaat tttagatttg aaagaatctt tataaaaacc
    52681 tttaacatag tcttcgatat atatgaaact atagcctttt tcttctagtt ctcgaacttt
    52741 aatttccaac tttttggata caatcataaa agaccgtggt cttttaactc ttgttcggta
    52801 agtccggtaa tccgaagaac tacatctaat tcgaatcctt ctttgaacat ttttctggca
    52861 tcttcaattt taccttcaaa tttaccttct tttcttaact tttcggctgt tgtcatggtt
    52921 aaatcctcgt attccctatt atacctagaa tgactgagta aacttgtaat ttcagtcggt
    52981 tcaagttctc ttacattaaa tatatacaaa aacagttttt ggaaaatttc aacccttttc
    53041 gattcgtttt ttagacctgt taagagttca aatacttctc ctaaatgact taaaaatgaa
    53101 gtatcacctt cccatatttt ttggactact cctaaaatga ctcttaggga aatactttct
    53161 aatttactta gatccacttt cgacaaatca aataattcta attcaaaatt tggaatgtat
    53221 ttcttaaata cttcttcttc atttttagag agtataaacc tgttttgaaa actatttcct
    53281 aaagtccaag tcctttcacc gtgatagaat acaaacggaa ttacgactga gtatttttta
    53341 tccaccctat attgagattt gtagattgca gatatgtatc ctaacagttg gctaaagata
    53401 gaatcgtcta aataactttt gtgttcgaat aatagataga cgtttgcttt tttcccagat
    53461 ttcagcggga tctgaaagag tagatcggtt tgttcttctt ttaagttttc tgaaataaaa
    53521 ctagattgtg ttagttctaa acgatttaag tctaatagtt cgattacatt ttccggtaaa
    53581 ctatttttaa aaaaggaaat cgcatcctct ttatcttgta gagtttcccg gattaaacgg
    53641 tcatgagggt ttgtcatatc agacatggta ttttaaatta tggatattac ttctatttgt
    53701 aaagattcat tttctatttt tactgagtag ttctttgatt caatccaagg cgccgctttt
    53761 ttaactgttt ggatttaagt ccttttttaa cgtcttcttt gactccacta aataccttga
    53821 aaacgaatac cctacttcat tcaaaaacaa tccttacgtt tgttaggtga ggaaattcga
    53881 ggaaaagtga gggaagaata cgagattcta aattcagcta aatcttgtga tttggtataa
    53941 tcaagttcag acgaatctga acaacggcct aaaaaagtat aatagagttg ttgaaaaatt
    54001 ctatgtccag tttaacaaaa ttgcttcaat tgaccgtttc tatcaaagat aaactgatgg
    54061 agaattaatt tttcaacaac tctaatataa actatgtttc atagacaagg aatgaaattg
    54121 atagaatctt caatcgtttt tacctttata aacaaatact taaatgcaga agtattttat
    54181 atatctttaa tattctaatt tccaattcgt gaattaaatc acaagattac tgacaatcct
    54241 tcatattcaa tactgagtag ttgaatgttc gatcgttctt aactgtacag gttatagcat
    54301 cccgtggtct tttaaatcct ttttactcaa accagtgatt ctaaggatta catctaacct
    54361 cataccttct tccagcatct tacgagcgga ttctagtttt tcctttccaa tcccttgtag
    54421 ttcacccgct tcaaaacggg ccgccaagtc atacgcatag tcccggtctg attttaactt
    54481 tgcttctaac tcattgcgtt tctgtggatc gtttgaatat tgttctaaga ttgtaaatgc
    54541 cttacttaaa tctggagtct tatctactaa aattctcatt tcttcttcct ccaactcgga
    54601 cgtatgtttt aacacataca accagatctc taaattattc cttaattccc ttacgtctct
    54661 tttgacaaac ttgcacaact ctaaaaagtg aatctctacg tcgtctgtta aaatgatgtc
    54721 gggattagac tcttctctaa atttaaactt actatgaaaa ttctccgaag gaattaagtc
    54781 gaagtcaact atatttatct gatacactgg cttcaaatcg gaatacatag aacctcggtt
    54841 taactgatcc cgaattagtc ctgaaagata atacaaactt ctcttcacga aagaactctg
    54901 atgagctact tggatttcta catgaaatat ttttacgtct tcatcttgag cacgtatatc
    54961 taaataagaa cgtttgtcat tcggagaaaa gcctacaagt tccggattca gtattttaat
    55021 gtttcggatc gtatgttctc catccggaaa taacacactg tttaatattg aaatcagtag
    55081 atccggttct ttgacaaaca agatcttaaa catcaaatca ttggttaatg gaaaaaagtt
    55141 tttagacatt ggcttggttc ttttctttta ctttcaactg gaaagatatt ttgaggaaac
    55201 tactttttgt aattcggtct tttatttgct tcctttacaa atttatcttt gtaaggtttc
    55261 tattttttta gctttgtttc aaatcttaaa aaagaaagga atctcttttt ttaaaaacta
    55321 taaacacata caaccagatc tatggttctt aatcatccct tgaagatagc taagtcttaa
    55381 acaattcaat gtttttgctc ccgaattttt ccctccattt tcctcacctt taatttcaaa
    55441 cgattcagac cacaacaaaa caaactacta tattttgatt taaagagttt tggtttttgt
    55501 gaaacaaaga ctttcattta gatgggtgtt tctaaatgaa acaattaggt tttaactgtc
    55561 cttattaata gaaattattt atttctatta acacgtccaa catcggactt tccaaacctc
    55621 aagttttaag gattttagga ggtcgaaatt tgacctgaaa tttccttaaa tttcctgaat
    55681 accgaatttc tttaaaaaat ggattcaaaa ctatagaaag aacatgctac tttttgaata
    55741 ttctcagaaa tcacctactc ttttaaaaaa gatgactttt ttcaaattgt cctgttttgg
    55801 ctcgtttttt cctgagtaga tattcttaaa aaaatacgat tacagccttc ctacaacaaa
    55861 catactccct tgaataaggg acctgttctt taaaacgaat cgagtaaaca tcttactgac
    55921 tgagatttct attttgtcaa agggtcacag aagtgggaga atttctgtga agactcattc
    55981 taagttttta tactaaagta aattgattct gttcaaataa aaaaacttca atcaaaacct
    56041 gatcatgaac taaaaacgga ggagtttaaa aactattgaa ctattcgtaa tccttttact
    56101 gagaattagt atttagaacg ttctttagct tattagaagg gccattaagg aagttgttcg
    56161 attttgaaac tttaggttaa aaatacttac tttttaaact acttctctat acgattcaaa
    56221 atgattggta tctttctcac ttcctaaaga atatacgatt ctaaaattct atttgaggca
    56281 aagtcagttt tgattttttt aagtccgagt ctctgaaaga ttcgaaacaa gaaaactttc
    56341 attagagtcc tacgcccttt tggaagtttg acctacccta ctctaaaaaa cttcacacag
    56401 atctttgttt gtaatgttaa tcctttttta attttatttt ctttcccttt ttctttcttt
    56461 ggcatctgtt tgagttcttt caaaataact tggaattgtt tctgaacttt ctaattgatt
    56521 gtaccaagca aatcaataca ttctatttta acccccagtt tctttaagaa attctattca
    56581 aaccattgaa ctcccttcca ttctcctaaa acagttctgt tttgatattc aagacgaaaa
    56641 aaattctgat aacgcaaata ccttaccgag aaaagaaact cagataatca gaaatgaaat
    56701 atcggaaaat aagagaagtt tatcctaatc ttgtaatctt gattttatga aacaggggtt
    56761 ttgcatgtga aaaaccctgt aaaaccctac ttccaagttt ttaaaaaagt aaaatatcgg
    56821 aaacaataca agccgaaaga acgactgtca cttttctgct cattacaaaa agaattcaga
    56881 acgaaaaact ccataaagaa tcaaatcatt tttgaaccga tgtattttat ctccagaaaa
    56941 tctgattcaa agatagtaca ttattgtgcc gaaattcgta gatataagag acttccgttt
    57001 tctcttctac ttgaacttta aagtatttcg agacctggaa atccaaataa atatagcaaa
    57061 agaacaaagt ttccttttat atccttgaaa aagaatgcct tactacttca tttaaaaaca
    57121 atcctaaatt tgttaggtga ggaaattgta ggaaaagtga gggaagaata cgagattcta
    57181 aatccagcta aaatttgtga tttggtataa tcaagttcag acgaatctga aaaatgaact
    57241 aaaaaagtag gacagaaact atgtttcata gaccaggaat gaaattgata gaatcttcaa
    57301 tcgtttctac ccttttgaac aaatgtctaa acgcactcca tagtctttca actcttgttc
    57361 tgtaaatccg gtaaccatta atacaaattc taaactagtg ccattcaaga gcatttttct
    57421 ggctattttg attttagatt cgaaataacc tttataaaaa cctaacgtaa tcttcgatat
    57481 atatgaaact atagcctttt tttctagttc tcgaacttta atttccaact ttttggatat
    57541 aatcataaaa gaccgtggtc ttttaactct tgctcggtaa gtccggtaat ctttaataca
    57601 tattctaaac tggcgccatc taatagcatg tttctggcaa tatcaatttt agtttcaact
    57661 ttacctttca tttcaccctt ttgaattaac ttttcggctg ttgtcatggc taaatcctcg
    57721 tattccctat tataccttga atgactgagt aaacttgtaa tttcagtcgg ttcaagttct
    57781 cttacattaa atatatacaa aaacagtttt tgaaaaattt caaccctttt cgattcgttt
    57841 tttagacctg ttaagagttc aaaaacttct cctaaatgac ttaaaaaaga agtatcacct
    57901 tcccatattt tttggactac tcctaaaatc actcttaggg tgatactttc caatcggctt
    57961 agatccactt tcgacaaatc aaataattct aattcaaaat ctggaatgta tttcttaaat
    58021 acttcctcct cgtttttaga gagtataaac ctgttttgaa aactatttcc taaagtccaa
    58081 gtcctttcac cgtgatagaa tacaaacgga attacgactg agtatttttt atccacccta
    58141 tactgagatt tgtagattgc ggatatatat cctaatagtt ggctaaagat ggaatcgtct
    58201 aaataacttt tgtgttcaaa tagaagatag atgtttgctt ttttcccaga tttcagtggg
    58261 atctgaaaga gtagatcggt ctgttcttct tttaagtttt ctgaaataaa actagattgt
    58321 gttagttcta aacggtttaa gtctaaaagt tcgattacag cttcaggtaa actattttta
    58381 aaaaaggaaa tcgcatcttc tttgttttgt agagtttccc ggattaaacg gtcgtgtggg
    58441 tttgtcatat cagacatcgt attttaaaaa ttgaatatta cttctatttg taaagattca
    58501 ttttctattt ttactgagta gttctttgat tcaatccaag gtgacccctc tttttttaac
    58561 gtgagcaggg cgtaacgcga aagggatcga tgaatgaact aaagcaaaac gcttcctaaa
    58621 ctcaatgcat cgctccctga atgccgatcc ttagagaggc attcgctgag tttcctgggt
    58681 cgctctgcag ggtcgcgtta actcagcaaa acgcttccta agggtcgcgt tttagggtca
    58741 ataaattgaa tctaaagacg attgttgtat tatgtttcct gtatgcaatt tattgaccag
    58801 agctgagagc ccggccggct gcctgtggca agccggattc gccccggttt tcttatgtcg
    58861 aactcacgtt atttacgtct tctttaactc tgctatatcc ttgaaaaaaa acgccctact
    58921 acttcattta aaaacaatcc taagttattt ggattgatgg aataacgcgt ctttatgata
    58981 ttcgtagatt aatagttatg tgaaatcaca cgcctgtttt ctgatgatcc aaattgtttt
    59041 ttccgacctc cactggctcc cccagggcga tcaagccgac gatctctgtg cccacggtac
    59101 cgtgaacgtt tgcattgata aagaaaccct ttccgacgtt ccgaacaaag aatggacatt
    59161 gagttgtgcc ggactctacc ttctgcgatc gctcgaacat gactatcatc cgggcgatta
    59221 cgggagtcag ttaatcccgt gttgtagctt tgatttcatc cctcaagaaa attggcagtt
    59281 tcccgttttg atgctcggat gccccaacgg aatcgaatgg cacattaaac atgaagggaa
    59341 cgccgtaacc cacactactt taaatggcaa ttcctcaacg ctcgcattac acgagtggat
    59401 ttccctcgtc ctgtctctga caaaccaagt ggaagaattc tatcaactgt cagggccaaa
    59461 gaagacaata tccaaagaac tcaaagaagg gtattcccgt ttctggtcag aatggagaac
    59521 gcgaacagaa agagctagac gcgtgacttc gcataacaac gattactatg tttgaccaca
    59581 ttgcgcccag gacgcaatgc caggtaacct attgcgttat gcggcatttt gtgatttggt
    59641 atgatcaagt tcagacgaat ctgagaaacg gcctaaatct gaaacatata acgaaacgaa
    59701 acttagataa acagaaatga aatatcggaa aataagagaa gtttatccta atcttgtaat
    59761 cttgattttt atgaaacagg ggttttgcat gtgaaaaacc ctgtaaaaac ccacttccaa
    59821 gtttttaaaa aagtaaaata tcggaaacaa tataagccga aagaacgact gtcacttttc
    59881 tgctcattac aaaaagaatt cagaacgaag aactccatta agagccaaat catttttgaa
    59941 ccgatgtatt ttatctccag aaaatctgat tcaaagatag tacattattg tgctgaaatc
    60001 cacagatata agagactttc gtcttctctt tccttgaact ttaaagaatt tcgagacctg
    60061 gaaatccaaa tgaaatatag ctaagaacaa agtttccctt tataccttga aaaagaatgc
    60121 cttactactt catttaaaaa caaccttacg tttgttaggt gaggaaaatg gagggaagaa
    60181 tacgagattc taaatccagc taaaacttgt gatttggtat aatcaagttc agacgaatct
    60241 gaaaaacggc ctaaaaaaag taggacagga actatgtttc atagaccagg aatgaaattg
    60301 atagaatctt caatcgtttt taccattgta aacaaatacc taaatgcaga actattttat
    60361 atatctttaa tgttccattt ccaattcgtg aattagatca caagataaaa caaaaacgtc
    60421 atttactcag aatagctgat actacccatt tcataatttc actgttatat attgaactgt
    60481 tctttatccg tccaacattc gaatcgattc acatacatga atctcttaca aaaaaagtat
    60541 ccgatccttt taatggttcg ttgagagtta actcttgttc ttttttaaac aaaatcggct
    60601 ctagtacaat ttggttgatt caattaaaga agctcatgct gcactcccct ttctattctc
    60661 aattgaagtc tttttgacct ctgagttact tacaagaccc ggatacactt cgtttacaaa
    60721 tttttcaaag agtatctttt tagttccttc gtattttaga ggatctgaat tttgttcgta
    60781 gtattctaat tgttgtttaa acaacttact cttaccccaa cctaaaaaac atttgtaggg
    60841 atctaagtcc tttatctcga tcggtttgtc cggtgttaac ttactactct cgttatattt
    60901 gggttcagtt cgtttttcag ctcctattga tttattctga tgttcatttc gcattctatt
    60961 cttgtcagta ggttttactt ttctttcaaa taacctagac caaaacttag taatcgattc
    61021 aggacttaaa gactgttcat accaaaactt ggaatcttgt tttctcagtt ggatgagtac
    61081 ttgtatttta ctttcaataa ccttccaatc tcctttggat agttcataca gtttgttgag
    61141 tgcttttagc tctgagtctg gttgtcccat ttcacttcca tgttctttga aatagtattc
    61201 ttgaaattta ataagccaag aatcaggaaa atgaaaatgt ggatttactt tttctgaact
    61261 ttgtttttgt tcttctatgt gcgtttttgc aggtgggccg tactctctag aagtatttag
    61321 tatttgttta aagagtactt gttttgatag tccttggtat atagtatttg gtagtgggcg
    61381 attttccaga attggatttt ccaagagtgg gaaatccagt agtggctttt ctgcttgggg
    61441 tgaatcaaga gcctgatttt tttctctctt aaattttatt tctaattctt ctaagagttc
    61501 cttttgttct tctaggcgtg tttgtgaggg ctggttatac tctctagttg tattttgtat
    61561 ttgtgaagag aatatttgta tcgaaggttt ttgttcttta gtactgggta gagttgaatt
    61621 taccacaact tgattttcaa gctgtggtct ttctcgttgt tctaaattta aaactttatt
    61681 ttcttttctg ttcgattctt tgacttcttt taaaaaatgc tcactttgat tttctatcct
    61741 cttattttga gttggtttta cttcgtattg aacttccggc ttttgagact cttcaaaaaa
    61801 ataccatccc gaattaaatc taccggttac tggatctttt ccttttcgaa attctgcata
    61861 tccaaaggta actagttctt taaaaccgga tgcaatactt gattctttgt cgcttttgaa
    61921 tttagataac gtttttaccg acattctcca gttgtctgga taacgtagga ccaaaagtag
    61981 gatcgctgtg gctttcatac ttagtcgcgg atcatcaata aaatgatttt ttacgatcgt
    62041 aaagtttctg tctttttgga cccgaaacac tctttgattg tcattcatat actattctct
    62101 tgttacaatg ttgtgaggtg agtctggata gttctgaaaa agtaagtggg aaaacattac
    62161 atcgatccaa agtatccgga ttcggtttca ctttggcaca aaaacggtta tcggaagttt
    62221 tatttctaaa aaaatttatc taagggtaaa ttttgggatt caatctttgt tttcagttta
    62281 acgtgaattt gatctaaaaa agggcgaaaa attgttcggt ctacatttta gatttttttt
    62341 aaaatctgtt ttccaaatcg gtaatttcct gtcctgggaa ttctgattta ggtaggagtc
    62401 ttttacagag tagttgagtt taaaaataca aactatcgtt aagaaaagtc ttttagttac
    62461 tcatattagg gaattggaat ttctatttta tcgggaaaaa tatatatcta ctttttgctt
    62521 tgatcataca aagaaaaata gagtttttaa ttttatttaa aatgcagtaa aacccctttt
    62581 taaataaaat ataataattt aaaactattt cttatcttga ttctaagacc tgagtatttc
    62641 ttttctttta ttccaaaaag ggtcccattt tttgctatct ggaggtttga aaataggaat
    62701 taaatctatg gtcattttga aattttctta attggaatct aactcaaaaa tggtttagat
    62761 ttttttgaac gatcacattg aatgtgtaat taaaagtgag atgttttcgt ttgttcaaaa
    62821 atgcggggac tcatgcaaag attgaaaagc ataccgttta caacgcgatg caatttgtgg
    62881 aaactaccac gttttaactt tgaaaaaact cgtcgcgcca tttccttgtc tttaaataac
    62941 aaatcaaaac ggattcattt ttcgcaaagg attttgatct tatcagcttt tggttatttg
    63001 ttcgaaacct taattttata cagttgtttg tccgattcaa tcttcccttt taaactcaga
    63061 gttagataac agagtaccca attcaataat atgaattcga ataaaaataa aatcttttcc
    63121 tgattccaat ttgttataga acgcgatttg tcgaacgacc cacgaaaccc agcgaatggc
    63181 ctctctaaga atcagcattg ctttagtttg aaagaacgtt ctattgaatt tccacaccta
    63241 attgttttca cattgaatta tgccgaacct gagttaacca acgctttacc ataacattta
    63301 agagtactac tcataactat ataataaagt acctaatatt ttgcatggaa tcagtgcttt
    63361 gtgataaaat taacggtact caattttata gagatcagta actttacagg gatgagtaag
    63421 aatctttata aaaccaaata tcatgatttc tgcaatacat tcttcttttg agtgcatttt
    63481 taaatctaat ttcaaataaa aatacttgtt attcatatag ttattactat tattataaca
    63541 tggatcactc atcagtaaaa aagacaacca ttcgggcaat aggcaactcc gccggggcta
    63601 ccattcctaa agctttgttg gagaaatata attttcatga aggcgacacc gtatttctct
    63661 tagaaaccga gtcaggtatc cttttatctc cctatgatcc cgactttgaa gaagccatag
    63721 atatttacca aaaaggttct aaaaaataca ggaatgcgtt aagagaattg gctaaatgaa
    63781 aaaagagcca aaatggttaa atcagaaaat cgttttgaca attcatttag atcaactgaa
    63841 acaacatggc ggctctcaag gaattcgtga tcaagggctt cttgaatcgg ctcttgatcg
    63901 accgaaaaac aaatggtcct accgtccctc ctccaatatc tttgatttag ccgcttcttt
    63961 atgtataggg atagcgaaga atcacccttt tattgatggc aataaacgtg tcgctttcat
    64021 ggcgacttac gtatttcttg gaatcaatgg ttacatcata gaggtttcgg aagaggaagt
    64081 tgtttctatc atgctaaaag ttgctagtgg gaatataaac gaaacaaact tatcaatctg
    64141 gttaaaagat aattcgaacc gcaacagtta gacaaagact gaaaagcctg tcgtttacaa
    64201 tgcgatgtaa tttgtggaac taccacgtct ttatttgagc ttctaaaatt tatcttgaga
    64261 tagcttgtcc cctacccttc tatttttgaa gggtaaaaac ttttggtttt ctaatttcat
    64321 tcttattttc agccccagtt ttaaggtatt tttgcttttt aaatatttcc agtcctcttt
    64381 acagggttag gcgaaaattc ttaaattgta gctgactgag acatgaatta tgattctttg
    64441 tctcctatgg agactattta tgtctacaat ttttgacaga ctttccgcta ttgacgacga
    64501 cctaaaactc agtcacagca agatggccct ggaattaggt gtcaatcgtt ccacttatta
    64561 caaatacaaa aatggaactc ttacaatccc gaaatctatt ttgatcattt tgaggcttaa
    64621 aggttatgat gaacattgga ttctttccgg aaaaggccat atgaaactca aagattccgt
    64681 tcatttagta gaaatgcaga aaaggctaaa actcatttct aagctcgact cttacggggt
    64741 gttagattct atcgaaaaat tacctgaagc tccttcttct gatcaaaaga aaatcattcg
    64801 agagttcttt attttcttag cttctaagtt tgtgtaagga agttttggcg tggtacggag
    64861 agattcactg tcttaaatgt ttactccgtc aaatctgttc aaaaatttca atgatggatt
    64921 cttctgcctg atcaaaaccg tttgtaattt ttgatttcaa gattcgcgtg gatagtagaa
    64981 atgaccgagt gttgccttga gtagtcgaaa gaattcctgt cattatcaat aatcttcccg
    65041 ttacttaaat ttatacatcc aatgaagttt tatatttttt tatttattca ggatggaaca
    65101 aaataccaga atcaccaccg caatatttcg attttgttct ctactccctc cctttctcta
    65161 atacgttttc ccattttgac gacggcgtac acttatctac gttcattgtc aattttttgg
    65221 aaacgaaagt tttaattttt tccag
//
