# Supplementary material for: Horizontal transfer of the rfb cluster in Leptospira is a genetic determinant of serovar identity
Source: Life Sci Alliance. 2022 Dec 9;6(2):e202201480. doi: 10.26508/lsa.202201480 (PMC9736851; doi:10.26508/lsa.202201480)
Supplement: Supplementary file 8 [file LSA-2022-01480_Supplemental_Data_2.zip › Supp_Data_1-plasmid_sequences/Lnoguchii_201601331_p3.gbk]

LOCUS       OFNEGDOG_1             28484 bp    DNA     linear       21-DEC-2021
DEFINITION  Genus species strain strain.
ACCESSION   
VERSION
KEYWORDS    .
SOURCE      Genus species
  ORGANISM  Genus species
            Unclassified.
COMMENT     Annotated using prokka 1.14.6 from
            https://github.com/tseemann/prokka.
FEATURES             Location/Qualifiers
     source          1..28484
                     /organism="Genus species"
                     /mol_type="genomic DNA"
                     /strain="strain"
     gene            739..1107
                     /gene="pckA"
                     /locus_tag="OFNEGDOG_00001"
     CDS             739..1107
                     /gene="pckA"
                     /locus_tag="OFNEGDOG_00001"
                     /EC_number="4.1.1.49"
                     /inference="ab initio prediction:Prodigal:002006"
                     /inference="protein motif:HAMAP:MF_00453"
                     /codon_start=1
                     /transl_table=11
                     /product="Phosphoenolpyruvate carboxykinase (ATP)"
                     /protein_id="X:OFNEGDOG_00001"
                     /translation="MMKFMNMRKKKRNRSFQQWNYWVDTGIFTGRSPKDKYFVDEPSS
                     NGNIWWSHINFKVSETIFDELYKKCVNYLSHKKLYVFDGYAGANPETRVSCELFPKKP
                     GNITFVRICFSVLRRKTSWS"
     gene            complement(3491..3802)
                     /locus_tag="OFNEGDOG_00002"
     CDS             complement(3491..3802)
                     /locus_tag="OFNEGDOG_00002"
                     /inference="ab initio prediction:Prodigal:002006"
                     /codon_start=1
                     /transl_table=11
                     /product="hypothetical protein"
                     /protein_id="X:OFNEGDOG_00002"
                     /translation="MFHKRVWFRNGLCKIYSKYEDRILAKGNYENGVRIGEWIWNFDN
                     GNLYIRQNFGKGSRKPEVMMNGDEGNEEGIFERFYENGQLELKGNYTEGYRDNLCKNI
                     F"
     gene            complement(4158..4364)
                     /locus_tag="OFNEGDOG_00003"
     CDS             complement(4158..4364)
                     /locus_tag="OFNEGDOG_00003"
                     /inference="ab initio prediction:Prodigal:002006"
                     /codon_start=1
                     /transl_table=11
                     /product="hypothetical protein"
                     /protein_id="X:OFNEGDOG_00003"
                     /translation="MDIDKMTPEKVSGMSSQKEYHFSHGQDFFIYYKMVGPLPKKFAL
                     LFIEPTEKGRVSIQEKDFRKNFEN"
     gene            complement(5336..5707)
                     /locus_tag="OFNEGDOG_00004"
     CDS             complement(5336..5707)
                     /locus_tag="OFNEGDOG_00004"
                     /inference="ab initio prediction:Prodigal:002006"
                     /codon_start=1
                     /transl_table=11
                     /product="hypothetical protein"
                     /protein_id="X:OFNEGDOG_00004"
                     /translation="MTVSNSANCISFSDCHPKQIEESIPNPTISKCSPEESGFTGNGF
                     FMKQILCIANQKGGVGKRPTAVHLALDWRLKERVILLDLDAQGNATSVFTKKILIPST
                     QKKEEKSLYKIFRTVGTYEKF"
     gene            6251..6439
                     /gene="GATB"
                     /locus_tag="OFNEGDOG_00005"
     CDS             6251..6439
                     /gene="GATB"
                     /locus_tag="OFNEGDOG_00005"
                     /EC_number="6.3.5.-"
                     /inference="ab initio prediction:Prodigal:002006"
                     /inference="protein motif:HAMAP:MF_00121"
                     /codon_start=1
                     /transl_table=11
                     /product="Glutamyl-tRNA(Gln) amidotransferase subunit B,
                     chloroplastic/mitochondrial"
                     /protein_id="X:OFNEGDOG_00005"
                     /translation="MEEGSLRCDANVSIRPKGSDKFGTRVEIKNLNSFKAVKAAIDYE
                     VEWQKRNGFGRKNISATN"
     gene            complement(7225..7362)
                     /locus_tag="OFNEGDOG_00006"
     CDS             complement(7225..7362)
                     /locus_tag="OFNEGDOG_00006"
                     /inference="ab initio prediction:Prodigal:002006"
                     /codon_start=1
                     /transl_table=11
                     /product="hypothetical protein"
                     /protein_id="X:OFNEGDOG_00006"
                     /translation="MLWKNLIGQHFLGFINISLIRIVKKLIFFRLNKSFVDLDFLDNS
                     I"
     gene            8241..8495
                     /gene="dnaE1"
                     /locus_tag="OFNEGDOG_00007"
     CDS             8241..8495
                     /gene="dnaE1"
                     /locus_tag="OFNEGDOG_00007"
                     /EC_number="2.7.7.7"
                     /inference="ab initio prediction:Prodigal:002006"
                     /inference="similar to AA sequence:UniProtKB:P9WNT7"
                     /codon_start=1
                     /transl_table=11
                     /product="DNA polymerase III subunit alpha"
                     /protein_id="X:OFNEGDOG_00007"
                     /db_xref="COG:COG0587"
                     /translation="MSLTMQDFAHLHLHTNYSMLDGAIRIKELMQHVKECGMSSVAMT
                     DHGNMFGAVEFYNEATKQGIKPIIGSEFTFLSTGNKNRRW"
     gene            8996..9208
                     /locus_tag="OFNEGDOG_00008"
     CDS             8996..9208
                     /locus_tag="OFNEGDOG_00008"
                     /inference="ab initio prediction:Prodigal:002006"
                     /codon_start=1
                     /transl_table=11
                     /product="hypothetical protein"
                     /protein_id="X:OFNEGDOG_00008"
                     /translation="MARVFPEIPEAFHNTLEISNKVNLKLQFGKLSSPEFEVPEGYNA
                     DSYLEKLIWKGSKENIQNFLRKSRKG"
     gene            9902..11746
                     /gene="dnaE"
                     /locus_tag="OFNEGDOG_00009"
     CDS             9902..11746
                     /gene="dnaE"
                     /locus_tag="OFNEGDOG_00009"
                     /EC_number="2.7.7.7"
                     /inference="ab initio prediction:Prodigal:002006"
                     /inference="similar to AA sequence:UniProtKB:P10443"
                     /codon_start=1
                     /transl_table=11
                     /product="DNA polymerase III subunit alpha"
                     /protein_id="X:OFNEGDOG_00009"
                     /db_xref="COG:COG0587"
                     /translation="MDILGLKNLTTLDCAIKLIEQRRGIRINLDEISYDDANTYALLR
                     KANTLGIFQLESTGITDLVAKSQVSNFDEIVALIALYRPGPMGEGMLDEYLDRKSGRK
                     QVTYPHPSCELILKETFGVPVYQEQVMSISRVVGGFSVGDSDVLRKAMAKKKADLMDK
                     LKVQFIEGAVKQGIQEKVAKDLFEQLERFGGYGFNKSHSVAYAIITYQTAYLKANYTI
                     EYLTALLASDHGKTTDIVKYINNAREMGIQILNPDVSESHVSFNVIDDTTIRFGLSAM
                     KGVGEAAANSIIQARAKIGNFKTLQDFVLNIDTRLINKKVFEALIQAGALDSFGYTRK
                     CLFESVDSILIFAQKEQERTNEGQFSLFGSEESSFSLNLPKDALEWDIDEKLKREKSI
                     AGLYLSGHPLDKYEKQLKSLKTIPIEKFDDLKSGTKVEVAGVISSKNIKLSKRNEEFA
                     NFKLEDRTGEIECVAFAKTYQKYKEFIKEDQAIFIKGDLDKIEVGDTELRGQVKVNSI
                     EILDDATIEDKLEKSLHLRLEERHTEDPELVPKLYALLACYKGESSVYFHIVENEEEK
                     RVIRAHDTYSIQPINELFLRLADLLGDRSVFYSVGEQLKVINKSQVAG"
     gene            complement(11931..12242)
                     /locus_tag="OFNEGDOG_00010"
     CDS             complement(11931..12242)
                     /locus_tag="OFNEGDOG_00010"
                     /inference="ab initio prediction:Prodigal:002006"
                     /codon_start=1
                     /transl_table=11
                     /product="hypothetical protein"
                     /protein_id="X:OFNEGDOG_00010"
                     /translation="MGFGQVFSENSRSIDLTNFYYDFFSDELFVNLPTNTEFTIRGRD
                     QGGVNKLIKRKSFMKRLSFNLLTIAASPVSEKLKQNSFSEYNQILKYKILSPKAAHSE
                     I"
     gene            12769..13041
                     /locus_tag="OFNEGDOG_00011"
     CDS             12769..13041
                     /locus_tag="OFNEGDOG_00011"
                     /inference="ab initio prediction:Prodigal:002006"
                     /codon_start=1
                     /transl_table=11
                     /product="hypothetical protein"
                     /protein_id="X:OFNEGDOG_00011"
                     /translation="MQTKPYFPFQKIDVAQAAWSLVRCQHGGKIKEFYQRLYPKKGAK
                     KGAKKSIIAVSRKMIEVLYSMIRTGTLFDSMPEEVLNRKLAQYGLM"
     gene            complement(13480..13734)
                     /locus_tag="OFNEGDOG_00012"
     CDS             complement(13480..13734)
                     /locus_tag="OFNEGDOG_00012"
                     /inference="ab initio prediction:Prodigal:002006"
                     /codon_start=1
                     /transl_table=11
                     /product="hypothetical protein"
                     /protein_id="X:OFNEGDOG_00012"
                     /translation="MKLCEIQGKQEKRFRIATTDSNHGNRVAPDLVRRNFKPNQKNRI
                     WVSDITFLRSSFGWIYLCVILDLYSRKVVVGRFQILMILS"
     gene            14639..14836
                     /locus_tag="OFNEGDOG_00013"
     CDS             14639..14836
                     /locus_tag="OFNEGDOG_00013"
                     /inference="ab initio prediction:Prodigal:002006"
                     /codon_start=1
                     /transl_table=11
                     /product="hypothetical protein"
                     /protein_id="X:OFNEGDOG_00013"
                     /translation="MKPEKNSKQKNQDELFRNRLEQILDHRHPLYQITKKIDWEKFEK
                     EFGKYYTEKMERPAYELVCTI"
     gene            15035..15379
                     /locus_tag="OFNEGDOG_00014"
     CDS             15035..15379
                     /locus_tag="OFNEGDOG_00014"
                     /inference="ab initio prediction:Prodigal:002006"
                     /inference="similar to AA sequence:ISfinder:ISMisp1"
                     /codon_start=1
                     /transl_table=11
                     /product="IS5 family transposase ISMisp1"
                     /protein_id="X:OFNEGDOG_00014"
                     /db_xref="COG:COG3039"
                     /translation="MKDDFPCDPTSLVKWRKRIGSEGVEKFLEEMILLGQREGQIKEP
                     EFRRVNVDTTVQEKAITFPTDAKLYHRMRQVLVKETSKENIQLRQSYKKPAHQFLGKK
                     TGRAEPCNLIFL"
     gene            complement(16473..17072)
                     /locus_tag="OFNEGDOG_00015"
     CDS             complement(16473..17072)
                     /locus_tag="OFNEGDOG_00015"
                     /inference="ab initio prediction:Prodigal:002006"
                     /codon_start=1
                     /transl_table=11
                     /product="hypothetical protein"
                     /protein_id="X:OFNEGDOG_00015"
                     /translation="MNQTVNISFEKALLKEIDKIAKREHRSRSELIREAARAYIEKKT
                     KWQAIFDFTSKVIDRSVISEKDVFNEIKSVRNKKRFLMLKVLLDTNIYISAILFKGKP
                     RLVFKILIDEIFTGYISKEILDEIESTLSKPKFKLDDNFYSVVLSEIRDITILVKNKP
                     IQNYLELRDRNDYHILESAFVANVNYLITGDKFIDSPEN"
     gene            complement(18487..18726)
                     /locus_tag="OFNEGDOG_00016"
     CDS             complement(18487..18726)
                     /locus_tag="OFNEGDOG_00016"
                     /inference="ab initio prediction:Prodigal:002006"
                     /codon_start=1
                     /transl_table=11
                     /product="hypothetical protein"
                     /protein_id="X:OFNEGDOG_00016"
                     /translation="MNRKVVDLHLFYRLRNIIQRQVSNILSNYQLIKGYPFEVLIKSK
                     KIDGVILSDQVKNLDWTIREAEFIESINKVSLKKF"
     gene            complement(18793..19074)
                     /locus_tag="OFNEGDOG_00017"
     CDS             complement(18793..19074)
                     /locus_tag="OFNEGDOG_00017"
                     /inference="ab initio prediction:Prodigal:002006"
                     /codon_start=1
                     /transl_table=11
                     /product="hypothetical protein"
                     /protein_id="X:OFNEGDOG_00017"
                     /translation="MLTGFQKYIQCIYSNLWNQLFKMGNSLGIRIPKAMATELELNDG
                     SHVELQYEGDKIVIYPMKKASLEDKLSKITKQNLHSEISTGNSIGNEAW"
     gene            complement(19522..19917)
                     /locus_tag="OFNEGDOG_00018"
     CDS             complement(19522..19917)
                     /locus_tag="OFNEGDOG_00018"
                     /inference="ab initio prediction:Prodigal:002006"
                     /codon_start=1
                     /transl_table=11
                     /product="hypothetical protein"
                     /protein_id="X:OFNEGDOG_00018"
                     /translation="MGDKNIEEICKNLYKKHSKALDLIFQYRPDLFLKIKESIISRLK
                     EESEIILDSDNPSKSYIRFTTKKIDQALPKLGSGWTNSQRILLFEFQNLSDRLNLKLY
                     IGPGDKTLREKLYKILNSEQQKIFLPKKR"
     gene            complement(20327..20554)
                     /locus_tag="OFNEGDOG_00019"
     CDS             complement(20327..20554)
                     /locus_tag="OFNEGDOG_00019"
                     /inference="ab initio prediction:Prodigal:002006"
                     /codon_start=1
                     /transl_table=11
                     /product="hypothetical protein"
                     /protein_id="X:OFNEGDOG_00019"
                     /translation="MKTEIEELKNFVMEIDEIEKISKSIDSFNLFETLGLVHHEIRHS
                     NVLTWLLDPFQTHNLSYLFLQKFLKDLIMFN"
     gene            complement(20863..21102)
                     /locus_tag="OFNEGDOG_00020"
     CDS             complement(20863..21102)
                     /locus_tag="OFNEGDOG_00020"
                     /inference="ab initio prediction:Prodigal:002006"
                     /codon_start=1
                     /transl_table=11
                     /product="hypothetical protein"
                     /protein_id="X:OFNEGDOG_00020"
                     /translation="MNGIVQGRVESASHSFLTLLKQEYKPDFNWLLNDSIPVLPIKYL
                     SPEEEDKLVSKADQDKVLLSQIKTTKVLEKLFKTF"
     gene            complement(21099..21215)
                     /locus_tag="OFNEGDOG_00021"
     CDS             complement(21099..21215)
                     /locus_tag="OFNEGDOG_00021"
                     /inference="ab initio prediction:Prodigal:002006"
                     /codon_start=1
                     /transl_table=11
                     /product="hypothetical protein"
                     /protein_id="X:OFNEGDOG_00021"
                     /translation="MTVKKVENLLGKKVQALIEAKGDSQKEAAAKLKLTPPG"
     gene            21284..21502
                     /locus_tag="OFNEGDOG_00022"
     CDS             21284..21502
                     /locus_tag="OFNEGDOG_00022"
                     /inference="ab initio prediction:Prodigal:002006"
                     /codon_start=1
                     /transl_table=11
                     /product="hypothetical protein"
                     /protein_id="X:OFNEGDOG_00022"
                     /translation="MSAELVSMASPHTQSRKRPILRHSNAQKVANSEVGMFASVLPQW
                     KVSKKEKEYFYKALKTARKDALVLLKLK"
     gene            complement(22216..22758)
                     /locus_tag="OFNEGDOG_00023"
     CDS             complement(22216..22758)
                     /locus_tag="OFNEGDOG_00023"
                     /inference="ab initio prediction:Prodigal:002006"
                     /codon_start=1
                     /transl_table=11
                     /product="hypothetical protein"
                     /protein_id="X:OFNEGDOG_00023"
                     /translation="MQFMFLLEDYKDKDYINSGDYSKYEGAIFSTLFKRQRELPFGSK
                     LQNHALNHRLNEEFKKFFPTAGIPPIIRNVESNRYWFNESLLIVKIGKKTFNLCLPIL
                     EIIDEYIKTKKDSFEKFIEACEKLRTVSDSESKSAEDFIKSLLAPNVDARLFEIVSYS
                     ILKYYYFNQNIIGATKQMKL"
     gene            complement(22710..22919)
                     /locus_tag="OFNEGDOG_00024"
     CDS             complement(22710..22919)
                     /locus_tag="OFNEGDOG_00024"
                     /inference="ab initio prediction:Prodigal:002006"
                     /codon_start=1
                     /transl_table=11
                     /product="hypothetical protein"
                     /protein_id="X:OFNEGDOG_00024"
                     /translation="MEHTFTATINNVLEKYFGEDSNLIFAVSDLLKYINNKTRSAERG
                     SKSRGSFANLCNLCFYLKITKIKII"
     gene            complement(22919..23254)
                     /gene="yhdJ_1"
                     /locus_tag="OFNEGDOG_00025"
     CDS             complement(22919..23254)
                     /gene="yhdJ_1"
                     /locus_tag="OFNEGDOG_00025"
                     /EC_number="2.1.1.72"
                     /inference="ab initio prediction:Prodigal:002006"
                     /inference="similar to AA sequence:UniProtKB:P28638"
                     /codon_start=1
                     /transl_table=11
                     /product="DNA adenine methyltransferase YhdJ"
                     /protein_id="X:OFNEGDOG_00025"
                     /db_xref="COG:COG0863"
                     /translation="MWEFPRVRYRMPEYENHPTKTYFFIRKDYKGQFKSGRYCFRSFF
                     WYVYDFLCFKTLERKSIGIEIEKEYIKIGLRRLEIEDIYEGKKLEKEKKIYEIEKSIY
                     ASASLFDGI"
     gene            complement(23370..23537)
                     /gene="yhdJ_2"
                     /locus_tag="OFNEGDOG_00026"
     CDS             complement(23370..23537)
                     /gene="yhdJ_2"
                     /locus_tag="OFNEGDOG_00026"
                     /EC_number="2.1.1.72"
                     /inference="ab initio prediction:Prodigal:002006"
                     /inference="similar to AA sequence:UniProtKB:P28638"
                     /codon_start=1
                     /transl_table=11
                     /product="DNA adenine methyltransferase YhdJ"
                     /protein_id="X:OFNEGDOG_00026"
                     /db_xref="COG:COG0863"
                     /translation="MTSTQFMPYFDIFLRDKLNILSRIIWSYDSSGVQAKNFYGSMYE
                     PILYCVKDKNN"
     gene            complement(23534..23788)
                     /gene="yhdJ_3"
                     /locus_tag="OFNEGDOG_00027"
     CDS             complement(23534..23788)
                     /gene="yhdJ_3"
                     /locus_tag="OFNEGDOG_00027"
                     /EC_number="2.1.1.72"
                     /inference="ab initio prediction:Prodigal:002006"
                     /inference="similar to AA sequence:UniProtKB:P28638"
                     /codon_start=1
                     /transl_table=11
                     /product="DNA adenine methyltransferase YhdJ"
                     /protein_id="X:OFNEGDOG_00027"
                     /db_xref="COG:COG0863"
                     /translation="MSSMADKFSKAGHIIFHGNALEILSDEIPDASVDLIFADPPYNI
                     GKNFNGRKDKWESDQSYLNWCYEWLMLCVKKLRSNGSMYS"
     gene            24733..25035
                     /locus_tag="OFNEGDOG_00028"
     CDS             24733..25035
                     /locus_tag="OFNEGDOG_00028"
                     /inference="ab initio prediction:Prodigal:002006"
                     /codon_start=1
                     /transl_table=11
                     /product="hypothetical protein"
                     /protein_id="X:OFNEGDOG_00028"
                     /translation="MHVSNDQQHPITFDTTRELQRKLYLAAKRSRNRRFHALYDRIHR
                     FDILWRAWEEVKENGGSGGVDNITFEQIEQDGVETFLRTIEEDLKRRKYRPLRYEG"
     gene            25035..25232
                     /locus_tag="OFNEGDOG_00029"
     CDS             25035..25232
                     /locus_tag="OFNEGDOG_00029"
                     /inference="ab initio prediction:Prodigal:002006"
                     /codon_start=1
                     /transl_table=11
                     /product="hypothetical protein"
                     /protein_id="X:OFNEGDOG_00029"
                     /translation="MIPKPDGSQRPLGIPTIRDRVVQQACKIVIEPIFEANFLNSSFG
                     FRPKRTKCRASDYRGGSFFSS"
     gene            25192..26034
                     /locus_tag="OFNEGDOG_00030"
     CDS             25192..26034
                     /locus_tag="OFNEGDOG_00030"
                     /inference="ab initio prediction:Prodigal:002006"
                     /codon_start=1
                     /transl_table=11
                     /product="hypothetical protein"
                     /protein_id="X:OFNEGDOG_00030"
                     /translation="MQATIEVEVSLVRNWWVIDADIQKYFDTIDHELLMKLVRKRVSD
                     RRVLKMIRQWLMAGVVENGKFQPTKIGSPQGGVISPLLANIYLHVFDMYWQNKYQHLG
                     RLIRYADDFVIICRYRSDAERALKSVSNIMERLKLNLHPAKTKLVQMEKEGFDFLGFY
                     FRKSHSEKTGKLVPYFWPSKKAMKSIRSKIRNLTTRRWYRLSLEEIVKNLNPVIRGWR
                     NYFRAGNSTRKFQELDSYVLYRLFHFARKRGGNRGYLRIPDFQEMYLQCGIEHFYLPG
                     GLTR"
     gene            complement(26985..27437)
                     /locus_tag="OFNEGDOG_00031"
     CDS             complement(26985..27437)
                     /locus_tag="OFNEGDOG_00031"
                     /inference="ab initio prediction:Prodigal:002006"
                     /codon_start=1
                     /transl_table=11
                     /product="hypothetical protein"
                     /protein_id="X:OFNEGDOG_00031"
                     /translation="MNTYQTIMIFVLLPAFSIISFCGGYARINDMSGYSFSPLFNYHL
                     LTAFVFISVMKISFDLSFNIIRKRGDERIRSFLMFSGILIALLFAIIFCYILPLNHIF
                     LGAYSAFGLLIFAILSVAILHYDAFEIRELVIEGAPTPILSRIFHFAY"
     gene            complement(27805..28089)
                     /locus_tag="OFNEGDOG_00032"
     CDS             complement(27805..28089)
                     /locus_tag="OFNEGDOG_00032"
                     /inference="ab initio prediction:Prodigal:002006"
                     /codon_start=1
                     /transl_table=11
                     /product="hypothetical protein"
                     /protein_id="X:OFNEGDOG_00032"
                     /translation="MIYNEDEKIPHRRYAVIEEKVADWNSLAFVHTYDGWRAARETFK
                     AVAKFCVQKQFSIIYGMYPRALKSIGLFYKKFGAHLSHRFYEDVYYPGCI"
     gene            complement(28223..28339)
                     /locus_tag="OFNEGDOG_00033"
     CDS             complement(28223..28339)
                     /locus_tag="OFNEGDOG_00033"
                     /inference="ab initio prediction:Prodigal:002006"
                     /codon_start=1
                     /transl_table=11
                     /product="hypothetical protein"
                     /protein_id="X:OFNEGDOG_00033"
                     /translation="MSTLISENSVKMISGIGSGRELARIKDFLRRSFDNAGY"
ORIGIN      
        1 tagatacctc tgttgtaatt gacggtagaa ttttagatat tgctgatact cactttttgg
       61 atggcccttt gattctacct aactttgtgt taagagaaat tcaactcatc agtgattctt
      121 ccgatccgat caaaaggcga gaaaacgagt cttgagatgt tgaataaact tcaacgtaaa
      181 ggctctatag aagtaaaaat tacttataaa gattattcta tacgcgtgaa gtagacgcaa
      241 aactaattaa actacccgtg atactggtgg taagattgtt actaatgatt ttaatttgaa
      301 taaagtggct gaattacaag gataaaggta ttaaacctaa atactttagc aaatgcttta
      361 aaaccatcgt tttacctgga gaagaacttg gaatccaatg atcaaagaag gtaaggacgg
      421 aaatcaagga atcgttattt agaacgtacg atggtcgtga ttgaaaacgg cggtcatctg
      481 gtagggaagg aagtcaaagt gacagtaact tcaattattc aaaccgcggc tgggaaaatg
      541 atttttacaa aagcaaattc gaatggagtt tctgagaaag gaaatcgcca acctcattcc
      601 tcttgaatga ttgactttcc aatttagagt aaaatacttg aaatagaatt cccaaggagc
      661 aatcaagatg cagcccagac tcagtaaagg tttgaaagaa ctcggactcg aaccttctaa
      721 attttccata atctttctat gatgaaattt atgaacatga gaaaaaaaaa gagaaaccgt
      781 agtttccagc aatggaacta ttgggtagat accggtattt ttacaggtag gtctccgaaa
      841 gacaaatatt tcgtggatga gccttcttca aatggaaaca tttggtggag tcatatcaat
      901 ttcaaagttt cagaaacaat ctttgatgaa ctttataaga aatgtgtaaa ctatctgagt
      961 cataaaaaac tatacgtttt tgacggttac gcaggtgcga atcctgaaac cagagtaagt
     1021 tgcgagttgt ttccgaaaaa gcctggcaac atcacttttg tacgaatatg tttctccgtc
     1081 ctacgaagga aaactagttg gtcttgatcc tgaatttaca attatcaatg cttgcggaat
     1141 taagaacaga atttcaaaca acacggaatg aactccgaag tgtttgtaat tttccatctt
     1201 gctaagaaaa tttgtatcat cggtggaacc gaatacggcg gagaaatgaa gaaaggtatc
     1261 ttctccgtta tgaactacaa acttcctttg caggaattct aagtatgcac tgttctgcaa
     1321 atgtaggcaa agatggtgat acagctattc tttggtcttt ccggaaccgt aaaacgaccc
     1381 tttccacgat ccgaatcgca agttgatcgg tgacgacgag cacggttggg atgacaacgg
     1441 aatctttaac atcgaaggcg gttgttacgc gaaggtgatt aacctggatc caaaaaaccg
     1501 agcctgacat ttacgaagcc attcgtaaag acgctcttct ggagaatgtg gtttatgatc
     1561 ctcagacgaa agttgtggat tattcttccc tgcaaaaacg gaaaatactc gagtttttat
     1621 ccgattttcc atatcaataa catccaagtt ccttctaaag gaggacatcc gaaaaccatt
     1681 atattcttaa cttatgatgc gtttggtgtt cttcctcctg tttccaaatt aagcattgaa
     1741 caagcaatgt atcactttct ttccggttat accgcaaaag tagcgggcac ggaaagagga
     1801 attaaagagc caaccgctac gttttctgca tgttttggag cggcgtttat gactcttcac
     1861 ccgactaaaa taccgaagtt gctcggcgaa aagaagagaa gcataacgta agagcttatc
     1921 tcatgaacac tggtcttgtc ggtggatctt acggaattgg aaaacgtatg aatcttcctt
     1981 ctactcgtaa atcatcgacg agattttaaa cggaaacatc gagaaatccg agtttgtgac
     2041 gcatccggtt tttcaagtag cttatcctaa aacgatcgac ggtgttatac ttcgattctt
     2101 gatccaagag aagcctggtc agacaaagcc gcttatgatc aaactgctaa aaaagttagg
     2161 ggaaatgttt attaaaaatt tcaaacagta tgcggaagat caaaggattc gattttaccg
     2221 cgttcggccc gaaatttaat tttgatcttt tgaaaattac aggagatgga acaattctcc
     2281 tgtaattttt tctataatat tcaaattttt taaaattctt aatatctaat aatataaaga
     2341 cgtagattaa tctgaacttc acagttttta taatctgttg aatttagaaa acgaaatgtt
     2401 tgagtttggt ttcttataat atagttgttg aaaaattaat tatccatcag ttttcgtttc
     2461 atggaaacgg tcgattgagg cagctttgtt gatcctgaaa tatggaattt tcaacaactc
     2521 taatagaatt ttctatataa tgccgtgagt tcgacgtaaa aaaaaaattg gcgaatctgg
     2581 tttgccacag gcaggctccc agctttggct aataagggtg tatacaggaa acgttatata
     2641 ataattgtct ttagagtttc attgattata gaacaagatc tgtcaaacga ccgtaaaatc
     2701 cagcaatgtc ttctttaagg atcaattcag gggtgtgatg cattagctta agaagtgaga
     2761 ctctgagttt tcctacactt caattgcttt cgcgttatac aaaattaacg taagttcgat
     2821 gtaagaaaat gagaaagaat tcccaagagt atgagttgtt cctacattaa tgtgagtttt
     2881 tagaacttta gaatttgttt gtaaaatcgt gatctgcagt agttcacaca aattaagtca
     2941 catttacaaa tttttaaaaa tttacttttg tatgagtttc cacgttttag gaattgatcc
     3001 ataaaattca gatccaattc taataattta tcaaagccga tctttaattt gtttgtttga
     3061 agtagagatt taaacagaaa actgcaaaca aatgaatgat tgcagtgaaa atataaaatt
     3121 tgagatttaa attttctcga atgtttgaaa aagtcctatg tggacaactg aaaacataga
     3181 aagtaaaatc caaaaattta atattgttaa cgaaaaataa acgcttagat aaactacgat
     3241 aagaaaaaag attccaaaga tcatcttcaa gattttattt tttagaagaa accaaagttt
     3301 gacaaactga cgtaaaacct tttttatttc gcaattgatt gttccgtttg gaagataagt
     3361 agttctggaa atgaaatttc cgttatcgtc aaaaacttca atcgcctccg ttttatgagt
     3421 cgataataat aaaaccaagt ttttactttc tttccatttt tgtaataacc gtgttattct
     3481 aattctccgt ctaaaaaata tttttgcaaa ggttatctct ataaccttcc gtataatttc
     3541 cttttagctc aagttgcccg ttttcgtaaa atctttcgaa tatcccttct tcgtttcctt
     3601 cgtctccgtt catcatcact tcgggttttc gagaaccttt gccaaaattc tggcggatat
     3661 aaagatttcc gttatcaaaa ttccagatcc attcccctat gcgaactccg ttttcataat
     3721 taccttttgc taatatacga tcctcatatt tggaataaat tttgcaaaga ccgtttctaa
     3781 accaaactcg tttatggaac aatcttgata aatttttcca ttatcgtaat aaactcttct
     3841 tcttcctgat tcagtaagaa cataagcgtt gaattctttt tgaaattttg caccgcagga
     3901 atgtttgccg gaatcgattc ttttatgcag tataaaaaag aaacaattac cgagaatgaa
     3961 attatacttt tgaataatat ttttttgagc gaaaaagata aacttgagat tcattcgatt
     4021 tttatataaa tattaattca cctttccaaa ttcaatcgat agtggaattt tttacttact
     4081 aatagttctc cgtcttcgtc gcggatttcc acttcgtaag tcctttgtgg tcgaaaaatg
     4141 tatcgtcgta ataggtttta attttcaaaa tttttgcgaa aatctttttc ttgaattgaa
     4201 actcttcctt tctccgtcgg ttcgataaat agtaaggcga acttttttgg gagtggacca
     4261 accattttat aatagataaa gaagtcttgt ccatgagaaa aatgatattc tttttgtgaa
     4321 ctcatccccg aaactttctc aggagtcatc ttatctatat ccatatagat ttcgtgtttt
     4381 gccggccaga aaaaccaaat ggccataaca aaagaatcac tccaacaatc ttcaaaaacg
     4441 tgaagagcct tctctttcgg gggattccgg ttttgtataa tcttctaatc tcatgacact
     4501 gcttatcctg tggaggtggt tctttttggg caaatatttt tcctctcttg cggaggatga
     4561 attctgaatt gaaggagatt ctttcgttct tggttatggt tttgaatgta gaatcgattt
     4621 cattttttgt aattgtttga ttttcagatt tttcttttaa acgtttcttt ttgaaggaag
     4681 tttctacagg gaattttctt tccaagtttc cgatgtagga acttcttttt gattggtttg
     4741 ttcttctttg gcttctccgc ctaacgtctt tcggacgtgt gctcccgctg cttgttttaa
     4801 aagatccttt tttagccaat ctccaaaacc tcttccacaa aactttgata agactgtgcc
     4861 gctttacttt tcggttgata ttcaaatagg gtttgtttca tcatatgagc ttcttctacg
     4921 ttgactgaag gtggaattct ggatgaaaaa ttttaagtag ggttcaatca tcggttcgag
     4981 ggtttgagca gtgttgttct agggttaaac atagttaaca cggctcctaa aacttttaga
     5041 gaaggattga atcgttttac ggtattctta tgtgcttcta aaatggcttc gattccatca
     5101 agggaaattt agaaacttgt aatggaacaa gtaaaccgta gaagctacaa aagcattaag
     5161 agtaatcata gaaacttggt ggacaatcta tgattacata gtcgaattct tcctgatcga
     5221 ttctaaggaa tctctaagtt gaaaaaaaac catttatctt tccagaaagc attacatcga
     5281 cttctgcaag agaaggatga gaaggagcaa ttcttaaacc ttattcgggt tggaattaaa
     5341 acttctcgta ggtccccacc gtcctaaaaa ttttataaag acttttctct tccttcttct
     5401 gtgtggaagg aataagaatt ttcttggtaa aaacagaggt tgcgtttccc tgtgcatcta
     5461 aatctaaaag aatcactctt tcttttaagc gccagtccaa agcgagatgt accgctgttg
     5521 gtcgtttacc taccccacct ttctggtttg ctatacagag gatctgtttc ataaaaaatc
     5581 cgttgcccgt aaatccgctt tcctcaggac tacatttaga gatcgttgga ttagggatag
     5641 attcctcgat ctgtttggga tgacaatccg aaaaggagat acagttggca gaatttgaaa
     5701 cggtcatagg actatgagtc cacgctcagc tcaatacgga atcgaaaata ttctctacaa
     5761 gtgcgactaa gtttggttca catccaaact ctcagaccaa tccggtttgt ttgggattgc
     5821 ctggtgcgct tccggtcctc aacgaaactt gctttagaaa aaagcaatta tggctgggct
     5881 ggcatttggt tgacattact ctgtttacta aattcgatcg taaaaattat ttttatccgg
     5941 atctccccaa aggttatcaa atttctcagt ttgataaacc gatttgcacc ggcggtggag
     6001 ttacctttac aatcaaagga gaagattcta ctcgttatgt gagactgact cgaattcacc
     6061 tggaagaaga cgcaggcaaa ctcatcattc tgcagatcca aatattcctc agtcttatgt
     6121 agatttgaac aagcgggaac tcctttgatc gaaatcgttc tgaaccggac atgcgttctt
     6181 cggatgaacg tattattatc ttaattctta aaatcagttt tgaaatacat tcgagttttc
     6241 ggattgtaat atggaagaag gttctcttcg ttgcgacgca aatgtttcga ttcgtcccaa
     6301 aggttcggac aagtttggaa ccagagttga aattaaaaat ctaaattctt tcaaagctgt
     6361 caaagctgcg attgactacg aagtagaatg gcaaaaaaga aatggctttg gaaggaaaaa
     6421 catttcagca acaaactaaa ctttgggatt ccgttgctaa caaaaccgta acgatgagaa
     6481 ccaaagaaat gatcatgact accgttactt tccagatcca gatttacctg tgatcgttct
     6541 tcaaaaagaa acggtggaat ctgttcgttc caaacttccg gaacttccga acgaaagaaa
     6601 aaatcgtttt gtagagaaat tgaatcttcc gaaatacgac gcggaagttt tgacgcagaa
     6661 agggaaattg cggattattt tgaagaagct ttgaaagttt ctggagacgc taaaaaaaca
     6721 tccaactggg ttaagatgag gttttaggta ttgtcaataa agagaatatt ataatatcag
     6781 aattttctgt ttctgccaag agaatcggcg aactcgtaaa attaattgcc gacggaaaaa
     6841 tttctggtaa gattgctaaa accgtatttg aagaacttct tacttccgat aaggacgcgg
     6901 aaaccattgt caccgaaaaa aatctgatcg tggttcgaga cgataaagaa attgaaagga
     6961 ttgaacgaag ctatgcgtat tgcgaataaa accaagatgc ggttacaaaa tacaaaagcg
     7021 gaaaagaccg tgcattaggt gctattgtgg gttatgtgat gaaagtttcc aaaggaaagg
     7081 ctgatccgga attggtaaat cagatgcttt tggaaaaatt gggtccgttg cctccaaaag
     7141 ttaataggta attgttttaa agaacagcaa tttattgtga tcagattgag agcctggttt
     7201 attttcaaat tttttattaa aattctaaat agagttgtct aaaaaatcta aatcaacaaa
     7261 cgatttgttc aaacgaaaga aaattaattt tttaacaatt ctaatcaagg aaatatttat
     7321 aaatcctaaa aagtgctgtc caatcaaatt tttccataac atcgccgttc tgtgattatt
     7381 cacaaagata aaaaaactat tgtataaaaa tttcttaaag ttatttctaa atctttttat
     7441 ttttactgat cactttggaa ttgagtgcag taaattttta tcacaggttc tgttttcagt
     7501 atagaatatt tattagagtt attgaaaaat gaatctccct ctgtttctgt tttatggaaa
     7561 cgatcgacta aagcagtttt gttaaactga actatgggat tttcaacaac tattatatag
     7621 tttagatttt ttcttaatag cgtccaatgt agaactacca cgactttgaa tgatggaaaa
     7681 gactatctaa aaatttatca aattgtcaac acaacagatc tgtagtagtt acataagttg
     7741 ctttaaaatg aagtatcttc ttcaatgttt tgattttacc gacagacaaa tgttagttgg
     7801 cgggtttggt tttataagtt gaattgactg ctccttaaaa ctgaatggtg cgggaagttc
     7861 tggtgataaa atacaccttt ggaaatcgtt tctgtgggaa ctccccgcgt ttgtaaggtt
     7921 agtcaggtac acgttgatct tcaaacgttc gtatttcaaa ggaagcgaca atgagcttag
     7981 aaattttttt tactgctgtt attatccccc gctcattcaa agttttaccg taaatctgga
     8041 tttgtggtat tcccacaaat tttgtgaaac taaagttttc gatcctggat tccgatcatc
     8101 gaattgatgt tgagttcagg aggtttgctg gtttctacag aatttaggtt ggctatctta
     8161 taaaaagtta cggaatttag tctaaagtat ttgtttttaa ccgattagac tcttgacttc
     8221 gggtccgtaa aaattctatt atgtccctta caatgcagga tttcgctcat ttacatctgc
     8281 acacaaatta ttctatgctt gacggagcaa ttcgcatcaa ggagctgatg caacatgtca
     8341 aggaatgtgg catgtcttcg gttgcaatga ctgaccacgg aaacatgttc ggcgccgttg
     8401 agttctataa cgaggcgacc aaacaaggta tcaagccgat tattggaagc gaatttacgt
     8461 ttctctccac cggaaacaag aatcggagat ggtaaaaatc gcggacggaa atgcgtatca
     8521 tcttatcctt cttgcaaaaa accaagaagg ttacagaaat ctaatacgtc tttccagtaa
     8581 atcttacaca gaaggttttt tataaaaagc gagaatcgat tatgacttct ggatagacac
     8641 agtgaaggcc ttgttttttg accgcctgtc cttgcgggtg aagtcaatcg aaagatttta
     8701 gaaggtaaat agatgagtct ttgcaacttg ccggtaagtt aaacgagatt ttccataaga
     8761 ggatttcata tggaaatcca aaatcacgga atccggaaca gatgaccgtt gctaaacaaa
     8821 tttatgaatt tggaaaaaag acagggattc cactcgttgt tacaaatgat tctcattttt
     8881 aaagaaaatg atcaggaagc acaggacatc ttcttagaat cggaatgcaa aaacgtatta
     8941 ccgatccaat ggaattcgtt ttaacggaga gttttatgtt aaaagcccgg aagaaatggc
     9001 gagagtgttt cccgaaattc ccgaggcgtt ccataacaca ttagaaatca gtaataaagt
     9061 aaatttgaaa cttcaatttg gaaaattatc ttctccagaa tttgaagttc ccgaaggtta
     9121 caacgcggat tcttatcttg aaaaattgat ctggaaggga tcgaaagaaa atatccaaaa
     9181 ctttctccgg aaatcaagga aagggtgatc ttcgaactca atacgattaa aaatatgaag
     9241 tttgcgggtt acttcttgat cgttcaagat tatatcaact acgcaaaaga aacggaattc
     9301 cctcggaacc aggaagaggt tctgcggctg gttccattgt tgcttacgct ctcggaatca
     9361 cgaatgtaga accgcttcaa cacaatctac tttttgaaag gtttctgaat ccggatcgta
     9421 agatatgccg gattgatacc gacttttgtg tggaacgcag agaaaagtga tcaattacat
     9481 acgtagaaga tacggagaag aacgtgtagg tcagattatc acgttcaact ctcttgcggc
     9541 aaaggcggct ctcaaagatg tggcccgagt tttgaatctt cctttcggag aagcgaatga
     9601 aatgacaaag gcatttccga ataaactagg aatgtctatt tcagaagcgc taacaacttc
     9661 ttctgagtta aaaaactttt cagaaaagga cgacatcaat cataaaattt tgcaattgct
     9721 caaaggctcg aaggaaatta tcgccagcct ggaagacacg ctgctggagt tgtaatttct
     9781 ccttatcctt tagaagaggt agttccactt tccacggttg cagaaaaaga aaaaccggga
     9841 gttcgtgcga tcgtaactca atacgataaa aataatttag aaagtattgg gcctcatcaa
     9901 gatggatatc ttaggcctga aaaacttaac tactttagat tgtgcgatca aactcattga
     9961 acaaagaaga ggaattcgaa ttaatctgga tgaaatttcc tacgatgatg cgaatacata
    10021 tgcgcttctc agaaaagcaa acactctagg tatattccag ttagaatcta caggaatcac
    10081 ggatctggtt gcaaaaagcc aggtaagtaa ttttgacgaa atcgtggcct tgatcgcttt
    10141 gtatcgtcct ggtcctatgg gagaaggaat gttggacgaa tacttggatc gtaaatctgg
    10201 acgaaaacaa gttacctatc cacatccatc ctgtgaactg attttgaaag aaacatttgg
    10261 agttccggtt tatcaagaac aagtgatgag catctcccgt gttgtcggag gattttcggt
    10321 cggagattcg gacgtattgc gtaaagcgat ggccaagaaa aaagccgatt tgatggataa
    10381 attgaaagtt cagtttatcg aaggtgcggt caaacaagga attcaagaaa aggtggcaaa
    10441 ggatcttttt gagcagctgg aaagattcgg tggttatgga ttcaataaat cgcattcggt
    10501 tgcttatgcg atcattactt atcaaacagc ttacttaaaa gccaactata cgatcgaata
    10561 tctcactgcg cttcttgcct ccgatcacgg taaaacgacg gatatcgtaa agtatatcaa
    10621 taatgcgaga gaaatgggaa ttcaaattct caatccggac gtttccgagt ctcatgtttc
    10681 ttttaatgtg atcgacgata ctacgattcg tttcggactt tccgcaatga agggagtggg
    10741 agaagccgcc gcaaacagca tcattcaagc aagggccaag ataggaaatt ttaaaaccct
    10801 acaggacttc gtattaaata tagacacgag actgatcaac aaaaaagttt tcgaagcttt
    10861 gattcaagcg ggcgctttgg attcatttgg ttatactcga aaatgtcttt ttgaatccgt
    10921 ggattcgatt ttgatttttg cacaaaaaga acaagaaaga accaacgaag gacaattttc
    10981 tctttttgga agtgaagaaa gttctttctc tctcaatctt cccaaagacg cacttgaatg
    11041 ggacattgac gaaaaattaa aaagagaaaa atcaatagcc ggtctttatc tttccggtca
    11101 tcctttggac aagtacgaaa aacaacttaa aagtttgaaa acgattccga tcgaaaaatt
    11161 cgacgatcta aaatctggaa ccaaagtgga agttgctggt gtaatttctt ctaagaacat
    11221 caaactcagt aaacgaaacg aagaatttgc aaacttcaaa ttagaagata gaaccggaga
    11281 aatagaatgt gtagcttttg caaaaacgta tcagaaatat aaggaattta taaaggaaga
    11341 tcaagctatc tttatcaaag gtgacttgga taaaattgaa gtgggggaca cagaacttcg
    11401 cggccaggtt aaagttaata gtattgaaat tttagacgac gcgactatag aagataaact
    11461 tgaaaagtcg cttcatctta gactggaaga aagacataca gaagatcccg agctggttcc
    11521 aaaactttac gcattgcttg cttgttacaa aggagaatct tcggtttatt ttcacatcgt
    11581 ggaaaatgag gaagaaaaaa gagtaattcg cgctcatgat acttactcga tccaaccaat
    11641 caatgaactt ttcttacggc tggccgatct tttaggagat cgttctgtat tttattccgt
    11701 aggagaacaa ctcaaagtga tcaataaaag tcaagttgca ggctaattta tattttaaat
    11761 aattataata taatgaattg atatttctaa aaaatatcat attgtaattg ttttctgtaa
    11821 agaaaacttc gtgttactgt tttctatcta aagcgagtaa aatgaagttc gtccatttca
    11881 actcgtcgag gtgttttatt gaattactat gaggtgttcg atagatcact ctatatctct
    11941 gaatgggcgg ctttcggaga aagtattttg tattttagga tttgattgta ttctgaaaaa
    12001 ctattttgtt ttagtttctc cgaaaccggg ctcgcggcta tagtcaataa attgaaggat
    12061 aaacgtttca taaaagattt tcttttgatc aatttattga ctccgccttg atccctgccg
    12121 cgaatcgtaa attcagtatt agttggtaga tttacgaaaa gctcatctga aaagaaatcg
    12181 tagtaaaaat ttgtcaagtc aatcgatctc gaattttcac taaaaacttg tccaaaaccc
    12241 aaagaatttt atgcgatcat tctttagaaa tttttaataa actgcagtag ttcctgatat
    12301 ggcgccccca actggagcag taaatcttta ttctcttttt catcaaataa tttaactcgt
    12361 tagagaagag cattcgcgac gattgatcag actgatattc gcgggttgaa ggataatcta
    12421 tacatcggga gctgtcttag tctacaaaat aactcagcaa aacgctttcc tacgggtcgc
    12481 gttttaagat caaatctgca aagcagaagt gcttcaacaa ggaactaaca agtattcctc
    12541 ctttatcatc ttctctaact aattaaacta tttgatgaat ctattactct atctccaaca
    12601 accaaattca tagcagccca aagaaaccca gacaattctc ttgaaaacgg cggtaatcat
    12661 tacctgagga gattttcctc ttagctgctg gttcttaaac ttcttgtgta atcttaaaga
    12721 tgcttttttc cgctaaagag aggactaacg cagattgacc tactcttcgt gcaaactaaa
    12781 ccttacttcc cattccagaa aatcgatgtt gcccaagccg cttggagtct ggttcgttgc
    12841 cagcatggtg gaaagataaa agaattctat caaagattat atcctaaaaa aggtgctaaa
    12901 aaaggtgcta aaaaatcaat catcgcagtc tctcgaaaaa tgatcgaggt tttgtattct
    12961 atgattcgaa cgggaactct tttcgattct atgcctgaag aagtattgaa tcgaaaatta
    13021 gctcaatatg gtcttatgta ataaaattgc ggaagggctt gacacaagat acataggagg
    13081 agaagcgaga cgctgagtta cttgaataac ctagttacga attattggac acctttttac
    13141 gcagcattta cttcaaattg cacaggactc acaaagtcta atgacgaatg agatctgtgt
    13201 ctattataat aaacttctat atgatcaaaa agtaattctt ccgcttcttg aattttataa
    13261 aagtaattat attccatttc tcttttcaga gaaccaaaga aggactcagc gactgcgttg
    13321 tcccaacaat ttccctttct actattactc ttctgagttt attatttaac agataccttc
    13381 gagtttcgta cgaacaataa ttggatcctc gatccgaatg aaaaactaaa cccttaggag
    13441 gatttctaca ttcgattgct ttggaaagag cggtgcacac taacttagaa tcattagaat
    13501 ttgaaatcga ccaaccacaa cttttcgaga ataaagatcc agtattacac aaagataaat
    13561 ccaaccaaag gaggatctta aaaaagtaat atctgaaacc cagatccgat tcttctgatt
    13621 cggtttgaaa ttccgcctga ctaagtctgg agcaacccga ttcccatgat tagaatctgt
    13681 tgtggcaatc cgaaaacgtt tctcctgttt tccttgaatt tcacaaagtt tcatcacttt
    13741 tcgaaccgtt cttgctccgt aaattgaata cactttcttc acttcccgaa gcaaccgaac
    13801 caagccgtaa ttcttacgac ttgttagcca cgtttcccta atgaactcga caagttcgga
    13861 ttatattttt ctaattcgtt tttgcttcgt tttagaaatt gatagaatcc gaacgagaca
    13921 cttctaagac gttagccatg ctttgaatcg aatactcaaa tcgatgagtt tccatgaaca
    13981 tcaatcggga ttttgttcgc gggaaagcat ggctgcaaac ttttttagga tagtaacttc
    14041 ctctttcagt ttcagatttt cctttcgaag tttctttaac tcttcacttt cttttaattg
    14101 tttatctgtt ggtggacttt gttgttccga cttcttcaag ttttccgttc tccattgtcg
    14161 taacacaaaa taactgattc caagtgactc tgctacttct tttatcgtaa acgaacccga
    14221 aagtgttcgc tttactgctt gttctttaaa ctccggagag tattttcctt cctttttata
    14281 ttcaccttta cctcattcgt gagtaaaagg tgtccgtttt cacgtaacta ggtcaagatc
    14341 tcgaagaata gaagtagaaa aactcgcaat tgttgaaagt tatttcaacg ctatcgagaa
    14401 gaattaaaat agggacttga agaatggaga acgggagcgt ccttgattca gaataaaacc
    14461 ataatgattg ccgataataa tacagaagta tttgctttct tttctaccgc agttaaaata
    14521 gtcgtccctg aaaaagttta gaatagcgaa taacgcaaat aaaaacgcta tccagataga
    14581 tcgagtcaaa aacaaaatca ccgtaaaaaa tctataaacc acgtaaaagc cggtgaaaat
    14641 gaaaccagaa aaaaactcaa aacaaaagaa tcaagatgaa ctatttcgca acagattaga
    14701 acaaatcttg gatcatagac acccgttgta tcaaataacg aagaagatag actgggaaaa
    14761 gtttgagaaa gaattcggaa agtattacac agagaagatg gaaagacccg cctacgagtt
    14821 ggtttgcact atttgaaaca cgcgtataac gtgtctgatg agaaggtagt agaaggttat
    14881 ttagaaaatc cgtattggca acatttcaag tggctaggtt ttagtgctta gatgttagtt
    14941 atattttcgt aatagagcga tttcggttta aacaaagtaa aatctttcta actctgtgaa
    15001 tttactagcc actaattcct aaccaactaa ccacttgaaa gatgatttcc cttgtgatcc
    15061 aacgagttta gtaaagtggc gaaaacggat tggttctgaa ggagtagaga aatttttaga
    15121 agagatgatc ttgttaggcc aacgagaagg ccagatcaaa gaaccagagt ttagaagagt
    15181 gaatgttgat acaacggttc aggagaaagc gatcactttt ccaacggatg caaaactgta
    15241 tcatagaatg cgacaagttt tagtaaaaga aacttccaaa gaaaatattc aattaagaca
    15301 aagttataag aaacctgccc accagtttct cggtaagaaa actgggaggg cagaaccttg
    15361 caacttaatc tttttgtaaa gtaagattaa gttttgagat acgctgtaaa cgaaaaggta
    15421 aattagcatt cattaaacaa ggacgttatt ttcatgcgaa acaaagtaaa cggctcacaa
    15481 ggaaacaaaa cgcctaaaaa cgtatttggg ctgtgtaaaa cgggttatag agagaaaagt
    15541 agaaaatcct aatatacgac ttaaatctct tttagaaatc tctgaacgaa tcttaacaca
    15601 aagtaaaaac agcaaaaaat aaatctacag tattcattct ccggaagtgg gaatgtattt
    15661 ctaaaggtaa atcttataag aggtatgagt ttggttgtaa agtaagttta gttactacga
    15721 gtaaatccaa ttgggttgtt ggggttcaag ccttacatga caacccgtat gacggtcata
    15781 ctttgaaaga tgccatcaac cagatggaaa agattgtcgg tcttcgacct aaagaattta
    15841 tgtgctcaac cattcttgaa actaaagcgt ctcactctcc atggatcgtt cgacgggata
    15901 caaaggtaaa gatcatcatc cggatgttca agttcatctt tccaataaaa gcagaaagaa
    15961 aatgactcgt tggggatgaa tcgaagatct gccattgaac cggttatttc tcatctgaaa
    16021 caccgatcac aatatgattc gaaattttct caaaggtaaa gaaggcgatc tttccgctgc
    16081 tgggtttaat ttctctaagc tcattcgagc ttttttttgt tatttcgaaa atcttatcta
    16141 ttcatcgttt ttattttcaa tttgagtatt gtttcttttc atttcctcaa aatctcaatt
    16201 tttcagggac gactatttaa cgtgagttcg gcataacaaa tgcgaaagcg attattatgc
    16261 tgcgatcctt agagagcagc attgagtttg aaaattccga aggaattgga gcgaaaggaa
    16321 ctcaatgaaa cgctttttac gaaagcgttt gaaactcaac acaacgttca ctgagtcgtt
    16381 gcattgagtt tattattcgc cccaattttc ttacgtcgaa ctcacgttat ttaagatgca
    16441 aatattcatc cggggtgatt atgctaaaat tcttaatttt ctggagagtc aataaattta
    16501 tctccagtta ttaagtagtt cacattggct acaaatgcag attctaagat gtgataatca
    16561 ttccggtctc ttaactccaa ataattctga ataggtttgt tttttacaag tattgtaata
    16621 tctctaattt cggataatac aactgaataa aaattatcat ctaacttaaa ttttggttta
    16681 gaaagagtag actcgatttc atctaatatt tctttcgaaa tatatcctgt aaaaatctca
    16741 tcgattaaaa tcttgaaaac gagtctcggt tttcctttaa aaagaatagc ggaaatgtag
    16801 atattcgtat ctaataatac tttcaacatt aagaagcgtt ttttgtttct gacggattta
    16861 atttcattaa aaacgtcctt ttcggaaata acgcttcgat caataacttt tgaagtgaaa
    16921 tcaaagatag cttgccattt agtttttttc tcaatatatg ctcgcgcagc ttcacgaatc
    16981 aattctgatc gagatctatg ttctcttttt gcaattttat caatttcttt taaaagtgcc
    17041 ttttcaaagg aaatattaac agtctgattc ataatccatt attatataca aagattgtat
    17101 gactgtcaac agcattttct taatcctgct ctttctctaa ccccacacgg atgtggtgtt
    17161 cctccgcaat tgcatctaac gaccgaggct tgagtgagtc ttagcgaacg tcttgcaagt
    17221 tgaatttcaa aacaaatgtg ccaaggccgt agtgaagatc gcattagcaa ttccgaacga
    17281 agcgagaaat cacagttata tgccgtaatt ttatataatt tccgttactt ttaaatagat
    17341 atttccagtt tcagctgtat gtcttctctt tctataagta aatctggtaa atctattttt
    17401 ccatctaata ttacattata tcttgcccat ccatcagaat catctttaca cttggtgatt
    17461 cagtttgaag actttcattg ctataaccgt tgaaagatat ataaagtcct aaagttgctt
    17521 tgaactttcc ggatcagaaa atttcggaag ggtttggagg agtaagtgta cacggtcttt
    17581 tttaacctcg ggtattgttc tcatgtcctg tttaaatcgg gtgagatttt aaggtctttg
    17641 ggtgatttta tttctaaagc gcgaggaggt ggaagctctt aatccatttt taatctaaca
    17701 tctaaacgta atcttttaaa ttaaaatttt atgaggttac atcattgaaa aattatctaa
    17761 ttcgttttaa aaactttctc accaaacaca aatccttcct gatttcaaga atattagttt
    17821 tcgttcttct cctttccttc tttaaaatca ataaccttga aattcatctt tctcataacg
    17881 aggaaacact ttgaaaaagt atctccagca gattattcta aagaccgttc taaactagtc
    17941 tgttatgcga gtcttacacc caaggaaatt caaaacacct gtgatttttt agattctaaa
    18001 aaaaggaaag taaaaagaaa tgaaacgttt tctttatatt ctatttttat ttaactgttc
    18061 tacatttggt agcgtttcta cataaacgaa tctaaatcca tctcatgata cgggttgttc
    18121 cgaagtcaat agaccttctt ggtttttatg tatggaaaaa cttcaagcaa cttggcaaat
    18181 aatagaatct tccaaagcga tcgtaaccat tctttcgaaa gacagagaag gggagtattt
    18241 tacgttaaaa aaaagaatct gtggtctgag ttttcttgtc gtgaattcga agaagtcatt
    18301 tactctccta tattttttca gaggttaaaa gtcactcttt ccacgatttt aatttctgtc
    18361 tgtatcgggc ttctaattgg gatttctttt taaatcgggt ttgaatgtgt cgaaggccag
    18421 aaagtgagga ggagacgaag ttagttgcag tagcctgttt attagaatat taataattta
    18481 tattatctaa aactttttta aagaaacttt atttattgat tcaataaatt ctgcttcacg
    18541 gatagtccaa tctaagtttt ttacttgatc agaaagaatt acaccatcga ttttttttga
    18601 tttaatcaac acttcgaatg gataaccttt aattaactgg taattggaca aaatattgct
    18661 aacctgtctt tgaattatat tccttaggcg ataaaacaag tgcaggtcta cgacctttct
    18721 gttcatgacc tgcttgagga gtaaagttca gccacacaat atctcctttt tcaggagtat
    18781 aatttctatt ctttaccaag cttcattgcc tatagaatta ccagtagata tttcagagtg
    18841 aagattttgt ttcgtaattt tagaaagttt atcttccaat gaagcttttt tcattggata
    18901 tattacaatc ttatctcctt catattgtaa ttcaacatgg cttccatcat ttaactctaa
    18961 ttccgttgcc attgcttttg gaattctaat tcctaagcta ttacccattt tgaataattg
    19021 attccataaa ttactatata tacattgtat atacttttga aaacctgtca gcaatttttt
    19081 ttgaatgata tttgataatt taaaaattaa tttctttaat taaaaaataa tgcaataagt
    19141 cctcgtatta ctttcgattt ttgggctatt gcaactaacg taataggctt ctcgacgttt
    19201 gcggttctga agcatgccta agcatgcgaa agaattggca cgaggttcga gtgagcctta
    19261 gcgaacatcc cgcgaaccga agtgacaaag caaatgtgcg aagcccgtag tgagtccgag
    19321 caggaaccgc gagtgacgaa gttatgcgac gttcaaattg cttacgatga aatcttctat
    19381 ttcttttaat ttaggaaaaa attcattttt taaagaattc tctatttttt tgtcagttaa
    19441 ttcatattca atatcttcaa tttttgcata atcagttttc ttaagaattt cgtaggaaaa
    19501 aaaccgaatg ccatttggcc gctaacgttt ttttggtaaa aatatttttt gttgctctga
    19561 atttagtatt ttataaagtt tttctcttaa agttttatca cctggcccaa tatataactt
    19621 taaatttaat ctgtcagata gattttgaaa ttcgaatagc aagattcttt gggaattcgt
    19681 ccaaccagac cccagttttg gtagagcttg atcaattttc ttcgttgtaa atcggatata
    19741 agatttacta ggattatccg aatctaaaat aatttctgat tcttccttta aacgtgagat
    19801 tatggattcc tttatcttta aaaataaatc cggtctatat tgaaaaatca gatcaagagc
    19861 tttagagtgt tttttatata agtttttaca gatttcctcg atgttcttat cccccacaat
    19921 atttctcctt aaaatgtata tatactgatc aataaattct aagacatttt ttgaaatttc
    19981 agattccttg gtagatagga tattttctaa gatatttaaa attcgttcat acccatacag
    20041 tatccagtaa atcctcggag ggaatctgtt gatcggggga taagaaaaca aaaattttcg
    20101 tatgattaga gaactctgct tccgcaatag ttttatattt atgtaattga tttttcgatt
    20161 cggaggaatg aattttattt tcaacgataa tacagtattc tttatttttt tcttttatta
    20221 gtataagaat atctatattt ttatactctc ttttgacatc tacatcctca taatttaatg
    20281 tttcaaaatc aaaaattagt tggtcattaa tttgatcagt tgaaattcaa ttaaacatta
    20341 ttaaatcttt taaaaatttt tgcaggaaaa ggtaacttaa attatgcgtt tgaaacggat
    20401 ccagtaacca ggtcaataca ttagaatgtc tgatttcatg gtgaaccaat ccaagtgttt
    20461 caaataaatt gaaggaatcg atgcttttcg aaattttttc aatttcatca atttccatca
    20521 caaagttttt taattcttct atttccgttt tcataattat ttcttttgaa ttacgtctaa
    20581 cgaccagtaa ttgtcgaagt tccgcgagtc cgaaggactt ggcgcgaggc ttgctttgca
    20641 agacgagtga caaagcggaa tttggcgaag cccaagcaag ggttgcgaag caatcccgaa
    20701 gcgccgcgac aatttttagt tatctgctgt gccgcgcccc caatgtctaa ccgagcgaag
    20761 ccacggaagg cgtagccggt tagggaacgc cgatctaatc cttatcttta gaaaactcag
    20821 caatcatttc gcctatgact tttctctgct gattagaaaa ctttaaaagg ttttgaataa
    20881 tttctctaag actttcgtgg ttttgatttg gcttagtaat actttatctt gatccgcttt
    20941 cgaaaccaat ttatcttcct cttccggtga aagatatttg attggaagaa caggaatcga
    21001 atcattcaag agccagttaa aatctggttt atactcttgc ttaagaagcg ttaaaaaaga
    21061 atgcgatgca gattcgactc gtccttgaac aattccattc atcccggtgg tgtaagtttt
    21121 agtttggcag ccgcttcttt ttgactgtcc ccttttgctt cgatcagggc ttgcaccttt
    21181 ttaccaagta aattctctac ttttttaact gtcattcaaa atacttttat aaaatattgt
    21241 tgacattaat acgttaatat ggtattaatg tatttagcac tttatgagcg cagaattagt
    21301 ttctatggca tcacctcata cgcaaagcag aaaaagaccg attctaaggc actcgaatgc
    21361 ccaaaaggta gcaaattccg aggttggaat gtttgctagt gtccttccgc aatggaaagt
    21421 ttctaagaaa gagaaagaat acttctacaa agctttgaaa accgcgagaa aggacgcgct
    21481 ggttttactc aagctgaagt agctaagaaa ttaaaacgaa gccgaagtca tatttcgaaa
    21541 attgaattag ggcaaagacg cttattcatg gatgagtttt tgattttata taaactctat
    21601 ggaaagccaa ctatctattt ctattcagcc tttatcaaaa gtgatcttgt tgagcagata
    21661 gattaagccc gagtaaaatc tgcgaagcag ttttaaacga gggcaaaaga aaatcgaata
    21721 ttagttttga tatcccgatc gcgaagcgtt cgggtggacc ggttaagaat agagacaagt
    21781 gaaaataaca ggtgtgttat gcctcagctt cactctcatc ctcttcatca taattaaact
    21841 ctacttttga ttgaaggatt atttcgtcta aaatgacttt taaaaagcca ttttgtaaac
    21901 cgatattaaa tcttttaatt aactcagtga tattgataac tttctatgca ctgcatataa
    21961 tgatgtacaa ccacatcaac aggaaatttc ttcttagcgc tgacctcaag cttcttaagt
    22021 agattacttt gttcttcaag agacttgacg acaaatgtta tgggatactt ttctattttg
    22081 tctatatcaa gaaaatattt tccgacatca gagtctccgt tacctggaaa aaccttccga
    22141 gaggcttcat tacaaaatca ataccgccgt cattcgcgtt cgttctacct gttttgaata
    22201 actttaaatt ttcctttata atttcatttg cttcgtagcc ccaattatat tctgattaaa
    22261 ataataatac ttaagaattg aatagctaac aatttcaaaa agtctagcat caacattggg
    22321 cgctaataac gatttaataa aatcttccgc agacttactt tccgagtctg atacagttct
    22381 caacttttca caagcttcaa taaacttttc gaatgaatct tttttcgttt taatatactc
    22441 atcgataatt tccaaaatag gtaaacaaag attaaaagtt ttcttaccga tttttacaat
    22501 aaggaggctt tcgttaaacc aatagcgatt tgattctaca tttctaatga tcggcggaat
    22561 tcctgccgtt ggaaaaaatt ttttaaactc ttcattaagg cgatgattta aggcatggtt
    22621 ctgaagtttc gacccaaatg gcaattccct ctgcctttta aaaagtgtcg aaaatattgc
    22681 cccttcatat ttggaataat ctccactatt tatataatct ttatctttgt aatcttcaag
    22741 taaaaacata aattgcataa attggcaaaa ctacctctcg atttagatcc tctttcagcc
    22801 gagcgcgttt tattattaat gtatttcaga agatcactta ccgcgaaaat taaattcgaa
    22861 tcttctccaa aatatttttc taatacatta ttaatcgtag ctgtaaaagt atgttccatc
    22921 aaattccatc aaacaaagat gctgaagcat aaattgattt ttctatttca taaatctttt
    22981 tctctttttc caactttttg ccttcgtaaa tatcttctat ctcaagtcgt cgtaacccga
    23041 ttttaatata ttctttttca atttctatac ctatactttt tctttctaaa gttttgaaac
    23101 aaaggaagtc gtaaacgtac cagaaaaagg atctaaaaca gtatctccca gatttgaact
    23161 ggcctttata atcctttcta ataaagaaat aggtttttgt aggatgattt tcatattccg
    23221 gcattctata tctaacgcga ggaaattccc acacattacc aggaactttt tcgctactat
    23281 aaacggttgg tattttcttt cgataatcaa ttaatttccg ctttgctccc gtctttgctt
    23341 caacgagtat ttcctgcgag ttgaatgtat taattatttt tatcttttac acaatatagt
    23401 atgggttcat acatcgatcc ataaaagttc tttgcctgaa ctccagagct atcgtaagac
    23461 caaataattc gagaaagtat attaagttta tcgcgcaaaa agatatcaaa ataaggcatg
    23521 aattgagtcg aagtcatgaa tacatgcttc cattgcttct aagttttttt acacagagca
    23581 ttaaccattc atagcaccag ttaagataag attgatctga ttcccattta tcttttctgc
    23641 cgttaaaatt ttttccgatg ttatatggtg gatctgcaaa aattaaatct acggaagcat
    23701 cggggatttc atcagagaga atttctaaag cattcccatg gaaaataata tgccctgctt
    23761 ttgaaaattt atcagccata gaggacataa ttgttgagga tcatttatca atcaactata
    23821 aaatagcata cgcatgttaa gttatttggc cagtctcact gactagctaa gccagccaag
    23881 gacggctggc gtcttaatga ggggcgcggc atggcagata actataaatc atcgaacttc
    23941 gtataaacac ctataaataa ccgaatatac gaatatcata aaaccctgga atccatcaat
    24001 cccaaaagct tagaaaatga agttgtagtg cagttttacg aaactgatgg atgattctca
    24061 aaagcagttt cgtgtaggtt tttaggtgag gaaacgttta gtgtttcaag tatattttca
    24121 aatgatgcaa taaggttctt ccgataatgt aaactatgtc ccgtcacgat gaaactgggg
    24181 aagaggggtt gttcacgtgg gcgatcctct ttaccagaaa gctgtcgttc agcttgtcgg
    24241 tgaaagtccg atccgggtaa acgccagaga gccggtagct attctcggat gtctctgggt
    24301 aaccggagat gtctaaggga gaatattagt ccatttgaat ggaggtgcga aacagcagtc
    24361 cgtaacataa agtgaattct gcagcgttgt tagattagcg gtagaaatac cggacaaagg
    24421 agagtcgagt ctgtcgtagt gaggcgaaga caatagaaga agcgaagatt ctggaaatgc
    24481 agcttcgaag aactcctcgg cgtaagggaa tcggaatgtt gtgaaagtga acgacggaac
    24541 gtgagagatc ctatcagatc attggtccca caaccgatga aatttttggt ataagttcat
    24601 aggacgaaat ctgaaaagaa gtctgatagg aagtcggatg aggtcatatt acctttgatg
    24661 attaggacaa cacaacctaa tctaggaaag gacctctact tcagttaagc tatagcatgg
    24721 aggtaagtga agatgcatgt cagcaatgac caacaacatc caataacatt tgatacaaca
    24781 cgagaactcc agcgaaagct ataccttgcg gccaagagaa gcaggaatcg aagattccat
    24841 gcgctctatg atcgaatcca ccgcttcgat atactgtggc gagcatggga ggaagtaaaa
    24901 gaaaatggtg gtagcggagg ggttgataac atcacgttcg agcaaataga acaagatggt
    24961 gttgaaacat tccttcgcac aatcgaagaa gatctgaaaa gaagaaagta tcgacctctc
    25021 cggtacgaag ggtaatgatt cctaaaccgg atgggagcca aaggccgctc ggaattccta
    25081 caattcggga ccgagtagta cagcaggcct gtaagatagt tattgaacca atctttgagg
    25141 ctaactttct aaatagttca tttggatttc gtcctaaacg aacgaagtgc cgtgcaagcg
    25201 actatagagg tggaagtttc tttagttcgt aattggtggg taatcgatgc ggacatccaa
    25261 aagtatttcg acacaattga tcatgagcta ctaatgaaac ttgtacgtaa acgagtcagc
    25321 gaccgtcgcg tattaaagat gattcggcag tggttaatgg cgggtgtagt tgagaacggg
    25381 aagttccaac caaccaaaat tggttctccg caaggagggg taataagtcc cctacttgca
    25441 aatatctatc ttcacgtctt cgatatgtat tggcaaaaca aatatcaaca cttaggtcgt
    25501 ttgattcgat atgcagatga tttcgtaatt atctgtcggt atcgttcaga tgcagaaaga
    25561 gcgctgaaat ctgttagcaa tatcatggaa cgccttaaac tcaatttgca tccagctaaa
    25621 acaaagttag tgcaaatgga gaaagaaggc ttcgactttc ttgggttcta ttttcgaaag
    25681 agccactctg aaaagacagg taaactcgtt ccctattttt ggccttctaa gaaagctatg
    25741 aagagtattc gatctaagat tcgtaaccta acgactcgta gatggtatag actatcattg
    25801 gaggaaattg ttaagaatct taatcctgtg attcgtggtt ggagaaatta ctttcgggct
    25861 ggaaattcaa cccgtaagtt ccaagaatta gatagttacg tgttatatcg tcttttccat
    25921 ttcgcgcgca aacgtggagg aaatcgaggt tatcttagaa tacccgattt tcaagaaatg
    25981 tatttgcaat gcggaattga acacttttat ctccccggtg gtttaacgag atagtacttg
    26041 aatgccaaag gaagaagact gtcggaaagc cgtatgcggg aaaactgcac gtacggtttg
    26101 atgtggcagg agatggaaac cagactctta acatgtgagt ccaggcgcca tctcctgacc
    26161 ctgctccaaa aaaagaacat ttgttcattt tttaatatat ctcgtattat attaatttta
    26221 atattttcaa ttctactttt ttgcaaatag attgtttagt cgcttttata tatctcaaag
    26281 ttgataaaac tctgttatta atttatttca actatttgct atttgttcga ttgattgtct
    26341 tatatattat tcattgtcat tttaaaccct atactacctc gattattttg atattcagga
    26401 aatttaagga aatttcaggt ataatttaaa cccctaaaaa ttgtcttaat ttcgtccgaa
    26461 acggctattt gagccatttt attgggttta tttatatata tccttagttt aggtttttta
    26521 ttttgtacta ttttaattta ggaatattat aatttttaca tatacaatag taaacataca
    26581 attttttata ttgatcataa tttttggaca tttcttggaa ttctaaaaaa aggtttagat
    26641 tcttattttg ggtaaaacgt taaatttttt aacctatttg ttctttcgtc attcacagtt
    26701 tttatagagt tttttttatt cgttagaatg tcgggaattc cagtatcgga gaacagagag
    26761 ttaaatatat ttttatactt tggaatttga gagatctaaa aattatgatt atcgaattcg
    26821 tctattgtaa atactcgcta caagttccgc tctcttcgaa cgttccaatg tgggatacct
    26881 aaccgctaaa tcaaagtgtt tgtccgcaat attcattgtg acaagagctt tcgaagcaat
    26941 aagtttcaaa tgataacctt gtccatccat aatacgatat aagcctaata cgcaaaatga
    27001 aagattcgac ttaaaatcgg agtcggagca ccttcaatga ccaattccct aatttcgaac
    27061 gcgtcgtaat gcaaaatcgc aactgaaaga atggcaaata tcaaaagtcc aaaagcggaa
    27121 taagcaccca agaaaatatg attcaaagga agaatgtaac aaaaaatgat agcaaacaga
    27181 agagcaatta aaattccaga gaacatcaag aaagaacgga ttctttcatc acctctcttt
    27241 ctaattatat tgaaacttag atcaaaggaa atcttcatta ctgaaataaa gacaaaggcc
    27301 gtcagcaaat ggtagttaaa aagaggggaa aacgaatagc cagacatatc atttatccgg
    27361 gcataacctc cacaaaaaga gatgatcgaa aatgccggaa gcagcacaaa gatcataatc
    27421 gtttgataag tattcatcga atattcaatt ttagcaatag aataaatacc atttcaagaa
    27481 ataagggaat aaatggaatc ggcaataaga tccagttcga atatatttct cgatattcat
    27541 ttggaatcaa caatcgcata ccgtatccaa ccatccaact gcaaagcatt acacataaaa
    27601 ataagaaatg cttttgtatt ttcgctctag gttgaatgcg gtacacgtaa attccaaggt
    27661 atagtataaa gaaacctgta atagatgtta tcattcaaat tctctaaagc gatattttga
    27721 cacgcgctta cgatgatttt gacgcaatca gttgtaaagt gtttttttca atttctacga
    27781 cagagcatat acatagttcg ccctttagat acatccgggg taataaacat cttcatagaa
    27841 tcgatgagaa agatgcgctc caaatttttt ataaaacaaa cctatacttt taagcgcacg
    27901 aggatacatt ccatagatta ttgaaaattg cttttgaaca caaaacttag ctacagcttt
    27961 aaatgtttct cttgccgctc gccaaccatc gtaagtatga acaaaagcta aagaattcca
    28021 atcggccact ttctcttcaa taaccgcgta acgtctatga ggaatctttt cgtcttcatt
    28081 gtaaatcact gcattttcta agggaattat gttatgcggc ttcttttcaa actatacgca
    28141 ttacagacag aatttcatta ttctttcaaa ataaaaccaa gtggaccatt catcataatt
    28201 gaatgcccgc caaggcgtgt cactaatatc ctgcgttgtc aaatgaccga cgcaaaaaat
    28261 ctttgatccg agcaagctcc ctacctgaac caattcctga aatcatttta accgagtttt
    28321 ctgaaatcaa tgtagacata actttattat gtctcttatt tttaaaaaat caagtagttg
    28381 tactaatttt agaacacaat attttatatt caaactactt aataagcttg aggatcaaac
    28441 cttttaacaa ttcgtagcta tcttttttga ctttcgtcag aagt
//
