# Supplementary material for: Horizontal transfer of the rfb cluster in Leptospira is a genetic determinant of serovar identity
Source: Life Sci Alliance. 2022 Dec 9;6(2):e202201480. doi: 10.26508/lsa.202201480 (PMC9736851; doi:10.26508/lsa.202201480)
Supplement: Supplementary file 8 [file LSA-2022-01480_Supplemental_Data_2.zip › Supp_Data_1-plasmid_sequences/Linterrogans_56609_lcp2.gbk]

LOCUS       DNAGIJLD_1             56757 bp    DNA     linear       21-JAN-2022
DEFINITION  Genus species strain strain.
ACCESSION   
VERSION
KEYWORDS    .
SOURCE      Genus species
  ORGANISM  Genus species
            Unclassified.
COMMENT     Annotated using prokka 1.14.0 from
            https://github.com/tseemann/prokka.
FEATURES             Location/Qualifiers
     source          1..56757
                     /organism="Genus species"
                     /mol_type="genomic DNA"
                     /strain="strain"
     gene            1..732
                     /gene="soj"
                     /locus_tag="DNAGIJLD_00001"
     CDS             1..732
                     /gene="soj"
                     /locus_tag="DNAGIJLD_00001"
                     /EC_number="3.6.-.-"
                     /inference="ab initio prediction:Prodigal:2.6"
                     /inference="similar to AA sequence:UniProtKB:P37522"
                     /codon_start=1
                     /transl_table=11
                     /product="Sporulation initiation inhibitor protein Soj"
                     /protein_id="X:DNAGIJLD_00001"
                     /db_xref="COG:COG1192"
                     /translation="MKIITITNIKGGTGKSTSAVHLSLALGRRGKTLSVDMDQQGDLT
                     EFFFPDESPESFDQANAYTVLKAETTLMESVRSSHGIDILPSVEDLSELTFQIAKDFS
                     LIQRLKRVLRASHYDFIIIDTPGSISPETISSYIAADIILVPIIPAKWAIRRVNQVLK
                     KVLQAKEFEGTNISKVLILPMSWGKSQKQIELLETIRSIPGLEILEPIPFSTSIKDRT
                     ESNVLLQEGKPAWIAFDSLAEVLLK"
     gene            729..1610
                     /gene="noc"
                     /locus_tag="DNAGIJLD_00002"
     CDS             729..1610
                     /gene="noc"
                     /locus_tag="DNAGIJLD_00002"
                     /inference="ab initio prediction:Prodigal:2.6"
                     /inference="protein motif:HAMAP:MF_02015"
                     /codon_start=1
                     /transl_table=11
                     /product="Nucleoid occlusion protein"
                     /protein_id="X:DNAGIJLD_00002"
                     /translation="MKKLGFNAKNLISTENQTPKKKDSYFQGSLTNLLGSNEITEILI
                     DSITSIDNPRTNFNFSSIKELAASIEAHGLLQPITVRKKGEKYDLIAGERRLRAYQFL
                     KRKTIPAIIKNVEQINPENLTEIKLIENIQREDLSDLEIALTLSTLKERKKTTNEELA
                     IKINKTEGWVKAKIAHITTLETLMKKGSLTNLNLFQEVPTSVWVELSSSVKENPKAVE
                     NWLNSHFSKKEIPKQAEARIFAKGLKNGKLKKNKNSKTESLEYLQKQEEELAEKIKKL
                     QKKRKNILAKIAFIENS"
     gene            2025..3167
                     /locus_tag="DNAGIJLD_00003"
     CDS             2025..3167
                     /locus_tag="DNAGIJLD_00003"
                     /inference="ab initio prediction:Prodigal:2.6"
                     /codon_start=1
                     /transl_table=11
                     /product="hypothetical protein"
                     /protein_id="X:DNAGIJLD_00003"
                     /translation="MEGIYLRTPKAFTKERRIKRNQLGTAILVFGSMWSFSGKGNICF
                     ASIGLGPDDEENPKIGKATICSRSGLSKNTVVKYKKLLAQLGWIQVRREGGTKNDTIH
                     LFETPQTILEKVIPNNNDSNAEKIGNLVFNENALGIKNPNCMNEDSCSVPKGVGFTVQ
                     NSSKHNINKINNTKHENFQIETKRIDSIWTGFLVWAKERLSKTSNESLKQFRVKFENE
                     RLYIVGEINDSLKMIVSKYFNEEAKLKTEIKFVKEKVQEKEQNFNSSKKLDPSNQENQ
                     TQPNQESSMPVDQSENQDIKTFRDYISVDKVIHEFINHSSLKLNRPDLEEIRKLRISY
                     DLEKIVIYDPLPERLKNHIRDYFYSHPQRVIALQFEEGKNKFHVAA"
     gene            complement(3555..3941)
                     /locus_tag="DNAGIJLD_00004"
     CDS             complement(3555..3941)
                     /locus_tag="DNAGIJLD_00004"
                     /inference="ab initio prediction:Prodigal:2.6"
                     /codon_start=1
                     /transl_table=11
                     /product="hypothetical protein"
                     /protein_id="X:DNAGIJLD_00004"
                     /translation="MGSLTITGRSYPPLAETEPIDVIMRAVPDYQVEQIGIVEVRCGQ
                     LNHCIEYVKEKAREQGADVIILADSGIVTSIQYMPGTRAGNTSTPGQISSSSGQIQTW
                     EIARKILIPHNETKGNKKKKNVSEEI"
     gene            5220..9620
                     /locus_tag="DNAGIJLD_00005"
     CDS             5220..9620
                     /locus_tag="DNAGIJLD_00005"
                     /inference="ab initio prediction:Prodigal:2.6"
                     /codon_start=1
                     /transl_table=11
                     /product="hypothetical protein"
                     /protein_id="X:DNAGIJLD_00005"
                     /translation="MINVLRKIHLSIFHIIIFLTIPFLATCSLFEKDRNTMENVDLAG
                     AIWLAAEPVKTQVNNEGVPVKPGNSGAGGAGSTPVTPVDAIFNLPPGRTVNANALMGT
                     IDPTGTNIVNDFDGDGILNQNETLTNVWIADYPQIETTIAPPVTLKIQILKNSSNQSD
                     QIVSEINSNDFEASKNEGSEKIHQNELNERTVQFQDSFSTETEMGQSHEKSMSAGMTA
                     GFGMGLVSTGMNYSNSSRDSWNAKNATSATTTKWADRPFKNNIDRDAWNLKSDSSTNK
                     ARKYRSDKSTKINETSTVEPNAGVVRAALYIKNLSVNMPVKISNILCSLMFETPGGEL
                     VPMSSFRLRNDDYSLFEVEVYGGSDFGPYVVELTNLNTAEVEKAIAAGYTPKIMIVDY
                     TMTHVADSNYKSSLLSFTGNNLKIIEENAKGRTALVKVYGPGVREMYRVTAFDTPNVS
                     NPCNTKTADVFSPGISLKKALERISCSGDNITFKDYVIDLSESAPKLGESRVYLKGIQ
                     SFGGVNTNIPCEDETSTGSDGVSRTACAQKPYSQWTESEKMNSGVWAIYSKGKFYSPT
                     EYWTDSGSVRRFDPWRGVVAAPILKGVDSIIWAGDSYDLVYISFKDFIKVEQKFGTNP
                     LETGNGYPLNTKWDLKTLGNHPYYPDTNSLYLGEVGFGERVELKIKLDKTKYLSPNFG
                     TAVDTGPYQYFTNFTYNPQVSSDRYNINQAADFEISLGFGGNRTDWFHVVKDLSSSDP
                     YKLKNCGTTLDFISQTYTLCVQLPTLSTSVDPAISLVKLYIRPALSSAYRKTIWPLHF
                     SQVRKLKGEAGVPIVKGTSLVKVANSYGSVNVGDNFFIQGDSTNYKVVQVLPVAQDGS
                     FDVQLDRLIQIDAPKTTSMYVPGTLTSPDVRLSVDTGFTTDWNNFVNSSFNSTAFDQI
                     QYKPFVSSGNVSCSSIPFHPGSCLGFTPELNSLNWMGIYNEGVALWNSWADGGDFSNF
                     LYSGLVRLTAPSGKSYRLESTNTDFPISADVNAPNLAYAAVVNHGDVALTVWRQGTTL
                     IGRYNQISTGQAIGNPFNINSAASTGNYVLKAKNGKAVLVWNSGDNLYVSVRDLTNLS
                     TIVSETFVGSNMASQGFSGFSYTWDVVVGNNRAAIFWTQVSSSFTPDSGCVSWFCGGT
                     FVFNYQGVARWIRLDNGTFQGGNTNIVNFVYTKYFDMSSMPYYYDIPYLQAAANDNNQ
                     VVFGWVLVRQSSEDHTVYGSVYDMTTGTKIGSDQTLISESTRPVDTLQVGAATGRGMV
                     LWRRNDGMILGRGIDTSNSNLLGTSNIEVESGGVDSLKLNSFGDRGLFTYRKNGKDLF
                     LKVLDLQAGQLLYPNALSLAQANVDSRNFVNSVLAGNKILTTWDQVNGTRRTNWGRVS
                     DISTFTVDGPKEFQISTTNEGVQYTPRAVVNDNGFGLVTWISQDKTQQRIRGAKVDLA
                     NPGALKYGLNNFFVSPLIERDYTIRAKIKY"
     gene            9751..10098
                     /locus_tag="DNAGIJLD_00006"
     CDS             9751..10098
                     /locus_tag="DNAGIJLD_00006"
                     /inference="ab initio prediction:Prodigal:2.6"
                     /codon_start=1
                     /transl_table=11
                     /product="hypothetical protein"
                     /protein_id="X:DNAGIJLD_00006"
                     /translation="MFSEMERMKVKLYKYQIFNLSELLQSFVILSPALVWVGGEVVGK
                     LGRLFSTTKLYFLQVKSMNSVGTLSKKSPTTYPFQSFLERGLKRRKKNSSSNDRGFIV
                     FERLFFKQQAIIL"
     gene            10192..17829
                     /locus_tag="DNAGIJLD_00007"
     CDS             10192..17829
                     /locus_tag="DNAGIJLD_00007"
                     /inference="ab initio prediction:Prodigal:2.6"
                     /codon_start=1
                     /transl_table=11
                     /product="hypothetical protein"
                     /protein_id="X:DNAGIJLD_00007"
                     /translation="MNEEKTNRKTEKKQNALTKKTSPQKKGGSFFFHSLEIFWKLNRT
                     HTFKYINILLFFCFLFTTTTCGILPGKKGKSNNWWWALLGIPNGASFPSSGSGVGGSP
                     GSGNGSPGSAPAPEGSDLFSISTNYAQAIDDPETKAEPVAGASFVAPPEPNHYGNISL
                     TYPIQTPAGRAGVEPKLSLSYSSTGGDGWLGIGWSLGLGSITRTPEYGALYYDTRDSF
                     SWNGTRLVKVSGNNTNENGVYRAEITSEDFLIFKLTQIESGGVWEVLDASGTKTIYGE
                     SLESRIYNPALPNQTYSWYLTKTEDKNGNYLQANYDNSEYSKNRNLYLKEIRYTGNSK
                     SGLSAKQYVRFITKQREDFYVSNTPGFLMKMDRVLERIEVGWDGGGKLYEYIPEYEIS
                     TDSGRPRIKNIQSSKNTTKPEFFYQTSSRLLTWQNIVNQTSSELEDNPEATQYFEGDF
                     NGDGISDLLFFNPKSGNWKAAEGRKEGGYNFKLYANRYQGYGNDEKIKFFKGNVSGDY
                     NADGRSDIAFYLPETRDFVVAEHDGRVLQFKSYGRLMNSVPDIFRMEWFPGDYDGNGL
                     SDSVLFDEPTGQWTLMLNKGGSFEFLRFSKKFQNVFRNDYTPDSNLDSSNTNDLTKPG
                     KDHDKVNFLVGDYNGDGRTDISLYDSRSGKWFVGENHRNPNKNDSVTFQMQWRLYKVF
                     TAPEQSLFGHDRFSGDFNGDGFSDFLIFDRSNGEWTLGETGDGTINFKIWSRTPQFKT
                     VTRWLQGDFNGDGKTDIGFYSASDGKFWIGEATQNGFRYKIYSDLSYGPDPDRILKTP
                     LPKDEVKIESGKTSLSVSSNTKTILLSYKYDGNLNSGKGELVFGGCFTQDDCSSSPEL
                     LIFDRKANVWDLKRGNNFTERVNTSLNPEASGITTLLGGKPDRYTNNLKDEVLFYKKQ
                     GTTNQFFSFKNTNGTTFDILNLATFTDTDVSKFDPNNSGYAVDHFENNTSQSVLILDD
                     QTSSGNARFVLSGLGGTKFLTPSGDLTPTDLNDFFQAGTNENRQRRKEFSFFSGKFTT
                     TQAQLVIVDRRTTTHKWYLGTISSNAIQFKRLTGEFVLPITTTDYNSKTPAGIVYTLT
                     NTGEIVFGKNLDNGTSFTKVKINSTNIQKNVYNAGMIGFSDQFDNGGNPIVVSGGEDK
                     IYDLTQSRIVSLPSTVVVKNLDRPDLIAQVYVFRWIQGDYNGDGLTDIGIFHLKEPTW
                     YFALSTGSIPDIIERVKNGIGGIYDFEYSNSTKFDNTGEDDIPDLPTNYRVCTKVTLD
                     DGFSNVITKDFEYKNGFAFSALLNGKKETDYFGFSEFTVHEAYGEKTIHLYHTTPYPD
                     YMMNRALSGAEKETRIVGNDNNDYGTIQTTHDVKPIVSAPGVTSYLPVTTKIEKYLSG
                     QRTTTQTYDVVINGTKISRKTESTTDHFSDTVHGVTTTTSITDFETDDTTNQRRATRS
                     VGLSGSSHEITSLLSYDTRGNLIKRASSYTGSGLSPVGTHTTEYEYDNHGNQTTERDT
                     SSSPARGNSYVYDNELQQFVTQETKWGGGITFTTTHQIGYGSAFGVPTTTTDPNGNKS
                     YFEYDNFGRLVRTSSDTDVGTLTTASYSYDSSFPLSAKTTFVTGTGDPDFVSRTYTDG
                     MGRNIYTVKSASNGNFAITGRLVYDTTGKLVRKGQSSWASSGEIDRFVLHLEEKNPTS
                     FEYDPIGRIKKTILPLAQGETSPVVVTTAYNSAFETTETHSSGTSKRTVKNASGEVLY
                     VEDFASDGTGAKIGFCYDIAGNRTKKSDLNDSSLMSCPNPSAGVPTKDVSGRNQTYWS
                     YDAFGKLKAQSDPDLGVSSYNYNAFGDLTSTTNAKGVTATFTYDGVGRILTKNIPEGN
                     IEYTYDSFSGSENSVGRLVRIEDSNQNKTFSYDKLGRVKKETRVILATTEGNPLPSET
                     AGPYITETRYDLLGRVTRIDYPEHPISHGRMRACYNYGTAGYISGISVQVNTNGIFPG
                     FCNKDIVENITYNEFGQTSSLTLGNGITTSYGYDVKGRMVRLNSSGDVNGSNKVLQDV
                     LYAFNPNNNITNVVNHSTDFNTQFVYDYDGLGRLTSANGSYIEPFNSNFTQRFQQSFV
                     YAKNGNLSSKRFHDPLSGSVQDVWSYQYTNHQVTNIDSSKSGADALTMSYDANGNLTR
                     QRDNVKDLTKRISIDSQDRITQIQDGNNAILGSYWYDESGFRIRKSSLEPKNNVFSNV
                     EVLYPSKFFGLEFIESENVISSVNNVYLNGVRIAALNEAGALAYYLTDQVDSVSTVLD
                     DEGNTLSLMQYLPYGETFVQRGDLNFSPKFNSQELDRESGFYFYNARYYDPGIARFTS
                     ADSIIDGEFDTQGWNRFSYVKGNPIGAKDPTGHCSTLSTVPCKTQLELGGGGVPPVGR
                     PGSSSGGGNSAGLGAAATGLLANLLGSKDDKPSLPDKPRSTSVTPSEAKDMSKAGLDP
                     LNKSDVKNFLDKGNKSGVTHGGNSGTNNRKGNVDIGEKSFFDGTKYSNKVLGQMKKGD
                     NHAFPESVKAFEKDGKISKITGGDGITREMLKIQGEYGRSKGNFEFIKENNGIINHRL
                     FRPKSGE"
     gene            17831..18178
                     /locus_tag="DNAGIJLD_00008"
     CDS             17831..18178
                     /locus_tag="DNAGIJLD_00008"
                     /inference="ab initio prediction:Prodigal:2.6"
                     /codon_start=1
                     /transl_table=11
                     /product="hypothetical protein"
                     /protein_id="X:DNAGIJLD_00008"
                     /translation="MDDCWPHKIYEVLNIGVHLSDAGVNNWALTKDQALMALEKFLKL
                     DIPILGGDVYEYKNGIIESNYNNWYCDPDEGETNSEYVRRSIEKAIKYIQEYKVNENY
                     KIYFVLMPESRKN"
     gene            complement(18386..19462)
                     /locus_tag="DNAGIJLD_00009"
     CDS             complement(18386..19462)
                     /locus_tag="DNAGIJLD_00009"
                     /inference="ab initio prediction:Prodigal:2.6"
                     /codon_start=1
                     /transl_table=11
                     /product="hypothetical protein"
                     /protein_id="X:DNAGIJLD_00009"
                     /translation="MFYEISLFLNCIFLFHFLCNIQKESQNTTRILFLKSQLVAYKRK
                     KKKFHTKPLERLKLVILSYLHRNWKENLILISPATLLEWRKKKFKIFWSLLSRRKKTG
                     RPNIPWEIIKLIRRVAKENKIWGATKLHGLLLKLGHTICERTVSKYIPKPPPNTKKRI
                     SWKEFYLLHADAMIVSDTFTAYSSNFKEIFRVVFFLHLGSRQVLHFDIHTNPTTKWMR
                     KVLKFAIRKQKQTGKKFHYFLSDNDSVFGKRFTKYLIRFGIKHKKTSFHSPWQNCYAE
                     RWIKTCRNEFLDFFIPLNQFHLEKKLEEFIHFYNHHRTHLALNKDSPIPSPVFIRPPD
                     GSKKLVSTPVLGGLYHIYSYKKVA"
     gene            complement(19787..20953)
                     /locus_tag="DNAGIJLD_00010"
     CDS             complement(19787..20953)
                     /locus_tag="DNAGIJLD_00010"
                     /inference="ab initio prediction:Prodigal:2.6"
                     /codon_start=1
                     /transl_table=11
                     /product="hypothetical protein"
                     /protein_id="X:DNAGIJLD_00010"
                     /translation="MSKFLSIFDIYTIGILDYGNFLKLGIIYFHSFGVVIGFLLGFSK
                     LFSSDGFSKSYGSVLQSAAFFLILNNGILIDQGILRYDSRILFGSYYGLVLYSSLAVL
                     VCFNYLFESFDNPWIYCKRLLWLIPFVIPLSYLIPDFYFISFIDILGFAVSIFTFIWS
                     LSRILNTNKSILYFNLPFLSFLISICFVFDFFGTIFDKKNFLFFAEFIPGLVICYTIL
                     LERFFPSLFSKITVTVLDANIVKEIELETIPEVKENQKNKYPPRNILEGVDLEKVNTK
                     LNHFLDSKGFIDEELRLPDFASGLGLSTHQASYYLNQYLNMSFTDFLQFHRINEVKNM
                     MRIKLNYNLLNIAFECGFNSASSFHRACVKYTGKSPRDLRQELLSNVETQRKGK"
     gene            complement(20972..21199)
                     /locus_tag="DNAGIJLD_00011"
     CDS             complement(20972..21199)
                     /locus_tag="DNAGIJLD_00011"
                     /inference="ab initio prediction:Prodigal:2.6"
                     /codon_start=1
                     /transl_table=11
                     /product="hypothetical protein"
                     /protein_id="X:DNAGIJLD_00011"
                     /translation="MVINYFKIKPLDITESELDEYEKYIGIPLQKEDREAILKSTGFR
                     KAIAIKNKLRLNYLNHYFSDDLESNEEFPIK"
     gene            21622..22023
                     /locus_tag="DNAGIJLD_00012"
     CDS             21622..22023
                     /locus_tag="DNAGIJLD_00012"
                     /inference="ab initio prediction:Prodigal:2.6"
                     /codon_start=1
                     /transl_table=11
                     /product="hypothetical protein"
                     /protein_id="X:DNAGIJLD_00012"
                     /translation="MELKTPGQRVKYIRTEGLGEKLTQAQFGSAIFISQAHLSRIESD
                     ELEVTEQAAFVIEVVFNYKKDWVLNGIEPKMISAVKFRENLSSKIEEWNHLVRRIEKT
                     PNAKSIIEKYIKLTDKDRVIIDQIISRFSEL"
     gene            complement(22040..22948)
                     /locus_tag="DNAGIJLD_00013"
     CDS             complement(22040..22948)
                     /locus_tag="DNAGIJLD_00013"
                     /inference="ab initio prediction:Prodigal:2.6"
                     /codon_start=1
                     /transl_table=11
                     /product="hypothetical protein"
                     /protein_id="X:DNAGIJLD_00013"
                     /translation="MNVPLIISLLCSLIALLLGIYVIRFGHRKNSKIPRYFFVLSFSI
                     SLWSLLSGIRYVLPKEIHAIAPSITLLPVIFVPFLLNRLVMNLIRSDFKQKNVIFLID
                     LVVMAYLFLSCISLNMIEMVDYQTSSYKLLPAYHILIMYSFGYVGFSIFLILRRVITA
                     SGAERVRFALLSLGIIISLFTTLLFVYILPTLGIFKGYLIPIGLIPSSFLWAVAILQY
                     DVFETKAAVLFGDKVPFLNRLSLNFHLILYSFLDPNEFQNKSVALKAVVTADILYTDM
                     SLVLNTDLELNRRAELLARKYYQYIK"
     gene            complement(22966..23580)
                     /locus_tag="DNAGIJLD_00014"
     CDS             complement(22966..23580)
                     /locus_tag="DNAGIJLD_00014"
                     /inference="ab initio prediction:Prodigal:2.6"
                     /codon_start=1
                     /transl_table=11
                     /product="hypothetical protein"
                     /protein_id="X:DNAGIJLD_00014"
                     /translation="MSHIVLKSAALRKNIIQGLENPEELERVKNFIKNIFSNSGYNKS
                     PYATFNLDPWSTWFYVTDSEQKILSAMRIVEKKPNNFLPVEMGVIYGSNPQKRYVVSE
                     ENVADWNNVAFLRTVMGGKAATINFKMVVNYCLQKKFSKIYGMYHQKLASIERIYLSA
                     GAELSKQFSKPVFFPEDYFDQELVLLNIIEIDKTSLQKISVNLM"
     gene            26002..27015
                     /locus_tag="DNAGIJLD_00015"
     CDS             26002..27015
                     /locus_tag="DNAGIJLD_00015"
                     /inference="ab initio prediction:Prodigal:2.6"
                     /codon_start=1
                     /transl_table=11
                     /product="hypothetical protein"
                     /protein_id="X:DNAGIJLD_00015"
                     /translation="MENFSAASFETIINILDSKGKLKSIHFAKDYKGYLFTIQQENVL
                     KIWKIEPAFKLSKISEVILPFRMNFEDQRIIQFQFIDDHLLLIGGDNCSVLSIQDIHN
                     PIQILCDEINKYSGQELILGMSCFAKGVIYHMATDDRFNTHFYLSGVSDPVISLPRVN
                     SEDRYGRYPLVVNDLIFWICRQGVIVMDISNPKTPKILAEERIPNFFNYGFPILLANN
                     RVAILEFGSHYGTAGISLFDISNKNAKPIGQGALKRTLISGFTPMDNTVYVTHEKIQI
                     KAKGKKHYFSKIDLTNDTIIQFTCELPFTDHTIVWSRVENDKLAVLLDNGDMLSTNFP
                     KSS"
     gene            27240..27395
                     /locus_tag="DNAGIJLD_00016"
     CDS             27240..27395
                     /locus_tag="DNAGIJLD_00016"
                     /inference="ab initio prediction:Prodigal:2.6"
                     /codon_start=1
                     /transl_table=11
                     /product="hypothetical protein"
                     /protein_id="X:DNAGIJLD_00016"
                     /translation="MAKTAMIRARVEGNLKKDVESILDHLGISALEVINIFYHQIKLS
                     KGLPFPV"
     gene            complement(27960..28898)
                     /gene="rpnD_1"
                     /locus_tag="DNAGIJLD_00017"
     CDS             complement(27960..28898)
                     /gene="rpnD_1"
                     /locus_tag="DNAGIJLD_00017"
                     /EC_number="3.1.21.-"
                     /inference="ab initio prediction:Prodigal:2.6"
                     /inference="similar to AA sequence:UniProtKB:B7NGZ6"
                     /codon_start=1
                     /transl_table=11
                     /product="Recombination-promoting nuclease RpnD"
                     /protein_id="X:DNAGIJLD_00017"
                     /translation="MAEVNNPHDRLIRETFQDKKEAATFFKNTLPIEVVKLLDLENLE
                     LSESSFVSEELKQEQTDLLFQIPLRSGNKSNVYLLFEHKSYLENTIYIQLLGYMTEIY
                     RNQQRNGEKLSVVIPFVFYHGEKEWKLGNQFLDQFVLTSQETGILKDFIPDFKIDLFD
                     LKKVELKEKLESITFQVTLGVVQRIREGDLEFISHLPGLFSLLLEIEEESKRVAILRK
                     LLLYIYWVRDLKPSEFKVIFQRSKLEKYEELTVTTAEKLISEGVKQGIEKGIEQGIEK
                     EKLKTADKMLGKGMDLKTVLEITGLTEKTLKEHKIL"
     gene            complement(29170..30102)
                     /locus_tag="DNAGIJLD_00018"
     CDS             complement(29170..30102)
                     /locus_tag="DNAGIJLD_00018"
                     /inference="ab initio prediction:Prodigal:2.6"
                     /codon_start=1
                     /transl_table=11
                     /product="hypothetical protein"
                     /protein_id="X:DNAGIJLD_00018"
                     /translation="MNFRIMLIHLQKITIGFLFLINLFCKIQTEKVEPKTYRDLTEAI
                     QNPLDVRFLYLNGQKLTTLPKEIGQLKNLHDLNLDENPLGAFPKEIGQLENLRVLELN
                     NNQLKTFPKEIGQLKNLLALYLNNNQLMTLSKGIGQLKNLQELYLNYNQLTILPNEIG
                     QLKNLQALELNNNQLKTLSKEIGQLKNLQRLDLGYNQFKIIPNEIEQLQNLQVLELNN
                     NQLTTLSKEIGRLQNLQELYLSYNQFTTLPEEIGQLKNLQVLELNNNQLKTLSKEIGQ
                     LKNLKRLELDNNQLSSEEKERIRKLLPKCKIYFE"
     gene            30983..31267
                     /locus_tag="DNAGIJLD_00019"
     CDS             30983..31267
                     /locus_tag="DNAGIJLD_00019"
                     /inference="ab initio prediction:Prodigal:2.6"
                     /codon_start=1
                     /transl_table=11
                     /product="hypothetical protein"
                     /protein_id="X:DNAGIJLD_00019"
                     /translation="MPITIQSVHDLRNYFKGVVTRSKHHAPKVDQIIYSLVGHVILKP
                     GFTTLALSLGSRNGAKAPRTSCQFFRALSALQKRKRRGDSFVMRQWKNIY"
     gene            31302..31514
                     /locus_tag="DNAGIJLD_00020"
     CDS             31302..31514
                     /locus_tag="DNAGIJLD_00020"
                     /inference="ab initio prediction:Prodigal:2.6"
                     /codon_start=1
                     /transl_table=11
                     /product="hypothetical protein"
                     /protein_id="X:DNAGIJLD_00020"
                     /translation="METIIELRSRRNQKELKYLIYPNPGGNCSAIDENDDGSFDIILN
                     HQVIDTVIETEVIDFERINIQVNEIR"
     gene            31563..31985
                     /locus_tag="DNAGIJLD_00021"
     CDS             31563..31985
                     /locus_tag="DNAGIJLD_00021"
                     /inference="ab initio prediction:Prodigal:2.6"
                     /codon_start=1
                     /transl_table=11
                     /product="hypothetical protein"
                     /protein_id="X:DNAGIJLD_00021"
                     /translation="MEIKDILLILLPIISGLIGSYCTYYFTLRAKRISEILKYKEEKY
                     ANLTVLLQGFVGNTTSLDLKRKFFEEQYRSWLYASDDVIRSINRMIALIIEHKGQDVP
                     KVLGKKAVGEVILSMRKDLIGKTSVAPEEFYYTSVIKD"
     gene            32321..32557
                     /gene="mazE"
                     /locus_tag="DNAGIJLD_00022"
     CDS             32321..32557
                     /gene="mazE"
                     /locus_tag="DNAGIJLD_00022"
                     /inference="ab initio prediction:Prodigal:2.6"
                     /inference="similar to AA sequence:UniProtKB:P0AE72"
                     /codon_start=1
                     /transl_table=11
                     /product="Antitoxin MazE"
                     /protein_id="X:DNAGIJLD_00022"
                     /db_xref="COG:COG2336"
                     /translation="MESIIQKWGNSLGIRIPKAMATELELNDGSHVELQYEGDKIVIY
                     PMKKASLEDKLSKITKQNLHSEISTGNSIGNEAW"
     gene            32551..32895
                     /gene="mazF"
                     /locus_tag="DNAGIJLD_00023"
     CDS             32551..32895
                     /gene="mazF"
                     /locus_tag="DNAGIJLD_00023"
                     /EC_number="3.1.27.-"
                     /inference="ab initio prediction:Prodigal:2.6"
                     /inference="similar to AA sequence:UniProtKB:P0AE70"
                     /codon_start=1
                     /transl_table=11
                     /product="Endoribonuclease toxin MazF"
                     /protein_id="X:DNAGIJLD_00023"
                     /db_xref="COG:COG2337"
                     /translation="MVKNRNYTPEKGDIVWLNFTPQAGHEQKGRRPALVLSPKEYNSK
                     TGLAIFCPITSKIKGYPFEVLIKSKKIDGVILSDQVKNLDWTIREAEFIESINKVSLK
                     EVLDNIKLLILT"
     gene            complement(32918..33766)
                     /locus_tag="DNAGIJLD_00024"
     CDS             complement(32918..33766)
                     /locus_tag="DNAGIJLD_00024"
                     /inference="ab initio prediction:Prodigal:2.6"
                     /inference="similar to AA sequence:ISfinder:IS1500A"
                     /codon_start=1
                     /transl_table=11
                     /product="IS3 family transposase IS1500A"
                     /protein_id="X:DNAGIJLD_00024"
                     /translation="MFMETHRFEYSIQSMANVLGVSRSGFYQFLKRSKNELEKYNPEL
                     VEFIRETWLTSRKNYGLVRLLREVKKVYSIYGARTVRKVMKLCEIQGKQEKRFRIATT
                     DSNHGNRVAPDLVQRNFKPIQKNRIWVSDITFLRSSFGWIYLCVILDLYSRKVVGWSI
                     SNSNDSKLVCTALSKAIECRNPPKGLVFHSDRGSNYCSYETRRYLLNNKLRRSNSRKG
                     NCWDNAVAESFFGSLKREMEYNYFYKIQEAEELLFDHIEVYYNRHRSHSSLDFVSPVQ
                     FEVNAA"
     gene            complement(33766..34065)
                     /locus_tag="DNAGIJLD_00025"
     CDS             complement(33766..34065)
                     /locus_tag="DNAGIJLD_00025"
                     /inference="ab initio prediction:Prodigal:2.6"
                     /inference="similar to AA sequence:ISfinder:ISLin2"
                     /codon_start=1
                     /transl_table=11
                     /product="IS3 family transposase ISLin2"
                     /protein_id="X:DNAGIJLD_00025"
                     /translation="MNKKGKYSPEFKEQAVKRTLSGSFTIKEVAGSLGISYFVLRQWR
                     GEYLKKSEDQLPLTDKQLKESEELKKLRKENLKLKEEVTILKKFAAMLSREQNPD"
     gene            34560..34883
                     /locus_tag="DNAGIJLD_00026"
     CDS             34560..34883
                     /locus_tag="DNAGIJLD_00026"
                     /inference="ab initio prediction:Prodigal:2.6"
                     /codon_start=1
                     /transl_table=11
                     /product="hypothetical protein"
                     /protein_id="X:DNAGIJLD_00026"
                     /translation="MELTASRVLLHVYHYNEIHSSAIANDYGKTVTPIRLQLERFEKA
                     GILVAKNVGRSRVFAFNQKSPFVKPIKEILSIFYNSLIIEEKENIFSTRRRPREKGKP
                     VYGRT"
     gene            complement(35687..35875)
                     /locus_tag="DNAGIJLD_00027"
     CDS             complement(35687..35875)
                     /locus_tag="DNAGIJLD_00027"
                     /inference="ab initio prediction:Prodigal:2.6"
                     /codon_start=1
                     /transl_table=11
                     /product="hypothetical protein"
                     /protein_id="X:DNAGIJLD_00027"
                     /translation="MDAENFLHSGSGYFFLKESESLLAASPIISILLTKAGLRTLLIK
                     NEPLFVLLNSSFKKSISP"
     gene            36254..36700
                     /locus_tag="DNAGIJLD_00028"
     CDS             36254..36700
                     /locus_tag="DNAGIJLD_00028"
                     /inference="ab initio prediction:Prodigal:2.6"
                     /codon_start=1
                     /transl_table=11
                     /product="hypothetical protein"
                     /protein_id="X:DNAGIJLD_00028"
                     /translation="MESLQIRKIDSIFDIENAYPAFLELRPHLTDKKVFVQMVLQQIS
                     EGYCIHAICLDKETIACIGFRFFHMLAWGKILYIDDLITKRDFHGHGYGDKLLKHVIQ
                     IAKEENCDQVHLDTGYLRHAAHFVYLRNAFELNCHHLALNLRSKPN"
     gene            36984..37133
                     /locus_tag="DNAGIJLD_00029"
     CDS             36984..37133
                     /locus_tag="DNAGIJLD_00029"
                     /inference="ab initio prediction:Prodigal:2.6"
                     /codon_start=1
                     /transl_table=11
                     /product="hypothetical protein"
                     /protein_id="X:DNAGIJLD_00029"
                     /translation="MHSKRFIYIRKKELENIFSKQSLKSIWKNIVKEQLRPFDIHDLF
                     YRRTN"
     gene            37440..37961
                     /locus_tag="DNAGIJLD_00030"
     CDS             37440..37961
                     /locus_tag="DNAGIJLD_00030"
                     /inference="ab initio prediction:Prodigal:2.6"
                     /codon_start=1
                     /transl_table=11
                     /product="hypothetical protein"
                     /protein_id="X:DNAGIJLD_00030"
                     /translation="MNNEKFLEVNSISEKVDDLFDTLDQSGKLDFIKVALQKFSENLQ
                     EQYSITFNLTLDIFDATREQAIKISEVGISCNGGEQPYFVRAGDTFNRYLAKGNIVEI
                     PHSYCPVCWAEWDFKRKNQSCSKCDSIFGTDIKLLIDSNHCPQCSDGSISLEEPYCNQ
                     CEFYADPDIVVWG"
     gene            38002..38271
                     /locus_tag="DNAGIJLD_00031"
     CDS             38002..38271
                     /locus_tag="DNAGIJLD_00031"
                     /inference="ab initio prediction:Prodigal:2.6"
                     /codon_start=1
                     /transl_table=11
                     /product="hypothetical protein"
                     /protein_id="X:DNAGIJLD_00031"
                     /translation="MSMKRSDKFKMKKIKKKISKRISPKKSIQKKKSFSKQSSTKNDL
                     DQIVKFVSLKRLKPNIKNDFDLLSKEEYQNLKQNMIANGILDPLT"
     gene            complement(38711..38932)
                     /locus_tag="DNAGIJLD_00032"
     CDS             complement(38711..38932)
                     /locus_tag="DNAGIJLD_00032"
                     /inference="ab initio prediction:Prodigal:2.6"
                     /codon_start=1
                     /transl_table=11
                     /product="hypothetical protein"
                     /protein_id="X:DNAGIJLD_00032"
                     /translation="MIISKKLEIQVRELEKKGYSFIYIEDYVKGFYKGYFESKIKIAR
                     NMFKEGFELNVVLRITGLTEQELKGYGVI"
     gene            complement(38929..39834)
                     /gene="rpnD_2"
                     /locus_tag="DNAGIJLD_00033"
     CDS             complement(38929..39834)
                     /gene="rpnD_2"
                     /locus_tag="DNAGIJLD_00033"
                     /EC_number="3.1.21.-"
                     /inference="ab initio prediction:Prodigal:2.6"
                     /inference="similar to AA sequence:UniProtKB:B7NGZ6"
                     /codon_start=1
                     /transl_table=11
                     /product="Recombination-promoting nuclease RpnD"
                     /protein_id="X:DNAGIJLD_00033"
                     /translation="MTNPHDRLIRETLQDKEDAISFFKNSLPEKVIELLDLNRLELTQ
                     SSFISENLKEEQTDLLFQIPLKSGKKANVYLLFEHKSYLDEAVFSQLLGYISAIYKSQ
                     FKTDKKYSVVIPFVFYHGERSWTLGNSFQDRFILSKNEEEVFKKYIPDFELELFDLSK
                     VDLNRLESITLRVILGVVQKIWEGDASFLGYLGEVFELLTGLKNESKRVEIFQKLFLY
                     IFNVREIEPTEITNLLSHSRYNREYEDLAMTTAEKLIQKGEMKGKVETKIDIARNMLL
                     DGASLEYVLKITRLTEQELKDHGLL"
     gene            complement(40197..40559)
                     /locus_tag="DNAGIJLD_00034"
     CDS             complement(40197..40559)
                     /locus_tag="DNAGIJLD_00034"
                     /inference="ab initio prediction:Prodigal:2.6"
                     /inference="similar to AA sequence:ISfinder:ISGdi10"
                     /codon_start=1
                     /transl_table=11
                     /product="IS481 family transposase ISGdi10"
                     /protein_id="X:DNAGIJLD_00034"
                     /translation="MGYSRDSFYRFQELYEKGGELALQDLSRRKPNPKNRIEPEKEEA
                     VKKMAIDFPAYGQQRASNELDHSRPATVRSVWVRHDLETFQKRLKALEAFMAQGDSPV
                     LTESQVLVGFRISYFSLT"
     gene            40959..41606
                     /locus_tag="DNAGIJLD_00035"
     CDS             40959..41606
                     /locus_tag="DNAGIJLD_00035"
                     /inference="ab initio prediction:Prodigal:2.6"
                     /codon_start=1
                     /transl_table=11
                     /product="hypothetical protein"
                     /protein_id="X:DNAGIJLD_00035"
                     /translation="MRKLHILLLLPIIYSILFVLQIISEYLNHILLGYLLPTAFIISI
                     VLLFIFLLKHKIGIYHVLLLPCFFSMFYFTGHWYFGRASFGIGSGGFFFFLHWLTKYP
                     NFGLINYEVALGMICIFLSHFLPLLFTFIVLSLKHLKSIFLFIILAFDLIMYIPVLLK
                     FDYLNINVLISFPYQFPLFVFFSIFFRISSILMMLIISIYYKRILNNNTTPFGNI"
     gene            42340..42879
                     /locus_tag="DNAGIJLD_00036"
     CDS             42340..42879
                     /locus_tag="DNAGIJLD_00036"
                     /inference="ab initio prediction:Prodigal:2.6"
                     /codon_start=1
                     /transl_table=11
                     /product="hypothetical protein"
                     /protein_id="X:DNAGIJLD_00036"
                     /translation="MIQIVFSDLHWLPQDDQADDLCAHGTVNVCIDNETISDVPNKEW
                     TLSCAGLYLLRSLEHDYHPGDYGSQLIPCCSFDFIPQENWQFPVLMLGCSNGIEWHIK
                     HERNAVTHTTLNGNSSTLALHEWISLVLTLTNQVEEFYRLSGPKKTTSKELEEGYSRF
                     WSEWKARTERAKRRARDFA"
     gene            42962..43372
                     /locus_tag="DNAGIJLD_00037"
     CDS             42962..43372
                     /locus_tag="DNAGIJLD_00037"
                     /inference="ab initio prediction:Prodigal:2.6"
                     /codon_start=1
                     /transl_table=11
                     /product="hypothetical protein"
                     /protein_id="X:DNAGIJLD_00037"
                     /translation="MEKAVPIKTPIGYFKNHRDGIILTNIQWSNSKIIFSCNITDNAI
                     LDATTKEKEYEFKLIFDGVISLFHAELDTYYQIEKDFQKPKVTKSIFEEINNSDYIAK
                     LPIRSDWGEVKHYCLSTYDDIFNILAKSYTFELL"
     gene            44178..44651
                     /locus_tag="DNAGIJLD_00038"
     CDS             44178..44651
                     /locus_tag="DNAGIJLD_00038"
                     /inference="ab initio prediction:Prodigal:2.6"
                     /codon_start=1
                     /transl_table=11
                     /product="hypothetical protein"
                     /protein_id="X:DNAGIJLD_00038"
                     /translation="MKYWRMQLHPDDQSLATDYTVKCLANNYVGLDFPSGSYDLSEYD
                     IDKLEAFPNNIRAFAKQITYNDYILIFHHNIPFALITEIGNYNYLKEVIPEMGIWFRH
                     FRRFKKISYFNDVYKQGKDEHYKITMANTISEASEDTKTVELIKDWIGRLSNNGA"
     gene            45791..46339
                     /locus_tag="DNAGIJLD_00039"
     CDS             45791..46339
                     /locus_tag="DNAGIJLD_00039"
                     /inference="ab initio prediction:Prodigal:2.6"
                     /codon_start=1
                     /transl_table=11
                     /product="hypothetical protein"
                     /protein_id="X:DNAGIJLD_00039"
                     /translation="MFDKLVKINCYSKSRILKKVAGNLLEKLYCCEINCTEIDRRVLF
                     AHHARGSTIVASKICENVVIYQNVTIGSNLRYNKITNEWENVGNPIIARNVIVSDGAK
                     ILGPVIIGENSVVAAGTIITKDIPPDSVAYGVNQFRPKDKNYDLVFNLNMINFERIIE
                     ANNKLIKKFNENKNQYKIKNNL"
     gene            46360..46479
                     /locus_tag="DNAGIJLD_00040"
     CDS             46360..46479
                     /locus_tag="DNAGIJLD_00040"
                     /inference="ab initio prediction:Prodigal:2.6"
                     /codon_start=1
                     /transl_table=11
                     /product="hypothetical protein"
                     /protein_id="X:DNAGIJLD_00040"
                     /translation="MKSYEEAAALKEAIIHFICNIKQAMGIYGRWSFSTSASF"
     gene            46442..46585
                     /locus_tag="DNAGIJLD_00041"
     CDS             46442..46585
                     /locus_tag="DNAGIJLD_00041"
                     /inference="ab initio prediction:Prodigal:2.6"
                     /codon_start=1
                     /transl_table=11
                     /product="hypothetical protein"
                     /protein_id="X:DNAGIJLD_00041"
                     /translation="MDVGLSQLQRVSEIRKSIQEKIKTPLIRNSFTNIESFPLDIKNV
                     LEK"
     gene            46813..47766
                     /locus_tag="DNAGIJLD_00042"
     CDS             46813..47766
                     /locus_tag="DNAGIJLD_00042"
                     /inference="ab initio prediction:Prodigal:2.6"
                     /codon_start=1
                     /transl_table=11
                     /product="hypothetical protein"
                     /protein_id="X:DNAGIJLD_00042"
                     /translation="MNSKFEDFALSRLISFDSPLYKVSDLIRQYFYQSDKVYHYTNFD
                     GLKGIIESNGFWLTESTFMNDEQELNNGPLKLQEAIKNIKDHYKGSAQIFIEALANYK
                     LVPRLDYYISCFSKESDSLDLWRTYSKNETGISIEFDLKDGKFPHFEGLPEYKISEVI
                     YSDKIKLDFIHKLLIVAITEVENDLLNGINYTDWNYEDTANEVIDYISAYFILFKNES
                     FSTENEVRITHHRSEKSGQTIYFRSSKIGLIPYIKSNELYTLDQIPDEKKELTKKLPI
                     SKIIVGPTRYFLEIKRSIGFFLHYSEYENVSVVPSNIPFRG"
     gene            complement(48128..48997)
                     /locus_tag="DNAGIJLD_00043"
     CDS             complement(48128..48997)
                     /locus_tag="DNAGIJLD_00043"
                     /inference="ab initio prediction:Prodigal:2.6"
                     /codon_start=1
                     /transl_table=11
                     /product="hypothetical protein"
                     /protein_id="X:DNAGIJLD_00043"
                     /translation="MSKNFFPLTNDLMFKILFVKEPDLLISILNSVLFTDGEHTIRNI
                     KILNPELVGSSPNDKRSYLDIRAQDEDGKIFHVEIQVAHQSSFVKRSLYYLSGLIRDQ
                     LNRGSMYSDLKPVYQINIVDFDLIPSENFHSKFKFREESNPDIILTDDVEIHFLELCK
                     FVKRDVRELRNNLEIWLYVLKHTSELEEEEMRILVDKTPDLSKAFTILEQYSNDPQKR
                     NELEAKLKSDRDYAYDLAARFEAGELQGIEKGAEKEKLKSARKMLEEGMRLDVILRIT
                     GLSKKDLKDHGIL"
     gene            complement(51403..52284)
                     /gene="rpnA"
                     /locus_tag="DNAGIJLD_00044"
     CDS             complement(51403..52284)
                     /gene="rpnA"
                     /locus_tag="DNAGIJLD_00044"
                     /EC_number="3.1.21.-"
                     /inference="ab initio prediction:Prodigal:2.6"
                     /inference="similar to AA sequence:UniProtKB:P31667"
                     /codon_start=1
                     /transl_table=11
                     /product="Recombination-promoting nuclease RpnA"
                     /protein_id="X:DNAGIJLD_00044"
                     /db_xref="COG:COG5464"
                     /translation="MTNPHDRLIRETLQDKEDAISFFKNSLPEKVIELLDLNRLELTQ
                     SSFISENLKEEQTDLLFQIPLKSGKKANVYLLFEHKSYLDEAVFSQLLGYISAIYKSQ
                     FKTDKRYSVVIPFVFYHGERTWTLGNSFQDRFILSKNEEEVFKKYIPDFELELFDLSK
                     VDLNRLESITLRVILGVVQKIWEGDSSFLGYLGEVFELLTGLKNESKRVEIFQKLFLY
                     IFNVREIEPTEITNVLSHSRYNREYEDLAMTTAEKLRKEGEIKIARNMLKEGFKLDVV
                     LRITGLTEQELKDYGVI"
     gene            complement(52518..53948)
                     /locus_tag="DNAGIJLD_00045"
     CDS             complement(52518..53948)
                     /locus_tag="DNAGIJLD_00045"
                     /inference="ab initio prediction:Prodigal:2.6"
                     /codon_start=1
                     /transl_table=11
                     /product="hypothetical protein"
                     /protein_id="X:DNAGIJLD_00045"
                     /translation="MNDIQRVFRVQKDRNFTIVKNNFIDDARLSMKATAILLLALRYP
                     NHWRMSVKTMSKFKSDKDSSVAFGFKELVTFGYAEFRKGKDSVTGRFNSGWYFFEESQ
                     KPEVQYKIKPTENESLENQKELFLKEVKESNIKENPVLDFPQPENPVTVNPGLENQPL
                     SNTIYQGLSKQVLFKQILNISRENRQPAAQAHVEEQKELLVEVETKKEENPRIDLPQL
                     TNPLLEKPLPENQPLSSTIYQVLSKQVLFKQILNTSREYGPPAKTHLEEQKQNLNKPK
                     PLSRFQFPDSWLIKFQDYYFREHGSEMGQPDSELKALNSLYEISKGDWNLIESKIQTL
                     IQLRKQDSRFWYEQSLSPESITKFWSRLFERKVKPTEKNTKRNEQQNKSIRTESKCNE
                     SKTIQKTPIEEINNLDPYKCFLGWGKSKLLKSQLEYYEQNSDPFKYEGTKKILFEKFV
                     NEVYPVLVSNSEVKKTTIENRKGSAA"
     gene            54482..54883
                     /locus_tag="DNAGIJLD_00046"
     CDS             54482..54883
                     /locus_tag="DNAGIJLD_00046"
                     /inference="ab initio prediction:Prodigal:2.6"
                     /codon_start=1
                     /transl_table=11
                     /product="hypothetical protein"
                     /protein_id="X:DNAGIJLD_00046"
                     /translation="MLVPRPEYELSKLRKRSFIFLLFGGLKIGIKFMVILEKYRNFLN
                     LNLIRKWLEFFEERHLLSFLVATGHVYNKLKLNTKYRITFLLYNLLTIAENTIRQSRN
                     SSKLSYVEFTLLMCKRLIWVFYTIVPNNLLL"
     gene            54944..55276
                     /locus_tag="DNAGIJLD_00047"
     CDS             54944..55276
                     /locus_tag="DNAGIJLD_00047"
                     /inference="ab initio prediction:Prodigal:2.6"
                     /codon_start=1
                     /transl_table=11
                     /product="hypothetical protein"
                     /protein_id="X:DNAGIJLD_00047"
                     /translation="MNFKVHFFENFLNLILNKNACNTSSYYYYYNMDNSSVKKTIIRA
                     IGNSAGATIPKALLEKYNFHEGDTVFLLETESGILLSPYDPDFEEAMDIYQKGSKKYR
                     NALRELAK"
     gene            55273..55671
                     /locus_tag="DNAGIJLD_00048"
     CDS             55273..55671
                     /locus_tag="DNAGIJLD_00048"
                     /inference="ab initio prediction:Prodigal:2.6"
                     /codon_start=1
                     /transl_table=11
                     /product="hypothetical protein"
                     /protein_id="X:DNAGIJLD_00048"
                     /translation="MKKEPRWLNQKIVLTIHLDQVKQHGGSQGIRDQGLLESALDRPK
                     NKWSYRPSSNIFDLAASLCIGIAKNHPFIDGNKRVAFMATYVFLGINGYSIEVPEEEV
                     VSIMLKVASGNINETNLSIWLKDNSNRNLR"
     gene            56298..56612
                     /locus_tag="DNAGIJLD_00049"
     CDS             56298..56612
                     /locus_tag="DNAGIJLD_00049"
                     /inference="ab initio prediction:Prodigal:2.6"
                     /codon_start=1
                     /transl_table=11
                     /product="hypothetical protein"
                     /protein_id="X:DNAGIJLD_00049"
                     /translation="MAVELGVDRSTYYKYKNGTLAIPKSILIILRLKGYDDHWVLSGK
                     GQMKLKDSAQLVEMQKRLKLISKLDSYGVLDSIEKLPETPSSVQKKIIQEFFVFLASK
                     FV"
ORIGIN      
        1 atgaaaatta taacaattac caatatcaaa ggtggaactg gaaaatctac atcggcagta
       61 cacctttctc tggcacttgg acgcagagga aaaaccctgt ctgtagatat ggatcaacaa
      121 ggagatttaa cagaattctt ttttccagac gaatctcccg aatcatttga tcaagcaaat
      181 gcttatacag tgttaaaagc agaaactact cttatggaat ctgttcggtc atcacacgga
      241 atagatattc ttccaagtgt tgaggatcta tcagaactaa ctttccaaat tgcaaaggat
      301 ttttccttaa ttcaaagact aaagagagta ttaagggcat ctcactatga ttttattata
      361 atcgataccc caggatctat ttcaccagaa acaatctctt cctatattgc ggccgatata
      421 attttggttc ctattatccc agcaaaatgg gcaatccgaa gagtcaatca agtccttaaa
      481 aaagtattac aggcaaaaga atttgaagga acaaatattt caaaagttct catacttcca
      541 atgtcttggg gaaaatcaca aaagcagata gaacttttag aaactatccg cagcatcccg
      601 ggattggaaa ttttagagcc tattccattt tccacatcta tcaaagatag aaccgaatca
      661 aatgttctac ttcaggaagg aaaacctgct tggattgctt tcgattctct tgcagaggtt
      721 ctattaaaat gaaaaaacta ggattcaatg caaaaaactt aatttctaca gaaaatcaaa
      781 cgcctaaaaa aaaagattca tacttccaag gttcgttgac gaaccttctc ggttccaatg
      841 aaattacgga aattcttatc gactccataa cttccataga caacccgaga acgaatttta
      901 acttttcaag tattaaagaa ttggcagctt ctatagaagc acatggatta ttacaaccaa
      961 ttacagtcag aaaaaagggt gaaaaatatg atttaattgc aggtgaaaga cgacttcgag
     1021 catatcaatt tctaaaaaga aaaacgatac ctgcaataat taaaaatgta gaacaaataa
     1081 atccagagaa tcttacagaa ataaaattaa tagagaatat ccaaagagaa gatttatcag
     1141 atttagaaat agccttaacg ctctcaacat taaaagaacg aaaaaaaaca acaaatgaag
     1201 aactagcaat taaaataaac aaaacagaag gctgggttaa agcgaaaatt gcccacataa
     1261 caacacttga aacacttatg aaaaaaggtt cgttaacgaa ccttaatctt tttcaagaag
     1321 tcccgacttc agtatgggtg gagctatctt cttcagtaaa agagaatcct aaggcagttg
     1381 aaaattggtt aaattcacat tttagtaaaa aagaaatccc aaaacaagcg gaagcaagaa
     1441 tatttgctaa aggtttaaaa aacggaaaat taaaaaagaa taaaaattct aaaacggaaa
     1501 gtcttgaata cttacaaaaa caggaagaag aacttgccga gaaaattaaa aagttacaaa
     1561 aaaaacgaaa aaacatctta gcaaaaatag cttttattga aaattcataa tcattaattt
     1621 gatatttttt tggatttaat taaaaaaaga gtacccaaaa ttacacagaa attatagtgt
     1681 actagtacga tctaagaaga aatcctcttc tcggttcaag atcaaagcct gcggggaggt
     1741 cagagacccc aaaggcaacc ttccttaaaa tcctaataat ttagttatgt cccatttttt
     1801 gcttgacatt tgtctggtac atgtttctag tccaaaatat cttaggagac ataactaaga
     1861 acagccttct ctgacttaat ggctgaataa atcttgaatc gaggacctac caaaaggcca
     1921 tgcctgactt ttagttcccc gataatttta gagtagggta agttcaattc tgtgccgtac
     1981 gtagcccaaa atatgtccgt accgcactca ggagaatata tatcgtggaa ggtatctatc
     2041 tacggacgcc gaaggcgttt actaaggaaa gaagaattaa aagaaaccaa ttaggaactg
     2101 caattttagt attcggttct atgtggagtt ttagcggaaa agggaatata tgttttgctt
     2161 ctattggatt aggtccagat gatgaagaga atcccaaaat cgggaaagca acaatttgtt
     2221 ctaggtccgg gttatctaaa aacacagttg taaaatataa aaagttatta gcccaattag
     2281 gttggattca agttagaagg gaagggggga ctaaaaatga tacgattcat ctttttgaaa
     2341 cacctcagac aatccttgag aaagtgattc ccaataataa cgattcaaat gctgaaaaga
     2401 taggaaattt agtctttaac gagaatgctt tgggaatcaa gaatcccaat tgcatgaatg
     2461 aagattcatg tagcgtaccc aagggagtgg ggtttactgt acagaattct agtaaacata
     2521 atataaacaa aataaataat accaaacatg aaaacttcca gattgaaact aaaagaattg
     2581 attctatttg gacaggattc ttagtttggg ccaaggaaag actttctaaa actagtaatg
     2641 aaagtcttaa acagtttaga gtcaaattcg aaaatgaaag gttatatata gtaggggaaa
     2701 taaacgattc acttaaaatg attgtttcta aatacttcaa tgaagaagca aaacttaaga
     2761 cagaaataaa atttgtaaaa gaaaaagtac aagagaaaga acagaatttt aactcaagta
     2821 aaaaattgga tccaagtaat caggaaaatc aaacccaacc gaatcaagaa tcatccatgc
     2881 cggttgatca atcagaaaat caagatatta aaactttccg tgactatata tcggtagata
     2941 aagtaatcca tgagttcata aaccattctt ctctgaaact aaatcgacct gacttagaag
     3001 agatacgtaa actaagaatc agttacgatt tagagaaaat tgtaatctat gacccacttc
     3061 cagaaagatt gaaaaatcac atacgtgatt acttttatag ccatccccaa agggttatcg
     3121 ctctacaatt tgaggaaggt aaaaataaat tccatgttgc ggcgtaatac aaaaccaaaa
     3181 agggcggtga actttcttga aagttaaaat gaggccctta atttaacttg aatttggtat
     3241 aagggatcat ggtttatttt tctaaaaaaa gttgtgattt tgattcctaa aatgtaggaa
     3301 ctcctgcaaa ccacgatttt acgaacaaat tctaaaattg caggaactga tatttttaga
     3361 aaattctttc ccattttctt aggtcgagtt cacgttattt tatggttgag tagaactata
     3421 ttcgtaatcc ttaatgtttc gaacttaaac ttacactctt cagagttcca ctccctgaat
     3481 gcctctgtcg gcattgggag tttacgggtt attcgactat tacattctgt aagttttcaa
     3541 atttaactta ggatttaaat ttcctcggaa acgtttttct tctttttatt tcctttagtt
     3601 tcattatgag gaatcagaat ttttctagca atttcccagg tttgaatttg accgctgcta
     3661 cttgaaattt ggccgggagt agaagtattt cccgctctgg ttccaggcat atactgtatg
     3721 gaagttacaa taccagaatc agctagtatg attacatcgg ctccttgttc tcttgctttt
     3781 tctttaacat attcgataca atgatttagt tgtccacaac gaacttctac gattccaatt
     3841 tgttctactt gataatctgg gaccgctctc ataatcacat caataggttc tgtttcggca
     3901 agaggtggat aacttcttcc agtgattgta agacttccca ttgcacaatt tgttaaaccg
     3961 aatacggtta aataaattat aataaatatt tttccaaact taagacggtg agttgtcatt
     4021 taaaaagtag attctccttt atgaatttgg atcgtttttt aaaaagctgt tatgggtcaa
     4081 atcaatttta taatttaatt gcaaaattag gaatatagat tttttgtttt ttagaaattt
     4141 taactgaaca tgagtttaga gtaagaaccc atgattctga aaaaaaatga aatcttaaac
     4201 attatggaga tcgatttcta aaatgtggga gtacaacaag ccacgatttt atgaacaaat
     4261 tctaaaattg taagaactac tattttagaa aagcctttct cattttctta cgcagagaat
     4321 ttacgttact aggtcaactc ggacgtatga aaatagtatc aagttattaa cggcctaatt
     4381 tacgaagaac tagtggtatt taaaaaataa cgcaaattcg ggatttactg cattttaagg
     4441 caagaccaaa atattcaaat ttttgaaaca atctaataca agtattctat tcatgtgtcc
     4501 gagtagtaat acaaaaccaa aagggtaggc gttggaatat gttagtcaaa tgatgttatc
     4561 atctttcaat tcgctcaatc tatctaagtg aaaacaaaat tcaagaaaac agatgaattt
     4621 acaaattaaa ctcgaaagtc atcatcgttg tttttcgttt tatgacagaa ttctatcaaa
     4681 aaaacacaag gaataatcaa aatataacat tgaatgtgat aaagtttttt cgttcaacgt
     4741 tcctgatttt gcaaaacata gcctccaaca ttcctcatcc atagaatatt aaactcacag
     4801 tttcagtgtt caaaaccaaa aaaattaaac aaagaccaaa cgaaacaaaa ataaacgcat
     4861 tcttagttat aacatgaatt taaataagaa ttaaagacgt aaaaaacata ttcgattttg
     4921 tgcaacttaa aaacaaaaaa actttagtat ccataacgaa cgtttggcga ttactcgaat
     4981 agaatcaaaa aatatgatat atttttggta agagtatcac aaaaaaacca tttttttcga
     5041 aatgctgtag ccacaataga cctcattttt ttcatagtcg aaaagaaact tttgaaaaac
     5101 gacgttatca actttaacaa aacaaaatga aggcataaca aacgtaagat gaacaaagaa
     5161 cgaatgtatg gctgatgaaa gacgtaatag atcaaaagtg aaaataaaga ggtgaaaaaa
     5221 tgataaacgt tctaaggaaa atacatctaa gtatattcca tattataata ttcttaacca
     5281 taccatttct tgcaacgtgt agtttgtttg agaaagatcg taacacgatg gaaaacgtgg
     5341 atctagcagg agcgatttgg ttggccgcag aacctgtaaa aactcaggta aacaacgaag
     5401 gagtaccggt aaaaccagga aactctggag ctggaggagc gggttccaca ccagtaacac
     5461 ccgtagacgc aattttcaac ctacctccag gtaggactgt aaatgcaaat gctttgatgg
     5521 gaacgatcga tcccacggga acgaatatag taaatgactt tgacggagac gggatcttaa
     5581 atcagaacga aacgctgact aacgtatgga tagcagacta tccacagata gaaactacaa
     5641 tcgcacctcc tgtcacttta aagatacaga tcttaaaaaa ttcaagtaac caaagtgatc
     5701 agatcgtaag tgagatcaac tcaaacgact ttgaagcctc taaaaacgaa ggatctgaaa
     5761 agatacacca gaacgagtta aatgaaagaa ccgtacagtt tcaagattca tttagtacgg
     5821 aaacagaaat gggacagtct catgaaaaaa gtatgtccgc aggaatgacc gccggttttg
     5881 gaatgggact tgtatccact gggatgaact acagcaacag tagtcgagac agttggaacg
     5941 caaaaaatgc tacatccgca actacaacca aatgggcgga tagacctttt aaaaacaata
     6001 tagatagaga cgcttggaat ttaaaatcgg attcatccac aaacaaagcc agaaagtatc
     6061 gatccgataa atctacaaag attaacgaaa cgtctacggt agaaccaaac gcgggagtag
     6121 tcagagccgc tttgtatatc aaaaatttgt cagtcaacat gccggtcaaa atatcaaaca
     6181 tactctgttc tttgatgttt gaaacacctg gaggagaact ggttcccatg tcttctttta
     6241 gactgagaaa cgacgactat agtctttttg aagtggaagt atatggagga tctgactttg
     6301 gaccgtatgt agtagaatta acaaatttga atacagcgga agtagaaaag gcgatcgcag
     6361 ccggatatac acccaagatc atgatcgtgg actataccat gactcacgta gcggattcta
     6421 attacaaatc atctctactc agttttaccg gaaacaatct aaagatcata gaagaaaacg
     6481 caaaaggaag aaccgcactg gtaaaagtgt atggaccagg agtcagagaa atgtatcgtg
     6541 tgaccgcatt tgatacacct aacgtatcca atccgtgtaa cacaaaaacg gcggacgtat
     6601 tttctcccgg gatcagttta aaaaaagctt tagaaagaat ttcttgttcc ggggacaata
     6661 ttacatttaa ggattatgta atagatttgt ctgaatcggc tcctaagtta ggagagtcca
     6721 gagtttactt aaaaggaatc caatcgtttg gaggtgtgaa taccaacatt ccttgtgagg
     6781 atgaaactag taccggatcg gatggtgtga gtagaaccgc ttgtgctcaa aaaccatata
     6841 gccaatggac agaatcagaa aaaatgaatt ctggagtttg ggcgatttat tccaaaggaa
     6901 aattttattc tccaaccgaa tactggaccg actctggaag tgttcgtaga tttgatcctt
     6961 ggaggggtgt agttgcggcc ccaattttaa aaggtgtgga ttctatcatc tgggcgggtg
     7021 atagctacga cttagtttac atttctttta aggactttat caaagtagaa caaaagtttg
     7081 gaaccaatcc tttagaaacc ggaaacggtt atcctctcaa tacaaaatgg gatctaaaaa
     7141 ctctcggaaa tcatccttat tatccggata caaattcact ttatttgggt gaagtaggtt
     7201 ttggagaaag ggtagaacta aaaattaagt tggacaagac gaaatacctt tcgcctaact
     7261 ttggtactgc ggtggacacg ggtccgtatc agtattttac aaactttact tacaatcctc
     7321 aagtttcttc ggatcgttac aatatcaatc aagcggccga ttttgagatt agtcttggat
     7381 ttggcggaaa ccggacggat tggtttcatg tagttaagga tttgagttca agtgatcctt
     7441 acaaactaaa aaattgtgga acgactctag actttatcag tcagacgtat acactttgtg
     7501 ttcaacttcc aacactcagt actagcgtag atcctgcgat tagtttagta aaattgtata
     7561 ttcgacctgc tttaagtagc gcgtatcgta aaacgatctg gcctttacac ttttctcagg
     7621 ttcgtaaatt aaaaggagaa gcgggggttc cgattgtaaa gggtacaagt cttgtgaagg
     7681 tggcgaactc ttacggttct gtaaacgtag gtgacaactt ttttatccaa ggagattcta
     7741 caaactacaa agtagttcag gttttaccgg ttgcacagga cggttctttt gacgttcagt
     7801 tagatcgtct gattcaaata gacgctccaa aaacaacttc tatgtatgtg cctggaactt
     7861 tgacttctcc ggatgtccgg ctttccgtag atacagggtt tacaaccgac tggaacaact
     7921 ttgtgaattc ttcctttaac tctacagcgt ttgatcagat tcaatacaaa ccttttgttt
     7981 cgagtgggaa cgtgagttgt tcttcgattc catttcatcc cggttcttgt ttgggtttta
     8041 ctccggagtt aaattctctt aactggatgg gaatctacaa cgaaggtgtg gctctttgga
     8101 attcctgggc ggacggtgga gactttagca atttcttgta ttccggttta gtccgtttga
     8161 cggctccgag tggtaagtcg tatcgcctgg aaagtacaaa cacagatttt ccgatcagtg
     8221 cggatgtaaa cgctccgaat ttggcctatg ccgccgttgt taatcacggg gacgtagctt
     8281 tgactgtttg gagacagggc acgactctga ttggaagata caatcagatt agtacaggac
     8341 aagcgatcgg aaatccgttt aacatcaatt cggcggcttc taccggaaat tatgttttaa
     8401 aagcaaagaa tggaaaagcg gtcttagttt ggaatagcgg ggacaatctc tacgtatctg
     8461 tgagggattt gaccaatcta tcaacgatcg taagcgaaac ctttgtaggt agcaacatgg
     8521 cttctcaggg attttccgga ttttcgtata cgtgggacgt cgtagtcggc aacaatcgcg
     8581 ccgcgatatt ttggactcaa gtctcgtctt ccttcacccc tgatagcggt tgtgtatctt
     8641 ggttttgtgg tggaacgttt gtattcaatt atcaaggagt ggctcgttgg atccgtttag
     8701 acaatggaac ctttcaagga ggaaatacaa atattgtaaa ttttgtatat actaagtact
     8761 ttgatatgtc ttccatgcct tactactatg acatacctta tttgcaagct gcagccaatg
     8821 acaataacca agttgtattt ggttgggtat tagtaagaca aagttccgaa gatcacacag
     8881 tctacggttc cgtatatgat atgactacag gaactaaaat cggctccgat caaactttaa
     8941 tcagcgaatc cacaagaccc gtagatactt tacaagtagg agctgctacg ggaagaggaa
     9001 tggtactttg gagaagaaac gacgggatga ttttaggaag aggaatcgat acttcgaatt
     9061 ctaatttatt aggaacttct aatattgaag tggaatccgg aggtgttgat tctctcaaac
     9121 tcaatagttt tggagataga ggacttttta catatagaaa gaacggtaag gatttgttct
     9181 taaaggttct agacttgcaa gcgggacagt tattgtatcc gaatgctttg tctttggctc
     9241 aagccaatgt ggattctaga aactttgtta actccgtact agcaggtaat aaaattttaa
     9301 ctacctggga tcaagtcaat ggaaccagac gaactaattg gggaagagtc agcgacatat
     9361 ctacttttac agtagatggt ccaaaagaat ttcagatcag tactaccaac gaaggagttc
     9421 aatatacccc gcgtgcggta gtgaacgata atggatttgg acttgtgact tggatttctc
     9481 aagacaaaac acaacaaaga atacgaggag ccaaagtaga tcttgctaat ccaggtgctt
     9541 tgaaatacgg actgaataac ttctttgtat ctcctttgat cgaaagggat tataccatcc
     9601 gagctaagat caagtattag tagataggtt ttaggagttg gtgaataggc cttccgaagg
     9661 aaggctttgc ggaagtgaat tctttctgct atccactcgc tcctaactct tcgcaactgg
     9721 atttgcatta gaaaaataaa accgcccttg gtgttttcag aaatggaaag gatgaaagtg
     9781 aaattatata aatatcaaat tttcaatttg tcggaattac tacaatcttt tgtaatactc
     9841 agccccgccc ttgtttgggt ggggggtgag gtggtgggaa aactcggtag attattctct
     9901 accacaaaat tatacttttt gcaagtaaag agtatgaatt ctgtcggaac actttcaaaa
     9961 aaatctccga caacataccc atttcaaagt tttttggaaa gggggttaaa acgccgaaag
    10021 aaaaattcgt cttcaaacga tcgagggttt attgtttttg aacgattatt ttttaaacaa
    10081 caagcgatta tattataaaa atgatatatt ctaaagttaa aaaataaaca aaaacaaaag
    10141 cgaaattaag aaaaaagatt taataaaaaa cgaaaagaaa aagcaaacaa gatgaacgaa
    10201 gaaaaaacaa acagaaagac agagaaaaaa cagaacgctc ttacaaaaaa gacttcgccg
    10261 caaaagaaag gaggaagttt ctttttccat tctttagaaa tattctggaa attaaatcgc
    10321 actcatacat tcaaatatat caatatacta ctgttctttt gttttttgtt tactacaact
    10381 acgtgtggaa ttttacctgg aaaaaaagga aagtccaata actggtggtg ggctttactc
    10441 ggaatcccga acggagcgag ttttccctcg tctggaagtg gggtaggtgg tagtcctggt
    10501 tctggaaacg gatcccctgg atcagcaccc gcaccggaag gaagtgatct attctccata
    10561 tcgactaact atgcacaagc gatagacgat cccgaaacaa aagcagaacc ggtcgctgga
    10621 gcttcttttg tagcaccccc ggaaccaaat cactacggaa atattagcct aacatatccc
    10681 atccaaacac ctgcgggaag agcgggagta gaacctaaac tcagtctttc gtattcttct
    10741 acaggaggag atggatggtt aggaatagga tggagtctag gacttggaag tataacaaga
    10801 accccagaat acggagcgct ttactacgac acaagagaca gttttagctg gaacggaaca
    10861 agacttgtca aagtgagcgg aaacaataca aacgaaaacg gagtctaccg agcagaaatt
    10921 acaagtgaag acttcctaat attcaaactt actcaaatag aaagtggggg agtctgggaa
    10981 gtattggatg cttccggaac taaaaccatc tacggagaaa gtttagaaag taggatctac
    11041 aatcctgcgc ttccaaacca aacgtatagc tggtatttga caaaaacaga agacaaaaac
    11101 ggaaactatc tacaggcaaa ttacgataat tcggaatatt caaaaaatag aaatctctat
    11161 ttaaaagaaa tacgatatac aggaaactct aaaagtgggc tatccgccaa acaatacgta
    11221 aggtttatca caaaacaaag agaagatttt tacgtttcta atacacctgg tttcctcatg
    11281 aaaatggaca gagtccttga aagaatcgaa gtaggttggg acgggggagg aaaattgtat
    11341 gagtatatac cggaatacga aatttctacg gattcgggaa gacctagaat taaaaatata
    11401 caatcgagta aaaatacaac caaaccagag tttttttatc aaacttccag cagactactt
    11461 acctggcaga atatagtcaa tcaaacctcc agtgagttag aagacaatcc ggaagcgacc
    11521 caatactttg aaggagactt taacggggat gggatttctg atttactctt ttttaatccg
    11581 aagtcaggga attggaaggc cgccgaagga agaaaagaag gcgggtataa cttcaaactg
    11641 tatgcaaacc gttatcaagg atacggaaac gacgaaaaga taaaattctt caaaggaaac
    11701 gtaagtggag actacaacgc agacggaaga agcgatattg cattctattt acccgaaacc
    11761 agagactttg tagtagcaga acacgacgga agggttttgc agtttaaaag ttatggaagg
    11821 ctgatgaatt ccgttcccga tatttttaga atggaatggt ttccaggaga ctatgacgga
    11881 aatggactga gtgacagtgt tctttttgac gaacctaccg gtcagtggac tttgatgctc
    11941 aataaagggg gaagttttga gtttttaagg tttagtaaga agtttcaaaa cgtattcaga
    12001 aatgattata caccggattc taatttagat agttcgaata caaatgattt gacaaaaccg
    12061 ggaaaggatc acgacaaagt aaactttctt gtaggagact ataacgggga cggaagaacg
    12121 gacatttctt tgtatgactc tagatcggga aagtggtttg tgggtgaaaa tcatcgtaat
    12181 ccaaacaaaa atgattccgt aaccttccaa atgcagtgga ggctctacaa agtctttaca
    12241 gcacccgaac agtcgttatt tggacacgac cggtttagtg gtgattttaa cggagatggt
    12301 ttttcagatt ttctcatatt tgatcgaagt aatggagaat ggacattagg cgaaacaggg
    12361 gatggaacga tcaactttaa gatttggtca agaactcctc agtttaaaac cgtaactcgt
    12421 tggttacaag gtgattttaa cggggacgga aaaacagaca tagggtttta ctctgcaagt
    12481 gacggaaagt tttggattgg agaagcgaca caaaacggat ttagatacaa aatctatagc
    12541 gatctaagct atggacctga tccggacaga atcctcaaaa ctcctcttcc taaagacgag
    12601 gtaaaaatag aatcgggtaa aacgagtttg agtgtatcga gcaacactaa gacgatttta
    12661 ctttcttaca aatatgacgg aaatctaaac tctggaaaag gagaacttgt atttggggga
    12721 tgttttactc aggatgattg ttcttcttct cctgaacttt tgatctttga cagaaaggca
    12781 aacgtatggg atctaaaacg gggaaataat tttacagaaa gagtcaatac ttctttgaac
    12841 ccggaagctt ctgggattac cacccttttg ggtggaaaac cggaccgtta tacaaacaat
    12901 ttaaaagacg aagtcctatt ttacaaaaaa cagggaacta ccaatcagtt ttttagtttt
    12961 aaaaatacaa acggaactac attcgatatt ttgaatttag ctacctttac ggatacggac
    13021 gtatctaagt ttgatccaaa taacagtggt tatgcggtag atcattttga aaacaatact
    13081 tctcagtcgg ttctcatctt agatgatcag acttccagtg gaaacgcacg atttgttctg
    13141 agtggtctag gtggaactaa gtttttaact cccagtgggg atcttacccc gacagactta
    13201 aatgattttt ttcaagcggg gacaaacgag aatcgccaga gaagaaaaga atttagtttt
    13261 ttttcaggca agtttactac aacacaagca caacttgtaa tcgtagatag aagaactacc
    13321 acacacaaat ggtatttagg aacgatttct tctaacgcca tccagtttaa acgtttaacg
    13381 ggagagtttg tacttccgat tactaccacg gactacaatt caaaaacccc ggcggggatc
    13441 gtatatactc ttacgaacac gggcgagatc gtgtttggga aaaatttaga caacggaact
    13501 tcgtttacca aagttaaaat caattctaca aatattcaaa aaaacgtata taacgcgggt
    13561 atgatcggtt ttagtgacca gtttgacaat ggcggaaacc cgattgtggt ctcgggtggg
    13621 gaagacaaaa tttacgatct tacacagagt aggatcgttt ctcttccgag caccgttgtc
    13681 gtgaagaatt tagacagacc tgacttaatc gcgcaagtct atgtatttcg ttggatccaa
    13741 ggagactata acggggatgg actgacagac attggaatct ttcacttaaa agaacctacc
    13801 tggtattttg cactgagcac gggaagtatt cccgatatca tcgaaagggt caaaaacgga
    13861 attggaggta tttatgattt tgaatattcc aattctacga aatttgacaa cacaggggaa
    13921 gacgatatcc cagacttacc tacaaactat cgtgtctgca caaaagtcac gttagacgac
    13981 ggattttcca acgtcatcac aaaagatttt gaatacaaaa atggatttgc attttctgca
    14041 cttttaaacg gcaaaaaaga aaccgactac tttgggttta gtgagtttac cgttcacgaa
    14101 gcctacggag aaaaaacgat acatctgtat catacaacac cttaccccga ttatatgatg
    14161 aaccgcgcgc tttccggagc agaaaaagaa acccgtattg taggaaatga caataacgac
    14221 tacggaacca tccagacaac acacgatgta aaaccaattg tcagtgcacc gggtgtgacc
    14281 agttaccttc ctgttacgac caaaatcgaa aagtatttaa gcggtcaaag aactacgaca
    14341 caaacctacg acgtggtgat caacggaacg aagatcagtc ggaagaccga gtccacaacg
    14401 gatcatttta gtgatactgt gcacggtgtt acgaccacaa cttccatcac cgattttgaa
    14461 accgatgata ctaccaacca aagaagagcg actcgaagtg tgggtttgag tggtagttcc
    14521 cacgagatta cgtcccttct ttcgtatgac acaagaggaa atctaatcaa acgtgcgagt
    14581 tcctatactg gaagcggact ttctcctgtg ggaactcaca caactgagta tgaatatgac
    14641 aatcacggga atcagacaac tgaaagggac acaagttcta gtcctgcgcg tgggaactct
    14701 tacgtgtatg acaatgagct tcaacagttt gtaacccaag agacaaaatg ggggggaggt
    14761 attactttta caaccacaca tcaaatcgga tacggaagcg cgtttggagt tccgaccaca
    14821 accacggatc caaacggaaa caaaagctat tttgaatatg acaattttgg aagactggtt
    14881 cgaacgagtt ctgacacgga tgtgggaact ctcacaactg ccagttacag ctatgattct
    14941 agttttccac tgagtgcaaa gacaacgttt gtgacgggaa cgggagatcc agactttgtg
    15001 tcccgtacct acacagacgg aatgggtcgt aacatctaca cggtcaagtc agcgtctaac
    15061 ggtaattttg cgattacggg aagacttgtg tatgacacaa ccggaaaact cgtccgtaaa
    15121 ggacaaagta gctgggcgag ctccggagaa atcgaccggt ttgtattgca cttagaagaa
    15181 aaaaatccga cttcttttga atacgatccg attggaagaa tcaaaaaaac gattctacca
    15241 cttgcccaag gggaaacttc tcctgtggtc gtaacaacgg cctacaacag tgcgtttgaa
    15301 acgacagaaa ctcacagttc cggaacaagc aagcgcactg tcaaaaatgc gagtggggaa
    15361 gtattgtatg tagaagactt tgccagtgac ggaacagggg ccaagatcgg attttgttac
    15421 gacatcgccg ggaaccgaac aaagaaaagt gatttaaatg actcaagttt gatgagttgc
    15481 cccaatccaa gcgcgggagt tcccacaaaa gacgtttctg gaagaaacca gacctattgg
    15541 agttacgacg catttggaaa gttaaaagct caaagtgatc ctgacttagg agtaagttcc
    15601 tacaactaca atgcgtttgg ggatttaact tcgaccacaa acgcaaaagg ggttactgcc
    15661 actttcacgt atgacggtgt cggaagaatc ctgactaaaa atatcccaga agggaatatt
    15721 gaatatacgt atgattcttt ctcggggagt gagaattctg taggaagact cgtacgaatt
    15781 gaagactcga accaaaacaa aacctttagt tacgacaaat taggtcgtgt taaaaaagaa
    15841 acgagagtca ttttagcgac tacagaagga aatcctcttc cttctgaaac cgccggaccg
    15901 tatattacag aaactagata tgatctttta ggtcgtgtga ctcgtatcga ctatccggaa
    15961 catccgattt ctcacggaag aatgagagcg tgttacaact acggaaccgc cgggtatatc
    16021 tctgggattt ctgtacaagt caatacaaac ggaatttttc ccggtttttg taacaaggac
    16081 atcgttgaaa acattaccta caacgagttt ggtcagacgt cgagtcttac gcttggaaac
    16141 gggattacaa ccagttacgg atatgacgta aaggggagaa tggttcgtct caattcttcc
    16201 ggagatgtaa acggaagtaa caaggtttta caagatgtct tatatgcatt taatccgaac
    16261 aacaacatta cgaatgttgt aaatcattct acagacttta acactcagtt tgtttatgac
    16321 tatgatggtc tgggtcgtct tacatcggct aacggatcgt atattgaacc ttttaattcc
    16381 aactttacac agagatttca gcagtctttt gtttatgcga agaatgggaa cttatcttct
    16441 aagaggtttc acgatcctct gagtggttct gttcaagacg tttggagtta tcaatacaca
    16501 aaccatcaag tgacaaatat tgattcttct aaatcgggtg cggatgctct tacgatgtcg
    16561 tatgacgcca atgggaactt aactcgtcaa agagacaacg ttaaagatct tacaaaacgg
    16621 atcagtattg actctcaaga caggattact cagattcagg atgggaacaa tgcaatcctc
    16681 ggtagttact ggtatgacga gagtggtttt cggatccgaa agtcttcttt agaacccaaa
    16741 aacaatgttt tttctaacgt tgaggttttg tatccgagta agttctttgg tcttgagttt
    16801 atcgaatccg aaaacgtgat ctcttcggtt aacaatgttt atctgaacgg ggttcgtatt
    16861 gctgcgttaa acgaggcggg tgctcttgct tattatctaa ccgatcaggt agattccgtc
    16921 tcaaccgtgt tagacgatga ggggaacact ctttctttga tgcagtatct tccgtatggt
    16981 gagacgtttg tgcaacgggg ggatttgaac ttttctccta agtttaattc tcaggaatta
    17041 gacagagagt ctgggtttta tttctacaat gcaagatact atgatccggg gattgcgaga
    17101 tttacgagtg cggattctat tattgatggt gagtttgata cgcaaggttg gaatcggttc
    17161 tcgtatgtga agggaaatcc gatcggggcc aaggatccta cggggcattg tagtactctt
    17221 tccacagtac catgtaaaac tcaacttgag ttaggtggtg gaggtgttcc tccagttggt
    17281 agaccaggat cttcttcagg tggaggtaat tctgctggtc ttggcgctgc agctactggt
    17341 ttattagcta atttattagg ttcaaaagac gacaaaccaa gccttcctga caagcctcga
    17401 agtacatcgg ttactccttc tgaagccaag gacatgagta aagccggact tgatcctttg
    17461 aacaaatctg atgttaagaa ttttcttgac aaaggtaata aaagtggtgt gactcatggt
    17521 ggtaattcgg ggacaaataa tagaaagggc aatgtagata ttggtgaaaa aagtttcttt
    17581 gacggtacga aatatagcaa taaagtactt ggacagatga aaaaaggcga taatcatgcc
    17641 tttcctgaaa gtgtcaaagc attcgaaaaa gatgggaaaa tatcaaaaat tacaggcgga
    17701 gatggcatta cgagagagat gctcaaaata caaggtgaat atggtaggag taaaggtaat
    17761 tttgaattta taaaagaaaa caacggaata atcaaccata gattattccg tccgaaatct
    17821 ggagaataat gtggatgatt gttggcctca taaaatatat gaagtcttga atattggagt
    17881 tcatttatct gatgcaggag taaacaattg ggctcttact aaagatcaag ctttaatggc
    17941 attagagaaa tttttaaaat tagatatccc tattttaggt ggcgatgtct atgaatacaa
    18001 aaatggaatt attgaatcta attacaataa ttggtattgc gatcctgatg aaggagaaac
    18061 taattctgaa tatgtaagaa gaagtataga aaaagcgatt aagtatattc aagaatacaa
    18121 agtaaatgaa aattataaaa tatatttcgt tcttatgcct gagtctcgca aaaactaaaa
    18181 tgtgggaagt taagtccaag ataacagact catgtgataa aatgaaatta tttgagtaga
    18241 aaagagacgg taaaactgac aaaaaacgga ttcaaaatat agaatataat gaaagaatag
    18301 attacttaaa ttaacaaaac aaacaggaag gcataaggaa ccctttgccg aataaggtaa
    18361 cacaaaagaa aacaagaaac agacgttagg ctactttctt gtaagaataa atgtgataaa
    18421 gtccgcctag gactggagtg gaaacgagtt tcttacttcc atccggcgga cgaatgaaaa
    18481 caggagaagg aatcggagag tctttgttca aagccaaatg agtgcgatga tgattgtaaa
    18541 aatgaataaa ctcttctaat ttcttttcta gatgaaattg gttgagtgga atgaagaaat
    18601 ctaagaattc gttcctacat gttttaatcc aacgttcggc gtaacagttt tgccaaggag
    18661 aatgaaacga agtctttttg tgtttgatgc cgaaccgtat caaatacttt gtaaaacgtt
    18721 ttccaaagac ggaatcgttg tctgaaagaa agtaatgaaa cttttttccc gtttgttttt
    18781 gtttacgaat tgcaaacttt aaaactttac gcatccattt tgtagttggg tttgtatgaa
    18841 tgtcgaaatg aagaacttgt ctcgaaccga gatgcaaaaa gaatacaaca cgaaagattt
    18901 ctttgaaatt agaagagtaa gcggtaaacg tatcggaaac aatcatagca tctgcatgca
    18961 acaagtagaa ctctttccaa gaaatacgtt ttttagtgtt aggtggaggt tttggaatat
    19021 acttagaaac ggttctttca caaatagtat gacccaattt caaaagcaat ccgtgcagtt
    19081 tagtcgctcc ccagattttg ttttccttag cgactcttcg aatgagttta atgatttccc
    19141 aaggaatgtt gggcctacct gttttttttc ttctcgaaag taatgaccaa aagattttga
    19201 actttttctt tcgccattcc agaagagtag caggggaaat aaggattaga ttttctttcc
    19261 agtttcgatg gagataggaa agaattacaa gtttgagtct ttcaagaggt tttgtatgaa
    19321 atttcttttt ctttcgtttg taggctacaa gttggctttt aagaaacaaa atccgagttg
    19381 tgttttggga ttctttttga atattacaaa gaaaatgaaa aagaaatatg cagttgagaa
    19441 agagagaaat ctcgtaaaac aaacgttagg tcctacttaa aaagaaactg agatatacaa
    19501 tgatttttaa atgaaccgta tttgtaactt taaaacttta ttaccgttct ttcaattttt
    19561 tgaccaacat aattaaactt cgcaaaaatt aaaaaagcat atgaaatagt gtaacggata
    19621 gagaaaaata aaatcgtatt ctaaaactag aatataaaga aaataaagtt taatgatcta
    19681 aagatcttcg aaaacgattt gcttttatta ggagagatct gaaagaaaaa aagaaaataa
    19741 tttgatctgc attatctcta tattaaaaaa ctatcatatt atctactcat ttaccttttc
    19801 tctgggtttc aacatttgaa agaagttcct gtctaagatc tctgggagat ttaccagtat
    19861 atttaacaca agccctgtga aaggaagaag cagaattaaa accacattca aaagcaatat
    19921 ttaaaagatt ataatttagt ttaatacgca tcatattttt aacttcgttg attctgtgga
    19981 attgtagaaa atcagtaaaa ctcatattca aatattgatt taaatagtaa gaagcctgat
    20041 gagtggaaag acctaaacca gaagcaaaat cgggaagtct cagctcttcg tctataaacc
    20101 ctttagaatc taaaaaatga ttcaatttag tattaacttt ttctaaatcg accccttcta
    20161 atatatttct aggtggatat ttattttttt gattttcttt gacctctgga atggtttcta
    20221 attcaatttc tttaactatg ttagcatcca agaccgtaac agtaatctta ctgaataagg
    20281 aaggaaaaaa acgttctaaa agaatcgtat aacaaatgac taatccggga atgaattctg
    20341 caaagaataa gaaatttttt ttatcgaaaa tcgtaccaaa aaaatcaaaa acgaaacaaa
    20401 tagagataag gaaagataga aaggggaggt taaaatataa aatagatttg ttagtattta
    20461 aaatcctact caaggaccag atgaaagtaa aaattgagac cgcaaatcct agaatgtcta
    20521 tgaaagaaat aaagtaaaaa tcaggaatta agtaagagag tgggattaca aaaggaatca
    20581 accatagtag tcttttacaa taaatccaag gattatcaaa agattcgaat aaatagttga
    20641 aacagactaa aacagctaaa ctagaataaa gaactagacc ataataagaa ccgaataaaa
    20701 tcctactatc gtaacgtaaa attccttgat cgatcaaaat gccattattt aaaatcagaa
    20761 aaaacgcggc ggattgtaaa acagaaccgt aagatttact aaaaccatca ctcgaaaaaa
    20821 gtttagaaaa ccctaataaa aatccaatga caacaccaaa agagtgaaaa tagataattc
    20881 ccaattttaa aaaattccca taatctaaaa ttccgattgt atatatatca aatatggaaa
    20941 ggaatttgga catgatattg gttataaaaa tttattttat tggaaactct tcgttacttt
    21001 ctaaatcatc cgaaaagtag tgattaaggt agttgagtct taatttattt ttgatagcta
    21061 tcgccttacg aaaaccggtg gattttaaaa ttgcttctct gtcttctttt tgtaaaggta
    21121 tacctatgta tttttcgtat tcgtctaact cggattctgt gatgtctaag ggttttattt
    21181 taaaataatt gattaccata gatgtatccc ttatttagtt tttgaaatgt tgatttatga
    21241 ttagtgttta aaagtaaaac tctagcgatg ggtatagatg ataaaaacag tagagtttga
    21301 aagttgaaaa atgagggaat aggttttaat ttggtaacta aatcagaaaa aatggttttc
    21361 caaaaaagaa taaatttctt tgaaattagg actggaaaaa tattatcttc taaaataatt
    21421 ttgttctggt taaaaaaata tttagaaaat gaatgaataa aatttctgat cgcgtacata
    21481 aaatggtaaa taacctcata attatcgaaa atgtcagaat ttatgaataa aattgaatat
    21541 tctattcgta tatatagtac agataattta tacgtttagt ataaaatgca agaaaaaaat
    21601 attcttttat aatatgattt aatggaatta aaaaccccag gacaaagagt aaaatacatc
    21661 cgaactgaag gattaggtga gaaactgaca caagcgcagt tcggttcagc aatatttatt
    21721 tctcaagcac atttgagtag aattgaatct gatgagcttg aggttacaga acaagcagca
    21781 tttgttattg aagtagtttt taattataaa aaagattggg tcttaaatgg aatagaaccc
    21841 aaaatgatta gtgctgttaa attccgggaa aatctttcat caaaaataga agaatggaat
    21901 catttagtta ggagaattga aaaaactcca aatgcaaagt caattatcga aaaatatata
    21961 aaactaacag ataaagacag agtgataatt gatcaaatta tttcacgttt ttcagagtta
    22021 taattttctt aggaaagaac tatttaatat actgatagta ttttctagct aatagttcgg
    22081 ctcttctatt caattcaaga tctgtattta gtaccaggct catatcagta taaagtatat
    22141 ctgcggtaac gactgcttta agagcaacgg atttattttg aaattcattt ggatctagaa
    22201 aactataaag aataagatga aaattgagtg agagccggtt taagaatggt actttatcac
    22261 caaaaagtac agcagccttg gtttcaaata catcgtattg aagaatagca acagcccata
    22321 aaaatgagga cggaatcaag ccaataggaa ttaaataacc tttaaaaatc cccaaggtag
    22381 gtaagatata tacaaatagg agagtagtga ataaactaat aataattcct aatgaaagta
    22441 acgcgaatct taccctttcg gcaccggaag ctgtaatgac tcttcttaaa attaaaaaga
    22501 tagaaaatcc aacgtatcca aacgaataca taattaaaat atgatatgct ggtaaaagct
    22561 tataggaaga agtttgataa tctaccattt caatcatatt caatgaaatg caagatagaa
    22621 aaagataagc cattacaact aaatcgataa gaaatataac atttttttgt ttaaagtcag
    22681 atcgtattag attcataact agtcgattta agaggaaagg tacaaaaata acgggtaata
    22741 gtgttatact cggagcaatt gcatgaattt cttttggaag aacatagcgt attccggaaa
    22801 gtagtgacca caagctaatt gaaaacgaca aaacaaaaaa ataccttggt atttttgaat
    22861 ttttccgatg accaaatcga ataacgtaga ttcctaaaag taacgcgatt aaggaacata
    22921 aaagactaat tattagtgga acattcatta caattttctt gaaaattaca ttaaattaac
    22981 actaattttt tgtaaacttg ttttgtcgat ttcgatgatg tttaagagaa ctaattcttg
    23041 atcaaagtag tcttcaggaa aaaaaacagg tttagaaaat tgctttgata gttcagctcc
    23101 ggctgacaaa taaattcttt cgatggatgc taatttttga tgatacatac cataaatttt
    23161 cgaaaatttt ttttgtaagc aataattaac gaccatttta aaattgattg ttgcagcttt
    23221 acctcccatg acagtgcgta aaaatgctac gttattccaa tctgcaacgt tctcttctga
    23281 tacaacgtat cttttttgtg gattagagcc ataaataaca cccatctcaa cagggagaaa
    23341 attattcggt tttttctcta caattctcat tgcagataga attttttgtt ctgaatcggt
    23401 aacataaaac caagtggacc aaggatctaa gttaaatgtt gcataaggcg atttgttata
    23461 accgctattt gaaaatatat ttttgataaa atttttaact cgttcgagtt cttcgggatt
    23521 ttctaatcct tggattatat ttttccgaag agcagcactt tttaaaacaa tatgtgacat
    23581 aatatatata ttttgccatt cttggattga atttcaatga attattctat gtgtgttctt
    23641 acttttctta agaattctaa aataggtttt aaaaaagatc cccaatattc taagaagatc
    23701 aatttcaatt gtaaagacag tggtaagcta gattaacaaa agctcggagt aagttattta
    23761 taatttattt tctgaaaaat tattgaaatc taaactttac agattttttt ctaaagtgtg
    23821 gaaaactacc aagggattac gattttaaga acagattcta aaataatatg aattcatatg
    23881 tgttataaca ttacgaattt cacagttatt agaaactaat tagatcgaag gataattttt
    23941 ttaaatatcg tattttaata aaatgaaaaa aattaacaca aaacttttag catttagtaa
    24001 ataaaaaatt tcttcaaaaa ttgactaacg taaataacgc gtttaaattt gaagaatgaa
    24061 aaatagggga aagcagaaaa ttttaaaaag accttaaaac aaagatcacc tattaaagcc
    24121 ggatttcaat ctcccaccga agaatattta gaaactgtat taaacatatt tttcattaat
    24181 aaaagaatta atcgataggg tcttactacc cggacgcatc aaaataatac caagttatta
    24241 acggcccaat ttacgaaaaa atagtgatac ttaacaaata ccgcaaattc gggattacag
    24301 cattttaaaa caggatcaaa atattcaaat ttttgaaaca atctaaccca aatattctat
    24361 tcatgcgtcc gagtagtaaa ccaaagacat cgaataatgt tcaagtctta tctggataag
    24421 gaaataaatg cttatattat aaaactggaa agtggtttgt ataagccaaa tcgatataaa
    24481 tactattatt cggacttaga acaagagcta ttgttttagc aaatgaatag agttgttgaa
    24541 aaattccata gtgacgatta acaaaactgc ttcaattgtc ggttcccata aaatagaaac
    24601 agatggagaa ttaatttttc aacaattcta atattaaaaa aacaaaacat aaaaatataa
    24661 atccaatacg taaaagaata aatcaaagaa agttagaatc ccaaaatcag aaattgtctg
    24721 tagactatat gctgtaaaaa attgcctcaa ttgaatgagg ctcgaagtga agattaaaaa
    24781 aatttacctg aaggagttaa aaatcttggt cgagagactt ttaatacaat aactatcggt
    24841 taaaaaaatc agaatattac taaaaaactt gttatagaaa agctatcaaa aaaagcgtaa
    24901 gggaaaactt atataactat attcttttaa aaagaattga gtcataactt gcgtagttaa
    24961 atgcagttga tcaaaaatat taatatatat aaatcaaaat cggaaataga ttccagctct
    25021 caaagatgaa taaatgttta ctattgaggc ataacgtata tatgagaaag ttgagtctga
    25081 attgtgattg gatgttcgaa cgacatggta tataagttgg ataactggtc attttgcccc
    25141 tgagtgaaaa ttaggattta cagtcaagag atcagggatt acgtatgttt tagtgagagg
    25201 caatagccta cagattgaat ttgttttccg gcatgacgtc aatttacaat caaagttttc
    25261 tctaggcact gatcatcagt tgcgtattgc tgatcggcac atgttcgaaa cacgaaagag
    25321 gacatgtaat gacaaaaaaa tcagcctctg aatttaagac caatatcggg aacagggaac
    25381 gagctgccgg tcaactcctg tcgttgctca agctaggcat atccgccacc gaggtgatgg
    25441 atatgcttcc accaagactt gggcgtacac actattttat tcctctgcga tggtcattta
    25501 cttcgatgac tcctccaagc tcgttcgggt gacctcggat atctcgcctg agactgttac
    25561 tacctgggat gaatccgcgc ccgaaatctc aactgcgagt acccagttca agggcaaacc
    25621 ttacaacaga caagttgctg caaagatgct cctaccctta ttgaagcagg gtatgccaac
    25681 gaagaaagtt gaggatgtcc tgggtcgacc ggattttata agttggtgct actcgctgac
    25741 acccagcagc tcgtccctat tggtgcgctt tgcttcagat gacaaaattg ttgaggtatc
    25801 gattcagagg taggcagtaa ttaaccctat tgtcccaacg tctataccca aaaatacaaa
    25861 aaagaactca aaacgtagtg gcaaataaaa ccaaaaaaag cttaaaatct tttagcttta
    25921 gaatttgagt tttcaatttt cagggacacg actattaaaa aaatgttgtc tttttctata
    25981 taacttccaa acacaaatgc tatggaaaat ttttcagccg caagctttga gacaattatc
    26041 aatatcttag attcaaaagg gaaacttaaa tcgatccatt ttgctaaaga ttacaaggga
    26101 tacctattta ccatacaaca agagaacgtt ttgaagatat ggaaaattga accggcattt
    26161 aaactatcaa aaatatcaga ggtaattctc ccatttcgaa tgaactttga agaccaacga
    26221 atcattcaat ttcaatttat agatgatcac cttcttttga tcgggggtga taactgctca
    26281 gtcttatcta ttcaggatat ccataatccc atccaaatcc tttgtgatga gataaacaaa
    26341 tattctgggc aagagttgat acttggcatg agttgttttg ccaaaggtgt aatttatcat
    26401 atggcgacgg atgatagatt taatacgcac ttttacttgt caggagtttc tgatccagtt
    26461 atttctctcc caagggtcaa cagcgaagat aggtatggaa gatatccact cgtcgtaaat
    26521 gatttgattt tctggatttg caggcagggc gttatagtaa tggatatatc aaatccgaaa
    26581 accccaaaaa tcctggccga agaaagaata cctaacttct ttaattacgg atttccgata
    26641 ctactggcta acaatcgggt agcgattctt gagtttggca gccattacgg aacggcaggc
    26701 atcagccttt ttgatatttc gaataaaaat gcaaagccaa tcggccaggg tgcgcttaag
    26761 agaacgctaa tatcaggctt tacgccgatg gataacaccg tctatgttac gcacgagaaa
    26821 attcaaatta aagccaaggg aaagaaacac tatttcagta aaattgatct gacaaacgac
    26881 acgatcattc aatttacatg cgaactacct ttcacagatc atactatcgt ctggtcccgt
    26941 gttgagaatg ataaattggc ggtcttactt gacaatggtg atatgctttc tacgaacttc
    27001 ccaaaaagtt cctgacaccc gacaagagat cctttttgag agttgggcac aacgaggcga
    27061 ccttcgcaat tccagcgttt atacaatatt cgatgattta tagttatgcg aacataccgc
    27121 aggaactttc agaaaatcaa aagattcatt ttgaatagac ctttgataag gattaagcta
    27181 aagtgaaagt ttaataatgt atctcaaatg gggaacaatt gacttaagaa ataattatca
    27241 tggcaaaaac agcaatgatt cgagcaagag tcgaaggtaa cttaaaaaaa gatgtagaaa
    27301 gcatactcga tcatttaggt atttctgctt tagaagttat caatattttt tatcatcaaa
    27361 ttaaacttag taaaggatta cccttcccgg tttaaatacc gaataaagta actctaaaaa
    27421 cgcttgggag gctacggata aaaagaaaag tataaagtct tttaaatcta aagatcaggc
    27481 attgttggtc gctaaaaacc aaagattcga tttaagacaa ataaaaaata gtgccttcgg
    27541 gaaggcgaac tttgaagatc tgcatttgaa gaatttcaag cactactata atcaatagag
    27601 ttgttgaaaa attacatagc aacaattaac aaaacgcttc aatcgaccgt ttccatacaa
    27661 cgaaaaccga tagagaatta atttttcaac aattctaata aaggattttc aaaatgaaca
    27721 ccttcactgg aaaagtattg aaatacgaaa cgcctgtgta caactacaac gaataaagtg
    27781 taacccatgt ctcggtctag agtgttaccg atgtgccaga acatatataa acaaatgttc
    27841 atttttgaga tatagggcgc attatcggaa gttgtatgtt gcatcacaga agaatctact
    27901 attaaaatga atggaagaat ataaggagta aaattgaaac tgctccttaa aaatcgatat
    27961 taaaggattt tatgctcttt cagagttttt tcggttagcc ctgtaatctc taaaactgtt
    28021 tttagatcca ttcctttccc aagcatctta tcggcggttt tcagtttctc tttctcaatt
    28081 ccttgttcaa ttcccttttc gattccttgc ttcacacctt ctgaaatcag tttttccgca
    28141 gtagtcacag tcaactcctc atatttttct agtttcgatc tttgaaaaat tactttgaac
    28201 tccgaaggtt tcaaatctcg gacccaatag atatacaata acaatttccg taagattgca
    28261 acccttttcg attcttcctc aatttccaag agtagagaaa ataaacctgg taagtgagat
    28321 ataaattcca aatctccttc ccttattctt tgcaccactc ctaaagtaac ttgaaaggtt
    28381 atactttcta gcttctcttt caattctact tttttcagat cgaataagtc tattttaaaa
    28441 tcggggataa agtcttttag aattcccgtt tcttgacttg ttagaacgaa ttgatccaag
    28501 aattgattcc ccaatttcca ttctttttcc ccgtgataaa aaacgaatgg aattactacg
    28561 gaaagttttt ctccgtttct ttgttgattt cgatagattt cggtcatgta tccgagtaat
    28621 tggatataga tcgtgttttc taaataactt ttgtgttcga agagtaaata tacattagat
    28681 ttattaccgg acctgagtgg aatttgaaat aatagatcgg tctgttcttg ttttaattct
    28741 tccgagacga aactagattc ggatagttct aagttctcta agtcgagtaa ttttactact
    28801 tcgatcggta atgtgttttt gaaaaaagtt gctgcttctt ttttatcttg gaatgtttct
    28861 cgaatcaatc gatcatgagg attattcact tcggccatct gttatctttt gaattttatt
    28921 tcattaagtc aattttattt agaactgatc taaaacttca aaaaagagtt tcgcttgtaa
    28981 gaaaaaataa ggtttgttcc gagttcatga tatttacgaa aaaatcctat tgtatcacat
    29041 aaaaatcact ccaagtttaa aaagatatag taacaagaag ttgaatttat gttcatcatt
    29101 tgaaatctta aagagaatct aactctcttt gatttaaatc aggacctcct atcccttgat
    29161 aaagaaatct tattcaaaat aaattttgca cttcggaaga agctttctaa tcctttcttt
    29221 ttcttcggat gagagttggt tattatccaa ttccaaccgt tttaaattct tcagttgtcc
    29281 aatttcctta gaaagagtct tgagttggtt attatttaat tccaacactt gcaagttctt
    29341 caattgtcct atttcttcag gaagggttgt aaattggtta taactcaaat acaactcttg
    29401 caagttctgt agtcttccaa tttccttaga aagagttgtg agttggttat tatttaattc
    29461 caacacttgc aaattttgta gttgttcgat ttcgttagga attattttaa attggttata
    29521 acccaaatcc aaccgttgta aattcttcag ttgtccaatt tccttagaaa gagtcttgag
    29581 ttggttatta ttcaattcca acgcttgcaa gttcttcaat tgtcctattt cgttaggaag
    29641 aatcgtaagt tgattataat tcaaatacag ttcttgcaaa ttcttgagtt gtccgattcc
    29701 cttagaaaga gtcatgagtt ggttattatt caaatacaac gctagcaaat tcttgagttg
    29761 cccaatttct tttggaaaag tcttgagttg gttgttattc aactccaaca ctcgcaaatt
    29821 ctcaagttgc ccgatttctt ttggaaaagc tccgagtgga ttttcatcca aattcaaatc
    29881 atgcaaattc tttaattgtc caatttcttt tggaagagtt gtgagttttt gaccattcaa
    29941 atacaaaaat cgaacatcca aaggattttg gatcgcttct gttaaatccc tgtaagtttt
    30001 tggttctact ttttccgttt gaatcttgca aaaaagatta atgagaaaca gaaagccaat
    30061 tgttattttt tgtaagtgaa tcaacattat gcggaagttc ataaaggtta tccggactga
    30121 aatttattta attgaaagat aaatttctat ataaaaataa aaagtcattc aatttaaacg
    30181 ttcttttata aatttctgtt tgtttaaagt taaaattgat tccggatttt cttttttaat
    30241 aagatcaaat tttaaattct aataatcttt ttctttttct aatttttttc ttaaacgctt
    30301 taagaatttg attatctttt tggtttttgc agaattgtaa gacttgaacc ttcgtttgat
    30361 tgaatgtaaa ttttaagatc gcgtggggtt tacctgtaaa cttgacacaa accctatgaa
    30421 atgaagaagc agaattaaaa ccacattcaa gggcaatatt gaataaatta taatcggttt
    30481 ttttcttctt taattggtga acgagtcggg tttgaagaag tctcagagcg tttgtgtaag
    30541 atctatttta cgaacgcagt tttgggtatg ttagatttat ttacaggaaa agtattgaaa
    30601 tacgaaacgc ctgtgtacaa ctacaacgaa taaagtgtaa cccatgtttc cggtctatag
    30661 tgttaccgat gtgccagaac atacatgaac aaatgttcac caatgagtca taagatacat
    30721 tatcggaagt tgattgttgt atcatttaaa aatatacttg aaacactaaa tgtttactca
    30781 actaaagacc tacatgaaac tgtttttaag aatcatctat cggtcttgtt gaactgcact
    30841 acaactctat tttctaagct tatttgggat tgatagattc cagggtttta tgatattcgt
    30901 atattctgtt attattatgt gtttatacga aattcgatga tttgcagtta tgcgacatgc
    30961 taaaaattat aggggttaag tgatgccaat tacaatacaa agtgtacatg atttacgaaa
    31021 ttatttcaaa ggggtagtaa cgcgttctaa gcaccatgcc cctaaagttg atcaaattat
    31081 ttactcattg gtcggacatg tcattttaaa accgggtttc accacacttg ctttgtcact
    31141 cggttcgcgg aacggcgcta aggcgcctcg aacctcgtgc caattcttcc gcgcgctaag
    31201 cgcgctccag aagcgcaaac gtcgaggaga ctctttcgtt atgcgccagt ggaaaaatat
    31261 atactaatca caataatatt ttatcaaaaa gaaagaaaaa catggaaacg ataattgagt
    31321 taagatctag aaggaaccaa aaggaactga aatatttgat atatccgaat cccggaggga
    31381 attgttcagc aattgatgaa aatgatgatg gaagtttcga cattatctta aatcatcaag
    31441 ttattgatac agttatagaa actgaagtaa ttgactttga aagaattaat attcaggtta
    31501 atgaaattag atgaatgtat cgtaaatata tttttacctt tgggagggta tattcggttt
    31561 aaatggaaat aaaagatatt ttgctaattc tattgccgat aatttccgga ttaatagggt
    31621 catattgtac gtattacttt actcttcgtg caaagcgcat ctcggaaatt ctaaaatata
    31681 aagaagaaaa gtatgcgaat ttgactgttt tgttacaagg ctttgtagga aacactactt
    31741 ctttagattt gaagcgaaaa ttttttgaag aacagtatcg atcctggttg tacgcatctg
    31801 atgatgtgat tcggagtatt aatagaatga ttgcactaat cattgagcac aaaggtcaag
    31861 atgtgcctaa ggtacttggt aaaaaagcag tcggtgaagt cattttatca atgcgaaagg
    31921 atttaattgg aaaaacgagc gtggctccag aggaattcta ttatacgtct gtgattaaag
    31981 attaagcttt tctccaccgg cgcataactt cgtctcctcg ctgcgttcga gatcgctaac
    32041 gcgactctca ctccgggttt caccacattt gctttgttac tcggtttgtg agacgcgcct
    32101 aagggcgctc aaacctcgtg ccaattcttt cgcgcgctcc aaaaccgcaa acgtcgagaa
    32161 gcctattacg ttagttgcaa tagcccaaaa atcgaaagta atacgaggac ttattgcatt
    32221 atttttaatt aaagaaatta atttttaaat tatcaaatat cattcaaaaa aaattgctga
    32281 caggtttcca aaagtatata caatgtatat ataggaattt atggaatcaa ttattcaaaa
    32341 atggggtaat agcttaggaa ttagaattcc aaaagcaatg gcaacggaat tagagttaaa
    32401 tgatggaagc catgttgaat tacaatatga aggagataag attgtaatat atccaatgaa
    32461 aaaagcttca ttggaagata aactttctaa aattacgaaa caaaatcttc actctgaaat
    32521 atctactggt aattctatag gcaatgaagc ttggtaaaga atagaaacta tactcctgaa
    32581 aaaggagata tagtgtggct gaactttact cctcaagcag gtcatgaaca gaaaggtcgt
    32641 agacctgcac ttgttttatc gcctaaggaa tataattcaa agacagggtt agcaatattt
    32701 tgtccaatta ccagtaaaat taaaggttat ccattcgaag tgttgattaa atcaaaaaaa
    32761 atcgatggtg taattctttc tgatcaagta aaaaacttag attggactat ccgtgaagca
    32821 gaatttattg aatcaataaa taaagtttct ttaaaagaag ttttagataa tattaaatta
    32881 ttaatattaa cctagtgacg aattattgga cacattttta cgcagcattt acttcaaatt
    32941 gcacaggact cacaaagtct aatgacgaat gagatctgtg tctattataa taaacctcta
    33001 tatgatcaaa aagtaattct tcggcttctt gaattttata aaagtaatta tattccattt
    33061 ctcttttcag agaaccaaag aaggactcag cgactgcgtt gtcccaacaa tttccctttc
    33121 tactattact ccttctgagt ttattattta acagatacct tcgagtttcg tacgaacaat
    33181 aattggatcc tcgatccgaa tgaaaaacta aacccttagg aggatttcta cattcgattg
    33241 ctttggaaag agcggtgcac actaacttag aatcattaga atttgaaatc gaccaaccta
    33301 ctacttttcg agaataaaga tccagtatta cacaaagata aatccacccg aaagaggatc
    33361 ttaaaaaagt aatatctgaa acccagatcc gattcttctg aatcggtttg aaattccgtt
    33421 gaactaagtc cggagcaacc cgattcccat gattagaatc tgttgtggca atccgaaaac
    33481 gtttctcctg ttttccttga atttcacaaa gtttcatcac ttttcgaacc gttcttgctc
    33541 cgtaaattga atacactttc ttcacttccc gaagcaaccg aactaagccg taattcttac
    33601 ggcttgttag ccacgtttcc cgaatgaact cgacaagttc aggattatat ttttctaatt
    33661 cgtttttact ccgttttaga aattgataga atcctgaacg agacactcct aaaacgttag
    33721 ccatgctttg aatcgaatac tcaaatcgat gagtttccat gaacatcaat cgggattttg
    33781 ttcgcgggaa agcatggctg caaacttttt taggatagta acttcctctt tcagtttcag
    33841 attttccttc cgaagctttt tcagctcttc actttctttt aactgtttat ccgtaagtgg
    33901 aagctgatct tctgattttt tcaagtattc tcccctccat tgtcgtaaca caaaatagct
    33961 gattccaagt gaccctgcta cttcttttat cgtaaacgaa cccgaaagtg ttcgcttgac
    34021 tgcttgttct ttaaactccg gagagtattt tcctttctta ttcatattca cctttacctc
    34081 attcgctgag taaaaggtgt ccgtttttac gtaactaggt caagaattga aatctcttga
    34141 cgctactcat ttagcgactg ctacttatat taggaaaatg atctctgaag atcttactat
    34201 ttgcactttg gatgataaat tcagaaacgt ttcaaaaaaa tttgaattta atttacttcc
    34261 aaaaagtatg aataagtaat ccactatgct taacttgtct cctcgttcgg cgatcttcac
    34321 tgtgaactcc gtcacttcgg tttgcgggac gttcgcgaag gctcgttcaa acctcgtgtc
    34381 aaccgcatcc gcatacaagc tcttcgggag cgcgtggaag ttaagcaaat atgataaggt
    34441 attcagattt cttttcttta aacttcaaaa ggggattttt aaatcgacta aaaaatagct
    34501 cataataact aaattatagt tgatcagaaa agaataataa gctcgaaaaa tggtcctgga
    34561 tggaattaac ggcctcaaga gttttattac atgtatatca ttataacgag attcactcat
    34621 ctgcaatcgc aaacgactac ggaaaaactg taacaccgat aaggcttcag cttgaacgtt
    34681 ttgaaaaagc gggaatactt gtagcgaaaa atgtagggcg ttcgagagta tttgccttta
    34741 atcaaaagtc cccttttgtc aaaccaatca aagaaatttt gtctatattt tataattctt
    34801 taatcattga agagaaagaa aatatatttt caacaagacg aaggccaaga gaaaaaggaa
    34861 agccagtgta tggacgaacc tgattgggaa agtatcaacg aagaagaatt atggagattt
    34921 gtcggctggc atttggcgaa taaaggtatt cattcgattt tagtcggtgg ggccgtcgtt
    34981 tcaatttatt cataaggagc ctatcgttcc ggtgacttag acttagttga accacttatt
    35041 tcgagagcac cggaaattaa gtcagtcatg gaaggaatcg gattccataa aaaaatcgcc
    35101 attatgttca tccgaaatgt aagcatctat ttattgaatt tgtttcaggt cctgtttcta
    35161 ttggcgatga ctatcaaatc gttcctgatg aaaaagagat aaaaggtaaa agtcgattta
    35221 atttcccctg ttgtttttag gtgtatatac gaaatctcta caaaattata taattacgtt
    35281 aaaaagttga aaaaaattaa gaaatcggaa aagtcctttg tttgactttt gaagaattat
    35341 agagatagag agatttgaac tatgatagcc gttgattctt tagataaaac aattattcag
    35401 gaatctctac aaagtcacaa aagagagtta gattctttgg ggggttcagg ctattcatat
    35461 tttcggctca gtcgcaagga aagatgcaaa tccgaaaagt gatattgact ttctcattac
    35521 tttcaaaagc ggaatgaaaa attttgataa ctatataaat cttacttttt tgttagaagt
    35581 gaaagtcgat ctactcactt ctgattctat ttccggttcc cttaaacaat ccgttgaaaa
    35641 agagtctatc ttaattgaag tctgatttag attatattaa acatattcac ggagaaatac
    35701 ttttcttaaa agaagagttt aataaaacaa ataaaggctc attcttaatt aacaacgtcc
    35761 ttaagccggc ctttgttaga agtattgaaa ttattgggga agctgctaat aagctttctg
    35821 attcttttaa aaagaaatat cctgatcccg agtggagaaa gttttcagca tccataacct
    35881 tacccacaag ttaataggat tttagaatga gaaggattaa aaacgaacat ttttcaagtg
    35941 ttccgacaag aatgagtctt tttatttgca aaaagtatgt ttttctgata gagaaacatt
    36001 ttccgaacct taccacctca cccaaaaata gggaaaactc agcacaacac tctttatgaa
    36061 tcgcgttgtg gagtgggaac taagtttaca gaggatttgc cgtaattccg acagatttat
    36121 attgaaatcc aaatacttgt gggtaaggtt atgggaatca tctgattata gtaaggatat
    36181 taagcttgtc atcctgctac ttttccgtga ctgttctctg agatgagaat tgcaattttg
    36241 aggattagtt aatatggaat ctcttcaaat tcgaaaaatc gactctatat ttgatatcga
    36301 aaatgcatat cccgcttttc tagaactgag accgcacctg actgacaaga aagtatttgt
    36361 acagatggtg ttgcagcaga tctctgaggg gtattgtatt catgctattt gcttggataa
    36421 agaaactatt gcatgcattg gatttcgttt tttccatatg ttagcttggg gtaaaatttt
    36481 atatatcgac gatctgatta cgaagcgaga ttttcacggt catggttacg gggataaact
    36541 tcttaagcac gtcattcaga tcgcaaagga ggaaaactgt gaccaggtgc acctcgatac
    36601 aggttattta cgtcatgcag cacactttgt ttatcttcga aatgcctttg aactgaactg
    36661 ccatcacttg gccttaaact tgagaagcaa accaaactga attacgcatg gtgacctgct
    36721 ttgccaatgt cgacaaactt ttaaattcgc acgactttga ctccactctc gggatcgtag
    36781 ataaggttca attttaatga cttcaatgac agaatttgat tgcgaggaaa aagagcttat
    36841 gcagtctctc atgaaaattc aaggctccat cgagttgaag acaaagcgta ttgactacgt
    36901 tggattaagc ttacgctcgc gaaatctcta tgaaggatac aatcgttatg tggcatagaa
    36961 ataaataaca cttttccata ttaatgcatt caaagcgctt tatatatatt cggaaaaaag
    37021 aattagaaaa cattttttct aaacaatcct tgaaaagcat ttggaaaaat attgtaaaag
    37081 aacaacttcg cccttttgat attcatgatt tattttatcg aagaacgaat taaggaactt
    37141 cgattttgat agtgtcctta aagtttcgca caaatgaaaa cttgaacaat gctcccctca
    37201 ttcgcttaag ctatgagctt taaagttttt aacttttcca tttcgaaaaa gtgacatacc
    37261 tgggacggag ctctcaatat gagagcagtc ttcccatctg ggaaaactcc aaaaccataa
    37321 tttttttaat gatcctttca acagattgtt cgtttgtatt tgaaaagaga ttagaatttt
    37381 atcttgtcca ttcgagtatg ttagttagaa tgaactgata ttttttagga aagttcagaa
    37441 tgaataacga gaaatttttg gaagtaaaca gtatttcgga aaaagttgac gatctttttg
    37501 acactttaga tcaatcaggg aaactagatt tcattaaggt tgcgcttcaa aaattttctg
    37561 aaaatttaca agaacaatat tctatcacat ttaatttaac tttagatata ttcgatgcaa
    37621 cgagggaaca agcaattaaa atatccgaag ttggcataag ttgtaatgga ggagagcaac
    37681 cgtattttgt ccgagcagga gatactttta accgatatct tgcaaagggt aatattgtag
    37741 aaatacctca ttcctactgt cctgtctgtt gggctgaatg ggattttaaa cgaaaaaatc
    37801 aaagttgttc gaaatgtgat tctatattcg gtacagatat taagctattg attgattcaa
    37861 atcattgtcc tcaatgttcg gatggatcta tctcattaga agagccatac tgtaatcaat
    37921 gtgaatttta tgccgatcct gatattgtag tctggggcta aagaaaagaa gctccttgga
    37981 acacattact actataagag tatgtcaatg aaacgttctg ataaatttaa aatgaagaaa
    38041 ataaaaaaga aaatttcaaa acgaatttca ccaaagaaaa gtatccaaaa gaaaaaatct
    38101 ttttcaaaac agtcttcaac aaaaaatgat ttagatcaga tcgtaaagtt tgtaagtctt
    38161 aaaaggttaa aacctaatat taaaaacgac ttcgatctat tgtccaaaga agaatatcaa
    38221 aacctaaaac aaaatatgat tgcgaacggg attttagatc cactaacctg aatatcaaaa
    38281 atatcgagac aggtatgaag ggttaaagaa gacggagaaa tttattcaag acaatcaata
    38341 gaggaaacgc taccctattt tggaaataga ttcaaagatt gtacactatt gtgccgaaat
    38401 ctgtatataa aaagactcct gttttctctt tccttgaact ttaaaatatt tcgaaactcg
    38461 aaaatccaaa tcattatagc aaaagaacaa agctttcttc tacttacttg aaaacgaatg
    38521 ccctacttca tttaaaaaca atccttagtt tgttagatga ggaaattcga ggaaaagtga
    38581 gggaagaata cgggattcta aatccagcta aaacttgtga ttggcataat aaagttcgca
    38641 agaatctgag aaacggcctt cgtatttaat actgagtgag gaatgtccga tctgttctta
    38701 actttacagg ttatatgact ccatagcctt tcaattcttg ttctgtaagc ccggttatcc
    38761 gaaggactac gtttaattcg aatccttctt tgaacatatt tctggcaatt ttgattttag
    38821 attcgaaata acctttataa aaacctttaa cgtaatcttc aatatatatg aaactatagc
    38881 cttttttttc tagttctcga acttgaattt ccaacttttt ggatataatc ataaaagacc
    38941 gtggtctttt aactcttgct cggtaagtct ggtaatcttt aatacatatt ctaaactggc
    39001 gccatctaat agcatgtttc tggcaatatc aattttagtt tcaactttac ctttcatttc
    39061 acccttttga attaactttt cggctgttgt catggctaaa tcctcgtatt ccctattata
    39121 ccttgaatga ctgagtaaat ttgtaatttc agtcggttcg atctctctta cattaaatat
    39181 atacaaaaac agtttttgga aaatttcaac ccttttcgat tcgtttttta gacctgttaa
    39241 gagttcaaat acttctccta aataacctaa aaatgaagca tccccttccc atattttttg
    39301 aaccactcct aaaatgactc ttagggtaat gctttccaat cggtttagat ctactttgga
    39361 caaatcaaat aattctaatt caaaatctgg aatgtatttt ttaaatactt cctcttcgtt
    39421 tttggagagt ataaatctat cttgaaaact atttcctaaa gtccaagacc tttcaccgtg
    39481 atagaacaca aacggaatca ccactgaata ttttttatcc gtcttaaact gagacttgta
    39541 gattgcggat atatatccta agagttggct aaagactgct tcatccaaat aacttttgtg
    39601 ttcaaataat agatagacgt ttgctttttt accggatttc agtgggatct gaaaaagtaa
    39661 atcggtttgt tcttctttta agttttctga aataaaacta gattgagtca gttctaaacg
    39721 gtttaagtct aaaagttcga ttactttttc gggtaaacta tttttaaaaa aggaaatcgc
    39781 gtcctctttg tcctgtaagg tttcccggat taaacggtcg tgcgggtttg tcatatcaga
    39841 catggtattt ttaataatgg agattacttc tatttgtaaa gattcatttt cttttttatg
    39901 aattagttct ttgatttact acccggacgc atgagaatag taccaagtta ttaacggccg
    39961 aatttacaaa aaaatagtgg tacttaaaaa ataacgcaaa ttcgggattt actgcatttt
    40021 aaagcaggac caaatattta aatttttgaa acaatctaac ccaagtattc tattcatgtg
    40081 tccgagtagt aattcttcgt atccaagacg actgtttctt tttacatctt ctttaactcc
    40141 actaaatatc ttgaaaacga atgccctact actatattta aaaacaatct taagtgttag
    40201 gtgagggaaa aatacgagat tctaaatcca actaaaactt gtgattcggt taatacggga
    40261 gaatctcctt gggccatgaa cgcttctaat gctttcagtc ttttttgaaa ggtttccaaa
    40321 tcgtgacgaa cccatacact tcttaccgta gcagggcgac tatgatccaa ttcattcgat
    40381 gctctttgtt gaccgtaagc cggaaagtcg atcgccatct tctttaccgc ctcttctttt
    40441 tcgggttcga tacgattctt aggattcggt ttacgtctgc tcagatcctg gagagcgagt
    40501 tcgcctcctt tctcgtataa ctcttgaaaa cgatagaagc tatctctgga atagcccatc
    40561 acgttgcata ccttgagacg ttccctaagg tctctgctaa cttcaaaagt ccaacctgtt
    40621 tttgattatt ttttgtcctg ttgtcattct tttctcctta ttttaaggag ttgtattaca
    40681 cctaaactta agttagctgt agaaatttta gagcatatac ttgatgcaat atatttaatt
    40741 ccgaaaaaag cgactaacta tcggctctga cgcagcgctt cgagatttgc ttcgcaaact
    40801 ctcacttggc cttcggcaca tcgctcgctc acttgacttt ttgtgtatta gagtaaattt
    40861 aagtaaaagt cgttcgcggc ttttagagcc gcgtccgcga cgtcggaaag cttaggacgt
    40921 tgggcgcaat gttgttctgt cagttttcat aggatcttat gagaaaatta catatacttc
    40981 ttttattgcc aataatctat tcaatccttt ttgttctcca aataatctct gaatatttaa
    41041 atcatattct tcttggctat ctattaccca cagcatttat tatatcaatc gttcttcttt
    41101 ttatattctt gctaaaacat aaaattggta tttatcatgt tttacttctt ccatgttttt
    41161 tttccatgtt ttactttaca ggccattggt attttggaag agcctcattt ggaatcggtt
    41221 caggaggttt tttctttttt ctgcattggc taacaaaata tcctaatttc ggtttaataa
    41281 attatgaagt agcacttgga atgatatgta tttttctaag ccattttctg cctttattat
    41341 tcacatttat cgtcctttct cttaaacatt tgaaatcgat cttccttttt attattttag
    41401 cttttgattt aattatgtat atccctgtcc ttctaaaatt tgattatcta aatataaatg
    41461 tattgattag ctttccttat caatttccat tatttgtatt ttttagcata ttctttagga
    41521 tatcttcaat actaatgatg cttataattt caatttatta taaacgtatt ttaaataaca
    41581 acactactcc atttggaaat atttgaatat cagtattaaa aaaatagaat ttaacaaaat
    41641 atatattaca aattgcatga atgataaaaa agatttaatt ttagttgaac aaattttcaa
    41701 attgaaaaaa agttttgtcc gaagaggata accactttta atataagtaa aaccgatttt
    41761 caagttaatt acgcagacgg aggtttcttt tattgtgaag ttaaatcttc aaaattaatt
    41821 ttcaataatt tatttaatgg atataaacat tcaactataa tatcaaaact ttcagatctt
    41881 caaaataaag catgtaaaca gttcaaaaat acaaatccac aacatatcgt ttccaatatc
    41941 ttagtatgga tttcgcgaga ctttcaattg aattggtcag atttagtaga ttgtaatctt
    42001 ggtcatatta ctgttgattc tcaattgatt tacgatttca gagaaagtga tttctaccaa
    42061 aaaataatta aaaacttagg aattatagat tatcatatat ggctacaagt agatatgaac
    42121 aatatgaagt agtcacataa aagtagacag ccttttaacg gttaaaagca gttgatcaaa
    42181 aatatgaata agtataaatc aaaattaggt aatgattatc ggaagttaaa tagagttagg
    42241 ttctaactct attttttaaa cttatttgga ttgatggatt atcagggttt tatgatattc
    42301 gtagattaat agttactcaa aatcacgcgc ctttttctga tgatccaaat cgttttttcc
    42361 gacctccact ggctccccca ggacgaccaa gccgacgatc tctgtgccca tggtaccgtg
    42421 aacgtttgta ttgacaacga gaccatttcc gacgttccga ataaggaatg gacattgagt
    42481 tgtgccgggc tctaccttct gcgatcgctc gaacatgact atcatccggg cgattacggg
    42541 agtcagttga tcccgtgttg tagctttgat ttcattcctc aagaaaattg gcagtttccc
    42601 gttttgatgc tcggatgctc caacggaatc gaatggcaca ttaaacacga aaggaacgca
    42661 gtaacccaca ctactttaaa tggtaattcc tcaacgctcg cattacatga gtggatttcc
    42721 ctcgtcctga ctctgacaaa ccaagtcgaa gaattctatc gactgtcagg gccaaagaaa
    42781 acaacatcca aagagctcga ggaagggtat tcccgtttct ggtcagaatg gaaagcgcga
    42841 acagaaagag ccaagcgaag agcacgtgac ttcgcataac tacggttatc gtgcttgagc
    42901 gcaagtcggg taatttattc cgttatgcga cattttcgta aaaaaatata gaagtgaaaa
    42961 aatggaaaag gctgttccta taaaaactcc aatcggttat tttaaaaatc atcgagacgg
    43021 aattatctta acaaatattc aatggagtaa ctcaaagatt atattctctt gcaatataac
    43081 tgacaatgcc atattggatg ccacaactaa agaaaaagaa tatgaattta aactaatttt
    43141 cgatggtgtt atttcgttat ttcatgcaga attagatact tactatcaaa ttgaaaaaga
    43201 tttccaaaaa cccaaagtca ctaaaagtat ttttgaagaa ataaataatt cagattatat
    43261 tgctaaatta cctataagat ctgattgggg cgaagtaaag cactattgtt tgtcaacgta
    43321 tgatgatatt tttaacatct tagcaaaatc gtatacattt gaattgttat agactacttc
    43381 tgtctaacat attcgtatag ttatctgcat tattaatgca ctatgatctt gagtatttcg
    43441 cgcttttgat aaagaaccga ttactcaact gtgagccctt gataccatcg cccaaaaaat
    43501 acatgtatag tacgagtaac ggtctaaaaa agtaggacag aaactatgtt ttataaacca
    43561 gtaaaaaatg gataagatac caaactacaa taagagaggc acaatatttt ctgtttgact
    43621 atatcgaaag atattacaac agaaagagaa tgcattcggc tttagacgac ctgagtcctg
    43681 tcgagttcag aaaaaattac tgcataacca ggtccgtttt tttgggggaa ctctatagtg
    43741 cgtataatcg taagcatctg ttgcattaca gaagaatcta ctacaaactg tttttgagaa
    43801 ctatctatcg gtctcgttga actacgctcc aattctattt tctgagcttt ttggattgat
    43861 agattccagg gttttatgat atttgtatat tctgttattt ttatgtgttt atactacgtt
    43921 cgtaaaaaaa tagttaggcg tcattgttat aaatactcaa aataaatttt ttattcataa
    43981 aaccgaatga tgaatttttg agtctttata ggaatactta tgttgatttc ttaatttttg
    44041 ataaactaaa taataaaact gtatctttgt agataagttt tcgcaagatt tattatttga
    44101 attcttacga cgaaattgca aatctatgac taatggacta ttaattaata atgctactga
    44161 ataattagga gataaaaatg aaatattgga gaatgcaact tcaccccgac gatcagtctt
    44221 tagctacaga ctatacagtg aaatgcttag caaataatta cgttggttta gattttcctt
    44281 cggggagcta tgatttatca gaatatgata ttgataaatt agaagctttt ccaaataaca
    44341 ttagagcatt tgcaaagcag attacgtata atgattatat tttaattttt catcacaata
    44401 ttccatttgc tctaattaca gaaattggaa attataacta tctaaaagaa gttattcctg
    44461 aaatgggtat ctggtttaga cattttcgta gatttaagaa aattagttat ttcaatgatg
    44521 tttataaaca aggtaaggat gaacattaca aaattactat ggccaataca atctccgaag
    44581 catctgagga tacgaagaca gttgagctga ttaaagattg gattggtaga ttaagtaaca
    44641 atggcgccta actgcgattt ctcgctctgt tcgttattcg caaaacgtag ctctaattga
    44701 ttccggtcca attgttgctc tatttaatac gaatgataaa ttccacaaat ctacttacaa
    44761 atttattaaa tcatataaag gttcgctatt ctcatcctgg ccagtagtta ctgaagttgt
    44821 ctatttactt tcattttcaa tagatgctca atctgacttc ttggaatgga ttgagcgggg
    44881 gagtatacaa attttagata tacaattgga agatcttcga tatataaaaa ctcgaatgaa
    44941 aaagtattcc gacttatcaa tggatttagc tgatgcttct ctaatgtgca ttgcagaaag
    45001 gcaaggaatt gagcgaatta tcagtattga ttctgatttt tctatatata aaacattgaa
    45061 aggaaagttc ttacaaaact tgttaaaagt ataaacgcga cccagcgtct aacttcgtct
    45121 tctcgctccg gtcgggattg ctcatgcaac tctcactccg tgtgtcgatt ttcctttact
    45181 acttccatga ggagggtaaa acctttttca tctctttgca ttcacttcaa accctttctt
    45241 tagaaaaaaa tcaagtactg caggttgatc gtagcagata gccaaaaata aatttccctt
    45301 aagggtataa aaacgatgag gacgagctaa tggatgttct acagacgctc ctctttcaac
    45361 aagtagtgaa acaatttcca tctctccaca ttcaatcgca aagaggtttc gccgtttaga
    45421 tcaatagctt tacaatttca taaatggatc ttcgtgatca acataaatca aagacgtcat
    45481 tcctacttga ccttttgtat tcggattcgc tccttgtttt agaaggaaag aaatcatttt
    45541 catatttcct ccctgaaccg cccacattaa cgcagttctt tccgacttca cctttaattt
    45601 ccaaattcac tcttccctcc ctgttttaac aataaggctg caagctccaa attgtcctgt
    45661 ttaaccgcca aaatcaaagg agtattattt cacataaaat tattcccaag tataattagt
    45721 tttatggaat agtgatgatt aattgttata agaaaatatc tgtggatgac attaagggaa
    45781 ttttataaat atgtttgata agttagtaaa aataaattgt tattctaaaa gtagaatact
    45841 aaagaaagtg gccggtaatt tactggaaaa gctatactgc tgcgaaatta attgcactga
    45901 aatagataga cgcgtattat ttgctcatca tgcaagggga agtacaattg ttgcttcaaa
    45961 aatttgtgaa aacgttgtaa tttatcaaaa tgtaacaatt ggatctaatt taagatataa
    46021 caaaattact aatgaatggg aaaatgttgg taatccgatt attgctagaa atgttatagt
    46081 ttctgatgga gctaaaattt taggaccagt aatcattggt gaaaattctg ttgtagcagc
    46141 cggaacgata attacaaaag atatacctcc tgatagcgta gcttacggag tgaatcaatt
    46201 tcgacccaaa gataaaaact atgatttagt atttaattta aatatgataa actttgaaag
    46261 aattatagaa gctaataata aattgattaa aaaatttaac gaaaataaga accaatataa
    46321 aataaaaaac aacctgtaac tgaagttgta atagccaaaa tgaaatctta tgaagaagcg
    46381 gccgcactta aagaagctat aatacacttt atttgcaata taaaacaagc gatgggaata
    46441 tatggacgtt ggtctttctc aacttcagcg agtttctgaa attagaaaat ctatccaaga
    46501 aaaaattaag acacccttaa tcagaaactc ttttacaaac atagagagtt ttcctttaga
    46561 tataaaaaat gtattagaaa aataaacaaa tgacgattat gggaagctga gtgttacatc
    46621 acagtagaat ctactccaaa ctgtttttga gaatcatcta tcggtctcgt tgaactacgc
    46681 tccaattcta ttttctaagc tttttggatt gatggattac cagggtttta ttatattcgt
    46741 atattttgtt acttttaggt gcttatacga cgttcgtaaa aaaatagtta tgcgcaatgt
    46801 ggtaaaagaa atatgaattc aaaatttgaa gattttgctt tatcaagact aatcagtttt
    46861 gattctccac tctacaaggt ttcggatcta attagacaat acttctatca aagcgataag
    46921 gtataccatt atactaattt tgatggtctc aaaggaatta tagaatcgaa tggcttttgg
    46981 cttactgaat ccacatttat gaatgatgaa caagagttaa ataacggccc tcttaaatta
    47041 caggaagcca taaaaaacat aaaagaccat tacaaaggca gtgctcaaat atttatagaa
    47101 gcattagcaa attacaaatt agttccaaga ctggattatt atatttcttg tttcagtaag
    47161 gaatcggact ctttagatct atggcgaact tattcaaaaa atgagactgg gattagtata
    47221 gagtttgatc tcaaagatgg taagtttcct cattttgaag gattgcccga atacaagata
    47281 agcgaagtta tttattcaga taagattaaa ctggatttta ttcacaaact cttgattgtt
    47341 gctataaccg aagttgaaaa tgatcttttg aatggaataa attacacaga ctggaattat
    47401 gaagataccg ctaatgaagt tatagattat atttccgcat actttatttt attcaaaaat
    47461 gaaagctttt caacagaaaa cgaagttaga ataactcatc atagaagtga aaaatctgga
    47521 cagacaattt attttcgatc aagtaaaatt ggattaatac cttacataaa atcgaacgaa
    47581 ctttatacgc ttgatcaaat accggatgaa aaaaaggaat taaccaagaa gttaccaata
    47641 tccaaaataa tagttggccc tactcgttat tttcttgaga ttaaaaggtc gattggtttc
    47701 tttttacatt attccgagta tgaaaatgtt tctgtggtac cgtcaaatat tccgttcaga
    47761 ggataaccac actgcggttt ctcgcggcgc ttcgagatcg ctaacgcgac tctcgcttgg
    47821 cctccgacac attcggtttg caagacgttc gctaaggctc actcaagcct catgatttgg
    47881 cgtaatcaag ttcagacaat ctgaaaagca acctgaaaaa gtatgacaga aactatgttc
    47941 atatctttgc aagaaattta taggatattc aaacgttttt acccttgtga ataaaaacct
    48001 aaatgcagaa gtattttata tctttaatat tctattttac aattcgtgaa tagattacaa
    48061 gatacgacaa cgccttcgta ttcaaaactg agtgaggaat gtccgatctt gtttttaact
    48121 ttacaggtta tagtatcccg tggtctttta gatccttttt actcaaacca gtgatccgaa
    48181 ggattacatc taacctcata ccttcttcca gcatcttacg agcggatttt aacttttctt
    48241 tctctgcacc cttttctatc ccttgtagtt cacccgcttc aaaacgagcc gccaagtcat
    48301 acgcatagtc gcggtctgat tttaactttg cttctaactc attgcgtttc tgaggatcat
    48361 ttgaatactg ttctaaaatt gtaaatgcct tacttaaatc tggagtttta tctactaaaa
    48421 ttctcatttc ttcttcctcc aactcagacg tatgttttaa cacatacaac cagatttcta
    48481 aattattcct taattccctt acgtctcttt tgacaaactt gcacaactct aaaaaatgaa
    48541 tttctacgtc gtctgttaaa atgatgtcag gattagactc ttctctaaat ttaaacttac
    48601 tatgaaaatt ctccgaagga attaaatcaa agtcaactat atttatctga tacactggct
    48661 tcaaatcgga atacatagaa cctcggttca actgatcccg aattagtcct gaaagataat
    48721 acaaacttct cttcacgaaa gagctctgat gagctacttg gatttctaca tgaaatattt
    48781 ttccatcctc atcttgagca cgtatatcta aatacgaacg tttatcattt ggagacgatc
    48841 ctacaagctc cggattcagt attttaatgt ttcgaatcgt atgttcccca tccgtaaata
    48901 acacactgtt taatattgaa atcagtagat ccggttcttt gacgaacaag atcttaaaca
    48961 tcaaatcatt ggttaatgga aaaaagtttt tagacattgg tttggttctt ttcttttact
    49021 ttcaactgga aagatatttt gaggaaacta ctttttgcaa ttcggtcttt tatcttctcc
    49081 cttacaaatt tatttctgga aggtctttgt tttttagctt tgttttaaat cttaaaagag
    49141 aaaggaatct ctttttttaa aactataaac acaatacaac caaatctatg gttcttaatc
    49201 atcccttgaa gatagtaagt cttaagcaat taaatacagt ttttactccc gaatttttcc
    49261 ctccattttc ctccaatttc ctctctcaca attttgccta ctcttcaaac tattaagact
    49321 acaacaaaac aaagtactat cttttgattt aaagagtttt ggtttttatg aaacaaggac
    49381 ttttatttag aacttgttcc aaagcctcaa gatgtgggaa ctcacacaaa aatttaacaa
    49441 tattagaatt gcttgaaagt tcgcaaatta tcaaatgtga cggtttttgt aggaaccatt
    49501 gtgttttatt aaaaatttct aaagaactat catgtaaatt ctttaaggtt ttgggacaag
    49561 ttcttaggtg catgttccta aaggaaacga ttcggttttg actgtctttt tatcatggaa
    49621 attatttatt tcattttaac atgccctacc ctaccaacat caaacgacct acttactctt
    49681 gaaagagcgt cgaaaatatt tcaacttagc ttctaactct ttgtgtttct gggaatcatt
    49741 tgaatattgt tttaagatta taaatgtttt acttaaatct aaaatttgat cccagagatt
    49801 ccactttctc ttttcaagat ccaaaacaaa gaaaattcac ttccaaacct caaattttca
    49861 ggattttagg gggtcgaaat ttgacctgaa atttcctgaa atcgaatttc tttaaaaaat
    49921 ggattcaaag ctatagaaag aacatgctac tttttgaata ttcttagaaa ttacctactt
    49981 tcttaaaaaa tatcactttt ttcaaattgt cctgttttgg ctcgtttttt cctagatagg
    50041 tatttttaag aaaagtcaga ttttactgtc ttcctacaac aaacctattc ctttgataaa
    50101 agggcctgtt tttttgatat gaatcgaata aacatcttac tgactgagat ttttattttg
    50161 tcaaagagtc atagaagtga gagaatttct gtggagactc attctaagtt tttatactaa
    50221 agtaaattga ttctgttcaa ataaaaaaac ttgaattaaa acctgatcat tcactaaaaa
    50281 cggagggatt gaacagttcg taatcgtttt gatgggaatt cgtatttaga acgttcttta
    50341 gtttattgaa ggccctttaa gtattatcgt tacgagttgt ttgattttgg aactttaaat
    50401 aaaagatact gactttttat aaacctactt ccctactacg attcaaaaag atttgtatct
    50461 tttttgtttc ctaaagaata tacagttcta agttttttta agtcctagtc tctaaaagat
    50521 tcgaacttca ttttatactt acgtcctttt ggaagtttga ctaccctact ctaataactt
    50581 cgtacggatc tttctttgta attttaattc tatcctcttt cacttggcat ttgtttgagt
    50641 tctttcaaat aactttggaa ttgtttctgg actttctaat tgattgtact aaggtcaatc
    50701 gatactttcc attctaacca gcgaactttt ttccattctc ctaaaacagt tctgttttga
    50761 tattcaagac gaaaaaatcc cgagaaaaga aactcagata atcaaaaatg aaatatcgga
    50821 aaataagaga agtatatcct gatcttgaaa ctttgatttt tatgaaacag gggttttgca
    50881 tgtgaaaaac cctgtaaaac cccactttta agttttttaa aaaagtaaaa tatcggaaac
    50941 aatataaggc caaaaaaacg actctctttt ttctactcat tacaaaaaga attcaaaacg
    51001 aaaaactcca taaagatcca aatctttttt gaaccggata tatttcgtct ccaaaaaatc
    51061 tggttcaaag atagtacact attgtgccga aattcgtaga tataaatgac ttttgttttc
    51121 tacttaaagt ttcaaaacgt ttctagatct cgaattccaa ataatcacat ctaaggaaag
    51181 aagttctttc tacattcttg aaaacgaatg ccctacttta tttaaaaaca atcctaagtt
    51241 tgttagatga ggaaattcga ggaaaagtga ggaaagaata cgggattcta aatccaacta
    51301 aaacttgtga tttggcataa taaagttcgc aagaatctga gaaacggact tcgtattcaa
    51361 tactgagttg aggagtgtcc gatctgtttt taactttaca ggctatatca ctccatagtc
    51421 ttttaactct tgttcggtaa gcccagttat ccgaagaact acatctaatt tgaatccttc
    51481 ttttaacata tttctggcaa ttttgatttc accttctttt cttaactttt cggctgttgt
    51541 cattgctaaa tcctcgtatt ccctattata ccttgaatga ctgagtacgt ttgtaatttc
    51601 agtcggttcg atctctctta cattaaatat atacaaaaac agtttttgga aaatttcaac
    51661 ccttttcgat tcgtttttta gacctgttaa gagttcaaat acttctccta aataacctaa
    51721 aaatgaacta tccccttccc atattttttg gaccactcct aaaatgactc ttagggtaat
    51781 actttccaat cggtttagat ccactttcga caaatcaaat aattctaatt caaaatctgg
    51841 aatgtatttc ttaaatactt cctcttcgtt tttagagagt ataaatctat cttgaaaact
    51901 atttcctaaa gtccaagtcc tttcaccgtg atagaacaca aatggaatca ccactgaata
    51961 tcttttatcc gtcttaaact gagacttgta aattgcggat atatatccta agagttggct
    52021 aaagactgct tcatccaaat aacttttgtg ttcaaataga agatagacgt ttgctttttt
    52081 accggatttc agtggaatct gaaaaagtag atcggtttgt tcttctttta aattttctga
    52141 aataaaacta gattgtgtaa gttctaaacg gtttaagtct aaaagttcga ttactttttc
    52201 gggtaaacta tttttaaaaa aggaaatcgc atcctctttg tcctgtagag tttcccggat
    52261 taaacggtcg tgcgggtttg tcatatcaga catggtattt ttaataatgg agattacttc
    52321 tatttgtaaa gattcatttt cttttttatg aattagattt gttctttgtc cgtctcacat
    52381 ttgaatcgat tcagccaccc cccttctctc ttacaaaaaa agtatccgat ctttttaaag
    52441 gtctttgaga atcaagtctt gttctttttt aaacaaaatc ggctttatta cattttggtt
    52501 ggttgagtta aagaagctca tgcagcactc ccctttctat tttcaattgt agtctttttt
    52561 acctctgagt tacttacaag aaccggatac acttcgttta caaatttttc aaagagtatc
    52621 tttttagttc cttcgtattt gaaaggatct gagttttgtt cgtaatattc taattgagat
    52681 ttaagcaact tactcttacc ccaacctaaa aaacatttat acggatctaa gttgtttatc
    52741 tcttctatgg gtgttttttg gatcgtttta ctctcgttac atttggattc agttcgtatt
    52801 gatttatttt gttgttcatt tcgttttgtg ttcttttcag taggttttac ttttctttca
    52861 aataacctag accaaaactt agtaatcgat tcaggactta aagactgttc ataccaaaac
    52921 ctggaatctt gttttctcag ttggatcagt gtttgtatct tactttcgat caagttccaa
    52981 tctcctttag atatttcata tagtgagttt aatgctttta gttctgagtc tggttgtccc
    53041 atttcacttc catgttctct gaaataatag tcttggaatt ttataagcca agaatcagga
    53101 aattgaaatc gtgataacgg tttaggtttg tttaaatttt gtttttgttc ttccaggtgc
    53161 gtttttgcag gcgggccgta ctctctagaa gtatttagta tttgtttaaa gagtacttgt
    53221 tttgatagta cttggtatat agtacttgat aggggttgat tttccggtag tggtttttcc
    53281 aagagtggat tagtcagttg tggtaaatcg attctaggat tttcttcttt tttcgtttct
    53341 acttctacta aaagttcttt ttgttcttct acgtgcgctt gtgcggcggg ctggcggttc
    53401 tctctagaaa tatttagtat ttgtttaaag agtacttgtt ttgataatcc ttggtatata
    53461 gtatttgata gtggttgatt ttccagacct ggatttaccg tgactgggtt ttccggttgt
    53521 ggaaaatcca agaccggatt ttcttttatg ttagattctt tgacttcttt taaaaagagt
    53581 tccttttgat tttctaaact ctcattttct gttggtttta ttttgtattg aacttccggc
    53641 ttttgagact cttcaaaaaa ataccatccc gaattaaatc taccagttac agaatctttt
    53701 ccttttcgaa attctgcata gccaaaggta actagttctt taaacccaaa tgcaacactt
    53761 gaatctttgt cgcttttgaa tttagacatc gtttttaccg acattcgcca gtggtttgga
    53821 taacggaggg caagaagtag gattgctgtc gctttcatac ttaaacgagc atcatcgata
    53881 aaattatttt ttacgattgt aaagtttcgg tctttttgta cccgaaagac tctttgaata
    53941 tcattcatat actattctct tgttacagtg ttgtgaagtg agtctggatg tttctaaaaa
    54001 gttggcggga gaaacggtat atcgtttcca aagtcatttc tttttgtttt ttaatcctac
    54061 tcgatccgtt ttcactttgg cacaaaaacg aatatcggaa gtttgatttc taaaaaaatt
    54121 caatcttaag gtaaattttg ggattcaatc tttgcgtttt agttttactt gaatttgatc
    54181 taaaaaagag taaaaaattg ttcggtctac attttagatt ttttctaaaa tctgttttcc
    54241 aactcgggaa ttcctggttt aggaaggagt gttttacaaa gttgtgagtt taaaaatacc
    54301 cacaatcatt cagaaatatc ttgtggttac tcatgttaga gaattggaat ttccatttta
    54361 tcgggaaaaa tatatctact ttttgtttcg attcaataaa gaaaaatgga gtttttaatt
    54421 ttatttaaaa tacactaaaa cccattttta aattaaaaat aataatttaa aactaattct
    54481 tatgttggtt ccaagacctg agtatgaact ctctaaatta cgaaaaagga gcttcatttt
    54541 cttactattt ggaggtttga aaataggaat taaatttatg gtcattttgg aaaaatacag
    54601 aaattttcta aatttaaatc taattcgaaa atggttagaa ttttttgaag agaggcattt
    54661 gctgagtttt ctggtcgcta caggtcacgt ttataataaa ttgaaactaa atacgaaata
    54721 tcgcattacg tttcttctat ataatttatt gactatcgct gaaaatacga tccgacaaag
    54781 ccggaattcg tccaaacttt cttacgttga atttacgtta ttgatgtgta aaagattaat
    54841 ttgggtattt tataccatag ttccgaataa tttattactt taatttcatc cagtttgttc
    54901 gtctatatca ccttttttaa gaatttcttt aacgtttagt atcatgaatt ttaaagtaca
    54961 tttctttgaa aactttttaa atctaatttt aaataaaaat gcttgcaaca cttctagtta
    55021 ttactattat tataacatgg ataactcatc agttaaaaag acaataattc gggcaatagg
    55081 caactccgcc ggggcgacca ttccgaaagc tctattagag aagtataatt ttcatgaagg
    55141 cgacactgta tttctcttag aaaccgaatc gggcatcctt ttatctccct atgatcccga
    55201 ctttgaagaa gctatggata tttaccaaaa aggttctaaa aagtaccgaa atgcgctaag
    55261 agaattggct aaatgaaaaa agagccaaga tggttaaatc agaaaatcgt tttgacaatt
    55321 catttagatc aagtaaaaca acatggcggc tctcaaggga ttcgagatca gggacttctt
    55381 gaatcagccc ttgatcggcc aaagaataaa tggtcctacc gcccctcctc caacatcttt
    55441 gatttagccg cttctttatg tataggaata gcgaagaatc atccttttat tgatggcaat
    55501 aaacgtgtcg ctttcatggc cacttatgta tttcttggta tcaatggtta cagtatagaa
    55561 gttccggaag aagaagtcgt ttctatcatg ctgaaagttg ctagtggaaa tattaacgaa
    55621 acaaacctat caatctggtt aaaagataat tcgaatcgga atttgcggta gttcctatat
    55681 tttaagaatc gatttacaga atttagatcc aactttttca gaaagatgaa ttttttgtgc
    55741 caaatagagc tttgtaataa aaatctacgg taccaaattt tataggaatc agtagtaaag
    55801 acgttcaaac atgaacattg aaaagaatat tcatctttgg aaaatttcaa ttcttgtaga
    55861 gacaattaaa taccaatata atgtttataa ctctctctac ctttttctca gaagcttgaa
    55921 aacaagaaca aacactatgg tctattttcg gtaaacgtta atggcttcaa aaatagcttt
    55981 tgagtagtcc atatttgaat ctaactagga cccctttccc gtcttcatta ctatctaacc
    56041 ttgtccccta cacttctatt ttaaatcgta ataacttttg gaatctccaa tttcattctt
    56101 attctcatcc cagtttagga cgttttttgt tttttaaata attccagtcc tctttacagg
    56161 gttaggcgaa aattcttaaa ttgtagctga cagagactta ttttatattc cactgtctcc
    56221 tatggagact acttgtgtct acactttttg aaagactttc cgctattgac gacgacctaa
    56281 aactgagtca cagcaggatg gccgtggaat tgggtgtcga tcgttccact tattacaaat
    56341 acaaaaacgg cactcttgct atccctaagt ctattttaat cattttaaga cttaaaggtt
    56401 atgacgatca ttgggttctt tccggaaaag gccaaatgaa gctcaaagat tctgctcaat
    56461 tagtcgaaat gcaaaaaaga ctaaaactca tttctaagct cgactcttac ggtgtgttag
    56521 attctatcga aaaattacca gaaacccctt cttctgttca aaagaaaatc attcaagagt
    56581 tcttcgtttt cttggcttct aagtttgtgt agctggtcat tatgaaagaa tctaataatt
    56641 tttgaggata aaaaatgtga aaaaatttaa gttcgtcaac aaactaagat tgaaaattat
    56701 tttttcaaaa aaattccgct tcccgttttt ttgtacttac tagtttcttt attttag
//
