# Supplementary material for: Horizontal transfer of the rfb cluster in Leptospira is a genetic determinant of serovar identity
Source: Life Sci Alliance. 2022 Dec 9;6(2):e202201480. doi: 10.26508/lsa.202201480 (PMC9736851; doi:10.26508/lsa.202201480)
Supplement: Supplementary file 8 [file LSA-2022-01480_Supplemental_Data_2.zip › Supp_Data_1-plasmid_sequences/Lmayottensis_200901116_p2L200901116.gbk]

LOCUS       IDOINNKK_1             53283 bp    DNA     linear       21-JAN-2022
DEFINITION  Genus species strain strain.
ACCESSION   
VERSION
KEYWORDS    .
SOURCE      Genus species
  ORGANISM  Genus species
            Unclassified.
COMMENT     Annotated using prokka 1.14.0 from
            https://github.com/tseemann/prokka.
FEATURES             Location/Qualifiers
     source          1..53283
                     /organism="Genus species"
                     /mol_type="genomic DNA"
                     /strain="strain"
     gene            183..476
                     /locus_tag="IDOINNKK_00001"
     CDS             183..476
                     /locus_tag="IDOINNKK_00001"
                     /inference="ab initio prediction:Prodigal:2.6"
                     /codon_start=1
                     /transl_table=11
                     /product="hypothetical protein"
                     /protein_id="X:IDOINNKK_00001"
                     /translation="MGKNYNPHPGMILKNYLDEIGISQYRLAIETGIPRSNLSSLVLG
                     RRSVTPEIAMRLGKFFGQTAKFWLNLQATYDLFEVQLSRGREINKIKTYKEVV"
     gene            591..809
                     /locus_tag="IDOINNKK_00002"
     CDS             591..809
                     /locus_tag="IDOINNKK_00002"
                     /inference="ab initio prediction:Prodigal:2.6"
                     /codon_start=1
                     /transl_table=11
                     /product="hypothetical protein"
                     /protein_id="X:IDOINNKK_00002"
                     /translation="MMRTLGTNLKITGTHKSGKTIITVRDHEKNILGQLEVHGLYGAR
                     RGQNGTLDAEDQNKFDAICGFEPEYADV"
     gene            854..1066
                     /locus_tag="IDOINNKK_00003"
     CDS             854..1066
                     /locus_tag="IDOINNKK_00003"
                     /inference="ab initio prediction:Prodigal:2.6"
                     /codon_start=1
                     /transl_table=11
                     /product="hypothetical protein"
                     /protein_id="X:IDOINNKK_00003"
                     /translation="MNIKKIKTTIEQCREELIEYIRNAGSLRRVEENTGVDRAHLSKY
                     LNGKIRPKLETLVEIAEKIETYKNKT"
     gene            1426..1737
                     /locus_tag="IDOINNKK_00004"
     CDS             1426..1737
                     /locus_tag="IDOINNKK_00004"
                     /inference="ab initio prediction:Prodigal:2.6"
                     /codon_start=1
                     /transl_table=11
                     /product="hypothetical protein"
                     /protein_id="X:IDOINNKK_00004"
                     /translation="MNKRKPTHPGEVLLEDVIKPLGLSITEAARDLGISRKTLSEIVN
                     AKSSITPETAIRIALATNTSPEGWLNMQTKLDLWNALQDKPKNVIKFPISALSVLKSG
                     F"
     gene            1945..2184
                     /locus_tag="IDOINNKK_00005"
     CDS             1945..2184
                     /locus_tag="IDOINNKK_00005"
                     /inference="ab initio prediction:Prodigal:2.6"
                     /codon_start=1
                     /transl_table=11
                     /product="hypothetical protein"
                     /protein_id="X:IDOINNKK_00005"
                     /translation="MMRFTKKTAISLIREGFNSNVSFKNRFLPGAPVHVWLNVNEIGI
                     DYDEEKRLYKNLKNWGYVTLAGEFYVLTQEGYAAI"
     gene            2647..3066
                     /locus_tag="IDOINNKK_00006"
     CDS             2647..3066
                     /locus_tag="IDOINNKK_00006"
                     /inference="ab initio prediction:Prodigal:2.6"
                     /codon_start=1
                     /transl_table=11
                     /product="hypothetical protein"
                     /protein_id="X:IDOINNKK_00006"
                     /translation="MSNLSKKFGYHNKNLYYEALTKTHNYIKQCYRREYIRTSDELAA
                     VACRSALVSVLHGVKRLITNDEMIVIERTRLGGEYMREQIFYFLFISRTLRNAGLFCD
                     HDLDTIQWLLKKLPIRHPKMPSRMFHLLKSSVSRWPV"
     gene            complement(3097..3327)
                     /locus_tag="IDOINNKK_00007"
     CDS             complement(3097..3327)
                     /locus_tag="IDOINNKK_00007"
                     /inference="ab initio prediction:Prodigal:2.6"
                     /codon_start=1
                     /transl_table=11
                     /product="hypothetical protein"
                     /protein_id="X:IDOINNKK_00007"
                     /translation="MDFPRIVDTDVQKQKDKSMSRKPHYDEEFKKNTIELLIKSRKSM
                     TEISKDFGILAKLEEEVSDGCRSVPRRTLSRE"
     gene            complement(3553..4257)
                     /locus_tag="IDOINNKK_00008"
     CDS             complement(3553..4257)
                     /locus_tag="IDOINNKK_00008"
                     /inference="ab initio prediction:Prodigal:2.6"
                     /codon_start=1
                     /transl_table=11
                     /product="hypothetical protein"
                     /protein_id="X:IDOINNKK_00008"
                     /translation="MDELIYGEFIPRAVINTKLSRGIRDVLAKITLLDIAGRCEGRGG
                     CYAGNEYLATMLGMATTTIAKYISRLRKAGYIEQISFDGRVRVIRSTLHDMVVMERAQ
                     YKISKTASANNPSQTRTNGQGREVRQGRAEWDYRSASVRTKEESKKTLNVDAAKNQKP
                     TWIGFLDWANERLTRSSNDILRNIKIDFNGTELKLLEPVSDSLGMVIQKYFIEEIEKP
                     IEVVFVKNSDEQSRAA"
     gene            complement(4648..5202)
                     /locus_tag="IDOINNKK_00009"
     CDS             complement(4648..5202)
                     /locus_tag="IDOINNKK_00009"
                     /inference="ab initio prediction:Prodigal:2.6"
                     /codon_start=1
                     /transl_table=11
                     /product="hypothetical protein"
                     /protein_id="X:IDOINNKK_00009"
                     /translation="MNSEKKKAAILGRRTGFERESELPMSTIDKTADELNRLHQSILT
                     AGKNMVRFAIEAGEILFVKKNELKHGEFIPWVEENLNFKIRTVQRYIKIFEKKDLINA
                     STLTHLEDAYKLIAGPVSEEKELNPSDNTLNPKEIYQKFKSGSRLAQREKGVLKEYLI
                     TKKEKILSNAKRQITAIDDDLNSL"
     gene            complement(5199..5897)
                     /gene="soj"
                     /locus_tag="IDOINNKK_00010"
     CDS             complement(5199..5897)
                     /gene="soj"
                     /locus_tag="IDOINNKK_00010"
                     /EC_number="3.6.-.-"
                     /inference="ab initio prediction:Prodigal:2.6"
                     /inference="similar to AA sequence:UniProtKB:P37522"
                     /codon_start=1
                     /transl_table=11
                     /product="Sporulation initiation inhibitor protein Soj"
                     /protein_id="X:IDOINNKK_00010"
                     /db_xref="COG:COG1192"
                     /translation="MKGGVGKTTIDAFLAQALSLLGFKVLVIDMDPNNNLTDYFLRDI
                     SIETISSKNIRQTLTGRINIEEVVYSTALQVDCIPATPKLASVNSELHNDFGSVLLFE
                     KSLRSLDYDYVIIDSPPADCYELRASLYVSDLVICPISYSRWSLQGYEMLDEMILTNR
                     RAGKNTELVCVPSNVSPKKSEGIIEIGDTIPITKTHISRSESLENAVTLGTRIKSNSN
                     AAIQFLELARELSK"
     gene            6263..6988
                     /locus_tag="IDOINNKK_00011"
     CDS             6263..6988
                     /locus_tag="IDOINNKK_00011"
                     /inference="ab initio prediction:Prodigal:2.6"
                     /codon_start=1
                     /transl_table=11
                     /product="hypothetical protein"
                     /protein_id="X:IDOINNKK_00011"
                     /translation="MTPHSIATAKAVKLSDEALGRLYYSNEPSVDNFSLLRYKKTFES
                     LLSNGTADEQDVAALGMVYYNLNDRNSFEKLLLEHIDRFNSIPLLITYVIGKLNKRWR
                     SSESSEDILSYWFNHHLNAKQLPIEFVLHFDSLPFLRDLYTLKNHLLVMASISKDYVV
                     TLTAGPLKYETPYELIPGENMTYQFTKDIGIDIANKTFTKEKKEFLEYYMGTDALNSA
                     LMHLTPKRVSSLPDRSEYFTANI"
     gene            7000..7251
                     /locus_tag="IDOINNKK_00012"
     CDS             7000..7251
                     /locus_tag="IDOINNKK_00012"
                     /inference="ab initio prediction:Prodigal:2.6"
                     /codon_start=1
                     /transl_table=11
                     /product="hypothetical protein"
                     /protein_id="X:IDOINNKK_00012"
                     /translation="MEITTIVNPMIRSNWNMIEQDRDFRKSYIDLMKKLNSIVVRSKQ
                     FEEVFILEDKSIVYLTMEFSCNGKENIVYIVNLERPITL"
     gene            complement(7501..7914)
                     /locus_tag="IDOINNKK_00013"
     CDS             complement(7501..7914)
                     /locus_tag="IDOINNKK_00013"
                     /inference="ab initio prediction:Prodigal:2.6"
                     /codon_start=1
                     /transl_table=11
                     /product="hypothetical protein"
                     /protein_id="X:IDOINNKK_00013"
                     /translation="MRHNEQAKRLRIILEETNVSQRELSSICKVHPARFSNYVLGKRV
                     IPFEVAYKIMMHHGYSPFWLIFGDGEKKISFNFLSLTDEQLAVSEDIDRDSVFVRQVN
                     ESGIRPIVERLLQLDEREQKVFQSIVDRFFPNKYE"
     gene            complement(7933..8187)
                     /locus_tag="IDOINNKK_00014"
     CDS             complement(7933..8187)
                     /locus_tag="IDOINNKK_00014"
                     /inference="ab initio prediction:Prodigal:2.6"
                     /codon_start=1
                     /transl_table=11
                     /product="hypothetical protein"
                     /protein_id="X:IDOINNKK_00014"
                     /translation="MSYDIRKHPAQKPRDQQQLQIPFNTPKTIYLFSKSFSALEIYQF
                     FFHLHVVSCRKPNIGKSTLAKKLSQKNIAVNSKIAKMFIF"
     gene            8473..8736
                     /locus_tag="IDOINNKK_00015"
     CDS             8473..8736
                     /locus_tag="IDOINNKK_00015"
                     /inference="ab initio prediction:Prodigal:2.6"
                     /inference="similar to AA sequence:ISfinder:IS1222"
                     /codon_start=1
                     /transl_table=11
                     /product="IS3 family transposase IS1222"
                     /protein_id="X:IDOINNKK_00015"
                     /translation="MKKRFSEDQIHKILKESESGISTPELCRKYGISGNTFYRWRSKY
                     GGLELNDLKRMKTLEEENSRLKKLYAELALENEAIKMLLEKKW"
     gene            8733..9545
                     /locus_tag="IDOINNKK_00016"
     CDS             8733..9545
                     /locus_tag="IDOINNKK_00016"
                     /inference="ab initio prediction:Prodigal:2.6"
                     /inference="similar to AA sequence:ISfinder:ISDet2"
                     /codon_start=1
                     /transl_table=11
                     /product="IS3 family transposase ISDet2"
                     /protein_id="X:IDOINNKK_00016"
                     /translation="MSREQKREALLLIKTRLGERKSCRLLQISRTGFRHRSRLQDKNM
                     ELKDRILTLAYKHKRAGYRQIHDFIRQEERVNHKRIYRLYSALGLKYRIKPKRKRVSL
                     PAIPKIVPKKPEERWSMDFMSDSLYSGRKFRILNIIDDFGRFAVATQVEFSITSERLV
                     RILNEVSEVRSLPKQIVVDNGPEFTSKAFLRWAFEKGVDIHFITPGKPTENAFIESFN
                     GKMRNECLNENWFKNIEEAQRLVEDWRNFYNSERPHSSLGGLTPEEYLRRSA"
     gene            9553..10230
                     /locus_tag="IDOINNKK_00017"
     CDS             9553..10230
                     /locus_tag="IDOINNKK_00017"
                     /inference="ab initio prediction:Prodigal:2.6"
                     /codon_start=1
                     /transl_table=11
                     /product="hypothetical protein"
                     /protein_id="X:IDOINNKK_00017"
                     /translation="MTLYTGTKNGGISVAMAINVIAIAYFLFINANLLYSSYVNVDNF
                     SDRPTIHYHLLIGYCTFYFSGSLFVLWAEVGKHRLHRIQAMLITVGTLIGLSVSVLFV
                     YILPLLYGIYLAPCSAIGVAIANLFFAAAALLGNAFRINADVASGLRVPTLNRVVVIV
                     VVAIYRFVDQTEFVKKSEFWREANFTKENFAMNLLYSDHKLRMNTEMDLSSRAKFLVD
                     EYQSFIK"
     gene            complement(10314..10997)
                     /locus_tag="IDOINNKK_00018"
     CDS             complement(10314..10997)
                     /locus_tag="IDOINNKK_00018"
                     /inference="ab initio prediction:Prodigal:2.6"
                     /codon_start=1
                     /transl_table=11
                     /product="hypothetical protein"
                     /protein_id="X:IDOINNKK_00018"
                     /translation="MRILLISLVLLFGTVLLGQDAEDLNRCVPGHKTSGEGLREPAFF
                     EFVLSASIEEIKNKKQDIQFNKLDNRGGSVIYNAATRRYYFREESIEDHLELMKFFVE
                     NGALIYAINESDGLRSEICGLVAGDTLELFEYLLSIEPHLANIKCSYRQRNKKTVMVP
                     IAESVKSPDEGDLIFAFVYKNREKEYIRNKAKVKQAKLKLLKEAKARAATVPLTYTAS
                     VKLSAPRCE"
     gene            complement(11081..11686)
                     /locus_tag="IDOINNKK_00019"
     CDS             complement(11081..11686)
                     /locus_tag="IDOINNKK_00019"
                     /inference="ab initio prediction:Prodigal:2.6"
                     /codon_start=1
                     /transl_table=11
                     /product="hypothetical protein"
                     /protein_id="X:IDOINNKK_00019"
                     /translation="MRAVLFVLFLSFSIALFGQDTEDLNRCVAHEWMGNQPAFFDFVS
                     SASIEEIKSKKQDIQFNKLASHGRSVLIDIAQIRVFKDGLLLFKFLIENGALISTEDE
                     DLGSPVSKKNEICTLVPYKEKAIFEYLLSVEPHLSRVSCRYYNERTGTESVIPITDYV
                     KNTYNNYKNDKLKLLKAAFKKSETVPLTYTAADRMSAPECY"
     gene            complement(11690..12115)
                     /locus_tag="IDOINNKK_00020"
     CDS             complement(11690..12115)
                     /locus_tag="IDOINNKK_00020"
                     /inference="ab initio prediction:Prodigal:2.6"
                     /codon_start=1
                     /transl_table=11
                     /product="hypothetical protein"
                     /protein_id="X:IDOINNKK_00020"
                     /translation="MQAYFLQNSVFNRIFLRAQLLKLFEESGLSQTEFAKKAGITPAA
                     FNDFLKERIREFSIEKSTSVAKNLGVNLHWFLTGQGPRMTTTLTPLSEEKIREMDAHD
                     RRVRKMTTTPGATDMLDAYLTLNERDRATVNALIKQLKG"
     gene            12229..12429
                     /locus_tag="IDOINNKK_00021"
     CDS             12229..12429
                     /locus_tag="IDOINNKK_00021"
                     /inference="ab initio prediction:Prodigal:2.6"
                     /codon_start=1
                     /transl_table=11
                     /product="hypothetical protein"
                     /protein_id="X:IDOINNKK_00021"
                     /translation="MSPEEIKTALSSLGQNLFDVKSGTGVSYSTVRDTISGRTGNLEV
                     LKYLTKLGIKHGRTPSPSRKAG"
     gene            12534..13145
                     /locus_tag="IDOINNKK_00022"
     CDS             12534..13145
                     /locus_tag="IDOINNKK_00022"
                     /inference="ab initio prediction:Prodigal:2.6"
                     /codon_start=1
                     /transl_table=11
                     /product="hypothetical protein"
                     /protein_id="X:IDOINNKK_00022"
                     /translation="MAIRRRRESPQGEQDACTFAVRISACDDQPSAPVGNSDGKYRLR
                     EMQDMTIMETGYGREEGNETLNRGDYCTQAELSGHRGVGQGSANGIHPSVRKCEEGKH
                     GYSYERKWSSSVQNLEFSQRDGNVCRNGDARNSISHNKKLIRSINLILDKLIVKISIN
                     PHNNNSTKNKKARRQPGFEVNRKSIPDLRLSPLLFAVNQNLGE"
     gene            13149..13340
                     /locus_tag="IDOINNKK_00023"
     CDS             13149..13340
                     /locus_tag="IDOINNKK_00023"
                     /inference="ab initio prediction:Prodigal:2.6"
                     /codon_start=1
                     /transl_table=11
                     /product="hypothetical protein"
                     /protein_id="X:IDOINNKK_00023"
                     /translation="MTPNDYTLDRVKTTLECFELRHGYTPNREEQIEILRAEGFDPDT
                     LAFFREAASITPRHPEEAA"
     gene            13561..13872
                     /locus_tag="IDOINNKK_00024"
     CDS             13561..13872
                     /locus_tag="IDOINNKK_00024"
                     /inference="ab initio prediction:Prodigal:2.6"
                     /codon_start=1
                     /transl_table=11
                     /product="hypothetical protein"
                     /protein_id="X:IDOINNKK_00024"
                     /translation="MSDQQMNDLRKLFNETPLTEGETKLADETTNDVVGFCDELFTAK
                     RKQSESRARIRALFVQYRQTIKYLRHQVRERDNALADLERETARVIADIRTSYGIKVV
                     A"
     gene            13872..14684
                     /locus_tag="IDOINNKK_00025"
     CDS             13872..14684
                     /locus_tag="IDOINNKK_00025"
                     /inference="ab initio prediction:Prodigal:2.6"
                     /codon_start=1
                     /transl_table=11
                     /product="hypothetical protein"
                     /protein_id="X:IDOINNKK_00025"
                     /translation="MEEKSITIKSENPVENMQLARDVAGVCREIVLQSAIAIQGKRYV
                     PVDSWQAICNAHGCAASSGSVERVDGGFRAIGQIRRRSNGVIIAEAEGFVGDDEPQWA
                     GRPEYAKRAMAQTRAISRACRSAFAHVVVLIDKDLSTTPAEEVLKGGFVHDVPTSRKS
                     NTSQQAEVSTTVPIGQPATKEHRDVYFKPNGKKNFIKEFGAELFKHNDVYVYAPIGTY
                     DRVSKGLPIDLTPQTTPNKTNLEKPVNGSAQPELVGAGVRTGPTVSDEEDLF"
     gene            14684..15202
                     /locus_tag="IDOINNKK_00026"
     CDS             14684..15202
                     /locus_tag="IDOINNKK_00026"
                     /inference="ab initio prediction:Prodigal:2.6"
                     /codon_start=1
                     /transl_table=11
                     /product="hypothetical protein"
                     /protein_id="X:IDOINNKK_00026"
                     /translation="MAKLTLTFYDLNQLYYEALQSAVDPETGEIIDEDLFELLDEIQE
                     EKEKKLLNMACAYKAIDAEANAIKAEEERLKARRKALENQVRSIESWIKYNAEAGVKI
                     KDSRAEISWRKSTQVLVHLEESELLSALGEEFVKTKIEYSPNKNELKEAIQSGREFPG
                     VVIDHKLNLQIK"
     gene            15560..15823
                     /gene="lpxD_1"
                     /locus_tag="IDOINNKK_00027"
     CDS             15560..15823
                     /gene="lpxD_1"
                     /locus_tag="IDOINNKK_00027"
                     /EC_number="2.3.1.-"
                     /inference="ab initio prediction:Prodigal:2.6"
                     /inference="protein motif:HAMAP:MF_00523"
                     /codon_start=1
                     /transl_table=11
                     /product="UDP-3-O-(3-hydroxymyristoyl)glucosamine
                     N-acyltransferase"
                     /protein_id="X:IDOINNKK_00027"
                     /translation="MSKILLFVGNVGWKEFDLSDTEELEKRNITIGTNVKIGNGVKIG
                     TNVKIGHDVTIGNRVYIGNNVRIADDVMIYDGAEIENGANVPL"
     gene            15898..16377
                     /gene="lpxD_2"
                     /locus_tag="IDOINNKK_00028"
     CDS             15898..16377
                     /gene="lpxD_2"
                     /locus_tag="IDOINNKK_00028"
                     /EC_number="2.3.1.-"
                     /inference="ab initio prediction:Prodigal:2.6"
                     /inference="protein motif:HAMAP:MF_00523"
                     /codon_start=1
                     /transl_table=11
                     /product="UDP-3-O-(3-hydroxymyristoyl)glucosamine
                     N-acyltransferase"
                     /protein_id="X:IDOINNKK_00028"
                     /translation="MSKIYLYVNGDGWQEFDRSDAKELEKRNITIGDNVTIGNGVKIG
                     DNVTIEDYVYIGNGVYIGYYVTIEDGVKIEDGVKIGNDVYIGYYVYIGNGVYIESNVK
                     IGDNVYIGNRVKIGIGVYIKDNVNIEDDVYIGNRVKIGNGVYIKDNVRIENGANVSL"
     gene            16450..16839
                     /gene="lpxD_3"
                     /locus_tag="IDOINNKK_00029"
     CDS             16450..16839
                     /gene="lpxD_3"
                     /locus_tag="IDOINNKK_00029"
                     /EC_number="2.3.1.-"
                     /inference="ab initio prediction:Prodigal:2.6"
                     /inference="protein motif:HAMAP:MF_00523"
                     /codon_start=1
                     /transl_table=11
                     /product="UDP-3-O-(3-hydroxymyristoyl)glucosamine
                     N-acyltransferase"
                     /protein_id="X:IDOINNKK_00029"
                     /translation="MSKIYLYVNGDGWQEFDRSDTEELEKRNITIGNRVKIGTNVTIG
                     DNVYIEHNVTIGNGVKIGSNVNIGNGARIEDNVYIGYGVYIGCGVYIGNGVNIEIDVT
                     IGNRVYIGNGVYIKDNVRIENGANVSL"
     gene            16912..17727
                     /gene="lpxD_4"
                     /locus_tag="IDOINNKK_00030"
     CDS             16912..17727
                     /gene="lpxD_4"
                     /locus_tag="IDOINNKK_00030"
                     /EC_number="2.3.1.-"
                     /inference="ab initio prediction:Prodigal:2.6"
                     /inference="protein motif:HAMAP:MF_00523"
                     /codon_start=1
                     /transl_table=11
                     /product="UDP-3-O-(3-hydroxymyristoyl)glucosamine
                     N-acyltransferase"
                     /protein_id="X:IDOINNKK_00030"
                     /translation="MSKIYLYVNGDGWQEFDRSDTEELEKRNITIGNRVKIGTNVTIG
                     DNVYIEHNVTIGNGVKIGNDVYIGNGARIGSDVNIEDDVTIGDDVYIGNRVKIQNGVR
                     IEDNVKIGNRVYIGYYVRIEIDVNIEDDVKIGNGVYIGYNVNIEDDVTIGNDVKIGTN
                     VTIGYSARIEDNVRIGIGAKVGNGARIGSGAKFVSILISGSMHVVSYWGEDRIDIGCR
                     RMPIEEWKSCYKRIGKSEGYTLEQVEEYGHYIQTISDMHNKSLMHISQEDNNG"
     gene            17720..18490
                     /gene="lpxD_5"
                     /locus_tag="IDOINNKK_00031"
     CDS             17720..18490
                     /gene="lpxD_5"
                     /locus_tag="IDOINNKK_00031"
                     /EC_number="2.3.1.-"
                     /inference="ab initio prediction:Prodigal:2.6"
                     /inference="protein motif:HAMAP:MF_00523"
                     /codon_start=1
                     /transl_table=11
                     /product="UDP-3-O-(3-hydroxymyristoyl)glucosamine
                     N-acyltransferase"
                     /protein_id="X:IDOINNKK_00031"
                     /translation="MGKIFLYEDNYGWKEFDLSDTEELKKRNITIGNNVTIGNDVRID
                     DHVRVGNNVRIADDVIIGFLTAIGHDVRIGNHVRVGRRVKIGTNVTIGDDVMIYDGAE
                     IENGVAIENGVAIGFCVKIGNNAKIGHDVRIENGAKIGYCAKIMDRVEIGHGAEIGNG
                     AEIRYRVVIGHSAVIEDNTKVKSMIFSGSKDVLFYWGDDRIDIGYISKSIQKWVDAAD
                     DLWHEEGYSDEQIAEYRQYISMIAQFHKSQMKREGAET"
     gene            18487..18732
                     /locus_tag="IDOINNKK_00032"
     CDS             18487..18732
                     /locus_tag="IDOINNKK_00032"
                     /inference="ab initio prediction:Prodigal:2.6"
                     /codon_start=1
                     /transl_table=11
                     /product="hypothetical protein"
                     /protein_id="X:IDOINNKK_00032"
                     /translation="MKYLVLAILFAALSVAYFLQWLFARSEIQQDPEEFLNNWSKIRE
                     RYFQRNDAALKAANTINVNSKNTKTINFLDPSKRHKG"
     gene            18752..19846
                     /locus_tag="IDOINNKK_00033"
     CDS             18752..19846
                     /locus_tag="IDOINNKK_00033"
                     /inference="ab initio prediction:Prodigal:2.6"
                     /codon_start=1
                     /transl_table=11
                     /product="hypothetical protein"
                     /protein_id="X:IDOINNKK_00033"
                     /translation="MSAVRRIPRSERPEGTSYVVVDFNVVNGFGLTDGEKIIFSLIHN
                     LSNRKEGCTATNDYFAKILEKYNPFEADPEKLLVDKCRAEKAISASISRLTKKGAITV
                     KLLKTKNGTKRFIFSNVRIVKPTPQNIDPDPQNVEDPPQKVEWVPQNIECMHSTNCGP
                     DIKEDSKIDNKEKEKENKNETHSSELNYAQIYSRVQELFIQQEVEYAEHFVKRENFVI
                     NEFMFEGISATKIFETVRRLVAIKKSKELKDAKFWERVPYSIASAKSYYSQIHTTFKT
                     IKKEIPTERPKSTKHPGDFEYFEDWLQSVEQLGRSAIEELLRAESPEEYSDPNTKNKK
                     AELGKTFFEVFKKSKLEKGEPCKFKKPKVA"
     gene            19816..20118
                     /gene="lexA"
                     /locus_tag="IDOINNKK_00034"
     CDS             19816..20118
                     /gene="lexA"
                     /locus_tag="IDOINNKK_00034"
                     /EC_number="3.4.21.88"
                     /inference="ab initio prediction:Prodigal:2.6"
                     /inference="protein motif:HAMAP:MF_00015"
                     /codon_start=1
                     /transl_table=11
                     /product="LexA repressor"
                     /protein_id="X:IDOINNKK_00034"
                     /translation="MQVQETKSRITKKFADPKLNGLTELQSSTIEYIDEFIRTQQLPP
                     TIREIALYYGVTTKTISGRLLGIERKGFLKILPRISRGIILTESARLYLAESRDVV"
     gene            20115..20564
                     /locus_tag="IDOINNKK_00035"
     CDS             20115..20564
                     /locus_tag="IDOINNKK_00035"
                     /inference="ab initio prediction:Prodigal:2.6"
                     /codon_start=1
                     /transl_table=11
                     /product="hypothetical protein"
                     /protein_id="X:IDOINNKK_00035"
                     /translation="MKPQLDVTLEQFLSAFDEGEKKVAEKPTVVPNMRVEDRGPFTGE
                     RFYRVESRKTGELCFASRCLEQTAEHAGCYQVTRYSDHKRRWVTTEEFTMQFRRLIGK
                     PERVYVGNVLGVGHDYKRTAIEDDESGSLLNEVVEIMRKKQQSREVA"
     gene            20568..21029
                     /locus_tag="IDOINNKK_00036"
     CDS             20568..21029
                     /locus_tag="IDOINNKK_00036"
                     /inference="ab initio prediction:Prodigal:2.6"
                     /codon_start=1
                     /transl_table=11
                     /product="hypothetical protein"
                     /protein_id="X:IDOINNKK_00036"
                     /translation="MSRTNEKSAYEPLDEMLLIGIDPGTKTGFAVWDREVRELIHVAT
                     YSLLKAQDEVKAYFKKGKSLCLIIEDARKRKWFGNNAEAKRQGAGSVKRDCKIWQEFC
                     EQEGIYYRLVHPQRGATKLKAVEFQALTGWTKRTTEHARDAAMLVAGRGRF"
     gene            21249..21650
                     /locus_tag="IDOINNKK_00037"
     CDS             21249..21650
                     /locus_tag="IDOINNKK_00037"
                     /inference="ab initio prediction:Prodigal:2.6"
                     /codon_start=1
                     /transl_table=11
                     /product="hypothetical protein"
                     /protein_id="X:IDOINNKK_00037"
                     /translation="MIMDYIPLQIYLSTAKNYPTLNVKNWPKTMGSNPFRIFAPISTI
                     TSRVKLFIGLIKNTQHLRQLKLMRCCGPNMKIIKLTLARLVLNYITICLNWRFALGLD
                     PNYGLAFMICLVSEITYTLALNTILKEKEKL"
     gene            21647..22483
                     /locus_tag="IDOINNKK_00038"
     CDS             21647..22483
                     /locus_tag="IDOINNKK_00038"
                     /inference="ab initio prediction:Prodigal:2.6"
                     /codon_start=1
                     /transl_table=11
                     /product="hypothetical protein"
                     /protein_id="X:IDOINNKK_00038"
                     /translation="MITRPVLKYNGGKFLLAPWILSYFPEHDTFVDGFGGAANVLLQK
                     PRSRAEYYFDLDDDVTNFMQTLGNRNTATELIRRIRWTPYARDVFEWSLSKPVEDEID
                     RALQFCAKCWMGLGQKKQGTGTFRVSGNLDKSGGHIPAKLWSDLKSYYQAAERLRGVV
                     IESKSFFDVAEKLARPNTLFFLDPPYLGAVRGSGNLYTHEMKSAIEHERLLKLILGLD
                     GMVIICGYPSDLYSSTLETNGWVMKTKQTRDNKRRERTEAIWLNPLCVAKLEEKSPRL
                     FE"
     gene            22480..22818
                     /locus_tag="IDOINNKK_00039"
     CDS             22480..22818
                     /locus_tag="IDOINNKK_00039"
                     /inference="ab initio prediction:Prodigal:2.6"
                     /codon_start=1
                     /transl_table=11
                     /product="hypothetical protein"
                     /protein_id="X:IDOINNKK_00039"
                     /translation="MKTAVTCPVCGHDLDYDDCNFCACEQIEKEFEDDLRKDFALLKK
                     RTKLNFRDIYEFRSKISEGKHKFKKKDLLGTTYLLECYEEIIEGIAERDFKMQNPELC
                     FAFNSEDVPF"
     gene            22828..23340
                     /locus_tag="IDOINNKK_00040"
     CDS             22828..23340
                     /locus_tag="IDOINNKK_00040"
                     /inference="ab initio prediction:Prodigal:2.6"
                     /codon_start=1
                     /transl_table=11
                     /product="hypothetical protein"
                     /protein_id="X:IDOINNKK_00040"
                     /translation="MPNPNNDELEKDNVVQFKELGKRRINMNIYQISSREEGPYYNNK
                     LCELVFAKNELRAKRLYWRYYKRHWYYHENDAMIYLKQLPQDSSMKIFEILGDLPKCG
                     GFIDPDIEELAPILRELGWMYDDESGCDTCGLYPFGMEEHWIDEDGKCDECRDPIIVS
                     GKSQENNERN"
     gene            23479..23787
                     /locus_tag="IDOINNKK_00041"
     CDS             23479..23787
                     /locus_tag="IDOINNKK_00041"
                     /inference="ab initio prediction:Prodigal:2.6"
                     /codon_start=1
                     /transl_table=11
                     /product="hypothetical protein"
                     /protein_id="X:IDOINNKK_00041"
                     /translation="MSDVNTKLSEQYYVKHILHTFKSEKSVLIEIEYYYPIGPQVSFR
                     VSSWCYSQTLVTGVFYRDGSGCGTKYSAITLLTSIERRELSYKIYEEVDRVLELPNQD
                     "
     gene            23882..24316
                     /locus_tag="IDOINNKK_00042"
     CDS             23882..24316
                     /locus_tag="IDOINNKK_00042"
                     /inference="ab initio prediction:Prodigal:2.6"
                     /codon_start=1
                     /transl_table=11
                     /product="hypothetical protein"
                     /protein_id="X:IDOINNKK_00042"
                     /translation="MNITIKTLETIVWLIITPILVLVVTGKQYKLQFQKIWNVSSGIG
                     RQVKKPSRSKPKRKNSNLLDRFLKLFSFRDKKKNSAPKKKATPKKKTTSRPKKKTIAH
                     KVAPKKKVVKKKQVPRPKKINRNPVTKSEEANEQFTGDFFGE"
     gene            24336..24677
                     /locus_tag="IDOINNKK_00043"
     CDS             24336..24677
                     /locus_tag="IDOINNKK_00043"
                     /inference="ab initio prediction:Prodigal:2.6"
                     /codon_start=1
                     /transl_table=11
                     /product="hypothetical protein"
                     /protein_id="X:IDOINNKK_00043"
                     /translation="MNKKNLQKALFKLLKSRGYLFFWAKAANQQSPDVLMILEQRRGF
                     GALILSIVLKDQIIFRPGHRTLFTTHELSCRDVMHKRLGKRNYCARFARGEEQVLKIV
                     EWYLGEERISA"
     gene            24674..25204
                     /locus_tag="IDOINNKK_00044"
     CDS             24674..25204
                     /locus_tag="IDOINNKK_00044"
                     /inference="ab initio prediction:Prodigal:2.6"
                     /codon_start=1
                     /transl_table=11
                     /product="hypothetical protein"
                     /protein_id="X:IDOINNKK_00044"
                     /translation="MSSKKRSNKNLKQGPAPSQDKRTKRSKLGGYKATRTEVERRINI
                     IESMLLAGLEKDIVHYCAENFNINARQSKRYKANALKNIRNITDRDRENNVAKAIHMA
                     AVGYNQAMSNVKAANAGPKYLDIFCKITGVYEPQKINVNTGIDLVQLAREGHIELPRK
                     RETVSSDDVSHDSPPQ"
     gene            25173..26720
                     /locus_tag="IDOINNKK_00045"
     CDS             25173..26720
                     /locus_tag="IDOINNKK_00045"
                     /inference="ab initio prediction:Prodigal:2.6"
                     /codon_start=1
                     /transl_table=11
                     /product="hypothetical protein"
                     /protein_id="X:IDOINNKK_00045"
                     /translation="MTLVMTVHRNERNQKLTIEPGSFQWELYNEAWDQDVAIIKSTQC
                     GITEWNIVTQLAMAEFRLAQFAVFPTEPDRNKFLSGKLEKSISYVPYYQDKIKKSESK
                     ITDNKYMKIYAGTNMVFVGSNSESGFTSVTADVVTIEEMDTCNQRNISMTAERLSNSE
                     YRIQRWIGNPTHNGRGISTKHKHSDKRLWTIKHGCSHEIHPDPFKHLLRKESGIPIDP
                     DWEWGKEPRLICDKCNRPFDRKSRGYWTPTATGRILGYSISKLFSTQVSMAEVVERYQ
                     EGLTDPDVMQRVYNGDFGLTYTAEGTQVTEEILNSNIDITYRLPNTHKGPCLIGIDPG
                     SRIHYTIWYQNFEHERWDLVCAGWTRTEEGLHDVIAQYNVQCGGIDAGPELELVRRLK
                     QKYNWLWSVDYTKGDASTQTKEKVHLSERRISVNRTYEMDFVKSWLTRKSARLPIGID
                     KHDGGTFYQMLQAPIRKYDAIRDCYVWDEGSSDDHYYHTIVYFQQARKIWLYNRKKMG
                     EPDRIKL"
     gene            26717..26863
                     /locus_tag="IDOINNKK_00046"
     CDS             26717..26863
                     /locus_tag="IDOINNKK_00046"
                     /inference="ab initio prediction:Prodigal:2.6"
                     /codon_start=1
                     /transl_table=11
                     /product="hypothetical protein"
                     /protein_id="X:IDOINNKK_00046"
                     /translation="MSSSETDRIPKHTIITKPVKIYKNTQWTKYRQDGKVEEKIDGIK
                     KQTE"
     gene            26838..28436
                     /locus_tag="IDOINNKK_00047"
     CDS             26838..28436
                     /locus_tag="IDOINNKK_00047"
                     /inference="ab initio prediction:Prodigal:2.6"
                     /codon_start=1
                     /transl_table=11
                     /product="hypothetical protein"
                     /protein_id="X:IDOINNKK_00047"
                     /translation="MESKNKQNNKPLAAGQGWAIYSPESFTSRLAQAKDGSWKNAKVK
                     GLNNWFTIDPWQCLDIYKLNYNVFSIVSQRSQIISGMDYKIIPSRKIEDEIAEDLKEL
                     KWKFDQLDDYETNLFSKIKRDTYAKKIREQLGLFELKVDLSNFDSALRFWSRRIQRET
                     NASASQIEDWLQITKRFEINDEGEFVTANVQGFQDFLLQYVQDMLIHGRAAIQNPNDY
                     FDGIWVLPGGSVYPIPSEIVGQTEFYVQLMYGMSGYGQQIPKFFYPTDLSMSYYLPNS
                     AVVYGLKPLDAVLHQIQENFNFASYMADHANNEKPPEYVIFVVDNKMEFTDNLDDFAK
                     TDSTELERQEAILNEKQKDKAVRVLKQTGSDAKLFNLSKENTIADHQAREEVIKKIIA
                     RVFGATQNEMGETDTGGMIAKAGAEAQQELYNRQSIKPIAKSIEEVLTFEILPSRWGI
                     RRDLKGREILWNFKFMSVDSDIDKYTKAKIAKDSGSISVNEIREHVLGIDPTSNPEDN
                     RITPVSQPPDNNDLMKAITEINVR"
     gene            28458..29579
                     /locus_tag="IDOINNKK_00048"
     CDS             28458..29579
                     /locus_tag="IDOINNKK_00048"
                     /inference="ab initio prediction:Prodigal:2.6"
                     /codon_start=1
                     /transl_table=11
                     /product="hypothetical protein"
                     /protein_id="X:IDOINNKK_00048"
                     /translation="MPQLYQPILQSKEFLNLTKKLVSELRIIFFVMQDESLRILRTSI
                     REGWSFAKFESELDKLFQDSPTSSAQIVEKRAVGANAIDWARLKTKYKDSWYGSNYQK
                     LIHHIIAENQKKISQSVLRSDQDRLHDNLKNILPKEPDSKTFKIPDIDHALKRSSTLI
                     KAADNSKLMSITRREEIRKVIKNILTENPVQTQTGAIRKDISRKVESGLLEYFEGYTK
                     NSPPYGVPRNIHAIAVTETRSVINNTRREYMKMTSTELGDECVILKSWIHNGTLSKRA
                     RSNHINLAKFGFIELDQKFSVKGGDGKTYYVDGPHDYALPPSEVISCNCEIRYSIKRK
                     KKTLNSLEPRDIKDHIFDTYKRLSPPVVKIGGVVFRKKT"
     gene            29704..31290
                     /locus_tag="IDOINNKK_00049"
     CDS             29704..31290
                     /locus_tag="IDOINNKK_00049"
                     /inference="ab initio prediction:Prodigal:2.6"
                     /codon_start=1
                     /transl_table=11
                     /product="hypothetical protein"
                     /protein_id="X:IDOINNKK_00049"
                     /translation="MPTATPSQVYKVQFDILPASAATRKALHPRRDPIANCTTIKKDV
                     SGRERRYLIGTSSGPKRDAHKDTMSEKCIKGFQQQSLDKTILLVHPHTDNLIENQIGI
                     LDKSAIDQDGEWKTQFRLFDKYDLEDNPEFSKTIVEKANQFWMMIRGEGAYIKPTRIS
                     QFSIQGLLREEDVSKTNNGTVINWIELDAIAAITKGAYPQNDFLTVEKVLTQFIKKGE
                     LQDAIIQGQKTRDLYEDNWNVESEFRDQLRKIIESKDSSDQKKDKISNLFDEYKQLTM
                     ELFEKYDYEFPDDENQKSADLTSATGEQMANDSTEEPNQEKKDDAPAGGEGNPSGQNA
                     DALNQISQSLEAILAAIQGMQGATQEANKEDNNKTSESETDEDANKTANKDAGTMEDS
                     EVSSLNDVSKAISQIKKLPLSEKKKSEMISEIRKASNPNYAVMSEIEEIKKSLNESNT
                     LMKAMAEGFSEIAMGKSITEPVKKSQPQGMNGAQLGNENLAEAVDKALQIENQKNKSV
                     TKSSAIEDFRKELSNRVGIV"
     gene            31290..32453
                     /locus_tag="IDOINNKK_00050"
     CDS             31290..32453
                     /locus_tag="IDOINNKK_00050"
                     /inference="ab initio prediction:Prodigal:2.6"
                     /codon_start=1
                     /transl_table=11
                     /product="hypothetical protein"
                     /protein_id="X:IDOINNKK_00050"
                     /translation="MSVIDEIKKNLQNAVQQIVKSAQGTGAFDNPALIAPAFSKKLTN
                     MIQFMNPINQLVTTSPFKSEGIPGSTKYVYPKLDSLRNPGSFGGETSDGQIRASKFSN
                     EEVYIKAKKSRFRVWDLGKKTSEDYVDLAIRQWTAEATSFSLDFALGILYDNPILGNP
                     ANRTVGAWENSLDVSIQTNRIDKSSGGNPTLPSEIDIFQEVYTRSMRNGGEGHRRVWV
                     MSPEMAGYLTGFAFDRVRLTQSVDQSPSGDRPFETHIGLWPKTLLGLPIVATTLMGGG
                     YSNPNVDTMGAVAASASASGGNLSNGTIYFVVTKLIRRLDESASFVGETMASAPITVN
                     LNGGGTTQKATLTFSKDANALWYYIYASTTGAAGSYKKLQWLRVTFLMMTVIF"
     gene            32411..32788
                     /locus_tag="IDOINNKK_00051"
     CDS             32411..32788
                     /locus_tag="IDOINNKK_00051"
                     /inference="ab initio prediction:Prodigal:2.6"
                     /codon_start=1
                     /transl_table=11
                     /product="hypothetical protein"
                     /protein_id="X:IDOINNKK_00051"
                     /translation="MAPGHILNDDGDFLDFTSSVDVRTITADISGIPSQGVFGRMQED
                     TPPKAYQGVNPETVLLWDLDEDQGLGSYKYLDDSPDKDSGFATIKEITPRGDYQEILM
                     VSYGTPVGRFDRTSAIIKNLRSK"
     gene            32785..33402
                     /locus_tag="IDOINNKK_00052"
     CDS             32785..33402
                     /locus_tag="IDOINNKK_00052"
                     /inference="ab initio prediction:Prodigal:2.6"
                     /codon_start=1
                     /transl_table=11
                     /product="hypothetical protein"
                     /protein_id="X:IDOINNKK_00052"
                     /translation="MMGKIVNQNTSISTDSNESVESVTETIEQSTENDFTIPDPNTKE
                     PDQKNLLSNDVAPKKQKVIRSGEDKFCAKHPTLTSGTIFIPYPNTENPTTLEIDGGNV
                     YPETREVLDYLIRREGWKDLSEYARVYDEVTNLPQKKTILWYFKIPGARDDNKVTGSI
                     GVSTSDGNKIIEFKENIVETGDREVAEQLASSGFTLFKKDEIDVD"
     gene            33392..34276
                     /locus_tag="IDOINNKK_00053"
     CDS             33392..34276
                     /locus_tag="IDOINNKK_00053"
                     /inference="ab initio prediction:Prodigal:2.6"
                     /codon_start=1
                     /transl_table=11
                     /product="hypothetical protein"
                     /protein_id="X:IDOINNKK_00053"
                     /translation="MLTNKERLSLKTLSRLYKHGLDILDPINILPADITGITPLNGQF
                     VVTLDPNTEIEKVYPGLLVHITECESSGFRFVESVDHSSHTITISEVYQQNGQRGRTA
                     FYSIDATLLDSYVNIAIRQAETLTMIPMFRVEEFTEYRSSTGTNQIILQRKKYRSIES
                     IKAVIPTYTPGYYPAVSVADIDQGYALNRGILKIKSTSYVGTNLVMRTFPKNTDIQIS
                     GTIGYDDIDMPQDLLLAIEYMASAAILIDEHSRNGVPNTFSMDGFSQSMDVGKDIKAY
                     KSLAIGLMSGYISSTAGS"
     gene            34279..34698
                     /locus_tag="IDOINNKK_00054"
     CDS             34279..34698
                     /locus_tag="IDOINNKK_00054"
                     /inference="ab initio prediction:Prodigal:2.6"
                     /codon_start=1
                     /transl_table=11
                     /product="hypothetical protein"
                     /protein_id="X:IDOINNKK_00054"
                     /translation="MNFSRIAKRRTEKTIRINTIGQTVIFENLKESDIVRGINGDIIK
                     RPGGRNVEIKAFPIQLSAGPKQRDRVGFSESIQAIFYFSAQNFSERVTVNPPDICRSR
                     IYVNFGTFQKYFEVDTAKYYGTLANGFRYVVIGCVEV"
     gene            34658..35305
                     /locus_tag="IDOINNKK_00055"
     CDS             34658..35305
                     /locus_tag="IDOINNKK_00055"
                     /inference="ab initio prediction:Prodigal:2.6"
                     /codon_start=1
                     /transl_table=11
                     /product="hypothetical protein"
                     /protein_id="X:IDOINNKK_00055"
                     /translation="MGFVTLSLDALRFDLMYIDLGFKNKQQYEKYKKKFQELPYLTMA
                     VLRDGSREHLEAIKGIVVSGVRKNNLGYSKLSPMTLNIRKALNQNSKPISPFVGDKKM
                     LNSLEIVPDGKAFMLRPNSRYAVSKSKFGKISRISWKRVWRIQEWGAVIPVTEKMRNY
                     FSSIGIFLKSTTLQLVIPARRPFQKAYNRYIRSQIRQETNKAMISRLKQLMRPTK"
     gene            35302..36459
                     /locus_tag="IDOINNKK_00056"
     CDS             35302..36459
                     /locus_tag="IDOINNKK_00056"
                     /inference="ab initio prediction:Prodigal:2.6"
                     /codon_start=1
                     /transl_table=11
                     /product="hypothetical protein"
                     /protein_id="X:IDOINNKK_00056"
                     /translation="MKTQIDKMQNPSGWTVQLQNTNEPYSLTGVDYEECRASYIPGQI
                     QAELPAGAILGKDFNQIQVAETKWISFTIGLVSIQNPNMKFTVYSGENKRTFVFEVQQ
                     KYTTYRFINPFETIDRIEFSATGLVQFVVTDLIAYTNDYPADIYAAMIPLIQKATSHL
                     PKQIVGTTTVMAGDKSIRFTEICLAERYSAIEFNGEIHHIKEKKTSGKNFELTFSDLF
                     DGQEIRADALNIQVYLTIPVLPNPVSIESVRPGIGLHGGYEFEKVPERSFVSDEIICR
                     DTDENYYIRRSEGILRFKPVIHGLYKNYENLGYLSKVLQQFEGNDHPIWVNGRRVVIS
                     FGQVTLIKFEEDDGELQLPCEIELGVYNEWETEIKTNLNYQINSIPAQNPN"
     gene            36633..38468
                     /locus_tag="IDOINNKK_00057"
     CDS             36633..38468
                     /locus_tag="IDOINNKK_00057"
                     /inference="ab initio prediction:Prodigal:2.6"
                     /codon_start=1
                     /transl_table=11
                     /product="hypothetical protein"
                     /protein_id="X:IDOINNKK_00057"
                     /translation="MANIRTLGIHATTGQPVSGDQMLPSEMNVVEAFGRFPRIFDNVI
                     ELNGEIDRDYIIGTAQQGKLSWYVLDDAIRKAQPYSILFKLKSFKGTGAIQATITLND
                     GAASPLPTLILKDCYRDNDSYGVWGNSSGLRVDHGVISSTSIGSNPLNSAAATTIPLS
                     SVVNVKRGSILKITHSNNVYGFKILSIDENAKTVTGIPDATLPILTTGDKVEVLGFKI
                     TAVRKDYRGLIIKQQIGFNDRWLSMEPESEDYVPLIFKTHPLFKAVDQSSTAQFWKKF
                     PAPTPDGQYVFLSNGSDGSAPASVSDWTGLQSYFPQKNTFAVLNCESTSKTVHQSFET
                     WCANRNDHPIYLGPIQDFGSDWQSLRDWGQDFIKREGWVQTLLTYGWRYVTDPVGDGS
                     DPVALIPVIGGVLGNWIKVIYSGCIHRAPAEKRFTMSGYVSGPIVRQEDFWDDTIRTE
                     LYASGINIVNNVSGYGIVLRNFRTPAEDALVRDGHIHAINQLIKFTCEKNLQKTENTP
                     NQFKLLQRDALRIEHEVLKPLYEGNYSPYCVDEETGVFRNTDENGNQLKWSDVTGARA
                     DRFNNPPTQFDQGDADIWVEWVPYSLRRSLNIKAYTAVKIFRNRG"
     gene            38471..38914
                     /locus_tag="IDOINNKK_00058"
     CDS             38471..38914
                     /locus_tag="IDOINNKK_00058"
                     /inference="ab initio prediction:Prodigal:2.6"
                     /codon_start=1
                     /transl_table=11
                     /product="hypothetical protein"
                     /protein_id="X:IDOINNKK_00058"
                     /translation="MAQETYYASHKFVFVNGVLLKDCVKWPDFKQDVQKTEVANDEKY
                     IFNIQTGMIKLEPLEFEFNKTKAVDSAHHYLQIWRDAKDDRQVTIIETDATADPFNPT
                     CIVAEWDLGKCQLASLMYPGGEKAAPVAGKIVAEILPKRLASRTI"
     gene            38916..39830
                     /locus_tag="IDOINNKK_00059"
     CDS             38916..39830
                     /locus_tag="IDOINNKK_00059"
                     /inference="ab initio prediction:Prodigal:2.6"
                     /codon_start=1
                     /transl_table=11
                     /product="hypothetical protein"
                     /protein_id="X:IDOINNKK_00059"
                     /translation="MIVKLPIPFGSIDSVDVKAPSPDAITRARSEAIAKRIIQAATVI
                     LKDVVYVDDKPLGDDVKKIPFRSAEYIITQTFNNASKIARHFDGNSYCTVCGKENFHT
                     RQGEDDNRVSLDRFDVNEFFGSDVNFKIQTMSEKESIDMFVEPFGGESKDDFERRKKC
                     LTFHKFGKEGEDILEITSMTFRPHTIEDMTKVIKIAKTPKTLNDLLYFELLIDCDFKW
                     SGPDDEIEDVRDIKNKFAHRPDRLFQFSHISYYDRIYEQLYEYGIRSVEMVCEHCRNE
                     YDFDLPFENFFVYALRPNPGSTHTGKKK"
     gene            40031..41653
                     /locus_tag="IDOINNKK_00060"
     CDS             40031..41653
                     /locus_tag="IDOINNKK_00060"
                     /inference="ab initio prediction:Prodigal:2.6"
                     /codon_start=1
                     /transl_table=11
                     /product="hypothetical protein"
                     /protein_id="X:IDOINNKK_00060"
                     /translation="MDTIGIRYVFDIDKAVTAQKRFAAGFNTIGDRISSSSTRLRTSA
                     RDFLLYAKYYSKFPKEGINDFYNYSVDKLNKLNALYKKFKGQENKGSSEKTVGSPKAE
                     GAAEGGFGAFAVAKGMAIYNAGVGLLQTGIATIKEQMPFISQGFEMAGKVISANLLYP
                     LSKELMPLFFKFFAWVKENRIVFVQIGVLLVSVFRVVKSVVLGAFNLIKAGFNAAWKA
                     IGGGEITMNRFMNYMNFLMLKVAFFFAFFQTMLEPLIKGLGTTIGWLWKEVVKPFIDG
                     FAQGFVSNLIPYISEFRLLIDDLAAAFSFLHSEGDVSWIAKTFQFIGKVLGYAVLVPT
                     RMFIALIRLLVGLFKDPKKAIIDFGHTMYDIFIKHPIIEIFAQKVVSGFNWIRTKLSE
                     FKNWISGIWQGIATTFSKYWHKITVKLNHFVDKIKNAFAPASEFFNMIKGTLIPDKDS
                     NDSNFKTNSDSGDTSILEESNRGTNNSSGPRIKSRGQVGNNSTTNNDNRTFNVNMTAP
                     DPSAAANAIGNVMQQPAKLTKNSFNQLDNKIK"
     gene            complement(41732..43003)
                     /locus_tag="IDOINNKK_00061"
     CDS             complement(41732..43003)
                     /locus_tag="IDOINNKK_00061"
                     /inference="ab initio prediction:Prodigal:2.6"
                     /codon_start=1
                     /transl_table=11
                     /product="hypothetical protein"
                     /protein_id="X:IDOINNKK_00061"
                     /translation="MRYLSTLVVLFCLLQCRPDDPRRQEIAGPDLLPGAYQATGYYAD
                     KPPEEGEILFHRYKFSEGKLPIQFDLVSDFYNERELQIEHGFIMSRVTGYIDTMGNVT
                     IEPKFRNDSLPIIDQAGPFREGLAVITQHHYEHVMEDCERRTNIYETCFPYDFIDTRG
                     KIVSKRPYQIAEEFSDGMAAVRLNSKNSYGYINKEGKMIIPEVLESMYDFNAGIALVE
                     KDGQKFYINKNGERVLSNIHYKDDLHPFCDGLAIVRKGGSKKYHSQLGTYLEGGLLGY
                     MNTTGKVVIEPKFSDASCFSDGLAYVETSNGEKGYIDKTGKMRITFKKLHEVDASYGY
                     SENFSDGLVFADYEDDQGRKRGFIDKSGKLIIDLTMNRDYQWVGSFSEGLAVVYTKDP
                     NRRILFIDKTGKVAFDVNDINRKIWERFKKH"
     gene            43221..43811
                     /locus_tag="IDOINNKK_00062"
     CDS             43221..43811
                     /locus_tag="IDOINNKK_00062"
                     /inference="ab initio prediction:Prodigal:2.6"
                     /codon_start=1
                     /transl_table=11
                     /product="hypothetical protein"
                     /protein_id="X:IDOINNKK_00062"
                     /translation="MKKKTNNWWILVLPNTSSVLSSPQNLLQAMLITNKLLPSDISDE
                     KKSIFQDYPMPGLDYAPVDHVRNENTRITFTVPIVNLNKTTGNMLDLYAVERARSHQI
                     DISLVTNSPQWKQNPTCIYSGWGTHRPPLPVIIEDIKLNHKRDLTNRNGFSQFTECTF
                     TMRYLEDQGMYKMWKIVRNIGAGVGVAQRLSGRSSF"
     gene            43814..44077
                     /locus_tag="IDOINNKK_00063"
     CDS             43814..44077
                     /locus_tag="IDOINNKK_00063"
                     /inference="ab initio prediction:Prodigal:2.6"
                     /codon_start=1
                     /transl_table=11
                     /product="hypothetical protein"
                     /protein_id="X:IDOINNKK_00063"
                     /translation="MLEFSNVKPKEYIDPVTGEAVTLRLLHRITIPSDIRIVNSNGRD
                     LDLIALEEKGSYEELMNLCEANTTYLSENRFDITKMNEVIIPL"
     gene            44074..45348
                     /locus_tag="IDOINNKK_00064"
     CDS             44074..45348
                     /locus_tag="IDOINNKK_00064"
                     /inference="ab initio prediction:Prodigal:2.6"
                     /codon_start=1
                     /transl_table=11
                     /product="hypothetical protein"
                     /protein_id="X:IDOINNKK_00064"
                     /translation="MILPGPKRQYYFKIKALNPKFTDLEYKDSDIGFNILSFSLEEEM
                     FMNTIINLTIKDNVGLDTKMFSRGQRFSVEWGLDASSDLPGFLDFGADEIRGTFKNLI
                     SCAVVTTSNGYLQGGNHIRTITLRTGKFAGRPMLTREFNTGTVEDAIRAVANLLDFKK
                     VDISFPRQGELLTRRNPLVQAKETNFQFIRRQAEKYGCVVYSTRDDKGTEILHFRETK
                     EVHEKSKQELSYRMGQYHIFNYGNDQSNIVGDPSYDLGPGSSLGSSASVTLDQNGRMV
                     ATFQASATESTLSYVLSMKAIEKAVGSKNATAEFNRIMAASFEEFIITDDKTGEEDIS
                     GEFKQYFKLQPNSTMPEQNGWTFRCATVPNPLYKIGDRVHLGPTDEKGWCVIPPDIRS
                     CRKNAKAKLWRLAKHTWTHDASGVKQELELKR"
     gene            45345..45986
                     /locus_tag="IDOINNKK_00065"
     CDS             45345..45986
                     /locus_tag="IDOINNKK_00065"
                     /inference="ab initio prediction:Prodigal:2.6"
                     /codon_start=1
                     /transl_table=11
                     /product="hypothetical protein"
                     /protein_id="X:IDOINNKK_00065"
                     /translation="MSLNPEIPSEDILLNRKVTQEELFYLIEHDAIVKEIGTGDNDGS
                     IQIYCPDLSNGAEESNSDNWLTAWPGSVLFSHVLPEIGDKIRIMFPGGNSDRIVYKTQ
                     NPLEYEFKKSGSGLNILFEFKEPTGTIFALYYDKTNNNFVTEYGGIKTKHGNLSIDIE
                     LGSATHKIKIDNTGITVTENMDVKFLPSSRSALTDGYMTPLGPTISRIPGLHP"
     gene            45983..46429
                     /locus_tag="IDOINNKK_00066"
     CDS             45983..46429
                     /locus_tag="IDOINNKK_00066"
                     /inference="ab initio prediction:Prodigal:2.6"
                     /codon_start=1
                     /transl_table=11
                     /product="hypothetical protein"
                     /protein_id="X:IDOINNKK_00066"
                     /translation="MISESAFKTELEKFCNPHSPDYLGDPQTRTIAIQRANQGWVNAL
                     YECAKNISPVSTNANAAKAAFLGIVGIEVMTLEILQHAVSQFALTLGQGMSGYNSTPP
                     PALLILSSSATDYDSNCSQIASKVCNWLRTGQSMLLVPPNTIEPWL"
     gene            46426..46791
                     /locus_tag="IDOINNKK_00067"
     CDS             46426..46791
                     /locus_tag="IDOINNKK_00067"
                     /inference="ab initio prediction:Prodigal:2.6"
                     /codon_start=1
                     /transl_table=11
                     /product="hypothetical protein"
                     /protein_id="X:IDOINNKK_00067"
                     /translation="MTIEYPYETIQNWGKDFVKETECEVIFHLALPIGSIPFYRERGT
                     TLAELDNTPVTVLSDIFAGITVLQSLADYSNSARFERKVATSYDLVKIENTNKKNGEL
                     DISVGYYRVADESYREAAL"
     gene            46788..48320
                     /locus_tag="IDOINNKK_00068"
     CDS             46788..48320
                     /locus_tag="IDOINNKK_00068"
                     /inference="ab initio prediction:Prodigal:2.6"
                     /codon_start=1
                     /transl_table=11
                     /product="hypothetical protein"
                     /protein_id="X:IDOINNKK_00068"
                     /translation="MSRNPIKTISTTFSEIMSDLNNDPLTYDAPTWFKVIFAGIFALL
                     TIRLNVAINQVFVGTVSDRDIAADIFRETDYELGWKTAASVWLDITLDPTATSASSYT
                     IPISKMIASTKGGVSAPPVVYEAREALTLPQGQTTGIALFYHQKTRDPIALGQTNNTD
                     AQEFIIREADIIRDTFYLDIGGEFYYPQDTLAYSNALDKHFIHKYLSTGESVVTLGFV
                     DEKTGDQYGKIPASGLSVVAHFAVGGGDIGNQPQNSIVKYIGNDPKVTSVNNAQKAQG
                     GSEPETLSNAKRMAPLRARTHDMFWDEDSGKVIAKSVPGVLEAQVVITGILKSLVYIM
                     PSGGGVAPESLLTSVKNLLISKSIFGQVDLKTYSVNYLYSGFSGKVHMLAGYKFSDKL
                     KYISLAVALRTSEIGFYIKDYYYENGISATIDLINTTFVSLIGQTFNEENDFLQVKKL
                     LDNVPCNDFGQSIGPNDISSILMSYVEGVRYVNVTNPFSQITPSYGEIIKPVMINFQE
                     DV"
     gene            48317..49000
                     /locus_tag="IDOINNKK_00069"
     CDS             48317..49000
                     /locus_tag="IDOINNKK_00069"
                     /inference="ab initio prediction:Prodigal:2.6"
                     /codon_start=1
                     /transl_table=11
                     /product="hypothetical protein"
                     /protein_id="X:IDOINNKK_00069"
                     /translation="MIRDASSFQPIPLRGIQKFDSLFTKIKQYWELYSKKINYIRYLR
                     RADLTEFPDERAYAIGAFYDTSESTKRIRQAIHEAPKIQRRPVSFQLSWKSKIDQITG
                     GDSSIFYGPKLAKSFLIRQSVIADIDELGQYLDAQPFNVRLNTPSLGHIMINLNTSAA
                     PNDIILNQVVALLRPIKNLYMSIEIGILGHYQYGNFEIGKKEIGGNNFVLGSGQNLSG
                     DYFHPLRSI"
     gene            49002..50180
                     /locus_tag="IDOINNKK_00070"
     CDS             49002..50180
                     /locus_tag="IDOINNKK_00070"
                     /inference="ab initio prediction:Prodigal:2.6"
                     /codon_start=1
                     /transl_table=11
                     /product="hypothetical protein"
                     /protein_id="X:IDOINNKK_00070"
                     /translation="MANTNSKFKAETVVSNEMFNPVAVDQGTENTEFEDNDNFLTGTS
                     GVATLGKLAGMSFGIYDLLGSPSTRRNYRKFFGDYVQLSGTWSGNAGSLIVNGAGGSA
                     ISELYNNELILFPGGVVRKVKTIASSNQLTIPNELPNNYSNVILYRIPTLSERLKIIE
                     DMIESSKVPLGGLTEDPLDQLDPTRYKLINSQTISRTTYATLWTLLSRSVTSITPSTD
                     RISSAAHGCVEGQLVKFNFTGGGITALTKYYVRNPTANDFQISATETGTIIDLTSSQS
                     GTMLINAEWGFGDGSTTFNVPDRKGLFARYAGVHGTRAKAAGGNYNGGAVGYEGQDMF
                     QGFLIQAISNGGSAVMPGGSIGTGNPLYPLNDGTNGTPRTGNETNPAFISIKCKVRVA
                     "
     gene            50180..50899
                     /locus_tag="IDOINNKK_00071"
     CDS             50180..50899
                     /locus_tag="IDOINNKK_00071"
                     /inference="ab initio prediction:Prodigal:2.6"
                     /codon_start=1
                     /transl_table=11
                     /product="hypothetical protein"
                     /protein_id="X:IDOINNKK_00071"
                     /translation="MNYVLEKSNKKVVWINPDPNKLTGVDVWGNFDPTQHDIAYALHY
                     NPQIGDEFKAEVVEGVAQEFVPKTVYNKITCAERALLNWEDVINSDTETEDEPLKDSS
                     GNLVPNQIYTPKGWEMDVEKLLLQITSKVNGICATKIISGFISTALGSPHLYSSDQDD
                     QLNLIGLVSLNEIVMYKCTDQKGVKEYRAHTAEQIKRVLSDGAKRKTSLLQNAFSLKS
                     ELQTATTATKLLSIDIDAGWG"
     gene            50906..51193
                     /locus_tag="IDOINNKK_00072"
     CDS             50906..51193
                     /locus_tag="IDOINNKK_00072"
                     /inference="ab initio prediction:Prodigal:2.6"
                     /codon_start=1
                     /transl_table=11
                     /product="hypothetical protein"
                     /protein_id="X:IDOINNKK_00072"
                     /translation="MTYDELFKIIITTVLTILGYFFKDLIRQFKEVKSVAYDSLDRAK
                     TLKLMIDNHEKRIDENNQTHKELREVLHSLDKTCVRLTEAMEQIKEDREIK"
     gene            51190..51885
                     /locus_tag="IDOINNKK_00073"
     CDS             51190..51885
                     /locus_tag="IDOINNKK_00073"
                     /inference="ab initio prediction:Prodigal:2.6"
                     /codon_start=1
                     /transl_table=11
                     /product="hypothetical protein"
                     /protein_id="X:IDOINNKK_00073"
                     /translation="MIQEGLRKIEKEKYNLTKNDFVLNEAWHYTQKDNRNIDGSSNMV
                     YTKEWRRFNQCFISSGTAFINKLLDSLIKSGLDYKASGRIDELSYLIRVGEYNTGESV
                     ENNKRFFWEQHRKFLNQVLSGAFPDASPIPCVDYSKVGIKSLNKLAYAILLERQPMAG
                     IHLGNGGGHIITIIGYRVDQSGKIIGLWVSDPAGIYTEGYSKPLDGFMSYLPEKVFKD
                     IFRTDTHMMDLAK"
     gene            51906..52343
                     /locus_tag="IDOINNKK_00074"
     CDS             51906..52343
                     /locus_tag="IDOINNKK_00074"
                     /inference="ab initio prediction:Prodigal:2.6"
                     /codon_start=1
                     /transl_table=11
                     /product="hypothetical protein"
                     /protein_id="X:IDOINNKK_00074"
                     /translation="MKQIVYKSLKNYKYELLKPYWYQTGIESKVQIRVGHQIETFVSL
                     DPDGLLRIEAGYAWDGPSGPTFDTKTFMRGSLVHDALYQLMRERKLDHTQHRDTADQI
                     LKKICLEDGMNSFRAAYVYRSVRWFGGSSAEPTDESKGLLLAP"
     gene            complement(52471..53238)
                     /locus_tag="IDOINNKK_00075"
     CDS             complement(52471..53238)
                     /locus_tag="IDOINNKK_00075"
                     /inference="ab initio prediction:Prodigal:2.6"
                     /codon_start=1
                     /transl_table=11
                     /product="hypothetical protein"
                     /protein_id="X:IDOINNKK_00075"
                     /translation="MQKYSQEIEISIDDLESYKLPIRRQRKIDPDSVGALAQGILRDG
                     LLESITISSSKNKNGKYVIYKGARRTQAHRALSEKGHLKFKTIRARKLLNDDDPRAVR
                     REVYGTNNDGEKWADEDILEILPKLYPKERFLENLAGAPKLGVPKNTTLADEIAGDWA
                     MSQRTAYRWIRRVVEANEWKPEKKKSPYPLLGSNEFKFVSRVAKQYIAAEKKLTQAQQ
                     ELDKTLGEILDPKTKVIKKNEFLAFVEDFKKGRARHL"
ORIGIN      
        1 ttataatttt ttgtttgacg gccgctatca aattgatagc gaataaacta catccactga
       61 ctcatgatca agttggacaa cattcgattt gggtcaatgg ccagattcga atttgttttc
      121 gttggaacga gggaaacgtt ataatagaat ttatcggtga ttaccattag gaggaaacaa
      181 atatgggtaa aaattacaac ccacaccctg gcatgatctt aaaaaactat ctcgacgaaa
      241 ttggaatatc tcaatataga ctggcgattg aaacaggaat cccacggtca aacttgagta
      301 gcctggtttt ggggagaagg tccgttaccc cagaaatcgc aatgcgttta gggaaattct
      361 ttggacagac tgctaaattt tggcttaatc ttcaggcaac ctatgacctg ttcgaagttc
      421 agctctcgcg gggtcgcgag attaataaga tcaaaacata taaagaagtt gtgtagaata
      481 aaaagtttaa gaaaatttcc tttttgtaaa aaaatggttg ataaatatgc aaccacgtgc
      541 gataataata acatcaacgg gtagcggcct accgctggag aacaaaaaca atgatgagaa
      601 cattaggaac aaatcttaaa atcaccggaa ctcataaatc tggaaaaaca attatcactg
      661 ttagagatca cgaaaaaaac atcttgggtc aattagaggt tcacggattg tatggtgcac
      721 gtagggggca gaacggaact ttggatgctg aggatcaaaa caaattcgat gctatttgcg
      781 gatttgaacc agagtatgct gacgtataat ttatttttag ccgggtcacc cggctacttt
      841 ctaacaaaac aaaatgaata ttaaaaaaat aaaaactaca atagagcaat gcagagagga
      901 gctcattgag tatattcgta atgcggggtc tctcaggagg gttgaggaaa atacaggggt
      961 ggatagagcc cacctctcaa agtatttaaa cggaaaaata cggccgaaat tggaaaccct
     1021 tgttgagata gccgaaaaaa tcgaaaccta caaaaataag acataatgta gattatcgga
     1081 agtgccttat tatagagtgc ttgacactgt aacctattgg gttacagtgt gattattgat
     1141 aatttcattc aaacataaag gcctggagca attttttgag accggcaaca ggaagggaat
     1201 tcaacccgat cacgcaggta aactaggtag gattttggat aggttggacg cttcattaaa
     1261 tccaaaggat atgaacttgc cctcatttaa attgcatcaa cttaagggca ccagacaaaa
     1321 tcggtggtct gtttgggtaa atggaaattg gcgtatcaca ttcgaatttg aaggtgaaaa
     1381 tgcaatatta gtcgattacg aagattatca ttagaggtaa taattatgaa caaaagaaaa
     1441 ccaacacatc caggcgaagt tttattagag gacgtaatca aaccattagg tttgtccata
     1501 acagaagccg cgagagatct gggaatatca cgtaaaacgc tctcggagat agttaatgcc
     1561 aagagttcga tcactcctga aacggctatt agaattgcat tagcgactaa cacctctcct
     1621 gagggttggc ttaatatgca aactaaatta gatttatgga atgccttaca agataaacct
     1681 aagaacgtga ttaaatttcc gatatctgcc ctgtccgttc tgaaatctgg tttttagatt
     1741 ttgagcgcat caaggagagc attatttaat ttggggtttg atatgttgtt atgccaaata
     1801 gtttttgagg actttagaaa cctgaattga agaaaatatt attttttttt aatgttttgt
     1861 aaaaaaaatg gttgataaat gtgcaaccac gtgcgataat aataacatca acgggtagcg
     1921 gcctaccgct ggagaacaaa aacaatgatg agatttacta aaaaaactgc aatttcctta
     1981 atcagagagg gattcaattc aaatgtctct ttcaaaaaca gatttcttcc tggtgctcct
     2041 gttcatgtgt ggctgaatgt gaatgagatt ggtattgatt acgatgagga aaaacgttta
     2101 tacaaaaacc tgaaaaattg gggatatgta accttagcag gtgaatttta cgttctcact
     2161 caggagggat acgctgcgat ttaatagagg caaaagtttt ctctggatga tggtatccgg
     2221 agaaaacttt gtataacatg aaaattgaaa gtcacaaaca ggcctctgaa gtttcagcgg
     2281 ccttgaaaaa ttaccacctg tcctacgtcg aggaacaggt ccgactcgcc gggagctggg
     2341 aaaatcttgg tttgaaacta ggcgttaatt cgagtactct atataaaata tggaaacgag
     2401 cctccctctc tccgataatt cgtttgtcca ataaaatcta tgaggtattg gataaaccta
     2461 caaaatgaat acattagatt tttctaaaaa aattagttta agtttttatg catgagttac
     2521 gatacaaaag tatgttttcc ccacacgggg agttgaacca tataaaactg tacgaaaata
     2581 aattcccccg actagggggt tttcctttta tctccaattt taatctatcc ccaacagtag
     2641 gtaattatga gtaatttatc taaaaaattc ggatatcata ataaaaacct ctattatgag
     2701 gcattaacga aaactcataa ctatatcaaa caatgctacc gtcgtgaata cattcggacg
     2761 tcagatgaac ttgccgccgt tgcctgccgt tctgcattag tatctgtatt gcatggagtg
     2821 aaacgactca ttactaatga tgagatgatt gttattgaga ggaccagact cggaggagaa
     2881 tatatgagag aacagatctt ttatttttta ttcatatcta gaacactgag aaatgcagga
     2941 ttgttttgtg atcacgatct ggacacgatt caatggttgt tgaaaaaatt acctatccgg
     3001 catcccaaaa tgccgtccag gatgttccat ctattaaaat cgtcagtatc gagatggcca
     3061 gtttaggtct gaccttgctg tccagttttc aaacgttcat tctctgctca aagttcgtct
     3121 tggaacggac cggcatccgt cagatacttc ttcttccagt ttagcaagga ttccaaaatc
     3181 ttttgaaatc tcggtcatgg atttcctgga ctttatcagt aattctattg tgttcttctt
     3241 gaattcttca tcgtagtgtg gtttacggga catgctttta tccttttgct tttgcacgtc
     3301 cgtgtccact attcggggga agtccatgtt gacatttttt agggaagaaa atgaaatagg
     3361 caaatccgta tagcatattc ccacaaatgt ggacagaata tatgtggaat aatctgactt
     3421 ttgacagaag tcgaaacaca ttccccacaa atgtgggatg ttcctcctga gtagatagtc
     3481 acccaggagg aacatttttt ttatctccaa tgccaaccta tcccctacct actccagaaa
     3541 atgggacggc aattaggccg ccctactctg ttcatcagaa tttttaacaa aaacaacttc
     3601 aattggtttc tcgatttctt cgatgaagta tttttggatg accataccta acgaatctga
     3661 aactggttcg agtagtttca attcggttcc attgaaatct attttaatgt ttcttaatat
     3721 atcattgctc gatcttgtga gtcgttcgtt ggcccagtca aggaatccga tccaagttgg
     3781 tttttgattt tttgcggcgt ctacatttaa tgttttttta ctttcttctt tagtacgtac
     3841 agacgcagaa cgatagtccc actctgccct accctgccgt acctccctac cttgaccatt
     3901 cgtcctagtc tgactaggat tattagctga tgcagttttg gatattttat attgagcacg
     3961 ttccatcacg accatatcgt gcaatgttga gcgaattacc ctaacccgtc cgtcgaagga
     4021 aatttgttcg atataccccg ccttgcgcaa tcgtgaaata tattttgcaa ttgttgtcgt
     4081 ggccattccg agcattgtag cgagatattc gtttcccgca tagcagccgc ccctcccctc
     4141 gcaacgccct gcaatatcga gtaacgtgat tttagcgagg acgtctctaa tcccccgtga
     4201 aagttttgtg ttgataacag cacgaggtat gaactccccg tagatcaatt cgtccatgat
     4261 cgtttcccct ttttacggtg ccggacatag cgcgggcgca gcacggtaaa agttttaccc
     4321 tactctaata tcggggaacg catagcattg gcgtggagcc tgtcggatgg tcctcgattg
     4381 tcgtcatggc ctaatgttag agcggccagt cttagttatg tcgcctaaga taactatgac
     4441 tagaatcagg tacgatacaa atgtcaagca caaaatgaga catagttcta ttattgggat
     4501 atttaggaag gatgcccttg ggggctctaa cctccccgcg ggctttgcga cgacaatctc
     4561 ggatgagatg atctattcgg tactctaaaa caggtgtacg aatttgggta ccattttttg
     4621 aaatttcgtt aataaaaata tttaatctta caaagagtta agatcatcat caattgctgt
     4681 tatttgcctt tttgcgtttg aaagaatttt ttctttttta gtaattagat attcttttag
     4741 gacacctttc tcccgttgtg ccaaccgaga tccagattta aatttctgat aaatctcctt
     4801 tggatttaga gtattgtcgc ttgggtttaa ttctttttct tcggatacgg gacctgctat
     4861 taatttgtaa gcgtcttcca aatgcgtcag tgttgacgca tttatcagat cttttttttc
     4921 gaatattttt atataccgtt gaacggtgcg tattttaaaa ttgagattct cttcaaccca
     4981 tgggataaac tctccatgtt taagttcgtt ttttttaacg aatagtattt cgccggcttc
     5041 gatcgcgaag cgaaccatgt tttttccggc cgttaaaatc gattggtgta gtcggttcag
     5101 ttcatccgca gttttatcga tcgttgacat gggtaattct gattctcttt cgaatcccgt
     5161 tcgccgtccg agtattgcgg cctttttctt ttcgctattc atttcgagag ttcccttgct
     5221 aactcaagaa attgaatggc tgcgtttgag ttcgatttaa tccgagtccc caatgtgacc
     5281 gcgttctcta aggattcgct tctcgatata tgtgttttgg ttattggaat ggtgtctcca
     5341 atttctatga tcccctctga ttttttaggt gaaacattgg aagggacaca aacgagttct
     5401 gtatttttac ccgctctcct gtttgtcaaa atcatctcat ctaacatctc gtaaccttgt
     5461 agcgaccatc ttgaatatga aattgggcag ataacgagat cagaaacata aagacttgcg
     5521 cgcagctcat aacagtcagc aggcggactg tcgataatca cataatcgta atcaagagaa
     5581 cgaagtgatt tttcaaataa caacactgat ccaaaatcat tatggagttc agaatttacg
     5641 ctcgccaact ttggagtagc aggaatgcaa tcaacttgga gcgctgttga ataaacaact
     5701 tcttcgatgt tgattcgccc cgttagggtc tgccgaatat ttttagatga aatcgtttcg
     5761 atagaaatgt ctctaagaaa ataatctgtt aaattattgt ttgggtccat gtcgattacc
     5821 aaaactttaa atcccagtag agatagagct tgagcaagaa atgcgtcgat tgttgttttt
     5881 ccaacgccac ccttcattga ggcaatacag taaattttca tttattgaaa acgttgcagg
     5941 gttgaatttt taggaaagcg taattttttt taggcgctgc gaagttgcaa aaatgagaca
     6001 tatttctgtt attggatcgt aactgaatgt agagtaaatt actgtttaca aggcgcctcc
     6061 ttttgatact gtacgcaatg tatcgatacc gacagatttt attaacaaaa ttgtcgtagt
     6121 aaatttacca atgtaggcga taaatagaga gagttccgtc taaattgatg agggtagggg
     6181 attgcagtat gctgattagc attgtacaaa atgaagtgtt cgagcatgcc atttttgaaa
     6241 tttacggaaa attcgcaaaa tgatgacacc tcattccata gccacagcca aggcggttaa
     6301 actttcagac gaggcgttgg gtcgtttgta ttattcaaac gaaccttctg tggataattt
     6361 tagtttgttg agatacaaaa aaacttttga atcattacta tctaacggca cagcagacga
     6421 acaggatgtt gctgcattag gaatggttta ttataatctt aatgacagaa atagttttga
     6481 aaaattatta ttagaacata ttgataggtt taattcaatt ccgcttttga taacctatgt
     6541 tattggtaaa ctcaataaaa gatggagaag ttctgagagc agtgaagata ttctttccta
     6601 ttggtttaat catcatttaa atgcaaaaca actccctatt gaatttgttt tgcattttga
     6661 ctccctacct tttttaagag atctctatac actaaaaaat catcttctcg ttatggcttc
     6721 tatctctaag gactatgttg ttacattgac agctggtccc ctgaaatacg aaactccata
     6781 tgaattaatt ccaggcgaga acatgactta tcaatttact aaggacattg gtattgatat
     6841 tgctaataaa acttttacaa aagaaaagaa agaattttta gaatactata tgggaaccga
     6901 tgcgttaaat tctgcactaa tgcatttgac tccaaaaaga gtttcatccc tcccggatcg
     6961 atcagaatat tttacagcca atatataaag atatatattg tggagataac aacaatcgta
     7021 aatccaatga ttcgatcaaa ttggaatatg attgagcaag accgagactt tagaaaatcg
     7081 tatattgatc ttatgaaaaa gttaaactca atcgtagtaa ggtctaagca atttgaggag
     7141 gtattcattt tggaggataa atctatagta tatctcacca tggaatttag ttgcaacgga
     7201 aaagaaaata ttgtctacat agttaattta gaacgaccaa ttacgcttta atttatttcc
     7261 agttctcaac acgtaacatt aagatcccct aatgcgtttc ccgcgcgtgt caattgtagc
     7321 aaaagtaaag atcacagatt tcccagtatt gaacgtagcc tatacgtcgg ataaaccgag
     7381 gcggagcggt gatgattagt ttacgtttag aaataatgag tattctttta gagttcgcta
     7441 aggaaatcaa gcggagtagg gagtcagtaa cggatctggc agatagatac gcggataagg
     7501 tcattcatat ttgttcggaa aaaaccgatc aacaatagat tgaaaaactt tttgttcacg
     7561 ctcgtcgagt tgaagtagtc gttcgactat cggacgaatt ccggactcgt ttacctggcg
     7621 gacaaacaca ctatcccgat cgatgtcctc ggacactgca agttgctcgt ccgtcaacga
     7681 tagaaagttg aacgaaatct ttttttcccc gtctccaaat atcaaccaaa acggtgagta
     7741 gccatgatgc atcattattt tgtacgcgac ctcaaatggg ataacgcgtt tgcctaatac
     7801 gtaatttgaa aatcttgcag gatggacttt gcaaatcgag gaaagttctc tttgtgatac
     7861 attagtttcc tctaatataa tcctcaaccg ttttgcttgt tcgttatgtc tcatagtgta
     7921 tattatgtcg gtttaaaaaa taaacatttt ggcaattttt gaattgactg caatattttt
     7981 ttgactcaat tttttggcaa gtgttgattt gccaatatta ggttttcggc aactaacaac
     8041 gtgcaaatga aaaaaaaatt gatatatttc taaagcggaa aaggatttac taaacaaata
     8101 tatagtcttc ggtgtgttga atggaatttg caattgttgt tggtctcgtg gtttttgggc
     8161 tgggtgttta cgtatatcgt aactcattac agaatgggtc gtcacagaaa tggtttctgt
     8221 tgtttaatgt ttcagtgggc agctggattt ttatgttggg gttgcgaagt ctgctcgtgt
     8281 ccgagtggcg tgagatagtg catcatctca tcctcgttcc aattctattt gccccgtatc
     8341 tgttttttag attcatcaaa tcgatttttg acagggacta caaaatgggt agggtagtga
     8401 cctagccccc gaatttagaa ccatttagaa tgtttgaaat cctctcaaga acataaaatt
     8461 ttggaggaaa acatgaaaaa acgtttcagt gaagatcaaa ttcataagat tctaaaggaa
     8521 tctgaatcag ggatatcgac tcctgaactt tgtcgtaaat acggaatcag tggtaacact
     8581 ttttaccgtt ggcgttcgaa atacggcggg ttagaactaa acgatctaaa acggatgaag
     8641 actttagagg aagaaaacag taggctaaag aaactgtatg cagagttagc tttagaaaat
     8701 gaagcgatca agatgttact cgaaaaaaag tggtgagccg tgagcagaaa cgagaggcgc
     8761 tcctgttaat caaaacgcgg cttggagaac ggaaatcctg ccgtcttttg caaatctcca
     8821 gaaccggctt tcgacatcgt tccaggcttc aggacaaaaa catggaattg aaggatcgaa
     8881 ttctcacttt agcgtataag cataaaaggg cgggatacag acagattcat gattttattc
     8941 ggcaagaaga acgagtaaac cataaacgaa tctatcgctt gtattcagca ttgggcttaa
     9001 aataccgaat caaaccgaaa cgaaagagag tatcgttacc tgcgattcca aagattgttc
     9061 ctaagaaacc ggaggaaagg tggtcgatgg atttcatgtc ggattcactc tactcgggaa
     9121 gaaaattcag aatattgaat atcatcgatg actttggacg attcgccgtg gcaacgcagg
     9181 tggaattctc aatcacttcg gaacgattag taagaatttt gaatgaagta tctgaagtcc
     9241 gtagcctgcc aaaacaaatc gttgtggata acggtcccga attcacatca aaagcttttt
     9301 tacgatgggc ttttgaaaaa ggagtcgata ttcattttat tacgccgggt aagcctactg
     9361 agaatgcctt catcgagagc tttaacggaa aaatgcgaaa cgaatgttta aatgaaaatt
     9421 ggtttaagaa tattgaagaa gcacagcgcc ttgtcgagga ttggagaaat ttctataatt
     9481 ctgaaaggcc acatagttct cttgggggac ttactccgga ggaatattta agacgctctg
     9541 cttaagtgga ttttgacact ttacactggt actaaaaacg ggggcatctc agtagctatg
     9601 gcaataaatg ttatagccat agcctacttt ttgtttatca atgccaatct gttatattcg
     9661 tcatacgtca atgttgataa tttctccgat cgaccaacga tacattacca tttattaata
     9721 gggtattgca cgttctactt ttctggctct ctgtttgtgt tgtgggcaga ggtagggaaa
     9781 caccggctgc ataggataca ggcgatgttg attaccgtag gaactttgat agggttatcc
     9841 gtatccgttc tgtttgtgta tatcctaccg ttgttatatg ggatctacct cgctccgtgt
     9901 tctgccattg gtgtagcaat tgcgaatttg ttttttgcag cggccgcact tttgggaaat
     9961 gcatttcgta tcaatgcaga tgttgcgtcc ggattacgtg ttccgacgtt gaatagggta
    10021 gtggtcattg ttgtcgtcgc aatctacagg tttgtagatc aaactgaatt cgtaaaaaaa
    10081 agtgaatttt ggcgggaggc aaattttacc aaggaaaatt ttgctatgaa tcttctctat
    10141 tcggatcaca aattacgtat gaatacggag atggatctga gtagtcgggc gaaattttta
    10201 gtggatgagt atcagagctt tataaaataa atgcggggga tatccctcgc atttggcgtt
    10261 gtgttgagtt tgcgtaatcg cctccctaag tgtaagtaac attgtgctgc cccttactca
    10321 caccttggag ccgacagttt gaccgaggcc gtgtaagtta gaggcacagt tgcggcccgg
    10381 gcttttgcct cctttagaag ttttaatttc gcttgtttta cttttgcctt attccgaata
    10441 tattccttct cgcgattttt atagacaaaa gcgaatatta aatctccttc atcagggctc
    10501 tttacagatt cagctatcgg taccataaca gtctttttat ttcgttgacg ataagagcat
    10561 ttaatgttcg ccaaatgcgg ttcaatcgat aggagatatt caaatagttc taatgtatcc
    10621 cccgccacca atccacaaat ctcacttcta agcccatcgc tttcattaat cgcgtaaatg
    10681 agtgcgccat tctcgacaaa aaatttcatc aattcaagat ggtcctcgat actttcttca
    10741 cgaaaataat acctcctggt agccgcatta tatataactg atcctccacg gttgtctaat
    10801 ttattaaact gaatgtcttg tttcttgttc ttgatctctt ctattgaggc agatagaacg
    10861 aattcgaaaa atgcaggctc gcgaagtcct tctccacttg tcttatgtcc tggcacacac
    10921 cgattaagat cctcggcatc ctgcccaagc aaaaccgtac caaacaaaag aactaaagaa
    10981 attaacaaaa tcctcatata ctcatccttt taattgtttt atcaacgcgt taacggttgc
    11041 tctatctcgt tcattgagag tgaggtatgc gtccagcatg tcagtagcat tcgggcgctg
    11101 acatacgatc cgccgccgtg taagtgaggg ggactgtttc ggacttttta aatgcggcct
    11161 tcaggagttt tagtttgtcg ttcttatagt tgttgtaagt atttttaacg taatcagtga
    11221 tcggtatcac actttccgtg cctgtgcgct cgttgtaata tcgacaactt acgcgtgata
    11281 aatgaggttc aacgctaaga agatattcaa aaatggcctt ttctttataa ggaactagag
    11341 tgcaaatttc attttttttt gagaccggag atcccaggtc ttcgtcctcg gtgctgatta
    11401 gtgcaccatt ctctatgagg aatttaaaga gtaaaagtcc atctttaaat actctaatct
    11461 gggctatatc aatcaaaacc gaccttccat gactggctaa tttattgaat tgaatgtctt
    11521 gttttttgct cttaatctct tctattgaag ccgatgaaac aaagtcaaaa aatgcaggtt
    11581 gattccccat ccattcgtga gcaacgcacc gattgagatc ctcagtatcc tgtccaaaca
    11641 aagctatcga aaacgaaaga aacaaaacaa ataacacagc tctcatatac tatcctttta
    11701 attgttttat caacgcgttc acggttgctc tatctcgttc attgagagtg agatatgcat
    11761 ccagcatgtc agtagcaccc ggtgtggtag tcattttgcg aacgcgtcgg tcatgtgcat
    11821 ccatctcccg gattttttct tctgaaagtg gagttagggt ggtcgtcata cgcgggcctt
    11881 gccctgtaag aaaccaatga aggtttactc ctaaattctt cgctacagat gtgcttttct
    11941 cgattgaaaa ctcccgaatc cgttctttta aaaaatcatt gaacgcagct ggagtaatgc
    12001 ccgccttttt agcaaactct gtctgcgata atccagattc ttcaaaaagc tttaaaagtt
    12061 gagcgcgcaa aaaaatccta ttaaatactg aattctgtaa aaaatatgct tgcataatac
    12121 tgaactcagt attatggtca ttcctatcaa acgtcaacga cgacgctgta ttggagacga
    12181 ttatcaatga gttcgaattt tcaaggaaga aaatggccta agggagttat gtccccagaa
    12241 gaaatcaaaa cagctttgtc gtccttaggc cagaatcttt tcgatgtgaa gtccggaacg
    12301 ggtgtatcgt attcaaccgt gagagatact atttctggtc gcaccggaaa tttagaagtc
    12361 ctcaaatacc tcactaagct cggtatcaaa cacggacgaa cgcccagtcc aagccgcaag
    12421 gccggctaag caatatatta caaaaataga accgcttcgg ttgtgggttc ctgagagcaa
    12481 agacacacag aggcaacaat gaattcgcag aacagaggac agaggaaata cttttggcaa
    12541 tacgacggag acgggaatcc ccacagggtg agcaagacgc ttgcactttt gcagtgcgaa
    12601 tatctgcgtg cgatgatcaa ccgtcagcgc ccgttggaaa cagcgacgga aagtatcgct
    12661 tgagagaaat gcaggatatg acgataatgg aaacaggata tggccgtgag gaaggaaatg
    12721 aaaccctcaa tcgaggagat tattgcacac aggcggaact gtctggacac agaggcgtcg
    12781 gacagggaag cgctaacgga atacatccgt cagttcgcaa atgcgaagag gggaaacatg
    12841 gctactctta cgagagaaag tggagttcct cagtccaaaa tctcgaattt tctcaacggg
    12901 acgggaacgt ctgtcggaat ggagacgctc gtaattctat ctctcacaat aaaaaactta
    12961 tccgatcgat aaatttaatt cttgacaaac ttatcgtaaa gataagtata aatccccaca
    13021 acaataactc gaccaaaaat aaaaaagccc ggcggcaacc gggcttcgag gtaaatcgca
    13081 aatcaatacc tgatctacgt ttatctcctc ttttatttgc ggtcaaccaa aatttaggag
    13141 agtaaacgat gaccccaaat gactacacac tcgaccgggt taaaaccacc ctcgaatgtt
    13201 ttgaacttag acacggctat accccgaacc gtgaggaaca gatcgagatt cttcgggccg
    13261 agggatttga tccggacaca ctcgcgtttt tccgcgaggc cgcttcgata actcccaggc
    13321 atcccgagga ggcagcgtga atcccataac cgaaacccgt ccatgcctgg atcgaaaagt
    13381 ttttgagcga gcaatcaacg gcgattgcga cgttcaggta tttacgatct gggatctcta
    13441 cactgagtta atcaacactg caaaaatgga accggcctcc gcagttcgag caatcgcaga
    13501 actcggctgg ggtatcgagg gccttgtcgc tcgattgata aatcagggag tggaattagt
    13561 atgagtgatc aacaaatgaa cgatcttcga aaacttttca atgaaacccc tctaacagag
    13621 ggcgagacca aacttgctga cgagacaacc aacgatgtag tcggtttctg cgatgagctt
    13681 tttaccgcaa aacgaaaaca atcggagtct cgtgctcgta ttcgtgcatt gtttgttcaa
    13741 tacagacaga cgattaaata tctcagacac caggtcaggg aacgtgacaa tgcgcttgcg
    13801 gacctggaga gggagactgc gcgggttatt gcggatatcc ggacatcata cggaatcaag
    13861 gtggtagctt aatggaagaa aaatcgatca caataaaatc agaaaaccca gtcgagaaca
    13921 tgcagcttgc aagggacgta gcaggtgttt gtagagaaat tgttttacaa tccgcgatcg
    13981 caattcaagg gaaacgttat gtgccagttg actcctggca agcgatttgt aatgcacatg
    14041 gatgcgccgc atcctccgga tccgtcgaga gagttgacgg cggattccgt gcgattggtc
    14101 agatccgaag gcgatctaat ggtgttataa tcgctgaggc cgagggattc gttggcgatg
    14161 atgagcctca gtgggcgggg agacctgagt atgccaaacg ggcaatggcg cagactcgtg
    14221 caatttcgcg agcatgcagg tcagcatttg ctcatgttgt tgtgttgatc gataaagatt
    14281 tatcaacaac gccggcagaa gaagttctga aaggaggttt tgtacatgat gttcctacat
    14341 caagaaaatc taatacatct caacaggctg aggtttcaac gacggtgccc ataggacaac
    14401 ctgcgacgaa ggaacatcgt gatgtgtatt tcaagccaaa tggtaagaaa aacttcatca
    14461 aagaatttgg ggcagaactt tttaaacata acgacgtcta tgtgtatgct ccgattggaa
    14521 catacgacag agtctcgaag gggctgccaa tcgatttaac acctcaaaca acaccaaaca
    14581 aaaccaacct ggaaaaacca gttaacggaa gcgcacaacc cgagctcgtt ggagccgggg
    14641 ttagaacagg accgacggtt agtgacgagg aggatttatt ctaatggcaa aattaacact
    14701 cacattttat gacctcaacc aactttatta cgaggcgttg caaagcgcag ttgatcccga
    14761 aacaggagag atcatcgacg aggatctatt cgagctcttg gatgagattc aggaagagaa
    14821 agaaaaaaaa cttctgaata tggcctgcgc ctataaggcg atcgatgcgg aagcgaacgc
    14881 tatcaaggcc gaagaagaga gacttaaagc gagacgaaag gctttggaaa accaggtcag
    14941 gtcaatcgaa tcctggatca aatataatgc ggaggcaggc gtaaaaatca aagattctcg
    15001 cgccgagatt tcttggagaa aatccactca agttctcgtt catctcgaag aatcagaact
    15061 cctttccgcg ttgggagagg aattcgtaaa aacgaagatc gaatactctc caaataaaaa
    15121 cgagttaaag gaagcgatcc agtcgggacg agagttcccg ggtgtggtga tcgatcacaa
    15181 actcaatctg caaatcaagt aaggaaagaa aaggaaagag aatgcaaaaa aaaatcacca
    15241 gagaagcggt tttaggactc tacgatctgc acaacgattc ggaagcaggc aaatcgttgg
    15301 attggattgc gaacgtcatc gcggattcgc tcgaagccga tgtcgattca gttagggaac
    15361 tcatcatcaa ggagagattc tcgacgagat agcggacggt aaaaacgaat atgcctcctt
    15421 gtggtgttgg gggaggggaa gacgatccaa gcgtcggtat aggaccttcg gtcatcgcag
    15481 aggaggactg cacgctaaca ggaagcgaaa cctgtgacgc ttggggacag cattctatac
    15541 taatatcaga gagaatgaca tgagcaaaat acttttattc gtaggtaatg taggttggaa
    15601 agaatttgac ctgtccgaca cagaggaatt agaaaaacgg aatattacca tcggaaccaa
    15661 tgtaaaaatc ggaaacggtg tgaagatcgg aaccaatgta aagatcggac acgatgtaac
    15721 gatcggaaac cgtgtatata tcggaaacaa tgtaaggatc gcagatgatg taatgatcta
    15781 cgatggtgca gagatcgaaa atggtgcgaa tgtgcctcta tgaaacacat aacaaaaacg
    15841 taaagcacct tgaaccaatg acatagaaaa gatatcactt aaaaacagga ggatgacatg
    15901 agcaaaatat atttatacgt aaatggcgat ggatggcagg agttcgatcg ctctgatgca
    15961 aaggaacttg aaaagcgtaa tattaccatc ggagataatg taacgatcgg aaacggtgta
    16021 aagatcggag acaatgtaac gatcgaagac tatgtatata tcggaaatgg tgtatatatc
    16081 ggatactatg taacgatcga agacggtgta aagatcgaag acggtgtaaa aatcggaaac
    16141 gatgtatata tcggatacta tgtatatatc ggaaatggtg tatatatcga aagcaatgta
    16201 aagatcggag acaatgtata tatcggaaac cgtgtgaaga tcggaatcgg tgtatatatc
    16261 aaagataatg taaatatcga agacgatgta tatatcggaa accgtgtgaa gatcggaaac
    16321 ggtgtatata tcaaagataa tgtacggatt gaaaatggtg cgaatgtgtc tctatgaaac
    16381 acataacaaa aacgtaaagc accttgaacc aatgacatag aaaagatatc acttataaga
    16441 gaggatggca tgagcaaaat atatttatac gtaaatggcg atggatggca ggagttcgat
    16501 cgctctgata cagaggaact tgaaaagcgt aatattacca tcggaaaccg tgtaaagatc
    16561 gggaccaatg taacgatcgg agataatgta tatatcgaac acaatgtaac gatcggaaac
    16621 ggtgtgaaga tcggaagcaa tgtaaatatc ggaaatggtg caagaatcga agacaatgta
    16681 tatatcggat acggtgtata tatcggatgc ggtgtatata tcggaaacgg tgtaaatatc
    16741 gaaatcgatg taacgatcgg aaaccgtgta tatatcggaa acggtgtata tatcaaagat
    16801 aatgtacgga ttgaaaatgg tgcgaatgtg tctctatgaa acacataaca aaaacgtaaa
    16861 gcaccttgaa ccaatgacat agaaaagata tcacttataa gagaggatgg catgagcaaa
    16921 atatatttat acgtaaatgg cgatggatgg caggagttcg atcgctctga tacagaggaa
    16981 cttgaaaagc gtaatattac catcggaaac cgtgtaaaga tcgggaccaa tgtaacgatc
    17041 ggagataatg tatatatcga acacaatgta acgatcggaa acggtgtgaa gattggaaac
    17101 gatgtatata tcggaaacgg tgcaaggatc ggaagcgatg taaatatcga agatgatgta
    17161 acgatcggag acgatgtata tatcggaaac cgtgtaaaga tccaaaacgg tgtaaggatc
    17221 gaagataatg taaagatcgg aaaccgtgta tatatcggat actatgtaag gatcgaaatc
    17281 gatgtaaata tcgaagacga tgtaaaaatc ggaaatggtg tatatatcgg atacaatgta
    17341 aatatcgaag acgatgtaac gatcggaaac gatgtgaaga tcggaaccaa tgtaacgatt
    17401 ggttacagtg caagaatcga agacaatgta agaatcggaa tcggtgcgaa ggttggaaac
    17461 ggtgcaagga tcggaagtgg tgcgaagttt gtctctatat taatctctgg ctctatgcat
    17521 gtagtttctt attggggtga ggataggatc gatatcggct gcagaagaat gccgatcgag
    17581 gagtggaaaa gttgctataa aagaatcgga aagagcgagg gctacactct tgagcaggta
    17641 gaggaatacg ggcattatat acaaacaatc tcagatatgc ataacaaaag cttaatgcat
    17701 attagccaag aggataacaa tgggtaagat atttttatac gaagataatt acggttggaa
    17761 agaatttgat ttatctgaca cagaggaatt aaaaaagcgt aatattacca tcgggaataa
    17821 tgtaacgatc ggaaatgatg taaggattga tgatcatgta agagtcggaa acaatgtaag
    17881 gatcgcagat gatgtaataa ttggattcct tacagcgatc ggacacgatg taaggatcgg
    17941 aaaccatgta agagtcggac gccgtgtaaa gatcgggacc aatgtaacga tcggagatga
    18001 tgtaatgatc tacgatggtg cagagatcga aaatggtgta gcgatcgaaa atggtgtagc
    18061 gattgggttc tgtgtaaaga tcggaaacaa tgcgaagatc ggacacgatg taaggatcga
    18121 aaatggtgca aagatcggat actgtgcaaa gattatggac cgtgtagaga tcgggcacgg
    18181 tgcggagatt ggaaacggtg cagagattag ataccgcgta gtgatcgggc acagtgcagt
    18241 gatcgaggat aataccaaag tcaaatccat gattttttca ggatccaagg acgttttgtt
    18301 ttattgggga gatgaccgaa tcgatatcgg ctatatatct aaatcaattc agaaatgggt
    18361 tgatgccgct gatgatcttt ggcatgagga gggttattct gacgagcaaa ttgcggagta
    18421 tcgtcaatac atttcaatga ttgcacaatt ccataaatct caaatgaaac gggagggcgc
    18481 cgagacatga aatatttggt tttggcaata ctgtttgcgg ccctttcggt cgcatatttt
    18541 ttgcagtggc tatttgcacg atcggagatt caacaggacc cggaagaatt tctaaataat
    18601 tggtccaaga ttcgcgagag atattttcag agaaacgacg cagcattgaa agcagcaaac
    18661 acgattaacg tgaattctaa aaacacaaag acgatcaatt ttttggatcc gtcaaagcga
    18721 cataaaggat aggagaggga aggtaattat tatgagtgct gttcgtagaa ttccacgttc
    18781 agagcgaccc gagggaactt cctatgtcgt cgttgatttt aacgtcgtta atgggttcgg
    18841 gttaactgac ggggaaaaga tcattttttc tctgatacac aatctgagta atcgcaaaga
    18901 aggctgcact gcaactaacg attattttgc gaaaatatta gagaaatata atccattcga
    18961 agcggatccg gagaaacttt tagtagataa atgtagggcc gagaaggcga tttctgcctc
    19021 tatttcccgg ctcactaaaa agggcgcgat aactgtcaag cttttgaaaa caaaaaacgg
    19081 gacaaaacgg tttatttttt cgaacgttcg aatcgtaaaa cccactccac aaaatataga
    19141 cccggatcca caaaatgtgg aagatccccc acaaaaagta gagtgggttc cacaaaatat
    19201 agagtgcatg cactccacaa attgtggacc agatattaaa gaagatagta aaattgataa
    19261 taaagagaaa gaaaaggaaa ataaaaacga aacccattct tctgaattga actacgcaca
    19321 aatttattcg agagttcagg aactttttat tcagcaggaa gttgagtacg ccgagcactt
    19381 tgttaaaaga gaaaatttcg ttattaacga attcatgttt gaggggatat ccgcaacaaa
    19441 gatttttgag acagttcgcc gcctggttgc tatcaagaaa tctaaagaac ttaaagacgc
    19501 gaaattctgg gaacgagttc cctattcaat tgcctccgca aaaagttatt attcacagat
    19561 tcacactacg ttcaaaacaa tcaaaaaaga aattccaact gaacgtccaa aatcaaccaa
    19621 gcatccgggc gatttcgaat attttgagga ctggttgcaa agcgttgaac aacttggaag
    19681 gtcagctatt gaggagttac tcagagcgga atcgccggag gagtattcag atccgaacac
    19741 gaaaaacaaa aaggcggagt taggtaagac gtttttcgaa gtattcaaga aatctaaatt
    19801 agaaaagggg gagccatgca agttcaagaa accaaaagtc gcataacaaa aaaatttgca
    19861 gatccgaagt tgaacgggtt aacggaactt cagtcaagta ctattgagta tattgatgaa
    19921 tttattagga ctcaacaact accgccaacg attcgagaaa ttgcattata ctatggtgtc
    19981 actacgaaga cgatctcagg taggctttta gggatagaac gaaaagggtt tttgaaaata
    20041 ttaccaagga tatcgcgagg tatcatttta actgaatcag cgagattgta tttggcagag
    20101 agtagggacg tagtatgaaa ccacaactcg acgttacact tgaacaattt ctttccgcgt
    20161 tcgatgaggg cgaaaagaaa gtcgcggaaa aaccgacagt ggttcctaac atgcgtgttg
    20221 aggatagagg accttttacg ggcgagcgat tttatcgagt agagtcacgt aaaacgggtg
    20281 agctgtgttt tgcatcacgt tgtctggaac aaacagcaga acacgcgggg tgttatcagg
    20341 taactcgata ctcagatcat aaacgtcgtt gggtaacaac cgaggaattc acgatgcaat
    20401 ttagacgact gataggaaaa ccggaacgtg tctatgtagg caacgtgtta ggagtgggtc
    20461 atgattacaa acgaacggca atcgaagacg acgagagtgg cagtttatta aacgaagtgg
    20521 ttgagattat gagaaagaag caacagagta gggaggtcgc ataatctgtg agtagaacaa
    20581 acgaaaaatc cgcatacgaa ccgttagacg aaatgctctt gattgggatt gatcctggga
    20641 caaaaaccgg atttgccgtg tgggatcggg aagtgagaga actgattcac gttgcgacct
    20701 attcccttct caaagcgcag gacgaggtca aagcatattt taaaaaaggc aaatctctgt
    20761 gcctgatcat tgaagatgcg agaaagcgta aatggtttgg aaacaacgca gaagcaaagc
    20821 gtcagggcgc aggaagcgta aaacgcgatt gcaaaatttg gcaagagttt tgcgagcaag
    20881 agggaatcta ttaccgtctc gttcacccac agaggggagc gacgaaactc aaggctgttg
    20941 agtttcaggc cttaacagga tggaccaaac ggacgaccga acacgcacgt gatgcggcca
    21001 tgctcgtagc aggaaggggg aggttttgat tctcggattc aaaaaataca ttccgcacat
    21061 cgggccgacg aaatttaaag aaaagattat ttctggaacg aaaattcact ctattcgaaa
    21121 ggatgaaaaa gatcgctggg aacgaggaag aaaaatccaa atggcatacg gagtgcgaac
    21181 taaattttac gagtgcttta tgaaatctga atgtgctgga atcgaatcga tagtaatttt
    21241 ttacccagat gattatggac tacatcccgc tccaaatata tttatccacg gccaaaaact
    21301 atcctactct gaatgtgaag aactggccga aaacgatggg ttcgaatcct tttcggattt
    21361 ttgcacctat ttcaacaata acttcgaggg taaaattatt cattggactg ataaaaaata
    21421 cgcagcactt acgtcagctg aaattgatgc gctgttgtgg gcctaacatg aaaattatca
    21481 aattaacatt agcaagactt gtcttaaact atattacaat ttgtttgaat tggagatttg
    21541 cacttggttt agatccaaac tatggacttg cttttatgat ttgtttggta agcgaaatta
    21601 catatacatt ggccctaaac acaattttga aagaaaagga aaaattatga ttactcgtcc
    21661 cgtgctcaaa tataacggag gaaaattcct tctcgctcca tggatattga gttatttccc
    21721 agaacacgat acattcgtgg acggatttgg tggagcggct aatgttctgt tgcaaaaacc
    21781 gagatcacgt gcagaatatt atttcgacct ggatgatgac gttactaatt ttatgcagac
    21841 attaggaaac cgtaatacgg caacggagct tattcgtcga atccggtgga ctccttacgc
    21901 acgagatgta tttgagtggt ctctctctaa accagtcgag gacgagatcg atcgtgcact
    21961 tcaattctgt gccaaatgct ggatgggact aggccagaaa aaacaaggga ctggaacgtt
    22021 tcgtgtgagt ggaaacctcg ataaatctgg agggcatata ccggccaaac tgtggagtga
    22081 tttaaaatcc tactaccagg cggcggagag acttcgagga gttgtaatcg agagcaaatc
    22141 ctttttcgat gttgcggaaa agcttgctcg accgaatacg ttattttttc tcgatcctcc
    22201 gtatttagga gctgtgcgcg gatcgggcaa cctttacact cacgagatga aatccgctat
    22261 tgaacatgaa cgtcttctta aactcattct tggccttgat ggaatggtga tcatctgcgg
    22321 atatccatct gatctatatt catcgactct tgaaacgaac ggatgggtga tgaaaacgaa
    22381 acagacacgc gataacaaac gacgtgagcg aacagaggcc atttggttga atccattgtg
    22441 tgtagcaaaa ctggaagaga agtcaccgag gctatttgaa tgaaaaccgc agttacttgt
    22501 ccagtctgtg gacatgattt agactatgac gactgtaatt tttgtgcatg cgagcaaatt
    22561 gaaaaagaat ttgaagatga tttaaggaag gatttcgctc tgctcaaaaa aagaacaaaa
    22621 cttaattttc gcgatattta tgaattccgc tcaaaaataa gtgaggggaa gcacaaattt
    22681 aaaaagaaag atttattagg aacaacgtat ttactagagt gttacgaaga gatcatcgag
    22741 ggaattgctg aacgagattt taaaatgcaa aatcctgagt tgtgtttcgc tttcaattct
    22801 gaagatgtgc cgttttagga ggaaaccatg ccgaacccaa ataatgatga attagaaaaa
    22861 gataatgtcg tgcagtttaa agaacttgga aagaggagaa tcaatatgaa tatttaccag
    22921 atttcgtcaa gagaagaagg gccatattat aataataaat tatgcgaact tgtattcgca
    22981 aaaaacgaat taagggccaa gaggttgtat tggagatatt ataagaggca ttggtactat
    23041 catgagaatg atgctatgat ttatttgaag caactccctc aagattcatc gatgaaaatt
    23101 ttcgaaatac tcggagacct acccaaatgt ggcggattta ttgatcccga tatagaagag
    23161 ctcgcaccta ttttgcgcga gctggggtgg atgtatgatg acgaatctgg ttgtgatacg
    23221 tgcgggcttt atccgtttgg aatggaggag cattggattg atgaggacgg taaatgtgat
    23281 gaatgtcgtg atccaatcat agtgagtggg aagtcacagg aaaacaatga acgtaactga
    23341 agcaatcaaa ttcatcattg gatacacgat attgtgttca atcctcatgt ttgcggctat
    23401 ggcgcttttt gtagcccttc cactgtggtg gttcatagaa gagtattttc cggatgaacc
    23461 catagagcga gaaaacaaat gagcgatgtt aacacaaaac tatcagagca gtattatgta
    23521 aaacatatac tgcacacctt taaaagtgag aagtcggtac taatagagat agagtattat
    23581 tacccaattg gaccacaggt atcatttagg gtcagcagtt ggtgttatag ccaaaccttg
    23641 gtaacgggag tattctatcg agatggatca ggatgcggga caaagtatag tgcaatcaca
    23701 ttgctaacgt ctatagaaag aagagaacta tcatacaaaa tatacgaaga agtggatagg
    23761 gttttagaat tacctaatca ggattgagtt gttttacata aaaaaacaac tcaaattgaa
    23821 atttggttga ataaatcaaa acgttattat aagcgaaaat aaaaaaactt tagaggataa
    23881 aatgaatatc acaataaaaa cattagaaac catagtatgg ttaatcatca caccgatttt
    23941 agttttggtt gttacaggaa aacaatacaa actacaattt caaaaaatct ggaatgtatc
    24001 gtctggaatt ggtaggcagg taaaaaagcc atcaagatca aaaccaaaaa gaaagaattc
    24061 aaatctgttg gatagatttt taaagctgtt tagttttagg gataaaaaaa agaattcagc
    24121 tcctaagaaa aaagctactc caaagaagaa aactacttct aggcccaaaa agaaaactat
    24181 cgctcacaaa gttgcaccaa agaaaaaagt agtaaagaaa aagcaagtcc caagacctaa
    24241 gaaaataaat aggaatcctg tcacaaaaag tgaggaggca aacgaacaat tcaccggtga
    24301 tttcttcggc gaataattaa aaatataaag gggttatgaa taaaaaaaat ctacaaaaag
    24361 ctctttttaa attactaaaa tctaggggat atttgttttt ctgggcaaaa gctgcaaatc
    24421 aacaaagtcc ggatgtacta atgatcttag agcaacggag aggatttggc gcgcttattc
    24481 tctctattgt tctaaaagat cagatcatct ttcgacctgg gcaccgtaca ctatttacca
    24541 ctcatgagtt atcgtgcaga gatgtaatgc acaagagact tggcaaacga aactattgtg
    24601 cacggtttgc acggggagag gagcaagttt taaaaattgt agagtggtat ttaggagaag
    24661 aaaggatttc ggcatgagtt ctaaaaaaag atctaacaaa aatctaaaac aaggtccagc
    24721 acctagccaa gataagagga ctaaaagatc aaaattagga ggatataagg caactcgtac
    24781 ggaagtggag cgtaggatta atattattga aagcatgctt cttgcaggct tggaaaaaga
    24841 tatagtgcat tattgtgccg aaaattttaa tataaacgcc cgacaaagta aaagatataa
    24901 agcaaacgcg ctcaaaaata tacgtaacat tacagatagg gatcgagaga ataatgtagc
    24961 aaaagcaatt cacatggctg cggttggtta caatcaagcg atgtcaaacg ttaaggccgc
    25021 aaatgcaggc ccaaagtatc ttgatatatt ttgcaaaata acaggagttt acgaaccgca
    25081 aaaaatcaat gtaaacactg gtatagattt ggtgcaacta gcgagagaag gacatattga
    25141 gttaccacga aaaagggaaa ctgtctccag cgatgacgtt agtcatgaca gtccaccgca
    25201 atgaacgtaa tcaaaaatta acaatcgagc caggtagttt ccaatgggag ctatataacg
    25261 aagcttggga tcaagatgtt gcaataataa aatcaactca gtgtgggatt acggagtgga
    25321 acattgtcac acaattggca atggccgaat tcagactcgc acaatttgca gtgtttccaa
    25381 cggaaccaga ccggaataaa ttcctttccg gcaaacttga gaaatcaatt tcatacgttc
    25441 cttattacca agataaaatc aaaaaatcag aatcgaaaat tacagataac aagtacatga
    25501 aaatctatgc agggaccaat atggtgttcg taggttctaa ctcagaatct ggatttacct
    25561 ctgtcactgc agacgtagtc acaattgagg aaatggatac gtgtaatcag agaaatataa
    25621 gcatgaccgc tgaacgtcta tcaaactcag aatacagaat ccaaagatgg ataggcaacc
    25681 caacgcacaa cggccgtgga atatcaacaa agcataaaca ttcagacaaa cgactttgga
    25741 ctatcaaaca tggttgttcg cacgaaatac acccagatcc atttaaacat ctacttcgca
    25801 aagagtcagg tattccaatt gatcctgatt gggagtgggg taaagagcct agattgattt
    25861 gcgacaaatg caaccgtcct tttgatcgca aatcccgtgg ctactggaca ccaacagcca
    25921 cggggagaat tcttggatac agcatatcaa aattattctc aacgcaagtg tcgatggccg
    25981 aggtagttga gcgttatcaa gaaggcctca cggatcctga tgtgatgcaa agggtataca
    26041 atggagactt tggattaacg tatacggccg aagggacaca agtcacggaa gagattttaa
    26101 attctaacat tgatattact tataggttac ctaacacaca taagggccca tgtttgattg
    26161 gtatagatcc tggatcgaga atacattata caatatggta tcaaaacttt gaacatgagc
    26221 gttgggattt agtttgtgca ggatggaccc gcactgagga gggattgcat gatgtcattg
    26281 cacaatacaa tgtccaatgc ggaggaatag atgcggggcc ggagttagaa ctagtacgaa
    26341 gactaaaaca aaaatataac tggttatgga gtgttgatta tacaaagggt gatgcatcga
    26401 cacaaacaaa agaaaaagtt catctttcag aaaggcggat ttcagttaac agaacatacg
    26461 aaatggattt tgttaaatct tggttaactc gtaagtctgc acgtttaccc attggtatag
    26521 acaaacacga tggtgggacc ttttaccaaa tgctacaggc gcctatacgt aagtatgacg
    26581 caattcgaga ttgctatgtt tgggatgagg ggtcaagcga tgatcactat taccatacta
    26641 ttgtatattt tcaacaggcg cgtaaaattt ggctttacaa tcgcaaaaag atgggtgagc
    26701 cagatcgtat aaaattatga gcagttcaga aaccgaccga ataccaaaac atacaatcat
    26761 tactaagccc gtaaaaattt ataaaaatac tcaatggaca aaatatcgtc aggacggcaa
    26821 agtcgaagag aaaatagatg gaatcaaaaa acaaacagaa taataaacca cttgcagctg
    26881 ggcaaggttg ggcaatctat tcacccgaat cattcacatc acgtttagca caggcaaaag
    26941 atgggtcgtg gaagaatgca aaagttaagg ggttgaacaa ctggtttacc attgatcctt
    27001 ggcaatgtct tgatatttat aaacttaatt ataatgtttt ttcaattgtc tctcaacggt
    27061 ctcaaattat ctccggaatg gattataaaa taattccatc acgtaaaatc gaggatgaga
    27121 ttgcagagga tcttaaggag ttaaaatgga aattcgatca acttgatgac tacgaaacga
    27181 atctattctc taagatcaaa cgtgatacgt acgcaaaaaa aatcagagaa caattagggc
    27241 tattcgaatt aaaagtggat ctttcgaatt tcgattctgc cctacgtttt tggagcagaa
    27301 ggattcagcg tgagacaaat gcaagtgcca gtcaaattga ggattggttg caaatcacaa
    27361 aaagatttga gataaatgac gaaggcgaat ttgtaaccgc aaatgtacaa ggattccaag
    27421 attttctttt gcagtatgta caagacatgc ttatacatgg acgcgctgct attcaaaatc
    27481 cgaatgatta ttttgatggc atctgggttt tacctggcgg atctgtgtat ccaatcccaa
    27541 gtgaaatcgt agggcaaact gagttttacg tccaattgat gtatgggatg tcgggatatg
    27601 gccaacaaat cccgaagttt ttttatccaa ctgatttatc gatgtcgtat tatcttccta
    27661 actccgctgt tgtatatggg ttaaaaccgt tggatgcagt tttacaccaa atccaagaaa
    27721 attttaattt tgcatcatac atggccgatc acgcaaacaa tgaaaaacct cctgagtatg
    27781 ttattttcgt agtagataac aaaatggagt ttacagataa cctagatgat tttgcaaaaa
    27841 cagattctac ggaattagaa cgacaagaag ccatactaaa tgagaaacaa aaagacaagg
    27901 ccgttagagt actaaaacaa accggatccg atgcaaaact ttttaatctg tcaaaagaaa
    27961 atactattgc ggatcatcag gcgagggaag aagtaataaa aaaaattata gcaagagtat
    28021 ttggagcaac tcagaacgag atgggagaaa cggatacagg tgggatgatt gcaaaagcag
    28081 gtgccgaggc acagcaggaa ctttacaacc gtcaatctat aaagccgatt gcaaagtcaa
    28141 tcgaagaagt tctaacattc gaaatccttc ctagccgatg gggaattaga agagatttaa
    28201 aagggcggga gatactttgg aactttaaat ttatgtctgt tgattcggac attgataaat
    28261 acacaaaagc aaaaattgcg aaagattctg gatcgatttc agtcaatgag attagagaac
    28321 atgtcttagg aatagatcca acatcaaacc cagaagataa tcgaattact cccgtgtcac
    28381 aacctccgga caataacgat ctgatgaaag cgattacgga aattaatgtt agatgaccga
    28441 gtgattgtcg aaagactatg ccacagttgt atcaaccgat attacaaagt aaagaattcc
    28501 tcaacctaac taaaaagttg gtctcggaac ttcggattat attttttgtt atgcaagatg
    28561 aatccttaag gatcctcaga acatcaattc gtgagggttg gtcatttgca aagtttgaat
    28621 ccgaattgga taaactattt caagacagtc caacctcatc tgcgcagatc gtcgagaaac
    28681 gtgctgttgg tgcaaatgct attgattggg cgaggttgaa aacgaaatat aaagattctt
    28741 ggtatggtag caactatcaa aaattaatac atcacattat cgcggaaaat caaaaaaaga
    28801 tttctcagtc cgttttaagg tcggatcaag atcgtttaca tgataattta aaaaatatcc
    28861 tacctaaaga acctgactct aaaacattta aaataccaga cattgaccac gctttaaaac
    28921 gatcttccac tctgatcaag gcagctgaca attctaaact catgtctatt acaaggcggg
    28981 aggagatccg taaagtcata aaaaatatcc tgacagaaaa ccctgtgcaa acacaaaccg
    29041 gtgcaattcg caaggacatt tcacgcaagg tcgaatcagg acttctcgaa tactttgagg
    29101 ggtatacaaa aaactctccg ccttacggag ttccaagaaa cattcatgcg attgcagtaa
    29161 cggaaacaag atccgttata aacaatacac gtcgtgaata tatgaagatg acaagtaccg
    29221 aacttggaga tgaatgcgtg attttgaaat catggataca taacgggaca ttatcaaaac
    29281 gcgcaagaag caatcatatc aatcttgcca aatttgggtt tatagagtta gatcaaaaat
    29341 tttcagtaaa aggtggagat ggtaaaacgt attatgtgga cgggcctcat gactatgcat
    29401 taccaccgag tgaggttatc agttgtaatt gcgagatccg gtattcaatc aaacgcaaga
    29461 aaaagactct caactctctc gagcctagag atataaagga tcatatattt gatacctaca
    29521 aaagactctc tcccccagtt gtaaaaattg gaggagttgt atttaggaaa aagacttagc
    29581 acttcttgaa ccgtttacaa aaaggccgac ttaaaaataa attcataaga cataaaattt
    29641 tagttgcatt ttaaaatcgt atctgattag cctcggcacg agaactaacg ggaattattt
    29701 taaatgccaa cggctacacc atctcaagta tataaggtac aatttgatat actacccgca
    29761 tcggcggcaa cacggaaagc gttacatcca cgtcgtgatc caatcgcaaa ttgcactaca
    29821 atcaaaaaag acgtatcggg aagagagcga cggtatttaa tcggaacaag ttcagggcca
    29881 aagagagacg ctcacaagga taccatgagc gaaaaatgta tcaaaggttt ccaacaacaa
    29941 tctctagata aaacaatcct cctagtacat cctcacacag acaatctcat cgaaaatcaa
    30001 atcggtatat tagacaaatc tgctatcgat caagatgggg agtggaaaac tcaatttcgt
    30061 ttatttgata aatacgactt agaggataat ccagaatttt cgaagaccat agtcgaaaaa
    30121 gcaaatcagt tttggatgat gattcgcggg gaaggtgctt acatcaaacc aacgcgtatc
    30181 tctcaattct cgattcaagg tttgctgaga gaagaggatg tatcaaaaac aaacaacgga
    30241 acagtgataa actggatcga actcgatgcg attgcagcaa taacaaaagg cgcatatcca
    30301 caaaacgatt ttcttaccgt cgaaaaagta cttacacaat ttatcaaaaa aggagagctg
    30361 caagatgcaa ttatacaggg gcaaaaaacc cgtgatcttt acgaagataa ttggaacgtc
    30421 gaaagtgaat ttcgtgatca attacgaaag ataatcgaat ccaaagattc atcagatcaa
    30481 aagaaagata agatatcaaa tctatttgat gaatacaaac aactaactat ggaattattt
    30541 gagaaatacg attacgaatt tccagatgat gaaaatcaaa aatcggcaga cctaacatct
    30601 gccacaggag aacaaatggc aaacgattct acagaagaac cgaaccaaga aaaaaaagac
    30661 gatgctcctg caggtggtga agggaatccc tctggccaaa atgcagacgc attgaatcaa
    30721 atatcacaat cactagaagc gattctcgct gctattcaag gcatgcaagg agctactcag
    30781 gaggcaaaca aggaagacaa taataaaact tccgagtcgg aaacagatga ggacgcaaac
    30841 aaaacagcga acaaagatgc cggaacaatg gaggattcag aggtatcgtc tctgaatgat
    30901 gtgagtaagg caatttctca aatcaagaaa cttccattgt ccgagaagaa gaaatcggaa
    30961 atgatttctg aaattcggaa agcatctaat ccgaactatg cggtcatgtc cgaaattgaa
    31021 gaaattaaaa aatcgttaaa cgaatctaat actttaatga aggcgatggc tgaaggtttt
    31081 tctgaaattg caatgggaaa atccattaca gaaccagtta aaaagtctca accccagggt
    31141 atgaatggag cacaacttgg taatgagaat ctcgctgaag ctgtagataa agcattgcag
    31201 atcgaaaatc aaaagaacaa atccgttacg aagtcttcag caatagaaga ctttagaaaa
    31261 gaacttagca atagagtagg tatcgtataa tgtcagtaat cgatgaaata aaaaagaatt
    31321 tgcaaaatgc agtccagcaa attgtaaaat ctgcacaggg aacgggggca tttgacaacc
    31381 cagcgttaat cgcacccgcg tttagtaaaa agttgacgaa catgatccag ttcatgaatc
    31441 cgatcaacca actcgtaacg acgtctccgt ttaaatcaga gggaattcct ggatcaacga
    31501 aatatgttta tccaaaatta gattccttac gtaatcccgg atcgttcggt ggtgaaacga
    31561 gtgatggcca aattcgcgcg tctaaattca gcaatgaaga agtttatatc aaggccaaaa
    31621 aatctcgttt tcgtgtttgg gatcttggta aaaaaacttc tgaggattat gttgatttag
    31681 caattcgtca atggactgca gaagcgactt cgttctcatt agatttcgca ttaggaattc
    31741 tgtatgataa tccgattctc ggaaacccgg cgaaccgaac cgttggagca tgggaaaact
    31801 cattagacgt aagcattcag acgaaccgta tcgataaatc tagtggtggc aacccaacac
    31861 ttccaagtga gattgatata ttccaagagg tttatactag atccatgcgt aatggtggag
    31921 agggtcatag aagggtttgg gtaatgagtc ctgaaatggc tggttatttg actggattcg
    31981 cgtttgacag agttcgatta actcaatcag tcgaccaatc tcctagtggc gatcgacctt
    32041 ttgagacgca tattgggtta tggccaaaaa cgcttcttgg attgcctatt gttgcgacga
    32101 cattgatggg tggtggttat agtaatccaa atgtggatac aatgggagct gtagcggcca
    32161 gcgcaagtgc atctggagga aatctttcta atggaacgat ttattttgtt gtaactaaat
    32221 tgatcagacg tttagacgaa tctgcttcgt ttgttggcga aacaatggca tctgcgccta
    32281 taaccgtcaa tctaaacggt ggaggaacta cacaaaaagc gacgttaact ttttctaagg
    32341 atgcaaacgc tctttggtat tacatttatg catcaactac tggtgcagct ggttcgtata
    32401 aaaagttgca gtggctccgg gtcacattct taatgatgac ggtgattttt tagattttac
    32461 ctcttcggtg gatgttcgta caataaccgc tgacatttcc ggaatccctt cgcaaggagt
    32521 tttcggtaga atgcaggagg atactccccc gaaagcatat caaggtgtga atccggaaac
    32581 ggttctgctc tgggatttgg acgaagatca aggactcggt tcttacaaat atttggatga
    32641 ctctccagat aaagattccg gatttgcgac gataaaagaa attactccaa gaggagatta
    32701 tcaagaaatt ctaatggtct cttacgggac tcctgtaggc cgatttgaca gaacttctgc
    32761 gataatcaaa aatcttagga gcaaatgatg ggcaagatcg ttaatcaaaa tacaagcatt
    32821 tctactgact ctaacgagtc agtagaatca gttaccgaaa caattgagca atccacggaa
    32881 aatgatttta ctattcctga tccgaacaca aaggaaccgg accaaaaaaa tcttttatct
    32941 aatgatgttg cccccaaaaa gcaaaaggtt attcgttctg gagaagataa attttgtgca
    33001 aaacatccaa ccctaacaag tggcacaata tttattccct atccaaacac cgaaaatcca
    33061 acaacgttag agatcgatgg cggtaacgtt tatccagaaa caagggaagt tttagattat
    33121 ctcattcgtc gcgagggttg gaaagatttg tctgagtacg cacgtgttta cgacgaggtc
    33181 acaaatcttc cacaaaagaa aaccattcta tggtatttca aaattcctgg tgcaagagac
    33241 gacaacaaag tcacgggatc gattggtgta tcaacgtcgg atggaaataa gataattgag
    33301 ttcaaggaaa atattgtcga aaccggtgat cgtgaagttg cagaacaact tgcaagttct
    33361 ggtttcactc tattcaaaaa agatgagata gatgttgact aacaaagagc gtctatctct
    33421 taaaacattg tcaagactct ataaacatgg tcttgatatt ttggatccaa tcaacattct
    33481 cccagcggac attacgggaa tcactccttt aaatggccaa tttgttgtta cgttggatcc
    33541 aaatacagag atagagaaag tatatcccgg actcttggta catattacgg aatgtgagag
    33601 ttcgggattt agatttgtag aaagcgtaga tcattcgtct cacacaataa ccatatcaga
    33661 agtatatcaa caaaatggac aaagaggaag aacggccttt tattctatcg atgccacttt
    33721 gctagactct tacgtaaata tagccatacg acaggcggag acacttacaa tgatcccgat
    33781 gtttcgtgtt gaagaattta cggaatacag atcgtctacg ggcacaaatc aaattatatt
    33841 acaaagaaaa aaatacagat caatcgaatc aataaaagcg gtaataccaa catatacacc
    33901 gggatattat ccagccgtat ccgttgcaga tattgatcaa ggctatgcgt taaatcgcgg
    33961 aatactaaaa attaaatcca cgtcttatgt cggaacgaat ttggttatga gaacattccc
    34021 aaaaaataca gacatccaaa taagcggaac aattggttat gatgatattg atatgcctca
    34081 agatttactt ttggcaattg aatatatggc aagtgcagcg atcctaatag atgaacactc
    34141 tcgcaatgga gtgcctaata cgttctcgat ggacgggttt tcccaatcaa tggatgtagg
    34201 caaagacata aaagcataca agtccctagc gatcgggtta atgtctggat atatctcaag
    34261 tacagcggga tcgtaaaaat gaattttagt agaatagcaa aaagaagaac ggaaaaaacg
    34321 attcgcatta acacaatagg ccaaaccgtt atattcgaaa acctcaaaga atcggatata
    34381 gtcagaggaa taaacggtga tatcattaaa cgaccaggcg ggaggaatgt agagataaag
    34441 gcattcccga tacaacttag cgcggggccc aaacaaaggg acagagttgg cttttcagaa
    34501 tctatccaag ctatttttta tttttctgca cagaacttca gtgaaagagt aacagtcaat
    34561 ccaccggata tatgtagatc aaggatttat gtaaactttg gaacatttca aaaatacttt
    34621 gaagtagata cggcaaaata ttacggaact cttgcaaatg ggtttcgtta cgttgtcatt
    34681 ggatgcgttg aggtttgatc ttatgtatat agacctcgga tttaaaaata aacaacaata
    34741 cgaaaaatat aaaaagaaat tccaagaact accatatttg acaatggcag tgttacgtga
    34801 tggatcacgg gaacatttag aggcaattaa agggattgta gtatcaggag tcagaaagaa
    34861 caacctggga tattcaaagt tatcgccgat gactttgaat attagaaaag cattaaatca
    34921 aaattcaaaa cctatctccc cttttgtcgg agataagaag atgttaaact cactggaaat
    34981 cgtcccggac gggaaagctt ttatgttaag accaaattcc agatatgcag tatcaaaatc
    35041 caagtttgga aaaatatcta gaatatcttg gaaacgagta tggagaatac aggagtgggg
    35101 tgcggtcatc ccagtaaccg agaagatgag aaattatttt tcatcgatcg ggattttttt
    35161 aaaaagcact acattacagc tcgtaattcc agcaagaagg ccattccaaa aagcatataa
    35221 ccgttatatc agatctcaaa tacgccaaga gactaataag gcaatgataa gcagattaaa
    35281 acaattaatg cgcccaacaa aatgaaaacg caaatagata aaatgcaaaa cccatctggt
    35341 tggactgtcc agttgcaaaa tacaaatgag ccctattcgc tcacaggtgt ggattacgaa
    35401 gaatgtaggg cctcttatat accaggacag atacaagcag aactaccagc gggtgcaatc
    35461 ttaggtaaag attttaatca aatacaagta gccgaaacaa aatggatttc ttttacgatt
    35521 ggtctcgtat ctatccaaaa tccaaatatg aagtttaccg tatatagcgg agaaaacaaa
    35581 agaacatttg tatttgaggt tcaacaaaaa tatacgacat atcgatttat taatccattc
    35641 gaaacaattg atagaattga attttcagca accgggcttg ttcaatttgt agtcacagac
    35701 ttgatagcat acacaaacga ctatccagca gacatctatg ctgcaatgat cccattaatt
    35761 caaaaggcaa ccagccattt accaaaacaa attgtaggaa ctacgactgt aatggcaggt
    35821 gataaatcaa ttcggtttac ggaaatttgt ttagcggaac ggtattcggc gatcgagttc
    35881 aatggagaga tacatcatat taaagaaaaa aaaacgtcag gtaaaaactt tgagttgact
    35941 tttagcgatt tatttgatgg ccaggagatc agagccgatg cgctgaatat acaggtatac
    36001 ctgaccattc cagtattgcc aaatccggta tcgattgaat cagtacgacc tggtataggg
    36061 ctacatggag gatatgaatt cgagaaagtt ccagaaagat cttttgtatc tgatgaaatc
    36121 atctgtaggg atacggatga aaattattac atcagacgat cagaaggaat tttgcggttt
    36181 aaacctgtaa tacatgggct ttacaaaaat tacgaaaacc ttgggtactt atcaaaagta
    36241 ttacaacagt ttgaagggaa tgatcatcca atttgggtaa acggaaggag agttgttata
    36301 agtttcggac aagtcacttt aataaaattt gaagaggatg acggcgaact acaactaccg
    36361 tgtgaaatag agttaggagt atataacgaa tgggaaacgg aaataaaaac gaatctgaat
    36421 tatcaaataa attcgatacc agcacagaat ccaaattaaa ggttactgtc cttcgcaatc
    36481 ttaccggtgc ggttgtagaa atcgaataca gtaacggttt attgttttat ctatcaccag
    36541 gtgataacga gattccggaa attttactcg acgttactac aattaaggcc ggaatcgaat
    36601 ccggaaattt tgtcgcatta aggaaataaa aaatggcaaa tataagaaca ttaggcattc
    36661 acgcaacaac cggccaacct gtatcaggag accagatgct tccgtccgag atgaatgtcg
    36721 tagaagcatt cggacgcttc ccacgtattt ttgacaatgt aatcgaatta aacggagaga
    36781 tagaccgtga ttacattata ggcacagcgc aacaaggaaa actctcttgg tatgttttgg
    36841 atgatgcaat tcgcaaagca caaccttact caattctgtt taaactgaaa tcgtttaaag
    36901 gaactggagc aatacaagcc actatcacgt taaacgatgg tgcggcatct cctttaccta
    36961 ccctgattct caaagattgt tacagagata acgactctta tggcgtttgg gggaactcat
    37021 ccggactgag agtggatcat ggagtaatta gctctacatc aattggatca aatcctttaa
    37081 actctgctgc tgcaactact ataccactga gctctgtggt caatgtaaag cgaggatcaa
    37141 ttcttaaaat cactcattct aacaatgtgt atgggtttaa aattttatcg attgatgaga
    37201 acgcaaaaac tgtaaccgga attccggacg cgactcttcc gattttaacc acaggtgaca
    37261 aggtcgaggt gttagggttt aagatcacag cggtaagaaa agattacaga ggattgatta
    37321 ttaaacaaca aatagggttt aatgatcgtt ggttatcgat ggagccggaa tcagaggatt
    37381 acgttccttt gatattcaag acacatccat tgtttaaggc agttgatcaa tcttcaactg
    37441 cacaattttg gaaaaaattt ccagcgccaa cgccagacgg acaatatgtg tttttatcaa
    37501 atggttccga cggatctgca cctgcatccg tatcagactg gactggatta caatcttatt
    37561 tcccgcaaaa aaatacgttt gcagttttaa attgcgaaag cacatccaaa acagtccacc
    37621 aatcttttga gacttggtgc gcgaatagaa atgaccatcc aatatatctt gggcctatac
    37681 aagattttgg atctgattgg caatcgctca gagattgggg acaagatttt attaagcgtg
    37741 aaggatgggt tcaaacatta ttaacatacg gttggagata cgtcactgat cctgtaggag
    37801 atggatcgga tcccgtcgca ttaataccgg ttatcggagg agtgttagga aactggatta
    37861 aggttattta ctccggatgc attcataggg cacccgcgga aaaacgtttt acaatgtccg
    37921 gttatgtaag tgggccaatc gtaagacaag aagatttttg ggatgatacg atcaggactg
    37981 agttatacgc atccggtatt aatatcgtta acaacgtctc tggttatgga atcgttttaa
    38041 gaaactttag aacaccagca gaagatgcgt tagttagaga tggtcacatc catgctatta
    38101 accagctgat caaatttacg tgtgaaaaaa acttgcaaaa aactgaaaat actccgaatc
    38161 aatttaaact tttgcaaaga gatgccttaa ggatcgaaca cgaagtttta aaacctttgt
    38221 atgagggtaa ttattcacct tattgtgtag atgaggagac gggcgtattc agaaacacgg
    38281 acgaaaacgg aaatcaatta aaatggagcg atgttacagg agcaagagcg gatagattta
    38341 ataatccacc aacacagttt gatcaaggag atgcggacat ctgggtggaa tgggttccgt
    38401 attccctccg aaggtcgctt aacattaaag cgtatacagc cgtaaaaata tttaggaata
    38461 gaggataata atggcacagg aaacatacta cgcatcgcat aagtttgttt ttgtaaacgg
    38521 agttttactt aaagattgtg tcaaatggcc cgactttaaa caagatgtac aaaaaaccga
    38581 agttgcaaac gacgagaaat atatttttaa tattcagacc ggaatgataa aactcgaacc
    38641 gcttgaattt gaatttaaca aaacaaaagc ggtggattca gcacaccatt atctgcaaat
    38701 ttggagagac gcaaaagacg acagacaggt aacgattata gaaacagatg caaccgcaga
    38761 tccttttaat ccgacttgta ttgttgcaga gtgggatctt ggtaaatgcc aacttgcaag
    38821 tttgatgtat ccaggtggag agaaggccgc gcctgtggcc ggtaaaatcg ttgcagaaat
    38881 tcttccaaag cgtcttgcga gtaggacaat ataatatgat tgttaaactt ccaatcccat
    38941 ttggatcaat tgattctgtt gatgttaaag ctccaagtcc ggacgcgatt acacgcgctc
    39001 gttcagaggc gattgctaaa cggatcatac aagctgctac cgtaatcctc aaagatgtag
    39061 tttatgtaga tgacaaacct ttgggagacg atgtaaaaaa aattccgttc cgttctgcgg
    39121 agtacatcat tacgcaaact tttaacaatg cgtcaaaaat tgcccgacat tttgacggaa
    39181 attcttattg tactgtatgc ggaaaagaaa atttccatac acgacaggga gaggacgaca
    39241 accgagtatc tttagaccgg tttgatgtta atgaattttt tggtagtgat gtaaatttta
    39301 aaattcaaac tatgagtgaa aaggaaagta tcgatatgtt tgtcgagccc ttcggaggcg
    39361 aaagcaaaga tgattttgaa cgtagaaaaa aatgcttaac gtttcataaa ttcgggaaag
    39421 aaggagaaga cattttagaa atcacgtcta tgacgtttcg tccacatacg atcgaggaca
    39481 tgacaaaggt tatcaaaatt gcaaaaactc caaaaacatt aaacgatctc ctctatttcg
    39541 aacttttgat tgattgtgat tttaaatgga gtggaccgga tgacgaaata gaggatgtga
    39601 gagatataaa gaataagttt gctcacagac cagatcgttt attccagttt agtcatatat
    39661 cctattatga tagaatatat gagcaactat atgaatacgg aattaggtcc gttgaaatgg
    39721 tatgcgaaca ttgtaggaac gaatacgatt ttgatttacc ttttgaaaat tttttcgtct
    39781 acgctctccg gccaaatccg gggagcacgc acacgggaaa gaagaaataa actgggatca
    39841 tattttacgt aatttacagt atattgattt tagtgaagac gtattgttag aggagtattt
    39901 tgcgatcgta gatgaaacaa aaggaactat ttcgaaatct gaaatctatt ctatggaatg
    39961 gactgaatac gaaagattga tcgcaaagat acttgagaaa agggaacgag aggagaaggg
    40021 aatctaaatg atggatacaa taggcatacg ttatgtcttt gatatagaca aagcggtgac
    40081 cgcacaaaaa agatttgctg caggatttaa tactattggg gataggatca gtagttcatc
    40141 cactcgtcta cgcacgtccg cacgtgattt tttactttat gcaaagtatt actctaagtt
    40201 tccgaaagaa ggtattaatg atttttacaa ttactctgtt gataaattaa ataaactgaa
    40261 tgctctttat aagaaattta aaggacagga aaacaaaggg tcttcagaaa aaacagtagg
    40321 gagtcctaaa gcggaaggtg ctgctgaggg cgggtttggt gcttttgcag ttgccaaggg
    40381 catggccatt tacaacgcgg gagtaggact tttgcaaacc ggtattgcta cgattaaaga
    40441 gcaaatgcca tttatctcac aaggttttga aatggctgga aaagtcattt cggcaaatct
    40501 tctttatccg ctcagtaaag aactcatgcc gctgtttttt aaattcttcg cgtgggtaaa
    40561 agaaaataga atcgtctttg tccagatcgg agtactatta gtatctgtat tcagagttgt
    40621 taaatcagta gttctcggtg catttaactt aatcaaagcg ggttttaacg cggcttggaa
    40681 agcgataggt ggcggcgaaa tcactatgaa tcgattcatg aattacatga atttcctaat
    40741 gctaaaagtt gcgtttttct tcgcattttt tcagacgatg cttgaacctt tgataaaggg
    40801 cctaggaact acaattggat ggctgtggaa agaagttgtt aaaccattta tagatggatt
    40861 cgcgcaagga tttgtatcca atctaattcc ctacatctcg gaatttcgtt tgttaataga
    40921 tgacttagcg gccgcatttt cgtttttgca ttctgaaggt gatgtaagtt ggattgctaa
    40981 aacattccaa tttattggta aggtcttggg atatgctgta ctcgttccta caagaatgtt
    41041 tattgcattg ataagattgc ttgtaggact ctttaaagat cctaaaaaag caatcattga
    41101 ttttggacat acaatgtatg acatttttat aaagcatcca ataatcgaaa tttttgctca
    41161 gaaagtcgtg agtggtttta actggatcag gacaaagcta agtgagttta aaaattggat
    41221 tagtgggata tggcaaggaa tcgcaactac ttttagcaag tattggcata agataactgt
    41281 taagcttaat cactttgtag ataaaatcaa aaatgctttt gcaccggcta gtgaattctt
    41341 taatatgatt aaaggtacac taattccgga caaggatagt aacgattcaa actttaaaac
    41401 taatagcgat agtggagaca ctagcatttt agaagaaagc aatagaggta cgaacaattc
    41461 gtcaggtcca cgcattaaaa gtagggggca agtagggaat aattctacga caaataatga
    41521 taatcgaact tttaacgtaa atatgactgc acctgatcca tcggccgctg ccaatgcgat
    41581 tggaaatgta atgcaacaac cagcaaaatt gaccaagaat tcattcaatc aactggataa
    41641 caaaattaaa taaaagatca tatctttgat acgtacaaaa tacaactcct ccaatcttta
    41701 taattggggg aatcgtgttt aggaaaaaga tttagtgttt tttgaaacgt tcccaaatct
    41761 tgcggttaat gtcgttaacg tcaaacgcaa ccttaccggt cttgtcgata aagagtattc
    41821 tacgatttgg atctttggtg taaacgacag cgaggccttc ggaaaatgag ccgacccatt
    41881 ggtaatcacg attcatcgtt aaatcaataa ttagtttacc tgatttatct ataaatcctc
    41941 tctttcttcc ttgatcatct tcataatctg caaataccaa accatcagaa aaattttccg
    42001 aataaccgta agaagcatct acctcatgta attttttaaa tgtgattctc atcttgccag
    42061 ttttatcaat atatcctttt tcgccattgg atgtttcaac gtatgcaagg ccatccgaaa
    42121 aacaagaagc atcactaaat ttaggctcaa tcacaacttt accagtcgtg ttcatgtagc
    42181 ctaaaagtcc accttccaaa taagtaccaa gttgactgtg atatttctta ctgccaccct
    42241 ttcttacaat tgctaatcca tcacaaaacg ggtgcaagtc atctttataa tgaatatttg
    42301 ataaaactcg ctctccattt ttattaatat aaaatttttg accgtctttt tccacaagag
    42361 caataccagc attaaaatca tacattgatt ctaatacttc tggaattatc atctttcctt
    42421 ctttgttaat ataaccataa gaatttttcg aatttaatct tacagcggcc attccatcag
    42481 aaaactcctc tgcaatttga taaggtcgct ttgatacaat tttgcccctg gtatcgataa
    42541 agtcatacgg gaaacaggtc tcataaatat tagtcctacg ctcgcaatct tccataacat
    42601 gttcgtaatg atgttgagta atgactgcta agccttccct aaatggtcct gcttgatcaa
    42661 ttattggcaa tgaatcatta cgaaattttg gctctatcgt aacattaccc attgtatcta
    42721 tatagcccgt taccctgctc ataataaagc catgttcaat ctgaagttct ctttcgttat
    42781 agaaatcact cactaaatca aattgtatag gcaatttccc ttcactaaat ttataacgat
    42841 gaaaaagtat ttctccttct tctggcggtt tgtctgcgta atacccagta gcctgatacg
    42901 cacctggcaa aagatccggc cctgcaatct cctgtctccg tggatcatcc ggacgacatt
    42961 gcaacaaaca aaacaaaaca actaaagttg ataaatatct cataatttga cgcaatctgt
    43021 atactctcgc tatattcgca agtaattttg ataacaataa gaaacacgaa tatgtcccgt
    43081 ttacaaaaag gccgacttaa aaataaattc gtaggacata aaatttttgt tgcattttaa
    43141 aaccgtatct gattagcctc ggcatcgaga actaacggat tattttaaat gccagcgcct
    43201 acaacgcgga aagcgttact atgaaaaaga aaactaacaa ctggtggatt ttagttcttc
    43261 caaacacatc atctgttttg tcgtctccac aaaatttatt acaagcaatg ttgatcacaa
    43321 acaagttgct gccttctgat atatctgatg aaaagaaatc catcttccag gactatccaa
    43381 tgcctggact tgactatgca cctgtggatc atgtacgaaa tgaaaacaca cgtattacgt
    43441 ttacagttcc gatcgttaat ttaaataaaa caacaggaaa catgttggat ctatatgcag
    43501 ttgagagggc aaggagtcat caaatagata tatcccttgt aacaaattcc ccacagtgga
    43561 aacaaaatcc tacatgtatt tattcgggat ggggaacgca cagaccaccg ttacccgtaa
    43621 tcattgaaga tattaaacta aatcacaaac gagatcttac gaacagaaat ggattttcgc
    43681 aatttacaga atgcactttt acgatgcgat atttagaaga tcaaggcatg tataaaatgt
    43741 ggaagatcgt tagaaacata ggtgcaggtg taggagtcgc acaacgttta tcaggaagaa
    43801 gttcgtttta atcatgttag aatttagtaa tgtgaaacca aaagaatata tagatccggt
    43861 aaccggggaa gcggttactt taaggttact ccatcggatt acaataccct cagacatacg
    43921 tattgtaaat tctaacggaa gggatttaga tctaatcgca cttgaggaaa aaggatctta
    43981 tgaagagttg atgaatttgt gtgaagcaaa tactacgtat ttatcagaaa atagatttga
    44041 tataacaaaa atgaatgagg tgataattcc gttatgatac taccaggacc aaaacgacaa
    44101 tattatttta aaataaaagc tttaaatcca aagtttacgg atttggaata taaagactct
    44161 gatattggat tcaatatcct ttcttttagc cttgaagaag aaatgtttat gaatacaatc
    44221 ataaacctta cgattaaaga caacgttgga cttgatacca aaatgttttc acgaggccaa
    44281 aggttttctg tggaatgggg ccttgacgcg tctagcgatc ttcctggatt tttagatttt
    44341 ggtgcagatg agatcagggg gacatttaaa aatttaatta gctgtgctgt tgttactaca
    44401 tccaacggtt atcttcaagg cggcaatcat attcgaacta tcacattacg gactggaaaa
    44461 tttgcaggta ggcccatgtt aacaagagaa tttaatacgg gaaccgtaga ggatgcaatt
    44521 cgcgccgttg cgaatctact tgattttaaa aaggttgata tatcttttcc gaggcaaggg
    44581 gaactgctca caagaagaaa tcctttagtg caagcaaagg aaactaattt tcagtttatt
    44641 cgcaggcaag cggaaaaata tggatgtgta gtctattcca ctcgtgatga caaaggaacg
    44701 gagatcttac attttagaga gacaaaagaa gttcacgaaa aatcaaaaca agaattatca
    44761 tatagaatgg gacagtatca tatatttaac tatggtaatg atcaatcaaa cattgtaggc
    44821 gatccaagtt atgatcttgg cccaggatcc tctttaggat cttctgcaag cgtcacactg
    44881 gatcaaaatg gacgtatggt agctactttt caggcatcgg cgacggaatc tactttgagt
    44941 tatgttttaa gtatgaaggc catcgaaaaa gcagtaggaa gtaaaaatgc aacagcggaa
    45001 ttcaatcgaa tcatggcagc gagttttgaa gaattcataa taacggacga caagactgga
    45061 gaagaggaca tatcgggtga atttaaacaa tactttaagt tgcaaccaaa ctcaaccatg
    45121 cccgaacaaa atggctggac attcagatgt gctaccgtcc ccaatccgtt atacaaaatt
    45181 ggcgatagag tacatttagg accaacggac gaaaagggct ggtgtgtaat tcctccagac
    45241 attcgctctt gtcgcaagaa tgcaaaagcc aaactgtggc gactcgcaaa acacacgtgg
    45301 acacatgatg caagtggtgt taagcaagaa ctagagttaa aacgatgagt ctgaatccgg
    45361 aaattccttc agaagatatt ttactaaatc gtaaagtaac ccaagaggaa ctattttatt
    45421 taatcgagca tgacgcaatt gtaaaagaaa ttggaacagg cgacaatgac gggtctatac
    45481 aaatatattg tccagacttg tcaaatggtg cagaggagag taattcagac aactggctta
    45541 ccgcatggcc gggatctgtg ttgttctcgc atgtccttcc tgagattggt gacaagataa
    45601 gaatcatgtt tccaggcgga aattctgatc gaatagtata taagacacaa aacccacttg
    45661 agtatgaatt taaaaaatct ggatccggtt tgaacatatt attcgaattt aaagaaccaa
    45721 ccggcacaat attcgcactc tattacgaca aaacaaataa caattttgta accgaatacg
    45781 gaggtataaa aacaaaacac ggaaacttat cgattgatat agaattaggt tctgctactc
    45841 acaaaatcaa aatcgataac accggaatca ctgtcacaga aaacatggac gtaaagtttt
    45901 tgcccagtag tcgaagtgcc ttaacagatg gatatatgac tccacttggg cccacaatat
    45961 ccagaatccc aggactgcac ccatgatttc cgaaagcgct tttaaaacag aattagaaaa
    46021 attctgtaat ccacattctc ctgattatct tggtgatcca caaacaagaa caatagcaat
    46081 acaaagagca aatcaagggt gggtcaatgc gttatacgaa tgtgcgaaaa acatctctcc
    46141 agtctcaacc aatgccaatg ctgcaaaagc tgcttttttg ggaattgttg gaatcgaggt
    46201 aatgacatta gaaatattgc aacacgcagt aagccaattc gcattaacac tagggcaagg
    46261 aatgtcgggc tacaattcaa ctccaccccc tgcactactt atactaagtt cgagcgccac
    46321 tgattatgat tcgaattgtt ctcaaattgc aagcaaggtt tgcaactggc tacgtacggg
    46381 acaatctatg ttactagtac ctccaaatac aattgagcct tggttatgac aatagagtat
    46441 ccatacgaaa caatccagaa ctggggaaag gattttgtaa aagaaactga atgcgaagtt
    46501 atttttcatt tggccctccc gataggatca ataccatttt atagagaacg tggaacaact
    46561 ttggccgaat tggataatac accggtcacg gtgttatcgg acatttttgc cgggatcaca
    46621 gttttgcaat ctttagcaga ttattccaac agtgcgagat tcgagcgaaa agtagctacc
    46681 tcatacgatt tagtaaagat agaaaataca aataaaaaaa atggagaact tgacatttct
    46741 gtcggttatt atcgcgtcgc tgatgaatct tacagggagg cagcgttgtg agtcgtaacc
    46801 caatcaaaac aatctcaact acatttagcg agatcatgtc tgatctaaac aatgatccac
    46861 tgacatatga cgccccaact tggtttaagg taatatttgc cgggatcttt gcactactaa
    46921 caatcagatt aaatgtagca atcaatcaag tatttgtggg aactgtaagt gacagggaca
    46981 tagcagcaga tatttttcgc gaaacggatt atgagctagg ctggaaaact gctgcctccg
    47041 tatggttgga cattacactt gatccaaccg cgaccagcgc gtcatcctat acgatcccta
    47101 tctcaaaaat gatagcatct accaaaggag gggtttcggc tccgccggtt gtatatgagg
    47161 cgagggaagc gcttacttta ccacagggcc agacaaccgg gattgcactt ttttatcatc
    47221 aaaagactag agatcctata gcgttaggac aaacaaacaa tactgacgca caagaattta
    47281 ttatcagaga ggctgacatc ataagagata cgttttatct tgatattggg ggagagtttt
    47341 attatccaca agacacatta gcttattcta acgcacttga taaacatttt atacacaagt
    47401 atctttcgac cggcgaatca gttgtcacac tgggatttgt ggacgaaaaa acaggagatc
    47461 aatacggtaa aattcctgca tccggtttat cagtcgtcgc tcattttgct gttggaggcg
    47521 gggacatcgg gaaccaacct cagaactcga ttgttaaata catcggcaat gatccaaaag
    47581 ttacatctgt caataatgct caaaaagcac agggagggtc ggagcccgaa acattatcaa
    47641 atgctaaaag aatggctcct ttacgtgcac gaactcatga tatgttttgg gatgaggatt
    47701 cgggcaaggt gattgcaaag tcggttccag gagttttaga agcgcaagtg gttatcacgg
    47761 gaatcctaaa atctcttgta tatataatgc ctagtggtgg aggagttgca cctgaatctt
    47821 tattaacaag tgttaaaaat ttacttatct caaaatcaat attcggacaa gtcgatctaa
    47881 aaacatattc cgttaattac ctatattcag ggttttccgg aaaagttcat atgcttgcag
    47941 gatataagtt ttcggataaa ttaaaataca tctctcttgc tgttgcctta aggacgagcg
    48001 aaataggatt ttatattaaa gattactact atgaaaatgg tatatcagcg acgattgatc
    48061 taattaatac gacatttgta agtttaatag gacaaacttt taatgaggag aatgattttt
    48121 tacaggttaa aaaattactt gataacgtcc cttgtaacga ctttggtcaa tcaattggcc
    48181 ctaatgatat atccagcata ctaatgtcct atgtagaggg ggtacgatat gtaaatgtaa
    48241 caaatccatt ttcgcaaata actccatcat atggcgaaat aataaaacca gtgatgataa
    48301 actttcagga ggatgtatga taagagatgc atcctccttt caaccgatcc cattaagagg
    48361 cattcaaaag tttgatagtc tattcaccaa aatcaaacaa tactgggagt tatattctaa
    48421 aaaaataaat tatatacgct acttaagacg agccgatctt acggaattcc ctgacgaaag
    48481 agcttatgcg ataggtgcgt tttatgatac gtctgaatcc acaaaaagaa ttcgtcaggc
    48541 tatacacgag gcaccaaaga ttcagagacg acccgtctca ttccagttat cttggaaaag
    48601 taagattgat caaataacgg gtggggatag tagtattttt tacggtccta aattggcaaa
    48661 atcattttta ataagacaat cagtcattgc agatatagac gaattagggc aatacttgga
    48721 cgcacaacca tttaatgtaa gacttaacac ccctagtcta ggacacatta tgataaactt
    48781 aaacacaagt gcagctccta acgatataat tttaaatcaa gtcgtcgcat tattaagacc
    48841 gatcaaaaat ttatatatgt caatagagat tggaatatta gggcattatc aatacggaaa
    48901 ttttgagata gggaaaaagg agataggcgg aaataatttt gttcttggat ctggacaaaa
    48961 cttatcaggg gactattttc atcctctaag gagtatataa catggcgaat acaaattcta
    49021 aatttaaagc agagacggtt gtttcaaatg agatgtttaa tcccgtggca gtagatcagg
    49081 gaacagaaaa cacagagttt gaagacaacg ataattttct aacaggcacc tccggagttg
    49141 caacattagg caaactagcc ggcatgagtt tcggtatata tgatctactt ggtagtccat
    49201 caactcgacg caattataga aagttttttg gggactatgt tcaactatca ggaacctggt
    49261 ctgggaatgc aggttcattg atcgtaaatg gagcaggtgg atcggctata tctgaattat
    49321 acaacaacga actcattctg ttcccaggtg gagttgtccg caaagtcaaa actattgcga
    49381 gtagtaatca attaacgata ccgaacgaac ttccaaataa ttattcaaat gtcatattat
    49441 acagaatacc aacattatct gaaagattaa aaattataga ggacatgatt gaatcatcta
    49501 aagtgcctct gggtggactc acagaagatc cgctcgatca actcgatccg actcgatata
    49561 aactgattaa cagtcaaaca atatcgagaa ctacgtatgc aacgctctgg actctactca
    49621 gcagatcagt tacgagtatt accccatcta ccgaccgaat cagttctgct gcacatggtt
    49681 gtgtagaagg gcagttggtg aagtttaact tcaccggtgg cgggattact gcattaacaa
    49741 aatattatgt acgaaacccg accgcaaatg atttccagat ttcagcaact gagactggaa
    49801 cgataatcga tctaacatcg tcacaatctg gaacgatgct catcaatgct gaatggggtt
    49861 tcggtgacgg ttctactacg ttcaatgtgc cggacagaaa ggggttgttt gcccgttacg
    49921 cgggtgtcca cggaaccagg gccaaagcag ccggtgggaa ttataacggt ggtgcagttg
    49981 gatatgaggg acaggacatg tttcaagggt ttctcataca ggcgatctca aatggtggtt
    50041 cggctgttat gccgggcggc agcatcggaa cgggcaaccc cctttacccc ttgaacgacg
    50101 gcaccaacgg aacaccgcga acgggcaatg aaaccaatcc tgcgttcata tcaataaaat
    50161 gcaaagtgag agtggcataa tgaattacgt attagaaaaa tcgaataaga aagttgtttg
    50221 gatcaatccg gatccaaaca aacttacagg cgtagacgtg tgggggaact ttgatccgac
    50281 acaacacgac atcgcctacg cactccacta caatccacag atcggagacg agttcaaggc
    50341 cgaggttgtg gaaggtgtgg cacaagagtt tgttcctaaa actgtgtata acaaaattac
    50401 ctgcgcggaa agagctctgc tgaactggga agatgtaatc aattcagata cggaaacaga
    50461 agatgagccg ctaaaagatt cctctgggaa tctcgtacca aaccaaatct atactcctaa
    50521 gggctgggag atggatgttg aaaagttgct attacaaatc acgagcaagg tcaacggcat
    50581 ttgtgcgact aaaataatct ccggatttat atcgaccgca cttggatcac cccacctata
    50641 cagcagcgat caagacgatc aactgaatct aataggactc gtgtcgctta acgagatcgt
    50701 aatgtataaa tgcacggacc agaaaggagt caaagagtat cgtgctcaca ctgcagaaca
    50761 aattaaacga gtgttgtcag atggtgcgaa aagaaaaacg agtctgttac aaaatgcgtt
    50821 tagtttaaag tcggagctcc agaccgcgac aactgcaacc aagctactat cgatcgatat
    50881 agatgcagga tggggatgac ctcaaatgac ttacgatgaa cttttcaaga taattatcac
    50941 aactgtattg acgatactcg gatacttttt caaggacctg attcgtcaat tcaaggaggt
    51001 caagagcgtc gcgtatgatt ctcttgatcg cgcaaaaacg cttaaactca tgatcgataa
    51061 tcatgagaaa cggattgatg agaataacca aacacataaa gaactgagag aagttttgca
    51121 ttctcttgac aaaacttgtg tgaggttgac cgaggcaatg gaacaaatca aagaggatag
    51181 ggagatcaaa tgattcaaga aggtcttcgt aaaatcgaga aagaaaaata taatctcacc
    51241 aaaaacgatt tcgtattaaa cgaggcgtgg cactacacgc aaaaagataa tcgcaacatt
    51301 gatggatcga gcaacatggt ctatacaaaa gaatggagac ggttcaatca gtgctttatt
    51361 agttcaggaa ctgcgtttat aaacaaactc ttagacagcc taatcaagag tggactcgat
    51421 tataaagcgt ccggacgtat agacgaactc tcgtatttga ttcgggtcgg tgaatacaat
    51481 actggtgaat cggttgagaa taataaaaga tttttttggg aacaacaccg aaagttttta
    51541 aaccaggttc tctcaggagc gttcccggat gccagcccaa tcccgtgcgt agactattcc
    51601 aaggtcggaa taaagtcgct taacaaactt gcgtatgcaa tactcctcga acgtcaaccg
    51661 atggcaggca ttcacctcgg aaacggtggt ggacatatca tcactatcat cggttatcga
    51721 gtagaccagt ccggaaaaat cataggcctc tgggtctcag atcccgccgg tatttataca
    51781 gaggggtatt caaaacctct cgacgggttc atgtcctacc tgcccgaaaa agtattcaaa
    51841 gatattttcc ggacagatac acacatgatg gatttagcaa agtagtttta cataaatgga
    51901 aaacaatgaa acaaatagtt tataaaagtt taaagaacta caaatatgaa ctcttaaaac
    51961 cctactggta ccaaacggga atagaatcga aagtgcagat ccgagtcggt catcagatag
    52021 aaacttttgt ctcactggat ccggatggcc tgttacgtat agaggccgga tatgcctggg
    52081 atgggccgag tggcccgacg ttcgacacta aaactttcat gcgtggatct ctggtgcatg
    52141 acgcactcta ccaactgatg agggagcgga aattagatca cactcagcac agggatactg
    52201 cagatcagat tctaaaaaaa atttgtttag aggatggcat gaactctttt agagcagcct
    52261 acgtttacag atctgtccgt tggttcgggg gatcctcagc ggagccaaca gatgagtcaa
    52321 aagggttgct gctggcacca tgacaaaatc agttatattt ttgacgatag ggatgccaaa
    52381 cttgcgaccc taaaaaacgt ggtggctgat ttgatcgatg gtagccctaa tttgtcaact
    52441 gtcaaaataa aggccaatct tatgattgct ttacaaatga cgggctcttc cttttttgaa
    52501 atcttccacg aacgcaagga attcgttttt tttgatcact tttgttttgg ggtcgagtat
    52561 ttcgcctaac gttttatcca attcctgctg cgcctgtgtt aatttctttt ctgcagcaat
    52621 atattgtttt gctacgcgac tcacgaattt gaattcattt gaaccgagga gtgggtaggg
    52681 agattttttc ttttcaggtt tccattcatt ggcctcaaca actcgtctga tccagcgata
    52741 tgctgttcgt tgagacattg cccaatcacc tgcaatctca tccgcaagtg tagtattttt
    52801 tggtactcca agttttggag ctcctgctaa gttttccaaa aaccgctctt ttgggtaaag
    52861 tttcggaagg atttcaagta tgtcctcatc ggcccatttc tcaccatcgt tgttagttcc
    52921 gtaaacctct cgtcgcactg cccgaggatc gtcgtcgttt aacaatttcc gtgctcgaat
    52981 agttttgaat ttaaggtggc ccttctcact caatgcccgg tgtgcctggg ttctccgggc
    53041 acccttataa attacgtatt ttccgttttt gtttttggag gaacttatcg ttatgctctc
    53101 aagtagacca tccctcaaaa ttccctgtgc aagagcgccc acagaatccg gatcaatttt
    53161 tcgttgtcgt cgaataggaa gtttgtacga ttcaagatcg tctatagata tctcaatttc
    53221 ctgtgaatat ttttgcatga tcgacaaaaa tagtaacaac aggtcagagc tcaagtaaaa
    53281 gtt
//
