# Supplementary material for: Horizontal transfer of the rfb cluster in Leptospira is a genetic determinant of serovar identity
Source: Life Sci Alliance. 2022 Dec 9;6(2):e202201480. doi: 10.26508/lsa.202201480 (PMC9736851; doi:10.26508/lsa.202201480)
Supplement: Supplementary file 8 [file LSA-2022-01480_Supplemental_Data_2.zip › Supp_Data_1-plasmid_sequences/Lnoguchii_IP1712055_p3.gbk]

LOCUS       LAGCMEBN_1             35952 bp    DNA     linear       21-DEC-2021
DEFINITION  Genus species strain strain.
ACCESSION   
VERSION
KEYWORDS    .
SOURCE      Genus species
  ORGANISM  Genus species
            Unclassified.
COMMENT     Annotated using prokka 1.14.6 from
            https://github.com/tseemann/prokka.
FEATURES             Location/Qualifiers
     source          1..35952
                     /organism="Genus species"
                     /mol_type="genomic DNA"
                     /strain="strain"
     gene            complement(576..686)
                     /locus_tag="LAGCMEBN_00001"
     CDS             complement(576..686)
                     /locus_tag="LAGCMEBN_00001"
                     /inference="ab initio prediction:Prodigal:002006"
                     /codon_start=1
                     /transl_table=11
                     /product="hypothetical protein"
                     /protein_id="X:LAGCMEBN_00001"
                     /translation="MWDVLSIPVGVNLSEPKHKKSASLTDIYEKSNIPRI"
     gene            complement(849..1034)
                     /locus_tag="LAGCMEBN_00002"
     CDS             complement(849..1034)
                     /locus_tag="LAGCMEBN_00002"
                     /inference="ab initio prediction:Prodigal:002006"
                     /codon_start=1
                     /transl_table=11
                     /product="hypothetical protein"
                     /protein_id="X:LAGCMEBN_00002"
                     /translation="MKQNGNEDEGFVLGEAVKDLQRARKCMWKWVWKPKVSCIYFDSE
                     KEIFVKVQVYPEDVGNV"
     gene            complement(1983..2165)
                     /locus_tag="LAGCMEBN_00003"
     CDS             complement(1983..2165)
                     /locus_tag="LAGCMEBN_00003"
                     /inference="ab initio prediction:Prodigal:002006"
                     /codon_start=1
                     /transl_table=11
                     /product="hypothetical protein"
                     /protein_id="X:LAGCMEBN_00003"
                     /translation="MKGMKVREGETFGSVAIEIKSVIEGKENKEHTCNCKIGNFKDDA
                     FYKKRHFGIGIDMREL"
     gene            complement(2404..3057)
                     /locus_tag="LAGCMEBN_00004"
     CDS             complement(2404..3057)
                     /locus_tag="LAGCMEBN_00004"
                     /inference="ab initio prediction:Prodigal:002006"
                     /codon_start=1
                     /transl_table=11
                     /product="hypothetical protein"
                     /protein_id="X:LAGCMEBN_00004"
                     /translation="MGRSPLTETERKVYWKDVTSYPGLKKQQATLSASIESLEKILRI
                     QRTKRREKNRIGSWKSNEKVWRRQKRKWKEYGNSGAIYGNRQIKTLQTTDTFRDLALF
                     SPLFSQVEEYEDCFFKEEQCGLEELEQETERNSVEGVFYTSNANIPAKGMDWQTSFKP
                     HKSVSKSRPKNMSQNEWAEETCGLNAYRVQDQREATRWCEGVPGTGIGRGCGWIDRY"
     gene            complement(3251..3376)
                     /locus_tag="LAGCMEBN_00005"
     CDS             complement(3251..3376)
                     /locus_tag="LAGCMEBN_00005"
                     /inference="ab initio prediction:Prodigal:002006"
                     /codon_start=1
                     /transl_table=11
                     /product="hypothetical protein"
                     /protein_id="X:LAGCMEBN_00005"
                     /translation="MKDEPGEYTKAKNHYEKSGSSGIQKTISKRTLDPLDPREAG"
     gene            complement(3373..3528)
                     /locus_tag="LAGCMEBN_00006"
     CDS             complement(3373..3528)
                     /locus_tag="LAGCMEBN_00006"
                     /inference="ab initio prediction:Prodigal:002006"
                     /codon_start=1
                     /transl_table=11
                     /product="hypothetical protein"
                     /protein_id="X:LAGCMEBN_00006"
                     /translation="MLPGKPKPSQMGIEQTGYYGVSDDGFDIPKDGALIAMGSKGAPE
                     APKRDEL"
     gene            complement(3776..4027)
                     /locus_tag="LAGCMEBN_00007"
     CDS             complement(3776..4027)
                     /locus_tag="LAGCMEBN_00007"
                     /inference="ab initio prediction:Prodigal:002006"
                     /codon_start=1
                     /transl_table=11
                     /product="hypothetical protein"
                     /protein_id="X:LAGCMEBN_00007"
                     /translation="MVQVQSEGTVAEDTKRFDRFGNEIPDQDHAGNYPTFAENPKYYQ
                     DRMTQIFREKNIQPERDSDGNLMSYNGRPELVRIANNVS"
     gene            complement(3997..5190)
                     /locus_tag="LAGCMEBN_00008"
     CDS             complement(3997..5190)
                     /locus_tag="LAGCMEBN_00008"
                     /inference="ab initio prediction:Prodigal:002006"
                     /codon_start=1
                     /transl_table=11
                     /product="hypothetical protein"
                     /protein_id="X:LAGCMEBN_00008"
                     /translation="MKKDAFNQNESKVTYNEKEKAFADKIPAGTKKRLDEFTTKIADI
                     RVKQNQLEAASYTQWNKDHPNEPYKRTPDLERRRNDMISQQKTLEKERATIINREVAP
                     FSKEPELHRLEKLGESNSLNEKQKIELTQLRNEKKTHETQVAALFDKDNAKLHSSLEN
                     IDLKNSKPMTVSTTQSRFENETIHKLRSKDNAATKQLSWEGKTYQRNVNNETGEVNFE
                     REYKPGVKEEISVTDSGQIKQKLTWNNVFGKPEESVKVFDANGKFLTELSGTKPATVE
                     TNPNEKVTIKPNEPKGEIVKNDLNEVKNLIANNNLTSKERLSKINTLDEIEVNGKRYV
                     KETVVTENVKTKNTKEKVTFFTLQNENGKSERISFEEVTAVTKTPKGNRLRRLKWFRY
                     NRKER"
     gene            complement(5187..5444)
                     /locus_tag="LAGCMEBN_00009"
     CDS             complement(5187..5444)
                     /locus_tag="LAGCMEBN_00009"
                     /inference="ab initio prediction:Prodigal:002006"
                     /codon_start=1
                     /transl_table=11
                     /product="hypothetical protein"
                     /protein_id="X:LAGCMEBN_00009"
                     /translation="MGGSPIKAYIAGTASHITGIEEHGKLTNVIKDTNEKIAQHKIKE
                     DNIGKQMIERSERAKADLVKYVQEKHGNDPRYAEVLVEHGL"
     gene            complement(10317..11627)
                     /locus_tag="LAGCMEBN_00010"
     CDS             complement(10317..11627)
                     /locus_tag="LAGCMEBN_00010"
                     /inference="ab initio prediction:Prodigal:002006"
                     /codon_start=1
                     /transl_table=11
                     /product="hypothetical protein"
                     /protein_id="X:LAGCMEBN_00010"
                     /translation="MLDVSVSSGDSSDTNNNLLVLGEKDEENSVLQTLTTNQLATNIS
                     KAQTLTSSLTTRSEWTRVEDLKLRDQVLRSDGSWGTVTGIYYYNTEPTKVYNLEVEDN
                     HTYVVGGDTLGIGYVVHNYSKEHEAVFGQITKLSNDVYKVAKEFAGLEGGTGNEVYQR
                     AVKLEQEVKSTSALRESLKTESNALNLEKNKAEAGLELNKRRNSDFLAAIHNPDSNDL
                     PGISELRKQLKNVDPVKGFTKEQMKTVSSWVNTNGLRMIGIQTGAGMGGSPIKAYIAG
                     TASHITGMEEHGKLTNVIKDTNEKIAQHKIKEDNIGKQMIERSERAKADLVKYVQEKH
                     GNDPRYAEVLVEHGLVKKDAFNQNESKVTYNEKEKAFADKIPAGTKKRLDEFTTKIAD
                     IRVKQNQLEAASYTQWNKDHPNEPYKRTPDLERRRNDMISQQKT"
     gene            complement(12299..12505)
                     /locus_tag="LAGCMEBN_00011"
     CDS             complement(12299..12505)
                     /locus_tag="LAGCMEBN_00011"
                     /inference="ab initio prediction:Prodigal:002006"
                     /codon_start=1
                     /transl_table=11
                     /product="hypothetical protein"
                     /protein_id="X:LAGCMEBN_00011"
                     /translation="MIRTPTLPAPIIEYNFQNEFNQVKQQRTQLTIIKESDGDLDEEL
                     SLGTKMEAIVSQAEMTKRYRKTSR"
     gene            complement(13535..13858)
                     /locus_tag="LAGCMEBN_00012"
     CDS             complement(13535..13858)
                     /locus_tag="LAGCMEBN_00012"
                     /inference="ab initio prediction:Prodigal:002006"
                     /codon_start=1
                     /transl_table=11
                     /product="hypothetical protein"
                     /protein_id="X:LAGCMEBN_00012"
                     /translation="MKHIKCKFYFVLSFSCDESWSQEEILPGPIVLQKKIILLESIED
                     YEDDDVLKQEFLGTLEENMNLGRLVLGLIWATSHLRPKERTYGFHEVEPKKRQKSIRD
                     WTRIL"
     gene            complement(13860..14111)
                     /locus_tag="LAGCMEBN_00013"
     CDS             complement(13860..14111)
                     /locus_tag="LAGCMEBN_00013"
                     /inference="ab initio prediction:Prodigal:002006"
                     /codon_start=1
                     /transl_table=11
                     /product="hypothetical protein"
                     /protein_id="X:LAGCMEBN_00013"
                     /translation="MILTRCKQGYRSGAGGQDGRSVFYPIDKIKIAEFNYAYTITEDT
                     GTNVPSDVLHHPVKKRNSSGGFWNKFPTFSNSIFLKGLN"
     gene            complement(14702..15022)
                     /locus_tag="LAGCMEBN_00014"
     CDS             complement(14702..15022)
                     /locus_tag="LAGCMEBN_00014"
                     /inference="ab initio prediction:Prodigal:002006"
                     /codon_start=1
                     /transl_table=11
                     /product="hypothetical protein"
                     /protein_id="X:LAGCMEBN_00014"
                     /translation="MPVRSGKNIGTDEKGVAHFQSESNKYGLKEDLYFRNNNGKVEIE
                     QVQHLNGKEYPTKHSNLDVLKQTVIAVNLKSTADYLTHLSNVLGERGGSGTNNDDGSP
                     KVNW"
     gene            complement(14988..16964)
                     /locus_tag="LAGCMEBN_00015"
     CDS             complement(14988..16964)
                     /locus_tag="LAGCMEBN_00015"
                     /inference="ab initio prediction:Prodigal:002006"
                     /codon_start=1
                     /transl_table=11
                     /product="hypothetical protein"
                     /protein_id="X:LAGCMEBN_00015"
                     /translation="MALKTTNRTLNYDCESDRSGNPAAQHVSFYDCFGIYEEFKMLRC
                     RLERRARFLEAKAERNSPLTPSKLKPNHLRSGMNVNTNFTNGLGLGLDYNFKSKDYTA
                     NASYDLNNIGGKKWANVNLGISASKSGHASFSASYNSDGNTHIPQSLRGGGATLDFGN
                     DGLIGLSVQGLKGATIGTLTYDTNTHGFQPLSLNYNFQNEFNQGQAAENAANNHQKSQ
                     MEILMKELSLGTKMDKPLFTQAEIDKALPKDEHGNIDMDKADPEKLLEKWNAHKEALS
                     QTPDGLKKWKEEVSRAGERSGIEVKFNDGKSATSSFGKFVTGLMGDVAQSFGFANDGS
                     KMVDKAGVFHLDTCFAPGSKITRLKNKNIRIYGNINSTEINLNEINSNDYEFTNIEEI
                     KIGDVVQSWNENTNLFENKRVTETFVHEVPQLFFLELDGEEEIHVTWNHPFRRRTPSE
                     SGEVSTANAVSSSELLGVSAYELLGVSSYELLGVSLLDVSVSSGDSSDTNNNLLVLGE
                     KDEENSVLQTLTTNQLATNISKAQTLTSSLTTRSEWVKVEDLRLRDQVLRSDGSWGTV
                     TGIYYYNTEPTKVYNLEVEDNHTYVVGGDTLGIGYVVHNYTEQVQRVLDGKGILSEDN
                     TKILNSANSKDKIRALNEIKEFDYAGSKWKEYWN"
     gene            complement(16974..17828)
                     /locus_tag="LAGCMEBN_00016"
     CDS             complement(16974..17828)
                     /locus_tag="LAGCMEBN_00016"
                     /inference="ab initio prediction:Prodigal:002006"
                     /codon_start=1
                     /transl_table=11
                     /product="hypothetical protein"
                     /protein_id="X:LAGCMEBN_00016"
                     /translation="MKMKYAKMQILLLIFLFSAMNLWSQEEILPGPDCITEKDNPSLK
                     VLKTMKDDDVLKQTFYGTAFFDDGRWSWGLTWATSHLRPKGKELSDFLKSKPKEKDKK
                     AFRDWTKKSCDNIAYYAQDYGLKEGKAYCTDTNRGVGEILLSYIYIMSDQKKIDSFYI
                     LPGKQNNKKGFLERNRPKDITIYYLITEYPPSPIQAGELSFSNPWLYQKQKVTLKDTL
                     GYQKIQIPNFDNIFEDTDVSGGRSKIVMVAIEINSVWDGSKEKDITCITDIQSGGGDE
                     KEYQYIPK"
     gene            complement(17839..18774)
                     /locus_tag="LAGCMEBN_00017"
     CDS             complement(17839..18774)
                     /locus_tag="LAGCMEBN_00017"
                     /inference="ab initio prediction:Prodigal:002006"
                     /codon_start=1
                     /transl_table=11
                     /product="hypothetical protein"
                     /protein_id="X:LAGCMEBN_00017"
                     /translation="MLGERGGSGTKYDDGSPKVNLVKDTNGQAKLNETKNGLHTVEIE
                     RNGNKGKMVLEEVGRTQREAQSTYPGERGLVREYDKSNPNEYKAWDWQNDKYGDGKGG
                     HLRDVAVCQSTVIAEDRHNNGKTVGEVAKHMGDFAASLGKRPSQLEVSEISQALKKDG
                     LKVGEDIYFETKGKFKETRAEFNDRFFEFAKRQLDQGMPLNVGGKYANSLGHVTRITG
                     YVEGPHGERGFMVNDSYGDANKGYGSKPGGQDGRAVFYPIDKLNVAQFNYAYTIIEDT
                     GTNTPSSSGSSNPRRRSSSSSIWNRFKNVFKFDFF"
     gene            complement(19026..19340)
                     /locus_tag="LAGCMEBN_00018"
     CDS             complement(19026..19340)
                     /locus_tag="LAGCMEBN_00018"
                     /inference="ab initio prediction:Prodigal:002006"
                     /codon_start=1
                     /transl_table=11
                     /product="hypothetical protein"
                     /protein_id="X:LAGCMEBN_00018"
                     /translation="MRFWPGSKYASNNGFTNDWRTENEERSVLWEWKRNFLHRRFTTS
                     RWKESQLLVKRRIRLYWFIIHGTVQRVLDGKGILSEIYENTKFCKFKDKIRALGEIKE
                     FD"
     gene            19503..19679
                     /locus_tag="LAGCMEBN_00019"
     CDS             19503..19679
                     /locus_tag="LAGCMEBN_00019"
                     /inference="ab initio prediction:Prodigal:002006"
                     /codon_start=1
                     /transl_table=11
                     /product="hypothetical protein"
                     /protein_id="X:LAGCMEBN_00019"
                     /translation="MLHRPNESLTLLLSESRKDDSSSFDLRIVFVVHFVDRIHIVHKR
                     LRDSTDLHLPVSSF"
     gene            complement(19892..20131)
                     /locus_tag="LAGCMEBN_00020"
     CDS             complement(19892..20131)
                     /locus_tag="LAGCMEBN_00020"
                     /inference="ab initio prediction:Prodigal:002006"
                     /codon_start=1
                     /transl_table=11
                     /product="hypothetical protein"
                     /protein_id="X:LAGCMEBN_00020"
                     /translation="MKELSLGTKMDKPLFTQAEIDKALPKDEHGNIDMDKADPEKLLE
                     KWNAHKEALSQTPDGLKKLEGGSKQAGEEVDRSKV"
     gene            complement(20319..20675)
                     /locus_tag="LAGCMEBN_00021"
     CDS             complement(20319..20675)
                     /locus_tag="LAGCMEBN_00021"
                     /inference="ab initio prediction:Prodigal:002006"
                     /codon_start=1
                     /transl_table=11
                     /product="hypothetical protein"
                     /protein_id="X:LAGCMEBN_00021"
                     /translation="MLRCRLERRARFLEAKAERNSPLTPSKLKPNSLRSGMNVNTNFT
                     NGLGLGLDYNFKSKDYTANASYDLTISGVRSGRTLTWGLVRVKAGMRVFQRLTTAMVI
                     PYTAIVTRRRSDIRFW"
     gene            complement(21055..21333)
                     /locus_tag="LAGCMEBN_00022"
     CDS             complement(21055..21333)
                     /locus_tag="LAGCMEBN_00022"
                     /inference="ab initio prediction:Prodigal:002006"
                     /codon_start=1
                     /transl_table=11
                     /product="hypothetical protein"
                     /protein_id="X:LAGCMEBN_00022"
                     /translation="MKELLELKEGIEKKELSYSFHFLILELLHLFKERHNISSEYETD
                     QAWKKSFETGKAWCEYDLLFKDKIVSYEIEPLQADQDLLSDGSANKRI"
     gene            complement(21877..22158)
                     /locus_tag="LAGCMEBN_00023"
     CDS             complement(21877..22158)
                     /locus_tag="LAGCMEBN_00023"
                     /inference="ab initio prediction:Prodigal:002006"
                     /codon_start=1
                     /transl_table=11
                     /product="hypothetical protein"
                     /protein_id="X:LAGCMEBN_00023"
                     /translation="MYDGNGNKLRDGGYYDADGKSYSADKLREMDSKYRKANPEVAKL
                     QNRLKGLIRGVITENGKFYTMANAKTPVELTPEQLCLSFLKTYEEIQDQ"
     gene            complement(22187..22567)
                     /locus_tag="LAGCMEBN_00024"
     CDS             complement(22187..22567)
                     /locus_tag="LAGCMEBN_00024"
                     /inference="ab initio prediction:Prodigal:002006"
                     /codon_start=1
                     /transl_table=11
                     /product="hypothetical protein"
                     /protein_id="X:LAGCMEBN_00024"
                     /translation="MDDDLTLALRAGGEKRKEALEQIEEYLTHADDRDSHKRERDIPI
                     SAYLKNPAGDPEGKKISVNSHFGRGGYGNHEVAGAYLHSSDHIGLDVGGPKGERINSV
                     LEGKGKISSDKGLSITIPGEIPNH"
     gene            22919..23476
                     /locus_tag="LAGCMEBN_00025"
     CDS             22919..23476
                     /locus_tag="LAGCMEBN_00025"
                     /inference="ab initio prediction:Prodigal:002006"
                     /codon_start=1
                     /transl_table=11
                     /product="hypothetical protein"
                     /protein_id="X:LAGCMEBN_00025"
                     /translation="MLGLLDHSQQIPVSFPENSLYVVVHRRMSLSTTLQVGSRVSSSH
                     PKFELARTFCFSFSEFDSPISLNGEFRFLRKWCYFSVMIVALSFSKVFLRNHVVTTSL
                     KVRCALVWLVRMFLFTACNSLLKLILFYSMSAILVVTHPVSSSFSRYLVSKSLHLLVI
                     RDLRFILIESVFLHKAVFHKNFQHI"
     gene            complement(23473..23721)
                     /locus_tag="LAGCMEBN_00026"
     CDS             complement(23473..23721)
                     /locus_tag="LAGCMEBN_00026"
                     /inference="ab initio prediction:Prodigal:002006"
                     /codon_start=1
                     /transl_table=11
                     /product="hypothetical protein"
                     /protein_id="X:LAGCMEBN_00026"
                     /translation="MIGIQTGAGMGGSPIKAYIAGTASHITGMEEHGKLTNVIKDTNE
                     KIAQHKIKEDNIGKQMIERSERAKADLVKYVQKTRKRS"
     gene            24364..24543
                     /locus_tag="LAGCMEBN_00027"
     CDS             24364..24543
                     /locus_tag="LAGCMEBN_00027"
                     /inference="ab initio prediction:Prodigal:002006"
                     /codon_start=1
                     /transl_table=11
                     /product="hypothetical protein"
                     /protein_id="X:LAGCMEBN_00027"
                     /translation="MSPPNESLTLPVSLNRERMIPSSFDLRIVFVVHLRGSNSQSCTN
                     VFVILRDLQLTGLFV"
     gene            complement(25667..26527)
                     /locus_tag="LAGCMEBN_00028"
     CDS             complement(25667..26527)
                     /locus_tag="LAGCMEBN_00028"
                     /inference="ab initio prediction:Prodigal:002006"
                     /codon_start=1
                     /transl_table=11
                     /product="hypothetical protein"
                     /protein_id="X:LAGCMEBN_00028"
                     /translation="MKMKYAKMQILLLIFLFSAMNLWSQEEILPGPDCITEKDNPSLK
                     ILKTMKDDEVLKQTFYGTIDSTFSLGRWSWGLTWATSHLRPKGKELTDFMKSKPKEKD
                     KKAFRDWTKKSCDNIPYYAHRYGLKEGKAYCTDTNRGIGEILLSYIDLLTLKEEKVNS
                     FYILPGKQNSKNGFLERNRPKDITIYYLIPESASPIQAGELLIVDPWLYQKQKVTLKD
                     SVGYQKIEIPNFDNIFEDARYSNCCSKKVMIAIEINSVWDGSKEKDITCITDIRSGGG
                     EEKEYQYIPK"
     gene            complement(26538..27509)
                     /locus_tag="LAGCMEBN_00029"
     CDS             complement(26538..27509)
                     /locus_tag="LAGCMEBN_00029"
                     /inference="ab initio prediction:Prodigal:002006"
                     /codon_start=1
                     /transl_table=11
                     /product="hypothetical protein"
                     /protein_id="X:LAGCMEBN_00029"
                     /translation="MNLKSTADYLTHLSNVLGERGGSGTKYDDGSPKVNLRKDANGQP
                     ILHETKNGTHTVEIDRNGYKGKMVLEEVGRTQREAQSTYPGERGLVREYDKSNPNEYK
                     AWDWQNDKYGDGKGGHLRDVAVCQSTVIAEDRHNNGKTVGEVAKHMGDFAASLGKRPS
                     QLSIKEISQALNGSGLTVKENHRIEFEPNETRAQFNDRFFEFTKRQIDQGMSVNVGGK
                     YAASIGHVTRITGYVEGPNGERGFMINDSYGDANKGYKSGAGGQDGRAVFYPIDKIKI
                     GEFNYGYSITEDTGTSSPSGGSSGLRRRSSSSSIWNRFKNVFKFDFF"
     gene            complement(27512..28807)
                     /locus_tag="LAGCMEBN_00030"
     CDS             complement(27512..28807)
                     /locus_tag="LAGCMEBN_00030"
                     /inference="ab initio prediction:Prodigal:002006"
                     /codon_start=1
                     /transl_table=11
                     /product="hypothetical protein"
                     /protein_id="X:LAGCMEBN_00030"
                     /translation="MGLYSQAEVDQALPRDGKGGIDMEKADPSKLLAKWDHYKNSMSG
                     NEDSIKIWKEQVTKAGEDAGVKIRFNEGKSASSTFGKFVTGLIGDVAQSFGFANDGSK
                     MVDKDGVFRLNTCFGPSEAVLTPNGYKAIVSLKIRDEVVTLNEETGKLEIRRITKTFV
                     HDVNSIHEVNYENDSKIKTTWNHPFAIQRDRSVRLSLGGDTESSQTLTPNSSPLTTRS
                     EYVKVEDLRPGDRSVTVASIRNSLVSSSVSSSKKPLTSGAFLAGSKYASNNGFTNDWR
                     TERRGTLGIVGVEEKFLTQKVYNIEVEGNHNYFVKAKDSAILVHNYTEQVQRVLDGKG
                     ILSEDNTKILNSANSKDKIRALNEIKEFDYAGSKWKNIGTDEKGVAHFQSESNKYGLK
                     EDLYFRNNNGKVEIEQVQHLNGKEYPTKHSNLDVLKQQS"
     gene            complement(28755..29366)
                     /locus_tag="LAGCMEBN_00031"
     CDS             complement(28755..29366)
                     /locus_tag="LAGCMEBN_00031"
                     /inference="ab initio prediction:Prodigal:002006"
                     /codon_start=1
                     /transl_table=11
                     /product="hypothetical protein"
                     /protein_id="X:LAGCMEBN_00031"
                     /translation="MQIETKSAVRVSEFALTPSKLKPNSLRSGMNVNTNFTNGLGLGL
                     DYNFKSKDYTANASYDLNNIGGKKWANASLGISASKNGHASASVSYNNNDGGESKIPQ
                     RLRGQGATLDFGNDGLMNLSIQGLKGATVANISYNTNTHGFEDLTLNSNFQNEFNQGL
                     IAEHSHENLKKTTDGILETDGRDGDQYGLVFPSRGRPSVTKRR"
     gene            complement(29318..29551)
                     /locus_tag="LAGCMEBN_00032"
     CDS             complement(29318..29551)
                     /locus_tag="LAGCMEBN_00032"
                     /inference="ab initio prediction:Prodigal:002006"
                     /codon_start=1
                     /transl_table=11
                     /product="hypothetical protein"
                     /protein_id="X:LAGCMEBN_00032"
                     /translation="MNEKPCTGGAQFLKITNKDKFSRTTNRTLNYDCESDRSGNPAAQ
                     HVSFYDCFRIYEEVEMLRCRLKRRARFALANSP"
     gene            complement(29836..30027)
                     /locus_tag="LAGCMEBN_00033"
     CDS             complement(29836..30027)
                     /locus_tag="LAGCMEBN_00033"
                     /inference="ab initio prediction:Prodigal:002006"
                     /codon_start=1
                     /transl_table=11
                     /product="hypothetical protein"
                     /protein_id="X:LAGCMEBN_00033"
                     /translation="MKNSYMLGEAVRNKVTGQKMYVDIPWNPEVTCVYWNPETNKLVK
                     VEVSPEDLEKVEELLFKRV"
     gene            complement(30077..30271)
                     /locus_tag="LAGCMEBN_00034"
     CDS             complement(30077..30271)
                     /locus_tag="LAGCMEBN_00034"
                     /inference="ab initio prediction:Prodigal:002006"
                     /codon_start=1
                     /transl_table=11
                     /product="hypothetical protein"
                     /protein_id="X:LAGCMEBN_00034"
                     /translation="MKEGFVLGEAVKDLTTGQKMYVEVVWNPKVSCIYFDSEKESLVK
                     VQVYPEDLERLKDVLPYLPK"
     gene            complement(30554..31114)
                     /locus_tag="LAGCMEBN_00035"
     CDS             complement(30554..31114)
                     /locus_tag="LAGCMEBN_00035"
                     /inference="ab initio prediction:Prodigal:002006"
                     /codon_start=1
                     /transl_table=11
                     /product="hypothetical protein"
                     /protein_id="X:LAGCMEBN_00035"
                     /translation="MLLSLLTACDDGKKDGLDGETLFYLSYLRTRMACDVNARLLMFK
                     YTGKNHMALDKTKGQVGTALNEIAFYDESLLAANPDCKVSDVKLASGTLPYGLTFDAT
                     TGKVSGTPTAITPITNFEFQYTITSVLTGKTAVQPLKLELEIVGAGRLTCVASLVSPG
                     RYTCPNVSPSESRTLDECINNYACGY"
     gene            complement(31224..31703)
                     /locus_tag="LAGCMEBN_00036"
     CDS             complement(31224..31703)
                     /locus_tag="LAGCMEBN_00036"
                     /inference="ab initio prediction:Prodigal:002006"
                     /codon_start=1
                     /transl_table=11
                     /product="hypothetical protein"
                     /protein_id="X:LAGCMEBN_00036"
                     /translation="MFRGLELGEVVVGLIDIKNKNYFYILPGANGLRKNFESYSRPSE
                     VVVHYLLPGATDTSQAGGTMLLDVSYFGKQSVKLNSEPGYQKIEIQPYKEILKEMKGM
                     KVREGETLVLVAIEIKSVIEGKENKEHTCIAEIGNFKDDAFYKKGNFERLRIDMREL"
     gene            complement(31651..32064)
                     /locus_tag="LAGCMEBN_00037"
     CDS             complement(31651..32064)
                     /locus_tag="LAGCMEBN_00037"
                     /inference="ab initio prediction:Prodigal:002006"
                     /codon_start=1
                     /transl_table=11
                     /product="hypothetical protein"
                     /protein_id="X:LAGCMEBN_00037"
                     /translation="METGKLKHYKLLILLGIWLSLVPLFSQVEEYEDCFFKKKSNADL
                     KNLNKKQKGNSVEGVFYTDSANIPAKGMDWQTSFKPHKSVSKSRPKNMSQNEWAKKTC
                     ALNAYRVSDTYEETKWCEGVPGTGIGGSSSWTDRY"
     gene            complement(32046..32273)
                     /locus_tag="LAGCMEBN_00038"
     CDS             complement(32046..32273)
                     /locus_tag="LAGCMEBN_00038"
                     /inference="ab initio prediction:Prodigal:002006"
                     /codon_start=1
                     /transl_table=11
                     /product="hypothetical protein"
                     /protein_id="X:LAGCMEBN_00038"
                     /translation="MYWKDVTSYPGLKKQQATLSASIESLEKIVKNTTDEKKREESNR
                     KLEEQRKSLETTKEEVERIRKQWSNIWKPAN"
     gene            complement(32440..34509)
                     /locus_tag="LAGCMEBN_00039"
     CDS             complement(32440..34509)
                     /locus_tag="LAGCMEBN_00039"
                     /inference="ab initio prediction:Prodigal:002006"
                     /codon_start=1
                     /transl_table=11
                     /product="hypothetical protein"
                     /protein_id="X:LAGCMEBN_00039"
                     /translation="MCKRKHGNDPRYAEVLVEHGLVKKDAFNQNESKVTYNEKEKAFA
                     DKIPAGTKKRLDEFTTKIADIRVKQNQLEAASYTQWNKDHPNEPYKRTPDLERRRNDM
                     ISQQKTLEKERATIINREVAPFSKEPELHRLEKLGESNSLNEKQKIELTQLRNEKKTH
                     ETQVAALFDKDNAKLHSSLENIDLKNSKPMTVSTTQSRFENETIHKLRSKDNAATKQL
                     SWEGKTYQRNVNNETGEVNFEREYKPGVKEEISVTDSGQIKQKLTWNNVFGKPEESVK
                     VFDANGKFLTELSGTKPATVETNPNEKVTIKPNEPKGEIVKNDLNEVKNLIANNNLTS
                     KERLSKINTLDEIEVNGKRYVKETVVTENVKTKNTKEKVTFFTLQNENGKSERISFEE
                     VNSGYKDAKGKPIKTIEMVQVQSEGTVAEDTKRFDRFGNEIPDQDHAGNYPTFAENPK
                     YYQDRMTQIFREKNIQPERDSDGNLMSYNGRPELVRIANNGFMNITLLTQTQRGQSYL
                     GQTNKEGKPVLYSLPGNRDGDVKDSSACQSHGPAMVMAASGFKMTQEQINQYGKLNVM
                     TTRLMAEAGQLLPGKPKPSQMGIEQQAAMVYRTMGFDIPKDGSLIAMASSKAPKAPDI
                     DFYEDEPEKYTEAKKHYDEVALPEFKKQFQKEHLIPWIQEKLAKGEVVVVGGKFAGLD
                     HVITITG"
     gene            complement(34549..34701)
                     /locus_tag="LAGCMEBN_00040"
     CDS             complement(34549..34701)
                     /locus_tag="LAGCMEBN_00040"
                     /inference="ab initio prediction:Prodigal:002006"
                     /codon_start=1
                     /transl_table=11
                     /product="hypothetical protein"
                     /protein_id="X:LAGCMEBN_00040"
                     /translation="MGGSPIKAYIAGTASHITGIEEHGKLTNVIKDTNEKIAQHKIKE
                     DNIGNR"
     gene            complement(34941..35327)
                     /locus_tag="LAGCMEBN_00041"
     CDS             complement(34941..35327)
                     /locus_tag="LAGCMEBN_00041"
                     /inference="ab initio prediction:Prodigal:002006"
                     /codon_start=1
                     /transl_table=11
                     /product="hypothetical protein"
                     /protein_id="X:LAGCMEBN_00041"
                     /translation="MGEKVEDLKLRDQVYEIRRKLGNCNGNLLLQHRADKSLQLRSRR
                     QHTYVVGGDTLGIGYVVHNYSKEHEAVFGQIKETFERRVQSSKRICGLEGGTGNEVYQ
                     RAVKLEQEVKSTNALREIFKKRNRTL"
     gene            complement(35560..35823)
                     /locus_tag="LAGCMEBN_00042"
     CDS             complement(35560..35823)
                     /locus_tag="LAGCMEBN_00042"
                     /inference="ab initio prediction:Prodigal:002006"
                     /codon_start=1
                     /transl_table=11
                     /product="hypothetical protein"
                     /protein_id="X:LAGCMEBN_00042"
                     /translation="MTMDIYKYRRIKSGRCSGLGNENLLLFRTRYEGELVYTKYHSSS
                     FRVGMEKKKYHARHGITHSEGVRLLKVARFRRLTLVSSRVARG"
ORIGIN      
        1 actttcctgt ctgtgcaggt tcttctatat tccgaatgat taaatccatc ccgataaccg
       61 taaacgtccg cgcagatatt caaaatagaa tactgcttac caaaccctaa aacttcattt
      121 caatgtttct cctttaaata atatatacaa ttaacaaata aactacagcg atcacttccg
      181 tcgatcttca attggagacg gaaagtaacg acgattggtc atacaaattc gaaattcttc
      241 tcattcgata ttgccttttg tcgctaaata ttattttttg ttttgaatca tgcacattta
      301 actcgcaacc cgaatatttt cgacagtgtc ccgtatgaaa tcggacctcc aaaccagata
      361 tatatgttcc cgtttagaat cgctaatgga aaatacgcgt gaggtgcggg ctgtcgtcgt
      421 tccgtaattc gtcgcagctt atttgtaata cgataattac gatcattagg tgatttttgt
      481 ccgatatatt tcactttcgt aaagtagctt cactttttgg acgtataggt ctattacagg
      541 acaaacgtca cttctcttcc ttctctacct actttctaaa ttcgaggaat attacttttt
      601 tcatatatat ctgtcaatga agccgacttc ttgtgtttcg gttcgcttaa atttactccg
      661 actggaatcg acaacacatc ccacacaaat cgcgatctcc aatgacttgc taacaatcta
      721 ttcattcttt tgtttcatat attcctttat ctaacagtct ctagttcagt ttgtactctg
      781 gatttccagt gcacgattgc taccatttgg cgtggattct cacttcgaaa gatatggtag
      841 ggcatccttc atacgtttcc aacatcttct ggatacactt gaacttttac aaagatttct
      901 ttctctgaat caaagtaaat gcacgatact ttcggcttcc aaacccactt ccacatacat
      961 tttctggccc gttgtaggtc ttttactgct tcacccaaca caaaaccttc gtcttcattt
     1021 ccattctgct tcattctcta ataaattcca agaaggatat atcttgagat cccactttct
     1081 aaacacgctc tctctcgctt aaactctttc agatccttag agttttcttt tttactaata
     1141 ttctatattt tctctttatt ttaaagttcc cgtttttaac atttccaaaa tccattattc
     1201 aagcaaacac ccataaaccc gcttctttaa aaaaagcgga agtttttttt tgggtcacag
     1261 aattctgaaa aaacgagtca agaaaacgag ttttctttta ttaaggatca aattcaatca
     1321 taccacacgc gtaattatta ataattcatc aaagtacggg attcactcgg acttacattt
     1381 ggacaggtat atcgaccctg gagattacaa gagaagctac accaagttaa tctaccagct
     1441 tccactattt ctaactccaa tttaagcggt ttgcacagct gttttacagt ttaagactga
     1501 cgttatcgta tattgaaact caaagttagt aatttggagt tatcgccgtt ggggtcccgc
     1561 ttaccttgcc agttgttgca tcaaaggtca atccatacgg taacgtgcac tcgctaattc
     1621 acatcactta ctttacagtc tggattcgcc gccataaact ttcgtcataa aggctatttc
     1681 attcaatgct gttctacttg acctttcgtt ttatctaaat gccatgtgat ttcttacctg
     1741 tgatttaaac atcaacaaac gtgcatttac atcacaagca ttcgagtcct aaatacgaaa
     1801 gataaaataa cgtttctcgt ctaagcccat ctttcttacc atcgtcacac gccgtaagca
     1861 acgacaataa cacaacatca gtaaaaattc tttttttcat cgtcttttca ttttcccttt
     1921 tgcatatcgc aaagaagggt ttctctcact ctaaaaagta ctctattctt gtttctaata
     1981 tattaaagtt ctctcatgtc tattccaatc ccgaagtgtc gctttttgta aaacgcatcg
     2041 tctttgaaat taccaatctt gcaattacaa gtatgttctt tgttttcttt tccttcgatt
     2101 acggatttaa tttcaatcgc tactgaacca aaagtctcac cctctcttac cttcattcct
     2161 ttcatttctt tgagaatctc tttgtaaggt tggatttcga tcttttgata cccggttctg
     2221 cgctgagctt tacagactgt ttaccaaaat acgatacatc gagtagcatt gttccacccg
     2281 cttgcgaagt aatccgtttg ctccgggaag taaataatgg actacaatct ctaaggacgg
     2341 gatatgattc gaagtttttt tctaagtcgt ttgctccgga aggatataga agaagttttg
     2401 tttttaatat cgatcaatcc aaccacaacc tcttccaatt ccagttccag gaactccttc
     2461 gcaccatcta gtagcttctc gctgatcttg aacccggtat gcattcaaac cacaagtttc
     2521 ctcggcccat tcattttgac tcatgttctt aggccgagac ttagagactg acttgtgtgg
     2581 tttaaacgaa gtttgccaat ccatcccttt tgccggtata tttgcgtttg aggtatagaa
     2641 cacaccttca acagaattcc tttctgtttc ttgttcaagt tcttcaagtc cgcattgctc
     2701 ttctttgaaa aaacaatcct catattcttc cacttgagaa aacaaaggac taaagagagc
     2761 caaatcccta aaagtatcag tagtttgtaa tgttttaatt tgccggtttc catatattgc
     2821 tccactgttt ccgtattctt tccacttcct cttttgtcgt ctccaaactt tttcgttgct
     2881 cttccaactt ccgattcgat tcttctctct tcttttcgtc cgttgtattc ttaagatttt
     2941 ttccaaagac tcgatcgaag cagaaagagt cgcttgttgc tttttcaaac caggatacga
     3001 agtaacatct ttccaataca cctttctttc cgtctcagtc aatgggcttc tgcccatttg
     3061 gcttcagagt aaatccgtat cccaagacaa atcgttaaag ttgtagtgat tcgactttcc
     3121 gtcgtggctc gcatatccgg tactcgcgtc tccaaaagaa tcttccgtac gaagccgttg
     3181 tcatccaccc ctgtaatcgt gatacgtgat ctagtcccgc aaacttacca caactactac
     3241 tacctctccc ttagccagct tctcttggat ccaagggatc aagtgttctt tttgaaattg
     3301 ttttttgaat tccggaactt ccactttttt cataatggtt ctttgctttt gtatattcgc
     3361 ctggttcgtc tttcataatt cgtctctttt gggggcttct ggagctcctt tactacccat
     3421 cgcaatcaat gccccatcct tcggtatgtc aaaaccatcg tccgatacac catagtagcc
     3481 tgtttgctcg atacccatct gagacggttt cggttttcca ggtaacatct ggccgcttcc
     3541 gccatgaggc gggttaccat cacgttcagt tttccgtatt ggttgatctg ttcctgcgtc
     3601 atcttgaaac cggccgccgc catcaccatt gccggtccgt gagactggca ggcgctactg
     3661 tcttttacgt ctccatctct gttaccaggt aacgaataca acacaggctt tccttccttg
     3721 ttcgtctgtc ctaaatacga ctgacctctc tgcgtctgcg tcaggagtgt aatattcatg
     3781 aaacgttgtt cgcaattcgc acaagctcag gtcttccgtt gtaactcatc aaattgccgt
     3841 cgctgtcacg ctccggttga atattcttct ctctgaatat ttgagtcatt ctgtcctgat
     3901 aatacttagg attttctgca aacgtagggt aatttccggc gtgatcctga tcagggattt
     3961 cgtttccaaa tcgatcaaaa cgttttgtgt cttctgctac cgttccttcc gattgtacct
     4021 gaaccatttc aatcgtctta atcggtttcc ctttggcgtc tttgtaaccg ctgttacttc
     4081 ttcaaatgaa attctctcac tctttccatt ctcattttgt aatgtaaaga acgtcacctt
     4141 ctctttcgtg tttttagttt ttacgttctc tgttactact gtctctttta cgtaacgttt
     4201 gccgtttact tctatttcgt ctaatgtgtt gatcttagac aatctctctt tcgaagttaa
     4261 gttgttgttt gcaattagat tcttcacttc gttcaagtcg ttcttgacaa tctcaccctt
     4321 tggttcgttc ggtttgatcg ttactttttc attcggattc gtttctacag tcgcaggttt
     4381 ggttccactc agttcagtta ggaattttcc atttgcatca aacactttca cactttcttc
     4441 aggtttacca aatacgttgt tccacgttag tttctgtttg atctgcccgc tgtcagttac
     4501 gctgatctct tctttcactc caggtttgta ttctctttca aagtttactt cgcccgtttc
     4561 gttgtttacg tttctctgat acgttttgcc ttcccagctc aattgtttgg tcgctgcgtt
     4621 gtctttagat ctcaacttgt gaatcgtctc gttttcaaat ctactttgtg tcgtagatac
     4681 tgtcatcggt ttcgaattct ttaagtctat gttctctaat gagctgtgta acttcgcatt
     4741 gtctttgtca aacaacgctg caacttgggt ctcgtgtgtc ttcttctcat tcctaagttg
     4801 agttagctcg atcttctgtt tctcgttcag tgagtttgat tctcccaatt tctctaaacg
     4861 gtgaagttca ggttccttcg aaaatggtgc tacttctcgg ttgatgatcg tcgctctttc
     4921 tttctctaaa gtcttctgct gagaaatcat gtcgttacga cgtctttcca aatctggtgt
     4981 gcgcttgtat ggctcgttcg gatggtcttt gttccactgc gtgtaactcg ctgcctcaag
     5041 ctgattctgt tttactcgta tgtctgctat cttagtcgta aactcatcca gtctcttctt
     5101 cgttccagca ggtatcttgt ctgcaaacgc cttttctttt tcgttgtacg tcaccttcga
     5161 ttcattctga ttgaaagcgt ctttcttcac aagccgtgtt ccacaagaac ttcagcatat
     5221 ctaggatcgt ttccgtgttt ctcttgcaca tacttcacaa gatccgcttt tgcacgctcc
     5281 gatctctcga tcatctgttt tccgatattg tcttctttga tcttgtgctg tgctattttc
     5341 tcgttcgtgt ctttaataac gttagtcagc tttccatgct cttctattcc tgttatgtga
     5401 gaagccgttc cagctatata cgccttgatc ggacttccgc ccattcctgc tccggtttga
     5461 attccatcat tcgcagtccg ttcgtattca cccagctcga taccgttttc atctgttctt
     5521 tcgtaaatcc tttcactgga tcaacgtttc ttagttgttt acgaagttct gatatgcccg
     5581 gtagatcatt gctgtccgga ttgtggatcg cagctaaaaa agtcactgtt acgtcttttg
     5641 ttcagctcta agcccgcttc tgccttgttc ttttctaaat tcaaagcgtt cgattccgtt
     5701 tttaaagatt ctctaagtgc attggtagat ttacttctgc tccaatttta cggctctttg
     5761 atacattcgt accggtggct tcaagccccg caaattcttt tgctacttgt acacgtcgtc
     5821 gaaagtttct tgatctgaca acactgcttc gtgtctttgg aatagttatg aacaataacc
     5881 gattcctaat gtatctcacc cactagtaat gttatgtctt ctacttctaa gttgtaaact
     5941 tttgtcggct ctgtgtgtag tagtaaattc ccgttacagt tccccaactc cgtgatctca
     6001 atacttgatc tctcagttta ggtcttctct tcacccactc gcttcgagtg ttagggcggg
     6061 gttagggttt gtgcttccag atgttagtcg ctagttggta gtggttgtgt ttgtaaaacg
     6121 gagttttctc atctttcacc taacaaagta ttgtattcgt atcgaagaat ctcactacta
     6181 acactaacat ctaacaaact acccctagaa ctcgtaagaa aaaccctagc aactcgtaag
     6241 cactaaccct acaactgcta cttgagaggg cgttagccgt cgaaactcgc cactttcaga
     6301 aggcgtacgc ttctgaatgg tgattccatg tttacggatt tcttcttctc catccaactc
     6361 taaaaagaat aactgtggta cttcgtgtac aaagtctctg tcactccttg tctcgaacag
     6421 gttgtattct cgttccaaga ctgactacgt ctccgattta atttcttcga tattttaaat
     6481 tcatagtcat tggaattaat ctcattcaaa ttaatttcgg tagaattgat atttcgtata
     6541 ttctaatatt cttgtttttt aatctgttat tttgcttccg ggcgcaaagc aggtcaagtg
     6601 aaaacccggc tttatccacc atctagatcc gtcgttgcaa tcaaactctg cgctacgtct
     6661 ccatcagtcc tgttacaact taccaaaacg tagatgtgca ctcttccatc gttaaacttt
     6721 actttattcc acttctttct ccagctctgc tacttcctcc ttccttttca agccgtaggg
     6781 tttgagacag cgcttcctta tgtgcattcc actttctaat atttctctgg atctgcctta
     6841 tccatatcaa tgttaccgtg ctcgtcttcg gtagcgcttt ggtctattcc gcttgggtaa
     6901 acaatggctt gtccatcttc gttcctaaac tactctttca tcagatctca tctgactctt
     6961 ttgatgatgt tactgcgttc tctgctgctt gacccgataa actcgttctg aagttgtaat
     7021 tcaatgatag ggctgaaccg tgggtgtcgt atcatacgtc agcgttccta tcgtcgctcc
     7081 tttaagcctt gcacgcttaa gccgatcaat ccatcattac caaaatctaa tgtcgctccg
     7141 ctctctaacg attgcggtat atgttatacc atcgctgttg tagacgctga aaaactcgat
     7201 gcccgctttt actcgcacta atcccagtta acgttcgccc actctacccc gatattgttt
     7261 taatgtactc gcgttcgctg tgtagtcttg ctttaaagtg taattaatcc taatcctaaa
     7321 ccattcgtaa agttcgtgtt tacgttcatt ccgcttcgca atggtttagg ttttagtttg
     7381 cagggtaggg gcgaatttct ctccgctttc gcttcgagaa aagcgctctt cgctcaatcg
     7441 catcgcaact ttaaattttc tatattccaa acagtcatag aaagaacatt tgcgccgcag
     7501 gattccactt cgatcgcttt cgccagtcgt attcaagttc tattcgtttc tttcattatg
     7561 atcattgttc atttctgcta aacaataaca tcgatgttat tcttcctact cagtcccgga
     7621 gagtcgcctt cttgtaaaaa gcctctttaa agttccaatc tctgcaatgc agtgtgtctg
     7681 ttttcttttc tcctcgatga cagacttgat tcaatcgcaa cgagagatca aattaccctc
     7741 ttaccttcat cctttcattt cttcaaaatt ctttgtaagg ttggattcga tcttttggta
     7801 tccggctctg cactcattca cgattgttta ccaaatatca acattgtaaa tacctctccg
     7861 atctgcaaac cctatctcct ggaagtaata gtgaactaca tatctgaggg acgggagtaa
     7921 gattctaagt ttcttgtata tttggtgtcc cggtaatata tagaagtagt tttttgtttc
     7981 taaatccatc agaccaacta ctacttccca atcccaacac ccggaacact tcaaccaaat
     8041 ttccgcttgc ccatcttgaa cattgtacgc gtaaaaagac acgtgctgtt gcccattcta
     8101 tgtgtgtttg attttagact tagtcttagg actacaaact tcggcggtca ttctaaaaaa
     8161 gatgtctgcc agtccattcc gcccgctgaa tctcgctcca atggaataaa tctaccatcg
     8221 actgcttccc caagttgttt cttgttcagt tcttaaatcg cattgtttct tagaaaacaa
     8281 ttctataatt ccatgaaaaa acagggccgc aacaaccaaa ccctaacata ttaatagttt
     8341 cgtaatttta attttctaga tttcatttaa cccatgtttt tgaatctttt actcttcctt
     8401 gtgtctctaa tttttacgca actcattcac tttgtccgat tctggcgttc ttctcatcac
     8461 ttgcgttctt acatatctct aagtgatgga tcgaagtgga aatactcgct tgctgttttt
     8521 aagtccagga tacgaagtgt aatctttcaa atacgtcttc tctccgtctc agtcttgcat
     8581 tccagacttt taatcacata tcgtaaccaa gtgcgtagtc tggaattgaa tgtcattttc
     8641 cgtcacggct tgcatattcg tatttgcatc tccatacgaa tcattggata ccaacctcct
     8701 gtctttccga taaaggtagc tacgtgaccg ccgctgtaaa tcagctccga caccactata
     8761 ttcccttttc taattgttta gtaatccaag cattcaaatg ttcttcttga aattcaattt
     8821 gaaatctcta agttcttgtt tgtattcctt tcgcttgttc atattcttcc ggtctgccaa
     8881 taattcttct cacctgcgct tccggtctgt tagtgctgca atcaaagcgc cctcgttccg
     8941 ggtggaactt caaacctaat gttttaacac aaatcagaaa ttcttgaatc gacatctcgg
     9001 aaggcctcgt ttgcggcaag gcttggccgc ttcctgccat acgggtatca tcacgctcac
     9061 ttccgttggt tgatttgttc cggagtcatc ttgaacctaa cgacgctaag acgtcgccgg
     9121 gccgtgagac tgacagcact tcatccaaca tcccgcctta cttcagcaac gaatacaact
     9181 ggttttccat ccttgttttt tgacctaaat aagactgatc ttctgggtct gcgcaacgaa
     9241 tgatgttcat aaagccgtgt tggccaaact gactaaaccg aattcccatg tatttctcta
     9301 aattgcgtcg ctgtacctcc ggtgaatatt cttctctttg aatatcgagc tattcgtttg
     9361 ataatacttt ggattttctg catacgtcga tagtttcggc gtggtcttga tcagggattt
     9421 cgtttcaaat cgtcaaacgt tttgtgtctt cgctaccgtt cttccgatgt acctgaacca
     9481 tttcaatcgt cttaatcggt ttccttggcg tcttgtaacc gctgttattc ttcaaagaaa
     9541 tctttcactc ttccattctc atttttaatg taagaacgtc accttctctt tcgtttttag
     9601 ttttacgttc tgttacacgt ccttttacgt aacgttttcc gttactctat tcgtctaatg
     9661 tgttgatcta gacaattctc tttcgaatta agttgttgtt gcaattagat cttcacttcg
     9721 tcaagtcgtt cttgagatct cacctgttgg ttcgttggta atcgtcactt tctcgttcgg
     9781 atttgttcta cagtcgcagg tttttctcca tcagtgtcgt aggaattccg ttcgcatcaa
     9841 acactttcac atttcttcag gtttccaaat agttgtccca cgttttctgt tgatctggcc
     9901 gctgtcagtt acgctgattt tctttcactc cagtttgtat tctcttcaaa gtttacttcg
     9961 cccgttcgtt gtttacgttc tctgatactt ttgccttcca gctcaatgtt tggtcgctgg
    10021 gttgtcttag atctcaactt gtgaatcgtc tcgttttcaa tctactttgt gtagatactg
    10081 tcatcggttc gaattctaat ctatgtcctc taatgagctg tgtaatcgca ttgtcttgtc
    10141 aaacaacgct gcaacttggt ctcgtgtgtc ttcttctcat tcctaattga gttagctcga
    10201 tcttctgttt ctcgttcagt gagtttgatt ctcccaattt ctctctaaac ggtgaagttc
    10261 aggttccttc gaaaatggtg ctacttctcg gttgatgatc gtcgctcttt ctttctctaa
    10321 gtcttctgct gagaaatcat gtcgttacga cgtctttcca aatctggtgt gcgcttgtat
    10381 ggctcgttcg gatggtcttt gttccactgc gtgtaactcg ctgcctcaag ctgattctgt
    10441 tttactcgta tgtctgctat cttagtcgta aactcatcca gtctcttctt cgttccagca
    10501 ggtatcttgt ctgcaaacgc cttttctttt tcgttgtacg tcaccttcga ttcattctga
    10561 ttgaaagcgt ctttcttcac aaggccgtgt tccacaagaa cttcagcata tctaggatcg
    10621 tttccgtgtt tctcttgcac atacttcaca agatccgctt ttgcacgctc cgatctctcg
    10681 atcatctgtt ttccgatatt gtcttctttg atcttgtgct gtgctatttt ctcgttcgtg
    10741 tctttaataa cgttagtcag ctttccatgc tcttccattc cagttatgtg agaagccgtt
    10801 ccagctatat acgccttgat cggacttccg cccattcctg ctccggtttg aattccaatc
    10861 attcgcagtc cgttcgtatt cacccagctc gataccgttt tcatctgctc tttcgtaaat
    10921 cctttcactg gatctacatt ctttagttgt ttacgaagtt ctgatatgcc cggtagatca
    10981 ttgctgtccg gattgtggat cgcagctaaa aagtcgctgt tacgtctttt gttcagctct
    11041 aagcccgctt ccgccttgtt cttttctaaa ttcaaagcgt tcgattccgt ttttaaagat
    11101 tctctaagtg cactggtaga ttttacttct tgctccaatt ttacggctct ttgatacact
    11161 tcgttaccgg tgccgccttc aagccccgca aattcttttg ctactttgta cacgtcgttc
    11221 gaaagtttcg tgatctgacc aaacactgct tcgtgttctt tggaatagtt atgaactaca
    11281 taaccgattc ctaatgtatc tccacccact acatacgtat gattgtcttc tacttctaag
    11341 ttgtaaactt ttgtcggttc tgtgttgtag tagtatattc ccgttacagt tccccaactt
    11401 ccgtccgatc tcaatacttg gtctctcagt tttaggtctt ctactctcgt ccactcgctt
    11461 cgagtggtta gggacgaggt tagggtttgt gctttcgaga tgttagtcgc tagttggtta
    11521 gtggttagtg tttgtaaaac ggagttttct tcatcctttt cacctaacac aagtaagttg
    11581 ttattcgtat cggaagaatc tccactacta acactaacat ctaacaaact aaccctagca
    11641 actcgtaaga actaaacccc tagcaactcg taagcactac ccctagcaac tcgctacttg
    11701 agacggcgtt agccgtcgaa acctcgccac tttcagaagc gtacgcttct gaatgggtga
    11761 tccatgttac gtggattctc ttctccatcc actctaaaag aataactgtg gtacttcgtg
    11821 tacaaaagtc ttgtcactct tgttctgaac aggtttgtat tctcgttcaa gactgaacta
    11881 cgtctccgat tttaatttct tcgatatttg taaattatag tcattagaat taatctcatt
    11941 caaattaatt tcggtagaat tgatattccg tatattctaa tatcttgttt tttatctttt
    12001 attttgcttc cgggcgcaaa gcaagtgtct aagtgaaaaa cccccgcttt atccacatct
    12061 acttccgtcg tttgcaaatc caaaactttg cgctacgtct cccatcagtc ctgttacaaa
    12121 cttaccaaaa cttgacgttg cactctttcc atcgttaaac ttacttctat tccacttctt
    12181 tctccagctc tgcttacttc ctccttccat ttcttcaagc cgtcagggtt tgagacagcg
    12241 ctccttatgt gcattccact tttaataatt tctctggatc tgccttatcc atatcatgtt
    12301 acctgctcgt ctttcggtag cgctttgtca tttctgcttg ggaaacaatg gcttccatct
    12361 tcgttcctaa acttagctct tcatcaagat ctccatctga ctctttgatg attgttagct
    12421 gcgttctctg ctgcttgacc tgattaaact cgttctgaaa gttgtattca atgatagggg
    12481 ctggaagcgt gggtgttcgt atcatacgtc agcgttccta tcgtcgctcc tttaaggcct
    12541 tgcacgctta agccgataat ccatcattac caaaatctaa tgtcgctccg cgcctcgtaa
    12601 cgattgcggt atatgtgtat tacatcgctg ttgtaagacg ctgaaaaact cgcatgtccg
    12661 ctttactcgc actaatccca agttaacgtt cgccacttct taccccgata tgtttaaggt
    12721 cgtagctcgc gttcgctgtg tagtctttgc ttttaaagtt gtaatctaat cctaatccta
    12781 aacattcgta aagttcgagt ttacgttcat tccgcttcgc aaggagttag ttttagtttg
    12841 ctaggggtta gggcgaattt ctcccgcttc gcttcgagaa aacgcgctct tcgcttcaat
    12901 ctgcagcgca acattttaaa ttcttcgtat attccaaaac aatcatagaa agaaacatgt
    12961 tgcgccgcag gatttccact cgatcgcttc gcagtcgtaa ttcaagttct attcgtttct
    13021 tcaatgacat ctcgttaagg tttcacttcg gaatatactg atattctttt cctctccgcc
    13081 accgcttcga atatcagtga tacaagtaat gtttttcttt acttcgtccc atacgctatg
    13141 atctcaatcg gaccataact tcttaaacat acttcctgaa actggagtat cttcaaaata
    13201 ttatcaaaat ttggaatttg gactttctga tacctactgt atctttaagc gttatctttc
    13261 tttttgatac aaccaaggat tcgaaaagac aattctcctc ttggattgga ccaacgctcc
    13321 gggtattaag tagtaaccgt aatatctctg gtcggttcgt tccagaaatc cttgcttgct
    13381 attttgttac cctggaagat ataaaaggaa tcaacttttt tttcatccaa catatattaa
    13441 tgtaacttac taaaatttct ccaaccctcg attgtatctg tgcaatacgc cttccttctt
    13501 tcagccataa tgtttagcgt agtaaggaat attgtcacag gattctggtc cagtctcgaa
    13561 tgcttttttg tctttttttc ggttcaactt catgaaatcc gtaagttctt tccttgggac
    13621 gaagatgaga ggttgcccaa ataagtccca agaccaaacg acctaaattc atgttttctt
    13681 cgagagttcc aagaaattcc tgtttcaaga catcgtcgtc ttcatagtct tcaatgcttt
    13741 caagaaggat tatctttttc tgtaatacaa tcggaccggg aagaatttct tcctggctcc
    13801 aagattcatc gcaagaaaaa gaaagaacaa agtagaattt gcatttgata tgtttcattt
    13861 tagtttagtc cctttaaaaa aatcgaattt gaaaatgttg gaaatttgtt ccagaaaccc
    13921 ccggaagaat tccgtttctt aaccgggtga tgaagtacgt ctgaaggaac attagttccc
    13981 gtatcttctg taatcgtata agcataattg aattctgcta ttttgatctt gtcaatcggg
    14041 taaaaaacgg agcgcccatc ttgtccgccc gctccgcttc tgtatccttg tttgcatctc
    14101 gtaagaatca ttgatcataa aaccgctctc catatggact tctactatcc tgtaatccga
    14161 gttacatgct taactattga tataacccgg acattcacag ccatacttga tccagttgtc
    14221 tcttagcaaa ttcgaagaat tattgttaaa ctgttcttag actgagtatc cttttcaaaa
    14281 taaatttccg aacaactttt aacccatctt tctttaaagc gtctgaaata tcaggcacgc
    14341 ccaactgcga aggtctttta ccaagagaac agcaaagtct ccatatgttt agcaacttcg
    14401 ccacgtctta acgttgttat gcctgtctct ctgcaatcac ggtcgattga caaactgcaa
    14461 cgtctcgtaa atgaccgctt taccgtctcc gtatttgtcg ttctgccaat cccaagcttg
    14521 tattcattcg gattgctctt gtcatttctc tgacaagtcc tcgttctcct ggatacgttg
    14581 attgagcttc tctttgagtt ttcctacctc ttccaacaca tttaccttgt taccgttctt
    14641 tctatttcac tgtagtaacc cattcttcgt ttcattcagc ttagctgtcc gtttgtattt
    14701 tttaccaatt taccttcgga cttccatcgt cattattcgt gccacttcca ccgcgttcgc
    14761 ctaacacatt cgacaaatga gttaaatagt cggcggtact ttttaaattc acagctatga
    14821 ctgtttgttt taagacatca aggttactat gcttcgttgg atattctttg ccattcaaat
    14881 gctgaacttg ttcgatctct accttgccat tgttatttct aaaataaaga tcttctttca
    14941 atccgtattt gttactctcc gattgaaaat gagccacacc tttctcatca gttccaatat
    15001 tctttccact tcgaaccggc ataatcaaat tccttgatct cgttcaaagc ccgaatcttg
    15061 tcttttgaat ttgcagaatt tagtattttc gtattatctt ctgataatat acctttacca
    15121 tccaaaacac gttgaacttg ttccgtgtag ttatgaacta cataaccgat tcctaatgta
    15181 tctccaccca ctacgtatgt atgattgtct tctacttcta agttgtaaac ttttgtcggt
    15241 tctgtgttgt agtagtatat tcccgttaca gttccccaac ttccgtccga tctcaatact
    15301 tgatctctta aacgcaagtc ctctactttc acccactcgc ttcgagtggt tagggacgag
    15361 gttagggttt gtgctttcga gatgttagtc gctagttggt tagtggttag tgtttgtaaa
    15421 acggagtttt cttcatcctt ttcacctaac acaagtaagt tgttattcgt atcggaagaa
    15481 tctccactac taacactaac atctaacaaa ctaaccccta gcaactcgta agaactaacc
    15541 cctagcaact cgtaagcact aacccctagc aactcgctac ttgagacggc gttagccgtc
    15601 gaaacctcgc cactttcaga aggcgtacgc cttctgaatg ggtgattcca tgttacgtgg
    15661 atttcttctt ctccatccaa ctctaaaaag aataactgtg gtacttcgtg tacaaaagtc
    15721 tctgtcactc tcttgttctc gaacaggttt gtattctcgt tccaagactg aactacgtct
    15781 ccgattttaa tttcttcgat atttgtaaat tcatagtcat tagaattaat ctcattcaaa
    15841 ttaatttcgg tagaattgat atttccgtat attctaatat tcttgttttt taatcttgtt
    15901 attttgcttc cgggcgcaaa gcaagtgtct aagtgaaaaa cccccgcttt atccaccatc
    15961 ttacttccgt cgtttgcaaa tccaaaactt tgcgctacgt ctcccatcag tcctgttaca
    16021 aacttaccaa aacttgacgt tgcactcttt ccatcgttaa actttacttc tattccactt
    16081 ctttctccag ctctgcttac ttcctccttc catttcttca agccgtcagg ggtttgagac
    16141 agcgcttcct tatgtgcatt ccacttttct aataacttct ctggatctgc cttatccata
    16201 tcaatgttac cgtgctcgtc tttcggtagc gctttgtcta tttctgcttg ggtaaacaat
    16261 ggcttgtcca tcttcgttcc taaacttagc tctttcatca agatctccat ctgactcttt
    16321 tgatgattgt tagctgcgtt ctctgctgct tgaccctgat taaactcgtt ctgaaagttg
    16381 taattcaatg ataggggctg gaagccgtgg gtgttcgtat catacgtcag cgttccaatc
    16441 gtcgctcctt taaggccttg cacgcttaag ccgatcaatc catcattacc aaaatctaat
    16501 gtcgctccgc ctcctcgtaa cgattgcggt atatgtgtat taccatcgct gttgtaagac
    16561 gctgaaaaac tcgcatgccc gcttttactc gcactaatcc ccaagttcac gttcgcccac
    16621 ttcttacccc cgatattgtt taagtcgtag ctcgcgttcg ctgtgtagtc tttgctttta
    16681 aagttgtaat ctaatcctaa tcctaaacca ttcgtaaagt tcgtgtttac gttcattccg
    16741 cttcgcaagt ggttaggttt tagtttgcta ggggttaggg gcgaatttct ctccgctttc
    16801 gcttcgagaa accgcgctct tcgctccaat ctgcatcgca acattttaaa ttcttcgtat
    16861 attccaaaac aatcatagaa agaaacatgt tgcgccgcag gatttccact tcgatcgctt
    16921 tcgcagtcgt aattcaaggt tctattcgtt gtttttaaag ccaacttatg gtttcatttc
    16981 ggaatatact gatattcctt ttcatctccg ccgccgcttt gaatatccgt gatacatgta
    17041 atatcttttt ccttacttcc atcccagacg ctattgatct caatcgcgac catcacgatt
    17101 tttgatcggc caccggatac atcagtatcc tcaaaaatat tatcaaaatt aggtatttga
    17161 attttctgat atcctaatgt atctttgaga gttacttttt gtttttgata caaccaaggg
    17221 ttggaaaagg ataattctcc agcctgaatt ggacttggag gatattctgt gatcagataa
    17281 tagatagtaa tgtccttggg tcggttgcgt tccagaaatc ctttcttgtt attttgtttg
    17341 ccggggagga tataaaagga atctattttc ttttgatcag acattatata aatgtaagat
    17401 aataaaattt ctccaactcc tcggttcgta tccgtacaat atgcctttcc ttctttcaaa
    17461 ccgtaatctt gggcatagta agcaatgttg tcacaggact tcttagtcca atctcgaaac
    17521 gcctttttgt ccttctcttt tggtttggat ttgaggaaat cggaaagctc ctttcctttc
    17581 ggacgtaaat gcgaagtggc ccaagtaagc ccccaagacc aacgaccatc gtcaaaaaac
    17641 gcggttccat aaaacgtctg ttttaaaaca tcatcgtctt tcatggtctt caatactttc
    17701 aaagaaggat tatctttttc tgtaatacaa tccggaccgg gaagaatttc ttcctggctc
    17761 caaagattca ttgcggaaaa aagaaaaatc aaaagtagaa tttgcatttt tgcatatttc
    17821 attttcatta aatactcctt aaaagaaatc gaatttaaaa acatttttaa atctgttcca
    17881 aatgctactg gaagaactcc gtcttcttgg attcgaagaa ccactactcg aaggagtatt
    17941 tgtccccgta tcttcgataa ttgtatatgc gtagttaaat tgggctacat tcaacttgtc
    18001 gattggataa aagacagcgc gtccatcttg tcctccgggt ttgcttccat atcctttgtt
    18061 tgcatctcca tacgaatcgt tgaccatgaa tcctcgttct ccgtgtggac cttccacata
    18121 tcctgtaatc cgagtcacgt gaccaaggct attcgcgtat ttccctccga cattcaaagg
    18181 cattccttga tctaattgtc ttttggcaaa ttcaaaaaat ctgtcattga attcagctct
    18241 tgtttcctta aactttcctt ttgtctcaaa gtaaatatct tcgccaactt tcagaccatc
    18301 tttcttcaat gcttgagata tttctgaaac ctccaactgc gaaggtcttt taccaagaga
    18361 agcagcaaag tctcccatat gtttagcaac ttcgccaacc gtcttaccgt tgttatgtct
    18421 gtcttctgca atcacggtcg attgacaaac tgcaacgtct cgtaaatgac cgcctttacc
    18481 gtctccgtat ttgtcgttct gccaatccca agctttgtat tcattcggat tactcttgtc
    18541 atattctctg acaagtcctc gttctcctgg atacgttgat tgagcttctc tttgagttct
    18601 tcctacctct tccaacacca tcttaccctt gttaccgttt ctttctattt ctactgtatg
    18661 taacccattc ttcgtttcat tcagcttagc ctgtccgttt gtatctttta ccaaatttac
    18721 cttcggactt ccatcgtcat atttcgttcc acttccaccg cgttcgccta acacattcga
    18781 caaatgagtt aaatagtcgg cggtactttt ttaaattcac agctatgact gtttgtttta
    18841 agacatcaag gttactatgc ttcgtggata ttctttgcca ttcaaatgct gaacttgttc
    18901 gatctctacc ttgccattgt tattctaaaa taaagatctt ctttcaatcc gtatttgtta
    18961 ctctccgatt gaaaatgagc tacaccttct catcagttcc aatattcttc cacttcgaac
    19021 cggcattaat caaattcctt aatttcgcct aatgcccgaa tcttgtcttt gaatttgcag
    19081 aatttagtat tttcgtatat ttctgataat atacctttac catccaaaac acgttgaact
    19141 gttccgtgta ttatgaacca atatagccga atccttcgct ttacaagtag ttgtgattcc
    19201 ttccacctcg atgttgtaaa ccttctgtgt aagaaatttc tcttccactc ccacaatacc
    19261 gagcgttcct cgttctccgt tctccagtca ttcgtaaaac cgttgttaga cgcatactta
    19321 gaacccggcc aaaaacgcac cgcttgtcaa cggcttttaa agaagacacg gaacttgata
    19381 cgagtgaatc cgaatactcg caaccgtaac acttctgtct cccggtctca agtcttccac
    19441 cttcacatat tcgcttcgag tggttagggg cgaggaatta ggggttagag tttggaggat
    19501 ctgtgttaca ccgacctaac gaaagtctta cgcttctgct ctctgaatcg cgaaaggatg
    19561 attccagtag ttttgatctt agaatcgttt tcgtagttca cttcgtggat cgaattcaca
    19621 tcgtgcacaa acgtcttcgt gattctaccg atctccactt accggtctct tcgttttaac
    19681 gtcactacct cgtcccggat ctcagctgac aatcgccttg tacccgtacg tgtgatacgg
    19741 ttccgatggg ccaaaacaag tattcagtct aaaaaccccc gctttatcca ccatcttaga
    19801 tccgtcgttt gcaaatccaa aactctgcgg ctacgtctcc catcatcctg ttacaaactt
    19861 accaaacgta gatgttgcac tctttccatc gttaaacttt acttctatcc acttcttctc
    19921 cagcctgctt acttcctcct tccaatttct tcaagccgtc aggggtttga gacagcgctt
    19981 ccttatgtgc attccacttt tctaataatt tctctggatc tgccttatcc atatcaatgt
    20041 taccgtgctc gtctttcggt agcgctttgt ctatttctgc ttgggtaaac aatggcttgt
    20101 ccatcttcgt tcctaaactt agctctttca tcaagatctc catctgactc tttgatgatt
    20161 gttagctgcg tctctgctgc ttgacccctg attaaactcg ttctgaaagt tgtaattcaa
    20221 tgataggggc tggaagccgt gggtgttcgt atcatacgtc agcgttccta tcgtcgctcc
    20281 tttaaggcct tgcacgctta aagccgatca atccatcatt accaaaatct aatgtcgctc
    20341 cgcctcctcg taacgattgc ggtatatggt attaccatcg ctgttgtaag acgctgaaaa
    20401 actcgcatgc ccgcttttac tcgcactaat ccccaagtta acgttcgccc acttcttacc
    20461 cccgatattg ttaagtcgta gctcgcgttc gctgtgtagt ctttgctttt aaagttgtaa
    20521 tctaatccta atcctaaacc attcgtaaag ttcgtgttta cgttcattcc gcttcgcaag
    20581 gagttaggtt ttagtttgct aggggttagg ggcgaatttc tctccgcttt cgcttcgaga
    20641 aaacgcgctc ttcgctccaa tctgcatcgc aacattttaa attcttcgta tattccaaac
    20701 aatcatagaa agaaacatgt tgcgccgcag gatttccact tcgatcgctt tcgcagtcgt
    20761 aattcaaggt tctattcgtt tctttcaatg acatcttgtt tcatttcttg ctaaacaata
    20821 acatctcgaa gcccgctttt cagcggtatt ctttcggatg actactttca aaatccttta
    20881 aatatgctcc tcttccggac tcaagatcgg gcagtgattc aaaaaagcgt cgatcgaaaa
    20941 gcggccccat tcggtccgtt ctgtagtgtg tttgccttca aaaactaata catgactgtt
    21001 ttctaatgtc agttctccca gcttgaactt ctttgcgaag atatacgtag taggtcatat
    21061 ccttttgttt gcgcttccat cactcaaaag atcctggtcc gcttgtaatg gttcaatttc
    21121 atacgacacg atcttgtctt taaacaaaag atcgtattca caccatgctt taccggtttc
    21181 aaaacttttt ttccaagctt gatctgtttc atactcagaa gaaatgttgt ggcgctcttt
    21241 gaagagatgg agtaattcta gaattagaaa gtgaaacgag tacgaaagct cttttttctc
    21301 aattccttct ttcagttcca agagttcctt catcagtctt ttctttcgca acgtctcttg
    21361 cattcaaacc cgatcttctt gaactcttct tctcctttcg gattagaacc gcctaaaata
    21421 ctgaatacct tccgcaaatt gttcttcctt aggaagaaca agaaaaaaca aaacccatcg
    21481 caaaaaacaa aagaatagtc gtatatttca ttttcttcat attatccaac ctacttccgc
    21541 gctccagaag gtgccattac tttaataaaa tattgtggat tgatcagata atgggtgatg
    21601 ttttgttttt gtccattaca gcttgataaa aggccggact tacacctttc ggtttctcgt
    21661 aaactaacaa cggaaatgtg caaatgtgca cccgttgatc ttcagtcgtt ccaaatctcc
    21721 gatcttttgt cccgctttga tggaatctcc cgctttcaac ggttccccgt tttcatttcg
    21781 aggcacggaa tcaaagtgtt tgtattgaac ttcatacttc ccggcaaaca taccagtcaa
    21841 cggtcgtctc aatcgctaca ctgtttccgg aagaactcac tgatcctgga tttcttcgta
    21901 tgttttcagg aaactaaggc aaagttgttc aggcgttaac tcaacaggtg tctttgcatt
    21961 tgccattgtg tagaactttc cattctcagt gatcactcca cggattagtc ccttcaaacg
    22021 gttttgtagt ttggcaactt ccggattcgc tttccgatac ttcgaatcca tttccctcaa
    22081 cttatcggca gaatacgatt tcccatctgc atcgtaatag ccgccgtctc tcagtttgtt
    22141 tccgtttccg tcatacaatg gttcgaatat gcaatccctt tctctttcag tggtttggga
    22201 tctctccagg gatcgttatc gacaatcctt tgtcggagga gattttacct tttccttcta
    22261 gaaccgagtt gattctttct cctttcggtc cgcccacatc caagccgata tgatcgctcg
    22321 aatgcaaata cgctccagct acttcgtggt tgccgtaacc accccggcca aagtgagaat
    22381 tcacggaaat cttctttcct tccggatctc ccgctgggtt tttcaagtat gcagagattg
    22441 gaatatccct ttcccgtttg tggctgtctc tgtcgtctgc atgcgttaga tactcttcaa
    22501 tttgttccaa tgcttctttt cgtttctctc ctcctgcacg aagggcaaga gtgagatcat
    22561 cgtccattgc gcggtctaag gattcttgag agcgtttttt gaagtcagtt atcttttcat
    22621 aaatctctca acttcttctc atcgcctaac gcttcgtagt gtttcttttg ttcttctaag
    22681 ccacttacaa ttcgttcaat cgctttcggt tctcctccaa aggtatcttt ctcccttagt
    22741 aaaaaagtca ggtaaacttt cgttcgcttt tcttaccgct tgtattctaa aaagtttttg
    22801 tccagttggg ccgttctgtc ttggatcgct ttgacctctt tgtttaactt ctcgtattcc
    22861 gccttgtcct tcttcggatc taaggttcta agtttgtctt cctttgctaa caagttttgt
    22921 gttaggtcta ctcgatcatt cgcaacagat acccgtttct ttccccgaaa acagtctcta
    22981 cgttgtggtg catcgtcgca tgtctttgtc aacaacgctg caagttgggt ctcgtgtgtc
    23041 ttcttctcat cctaagtttg agttagctcg aaccttctgt ttctcgttca gtgagtttga
    23101 ttctccaatt tctctaaacg gtgagttcag gttccttcga aaatggtgct acttctcggt
    23161 tatgatcgtc gctctttctt tctctaaagt cttcttgaga aatcatgtcg ttacgacgtc
    23221 tctcaaggtc aggtgtgcgc ttgtatggct cgttcggatg ttcttgttca ctgcgtgtaa
    23281 ctcgctgctc aagctgattc tgttttactc gatgtctgct atcttagtcg taactcatcc
    23341 agtctcttct tcgttcagca ggtatcttgt ctccaagagc cttcatcttc tcgtcatacg
    23401 tgaccttcga ttcattctga ttgaaagcgt ctttcttcac aaggccgtgt tccacaagaa
    23461 ctttcagcat atctaggatc gtttccgtgt tttctgcaca tacttcacaa gatccgcttt
    23521 tgcacgctcc gatctctcga tcatctgttt tccgatattg tcttctttga tcttgtgctg
    23581 tgctattttc tcgtttgtgt ctttaataac gttagtcagc tttccatgtt cttccattcc
    23641 agttatgtga gaagccgttc cagctatata cgccttgatc ggacttccgc ccattcctgc
    23701 tccggtttga attccaatca ttcgcagtcc gttcgtattc cacccagctc gataccgttt
    23761 catctgctct ttcggtaaat cctttcactg gatctacatt ctttagttgt ttacgaagtt
    23821 ctgatatgcc cggtagatca ttgctgtccg gattgtggat cgcagctaaa aagtcgctgt
    23881 tagtcttttg ttcagctcta aacccgcttc cgccttgttc ttttctaaac ttcaaagcgt
    23941 tcgattccgt ttttaaagat tctctaagtg cattggtaga ttttacttct tgctccaatt
    24001 ttacggctct ttgatacatt cgttacccgt gccgccttca agccccgcaa attcttttgc
    24061 tactttgtac acatcgttcg aaagtttctt gatctgacca aacactgctt cgtgttcttt
    24121 gaatagttgt gaactacata ccgattccta atgtatctcc accactacgt atgtatgatt
    24181 gtcttctact tctaaattgt aaacttttgt cggttctgtg ttgtagtagt atattcctgt
    24241 tacagttccc caacttccgt ctgaatctca atacttgatc tctcagtttt aggtcttcta
    24301 ctctcgtcca ctcgcttcga gtggttaggg acgagattag gggttagagt ttgtgaggat
    24361 tctgtgtcac cgcctaacga aagtcttacg cttcctgtct ctctgaatcg cgaaaggatg
    24421 attccaagta gttttgatct tagaatcgtt ttcgtagttc accttcgtgg atcgaattca
    24481 caatcgtgca caaacgtctt cgtgattcta cgggatctcc aacttaccgg tctcttcgtt
    24541 taacgtcact acctcgtccc ggatcttcaa agctgacaaa tcgcctgtac ccgtttaggt
    24601 gtgagtaacg gcttccgatg ggccaaaaac aagtattcag tctaaaaaca ccgtctttgt
    24661 ctaccatctt acttccgtcg ttggcaaatc caaaactctg agctacgtct cgattagtcc
    24721 ggttacaaac ttaccaaagg tagacgacgc acttttacct tcgttaaatc gaatcttcac
    24781 ctcctgcatc ttctccggct ttcgtcactt gttctttcca gatcttgatg ctatcctcgt
    24841 tcccggacat gctgtttttg taatgatccc acttcgcaag aagttttact cggatccgct
    24901 ttctccatgt cgattccacc tttaccgtct cttggtaacg cttggtcgac ctctgcttgg
    24961 gaatacaagc ccatattgat ccccgtcccg accatcggtt tcaagaattc catctgtttg
    25021 tttttttaaa attctcgtga gaatgttctg cgatcagtcc ctggttaatt cgttctgaaa
    25081 gttactgttg agcgtcagat cttcaaaccc atgtgtgttt gtattgtagc tgatattggc
    25141 tactgtcgct cctttcagtc cttggatgct caggttcatc aagccatcat tacaaatcta
    25201 atgtagctcc tggcctctca gtctttgcgg aatcttactc tcctccgccg tcgttgtgtt
    25261 gtaggatacg gacgcactcg catgcccgtt cttgcttgcg gatattccta gacttgcgtt
    25321 cgcccagtcc ttaccaccga tcttgtcaaa gtcgtagctt gcgtttgctg tgtagtctcc
    25381 gcttttgaag ttgtaatcta ggccaagtcc taatcgcttg taaagttcga gttgagattc
    25441 attccgcttc gcaagtggtt aggtttagtt tgttaggggt taggggcgaa ttcgctaacg
    25501 cgaaccgcgc tcttcgcttc aatctgcatc gcaacatttc aacttcttcg tatattccaa
    25561 aacagtcata gattgaaaca tgttgcgccg caggatttcc acttcgatcg ctttcgcagt
    25621 cgtaattcaa ggttctattc gtttctttca atgacaactt atggtttcac ttcggaatat
    25681 actgatattc cttttcctct ccgccaccgc ttcgaatatc agtgatacaa gtaatgtctt
    25741 tttctttact tccgtcccat acgctgttaa tttcgatcgc gatcatgact ttcttgctac
    25801 aacaattcga atatcgagca tcttcaaaaa tattatcaaa atttgggatt tcaatctttt
    25861 gataccctac cgaatccttt aacgttactt tctgcttttg atacaaccaa ggatccacaa
    25921 tcaaaagttc accggcttgg attggacttg cactttccgg gattaaatag taaatcgtaa
    25981 tatccttggg tcggtttcgt tccaaaaaac catttttgct gttttgttta cctggaagga
    26041 tataaaagga atttaccttt tcttctttca aagttaagag atcgatatag ctcaacaaaa
    26101 tttctccgat tcctcggttc gtatcggtgc aatacgcttt tccttctttt aagccataac
    26161 ggtgtgcgta gtaaggaatg ttgtcgcaag acttcttggt ccagtcccga aacgcttttt
    26221 tgtctttttc tttcggtttg gacttcatga aatcagtaag ctcctttcct tttggtcgta
    26281 gatgggacgt agcccaagta agcccccaag accaacgacc aagactaaaa gtactatcaa
    26341 tcgttccgta aaatgtttgt ttcagaactt catcgtcttt catcgttttc aatatcttca
    26401 aagaaggatt atctttttct gtaatacaat ccggaccggg aagaatttct tcctggctcc
    26461 aaagattcat tgcggaaaaa agaaaaatca aaagtagaat ttgcattttt gcatatttca
    26521 ttttcattaa atactcctta aaagaaatcg aatttaaaaa catttttaaa tctgttccaa
    26581 atgctactgg aagaactacg tcttctcaaa ccggatgaac caccagacgg agaacttgtt
    26641 cctgtatctt ctgtaatgga atatccgtag ttaaattccc ctattttgat cttgtcgatt
    26701 ggataaaaga cggcgcgacc atcttgtcca ccggcgccgc ttttgtaacc cttgttcgca
    26761 tctccatatg agtcgttaat catgaatcca cgctctccat tcggtccttc cacatatcct
    26821 gtaatccgag ttacgtgacc gatgctcgca gcatatttac caccaacatt aacagacatt
    26881 ccttgatcta tttgtctttt cgtaaattcg aagaatctgt cattgaactg ggctctagtt
    26941 tcattgggtt caaattcaat tctatgattt tctttgactg ttaaacccga cccattcagt
    27001 gcttgagaaa tctctttaat acttaactgc gaaggtcttt taccaagaga agcagcaaag
    27061 tctcccatat gtttagcaac ttcgccaacc gtcttaccgt tgttatgtct gtcttctgca
    27121 atcacggtcg attgacaaac tgcaacgtct cgtaaatgac cgcctttacc gtctccgtat
    27181 ttgtcgttct gccaatccca agctttgtat tcattcggat tgctcttgtc atattctctt
    27241 acaagtcctc gttctcctgg atacgttgat tgagcttctc tttgagttct tcctacctct
    27301 tccaacacca tcttaccttt gtagccattt cggtcgatct caaccgtatg cgttccattc
    27361 ttcgtctcgt gtaatatcgg ctgaccgttc gcatctttac gcaaatttac cttcggactt
    27421 ccatcgtcat atttcgtgcc acttccaccg cgttcgccta acacattcga caaatgagtt
    27481 aaatagtcgg cggtactttt taaattcaca gctatgactg ttgttttaag acatcaaggt
    27541 tactatgctt cgttggatat tctttgccat tcaaatgctg aacttgttcg atctctacct
    27601 tgccattgtt atttctaaaa taaagatctt ctttcaatcc gtatttgtta ctctccgatt
    27661 gaaaatgagc tacacctttc tcatcagttc caatattctt ccacttcgaa ccggcataat
    27721 caaattcctt gatctcgttc aaagcccgaa tcttgtcttt tgaatttgca gaatttagta
    27781 ttttcgtatt atcttctgat aatatacctt taccatccaa aacacgttga acttgttccg
    27841 tgtagttatg aaccaatata gccgaatcct tcgcttttac aaagtagttg tgattccctt
    27901 ccacctcgat gttgtaaacc ttctgtgtaa gaaatttctc ttccactccc acaataccga
    27961 gcgttcctcg tctctccgtt ctccagtcat tcgtaaaacc gttgttagac gcatacttag
    28021 aacccgccaa aaacgcaccg cttgtcaacg gctttttaga agaagacacg gaacttgata
    28081 cgagtgaatt ccgaatactc gcaaccgtaa cacttctgtc tcccggtctc aagtcttcca
    28141 ccttcacata ttcgcttcga gtggttaggg gcgaggaatt aggggttaga gtttgtgagg
    28201 attctgtgtc accgcctaac gaaagtctta cgcttctgtc tctctgaatc gcgaaaggat
    28261 gattccaagt agttttgatc ttagaatcgt tttcgtagtt cacttcgtgg atcgaattca
    28321 catcgtgcac aaacgtcttc gtgattctac ggatctccaa cttaccggtc tcttcgttta
    28381 acgtcactac ctcgtcccgg atcttcaagc tgacaatcgc cttgtacccg ttaggtgtga
    28441 gtacggcttc cgatgggcca aaacaagtat tcagtctaaa aacaccgtct ttgtctacca
    28501 tcttacttcc gtcgttggca aatccaaaac tctgagctac gtctccgatt agtccggtta
    28561 caaacttacc aaaggtagac gacgcacttt taccttcgtt aaatcgaatc ttcactcctg
    28621 catcttctcc ggctttcgtc acttgttctt tccagatctt gatgctatcc tcgttcccgg
    28681 acatgctgtt tttgtaatga tcccacttcg caagaagttt actcggatcc gctttctcca
    28741 tgtcgattcc acctttaccg tctcttggta acgcttggtc gacctctgct tgggaataca
    28801 agcccatatt gatccccgtc ccgaccatcg gtttcaagaa ttccatctgt tgtttttttt
    28861 aaattctcgt gagaatgttc tgcgatcagt ccctggttaa attcgttctg aaagttactg
    28921 ttgagcgtca gatcttcaaa cccatgtgtg tttgtattgt agctgatatt ggctactgtc
    28981 gctcctttca gtccttggat gctcaggttc atcaagccat cattaccaaa atctaatgta
    29041 gctccttggc ctctcagtct ttgcggaatc ttactctctc cgccgtcgtt gttgttgtag
    29101 gatacggacg cactcgcatg cccgttcttg cttgcggata ttcctagact tgcgttcgcc
    29161 cacttcttac ccccgatatt gtttaagtcg tagctcgcgt tcgctgtgta gtctttgctt
    29221 ttaaagttgt agtctaatcc taatcctaaa ccattcgtaa agttcgtgtt tacgttcatt
    29281 ccgcttcgca aggagttagg ttttagtttg ctaggggtta gggcgaattc gctaacgcga
    29341 accgcgctct tcgtttcaat ctgcatcgca acatttcaac ttcttcgtat attctaaaac
    29401 aatcatagaa agaaacatgt tgcgccgcag gatttccact tcgatcgctt tcgcagtcgt
    29461 aattcaaggt tctattcgtt gtcctcgaaa atttgtcttt gttcgttatt tttaaaaact
    29521 gtgcaccccc ggtgcacggt ttttcattca ttgctaatat tgattcttct ctaaactaaa
    29581 ttctaacaat aatgaaaaac tttcaaacat cgttttttac tactttcatt ctaaagcaaa
    29641 aacagtcatt gtcaattctc taatatactt ttctaatatt aaattcatta aaaatttact
    29701 atttatttaa acttataatt attaaacatt aaagtcgaaa ctctcgcatc caaagcacaa
    29761 aaaagcccgg tattcacacc ggcaattcct tgttaatctt tacatttgca atattacatt
    29821 ttactaaata tatccttaca ctcgcttgaa aagtagttcc tctaccttct ccaaatcctc
    29881 tggggaaact tccactttta caagtttatt tgtttcaggg ttccaataca cacacgtaac
    29941 ttctggattc caaggtatat ctacatacat cttttggccc gttactttgt ttcttactgc
    30001 ttcacccaac atgtaactat tcttcatttc attaccctcg ttctcttact caacttcaag
    30061 aagggttaac ttgaactcac ttcggaagat atggtaggac atccttcagc cgttccaaat
    30121 cttctggata cacttgaact tttaccaaag attctttctc tgaatcaaag taaatgcacg
    30181 atactttcgg attccaaacc acttccacat acattttctg gcccgttgta aggtctttta
    30241 ctgcttcacc caacacaaaa ccttctttca tttcattctc cctgactcaa ttcaaagaag
    30301 ggttaacttg aatttctcac tctaaaaagt actctcgttt taaactccat caagtccttg
    30361 agagttttat tttttactaa tattctaatg tttttctctt tattttaaag ttcccgtttt
    30421 taacatttcc aaaatccatt attcaagcaa aacaccctta aacccgcttc tttaaaaaag
    30481 cgggcttttt tttggggtca cagaattctg aaaacgagtc aaaggaaacg agtttctttt
    30541 attaaggatc aattcaataa ccacacgcgt aattattaat acattcatcc aaagtacggg
    30601 attcactcgg acttacattt ggacaggtat atcgacctgg agatacaaga gaagctacac
    30661 aagttaatct accagctccc actatttcta actccaattt aagcggttgc acagctgttt
    30721 taccagttaa gactgacgtt atcgtatatt gaaactcaaa gttagtaatt ggagttatcg
    30781 ccgttggggt cccgcttacc ttgccagttg ttgcatcaaa ggtcaatcca tacggtaacg
    30841 tgccactcgc taatttcaca tcacttactt tacagtctgg attcgccgcc aataaacttt
    30901 cgtcataaaa ggctatttca ttcaatgctg ttcctacttg acctttcgtt ttatctaatg
    30961 ccatgtgatt cttacctgtg tatttaaaca tcaacaaacg tgcatttaca tcacaagcca
    31021 ttcgagtcct taaatacgaa agataaaata acgtttctcc gtctaagcca tctttcttac
    31081 catcgtcaca cgccgtaagc aacgacaata acacaaacca tcagtaaaat tctttttttc
    31141 atcgtctttt cattttccct tttgcatatc gcaaagaagg gtttctctca ctctaaaaag
    31201 tactctatct tgtttctaat atattaaagt tctctcatgt ctattctcaa tctctcaaag
    31261 ttgccttttt tgtaaaacgc atcgtctttg aaattaccaa tctctgcaat acaagtatgt
    31321 tctttgtttt cttttccttc gattacggat ttaatttcaa tcgctactag aaccaaagtc
    31381 tcgccctctc ttaccttcat ccctttcatt tctttcaaaa tttctttgta aggttggatt
    31441 tcgatctttt ggtatccggg ttctgaattc aatttcaccg attgttttcc aaagtaagat
    31501 acatcgagta gcatcgttcc accggcttga gaagtatccg tcgctccggg aagtaaataa
    31561 tggactacaa cctccgatgg gcgggaatac gattcgaagt tttttctaag tccgtttgcg
    31621 ccgggaagaa tgtagaagta gtttttgttt ttaatatcga tcagtccaac tactacttcc
    31681 cccaattcca gtccccggaa caccttcgca ccattttgtt tcttcgtaag tatcgctgac
    31741 tcggtatgca ttcaatgcac atgttttctt tgcccattca ttttggctca tgtttttagg
    31801 tcgagactta gagactgact tgtgtggttt aaaggacgtt tgccaatcca taccttttgc
    31861 cggtatattt gctgaatcgg tatagaacac accttcaaca gaatttcctt tctgtttctt
    31921 gttcaagttc ttcaaatccg cgttgctctt ttttttgaaa aaacaatcct catattcttc
    31981 cacttgagaa aacaaaggga ctaaagagag ccaaatccct aaaagtatca gtagtttgta
    32041 atgttttaat ttgccggttt ccatatattg ctccattgtt tgcgtattct ttccacttct
    32101 tcttttgtag tctccaaact ttttctctgt tcttccaact tccgattcga ttcttctctc
    32161 ttcttttcgt ccgttgtatt cttaacgatt ttttccaaag actcaatcga agcggaaaga
    32221 gtcgcttgtt gctttttcaa accaggatac gaagtaacat ctttccaata cacctttctt
    32281 tccgtctcag tcaatggctt ctgcccattc ggtttcagag taaatccgta tcccaagaca
    32341 aaatcgttaa acttgtaatg gttcgacttt ccgtcgtggc tcgcatatcc ggtactcgcg
    32401 tctccaaaag aatcttccgt tacgaaaccg ttgtcatctc taccctgtaa tcgtgattac
    32461 gtgatctagt cccgcaaact taccgccaac tactactacc tctcccttag ccagcttctc
    32521 ttggatccaa ggaatcaagt gttctttttg aaattgtttt ttgaattccg gtaacgctac
    32581 ttcatcgtaa tgtttctttg cttcagtata tttttccggt tcatcttcat aaaagtctat
    32641 gtccggagct ttcggcgctt tgctacttgc cattgcaatc aaagaaccgt ctttcggtat
    32701 gtcaaaaccc atcgtccgat acaccatagc tgcctgttgc tcaataccca tctgagacgg
    32761 cttcggttta ccaggtaaca attggcccgc ttccgccatg aggcgggttg tcatcacgtt
    32821 cagctttccg tattgattga tctgttcttg agtcatcttg aaacccgaag cggccatcac
    32881 cattgccggt ccgtgagact ggcaggcgct actgtctttt acgtctccat ctctgttacc
    32941 aggtaacgaa tacaacacag gctttccttc cttgttcgtc tgtcctaaat acgactgacc
    33001 tctctgcgtc tgcgtcagga gtgtaatatt catgaaaccg ttgttcgcaa ttcgcacaag
    33061 ctcaggtctt ccgttgtaac tcatcaaatt gccgtcgctg tcacgctccg gttgaatatt
    33121 cttctctctg aatatttgag tcattctgtc ctgataatac ttaggatttt ctgcaaacgt
    33181 agggtaattt ccggcgtgat cctgatcagg gatttcgttt ccaaatcgat caaaacgttt
    33241 tgtgtcttct gctaccgttc cttccgattg tacctgaacc atttcaatcg tcttaatcgg
    33301 tttccctttg gcgtctttgt aaccgctgtt tacttcttca aatgaaattc tctcactctt
    33361 tccattctca ttttgtaatg taaagaacgt caccttctct ttcgtgtttt tagtttttac
    33421 gttctctgtt actactgtct cttttacgta acgtttgccg tttacttcta tttcgtctaa
    33481 tgtgttgatc ttagacaatc tctctttcga agttaagttg ttgtttgcaa ttagattctt
    33541 cacttcgttc aagtcgttct tgacaatctc accctttggt tcgttcggtt tgatcgttac
    33601 tttttcattc ggattcgttt ctacagtcgc aggtttggtt ccactcagtt cagttaggaa
    33661 ttttccattt gcatcaaaca ctttcacact ttcttcaggt ttaccaaata cgttgttcca
    33721 cgttagtttc tgtttgatct gcccgctgtc agttacgctg atctcttctt tcactccagg
    33781 tttgtattct ctttcaaagt ttacttcgcc cgtttcgttg tttacgtttc tctgatacgt
    33841 tttgccttcc cagctcaatt gtttggtcgc tgcgttgtct ttagatctca acttgtgaat
    33901 cgtctcgttt tcaaatctac tttgtgtcgt agatactgtc atcggtttcg aattctttaa
    33961 gtctatgttc tctaatgagc tgtgtaactt cgcattgtct ttgtcaaaca acgctgcaac
    34021 ttgggtctcg tgtgtcttct tctcattcct aagttgagtt agctcgatct tctgtttctc
    34081 gttcagtgag tttgattctc ccaatttctc taaacggtga agttcaggtt ccttcgaaaa
    34141 tggtgctact tctcggttga tgatcgtcgc tctttctttc tctaaagtct tctgctgaga
    34201 aatcatgtcg ttacgacgtc tttccaaatc tggtgtgcgc ttgtatggct cgttcggatg
    34261 gtctttgttc cactgcgtgt aactcgctgc ctcaagctga ttctgtttta ctcgtatgtc
    34321 tgctatctta gtcgtaaact catccagtct cttcttcgtt ccagcaggta tcttgtctgc
    34381 aaacgccttt tctttttcgt tgtacgtcac cttcgattca ttctgattga aagcgtcttt
    34441 cttcacaagg ccgtgttcca caagaacttc agcatatcta ggatcgtttc cgtgttttct
    34501 cttgcacata cttcacaaga tccgcttttg cacgctccga tctctcgatc atctgtttcc
    34561 gatattgtct tctttgatct tgtgctgtgc tattttctcg ttcgtgtctt taataacgtt
    34621 agtcagcttt ccatgctctt ctattcctgt tatgtgagaa gccgttccag ctatatacgc
    34681 cttgatcgga cttccgccca ttcctgctcc ggttttgaat tccaatcatt cgcagtccgt
    34741 tcgtattcac ccagctcgat accgttttca tctgttcttt cgtaaatcct ttcactggat
    34801 caacgttttc ttagttgttt acgaagttct gatatgcccg gtagatcatt gctgtccgga
    34861 ttgtggatcg cagctaaaaa gtcactgtta cgttcttttt gttcagctct aagccgcttc
    34921 tgccttgttc ttttctaaat tcaaagcgtt cgattccgtt ttttaaagat ttctctaagt
    34981 gcattggtag attttacttc ttgctccaat tttacggctc tttgatacac ttcgttaccc
    35041 gtgccgcctt caagcccgca aattcttttg ctactttgta cacgtcgttc gaaagtttcc
    35101 ttgatctgac caaacactgc ttcgtgttct ttggaatagt tatgaactac ataaccgatt
    35161 cctaatgtat ctccacccac tacgtatgta tgttgtcttc tacttctaag ttgtaaactt
    35221 ttgtcggctc tgtgttgtag tagtaaattc ccgttacagt tccccaactt ccgtctgatc
    35281 tcatatactt gatctctcag ttttaggtct tctacttttt cacccacgaa gattcgagtg
    35341 gttccgcgtt tacgcggggc ggggttaggg tttgtgcttt cgagatgtta gtcgctagtt
    35401 ggttagtggt tagtgttgta aaacggagtt ttcttcatcc ttttcaccta acacaagtaa
    35461 gttgttattc gtatcggaag aatctccact actaacacta acatctaaca aactaacccc
    35521 tagcaactcg taagaactaa ccctagcaac tcgtaagcac taacccctag caactctact
    35581 tgagacgagc gttagccgtc gaaacctcgc cactttcaga aggcgtacgc cttctgaatg
    35641 ggtgattcca tgtcttgcgt ggtatttctt cttctccatc ccaactctaa aagaagaact
    35701 gtggtacttc gtgtacacca gctctccttc atatcttgtt ctgaacagca agaggttctc
    35761 gtttccaaga cctgaacaac gtcccgattt aattcttcga tatttgtaaa tgtccatagt
    35821 cattggttaa tctcattcaa attaatttcg tagaattgag atatttccgt atattctaat
    35881 attcttgttt tttaatcttg ttatttttgc ttcccgggcg caaagcaagt gtctaagtga
    35941 aaaaaccccg gc
//
