# Supplementary material for: Horizontal transfer of the rfb cluster in Leptospira is a genetic determinant of serovar identity
Source: Life Sci Alliance. 2022 Dec 9;6(2):e202201480. doi: 10.26508/lsa.202201480 (PMC9736851; doi:10.26508/lsa.202201480)
Supplement: Supplementary file 8 [file LSA-2022-01480_Supplemental_Data_2.zip › Supp_Data_1-plasmid_sequences/Lborgpetersenii_56604_lbp1.gbk]

LOCUS       OKKDDFHL_1             65435 bp    DNA     linear       21-JAN-2022
DEFINITION  Genus species strain strain.
ACCESSION   
VERSION
KEYWORDS    .
SOURCE      Genus species
  ORGANISM  Genus species
            Unclassified.
COMMENT     Annotated using prokka 1.14.0 from
            https://github.com/tseemann/prokka.
FEATURES             Location/Qualifiers
     source          1..65435
                     /organism="Genus species"
                     /mol_type="genomic DNA"
                     /strain="strain"
     gene            1..7356
                     /locus_tag="OKKDDFHL_00001"
     CDS             1..7356
                     /locus_tag="OKKDDFHL_00001"
                     /inference="ab initio prediction:Prodigal:2.6"
                     /codon_start=1
                     /transl_table=11
                     /product="hypothetical protein"
                     /protein_id="X:OKKDDFHL_00001"
                     /translation="MKKLALTSLLLFIFGNLYANDDLKYLIKSYSLQKIHRIFRERHP
                     GTESETYALIRYHEEHPNGSRDKKFAYLVSLLKGKIVLSPGRQDLLEILHSPLPSTSA
                     ITKLSLWKLYEESAHRKILGRGELIDLLKKFPRENDPLSQNAISEIFRIYYEAGMIQE
                     CLEFVKSFSDREKSEIFSPMILYRYAKSLYKSGDTEKAEAIFYSILEDSSVFSSVKKF
                     IQVDLQIWKGNSFYTSLTPERAALFLPHLDSSERKHLILSKDLKKVSFSKGEAFRNTA
                     RALITLEPEVLPDFFKRNVNLAKSNPYFTAEISRELTNRNLSGKALNLLNDVNPEKNE
                     EVLYSYARAYKKRGNKNLYFRNLIDSLEKSPTNLIRQDELIDLLTGGHKHFLGDAYWK
                     DALRKIPDLPVKGRLVYWYLRFLKQNGRTEELNSWLKSYYRYIPGSYYTRVIREEFQE
                     EISSFPLPSNPTWNKDNLFEYLSLTAGIPELSGKILGKDLDFATQAAAFQLNVRIDGA
                     HDKLSYLNGIEQTKAQWLANKQLITNAQSQMRNALQSTITNIRSQENQLKANAASDPS
                     LTSVFGDMDELLEDLQDALNSNASLGTLAQTLGNFFQSQISNATAKADYWNITKWQET
                     YATQTVAYSQIVGNSSISCTNYEGSGCNNVASGNRSIVYNSNGSVYGWRASSGSLVYQ
                     SDETGTVGQGSYGSSAYIENSHYQISCQAWDLGGTCVGGFGGYESNGVYCGDRFEFCG
                     YTRDTIIDQNYTVFASGTFNQQQITNNNNIRNAIFGSYNTAFGQSSQAGNAVAGSGVA
                     LETKVYLGGTALSSSNWYGSLGLNNQVQIQTKYKYIDTAMQANQNFWTSMKTQFTNIA
                     STFLSLVNPLKDWEERSQTYEQEYQAKLLELEQTKQSTVANYNNQISLMKAARGAWVT
                     EVYGYQMAGIEGSADNANSQFRTGQENWNDTISIFQQAELNWYLSAKDTLQQAVTSPN
                     GETQYQTNAIPQANQLQTQITNSETNTSNLYNAATGLYQTYQYAAAGNVMQQALTNQQ
                     NQTSWNQQGTNLSQSIADSFGRSEAYKTAELSASNRINALAQTIYGNGAYIVDNTELQ
                     TLQTQITTNGQNQTFWQNEINGTNGGFNFNGRTTTSQSKETLYTDMIADISVATTLQA
                     EVVDDEITYLKAANEYFDKSERYQELADKAKSEAKFDEAALYTGYAVREKSNALGYLK
                     KKYYSLGEEITSEIDNRGLTYTKNSFLSYRDNLLNKNFQNSTQVQKQIQEGKNQVAGI
                     LAEGESYNQIQGMIQTAANLNKQGEENKTRVEKLLLESKELANRNIGEGLLDGLQEMI
                     ASIQSALPQEVSNNGVAQYIQAQEKELEEKQKKADELLSHMNLLVTNNNDLAALQTLL
                     QGSSQAINLAANSAVSKYLDDYAKKLQKDNEERSANLQKTLLEALTSGDEYKYLRDAG
                     YSFRTDGEGISAYREIYSGEIEIDGSAMKSTSYSPDLEYQYIRMETKFNPGNLSVDMM
                     NPNATRFNAEMVLGIKNYIDNLQKNVETMFAQFSNKTNEIKEEYTQNEEIEDYKKELY
                     KENRDTTLATFQALPGDLKNTFDQEMGGLKGYHEQGSKYNFSQGSLKDQSGDMKKVGK
                     AMYEGTNIDDTVFAGNRELKGSVSVKGIPVEVSYGMQYLIVTSGFDISNLGYNFNLKL
                     VGTQNAETQISMVNQKYAQYSEDIESRIEKQAKANDADKESKGFLFTILNGMNGGSGS
                     MGQRFTQAVKSEAQIRITGAVAEATGLPASLVGALVGGSSMKDAVKAYVKDETVNAIS
                     KATGIPTWLISNQMEKMNKPKEQWYQSQEFQIVTTVVAVAAAPFTGGASLMVAMAVGA
                     GLGAATGAASGGLKGALVGAVGGAADAAVKSFTGGAVNVGLSYSAENGFGASVGVGYG
                     PATATVGISERGGTSVDVGFNKAGFNAGLNYNSKTGSVSGSTGFTSQSGTGFALSYNE
                     GDGFGASLSKSFSNGVNGGLSWSEKGGVGGNIGYEAPGDKDKAKNSLANQMKGAGGTL
                     SFSQRDGVSAALNASGGVNAGNWSESGGFQANTNFLADKWKADFVSGKAKEDADAQEA
                     SRAAQNKNNQEQGAAAIASAGVATQRREEDGILDHILGKAADTLGGGLDWVGNKIDGA
                     IDSVVGVASSAWDGAKSALGFGKGESLSMKPLHHENAGDGAAYGASDSTESASDRHLR
                     VGEEAISNHLDKQRSEKPYLQKGEVDVSSHPDYHKKLINMELESGVSGGNLILNKETG
                     KLYYRTEGLGADHTLIPTNPNERVKAPWTQVEMHTDGSNGITSGDYHAAKGAAQSVWG
                     PDGGTFKITNIKTMRLGGNEITTRTVINGKEIIENHRHVMNEMPDVAYNAFKKGTSLP
                     YGTPIGYTGITGNMAVSINNDKNSPRFGMLSAPAYHMHTNVKNAETHTGFIQGVTFGP
                     EVRQSQGLPAFDYTSHYKKKALDLLTGGN"
     gene            7356..7889
                     /locus_tag="OKKDDFHL_00002"
     CDS             7356..7889
                     /locus_tag="OKKDDFHL_00002"
                     /inference="ab initio prediction:Prodigal:2.6"
                     /codon_start=1
                     /transl_table=11
                     /product="hypothetical protein"
                     /protein_id="X:OKKDDFHL_00002"
                     /translation="MKTKLIAILILGLAGTMGVFAEKSLKEKAYEYYSSISPEFKKYN
                     LDMKPEKIESLRMKEMVDEGMQYLVVFPNLQTLNLEDSKVTDEGLKQISTLPKLDDLT
                     LGRTKITNKGIEYISKSKTITSLYLYEITTIDDGCIPHLLKMKQLSMLELSGTEISEQ
                     GLKKLRKGLPKAGVTTQ"
     gene            8195..13165
                     /locus_tag="OKKDDFHL_00003"
     CDS             8195..13165
                     /locus_tag="OKKDDFHL_00003"
                     /inference="ab initio prediction:Prodigal:2.6"
                     /codon_start=1
                     /transl_table=11
                     /product="hypothetical protein"
                     /protein_id="X:OKKDDFHL_00003"
                     /translation="MQQAITNLQNQTSWNGQGANLSQSIADSFGRSEAYKSAELNASN
                     RINALAQTIYGNGAYIVDNTELQTLQTQITTNGQNQTFWQNEINGTNGGFNFNGRRTA
                     SISTTLEYTNIRNDIAVATTLQTEVVDEERGYLKTANEFFEKSEKYQELADKARNEAK
                     FDEAALYTGYAVREKSNAIGFLKKKYYSLGEEITSEIDNRGLTYTRNSFLSYRDNLLN
                     KNFQNTTQVQKQIQEGKNAVAGIISEGESYNQIQGMIQTAANLNKQGEENKTRVEKLL
                     LESKELANRNIGEGLLDGLQEMIASIQSALPQEVSNNGVAQYIQAQEKELEEKQKKAD
                     ELLSHMNLLVTNNNDLAALQTLLQGSSQAINLAANSAVSKYLDDYAKKLQKDNEERSA
                     NLQKTLLEALTNGDEYKYLRDAGYGFRVDGEGISAYRQIYSGEIEIDGSAMKSTSYSP
                     DLEYQYIRMETKFNPGNLSVDMMNPNAARFNAEMVLGIKNYIDNLQKNVETMFAQFSN
                     KTNEIKEEYTQNEEIESYQKKLYEASKENYLAAFQALPGDLKNTFEGEMGGLKGYHEQ
                     GSKYNFGTESFKDQSGDMKKIGKTMYEGANIDDTVFGGSRELKGSVSVKGIPVEVSYG
                     MQYLIVTSGFDISNLGYNFKLKGVGTNYVDNQLSNVNRKYTVYSEDIQNRIEKQAKAN
                     DAERDSKGFLFNVLNGMSGGQKVGQAVEGEIRSRVTGAIAEATGLPASLVGALVGGSS
                     MKDAVKAYVKDETVNAISKATGIPTWLISNQMEKMNKPKEQWYQSQEFQIVTTVVAVA
                     AAPFTGGASLVVAMAVGAGLGAATGAASGGLKGALVGAVGGAAGAAVKSFTGGAVNVG
                     LSYSAENGFGASVGVGYGPATATVGISERGGTSVDVGLTKGGFNAGLSYNSKTGSVSG
                     STGFTSQNGTGFALSYNEGDGFGASLSQSFSNGVNGGISWSEKGGVGGNIGYEAPGDK
                     NKPKDSLANQMKGAGGTLSFSQRDGVSAALNASGGVNAGNWSESGGFQANTNFLADKW
                     KADFISGKAKEDADAQEASRAAQNKNNSESGAAAIAGAGVATQRREEDGILDHILGKA
                     AETLGGGLDWLGNKIDGAIDSVVGVASSAWDGAKNAFGGNEVESLCFVEGTLVLTGRG
                     LKTIERIKVGEEVLAYDPKTETQTFKSVVRLFQNETEELVKIKFGNDMEVVTTPGHRF
                     FTDNRGFVLAGELTKEDLLFDKSEQSVRIHTIEKETLKEKTRVFNFEVADYHTYYVSE
                     ECILVHNDSVKMLQERLGGEKPGFFSGLGEKFSNLMSGNGFNTNASLNSGPVKIVAGS
                     GGGKATGDILEDSNGKLYQKQTKGGKTEWVEVNPATMNPERHAEGQALMAQGAANGDL
                     AAYSKGLAMTKGYGWNENGLNMVGIRVPVDSQNAVHDDYMLAINKGKLEGVYFASTQP
                     GQKSYAANAEKGTPSSAALGGVGEISTGHFNMVGVDKTAGEWKHAYLAGMADGTVPGA
                     RDVNADGNHSAAERSFENLKKMTEVFIHQGGNDKVNFTPDPKTKTITADYVPGKVGNI
                     SQGCQVPNQSYSYNAQTGQNEVFVKSGLNKMAGQHGSFNSMETLFKNNPKFGYSVINS
                     SDYTSGMMNQLNDLRTNAKEEYMQAELQNYLKKKPQYQDYNIQFNR"
     gene            13229..13828
                     /locus_tag="OKKDDFHL_00004"
     CDS             13229..13828
                     /locus_tag="OKKDDFHL_00004"
                     /inference="ab initio prediction:Prodigal:2.6"
                     /codon_start=1
                     /transl_table=11
                     /product="hypothetical protein"
                     /protein_id="X:OKKDDFHL_00004"
                     /translation="MYMRMFFLFLITFGVLFSESLDNYEQEYINSSYKSHLEEKKKVV
                     IPEVVGLKPQDQKKLFDRSSKTYVEFPILPGTKPSIVIKTPWNQQYNDSWRIFACSDL
                     GEKFDLKYARIKKMKTIVRAIFKDGKSEDLSEDDRKEYNSDGFDPIPISADNEMAFEG
                     DSGPYGSSVKHFLIEIYIQDAFRKETGKLCVSEILPFDS"
     gene            13939..14421
                     /locus_tag="OKKDDFHL_00005"
     CDS             13939..14421
                     /locus_tag="OKKDDFHL_00005"
                     /inference="ab initio prediction:Prodigal:2.6"
                     /codon_start=1
                     /transl_table=11
                     /product="hypothetical protein"
                     /protein_id="X:OKKDDFHL_00005"
                     /translation="MNRLQIRNFFNAIYISVIALLLTQCLGHHFTIPKEKVKSDIKKV
                     LVLPVYISKDFVPNYFPKEPDFQPNAKESEEYRESVRETGNFLRRAIESILSKGSYEF
                     QTVEYTDDFSKESANFEKIVKNTINEYPTVFPTDVYFPKKEYIQKMAKKYQADAIFYH
                     "
     gene            14535..14735
                     /locus_tag="OKKDDFHL_00006"
     CDS             14535..14735
                     /locus_tag="OKKDDFHL_00006"
                     /inference="ab initio prediction:Prodigal:2.6"
                     /codon_start=1
                     /transl_table=11
                     /product="hypothetical protein"
                     /protein_id="X:OKKDDFHL_00006"
                     /translation="MEYTERKEGLKKQSKQKYGNPSPKNGAQKKTRNKRGLGSVFVRI
                     YVVKTSENGSGNEFHRSIQRTY"
     gene            complement(14643..15686)
                     /locus_tag="OKKDDFHL_00007"
     CDS             complement(14643..15686)
                     /locus_tag="OKKDDFHL_00007"
                     /inference="ab initio prediction:Prodigal:2.6"
                     /codon_start=1
                     /transl_table=11
                     /product="hypothetical protein"
                     /protein_id="X:OKKDDFHL_00007"
                     /translation="MLILHVINKVGAESKNSIQILFLKSQLSAYKRKRKKFHTKPFER
                     LKLVFLSCLDPNWIENLILVSPHTLLEWRNNKFKTFWALLSRKKKTGRPNIPWKVIKL
                     IRRVTKENKIWGATKLHGLLLKLGHDICERTVSKYIPKRPHSPKKRLSWKEFYSLHAD
                     SMVVSDTLSVYSSNFKKIFRVVFFLHVGSRQILHFDIHTNPTTNWMRKVLKFAVRKQI
                     QAGKTFYYFLSDNDSVFGKRFTKYLEKIGIKHKKTSLRSPWQNCYAERWIKTCRNEFL
                     DFFIPLNQYHLEKKLEEFIHFYNNHRTHLALNKDSPVSSPVLIRPLDGSMKFVSTPVL
                     GGLYHIYSYEDAA"
     gene            16370..16564
                     /locus_tag="OKKDDFHL_00008"
     CDS             16370..16564
                     /locus_tag="OKKDDFHL_00008"
                     /inference="ab initio prediction:Prodigal:2.6"
                     /codon_start=1
                     /transl_table=11
                     /product="hypothetical protein"
                     /protein_id="X:OKKDDFHL_00008"
                     /translation="MKRAFKVLTLCILLLLVSVDCFYNWGQFKRYSVRVPADLEVIGS
                     GIHVTGSDCAFCLPVGTRIA"
     gene            16668..16859
                     /locus_tag="OKKDDFHL_00009"
     CDS             16668..16859
                     /locus_tag="OKKDDFHL_00009"
                     /inference="ab initio prediction:Prodigal:2.6"
                     /codon_start=1
                     /transl_table=11
                     /product="hypothetical protein"
                     /protein_id="X:OKKDDFHL_00009"
                     /translation="MGSSRFGDLSKKTEGVRRVYAQGNSPVFTESQMQVSERRKLEKQ
                     VEGEIETKTSRIFRTPKYV"
     gene            16964..17110
                     /locus_tag="OKKDDFHL_00010"
     CDS             16964..17110
                     /locus_tag="OKKDDFHL_00010"
                     /inference="ab initio prediction:Prodigal:2.6"
                     /codon_start=1
                     /transl_table=11
                     /product="hypothetical protein"
                     /protein_id="X:OKKDDFHL_00010"
                     /translation="MEGFFRNIHSSDKSEFVKKISENKPTKVGKAVPGFTQGPKPNQA
                     HNLA"
     gene            complement(17164..18900)
                     /gene="arnT"
                     /locus_tag="OKKDDFHL_00011"
     CDS             complement(17164..18900)
                     /gene="arnT"
                     /locus_tag="OKKDDFHL_00011"
                     /EC_number="2.4.2.43"
                     /inference="ab initio prediction:Prodigal:2.6"
                     /inference="protein motif:HAMAP:MF_01165"
                     /codon_start=1
                     /transl_table=11
                     /product="Undecaprenyl
                     phosphate-alpha-4-amino-4-deoxy-L-arabinose arabinosyl
                     transferase"
                     /protein_id="X:OKKDDFHL_00011"
                     /translation="MNQIFVDDKRPISIRVLFVLLIVSVLPLILTLPLDVIDIDSSQY
                     AEISREMVEGGNPFFIRDNGRKYLDKPIFTFWKISLSFFVFGYQNFAFRLPALLFTFL
                     SFWGMFKLTELYSGSRLRAWIAVFLYALSPGLYSMVVDPKIDVYLTPYLILVHTFYYL
                     GFKKNKNYYYGMYFAMGLGFITKGPIAMVIPGISIGGDILFRRDWKRLSEMKLFPGAF
                     LALFPPLLWSIPLYLEFQTYGPYFFLWIQSFGRFYVKMYNQKFNPLFFYSNFSWAFGA
                     FILPFAGFVFERVRFFLKEGQVKGVFKNILKNEYTNRDFVPGFWLFLFLFLISFSRYQ
                     LPQYIYWCLPAAAVIGAGVLESILLSAKDSKKGSSIDKVRLSLLLFTAGAFLVPIFIL
                     PSISIQVGWSYLILPLIYLGVFLWVYFRSEKEGRLLAYWIFPVSLFFSIVSLYLYPML
                     TSYQPSKEIGTLIRENEPGKEKLFLFGVPASKRSYAYYSRRISRTLFDPAILVEAIQK
                     DGQRYLIVQDKWLPKMGEFFGDDIEFETVKEFPSYKVATPEGKFFLKAWRDRIVGKVI
                     LMKATLKNSQKR"
     gene            complement(18913..19197)
                     /locus_tag="OKKDDFHL_00012"
     CDS             complement(18913..19197)
                     /locus_tag="OKKDDFHL_00012"
                     /inference="ab initio prediction:Prodigal:2.6"
                     /codon_start=1
                     /transl_table=11
                     /product="hypothetical protein"
                     /protein_id="X:OKKDDFHL_00012"
                     /translation="MNSKRTFILFLCLFSFVSCQEYVQQKCSSACKFFVQCAVTKFKN
                     SKITEVEKSQAMIDCESGCIREQSFVLPCFESETTCKGFNACVMESGFMD"
     gene            complement(19228..20394)
                     /gene="rlmN"
                     /locus_tag="OKKDDFHL_00013"
     CDS             complement(19228..20394)
                     /gene="rlmN"
                     /locus_tag="OKKDDFHL_00013"
                     /EC_number="2.1.1.192"
                     /inference="ab initio prediction:Prodigal:2.6"
                     /inference="similar to AA sequence:UniProtKB:A6QGB8"
                     /codon_start=1
                     /transl_table=11
                     /product="putative dual-specificity RNA methyltransferase
                     RlmN"
                     /protein_id="X:OKKDDFHL_00013"
                     /translation="MNSADTKTEKLNWNMRIRKMRLSSMGGLKKIDNKDILMTQEILG
                     EVQTGKIPLKGRTLKELSEIMVSLGEKSFRAKQIYHGLYVNRYESWEQFTTFSKTLKE
                     KLEGLCSLTQLTVVKHLKSVDGTQKFTFASEQGKEFEAVWIPSGDGGRKTICISSQVG
                     CTLNCKFCATAKLEFQGNLKAHEIVDQVLQVEKIVEDNATNVVFMGMGEPFHNYFNVI
                     RAASILHDPDALNLGAKRITISTSGVVNGIRRFIENKEPYNFAISLNHPDPNGRLQIM
                     DIEEKFALSELLQAAKDFTRELKRRITFEYVMIPGVNMGPENANKLVKIARSLDCKIN
                     VIPLNTEFFGWRRPTKQEVAEFITLLEPAGVPILNRRSPGKDIFGACGMLASKS"
     gene            20449..21123
                     /locus_tag="OKKDDFHL_00014"
     CDS             20449..21123
                     /locus_tag="OKKDDFHL_00014"
                     /inference="ab initio prediction:Prodigal:2.6"
                     /codon_start=1
                     /transl_table=11
                     /product="hypothetical protein"
                     /protein_id="X:OKKDDFHL_00014"
                     /translation="MNRITLVLLLLISSLSCSVIENTIEKKEKDTADDLKVLTLLQLA
                     LTSTCKSGLVTDSFVWLNSSHVNYYTSPYIGKLIDGTNFCYGESLNSGTGVYATFDYP
                     EPGNYKIQILNEKEGAARRTIGAVLKQDIERVTSIQFSDYQNKLALIPYDYRTPFDTN
                     PPVCITTRGVGQVICTDTAMAGSLRRSLFLTSFSTFSGGYTITCTGNCATFPENKGRI
                     VITKEM"
     gene            complement(21252..21686)
                     /locus_tag="OKKDDFHL_00015"
     CDS             complement(21252..21686)
                     /locus_tag="OKKDDFHL_00015"
                     /inference="ab initio prediction:Prodigal:2.6"
                     /codon_start=1
                     /transl_table=11
                     /product="hypothetical protein"
                     /protein_id="X:OKKDDFHL_00015"
                     /translation="MKEVELKKKLESITFQVTLGVVQRIREGDLEFVSHLPGLFSLLL
                     GIEEESKRVAILRKLLLYIYWAHDLKPTELKRVLAISKLEQYEELTMTTAERLISEGI
                     QQGIEQGKIETARNMLSEDIQLEAVLRITGLSKQDLKDHGVI"
     gene            complement(21693..22166)
                     /gene="rpnD"
                     /locus_tag="OKKDDFHL_00016"
     CDS             complement(21693..22166)
                     /gene="rpnD"
                     /locus_tag="OKKDDFHL_00016"
                     /EC_number="3.1.21.-"
                     /inference="ab initio prediction:Prodigal:2.6"
                     /inference="similar to AA sequence:UniProtKB:B7NGZ6"
                     /codon_start=1
                     /transl_table=11
                     /product="Recombination-promoting nuclease RpnD"
                     /protein_id="X:OKKDDFHL_00016"
                     /translation="MSEVNNPHDRLIRETFQDKKEAATFFKNTLPPEVVELLDLENLE
                     LTESSFVSEELKQEQTDLLFQIPLKSGNKSNVYLLFEHKSYLENTIYIQLLGYLTEIY
                     RNQQRNGEPLSVVIPFVFYHGEKEWKLGDRFLNQFVLTKQETDVFQDFIPDFKID"
     gene            complement(22351..23109)
                     /gene="trpC"
                     /locus_tag="OKKDDFHL_00017"
     CDS             complement(22351..23109)
                     /gene="trpC"
                     /locus_tag="OKKDDFHL_00017"
                     /EC_number="4.1.1.48"
                     /inference="ab initio prediction:Prodigal:2.6"
                     /inference="similar to AA sequence:UniProtKB:A0QX95"
                     /codon_start=1
                     /transl_table=11
                     /product="Indole-3-glycerol phosphate synthase"
                     /protein_id="X:OKKDDFHL_00017"
                     /db_xref="COG:COG0134"
                     /translation="MSSSQLHRVLREIIATKQNEIEKIRNWDPVPYQGLGLRESLKSR
                     SFSIIAECKHKSPSAGEICADYDPVQIAKTYEALGASAVSVLTDRDYFGGSLEDLKNV
                     SSELKIPILRKDFILNEIQIREARAFGASAILLIVRILTPEQIKTFLKSASSFGMDSL
                     VEVHTSDEAKLALDCGAEIIGINTRDLDTFQIHQNLVEEVTAFLPRNVVKVGESGVGS
                     RSDLDRFRKLVNAALIGTYFMEKSDIRKAWLELF"
     gene            complement(23117..23449)
                     /locus_tag="OKKDDFHL_00018"
     CDS             complement(23117..23449)
                     /locus_tag="OKKDDFHL_00018"
                     /inference="ab initio prediction:Prodigal:2.6"
                     /inference="similar to AA sequence:UniProtKB:Q9X1F5"
                     /codon_start=1
                     /transl_table=11
                     /product="Putative anti-sigma factor antagonist"
                     /protein_id="X:OKKDDFHL_00018"
                     /db_xref="COG:COG1366"
                     /translation="MLEHKVQDDVLIVYLKGRLDVSIANEVEENLNDLIDNQGHKKVI
                     LNMQEVDYMSSSGFRACISTLRKLNSKEGVLKISNIKPAVKRIFDVIELTSLFDIRET
                     EDEALKSF"
     gene            23528..24916
                     /gene="murD"
                     /locus_tag="OKKDDFHL_00019"
     CDS             23528..24916
                     /gene="murD"
                     /locus_tag="OKKDDFHL_00019"
                     /EC_number="6.3.2.9"
                     /inference="ab initio prediction:Prodigal:2.6"
                     /inference="similar to AA sequence:UniProtKB:P14900"
                     /codon_start=1
                     /transl_table=11
                     /product="UDP-N-acetylmuramoylalanine--D-glutamate ligase"
                     /protein_id="X:OKKDDFHL_00019"
                     /db_xref="COG:COG0771"
                     /translation="MKFPESLKGLKILVLGGGISGNSALDFLISEEAQPILCDRNQPE
                     TISVPFFHDNIDPRSFFEISLIIKSPGILPTHPILSYAVEKKIPVFSEIDLGRFFFKG
                     KIIGITGTDGKSTTTSLVAHLLKKDFSDLKEGGNLGIPFTSFCKEPISLAVLELSSYQ
                     LEDSSPLDLNVSVFLNLAPDHLERHETMENYFRAKLKIADLQNPNHSLIVSEKIREKI
                     LNSTSVRCKLLSFGRATTSEAILDESSSEIRTSKFIYDISRFYLPGTHNRENLAAAIL
                     ASEAIGGKPESIQAQIPFFMGLPHRFQIAGEKRGISFINDSKSTNLHSMLAGMSTWKN
                     LDRTCLILGGRPKQEDPKPLYDFLMRRIGCVVLIGEARSVWEKGIRNVIGEKLFSVEN
                     LDEAFKIFKKWNVISESPEIRKIRLSSEITISYFVFSPACVSFDQYKNFEERGNHFLS
                     LVENFLNNASWI"
     gene            complement(25576..27558)
                     /locus_tag="OKKDDFHL_00020"
     CDS             complement(25576..27558)
                     /locus_tag="OKKDDFHL_00020"
                     /inference="ab initio prediction:Prodigal:2.6"
                     /codon_start=1
                     /transl_table=11
                     /product="hypothetical protein"
                     /protein_id="X:OKKDDFHL_00020"
                     /translation="MGQEFPKYIVTDFRSIVKRLDPIVLRLGIQFLNLKEFIQSEPIL
                     DSIGFLNVVFYLSASRLKETQKEIHERFQKNPLILSRFILNENLDYVHSEDLKIEEDL
                     IFSILPESSSDMILNKTFLNAFTQLQMITDQFDLQHKVNTTKYEISKLTQIGINLADE
                     KDINKLLREIIFSAREIAIADSGSLYLVEKDEQGVVCNLRFKISSMDINTEEFLLPIN
                     KSSVAGYVAATGKILNIPNVYDLPKDAEYTFNSNFDVLSNYHTKSMLVVPMKNHRDEV
                     VGVIQLINKKRNFNQKLTIEQMKGEDIFPFDDYSAQLVMSVAGQAAVAIQNNHLLKEI
                     ETLFEGFVTASVNAIEARDPTTSGHSFRVAILTVGLAETVDSIREGKYGQTQFSKEQI
                     KEIRYASLLHDFGKVGVREKVLVKSKKLEDYELELIRWRFEYIKKDIESKTLQKKMDY
                     LKKNGSVGFSDYEISLEFELQAEYQRLDRMFQVVVSSNEPSILEESNFQMLEEIAQVN
                     YFTTGGDKLHLISPYEFGFLTIKKGSLDLAERKEIESHVEHTFQFLSMIPWTGDLKMV
                     PSIAHAHHEKLDGTGYPRGLTADSIPVQSKIMAISDIFDALTDKDRPYKRAVSVERAL
                     DILQMEAKENHVDPDLLKIFIDGKIYESLSSSGYIR"
     gene            complement(27720..29114)
                     /gene="flgE"
                     /locus_tag="OKKDDFHL_00021"
     CDS             complement(27720..29114)
                     /gene="flgE"
                     /locus_tag="OKKDDFHL_00021"
                     /inference="ab initio prediction:Prodigal:2.6"
                     /inference="similar to AA sequence:UniProtKB:P0A1J1"
                     /codon_start=1
                     /transl_table=11
                     /product="Flagellar hook protein FlgE"
                     /protein_id="X:OKKDDFHL_00021"
                     /db_xref="COG:COG1749"
                     /translation="MMRSLYSGVSGLKNHQVRMDVIGNNISNVNTHGFKTERVTFQDM
                     ISQELRGASEPKENIGGVNPQQVGLGSLIAAIDKIMTQGSLQNTGKNTDVAISGEGFF
                     IVKDGDKQFYTRAGAFNLDKNGYYVNPANGLKVQGWNARLDDKGNKFINSSASIEDII
                     IPIYSKEPARATSQIDFKSNLDSSAPAVPPDATQEEITAMINDPDPKMRRGHVTTIKT
                     FDDQGIQREFKMEFYKVRDNTWKARLSMTDATQLSADVSGTGGQNTQLPGNTELEFGF
                     TPDGKLVYVSDGVDSMNSGKLNAKVSFRIAGNPAVQSFDLNLGEAGMVDGITQFSSDF
                     TTKAVKQDGYTMGYLESFSIDNSGTITGVFSNGVRQPLARIATAVFNNPAGLDKAGDT
                     MFAYSMNSGEPNIGEAGVQGRGKINAGLLEMSNVDLSDQFTDMIVTQRGFQANSRTIT
                     TSDQMIQEVLGLKR"
     gene            complement(29151..29966)
                     /locus_tag="OKKDDFHL_00022"
     CDS             complement(29151..29966)
                     /locus_tag="OKKDDFHL_00022"
                     /inference="ab initio prediction:Prodigal:2.6"
                     /codon_start=1
                     /transl_table=11
                     /product="hypothetical protein"
                     /protein_id="X:OKKDDFHL_00022"
                     /translation="MPETTGVSQQATINRYLEGDRSFNIRNHMENLEREEKNGLKGIE
                     IRSTVKSLGKDDFLKLLITQLSSQDPTNPVKDQDFIAQMAQFSSLEQMNNISTGIQKM
                     GNRQSFSLVGKLVSGPDFVTGENVAGIAGALFFDGEGKTFVRVNGRSIDVEQISLISD
                     PVVLKEQEAVYNQSQSQQPSPVQTSTHAPEIRTTVPSQEFPASNVSPNASRTEIEKKE
                     TVSTIEKREAATVSTDAESATELKDKTLNDKTATEEKPSHWKFPGKNKSNSYE"
     gene            complement(29982..31505)
                     /locus_tag="OKKDDFHL_00023"
     CDS             complement(29982..31505)
                     /locus_tag="OKKDDFHL_00023"
                     /inference="ab initio prediction:Prodigal:2.6"
                     /codon_start=1
                     /transl_table=11
                     /product="hypothetical protein"
                     /protein_id="X:OKKDDFHL_00023"
                     /translation="MNISGDLSISEFKTERHAEAVPTRNLGGGFVRKNSFLDLMKTLQ
                     GAVQKELDETLTEIQNTFSKTEDATVPEENVENIDEKRTESMPSVEESESEVGENSQE
                     GKKEPRVIEEAVNAVALPWFLVTEAKPNEILDSEVESEIFDGLQEEIVKEVSAETFKQ
                     STSTSELIENIFSKKESLFDVKEETSVSLEDPKEIQSRISKKESLVRGVESKLSEISK
                     FNETDIKEFQENGKGFSNKEISFKGMDETKTEVSKELILDLEKWKIDKDKKMDSYASL
                     KSSGKEEIKTAILSQFSENSSGRSGQEQSFRSGGDSYASLVKGVGTPTVSGREPNTLG
                     KEFSVSKETNVLSKRDIQQNFQSLIRSARVQILENGRTEASIRMNPKDLGQMSLSIST
                     DKDVVRGKLLVESDTVKQQLVAELASLKQDLKANGLELESLVIEVKEREEAFAFNEGS
                     DQNGKDPHSFQAAFGEDDFKNSFYEEDEPFFEENSSESHAFSEKTERKTEKLLDLKV"
     gene            complement(32271..32981)
                     /locus_tag="OKKDDFHL_00024"
     CDS             complement(32271..32981)
                     /locus_tag="OKKDDFHL_00024"
                     /inference="ab initio prediction:Prodigal:2.6"
                     /codon_start=1
                     /transl_table=11
                     /product="hypothetical protein"
                     /protein_id="X:OKKDDFHL_00024"
                     /translation="MSHLEKIVDRYGGWKLWDRLDFVEFYFRHLGGPLPLLKGLGKTF
                     GKYGNVRVFPKKFIAEFLEYPAPGKKIVFQNGKVRIFNADDDPDTFTISNYRDSFRGL
                     RKYRRWNSLDASYFFGYAVTQYLSVPFILKEYTVREVELADGGVHIDVEFPQYLHTHC
                     EKQSYRFDKEGLLVRNDYTADIVGPWAKGAHFTTHFQEIGGLPIPTKRNVFVRLGGFV
                     TPIPVLSAELKPLKVHFR"
     gene            complement(33458..34717)
                     /locus_tag="OKKDDFHL_00025"
     CDS             complement(33458..34717)
                     /locus_tag="OKKDDFHL_00025"
                     /inference="ab initio prediction:Prodigal:2.6"
                     /codon_start=1
                     /transl_table=11
                     /product="hypothetical protein"
                     /protein_id="X:OKKDDFHL_00025"
                     /translation="MPAITPDHTSISAESFQNADFVNRHYREIETKALDHFREEFRKN
                     ESSLEKVSTVTLTTFLKKSGGLYQDWRILKKNLTDKYEELQRSRNSEYELVYRSLVAN
                     KDHKKSATLIEDIFQSAVDGVLNTVYTLFDLDKKSEFQPSQKPIDTRDSIAKDDELKR
                     YYREMIQKKLKERDRSFSLFQDLLKGSALNWNRTYRRKFHQSLASTTERLESSKANKA
                     EILSNKKIAKKAVSGFQEEDRIQKYSIFMIDYFFDRLLKNESIVESKIAVSDELENTK
                     LEEKSQNRNNEKIVVPIPNSTGKEIQKMADRTMIESDRVNERSNFSEKNCPITDLPEH
                     LIKECYSDYLIVDLSTQEKRLELHRIRLAKENQNTRAEAIEFFSDCTNKDPFAITLAE
                     SVLKRHTITQEEEDRLSAMIRKQKACK"
     gene            complement(34722..35273)
                     /locus_tag="OKKDDFHL_00026"
     CDS             complement(34722..35273)
                     /locus_tag="OKKDDFHL_00026"
                     /inference="ab initio prediction:Prodigal:2.6"
                     /codon_start=1
                     /transl_table=11
                     /product="hypothetical protein"
                     /protein_id="X:OKKDDFHL_00026"
                     /translation="MSLLESEKIPLGSLLPEFRLEDPDGKMYSSDQLFGSTGLLLVVT
                     CNHCPYAQAIWPRLIRFAVEIRSLGVRTVAINPNIHPDYPDDSPQMMLSKIKEWGVPF
                     PYLVDKTQEVAKKLSSMCTPDIYLYDEEKKLYYHGRMDDNWKNEKQVSRKELEYAVHQ
                     LVKGNPAPINQMPSIGCSIKWKE"
     gene            complement(35869..36588)
                     /locus_tag="OKKDDFHL_00027"
     CDS             complement(35869..36588)
                     /locus_tag="OKKDDFHL_00027"
                     /inference="ab initio prediction:Prodigal:2.6"
                     /codon_start=1
                     /transl_table=11
                     /product="hypothetical protein"
                     /protein_id="X:OKKDDFHL_00027"
                     /translation="MAFGLYAYNQNHKDLLNLFSKDSGTVFAELGMYGVKFSEIVSKD
                     AQKNSLAVSPYPIEGPAMVEKVESTQYLEGKTGYLSPFYLLLSLDPAKEYAITGVTYT
                     YQVNCGQKCRRVVVRDFSVEPSKSFKAFPIKTKAGDITFGGILMARVAPASKDDPYGL
                     SDDVPGLSELFAGNKVLVNLESGEEYIKGMESSYLKKLFYGGEVNQKNAEKLFYENLI
                     KAYPEGYWKTLAEKKRAALGN"
     gene            36764..37438
                     /locus_tag="OKKDDFHL_00028"
     CDS             36764..37438
                     /locus_tag="OKKDDFHL_00028"
                     /inference="ab initio prediction:Prodigal:2.6"
                     /codon_start=1
                     /transl_table=11
                     /product="hypothetical protein"
                     /protein_id="X:OKKDDFHL_00028"
                     /translation="MKNQILFILISSLLQGCLTVTEKELPPKIELGNHLPRLEETLVI
                     IEEFWSNVNPELVDQENSSITGENSLQKFRNPLIASYAKRNFASAFAQCRCFQNIVIA
                     FKGIDDLDLLRKKYKNVIRVKLEDYNDNKTIFGTILLTTFTLGLVPTWNSIIKKVEFT
                     VESEKLQHPVTFKYDRRFTLYAHIFLFFGLFNEKSIFGRYAQFYDFFQLASSVIYSQK
                     LIPLDD"
     gene            complement(37394..37606)
                     /locus_tag="OKKDDFHL_00029"
     CDS             complement(37394..37606)
                     /locus_tag="OKKDDFHL_00029"
                     /inference="ab initio prediction:Prodigal:2.6"
                     /codon_start=1
                     /transl_table=11
                     /product="hypothetical protein"
                     /protein_id="X:OKKDDFHL_00029"
                     /translation="MKVKQRAHLKTIFCRSGIVAILYSPLNVELPRFLETCRIVRDIF
                     KDFGRILSFKQTLIIQRNQFLGIDYR"
     gene            complement(37603..37776)
                     /locus_tag="OKKDDFHL_00030"
     CDS             complement(37603..37776)
                     /locus_tag="OKKDDFHL_00030"
                     /inference="ab initio prediction:Prodigal:2.6"
                     /codon_start=1
                     /transl_table=11
                     /product="hypothetical protein"
                     /protein_id="X:OKKDDFHL_00030"
                     /translation="MNQNRFYVRMFMKSCILLRENIVRVFENRLLEAFRQYRGCDNIT
                     RSNSDIKGFRSEV"
     gene            37849..38001
                     /locus_tag="OKKDDFHL_00031"
     CDS             37849..38001
                     /locus_tag="OKKDDFHL_00031"
                     /inference="ab initio prediction:Prodigal:2.6"
                     /codon_start=1
                     /transl_table=11
                     /product="hypothetical protein"
                     /protein_id="X:OKKDDFHL_00031"
                     /translation="MYDSYELLYSASQKPNLLCQKDQAARFCPSFGTEPCIRDDNDNK
                     IKIVHS"
     gene            complement(38301..38873)
                     /locus_tag="OKKDDFHL_00032"
     CDS             complement(38301..38873)
                     /locus_tag="OKKDDFHL_00032"
                     /inference="ab initio prediction:Prodigal:2.6"
                     /codon_start=1
                     /transl_table=11
                     /product="hypothetical protein"
                     /protein_id="X:OKKDDFHL_00032"
                     /translation="MSLRAIFGTVSVMDILLLSSDKKIQSALNEGVVGSDSLLVPMSY
                     WDQLDKFQRKALSRKLPFLLRRYTKYVVSLDRLHWRGGKIKYNWGVGELKKMTIHVNS
                     GVWTVLGALAAAHGVSRCYLFNYLLWLEEMGIGDSIENTMNRGVPQFYDIYKMIWTLD
                     LRKNLVSRELYFEPNPLKNKHTNTFPKPDL"
     gene            complement(39269..42589)
                     /gene="carB"
                     /locus_tag="OKKDDFHL_00033"
     CDS             complement(39269..42589)
                     /gene="carB"
                     /locus_tag="OKKDDFHL_00033"
                     /EC_number="6.3.5.5"
                     /inference="ab initio prediction:Prodigal:2.6"
                     /inference="similar to AA sequence:UniProtKB:P00968"
                     /codon_start=1
                     /transl_table=11
                     /product="Carbamoyl-phosphate synthase large chain"
                     /protein_id="X:OKKDDFHL_00033"
                     /db_xref="COG:COG0458"
                     /translation="MPRREDIRSVLILGSGPIVIGQACEFDYSGTQAAKALKEKGIRV
                     ILLNSNPATIMTDPDLADATYVEPMTVPVVQKILEKEKPDAILPTVGGQTALNLALAC
                     NGAGLLEKYNVELIGAKVDAIKKAEDRELFKKAMEKIGVRVPASGLANNLTDAAEIKK
                     KLGLPLIVRPAFTLGGTGGGIAYTEETFEEVVSKGLKASPISQVLLEESVLGWKEFEL
                     EVMRDLADNVVIICSIENIDPMGVHTGDSITVAPQQTLSDKECQNLRDMSIAIIREIG
                     VETGGSNIQFAVNPANGDVIVIEMNPRVSRSSALASKATGFPIAKIAALLSIGYTLDE
                     IKNDITRVTPASFEPSIDYVVTKVPRFAFEKFPGTDDTLGVQMKAVGEAMAIGRTFKE
                     SFQKALRSLEIDRYGFGSDGYFQELLYTRSLNSDQRKEWIDSFLKRPNDKRIFYVKLA
                     FDEGYTVEQIHDLCKMDRWFLWQMEDLLKLEREYSEKGDSVLAKMKRAGFSNRQLSFL
                     KNKKRILDLLDSDLRVDLKKTEIQNILKKSEEEIETELGSEKILPVYKRIDTCAGEFE
                     AYTPYFYSSYDEEDESDVTSTKSVMILGGGPNRIGQGIEFDYCCCQASYALQDLGVES
                     IMVNSNPETVSTDYDTSDRLYFEPLTLEDVYRIYQNEKPEGVIIQFGGQTPLKLAKDL
                     ERKGVKILGTSPDSIDRAEDRKRFVEVLEKLKLRSPESGIATSMEEAREIAQNVKYPI
                     LVRPSYVLGGRAMLIINEEKELDRYMEKAEEISKDRPLLIDSFLEDAVEVDVDALCDG
                     KEVFVTGIMEHIEEAGIHSGDSACILPPQTLSKNMMDEIRKATVDLALELQVKGLINI
                     QYAVKNEILYVIEVNPRASRTVPFVSKALGHPIVKYATRVMMGEPLKSLPLPKEMAFS
                     QVSVKEVVLPFNKFPGVDTILGPEMRSTGEVMGIASTVGEAFLKSQYMAGDELPSQGT
                     VFVSINDKTKSELLSYIKDLSDLGFNLIATSGTHKFLSDNGILSSKINKVYDGIFPTA
                     LDYIRENKIHLIINTPLSRVTRDDSFTIRQAAIRFKVPCLTTSNAAKALIKGMVEMKN
                     KGFTVHSLQEIHTMPKVL"
     gene            complement(42631..45084)
                     /locus_tag="OKKDDFHL_00034"
     CDS             complement(42631..45084)
                     /locus_tag="OKKDDFHL_00034"
                     /inference="ab initio prediction:Prodigal:2.6"
                     /codon_start=1
                     /transl_table=11
                     /product="hypothetical protein"
                     /protein_id="X:OKKDDFHL_00034"
                     /translation="MLKMVTILLAEKSVRLYLRFFAIGVGISFATLILNSSFRFMGVD
                     LSEFKSLFLSILPLFLKDYIQILIASGILFGAIGLLLSSAQLGNEKEVSTDSFFIGPL
                     SEDGALSVQGFDSFVKKNIEVEKENSYRKVFWTFGVFVFLLWCHSVIFYPQLYGEFFF
                     YRFSFLRFFLFFLTDWVSPWIPSAITLGILGACIVKHSVFLIFKRNWFGFIFFVLFCF
                     LLFWFHSCGSLLGILSATIFYLSARVFESSPIFDLIRIVTLKNVSRNRIVLVLLFIIC
                     TSLICFAFSKSRFGVFTLAPSRSEKVPENIALSAEGVPNILILSADSLRYDKMGYAQG
                     KEGLTPHIDLLAKDSVIFQDHHTTIPRTFPAWADLLTGQPSFIHGIQDMFPDIKDREG
                     LNGNVSKTLPNILSQLGYKTHVVSSFAGDIFPRADWGFQSVNAPMFHAETLTAQRILE
                     TQIFLLPILTGSIPGAGEYFGAIRGFPSLGDDSKILPDLLAGLKKEEGPFFTVFFSSV
                     THFPFSPPYPYYKIFTNSEYYGKFKYFKFVNPSDSSELSNDDREQIRGLFQASIYSFD
                     NSVGKILEHLKKEGIYDSTLIVLTSDHGESLFEADHSHGHGEHLRGEGVTHIPLLIKF
                     PRNVGAGRRFTGISSSLDLFPTLLSFVSDRIQDFSLRENLRNELKNRFGRDLSVGLSF
                     QTWKDSRNVYGETGIWFSDLGDHFYQKERIYYPDILHLHSIESGEFPFISIGDSYAKE
                     SVIISKHRMFQNTARKLIYIPSENGVLWRCYDRIADPWNERPLAIEECSSLKDSLISF
                     LVSSGKFKKAGEYLLPLSN"
     gene            complement(45220..45864)
                     /locus_tag="OKKDDFHL_00035"
     CDS             complement(45220..45864)
                     /locus_tag="OKKDDFHL_00035"
                     /inference="ab initio prediction:Prodigal:2.6"
                     /codon_start=1
                     /transl_table=11
                     /product="hypothetical protein"
                     /protein_id="X:OKKDDFHL_00035"
                     /translation="MKALKVQAGKLKGKSIETPIAVAGNTNFTPAILKKSVFDIVGSL
                     VLKGRLILEKSVFVDFFAGSGQMALEAMSRGFARVVLYELAWERSDNLRKLFAKFSDN
                     YEVSRKDVFRFYNKLDIPEKSKIYFLDPPYSFWDKKKEKIKSLLDFLLKADATVAVFV
                     QSPIDPNWSGFETRKFGKNFLTFRVNGVGDVSRLPNENASEISEDISSFHQNED"
     gene            complement(45869..46465)
                     /locus_tag="OKKDDFHL_00036"
     CDS             complement(45869..46465)
                     /locus_tag="OKKDDFHL_00036"
                     /inference="ab initio prediction:Prodigal:2.6"
                     /codon_start=1
                     /transl_table=11
                     /product="hypothetical protein"
                     /protein_id="X:OKKDDFHL_00036"
                     /translation="MRFLCSDRVLKNTGPVWQFAKNCVDRFLISVFVLFPQSSVLPTD
                     FNDVYDFYKKGNYDTLVKVSRVALRKEEIDYRILLLYTSAEKDPEEIDKTLRSIYEKK
                     GSHPGIFYNSVFLFLERCLVLEDESSGIYWGKIFSENGTSSVRYAEGLYTYACILYEA
                     GKFSEAKQILIKLRELKSAEKLAKKIRILELSVEKKTE"
     gene            complement(46435..46635)
                     /locus_tag="OKKDDFHL_00037"
     CDS             complement(46435..46635)
                     /locus_tag="OKKDDFHL_00037"
                     /inference="ab initio prediction:Prodigal:2.6"
                     /codon_start=1
                     /transl_table=11
                     /product="hypothetical protein"
                     /protein_id="X:OKKDDFHL_00037"
                     /translation="MPYDYDFDEDFEVETGYDEDVTGEEVLTFACEDCDHRWEEDVYE
                     AEDYGLEGAICPMCGSSVVIEF"
     gene            46733..47731
                     /locus_tag="OKKDDFHL_00038"
     CDS             46733..47731
                     /locus_tag="OKKDDFHL_00038"
                     /inference="ab initio prediction:Prodigal:2.6"
                     /codon_start=1
                     /transl_table=11
                     /product="hypothetical protein"
                     /protein_id="X:OKKDDFHL_00038"
                     /translation="MLYQSGLKSYKKKTSYKPYILVALMLILGGTGFFFQQSIKNLFA
                     GDRKILLEKERKNIQQQIYSGTLEEGSVKNFQNAAKDYVHSNPSDELGYFYIALGNYN
                     SFLLNGFSFDSGTLVKLAYSGFNDFLQEDESYLPILEEMYRNALRAKAIDPSIGENPD
                     NEVMIAFGETVKQHLSKKSLTHLLNSIPYDKISPEFKISYTWIAILGASLSGDTEFLK
                     RNLASPESSGSILLTEREALFLTGLSEFRAGQYVSSLNFIRKVRNANEDFITIGSWIL
                     EAKIFRLQNLHAKSIAILEELYPKMEERREEIIRLAKEIVDEKPTLKTKLDLESVR"
     gene            47747..48154
                     /locus_tag="OKKDDFHL_00039"
     CDS             47747..48154
                     /locus_tag="OKKDDFHL_00039"
                     /inference="ab initio prediction:Prodigal:2.6"
                     /codon_start=1
                     /transl_table=11
                     /product="hypothetical protein"
                     /protein_id="X:OKKDDFHL_00039"
                     /translation="MLNEAKFPPIPKIFKGFIVSLVTTCIVSCGLRPVPPPEGKFCDV
                     WHKPVECVELNFRKGIGDLGQGPLPLRMKNVVLYDLKIENEQNILIEVLHEHRVRITF
                     PEKEPRLYLKIKDQGERKRRWEKAKEEWDELFK"
     gene            48433..49134
                     /gene="degU"
                     /locus_tag="OKKDDFHL_00040"
     CDS             48433..49134
                     /gene="degU"
                     /locus_tag="OKKDDFHL_00040"
                     /inference="ab initio prediction:Prodigal:2.6"
                     /inference="similar to AA sequence:UniProtKB:P13800"
                     /codon_start=1
                     /transl_table=11
                     /product="Transcriptional regulatory protein DegU"
                     /protein_id="X:OKKDDFHL_00040"
                     /db_xref="COG:COG2197"
                     /translation="MIHSKTSQKTKPPYLVSIIEDNQHTALNLQELLSNSSDFQFLRH
                     YPDSQKAIEDIPENIPDIVILDIGLPGKNGLECLKELKEKTPNTKYVIFTVFEDEEKI
                     VEAIQGGVSGYLLKDTPPELFLAELKVIILGGASLTPRIADKIIREFTKKEENQNPPI
                     QNTLGLTKRQLQILNFVALGMTVADIADELDISSHTVSRHIEKIYKKMEVHSKSEAII
                     RGRRMGIIRDVPGYP"
     gene            49135..50202
                     /locus_tag="OKKDDFHL_00041"
     CDS             49135..50202
                     /locus_tag="OKKDDFHL_00041"
                     /inference="ab initio prediction:Prodigal:2.6"
                     /codon_start=1
                     /transl_table=11
                     /product="hypothetical protein"
                     /protein_id="X:OKKDDFHL_00041"
                     /translation="MPAKRIFVFSIFIIFTLFSTGCSSKNEPIAEKGVIDLRNFNLDE
                     NITTLNGNWEFHWKESTHGNHPIPKTSTYFPVPGIWRDYDPNFTPEGYATYRLRVLCD
                     DQYPDLKIRIPRLPGVYEVYFDDHKVYSNGFAGTGPLDTVFSAHPLMTNIVVPSEDFY
                     ITVTVSTFKGNYLKGGIRKPFQIGSGKAIDLETKREEWREMVLIVVIFSFGIYHLVFF
                     FSYRKDPIPLYFTVFCFLVSGYTFITSEIQFMALSDLSLDLRLRIKFFCEIAFFPTSF
                     LMLRKMFPLQFNRKWIQTAIGTSTIFFFGIFAFNERNIVWFYSWFMYFPPLYALVLIL
                     GTANTFKARELFTGFVLAYGF"
     gene            50192..50419
                     /locus_tag="OKKDDFHL_00042"
     CDS             50192..50419
                     /locus_tag="OKKDDFHL_00042"
                     /inference="ab initio prediction:Prodigal:2.6"
                     /codon_start=1
                     /transl_table=11
                     /product="hypothetical protein"
                     /protein_id="X:OKKDDFHL_00042"
                     /translation="MVSKSKKIFQVKDAFGNTTDKTVTNLHNNSQSNALLRELMSKDS
                     KESDQVVQNIPVSLLAKRILEKISIANPFKN"
     gene            50477..50638
                     /locus_tag="OKKDDFHL_00043"
     CDS             50477..50638
                     /locus_tag="OKKDDFHL_00043"
                     /inference="ab initio prediction:Prodigal:2.6"
                     /codon_start=1
                     /transl_table=11
                     /product="hypothetical protein"
                     /protein_id="X:OKKDDFHL_00043"
                     /translation="MYHLIAGERRLRATKLNGEEFISSIVKNVHQVDPDLIPEYKLIE
                     IFIEKISLI"
     gene            50999..51397
                     /locus_tag="OKKDDFHL_00044"
     CDS             50999..51397
                     /locus_tag="OKKDDFHL_00044"
                     /inference="ab initio prediction:Prodigal:2.6"
                     /codon_start=1
                     /transl_table=11
                     /product="hypothetical protein"
                     /protein_id="X:OKKDDFHL_00044"
                     /translation="MDLLITMMNDGIYGLYEIYTLYPYSFPLGLIAFVALNSYIISSR
                     FAENLERAKEFAQLQIRYNEQLKLQAQERARIASDIHDSIGSELTAILFELESKDKND
                     STLKKLKSEVNHLISNVRDIVFLMHHQNGN"
     gene            51387..51701
                     /locus_tag="OKKDDFHL_00045"
     CDS             51387..51701
                     /locus_tag="OKKDDFHL_00045"
                     /inference="ab initio prediction:Prodigal:2.6"
                     /codon_start=1
                     /transl_table=11
                     /product="hypothetical protein"
                     /protein_id="X:OKKDDFHL_00045"
                     /translation="MEIENVSNFIHLDQCLHIQKIFLEVASNILRHSEAKKIRIFWKK
                     EGKNLVLKVTDDGKKFEINPEEVSGIGMSNIRMRSEKLGARYVFHSKGSENSFELNIP
                     IS"
     gene            51866..52354
                     /locus_tag="OKKDDFHL_00046"
     CDS             51866..52354
                     /locus_tag="OKKDDFHL_00046"
                     /inference="ab initio prediction:Prodigal:2.6"
                     /codon_start=1
                     /transl_table=11
                     /product="hypothetical protein"
                     /protein_id="X:OKKDDFHL_00046"
                     /translation="MSQKPYVFVFANVKGGVSKTTSATHCSMALARRGRTLAIDHDPQ
                     GDLSNAFLPNEPLEYFDNANTFTVIRGETTLKESTRNVYEVDILPSSMELEDFQYHVG
                     KDIWVVTKLNTVFKIKLRFCHNRHSWIRLVRTSLGSFIRRRRNNPGKPFKVGYSNGKK
                     NL"
     gene            complement(52611..52931)
                     /locus_tag="OKKDDFHL_00047"
     CDS             complement(52611..52931)
                     /locus_tag="OKKDDFHL_00047"
                     /inference="ab initio prediction:Prodigal:2.6"
                     /codon_start=1
                     /transl_table=11
                     /product="hypothetical protein"
                     /protein_id="X:OKKDDFHL_00047"
                     /translation="MPVYIDTSFFLSIIFEDTNYELSYESWIGDDYRFSSSLLEIESF
                     VNIHKVYRENRKVLNKRWLDESLTRQRELLTEINLKRIGSEVYEKIQKTEKYFSIRSS
                     AKEL"
     gene            complement(52943..53239)
                     /locus_tag="OKKDDFHL_00048"
     CDS             complement(52943..53239)
                     /locus_tag="OKKDDFHL_00048"
                     /inference="ab initio prediction:Prodigal:2.6"
                     /codon_start=1
                     /transl_table=11
                     /product="hypothetical protein"
                     /protein_id="X:OKKDDFHL_00048"
                     /translation="MKAVGVKNLKENLNTFLCLVKEGETILVTDHSRIIAEIKKPTSD
                     ILNSDLAVESYIEKEQKSGLLLKAKRKSTVLKPPSKVKEKFQLDWMKTYYEDRD"
     gene            complement(53295..54212)
                     /locus_tag="OKKDDFHL_00049"
     CDS             complement(53295..54212)
                     /locus_tag="OKKDDFHL_00049"
                     /inference="ab initio prediction:Prodigal:2.6"
                     /codon_start=1
                     /transl_table=11
                     /product="hypothetical protein"
                     /protein_id="X:OKKDDFHL_00049"
                     /translation="MDKTRLYSEYSGIPEDDRRLIYASFLVLVLASFFTAHLLTRNML
                     WKILGSEPMVKMESNEEKEKIYEVLLEQDFVDKNIKDEYKALSNVDAAGAGGITKKEG
                     FHSASPFREFIMGSMARRPSEAQKQEAKEKNDEKVFEVGIYKIDPVQTTNTEETKQSS
                     QTYGRMTKIPFNYRFEQDFLFRWDGNQALSIPRKKLAGYEYFKRMLKQIEGSFAPPGG
                     GNYAYRDMAGTVVREGILPGQVKVLFMLSEGGQVLDTKLVSSQGQDVVSQACVDSIRG
                     QNFGKVPDEVKAQGMIFGINFIFPMMRTR"
     gene            complement(54187..55212)
                     /gene="ruvB"
                     /locus_tag="OKKDDFHL_00050"
     CDS             complement(54187..55212)
                     /gene="ruvB"
                     /locus_tag="OKKDDFHL_00050"
                     /EC_number="3.6.4.12"
                     /inference="ab initio prediction:Prodigal:2.6"
                     /inference="similar to AA sequence:UniProtKB:O32055"
                     /codon_start=1
                     /transl_table=11
                     /product="Holliday junction ATP-dependent DNA helicase
                     RuvB"
                     /protein_id="X:OKKDDFHL_00050"
                     /db_xref="COG:COG2255"
                     /translation="MAKSHTLNPEEEFEEESGLRPSLLSEFIGQKEVLNNLTVYVQAA
                     KNRKRALDHILISGPPGLGKTTLAGIVSNELGTRLTITSAPVITKGADLARLLTSMGE
                     NEILFIDEIHTLHKKLEEILYPAMENYMIDLVIGEGVTAQMVQIPLKPFTLVGATTRS
                     GLISEPLKSRFGIQLRLDYYNDEEMKEIVLRSSRILGVKIEDDAALEIGKRSRKTPRI
                     ANHLLKRIRDFSEVEGNLSVKKGLCLKAFEKMGIDDLGLDGMDRQILSCMIDRYKGGP
                     VGLKAIAVVVGEEEKTIEDTYESFMVRIGLINRTPAGRVATERAYRQLKRMQDFSENH
                     GQDPTLF"
     gene            complement(55213..56370)
                     /gene="htrA"
                     /locus_tag="OKKDDFHL_00051"
     CDS             complement(55213..56370)
                     /gene="htrA"
                     /locus_tag="OKKDDFHL_00051"
                     /inference="ab initio prediction:Prodigal:2.6"
                     /inference="similar to AA sequence:UniProtKB:P73354"
                     /codon_start=1
                     /transl_table=11
                     /product="Putative serine protease HtrA"
                     /protein_id="X:OKKDDFHL_00051"
                     /translation="MEKLKYVAIVSISLLLGAFLSPVMFCGTGRSNPLFLNAKGDKEP
                     SPATRQAITIQQAFEEVYQTASPSVVSIATEKIQNVPVHSGPFGDPFFDQFFGRGQGG
                     SGRVMKQKQTGLGSGIILNTQGYILTNEHVVRSMDKLTVRLKTGKTFNAELVGSDPVI
                     DLALLKIKPDGEIVPIELGDSSAVKVGDWAIAIGAPLGYEQSLTAGVVSAVGRTGIDN
                     SGVHYLQTDASINQGNSGGPLLDINGRVIGINRMIASQSGGSVGIGFAIPINEAKAIM
                     EELKTTGKVKRPAQPWLGVGVDYLHEEDAKKLNISGGAVVVQIMNDSPADRAGIQLMD
                     VITEISGTKINSPEEVVSTVKKSKVGDRITVTVMRQGNISRISIQLKERPN"
     gene            complement(56598..57284)
                     /locus_tag="OKKDDFHL_00052"
     CDS             complement(56598..57284)
                     /locus_tag="OKKDDFHL_00052"
                     /inference="ab initio prediction:Prodigal:2.6"
                     /codon_start=1
                     /transl_table=11
                     /product="hypothetical protein"
                     /protein_id="X:OKKDDFHL_00052"
                     /translation="MDFFGNRESNENFVMGLYFSILKFFGVILYFGLFYFSCFSPIAQ
                     TKETETEIESKQEILSGESDHHSSLLRHPKNKVRVHHIFEEVYPSSSASSVSILAEKT
                     TKSKLLHSKGGHFLEKILITLGYGIVLNPQGYILTNAHVIGTYDHLLVKSKSGKSYEA
                     VIIGQDKKIDLAILQITPDEDIIPVEKLDYYTLQRGEAAIRKYINAKIQIKKNRESTQ
                     PKSKNRTSDL"
     gene            57345..57962
                     /gene="tmk"
                     /locus_tag="OKKDDFHL_00053"
     CDS             57345..57962
                     /gene="tmk"
                     /locus_tag="OKKDDFHL_00053"
                     /EC_number="2.7.4.9"
                     /inference="ab initio prediction:Prodigal:2.6"
                     /inference="similar to AA sequence:UniProtKB:Q9X0I3"
                     /codon_start=1
                     /transl_table=11
                     /product="Thymidylate kinase"
                     /protein_id="X:OKKDDFHL_00053"
                     /db_xref="COG:COG0125"
                     /translation="MKIEKPIFVVFEGIDGSGKSTLCKSLTEKLTERGIPSVNFTEPT
                     NFETGKYLRKFLRGEIDLERKEQIDAFLNDREESLRQNILPSLESGKNVLLDRYMYST
                     AAYQSGDDLLPETIIEKNLKKNFKIPDLLFYLDLNPAIALERLSQRKENKERFETLAQ
                     LEKIRSAYDRILPKETIRIDGVKGPDEIVQECLEIFLRNFNRKLL"
     gene            complement(58146..58532)
                     /locus_tag="OKKDDFHL_00054"
     CDS             complement(58146..58532)
                     /locus_tag="OKKDDFHL_00054"
                     /inference="ab initio prediction:Prodigal:2.6"
                     /codon_start=1
                     /transl_table=11
                     /product="hypothetical protein"
                     /protein_id="X:OKKDDFHL_00054"
                     /translation="MKVSFLNLWEGLCFRRVVSIFVLVWVCGILTPIFSVSEEEEARL
                     LEKALVESAVTPGQKQAIANYLKATAVAKRARANELRELAKLSRGEKFLQARVRKEKL
                     FKMADSLDRQANRHETTLKEFQIESH"
     gene            58666..58738
                     /locus_tag="OKKDDFHL_00055"
     tRNA            58666..58738
                     /locus_tag="OKKDDFHL_00055"
                     /product="tRNA-Arg"
                     /inference="COORDINATES: profile:Aragorn:1.2"
                     /note="tRNA-Arg(ccg)"
     gene            complement(59501..60001)
                     /locus_tag="OKKDDFHL_00056"
     CDS             complement(59501..60001)
                     /locus_tag="OKKDDFHL_00056"
                     /inference="ab initio prediction:Prodigal:2.6"
                     /codon_start=1
                     /transl_table=11
                     /product="hypothetical protein"
                     /protein_id="X:OKKDDFHL_00056"
                     /translation="MNPLYLQSFGESEDAKKHFLTAYEYQTKGNLKLASKHYRMSIAA
                     KPTAEAWTFLGWSYSLAGKLDRAIEFCKIAIETDPTLENPYNDIGVYLLQQKRFEEAL
                     PWFERAKFAPRYEVPVYPYFNAGSCLEILGHIELARLEYEKAIQIQPNYPPANFALKR
                     IYIRYN"
     gene            complement(60021..60464)
                     /locus_tag="OKKDDFHL_00057"
     CDS             complement(60021..60464)
                     /locus_tag="OKKDDFHL_00057"
                     /inference="ab initio prediction:Prodigal:2.6"
                     /codon_start=1
                     /transl_table=11
                     /product="hypothetical protein"
                     /protein_id="X:OKKDDFHL_00057"
                     /translation="MPGLLEQIVFPIFLFWFCGLTLLLFRSDFEFVWKIIFVFVFIFY
                     FFQYFPELKTSYERLTVGYPVEIISWIYGIGKGFYFFLLFLWPIALFRIFYSASPHAS
                     KSLVKALVSVTLIYWCGFILYNNFSPEIDGFLNTTFLKFLNFSVK"
     gene            complement(60487..61437)
                     /gene="pdxA2"
                     /locus_tag="OKKDDFHL_00058"
     CDS             complement(60487..61437)
                     /gene="pdxA2"
                     /locus_tag="OKKDDFHL_00058"
                     /EC_number="1.1.1.408"
                     /inference="ab initio prediction:Prodigal:2.6"
                     /inference="similar to AA sequence:UniProtKB:A0A0H3LQK8"
                     /codon_start=1
                     /transl_table=11
                     /product="D-threonate 4-phosphate dehydrogenase"
                     /protein_id="X:OKKDDFHL_00058"
                     /translation="MKRILITEGDPCGIGPEIFVRSLFLLRKISKIRPIVYFHSGKFP
                     LPKEFVSISSSSEILKKGLFAIGHDSLSKKEVSSLKSGRPSALSGKSALAALLLSIEF
                     QKEGGGDLITLPLSKEWVIASGVSTFRGHTEFLAEAYRTKTFMLMSGNDLQVLPLTTH
                     IPLVKVPEFLKEIDLKSLANSILSCEKIDLQKPIAFLGLNPHAGEGGKIGKEEEEILV
                     PMIRSLKRQGLKVEGPLSADSVFGESARKKFGLHLACYHDQGLIPFKMWEGKKGVNLT
                     LGLPFIRVSPDHGTAFDIAGKGLADSTSFMECLNRILQYS"
     gene            complement(61497..61937)
                     /locus_tag="OKKDDFHL_00059"
     CDS             complement(61497..61937)
                     /locus_tag="OKKDDFHL_00059"
                     /inference="ab initio prediction:Prodigal:2.6"
                     /codon_start=1
                     /transl_table=11
                     /product="hypothetical protein"
                     /protein_id="X:OKKDDFHL_00059"
                     /translation="MALVKNSSEVTNSTIGENSYFNGKFFINGSLKIDGKFEGKSLQA
                     EQLYIGVTGKVKTNITAASVIIEGIVIGNITARNRVMLLPTSKILGDIRTPELIIQNG
                     VILEGRCMISNDLKHSAKDLIDLEYSKDSLSVEKIFGKQSGARE"
     gene            complement(62051..62818)
                     /locus_tag="OKKDDFHL_00060"
     CDS             complement(62051..62818)
                     /locus_tag="OKKDDFHL_00060"
                     /inference="ab initio prediction:Prodigal:2.6"
                     /codon_start=1
                     /transl_table=11
                     /product="hypothetical protein"
                     /protein_id="X:OKKDDFHL_00060"
                     /translation="MAISHEQILELQKYQKMILQLEKIAKESQNDEQRYRVSRDLEKY
                     KTKMKDISPEGIPDNLDMTAEQIKRYKENPNEAGRVLAKYPIMKISPNSNDPEVNQIG
                     TWINVMDREYLPVLNETHVRFDFSHTNEKDGVVKYMENIRRNVKVLTETIEEFHAAEK
                     QEFREQLSRMKNKQTRIFIAEAFEMFQKFNEFLSKVTREAKEVGGVIMNLEDSIRFNP
                     RFERATELEGKSIMDALKEFQEFTSEVLDRINVPNIR"
     gene            complement(63484..63690)
                     /locus_tag="OKKDDFHL_00061"
     CDS             complement(63484..63690)
                     /locus_tag="OKKDDFHL_00061"
                     /inference="ab initio prediction:Prodigal:2.6"
                     /codon_start=1
                     /transl_table=11
                     /product="hypothetical protein"
                     /protein_id="X:OKKDDFHL_00061"
                     /translation="MEILIQLKSMEGNLKKLDLHQIGNLDRLKKSLAYKSGKAVKEYM
                     KYHADDFYYYESAARFFINNLTRI"
     gene            complement(64074..65378)
                     /locus_tag="OKKDDFHL_00062"
     CDS             complement(64074..65378)
                     /locus_tag="OKKDDFHL_00062"
                     /inference="ab initio prediction:Prodigal:2.6"
                     /codon_start=1
                     /transl_table=11
                     /product="hypothetical protein"
                     /protein_id="X:OKKDDFHL_00062"
                     /translation="MQILEKEKTDRLWPEITLSSYSEQFLIRKKKPKGPISRNSEIIR
                     LKSKILEYFSGALNRIHSPFHNLRIDLFGEFRFQTDVTSPFEEEGLSEREKNLLKIFF
                     EELLDKALEEHQADPEVFQILESFLLHEQKLDEYLELIGVYDEDLPFIEEAKQFLALM
                     GKIEYSTSLKNKEISRFQKYGALWKFGGLQLEDREMIYDLVVTGEEPGLLGLAWFLFK
                     HETTGFRTVFPIERRILTLIETFSSEEKESFFKTYSSRHGYLENYFVLRRIHPIEYRK
                     AWLEGEKRKNGRSVLLGSLQDKILEGQNESLEKRYAILKQNHLVYTLSPFELLILLNS
                     TESSNVQKEIEGVEKRLPDSYLTRRAKAVLYFFKKNFEEFLKSLEYCGRFRFSPEMLY
                     LQGSALVEIGRTGEGIGLLESLLMKFPDADYLRLVLERYKKN"
ORIGIN      
        1 atgaaaaaat tagccctaac cagcctactc ttattcattt tcggcaacct ttacgcaaac
       61 gatgatctca aatatctgat caaatcttac agtcttcaaa aaatccaccg catttttcgg
      121 gaaaggcacc cgggtacgga atccgagacc tacgcgttaa tccgatacca tgaagaacat
      181 ccgaatggaa gtcgggataa aaaattcgct tacctggttt ctcttcttaa aggaaaaatc
      241 gtgctctcgc ccggaagaca agatcttctg gaaattctcc attccccgct accctctacc
      301 tctgctatta caaaactgtc tctctggaaa ctctatgagg aaagtgcaca cagaaaaatt
      361 ttgggaaggg gggaattaat cgatctttta aaaaaatttc ccagagaaaa cgatccttta
      421 agtcaaaacg cgatctcgga aattttcaga atctattacg aagccggtat gatccaagaa
      481 tgtttggaat tcgtcaaaag tttttccgac cgggaaaagt cggagatttt ttccccgatg
      541 atcttatacc gttatgcgaa atctctttat aaatccgggg acacagaaaa agccgaggcc
      601 atcttctatt cgattctgga agattcctcc gttttttcct ccgtcaaaaa atttatccaa
      661 gtggatcttc aaatttggaa aggaaactcc ttttatactt ccttgactcc ggaacgggcg
      721 gccttgtttc tcccgcattt ggattcttcc gaaaggaaac atctaatctt atcgaaagat
      781 cttaaaaaag tttccttttc caaaggagaa gcgtttcgta acaccgcaag agctctcata
      841 accctcgaac cggaagttct ccccgacttc tttaaaagaa atgtgaatct cgcaaagtcc
      901 aatccgtatt ttacggccga aatatcgaga gaactcacaa accggaatct ttccggtaag
      961 gctttgaatt tattaaacga cgtgaatcct gaaaaaaacg aagaggttct ttacagttac
     1021 gcaagggctt ataaaaaacg gggaaacaag aatttatatt tcagaaatct aatagactct
     1081 ctcgaaaaaa gccccacaaa tttaatccga caagacgaac ttatcgatct tctgaccgga
     1141 ggtcacaaac attttttggg ggatgcttac tggaaggacg ccctccgtaa aattccggat
     1201 cttcccgtca aaggaagact cgtatattgg tatcttcgtt tcttaaaaca aaacggaaga
     1261 accgaagaac tgaattcctg gcttaagtct tattacagat atatcccggg ctcctactac
     1321 actcgcgtta tcagagagga attccaggag gaaatttcct cttttccgct tccttccaat
     1381 ccgacttgga acaaggacaa tctcttcgag tatctttctt taaccgcggg aattccggaa
     1441 ctttcaggaa aaattctggg aaaggatttg gactttgcaa cgcaagccgc ggcatttcaa
     1501 ttgaacgtta ggatcgacgg cgctcatgat aaattaagtt atctgaatgg aatcgaacaa
     1561 accaaagcgc agtggctggc aaacaaacaa ctgatcacaa acgcccaaag ccaaatgaga
     1621 aacgcgctac aatccacaat taccaatata cgatcccaag aaaatcaatt gaaagcaaac
     1681 gcagcgagtg atccgagttt gacgtccgtg ttcggcgaca tggacgagct gttggaggat
     1741 ctacaagacg ctcttaactc caacgcatcc ctcggcacgt tagcgcaaac attgggaaac
     1801 tttttccaaa gtcagatttc aaacgcaacc gcaaaagccg actactggaa tattaccaaa
     1861 tggcaagaga cgtatgcgac acagacggtt gcgtattctc agatcgtggg gaactcttcc
     1921 atcagctgta caaattatga aggatcagga tgtaacaacg tagccagcgg gaatcgatcg
     1981 atcgtataca acagtaatgg aagtgtatat ggatggagag cgagcagcgg ttctttggtc
     2041 tatcaatcgg atgaaaccgg tacggtgggc caaggttcat atggttcttc cgcatatatt
     2101 gaaaactcac attaccaaat cagttgtcaa gcatgggatt taggcggaac ttgtgtcggt
     2161 ggatttgggg gttacgagtc caacggtgtc tattgtggtg acagattcga attctgcgga
     2221 tatacccgag acacaattat cgaccaaaac tatacagtat ttgcaagcgg gacgttcaat
     2281 caacaacaga taacaaacaa caataatatt cgaaatgcaa tattcggaag ttataacact
     2341 gcatttggac aatcctccca agctgggaac gcggtggccg gatcgggtgt ggctcttgaa
     2401 accaaagtat atttaggcgg aaccgctttg agtagctcta actggtatgg atctttggga
     2461 ttgaacaacc aagttcaaat acaaaccaaa tacaaataca tagacactgc gatgcaagcg
     2521 aaccaaaact tttggaccag catgaaaact cagtttacaa atattgcatc tacttttttg
     2581 tctctggtta atccgttgaa agactgggaa gaaagatcac aaacatacga acaagaatac
     2641 caagcaaaac tattagagct ggaacaaaca aaacaatcca cagttgctaa ctacaacaat
     2701 cagatctctc tcatgaaagc ggcaagagga gcctgggtca cggaagttta cggataccaa
     2761 atggcaggaa tcgaaggaag cgcggataac gcgaacagcc aatttagaac gggacaagaa
     2821 aactggaacg acacaatatc aatctttcaa caagcggagt taaactggta tttgtccgca
     2881 aaggatacgt tacaacaagc agtaacatcc cctaacggtg aaacacaata ccaaacaaat
     2941 gcgattccac aagcaaacca actacaaaca caaattacaa actcggaaac aaacacatcg
     3001 aacctttaca acgcagccac cggattgtat caaacgtatc aatacgcagc ggcaggaaac
     3061 gtaatgcaac aagcgttaac gaatcaacaa aaccaaacga gctggaatca gcaaggaacc
     3121 aacctttctc agagtatagc ggattctttt ggaagaagcg aagcctacaa aacagcggaa
     3181 ctgagtgcga gcaatcgaat caatgctttg gcacaaacca tctacggaaa cggagcgtat
     3241 atcgtagaca atacggagtt gcaaacacta caaactcaaa taacaacgaa cggacaaaac
     3301 caaacgtttt ggcaaaacga aatcaacgga acgaacggag gatttaactt taacggaaga
     3361 acgaccacga gccaatctaa agaaacacta tatacggata tgatcgcaga tatatccgtt
     3421 gcgacaactc tacaagccga agtggtagac gacgagatta cgtatttaaa agctgcgaac
     3481 gaatactttg acaagtccga aagatatcaa gagttagcgg acaaagcaaa gagcgaagcg
     3541 aagtttgatg aagcagccct gtatacggga tatgcagtga gagaaaagag caatgcttta
     3601 ggatatttaa agaagaagta ttattcgtta ggcgaagaaa ttacgagtga aatagacaac
     3661 cgaggattga catatacaaa aaattctttc ctgagttaca gagataacct actcaacaaa
     3721 aactttcaaa atagcacaca agttcagaaa caaatccaag aaggaaagaa tcaagtcgcc
     3781 gggattcttg cggaaggaga aagttacaac caaatccaag gaatgatcca aaccgcggca
     3841 aacttaaaca aacaaggaga agaaaacaaa acaagagtag agaaactact gctcgaatcc
     3901 aaagaattag caaatcgtaa tatcggagaa ggactcttgg acggattgca agaaatgatt
     3961 gcaagcatcc aaagcgcatt accacaagaa gtatcgaaca acggagtcgc tcaatacatc
     4021 caagcacaag agaaagagct ggaagaaaaa caaaaaaagg cagatgaatt actttctcac
     4081 atgaatttac ttgtgacgaa taacaatgat ttggcggcgt tacaaaccct actccaagga
     4141 agtagccaag caatcaactt ggcggcaaac agcgcagtgt caaaatactt agacgactac
     4201 gcaaaaaaac tacaaaaaga taacgaagaa agaagtgcaa atctccaaaa gacactttta
     4261 gaagcgctga ccagcggaga cgaatacaaa tatctcagag acgcaggata ttctttccga
     4321 acggatggag aaggaatcag cgcgtatcga gaaatctaca gcggagaaat cgaaatcgac
     4381 ggcagtgcga tgaagagtac gagttattct cccgatttag aatatcaata tattagaatg
     4441 gaaactaaat ttaatcctgg gaatttgagc gtggacatga tgaatccaaa cgcaaccaga
     4501 tttaacgcag agatggtact gggaattaaa aactacatcg acaatctcca aaagaacgtg
     4561 gagacgatgt ttgctcaatt tagcaacaag acaaacgaga tcaaagagga atacacacaa
     4621 aacgaagaga tcgaagatta caagaaggaa ctctacaaag agaaccggga tacaacactg
     4681 gctacctttc aggcattgcc aggagattta aagaatacat tcgatcaaga gatgggtggt
     4741 ttaaaaggtt accatgaaca aggatcaaaa tacaacttta gccaaggaag tttaaaagat
     4801 caaagtgggg acatgaaaaa agtcggtaaa gcgatgtatg aaggtacgaa tattgatgat
     4861 acagtctttg ccggaaatag agaactcaaa ggaagcgtga gcgtcaaagg gattcctgtg
     4921 gaagtaagct acggaatgca atatttgatc gtcacatccg gatttgatat atcgaattta
     4981 ggatacaact ttaacttgaa gttagtggga actcaaaacg cagagaccca aatttcaatg
     5041 gttaaccaga agtatgcaca gtattccgaa gacattgagt ctcggatcga aaaacaagca
     5101 aaggcgaatg acgcggataa agaaagcaag ggttttctat ttacaatctt gaatggaatg
     5161 aacggcggat ccggaagcat gggccaaaga tttacccaag ctgtgaagtc ggaagcacaa
     5221 atccgcataa cgggagcagt tgcagaagca accggattac cggcttcact tgtcggagct
     5281 ttagtcggtg gaagtagcat gaaagatgca gtcaaagcgt atgtcaaaga cgagactgta
     5341 aacgcaattt cgaaagcaac cggaatcccg acatggctca tctccaatca gatggaaaag
     5401 atgaacaaac cgaaagaaca atggtatcaa agccaagagt tccaaatagt aacaacagtt
     5461 gtagcggttg cagcagcgcc cttcaccggc ggagcttctc tgatggtcgc catggcagtg
     5521 ggagcgggac ttggagccgc aacaggagcg gcaagcggag gattaaaagg agcactggtc
     5581 ggtgcggtag gaggagccgc agacgcagca gtgaaaagtt ttaccggagg agcggttaac
     5641 gtgggactta gctactccgc agagaacgga ttcggtgcaa gcgtcggagt cggatacgga
     5701 ccggcaacag caacagtggg aatctccgaa cgaggtggaa catcggtaga tgtaggattc
     5761 aacaaagcag gctttaacgc aggactaaac tacaacagta aaacaggaag cgtgagcgga
     5821 agcacaggat ttacttctca aagtggaaca gggtttgcac tgagttacaa cgaaggagac
     5881 ggattcggag cgagcctgag taaaagtttt agcaatggag tcaatggtgg cttgagttgg
     5941 agcgagaaag gcggagtcgg aggaaacatc ggatacgaag caccgggaga caaagacaaa
     6001 gcgaagaatt cactcgcaaa ccaaatgaaa ggcgcgggag gaacattaag tttttctcaa
     6061 agagatggag tgtcagcagc gcttaacgca tccggaggag tgaacgcagg aaactggagt
     6121 gagtccggag gattccaagc aaacacaaac tttttggcag acaagtggaa ggccgacttt
     6181 gtttccggaa aagcaaaaga agacgcggat gcgcaagaag catccagagc cgctcaaaac
     6241 aaaaataatc aagaacaagg agcggctgcg atcgcgtccg ccggagttgc aacacaaaga
     6301 agagaagagg atgggattct cgatcacatt ctgggcaagg cggctgatac gttaggcggc
     6361 ggtttggatt gggtggggaa caagatcgat ggagccatcg acagtgttgt cggagttgcg
     6421 tccagcgctt gggatggcgc taagagtgct ttgggatttg gaaaaggcga atcgttgagt
     6481 atgaaaccac ttcatcatga gaatgcggga gatggcgctg catatggtgc gtcggactca
     6541 acagaaagcg cctccgatcg tcacttgcga gttggtgaag aagcaatatc aaatcactta
     6601 gacaaacaaa gaagtgaaaa gccttatttg caaaaaggtg aagtcgatgt aagcagtcac
     6661 ccggattatc ataaaaagct aattaacatg gagttagaat ccggtgttag tggcggtaat
     6721 ttgatcttga ataaagaaac cggaaagctg tattacagaa cggaaggcct cggagcggat
     6781 catacgttga tcccaaccaa tccaaacgaa agagtgaaag ctccttggac tcaggttgag
     6841 atgcatacgg atggtagcaa cggaattaca tcaggagatt atcatgcagc gaaaggagcc
     6901 gctcaatcgg tttggggacc ggatggcgga acgtttaaaa ttacaaacat aaaaacaatg
     6961 aggttaggtg gtaatgaaat tacaactcga accgtgatta acggaaaaga aataatagaa
     7021 aatcacagac atgtaatgaa tgaaatgccg gatgtagctt acaatgcttt taaaaaaggg
     7081 acctcattgc cgtatggaac tccgatcgga tatacaggaa ttacaggaaa catggccgta
     7141 tcgattaaca acgacaagaa tagtccgaga tttggaatgt tatctgcacc ggcatatcat
     7201 atgcacacaa atgtaaagaa cgcggaaaca cacacaggct ttattcaagg tgtaacgttt
     7261 ggtccggaag taagacagtc gcaaggtttg cccgcttttg actatacaag ccattacaag
     7321 aaaaaagcat tagatttatt aactggagga aattgatgaa aacgaagttg atagcgattt
     7381 taattttagg attggcgggg actatgggag tttttgcgga aaaaagtctg aaagaaaagg
     7441 catatgaata ttacagttcc atcagtcctg aattcaaaaa gtacaattta gatatgaaac
     7501 ctgaaaagat tgaaagttta agaatgaagg aaatggtgga tgagggaatg caataccttg
     7561 ttgtgtttcc caatttgcaa acattgaatt tagaagattc taaagttaca gatgaaggat
     7621 tgaagcagat ttctacgctc ccaaagttgg atgatctaac tttgggacgg actaaaatca
     7681 cgaacaaagg gattgaatat atttccaaaa gtaaaacaat aacaagcctt tacttatatg
     7741 agattactac tattgacgac ggttgtatcc ctcatttatt gaaaatgaaa cagctttcga
     7801 tgttagagtt gtctggtaca gaaatttccg aacaaggatt gaaaaagctg agaaagggat
     7861 tgccgaaggc tggtgttaca actcagtgat tccaaggcag aacagggttc cggggatgga
     7921 accaaggaga tagcccggcg aaggggtagc ggaataccga gtttggaaat acaattagac
     7981 atttgtaaat tagaaagaca gcaagctcgg tatgaagcga ggggaaggct ttccccttcc
     8041 ctcatctgtc ctcagtcttc tgtcgtctgc cttctgaacg caagcaaacc aactacaaac
     8101 acaaattaca aattcggaaa caaacacaac aaacctttac aatgcggcga cgggattgta
     8161 tcaaacgtat caatacgcag cggcaggaaa cgtaatgcaa caagcgatta caaacttgca
     8221 aaaccaaacg agctggaacg gacaaggagc caacctttct cagagtatag cggattcttt
     8281 tggaagaagc gaagcctaca aaagtgcgga actgaatgcg agcaatcgaa tcaatgcttt
     8341 ggcacaaacc atctacggaa acggagcgta tatcgtagac aatacggaat tgcaaacact
     8401 acaaactcaa ataacaacga acggacaaaa ccaaacgttt tggcaaaacg aaatcaatgg
     8461 aacgaacgga ggatttaact ttaacggaag aagaaccgca agtatatcca caacattaga
     8521 atacacgaat attcgaaacg acattgcagt agcaacaacg ttacaaacag aagtggtgga
     8581 tgaagaaaga ggctacttaa aaactgcaaa cgaattcttt gagaaatcgg agaaatacca
     8641 agagttagca gacaaagcaa gaaacgaagc aaagttcgac gaagcagccc tgtatacggg
     8701 atatgcagtg agagaaaaga gcaatgcgat cggattcctc aagaaaaaat actattcgtt
     8761 aggcgaagaa attacgagtg aaatagacaa ccgaggattg acatatacaa gaaattcttt
     8821 cctgagttac agagataacc tactcaacaa aaactttcag aatacaactc aagttcagaa
     8881 acaaatccaa gaaggaaaga acgccgtggc gggaattata tccgaaggag aaagttacaa
     8941 ccaaatccaa ggaatgatcc aaaccgcggc aaacttaaac aaacaaggag aagaaaacaa
     9001 aacaagagtg gagaaactac tgctcgaatc caaagaatta gcaaatcgta atatcggaga
     9061 aggactctta gacggattgc aagaaatgat cgcaagcatc caaagcgcac taccacaaga
     9121 agtaagcaac aacggagtcg ctcaatacat ccaagcacaa gagaaagaat tggaagaaaa
     9181 acaaaaaaag gcagatgaac tactttctca catgaattta cttgtgacga ataacaatga
     9241 tttggcggcg ttacaaaccc tactccaagg aagtagccaa gcaatcaact tggcggcaaa
     9301 cagcgcagtg tcgaaatact tagacgacta cgcaaaaaaa ctccaaaaag ataacgaaga
     9361 aagaagtgca aatctccaaa agacactttt agaagcgctg accaacggag acgaatacaa
     9421 atatctcaga gacgcaggat acggatttag agtggatgga gaaggaatca gcgcgtatcg
     9481 acagatctac agcggagaaa tcgaaatcga cggaagtgcg atgaagagta cgagttattc
     9541 tcccgattta gaatatcaat atattagaat ggagactaaa tttaatccgg gcaatttgag
     9601 cgtggatatg atgaatccga acgcagccag atttaacgca gagatggtac tgggaattaa
     9661 aaactacatc gacaatctcc aaaagaacgt ggagacgatg tttgcgcagt ttagcaacaa
     9721 aacaaacgag atcaaagaag aatacacaca aaacgaggag atcgaaagtt atcaaaagaa
     9781 attgtatgag gcgagtaaag agaattactt agcagccttc caagctttac ccggagatct
     9841 gaagaacacg ttcgaaggag aaatgggagg cttaaaaggt tatcacgaac aaggatcgaa
     9901 atacaacttc ggaaccgaaa gtttcaaaga tcaaagtggg gacatgaaaa aaatcggcaa
     9961 aacgatgtat gaaggagcaa acatcgacga cacggtattc ggaggaagta gagaactcaa
    10021 aggctcggtg agcgtcaaag ggattcctgt ggaagtaagt tacgggatgc aatatttgat
    10081 cgtcacatcc ggatttgata tttcaaattt aggatacaac ttcaagttga agggagtggg
    10141 aaccaattac gtcgacaatc aattgtcaaa cgtgaaccga aaatataccg tctactccga
    10201 agacattcaa aacaggatcg aaaaacaagc aaaggcgaat gacgcggaaa gggacagtaa
    10261 aggatttctg tttaacgtat taaacggaat gagcggagga caaaaagtcg gtcaagcggt
    10321 ggaaggagaa atcagaagca gagtaaccgg agcaatcgcg gaagcaaccg gattaccggc
    10381 ttcacttgtc ggagctttag tcggtggaag tagtatgaaa gacgcagtca aagcgtatgt
    10441 caaagacgag actgtaaacg caatttcgaa agcaaccgga atcccgacat ggctcatctc
    10501 caatcagatg gaaaagatga acaagccgaa agagcaatgg tatcaaagcc aagagttcca
    10561 aatagtaaca acagttgtag cagtagcggc cgcgcccttc accggtggag caagtcttgt
    10621 cgtggccatg gcagtgggag ccgggcttgg agccgcaacg ggagcagcga gcggaggact
    10681 caaaggagca ctggtcggtg cagtcggagg agcggccggc gcagcagtaa aaagttttac
    10741 cggaggagcg gttaacgtag gacttagcta ctccgcagag aacggattcg gtgcaagcgt
    10801 cggagtcgga tacggaccag cgacggcaac agtgggaatc tccgagcgag gcggaacatc
    10861 tgtggatgtc ggtttaacaa aaggcggctt taacgcagga ctcagctaca acagtaaaac
    10921 aggaagcgtg agtggaagca caggatttac ttcccaaaac ggaacagggt ttgcactcag
    10981 ctacaacgaa ggagacggat tcggagcgag ccttagtcaa agttttagca atggagtcaa
    11041 tggcggaatc agttggagcg agaaaggagg agtcggagga aacatcggat acgaagcgcc
    11101 gggagacaaa aacaaaccta aagattcact cgcaaatcaa atgaaaggcg cgggaggaac
    11161 attaagtttt tctcaaagag atggagtatc agcggcactt aacgcatccg gaggagtcaa
    11221 cgcgggaaac tggagtgagt ccggaggatt ccaagcaaac acaaactttt tggcagacaa
    11281 gtggaaggcc gactttattt cgggcaaagc gaaagaagac gcggatgcgc aagaagcatc
    11341 gagagccgct caaaacaaaa ataattctga atctggagca gcggcgatcg caggggccgg
    11401 ggttgcaaca cagagaagag aagaggatgg tatcctcgat cacattctgg gtaaggcggc
    11461 cgagacgtta ggcggcggtt tggattggtt aggaaacaag atcgatggag ccatcgacag
    11521 tgttgtcgga gttgcgtcca gcgcttggga tggcgctaag aacgcgtttg gtggcaatga
    11581 agtggagagc ctttgttttg tagagggaac acttgtgcta acaggcagag gattaaaaac
    11641 gatcgagaga attaaagtcg gagaggaagt gttggcatat gatccgaaaa ccgaaactca
    11701 gacgttcaaa tcggtggttc gattgtttca aaacgaaacg gaggaattag taaagatcaa
    11761 gtttggaaat gacatggaag tcgtgacaac acccggtcac agattcttta cggacaaccg
    11821 aggttttgtg ttagcgggag aacttactaa ggaagacttg ttattcgaca aatccgaaca
    11881 gagcgtaagg attcatacga tcgagaagga aacgttgaaa gagaaaacga gagtgtttaa
    11941 cttcgaggtc gcagactatc acacgtatta cgtgagtgag gaatgtattc ttgtccacaa
    12001 cgacagtgtg aagatgttgc aggagagact cggcggggaa aaacctggat tcttttcagg
    12061 ccttggagaa aagtttagca acttgatgag tgggaacgga ttcaatacga acgcatcgtt
    12121 aaactcaggg cctgtgaaaa tagtggccgg ttccggaggc ggtaaagcta cgggagatat
    12181 attagaagat tcgaatggaa agttgtatca aaagcagaca aaaggcggaa agacggaatg
    12241 ggtcgaggtt aatccggcaa cgatgaatcc ggagagacat gcggaaggtc aagccttgat
    12301 ggcgcaagga gcggctaacg gagatttggc tgcgtattcg aaagggcttg cgatgacgaa
    12361 aggatacggc tggaacgaaa acggactgaa catggtagga atcagagttc ctgtagattc
    12421 tcaaaacgca gtacatgacg attatatgtt agcgattaac aagggtaagt tggaaggagt
    12481 gtattttgcg tcaacgcaac cagggcaaaa aagttatgca gcaaatgccg aaaaaggaac
    12541 tccaagtagt gctgcacttg gaggagttgg agagatatcc acgggacatt ttaatatggt
    12601 gggagtggac aaaactgccg gtgaatggaa acacgcgtat ttagcgggaa tggcagacgg
    12661 aactgtgcct ggagcgcgtg acgtgaacgc agacggaaac cacagtgcgg cggaaaggtc
    12721 gtttgaaaac ttgaaaaaga tgaccgaggt ctttatccac cagggtggga atgacaaagt
    12781 taattttaca cctgacccca aaaccaaaac aataacagca gattacgttc caggaaaggt
    12841 aggtaatatt tcccagggtt gtcaggttcc gaatcaaagt tattcgtaca acgctcagac
    12901 tggacaaaac gaagtgtttg tgaaatcagg actcaacaag atggcgggtc aacacggatc
    12961 gtttaacagc atggagacgt tgttcaagaa caatccaaag tttggatatt ccgtgatcaa
    13021 ctcttcggat tacacttcgg gtatgatgaa ccagttgaac gatttgagaa ccaatgcaaa
    13081 agaagaatat atgcaggcgg aattgcagaa ttatttgaag aaaaaaccgc agtaccaaga
    13141 ttacaacatt cagtttaatc gttgatattg gggattgcct tccttctctt tgaaggaagg
    13201 taatttgttt tagcaaagga gtttgagaat gtatatgaga atgttttttt tgtttttgat
    13261 tacatttggg gttttgtttt ctgaatcctt ggataactat gaacaagaat atattaactc
    13321 aagttacaag agtcatctgg aagaaaaaaa gaaagtggtc atcccggaag ttgtagggct
    13381 aaagccgcaa gatcaaaaga agttgtttga ccgatcttcc aagacgtatg tagagtttcc
    13441 aattttgccc ggaaccaagc caagtattgt aattaagaca ccttggaatc aacaatacaa
    13501 tgatagttgg agaattttcg cctgttccga cttaggagag aaatttgatt tgaaatacgc
    13561 tcggatcaag aagatgaaaa cgattgtaag ggcgattttc aaagatggaa aaagcgaaga
    13621 tttgagtgaa gatgacagaa aagaatacaa ctcagatgga tttgatccga ttccgatttc
    13681 agcagacaac gaaatggcgt ttgaaggtga ttcgggtcca tacggcagtt cagtaaaaca
    13741 tttcctgatc gagatatata tccaagatgc gttccgcaaa gagaccggta aactttgtgt
    13801 atcggagata ttgccgtttg acagttgatg gtgtcgtgca acctctagag gaataaattt
    13861 tattatttcg gaatatactg aaatattgaa gttaccaaaa aaagaagctt actaaaaatt
    13921 aaacaaacgg agaaataaat gaatcgatta caaataagaa actttttcaa tgcaatttac
    13981 atatcagtaa ttgcgctttt actgactcag tgccttgggc atcactttac gattcccaaa
    14041 gagaaagtaa agagcgacat caaaaaagtc ctcgtacttc ctgtgtatat atctaaggat
    14101 tttgtaccga attattttcc taaagaacct gattttcaac cgaacgcaaa agagtcagaa
    14161 gaatatagag agagtgttcg cgaaaccggg aatttcctaa ggagagcaat cgaaagcata
    14221 cttagcaaag gctcttacga atttcaaacg gtggaatata cggatgattt ttcgaaagaa
    14281 agcgctaatt ttgaaaagat agttaaaaac acaataaacg aatatccgac ggtgtttcct
    14341 acggatgtat attttcctaa aaaggaatac attcaaaaaa tggcgaagaa gtatcaggcg
    14401 gatgcgatct tttatcattg agtctcgcaa aaactaaaat gacggaagtt gaatccgaga
    14461 tagcagacgc atgtgataaa atgaaagaat ttgagaaaaa agagagctaa aactggaata
    14521 aaaagattca aaatatggaa tatacggaaa gaaaagaggg actaaagaaa caaagcaaac
    14581 agaagtatgg gaacccttcg ccgaaaaacg gtgcacaaaa gaaaactaga aacaagcgcg
    14641 ggttaggcag cgtcttcgta agaatatatg tggtaaagac ctccgagaac gggagtggaa
    14701 acgaatttca tcgatccatc caaaggacgt attaaaaccg gagaagaaac gggactgtct
    14761 ttgtttaagg cgagatgagt tctgtggttg ttgtaaaaat gaatgaactc ttccaatttc
    14821 ttttccaagt gatactgatt gagaggaatg aagaaatcca aaaattcatt tctacatgtc
    14881 tttatccaac gttccgcgta acaattttgc caaggagaac gaagagaggt ttttttgtgt
    14941 ttgatgccaa ttttttccaa gtatttggta aagcgtttcc caaaaacgga atcgttgtcg
    15001 gaaagaaaat aatagaaggt ttttcctgct tgaatttgct tacgaacggc aaacttcaaa
    15061 acctttcgca tccaatttgt agtcgggttt gtatgaatat cgaaatgaag aatttgtcta
    15121 gagccgacgt gaagaaagaa aacgacgcga aagatctttt taaaattgga agagtaaacg
    15181 gaaagggtat cggaaacaac catagaatcg gcatgcagag aatagaactc tttccaagaa
    15241 agacgttttt taggactatg aggacgtttt ggaatatatt tagaaacggt tctttcacaa
    15301 atatcatgac cgagctttag aagaaggccg tgcagttttg tagctcccca gattttgttt
    15361 tccttagtaa ctctccgaat gagtttgatg actttccaag gaatgtttgg tctccctgtt
    15421 ttctttttac gggaaagaag ggcccaaaat gttttgaatt tattatttct ccattcaaga
    15481 agagtatggg gagaaacaag aattagattt tcgatccaat tgggatcaag acaggaaaga
    15541 aagacaagtt tcaatctttc gaaaggtttt gtatggaatt tttttcgttt tcgtttgtaa
    15601 gcagagagtt gtgattttag aaataagatt tgaatggaat tttttgattc tgctccaact
    15661 ttgttgataa catgaagaat cagcaccaga ttgagcagaa tagagatttc gtaaaacaac
    15721 cattaacctc gattaaacac tgattccagt ggaaatagat gcagtaagac gtggaattat
    15781 gttgagtcgc ccgcaaccct tatgtgaatg tatcgttata tacatatcac aaattgaatc
    15841 ttttttgaat gatcgtctaa ttttgttatt tatcagtgat ataataatta aaacaaatca
    15901 taaagtttta taattttgtt cgagcaaatg actccgagag ccacggaact ttcaatgcga
    15961 attctaaaac agaaatatac tattttccta aactttgagt ctcgatccct aactcagcga
    16021 aacgctcccg tgcagaatcc acacgtaagt tagcaagctg tttccagaaa acgagacgta
    16081 tcacttaata gagtgcttct ttcataagaa aacgaatgaa gaaactattg tggacatccg
    16141 caattttact ttttgcaatg agtagcttta cgatcggtaa agttaggtta cgtgacgcca
    16201 gcaactcacg acacggcagg atgtaatcgt ctgaggatgc ccttttatcg taacgaatat
    16261 actgaacgat atgaatagtg ctttgttgaa taaaggtaaa tcagaacttt cgaatgtagg
    16321 attgaaattt acccgcagca attgtgccca acacggagtt taaaataaca tgaaaagagc
    16381 gttcaaggta ttaactctgt gtatattgct tttgcttgta tcagtggatt gtttttacaa
    16441 ctggggtcag tttaaaagat attcagtgag ggtgcccgcg gatttggaag tcattggaag
    16501 tggaattcat gtaacgggaa gcgattgcgc tttttgctta cccgttggta cacgaatagc
    16561 atagcagaat cggttcgtga tgttttaaaa tcgactcctg gagccacggt ttgaaagaca
    16621 tagatgttaa agtacaatcg tatcaatacg ttttctttgg ttgtattatg ggttcgtcac
    16681 gatttggaga cctttccaaa aagactgaag gcgttagaag agtttatgct caaggtaatt
    16741 ctcccgtatt taccgaatcc caaatgcagg tatcagaaag aagaaaatta gagaaacaag
    16801 ttgaaggaga aatagaaact aaaacatccc ggatatttag gacgccaaaa tacgtataac
    16861 gtaagcacaa tcaaaggtgt agaaaagatt taccagaaaa cctttatcga ctcctattct
    16921 aacgtgaatg tagtattcgt atcagtataa agacggattt aaaatggaag gtttttttcg
    16981 gaacattcac tcctcagata aaagtgaatt cgttaaaaaa ataagtgaaa ataaacccac
    17041 aaaggtagga aaagcagtcc ccggctttac ccagggacca aaaccaaacc aggctcacaa
    17101 tttagcctaa ttcatttttc gggtgaaagc cgagattccc ctcatctttt ttttcgaaaa
    17161 ccctcatctt ttctgagaat tttttaaggt ggctttcatc aaaatcacct tacccacgat
    17221 ccgatctctc caagctttca aaaagaattt tccttccgga gtcgcgacct tgtaggaagg
    17281 aaattctttg acggtttcaa attcgatatc gtcgccaaag aactcgccca tcttcggaag
    17341 ccatttgtct tgaacgatca aataacgttg tccgtctttt tgaatcgcct cgaccaagat
    17401 tgcgggatca aaaagtgtcc ttgagattct cctggaataa taagcatagg accttttaga
    17461 agcgggaact ccgaaaagaa ataacttttc cttacccggt tcgttctcgc ggatgagagt
    17521 cccgatctcc ttagagggtt gatacgatgt gagcatagga tagagatata aactcacgat
    17581 cgagaaaaag agggaaaccg gaaaaatcca atatgcgagc aaccttcctt ccttttcgga
    17641 ccgaaaatac acccaaagaa aaaccccgag ataaatcaaa ggaagaatca gataactcca
    17701 accaacctga atactgattg aaggcaaaat aaaaatcgga actaaaaaag ctcctgcggt
    17761 aaacagaaga aggctcaaac ggaccttatc aatagaacta ccttttttag aatctttggc
    17821 agacaaaaga atcgattcca aaacccccgc accaattacc gcagcagcag gaagacacca
    17881 atagatatac tgaggaagct ggtatctgga aaaactgatc aaaaataaga ataagaacaa
    17941 ccaaaaaccg ggaacaaaat cccgatttgt atattcattt tttagaatat ttttgaatac
    18001 accttttact tgcccttcct taagaaaaaa tcggacccgc tcgaaaacga atccggcaaa
    18061 cggtaggata aaagcaccga acgcccagga gaaattggag taaaagaaca aaggattgaa
    18121 tttctgattg tacatcttca cgtaaaagcg gccgaaggat tgaatccata agaagaaata
    18181 cggaccgtaa gtttgaaatt caagatacaa gggaatcgac cacaaaagcg gcgggaaaag
    18241 cgcaagaaat gctcctggaa agagtttcat ttccgaaagt cgtttccagt ctcttcggaa
    18301 taatatatca cctccgatcg aaattccggg aatcaccatc gcaatcggtc ccttcgtaat
    18361 aaaaccgaga cccatcgcga aatacattcc ataatagtaa ttcttatttt ttttaaaacc
    18421 caaataataa aaggtatgaa ccaatatcag atagggagtc agataaacgt cgattttagg
    18481 gtccactacc atagaataaa gtcccggaga aagggcgtac aaaaacaccg cgatccaagc
    18541 cctcaatcga cttcccgaat aaagctctgt gagtttgaac attccccaga aagaaagaaa
    18601 agtgaacaga agagccggaa gacgaaacgc gaaattttga taaccgaaca cgaaaaaaga
    18661 aagggaaatt ttccaaaaag taaaaatcgg tttatccaaa tactttcttc cattgtcccg
    18721 gataaaaaaa ggatttcctc cctccaccat ctctcttgaa atttccgcgt actgggaaga
    18781 atcgatatcg attacgtcca aaggaagagt taggatcaaa ggaagaacgg aaacgattag
    18841 aaggacgaaa agaactcgta tggaaatcgg tcgtttatca tctacgaaaa tttgattcat
    18901 aaaaactcct ttttaatcca taaacccgga ttccatcacg caagcattaa aacctttgca
    18961 tgtggtttcg gattcaaaac aaggaaggac gaaactttgt tcccggatac aaccactctc
    19021 acaatcgatc atcgcttgac ttttttcaac ttccgtaatt ttcgaatttt tgaacttcgt
    19081 tacggcacac tgcacgaaga acttgcaagc ggaactgcat ttttgctgaa catattcctg
    19141 gcaggaaacg aaagaaaaaa gacataaaaa aagaataaaa gttctttttg aattcattgc
    19201 cccatttttc agaaacgaaa accgaggtca actttttgaa gcgagcattc cacaagcgcc
    19261 gaagatatct tttccgggcg atcttctgtt gagaatcgga actccggccg gttccaaaag
    19321 agttatgaat tccgcgacct cttgctttgt gggtcttctc catccgaaaa attcggtatt
    19381 aagcggaatc acattgatct tacaatcaag agatcttgcg atttttacga gcttatttgc
    19441 attctcgggt cccatgttga ctccgggaat catcacatat tcgaaagtga ttcttctttt
    19501 taactctctt gtaaaatctt ttgcagcttg taaaagttcg gaaagagcaa acttctcttc
    19561 gatgtccatg atttgtaatc ttccgttcgg atccggatga ttgagagaga tcgcaaaatt
    19621 ataaggttcc ttattttcga taaaacgtct gataccgttg actactccag atgtcgaaat
    19681 cgtaattctt ttggccccca gattaagcgc atcgggatca tgaagaatag aagccgcgcg
    19741 tatcacgttg aagtaattgt ggaacggctc ccccattccc ataaaaacaa cgttagtcgc
    19801 attgtcttct acgatttttt ccacctggag aacctggtcc acgatctcat gggcctttag
    19861 gttcccttga aattccaact ttgcggtcgc acaaaattta caattgagag tacagccgac
    19921 ctgggaagaa atgcaaatcg tctttcttcc tccgtctccg gatgggatcc aaacggcttc
    19981 gaattccttt ccttgttcgg atgcgaacgt gaacttttga gttccgtcca cggatttaag
    20041 atgtttgaca actgtaagtt gtgtcagaga acaaaggccc tctaacttct cctttaacgt
    20101 tttggagaat gtggtaaatt gttcccaaga ctcataacgg tttacgtata atccgtgata
    20161 gatctgtttt gcgcgaaaag atttttctcc gagagaaacc atgatctcgg aaagttcctt
    20221 taaggttctt ccttttaacg gaatttttcc ggtttgaact tctccgagaa tctcttgcgt
    20281 cataaggatg tccttattgt cgattttttt caagcccccc atagaggaca gtctcatttt
    20341 acggattctc atgttccaat tcagcttttc cgtctttgta tccgctgaat tcattgtcaa
    20401 aattcaaggg ttcaaaatct tgatcttatt ctgtaaaaag tgaaaattat gaatagaatc
    20461 actctggttc tcctccttct aatttcatct ctatcttgtt ccgttataga aaacacaatc
    20521 gaaaaaaagg aaaaagatac ggccgatgat ttgaaagtat tgacccttct acaactcgcg
    20581 ctcacttcaa cttgcaaatc gggtctggtc accgacagtt tcgtatggtt aaactccagc
    20641 cacgtgaatt attatacaag cccgtatatc ggtaaactaa ttgatggaac aaatttttgc
    20701 tacggtgaat cgctaaacag tggaacagga gtttatgcga cgtttgatta cccagaaccc
    20761 gggaattata agatccaaat tttgaatgaa aaggaaggcg ctgcccgccg tacaatcggt
    20821 gcagttctta aacaagatat agaaagagta acgtccattc aattttccga ttatcaaaat
    20881 aaactcgcct taattccgta cgattacaga actccttttg atacgaatcc tcccgtctgc
    20941 atcaccacac gcggagtcgg ccaagttata tgcacagaca cggcaatggc cggaagccta
    21001 agacgatcct tattccttac gtcattctcc actttctcag gcggatatac aatcacctgt
    21061 acgggaaatt gcgccacatt ccctgaaaat aaggggagaa tcgtaattac gaaagagatg
    21121 tgatttctgt acatttttga aaaccggaac cttaagaacc ataaagttct aaaatcaagt
    21181 ttttagaaac cagaccgctt gatgaacgaa atgaggaata aaaagggcta aatgctgatg
    21241 aagaacatag attaaatcac tccgtggtct tttaaatctt gtttagaaag accagtgata
    21301 cgaagaactg cttctagctg aatatcttcg gaaagcatat ttcgagccgt ttcaatcttg
    21361 ccttgttcaa taccttgctg tatcccttct gaaatgagtc tctccgctgt agtcatcgtt
    21421 agttcctcgt attgttccaa ttttgatatt gccaaaactc ttttgagttc cgtaggtttt
    21481 aaatcatggg cccaataaat atacaacaac agtttccgca ggattgcaac ccttttcgat
    21541 tcttcctcga ttccaagtaa tagggaaaat aaccccggta agtgagaaac aaattctaaa
    21601 tccccttctc ggattctttg aaccactccc agagtgactt gaaacgtgat actttccaac
    21661 ttcttcttca gttctacctc tttcaaatcg aatcagtcta ttttaaaatc gggaataaag
    21721 tcctgaaaca cgtccgtttc ttgttttgtt aatacgaact gattcaaaaa tcgatctccc
    21781 aatttccatt ccttttctcc gtgatagaac acgaacggaa tgactacgga aagcggctct
    21841 ccgtttcttt gttggtttcg atagatttcc gttaaatatc ctaataattg aatatagatg
    21901 gtgttttcta aataactttt gtgttcgaaa agtaaataga cattcgactt gtttccggac
    21961 ttaagtggga tttgaaacaa cagatccgtt tgttcttgtt ttagttcctc ggatacaaaa
    22021 ctcgattcgg tcaattccaa gttttccaag tcgagtagtt cgaccacttc cggcggtaac
    22081 gtgtttttaa aaaaagtagc cgcctctttt ttgtcctgaa aagtttctcg gatcagtcga
    22141 tcgtgaggat tgttcacttc gctcatccgt tatcttgggg ctatcgtttt gctcggtcaa
    22201 ttccattcgg gaatccattt caagttcaaa acttaaaaaa cctacatttt tcagatttca
    22261 ggacagccct aagccaattt tatacacacg atcctgaatg aaatttaaga taccgagaga
    22321 taaagaaata cattaataaa ttcgaaaatt ctaaaatagt tccaaccaag ctttacggat
    22381 atccgacttt tccataaaat aggttccgat cagggccgcg ttgaccagtt ttcgaaaccg
    22441 gtccaaatca gaacgactcc ctactccgga ttctcccact tttactacgt tacgcggtaa
    22501 aaaagcggtt acttcttcga caagattttg atgaatctga aacgtatcca aatccctcgt
    22561 attgattccg atgatttcgg ccccacaatc taaagcaagt ttcgcctcat ccgatgtgtg
    22621 aacttcaacc aaactatcca taccgaaaga agaagctgac tttaaaaacg ttttgatctg
    22681 ttcgggagtt aagattctca caatcaaaag aatcgcagag gcgccgaatg ctctcgcttc
    22741 ccgaatctga atctcattca ggataaaatc ctttcttaaa atcggaattt tcaactcgga
    22801 agaaacattt ttcagatctt ccaaagatcc tccaaaataa tcccgatcgg taagaacgga
    22861 aaccgcagaa gctcctaaag cctcgtatgt tttagcgatt tgaacgggat cataatcggc
    22921 acaaatctct ccagcagaag gactcttgtg cttacattcc gcgatgatgg aaaaacttct
    22981 acttttcaga gattctctaa gtccaagtcc ttgataagga accgggtccc aatttcgaat
    23041 tttttcgatt tcgttctgtt tcgttgcgat aatttcccgg aggacccggt gaagttgaga
    23101 tgaggacatc agaggtttag aaagatttca aagcctcatc ttcggtttca cgaatgtcaa
    23161 aaagagaggt gagttcgatt acgtcaaaaa tccgtttcac tgccggtttg atattactaa
    23221 tttttaatac accttctttc gagtttaatt ttctaagagt ggaaatacaa gctctgaaac
    23281 cggacgaaga catataatcc acttcctgca tattcagaat cactttttta tgaccttgat
    23341 tgtcaatcag atcatttaga ttttcctcaa cctcattggc gatggaaaca tccaaacgtc
    23401 ctttgagata tacaatcaaa acgtcgtctt gtactttatg ctcaagcaag ggaacatcct
    23461 tagtttttgc tactgacaac tatcgaggac gaaaataccc tgtcaatcac tgttcaacgg
    23521 tttaaaaatg aaatttcccg agtccttgaa aggcttaaag attcttgtgt tgggaggagg
    23581 tatttccgga aactccgcac ttgatttttt aatctccgaa gaagcacaac caattctatg
    23641 tgatcgaaat caacccgaaa cgatctccgt ccctttcttt cacgacaaca tcgatccacg
    23701 atcttttttt gaaatttcat tgatcatcaa atctcccgga attttaccga cacacccgat
    23761 tctttcttat gcagtcgaaa agaagattcc cgtgttttcc gaaattgatc tcggcagatt
    23821 tttttttaaa gggaaaatca tcggtatcac aggcacggac ggaaaatcga cgacaacttc
    23881 tctggttgct catcttctaa aaaaagattt ttccgatctc aaagaaggcg gaaatctggg
    23941 aatcccattt acttccttct gcaaagaacc gatttcctta gccgtcttag aactttccag
    24001 ttatcaactc gaagattcgt ctccgcttga tttgaatgtg tccgtgttcc taaatctcgc
    24061 tcccgatcat ctagaaagac acgaaacgat ggaaaattat tttcgtgcaa aacttaaaat
    24121 tgccgatctt caaaatccga atcattcatt gatcgtctcc gaaaaaatca gggagaaaat
    24181 tctaaattcc acttccgttc ggtgtaagtt attgagtttt ggaagagcta cgacatcgga
    24241 ggcgatttta gatgagagtt catcggagat acgaacttcg aaattcatct acgacatctc
    24301 tcgattttat cttccgggaa ctcataaccg tgaaaatcta gcagcggcga ttcttgcatc
    24361 ggaagcgatc ggaggaaaac cggaatcgat ccaagcgcag attccatttt ttatgggact
    24421 tccccatcgt tttcaaatcg caggagaaaa acgaggtatt tcgtttatca acgattccaa
    24481 atccacaaac ctacacagca tgctcgcggg aatgtccact tggaagaatc tagatcgaac
    24541 ctgtctgatc ctcggaggta gaccgaaaca ggaagacccg aaaccgcttt atgattttct
    24601 aatgcggaga ataggttgtg tagttttaat cggagaagcg cgttcggtct gggaaaaagg
    24661 gatccgaaac gtgatcggag aaaaactatt ctcggtcgaa aacttagatg aggcatttaa
    24721 aatattcaaa aaatggaatg ttatttcgga atcgcccgag atccgcaaaa ttcgcctttc
    24781 aagcgaaatc acaatttcgt atttcgtttt ctcgccggcc tgcgtcagtt tcgatcaata
    24841 caaaaacttc gaagaaagag gcaaccactt cctttctttg gtagaaaatt tcttaaataa
    24901 cgcgagttgg atataacaaa atgcgaaagc gattgtagtg gaaattccga aggaattgga
    24961 gcattatgtt gcgacctgaa acggcgcccc ttaggaagcc gtttcactga gtttaggcag
    25021 caacattgag ttaaagcgcg gtcgcgagtt attttatcta tgaaattcgc gagctgcgac
    25081 gacgactcat agggagtcgt aacactttag tttcttattc gcccaaactt tcttacgctc
    25141 aactcacgtt aattaacgtg agttggatat aaataaccat cctgattttt ccgcaaataa
    25201 tccgtgggga ttactgtgta aaaattagaa tagagctgcc cgaaaattaa ttcttcatct
    25261 gtttctgttt catagaaacg gtcggttaaa gcagttttgt taatcgtcac tatggaattt
    25321 ttcaacaact ctaatgaatg tgcaactata acgttgtctt gagcagtatg ggagcaatca
    25381 tcctttttta cattcttttt gcggttttaa acgacttttc acaatacaag actccatccc
    25441 gggtgattaa cttttaaatc aaataaatga attttgagac gattgtttca aggatacttc
    25501 gatttacaag aggaaacatc agtcaaaatt acagaatcat ctcgatcgaa aaaaagcggt
    25561 gatttttctt gtatattaac ggatataacc cgagctggat aaactttcat aaatcttccc
    25621 atcgataaaa atcttgagaa gatccggatc aacatgattc tcctttgctt ccatttgtag
    25681 tatatccaat gctctttcca cagaaacagc ccttttatag ggtcgatcct tatcggtaag
    25741 cgcgtcgaaa atatcagaga tcgccataat tttcgattgg accggaatcg aatcggctgt
    25801 cagtcctctt ggataaccgg tgccgtccaa tttttcgtga tgcgcatgcg cgatggaagg
    25861 aaccattttc aggtccccag tccaaggaat catacttaaa aactgaaacg tatgctctac
    25921 atgagattca atttcctttc tttccgctag atccaaagat ccttttttga tcgtcaaaaa
    25981 accgaattca tatggagaga tcaaatgcaa cttgtcccct cccgtggtga aatagttcac
    26041 ctgagctatt tcttccagca tttgaaaatt agattcttct aatatggatg gttcgttgga
    26101 actgacaacg acctgaaaca ttcgatcgag cctttggtat tccgcctgga gctcgaattc
    26161 aagagagatc tcgtaatcgg agaagccgac actcccgttt ttttttaagt aatccatctt
    26221 tttttgaagt gttttggatt cgatgtcttt tttgatgtat tcgaatctcc aacggatcag
    26281 ctcgagttcg taatcttcca gttttttgga tttaaccaag accttttccc gaactcccac
    26341 ttttccgaaa tcgtgaagca aagatgcata acgtatttct ttgatttgtt ccttcgaaaa
    26401 ttgagtttgt ccgtatttac cttcccggat ggaatccacc gtttccgcca aaccgaccgt
    26461 cagaatggcg actctaaacg aatgaccgct cgtcgtagga tctctggctt cgatcgcatt
    26521 tacggatgcc gttacgaaac cttcaaaaag agtttcaatc tcctttaaaa gatgattgtt
    26581 ctgaatcgcg accgcggcct gtcctgcgac gctcatcaca agctgagcgg aataatcatc
    26641 gaaaggaaaa atgtcctccc ctttcatctg ttcaatcgtc aatttttgat tgaagttcct
    26701 ttttttgtta ataagttgaa tgactcccac aacctcatct ctatggtttt tcataggaac
    26761 tacaagcatg gatttcgtat gataattgga aagaacgtcg aagttgctat tgaatgtata
    26821 ctccgcgtct ttcggcagat cataaacgtt cgggatgttc aaaatttttc ccgtggcggc
    26881 aacgtaaccc gcaacgctgg atttattaat cggaagtaaa aattcctccg tattgatatc
    26941 catagacgaa attttaaacc taagattaca cacaaccccc tgttcgtcct tttccacgag
    27001 gtataaagat cccgaatcgg cgatcgctat ttccctcgcg ctaaaaataa tttcccggag
    27061 aagcttattg atgtcctttt catccgcgag attgattcca atctgagtca gctttgagat
    27121 ctcgtacttc gtagtgttta ctttgtgttg aagatcaaac tgatccgtga tcatctgaag
    27181 ctgagtaaat gcgttgagaa aggttttatt taagatcata tccgaagacg attccggcag
    27241 gatcgaaaag atcaggtctt cctcgatttt taggtcttcc gagtgaacat aatccaagtt
    27301 ttcgtttaaa atgaaacggc ttaaaatcaa cggatttttc tgaaaccgtt cgtgaatttc
    27361 tttttgagtt tctttgagac gagaagccga caaatagaaa acgacgttta agaatccgat
    27421 ggaatcgaga ataggttcgg actggatgaa ttctttaaga tttaaaaatt gtattcctaa
    27481 acggagaacg atcggatcca accttttaac gatagaacga aagtccgtga ctatatattt
    27541 aggaaattcc tgacccatct taccaggaat caatcaaaca gtaccggaat ttataggaaa
    27601 gagaattttt ccccgaattt tacaaaaaaa gataacaaat ctataacttg agatgtatga
    27661 gatttaattc ctctccgact cattttaatc gatcatcgaa gaggaaatca tttaaaaagt
    27721 taacgtttca gtcccaaaac ttcctgaatc atctgatcgg aagtggtaat cgttcttgag
    27781 ttcgcctgaa aaccccgttg tgtaacgatc atatccgtaa actgatcgga aagatccaca
    27841 ttagacattt ccaaaagtcc cgcattgatc ttacctctcc cttgaactcc cgcctcaccg
    27901 atgttaggtt ctcccgagtt catggaatac gcaaacatgg tatctccggc tttgtccaaa
    27961 ccggccgggt tattgaaaac tgcggtcgcg attcttgcca gaggctgacg gactccgttg
    28021 gagaataccc cggtgatcgt tccggagtta tcgatggaaa aagattccag ataacccatc
    28081 gtataaccgt cctgtttgac cgccttggtg gtaaagtcgg aggaaaattg agtgattccg
    28141 tccaccattc ccgcctctcc gagattcaga tcgaaactct gcaccgcagg attaccggcg
    28201 attctaaagg agactttcgc gttcagtttc ccgctgttca tcgaatcgac tccgtcggaa
    28261 acgtagacga gttttccgtc aggagtaaat ccgaactcaa gctcggtgtt acccggaagt
    28321 tgtgtgtttt gtcctcccgt tccagaaaca tccgccgaaa gttgagtcgc atcggtcata
    28381 ctcagacgcg ccttccaagt gttatcgcgg actttgtaaa attccatttt gaattctctc
    28441 tgaattccct gatcgtcgaa ggtcttgatc gtagtcacat gtccccttct catcttagga
    28501 tcggggtcgt tgatcatcgc ggtgatctct tcctgagtcg cgtccggagg aaccgcaggt
    28561 gcggaagaat ccaggttcga tttaaaatcg atctgagaag tcgctcttgc gggctcttta
    28621 gaatatatag gaatgataat gtcttcgatc gaagccgagg agttgatgaa cttgtttcct
    28681 ttgtcgtcca gtctagcatt ccaaccctga accttaagtc cgttcgcggg atttacgtag
    28741 tagccgttct tatcgaggtt aaaagctccg gctctcgtat agaattgttt gtccccgtcc
    28801 ttaacgatga aaaatccctc tccagatatc gcgacgtccg tattcttacc cgtgttttgg
    28861 agagaacctt gagtcatgat cttatcgatc gctgctatca aagaacccaa acctacttgt
    28921 tgagggttca cacctcctat attctcctta ggctcggaag ctcctctgag ttcctgagaa
    28981 atcatatcct gaaacgtaac tcgttcggtt ttaaaaccgt gcgtgttcac gttggatatg
    29041 ttgttaccga tgacatccat tcggacctgg tggttcttaa gtccggatac accggaatag
    29101 agtgacctca tcataaagct gttacctcga ttatcctttt gtttatttct ttattcgtat
    29161 gaattgcttt tgttttttcc cgggaacttc caatgggaag gtttttcctc ggttgcggtt
    29221 ttgtcgttta acgttttgtc cttcaactct gtcgcacttt ccgcatcggt cgaaaccgtc
    29281 gcggcttccc gtttctcgat tgttgacacc gtttcttttt tttcaatttc cgttcgcgag
    29341 gcgttaggcg acacattaga ggcgggaaat tcttgagaag gaacggtagt cctaatttcc
    29401 ggagcgtgag tcgatgtttg aaccggagag ggctgctgtg attgactctg attgtagacg
    29461 gcttcttgtt cttttaaaac gactggatcg ctgattaagg aaatttgttc tacatctatg
    29521 gatcttccgt tcacacgaac gaaagttttg ccttccccat cgaaaaaaag agcgcccgca
    29581 attcccgcaa cgttttcgcc ggttacaaaa tcgggaccgg agacgagttt tccgacgaga
    29641 gaaaaactct ggcggttccc cattttttga atcccggtgg aaatgttatt catctgttcg
    29701 agcgaagaga actgagccat ctgtgcgata aaatcctgat ccttgaccgg gttggtcgga
    29761 tcttgagaag acaattgcgt gatgagaagt ttaagaaaat catccttgcc gagagacttt
    29821 acagtggaac ggatttcgat tcctttgaga ccgttctttt cttcccgctc caaattttcc
    29881 atgtggttcc gaatattgaa acttctgtct ccttcaagat aacgatttat ggtcgcttgt
    29941 tgacttacgc ctgtcgtttc tggcatgatt tcctccgagg cctatacttt cagatcgagc
    30001 agtttctcgg ttttcctttc ggttttttcc gaaaaagcat gagactcgga agaattttct
    30061 tcaaagaaag gttcgtcttc ttcgtaaaaa gaatttttaa agtcgtcttc tccgaaagca
    30121 gcctggaaag aatgcggatc ttttccgttt tgatccgatc cttcgttgaa cgcaaaggct
    30181 tcctctcttt ctttgacttc gatcacgaga gattcgagtt cgagtccgtt cgcttttaga
    30241 tcctgtttca aacttgcaag ttcggcgact aactgctgtt taacggtatc agattccacg
    30301 agaagttttc ctctcacgac atccttgtcc gtggaaatcg aaagggacat ttgtccgaga
    30361 tctttcggat tcattcggat gctcgcctcc gttcttccgt tttcaagaat ttgaactcgg
    30421 gcggaacgga tcagactttg aaaattttgc tggatatctc tcttagaaag aacattagtt
    30481 tcttttgata cggaaaattc ttttccgaga gtgttcggtt cccttccgga aacagtcgga
    30541 gttccaactc ctttgacgag agatgcataa gaatctcctc cagaacggaa ggattgttcc
    30601 tgtcccgacc ttcctgagga attttcggag aattgactca atattgcggt tttaatctcc
    30661 tcctttccgg aagatttcaa actcgcataa gaatccattt ttttatcctt atcaatcttc
    30721 cacttttcca aatcgagaat cagctcttta gaaacttccg tcttagtttc gtccatacct
    30781 ttgaaagaga tttctttgtt ggaaaatccc ttaccattct cttgaaactc ttttatgtcg
    30841 gtttcgttaa atttagatat ttcagataat ttcgattcca ctcctcggac caaactttct
    30901 tttttcgaaa ttcggctttg gatttccttc ggatcttcaa gagaaacgga ggtttcttcc
    30961 ttcacatcga acaaactttc cttttttgaa aaaatgtttt cgattagttc gctcgtggaa
    31021 gttgattgtt tgaaggtttc ggcggaaact tcctttacga tttcttcttg aagtccgtca
    31081 aaaatctccg attcgacttc ggaatctagg atttcgttcg gtttcgcttc cgtaacgaga
    31141 aaccaaggta atgcaactgc gttaaccgcc tcttcaatta cccggggttc ttttttccct
    31201 tcttgtgagt tttctccgac ctccgattca gactcttcca cagaaggcat agactcggtc
    31261 cttttctcgt ctatgttttc cacattctct tctggaactg tggcatcttc cgtttttgaa
    31321 aacgtatttt gaatttcagt cagagtttca tccaattcct tctgtacagc accttgtaag
    31381 gttttcatta aatcaagaaa ggaatttttt ctgacaaatc ctcctcccaa attccttgtg
    31441 ggaacggctt cggcatgccg ctccgtctta aattctgaaa tggataagtc accggagata
    31501 ttcatagtat taaaatcgat ctttcacaga attccttgaa gattttttaa attacgacgg
    31561 tttttatatt ctaattctct ttcgtatata aaaacactgc cgcaagggcc ccgattagaa
    31621 aacagaagca attctttatt gaatcatttt gtcggaacac tctctttact atactatgtc
    31681 cctttaatcg ctttaccatt cggatacgtg aaaagaatac cgttaagttt atttcaaaag
    31741 tagaatatgc gatcttcttc aaaaaagcca acaacttcag tgcaatttac gaaggtttcc
    31801 atatctttac aaaatcaccc gttcattttt agtaccattc ccatggtccg agtagtaaaa
    31861 taacgtgagt tcggtgtaac gaatgcaaaa gggatcgaca cgagttcaag ctttggtatt
    31921 ttacagcgcg tcccaaaacc cgcggagcgc cccttagaga gttagatggc ttgagttttt
    31981 cgctttgtca gaaaaatcaa actggcaact aaagcgtctc gcttctattg gcgctcggga
    32041 aactcagcgt ctcgcttcta ttggcgctcg ggaaactcag cgtctcgctt ctattggcgc
    32101 tcgacgggtt ctgatatcga attcacatta agacaagttt tttgaaaatg caaggaatcc
    32161 ctgcgataag cgcttacaag aagtacctat taaatgtagg aagtttatgg atttttaaat
    32221 cattaggtag cagaaattcc acgccaaacg acgaactaca aggaaaaatt tcagcgaaaa
    32281 tgaaccttca aaggtttcag ttccgccgat aaaacaggaa tcggagtcac gaaacctccc
    32341 aaacgaacaa acacatttct ttttgtcgga attggaagtc cacctatttc ttgaaagtga
    32401 gtcgtaaaat gtgcaccctt agcccaaggt ccgacaatat ccgcggtata atcgttgcga
    32461 acaagaagcc cctctttatc gaaacgatag gattgttttt cacaatgtgt atgaagatat
    32521 tgcgggaact ccacatcaat gtgaactcct ccgtcggcaa gttcaacttc tcgaaccgtg
    32581 tattctttca gaataaaggg cacactcaaa tactgagtga ccgcataacc gaaaaaatac
    32641 gaagcatcta gagaattcca acgcctgtat tttcgtaagc ctcgaaaact gtccctataa
    32701 ttagagatcg tgaatgtgtc cggatcatca tccgcattaa agattcttac tttaccattt
    32761 tggaatacga ttttttttcc gggagccgga tattccaaaa attcagcaat gaacttcttg
    32821 ggaaaaactc tcacgttgcc gtatttaccg aaagttttac cgagaccttt caatagaggt
    32881 agcgggccgc ccaaatgtcg gaaataaaac tccacaaaat ccaaacgatc ccaaagtttc
    32941 catccaccgt atcgatcgac gattttttca agatgactca tatactaccc ggatccttcc
    33001 atcatcgatt tccatataaa agcggttatg gaatttcgaa tagtttttcg tgttcaatag
    33061 agttgttgaa aaattccata gttcagttta acaaaactgc ttcaatcgat cgctttcatg
    33121 aaatagaaac agatggaaaa ttaatttttc aacaactcta attcttatct gtaatagcta
    33181 aaataagatc ctacactctt ttaaagttga ttacgaaaat tgtaagttgt cgagatattt
    33241 attcttagct aagagccggt ctcaaaacct gaagaaaaat atctctaaac gatccggcaa
    33301 gtttttaaaa aacgtaagag ttcccacaga aaccttcata tggaaggttt ttcccgtcgt
    33361 ttaagattgt aatagctcct acattcctaa ggttttgaga cggattctaa tttcttcgcg
    33421 tcaagacaag tctgcatcgg atttttccca atgaccacta cttgcaagcc ttttgcttcc
    33481 gaatcattgc actcaaccga tcctcttctt cttgggtgat agtatgcctt ttcagaaccg
    33541 actccgccaa agtaattgca aaaggatcct tgtttgtaca atcactgaaa aattcaattg
    33601 cttcggctct tgtattttga ttttcctttg ctaagcgaat tcggtgtaat tcgagacgtt
    33661 tttcctgggt ggacaaatcc acaatcaaat agtcggaata acattctttg atcaaatgtt
    33721 cgggaagatc ggtgatcgga caattttttt cggaaaaatt cgatctttca ttgacccgat
    33781 cggattcgat catggttcga tcagccatct tttgtatttc ttttccggta gaattcggaa
    33841 ttggaacgac gattttttca ttattccgat tttgggattt ttcttccagt ttcgtattct
    33901 ctaattcgtc agaaacggcg attttgcttt caacgataga ctcattttta agaagtcgat
    33961 cgaaaaaata gtctatcata aaaattgaat atttttggat cctatcctct tcttggaaac
    34021 cagaaaccgc ctttttagca atctttttat tgcttaaaat ttccgcctta ttcgccttag
    34081 acgactccag tcgttccgtg gtcgatgcaa ggctctgatg aaatttcctc cgataagtcc
    34141 ggttccaatt caaagccgat ccctttagca aatcctgaaa aagagaaaaa cttcgatctc
    34201 tttccttcag ttttttctga atcatctctc gatagtatct tttaagttcg tcgtcctttg
    34261 caattgaatc gcgagtgtct atcggtttct gtgaaggctg aaattccgat ttcttgtcca
    34321 aatcaaataa agtatatacg gtattcaaaa caccatcaac cgccgattga aagatatcct
    34381 caattaaagt ggccgacttc ttatgatctt tatttgcgac tagactacgg tataccagct
    34441 cgtattccga attccgactt ctctgaagtt cctcgtattt atctgttaga ttctttttta
    34501 atattctcca atcctgatac agaccgccgc tctttttcag gaaagtagtc agagtaacgg
    34561 tagatacttt ttccaaagaa ctttcgtttt ttctaaactc ttctctaaaa tgatccagag
    34621 ctttcgtttc gatctcacga taatgtctat tgacaaaatc cgcattttga aaagattctg
    34681 cggaaattga agtatggtca ggcgttattg cgggcaagag tttattcctt ccatttgatg
    34741 gaacatccta tcgaaggcat ttgattgata ggagcgggat ttccttttac aagttgatga
    34801 accgcgtatt ccagttcctt tctagaaacc tgcttttcgt tcttccagtt atcatccatt
    34861 cttccatgat aataaagctt tttttcctca tcataaagat aaatatccgg cgtgcacatc
    34921 gaacttaatt tttttgcgac ctcctgggtc ttatcaacca aataaggaaa gggaaccccc
    34981 cattccttta ttttcgaaag catcatttga ggagaatcgt caggataatc cgggtggata
    35041 ttcggattga ttgcgaccgt cctgacccca agagatcgga tttctacggc aaaacgaatc
    35101 agcctcggcc aaatcgcttg ggcataagga caatgattac aggtcacgac caacaacaat
    35161 cccgtcgaac caaatagttg atcggaagaa tacattttcc catccggatc ttccaaacga
    35221 aattcaggga gtaaacttcc taagggtatt ttttcagatt caagaagaga cattactttt
    35281 atcttaaagt gaaatccatt ttatttcacg atattatttt ttcataaaaa acaataagga
    35341 cccgtcgagc gccaatagaa gcgagacgct tgagttacca actcgatctt tctaataaag
    35401 cagaaaacta aagtatctcg ctttctaagg atcatctccg caggttttgg gacgcgctgt
    35461 aagtttttat cgaaagccat tcaaattctt tcgaatattc ttagtttccc aaaaccgccc
    35521 tctcggtatt caatctcctc ttttctataa gaaatagact tcggaaaggc ccgctcatca
    35581 aagttttaaa cagaagacat atatattaaa tagaatgtgg ttaggattct attgtaattt
    35641 tcgtaaaaca tacataacag tcacctcaca aaagatgaca aaaagcgata accgtattct
    35701 ccaattccgt tggaaacaaa ttacaatcct ttttagtatt ttttggcgat cccactttca
    35761 aagggctgtt taataggaat actataaata ctttatttta caattcatac aagtaaagaa
    35821 gtttccaaac tttttttcga attcattttg ctgggttcgg tttcaaaatt aattgcctaa
    35881 agccgctctc tttttttcag caagtgtttt ccaataacct tccggatatg ccttgattaa
    35941 attctcatag aataattttt ccgcgttctt ctgatttacc tccccaccgt aaaataattt
    36001 ctttaaataa gaagattcca ttcctttgat atactcttct ccagattcta gatttaccaa
    36061 tactttattt ccggcaaaaa gttcgctgag acccggaaca tcatccgaaa gaccataagg
    36121 atcgtcttta gaagccggag ccacccttgc catcaaaatc ccaccaaatg tgatatcccc
    36181 cgcttttgtt ttgataggaa atgccttaaa agatttggat ggctctaccg aaaaatcccg
    36241 aaccacgact cgtctacact tctgaccaca atttacttgg taagtataag ttacgccggt
    36301 tattgcatat tcctttgcag gatcaagtga gagtaaaaga taaaacggtg aaagatatcc
    36361 ggtttttcct tcaagatact gagtcgattc cactttttcc accatcgccg gtccttcaat
    36421 cggatatgga cttacagcca gagaattttt ttgggcgtct tttgaaacga tctcggaaaa
    36481 cttgaccccg tacattccaa gctcggcaaa taccgtccct gaatctttac tgaataaatt
    36541 caataaatct ttgtggtttt ggttgtaagc ataaagcccg aaagccataa ccccatatga
    36601 tttttatctt tatccgttat aggattatat acacgtacca cttccttcgt acaattcgaa
    36661 acgaatacaa aatacgctat gaacacaatt cgatttaaaa aaattgacat tacgagtctc
    36721 tccttaagca atgagataaa ttccgcccga atagacaacc attttgaaaa atcaaattct
    36781 ttttattctt atatcctcgc ttttacaagg ttgcctaacg gtaacagaaa aagaacttcc
    36841 tcccaaaatt gaactcggca atcaccttcc tagattggaa gaaacgttgg tgattataga
    36901 agaattttgg agcaacgtga acccggaact cgtagaccaa gaaaattctt ccataacggg
    36961 ggaaaactct cttcagaaat ttcggaaccc cttgattgcc agttatgcaa aaagaaattt
    37021 cgcaagcgct tttgctcaat gccgttgttt tcaaaacatt gtgatcgctt tcaaagggat
    37081 cgacgatttg gaccttctcc gaaaaaaata caaaaatgtc attcgagtta aattagaaga
    37141 ttataatgac aataaaacta tattcggaac aattttattg acgacattca ccttgggatt
    37201 agtccctaca tggaattcta ttataaagaa agtggaattc acagtggagt cggaaaagtt
    37261 acaacatcct gtgacattca aatacgatag aagatttacg ctatacgccc atatctttct
    37321 ctttttcggt ttatttaacg aaaagagcat atttggtcgt tatgctcaat tttacgattt
    37381 tttccaatta gcctcatcgg taatctattc ccaaaaattg attcctttgg atgattaatg
    37441 tttgtttgaa acttagaatc cgtccaaaat ctttaaaaat atctctaacg atccggcaag
    37501 tttctaaaaa acgtggaagt tccacattca gtggactata cagtatcgcg acaatgccac
    37561 tcctacagaa gatagttttg agatgagctc tttgttttac tttcatacct cacttcggaa
    37621 tccctttata tccgagttgg accgtgttat gttatcacag ccacgatatt gacgaaaagc
    37681 ttcaagaagt cggttttcaa aaacccttac aatgttctcc cgaagtaaaa tacaagattt
    37741 cataaacatt ctaacgtaaa aacggttttg attcattgcc tgtgtcggat ttattcattc
    37801 ataaatcgac tttcatcatc gatattttta gaaaaattgc ggataattat gtacgattcc
    37861 tacgaacttc tttacagcgc gtcccaaaaa cccaatttac tttgtcagaa agatcaagct
    37921 gcaaggttct gtcccagttt tgggacagaa ccttgtattc gtgatgacaa tgataataaa
    37981 ataaaaatcg ttcactccta gtttatcaag aggcaactta atccaatgtg aattcgatat
    38041 aaaaagttcg ggcaagccca gtcaataaat tgtatgaaag aaatgcaata cgatatttcg
    38101 tctttagtta caattttatt atagaacgct atctgtcagg cgccaataga agcaagagac
    38161 ttgagctcga gagagcgttt ggctttagtt tccctacgcc ccccaatcgc cttacgttat
    38221 aaatagttta aaacattatt tagtttgaat atataataaa ttcaatattg tttgaactga
    38281 tgataacata ggcaacttct ctacaggtcc ggcttcggaa atgtattagt gtgtttattt
    38341 tttaacggat ttggttcgaa gtataactcc ctagatacta gatttttccg taggtccaaa
    38401 gtccagatca ttttgtaaat atcataaaac tgaggaactc ctcggttcat agtattttct
    38461 atagaatctc cgattcccat ttcttcaagc caaagtaaat agttgaaaag ataacacctc
    38521 gaaactccat gtgcagcagc caaagctccc aaaacggtcc atacacccga attcacatga
    38581 atcgtcatct tcttaagttc ccctacgccc caattgtatt tgatcttacc acctctccag
    38641 tgaagtcgat ccaaagaaac aacgtatttc gtatatctcc taagcaaaaa tggaagtttc
    38701 ctagaaagag cttttctttg gaacttatcc aactgatccc aataactcat aggaaccaaa
    38761 agagaatcag atccgaccac accttcattc aaagcggatt gaatcttttt atcggagctc
    38821 aacaaaagaa tgtccataac cgaaacggtt ccgaagattg ctctcaagga catggttttt
    38881 agaaaaaacg aagagttact gacaattttc catactatat tagaagaagt aaaaaagcca
    38941 atcaatcatg agaaaacttg tcgagccgga acgaccggta aatggataaa tgtacgaact
    39001 tttttagatg tcagaatttt attacgaact tacggaataa ttataaaaaa ttgcccttca
    39061 ggttttcgga cagactcata aacttatccc aaattgcaat acgagaattc aaacttaaaa
    39121 agaaatcaga gtagatcaca tccggcagat tttgaggcaa atttttagaa tcgtggttct
    39181 caaaaaaatc aaaattacga ccaaaaactc atgcaagaaa aatatcgcaa aataattaaa
    39241 atattctaaa attctcaagc aatagaatct ataaaacttt cggcattgtg tggatttctt
    39301 ggagagaatg gaccgtaaag cccttgtttt tcatttccac cattcctttg atgagggcct
    39361 tagcggcgtt agatgtggtt aaacaaggca ccttaaaacg gatcgccgcc tggcggatcg
    39421 taaaactatc gtctctggta actctcgaaa gaggagtgtt gatgataaga tgaatcttat
    39481 tctctctgat ataatccaag gcagtgggaa atattccgtc gtaaaccttg ttgatcttgg
    39541 aagaaagaat tccattgtcc gaaagaaatt tatgagttcc cgaagtcgcg atcaaattga
    39601 aaccgagatc ggaaagatcc ttgatataag aaagaagctc cgacttcgtc ttgtcgttga
    39661 tacttacaaa aaccgtccct tgagaaggca gttcgtcacc ggccatatat tgagatttca
    39721 aaaatgcttc tccgacagtg gaagcgattc ccataacttc tccggtggaa cgcatctccg
    39781 gacctaaaat cgtatcgact cctggaaatt tattaaacgg aagaacgact tcttttacag
    39841 aaacttgaga gaacgccatt tctttcggaa gagggaggct tttcaaaggt tctcccatca
    39901 taacccgagt cgcatacttt acgatcggat gaccaagagc cttggagaca aacggaacgg
    39961 ttctcgaggc tcttggattt acttcgatga cataaaggat ttcattcttt accgcatatt
    40021 gaatgttgat gagcccctta acttgaagtt ccaaagcaag atccacagtc gctttacgga
    40081 tttcatccat catatttttg gaaagtgttt gcggaggaag aatacaagcc gaatctccgc
    40141 tatgaatccc agcctcttcg atgtgttcca taatgccggt aacgaaaacc tcttttccat
    40201 cgcagagagc gtccacatcc acttccactg catcctccaa aaaggaatca atcaaaagcg
    40261 gtctgtcttt cgaaatctct tccgcctttt ccatataacg atcgagctct ttttcttcat
    40321 tgatgatgag catcgctctt cccccgagaa cgtaacttgg acggaccaaa atggggtact
    40381 tgacattttg tgcgatttct ctcgcttcct ccatagaagt tgcgatcccg ctttccggag
    40441 aacgtagttt caatttctct aatacttcga cgaagcgctt tctatcttcg gcacgatcga
    40501 tggaatccgg acttgttcct agaattttaa ccccttttct ttccagatcc tttgcgagtt
    40561 tgagaggagt ttgtcctcca aattgaatga tgacaccttc cggcttctcg ttttgataaa
    40621 tacgatatac atcctccaaa gtcagaggct cgaagtagag acgatccgac gtatcgtaat
    40681 ccgtcgaaac ggtttccgga ttcgaattga ccataatgga ttcgactccc aaatcttgaa
    40741 gagcgtaaga agcctgacaa caacaatagt cgaactcgat tccctgaccg atccggttcg
    40801 gtcccccacc aagaatcata acggacttag tagaagtcac atcggactcg tcctcttcat
    40861 cataagaaga atagaaataa ggagtataag cctcaaattc tccggcacaa gtatcgattc
    40921 ttttgtaaac gggaagaatt ttttcagaac cgagttcggt ttcaatctcc tcttccgatt
    40981 tttttagaat attttgaatt tccgtttttt tcaaatcaac tctgagatcg ctgtcgagaa
    41041 gatccaaaat tcgtttttta ttctttaaaa acgaaagttg tctgttggaa aaaccggccc
    41101 gtttcatttt agcaagaacg gaatctccct tttcggaata ttccctttcc aatttgagaa
    41161 gatcttccat ttgccagagg aaccaccgat ccatcttgca aagatcgtgg atttgttcca
    41221 cggtataacc ttcgtcgaag gcgagtttga cgtaaaaaat acgcttatcg ttcggacgtt
    41281 ttagaaagga atcgatccat tcctttcttt gatcactatt taaacttctt gtatataata
    41341 attcttgaaa atatccgtcc gagccgaaac cgtaacggtc gatttcaaga gaacgcagtg
    41401 ccttctgaaa actttcttta aacgttcttc cgatcgccat cgcctcgccg accgccttca
    41461 tctgaacccc gagagtatcg tccgtacccg gaaatttttc aaaggcaaaa cgaggcactt
    41521 ttgttacgac atagtcgatc gaaggttcga aagacgccgg agttactcgt gtgatatcgt
    41581 tcttaatttc gtccaacgtg tatcctatgg agagaagagc ggcgattttc gcgatcggaa
    41641 atccggtcgc tttggaagcc aaagccgaag aacgagaaac cctcggattc atctcgatta
    41701 cgatgacgtc tccgtttgcc ggattgaccg caaattgaat gttggaacca cccgtctcca
    41761 ctccgatctc ccgaatgatc gcgatcgaca tatcccttaa gttctggcat tccttatcgg
    41821 acaaagtttg ttgaggagcc acggtgatgg aatcgcccgt atgaaccccc atcgggtcga
    41881 tgttttcgat cgaacagata ataaccacgt tatccgctag atcacgcatc acttcgagtt
    41941 cgaattcctt ccaacctaga accgattctt ccaaaagaac ctggctgatc ggagaagcct
    42001 taagaccttt tgaaacgacc tcttcaaaag tttcttcggt gtaagcaatt ccccccccgg
    42061 taccgccgag agtaaacgca ggacgaacga tgagaggaag cccgagtttt tttttgattt
    42121 cggcggcgtc tgtgagattg ttcgccaggc cggatgcggg aactctcaca ccgatttttt
    42181 ccatcgcctt cttgaaaagt tctctgtcct cggctttttt gatcgcgtcc actttggcac
    42241 cgatcaattc cacgttatac ttttccaaaa gccccgcgcc gttgcaagca agggcgaggt
    42301 tcagagcggt ctgacctccg accgtaggaa gaattgcatc cggtttttct ttctcaagaa
    42361 ttttttgaac gactggaacc gtcatcggct ctacataagt tgcatccgca agatccggat
    42421 cggtcatgat agttgcagga tttgagttga gtaaaatgac acgaatccct ttttctttca
    42481 gggctttggc ggcttgagtt ccggaataat caaattcaca tgcctgtccg attacaatcg
    42541 gaccggaacc caaaataagt acagaacgta tatcttctct tctaggcata ctaaaacaca
    42601 ggtttttagt ttagccctat ccttcaagca tcaattcgac aaagggagca aatactctcc
    42661 tgccttcttg aattttccgg aagagaccag aaacgaaatg agggaatctt tcagagaaga
    42721 acactcttcg atcgcaagcg gcctttcgtt ccaaggatcg gcaatccgat cgtaacaacg
    42781 ccaaagcaca ccgttctccg aagggatgta gatgagttta cgggccgtat tctgaaacat
    42841 cctatgtttg gaaatgatca cactctcctt cgcgtaagaa tctccgatcg aaataaaagg
    42901 aaattctccc gattcaatcg aatgcaaatg aagaatgtcg ggatagtaaa ttcgttcctt
    42961 ttgataaaaa tgatctccta aatcactaaa ccaaattccg gtttcaccgt agacatttct
    43021 agaatctttc caagtctgaa aactcaaacc tacagacaaa tcccttccga aacgattttt
    43081 caattcgttc cgcaaatttt ctcgtaagga aaaatcttga atccgatctg aaacgaacga
    43141 aagtaaagtt ggaaacagat ccagggagct gctaattccg gtaaacctcc gaccagcgcc
    43201 tacatttcga gggaatttaa tgagcagagg aatatgagtc acaccctctc ctctcaaatg
    43261 ttccccgtgc ccgtgactat gatcggcttc aaacaaggat tccccatgat cgctcgttaa
    43321 aacgatcagg gtggaatcgt aaatcccttc tttttttaag tgctccaaaa tctttccgac
    43381 cgaattgtca aaagaataaa tcgaagcctg aaaaagtcct cgaatctgtt cccggtcgtc
    43441 gttcgaaagt tcggaagaat cgctcgggtt cacaaatttg aaatacttaa attttccata
    43501 atattcagaa tttgtaaata tcttgtaata cggatacgga gggctgaatg ggaaatgcgt
    43561 cacggaggaa aaaaagacag taaaaaacgg accttcttcc ttttttaatc cggccaaaag
    43621 gtccggaaga attttagaat cgtcccccaa acttggaaat ccgcggattg ccccgaaata
    43681 ttctcccgcg cccggaatcg aaccggtcaa gatcggaaga agaaaaatct gagtttctaa
    43741 aatcctttgc gccgtgagag tttccgcgtg aaacatcgga gcgtttacgg attgaaaccc
    43801 ccaatcagct cgagggaaaa tatcccctgc aaacgaagaa acgacgtgcg tcttgtatcc
    43861 gagttgcgac aaaatattcg gaagtgtttt agaaacatta ccgttcaaac cttcccgatc
    43921 ctttatatcc ggaaacatat cttgaattcc gtgtatgaaa ctgggttgtc ccgtgagcaa
    43981 atccgcccag gcaggaaaag ttctgggaat cgtagtatga tgatcttgga atattacgga
    44041 atccttcgca agtaaatcga tatgaggcgt caatccctcc ttaccttgtg cgtatcccat
    44101 tttatcataa cgaagactat ccgcgctcag aatcagaatg ttcggaacac cttccgcact
    44161 cagggcgata ttttccggaa ctttttcgct tcgactcgga gctaaagtaa aaactccaaa
    44221 acgacttttc gaaaaagcaa aacaaatcag agaagtacaa ataataaaaa gtaaaacgag
    44281 aacgattcga ttccgactta catttttcaa agtcacgatc cgaattagat caaaaatcgg
    44341 agaactctca aaaactcgag cggaaagata aaagatagtc gcactcaaaa tccccaaaag
    44401 acttccgcaa gaatgaaacc aaaagagtaa aaaacaaaac aaaacgaaaa agataaaacc
    44461 gaaccagttt ctcttaaata ttaaaaaaac agaatgtttt acgatacaag ctcctaaaat
    44521 tccgagcgtg atcgccgatg gaatccaggg agaaacccaa tccgtcagga aaaacaaaaa
    44581 gaaacgcaga aatgaaaatc gataaaagaa gaattcccca tagagttggg gataaaaaat
    44641 cacagaatga caccaaagaa gaaatacaaa tactccgaaa gtccaaaaaa cttttcgata
    44701 agagttttcc ttttcaacct cgatattctt cttgacaaaa gaatcgaaac cttgaaccga
    44761 taaagcccca tcttccgaca aaggaccgat aaaaaacgag tcggtcgaaa cctctttttc
    44821 attcccaagc tgcgcagaag aaaggagcaa accgatcgca ccgaacagaa ttccgctcgc
    44881 aatcaaaatt tgaatataat cttttaagaa taaaggcaga atggataaaa atagggactt
    44941 gaattcggaa agatccactc ccataaaccg aaacgaagag tttaaaatca aagtcgcaaa
    45001 agaaatcccc actccgatcg caaaaaatcg aagatataat cttacggatt tctccgccaa
    45061 taaaattgtg accatcttca acatagattt tccgcaattc tcattttaaa agcgttttcg
    45121 aaaatctgat cccgctttcg acaagcactt tctttcactc caaaaagaaa agtcggactc
    45181 gaatcgactt ctcaaaagag aattcaactt ttcgaatatt caatcttcat tttgatgaaa
    45241 tgaagatata tcctccgaaa tctcggacgc attttcgttc ggaagtcgag aaacatcccc
    45301 aactccgttg acacgaaaag ttaaaaaatt ctttccgaac ttgcgggttt caaaaccgga
    45361 ccagtttgga tcgatcggag actggacaaa aacggctaca gtagcatcgg cttttaacaa
    45421 aaagtccaaa agagatttaa ttttttcctt tttcttatcc cagaaagaat acggaggatc
    45481 taaaaaatag atcttcgatt tttcgggaat atcgagttta ttataaaagc gaaatacgtc
    45541 ttttctgctt acctcgtagt tgtcgctaaa ttttgcgaaa agctttcgaa ggttgtccga
    45601 tctttcccaa gccaactcgt ataaaacgac tcttgcaaat cctcgactca ttgcttccaa
    45661 agccatctgt ccggaacctg caaaaaaatc cacaaacacg gatttctcaa gtatcaatct
    45721 tccttttaaa accaaggagc cgacgatatc aaaaacggat ttttttaaaa tcgcgggagt
    45781 aaaattcgtg tttcccgcaa cggcaatagg cgtttctatc gacttacctt taagctttcc
    45841 ggcctgtacc ttgagtgctt tcacatcttt actccgtttt tttttcgacg ctcaattcca
    45901 agatccgaat ctttttcgct aacttttcag ccgatttcaa ttctctaagt ttgataagaa
    45961 tttgttttgc ctccgaaaat tttccggcct cgtataaaat gcaagcatag gtgtaaagcc
    46021 cttccgcata acgcaccgag gatgttccat tttcggaaaa aatttttccc caataaatcc
    46081 cggaagattc atcttccaat accagacaac gttctagaaa caaaaacacg gaattataaa
    46141 aaattccggg atgagatcct ttcttttcat agatacttct caaagttttg tcgatttctt
    46201 ccggatcttt ttctgcggag gtatataaaa gtagaatcct ataatcaatc tcctcttttc
    46261 gaagtgcgac ccgggaaacc tttactaagg tatcataatt tccctttttg taaaaatcgt
    46321 aaacgtcgtt gaagtcggtc ggtaagaccg aactttgtgg aaataaaaca aaaacggata
    46381 ttaggaaccg gtcgacacaa ttcttggcga attgccaaac cggcccggta tttttcaaaa
    46441 ctcgatcact acagaggaac cgcacatcgg acaaatcgcc ccttcaagac cgtagtcttc
    46501 ggcttcgtaa acgtcctctt cccaacgatg atcgcaatct tcacaagcaa acgttaatac
    46561 ctcttctccg gttacatcct catcgtaacc ggtctcaact tcaaaatctt catcaaaatc
    46621 gtaatcgtaa ggcatagaaa tccaacggaa tcaggggagg cttaggtgtc aagttttagg
    46681 agattcaaaa aatacgtgaa cccagaatag gtttataaaa aatcgacgaa gtatgctgta
    46741 tcaatccggc ctgaaaagtt ataaaaagaa aaccagttat aaaccttata ttctcgtggc
    46801 tcttatgttg attttaggtg gaactggatt ttttttccag cagagtatca aaaacctatt
    46861 cgcgggtgat agaaaaattc ttctcgaaaa agaaagaaaa aacatccaac aacaaatcta
    46921 ttcgggaact ctggaagaag gttccgtgaa aaatttccaa aacgccgcca aagattacgt
    46981 tcactcgaat ccttcggatg aattgggata tttttatatt gcattaggga attataattc
    47041 gtttttgctt aacggattct ctttcgactc ggggaccttg gtaaaactcg cctattcggg
    47101 attcaacgat tttctccagg aagacgagtc gtatcttccg attctggaag aaatgtaccg
    47161 aaacgcgctt cgtgcaaagg cgatagatcc ctcaatcggc gaaaatccgg ataacgaagt
    47221 gatgattgca ttcggggaaa cagtcaaaca gcatctttcc aaaaaatccc tcactcatct
    47281 tttgaattcg attccgtacg acaagatcag tcccgaattt aaaatcagct atacgtggat
    47341 tgccatctta ggagcgtcct tatcgggaga tactgaattt ttaaaacgca atcttgcaag
    47401 tccggaatcc agcggatcga ttcttctcac cgaaagagaa gctctttttt taaccggact
    47461 ttccgaattc cgcgcaggcc agtatgtctc ttccctcaat ttcattcgca aagttagaaa
    47521 tgcaaacgaa gattttatca cgatcggatc ttggatttta gaagcgaaaa ttttcagact
    47581 tcaaaatcta catgcaaaat caatcgcgat tttagaggaa ctttatccaa agatggaaga
    47641 gagaagggaa gaaattatcc gactcgcaaa agaaatcgtc gatgaaaagc cgaccctgaa
    47701 aacgaaactc gatctagaat cggttcggta aaatttttag aaatcaatgt taaacgaagc
    47761 gaagtttccc cctatcccga aaattttcaa aggatttatc gtatccttag ttacaacttg
    47821 catcgtttct tgcggactca gacctgttcc ccctcccgaa ggaaagttct gcgacgtctg
    47881 gcataaacca gttgaatgtg tggagttgaa tttcagaaaa ggaatcgggg acctaggcca
    47941 aggaccgctt cctctgcgga tgaaaaacgt agttctttat gatctaaaaa ttgaaaacga
    48001 acaaaacatc ctcatagaag ttcttcatga gcatagagtg aggattacct ttcccgaaaa
    48061 agaacctaga ttgtatctta agatcaagga tcaaggagaa cgcaaacgaa gatgggaaaa
    48121 agcaaaggaa gaatgggatg aacttttcaa atgaatagag cgttttatac tactattttc
    48181 gaacgattcc tagaaaacaa gatactaaag aatgtaccga gctcaaaaag cgaacttcaa
    48241 cgaaaagtac aaactttgaa tccctttcta aactgaataa aaacggcttt ataaagggtt
    48301 tgtggctcaa acaaaaacgt tttttatcag cacgttttag ctccgcaact taagaattta
    48361 cttttagtaa acaaaatgaa cgcgagtaaa aaacaattta ccaatcgaaa cgaattcgta
    48421 taatcaaagt cgatgataca ttcgaaaact tcacaaaaaa ccaaaccccc ttatttggtt
    48481 tccatcatcg aagacaatca acacactgcc ctcaatcttc aggaacttct ttccaattcc
    48541 tccgattttc aatttttaag gcactatccc gactctcaaa aagcgatcga agatattccg
    48601 gaaaatattc ccgatatcgt aatcttagat ataggacttc ccggaaagaa cggattggaa
    48661 tgtctcaaag agcttaaaga aaaaacgcct aacactaaat atgtgatctt caccgttttt
    48721 gaagacgaag aaaaaatagt ggaagcgatc caaggagggg tatccggcta tctcttgaag
    48781 gacactcctc ccgaactgtt ccttgccgaa ctcaaagtca tcatactggg aggcgcttca
    48841 cttactccta gaattgcaga caagatcatc cgagaattca caaaaaaaga ggaaaaccaa
    48901 aatccgccga tccaaaatac cctgggactt acaaaaaggc aacttcagat tctcaatttc
    48961 gtagcgcttg gaatgaccgt tgcagatatc gcggacgaac tcgatatttc cagccatacg
    49021 gtcagtagac atatcgaaaa aatttataaa aagatggaag tgcattccaa atccgaagcc
    49081 atcatccgag gaagaagaat gggaattata cgagacgttc caggataccc ttaaatgccc
    49141 gcaaagagaa tattcgtatt ttctattttt attatattta ccttgttttc gacgggatgc
    49201 agctccaaga acgagccaat cgcggaaaaa ggtgtcatcg acctcagaaa ttttaatctc
    49261 gacgaaaaca ttactacgct taacggaaac tgggaatttc attggaaaga atcgacacac
    49321 ggcaatcatc cgatcccaaa aacctccact tattttccag tccccggaat ttggagggac
    49381 tacgatccga acttcactcc ggaaggttat gcgacctatc gcctgcgcgt gttatgcgat
    49441 gatcaatatc ccgatttaaa gatcagaatt cccaggcttc cgggagttta cgaagtctat
    49501 ttcgacgacc ataaagttta ttctaacggt tttgccggaa ccggtccttt agatacggta
    49561 ttttcagctc atccattgat gacgaatatc gtcgtgccct ccgaggattt ttatatcacc
    49621 gtaaccgttt ccaccttcaa aggaaattat cttaaaggtg gaattcggaa gccatttcaa
    49681 atcggatcag gaaaggcgat cgatttggag acaaaaagag aagaatggag ggagatggtc
    49741 ctaatcgtcg ttatcttttc tttcggaatc tatcacctcg tattcttttt ttcctacaga
    49801 aaagatccga ttccactcta tttcaccgtg ttttgttttt tagtttccgg atatactttc
    49861 atcacctccg aaattcaatt tatggctctt tcggatcttt ccctggatct cagattacga
    49921 ataaagtttt tttgtgagat cgcatttttc cctacttctt tcctgatgct ccgtaagatg
    49981 ttcccacttc agttcaaccg gaaatggatt caaaccgcaa ttggaacaag tacgattttc
    50041 tttttcggaa ttttcgcttt caacgaacgg aatatagtct ggttttattc ttggtttatg
    50101 tattttcccc cgctttatgc attggttttg attctaggca cggcaaacac ttttaaagcc
    50161 agagaacttt tcactggctt tgttctggca tatggtttct aaatcaaaaa aaatatttca
    50221 agtaaaagac gctttcggaa acacaaccga taaaactgtt actaacttgc acaataattc
    50281 gcaaagcaat gcattgctac gcgaattgat gagtaaagat agtaaagaat ccgatcaagt
    50341 agtacaaaac atccctgtaa gtttattagc aaagagaatc ctagaaaaaa tttcaatagc
    50401 gaatcccttc aagaattagc cgaaagcatt aaaaaatacg gcttaattca accaatttcc
    50461 gttcgaaaaa ttgggaatgt atcacctaat tgcaggtgaa agaagacttc gtgccacaaa
    50521 actaaacggc gaagaattta tttcatcaat tgtcaaaaat gttcatcaag tagatccgga
    50581 cttaattccc gaatacaaac ttattgaaat attcatcgag aagatctcgc tgatatagaa
    50641 gttgccctta gcctaaccgt tattaagtct aaatataaac tttcagcttc tcagcttgca
    50701 gaaaagttca ataaatcaat ttcttgggta aaacaaaaac tgatgcttca gctatcaacg
    50761 acttagttga agctggaaaa attaagaatc ctatggaata agtatggtgt tataaaagca
    50821 aaaaatgatt ctttacctac acaagctgaa gcccgaaaat atgctaaatc catttcacaa
    50881 tccaacgaca attcaaagaa aaccaaatct ctcggattaa aactcttcaa gatcagataa
    50941 aagatattga taggaaaatt gatgaattaa aaaagaaaaa aagaaactca aagatcaaat
    51001 ggatttatta attacgatga tgaacgacgg aatttacggt ttatacgaga tttatacctt
    51061 atatccgtac agctttcctt tgggtcttat cgcttttgtt gcgttaaatt cttatattat
    51121 ttcctcaaga ttcgcggaaa atctggaaag agcaaaagaa ttcgcacaac ttcaaatcag
    51181 atataacgaa caactaaagc tacaagcaca ggaaagagca aggatcgcct cggatattca
    51241 cgattccata gggtccgagc ttacagcgat tcttttcgag ttggaatcca aagataaaaa
    51301 cgattccaca ttgaaaaaac tcaaatcgga agtgaatcat ctcatttcga atgtaagaga
    51361 catcgtattt ctcatgcacc atcagaatgg aaattgaaaa cgtctccaat ttcatacatc
    51421 tggatcaatg tctacacatt caaaagatct ttttagaagt cgcttccaat attctcagac
    51481 attccgaagc gaagaagata cgaattttct ggaaaaaaga gggaaaaaat ctggttctaa
    51541 aagtgacaga cgacgggaaa aaattcgaga tcaatccgga agaagtctcc ggaatcggaa
    51601 tgagcaatat tcgaatgaga tccgaaaaat tgggagcacg ctacgttttc cattccaaag
    51661 gttcggaaaa ttcgttcgaa ctaaatattc cgatttccta ataagaattc tccgtcacaa
    51721 aatttcacaa agtttaaaat ccatatcgca tgcaattttc ctaatatttt atcgtatgca
    51781 cagatcgtaa gtttcttttt cagggaatcg gttatcaata aagcggtgct taaatggatc
    51841 gaatccagag attttaaaaa agtcaatgag ccaaaagcct tatgtatttg tttttgcaaa
    51901 cgtaaagggg ggggtttcta aaaccacaag tgcaactcat tgttcaatgg cattggcaag
    51961 aagaggtcgc acactcgcaa ttgaccatga tccccaagga gacctttcca atgcattcct
    52021 tcccaatgaa cctttagaat atttcgataa cgcaaataca tttactgtta ttaggggtga
    52081 aactacactt aaagaatcca caagaaacgt ttatgaagtt gatatacttc catcttcgat
    52141 ggaattagaa gattttcaat accacgtagg aaaagatatt tgggtcgtta ccaagctaaa
    52201 cacggttttt aaaatcaaat tacgattttg ccataataga cactcctgga tcaggctcgt
    52261 acgaacttct ctcggctctt ttatccgccg acgccgtaat aatcccggta aacccttcaa
    52321 agtgggctat tcgaacggta aaaaaaatct ttaaaaaaat caatgaggct ctgagaggaa
    52381 ctagaatatc ttctgtttac taccaactat ttggaacaac tcaggccgaa gcggacagat
    52441 attagaacag ctggagcaaa ttccaaatct attagatcac tacaaacaaa agaaattgga
    52501 tatgaactag taccggctgc tttacttcca ccaatccctc aatcaacgac aattcgcgat
    52561 agaactgaat ttggggaacc cttgaaagaa ggaacagaag gctggaatgc ttataattct
    52621 ttagcagagc ttctaatcga gaaatatttt tccgtttttt gaattttctc gtaaacttca
    52681 gagccgattc ttttcaagtt gatctccgta agaagctctc tttgtcgagt cagactttcg
    52741 tccaaccaac gtttattcaa aacttttcga ttctccctat aaactttatg aatattgacg
    52801 aatgattcga tttcgagtag gctggaagaa aatctgtaat cgtcccctat ccaactttca
    52861 tacgatagtt cgtaattggt atcttcaaaa atgattgaaa gaaaaaagct agtatcgata
    52921 taaaccggca tgaagaggga aatcaatccc gatcttcata atatgttttc atccaatcca
    52981 actgaaactt ttcttttact ttggacggag gctttaaaac ggtagatttt ctttttgctt
    53041 ttaagagaag accgcttttt tgttctttct caatataact ttcgacggct agatccgaat
    53101 ttaaaatatc ggaagtgggt tttttgattt cggcaatgat tcgactgtga tcggtcacga
    53161 gaatcgtttc accttctttt acaaggcata aaaacgtatt caagttttct ttaagattct
    53221 tgaccccgac agctttcata cctcagtaac gtagccccga agatcttaaa gtcaaccggt
    53281 ttttaccaaa aaaatcagcg agtccgcatc atcggaaaga taaagttaat tccgaaaatc
    53341 attccttgtg ctttgacttc atcgggaacc ttcccgaaat tttgtcctcg aatagaatcg
    53401 acacaagctt gactgacaac gtcttgtccc tggctcgaaa cgagtttcgt atccaaaacc
    53461 tggccgcctt cgcttagcat aaaaagaact ttgacctgtc cgggtagaat tccctctcga
    53521 actacggttc ccgccatatc tcgatacgca taattgcctc cgccgggagg agcaaaactg
    53581 ccttcgattt gtttcagcat ccgtttgaag tattcgtaac ctgcgagttt ttttctagga
    53641 atggaaaggg cttgatttcc gtcccaacga aaaagaaagt cctgttcgaa tcgatagtta
    53701 aacggaattt tcgtcattct tccgtaggtc tgagagcttt gtttagtttc ttccgtattg
    53761 gtggtttgca ctgggtcgat cttataaatt cctacttcga aaaccttctc gtcattcttt
    53821 tctttagctt cctgtttctg ggcttcagaa ggccttctcg ccatactgcc catgataaat
    53881 tcacgaaagg ggctcgcaga atgaaatcct tccttcttcg taatcccgcc tgcacccgcc
    53941 gcatccacgt tggaaagagc cttgtattcg tcctttatgt tcttatccac aaaatcttgt
    54001 tccagaagaa cttcataaat tttctctttt tcctcattgc tttccatttt gaccatgggc
    54061 tcgcttccga gaattttcca gagcatgtta cgtgtgagca aatgtgcggt aaaaaaagac
    54121 gcgagtacaa gaactagaaa ggaggcatag atcaaccttc gatcgtcttc gggaattccg
    54181 gaatattcag aatagagtcg ggtcttgtcc atggttttcg gaaaaatctt gcattcgttt
    54241 taattgccga taggcccttt cggtcgccac cctaccggcg ggagttcgat tgatgagtcc
    54301 gatccgaacc ataaatgatt cgtaagtatc ttcgatagtc ttttcttctt ctccgactac
    54361 gacagcaatc gcctttaaac cgacaggacc tcccttataa cgatcgatca tacaactcag
    54421 tatctgtcga tccataccgt ccaatcccaa gtcgtcaatc cccatctttt cgaacgcttt
    54481 gagacaaaga ccctttttta cggaaagatt accctctact tcgctaaagt cccgaattct
    54541 ctttaaaaga tgatttgcaa ttcggggggt tttacgagaa cgttttccga tttccaaggc
    54601 agcatcgtct tcgatcttaa ctcccaaaat tcgagaagaa cgtaaaacga tctccttcat
    54661 ctcttcatcg ttgtaataat ccagcctcaa ttgaattccg aagcggcttt tgagaggttc
    54721 gctgatcagt ccacttctgg tagtagcccc gactaaggtg aacggtttga gagggatttg
    54781 aaccatttgc gcggttactc cttctccaat cactagatcg atcatataat tctccatcgc
    54841 cggatagaga atctcttcga gttttttatg aagagtatgg atctcatcta tgaatagaat
    54901 ttcattttct cccatactcg taagaagacg ggcaagatcg gcgcctttgg taatcacagg
    54961 agcagatgtg atggtaagcc tggtcccaag ttcgttggaa acaattccgg caagagtcgt
    55021 tttaccgaga ccgggaggac cggaaatcaa aatatgatca agcgcacgct ttcgattctt
    55081 agcagcctga acgtaaaccg taagattatt gagaacttcc ttctgaccta taaattcgga
    55141 aagaagagaa ggacgtaaac ccgactcttc ctcaaattct tcctcaggat taagcgtatg
    55201 ggattttgcc aatcagttcg gtctttcctt aagctggatc gaaattctag aaatgtttcc
    55261 ctgacgcata accgtaaccg tgatacgatc acccacctta ctcttcttaa ccgtgctgac
    55321 cacttcctcc ggagaattga ttttagttcc ggaaatctca gtgatcacat ccatcagctg
    55381 aattccagca cgatccgccg gagaatcatt catgatctga acgacaaccg caccgcccga
    55441 aatattcaac ttcttcgcgt cctcttcatg aagataatcc actccgactc caagccaagg
    55501 ctgtgcggga cgtttgacct taccggtggt ttttaattct tccatgatcg ctttcgcttc
    55561 gttaatcgga atcgcaaacc cgattcccac cgaacccccg ctctgagaag cgatcatacg
    55621 gttgataccg atcacacgac cgttgatatc gagaagagga ccgccggaat tcccctgatt
    55681 gatggaagca tccgtttgaa gataatgaac tccactgtta tcgattccgg ttctaccgac
    55741 agcactgaca acccccgcgg tcagagactg ttcgtaaccc agaggggccc cgattgcaat
    55801 cgcccagtcc ccgactttta ccgcggaaga atctccgagt tcgatcggaa caatttcacc
    55861 gtccggcttg atttttaaaa gagccaaatc aatcacagga tcagagccga cgagttccgc
    55921 gttaaatgtc ttacccgttt ttaaacgaac ggtaagttta tccatggaac gaaccacatg
    55981 ttcgttggtt aaaatatatc cctgagtatt gagaataatc ccggaaccga gcccagtttg
    56041 tttttgtttc atcactcttc cgcttccgcc ttgacctctg ccgaagaatt gatcgaagaa
    56101 aggatctccg aaaggcccgg aatgaacggg aacgttttga attttttccg tagcgatgga
    56161 aactacactt ggagaagcgg tttgataaac ttcctcaaag gcttgttgaa tcgtgatcgc
    56221 ctgacgagtc gccggactag gttccttatc acctttagca tttaaaaaaa gaggattgct
    56281 tcgaccggtt ccacaaaaca tgacgggaga caagaacgct ccgagcagaa gtgaaatgct
    56341 tacgattgca acatacttca gtttttccat gtttttcatt gaattctatc cctctgaaaa
    56401 tgaatttcca tttggtatct aaaagaatcg gctcgcttct atgactgtca agttagattt
    56461 gaaagctagt ccttagaggt acacattcga ttcaataagt tggatttaaa cgaaagggag
    56521 aatccttccg ttttcactct ttagaccaga ccaccaagaa aagagtttcc gttttcatcc
    56581 gacaaattcg agaagattta caagtcggaa gtccggtttt tggattttgg ctgagtggat
    56641 tctcgattct ttttgatctg aatttttgca ttgatatatt ttcgaatcgc cgcttctccc
    56701 ctttggagag tataataatc caacttttcc acgggaatga tatcttcatc cggagtaatt
    56761 tgcaaaatcg ctaaatcgat ttttttatcc tgaccgatga tgaccgcttc gtaggattta
    56821 cctgattttg acttcaccaa aagatgatcg taagtcccaa ttacatgagc gttcgtaaga
    56881 atataaccct gcggattgag aacgattcca tagccgaggg taatcaaaat cttttccaga
    56941 aaatgcccgc ccttagaatg aagaagttta gatttggtcg ttttttcggc gagaatcgaa
    57001 accgaacttg cggaagaact cggatagact tcttcaaaaa tatgatgtac tcgcacttta
    57061 tttttgggat ggcgcaaaag agaagaatga tgatcagatt ctccggaaag aatctcctgt
    57121 ttgctttcga tttccgtttc cgtctctttt gtttgtgcaa tcggagaaaa acaagagaaa
    57181 taaaataacc cgaaataaag aatcactccg aaaaacttca aaatcgaaaa atataagccc
    57241 ataacgaaat tttcattgga ttctcgattt ccaaaaaaat ccatgtagat aaaatgattt
    57301 cgtataaatc tctctttgtc aagaattgaa tcggaaccgt aaaaatgaag atcgaaaaac
    57361 caatctttgt agtttttgaa ggaatcgatg gaagcggtaa atcaactctt tgcaaatctt
    57421 taaccgaaaa acttacagaa cggggaattc cttccgtaaa ctttaccgaa cccacaaact
    57481 ttgaaactgg aaagtatctt cgaaaattct taagagggga aatcgatctt gaaagaaaag
    57541 aacaaatcga tgccttttta aacgatagag aagaatcttt aagacaaaac atccttcctt
    57601 ccttagaatc cggaaaaaac gtcttactgg atcgttatat gtattccacc gccgcttatc
    57661 aaagcggcga cgatcttctt cccgaaacaa tcatcgaaaa aaatctaaag aaaaacttta
    57721 aaatcccgga tcttctattt tatctagatc ttaatccagc aatcgcactc gaaagactaa
    57781 gtcaaagaaa agaaaataaa gaaagattcg aaacgttagc tcaacttgaa aaaattcgtt
    57841 ccgcctacga tagaattctt ccaaaagaaa cgatccgaat agacggcgta aaaggcccgg
    57901 acgaaatcgt tcaggaatgt ctggaaattt ttttaagaaa cttcaataga aaactcctat
    57961 aaaatccgaa agaaagcatc acccaatcca atttcagcgt aaaaccgtcg tttggtgaac
    58021 gtaattttta agggcttctt gatagcagtc aattgcaaac aatctcatag tattgaattt
    58081 aaattgccag agactacatt tttaaacgac tatcaaaatt taccagtttt cattgatata
    58141 caatatcagt gactttcgat ttgaaattcc ttgagagtcg tttcatgacg atttgcttgg
    58201 cgatccagag aatccgccat tttaaaaagt ttctctttgc gaaccctggc ctgaagaaat
    58261 ttctctcctc tggaaagttt cgccaattct ctgagttcat ttgctctcgc tcttttggct
    58321 accgcagtcg ccttgagata attcgcgatc gcttgttttt gtcccggcgt caccgcactt
    58381 tctacgagag ccttttccaa aagcctcgct tcctcctctt cgctgaccga aaaaatcggc
    58441 gttaaaattc cgcataccca aaccaataca aaaatggaaa cgaccctccg aaaacaaagt
    58501 ccttcccata aattcagaaa cgaaaccttc atctttacct ctatttttaa tttttaggag
    58561 aacgatttct tatacgattc atttttcaag gactttcctt taccaaaccc tcttcaggat
    58621 ttacatttga catcccaaac cttttcaaaa gactcactta taaacgtacc tatagctcaa
    58681 cggatagagt acaggcctcc ggagcctggg gtccgggttc gagtcccggt aggtacactg
    58741 caatattcca tttccaccct ttgatctacc gggactcgaa gcgagctttg gtaaagcatt
    58801 tcaaacttcc gtaagaagcg aagaaatgct tccgaggaac aggatgttcc gaggccaaag
    58861 cgagacgccg tggagctaag tcgaacagga tgtgagactg cgtaacggcg agtcccggta
    58921 ggtacactgc gacccatagg gagcagtgta gtcaaaagcc agcgcaagcg tccgcgttga
    58981 ctctttgcga agcaaagaaa ttacgaaccg cttgcaattt tcgtctttgc actaaaaaaa
    59041 tcaaaccggg actcgaagcg agctttggta aagcatttca agcttccgta agaagcgaag
    59101 aaatgcttcc gaggaacaga ttggttctgc ccgatagagg acccatagga agcataacct
    59161 tacccacaag ttgagatagg gttttggaat aggaaggatc aaaaacgcac attttttcaa
    59221 gtgttccgac aagaatgagg ctttttactt gcaagaagta tgattttccg atagtggaaa
    59281 gtcctccaag cctttctttt ctcctcccaa aattagggaa aactcatgca acgctctcta
    59341 taaatcattt gcaggtgtaa gttttacagt ggatttgtcg gaattccgac agatttatat
    59401 tgagatccaa atatttgtgg gtaacgttat gatagggaac gctattgagt taagggagaa
    59461 acctgctgag tttcccggca agaattcgga ctttacattg tcagttataa cgaatgtaaa
    59521 tccgttttag agcgaagttt gccggaggat aattcggctg aatttgaatg gctttttcgt
    59581 attccaaacg agcgagttca atatggccta aaatttctaa acaagaacct gcgttgaagt
    59641 acggatatac gggaacctcg taacgaggag cgaacttcgc cctttcaaac caaggaagcg
    59701 cctcctcgaa acgtttttgc tgaagcagat aaaccccgat atcattataa ggattttcta
    59761 atgtagggtc cgtttcgatc gcgattttac agaactcaat cgcacgatcc aatttaccgg
    59821 caagggaata agaccaaccc aaaaacgtcc aagcttccgc cgtaggtttt gctgcgatgg
    59881 acattctata atgtttggaa gccagtttga gatttccctt ggtttgatac tcgtaggcag
    59941 tcaaaaaatg cttcttcgca tcttcggatt ctccaaaaga ttgtaaataa agtggattca
    60001 ttctacactt tagacgggat ttatttcaca gaaaaattca agaatttcag aaaggtcgta
    60061 tttaaaaagc cgtctatctc cggagaaaaa ttgttatata gaataaagcc acaccagtaa
    60121 atcaaagtca cactcacaag agcctttaca agggacttac ttgcatgggg agaagcagaa
    60181 taaaagattc gaaataaagc gatgggccaa agaaacaaca gaaagaaata gaaacctttt
    60241 ccgatcccgt aaatccaaga aataatttcc acaggataac cgacggtcaa acgctcataa
    60301 ctcgttttta actcaggaaa gtattgaaag aaataaaaga taaaaacgaa aacaaaaatg
    60361 atcttccaga cgaactcgaa atcggaacga aacaaaagta gagtcagtcc gcagaaccaa
    60421 aaaagaaaaa tcggaaatac aatctgttct aaaagtcccg gcataaaacc tcggttgtaa
    60481 tacgattcat gaatattgta aaatccgatt cagacattcc ataaagctcg tcgaatctgc
    60541 aagccctttc ccggcaatgt caaaggcagt tccgtgatcc ggtgaaactc ggataaacgg
    60601 gagacccaaa gttagattca cgcccttttt tccttcccac attttgaaag gaatcaaacc
    60661 ctggtcgtga taacaagcaa gatgcagacc gaattttttt cgtgcggact cgccgaatac
    60721 agaatcggcg gaaagaggcc cttccacttt caaaccttgc ctttttaagg atcgaatcat
    60781 cggtactaga atttcttcct cctctttacc gattttacca ccttcccctg catgcggatt
    60841 caagccgaga aatgcgatcg gtttttggag atcgattttc tcgcaggaaa gaatagaatt
    60901 tgcaagcgat ttcagatcga tctctttcaa aaactcggga acttttacaa gaggaatatg
    60961 agtcgtgaga ggaagtacct gaagatcgtt tccggacata agcataaacg tttttgtccg
    61021 ataggcctcc gctaaaaatt ccgtatgacc tcgaaacgtg gaaacaccgg acgcaatcac
    61081 ccattctttg ctgaggggaa gagtgatcaa atcccctccg ccttcttttt gaaactctat
    61141 cgagagtaaa agagccgcta acgcagattt tcccgacaaa gcggaaggtc taccggattt
    61201 caaagaagag acttcttttt tggaaagaga atcgtggcca atcgcaaaca aacccttttt
    61261 taggatttcg gaggaagaag aaatcgaaac gaattctttc gggagaggaa acttacccga
    61321 atgaaagtaa acgatcggtc ttattttgga gatttttctt agaagaaaaa gggaacgaac
    61381 gaaaatttct ggaccgattc cacaaggatc gccttccgta atcaagatcc gcttcactgt
    61441 ttcgggaaat cggcttttat tccggaaatt tttttccgaa aggaaaacct ttcgaattat
    61501 tctctcgctc cagattgttt tccgaagatt ttttcgacgc tgagagaatc tttagaatac
    61561 tcaaggtcaa ttagatcttt cgcggaatgt ttgagatcat tcgaaatcat acaacgtccc
    61621 tcaaggatga ctccgttctg aatgatcaat tctggtgtgc ggatatctcc gagaatttta
    61681 gaagtaggaa ggagcattac cctgtttctt gcagtaatgt ttccaattac gattccttcg
    61741 atgataacac tggccgccgt gatattagtt tttaccttgc ctgtaacgcc gatataaagt
    61801 tgttcagcct gtaaggattt accttcgaat tttccatcaa tcttaagaga tccattgata
    61861 aaaaatttgc cgttgaagta ggaattttct ccgatcgtgg agttcgtaac ttcggatgaa
    61921 tttttaacga gtgccatgcg cctgtgtatc cttttcggag ggagttaaat tcactaaata
    61981 tgcagatacc atcaatcgga aaaggatttt tcaaagcttc attttgaaaa ttgacaaaga
    62041 ggacgaaaaa tcaacgaata ttgggaacgt tgattctatc taaaacctcg gaagtaaatt
    62101 cctggaattc cttaagagca tccataatac tctttccctc caattcggtg gctctttcga
    62161 atctagggtt aaatcggatc gaatcttcca agttcatgat aactcctccg acttccttgg
    62221 cctccctggt tactttactt aaaaattcgt tgaatttttg aaacatttca aatgcttccg
    62281 caataaaaat ccgggtctgc ttgtttttca tcctactcag ctgttctctg aattcctgtt
    62341 tttccgcagc gtgaaattct tctatcgttt ctgtgaggac cttaacgttc cttcgaatgt
    62401 tctccatata ttttacgacc ccgtcttttt cgttcgtatg tgaaaagtcg aaacggacgt
    62461 gagtttcgtt taacacgggc agatattccc ggtccattac gttgatccaa gttccaatct
    62521 gattgacttc gggatcattc gaattcggag aaattttcat gatcggatac tttgccagaa
    62581 cccttccggc ctcattcggg ttctccttgt atcgtttgat ctgttccgcg gtcatgtcga
    62641 gattgtccgg aatcccttcg ggagaaatat ccttcatctt cgttttgtat ttttccagat
    62701 ccctggaaac tcgatatcgt tgttcgtcgt tctgagattc ttttgcgatt ttttctaatt
    62761 ggaggatcat cttttggtat ttttgcagtt caagaatttg ttcgtgactg attgccattt
    62821 taatttcgtc cctatatccc aactatgtca ttctactgag tccagcgatc tttacattcg
    62881 ttaaattcca cttttttatg cgtaaattcc tctcagtagc acaatgaact ttgaatgtca
    62941 tctttattac cttcaagagt cattgcaaat tgtaagccgc tcgtagagtg taaattttcc
    63001 attccaaaat catacttcac attttctttt tttccgtccg gagttttatg actttcccta
    63061 aaacttgtta ggattcatag tagaagtaag ctgattcttt caagctgtca agaaattcta
    63121 attctacaga cgcctacgga tttgtgtttt taacaaccta cacattcgca atttgtttcc
    63181 aagggcaaaa cgtcttcgac tttatatttt ttcaacatac gattcagttc ttcttcatat
    63241 tccggctaag gaccgcaatc ctgtccagat gcttcgtgga tcgtttttta cagttcactt
    63301 tgtaaaataa atactttgta tattccgtgc agaagtattt tccataaacc gtgtttttag
    63361 atgcaattgg aatcgactcc ggatcgaaca aatagttttc ggcctcagcc aatcgatcct
    63421 atttgtaaac ggtttttaaa aatcctaaaa cttcttcttt tcgagcacct ctatgaagca
    63481 aactcatatt cgcgttaaat tgtttataaa aaaccgcgcg gcagattcgt aataataaaa
    63541 atcgtcagca tgatacttca tatattcctt aaccgctttt ccactcttat atgctaaaga
    63601 ttttttcaaa cgatccaaat tcccgatttg atgcaaatcc aattttttaa gatttccttc
    63661 catcgatttc aattggatta aaatttccaa gacggaggga ttcgattttt tttgtccgga
    63721 cgacgtttcg atctttgagt ccttcgcaaa caacaacgaa cacgacaaat ttaaaacggt
    63781 gtgatttttt tcattataac ttcactcttt tcgtatctca actataagaa tctgtccagc
    63841 gacccgtcgg gagcgcgtta tgctttcgtt tcctctaccg gccttcttga tttcgtcaat
    63901 tcaagaatat cacatttcga aaaaatatag aagtcctcat aaaatcatac cgatccggga
    63961 tgtcggcttt tttgaagaag aattccaact gttgaaacga acttattacg gtattcttct
    64021 tcatacgtcg gagtaataaa atcaaaaatc ggacaaaata aatacgtaaa acttcaattc
    64081 ttcttataac gctctaaaac caaacggaga taatcggcat cgggaaactt catcaaaaga
    64141 ctttctaaaa gtccgattcc ttctccggtt ctaccaattt cgacaagagc cgaaccttga
    64201 agataaagca tctccggaga aaatcggaaa cgaccgcaat attcaagtga cttcaaaaat
    64261 tcctcgaagt tctttttgaa aaaataaaga accgccttgg cccttctcgt taaataagaa
    64321 tccggaagtc gtttttccac accttcgatt tccttttgaa cgttcgagga ttcggtggaa
    64381 ttcaaaagaa tcaaaagttc gaaaggactc aaagtataaa caagatgatt ttgcttcaag
    64441 atcgcataac gtttctccaa ggactcgttt tgaccttcta aaatcttatc ctgtaaagag
    64501 cccaataaaa ccgacctgcc gttctttctt ttttctcctt caagccaggc ttttctgtat
    64561 tctatcggat gaattctcct cagaacgaaa taattctcca gataaccgtg acgggaagaa
    64621 taagttttga aaaaggattc tttttcttcg gagctaaacg tttcgatcag ggtaaggatc
    64681 cttctctcaa tcggaaaaac ggttcgaaaa ccagtggtct cgtgtttgaa aaggaaccac
    64741 gcaagtccta ataaaccggg ctcttcgccc gtcacaacaa gatcgtagat catctcccta
    64801 tcttcaagct ggaggcctcc aaatttccac aaagccccat atttctgaaa acgggaaatc
    64861 tctttattct ttaaagaagt tgaatattca atttttccca taagcgctaa gaattgtttt
    64921 gcttcctcga taaacggaag atcctcgtca tagacaccga ttaattccag atattcgtcc
    64981 agtttttgct cgtgtaatag aaaagattcc agaatctgaa aaacctcggg atcggcttgg
    65041 tgttcctcaa gcgccttatc caaaagctcc tcgaaaaaaa tcttgagaag atttttttcc
    65101 cgctcggaaa gtccttcctc ttcgaaagga gaggtaacgt cggtttgaaa acgaaactcg
    65161 ccgaataggt cgattctcag attatggaaa ggagaatgga tcctgtttaa ggctccggaa
    65221 aaatattcca aaattttgga tttaagtctg atgatttccg aattacggga aatcgggccc
    65281 tttggctttt ttttcctgat gagaaactgc tccgaataag aagacaatgt gatttccggc
    65341 cagagacggt ccgttttttc tttttccagg atttgcatgg gaatttcctt tttgcgattg
    65401 aatccttagg ccgaaaaggt aagtaaagaa tacga
//
