# Supplementary material for: Horizontal transfer of the rfb cluster in Leptospira is a genetic determinant of serovar identity
Source: Life Sci Alliance. 2022 Dec 9;6(2):e202201480. doi: 10.26508/lsa.202201480 (PMC9736851; doi:10.26508/lsa.202201480)
Supplement: Supplementary file 8 [file LSA-2022-01480_Supplemental_Data_2.zip › Supp_Data_1-plasmid_sequences/Lnoguchii_IP1712055_p2.gbk]

LOCUS       FHNOHDFA_1             61322 bp    DNA     linear       21-DEC-2021
DEFINITION  Genus species strain strain.
ACCESSION   
VERSION
KEYWORDS    .
SOURCE      Genus species
  ORGANISM  Genus species
            Unclassified.
COMMENT     Annotated using prokka 1.14.6 from
            https://github.com/tseemann/prokka.
FEATURES             Location/Qualifiers
     source          1..61322
                     /organism="Genus species"
                     /mol_type="genomic DNA"
                     /strain="strain"
     gene            117..701
                     /locus_tag="FHNOHDFA_00001"
     CDS             117..701
                     /locus_tag="FHNOHDFA_00001"
                     /inference="ab initio prediction:Prodigal:002006"
                     /codon_start=1
                     /transl_table=11
                     /product="hypothetical protein"
                     /protein_id="X:FHNOHDFA_00001"
                     /translation="MTDYFLRSEDVSSLLRNNIGHVLEGEIPLKNAIRHTSFNVDIIP
                     STLLLAKTGRELSHDPGSVLRFKDEIETVKYDYLIIDTPPSLSYEFSTGIYIADFVIC
                     PIALTRWTLQSFDTVFSEIQRITKGKLKPIFNVPSMISKAEYDKLPYLEGYTFTKSYI
                     QLLKEVQKAVIEGRPLNQEEPSWEQFNELAREIG"
     gene            698..1273
                     /locus_tag="FHNOHDFA_00002"
     CDS             698..1273
                     /locus_tag="FHNOHDFA_00002"
                     /inference="ab initio prediction:Prodigal:002006"
                     /codon_start=1
                     /transl_table=11
                     /product="hypothetical protein"
                     /protein_id="X:FHNOHDFA_00002"
                     /translation="MTAEKEKKIKKQLSSLIGPRPGTQHLQVVQKDQDEDAEKISMLH
                     TSIETNIKNAIRNAIKIGELLIEKKSRLGHGKFIPWITTNLPFSERTAQRYIKLFENR
                     DLLNTTPVSDLKSAYKLLSSADHEEKEINPKEISKVDAKRLYKKFKAGEKIGSKDRGL
                     VKEFLSNERERILSTAKTKVARIDEDIKSLS"
     gene            1643..3142
                     /locus_tag="FHNOHDFA_00003"
     CDS             1643..3142
                     /locus_tag="FHNOHDFA_00003"
                     /inference="ab initio prediction:Prodigal:002006"
                     /codon_start=1
                     /transl_table=11
                     /product="hypothetical protein"
                     /protein_id="X:FHNOHDFA_00003"
                     /translation="MRHPKYVRMVKTRDTKMTEVVHYALVIAHAIESLPLSRTKRQLL
                     SKITDLDIAGRIKGFGGCIAKNKTLGEEVGLAETTVSKYIREMKREGYINSGEFHGHY
                     RILNSSLHDTVVKERYEYNLQKQITKYTSLSSTNILERSNQSTGSAPYERTGGSFNNQ
                     STNQTNNKEKIQSSSFSEISWLNISEHSKNRILKEWGEYDHNPEKENAKIRFWKKIEP
                     ENPEAILETLKKLIHIRKSGEYKEDRFWGTIPINIASTYSYKDIIKNTYSLLTQVESK
                     TLSIEENKEEIRNGSRINNQTKNKNEPTWEGFLVWAKERLSKSSIQSLKQLRVQFENE
                     ELSIVGEINDSLKMIITKYFKEEVKFKTEIKFVKEEAQEKEKSLNNSIKKTGQKSNEE
                     NQTHITELNPEISIPDNHLENQDFKHFRDYISVDKVINEFMTYSLLKLDRPDLEIIRN
                     LRIRYDLEKIVIFDSPPEKLKDHIRDYFYSHSQRVIALQFEENKFYVAA"
     gene            complement(3187..3306)
                     /locus_tag="FHNOHDFA_00004"
     CDS             complement(3187..3306)
                     /locus_tag="FHNOHDFA_00004"
                     /inference="ab initio prediction:Prodigal:002006"
                     /codon_start=1
                     /transl_table=11
                     /product="hypothetical protein"
                     /protein_id="X:FHNOHDFA_00004"
                     /translation="MPIPREAFREWDSEECKFKFETLRITNIVTQNHKIRVTF"
     gene            complement(3367..3831)
                     /locus_tag="FHNOHDFA_00005"
     CDS             complement(3367..3831)
                     /locus_tag="FHNOHDFA_00005"
                     /inference="ab initio prediction:Prodigal:002006"
                     /codon_start=1
                     /transl_table=11
                     /product="hypothetical protein"
                     /protein_id="X:FHNOHDFA_00005"
                     /translation="MTTCRFKFGKVFIIFCLVLFGLANCAMGSLTITGRSYPPLSETE
                     PIDVIMRAVPDYQVEQIGIVEVRCGQLNHCIEYVKEKAREQGADVIILADSGIVTSVQ
                     YMPGTQAGNTSTPGQISSSSGQIQTWEIARKILIPRNDTKGKKSKKSVSEEI"
     gene            3919..4080
                     /locus_tag="FHNOHDFA_00006"
     CDS             3919..4080
                     /locus_tag="FHNOHDFA_00006"
                     /inference="ab initio prediction:Prodigal:002006"
                     /codon_start=1
                     /transl_table=11
                     /product="hypothetical protein"
                     /protein_id="X:FHNOHDFA_00006"
                     /translation="MNIDFFILEILTEHEFRRKNLMVLKKMKSENVDRFLKSGNNNKP
                     RFYEQILKL"
     gene            5222..9610
                     /locus_tag="FHNOHDFA_00007"
     CDS             5222..9610
                     /locus_tag="FHNOHDFA_00007"
                     /inference="ab initio prediction:Prodigal:002006"
                     /codon_start=1
                     /transl_table=11
                     /product="hypothetical protein"
                     /protein_id="X:FHNOHDFA_00007"
                     /translation="MENVDLAGAIWLAAEPVKTQVNNEGVPVKPGNNGSGGSGTTPVT
                     PVDAIFNLPPGRLVNSNALMGTIDPTGTNIVNDFDGDGILNQNETLTNVWVADYPQIE
                     TTIAPPVTLKIQILKNSSNQSDQIVSEINSNDFEASKNEGSEKIHQNELNERTVQFQD
                     SFSTETELGQSHERSMSAGMTAGFGMGLVSTGMNYSNSSRDSWNSKNATSATTTKWAD
                     RPFKNNIDRDAWNLKSDSSTNKARKYRSDKSTKVNETSTVEPNAGVVRAALYIKNLSV
                     NMPVKISNILCSLMFETPGGELVPMSSFRLRNDDYSLFEVEVYGGSDFGPYVVELTNL
                     NTSEVEKAIAAGYTPKIMIVDYTMTHVADSNYKSSLLSFTGNNLKIIEENAKGRTALV
                     KVYGPGVREMYRVTAFDTPNVSNPCNTKAADVFSPGISLKKALERISCSGDNITFKDY
                     VIDLSESAPTLAESRVYLKGIQSFGGISTNIPCTDETSTGSDGVSRTACVQKPYSQWT
                     EPEKMNSGVWAIYSKGKFYSPTDYWTDSGSVRRFDPWRGAVAAPVLKGVDSIIWAGDS
                     YDLVYISFKDFIKVEQKFGTNPLETGNGYPLNTKWDLKTLGNHPYYPDTNSLYLGEVG
                     FGERVELKIKLDKTKYLSPNFGTAVDTGPYQYFTNFNYNPQVSSDRYNINQAADFEIS
                     LGFGGNRTDWFHVIKDLSSSDPYKLKNCGTTLDFISQTYTLCVQLPTLSTTVDPAISL
                     VKLYIRPSLNSAYRKTIWPLHFSQVRKLKGEAGVPIVKGTSLVKVANSYGSVNVGDNF
                     FIQGDSTNYKVVQVLPVAQDGSFDVQLDRLIQIDAPKTTSMYVPGTLTSPDVRLSMDT
                     GFTTDWNNFVNSSFNSTSFDQIQYKPFVSSGNVSCSSIPFHPGSCLGFTPELNSLNWM
                     GIYNEGVALWNSWADGGDFSNFLYSGLVRLTAPSGKSYRLESTNTDFTISADVNAQSL
                     DQPSVVNHGDVALVVWRQGTTLIGRYNQISTGQALGNPFNINSAASTGNYIVKAKNGK
                     AVIVWDNGDNIYAIVKDLSTLASVGSEVLVANRPQMLFMPGAGYVPFSYSYDVTIGND
                     RAAIVWNHFVGSATLMSSLYPNGFPAGGVMGFPNIESYCASMWGGGYGTCYYVETKTY
                     QANARILRLDTGAFQGGNITIWSFVGNQNLIGYPYFYIPAYQIDIAANANDNNHLVYA
                     WNVRLPSGGDSHTVYGSVYNLTTGTRIGSDQTLISESTRPVDTLQVGAATGRGMVFWR
                     RNDGMILGRGIDTSNSNLLGTSNIEVESGGVDSLKLNSFGDRGLLTYRKNGKDLFLKV
                     LDLQAGQLLYPNALSLAQANVDSRSFINSVLAGNKILTTWDQVNGTRRTNWGRVSDIS
                     TFTVDGPKEFQISTTNEGIQYRGTAVADNGFGLVAWVSQDKTQQRIRGYKVDLANPGS
                     LKYGLNNFFVSPLIERDYTIRAKIKY"
     gene            10208..17737
                     /locus_tag="FHNOHDFA_00008"
     CDS             10208..17737
                     /locus_tag="FHNOHDFA_00008"
                     /inference="ab initio prediction:Prodigal:002006"
                     /codon_start=1
                     /transl_table=11
                     /product="hypothetical protein"
                     /protein_id="X:FHNOHDFA_00008"
                     /translation="MNVEETNRNTEKEQNAQTKETSLQKKRIFFNSLEIFWELNRTHT
                     FKYINILLFSCFLFTTTTCGILPGKKGKSNNWWWALLGIPNGASFPSSGSGVGGGPGS
                     GNGSPGSAPAPEGSDLFSISTNYSQAIDDPETKAEPIAGASFVAPPEMSHYGNVSLSY
                     PVHTLPGRAGVEPKLSITYSSTGGDGWLGVGWSLGLGNITRTPEYGALYYDARDSFTW
                     NGTRLVKVSGNTTNENGIYRAEITSEDFLIFKLSQIESGGVWEVLDTSGTKTIYGESS
                     GDRIYNPAIPSQTYSWYLSKTEDKNGNYLQASYDNSEYSKNRNLYLKEIRYTGNTKNG
                     TSARQYVRFVTKQRDDFYVSNTPGFLMKMDRILERIEVGWDGGGKVYEYIPEYETSPD
                     SGRPRIKNIQSSKNTTKPEFFYQTSSRLLTWQNVINQTSSEIEEDPNSTQYFEGDYNG
                     DGISDILFFNPKSGNWKAAEGRKEGGYNFKLYANRYQGYDSLEKIRFFKGNVSGDYNG
                     DGRSDIAFYLPSTRDFIVAEHDGRVFQFQSYGRLMNSVPDIFRMEWFSGDYDGNGLSD
                     SVLFDEPTGQWTLMLNKGGSFEFLRFSKKFQNVFRNDYLPDSNLDSSNTNDLTKPGKD
                     RDKVNLLVGDYNGDGRTDISLYDSRSGKWFVGENHRNPNKNDSVYFQMQWKLYKVFTA
                     PEQSLFGHDRFSGDFNGDGFSDFLLFDRSNGEWTLGETGNGTINFKIWSRTPQFKTVT
                     RWLQGDFNGDGRTDIGFYSANDGKFWIGESTQNGFRYKIYSDMSYGPDPDRIMKTPLP
                     KDEVKIESGKTSFNVSNNTKTILLSYKYDGNLNYGKGELVFGGCFTSNDCSSTPELLI
                     FNRKENVWNLKQGNSFASRVNTSFNPEGTGITSLFGGKPDRYSNNLKDEVLFYKKQGT
                     TNQFFVLKNTNGTTFDLLNLATLSDTDVSKFDPNNSGYALDYFENNTSQSVLILDDQT
                     SGGNARFVLSGLGGTKILTPNGDLTPTDLNDLFQAGTNENRQRRKEFSFFSGKFTTTQ
                     AQLVIVDRRTTTHKWYLGTISGTQIQFKRLTGEFALPITTSDYNLASPAGIQYALTNT
                     GEIVFGKTLDNGTSFTKVKINSTNIQKNVYNAGVVGFSDRFDSGGNPIVVSGGEDKLY
                     DLSQSKVVSLPNNVLVKNLDRPDLIAQVYVFQWIQGDYNGDGLADIGIFHLKEPTWYF
                     ALSTGSVPDVIEKVKNGIGGIYDFEYSNSTKFDNTGEDDIPDLPTSYRVCTRVSLDDG
                     FSNSITKNYEYKNGFAFSSFINGKKETDYFGFSEFTVHEAYGERTTYKYHTTQYSDFL
                     MNRALAGAEKETRIVGNDNNDYGTIQTTHDVKQIAMAPGVVSYLPVTTKIEKYLSGAR
                     TTTQSSDIVLDGSKIRRKSESTTDHFSDSVHGVTTTTNITDFETDDTTNQRRATRQTS
                     LAGSSHEITSLLSYDSRGNLTKRVSSYTGTGLAPVGTHTTEFEYDNFGNKTVEKDTSG
                     SPARGSSYKYDDELNQFVTQETKFGGSVVLTTTHQIGYGVAFGVPTLTTDPNGNKTFF
                     EYDNFGRLIRTSSDTDVGTATTANYSYDASFPLSAKTTFPTGTGDPDFASRTYTDGMG
                     RNIYTVKSASNGNFAITGRLVYDGTGKVIRKGQSNWASSGEIDRFVLHLEERNPTSFE
                     YDPIGRIKKTIEPTALGETSPTTITTTYNSAFETTETHSSGTSKRTVKDAKGEILYVE
                     DFASDGSAAKIGFCYDIAGNRIKKSDLNDSNAMSCPNALAGVPAKDTSGRNQTYWSYD
                     SFGKLRAESDPDLGVSSYNYNSFGDLTSSTNAKGVTTTLTYDAVGRILTKNIPEGNIV
                     YTYDSFSGSENSVGRLVRIEDSNQNKTFSYDKLGRVKKETRVILATSSGNPLPSETGG
                     PYITETRYDLLGRVTRIDYPEHPISHGRMRACYEYGSAGYISGISVQVNTNGILPGYC
                     NKDIVENISYNEFGQTSSLTLGNGITTSYSYDVKGRMVRLNSSGDVGGNAKTLQDAVY
                     SFNPNNNITNIANTTTDFNTQFVYGYDGLGRLTSANGSYLGIADGNLSRRFQQSFEYA
                     KNGNLSSKRFHDPASGNVQDEWSYQYTNHQVTNIDSSRTGADALTMSYDANGNLTRQR
                     DNVKDLTKRISVDSQDRITQIQDGNNAILGSYWYDESGFRIRRSALEPKNNQFTNVEI
                     LYPSKFFGLEFIESENVITSVNNVYLNGVRIAALNEAGALAYYLTDQVDSVSTVLDDE
                     GNTLSQMQYLPYGETFVQRGDLNFSPKYNSQELDRESGFYFYNARYYDPGIGRFTSAD
                     TIIDGEFDTQGWNRFSYVKGNPIGAKDPTGHLGQEQLVDKVPKVPLNKIIEEGTKKTA
                     EKATAESTGKVFSKVAGKATGVLGFLVPSELEAPTNRERKPSNDKPIYRWGNDSNTNL
                     TPREKDTSGLSFSTVKPENKKYVSTTMGAVNTTGKLVAVQDSPTHVSVKPADKSKMPE
                     WIQSRANAEANPHDLTKTLKVIITKNGSK"
     gene            17724..18116
                     /locus_tag="FHNOHDFA_00009"
     CDS             17724..18116
                     /locus_tag="FHNOHDFA_00009"
                     /inference="ab initio prediction:Prodigal:002006"
                     /codon_start=1
                     /transl_table=11
                     /product="hypothetical protein"
                     /protein_id="X:FHNOHDFA_00009"
                     /translation="MDQNKIFQHLQNLDWNLPGDIQKNAITNLLKCTDEEIELLILPL
                     TKWHWENASIVLENIDPQRLEKHTEKILLWLQDRNWPGAERVLRILKKIDKNCMINSL
                     LHSIDVAKKSNDTIWEESLLDFLEEIRR"
     gene            complement(18196..18963)
                     /locus_tag="FHNOHDFA_00010"
     CDS             complement(18196..18963)
                     /locus_tag="FHNOHDFA_00010"
                     /inference="ab initio prediction:Prodigal:002006"
                     /codon_start=1
                     /transl_table=11
                     /product="hypothetical protein"
                     /protein_id="X:FHNOHDFA_00010"
                     /translation="MVINYYKIVSLIDILGFAVSVFTFVWSCKNILINKNPIVFFNLP
                     FISFLISISFAFDLTGIILDKKDFFFISKLISGSMICYALILERFFPSLFSKVTVSNS
                     NLVNQIELETIPIPEDKEPQKYKYPPRDLLEGIDLEKVKTKLNRFLDSKGFIDEEIRL
                     PDFASGLGLSTHQASYYLNQYLNMSFTEFLQFHRINEVKNMMRIKLNYNLLNIAFECG
                     FNSASSFHRACVKFTGKSPRDLRQELLSTEPKEKANE"
     gene            19210..19596
                     /locus_tag="FHNOHDFA_00011"
     CDS             19210..19596
                     /locus_tag="FHNOHDFA_00011"
                     /inference="ab initio prediction:Prodigal:002006"
                     /codon_start=1
                     /transl_table=11
                     /product="hypothetical protein"
                     /protein_id="X:FHNOHDFA_00011"
                     /translation="MDKDKITRLKIILKHLKETKGLNQGQVASMIGLTSGAITKMLKN
                     ERAITIKTILLFEHVHDISSEWFTSGQGEMILKKKGESRLTGSNQELFQKILKRKGMV
                     KLLESLLNLTDSQLSAVKNIIDNFKN"
     gene            complement(19599..20531)
                     /locus_tag="FHNOHDFA_00012"
     CDS             complement(19599..20531)
                     /locus_tag="FHNOHDFA_00012"
                     /inference="ab initio prediction:Prodigal:002006"
                     /codon_start=1
                     /transl_table=11
                     /product="hypothetical protein"
                     /protein_id="X:FHNOHDFA_00012"
                     /translation="MSLNSSSEIILLNSVTAFSVFALGLYVLYPNSKRKIQKYFGILC
                     LLLGAWFQSFILREIVPSWSYNWLINWALIPSIPIPYYLFKITSSYDQHEPKVKKPRK
                     TFHFLNFLLICFFSLHAFFLQTLRVSFNHNENFAFESSYIYKLLLIYSLCMVILSLVN
                     LAFNVMRKKGRAKTNAVLLFLGLIPPIISVLVFIYIRPTLYGVFSGGYTAIGFLMGTF
                     IWSIAIMNCDAFQLRQFLTDPKERVLTKITKPAFNFLYSIVDKKAWMSEVFSKNIHFM
                     KLVLIKDTELKEDYDYSFMKRSSILARMFGNYIK"
     gene            complement(20539..21207)
                     /locus_tag="FHNOHDFA_00013"
     CDS             complement(20539..21207)
                     /locus_tag="FHNOHDFA_00013"
                     /inference="ab initio prediction:Prodigal:002006"
                     /codon_start=1
                     /transl_table=11
                     /product="hypothetical protein"
                     /protein_id="X:FHNOHDFA_00013"
                     /translation="MGHSFITMTKAANNLTVLKSKLYSIKDSYSCFVLEARNPENFHT
                     LQTLKDFVFTINQKAGNFYPRKDDGLDLDSTWFFVTFENEIFSCMRIVVKTSQNQIPL
                     EKGFILNSSYQQYKVTSNNVADWNSVAFLPSLQGAKAAKFNFACVSKYCLEQNFNLIY
                     GMFNDERKGIGRIYLEAGAKISKQFPKKIFFKDFLTYGELATFTIIEIEKNSLQKLSE
                     ILRS"
     gene            21545..25657
                     /locus_tag="FHNOHDFA_00014"
     CDS             21545..25657
                     /locus_tag="FHNOHDFA_00014"
                     /inference="ab initio prediction:Prodigal:002006"
                     /codon_start=1
                     /transl_table=11
                     /product="hypothetical protein"
                     /protein_id="X:FHNOHDFA_00014"
                     /translation="MKTYNAGITKAPRRKLSAALTCGNNSAPRLSTDRRGRDRSGVNK
                     LRLRVILCITFLSFNLLTGAESPVSEKQERSSNVEYNETLKYKTTFLRKPPYLLITSQ
                     LIPSHSKREYKNGFAFSGFLNGKKESDYFGFSEFTVHEAYGERTTHKYHTTPYSDFLM
                     NRALAGAEKETRIVGNDNNDYGTIQTTHDVKQIAMAPGVVSYLPVTTKIEKYLSGART
                     TTQSSDIVLNGTKISRKTESVTDHFSDSVHGVTTTTNITDFETDDTTNQRRATRQTSL
                     AGSSHEITSLLSYDSRGNQIKRVSSYTGTGLAPVGTHTTEFEYDNFGNKTVEKDTSGS
                     PVRGNSYKYDDELNQFVTQETKFGGSVVLTTTHQIGYGVAFGVPTLTTDPNGNKTFFE
                     YDGFGRLIRTSSDTDVGTATTANYSYDASFPLSAKTTFPTGTGDPDFASRTYTDGMGR
                     NIYTVKSASNGNFAITGRLVYDGTGKVIRKGQSNWASSGEIDRFVLHLEERNPTSFEY
                     DPIGRIKKTIEPTALGETSPTTITTTYNSAFETTETHSSGTSKRTVKNASGEVLYVED
                     FSTDGVQAKIGFCYDIAGNRIKKSDLNDSNAMSCPNTLAGVPTKDVSGRNQTYWSYDS
                     FGKLRAESDPDLGVRSYNCNSFGDLTSQTNAKGVTTTLSYDSIGRILTKNIPEGNIVY
                     TYDSFSGSENSVGRLVRIEDSNQNKTFSYDKLGRVKKETRVILATSSGNPLPTETGGP
                     YITETRYDLLGRVTRIDYPEHPISHGRMRACYEYGSAGYISGISVQVNTNGIFPGFCN
                     KDIVENISYNEFGQTSSLRLGNGITTSYSYDVKGRMVRLNSSGNVGGNTKVLQDAVYS
                     FNPNNNITNIANTTTDFNTQYDYGYDGLGRLTSANGSYLGIAEGNLSRRFQQSFEYSK
                     NGNLSSKRFHDPASGNVQDEWSYQYTNHQVTNIDSSRTGADALTLQYDANGNLTRQRD
                     NVKDLTKRISVDSQDRITQIQDGNNAILGSYWYDESGFRIRKSSLEPKNNVFSNVEIL
                     YPSKFFGLEFIESENVITSVNNVYLNGVRIAALNEAGALAYYLTDQVDSVSTVLDDEG
                     NTLSLMQYLPYGETFVQRGDLNFSPKFNSQELDRESGFYFFNARYYDPGIGRFTSADT
                     IIDGEFDTQGWNRFSYVKGNPIGAKDPTGHLAAPIVAGGVVLYALTQGTQGLGDKGES
                     NAKFYERVYDELSSVKNILKPGKNVSNGLPKGSGKSNPIDQNGKANSSVGNGKNSVSN
                     NGSGKANEELTSRAARREAMRKEGIPTSQQPKSQSKNASGREYQYEVPKNGGGKQTKS
                     VQQQTMDRSHPNEKHWEAGKVKTDGPGGEVRYNNYGRPKLDSEKSKVNYE"
     gene            25650..26126
                     /locus_tag="FHNOHDFA_00015"
     CDS             25650..26126
                     /locus_tag="FHNOHDFA_00015"
                     /inference="ab initio prediction:Prodigal:002006"
                     /codon_start=1
                     /transl_table=11
                     /product="hypothetical protein"
                     /protein_id="X:FHNOHDFA_00015"
                     /translation="MNEENLKKFRYKLSMPKYIAEISQLYLKPFSKSNLIELEIMEDI
                     RRNIVSNSKRKKVFIIPFEEKSTEKFKHFVNNLYSKNQNPIYIWTELSNDCGIYEIDS
                     ILDFNFNFSFEVNSMGLIHLVSKNLKDQIVLDFSEDNNERLLEVELSGANWIQVEY"
     gene            26278..30249
                     /locus_tag="FHNOHDFA_00016"
     CDS             26278..30249
                     /locus_tag="FHNOHDFA_00016"
                     /inference="ab initio prediction:Prodigal:002006"
                     /codon_start=1
                     /transl_table=11
                     /product="hypothetical protein"
                     /protein_id="X:FHNOHDFA_00016"
                     /translation="MTGAESPVSEKQERSSNVEYNKTLKYKTTFLRKPPYLLITSQLI
                     PSHSKREYKNGFAFSSFINGKKESDYFGFSEFTVHEAYGERTTHKYHTTQYSDFLMNR
                     ALAGAEKETKIIGNDNNDYGTIQTTHDVKQIQYGVGVSGYLSVPTKIEKFLSGQRTTT
                     QSSDIIINGTKISRKSESTTDHFSDSVHGVTTTTSITDFETDDTTNQRRATRQTSLAG
                     SSHEITSLLSYDSRGNQIKRVSSYTGSGLSPVGTHTTEFEYDNFGNKTVEKDTSGSPV
                     RGNSYKYDDELNQFVTQETKFGGSVVLTTTHQIGYGVAFGVPTLTTDPNGNKTFFEYD
                     GFGRLIRTSSDTDVGTATTANYSYDASFPLSAKTTFPTGTGDPDFASRTYTDGMGRNI
                     YTVKSASNGNFAITGRLVYDGTGKVIRKGQSNWASSGEIDRFVLHLEERNPTSFEYDP
                     IGRIKKTIEPTALGETSPTTITTTYNSAFETTETHSSGTSKRTVKDAKGEILYVEDFA
                     SDGSAAKIGFCYDIAGNRIKKSDLNDSNAMSCPNALAGVPTKDVSGRNQAYWSYDSFG
                     KLRAESDPDLGVSSYNYNSFGDLTSSTNAKGVTTTLTYDAVGRILTKNIPEGNIVYTY
                     DSFSGSENSVGRLVRIEDSNQNKTFSYDKLGRVKKETRVILATSAGNPLPTKTGGPYI
                     TETRYDLLGRVTRIDYPEHPISHGRMRACYEYGSAGYISGISVQVNTNGILPGYCNKD
                     IVENISYNEFGQTSSLRLGNGITTSYGYDVKGRMVRLNSSGDVNGSNKVLQDAVYSFN
                     PNNNITNIANTTSDFNTQYDYGYDGLGRLTSANGSYLGIADGNLSRRFQQSFEYAKNG
                     NLSSKRIHDPGSGNVQDEWSYQYTNHQVTNIDSSRTGADALTLQYDANGNLTRQRDNV
                     KDLTKRISVDSQDRITQIQDGNNAILGSYWYDESGFRIRRSALEEKNSQFTNVEILYP
                     SKFFGLEFIESENVITSVNNVYLNGVRIAALNEAGALAYYLADQVDSVSTVLDDEGNT
                     LSQLQYLPYGETFVQRGDLNFSPKFNSQELDRESGFYFYNARYYDPGIGRFTSADTLI
                     PDEYNSQAWNRFAYVYNNPIGAKDPTGHAPQDYDAGFKDSSKGIVKGTVDSVKSALSA
                     PTPVNAAVNSAVATGKGVYDLAKDYKGTYNSAKDFAGKLTSKDDKVRDYAAGQAAAHT
                     MSAVLGGMAGKALGSKLPKPKTDLPGGGTNNGGKQWSREPKSIQDQMTLDASKKGAGK
                     NILNNLDDPKYKGMEKWEYKTKSKNGKDSVVHYVKDPKTNELMDFKFKKHSTEKSGKE
                     LLK"
     gene            30278..30472
                     /locus_tag="FHNOHDFA_00017"
     CDS             30278..30472
                     /locus_tag="FHNOHDFA_00017"
                     /inference="ab initio prediction:Prodigal:002006"
                     /codon_start=1
                     /transl_table=11
                     /product="hypothetical protein"
                     /protein_id="X:FHNOHDFA_00017"
                     /translation="MDLILDKELFNTLSKSIHLDELSISVGQEYTVFGIIFWEDIPRF
                     YICDNLEDEYPTPYPSFFLR"
     gene            complement(30737..31906)
                     /locus_tag="FHNOHDFA_00018"
     CDS             complement(30737..31906)
                     /locus_tag="FHNOHDFA_00018"
                     /inference="ab initio prediction:Prodigal:002006"
                     /codon_start=1
                     /transl_table=11
                     /product="hypothetical protein"
                     /protein_id="X:FHNOHDFA_00018"
                     /translation="MSKFHSIFVMNTIGILDYENFLKLGAIYFHAAGVIFGFLIGFSK
                     LYSSDGFSKSYGSVLQSAAFFLILNNGILIDQGTLRNDSRMLFGSYYGLVLYSSLAVF
                     VCFNYLLESLDNPWIYCKRLLGIIPVVILLSYFIPELYFISFIDVLGFGISIFTFSWS
                     LRSVLKSNKSILFFNLPFLSFLISICFVLDFLGTVFNKKDFFLLTEIIPGSVICYTIV
                     LERFFPSLFGKVIISIQDVSLVNQIEIETIPIPEDKEPQKYKYPPRDLLEGIDLEKVK
                     TKLNRFLDSKGFIDEELRLPDFASGLGLSTHQASYYLNQYLNMSFTEFLQFHRINEVK
                     NMMRIKLNYNLLNIAFECGFNSASSFHRACVKFTGKSPRDLRQELLSNVENEQKI"
     gene            complement(31947..32153)
                     /locus_tag="FHNOHDFA_00019"
     CDS             complement(31947..32153)
                     /locus_tag="FHNOHDFA_00019"
                     /inference="ab initio prediction:Prodigal:002006"
                     /codon_start=1
                     /transl_table=11
                     /product="hypothetical protein"
                     /protein_id="X:FHNOHDFA_00019"
                     /translation="MVINYFNIKPLDFTESELDEFSRYIGLPLYNEDKEAILKYNSFR
                     KALAIRKRLKFNSLENVSSSDLLN"
     gene            complement(32251..32709)
                     /locus_tag="FHNOHDFA_00020"
     CDS             complement(32251..32709)
                     /locus_tag="FHNOHDFA_00020"
                     /inference="ab initio prediction:Prodigal:002006"
                     /codon_start=1
                     /transl_table=11
                     /product="hypothetical protein"
                     /protein_id="X:FHNOHDFA_00020"
                     /translation="MLDFRTFIRTKKNKTLVLILYGVVRNFLTIAEILPFFFNSSFWF
                     PSTQNKREHSKNLLQNIDLNQIRLNEFLDEDLRLSDFAIYTELSTHQALHYLNRKLNI
                     SFKDFLNFNRLEEAKRIIHLKGKQTNLLESVFNLITSFYKSYSLIFVYDN"
     gene            32833..33237
                     /locus_tag="FHNOHDFA_00021"
     CDS             32833..33237
                     /locus_tag="FHNOHDFA_00021"
                     /inference="ab initio prediction:Prodigal:002006"
                     /codon_start=1
                     /transl_table=11
                     /product="hypothetical protein"
                     /protein_id="X:FHNOHDFA_00021"
                     /translation="MKSEKHPKIEEEVLKRLNVALDFLLETEGLSQRSIALRMKIHHT
                     NLYRVAAGKRPLTSTFAVNFEHHTNISSVWLTTGEGDMIKANVEIFSDEEIRFFYMIK
                     KNPKLYELVKLLTKVKKDSYELLKGLILKLIK"
     gene            33313..33924
                     /locus_tag="FHNOHDFA_00022"
     CDS             33313..33924
                     /locus_tag="FHNOHDFA_00022"
                     /inference="ab initio prediction:Prodigal:002006"
                     /codon_start=1
                     /transl_table=11
                     /product="hypothetical protein"
                     /protein_id="X:FHNOHDFA_00022"
                     /translation="MSTLISENSVKMISGIGSGRELARIKDFLRRSFDNAGYSDTPWR
                     AFNYDEWSTWFYFEKNNEILSVMRIVEKKPHNIIPLENAVIYNEDEKIPHRRYAVIEE
                     KVADWNSLAFVHTYDGWRAARETFKAVAKFCVQKQFSIIYGMYPRALKSIGLFYKKFG
                     AHLSHRFYEDVYYPGLYLKGELCICSVVEIEKNTLQLIASKSS"
     gene            33958..34848
                     /locus_tag="FHNOHDFA_00023"
     CDS             33958..34848
                     /locus_tag="FHNOHDFA_00023"
                     /inference="ab initio prediction:Prodigal:002006"
                     /codon_start=1
                     /transl_table=11
                     /product="hypothetical protein"
                     /protein_id="X:FHNOHDFA_00023"
                     /translation="MITSITGFFILYLGIYVYRIQPRAKIQKHFLFLCVMLCSWMVGY
                     GMRLLIPNEYREIYSNWILLPIPFIPLFLEMVVYSIAKIEYSMNTYQTIMIFVLLPAF
                     SIISFCGGYARINDMSGYSFSPLFNYHLLTAFVFISVMKISFDLSFNIIRKRGDERIR
                     SFLMFSGILIALLFAIIFCYILPLNHIFLGAYSAFGLLIFAILWSVAILHYDAFEIRE
                     LVIEGAPTPILSRIFSFCVLGLYRIMDGQGYHLKLIASKALVTMNIADKHFDLAVRYP
                     TLERSKRAELVASIYNRRIR"
     gene            35909..36253
                     /locus_tag="FHNOHDFA_00024"
     CDS             35909..36253
                     /locus_tag="FHNOHDFA_00024"
                     /inference="ab initio prediction:Prodigal:002006"
                     /codon_start=1
                     /transl_table=11
                     /product="hypothetical protein"
                     /protein_id="X:FHNOHDFA_00024"
                     /translation="MVLDGIFGNATASKVLLHVFHYSEVHASAIAKDYDTAVTPIRLQ
                     LERFEKTGILVAKQIGRSRVFTFNPKSPFVKPLKEILSIIYQSLSIEEKEKLFSTRRR
                     PREKGKPVYGRA"
     gene            36240..36704
                     /locus_tag="FHNOHDFA_00025"
     CDS             36240..36704
                     /locus_tag="FHNOHDFA_00025"
                     /inference="ab initio prediction:Prodigal:002006"
                     /codon_start=1
                     /transl_table=11
                     /product="hypothetical protein"
                     /protein_id="X:FHNOHDFA_00025"
                     /translation="MDEPDWKSVNEEELWKYVGWHLAEKGIQSVLVGGAVVSIYSKGA
                     YRSGDIDLVEPIVSRSKEIALVMENIGFRKTRRHYVHPKCKHLYIEFLSGPVSIGEDF
                     KIVPDEKKFKGKILKIFSPTDCIKDRLASYIHFKARECLDQALLVAKIKDSI"
     gene            36848..36958
                     /locus_tag="FHNOHDFA_00026"
     CDS             36848..36958
                     /locus_tag="FHNOHDFA_00026"
                     /inference="ab initio prediction:Prodigal:002006"
                     /codon_start=1
                     /transl_table=11
                     /product="hypothetical protein"
                     /protein_id="X:FHNOHDFA_00026"
                     /translation="MRDDAPSDLKSPINTILKHLSLAKTEIIESEGKFNG"
     gene            36951..37265
                     /locus_tag="FHNOHDFA_00027"
     CDS             36951..37265
                     /locus_tag="FHNOHDFA_00027"
                     /inference="ab initio prediction:Prodigal:002006"
                     /codon_start=1
                     /transl_table=11
                     /product="hypothetical protein"
                     /protein_id="X:FHNOHDFA_00027"
                     /translation="MDNLYNAIIVASFSILASIITASLSYYFTKRNQNLSNERRIKEE
                     FYRRFAKSLSDLAFDNKDREALKAFSENMNIILLIGSPSVIKALMNFHSHLQNKTQEK
                     SE"
     gene            37700..38989
                     /locus_tag="FHNOHDFA_00028"
     CDS             37700..38989
                     /locus_tag="FHNOHDFA_00028"
                     /inference="ab initio prediction:Prodigal:002006"
                     /codon_start=1
                     /transl_table=11
                     /product="hypothetical protein"
                     /protein_id="X:FHNOHDFA_00028"
                     /translation="MTDEQNNNAEKSESENNESKIAKQTLEDLETKIAEQIKKVAIID
                     SNTEDLSGAILNLNNVFATEKAKMTEALNANVQEFQKQLKNIKDLSTNGEEIFQKIHG
                     LHEEIGKYYNSIFGYVSVERRYLTGAEENEISINGEKEYFNGKELKEAKFKDGSIKKF
                     FTVEKTNPGVLDQLKSRENEFQTFIKTVAEKHESLSTQNQSQFTALVERNNLRYEDLL
                     NKISSLYQDAIGVGLAGAYNKAKASHRFSLNLWSVILVLSVLGMLAVPVAMEIWVYTE
                     QLVKIESLVGIIKRVFSYLPFISPMVFLSYIATKNMNGYRRMFEEYLYKESTSLTYEA
                     LKREISTFENDKLSSEFATQLLRQNLQAAEDNPSKYLDKIDGDVPTDILKSIMHGRKI
                     NISIGGLFGTKVKMESIDKEVLPNTSLEKSKDDKKSE"
     gene            39161..39958
                     /locus_tag="FHNOHDFA_00029"
     CDS             39161..39958
                     /locus_tag="FHNOHDFA_00029"
                     /inference="ab initio prediction:Prodigal:002006"
                     /codon_start=1
                     /transl_table=11
                     /product="hypothetical protein"
                     /protein_id="X:FHNOHDFA_00029"
                     /translation="MSQDKLRIFKPGQIEMLSKILGDTNFGLTGAEISRFLAQSNIRD
                     TDPGMTKWKRLYNALVTAHNERKSGNHILSFISKALEPARFAGDLYYYHSIINEVNII
                     LSFHGLEFRDDGKFYNIDKTNTLTEAERRASNLKSGIKERNLHPELINYCRKELLSDN
                     YFHATFEATKGVADLIRKKSGINKDGSELVDKVFCGNEPILKINNYTSETEKSEQKGF
                     ANLLKGMFGTFRNPLAHEPKMSWNMSRDDALDLFTLASYILRRIDRT"
     gene            40260..40496
                     /gene="mazE"
                     /locus_tag="FHNOHDFA_00030"
     CDS             40260..40496
                     /gene="mazE"
                     /locus_tag="FHNOHDFA_00030"
                     /inference="ab initio prediction:Prodigal:002006"
                     /inference="similar to AA sequence:UniProtKB:P0AE72"
                     /codon_start=1
                     /transl_table=11
                     /product="Antitoxin MazE"
                     /protein_id="X:FHNOHDFA_00030"
                     /db_xref="COG:COG2336"
                     /translation="MESIIQKWGNSLGIRIPKAMATELELNDGSHVELQYEGDKIVIY
                     PMKKASLEDKLSKITKQNLHSEISTGNSIGNEAW"
     gene            40490..40831
                     /gene="mazF"
                     /locus_tag="FHNOHDFA_00031"
     CDS             40490..40831
                     /gene="mazF"
                     /locus_tag="FHNOHDFA_00031"
                     /EC_number="3.1.27.-"
                     /inference="ab initio prediction:Prodigal:002006"
                     /inference="similar to AA sequence:UniProtKB:P0AE70"
                     /codon_start=1
                     /transl_table=11
                     /product="Endoribonuclease toxin MazF"
                     /protein_id="X:FHNOHDFA_00031"
                     /db_xref="COG:COG2337"
                     /translation="MVKNRNYTPEKGDIVWLNFTPQAGHEQKGRRPALVLSPKEYNSK
                     TGLAIFCPITSKIKGYPFEVLIKSKKIDGVILSDQVKNLDWTIREAEFIESINKVSLK
                     EVLDNIKLLIF"
     gene            complement(41025..41270)
                     /locus_tag="FHNOHDFA_00032"
     CDS             complement(41025..41270)
                     /locus_tag="FHNOHDFA_00032"
                     /inference="ab initio prediction:Prodigal:002006"
                     /codon_start=1
                     /transl_table=11
                     /product="hypothetical protein"
                     /protein_id="X:FHNOHDFA_00032"
                     /translation="MKRFLYILFLFNCSTFGSVSTQTNLNPSHDTGCSEFKGPSWFLC
                     LEKLHATWQKIESSQATVTILSKEREVFTSKKKNLLV"
     gene            41861..41986
                     /locus_tag="FHNOHDFA_00033"
     CDS             41861..41986
                     /locus_tag="FHNOHDFA_00033"
                     /inference="ab initio prediction:Prodigal:002006"
                     /codon_start=1
                     /transl_table=11
                     /product="hypothetical protein"
                     /protein_id="X:FHNOHDFA_00033"
                     /translation="MDGQDIMYILDGKIDLPDLLYRKRRHAAETGNIYLKVTEII"
     gene            42214..42459
                     /locus_tag="FHNOHDFA_00034"
     CDS             42214..42459
                     /locus_tag="FHNOHDFA_00034"
                     /inference="ab initio prediction:Prodigal:002006"
                     /codon_start=1
                     /transl_table=11
                     /product="hypothetical protein"
                     /protein_id="X:FHNOHDFA_00034"
                     /translation="MNQTVNISFEKALLKEIDKIAKREHRSRSELIREAARAYIEKKT
                     KWQAIFDFTSKVIDRSVISEKDVFNEIKSVRNKRNAS"
     gene            42459..42863
                     /locus_tag="FHNOHDFA_00035"
     CDS             42459..42863
                     /locus_tag="FHNOHDFA_00035"
                     /inference="ab initio prediction:Prodigal:002006"
                     /codon_start=1
                     /transl_table=11
                     /product="hypothetical protein"
                     /protein_id="X:FHNOHDFA_00035"
                     /translation="MLKVLLDTNIYISAILFKGKPRLVFQDLIDEIFTGYISKEILDE
                     IESTLSKPKFKLDDNFIQVVLSEIRDITILVKNKPIQNYLELRDRNDYHILESAFVAN
                     VNYLITGDKDLLTLQKIKNFSIITPDEYLHLK"
     gene            complement(43312..43413)
                     /locus_tag="FHNOHDFA_00036"
     CDS             complement(43312..43413)
                     /locus_tag="FHNOHDFA_00036"
                     /inference="ab initio prediction:Prodigal:002006"
                     /codon_start=1
                     /transl_table=11
                     /product="hypothetical protein"
                     /protein_id="X:FHNOHDFA_00036"
                     /translation="MDRSTGYKGKDHHPEDVQVHLSNKSRKKMTRWG"
     gene            complement(43435..43788)
                     /locus_tag="FHNOHDFA_00037"
     CDS             complement(43435..43788)
                     /locus_tag="FHNOHDFA_00037"
                     /inference="ab initio prediction:Prodigal:002006"
                     /inference="similar to AA sequence:ISfinder:ISGme3"
                     /codon_start=1
                     /transl_table=11
                     /product="IS5 family transposase ISGme3"
                     /protein_id="X:FHNOHDFA_00037"
                     /db_xref="COG:COG3039"
                     /translation="MGCVKRDIERKVENPNIRLKSLLEISERILTQSKNSKNKIYSIH
                     SPEVECISKGKSYKRYEFGCKVSLVTTSKSNWVVGVQALHDNPYDGHTLKDAINQMEK
                     IVGLRPKEVYVLNHS"
     gene            43862..44083
                     /locus_tag="FHNOHDFA_00038"
     CDS             43862..44083
                     /locus_tag="FHNOHDFA_00038"
                     /inference="ab initio prediction:Prodigal:002006"
                     /codon_start=1
                     /transl_table=11
                     /product="hypothetical protein"
                     /protein_id="X:FHNOHDFA_00038"
                     /translation="MNANLPFRLQRISKLNLTLQKDQAARFCLPSFLTEETGGAGSYN
                     FVLIEYFLLMLLLLKLVAFCDTVLHPLEK"
     gene            complement(44410..44658)
                     /locus_tag="FHNOHDFA_00039"
     CDS             complement(44410..44658)
                     /locus_tag="FHNOHDFA_00039"
                     /inference="ab initio prediction:Prodigal:002006"
                     /inference="similar to AA sequence:ISfinder:ISGme3"
                     /codon_start=1
                     /transl_table=11
                     /product="IS5 family transposase ISGme3"
                     /protein_id="X:FHNOHDFA_00039"
                     /db_xref="COG:COG3039"
                     /translation="MKPEENSKQKNQGELFRNRLDQILDHRHPLYQIAKKIDWEKFEK
                     EFGKYYTEKTGRPGLRIRLLVGLHYLKHAYNVSDEKVI"
     gene            complement(44942..47443)
                     /locus_tag="FHNOHDFA_00040"
     CDS             complement(44942..47443)
                     /locus_tag="FHNOHDFA_00040"
                     /inference="ab initio prediction:Prodigal:002006"
                     /codon_start=1
                     /transl_table=11
                     /product="hypothetical protein"
                     /protein_id="X:FHNOHDFA_00040"
                     /translation="MEHLIGESGKIWKYSLEEKNEILKILSTISEPQSLYKIKEACMR
                     FQWHKVGFSGHKEYTLFSVHSWLENLLKCDPTSWKEDGLRLYYLSEKIEKIADNRAAW
                     DIPELLLSNGLRTTPNDFLFVYELTKSSQRDNDTLIVSAISNYINEEKSLGLEKLKLI
                     WLFCCGYISYRLHEGRKIIHELKIAILRNIDPEGKDALCDFISKTNPIEFRIEELDSI
                     EKVQAVSQYEIEEKTLEQDLIRFLNSSERIPRRLLGILERWKIYDSKQIEINLELIIQ
                     MVLNFKDLSNWRYTGNSRIFEILIPFLKEDTYWKILRKIYEDFYESSEYSYYGSLGDS
                     LDEFCLYSSNQNKEKLKSGLQRTLQVHNEWLNGFSSEIDVHDLKKDLIISEIQDQSWL
                     ESFLTILLEKLDSGSAFKVESSIRAIMNILLEFSDSLEFLNRKWSHFSVDQKEFLLII
                     FEAIVILKPESFSILEPILKKEILSDRLALKLNSYLVYLSSNRIRSIDIPKVTFNPLK
                     ELLNFKESSDYHNLIEYQPKDGFIRGRFQLIDSRVRFLEILSGKELLPRISQEMEVLD
                     KKKPNLLCSEKVYSPYRRDIKILSRSEDDRFLRILEHESANGVLEKIPPLILAQGSLS
                     GDDPFNLFLSYRPYENLELWNFENLDDIKSIQNKAFEILKINSDENNFTLSGEFHFHT
                     KKNNYTFIYGTHFKNSPILAYNKYHPMQFNGRFSFSVEGGPIANPHLFSTIRYVGISR
                     LRDGRNWQLPSPEFMRVFHLKYSQEDPRILLSNGEKAVWLEKYIGKFNHSSEANHDIS
                     HMQRWVIKKKTLMSVLNDNEKLSINEIFYFESRNE"
     gene            complement(47461..49980)
                     /locus_tag="FHNOHDFA_00041"
     CDS             complement(47461..49980)
                     /locus_tag="FHNOHDFA_00041"
                     /inference="ab initio prediction:Prodigal:002006"
                     /codon_start=1
                     /transl_table=11
                     /product="hypothetical protein"
                     /protein_id="X:FHNOHDFA_00041"
                     /translation="MKDLNIKIVFLTGNPGIGKTTIISELYNSRENLIHLRYYTFKPF
                     SPENDLVPADSGKTCDALSLWGDLLIQLRSYFKGKLAIFSVPIRNDFIESVDELRNEV
                     IRLSIELSKILGKRIVICVDGIDHAARSGQSVGRNYLSTLIPPEQIPEEIIFIISGQS
                     PVAYDQYPSWLSNSHDKVKRIDVPNITKNEISQLVDPKFAGNENWIANEIYQITNGNT
                     LSVLYAIETIKRNKSASEAIVELNNNRLRDGLSSYYEAIWKNTIEKLKKQQPSLPYFL
                     ASIFSLTSSQLNLSHIQILIHEPNNSIYDWQEMLNGLSPLIINQDDHYRVLHNDVKVF
                     FTKLVSESRKDIFSETAYRLLKLYKKDETFQRQRHIDLVRLIKKSGKKNIILEILTPK
                     YIMEAYVARTPKANLEESLQFGLLQAIESNNLENVHAVACCIKTFNQLINSLNSTNEY
                     WNFIDFQQPLLNELRVLNKDNWNIEILSNLLEEIYQLTIEGNSDRAKQIVLSWFRNLK
                     FSGLLKILPTNELYTKDPIYRETKDIISPAFENFLSMIGKIEVRLKDNLFVIDSFEND
                     NLIKAKINSGFFEELTKITQVFEFKYTIRHHYNAFFHNDIDNLLFNLFSTLDWKRIHI
                     FLIYIKSSQISDHHKSLAYLCAKLLNRPKLINKWGLGSKETLFNNLSQYSRNTDSYYS
                     KYAIYCAIAFLLPYIDPGKDNVELRSFMIECISKEDYLDEKTKIAANILFDITITLSR
                     WSREIFDEKKKSNFLFLDQASLNSILDKLLHFQAKNSNAMIASDLAIILLLKLISFCV
                     KLTSEDYVKILNDNFSSHYSEKKVTILFLFLFGIGFLNLII"
     gene            50144..50446
                     /locus_tag="FHNOHDFA_00042"
     CDS             50144..50446
                     /locus_tag="FHNOHDFA_00042"
                     /inference="ab initio prediction:Prodigal:002006"
                     /inference="similar to AA sequence:ISfinder:ISLin2"
                     /codon_start=1
                     /transl_table=11
                     /product="IS3 family transposase ISLin2"
                     /protein_id="X:FHNOHDFA_00042"
                     /translation="MNKKGKYSPEFKEQAVKRTLSGSFTIKEVAEESLGISYFVLRQW
                     RTENLKKSEQQSPPTDKQLKESEELKKLRKENLKLKEEVTILKKFAAMLSREQNPD"
     gene            complement(50740..51651)
                     /gene="rpnD_1"
                     /locus_tag="FHNOHDFA_00043"
     CDS             complement(50740..51651)
                     /gene="rpnD_1"
                     /locus_tag="FHNOHDFA_00043"
                     /EC_number="3.1.21.-"
                     /inference="ab initio prediction:Prodigal:002006"
                     /inference="similar to AA sequence:UniProtKB:B7NGZ6"
                     /codon_start=1
                     /transl_table=11
                     /product="Recombination-promoting nuclease RpnD"
                     /protein_id="X:FHNOHDFA_00043"
                     /translation="MSDMTNPHDRLIRETLQNKEDAISFFKNSLPEKVIELLDLNGLE
                     LTQSSFISENLKEEQTDLLFQIPLKSGKKANIYLLFEHKSYLDDSIFSQLLGYISAIY
                     KSQYRVDKKYSVVIPFVFYHGERTWTLGNSFQNRFVLSKNEEVFKKYIPDFELELFDL
                     SKVDLSRLESITLRVILGVVQKIWEGDTSFLSHLGEIFELLTGLKNESKRVEIFQKLF
                     LYIFNVRELEPTEITSLLSHSKISRDYEDLAMTTAEKLIQKGEMKGKVETKIDIARNM
                     LLDGASLEYVLKITGLTEQELKDYGVA"
     gene            complement(52160..53065)
                     /locus_tag="FHNOHDFA_00044"
     CDS             complement(52160..53065)
                     /locus_tag="FHNOHDFA_00044"
                     /inference="ab initio prediction:Prodigal:002006"
                     /codon_start=1
                     /transl_table=11
                     /product="hypothetical protein"
                     /protein_id="X:FHNOHDFA_00044"
                     /translation="MSKNFFPLTNDLMFKILFVKEPDLLISILNSVLFPDGEHTIRNI
                     KILNPELVGSSPNDKRSYLDIRAQDEDGKIFHVEIQVAHQSSFIKRSLYYLSGLIRDQ
                     LNRGSMYSDLKPVYQINIVDFDLIPSENFHSKFKFREESNPDIILTDDVEIHFLELCK
                     FVKRDVRELRNNLEIWLYVLKHTSELEEEEMRILVDKTPDLSKAFTILEQYSNDPQKR
                     NELEAKLKSDRDYAYDLAARFEAGELQGIQKGIEKGIKKGIEKGAEKEKLKFARKMLQ
                     KGMDVNTILEITGLSKKDLKDHGML"
     gene            complement(55349..55456)
                     /locus_tag="FHNOHDFA_00045"
     CDS             complement(55349..55456)
                     /locus_tag="FHNOHDFA_00045"
                     /inference="ab initio prediction:Prodigal:002006"
                     /codon_start=1
                     /transl_table=11
                     /product="hypothetical protein"
                     /protein_id="X:FHNOHDFA_00045"
                     /translation="MLLKGASLEFVLKVTGFTEQELKDYGVHLDICSKG"
     gene            complement(55586..56500)
                     /gene="rpnD_2"
                     /locus_tag="FHNOHDFA_00046"
     CDS             complement(55586..56500)
                     /gene="rpnD_2"
                     /locus_tag="FHNOHDFA_00046"
                     /EC_number="3.1.21.-"
                     /inference="ab initio prediction:Prodigal:002006"
                     /inference="similar to AA sequence:UniProtKB:B7NGZ6"
                     /codon_start=1
                     /transl_table=11
                     /product="Recombination-promoting nuclease RpnD"
                     /protein_id="X:FHNOHDFA_00046"
                     /translation="MSDMTNPHDRLIRETLQNKEDAISFFKNSLPENVIELLDLNRLE
                     LTQSSFISENLKEEQTDLLFHIPLKSGKKANVYLLFEHKSYLDDSIFSQLLGYISAIY
                     KSQYRVDKKYSVVIPFVFYHGERTWTLGNSFQNRFILSKNEEEVFKKYIPDFELELFD
                     LSKVDLSRLESITLRVILGVVQKIWEGDTSFLSHLGEVFELLTGLKNESKRVEIFQKL
                     FLYIFNVRELEPTEITSLLSHSKINRDYEDLAMTTAEKLIQKGEMKGEMKGLIKTARN
                     MLLDGASLEYVLKITGLTEQELKDYGLL"
     gene            56882..57028
                     /locus_tag="FHNOHDFA_00047"
     CDS             56882..57028
                     /locus_tag="FHNOHDFA_00047"
                     /inference="ab initio prediction:Prodigal:002006"
                     /codon_start=1
                     /transl_table=11
                     /product="hypothetical protein"
                     /protein_id="X:FHNOHDFA_00047"
                     /translation="MPTTLYLKTILSLLGEEIVGKWREKYSILNPDKSCDSTYKVQTN
                     PVTA"
     gene            complement(57783..58355)
                     /locus_tag="FHNOHDFA_00048"
     CDS             complement(57783..58355)
                     /locus_tag="FHNOHDFA_00048"
                     /inference="ab initio prediction:Prodigal:002006"
                     /codon_start=1
                     /transl_table=11
                     /product="hypothetical protein"
                     /protein_id="X:FHNOHDFA_00048"
                     /translation="MPNSRYLKEHGSEMGQPDSELKALNKLYELSKGDWNVIESKIEV
                     LIQLRKQDSQFWYEQSLSPESITKFWSRLFERKVKPTDKNRMRNEHQNKSIGTEKRTE
                     PKYNESKLTPDKPIEIKDLDPYKCFLGWGKSKLFKQQLEYYEQNSDPLKYEGTKKILF
                     EKFVNEVYPGLVSDSEVKKTSIENRKGSAA"
     gene            complement(58476..59387)
                     /locus_tag="FHNOHDFA_00049"
     CDS             complement(58476..59387)
                     /locus_tag="FHNOHDFA_00049"
                     /inference="ab initio prediction:Prodigal:002006"
                     /codon_start=1
                     /transl_table=11
                     /product="hypothetical protein"
                     /protein_id="X:FHNOHDFA_00049"
                     /translation="MNDNQRVFRVQKDRNFTIVKNHFIDDPRLSMKATAILLLTLRYP
                     DNWRMSVKTMAKFKSDKDSSIASGFKELVTFGYAEFRKGKDPVTGRFNSGWYFFEESQ
                     KPEVQYKIKTTQNKRIENQSELFLKEVKESNRKENKVLDLEQRETPQLENQVVVNSTL
                     PSTKEQKPSIQIFSSQIQNTTREYDQLSQERIEEQKELLEELEIKFKREKNQALGSPQ
                     AEKPLLDFPLLENPILENQPLPNTIYQGLSKQVLFKQILNTSREYGPPAKTHIEEQKQ
                     NLYKPKPLSHFHFPESWLMNFQEYYLT"
     gene            60432..60809
                     /locus_tag="FHNOHDFA_00050"
     CDS             60432..60809
                     /locus_tag="FHNOHDFA_00050"
                     /inference="ab initio prediction:Prodigal:002006"
                     /codon_start=1
                     /transl_table=11
                     /product="hypothetical protein"
                     /protein_id="X:FHNOHDFA_00050"
                     /translation="MSTIFDRLSAIDDDLKLSHSKMALELGVNRSTYYKYKNGTLTIP
                     KSILIILRLKGYDEHWILSGKGHMKLKDSVHLVEMQKRLKLISKLDSYGVLDSIEKLP
                     EAPSSDQKKIIREFFIFLAAKFV"
ORIGIN      
        1 caactgcctc gctcaaaggg ggtgtaggca aaactacaga ttgtattttt ctttctcagg
       61 cttttgcaaa tatcgggaaa acagttctcg caatagatat ggatcccaat aataatatga
      121 ccgattattt tttacgaagc gaagacgtct ctagccttct tcgaaataat ataggccatg
      181 tattggaagg agaaattcct cttaagaacg ctatccgcca tacttctttc aatgtcgata
      241 taattccttc tacactattg cttgctaaaa ctggaaggga attgtcacat gatcctggct
      301 cggttcttcg atttaaagat gaaatcgaaa ctgtaaaata tgattattta attatcgata
      361 cgccaccttc cctctcttat gaattctcta cgggaattta tattgcagac tttgtaattt
      421 gtcccattgc attaacacgt tggacccttc aaagtttcga cactgtattt tctgaaattc
      481 aaaggatcac aaaaggtaag ctaaagccca tatttaacgt accttccatg atctcaaaag
      541 ctgaatacga caaactacca tacctggaag ggtatacatt taccaaatca tatatccagc
      601 ttttgaaaga agttcaaaaa gcagtaatag aagggaggcc cttaaaccag gaagagcctt
      661 cttgggaaca attcaatgaa ttagcgaggg aaatcggatg actgcagaaa aagaaaaaaa
      721 aattaaaaaa caactaagct cactaatagg accaaggcct ggtacacaac atttacaagt
      781 agttcaaaaa gaccaagatg aagacgctga aaagatttca atgcttcata ccagcattga
      841 aactaacatt aagaatgcaa tacgcaatgc aataaaaatc ggagagttat taattgagaa
      901 aaaaagcaga ttaggccatg gcaaatttat tccttggatt actaccaatc ttcctttttc
      961 ggaaagaaca gctcaacgat atatcaaact tttcgaaaat cgcgatcttt taaatacgac
     1021 accagtgtcg gatttgaaat ctgcctataa actactaagc tccgctgacc acgaagaaaa
     1081 agaaatcaat ccaaaggaaa tatccaaagt ggatgccaag agattataca agaaatttaa
     1141 agctggtgaa aagattgggt caaaagatcg gggcttagta aaagaatttc tttcaaatga
     1201 acgagaaaga atactctcta ccgcaaaaac caaagtagca agaatcgacg aggatataaa
     1261 aagtctaagt taatcattta gagaattgcc caaaaaactt tccaaaaagt aaaaaaagag
     1321 tacccaaaat tgtaatcgaa tattagtgta ctattgtata tctcttaatc cgagattcac
     1381 gattatggcc tgcgtagatg tggtagtcga aacaggccga ttccttccct aaagttccaa
     1441 taatttagtt atgtcccatt ttttgcttga caggcatata gtacctgtat ctagtccaaa
     1501 atatcttagg cgacataact aagataaagg ccactaccac ttaggctgaa atcgtgaatc
     1561 gaggacctac cgcaaaggct ccgcgcctga cctttagttc cccgttttca aaatagagta
     1621 gggtaaaaaa ataactttta ccgtgcgtca cccgaagtat gtccgcatgg tgaaaacaag
     1681 ggatactaaa atgaccgagg tcgtacatta cgctttggtg atagctcacg ctatcgaatc
     1741 gttaccgctt tcaaggacta aaagacaact actgtccaaa atcactgact tagacattgc
     1801 aggacgaatc aaagggttcg gcggatgtat tgcaaaaaac aaaacactag gcgaagaagt
     1861 agggttagca gaaacgactg tctctaaata tattcgtgaa atgaaacgtg aaggatatat
     1921 aaactctgga gaatttcacg gacattatag aatactaaac tctagtctac atgatacagt
     1981 tgtaaaagaa cgatatgaat ataacctaca aaaacagata acaaaatata ctagtctgtc
     2041 tagtacaaat atcctagaga gatcaaacca aagtaccggg tctgctccgt acgaacgtac
     2101 ggggggtagt tttaataacc aaagtacaaa ccaaacaaat aacaaagaga aaatacaaag
     2161 ttcttctttt tctgaaatta gttggttaaa tatctctgaa cattctaaaa accgcatatt
     2221 gaaagagtgg ggggaatatg accacaatcc agagaaggaa aatgctaaaa ttagattttg
     2281 gaaaaagatc gaaccggaaa acccagaagc tattttagaa acgctaaaga aattaatcca
     2341 tatccgtaaa tcgggagagt ataaagagga ccggttttgg ggaacgattc ctataaacat
     2401 agcatccact tactcttaca aggacattat aaaaaacaca tatagtttac ttacacaagt
     2461 agaaagtaaa accctttcaa tcgaggaaaa taaagaagaa ataagaaacg gaagtagaat
     2521 aaacaatcag accaaaaata aaaacgaacc aacctgggaa ggattcttgg tttgggcaaa
     2581 ggaaagactt tctaaatcga gcattcaaag tcttaaacag ttaagagttc aattcgagaa
     2641 tgaggaattg agtatagtag gggaaataaa cgattctctc aaaatgatta ttactaagta
     2701 ttttaaagaa gaagtaaaat ttaaaacaga aataaaattt gtaaaagaag aagcgcaaga
     2761 gaaggaaaaa agtcttaata actcaattaa gaaaacgggt cagaagagta acgaggaaaa
     2821 tcaaacacac ataactgaac tgaatccaga aatatccata ccagataatc acttagagaa
     2881 ccaggatttc aaacatttcc gagactatat atcggtagat aaagtaatta atgagttcat
     2941 gacttactct ttactaaaac tagatcgacc agacctagaa atcattcgta acctaagaat
     3001 tcgttatgac ttagagaaaa tagtaatctt tgattcccca ccagagaagt taaaagatca
     3061 catacgtgat tacttctata gccattccca aagggttatc gcactacagt ttgaggaaaa
     3121 caaattctat gtagcggcgt agttatatat tacgaaacga aaaggggcga cgacttgtct
     3181 tgaaagttaa aatgtgactc ttattttatg gttctgagtg actatattcg taatccttaa
     3241 tgtttcgaac ttaaacttac actcttcaga gtcccactcc ctgaatgcct ctctaggaat
     3301 cggcattggg agtttacggg ttatttgact attacagtct gtaagttttc aaatttaact
     3361 taggattcaa atttcttcgg aaacgctctt cttgctcttc tttcctttag tatcattacg
     3421 agggatcaga atttttctag caatttccca ggtttgaatt tgaccgctac tacttgaaat
     3481 ctgaccggga gtggaagtgt ttcctgcttg ggtaccaggc atatactgta cagaagttac
     3541 aataccagaa tcggctagta tgataacatc ggcaccttgt tctcttgctt tttctttaac
     3601 gtattcgata caatgattca gttgtccaca gcgaacttct acaataccaa tctgttctac
     3661 ttgataatcc gggaccgctc tcataatcac atcgataggt tctgtttcag aaagaggcgg
     3721 ataacttctt ccggtaatcg taagactacc cattgcacaa tttgctaaac cgaagaggac
     3781 taaacaaaat ataataaaca cttttccaaa cttaaaacgg caagttgtca tttaaaaaac
     3841 tgattctcct ttatgagttt ggatcatttt ttaaaaggct cttgtaagtc aaattatttt
     3901 taatttaatt gcagaattat gaatatagat tttttcattt tagaaatttt aaccgaacac
     3961 gagtttcggc gtaagaacct catggttctg aaaaaaatga aatctgaaaa tgtagatcga
     4021 tttcttaaat ctggaaacaa caacaaacca cgattttacg aacaaattct aaaattgtag
     4081 ggaataggga cttctatttt tagaaaagtt tttctcatgt aagaatttac gttactcata
     4141 actatataat aaagtaccta atattttaca tagaatcagc gttttgcgat agaattaacg
     4201 gtactcaatt ttatagagat cagtaataca aaaccgaaag ggtaggggaa cgccagtcaa
     4261 ataacatgat catcttcaga tagacaatag agttgttgaa aattccatag ttcaatttaa
     4321 taaaactgtt tcaatcaatc gtttccatca aaaagaaact gaggagattt atttttcgat
     4381 aacgttattt ggattatttc aaaaaaatta aaactatatc gatgccattt aaactttcat
     4441 ttttttatac tctctataaa ataaattttt aattattgga tgatcgtaaa acaacggttt
     4501 tgcgcggata tttgacttgt gtgatcattc ttttgttgat aactacataa tagagtctta
     4561 atatttgcat tcaaataggc ttttgcgata aaaatacata tcctcacaat tattttgata
     4621 tacaaatcaa aagaatacca caaatcattt ctttcaataa acagatgttt ggtggttttt
     4681 cgatttgtga tcttagtttc caaaaaatct taaccaacct acaaaacatt gcatataggc
     4741 cgcattctta gttataacat gaatttaaat aagaatcaaa gacgtgaaaa tgaaattcgt
     4801 ttttgtgcaa cttaaaataa aaagaatata gtatcataac aaacgtttgg cggaaatcgc
     4861 taacgtttat ttgaatatac ttaaaaattt gatacatttt cggtaatagt atcacaaaaa
     4921 attggaattt tttgaaatgc tgtagccacg ataagactca tttttttcat agtcgaaatg
     4981 aaacttttga aaaaacgacg taatacactc taacaaagta aaacaaagac ataacggacg
     5041 taagatggac aacaagcgga atgtgtgtct tgtaaaagac ggttgatcaa aagtgaaaac
     5101 aaagaggtga aaaatgttga aagttcgtag tagaacgtat ctaagtatat ttcatattat
     5161 aatattctta accatatctt ttgtaaccgc ctgtagttgg ttagaaaaag ataagaacac
     5221 aatggaaaac gtggatctgg cgggagcgat ttggttggcc gcagaacctg taaaaaccca
     5281 ggtaaacaac gaaggagtac cggtaaaacc aggaaacaac ggatcgggtg gaagtggaac
     5341 aacacctgtc acacccgtag atgcaatttt taatctacca cctggaagat tagtaaattc
     5401 gaatgctttg atgggaacga tcgatccgac tggaaccaac atagtaaacg actttgacgg
     5461 agacggaatt ttaaatcaga acgaaacact gactaacgta tgggtggcgg actatccaca
     5521 gatcgaaaca acgattgcac cccccgtaac attaaagata cagatcttaa aaaattcttc
     5581 gaaccaaagc gatcagatcg taagtgaaat caactcaaac gactttgagg cttctaaaaa
     5641 cgaaggatct gaaaaaatac accagaacga gttgaatgaa agaactgtac agtttcagga
     5701 ttcattcagt acagaaacag aactaggaca gtctcacgaa agaagtatgt ctgcaggaat
     5761 gaccgccggt tttggaatgg gacttgtatc tacgggaatg aactacagta acagtagtcg
     5821 agacagttgg aattcaaaaa atgctacctc tgcgactaca accaaatggg cggatagacc
     5881 ttttaaaaac aatatagatc gagacgcttg gaatttaaaa tcggattcat ctacaaacaa
     5941 agccagaaag tatcgatctg ataaatctac aaaggtaaac gaaacgtcta cggtagaacc
     6001 aaacgcggga gtagtcagag ccgctttgta tattaaaaat ttatcagtca acatgcctgt
     6061 aaaaatatca aacatacttt gttctttgat gtttgaaaca ccgggtgggg aactggttcc
     6121 tatgtcttcc tttagactga gaaacgacga ctacagtctg ttcgaagtag aagtatatgg
     6181 aggatcggac tttggacctt acgtagtaga attaacaaat ttgaatacat cggaagtaga
     6241 aaaagcgatc gcggcgggat atacacctaa gatcatgatc gtggactata ccatgactca
     6301 cgtagcggat tccaattaca aatcgtctct acttagtttt accggaaaca atctaaaaat
     6361 catagaagag aacgcaaaag gaagaaccgc actcgtaaaa gtatacggac caggagtcag
     6421 agaaatgtat cgagttacag cattcgatac tcctaatgta tcgaatcctt gtaacacaaa
     6481 agcagcggac gtgttctctc ctgggatcag tttaaaaaaa gctttggaaa gaatttcttg
     6541 ttctggagac aatattacgt ttaaggatta tgtaatagac ctgtctgaat cggctccaac
     6601 acttgcagag tccagggtct acttaaaagg aatccaatct tttggaggaa ttagtacaaa
     6661 cataccttgt accgatgaga cgagcactgg atcggatgga gtgagtagaa ccgcttgtgt
     6721 tcaaaaaccg tatagccaat ggacagaacc agaaaagatg aactcaggag tctgggcgat
     6781 ttattccaag ggtaaatttt attctcctac ggactactgg accgactctg gaagtgttcg
     6841 tagatttgat ccttggagag gtgcggttgc ggcgcccgta ttaaagggtg tggattctat
     6901 catctgggcg ggagatagct acgacttagt ttatatttct tttaaggact ttatcaaagt
     6961 agaacaaaag tttggaacca atcctttaga aacaggaaac ggttatccac tcaatacaaa
     7021 atgggattta aagactctcg gaaatcatcc ttattatccg gatacaaatt cgctttattt
     7081 aggtgaggta ggttttggag aaagagtaga actaaaaatc aaattagaca aaacgaaata
     7141 tctttcgcct aactttggaa ctgcggtgga cacaggtccg tatcagtatt ttacaaactt
     7201 caattacaat cctcaagttt cttcggatcg ttacaatatc aaccaagcgg ccgattttga
     7261 aatcagtctt gggtttggtg gaaacaggac ggattggttt catgttatca aggacttgag
     7321 ttcgagtgat ccttacaaac taaaaaactg tggaactaca ctggacttta tcagccagac
     7381 gtatacactt tgtgtacaac ttcctacgct cagcacgact gtagatcctg cgatcagttt
     7441 agtgaaattg tatattcgac cttctttaaa tagtgcgtat cgtaaaacga tctggccttt
     7501 acacttttct caggttcgta agttaaaagg agaagcgggt gttccgatcg taaaaggtac
     7561 aagccttgtg aaggtggcga attcttacgg ttctgtaaac gtaggggaca acttttttat
     7621 ccaaggggat tctacaaact acaaagtggt tcaggtttta cctgtggcac aggacggttc
     7681 ttttgacgtt cagttagatc gtctgatcca aatagacgct cccaaaacaa cttctatgta
     7741 tgttcctgga actctcactt ctccggatgt cagactttcc atggatacag ggtttacaac
     7801 cgactggaac aactttgtga attcttcctt taactctacc tcttttgatc agattcaata
     7861 caaaccgttt gtttcaagtg gtaacgttag ttgttcttcg attccatttc atcccggttc
     7921 ttgtttgggt tttactccag aattaaactc tctcaactgg atggggatct acaacgaagg
     7981 tgtggctctt tggaattctt gggcggatgg tggagacttt agcaatttct tgtattctgg
     8041 tctggttcgt ttgactgctc cgagtggtaa gtcgtatcgt ttagaaagta caaacactga
     8101 ttttacaatc agtgcggatg taaacgctca gagtttggat cagccatctg tagtgaacca
     8161 cggggatgtt gctttggttg tttggagaca gggcacgact ctcattggaa gatacaatca
     8221 gattagtaca ggtcaggcgc tcggaaatcc gtttaacatc aattcggcgg cttctaccgg
     8281 aaattatatc gtcaaagcaa agaatggaaa agcggtgatt gtgtgggata acggggacaa
     8341 tatttatgca attgtcaaag atttgagtac actagcttca gttggaagtg aggtcttggt
     8401 tgcaaaccgt cctcaaatgc tttttatgcc tggagcaggt tatgttcctt tttcctattc
     8461 atatgacgtt actattggaa atgacagggc tgcgatcgtt tggaatcatt ttgtgggttc
     8521 agcaacttta atgtctagtc tttatcccaa tggatttcct gcaggcggag taatgggttt
     8581 tccaaatatt gaaagttact gtgcgagtat gtggggtggt ggatatggga cttgttatta
     8641 tgtagaaaca aaaacatatc aagccaatgc tcgaatttta cgtttagata caggtgcatt
     8701 tcaaggaggg aatattacca tttggagttt tgtgggaaat caaaatttaa tcggttatcc
     8761 ttatttttac attcctgctt atcaaatcga cattgcagca aatgcaaacg acaacaatca
     8821 ccttgtatat gcttggaatg ttcgactacc atccggtgga gattcccata ccgtttacgg
     8881 ttcggtatac aacctgacta caggaactag aatcggctcc gatcaaactt taatcagtga
     8941 atccacaaga cctgtagata cgttgcaagt aggagctgct actggaagag ggatggtatt
     9001 ttggagaaga aacgacggga tgattttagg aagagggatt gatacttcca attccaattt
     9061 attaggaact tcgaatattg aagtagaatc cggaggtgtg gattctctca aactcaatag
     9121 ttttggagat agaggacttc tgacatatag aaagaacggt aaggatttgt tcttaaaggt
     9181 tctagatctg caagcaggac agttgttgta tccgaatgct ttgtctctgg ctcaagccaa
     9241 tgtggattct agaagtttta tcaactctgt actagcaggt aataaaattt taactacctg
     9301 ggatcaagtc aacggaacca gacgaaccaa ttggggaagg gtcagtgaca tatctacttt
     9361 tacagtagat ggcccaaaag aatttcagat cagtactacc aacgaaggaa ttcaatacag
     9421 gggaactgct gttgcagata acggttttgg acttgtggct tgggtttctc aagacaaaac
     9481 acaacaaaga atacgaggtt ataaagtaga ccttgctaac ccaggctcgt tgaaatacgg
     9541 actgaataac ttctttgtgt ctcctttgat cgaaagggat tataccatcc gagctaagat
     9601 caaatactag tagataggtt ttaggagtta gtggttaggg ccttccggct ttgcggaagt
     9661 gaattctttc tgctcgctcc taactcttcg caactggatt tgcattagaa aaataaaaca
     9721 gcctttggtg tttttagaaa tggaaaggat gaaagtgaaa ttatataaat atcaaatctt
     9781 caatttgtcg gaattactac aatcttttgt aatactcggc cccaccctgt ggagcgactc
     9841 gtagggagtg acacattgag tttcttttgg gtggggggtg aggtggtggg aaaactcgat
     9901 agatttttct ctaccacaaa atcatacttt ttgcaagtaa aaagtatgat tcctgtcgga
     9961 acactttcaa aaaagtctcc gagaatatac ccatttcaaa gattttcgga aagtagaatg
    10021 acagtgttaa aacgccaaaa ggaaaattcg tctccaaacg atctaggttt tatcgttttt
    10081 gaacgatttt gttttaaata acaaacaagt atattagaaa aataaaatgt actaaagttg
    10141 aaagataagt ctaagcgaaa ttaagaaaaa agttttaata aaaaaacgaa aagaaaaagc
    10201 aaacaagatg aacgtagaag aaacaaatag aaacacagag aaagaacaaa acgcgcagac
    10261 aaaagagact tctttgcaaa agaaaaggat cttttttaat tctttagaaa tattctggga
    10321 actaaaccgc actcatacat tcaaatatat caatatacta ctattctctt gttttttgtt
    10381 tactacgaca acgtgcggaa tcttacctgg aaaaaaagga aagtccaaca actggtggtg
    10441 ggcattgctc ggaatcccaa acggagcgag ttttccctcg tctggaagtg gggtaggtgg
    10501 cggccctgga tctgggaatg gatcccctgg aagtgcaccc gcaccggaag gaagcgacct
    10561 tttttccatc tcgactaact atagccaggc gatagacgac ccagaaacaa aagcggaacc
    10621 aattgcagga gcttcttttg tagcaccccc ggaaatgagt cactatggaa acgtaagcct
    10681 ttcgtatccg gtccatacac tacccggacg cgcgggagta gaaccaaaac tcagcataac
    10741 gtattcttct acaggaggag acggatggct tggggtggga tggagcctag gacttggaaa
    10801 tataacaaga accccagagt atggggcttt gtattacgat gcaagagaca gttttacttg
    10861 gaatggaact aggcttgtta aggtaagcgg aaatacaaca aatgaaaacg gaatctaccg
    10921 agcagaaatt acaagtgagg actttctaat attcaaacta tctcaaatag aaagcggagg
    10981 ggtctgggaa gtattggata catctggaac taaaaccatc tacggagaaa gtagcgggga
    11041 taggatctac aatcctgcga tcccgagcca gacatacagc tggtatcttt ccaaaacaga
    11101 agacaaaaac ggaaactatc tacaagccag ttatgacaat tcagaatatt ccaaaaatag
    11161 aaacttgtat ttaaaagaaa tacgatatac aggaaataca aaaaacggca catccgcccg
    11221 ccaatacgta aggtttgtaa caaaacaaag agacgatttt tacgtttcta acacacccgg
    11281 gttcctcatg aaaatggaca ggattttgga aagaatcgaa gtaggatggg acggtggagg
    11341 aaaggtatat gagtatattc cagaatacga aacttctccg gattcgggaa gacctagaat
    11401 taaaaacata caatccagta aaaatacaac aaaaccagaa tttttttatc aaacttccag
    11461 cagactactt acctggcaaa acgtaatcaa tcaaacctcg tccgaaatag aagaagatcc
    11521 aaactccaca cagtattttg aaggagacta taacggagat gggatttcag acatcctctt
    11581 ttttaatccg aagtcaggaa actggaaggc ggccgaagga agaaaagaag gaggatataa
    11641 ctttaaactg tatgcaaacc gttatcaagg atacgactct ttagagaaga tccgattttt
    11701 taaaggaaac gtaagtggag actacaacgg agacggaaga agtgacatcg cattttatct
    11761 cccttctaca agagacttta tcgtagcaga acacgacgga agagtatttc aatttcaaag
    11821 ttacggaaga ctgatgaatt ctgtcccaga catctttcgg atggaatggt tttccggaga
    11881 ctacgacgga aacggactga gtgacagtgt gctatttgac gagcctacag gtcagtggac
    11941 tttgatgctc aacaagggcg gaagttttga atttttacga tttagtaaaa agtttcaaaa
    12001 cgtattcaga aacgattatt taccagattc taatttagac agttcgaata caaatgattt
    12061 aacaaaacct ggaaaggata gagacaaggt aaacttactc gtaggagact ataacgggga
    12121 cggaagaacg gacatttctt tgtatgactc tagatccgga aagtggtttg taggtgaaaa
    12181 tcatcgtaat ccaaacaaaa acgattcagt ttacttccaa atgcagtgga aactctacaa
    12241 agtgtttacc gcacccgaac agtcgttatt tggacacgac cggtttagcg gggattttaa
    12301 cggagacggt ttttcggact ttctattatt tgatcgtagt aatggcgaat ggacgttagg
    12361 cgaaactggg aatggcacaa tcaactttaa aatttggtct agaacccctc agttcaagac
    12421 agtaactcgt tggcttcaag gtgattttaa cggggacggt agaacagaca tcgggtttta
    12481 ttctgcaaac gacggcaaat tctggatcgg agaatctaca caaaacggat ttagatacaa
    12541 aatctacagc gacatgagct atggacccga tcccgacaga attatgaaaa ctcctcttcc
    12601 aaaggacgag gtaaaaatag aatcgggtaa aactagtttt aatgtatcta acaacacaaa
    12661 gacgatttta ctttcttaca aatatgatgg aaatctaaac tacggtaaag gagaacttgt
    12721 atttggaggt tgttttactt ccaacgactg cagttctact cccgaacttt tgatctttaa
    12781 ccgaaaggaa aacgtttgga atttgaaaca aggcaactcg tttgcctcac gagtaaacac
    12841 ttcttttaac ccggaaggaa cagggattac ttctcttttt ggtggaaaac cggacaggta
    12901 ctcaaacaat ttaaaagacg aagtcctatt ttacaaaaaa cagggaacta ccaatcagtt
    12961 ttttgttctg aaaaacacaa acggaactac attcgatctt ttgaatttag ctacgttgag
    13021 tgatacggac gtttctaagt ttgatccaaa taacagcggt tacgcgcttg actattttga
    13081 aaacaatact tctcagtcgg ttctcatatt agatgatcaa acctcgggtg gaaacgcaag
    13141 atttgtactt tcgggactcg gtggtacaaa aattcttact ccgaatggag atttgactcc
    13201 gaccgactta aacgatcttt ttcaagcggg aacaaacgaa aaccgacaga gaagaaaaga
    13261 atttagtttt ttttcgggga aatttaccac aacccaagca caactcgtaa tcgtagacag
    13321 aagaaccacc acacacaaat ggtatttagg tacgatttcg ggtactcaga ttcagtttaa
    13381 acgtttaacg ggtgagtttg cacttccgat tacaacctcg gactacaact tggcaagtcc
    13441 cgcgggaata caatacgcac ttacaaacac gggcgagatc gtttttggta aaaccttaga
    13501 caacgggact tcgtttacca aagttaaaat caattctacg aatattcaaa aaaacgtata
    13561 taatgcgggt gttgttggtt tttcggaccg ttttgactcg ggcgggaatc cgattgtagt
    13621 ttctggcgga gaagacaagt tgtatgatct gtcacagagt aaagttgttt ctttacctaa
    13681 caacgttttg gtgaagaatc tggatcgacc ggacttaatc gcacaggtct acgtttttca
    13741 gtggatccaa ggagactaca acggagacgg gctcgcagac atcggaatct ttcatttaaa
    13801 agaaccaact tggtactttg cactttctac aggaagtgta ccagacgtga tcgagaaagt
    13861 caaaaacgga atcggaggta tttatgattt tgaatattcc aattccacga agtttgacaa
    13921 tacgggggaa gacgatattc cggacctacc cacgagttac agagtttgta ccagagtttc
    13981 gctggatgac ggtttttcga atagcatcac taagaactac gaatacaaga atggatttgc
    14041 attttcttcg tttatcaacg gcaaaaaaga aacggattac tttggattca gtgaatttac
    14101 cgttcacgaa gcgtatggag aaagaacaac ttacaaatac catacaacac agtattctga
    14161 ttttctaatg aaccgtgcct tggctggagc ggagaaagaa acgcgtattg tagggaacga
    14221 caacaatgac tacggcacca tccaaacaac acacgatgta aaacagattg caatggcacc
    14281 gggagttgtg agttaccttc ctgttacgac caaaattgaa aaatatttaa gtggagcaag
    14341 aactactaca caaagttccg acattgtttt ggacggaagt aagattcgtc ggaagagtga
    14401 aagcacgacg gatcatttta gtgattctgt gcacggtgtt actaccacaa cgaacatcac
    14461 cgattttgaa acagatgata ctacgaatca gagaagagcg actcgtcaaa caagtctcgc
    14521 ggggagttcc cacgagatta cgtcacttct ttcttacgac agtcgcggaa acctcacaaa
    14581 acgagtgagt tcctacacag gaaccgggct tgcacctgtg ggaactcata caaccgaatt
    14641 tgaatatgat aattttggaa acaaaacggt tgaaaaggat acaagtggaa gtccggcccg
    14701 tggtagttcc tacaaatacg acgatgaact gaatcagttt gtaacgcagg aaacaaaatt
    14761 cggagggagt gtcgtactta cgaccactca tcagatcgga tacggggtag cgtttggagt
    14821 tccaacctta accacagatc caaatggaaa caaaacattt tttgaatatg ataactttgg
    14881 aagactgatc cgaactagct ccgacacgga tgtaggaact gctacaactg caaattacag
    14941 ctatgacgcg agttttccac tttctgccaa gacaacgttt ccgacgggga cgggagatcc
    15001 tgattttgct tcccgcacat ataccgacgg aatgggtcgg aacatatata cggtaaaaag
    15061 tgcgtctaac ggtaattttg cgattacggg aagacttgtg tatgatggaa ccgggaaggt
    15121 gattcgtaaa ggacaaagta actgggcaag ttctggagag atagaccggt ttgttctgca
    15181 tttagaagag agaaatccaa caagttttga atacgatccg attggaagga ttaaaaaaac
    15241 aattgaaccg acagcgttag gcgaaacctc tcctacgaca attacaacta cctacaactc
    15301 tgcgtttgaa acgacagaaa ctcattcaag cggaacgagt aaacgaactg tgaaggacgc
    15361 taaaggagaa atcctttacg tagaagattt tgcaagtgat ggaagtgcag cgaagatcgg
    15421 tttttgttac gacattgctg ggaacagaat caagaagagt gatctaaacg attctaacgc
    15481 aatgagttgt ccgaatgcac ttgcgggagt tcccgcaaaa gatacgagtg gaagaaacca
    15541 aacgtattgg agttacgact catttgggaa gctccgtgcg gaaagtgatc ctgatttagg
    15601 tgtgagttcc tacaactaca actcgtttgg tgatctgact tcaagcacga atgcgaaagg
    15661 tgttacgacc actttaacgt acgacgcagt cggaagaatc ttaactaaaa atatcccaga
    15721 agggaatatt gtatatacgt atgattcttt ttcggggagt gagaattctg tcggaagact
    15781 ggtacgaatc gaggattcga atcaaaacaa aacctttagt tacgacaaat taggaagagt
    15841 taaaaaagaa acgagagtga ttcttgcaac ctcttccgga aatcctcttc caagtgaaac
    15901 cgggggaccg tatattacag aaactagata cgatctctta ggtcgtgtga ctcgtattga
    15961 ctatccagaa catccgattt ctcacggaag aatgagggcc tgctacgaat acggttctgc
    16021 cggttatatc tctgggattt ctgttcaagt gaatacgaac ggaattttac ctggatattg
    16081 taacaaggat atagttgaaa atatttccta caacgaattc ggtcagacgt ctagccttac
    16141 acttggaaac gggattacaa cctcttacag ctatgacgtc aaggggagaa tggttcgtct
    16201 gaactcttct ggggatgtgg gtggaaatgc aaaaacactc caagacgcgg tgtattcttt
    16261 caatccgaat aacaatatta cgaatattgc aaatactacc accgacttca atactcagtt
    16321 tgtttatggc tacgatggtc tgggtcgtct tacaagcgct aacggaagct atttagggat
    16381 tgcggatgga aatctttcga gaaggtttca gcagtctttt gaatatgcaa agaatggaaa
    16441 cttatcttct aaacggtttc atgatcctgc gagtggtaac gttcaagacg agtggagtta
    16501 ccaatacacg aatcatcaag ttacgaacat tgattccagt aggacgggtg cggatgctct
    16561 tacgatgtcg tatgacgcga atgggaactt aaccagacaa agggacaatg ttaaggactt
    16621 aacgaaacgg atcagtgttg attctcaaga tcgtattact cagatccaag atgggaacaa
    16681 tgcaatcctc ggtagttact ggtatgacga gagtggtttt cggattcgaa ggtccgcgtt
    16741 agaaccgaaa aacaaccagt tcacaaatgt agaaatcctt tatcctagca agttctttgg
    16801 tttagagttt attgagtctg agaacgtgat tacaagcgtg aataacgttt acttaaacgg
    16861 tgttcgtatt gctgcgttaa acgaggctgg tgctcttgcg tattatctga ctgatcaagt
    16921 ggattccgta tcaaccgtgt tagacgatga ggggaatact ctttctcaga tgcaatacct
    16981 tccttacggt gaaacctttg ttcaacgtgg agatttgaac ttttctccta aatacaattc
    17041 tcaggagtta gatcgggaat cgggttttta tttttacaat gctcgttatt acgatcctgg
    17101 gattggaagg tttaccagcg cggatacgat cattgacggt gagtttgata ctcaaggttg
    17161 gaatcggttt tcgtatgtta aggggaatcc gattggggcg aaagatccga ctgggcattt
    17221 gggccaagag cagttagtcg ataaagtccc caaagttccg ctcaacaaga ttatagaaga
    17281 aggcacaaag aaaacagctg aaaaagcaac ggccgaaagt acggggaaag ttttttctaa
    17341 agttgctgga aaagcaactg gagttttagg atttttagtt ccaagtgaat tggaagcacc
    17401 aacaaacaga gagaggaaac catcaaatga taagccaata tatagatggg gaaatgatag
    17461 taatacaaat ctaacgccgc gagagaaaga tacgagcggt ctttcctttt caactgtaaa
    17521 acctgaaaat aaaaaatatg tttcaactac aatgggagct gtaaatacta ctggaaaact
    17581 tgtggctgtt caagatagcc caacacatgt ctctgtgaag ccagcggata aaagcaaaat
    17641 gccggaatgg attcagtctc gggctaatgc ggaagcaaat ccgcatgatt taacgaaaac
    17701 acttaaagta atcataacta aaaatggatc aaaataaaat ttttcaacat ttacaaaatt
    17761 tggactggaa cttaccgggc gacattcaaa aaaacgcaat tactaatttg ctcaaatgca
    17821 ctgatgaaga aattgaatta ttaattcttc ctctcactaa atggcattgg gaaaatgcct
    17881 caatagtatt agaaaatata gatccacaac gcctagagaa acacacggaa aaaatattac
    17941 tttggttaca agatagaaat tggccaggag cagaaagagt tttgagaatt cttaaaaaaa
    18001 tagataaaaa ctgtatgatc aattcattac ttcattcgat tgacgtcgct aaaaaatcga
    18061 atgatacgat ttgggaagaa tcacttttag attttttgga agaaattaga agatgagcct
    18121 gaacctcgca aaagctaaaa aataactcaa taacttgatc tgcattactt ctgcattaaa
    18181 aaactattat gtttcctact cattcgcctt ttctttgggt tcagtagaaa gaagttcttg
    18241 tctaagatcc cgaggagatt taccagtaaa tttaacacaa gccctgtgaa acgaagaagc
    18301 agaattaaaa ccacattcaa aagcaatgtt taaaagatta taatttaatt ttatacgcat
    18361 catatttttc acttcgttga ttctgtgaaa ttgtagaaac tcagtaaagc tcatattcaa
    18421 atattgattt agataataag aagcctgatg ggtagaaagc cctaaaccag aagcaaaatc
    18481 aggtaagcga atctcttcgt ctataaaacc tttagaatct aaaaaacgat ttaacttagt
    18541 tttaactttt tctaaatcga tcccttctaa caaatctcta ggaggatatt tatatttttg
    18601 tggttctttg tcctctggaa ttggaatggt ttctaattca atttgattga ctaagttaga
    18661 attcgataca gtaaccttgc tgaataaaga aggaaaaaaa cgttctaaaa taagtgcata
    18721 acaaatcatt gatccggaaa tcaattttga gataaaaaag aaatccttct tatctagaat
    18781 tatccccgta agatcaaaag caaagctgat agaaattaaa aaggaaataa acggaagatt
    18841 gaaaaaaaca atcggatttt tattgattaa aatattttta caagaccaaa caaaagtaaa
    18901 taccgaaacc gcaaaaccta agatgtctat tagggatacg attttataat aattgattac
    18961 catgaattat ctcgatttgg gcgcgaatca atgattgttc gatgatgggt taataaaata
    19021 gaaattatct tcgttaaacg agccttaatt gacccggaca ataatacgtt tacgttaatt
    19081 tcttgctctt tctggggatt cattgctaaa tcctataata cagatttgat aaaatgacat
    19141 ttatactata agttgactta gtcaaattgt caaatgaaaa aatttgacta agtacaaata
    19201 taatttacta tggataaaga taaaataact cgtttgaaaa taattttaaa gcatctcaaa
    19261 gagactaaag gcctcaatca aggtcaagtt gcgtctatga ttggacttac ttcgggtgca
    19321 attaccaaga tgctaaaaaa tgaaagagcg attacaataa agacaatact tttgtttgaa
    19381 cacgttcatg atatttcttc cgaatggttt acgtctggtc aaggtgagat gattttaaag
    19441 aaaaaaggtg agagtcggtt gactggttca aatcaggaat tgtttcaaaa aattttaaaa
    19501 cgaaaaggga tggtaaaatt gttagagagt ttattgaatc ttacggatag tcaactttct
    19561 gcggtcaaaa atatcataga taattttaag aattaaaatt acttaatgta gtttccgaac
    19621 attctagcta atatcgaact tcttttcata aaagaataat catagtcttc ttttaattcc
    19681 gtatctttaa tcaaaactag tttcatgaaa tgaatgtttt ttgaaaaaac ttcggacatc
    19741 caagcttttt tgtccacaat tgaatataaa aagttaaacg ccggtttcgt aatttttgtt
    19801 aaaactcttt ctttaggatc agtcaaaaat tgtctaagtt gaaaggcgtc acaattcata
    19861 attgcaattg accagataaa agttcccatt aagaatccta ttgctgtata tccgcctgaa
    19921 aatactccat agagtgtagg tcgaatatag ataaaaacca gaactgaaat gatcggtgga
    19981 atcaaaccta aaaacaaaag aactgcattt gttttagctc ttcctttttt tcgcattaca
    20041 ttgaaagcta agtttactaa agataaaatt accatacaaa gagaataaat tagtaaaagc
    20101 ttataaatat agctactttc aaaagcgaaa ttttcattat ggttaaaaga aacacgcaag
    20161 gtttgtagaa aaaatgcgtg aagagagaaa aaacagatga gtaaaaaatt cagaaaatga
    20221 aaagtttttc tcggtttctt gacttttggt tcgtgttgat cataagaaga cgtaatctta
    20281 aataaataat aaggaatggg aatagaagga atcaatgccc aattgatcaa ccagttataa
    20341 gaccaagaag gaactatctc tctcaatata aaagattgaa accatgcgcc taacaacaaa
    20401 cacaagatac caaaatattt ctgaattttt cgctttgaat ttggatataa aacatagagt
    20461 cctaaggcaa aaacagaaaa agctgttaca gaattaagaa gaatgatttc actggatgaa
    20521 tttaaagaca tagaattgtc acgatcgtag gatttcagac aatttttgca aactgttttt
    20581 ttcgatttct ataatcgtaa acgttgctag ttctccatac gttagaaagt ctttgaaaaa
    20641 aatctttttt ggaaactgtt tagaaatttt tgctcctgct tctaaataaa ttcgcccaat
    20701 accttttctt tcatcattaa acattccata tattaaatta aaattttgtt ctaaacaata
    20761 cttggataca caagcaaaat tgaattttgc agcttttgca ccttggagac ttggtaaaaa
    20821 agcgactgaa ttccaatccg ctacattgtt cgatgtgact ttgtattgtt gatatgaaga
    20881 attgagaata aaaccttttt ctaaagggat ttgattttgg gaggtcttta caacgattct
    20941 catacaagaa aaaatttcgt tttcaaaagt aacaaaaaac caagttgaat ctaaatctaa
    21001 tccatcatct tttctaggat aaaagtttcc ggctttttgg ttgattgtga acacgaaatc
    21061 tttaagtgtt tgtaatgtat gaaagttttc gggatttcgg gcttctaata caaaacatga
    21121 atatgaatct tttattgaat agagttttga ttttaataca gttagattat ttgcagcttt
    21181 agtcatagta atgaaactat gtcccataaa ttgacaaaat tgcaactttt aattttctca
    21241 aaaggttttg attttacgag ataatgggcg gctgaagcat ttatgctgcg attgtaggga
    21301 acaatgttga gtttaatttt gtataatgtc tttattttaa tagaatcata gaattagaat
    21361 atacaaaaaa ctaaaaatgt ttgcgatata tttcaattgt attctacttt acttaaagag
    21421 gctgaaatat cgagtttttt cgagaatcaa gctcgactgc accgccggtg cgaagcgata
    21481 tgatctattg ttctttgaaa acaattttct ttgagtaaaa gagatttgaa agaagaaaag
    21541 aaatatgaag acttacaacg cgggaataac taaagcgccg cggaggaaac tcagcgccgc
    21601 actaacatgc gggaataact cagcgccacg gctctctacg gatcgccgcg gcagggatcg
    21661 aagcggagtc aataaattga gattgagagt aatactttgc ataacgtttc tttctttcaa
    21721 tttattgact ggagccgaga gcccggtttc ggagaaacaa gagagaagta gtaatgttga
    21781 atacaatgaa actttaaaat acaaaacgac ctttctccga aagccgccct atttactaat
    21841 cactagccaa ctaattccta gccactcgaa gcgcgaatac aagaatggat ttgcattttc
    21901 tggattttta aacggcaaaa aagaatccga ctattttgga ttcagtgaat ttaccgttca
    21961 cgaagcgtat ggagaaagaa caactcacaa ataccataca acaccatatt ctgattttct
    22021 aatgaaccga gccttggctg gagcagagaa ggaaacccgt attgtaggga acgacaacaa
    22081 tgactacggc accatccaga caacacacga tgtaaaacag attgcaatgg caccgggagt
    22141 tgtgagttac cttcctgtta cgaccaaaat tgaaaaatat ttgagtggag caagaactac
    22201 tacacaaagt tccgacattg ttttgaatgg aaccaaaatc agtcggaaga cggagagcgt
    22261 taccgatcat tttagtgatt ctgtgcacgg tgttactacc acaacgaaca ttaccgattt
    22321 tgaaacagat gatactacga atcagagaag agcaactcgt caaacaagtc tcgcggggag
    22381 ttcccacgag attacgtcac ttctttctta cgacagtcgc ggaaatcaaa tcaaacgagt
    22441 gagttcctac acaggaaccg ggcttgcacc tgtgggaact catacaactg aatttgaata
    22501 tgataatttt ggaaacaaaa cggttgaaaa ggatacaagt ggaagtcctg tacgtgggaa
    22561 ctcttacaaa tacgacgatg aactgaatca gtttgtaacg caggaaacaa aattcggagg
    22621 gagtgtcgta cttacgacca ctcatcagat cggatacggg gtagcgtttg gagttccaac
    22681 cttaactacg gatccaaatg gaaacaaaac attttttgaa tatgatggtt ttggaagact
    22741 gatccgaacg agttccgaca cggatgtagg aactgctaca actgcaaatt acagctacga
    22801 cgcgagtttt cccttaagcg caaagacaac gtttccgact ggaacgggag atccagattt
    22861 tgccagtagg acctacactg acggaatggg tcggaacata tatacggtaa aaagtgcgtc
    22921 taacggtaat tttgcgatta cgggaagact tgtgtatgac ggaaccggga aggtgattcg
    22981 taaaggacaa agtaactggg cgagttctgg agagatagac cggtttgttc tgcatttaga
    23041 agagagaaat ccaaccagtt ttgaatacga tccgattgga aggattaaaa aaacaattga
    23101 accgacagcg ttaggcgaaa cctctcctac gacaattaca actacctaca attctgcgtt
    23161 tgaaacgaca gaaactcatt caagcggaac gagtaaacga actgtcaaga atgcgagtgg
    23221 ggaagtattg tatgtagaag atttttctac cgacggagtc caagcgaaga tcggtttttg
    23281 ttacgacata gcggggaaca gaatcaagaa gagtgatcta aacgattcta acgcaatgag
    23341 ttgtccgaat acacttgcgg gagttcctac aaaagacgtt tctggaagaa accaaacgta
    23401 ttggagttac gactcatttg ggaaattgag agctgaaagt gatcctgatt taggtgtgag
    23461 gtcctacaac tgcaactcgt ttggtgattt aacttctcaa acgaacgcga aaggtgttac
    23521 gaccactttg tcgtatgatt ccatcggaag aatcttaact aaaaatatcc ccgaagggaa
    23581 tattgtatat acatatgatt ctttttcggg gagtgagaat tctgtcggaa gactggtacg
    23641 aatcgaggat tcgaatcaaa acaaaacctt tagttacgac aaattaggaa gagttaaaaa
    23701 agaaacgaga gtgattcttg caacctcttc cggaaatcct ctcccgacag aaaccggggg
    23761 accgtatatt acagaaacta gatatgatct cttaggtcgc gtgactcgta ttgactatcc
    23821 agaacatccg atttctcacg gaagaatgag agcctgctac gaatacggtt ctgccggtta
    23881 tatctctggg atttctgttc aagtgaatac aaacggaatc tttcctggtt tttgtaacaa
    23941 agatatagtt gagaacattt cctacaacga gtttggtcag acgtcgagtc ttagacttgg
    24001 gaacggaatt acaaccagtt acagctacga cgtcaagggg agaatggttc gtctcaattc
    24061 ttccgggaat gtaggcggaa acacaaaggt tctccaagac gcggtttatt ctttcaatcc
    24121 gaacaacaac attacaaaca ttgcaaatac aaccaccgac tttaatactc aatatgacta
    24181 cggttatgac ggtctgggtc gtctaacaag cgctaacgga agctacttag ggattgcaga
    24241 aggaaatctt tcgagaaggt ttcagcagtc ttttgaatat tctaaaaatg gaaacttatc
    24301 ttctaaaaga tttcatgatc ctgcgagtgg taacgttcaa gacgagtgga gttaccaata
    24361 cacgaaccat caagttacga acattgattc gagtaggacg ggtgcggacg ctcttacttt
    24421 acaatacgat gcgaacggga accttacaag acaaagggac aatgttaagg acttaacgaa
    24481 acggatcagt gtcgattctc aagatcgaat tactcagatt caagatggta acaatgcaat
    24541 tctgggtagt tactggtatg atgagagtgg ttttagaatt cgaaaaagtt ctttagaacc
    24601 gaagaacaat gttttttcta acgttgagat tttgtatcct agcaagttct ttggtttgga
    24661 atttattgag tctgagaacg tgattacaag cgtgaataac gtttacttaa acggtgttcg
    24721 tatcgctgcg ttaaacgaag ctggtgctct tgcgtattac ctaactgatc aagtggattc
    24781 cgtatcaacc gtgttagacg atgaggggaa tactctgtct ctgatgcagt atcttcctta
    24841 cggtgagacg tttgttcaac gtggagattt gaacttttct cctaagttta attctcagga
    24901 actggatcgt gagtctgggt tttacttttt caatgctcgt tactatgatc ccgggattgg
    24961 aaggtttacc agtgcggata cgatcattga cggtgaattt gatacgcaag gttggaaccg
    25021 tttctcgtat gttaagggaa atccgatcgg ggcgaaagat ccgacagggc atttggcggc
    25081 acctattgtt gcaggtggtg ttgttcttta tgctttaact caaggtactc aaggtcttgg
    25141 tgacaaaggt gaaagtaatg cgaaatttta tgaacgtgtt tatgatgaat taagttccgt
    25201 aaaaaatatt cttaaacctg gtaaaaatgt ttctaatggt ttgccgaaag gtagcggtaa
    25261 atctaatcct atcgatcaaa atggtaaagc taattcttct gttggaaatg gtaagaatag
    25321 tgtttctaac aatggttctg gaaaagctaa cgaagaatta acaagtcggg ctgcacgtcg
    25381 tgaagcaatg cgaaaggagg gcatcccaac aagccaacaa ccaaaatctc aatctaaaaa
    25441 tgcatctggt cgagaatatc aatatgaagt tccaaaaaat ggtggtggca aacagacaaa
    25501 atctgtccaa caacaaacaa tggacagaag tcatcctaac gaaaaacatt gggaggccgg
    25561 aaaagttaag acggatggtc ctggcggcga agtgcgttat aataattatg ggagaccaaa
    25621 gttagatagt gaaaaatcta aagtaaatta tgaatgaaga aaatttaaaa aaatttagat
    25681 acaaattatc aatgcccaaa tatatagctg agatttctca gctatactta aaaccgttca
    25741 gcaaatctaa tctaatagaa ttagagatta tggaggatat taggcggaat atagtttcaa
    25801 attcaaaaag gaaaaaggtt tttataatac catttgaaga aaagtctaca gaaaaattta
    25861 aacattttgt aaataacctt tattcaaaaa atcaaaatcc aatctacata tggactgaat
    25921 tgagcaacga ttgtggaatt tatgaaattg attccatttt ggattttaat tttaattttt
    25981 ctttcgaggt aaattctatg ggcttaattc atttagtatc taaaaatctt aaagatcaga
    26041 ttgttttaga tttttcagaa gataataatg aacgtctact agaggtagag ctttctggag
    26101 caaattggat tcaagttgaa tattaaatca tgaacctgag cctcgcaaaa actaaaatgg
    26161 gacatcactc aacaacgaca aaacatactt tcactaacat gcggcaggga tcgaagcgga
    26221 gtcaataaat tgagattgag agtaatactt tgcataacgt ttctcgcatg caatttattg
    26281 actggagccg agagcccggt ttcggagaaa caagagagaa gtagtaatgt tgaatacaat
    26341 aaaactctaa aatacaaaac gacctttctc cgaaagccgc cctatttact aatcactagc
    26401 caactaattc ctagccactc gaagcgcgaa tacaaaaatg gatttgcgtt ttcttcgttt
    26461 atcaacggca aaaaagaatc cgactatttt ggtttttctg aatttaccgt tcacgaggcg
    26521 tatggagaaa gaacaactca caaataccat acaacacagt attctgattt tctaatgaac
    26581 cgtgccttgg ctggagcaga gaaagaaacg aagatcatcg ggaatgacaa caatgactat
    26641 ggaaccatcc aaacaacaca cgatgtaaaa cagatccaat acggggtagg tgtttctggg
    26701 tatttatctg ttcctacaaa gatagagaag tttttaagtg gtcaaagaac gactacacaa
    26761 agttccgaca tcataatcaa cggaacgaag attagtcgca agagtgaaag caccaccgat
    26821 cattttagtg attctgtgca cggtgttact accacaactt ccatcaccga ttttgaaaca
    26881 gatgatacta cgaatcagag aagagcgact cgtcaaacaa gtctcgcggg gagttcccac
    26941 gagattacgt cacttctttc ttacgacagt cgcggaaatc aaatcaaacg tgtgagttcc
    27001 tacactggaa gtgggctttc tcctgtggga actcatacaa ctgaatttga atatgacaat
    27061 tttggaaaca aaacggttga aaaggataca agtggaagtc ctgtacgtgg gaactcttac
    27121 aaatacgacg atgaactgaa tcagtttgta acccaagaga caaaattcgg agggagtgtc
    27181 gtacttacga ccactcatca gatcggatac ggggtagcgt ttggagttcc aaccttaact
    27241 acagatccaa atggaaacaa aacatttttt gaatatgatg gttttggaag actgatccga
    27301 actagctccg acacggatgt gggaactgct acaactgcaa attacagcta cgacgcgagt
    27361 tttccacttt ctgcaaagac aacgtttccg acggggacgg gagatccaga ttttgccagt
    27421 aggacctaca ctgacggaat gggtcggaac atatatacgg taaaaagtgc gtctaacggt
    27481 aattttgcga ttacgggaag acttgtgtat gacggaaccg ggaaggtgat tcgtaaagga
    27541 caaagtaact gggcgagttc tggagagata gaccggtttg ttctgcattt agaagagaga
    27601 aatccaacca gttttgaata cgatccgatt ggaaggatta aaaaaacaat tgaaccgaca
    27661 gcgttaggcg aaacctctcc tacaaccatt acaactacct acaactctgc gtttgaaacg
    27721 acagaaactc attcaagcgg aacgagtaaa cgaactgtga aggacgctaa aggagaaatc
    27781 ctttacgtag aagattttgc aagtgatgga agtgcagcga agatcggttt ttgttacgac
    27841 atcgcgggga acagaatcaa gaagagtgat ctaaacgatt ctaacgcaat gagttgtccg
    27901 aatgcacttg cgggagttcc tacaaaagac gtttctggaa gaaaccaagc gtattggagt
    27961 tacgactcat ttggaaagtt gcgagctgaa agtgatcctg atttaggtgt gagttcctac
    28021 aactacaact cgtttggtga tctgacttca agcacgaacg cgaaaggtgt tacgactact
    28081 ttaacgtacg acgcagtcgg aagaatctta actaaaaata tccccgaagg gaatattgta
    28141 tatacatatg attctttttc gggtagtgag aattctgtcg gaagactggt acgaatcgag
    28201 gattccaacc aaaacaaaac ctttagttac gacaagttag gtcgtgttaa aaaagaaacg
    28261 agagtgattt tagcaacttc cgcaggaaat cctctcccga caaaaaccgg gggaccgtat
    28321 attacagaaa ctagatacga tctcttaggt cgtgtaactc gtattgacta tccagaacat
    28381 ccgatttctc acggcagaat gagagcctgc tacgaatacg gtagcgccgg gtatatctct
    28441 gggatttctg ttcaagtgaa tacaaacgga attttacctg gatattgtaa caaggatata
    28501 gttgaaaaca tttcctacaa cgaattcggt cagacgtcta gccttagact tggaaacgga
    28561 attacaacct cttacggcta cgacgtaaaa ggaagaatgg ttcgtctgaa ctcttctggg
    28621 gacgtaaatg gtagtaacaa agttcttcaa gacgcggttt attctttcaa tccgaacaac
    28681 aacattacga atattgcaaa tactacttcc gactttaata ctcaatatga ctacggttat
    28741 gatggtctgg gtcgtctaac aagcgctaac ggaagttact tagggattgc ggatgggaat
    28801 ctttcgagaa ggtttcagca gtcttttgaa tatgcaaaga atggtaattt atcttctaaa
    28861 agaattcatg atcctgggag tggtaacgtt caagacgaat ggagttacca atacacgaat
    28921 catcaagtta cgaacattga ttcgagtagg acgggtgcag acgctcttac tttacaatac
    28981 gatgcgaatg gtaacttaac cagacaaagg gacaatgtta aggatcttac caaacggatc
    29041 agcgtagatt ctcaagatcg tattactcag attcaagatg gtaacaatgc gatccttggt
    29101 agttactggt acgacgagag tggttttaga atcagaaggt ctgcattaga agaaaagaac
    29161 agccagttta caaatgtaga aatcctttat ccgagtaagt tctttggttt ggagtttatt
    29221 gaatctgaga acgtgattac aagcgtgaat aacgtttact taaacggtgt tcgtattgct
    29281 gcgttaaacg aggctggcgc tcttgcgtat tatctggctg atcaagtaga ctccgtatca
    29341 accgtgttag acgacgaggg gaatactctg tctcagttgc agtatcttcc ttacggtgag
    29401 acgtttgtgc aacgtggaga tttgaacttt tctcctaagt ttaattcgca ggaactggat
    29461 cgtgaatctg ggttttactt ttacaatgct cgttactatg atcccgggat tggaaggttt
    29521 acgagtgcgg atactttaat tccagatgaa tacaattctc aggcttggaa tcgttttgcc
    29581 tatgtttaca acaatccgat tggggcgaaa gatccgacgg ggcatgctcc tcaagattac
    29641 gatgctggtt ttaaagactc ttcgaaagga attgttaagg gcactgtgga ttctgttaag
    29701 tctgctcttt ctgctccgac tcctgttaac gctgctgtga attctgccgt tgctacaggt
    29761 aaaggtgttt atgatcttgc aaaagactac aaaggcactt ataacagtgc aaaagatttt
    29821 gctggtaaat taacgagcaa agacgacaaa gttcgtgatt acgccgctgg tcaagctgct
    29881 gctcatacga tgagtgccgt tcttgggggt atggctggga aagctcttgg ctctaagttg
    29941 ccaaaaccga agacagattt gccgggtggt ggaaccaata atggagggaa acaatggagc
    30001 agagaaccaa aaagtattca agatcaaatg acattagatg catctaaaaa aggagcaggg
    30061 aaaaacattt tgaataactt agatgatcca aaatataagg gaatggaaaa gtgggaatat
    30121 aaaacgaaat ccaaaaatgg taaagattct gtagttcatt atgtgaagga ccctaaaacc
    30181 aatgaattaa tggacttcaa atttaaaaaa cacagtacag aaaaatctgg aaaagagcta
    30241 ctgaagtgat atgaaagtaa tatgtaaatt caatcggatg gatctaatat tggataaaga
    30301 gttatttaat actttatcca agagtatcca cttggatgaa ctatctatct cagttggtca
    30361 agaatatact gttttcggaa ttatattttg ggaggatatt cctagatttt acatttgcga
    30421 taatttagaa gatgagtatc ctacgccgta cccttccttt tttttgaggt agttgatgaa
    30481 actttaccga tcgactggaa attgagcgtt tacttttcta atggaaaggt tcaatctcaa
    30541 attgttttta aagagtgggc agaagataaa atgttttatg aaaaactcgt tgatgggtct
    30601 gaaaaagaaa ttcaaatatt taattcttac aaagctaaat attcttgagt ctcgcaaaaa
    30661 ctaaaatagc aaagatccaa attaacataa caaaaaagaa tgttctgatc tgcattactt
    30721 ctacattaaa aaactatcat attttctgct cattttcaac atttgaaaga agttcttgtc
    30781 tgagatcgcg aggagatttg ccagtgaatt taacacaagc cctgtgaaag gaagaggcag
    30841 aattaaaacc acattcaaaa gcaatgttta aaagattata atttaatttt atacgcatca
    30901 tatttttcac ttcgttgatt ctatgaaatt gtagaaactc agtaaaactc atattcaaat
    30961 attgatttag ataataagaa gcctgatgag tagaaagacc taaaccagaa gcaaaatcag
    31021 gaagtcttag ttcttcgtct ataaaacctt tagaatctaa aaaacgattt aacttagttt
    31081 taactttttc taaatcgatt ccttctaaca aatctctagg aggatattta tatttttgtg
    31141 gttctttgtc ctctgggatt ggaatggttt caatttcaat ttgattgact aagctaacat
    31201 cctgaatcga aataataacc ttaccaaaca aagaaggaaa aaaacgttct aagacaatcg
    31261 tataacaaat aacagaacct ggaattattt ctgttaaaag aaagaaatcc tttttattaa
    31321 aaaccgttcc taagaaatcc aaaacaaaac aaatagaaat taaaaacgat aaaaagggga
    31381 ggttgaaaaa taaaatcgat ttgttagatt ttaaaacact tcttaaagac caggaaaatg
    31441 taaaaataga aattccaaat ccaagaacgt cgataaaaga aataaagtaa agttcgggaa
    31501 tgaaataaga aagtaaaatt acaactggaa tgatccctaa aagtctttta caatagatcc
    31561 agggattatc taaagattct aataaatagt tgaaacaaac aaatacagcc aaactggaat
    31621 aaagaaccaa accatagtaa gaaccgaata acattctact atcgtttcgc aaagttcctt
    31681 gatcgatcag aataccgtta tttaaaatta gaaaaaacgc agcagattgt aaaacggaac
    31741 cgtaggattt actaaaacca tcactcgaat aaagttttga aaaccctatt aaaaatccaa
    31801 aaattacacc agcagcatga aaatagatag ctcccaattt taaaaaattc tcataatcta
    31861 aaattccgat tgtgttcata acaaatattg aatggaactt ggacatgata ttgattttaa
    31921 aagtattctc tttttagatt ttattcttag tttaataaat cgctggaaga gacgttttct
    31981 aatgaattga attttaatct ttttctgatt gctaaagcct ttcgaaagct gttgtatttt
    32041 agaatagctt ctttgtcttc gttataaagg ggtaagccta tgtatcttga gaattcgtct
    32101 aattcggatt ctgtgaagtc taagggtttt atattaaaat aattgatgac cataaattta
    32161 ccccttattt aggttttgat gaaaaatatg attaattaag tcgcttattc gatttatact
    32221 tttcgattgt atcaatccca ctttcaaaat ttagttatca taaacaaaaa tcagagaata
    32281 ggatttatag aaggaagtga tcaaattaaa gacggattct aacaagttgg tctgttttcc
    32341 tttgaggtga attattcttt tggcttcttc taacctgtta aaattcagaa aatccttaaa
    32401 actaatattt agtttgcgat tcaagtagtg caacgcttga tgagtgctga gttcggtgta
    32461 tatggcaaag tctgacaatc gtaaatcttc gtccaaaaat tcattcaatc gaatttgatt
    32521 aagatcaata ttttgcagga gatttttcga gtgttccctt ttgttttgag tggaaggaaa
    32581 ccaaaaagaa gagttaaaaa agaatggcag aatttcagct attgtcaaaa aatttcgaac
    32641 gactccataa agaatgagta caagggtttt attttttttg gtacgaatga acgttctaaa
    32701 atctagcatt tatagggcct atactgctta tattgaattc gagatcggtc aacttatact
    32761 gtgccactgg caacaagtca attaaaaaat gtgccatagg cacaaataag aaaattataa
    32821 ttttgctatt ctatgaaatc tgaaaagcat ccgaaaatcg aagaagaagt tttgaagcgg
    32881 ttaaatgttg ctttggattt cttattggaa actgaagggc taagtcaaag gagtattgca
    32941 ctccggatga aaattcatca tacaaacctt tatagagtcg ctgctgggaa aaggccgttg
    33001 acttcaacat ttgcagttaa ttttgaacac catacgaata tttcttctgt ctggctgaca
    33061 acgggtgaag gagatatgat taaggcaaac gtcgaaattt tcagcgacga ggaaattcga
    33121 ttcttttata tgataaagaa gaatccgaaa ttgtatgagt tggttaaact tctgacgaaa
    33181 gtcaaaaaag atagctacga attgttaaaa ggtttgatcc tcaagcttat taagtagttt
    33241 gaatataaaa tattgtgttc taaaattagt acaactactt gattttttaa aaataagaga
    33301 cataataaag ttatgtctac attgatttca gaaaactcgg ttaaaatgat ttcaggaatt
    33361 ggttcaggta gggagcttgc tcggatcaaa gattttttgc gtcggtcatt tgacaacgca
    33421 ggatatagtg acacgccttg gcgggcattc aattatgatg aatggtccac ttggttttat
    33481 tttgaaaaga ataatgaaat tctgtctgta atgcgtatag ttgaaaagaa gccgcataac
    33541 ataattccct tagaaaatgc agtgatttac aatgaagacg aaaagattcc tcatagacgt
    33601 tacgcggtta ttgaagagaa agtggccgat tggaattctt tagcttttgt tcatacttac
    33661 gatggttggc gagcggcaag agaaacattt aaagctgtag ctaagttttg tgttcaaaag
    33721 caattttcaa taatctatgg aatgtatcct cgtgcgctta aaagtatagg tttgttttat
    33781 aaaaaatttg gagcgcatct ttctcatcga ttctatgaag atgtttatta ccccggattg
    33841 tatctaaagg gcgaactatg tatatgctct gtcgtagaaa ttgaaaaaaa cactttacaa
    33901 ctgattgcgt caaaatcatc gtaagcgcgt gtcaaaatat cgctttagag aatttgaatg
    33961 ataacatcta ttacaggttt ctttatacta taccttggaa tttacgtgta ccgcattcaa
    34021 cctagagcga aaatacaaaa gcatttctta tttttatgtg taatgctttg cagttggatg
    34081 gttggatacg gtatgcgatt gttgattcca aatgaatatc gagaaatata ttcgaactgg
    34141 atcttattgc cgattccatt tattccctta tttcttgaaa tggtagttta ttctattgct
    34201 aaaattgaat attcgatgaa tacttatcaa acgattatga tctttgtgct gcttccggca
    34261 ttttcgatca tctctttttg tggaggttat gcccggataa atgatatgtc tggctattcg
    34321 ttttcccctc tttttaacta ccatttgctg acggcctttg tctttatttc agtaatgaag
    34381 atttcctttg atctaagttt caatataatt agaaagagag gtgatgaaag aatccgttct
    34441 ttcttgatgt tctctggaat tttaatcgct cttctgtttg ctatcatttt ttgttacatt
    34501 cttcctttga atcatatttt cttgggtgct tattccgctt ttggactttt gatatttgcc
    34561 attctttggt cagttgcgat tttgcattac gacgcgttcg aaattaggga attggtcatt
    34621 gaaggtgctc cgactccgat tttaagtcga atcttttcat tttgcgtatt aggcttatat
    34681 cgtattatgg atggacaagg ttatcatttg aaacttattg cttcgaaagc tcttgtcaca
    34741 atgaatattg cggacaaaca ctttgattta gcggtaaggt atcccacatt ggaacgttcg
    34801 aagagagcgg aacttgtagc gagtatttac aatagacgaa ttcgataatc acaattttta
    34861 gatctctcaa attccaaagt ataaaaatat atttaactct ctgttctccg atactggaat
    34921 tcccgacatt ctaacgaata aaaaaaactc tataaaaact gtgaattacg aaagaacaaa
    34981 taggttaaaa aatttaacgt tttacccaaa ataagaatct aaaccttttt ttagaattcc
    35041 aagaaatgtc caaaaattat gatcaatata aaaaattgta tgtttactat tgtatatgta
    35101 aaaattataa tattcctaaa ttaaaatagt acaaaataaa aaacctaaac taaggatata
    35161 tataaataaa cccaataaaa tggctcaaat agccgtttcg gacgaaatta agacaatttt
    35221 taggggttta aattatacct gaaatttcct taaatttcct gaatatcaaa aaaaatcgaa
    35281 gtagtatagg gtttaaaatg acaaatgaat aatatataag acaatcaatc gaacaaatag
    35341 caaatagttg aaataaatta ataacagagt tttatcaact ttgagacata taaaagcgac
    35401 taaacaatct atttgcaaaa aagtagaatt gaaaatatta aaattaatat aatacgagat
    35461 atattaaaaa atgaacaaat attcattttt tggacataaa ttacattatc ggaagttgct
    35521 catgcaattg tgcagtttta aattttgcat tcaaatcaac tttaaattta tctaatatag
    35581 aattgaaaat tgatcgacaa tattcgtaga agaaagatta tttatttgat tccctacttt
    35641 tgaggagtta tatagtaagt aagaactttg attctcattt ggggtttata ataaaaatat
    35701 agcttttctt tgtttcaatg tcatcgcgtg gcgaaccgag aatgaaaact taacatcttt
    35761 gacttccttt aggagttttc aaaaaaaaca cggtttccgg agtcttatac tttgagaggc
    35821 gttttttgat ttcagagttg actaaaatat ggtcaatgtt ggctaaaaag tagttgataa
    35881 taaaagacta atataacaca atttaagaat ggttcttgac ggtatttttg gaaatgcaac
    35941 agcttcgaaa gttttgttgc atgtctttca ttatagcgaa gtacacgctt cggcaattgc
    36001 caaagactac gatacggccg taactccaat tcgacttcaa ttagagcgat ttgagaaaac
    36061 aggaatactt gtcgccaaac agattggtcg ttctcgcgtt tttacattta atccaaaatc
    36121 cccttttgta aaaccgttga aggaaatttt gtcgattatc tatcaatcat tgagcatcga
    36181 agaaaaggaa aaactgttct ctacaagaag acgaccgcga gaaaaaggaa agcctgtata
    36241 tggacgagcc tgattggaag tcggttaatg aagaagaatt gtggaagtat gtaggatggc
    36301 atctcgcaga gaaaggaata caatctgttt tagttggagg agcagttgta tcaatttatt
    36361 ccaaaggagc ctatcgttca ggagatatag acttagtaga gccaattgtt tctagatcga
    36421 aagaaatagc gttagttatg gaaaacatcg gatttcgaaa aacaaggcgt cattatgttc
    36481 atcccaaatg taaacatcta tatatcgagt tcttatcggg tcccgtttcg attggagagg
    36541 atttcaaaat tgtaccagat gaaaaaaaat tcaagggaaa gatcttaaaa atattttctc
    36601 ctaccgattg tataaaggat cgactcgctt catatattca ttttaaagcg cgcgaatgtt
    36661 tagatcaggc tttgttggtg gcaaaaatca aagattcgat ttaagacaaa taaaagaatg
    36721 gtgttttaga gaaggtgaaa tcggaaagtc tgcatttgaa gaatttcaag cattgcttta
    36781 aaaatattag gaatatcaaa atgaattatt gaaagatatt ataaaagcag aacagcgtta
    36841 taaagaaatg cgagatgatg ctccatctga tttaaaatct ccgatcaata caattctaaa
    36901 acatttaagc ttagcgaaaa cggagattat tgaatcggaa ggaaaattta atggataatc
    36961 tttataatgc gatcattgtc gcatctttta gtattcttgc atctataatt accgcatcct
    37021 tatcgtatta ttttacaaag cgaaatcaaa atctaagtaa cgagaggaga ataaaggaag
    37081 aattttatcg aagattcgca aagtcgctgt ctgatttagc atttgataac aaggatcgag
    37141 aagctttgaa agctttctca gaaaatatga atatcatctt attaattggg tctccgagtg
    37201 tcattaaagc attaatgaat tttcatagcc atttacaaaa taaaacacaa gaaaaaagcg
    37261 aatagttaaa aatgcaaaat attttattat gacaattatt tgaagctctt cgaatcgatc
    37321 tttttcgcaa taaaaagatt aataaagact ttcctgatat ttatttagta aagtgaaatt
    37381 tattcgtttt tgtgtcataa cagatgcttc atgttatgtt tctttttgta aaggatgtat
    37441 gggtgcgctt ataaacaaat gttcattttt tggatataga gaggattatg ggaagaacct
    37501 tattgcccca taattaaaag tactcaagac tgtttttgag aatcatcatc ggtctcgttg
    37561 aactacgctc caattctatt ttctgagctt ttgggattga tggattccag ggttttatga
    37621 tattcgtata ttcggttatt tataggtgtt tatacgaagt tcgatgattt acagttagac
    37681 gcaatcaagg aaatttataa tgacagatga acaaaacaat aatgcagaga aaagcgaaag
    37741 cgaaaataat gagtcgaaaa tcgctaaaca aactttagaa gaccttgaaa caaaaatagc
    37801 agaacagatc aaaaaagtag cgattattga ctcgaatact gaagacttat caggagcgat
    37861 tttaaattta aataatgttt tcgctactga gaaagcaaaa atgactgaag cactgaatgc
    37921 aaacgttcaa gagtttcaaa agcaattaaa gaatataaaa gatttatcaa cgaatggtga
    37981 agaaatcttt caaaaaattc atggtctcca cgaagaaata ggaaaatatt acaattcgat
    38041 ttttggttac gtgtctgtag aaaggagata cttgactgga gcggaagaaa acgaaatctc
    38101 aattaacgga gaaaaagaat actttaatgg gaaagagctt aaggaagcaa aatttaaaga
    38161 tggaagtatc aagaaattct ttacagtaga aaaaacaaat cctggcgttc tggaccaatt
    38221 aaaaagtcgt gaaaatgaat ttcaaacttt catcaaaact gtagctgaaa aacacgaaag
    38281 cttatctaca cagaatcaaa gccaatttac ggctcttgta gagagaaata atttgcgata
    38341 tgaagactta cttaataaaa tttcttcact ataccaagat gctataggtg tcggattagc
    38401 tggggcctat aataaagcaa aagcatccca tagattttcg ttaaatttat ggagtgtaat
    38461 tttagtgtta agtgtactag gcatgttggc tgtaccagtg gcaatggaaa tatgggtata
    38521 tactgagcaa ctggtaaaaa tcgaatcatt ggtcggtatt ataaagagag tattctcata
    38581 tttgccgttc atctcgccga tggtttttct ttcatacata gccacaaaaa atatgaacgg
    38641 ctatcgtagg atgttcgaag aatatttgta taaagaaagt acttccttaa catatgaagc
    38701 tcttaaaagg gaaatatcaa catttgaaaa tgataaatta agttccgaat ttgccactca
    38761 actattgagg caaaatttac aggcggcaga agataatcca agcaagtatc ttgataaaat
    38821 agatggagat gtgccaactg atattttaaa aagcataatg catggcagaa agattaacat
    38881 tagcattggc gggctatttg gtaccaaagt aaaaatggaa agcattgata aagaagtcct
    38941 accaaatact tcattagaga aaagtaaaga tgataaaaag tcggaataga cttgactgcg
    39001 tctaactgcg gtttctcgct gcgctacgac attcgcggtt cccgctcagt ctcgcttggc
    39061 cttcggcaca tttgcttgtc attcggtttg caaaacgttc gctaaggctc attcaaacgt
    39121 cgcgaagcct ctttcgttat gtgtaatcag caaaaattgt atgtcacaag ataagctaag
    39181 aatcttcaaa ccgggtcaaa tagagatgct ttccaaaatt ttgggggaca caaatttcgg
    39241 tctgactgga gccgaaatta gccgtttttt agcacagagt aatattagag atacagatcc
    39301 agggatgact aaatggaaaa gactttataa tgcccttgtc actgcgcata acgaaaggaa
    39361 atccggaaat catattcttt catttataag caaggctctt gagcctgctc gatttgctgg
    39421 agatttgtac tattaccatt ctattatcaa tgaagttaat attatccttt cctttcatgg
    39481 attagagttt agagatgatg gcaaatttta caatatcgat aaaacaaata cgttaaccga
    39541 agctgagaga agggctagta atttaaaatc tggtataaaa gaaaggaact tacatccaga
    39601 gttaattaac tactgtagaa aagaattact ctctgataac tattttcatg caactttcga
    39661 ggcaacaaaa ggagttgcgg atttaattag aaagaaaagt ggaatcaata aagacggttc
    39721 ggaattagtt gataaagttt tttgcgggaa tgagccaatc ttaaaaatta ataattatac
    39781 ttccgaaact gagaaatcag aacagaaagg ttttgcaaat ttacttaaag gaatgtttgg
    39841 aacttttaga aatcccttag ctcatgagcc taagatgtcc tggaatatgt ctagagacga
    39901 tgctttagat ctatttactc ttgcttcata tatacttagg cgaattgatc gaacataaga
    39961 atatgccgac tacgtataac ttcggcttcg cacatttgct ttgtcacttc gggtcgcggg
    40021 tgttcgctaa ggctcactcg aacctcctgc caattctttc gcatgcttag gcatgcttca
    40081 gaaccgcaaa cgtcgagaag cctattacgt tagttgcaat agcccaaaaa ttgaaagtaa
    40141 tacgaggact tattgcatta tttttaatta aagaaattaa tttttaaatt atcaaatatc
    40201 attcaaaaaa aattgctgac aggttttcaa aagtatatac aatgtatata taggaattta
    40261 tggaatcaat tattcaaaaa tggggtaata gcttaggaat tagaattcca aaagcaatgg
    40321 caacggaatt agagttaaat gatggaagcc atgttgaatt acaatatgaa ggagataaga
    40381 ttgtaatata tccaatgaaa aaagcttcat tggaagataa actttctaaa attacgaaac
    40441 aaaatcttca ctctgaaata tctactggta attctatagg caatgaagct tggtaaagaa
    40501 tagaaactat actcctgaaa aaggagatat tgtgtggctg aactttactc ctcaagcagg
    40561 tcatgaacag aaaggtcgta gacctgcact tgttttatcg cctaaggaat ataattcaaa
    40621 aacagggtta gcaatatttt gtccaattac cagtaaaatt aaaggttatc cattcgaagt
    40681 gttgattaaa tcaaaaaaaa tcgatggtgt aattctttct gatcaagtaa aaaacttaga
    40741 ttggactatc cgtgaagcag aatttattga atcaataaat aaagtttctt taaaagaagt
    40801 tttagataat attaaactat taatattcta ataaacgggc tactgcaact aacttcgtct
    40861 cctcctcact ttctggcctt cgacacattc aaaacccaat ttaaaaagaa atcccaatta
    40921 gaagcctgat acagacagaa attaaaatcg tagaaagagt aacttttaac ctctgaaaaa
    40981 atataggaga gtaaatgact tcttcgaatt cacgacaaaa gaactcagac caacagattc
    41041 ttttttttag acgtaaatac ttccctttct tttgaaagaa tggtaactgt cgcttgggag
    41101 gattctatct tttgccaagt tgcgtgaagt ttttctaaac ataaaaacca agaaggtcct
    41161 ttgaattcgg aacaacccgt atcatgagat ggatttagat tcgtttgtgt agaaacgcta
    41221 ccaaatgtag aacagttaaa tagaaataga atataaagaa aacgtttcat ttctttttac
    41281 tttccttttt tttagaatct aaaaaatcac aggtgttttg aatttccttg ggtgtaagac
    41341 tcgcataaca gactagttta gaacggtctt tagaataatc tgctggagat actttttcaa
    41401 agtgttcctc gttatgagaa agatgaattt caaggttatt gattttaaaa aaggaaagaa
    41461 gaagaacgaa aactaatatt cttgaaatca ggaaggattt gtgtttagtg agaaagtttt
    41521 taaaacgaat tagataattt ttcaatgatg taacctcata aaattttaat ttaaaagatt
    41581 acgtttagat gttagattaa aaatggatta agagcttcca cctcctcgcg ctttagaaat
    41641 aaaatcaccc aaagacctta aaatctcacc cgatttaaac caggacatga gaacaatacc
    41701 cgaggttaaa aaaagaccgt gtacacttac tcctccaaac ccttccgaaa ttttctgatc
    41761 cggaaagttc aaagcaactt taggacttta tatatctttc aacggttata gcaatgaaag
    41821 tcttcaaact gaatcaccaa gtgtaaaggc gatgattctg atggatgggc aagatataat
    41881 gtatatatta gatggaaaaa tagatttacc agatttactt tatagaaaga gaagacatgc
    41941 agctgaaact ggaaatatct atttaaaagt aacggaaatt atataaaatt acggtatata
    42001 actgtgattt cttgcttcgt tcggaattgt taatgcgatc ttcactacgg ccttggcaca
    42061 tttgctttga aactcaactt gcaagacgtt cgctaagcct cggtcgttag atgcaattgc
    42121 ggaggaacac cacatccgtg tggggttaga gaaagagcag gattaagaaa atgctgttga
    42181 cagtcataca atctttgtat ataataatgg attatgaatc agactgttaa tatttccttt
    42241 gaaaaggcac ttttaaaaga aattgataaa attgcaaaaa gagaacatag atctcgatca
    42301 gaattgattc gtgaagctgc gcgagcatat attgagaaaa aaactaaatg gcaagctatc
    42361 tttgatttca cttcaaaagt tattgatcga agcgttattt ccgaaaagga cgtttttaat
    42421 gaaattaaat ccgtcagaaa caaaagaaac gcttcttaat gttgaaagta ttattagata
    42481 cgaatatcta catttccgct attcttttta aaggaaaacc gagactcgtt ttccaagatt
    42541 taatcgatga gatttttaca ggatatattt cgaaagaaat attagatgaa atcgagtcta
    42601 ctctttctaa accaaaattt aagttagatg ataattttat tcaggttgta ttatccgaaa
    42661 ttagagatat tacaatactt gtaaaaaaca aacctattca gaattatttg gagttaagag
    42721 accggaatga ttatcacatc ttagaatctg catttgtagc caatgtgaac tacttaataa
    42781 ctggagataa agatttattg actctccaga aaattaagaa ttttagcata atcaccccgg
    42841 atgaatattt gcatcttaaa taacgtgagt tcgacgtaag aaaattgggg cgaataataa
    42901 actcaatgca acgactcagt gaacgttgtg ttgagtttca aacgctttcg taaaaagcgt
    42961 ttcattgagt tcctttcgct ccaattcctt cggaattttt caaactcaat gctgctctct
    43021 aaggatcgca gcataataat cgctttcgca tttgttatgc cgaactcacg ttaaatagtc
    43081 gtccctgaaa aattgagatt ttgaggaaat gaaaagaaac aatactcaaa ttgaaaataa
    43141 aaacgatgaa tagataagat tttcgaaata acaaaaaaaa gctcgaatga gcttagagaa
    43201 attaaaccca gcagcggata agatcgcctt ctttaccttt gagaaaattt cgaaccatat
    43261 tgtgatcgtg tttcagatga gaaataaccg gttcaatggc agatcttcga ttcatcccca
    43321 acgagtcatt ttctttctgc ttttattgga aagatgaact tgaacatcct ccggatgatg
    43381 atctttacct ttgtatcccg tcgaacgatc catggagagt gagacgcttt agtttcaaga
    43441 atggttgagc acataaactt ctttaggtcg aagaccgaca atcttttcca tctggttgat
    43501 ggcatctttc aaagtatgac cgtcatacgg gttgtcatgt aaggcttgaa ccccaacaac
    43561 ccaattggat ttactcgtag taactaaact tactttacaa ccaaactcat acctcttata
    43621 agatttacct ttagaaatac attccacttc cggagaatga atactataga ttttattttt
    43681 gctgttttta ctttgtgtta agattcgttc agagatttct aaaagagatt taagtcgtat
    43741 attaggattt tctacttttc tctctatatc ccgttttaca cagcccaaat acgtttttag
    43801 gcgttttgtt tccttgtgag cgcgtttact ttgtttcgca tgaaaataac gtccttgttt
    43861 aatgaatgct aatttacctt ttcgtttaca gcgtatctca aaacttaatc ttactttaca
    43921 aaaagatcaa gctgcaaggt tctgccttcc cagttttctt accgaagaaa ctggtggggc
    43981 aggttcttat aactttgtct taattgaata ttttcttttg atgcttcttt tactaaaact
    44041 tgtcgcattt tgtgatacag ttttgcatcc gttggaaaag tgatcgcttt ttcctgcacg
    44101 gtcgtatcta cattcactct tctaaactct ggttctttga tctggccttc tcgttggcct
    44161 aataagatcg tctcttctaa aaatttctct actccttcag aaccaatccg ttttcgccac
    44221 tttactaaac tcgttggatc acaagggaat catgtttcaa gtggttagtt ggttaggaat
    44281 tagtggttag taaattcaca gagttagaga gattttactt tgtttaaacc gaaatcgctc
    44341 tattacgaaa atataactaa catctaagac taaaacctag gcacttgaaa tgttgccaat
    44401 acggattttc taaataacct tctcatcaga cacgttatac gcgtgtttca aatagtgaag
    44461 cccaactaac aaacggattc gtaagccagg gcggccggtt ttctctgtgt agtattttcc
    44521 gaattctttc tcaaactttt cccagtctat cttcttcgca atttgataca aagggtgcct
    44581 atgatccaga atctggtcta atctgttgcg aaatagttca ccttgattct tttgttttga
    44641 gttttcttct ggtttcattt tcaccggctt ttacgtggtt tctggattct ttacggtgat
    44701 tttgtttttg acatttccct attgcaaacc attttatttg cgttattcgc cattctgact
    44761 ctttttcagg gacgactaga gagtcggata attttcgaga gatgtttgtt cctttaaaaa
    44821 gtatgttgct tcatatattt aatgaaggaa aaagtctgac aagtttaggg tagcggatac
    44881 ttctatgttt tagaagattt tgattcttta tttttatgaa aaatttaaaa atggattatt
    44941 cttactcgtt gcggctttcg aaataaaaaa tttcgttgat agataatttt tcattatcat
    45001 tcaatactga cattaaagtt ttctttttta ttacccagcg ttgcatatga gaaatatcat
    45061 ggtttgcttc ggagctatga ttgaatttgc caatgtattt ctctaaccaa accgcttttt
    45121 ctccgtttga taatagtatt ctcggatctt cttgagaata cttcagatga aaaaccctca
    45181 taaattctgg cgatggtagc tgccaatttc ttccatcacg taaacgactt attccgacgt
    45241 atcgaatggt tgagaaaaga tgtggatttg cgattggccc cccctcaact gaaaaagaaa
    45301 atctcccgtt aaattgcatt ggatgatatt tgttatatgc taaaataggg ctattcttga
    45361 agtgagttcc atatatgaaa gtgtaattat ttttctttgt atgaaaatgg aattccccgc
    45421 ttaacgtaaa attattttca tcagaattaa tttttaatat ttcgaatgct ttattttgaa
    45481 ttgatttaat gtcatcaaga ttttcgaaat tccacaattc taaattttca taaggtctat
    45541 aagatagaaa aagattaaat ggatcatcgc cgcttaagct cccttgagct aagattaatg
    45601 gggggatttt ttccaataca ccatttgccg attcatgctc taagattctt aaaaatcgat
    45661 catcttctga tcttgaaaga attttaatat ctctccgata tggtgaatat actttttcag
    45721 agcagagtaa attcggtttt tttttgtcta aaacttccat ttcttgagaa attcgtggaa
    45781 gcagttcttt cccacttaat atttctagaa acctaactct actatcaata agctgaaatc
    45841 gtccccttat aaatccatct tttggttgat attcaattaa attgtgatag tcacttgatt
    45901 ctttaaagtt taataattct tttaaaggat tgaatgtgac ttttggaata tcaatcgatc
    45961 ttattctatt cgaagaaagg tatacaaggt aggaatttaa tttgagtgcc agcctgtcag
    46021 aaagaatttc cttttttagt attggttcca gaatcgaaaa tgattctggc tttaatataa
    46081 cgatggcttc aaaaataatt agtaaaaatt ctttttgatc aacagaaaag tgagaccact
    46141 tacggttaag aaattccaga gaatctgaaa attctaacaa aatattcata atcgctctta
    46201 ttgaggattc aactttaaac gctgacccag agtccaattt ttcaagtaag attgtcaaaa
    46261 aggactcaag ccaactttgg tcttggattt cagaaataat taggtccttt tttaaatcat
    46321 gaacatcgat ttcagaggag aaaccattca gccattcatt atgtacttgt aatgttcgtt
    46381 gtagtccgga tttgagtttt tctttatttt ggttgcttga gtaaagacaa aattcatcta
    46441 aactatcccc gagagatcca tagtacgaat attcactgct ctcatagaaa tcttcgtata
    46501 tttttcttag tatcttccaa tatgtgtctt cttttaagaa aggaattaat atttcaaaga
    46561 ttcttgaatt tcctgtgtaa cgccaatttg atagatcctt aaaattcaga accatttgaa
    46621 tgattaattc taaatttatt tcaatctgct tagagtcgta tattttccaa cgctcaagaa
    46681 taccaaggag tcttcttggt attcgttccg aagaatttaa aaaccgaatt aaatcttgtt
    46741 caagtgtttt ttcttctatt tcatattgcg atactgcttg tactttttct atagaatcta
    46801 attcttcaat tctaaattca ataggattgg ttttgctaat aaaatcacat aaagcgtctt
    46861 ttccctcggg gtctatattt cttaaaatag caatttttaa ttcgtgtata atctttcgac
    46921 cctcatgcaa tctataagaa atgtatccac agcaaaatag ccatatcagt ttcaattttt
    46981 ctaaacctag agatttttct tcatttatat aatttgaaat tgcagaaaca atgagggtgt
    47041 cattatctct ttgagagctt ttagttagct catagacaaa tagaaaatca ttcggggttg
    47101 ttcttaatcc attcgataat aaaagttcag gaatgtccca tgctgctcga ttgtcggcta
    47161 tcttttcgat tttttcagat agataatata atctcaagcc atcttctttc cacgatgtag
    47221 gatcacactt taatagattt tctaaccaag aatgtacgct aaataaggta tattctttgt
    47281 gtccagagaa accaacttta tgccattgaa atcgcataca tgcttctttg attttatata
    47341 aagattgcgg ctcggaaatc gttgatagaa ttttaagaat ttcgtttttc tcttccagag
    47401 aatatttcca gatttttcct gattcgccga ttaaatgttc caaaagatta ttgcatttct
    47461 ctatattatg agattcaaga aaccaatacc aaataagaat aaaaaaagaa tcgtaacttt
    47521 tttttctgaa taatgggatg aaaaattatc atttaatatt ttgacataat cttcgctagt
    47581 aagtttaacg caaaaggaga tgagctttaa taaaagaatg atagctagat ctgaggcaat
    47641 cattgcattg ctgttttttg cttgaaaatg taataattta tctaaaatcg aattgaggga
    47701 tgcttgatct aaaaacaaaa aattagattt tttcttttca tcaaatattt ctcgagacca
    47761 acgacttaag gtaattgtta tatcaaaaag aatatttgcg gcaattttgg ttttttcgtc
    47821 taaataatct tctttagaaa tgcactcaat cataaaggat cttaattcaa cattgtcctt
    47881 tccaggatca atataaggta agagaaatgc gatagcacag tatattgcat atttagaata
    47941 ataagaatcg gtattcctag agtattgact taaattattg aaaagagttt cttttgaacc
    48001 aagcccccat ttgtttatta atttgggcct attgagtagc ttagcacata aatacgccaa
    48061 acttttatga tgatcgctaa tttgtgaaga ctttatatat ataagaaaaa tatgaatacg
    48121 tttccagtct aaggtggaaa ataaattgaa taataggttg tcgatgtcgt tatgaaaaaa
    48181 agcattataa tgatgtcgga tggtatactt aaattcaaag acctgagtaa ttttagttag
    48241 ctcttcgaaa aaaccggagt ttatttttgc ttttatgaga ttgtcgtttt caaaagaatc
    48301 aataacgaat aagttatctt ttaacctgac ttcaattttg cctatcattg aaaggaaatt
    48361 ttcaaaagca gggcttatta tatctttagt ttctctgtaa ataggatctt ttgtatacaa
    48421 ttcatttgtt gggagtattt ttaatagccc agaaaacttc aggtttctga accatgataa
    48481 cactatctgc ttagcccgat cactatttcc ttcaatggtt agttggtata tttcttcgag
    48541 aagattactt aaaatttcta tattccagtt atctttattg agtaccctta gttcattgag
    48601 caatggttgt tgaaaatcta taaaattcca atattcattc gttgaattta gagaattgat
    48661 taattgatta aaagtcttaa tgcaacatgc tacagcgtga acgttctcca aattattcga
    48721 ttctattgcc tggagtaggc caaattgtag agactcttct aaatttgctt taggtgttct
    48781 tgcaacataa gcttccatta tatattttgg agttagaatc tctaaaatta tatttttttt
    48841 acctgacttt tttattagtc ggactaaatc aatatgcctt tgtctttgaa aggtttcatc
    48901 ttttttatag agtttgagta atctataggc cgtctcagag aaaatatcct ttcgggattc
    48961 ggaaactaac tttgtaaaga aaacttttac atcattatgt aggacacgat aatgatcatc
    49021 ttgattaatt attaaaggag ataatccatt tagcatttct tgccagtcgt aaatagaatt
    49081 attcggttca tgaattaaaa tttgaatatg actcaaattt agttgactcg atgttaaaga
    49141 aaagattgaa gctaagaaat aaggaagtga gggctgttgc ttcttgagtt tctcaattgt
    49201 atttttccaa atcgcttcat agtatgagct taatccatct cttaagcgat tattatttaa
    49261 ttctacaata gcttcgcttg cgctcttgtt tcttttgatt gtttcaatag catataatac
    49321 actcaaggta tttccgttcg tgatttgata aatttcattt gcaatccaat tttcgttacc
    49381 tgcgaacttt gggtctacta attgagaaat ttcgttttta gtaatgttcg gaacgtcaat
    49441 tcttttaact ttatcatgag aattgcttaa ccaagatgga tattgatcat atgcaacagg
    49501 agattgacca gaaattataa aaatgatttc ttcgggaatt tgctcaggag ggattaatgt
    49561 actaagataa tttcttccga ctgattgccc ggatctcgcc gcatgatcaa ttccatcaac
    49621 acaaatcact attcgcttcc cgagtatttt ggaaagttca atggacagtc gaatcacttc
    49681 gtttcttaat tcatctacag attcaatgaa atcatttcga attggaactg aaaaaatagc
    49741 taattttccc ttgaaataag aacgtagctg aattaataaa tctccccaaa ggcttagtgc
    49801 gtcacatgtt tttcccgagt ccgcaggcac taaatcattt tcaggtgaga atggcttgaa
    49861 cgtatagtat cgaagatgaa ttaaattctc gcgtgaatta taaagctcac taatgatcgt
    49921 agtttttcca atacctggat ttccagttag aaaaacgatt tttatattta agtctttcaa
    49981 gcattcttta agctgatcta cagtgttatt tcgcgaagta aaaaaaggaa ctttgacttc
    50041 taactcgtga ttcccaatcg attcgtttga atcctttgat aatatttgac ctagttacgt
    50101 aaaaacggac accttttact cagcgaatga ggtaaaggtg aatatgaata agaaaggaaa
    50161 atactctccg gagtttaaag aacaagcagt caagcgaaca ctttcgggct cttttacgat
    50221 aaaagaagta gcagaggagt cacttggaat cagctatttt gtgttacgac aatggagaac
    50281 ggaaaacttg aagaagtcgg aacaacaaag tccaccaaca gacaaacaat taaaagaaag
    50341 tgaagagtta aagaaacttc gaaaggaaaa tctgaaactg aaagaggaag ttactatcct
    50401 aaaaaagttt gcagccatgc tttcccgcga acaaaatccc gattgatgtt catggaaact
    50461 catcgatttg agtattcgat tcaaagcatg gctaacgtct tagaagtgtc tcgttcagga
    50521 tactatcaat ttctaaaacg aagcaaaaac gaattagaaa aatataatcc tgaacttgtt
    50581 gagttcattc gggaaacgtg gctaacaagt cgcaagaatt actttttgat catatagagg
    50641 tttattataa tagacacaga tctcattcgt cattagactt tgtgagtcct gtgcaatttg
    50701 aagtaaatgc tgcgtaaaaa tatgtccaat aattcgtaac taggctactc catagtcttt
    50761 caattcttgc tcggtaagtc cggtaatctt taatacatat tctaaactag cgccatctaa
    50821 tagcatattt ctggcaatat caattttagt ttcaacttta cctttcattt cacccttttg
    50881 aattaacttt tcggctgttg tcatggctaa atcctcgtaa tctctactaa tcttagaatg
    50941 actgagtaaa cttgtaattt cagtcggttc aagttctctt acattaaata tatacaaaaa
    51001 cagtttttgg aaaatttcaa cccttttcga ttcgtttttt agacctgtta agagttcaaa
    51061 tatttctcct aaatgactta aaaaagaagt atcaccttcc catatttttt ggactactcc
    51121 taaaatcact cttagggtga tactttccaa tcggcttaga tccactttcg acaaatcaaa
    51181 taattctaat tcaaaatctg gaatgtattt cttaaatact tcttcatttt tagagagtac
    51241 gaacctgttt tgaaaactat ttcctaaagt ccaagtcctt tcaccgtgat agaatacaaa
    51301 cggaattacg actgagtatt ttttatccac cctatattga gatttgtaga ttgcggatat
    51361 atatcctaat agttggctaa agatggaatc gtctaaataa cttttgtgtt cgaatagaag
    51421 atagatgttt gcttttttcc cagatttcag tgggatctga aagagtagat cggtctgttc
    51481 ttcttttaag ttttctgaaa taaaactaga ttgtgttagt tctaatccgt ttaagtctaa
    51541 aagttcgatt actttttcag gtaaactatt tttaaagaag gaaatcgcat cttctttgtt
    51601 ttgtagagtt tcccggatta aacggtcatg agggtttgtc atatcagaca tggtatttta
    51661 aaaattgaat attacttcta tttgtaaaga ttcattttct atttttactg agtagttctt
    51721 tgattcaatc caaggtgacc gctttattta actgtttgga tttgagtgct ttattaacgt
    51781 cttctttgac tccactaaat accttgaaaa agaacaccct acttcattta aaaacaatcc
    51841 taagtttgtt aggtgaggaa attgtaggaa aagtgaggga agaatacgag attctaaatc
    51901 caactaaaac ttgtgatttg gtataatcaa gttcagacga atctgaaaaa cggcctaaaa
    51961 agtacgacaa aactatgttt catagaccag taaaaaatgg atagaataat caatcgtttt
    52021 tacctttgta aattacagaa gtattttata tatctttaaa attcgattta aaattcgtga
    52081 attggatcac aagattactg acaacggcct tcgtattcac tctgagtgaa gaatgtccga
    52141 tcgttcttaa ctgtacaggc tatagcatcc cgtgatcttt tagatccttt ttactcaaac
    52201 cagtgatttc taagatcgta ttcacatcca tacctttctg aagcatctta cgagcgaatt
    52261 ttaacttttc tttctctgca cccttttcaa tacctttctt gatgcctttc tcaataccct
    52321 tctgaatccc ttgtaattca cccgcttcaa aacgggccgc caagtcatac gcatagtccc
    52381 ggtctgattt taactttgct tctaactcat tgcgtttctg tggatcgttt gaatattgtt
    52441 ctaagattgt aaatgcctta cttaaatctg gagtcttatc tactaaaatt ctcatttctt
    52501 cttcctccaa ctcggacgta tgttttaaca catacaacca gatctctaaa ttattcctta
    52561 attcccttac gtctcttttg acaaacttgc acaactctaa aaagtgaatc tctacgtcgt
    52621 ctgttaaaat gatgtcggga ttagactctt ctctaaattt aaacttacta tgaaaattct
    52681 ccgaaggaat taagtcgaag tcaactatat ttatctgata cactggcttc aaatcggaat
    52741 acatagaacc tcggttcaac tggtcccgaa ttagtcctga aagataatac aaacttctct
    52801 ttataaaaga actttgatga gctacttgga tttctacatg aaatattttt ccgtcttcat
    52861 cttgagcacg tatatctaaa taagaacgtt tgtcattcgg agacgatcct acaagttccg
    52921 gattcagtat tttaatgttt cggatcgtat gttctccatc cggaaataac acactgttta
    52981 atattgaaat cagtagatcc ggttctttga cgaataaaat cttaaacatc aaatcattgg
    53041 ttaaaggaaa aaagttttta gacatacgtt tggttctttt cttttacttt caactggaaa
    53101 gatattttgc gggaactact ttttgtaatt cggtctttta tttgcttcct ttacaaattt
    53161 atctttgtaa ggtttctatt tttttagctt tgtttcaaat cttaaaaaag aaaggaatct
    53221 ctttttttaa aaactataaa cacatacaac cagatctatg gttcttaatc atcccttgaa
    53281 gatagctaag tcttaaacaa ttcaatgttt ttgctcccga atttttccct ccattttcct
    53341 cacctttaat ttcaaacgat tcagaccaca acaaaacaaa ctactatatt ttgatttaaa
    53401 gagttttggt ttttgtgaaa caaagacttt catttagatg ggtgtttcta aatgaaacaa
    53461 ttaggtttta gctgtcctta tttcttggaa attatttatt ttttaacata tccaacatcg
    53521 aacctcaagt tttaaggatt ttaggaggtc gaaatttgac ctgaaatttc ctgaatatcg
    53581 aatttcttta aaaaatggat tcaaaactat agaaagaaca tgctactttt tgaatattct
    53641 cagaaatcac ctactctttt aaaaaagatg acttttttca aattgtcctg ttttggctcg
    53701 ttttttcctg agtagatatt cttaaaaaaa tacgatttac agccttccta caacaaacat
    53761 actcccttga ataagggacc tgttctttaa aacgaatcga gtaaacatct tactgactga
    53821 gatttctatt ttgtcaaacg gtcacagaag tgggagaatt tctgtgaaga ctcattctaa
    53881 gtttttatac taaagtaaat tgattctgtt caaataaaaa aacttcaatc aaaacctgat
    53941 catgaactaa aaacggagga gtttaaaaac tattgaacta ttcgttatcc ttttactgag
    54001 aattagtatt tagaacgttc tttagtttaa cttgagttcg gcataacaaa tgcgaaagcg
    54061 attgtagcgg aaattccgaa ggaattgaag cgaaaagcgc ggtcgtgagc cattttaact
    54121 atgaaatttg cgagcgattc gccccgattt ttttacgtcg aactcacgtt agtttattag
    54181 aagggccctt aaggattatt gttatgagtt gttcgatttc gagactttag gttaaaaata
    54241 cttacttttt aacctacttc tctactacga ttcaaaatga ttggtatctt tctcgttcct
    54301 aaagaatata cagttctaaa attctattag aggcaaaact aattttgatt ctatttaagt
    54361 ccgagcctct aaaagattcg aaataagaaa actttcatta gagtcctaca cccttttgga
    54421 agtttggcct accctactct aaaaacttca cacgatcttt gtttgttatg ttaatccttt
    54481 tttaattcta tcttctttcc ctttttattt ctttggcatt tgtttgagtt ctttcaaaat
    54541 aaccctggaa ttgattctgg actttctaat tgattgtacc aagcaaatca atacattcta
    54601 ttttaacccc cagtttcttt aagaaattct attcaaacca ttgaactccc ttccattctc
    54661 ctaaaacagt tctgttttga tattcaagac gaaaaaatcc tgataacgca aataccttcc
    54721 cgagaaaaga aactcagata atcggaaaat aagagaagtt tatcctgatc ttgtaatctt
    54781 gatttttatg aaacaggggt tttgcatgtg aaaaaccctg taaaacccca cttccgagtt
    54841 tttaaaaaag taaaatatcg gaaacaatat aagccgaaag aacgactgtc acttttctgc
    54901 tcattacaaa aagaattcag aacgaaaaac tccataaaga atcaaatcat ttttgaaccg
    54961 atgtatttta tctccagaaa atctgattca aagatagtac attattgtgc cgaaatccac
    55021 agatataaaa gacttccgtt ttctcttcta cttgaacttt aaagaatttc gagacctggg
    55081 aaatccaaat aaatatagct aaagaacaaa gtttccttct atacccttga aaaataacgc
    55141 cctactactt tcatttaaaa acaaccttac gtttgttagg tgaggaaatt cgaggaaaag
    55201 tgagggaaga atacgaaatt ttaaatccag ctaaaatttg tgatttggta taatcaagtt
    55261 cagacaaatc tgaacaacgg actaaaaaag taggacagaa actatgtttc atttctctgc
    55321 aaaaaattga tagaatattc aatcgtttct acccttttga acaaatgtct aaatgcactc
    55381 catagtcttt caattcttgt tctgtaaatc cggtaacctt taatacaaat tctaaactag
    55441 ctcccttcaa tagcatattt ctggcagttt tgattttaga ttcgaaagaa cctttataaa
    55501 aacctttaac gtaatcttcg atatatgaaa ctataacctt tttcttctag ttctcgaaca
    55561 atcttttcca agtctttgga cacaatcata aaagaccgta gtcttttaac tcttgctcgg
    55621 taagtccggt aatctttaat acatattcta aactagcgcc atctaatagc atatttctgg
    55681 cagttttgat taatcctttc atttcacctt tcatttcacc cttttgaatt aatttttcgg
    55741 ctgttgtcat ggctaaatcc tcgtaatctc tattaatctt agaatgactg agtaaactag
    55801 taatttcagt cggttcaagt tctcttacat taaatatata caaaaacagt ttttggaaaa
    55861 tttcaaccct tttcgattcg ttttttagac ctgttaagag ttcaaaaact tctcctaaat
    55921 gacttaaaaa agaagtatca ccttcccata ttttttggac tactcctaaa atcactctta
    55981 gggtgatact ttccaatcgg cttagatcca ctttcgacaa atcaaataat tctaattcaa
    56041 aatctggaat gtatttctta aatacttcct cctcgttttt agagagtata aacctgtttt
    56101 gaaaactatt tcctaaagtc caagtccttt caccgtgata gaatacaaac ggaattacga
    56161 ctgagtattt tttatccacc ctatattgag atttgtagat tgcagatatg tatcctaaca
    56221 gttggctaaa gatagaatcg tctaaataac ttttgtgttc gaataataga tagacgtttg
    56281 cttttttccc agatttcagc gggatgtgaa agagtaaatc ggtttgttct tcttttaagt
    56341 tttctgaaat aaaactagat tgtgttagtt ctaaacgatt taagtctaat agttcgatta
    56401 cattttccgg taaactattt ttaaaaaagg aaatcgcatc ctctttgttt tgtagagttt
    56461 cccggattaa acggtcgtgt gggtttgtca tatcagacat cgtattttaa aaattgaata
    56521 ttacttctat ttgtaaagat tcattttcta tttttactga gtagttcttt gattcaatcc
    56581 aaggtgactg attctttaac gtgagcaggg cgtaacgcga aagggatcga tgaatgaact
    56641 aaagcaaaac gcttcctaag ggtcgcgtta actcagcaaa acgcttttta cgaaagcgtt
    56701 ttagggtcaa taaattgaat ctaaagacga ttgttgtatt atgtttcctg tatgcaattt
    56761 attgaccaga gctgagagcc cggccggctg cctgtggcaa gccggattcg ccccggtttt
    56821 cttatgtcga actcacgtta tttaacgtct tctttgactc cactaaatac cttaaaaacg
    56881 aatgcctact actctatatt taaaaacaat cctaagtttg ttaggtgagg aaattgtagg
    56941 aaaatggagg gaaaaatact ctattctaaa tccagataaa tcttgtgatt caacctataa
    57001 agttcagacg aatccggtaa cggcctaaat ctgaaacata tagcgaaacg aaacttagat
    57061 gaacagaaat gaaatatcgg aaaataagag aagtttatcc taatcttgta atcttgattt
    57121 ttatgaaaca ggggttttgc atgtgaaaaa ccctgtaaaa ccccacttcc gagtttttaa
    57181 aaaagtaaaa tatcggaaac aatacaagac aaaaagtaaa cgaagaactc cattaagaac
    57241 caaatcattt ttgaaccgat gtattttatc tccagaaaat ctgattcaaa gatagtacat
    57301 tattgtgctg aaatccacag atataagaga cttccgtttt ctcttctcct tgaactttaa
    57361 agtatttcga gacctgggaa atccaaataa atatagctaa agaacaaagt tcctttctat
    57421 accttgaatc atatatttcc aattcgtgaa ttagatcaca agataaaaca aaaacgtcat
    57481 ttactcagaa tagctgatac taccccattt cataatttca ttgcatatat tgaactgttc
    57541 tttatccgtc caacattcga atcgattcac atacatgagt ctcttacaaa aaaaagatat
    57601 gatcctttta ctgatctcta caaaattgag taccgttaat tttatcacaa aacactgatt
    57661 ccatgcaaaa tattaggtac tctattatat agttatgtgt aatggttcgt tgagagttta
    57721 ctcttgttct tttttaaaca aaatcggctc tagtacaatt tggttgattc aattaaaaaa
    57781 gctcatgctg cactcccctt tctattctca attgaagtct ttttgacctc tgagtcactt
    57841 acaagacccg gatacacttc gtttacaaat ttttcaaaga gtatcttttt agttccttcg
    57901 tattttagag gatctgagtt ttgttcataa tattctaatt gttgtttaaa caacttactc
    57961 ttaccccaac ctaaaaaaca tttgtaggga tctaagtcct ttatctcgat cggtttgtcc
    58021 ggtgttaact tactctcgtt atatttgggt tcagttcgtt tttcagttcc tattgattta
    58081 ttctgatgtt catttcgcat tctattcttg tcagtaggtt ttacttttct ttcaaataac
    58141 ctagaccaaa acttagtaat cgattcagga cttaaagact gttcatacca aaactgggaa
    58201 tcttgttttc tcagttgaat gagtacttct attttacttt cgataacgtt ccaatctcct
    58261 ttggatagtt catacagctt gttgagtgct tttagctctg agtcaggttg tcccatttca
    58321 cttccgtgtt cttttaaata acgtgagttc ggcataacaa atgcgaaagc gattgtagtg
    58381 gaaattccga aggaattgga gcgaaaagcg cggtcgcgag cccattttag ctatgaaatt
    58441 cgcgagcgat tcgcccaaac tttcttagac cgaattcacg ttaaatagta ttcttggaag
    58501 ttcataagcc aagactcagg aaaatgaaaa tgtgataacg gtttaggttt atataaattt
    58561 tgtttttgtt cttctatgtg cgtttttgca ggcgggccgt actctctaga agtatttagt
    58621 atttgtttaa agagtacttg ttttgacagt ccttggtata tagtatttgg tagtggttga
    58681 ttttccagaa ttggattttc caagagtggg aaatccagta gtggcttttc tgcttggggt
    58741 gaaccaagag cctggttttt ttctctctta aattttattt ctaattcttc taagagttcc
    58801 ttttgttctt ctatacgttc ttgtgagagc tgatcatact ctctagttgt attttgtatt
    58861 tgtgaagaga atatttgtat cgatggtttt tgttctttag tactgggtag agttgaattt
    58921 accacaactt gattttcaag ctgtggggtt tctcgttgtt ctaaatctaa aactttattt
    58981 tcttttctgt tcgattcttt gacttctttt aaaaagagtt cactttgatt ttctattctc
    59041 ttattttgag ttgtttttat tttgtattga acttccggct tttgagactc ttcaaaaaaa
    59101 taccatcccg aattaaatct accagttact ggatcttttc cttttcgaaa ttctgcatat
    59161 ccaaaagtaa ctagttcttt aaacccagat gcaatactgg aatctttgtc agatttgaac
    59221 ttagccatcg tttttaccga cattctccag ttgtctggat aacgtagggt caaaagtaag
    59281 atcgctgttg ctttcatact taatcgagga tcatcaataa aatgattttt tacgatcgta
    59341 aagtttctgt ctttttggac acgaaacact ctttgattgt cattcatata ctattctctt
    59401 gttacaatgt tgtgaggtga gtctggatag ttctgaaaaa gtaagtggga aaacattaca
    59461 tcgatccaaa gtatccggat tcggtttcac tttggcacaa aaacggttat cggaagtttt
    59521 atttctaaaa aaatttatct aagggtaaat tttggaattc aatctttgcg ttgggttgaa
    59581 cgtaaatttg atctaaaaaa gggcgaaaaa ttgttcagcc tacattttag attttttcta
    59641 aactctgttt tccaactcgg taatttcctg tcctgggaat tctgattttg gtaggagtct
    59701 tttacagagt agtgagttta aaaataccca ctatcgttaa gaaaagtctt ttagttactc
    59761 atgttaagaa attggaattt ctattttatc gggaaaaata tatatctact ttttgttttg
    59821 atcatacaaa gaaaaataga gtttttaatt ttatttaaaa tccagtaaaa ccccttttta
    59881 aattaaatat aataatttaa aactatttct tatcttggtt ccaagacccg aatatttctt
    59941 ttcttttatt ccaaaaaaag ggtttcattt ttattattta gaggtttgaa aataggaatt
    60001 aaatctatga tcattttgga tggattctga atttttctta atttgaatct aactcaaaaa
    60061 cggtttagat ttttttgaac gatcactttg aatgtgtaat taaaagtgag atgttttcgt
    60121 ttgttcaaaa aatggaaact catgcaaaga ctgaaaagcc cgtcgtttac aatgcgacgc
    60181 aatttgtggg aactaccacg tctttatttg agcttctaaa atttatcttg agatagcttg
    60241 tcccctaccc ttctattttt gaaggtaaaa acttttggtt ttctaatttc attcttattt
    60301 tcagccccag ttttagggta tttttgtttt ttaaatattt ccagtcctct ttacagggtt
    60361 aggtgaaaat tcttaaattg tagctgaccg agacgtgaat tatgatttcc tgtctcctat
    60421 ggagactatt tatgtctaca atttttgaca gactttccgc tattgacgac gacctaaaac
    60481 tcagtcacag caagatggca ttggaattag gtgtcaatcg ttccacttat tacaaataca
    60541 aaaatggaac tcttacaatc cctaagtcta ttttgatcat tttgaggctt aaaggttatg
    60601 atgaacattg gattctttcc ggaaaaggtc atatgaaact caaagattcc gttcatttag
    60661 tagaaatgca gaaaaggcta aaactcattt ctaagctcga ctcttacggt gtgttagatt
    60721 ctatcgaaaa attacctgaa gcaccttctt ctgatcaaaa gaaaatcatt cgagagttct
    60781 ttattttttt ggctgctaag tttgtgtaag gaagttttgg cgtggcaccg tgagattcag
    60841 cgtcttaaat gtttactccg tcaaatctgt tcaaaaattt caatgatgga ttcttctgcc
    60901 tgatcaacag ccgtttgtaa tttttgattt caagattcgc gtgaatagta gaaatgaccg
    60961 agtgttgcct tgagtagtcg aaagaattcc tgtcattatc aataatcttc ccgttactta
    61021 atttatacat ccaatgaagt tttatatttt tttatttatt caggatggaa caaaatacca
    61081 gaatcaccgt aatatttcag tttagctcta ctccccttcc tctaatgcgt tttcgtattt
    61141 tgacgacggc gtacactaat ctacgctcat tgtcaatttt ttggaaacga aagttttaat
    61201 tttttccagc aaattcagct acgaaatatg tctctttttc tctactttga ctcacacgag
    61261 ataaaattcg ctttcttaaa attacgcttt tagaaagttt ttacgataga tgaaaaaatt
    61321 cg
//
