# Supplementary material for: Horizontal transfer of the rfb cluster in Leptospira is a genetic determinant of serovar identity
Source: Life Sci Alliance. 2022 Dec 9;6(2):e202201480. doi: 10.26508/lsa.202201480 (PMC9736851; doi:10.26508/lsa.202201480)
Supplement: Supplementary file 8 [file LSA-2022-01480_Supplemental_Data_2.zip › Supp_Data_1-plasmid_sequences/Lmayottensis_MDI272_p2LmayMDI272.gbk]

LOCUS       AEMLGKEN_1             52509 bp    DNA     linear       21-JAN-2022
DEFINITION  Genus species strain strain.
ACCESSION   
VERSION
KEYWORDS    .
SOURCE      Genus species
  ORGANISM  Genus species
            Unclassified.
COMMENT     Annotated using prokka 1.14.0 from
            https://github.com/tseemann/prokka.
FEATURES             Location/Qualifiers
     source          1..52509
                     /organism="Genus species"
                     /mol_type="genomic DNA"
                     /strain="strain"
     gene            260..541
                     /locus_tag="AEMLGKEN_00001"
     CDS             260..541
                     /locus_tag="AEMLGKEN_00001"
                     /inference="ab initio prediction:Prodigal:2.6"
                     /codon_start=1
                     /transl_table=11
                     /product="hypothetical protein"
                     /protein_id="X:AEMLGKEN_00001"
                     /translation="MKKKTNNWWILVLPNTSSVLSSPQNLLQAMLITNKLLPSDISDE
                     KKSIFQDYPMPGLDYAPVDHVRNENTRITFTVPIVNLNKTRKHVGSICS"
     gene            519..848
                     /locus_tag="AEMLGKEN_00002"
     CDS             519..848
                     /locus_tag="AEMLGKEN_00002"
                     /inference="ab initio prediction:Prodigal:2.6"
                     /codon_start=1
                     /transl_table=11
                     /product="hypothetical protein"
                     /protein_id="X:AEMLGKEN_00002"
                     /translation="MLDLYAVERARSHQIDISLVTNSPQWKQNPTCIYSGWGTHRPPL
                     PVIIEDIKLNHKRDLTNRNGFSQFTECTFTMRYLEDQGMYKMWKIVRNIGAGVGVAQR
                     LSGRSSF"
     gene            851..1090
                     /locus_tag="AEMLGKEN_00003"
     CDS             851..1090
                     /locus_tag="AEMLGKEN_00003"
                     /inference="ab initio prediction:Prodigal:2.6"
                     /codon_start=1
                     /transl_table=11
                     /product="hypothetical protein"
                     /protein_id="X:AEMLGKEN_00003"
                     /translation="MLEFSNVKPKEYIDPVTGEAVTLRLLHRITIPSDIRIVNSNGRD
                     LDLIALEEKGSYEELMNLCEANTTYLSENRFDITK"
     gene            1110..1517
                     /locus_tag="AEMLGKEN_00004"
     CDS             1110..1517
                     /locus_tag="AEMLGKEN_00004"
                     /inference="ab initio prediction:Prodigal:2.6"
                     /codon_start=1
                     /transl_table=11
                     /product="hypothetical protein"
                     /protein_id="X:AEMLGKEN_00004"
                     /translation="MILPGPKRQYYFKIKALNPKFTDLEYKDSDIGFNILSFSLEEEM
                     FMNTIINLTIKDNVGLDTKMFSRGQRFSVEWGLDASSDLPGFLDFGADEIRGTFKNLI
                     SCAVVTTSNGYLQGGNHIRTITLRTGKFAGRPC"
     gene            1511..2368
                     /locus_tag="AEMLGKEN_00005"
     CDS             1511..2368
                     /locus_tag="AEMLGKEN_00005"
                     /inference="ab initio prediction:Prodigal:2.6"
                     /codon_start=1
                     /transl_table=11
                     /product="hypothetical protein"
                     /protein_id="X:AEMLGKEN_00005"
                     /translation="MLTREFNTGTVEDAIRAVANLLDFKKVDISFPRQGELLTRRNPL
                     VQAKETNFQFIRRQAEKYGCVVYSTRDDKGTEILHFRETKEVHEKSKQELSYRMGQYH
                     IFNYGNDQSNIVGDPSYDLGPGSSLGSSASVTLDQNGRMVATFQASATESTLSYVLSM
                     KAIEKAVGSKNATAEFNRIMAASFEEFIITDDKTGEEDISGEFKQYFKLQPNSTMPEQ
                     NGWTFRCATVPNPLYKIGDRVHLGPTDEKGWCVIPPDIRSCRKNAKAKLWRLAKTRGH
                     MMQVVLSKN"
     gene            2379..3020
                     /locus_tag="AEMLGKEN_00006"
     CDS             2379..3020
                     /locus_tag="AEMLGKEN_00006"
                     /inference="ab initio prediction:Prodigal:2.6"
                     /codon_start=1
                     /transl_table=11
                     /product="hypothetical protein"
                     /protein_id="X:AEMLGKEN_00006"
                     /translation="MSLNPEIPSEDILLNRKVTQEELFYLIEHDAIVKEIGTGDNDGS
                     IQIYCPDLSNGAEGSNSDNWLTAWPGSVLFSHVLPEIGDKIRIMFPGGNSDRIVYKTQ
                     NPLEYEFKKSGSGLNILFEFKEPTGTIFALYYDKTNNNFVTEYGGIKTKHGNLSIDIE
                     LGSATHKIKIDNTGITVTENMDVKFLPSSRSALTDGYMTPLGPTISRIPGLHP"
     gene            3546..3827
                     /locus_tag="AEMLGKEN_00007"
     CDS             3546..3827
                     /locus_tag="AEMLGKEN_00007"
                     /inference="ab initio prediction:Prodigal:2.6"
                     /codon_start=1
                     /transl_table=11
                     /product="hypothetical protein"
                     /protein_id="X:AEMLGKEN_00007"
                     /translation="MALPIGSIPFYRERGTTLAELDNTPVTVLSDIFAGITVLQSLAD
                     YSNSARFERKVATSYDLVKIENTNKKNGELDISVGYYRVADESYREAAL"
     gene            3824..5356
                     /locus_tag="AEMLGKEN_00008"
     CDS             3824..5356
                     /locus_tag="AEMLGKEN_00008"
                     /inference="ab initio prediction:Prodigal:2.6"
                     /codon_start=1
                     /transl_table=11
                     /product="hypothetical protein"
                     /protein_id="X:AEMLGKEN_00008"
                     /translation="MSRNPIKTISTTFSEIMSDLNNDPLTYDAPTWFKVIFAGIFALL
                     TIRLNVAINQVFVGTVSDRDIAADIFRETDYELGWKTAASVWLDITLDPTATSASSYT
                     IPISKMIASTKGGVSAPPVVYEAREALTLPQGQTTGIALFYHQKTRDPIALGQTNNTD
                     AQEFIIREADIIRDTFYLDIGGEFYYPQDTLAYSNALDKHFIHKYLSTGESVVTLGFV
                     DEKTGDQYGKIPASGLSVVAHFAVGGGDIGNQPQNSIVKYIGNDPKVTSVNNAQKAQG
                     GSEPETLSNAKRMAPLRARTHDMFWDEDSGKVIAKSVPGVLEAQVVITGILKSLVYIM
                     PSGGGVAPESLLTSVKNLLISKSIFGQVDLKTYSVNYLYSGFSGKVHMLAGYKFSDKL
                     KYISLAVALRTSEIGFYIKDYYYENGISATIDLINTTFVSLIGQTFNEENDFLQVKKL
                     LDNVPCNDFGQSIGPNDISSILMSYVEGVRYVNVTNPFSQITPSYGEIIKPVMINFQE
                     DV"
     gene            5892..6035
                     /locus_tag="AEMLGKEN_00009"
     CDS             5892..6035
                     /locus_tag="AEMLGKEN_00009"
                     /inference="ab initio prediction:Prodigal:2.6"
                     /codon_start=1
                     /transl_table=11
                     /product="hypothetical protein"
                     /protein_id="X:AEMLGKEN_00009"
                     /translation="MSIEIGILGHYQYGNFEIGKKEIGGNNFVLGSGQNLSGDYFHPL
                     RSI"
     gene            6037..7128
                     /locus_tag="AEMLGKEN_00010"
     CDS             6037..7128
                     /locus_tag="AEMLGKEN_00010"
                     /inference="ab initio prediction:Prodigal:2.6"
                     /codon_start=1
                     /transl_table=11
                     /product="hypothetical protein"
                     /protein_id="X:AEMLGKEN_00010"
                     /translation="MANTNSKFKAETVVSNEMFNPVAVDQGTENTEFEDNDNFLTGTS
                     GVATLGKLAGMSFGIYDLLGSPSTRRNYRKFFGDYVQLSGTWSGNAGSLIVNGAGGSA
                     ISELYNNELILFPGGVVRKVKTIASSNQLTIPNELPNNYSNVILYRIPTLSERLKIIE
                     DMIESSKVPLGGLTEDPLDQLDPTRYKLINSQTISRTTYATLWTLLSRSVTSITPSTD
                     RISSAAHGCVEGQLVKFNFTGGGITALTKYYVRNPTANDFQISATETGTIIDLTSSQS
                     GTMLINAEWGFGDGSTTFNVPDRKGLFARYAGVHGTRAKAAGGNYNGGAVGYEGQDMF
                     QGFLIQAISNGGSAVMPGGSIGTGNPFTP"
     gene            7214..7933
                     /locus_tag="AEMLGKEN_00011"
     CDS             7214..7933
                     /locus_tag="AEMLGKEN_00011"
                     /inference="ab initio prediction:Prodigal:2.6"
                     /codon_start=1
                     /transl_table=11
                     /product="hypothetical protein"
                     /protein_id="X:AEMLGKEN_00011"
                     /translation="MNYVLEKSNKKVVWINPDPNKLTGVDVWGNFDPTQHDIAYALHY
                     NPQIGDEFKAEVVEGVAQEFVPKTVYNKITCAERALLNWEDVINSDTETEDEPLKDSS
                     GNLVPNQIYTPKGWEMDVEKLLLQITSKVNGICATKIISGFISTALGSPHLYSSDQDD
                     QLNLIGLVSLNEIVMYKCTDQKGVKEYRAHTAEQIKRVLSDGAKRKTSLLQNAFSLKS
                     ELQTATTATKLLSIDIDAGWG"
     gene            7940..8227
                     /locus_tag="AEMLGKEN_00012"
     CDS             7940..8227
                     /locus_tag="AEMLGKEN_00012"
                     /inference="ab initio prediction:Prodigal:2.6"
                     /codon_start=1
                     /transl_table=11
                     /product="hypothetical protein"
                     /protein_id="X:AEMLGKEN_00012"
                     /translation="MTYDELFKIIITTVLTILGYFFKDLIRQFKEVKSVAYDSLDRAK
                     TLKLMIDNHEKRIDENNQTHKELREVLHSLDKTCVRLTEAMEQIKEDREIK"
     gene            8224..8919
                     /locus_tag="AEMLGKEN_00013"
     CDS             8224..8919
                     /locus_tag="AEMLGKEN_00013"
                     /inference="ab initio prediction:Prodigal:2.6"
                     /codon_start=1
                     /transl_table=11
                     /product="hypothetical protein"
                     /protein_id="X:AEMLGKEN_00013"
                     /translation="MIQEGLRKIEKEKYNLTKNDFVLNEAWHYTQKDNRNIDGSSNMV
                     YTKEWRRFNQCFISSGTAFINKLLDSLIKSGLDYKASGRIDELSYLIRVGEYNTGESV
                     ENNKRFFWKQHRKFLNQVLSGAFPDASPIPCVDYSKVGIKSLNKLAYAILLERQPMAG
                     IHLGNGGGHIITIIGYRVDQSGKIIGLWVSDPAGIYTEGYSKPLDGFMSYLPEKVFKD
                     IFRTDTHMMDLAK"
     gene            8940..9377
                     /locus_tag="AEMLGKEN_00014"
     CDS             8940..9377
                     /locus_tag="AEMLGKEN_00014"
                     /inference="ab initio prediction:Prodigal:2.6"
                     /codon_start=1
                     /transl_table=11
                     /product="hypothetical protein"
                     /protein_id="X:AEMLGKEN_00014"
                     /translation="MKQIVYKSLKNYKYELLKPYWYQTGIESKVQIRVGHQIETFVSL
                     DPDGLLRIEAGYAWDGPSGPTFDTKTFMRGSLVHDALYQLMRERKLDHTQHRDTADQI
                     LKKICLEDGMNSFRAAYVYRSVRWFGGSSAEPTDESKGLLLAP"
     gene            complement(9493..10047)
                     /locus_tag="AEMLGKEN_00015"
     CDS             complement(9493..10047)
                     /locus_tag="AEMLGKEN_00015"
                     /inference="ab initio prediction:Prodigal:2.6"
                     /codon_start=1
                     /transl_table=11
                     /product="hypothetical protein"
                     /protein_id="X:AEMLGKEN_00015"
                     /translation="MSEKGHLKFKTIRARKLLNDDDPRAVRREVYGTNNDGEKWADED
                     ILEILPKLYPKERFLENLAGAPKLGVPKNTTLADEIAGDWAMSQRTAYRWIRRVVEAN
                     EWKPEKKKSPYPLLGSNEFKFVSRVAKQYIAAEKKLTQAQQELDKTLGEILDPKTKVI
                     KKKRIPCVRGRFQKRKSPSFVKQS"
     gene            10499..10792
                     /locus_tag="AEMLGKEN_00016"
     CDS             10499..10792
                     /locus_tag="AEMLGKEN_00016"
                     /inference="ab initio prediction:Prodigal:2.6"
                     /codon_start=1
                     /transl_table=11
                     /product="hypothetical protein"
                     /protein_id="X:AEMLGKEN_00016"
                     /translation="MGKNYNPHPGMILKNYLDEIGISQYRLAIETGIPRSNLSSLVLG
                     RRSVTPEIAMRLGKFFGQTAKFWLNLQATYDLFEVQLSRGREINKIKTYKEVV"
     gene            10907..11125
                     /locus_tag="AEMLGKEN_00017"
     CDS             10907..11125
                     /locus_tag="AEMLGKEN_00017"
                     /inference="ab initio prediction:Prodigal:2.6"
                     /codon_start=1
                     /transl_table=11
                     /product="hypothetical protein"
                     /protein_id="X:AEMLGKEN_00017"
                     /translation="MMRTLGTNLKITGTHKSGKTIITVRDHEKNILGQLEVHGLYGAR
                     RGQNGTLDAEDQNKFDAICGFEPEYADV"
     gene            11170..11382
                     /locus_tag="AEMLGKEN_00018"
     CDS             11170..11382
                     /locus_tag="AEMLGKEN_00018"
                     /inference="ab initio prediction:Prodigal:2.6"
                     /codon_start=1
                     /transl_table=11
                     /product="hypothetical protein"
                     /protein_id="X:AEMLGKEN_00018"
                     /translation="MNIKKIKTTIEQCREELIEYIRNAGSLRRVEENTGVDRAHLSKY
                     LNGKIRPKLETLVEIAEKIETYKNKT"
     gene            11742..12053
                     /locus_tag="AEMLGKEN_00019"
     CDS             11742..12053
                     /locus_tag="AEMLGKEN_00019"
                     /inference="ab initio prediction:Prodigal:2.6"
                     /codon_start=1
                     /transl_table=11
                     /product="hypothetical protein"
                     /protein_id="X:AEMLGKEN_00019"
                     /translation="MNKRKPTHPGEVLLEDVIKPLGLSITEAARDLGISRKTLSEIVN
                     AKSSITPETAIRIALATNTSPEGWLNMQTKLDLWNALQDKPKNVIKFPISALSVLKSG
                     F"
     gene            12965..13246
                     /locus_tag="AEMLGKEN_00020"
     CDS             12965..13246
                     /locus_tag="AEMLGKEN_00020"
                     /inference="ab initio prediction:Prodigal:2.6"
                     /codon_start=1
                     /transl_table=11
                     /product="hypothetical protein"
                     /protein_id="X:AEMLGKEN_00020"
                     /translation="MSNLSKKFGYHNKNLYYEALTKTHNYIKQCYRREYIRTSDELAA
                     VACRSALVSVLHGVKRLITNDEMIVIERTRLGGEYMREQIFYFYSYLEH"
     gene            complement(13414..13644)
                     /locus_tag="AEMLGKEN_00021"
     CDS             complement(13414..13644)
                     /locus_tag="AEMLGKEN_00021"
                     /inference="ab initio prediction:Prodigal:2.6"
                     /codon_start=1
                     /transl_table=11
                     /product="hypothetical protein"
                     /protein_id="X:AEMLGKEN_00021"
                     /translation="MDFPRIVDTDVQKQKDKSMSRKPHYDEEFKKNTIELLIKSRKSM
                     TEISKDFGILAKLEEEVSDGCRSVPRRTLSRE"
     gene            complement(14124..14573)
                     /locus_tag="AEMLGKEN_00022"
     CDS             complement(14124..14573)
                     /locus_tag="AEMLGKEN_00022"
                     /inference="ab initio prediction:Prodigal:2.6"
                     /codon_start=1
                     /transl_table=11
                     /product="hypothetical protein"
                     /protein_id="X:AEMLGKEN_00022"
                     /translation="MDELIYGEFIPRAVINTKLSRGIRDVLAKITLLDIAGRCEGRGG
                     CYAGNEYLATMLGMATTTIAKYISRLRKAGYIEQISFDGRVRVIRSTLHDMVVMERAQ
                     YKISKTASANNPSQTRTNGQGREVRQGRAEWDYRSASVRTKEESKKH"
     gene            complement(15051..15515)
                     /locus_tag="AEMLGKEN_00023"
     CDS             complement(15051..15515)
                     /locus_tag="AEMLGKEN_00023"
                     /inference="ab initio prediction:Prodigal:2.6"
                     /codon_start=1
                     /transl_table=11
                     /product="hypothetical protein"
                     /protein_id="X:AEMLGKEN_00023"
                     /translation="MNSEKKKAAILGRRTGFERESELPMSTIDKTADELNRLHQSILT
                     AGKNMVRFAIEAGEILFVKKNELKHGEFIPWVEENLNFKIRTVQRYIKIFEKKDLINA
                     STLTHLEDAYKLIAGPVSEEKELNPSDNTLNPKEIYQKFKSGSRLHNGRKVS"
     gene            complement(15512..15919)
                     /locus_tag="AEMLGKEN_00024"
     CDS             complement(15512..15919)
                     /locus_tag="AEMLGKEN_00024"
                     /inference="ab initio prediction:Prodigal:2.6"
                     /codon_start=1
                     /transl_table=11
                     /product="hypothetical protein"
                     /protein_id="X:AEMLGKEN_00024"
                     /translation="MLLFEKSLRSLDYDYVIIDSPPADCYELRASLYVSDLVICPISY
                     SRWSLQGYEMLDEMILTNRRAGKNTELVCVPSNVSPKKSEGIIEIGDTIPITKTHISR
                     SESLENAVTLGTRIKSNSNAAIQFLELARELSK"
     gene            16700..17077
                     /locus_tag="AEMLGKEN_00025"
     CDS             16700..17077
                     /locus_tag="AEMLGKEN_00025"
                     /inference="ab initio prediction:Prodigal:2.6"
                     /codon_start=1
                     /transl_table=11
                     /product="hypothetical protein"
                     /protein_id="X:AEMLGKEN_00025"
                     /translation="MNHLLSNGTADEQDVAALGMVYYNLNDRNSFEKLLLEHIDRFNS
                     IPLLITYVIGKLNKRWRSSESSEDILSYWFNHHLNAKQLPIEFVLHFDSLPFLRDLYT
                     LKNHLLVMASISKDYVVTLTAGP"
     gene            17331..17639
                     /locus_tag="AEMLGKEN_00026"
     CDS             17331..17639
                     /locus_tag="AEMLGKEN_00026"
                     /inference="ab initio prediction:Prodigal:2.6"
                     /codon_start=1
                     /transl_table=11
                     /product="hypothetical protein"
                     /protein_id="X:AEMLGKEN_00026"
                     /translation="MSDVNTKLSEQYYVKHILHTFKSEKSVLIEIEYYYPIGPQVSFR
                     VSSWCYSQTLVTGVFYRDGSGCGTKYSAITLLTSIERRELSYKIYEEVDRVLELPNQD
                     "
     gene            18190..18402
                     /locus_tag="AEMLGKEN_00027"
     CDS             18190..18402
                     /locus_tag="AEMLGKEN_00027"
                     /inference="ab initio prediction:Prodigal:2.6"
                     /codon_start=1
                     /transl_table=11
                     /product="hypothetical protein"
                     /protein_id="X:AEMLGKEN_00027"
                     /translation="MNKKNLQKALFKLLKSRGYLFFWAKAANQQSPDVLMILEQRRDL
                     ARLFSLFVSKRSDHLSTWAPYTIYHS"
     gene            18422..19036
                     /locus_tag="AEMLGKEN_00028"
     CDS             18422..19036
                     /locus_tag="AEMLGKEN_00028"
                     /inference="ab initio prediction:Prodigal:2.6"
                     /codon_start=1
                     /transl_table=11
                     /product="hypothetical protein"
                     /protein_id="X:AEMLGKEN_00028"
                     /translation="MHKRLGKRNYCARFARGEEQVLKNCRVVFRRRKDFGMSSKKRSN
                     KNLKQGPAPSQDKRTKRSKLGGYKATRTEVERRINIIESMLLAGLEKDIVHYCAENFN
                     INARQSKRYKANALKNIRNITDRDRENNVAKAIHMAAVGYNQAMSNVKAANAGPKYLD
                     IYFAKITGVYEPQKINVNTGIDLVQLAREGHIELPRKRETVLQR"
     gene            19033..19317
                     /locus_tag="AEMLGKEN_00029"
     CDS             19033..19317
                     /locus_tag="AEMLGKEN_00029"
                     /inference="ab initio prediction:Prodigal:2.6"
                     /codon_start=1
                     /transl_table=11
                     /product="hypothetical protein"
                     /protein_id="X:AEMLGKEN_00029"
                     /translation="MTLVMTVHRNERNQKLTIEPGSFQWELYNEAWDQDVAIIKSTQC
                     GITEWNIVTQLAMAEFRLAQFAVFPTEPDRNKFLSGKLEKSISYVSLLPR"
     gene            19369..19689
                     /locus_tag="AEMLGKEN_00030"
     CDS             19369..19689
                     /locus_tag="AEMLGKEN_00030"
                     /inference="ab initio prediction:Prodigal:2.6"
                     /codon_start=1
                     /transl_table=11
                     /product="hypothetical protein"
                     /protein_id="X:AEMLGKEN_00030"
                     /translation="MQGPILVFVGSNSESGFTSVTADVVTIEEMDTCNQRNISMTAER
                     LSNSEYRIQRWIGNPTHNGRGISTKHKHSDKRLWTIKHGCSHEIHPDPFKHLLRKESG
                     IPSN"
     gene            19854..20534
                     /locus_tag="AEMLGKEN_00031"
     CDS             19854..20534
                     /locus_tag="AEMLGKEN_00031"
                     /inference="ab initio prediction:Prodigal:2.6"
                     /codon_start=1
                     /transl_table=11
                     /product="hypothetical protein"
                     /protein_id="X:AEMLGKEN_00031"
                     /translation="MSVIKEGLTDPDVMQRVYNGDFGLTYTAEGTQVTEEILNSNIDI
                     TYRLPNTHKGPCLIGIDPGSRIHYTIWYQNFEHERWDLVCAGWTRTEEGLHDVIAQYN
                     VQCGGIDAGPELELVRRLKQKYNWLWSVDYTKGDASTQTKEKVHLSERRISVNRTYEM
                     DFVKSWLTRKSARLPIGIDKHDGGPFTLQNATGACKYDAIRDCYVWDEGSSDDHYYHT
                     IVYFSTGA"
     gene            20663..20845
                     /locus_tag="AEMLGKEN_00032"
     CDS             20663..20845
                     /locus_tag="AEMLGKEN_00032"
                     /inference="ab initio prediction:Prodigal:2.6"
                     /codon_start=1
                     /transl_table=11
                     /product="hypothetical protein"
                     /protein_id="X:AEMLGKEN_00032"
                     /translation="MDKISSGRQSRRENRWNQKTNRIINHLQLGQGWAIYSPESFTSR
                     LAQAKDGSWKNAKLRG"
     gene            21219..21662
                     /locus_tag="AEMLGKEN_00033"
     CDS             21219..21662
                     /locus_tag="AEMLGKEN_00033"
                     /inference="ab initio prediction:Prodigal:2.6"
                     /codon_start=1
                     /transl_table=11
                     /product="hypothetical protein"
                     /protein_id="X:AEMLGKEN_00033"
                     /translation="MQITKRFEINDEGEFVTANVQGFQDFLLQYVQDMLIHGRAAIQN
                     PNDYFDGIWVLPGGSVYPIPSEIVGQTEFYVQLMYGMSGYGNKIPKFFYPTDLSMSYY
                     LPNSAVVYGLKPLDAVLHQIQEILILHHTWPITQTMKNLLSMLFS"
     gene            21611..21754
                     /locus_tag="AEMLGKEN_00034"
     CDS             21611..21754
                     /locus_tag="AEMLGKEN_00034"
                     /inference="ab initio prediction:Prodigal:2.6"
                     /codon_start=1
                     /transl_table=11
                     /product="hypothetical protein"
                     /protein_id="X:AEMLGKEN_00034"
                     /translation="MADHANNEKPPEYVIFVVDNKMEFTDNLDDFAKNRFYGIRTTRS
                     HTK"
     gene            22049..22273
                     /locus_tag="AEMLGKEN_00035"
     CDS             22049..22273
                     /locus_tag="AEMLGKEN_00035"
                     /inference="ab initio prediction:Prodigal:2.6"
                     /codon_start=1
                     /transl_table=11
                     /product="hypothetical protein"
                     /protein_id="X:AEMLGKEN_00035"
                     /translation="MGIRRDLKGREILWNFKFMSVDSDIDKYTKAKIAKDSGSISVNE
                     IREHVLGIDPTSNPEIIELLPCHNLRTITI"
     gene            22495..22818
                     /locus_tag="AEMLGKEN_00036"
     CDS             22495..22818
                     /locus_tag="AEMLGKEN_00036"
                     /inference="ab initio prediction:Prodigal:2.6"
                     /codon_start=1
                     /transl_table=11
                     /product="hypothetical protein"
                     /protein_id="X:AEMLGKEN_00036"
                     /translation="MDKLFQDSPTSSAQIVEKRAVGANAIDWARLKTKYKDSWYGSNY
                     QKLIHHIIAENQKKISQSVLRSDQDRLHDNLKNILPKEPDSKTFKIPDIDHAFKTIFH
                     SDQGS"
     gene            22894..23133
                     /locus_tag="AEMLGKEN_00037"
     CDS             22894..23133
                     /locus_tag="AEMLGKEN_00037"
                     /inference="ab initio prediction:Prodigal:2.6"
                     /codon_start=1
                     /transl_table=11
                     /product="hypothetical protein"
                     /protein_id="X:AEMLGKEN_00037"
                     /translation="MQTQTGAIRKDISRKVESGLLEYFEGYTKNSPPYGVPRNIHAIA
                     VTETRSVINNTRREYMKMTSTELGDECVIFEIMDT"
     gene            24000..24278
                     /locus_tag="AEMLGKEN_00038"
     CDS             24000..24278
                     /locus_tag="AEMLGKEN_00038"
                     /inference="ab initio prediction:Prodigal:2.6"
                     /codon_start=1
                     /transl_table=11
                     /product="hypothetical protein"
                     /protein_id="X:AEMLGKEN_00038"
                     /translation="MDDDSRGRCLHQTNAYLSILDSRFAERRGCIKNKQRTVINWIEL
                     DAIAAITKAHIHKTISYRRKSTYTIYQKRELQDAIIQGQKTRDLYEDN"
     gene            24391..24540
                     /locus_tag="AEMLGKEN_00039"
     CDS             24391..24540
                     /locus_tag="AEMLGKEN_00039"
                     /inference="ab initio prediction:Prodigal:2.6"
                     /codon_start=1
                     /transl_table=11
                     /product="hypothetical protein"
                     /protein_id="X:AEMLGKEN_00039"
                     /translation="MELFEKYDYEFPDDENQKSADLTSATGEQMANDSTEERTKKKKT
                     MLCRW"
     gene            24915..25022
                     /locus_tag="AEMLGKEN_00040"
     CDS             24915..25022
                     /locus_tag="AEMLGKEN_00040"
                     /inference="ab initio prediction:Prodigal:2.6"
                     /codon_start=1
                     /transl_table=11
                     /product="hypothetical protein"
                     /protein_id="X:AEMLGKEN_00040"
                     /translation="MKAMAEGFSEIAMGKSITEPVKKSQPQGNEWSTTW"
     gene            25150..26580
                     /locus_tag="AEMLGKEN_00041"
     CDS             25150..26580
                     /locus_tag="AEMLGKEN_00041"
                     /inference="ab initio prediction:Prodigal:2.6"
                     /codon_start=1
                     /transl_table=11
                     /product="hypothetical protein"
                     /protein_id="X:AEMLGKEN_00041"
                     /translation="MSVIDEIKKNLQNAVQQIVKSAQGTGAFDNPALIAPAFSKKLTN
                     MIQFMNPINQLVTTSPFKSEGIPGSTKYVYPKLDSLRNPGSFGGETSDGQIRASKFSN
                     EEVYIKAKKSRFRVWDLGKKTSEDYVDLAIRQWTAEATSFSLDFALGILYDNPILGNP
                     ANRTVGAWEKLIRRKHSTTNRIDKSSGGNPTLPSEIDIFQEVYTRSMRNGGEGHRRVW
                     VMSPEMAGYLTGFAFDRVRLTQSVDQSPSGDRPFETHIGLWPKTLLGLPIVATTLMGG
                     GYSNPNVDTMGAVAASASASGGNLSNGTIYFVVTKLIRRLDESASFVGETMASAPITV
                     NLNGGGTTQKATLTFSKDANALWYYIYASTTGAAGSYKKVAVAPGHILNDDGDFLDFT
                     SSVDVRTITADISGIPSQGVFGRMQEDTPPKAYQGVNPETVLLWDLDEDQGLGSYKYL
                     DDSPDKRFRICDDKKKLLQEEIIKKF"
     gene            26652..27269
                     /locus_tag="AEMLGKEN_00042"
     CDS             26652..27269
                     /locus_tag="AEMLGKEN_00042"
                     /inference="ab initio prediction:Prodigal:2.6"
                     /codon_start=1
                     /transl_table=11
                     /product="hypothetical protein"
                     /protein_id="X:AEMLGKEN_00042"
                     /translation="MMGKIVNQNTSISTDSNESVESVTETIEQSTENDFTIPDPNTKE
                     PDQKNLLSNDVAPKKQKVIRSGEDKFCAKHPTLTSGTIFIPYPNTENPTTLEIDGGNV
                     YPETREVLDYLIRREGWKDLSEYARVYDEVTNLPQKKTILWYFKIPGARDDNKVTGSI
                     GVSTSDGNKIIEFKENIVETGDREVAEQLASSGFTLFKKDEIDVD"
     gene            27259..28143
                     /locus_tag="AEMLGKEN_00043"
     CDS             27259..28143
                     /locus_tag="AEMLGKEN_00043"
                     /inference="ab initio prediction:Prodigal:2.6"
                     /codon_start=1
                     /transl_table=11
                     /product="hypothetical protein"
                     /protein_id="X:AEMLGKEN_00043"
                     /translation="MLTNKERLSLKTLSRLYKHGLDILDPINILPADITGITPLNGQF
                     VVTFDPNTEIEKVYPGLLVHITECESSGFRFVESVDHSSHTITISEVYQQNGQRGRTA
                     FYSIDATLLDSYVNIAIRQAETLTMIPMFRVEEFTEYRSSTGTNQIILQRKKYRSIES
                     IKAVIPTYTPGYYPAVSVADIDQGYALNRGILKIKSTSYVGTNLVMRTFPKNTDIQIS
                     GTIGYDDIDMPQDLLLAIEYMASAAILIDEHSRNGVPNTFSMDGFSQSMDVGKDIKAY
                     KSLAIGLMSGYISSTAGS"
     gene            28655..29176
                     /locus_tag="AEMLGKEN_00044"
     CDS             28655..29176
                     /locus_tag="AEMLGKEN_00044"
                     /inference="ab initio prediction:Prodigal:2.6"
                     /codon_start=1
                     /transl_table=11
                     /product="hypothetical protein"
                     /protein_id="X:AEMLGKEN_00044"
                     /translation="MAVLRDGSREHLEAIKGIVVSGVRKNNLGYSKLSPMTLNIRKAL
                     NQNSKPISPFVGDKKMLNSLEIVPDGKAFMLRPNSRYAVSKSKFGKISRISWKRVWRI
                     QEWGAVIPVTEKMRNYFSSIGIFLKSTTLQLVIPARRPFQKAYNRYIRSQIRQETNKA
                     MISRLKQLMRPTK"
     gene            29173..29469
                     /locus_tag="AEMLGKEN_00045"
     CDS             29173..29469
                     /locus_tag="AEMLGKEN_00045"
                     /inference="ab initio prediction:Prodigal:2.6"
                     /codon_start=1
                     /transl_table=11
                     /product="hypothetical protein"
                     /protein_id="X:AEMLGKEN_00045"
                     /translation="MKTQIDKMQNPSGWTVQLQNTNEPYSLTGVDYEECRASYIPGQI
                     QAELPAGAILGKDFNQIQVAETKWISFTIGLVSIQNPNMKFTVYSGENKKNICI"
     gene            29572..29817
                     /locus_tag="AEMLGKEN_00046"
     CDS             29572..29817
                     /locus_tag="AEMLGKEN_00046"
                     /inference="ab initio prediction:Prodigal:2.6"
                     /codon_start=1
                     /transl_table=11
                     /product="hypothetical protein"
                     /protein_id="X:AEMLGKEN_00046"
                     /translation="MIAYTNDYPADIYAAMIPLIQKATSHLPKQIVGTTTVMAGDKSI
                     RFTEICLAERYSAIEFNGEIHHIKEKKTSGKNFELTF"
     gene            29888..30331
                     /locus_tag="AEMLGKEN_00047"
     CDS             29888..30331
                     /locus_tag="AEMLGKEN_00047"
                     /inference="ab initio prediction:Prodigal:2.6"
                     /codon_start=1
                     /transl_table=11
                     /product="hypothetical protein"
                     /protein_id="X:AEMLGKEN_00047"
                     /translation="MPNPVSIESVRPGIGLHGGYEFEKVPERSFVSDEIICRDTDENY
                     YIRRSEGILRFKPVIHGLYKNYENLGYLSKVLQQFEGNDHPIWVNGRRVVISFGQVTL
                     IKFEEDDGELQLPCEIELGVYNEWETEIKTNLNYQINSIPAQNPN"
     gene            30505..30759
                     /locus_tag="AEMLGKEN_00048"
     CDS             30505..30759
                     /locus_tag="AEMLGKEN_00048"
                     /inference="ab initio prediction:Prodigal:2.6"
                     /codon_start=1
                     /transl_table=11
                     /product="hypothetical protein"
                     /protein_id="X:AEMLGKEN_00048"
                     /translation="MANIRTLGIHATTGQPVSGDQMLPSEMNVVEAFGRFPRIFDNVI
                     ELNGEIDRDYIIGTAQQENSLGMFWMMQFAKHNLTQFCLN"
     gene            31319..32338
                     /locus_tag="AEMLGKEN_00049"
     CDS             31319..32338
                     /locus_tag="AEMLGKEN_00049"
                     /inference="ab initio prediction:Prodigal:2.6"
                     /codon_start=1
                     /transl_table=11
                     /product="hypothetical protein"
                     /protein_id="X:AEMLGKEN_00049"
                     /translation="MKKFPAPTPDGQYVFLSNGSDGSAPASVSDWTGLQSYFPQKNTF
                     AVLNCESTSKTVHQSFETWCANRNDHPIYLGPIQDFGSDWQSLRDWGQDFIKREGWVQ
                     TLLTYGWRYVTDPVGDGSDPVALIPVIGGVLGNWIKVIYSGCIHRAPAEKRFTMSGYV
                     SGPIVRQEDFWDDTIRTELYASGINIVNNVSGYGIVLRNFRTPAEDALVRDGHIHAIN
                     QLIKFTCEKNLQKTENTPNQFKLLQRDALRIEHEVLKPLYEGNYSPYCVDEETGVFRN
                     TDENGNQLKWSDVTGARADRFNNPPTQFDQGDADIWVEWVPYSLRRSLNIKAYTAVKI
                     FRNRG"
     gene            32341..32784
                     /locus_tag="AEMLGKEN_00050"
     CDS             32341..32784
                     /locus_tag="AEMLGKEN_00050"
                     /inference="ab initio prediction:Prodigal:2.6"
                     /codon_start=1
                     /transl_table=11
                     /product="hypothetical protein"
                     /protein_id="X:AEMLGKEN_00050"
                     /translation="MAQETYYASHKFVFVNGVLLKDCVKWPDFKQDVQKTEVANDEKY
                     IFNIQTGMIKLEPLEFEFNKTKAVDSAHHYLQIWRDAKDDRQVTIIETDATADPFNPT
                     CIVAEWDLGKCQLASLMYPGGEKAAPVAGKIVAEILPKRLASRTI"
     gene            32786..33280
                     /locus_tag="AEMLGKEN_00051"
     CDS             32786..33280
                     /locus_tag="AEMLGKEN_00051"
                     /inference="ab initio prediction:Prodigal:2.6"
                     /codon_start=1
                     /transl_table=11
                     /product="hypothetical protein"
                     /protein_id="X:AEMLGKEN_00051"
                     /translation="MIVKLPIPFGSIDSVDVKAPSPDAITRARSEAIAKRIIQAATVI
                     LKDVVYVDDKPLGDDVKKIPFRSAEYIITQTFNNASKIARHFDGNSYCTVCGKENFHT
                     RQGEDDNRVSLDRFDVNEFFGSDVNFKIQTMSEKESIDMFVEPFGGESKDDFERRKKM
                     LNVS"
     gene            33562..33897
                     /locus_tag="AEMLGKEN_00052"
     CDS             33562..33897
                     /locus_tag="AEMLGKEN_00052"
                     /inference="ab initio prediction:Prodigal:2.6"
                     /codon_start=1
                     /transl_table=11
                     /product="hypothetical protein"
                     /protein_id="X:AEMLGKEN_00052"
                     /translation="MNTELGPLKWYANIVGTNTILIYLLKIFSSTLSGQIREHAHGKE
                     EINWDHILRNLQYIDFSEDVLLEEYFAIVDETKGTISKSEIYSMEWTEYERLIAKILE
                     KREREEKGI"
     gene            33901..35523
                     /locus_tag="AEMLGKEN_00053"
     CDS             33901..35523
                     /locus_tag="AEMLGKEN_00053"
                     /inference="ab initio prediction:Prodigal:2.6"
                     /codon_start=1
                     /transl_table=11
                     /product="hypothetical protein"
                     /protein_id="X:AEMLGKEN_00053"
                     /translation="MDTIGIRYVFDIDKAVTAQKRFAAGFNTIGDRISSSSTRLRTSA
                     RDFLLYAKYYSKFPKEGINDFYNYSVDKLNKLNALYKKFKGQENKGSSEKTVGSPKAE
                     GAAEGGFGAFAVAKGMAIYNAGVGLLQTGIATIKEQMPFISQGFEMAGKVISANLLYP
                     LSKELMPLFFKFFAWVKENRIVFVQIGVLLVSVFRVVKSVVLGAFNLIKAGFNAAWKA
                     IGGGEITMNRFMNYMNFLMLKVAFFFAFFQTMLEPLIKGLGTTIGWLWKEVVKPFIDG
                     FAQGFVSNLIPYISEFRLLIDDLAAAFSFLHSEGDVSWIAKTFQFIGKVLGYAVLVPT
                     RMFIALIRLLVGLFKDPKKAIIDFGHTMYDIFIKHPIIEIFAQKVVSGFNWIRTKLSE
                     FKNWISGIWQGIATTFSKYWHKITVKLNHFVDKIKNAFAPASEFFNMIKGTLIPDKDS
                     NDSNFKTNSDSGDTSILEESNRGTNNSSGPRIKSRGQVGNNSTTNNDNRTFNVNMTAP
                     DPSAAANAIGNVMQQPAKLTKNSFNQLDNKIK"
     gene            complement(35602..36582)
                     /locus_tag="AEMLGKEN_00054"
     CDS             complement(35602..36582)
                     /locus_tag="AEMLGKEN_00054"
                     /inference="ab initio prediction:Prodigal:2.6"
                     /codon_start=1
                     /transl_table=11
                     /product="hypothetical protein"
                     /protein_id="X:AEMLGKEN_00054"
                     /translation="MGNVTIEPKFRNDSLPIIDQAGPFREGLAVITQHHYEHVMEDCE
                     RRTNIYETCFPYDFIDTRGKIVSKRPYQIAEEFSDGMAAVRLNSKNSYGYINKEGKMI
                     IPEVLESMYDFNAGIALVEKDGQKFYINKNGERVLSNIHYKDDLHPFCDGLAIVRKGG
                     SKKYHSQLGTYLEGGLLGYMNTTGKVVIEPKFSDASCFSDGLAYVETSNGEKGYIDKT
                     GKMRITFKKLHEVDASYGYSENFSDGLVFADYEDDQGRKRGFIDKSGKLIIDLTMNRD
                     YQWVGSFSEGLAVVYTKDPNRRILFIDKTGKVAFDVNDINRKIWERFKKH"
     gene            complement(36588..36872)
                     /locus_tag="AEMLGKEN_00055"
     CDS             complement(36588..36872)
                     /locus_tag="AEMLGKEN_00055"
                     /inference="ab initio prediction:Prodigal:2.6"
                     /codon_start=1
                     /transl_table=11
                     /product="hypothetical protein"
                     /protein_id="X:AEMLGKEN_00055"
                     /translation="MRYLSTLVVLFCLLQCRPDDPRRQEIAGPDLLPGAYQATGYYAD
                     KPPEEGEILFHRYKFSEGKLPIQFDLVSDFYNERELQIEHGFIMSRVTAI"
     gene            37089..37679
                     /locus_tag="AEMLGKEN_00056"
     CDS             37089..37679
                     /locus_tag="AEMLGKEN_00056"
                     /inference="ab initio prediction:Prodigal:2.6"
                     /codon_start=1
                     /transl_table=11
                     /product="hypothetical protein"
                     /protein_id="X:AEMLGKEN_00056"
                     /translation="MKKKTNNWWILVLPNTSSVLSSPQNLLQAMLITNKLLPSDISDE
                     KKSIFQDYPMPGLDYAPVDHVRNENTRITFTVPIVNLNKTTGNMLDLYAVERARSHQI
                     DISLVTNSPQWKQNPTCIYSGWGTHRPPLPVIIEDIKLNHKRDLTNRNGFSQFTECTF
                     TMRYLEDQGMYKMWKIVRNIGAGVGVAQRLSGRSSF"
     gene            37682..37945
                     /locus_tag="AEMLGKEN_00057"
     CDS             37682..37945
                     /locus_tag="AEMLGKEN_00057"
                     /inference="ab initio prediction:Prodigal:2.6"
                     /codon_start=1
                     /transl_table=11
                     /product="hypothetical protein"
                     /protein_id="X:AEMLGKEN_00057"
                     /translation="MLEFSNVKPKEYIDPVTGEAVTLRLLHRITIPSDIRIVNSNGRD
                     LDLIALEEKGSYEELMNLCEANTTYLSENRFDITKMNEVIIPL"
     gene            37942..39216
                     /locus_tag="AEMLGKEN_00058"
     CDS             37942..39216
                     /locus_tag="AEMLGKEN_00058"
                     /inference="ab initio prediction:Prodigal:2.6"
                     /codon_start=1
                     /transl_table=11
                     /product="hypothetical protein"
                     /protein_id="X:AEMLGKEN_00058"
                     /translation="MILPGPKRQYYFKIKALNPKFTDLEYKDSDIGFNILSFSLEEEM
                     FMNTIINLTIKDNVGLDTKMFSRGQRFSVEWGLDASSDLPGFLDFGADEIRGTFKNLI
                     SCAVVTTSNGYLQGGNHIRTITLRTGKFAGRPMLTREFNTGTVEDAIRAVANLLDFKK
                     VDISFPRQGELLTRRNPLVQAKETNFQFIRRQAEKYGCVVYSTRDDKGTEILHFRETK
                     EVHEKSKQELSYRMGQYHIFNYGNDQSNIVGDPSYDLGPGSSLGSSASVTLDQNGRMV
                     ATFQASATESTLSYVLSMKAIEKAVGSKNATAEFNRIMAASFEEFIITDDKTGEEDIS
                     GEFKQYFKLQPNSTMPEQNGWTFRCATVPNPLYKIGDRVHLGPTDEKGWCVIPPDIRS
                     CRKNAKAKLWRLAKHTWTHDASGVKQELELKR"
     gene            39213..39854
                     /locus_tag="AEMLGKEN_00059"
     CDS             39213..39854
                     /locus_tag="AEMLGKEN_00059"
                     /inference="ab initio prediction:Prodigal:2.6"
                     /codon_start=1
                     /transl_table=11
                     /product="hypothetical protein"
                     /protein_id="X:AEMLGKEN_00059"
                     /translation="MSLNPEIPSEDILLNRKVTQEELFYLIEHDAIVKEIGTGDNDGS
                     IQIYCPDLSNGAEESNSDNWLTAWPGSVLFSHVLPEIGDKIRIMFPGGNSDRIVYKTQ
                     NPLEYEFKKSGSGLNILFEFKEPTGTIFALYYDKTNNNFVTEYGGIKTKHGNLSIDIE
                     LGSATHKIKIDNTGITVTENMDVKFLPSSRSALTDGYMTPLGPTISRIPGLHP"
     gene            39851..40297
                     /locus_tag="AEMLGKEN_00060"
     CDS             39851..40297
                     /locus_tag="AEMLGKEN_00060"
                     /inference="ab initio prediction:Prodigal:2.6"
                     /codon_start=1
                     /transl_table=11
                     /product="hypothetical protein"
                     /protein_id="X:AEMLGKEN_00060"
                     /translation="MISESAFKTELEKFCNPHSPDYLGDPQTRTIAIQRANQGWVNAL
                     YECAKNISPVSTNANAAKAAFLGIVGIEVMTLEILQHAVSQFALTLGQGMSGYNSTPP
                     PALLILSSSATDYDSNCSQIASKVCNWLRTGQSMLLVPPNTIEPWL"
     gene            40294..40659
                     /locus_tag="AEMLGKEN_00061"
     CDS             40294..40659
                     /locus_tag="AEMLGKEN_00061"
                     /inference="ab initio prediction:Prodigal:2.6"
                     /codon_start=1
                     /transl_table=11
                     /product="hypothetical protein"
                     /protein_id="X:AEMLGKEN_00061"
                     /translation="MTIEYPYETIQNWGKDFVKETECEVIFHLALPIGSIPFYRERGT
                     TLAELDNTPVTVLSDIFAGITVLQSLADYSNSARFERKVATSYDLVKIENTNKKNGEL
                     DISVGYYRVADESYREAAL"
     gene            40656..42188
                     /locus_tag="AEMLGKEN_00062"
     CDS             40656..42188
                     /locus_tag="AEMLGKEN_00062"
                     /inference="ab initio prediction:Prodigal:2.6"
                     /codon_start=1
                     /transl_table=11
                     /product="hypothetical protein"
                     /protein_id="X:AEMLGKEN_00062"
                     /translation="MSRNPIKTISTTFSEIMSDLNNDPLTYDAPTWFKVIFAGIFALL
                     TIRLNVAINQVFVGTVSDRDIAADIFRETDYELGWKTAASVWLDITLDPTATSASSYT
                     IPISKMIASTKGGVSAPPVVYEAREALTLPQGQTTGIALFYHQKTRDPIALGQTNNTD
                     AQEFIIREADIIRDTFYLDIGGEFYYPQDTLAYSNALDKHFIHKYLSTGESVVTLGFV
                     DEKTGDQYGKIPASGLSVVAHFAVGGGDIGNQPQNSIVKYIGNDPKVTSVNNAQKAQG
                     GSEPETLSNAKRMAPLRARTHDMFWDEDSGKVIAKSVPGVLEAQVVITGILKSLVYIM
                     PSGGGVAPESLLTSVKILLISKSIFGQVDLKTYSVNYLYSGFSGKVHMLAGYKFSDKL
                     KYISLAVALRTSEIGFYIKDYYYENGISATIDLINTTFVSLIGQTFNEENDFLQVKKL
                     LDNVPCNDFGQSIGPNDISSILMSYVEGVRYVNVTNPFSQITPSYGEIIKPVMINFQE
                     DV"
     gene            42520..42867
                     /locus_tag="AEMLGKEN_00063"
     CDS             42520..42867
                     /locus_tag="AEMLGKEN_00063"
                     /inference="ab initio prediction:Prodigal:2.6"
                     /codon_start=1
                     /transl_table=11
                     /product="hypothetical protein"
                     /protein_id="X:AEMLGKEN_00063"
                     /translation="MAKSFLIRQSVIADIDELGQYLDAQPFNVRLNTPSLGHIMINLN
                     TSAAPNDIILNQVVALLRPIKNLYMSIEIGILGHYQYGNFEIGKKEIGGNNFVLGSGQ
                     NLSGDYFHPLRSI"
     gene            42869..43150
                     /locus_tag="AEMLGKEN_00064"
     CDS             42869..43150
                     /locus_tag="AEMLGKEN_00064"
                     /inference="ab initio prediction:Prodigal:2.6"
                     /codon_start=1
                     /transl_table=11
                     /product="hypothetical protein"
                     /protein_id="X:AEMLGKEN_00064"
                     /translation="MANTNSKFKAETVVSNEMFNPVAVDQGTENTEFEDNDNFLTGTS
                     GVATLGKLAGMSFGIYMIYLVVHQLDAIIESFLGTMFNYQEPGLGMQVH"
     gene            43147..43479
                     /locus_tag="AEMLGKEN_00065"
     CDS             43147..43479
                     /locus_tag="AEMLGKEN_00065"
                     /inference="ab initio prediction:Prodigal:2.6"
                     /codon_start=1
                     /transl_table=11
                     /product="hypothetical protein"
                     /protein_id="X:AEMLGKEN_00065"
                     /translation="MIVNGAGGSAISELYNNELILFPGGVVRKVKTIASSNQLTIPNE
                     LPNNYSNVILYRIPTLSERLKIIEDMIESSKVPLGGLTEDPLDQLDPTRYKLINSQTI
                     SRTTYATL"
     gene            43566..43961
                     /locus_tag="AEMLGKEN_00066"
     CDS             43566..43961
                     /locus_tag="AEMLGKEN_00066"
                     /inference="ab initio prediction:Prodigal:2.6"
                     /codon_start=1
                     /transl_table=11
                     /product="hypothetical protein"
                     /protein_id="X:AEMLGKEN_00066"
                     /translation="MKFNFTGGGITALTKYYVRNPTANDFQISATETGTIIDLTSSQS
                     GTMLINAEWGFGDGSTTFNVPDRKGLFARYAGVHGTRAKAAGGNYNGGAVGYEGQDMF
                     QGFLIQAISNGGSAVMPGGSIGTGNPLYP"
     gene            44047..44691
                     /locus_tag="AEMLGKEN_00067"
     CDS             44047..44691
                     /locus_tag="AEMLGKEN_00067"
                     /inference="ab initio prediction:Prodigal:2.6"
                     /codon_start=1
                     /transl_table=11
                     /product="hypothetical protein"
                     /protein_id="X:AEMLGKEN_00067"
                     /translation="MNYVLEKSNKKVVWINPDPNKLTGVDVWGNFDPTQHDIAYALHY
                     NPQIGDEFKAEVVEGVAQEFVPKTVYNKITCAERALLNWEDVINSDTETEDEPLKDSS
                     GNLVPNQIYTPKGWEMDVEKLLLQITSKVNGICATKIISGFISTALGSPHLYSSDQDD
                     QLNLIGLVSLNEIVMYKCTDQKGVKEYRAHTAEQIKRVLSDGAKRKNESVTKCV"
     gene            44919..45062
                     /locus_tag="AEMLGKEN_00068"
     CDS             44919..45062
                     /locus_tag="AEMLGKEN_00068"
                     /inference="ab initio prediction:Prodigal:2.6"
                     /codon_start=1
                     /transl_table=11
                     /product="hypothetical protein"
                     /protein_id="X:AEMLGKEN_00068"
                     /translation="MIDNHEKRIDENNQTHKELREVLHSLDKTCVRLTEAMEQIKEDR
                     EIK"
     gene            45059..45592
                     /locus_tag="AEMLGKEN_00069"
     CDS             45059..45592
                     /locus_tag="AEMLGKEN_00069"
                     /inference="ab initio prediction:Prodigal:2.6"
                     /codon_start=1
                     /transl_table=11
                     /product="hypothetical protein"
                     /protein_id="X:AEMLGKEN_00069"
                     /translation="MIQEGLRKIEKEKYNLTKNDFVLNEAWHYTQKDNRNIDGSSNMV
                     YTKEWRRFNQCFISSGTAFINKLLDSLIKSGLDYKASGRIDELSYLIRVGEYNTGESV
                     ENNKRFFWEQHRKFLNQVLSGAFPDASPIPCVDYSKVGIKSLNKLAYAILLERQPMAG
                     IHLGTVVDISSLSSVIE"
     gene            complement(46338..46775)
                     /locus_tag="AEMLGKEN_00070"
     CDS             complement(46338..46775)
                     /locus_tag="AEMLGKEN_00070"
                     /inference="ab initio prediction:Prodigal:2.6"
                     /codon_start=1
                     /transl_table=11
                     /product="hypothetical protein"
                     /protein_id="X:AEMLGKEN_00070"
                     /translation="MVRNGPMRTYLKSFRNFTQKSGFLENLAGAPKLGVPKNTTLADE
                     IAGDWAMSQRTAYRWIRRVVEANEWKPEKKKSPYPLLGSNEFKFVSRVAKQYIAAEKK
                     LTQAQQELDKTLGEILDPKTKVIKKNEFLAFVEDFKKGRARHL"
     gene            complement(46781..47107)
                     /locus_tag="AEMLGKEN_00071"
     CDS             complement(46781..47107)
                     /locus_tag="AEMLGKEN_00071"
                     /inference="ab initio prediction:Prodigal:2.6"
                     /codon_start=1
                     /transl_table=11
                     /product="hypothetical protein"
                     /protein_id="X:AEMLGKEN_00071"
                     /translation="MQKYSQEIEISIDDLESYKLPIRRQRKIDPDSVGALAQGILRDG
                     LLESITISSSKNKNGKYVIYKGARRTQAHRALSEKGHLKIQNYSSTEIVKRRRSSGSA
                     TRGLRN"
     gene            48232..48519
                     /locus_tag="AEMLGKEN_00072"
     CDS             48232..48519
                     /locus_tag="AEMLGKEN_00072"
                     /inference="ab initio prediction:Prodigal:2.6"
                     /codon_start=1
                     /transl_table=11
                     /product="hypothetical protein"
                     /protein_id="X:AEMLGKEN_00072"
                     /translation="MPYYRVLDTVTYWDSVIIEINSKHKGLEQIFETGNRKGIQPDHA
                     GKLGRILDRLDASLNPKDMNLPSFKLHQLKGTRNKSVVCLGKWKLAYHIRI"
     gene            48574..48684
                     /locus_tag="AEMLGKEN_00073"
     CDS             48574..48684
                     /locus_tag="AEMLGKEN_00073"
                     /inference="ab initio prediction:Prodigal:2.6"
                     /codon_start=1
                     /transl_table=11
                     /product="hypothetical protein"
                     /protein_id="X:AEMLGKEN_00073"
                     /translation="MNKRKPTHPGEVLLEDVIKPLGLSITEAARESGNIT"
     gene            49793..50212
                     /locus_tag="AEMLGKEN_00074"
     CDS             49793..50212
                     /locus_tag="AEMLGKEN_00074"
                     /inference="ab initio prediction:Prodigal:2.6"
                     /codon_start=1
                     /transl_table=11
                     /product="hypothetical protein"
                     /protein_id="X:AEMLGKEN_00074"
                     /translation="MSNLSKKFGYHNKNLYYEALTKTHNYIKQCYRREYIRTSDELAA
                     VACRSALVSVLHGVKRLITNDEMIVIERTRLGGEYMREQIFYFLFISRTLRNAGLFCD
                     HDLDTIQWLLKKLPIRHPKMPSRMFHLLKSSVSRWPV"
     gene            complement(50243..50473)
                     /locus_tag="AEMLGKEN_00075"
     CDS             complement(50243..50473)
                     /locus_tag="AEMLGKEN_00075"
                     /inference="ab initio prediction:Prodigal:2.6"
                     /codon_start=1
                     /transl_table=11
                     /product="hypothetical protein"
                     /protein_id="X:AEMLGKEN_00075"
                     /translation="MDFPRIVDTDVQKQKDKSMSRKPHYDEEFKKNTIELLIKSRKSM
                     TEISKDFGILAKLEEEVSDGCRSVPRRTLSRE"
     gene            complement(52076..52348)
                     /locus_tag="AEMLGKEN_00076"
     CDS             complement(52076..52348)
                     /locus_tag="AEMLGKEN_00076"
                     /inference="ab initio prediction:Prodigal:2.6"
                     /codon_start=1
                     /transl_table=11
                     /product="hypothetical protein"
                     /protein_id="X:AEMLGKEN_00076"
                     /translation="MNSEKKKAAILGRRTGFERESELPMSTIDKTADELNRLHQSILT
                     AGKNMVRFAIEAGEILFVKKNELNMESLSHGLKRISILKYAPFNGI"
ORIGIN      
        1 gcaacaaaca aaacaaaaca actaaagttg ataaatatct cataatttga cgcaatctgt
       61 atactctcgc tatattcgca agtaattttg ataacaataa gaaacacgaa tatgtcccgt
      121 ttacaaaaag gccgacttaa aaataaattc gtaggacata aaattttgtt gcattttaaa
      181 accgtatctg attagcctcg gcatcgagaa ctaacggatt attttaaatg ccagcgccta
      241 caacgcggaa agcgttacta tgaaaaagaa aactaacaac tggtggattt tagttcttcc
      301 aaacacatca tctgttttgt cgtctccaca aaatttatta caagcaatgt tgatcacaaa
      361 caagttgctg ccttctgata tatctgatga aaagaaatcc atcttccagg actatccaat
      421 gcctggactt gactatgcac ctgtggatca tgtacgaaat gaaaacacac gtattacgtt
      481 tacagttccg atcgttaatt taaataaaac aaggaaacat gttggatcta tatgcagttg
      541 agagggcaag gagtcatcaa atagatatat cccttgtaac aaattcccca cagtggaaac
      601 aaaatcctac atgtatttat tcgggatggg gaacgcacag accaccgtta cccgtaatca
      661 ttgaagatat taaactaaat cacaaacgag atcttacgaa cagaaatgga ttttcgcaat
      721 ttacagaatg cacttttacg atgcgatatt tagaagatca aggcatgtat aaaatgtgga
      781 agatcgttag aaacataggt gcaggtgtag gagtcgcaca acgtttatca ggaagaagtt
      841 cgttttaatc atgttagaat ttagtaatgt gaaaccaaaa gaatatatag atccggtaac
      901 cggggaagcg gttactttaa ggttactcca tcggattaca ataccctcag acatacgtat
      961 tgtaaattct aacggaaggg atttagatct aatcgcactt gaggaaaaag gatcttatga
     1021 agagttgatg aatttgtgtg aagcaaatac tacgtattta tcagaaaata gatttgatat
     1081 aacaaaatga atgaggtgat aattccgtta tgatactacc aggaccaaaa cgacaatatt
     1141 attttaaaat aaaagcttta aatccaaagt ttacggattt ggaatataaa gactctgata
     1201 ttggattcaa tatcctttct tttagccttg aagaagaaat gtttatgaat acaatcataa
     1261 accttacgat taaagacaac gttggacttg ataccaaaat gttttcacga ggccaaaggt
     1321 tttctgtgga atggggcctt gacgcgtcta gcgatcttcc tggattttta gattttggtg
     1381 cagatgagat cagggggaca tttaaaaatt taattagctg tgctgttgtt actacatcca
     1441 acggttatct tcaaggcggc aatcatattc gaactatcac attacggact ggaaaatttg
     1501 caggtaggcc atgttaacaa gagaatttaa tacgggaacc gtagaggatg caattcgcgc
     1561 cgttgcgaat ctacttgatt ttaaaaaggt tgatatatct tttccgaggc aaggggaact
     1621 gctcacaaga agaaatcctt tagtgcaagc aaaggaaact aattttcagt ttattcgcag
     1681 gcaagcggaa aaatatggat gtgtagtcta ttccactcgt gatgacaaag gaacggagat
     1741 cttacatttt agagagacaa aagaagttca cgaaaaatca aaacaagaat tatcatatag
     1801 aatgggacag tatcatatat ttaactatgg taatgatcaa tcaaacattg taggcgatcc
     1861 aagttatgat cttggcccag gatcctcttt aggatcttct gcaagcgtca cactggatca
     1921 aaatggacgt atggtagcta cttttcaggc atcggcgacg gaatctactt tgagttatgt
     1981 tttaagtatg aaggccatcg aaaaagcagt aggaagtaaa aatgcaacag cggaattcaa
     2041 tcgaatcatg gcagcgagtt ttgaagaatt cataataacg gacgacaaga ctggagaaga
     2101 ggacatatcg ggtgaattta aacaatactt taagttgcaa ccaaactcaa ccatgcccga
     2161 acaaaatggc tggacattca gatgtgctac cgtccccaat ccgttataca aaattggcga
     2221 tagagtacat ttaggaccaa cggacgaaaa gggctggtgt gtaattcctc cagacattcg
     2281 ctcttgtcgc aagaatgcaa aagccaaact gtggcgactc gcaaaaacac gtggacacat
     2341 gatgcaagtg gtgttaagca agaactagag ttaaaacgat gagtctgaat ccggaaattc
     2401 cttcagaaga tattttacta aatcgtaaag taacccaaga ggaactattt tatttaatcg
     2461 agcatgacgc aattgtaaaa gaaattggaa caggcgacaa tgacgggtct atacaaatat
     2521 attgtccaga cttgtcaaat ggtgcagagg gaagtaattc agacaactgg cttaccgcat
     2581 ggccgggatc tgtgttgttc tcgcatgtcc ttcctgagat tggtgacaag ataagaatca
     2641 tgtttccagg cggaaattct gatcgaatag tatataagac acaaaaccca cttgagtatg
     2701 aatttaaaaa atctggatcc ggtttgaaca tattattcga atttaaagaa ccaaccggca
     2761 caatattcgc actctattac gacaaaacaa ataacaattt tgtaaccgaa tacggaggta
     2821 taaaaacaaa acacggaaac ttatcgattg atatagaatt aggttctgct actcacaaaa
     2881 tcaaaatcga taacaccgga atcactgtca cagaaaacat ggacgtaaag tttttgccca
     2941 gtagtcgaag tgccttaaca gatggatata tgactccact tgggcccaca atatccagaa
     3001 tcccaggact gcacccatga tttccgaaag cgcttttaaa aacagaatta gaaaaattct
     3061 gtaatccaca ttctcctgat tatcttggtg atccacaaac aagaacaata gcaatacaaa
     3121 gagcaaatca agggtgggtc aatgcgttat acgaatgtgc gaaaaacatc tctccagtct
     3181 caaccaatgc caatgctgca aaagctgctt ttttgggaat tgttggaatc gaggtaatga
     3241 cattagaaat attgcaacac gcagtaagcc aattcgcatt aacactaggg caaggaatgt
     3301 cgggctacaa ttcaactcca ccccctgcac tacttatact aagttcgagc gccactgatt
     3361 atgattcgaa ttgttctcaa attgcaagca aggtttgcaa ctggctacgt acgggacaat
     3421 ctatgttact agtacctcca aatacaattg agccttggtt atgacaatag agtatccata
     3481 cgaaacaaat ccagaactgg ggaaaggatt ttgtaaaaga aactgaatgc gaagttattt
     3541 ttcatttggc cctcccgata ggatcaatac cattttatag agaacgtgga acaactttgg
     3601 ccgaattgga taatacaccg gtcacggtgt tatcggacat ttttgccggg atcacagttt
     3661 tgcaatcttt agcagattat tccaacagtg cgagattcga gcgaaaagta gctacctcat
     3721 acgatttagt aaagatagaa aatacaaata aaaaaaatgg agaacttgac atttctgtcg
     3781 gttattatcg cgtcgctgat gaatcttaca gggaggcagc gttgtgagtc gtaacccaat
     3841 caaaacaatc tcaactacat ttagcgagat catgtctgat ctaaacaatg atccactgac
     3901 atatgacgcc ccaacttggt ttaaggtaat atttgccggg atctttgcac tactaacaat
     3961 cagattaaat gtagcaatca atcaagtatt tgtgggaact gtaagtgaca gggacatagc
     4021 agcagatatt tttcgcgaaa cggattatga gctaggctgg aaaactgctg cctccgtatg
     4081 gttggacatt acacttgatc caaccgcgac cagcgcgtca tcctatacga tccctatctc
     4141 aaaaatgata gcatctacca aaggaggggt ttcggctccg ccggttgtat atgaggcgag
     4201 ggaagcgctt actttaccac agggccagac aaccgggatt gcactttttt atcatcaaaa
     4261 gactagagat cctatagcgt taggacaaac aaacaatact gacgcacaag aatttattat
     4321 cagagaggct gacatcataa gagatacgtt ttatcttgat attgggggag agttttatta
     4381 tccacaagac acattagctt attctaacgc acttgataaa cattttatac acaagtatct
     4441 ttcgaccggc gaatcagttg tcacactggg atttgtggac gaaaaaacag gagatcaata
     4501 cggtaaaatt cctgcatccg gtttatcagt cgtcgctcat tttgctgttg gaggcgggga
     4561 catcgggaac caacctcaga actcgattgt taaatacatc ggcaatgatc caaaagttac
     4621 atctgtcaat aatgctcaaa aagcacaggg agggtcggag cccgaaacat tatcaaatgc
     4681 taaaagaatg gctcctttac gtgcacgaac tcatgatatg ttttgggatg aggattcggg
     4741 caaggtgatt gcaaagtcgg ttccaggagt tttagaagcg caagtggtta tcacgggaat
     4801 cctaaaatct cttgtatata taatgcctag tggtggagga gttgcacctg aatctttatt
     4861 aacaagtgtt aaaaatttac ttatctcaaa atcaatattc ggacaagtcg atctaaaaac
     4921 atattccgtt aattacctat attcagggtt ttccggaaaa gttcatatgc ttgcaggata
     4981 taagttttcg gataaattaa aatacatctc tcttgctgtt gccttaagga cgagcgaaat
     5041 aggattttat attaaagatt actactatga aaatggtata tcagcgacga ttgatctaat
     5101 taatacgaca tttgtaagtt taataggaca aacttttaat gaggagaatg attttttaca
     5161 ggttaaaaaa ttacttgata acgtcccttg taacgacttt ggtcaatcaa ttggccctaa
     5221 tgatatatcc agcatactaa tgtcctatgt agagggggta cgatatgtaa atgtaacaaa
     5281 tccattttcg caaataactc catcatatgg cgaaataata aaaccagtga tgataaactt
     5341 tcaggaggat gtatgataag agatgcatcc tcctttcaac cgatcccatt aagaggcatt
     5401 caaaagtttg atagtctatt caccaaaatc aaacaatact gggagttata tttataaaaa
     5461 ataaattata tacgctactt aagacgagcc gatcttacgg aattccctga cgaaagagct
     5521 tatgcgatag gtgcgtttta tgatacgtct gaatccacaa aaagaattcg tcaggctata
     5581 cacgaggcac caaagattca gagacgaccc gtctcattcc agttatcttg gaaaagtaag
     5641 attgatcaaa taacgggtgg ggatagtagt attttttacg gtcctaaatt ggcaaaatca
     5701 tttttaataa gacaatcagt cattgcagat atagacgaat tagggcaata cttggacgca
     5761 caaccattta atgtaagact taacacccct agtctaggac acattatgat aaacttaaac
     5821 acaagtgcag ctcctaacga tataatttta aatcaagtcg tcgcattatt aagaccgatc
     5881 aaaaattata tatgtcaata gagattggaa tattagggca ttatcaatac ggaaattttg
     5941 agatagggaa aaaggagata ggcggaaata attttgttct tggatctgga caaaacttat
     6001 caggggacta ttttcatcct ctaaggagta tataacatgg cgaatacaaa ttctaaattt
     6061 aaagcagaga cggttgtttc aaatgagatg tttaatcccg tggcagtaga tcagggaaca
     6121 gaaaacacag agtttgaaga caacgataat tttctaacag gcacctccgg agttgcaaca
     6181 ttaggcaaac tagccggcat gagtttcggt atatatgatc tacttggtag tccatcaact
     6241 cgacgcaatt atagaaagtt ttttggggac tatgttcaac tatcaggaac ctggtctggg
     6301 aatgcaggtt cattgatcgt aaatggagca ggtggatcgg ctatatctga attatacaac
     6361 aacgaactca ttctgttccc aggtggagtt gtccgcaaag tcaaaactat tgcgagtagt
     6421 aatcaattaa cgataccgaa cgaacttcca aataattatt caaatgtcat attatacaga
     6481 ataccaacat tatctgaaag attaaaaatt atagaggaca tgattgaatc atctaaagtg
     6541 cctctgggtg gactcacaga agatccgctc gatcaactcg atccgactcg atataaactg
     6601 attaacagtc aaacaatatc gagaactacg tatgcaacgc tctggactct actcagcaga
     6661 tcagttacga gtattacccc atctaccgac cgaatcagtt ctgctgcaca tggttgtgta
     6721 gaagggcagt tggtgaagtt taacttcacc ggtggcggga ttactgcatt aacaaaatat
     6781 tatgtacgaa acccgaccgc aaatgatttc cagatttcag caactgagac tggaacgata
     6841 atcgatctaa catcgtcaca atctggaacg atgctcatca atgctgaatg gggtttcggt
     6901 gacggttcta ctacgttcaa tgtgccggac agaaaggggt tgtttgcccg ttacgcgggt
     6961 gtccacggaa ccagggccaa agcagccggt gggaattata acggtggtgc agttggatat
     7021 gagggacagg acatgtttca agggtttctc atacaggcga tctcaaatgg tggttcggct
     7081 gttatgccgg gcggcagcat cggaacgggc aaccccttta ccccttgaac gacggcacca
     7141 acggaacacc gcgaacgggc aatgaaacca atcctgcgtt catatcaata aaatgcaaag
     7201 tgagagtggc ataatgaatt acgtattaga aaaatcgaat aagaaagttg tttggatcaa
     7261 tccggatcca aacaaactta caggcgtaga cgtgtggggg aactttgatc cgacacaaca
     7321 cgacatcgcc tacgcactcc actacaatcc acagatcgga gacgagttca aggccgaggt
     7381 tgtggaaggt gtggcacaag agtttgttcc taaaactgtg tataacaaaa ttacctgcgc
     7441 ggaaagagct ctgctgaact gggaagatgt aatcaattca gatacggaaa cagaagatga
     7501 gccgctaaaa gattcctctg ggaatctcgt accaaaccaa atctatactc ctaagggctg
     7561 ggagatggat gttgaaaagt tgctattaca aatcacgagc aaggtcaacg gcatttgtgc
     7621 gactaaaata atctccggat ttatatcgac cgcacttgga tcaccccacc tatacagcag
     7681 cgatcaagac gatcaactga atctaatagg actcgtgtcg cttaacgaga tcgtaatgta
     7741 taaatgcacg gaccagaaag gagtcaaaga gtatcgtgct cacactgcag aacaaattaa
     7801 acgagtgttg tcagatggtg cgaaaagaaa aacgagtctg ttacaaaatg cgtttagttt
     7861 aaagtcggag ctccagaccg cgacaactgc aaccaagcta ctatcgatcg atatagatgc
     7921 aggatgggga tgacctcaaa tgacttacga tgaacttttc aagataatta tcacaactgt
     7981 attgacgata ctcggatact ttttcaagga cctgattcgt caattcaagg aggtcaagag
     8041 cgtcgcgtat gattctcttg atcgcgcaaa aacgcttaaa ctcatgatcg ataatcatga
     8101 gaaacggatt gatgagaata accaaacaca taaagaactg agagaagttt tgcattctct
     8161 tgacaaaact tgtgtgaggt tgaccgaggc aatggaacaa atcaaagagg atagggagat
     8221 caaatgattc aagaaggtct tcgtaaaatc gagaaagaaa aatataatct caccaaaaac
     8281 gatttcgtat taaacgaggc gtggcactac acgcaaaaag ataatcgcaa cattgatgga
     8341 tcgagcaaca tggtctatac aaaagaatgg agacggttca atcagtgctt tattagttca
     8401 ggaactgcgt ttataaacaa actcttagac agcctaatca agagtggact cgattataaa
     8461 gcgtccggac gtatagacga actctcgtat ttgattcggg tcggtgaata caatactggt
     8521 gaatcggttg agaataataa aagatttttt tggaaacaac accgaaagtt tttaaaccag
     8581 gttctctcag gagcgttccc ggatgccagc ccaatcccgt gcgtagacta ttccaaggtc
     8641 ggaataaagt cgcttaacaa acttgcgtat gcaatactcc tcgaacgtca accgatggca
     8701 ggcattcacc tcggaaacgg tggtggacat atcatcacta tcatcggtta tcgagtagac
     8761 cagtccggaa aaatcatagg cctctgggtc tcagatcccg ccggtattta tacagagggg
     8821 tattcaaaac ctctcgacgg gttcatgtcc tacctgcccg aaaaagtatt caaagatatt
     8881 ttccggacag atacacacat gatggattta gcaaagtagt tttacataaa tggaaaacaa
     8941 tgaaacaaat agtttataaa agtttaaaga actacaaata tgaactctta aaaccctact
     9001 ggtaccaaac gggaatagaa tcgaaagtgc agatccgagt cggtcatcag atagaaactt
     9061 ttgtctcact ggatccggat ggcctgttac gtatagaggc cggatatgcc tgggatgggc
     9121 cgagtggccc gacgttcgac actaaaactt tcatgcgtgg atctctggtg catgacgcac
     9181 tctaccaact gatgagggag cggaaattag atcacactca gcacagggat actgcagatc
     9241 agattctaaa aaaaatttgt ttagaggatg gcatgaactc ttttagagca gcctacgttt
     9301 acagatctgt ccgttggttc gggggatcct cagcggagcc aacagatgag tcaaaagggt
     9361 tgctgctggc accatgacaa aatcagttat atttttgacg atagggatgc caaacttgcg
     9421 accctaaaaa cgtggtggct gatttgatcg atggtagccc taatttgtca actgtcaaaa
     9481 taaaggccaa tcttatgatt gctttacaaa tgacgggctc ttcctttttt gaaatcttcc
     9541 acgaacgcaa ggaattcgtt tttttttgat cacttttgtt ttggggtcga gtatttcgcc
     9601 taacgtttta tccaattcct gctgcgcctg tgttaatttc ttttctgcag caatatattg
     9661 ttttgctacg cgactcacga atttgaattc atttgaaccg aggagtgggt agggagattt
     9721 tttcttttca ggtttccatt cattggcctc aacaactcgt ctgatccagc gatatgctgt
     9781 tcgttgagac attgcccaat cacctgcaat ctcatccgca agtgtagtat tttttggtac
     9841 tccaagtttt ggagctcctg ctaagttttc caaaaaccgc tcttttgggt aaagtttcgg
     9901 aaggatttca agtatgtcct catcggccca tttctcacca tcgttgttag ttccgtaaac
     9961 ctctcgtcgc actgcccgag gatcgtcgtc gtttaacaat ttccgtgctc gaatagtttt
    10021 gaatttaagg tggcccttct cactcaatgc ccggtgtgcc tgggttctcc gggcaccctt
    10081 ataaattacg tattttccgt tttttttttg gaggaactta tcgttatgct ctcaagtaga
    10141 ccatccctca aaattccctg tgcaagagcg cccacagaat ccggatcaat ttttcgttgt
    10201 cgtcgaatag gaagtttgta cgattcaaga tcgtctatag atatctcaat ttcctgtgaa
    10261 tatttttgca tgatcgacaa aaatagtaac aacaggtcag agctcaagta aaagttttat
    10321 aattttttgt ttgacggccg ctatcaaatt gatagcgaat aaactacatc cactgactca
    10381 tgatcaagtt ggacaacatt cgatttgggt caatggccag attcgaattt gttttcgttg
    10441 gaacgaggga aacgttataa tagaatttat cggtgattac cattaggagg aaacaaatat
    10501 gggtaaaaat tacaacccac accctggcat gatcttaaaa aactatctcg acgaaattgg
    10561 aatatctcaa tatagactgg cgattgaaac aggaatccca cggtcaaact tgagtagcct
    10621 ggttttgggg agaaggtccg ttaccccaga aatcgcaatg cgtttaggga aattctttgg
    10681 acagactgct aaattttggc ttaatcttca ggcaacctat gacctgttcg aagttcagct
    10741 ctcgcggggt cgcgagatta ataagatcaa aacatataaa gaagttgtgt agaataaaaa
    10801 gtttaagaaa atttcctttt tgtaaaaaaa tggttgataa atatgcaacc acgtgcgata
    10861 ataataacat caacgggtag cggcctaccg ctggagaaca aaaacaatga tgagaacatt
    10921 aggaacaaat cttaaaatca ccggaactca taaatctgga aaaacaatta tcactgttag
    10981 agatcacgaa aaaaacatct tgggtcaatt agaggttcac ggattgtatg gtgcacgtag
    11041 ggggcagaac ggaactttgg atgctgagga tcaaaacaaa ttcgatgcta tttgcggatt
    11101 tgaaccagag tatgctgacg tataatttat ttttagccgg gtcacccggc tactttctaa
    11161 caaaacaaaa tgaatattaa aaaaataaaa actacaatag agcaatgcag agaggagctc
    11221 attgagtata ttcgtaatgc ggggtctctc aggagggttg aggaaaatac aggggtggat
    11281 agagcccacc tctcaaagta tttaaacgga aaaatacggc cgaaattgga aacccttgtt
    11341 gagatagccg aaaaaatcga aacctacaaa aataagacat aatgtagatt atcggaagtg
    11401 ccttattata gagtgcttga cactgtaacc tattgggtta cagtgtgatt attgataatt
    11461 tcattcaaac ataaaggcct ggagcaattt tttgagaccg gcaacaggaa gggaattcaa
    11521 cccgatcacg caggtaaact aggtaggatt ttggataggt tggacgcttc attaaatcca
    11581 aaggatatga acttgccctc atttaaattg catcaactta agggcaccag acaaaatcgg
    11641 tggtctgttt gggtaaatgg aaattggcgt atcacattcg aatttgaagg tgaaaatgca
    11701 atattagtcg attacgaaga ttatcattag aggtaataat tatgaacaaa agaaaaccaa
    11761 cacatccagg cgaagtttta ttagaggacg taatcaaacc attaggtttg tccataacag
    11821 aagccgcgag agatctggga atatcacgta aaacgctctc ggagatagtt aatgccaaga
    11881 gttcgatcac tcctgaaacg gctattagaa ttgcattagc gactaacacc tctcctgagg
    11941 gttggcttaa tatgcaaact aaattagatt tatggaatgc cttacaagat aaacctaaga
    12001 acgtgattaa atttccgata tctgccctgt ccgttctgaa atctggtttt tagattttga
    12061 gcgcatcaag gagagcatta tttaatttgg ggtttgatat gttgttatgc caaatagttt
    12121 ttgaggactt tagaaacctg aattgaagaa aatattattt ttttttaatg ttttgtaaaa
    12181 aaaatggttg ataaatgtgc aaccacgtgc gataataata acatcaacgg gtagcggcct
    12241 accgctggag aacaaaaaca atgatgagat ttactaaaaa aaactgcaat ttccttaatc
    12301 agagagggat tcaattcaaa tgtctctttc aaaaacagat ttcttcctgg tgctcctgtt
    12361 catgtgtggc tgaatgtgaa tgagattggt attgattacg atgaggaaaa acgtttatac
    12421 aaaaacctga aaaattgggg atatgtaacc ttagcaggtg aattttacgt tctcactcag
    12481 gagggatacg ctgcgattta atagaggcaa aagttttctc tggatgatgg tatccggaga
    12541 aaactttgta taacatgaaa attgaaagtc acaaacaggc ctctgaagtt tcagcggcct
    12601 tgaaaaatta ccacctgtcc tacgtcgagg aacaggtccg actcgccggg agctgggaaa
    12661 atcttggttt gaaactaggc gttaattcga gtactctata taaaatatgg aaacgagcct
    12721 ccctctctcc gataattcgt ttgtccaata aaatctatga ggtattggat aaacctacaa
    12781 aatgaataca ttagattttt ctaaaaaaat ttagtttaag tttttatgca tgagttacga
    12841 tacaaaagta tgttttcccc acacggggag ttgaaccata taaaactgta cgaaaataaa
    12901 ttcccccgac tagggggttt tccttttatc tccaatttta atctatcccc aacagtaggt
    12961 aattatgagt aatttatcta aaaaattcgg atatcataat aaaaacctct attatgaggc
    13021 attaacgaaa actcataact atatcaaaca atgctaccgt cgtgaataca ttcggacgtc
    13081 agatgaactt gccgccgttg cctgccgttc tgcattagta tctgtattgc atggagtgaa
    13141 acgactcatt actaatgatg agatgattgt tattgagagg accagactcg gaggagaata
    13201 tatgagagaa cagatctttt atttttattc atatctagaa cactgagaaa tgcaggattg
    13261 ttttgtgatc acgatctgga cacgattcaa tggttgttga aaaaattacc tatccggcat
    13321 cccaaaatgc cgtccaggat gttccatcta ttaaaatcgt cagtatcgag atggccagtt
    13381 taggtctgac cttgctgtcc agttttcaaa cgttcattct ctgctcaaag ttcgtcttgg
    13441 aacggaccgg catccgtcag atacttcttc ttccagttta gcaaggattc caaaatcttt
    13501 tgaaatctcg gtcatggatt tcctggactt tatcagtaat tctattgtgt tcttcttgaa
    13561 ttcttcatcg tagtgtggtt tacgggacat gcttttatcc ttttgctttt gcacgtccgt
    13621 gtccactatt cgggggaagt ccatgttgac attttttagg gaagaaaatg aaataggcaa
    13681 atccgtatag catattccca caaatgtgga cagaatatat gtggaataat ctgacttttg
    13741 acagaagtcg aaacacattc cccacaaatg tgggatgttc ctcctgagta gatagtcacc
    13801 caggaggaac atttttttta tctccaatgc caacctatcc cctacctact ccagaaaatg
    13861 ggacggcaat taggccgccc tactctgttc atcagaattt ttaacaaaaa caacttcaat
    13921 tggtttctcg atttcttcga tgaagtattt ttggatgacc atacctaacg aatctgaaac
    13981 tggttcgagt agtttcaatt cggttccatt gaaatctatt ttaatgtttc ttaatatatc
    14041 attgctcgat cttgtgagtc gttcgttggc ccagtcaagg aatccgatcc aagttggttt
    14101 ttgatttttt gcggcgtcta catttaatgt tttttacttt cttctttagt acgtacagac
    14161 gcagaacgat agtcccactc tgccctaccc tgccgtacct ccctaccttg accattcgtc
    14221 ctagtctgac taggattatt agctgatgca gttttggata ttttatattg agcacgttcc
    14281 atcacgacca tatcgtgcaa tgttgagcga attaccctaa cccgtccgtc gaaggaaatt
    14341 tgttcgatat accccgcctt gcgcaatcgt gaaatatatt ttgcaattgt tgtcgtggcc
    14401 attccgagca ttgtagcgag atattcgttt cccgcatagc agccgcccct cccctcgcaa
    14461 cgccctgcaa tatcgagtaa cgtgatttta gcgaggacgt ctctaatccc ccgtgaaagt
    14521 tttgtgttga taacagcacg aggtatgaac tccccgtaga tcaattcgtc catgatcgtt
    14581 tccccttttt acggtgccgg acatagcgcg ggcgcagcac ggtaaaagtt ttaccctact
    14641 ctaatatcgg ggaacgcata gcattggcgt ggagcctgtc ggatggtcct cgattgtcgt
    14701 catggcctaa tgtttagagc ggccagtctt agttatgtcg cctaagataa ctatgactag
    14761 aatcaggtac gatacaaatg tcaagcacaa aatgagacat agttctatta ttgggatatt
    14821 taggaaggat gcccttgggg ctctaacctc cccgcggctt tgcgacgaca atctcggatg
    14881 agatgatcta ttcggtactc taaaacaggt gtacgaattt gggtaccatt ttttgaaatt
    14941 tcgttaataa aaatatttaa tcttacaaag agttaagatc atcatcaatt gctgttattt
    15001 gcctttttgc gtttgaaaga atttttcttt tttagtaatt agatattctt ttaggacacc
    15061 tttctcccgt tgtgcaaccg agatccagat ttaaatttct gataaatctc ctttggattt
    15121 agagtattgt cgcttgggtt taattctttt tcttcggata cgggacctgc tattaatttg
    15181 taagcgtctt ccaaatgcgt cagtgttgac gcatttatca gatctttttt ttcgaatatt
    15241 tttatatacc gttgaacggt gcgtatttta aaattgagat tctcttcaac ccatgggata
    15301 aactctccat gtttaagttc gtttttttta acgaatagta tttcgccggc ttcgatcgcg
    15361 aagcgaacca tgttttttcc ggccgttaaa atcgattggt gtagtcggtt cagttcatcc
    15421 gcagttttat cgatcgttga catgggtaat tctgattctc tttcgaatcc cgttcgccgt
    15481 ccgagtattg cggccttttt tttttcgcta ttcatttcga gagttccctt gctaactcaa
    15541 gaaattgaat ggctgcgttt gagttcgatt taatccgagt ccccaatgtg accgcgttct
    15601 ctaaggattc gcttctcgat atatgtgttt tggttattgg aatggtgtct ccaatttcta
    15661 tgatcccctc tgatttttta ggtgaaacat tggaagggac acaaacgagt tctgtatttt
    15721 tacccgctct cctgtttgtc aaaatcatct catctaacat ctcgtaacct tgtagcgacc
    15781 atcttgaata tgaaattggg cagataacga gatcagaaac ataaagactt gcgcgcagct
    15841 cataacagtc agcaggcgga ctgtcgataa tcacataatc gtaatcaaga gaacgaagtg
    15901 atttttcaaa taacaacact gatccaaaat cattatggag ttcagaattt acgctcgcca
    15961 actttggagt agcaggaatg caatcaactt ggagcgctgt tgaataaaca acttcttcga
    16021 tgttgattcg cccgttaggg tctgccgaat atttttagat gaaatcgttt cgatagaaat
    16081 gtctctaaga aaataatctg ttaaattatt gtttgggtcc atgtcgatta ccaaaacttt
    16141 aaatcccagt agagatagag cttgagcaag aaatgcgtcg attgttgttt ttccaacgcc
    16201 acccttcatt gaggcaatac agtaaatttt catttattga aaacgttgca gggttgaatt
    16261 tttaggaaag cgtaattttt tttaggcgct gcgaagttgc aaaaatgaga catatttctg
    16321 ttattggatc gtaactgaat gtagagtaaa ttactgttta caaggcgcct ccttttgata
    16381 ctgtacgcaa tgtatcgata ccgacagatt ttattaacaa aattgtcgta gtaaatttac
    16441 caatgtaggc gataaataga gagagttccg tctaaattga tgagggtagg ggattgcagt
    16501 atgctgatta gcattgtaca aaaatgaagt gttcgagcat gccatttttg aaatttacgg
    16561 aaaattcgca aaatgatgac acctcattcc atagccacag ccaaggcggt taaactttca
    16621 gacgaggcgt tgggtcgttt gtattattca aacgaacctt ctgtggataa ttttagtttg
    16681 ttgagataca aaaaaacttt tgaatcattt actatctaac ggcacagcag acgaacagga
    16741 tgttgctgca ttaggaatgg tttattataa tcttaatgac agaaatagtt ttgaaaaatt
    16801 attattagaa catattgata ggtttaattc aattccgctt ttgataacct atgttattgg
    16861 taaactcaat aaaagatgga gaagttctga gagcagtgaa gatattcttt cctattggtt
    16921 taatcatcat ttaaatgcaa aacaactccc tattgaattt gttttgcatt ttgactccct
    16981 acctttttta agagatctct atacactaaa aaatcatctt ctcgttatgg cttctatctc
    17041 taaggactat gttgttacat tgacagctgg tccctgaaat acgaaactcc atatgaatta
    17101 attccaggcg agaacaatga cttatcaatt tactaaagga cattggtatt gatattgcta
    17161 ataaaacttt tacaaaagaa aagaaagaat ttttagaata ctatatggga accgatgcgt
    17221 ttaaattctg cactaatgca tttgactcca aaaaggcgct ttttgtagcc cttcactgtg
    17281 gtggttcata gaagagtatt ttcggatgaa cccatagagc gagaaaacaa atgagcgatg
    17341 ttaacacaaa actatcagag cagtattatg taaaacatat actgcacacc tttaaaagtg
    17401 agaagtcggt actaatagag atagagtatt attacccaat tggaccacag gtatcattta
    17461 gggtcagcag ttggtgttat agccaaacct tggtaacggg agtattctat cgagatggat
    17521 caggatgcgg gacaaagtat agtgcaatca cattgctaac gtctatagaa agaagagaac
    17581 tatcatacaa aatatacgaa gaagtggata gggttttaga attacctaat caggattgag
    17641 ttgttttaca taaaaaaaca actcaaattg aaatttggtt gaataaatca aacgttatta
    17701 taagcgaaaa taaaaacttt agaggataaa atgaatatca caataaaaac attagaaacc
    17761 aatagtatgt taatcatcaa caccgatttt tagttttggt tgttacagga aaacaataca
    17821 aactacaatt tcaaaaaaat ctggaatgta tcgtctggaa ttggtaggca ggtaaaaaag
    17881 ccatcaagat caaaacccaa aaagaaagaa ttcaaaaatc tgttggatag atttttaaag
    17941 ctgttttagt tttaggataa aaaaaagaat tcagctccta agaaaaaagc tactccaaag
    18001 aagaaaacta cttctaggcc caaaaagaaa actatcgctc acaaagttgc accaaagaaa
    18061 aaagtagtaa agaaaaagca agtcccagac ctaagaaaat aaataggaat cctgtcacaa
    18121 aaagtgagga ggcaaacgaa caattcaccg gtgatttctt cggcgaataa ttaaaaatat
    18181 aaaggggtta tgaataaaaa aaatctacaa aaagctcttt ttaaattact aaaatctagg
    18241 ggatatttgt ttttctgggc aaaagctgca aatcaacaaa gtccggatgt actaatgatc
    18301 ttagagcaac ggagagattt ggcgcgctta ttctctctat ttgtttctaa aagatcagat
    18361 catctttcga cctgggcacc gtacactatt taccactcat gagttatcgt gcagagatgt
    18421 aatgcacaag agacttggca aacgaaacta ttgtgcacgg tttgcacggg gagaggagca
    18481 agttttaaaa aattgtagag tggtatttag gagaagaaag gatttcggca tgagttctaa
    18541 aaaaagatct aacaaaaatc taaaacaagg tccagcacct agccaagata agaggactaa
    18601 aagatcaaaa ttaggaggat ataaggcaac tcgtacggaa gtggagcgta ggattaatat
    18661 tattgaaagc atgcttcttg caggcttgga aaaagatata gtgcattatt gtgccgaaaa
    18721 ttttaatata aacgcccgac aaagtaaaag atataaagca aacgcgctca aaaatatacg
    18781 taacattaca gatagggatc gagagaataa tgtagcaaaa gcaattcaca tggctgcggt
    18841 tggttacaat caagcgatgt caaacgttaa ggccgcaaat gcaggcccaa agtatcttga
    18901 tatatatttt gcaaaaataa caggagttta cgaaccgcaa aaaatcaatg taaacactgg
    18961 tatagatttg gtgcaactag cgagagaagg acatattgag ttaccacgaa aaagggaaac
    19021 tgtcctccag cgatgacgtt agtcatgaca gtccaccgca atgaacgtaa tcaaaaatta
    19081 acaatcgagc caggtagttt ccaatgggag ctatataacg aagcttggga tcaagatgtt
    19141 gcaataataa aatcaactca gtgtgggatt acggagtgga acattgtcac acaattggca
    19201 atggccgaat tcagactcgc acaatttgca gtgtttccaa cggaaccaga ccggaataaa
    19261 ttcctttccg gcaaacttga gaaatcaatt tcatacgttt ccttattacc aagataaaat
    19321 caaaaaatca gaatcgaaaa attacagata acaagtacat gaaaatctat gcagggacca
    19381 atattggtgt tcgtaggttc taactcagaa tctggattta cctctgtcac tgcagacgta
    19441 gtcacaattg aggaaatgga tacgtgtaat cagagaaata taagcatgac cgctgaacgt
    19501 ctatcaaact cagaatacag aatccaaaga tggataggca acccaacgca caacggccgt
    19561 ggaatatcaa caaagcataa acattcagac aaacgacttt ggactatcaa acatggttgt
    19621 tcgcacgaaa tacacccaga tccatttaaa catctacttc gcaaagagtc aggtattcct
    19681 tccaattgat cctgattggg agtggggtaa agagcctaga ttgattttgc gacaaatgca
    19741 accgtccttt gatcgcaaat cccgtggcta ctggacacca acagccacgg ggagaattct
    19801 tggatacagc atatcaaaat tattctcaac gcaagtgtcg atggccgagg tagttgagcg
    19861 ttatcaaaga aggcctcacg gatcctgatg tgatgcaaag ggtatacaat ggagactttg
    19921 gattaacgta tacggccgaa gggacacaag tcacggaaga gattttaaat tctaacattg
    19981 atattactta taggttacct aacacacata agggcccatg tttgattggt atagatcctg
    20041 gatcgagaat acattataca atatggtatc aaaactttga acatgagcgt tgggatttag
    20101 tttgtgcagg atggacccgc actgaggagg gattgcatga tgtcattgca caatacaatg
    20161 tccaatgcgg aggaatagat gcggggccgg agttagaact agtacgaaga ctaaaacaaa
    20221 aatataactg gttatggagt gttgattata caaagggtga tgcatcgaca caaacaaaag
    20281 aaaaagttca tctttcagaa aggcggattt cagttaacag aacatacgaa atggattttg
    20341 ttaaatcttg gttaactcgt aagtctgcac gtttacccat tggtatagac aaacacgatg
    20401 gtggaccttt taccctacaa aacgctacag gcgcctgtaa gtatgacgca attcgagatt
    20461 gctatgtttg ggatgagggt tcaagcgatg atcactatta ccatactatt gtatattttt
    20521 caacaggcgc gtaaaatttg gctttacaat cgcaaaaaga tgggtgagcc agatcgtata
    20581 aaattatgag cagttcagaa accgaccgaa ataccaaaac atacaatcat tactaagccc
    20641 gtaaaaattt ataaaaatac tcatggacaa aatatcgtca ggacggcaaa gtcgaagaga
    20701 aaatagatgg aatcaaaaaa caaacagaat aataaaccac ttgcagctgg ggcaaggttg
    20761 ggcaatctat tcacccgaat cattcacatc acgtttagca caggcaaaag atgggtcgtg
    20821 gaagaatgca aagttaaggg gttgaacaac tggtttacca ttgatccttg gcaatgtctt
    20881 gatatttata aactaattat aatgtttttt caattgtctc tcaacggtct caaattatct
    20941 ccggaatgga ttataaaata atttccatca cgtaaaatcg aggatgagat tgcagaggat
    21001 cttaaggagt taaaatggaa aattcgattc aacttgatga ctacgaaacg aatctttctc
    21061 taagatcaaa cgtgatacgt acgcaaaaaa aatcagagaa caattagggc tattcgaatt
    21121 aaaagtggat ctttcgaatt tcgattctgc cctacgtttt tggagcagaa aggattcagc
    21181 gtgagacaaa tgcaagtgcc agtcaaattg aggattggtt gcaaatcaca aaaagatttg
    21241 agataaatga cgaaggcgaa tttgtaaccg caaatgtaca aggattccaa gattttcttt
    21301 tgcagtatgt acaagacatg cttatacatg gacgcgctgc tattcaaaat ccgaatgatt
    21361 attttgatgg catctgggtt ttacctggcg gatctgtgta tccaatccca agtgaaatcg
    21421 tagggcaaac tgagttttac gtccaattga tgtatgggat gtcgggatat ggcaacaaaa
    21481 tcccgaagtt tttttatcca actgatttat cgatgtcgta ttatcttcct aactccgctg
    21541 ttgtatatgg gttaaaaccg ttggatgcag ttttacacca aatccaagaa attttaattt
    21601 tgcatcatac atggccgatc acgcaaacaa tgaaaaacct cctgagtatg ttattttcgt
    21661 agtagataac aaaatggagt ttacagataa cctagatgat tttgcaaaaa acagattcta
    21721 cggaattaga acgacaagaa gccatactaa atgagaaaca aaagacaagg ccgttagagt
    21781 actaaaacaa accggatccg atgcaaaact ttttaatctg tcaaaagaaa atactattgc
    21841 ggatcatcag gcgagggaga agtaataaaa aaaattatag caagagtatt tggagcaact
    21901 cagaacgaga tgggagaaac ggatacaggt gggatgattg caaaaagcag gtgccgaggc
    21961 acagcaggaa ctttacaacc gtcaatctat aaagccgatt gcaaaagtca atcgaagaag
    22021 ttctaacatt cgaaatcctt cctagccgat gggaattaga agagatttaa aagggcggga
    22081 gatactttgg aactttaaat ttatgtctgt tgattcggac attgataaat acacaaaagc
    22141 aaaaattgcg aaagattctg gatcgatttc agtcaatgag attagagaac atgtcttagg
    22201 aatagatcca acatcaaacc cagagataat cgaattactc ccgtgtcaca acctccggac
    22261 aataacgatc tgatgaaagc gattacggaa aattaatgtt agatgaccga gtgattgtcg
    22321 aaagactatg ccacagttgt atcaaccgat attacaaagt aaagaattcc tcaacctaac
    22381 taaaaagttg gtctcggaac ttcggattat attttttgtt atgcaagatg aatccttaag
    22441 gatcctcaga acatcaattc gtgagggtgg tcatttgcaa agtttgaatc cgaattggat
    22501 aaactatttc aagacagtcc aacctcatct gcgcagatcg tcgagaaacg tgctgttggt
    22561 gcaaatgcta ttgattgggc gaggttgaaa acgaaatata aagattcttg gtatggtagc
    22621 aactatcaaa aattaataca tcacattatc gcggaaaatc aaaaaaagat ttctcagtcc
    22681 gttttaaggt cggatcaaga tcgtttacat gataatttaa aaaatatcct acctaaagaa
    22741 cctgactcta aaacatttaa aataccagac attgaccacg cttttaaaac gatcttccac
    22801 tctgatcaag gcagctgaca attctaaact catgtctatt acaaggcggg aggagatccg
    22861 taaagtcata aaaaatatcc tgacagaaac cctgtgcaaa cacaaaccgg tgcaattcgc
    22921 aaggacattt cacgcaaggt cgaatcagga cttctcgaat actttgaggg gtatacaaaa
    22981 aactctccgc cttacggagt tccaagaaac attcatgcga ttgcagtaac ggaaacaaga
    23041 tccgttataa acaatacacg tcgtgaatat atgaagatga caagtaccga acttggagat
    23101 gaatgcgtga tttttgaaat catggataca taacgggaca ttatcaaaac gcgcaagaag
    23161 caatcatatc aatcttgcca aatttggttt atagagttag atcaaaaatt ttcagtaaaa
    23221 ggtggagatg gtaaaacgta ttatgtggac gggcctcatg actatgcatt accaccgagt
    23281 gaggttatca gttgtaattg cgagatccgg tattcaatca aacgcaagaa aaagactctc
    23341 aactctctcg agcctagaga tataaaggat catatatttg atacctacaa aagactctct
    23401 cccccagttt aaaattggag gagttgtatt taggaaaaaa gacttagcac ttcttgaacc
    23461 gtttacaaaa aggccgactt aaaaataaat tcataagaca taaaattttt tgcattttaa
    23521 aaatcgtatc tgattagcct cggcacgaga actaacggga attattttaa atgccaacgg
    23581 ctacaccatc tcaagtatat aaggtacaat ttgatatact acccgcatcg gcggcaacac
    23641 ggaaagcgtt acatccacgt cgtgatccaa tcgcaaattg cactacaatc aaaaagacgt
    23701 atcgggaaga gagcgacggt atttaaatcg gaacaagttc agggccaaag agagacgctc
    23761 acaaggatac catgagcgaa aaatgtatca aaggtttcca acaacaatct ctagataaaa
    23821 acaatcctcc tagtacatcc tcacacagac aatctcatcg aaaatcaaat cggtatatta
    23881 gacaaatctg ctatcgatca agatggggag tggaaaactc aatttcgttt atttgataaa
    23941 tacgacttag aggataatcc agaatttcga agaccatagt cgaaaaagca aatcagtttt
    24001 tggatgatga ttcgcgggga aggtgcttac atcaaaccaa cgcgtatctc tcaattctcg
    24061 attcaaggtt tgctgagaga agaggatgta tcaaaaacaa acaacgaaca gtgataaact
    24121 ggatcgaact cgatgcgatt gcagcaataa caaaggcgca tatccacaaa acgatttctt
    24181 accgtcgaaa aagtacttac acaatttatc aaaaaagaga gctgcaagat gcaattatac
    24241 aggggcaaaa aacccgtgat ctttacgaag ataattgaac gtcgaaagtg aatttcgtga
    24301 tcaattacga aaagataatc gaatccaaag attcatcaga tcaaagaaga taagatatca
    24361 aatctatttg atgaatacaa acaactaact atggaattat ttgagaaata cgattacgaa
    24421 tttccagatg atgaaaatca aaaatcggca gacctaacat ctgccacagg agaacaaatg
    24481 gcaaacgatt ctacagaaga acgaaccaag aaaaaaaaga cgatgctctg caggtggtga
    24541 agggaatccc tctggccaaa atgcagacgc attgaatcaa atatcacaat cactagaagc
    24601 gattctcgct gctattcaag gcatgcagga gctactcagg aggcaaacaa ggaagacaat
    24661 aataaaactt ccgagtcgga aacagatgag gacgcaaaca aaacagcgaa caaagatgcc
    24721 ggaacaatgg aggattcaga ggtatcgtct ctgaatgatg tgagtaaggc aatttctcaa
    24781 atcaagaaac ttccattgtc cgagaagaag aaatcggaaa tgatttctga aattcggaaa
    24841 gcatctaatc cgaactatgc ggtcatgtcc gaaattgaag aaattaaaaa atcgttaacg
    24901 aatctaatac tttaatgaag gcgatggctg aaggtttttc tgaaattgca atgggaaaat
    24961 ccattacaga accagttaaa aagtctcaac cccagggtaa tgaatggagc acaacttggt
    25021 aatgagaatc tcgctgaagc tgtagataaa gcattgcaga tcgaaaaatc aaaagaacaa
    25081 atccgttacg aagtcttcag caatagaaga ctttagaaaa gaacttagca atagagtagg
    25141 tatcgtataa tgtcagtaat cgatgaaata aaaaagaatt tgcaaaatgc agtccagcaa
    25201 attgtaaaat ctgcacaggg aacgggggca tttgacaacc cagcgttaat cgcacccgcg
    25261 tttagtaaaa agttgacgaa catgatccag ttcatgaatc cgatcaacca actcgtaacg
    25321 acgtctccgt ttaaatcaga gggaattcct ggatcaacga aatatgttta tccaaaatta
    25381 gattccttac gtaatcccgg atcgttcggt ggtgaaacga gtgatggcca aattcgcgcg
    25441 tctaaattca gcaatgaaga agtttatatc aaggccaaaa aatctcgttt tcgtgtttgg
    25501 gatcttggta aaaaaacttc tgaggattat gttgatttag caattcgtca atggactgca
    25561 gaagcgactt cgttctcatt agatttcgca ttaggaattc tgtatgataa tccgattctc
    25621 ggaaacccgg cgaaccgaac cgttggagca tgggaaaaac tcattagacg taagcattca
    25681 acgacgaacc gtatcgataa atctagtggt ggcaacccaa cacttccaag tgagattgat
    25741 atattccaag aggtttatac tagatccatg cgtaatggtg gagagggtca tagaagggtt
    25801 tgggtaatga gtcctgaaat ggctggttat ttgactggat tcgcgtttga cagagttcga
    25861 ttaactcaat cagtcgacca atctcctagt ggcgatcgac cttttgagac gcatattggg
    25921 ttatggccaa aaacgcttct tggattgcct attgttgcga cgacattgat gggtggtggt
    25981 tatagtaatc caaatgtgga tacaatggga gctgtagcgg ccagcgcaag tgcatctgga
    26041 ggaaatcttt ctaatggaac gatttatttt gttgtaacta aattgatcag acgtttagac
    26101 gaatctgctt cgtttgttgg cgaaacaatg gcatctgcgc ctataaccgt caatctaaac
    26161 ggtggaggaa ctacacaaaa agcgacgtta actttttcta aggatgcaaa cgctctttgg
    26221 tattacattt atgcatcaac tactggtgca gctggttcgt ataaaaaagt tgcagtggct
    26281 ccgggtcaca ttcttaatga tgacggtgat tttttagatt ttacctcttc ggtggatgtt
    26341 cgtacaataa ccgctgacat ttccggaatc ccttcgcaag gagttttcgg tagaatgcag
    26401 gaggatactc ccccgaaagc atatcaaggt gtgaatccgg aaacggttct gctctgggat
    26461 ttggacgaag atcaaggact cggttcttac aaatatttgg atgactctcc agataaaaga
    26521 ttccggattt gcgacgataa aaagaaatta ctccaagagg agattatcaa gaaattctaa
    26581 tggtctctta cgggactcct gtaggccgat ttgacagaac ttctgcgaat aatcaaaaat
    26641 cttaggagca aatgatgggc aagatcgtta atcaaaatac aagcatttct actgactcta
    26701 acgagtcagt agaatcagtt accgaaacaa ttgagcaatc cacggaaaat gattttacta
    26761 ttcctgatcc gaacacaaag gaaccggacc aaaaaaatct tttatctaat gatgttgccc
    26821 ccaaaaagca aaaggttatt cgttctggag aagataaatt ttgtgcaaaa catccaaccc
    26881 taacaagtgg cacaatattt attccctatc caaacaccga aaatccaaca acgttagaga
    26941 tcgatggcgg taacgtttat ccagaaacaa gggaagtttt agattatctc attcgtcgcg
    27001 agggttggaa agatttgtct gagtacgcac gtgtttacga cgaggtcaca aatcttccac
    27061 aaaagaaaac cattctatgg tatttcaaaa ttcctggtgc aagagacgac aacaaagtca
    27121 cgggatcgat tggtgtatca acgtcggatg gaaataagat aattgagttc aaggaaaata
    27181 ttgtcgaaac cggtgatcgt gaagttgcag aacaacttgc aagttctggt ttcactctat
    27241 tcaaaaaaga tgagatagat gttgactaac aaagagcgtc tatctcttaa aacattgtca
    27301 agactctata aacatggtct tgatattttg gatccaatca acattctccc agcggacatt
    27361 acgggaatca ctcctttaaa tggccaattt gttgttacgt ttgatccaaa tacagagata
    27421 gagaaagtat atcccggact cttggtacat attacggaat gtgagagttc gggatttaga
    27481 tttgtagaaa gcgtagatca ttcgtctcac acaataacca tatcagaagt atatcaacaa
    27541 aatggacaaa gaggaagaac ggccttttat tctatcgatg ccactttgct agactcttac
    27601 gtaaatatag ccatacgaca ggcggagaca cttacaatga tcccgatgtt tcgtgttgaa
    27661 gaatttacgg aatacagatc gtctacgggc acaaatcaaa ttatattaca aagaaaaaaa
    27721 tacagatcaa tcgaatcaat aaaagcggta ataccaacat atacaccggg atattatcca
    27781 gccgtatccg ttgcagatat tgatcaaggc tatgcgttaa atcgcggaat actaaaaatt
    27841 aaatccacgt cttatgtcgg aacgaatttg gttatgagaa cattcccaaa aaatacagac
    27901 atccaaataa gcggaacaat tggttatgat gatattgata tgcctcaaga tttacttttg
    27961 gcaattgaat atatggcaag tgcagcgatc ctaatagatg aacactctcg caatggagtg
    28021 cctaatacgt tctcgatgga cgggttttcc caatcaatgg atgtaggcaa agacataaaa
    28081 gcatacaagt ccctagcgat cgggttaatg tctggatata tctcaagtac agcgggatcg
    28141 taaaaatgaa ttttagtaga atagcaaaaa gaagaacgga aaaaacgatt cgcattaaca
    28201 caataggcca aaccgttata ttcgaaaacc tcaaagaatc ggatatagtc agaggaataa
    28261 acggtgatat cattaaacga ccaggcggga ggaatgtaga gataaaggca ttcccgatac
    28321 aacttagcgc ggggcccaaa caaagggaca gagttggctt tttcagaatc tatccaagct
    28381 attttttatt ttttctgcac agaacttcag tgaaagagta acagtcaatc caccggatat
    28441 atgtagatca aggatttatg taaactttgg aacatttcaa aaatactttg aagtagatac
    28501 ggcaaaatat tacggaactc ttgcaaatgg gtttcgttac gttgtcattg gatgcgttga
    28561 ggtttgatct tatgtatata gacctcggat ttaaaaataa acaacaaaat acgaaaaata
    28621 taaaaagaaa ttccaagaac taccatattt gacaatggca gtgttacgtg atggatcacg
    28681 ggaacattta gaggcaatta aagggattgt agtatcagga gtcagaaaga acaacctggg
    28741 atattcaaag ttatcgccga tgactttgaa tattagaaaa gcattaaatc aaaattcaaa
    28801 acctatctcc ccttttgtcg gagataagaa gatgttaaac tcactggaaa tcgtcccgga
    28861 cgggaaagct tttatgttaa gaccaaattc cagatatgca gtatcaaaat ccaagtttgg
    28921 aaaaatatct agaatatctt ggaaacgagt atggagaata caggagtggg gtgcggtcat
    28981 cccagtaacc gagaagatga gaaattattt ttcatcgatc gggatttttt taaaaagcac
    29041 tacattacag ctcgtaattc cagcaagaag gccattccaa aaagcatata accgttatat
    29101 cagatctcaa atacgccaag agactaataa ggcaatgata agcagattaa aacaattaat
    29161 gcgcccaaca aaatgaaaac gcaaatagat aaaatgcaaa acccatctgg ttggactgtc
    29221 cagttgcaaa atacaaatga gccctattcg ctcacaggtg tggattacga agaatgtagg
    29281 gcctcttata taccaggaca gatacaagca gaactaccag cgggtgcaat cttaggtaaa
    29341 gattttaatc aaatacaagt agccgaaaca aaatggattt cttttacgat tggtctcgta
    29401 tctatccaaa atccaaatat gaagtttacc gtatatagcg gagaaaacaa aaagaacatt
    29461 tgtatttgag gttcaacaaa atatacgaca tatcgattta ttaatccatt cgaaacaatt
    29521 gatagaattg aattttcagc aaccgggctt gttcaatttg tagtcacaga cttgatagca
    29581 tacacaaacg actatccagc agacatctat gctgcaatga tcccattaat tcaaaaggca
    29641 accagccatt taccaaaaca aattgtagga actacgactg taatggcagg tgataaatca
    29701 attcggttta cggaaatttg tttagcggaa cggtattcgg cgatcgagtt caatggagag
    29761 atacatcata ttaaagaaaa aaaaacgtca ggtaaaaact ttgagttgac tttttagcga
    29821 tttatttgat ggccaggaga tcagagccga tgcgctgaat atacaggtat acctgaccat
    29881 tccagtattg ccaaatccgg tatcgattga atcagtacga cctggtatag ggctacatgg
    29941 aggatatgaa ttcgagaaag ttccagaaag atcttttgta tctgatgaaa tcatctgtag
    30001 ggatacggat gaaaattatt acatcagacg atcagaagga attttgcggt ttaaacctgt
    30061 aatacatggg ctttacaaaa attacgaaaa ccttgggtac ttatcaaaag tattacaaca
    30121 gtttgaaggg aatgatcatc caatttgggt aaacggaagg agagttgtta taagtttcgg
    30181 acaagtcact ttaataaaat ttgaagagga tgacggcgaa ctacaactac cgtgtgaaat
    30241 agagttagga gtatataacg aatgggaaac ggaaataaaa acgaatctga attatcaaat
    30301 aaattcgata ccagcacaga atccaaatta aaggttactg tccttcgcaa tcttaccggt
    30361 gcggttgtag aaatcgaata cagtaacggt ttattgtttt atctatcacc aggtgataac
    30421 gagattccgg aaattttact cgacgttact acaattaagg ccggaatcga atccggaaat
    30481 tttgtcgcat taaggaaata aaaaatggca aatataagaa cattaggcat tcacgcaaca
    30541 accggccaac ctgtatcagg agaccagatg cttccgtccg agatgaatgt cgtagaagca
    30601 ttcggacgct tcccacgtat ttttgacaat gtaatcgaat taaacggaga gatagaccgt
    30661 gattacatta taggcacagc gcaacaagaa aactctcttg gtatgttttg gatgatgcaa
    30721 ttcgcaaagc acaaccttac tcaattctgt ttaaactgaa atcgtttaaa ggaactggag
    30781 caatacaagc cactatcacg ttaaacgatg gtgcggcatc tcctttacct accctgattc
    30841 tcaaagattg ttacagagat aacgactctt atggcgtttg ggggaaactc atccggactg
    30901 agagtggatc atggagtaat tagctctaca tcaattggat caaatccttt aaactctgct
    30961 gctgcaacta ctataccact gagctctgtg gtcaatgtaa agcgaggatc aattcttaaa
    31021 atcactcatt ctaacaatgt gtatgggttt aaaattttat cgattgatga gaacgcaaaa
    31081 actgtaaccg gaattccgga cgcgactctt ccgattttaa ccacaggtga caaggtcgag
    31141 gtgttagggt ttaagatcac agcggtaaga aaagattaca gaggattgat tattaaacaa
    31201 caaatagggt ttaatgatcg ttggttatcg atggagccgg aatcagagga ttacgttcct
    31261 ttgatattca agacacatcc attgtttaag cagttgatca atcttcaact gcacaatttt
    31321 gaaaaaattt ccagcgccaa cgccagacgg acaatatgtg tttttatcaa atggttccga
    31381 cggatctgca cctgcatccg tatcagactg gactggatta caatcttatt tcccgcaaaa
    31441 aaatacgttt gcagttttaa attgcgaaag cacatccaaa acagtccacc aatcttttga
    31501 gacttggtgc gcgaatagaa atgaccatcc aatatatctt gggcctatac aagattttgg
    31561 atctgattgg caatcgctca gagattgggg acaagatttt attaagcgtg aaggatgggt
    31621 tcaaacatta ttaacatacg gttggagata cgtcactgat cctgtaggag atggatcgga
    31681 tcccgtcgca ttaataccgg ttatcggagg agtgttagga aactggatta aggttattta
    31741 ctccggatgc attcataggg cacccgcgga aaaacgtttt acaatgtccg gttatgtaag
    31801 tgggccaatc gtaagacaag aagatttttg ggatgatacg atcaggactg agttatacgc
    31861 atccggtatt aatatcgtta acaacgtctc tggttatgga atcgttttaa gaaactttag
    31921 aacaccagca gaagatgcgt tagttagaga tggtcacatc catgctatta accagctgat
    31981 caaatttacg tgtgaaaaaa acttgcaaaa aactgaaaat actccgaatc aatttaaact
    32041 tttgcaaaga gatgccttaa ggatcgaaca cgaagtttta aaacctttgt atgagggtaa
    32101 ttattcacct tattgtgtag atgaggagac gggcgtattc agaaacacgg acgaaaacgg
    32161 aaatcaatta aaatggagcg atgttacagg agcaagagcg gatagattta ataatccacc
    32221 aacacagttt gatcaaggag atgcggacat ctgggtggaa tgggttccgt attccctccg
    32281 aaggtcgctt aacattaaag cgtatacagc cgtaaaaata tttaggaata gaggataata
    32341 atggcacagg aaacatacta cgcatcgcat aagtttgttt ttgtaaacgg agttttactt
    32401 aaagattgtg tcaaatggcc cgactttaaa caagatgtac aaaaaaccga agttgcaaac
    32461 gacgagaaat atatttttaa tattcagacc ggaatgataa aactcgaacc gcttgaattt
    32521 gaatttaaca aaacaaaagc ggtggattca gcacaccatt atctgcaaat ttggagagac
    32581 gcaaaagacg acagacaggt aacgattata gaaacagatg caaccgcaga tccttttaat
    32641 ccgacttgta ttgttgcaga gtgggatctt ggtaaatgcc aacttgcaag tttgatgtat
    32701 ccaggtggag agaaggccgc gcctgtggcc ggtaaaatcg ttgcagaaat tcttccaaag
    32761 cgtcttgcga gtaggacaat ataatatgat tgttaaactt ccaatcccat ttggatcaat
    32821 tgattctgtt gatgttaaag ctccaagtcc ggacgcgatt acacgcgctc gttcagaggc
    32881 gattgctaaa cggatcatac aagctgctac cgtaatcctc aaagatgtag tttatgtaga
    32941 tgacaaacct ttgggagacg atgtaaaaaa aattccgttc cgttctgcgg agtacatcat
    33001 tacgcaaact tttaacaatg cgtcaaaaat tgcccgacat tttgacggaa attcttattg
    33061 tactgtatgc ggaaaagaaa atttccatac acgacaggga gaggacgaca accgagtatc
    33121 tttagaccgg tttgatgtta atgaattttt tggtagtgat gtaaatttta aaattcaaac
    33181 tatgagtgaa aaggaaagta tcgatatgtt tgtcgagccc ttcggaggcg aaagcaaaga
    33241 tgattttgaa cgtagaaaaa aaatgcttaa cgtttcataa attcgggaaa gaaggagaag
    33301 acattttaga aatcacgtct atgacgtttc gtccacatac gatcgaggac atgacaaagg
    33361 ttatcaaaat tgcaaaaact ccaaaaacat taaacgatct cctctatttc gaacttttga
    33421 ttgattgtga ttttaaatgg agtggaccgg atgacgaaat agaggatgtg agagatataa
    33481 agaataagtt tgctcacaga ccagatcgtt tattccagtt tagtcatata tcctattatg
    33541 atagaatata tgagcaacta tatgaatacg gaattaggtc cgttgaaatg gtatgcgaac
    33601 attgtaggaa cgaatacgat tttgatttac cttttgaaaa ttttttcgtc tacgctctcc
    33661 ggccaaatcc gggagcacgc acacgggaaa gaagaaataa actgggatca tattttacgt
    33721 aatttacagt atattgattt tagtgaagac gtattgttag aggagtattt tgcgatcgta
    33781 gatgaaacaa aaggaactat ttcgaaatct gaaatctatt ctatggaatg gactgaatac
    33841 gaaagattga tcgcaaagat acttgagaaa agggaacgag aggagaaggg aatctaaatg
    33901 atggatacaa taggcatacg ttatgtcttt gatatagaca aagcggtgac cgcacaaaaa
    33961 agatttgctg caggatttaa tactattggg gataggatca gtagttcatc cactcgtcta
    34021 cgcacgtccg cacgtgattt tttactttat gcaaagtatt actctaagtt tccgaaagaa
    34081 ggtattaatg atttttacaa ttactctgtt gataaattaa ataaactgaa tgctctttat
    34141 aagaaattta aaggacagga aaacaaaggg tcttcagaaa aaacagtagg gagtcctaaa
    34201 gcggaaggtg ctgctgaggg cgggtttggt gcttttgcag ttgccaaggg catggccatt
    34261 tacaacgcgg gagtaggact tttgcaaacc ggtattgcta cgattaaaga gcaaatgcca
    34321 tttatctcac aaggttttga aatggctgga aaagtcattt cggcaaatct tctttatccg
    34381 ctcagtaaag aactcatgcc gctgtttttt aaattcttcg cgtgggtaaa agaaaataga
    34441 atcgtctttg tccagatcgg agtactatta gtatctgtat tcagagttgt taaatcagta
    34501 gttctcggtg catttaactt aatcaaagcg ggttttaacg cggcttggaa agcgataggt
    34561 ggcggcgaaa tcactatgaa tcgattcatg aattacatga atttcctaat gctaaaagtt
    34621 gcgtttttct tcgcattttt tcagacgatg cttgaacctt tgataaaggg cctaggaact
    34681 acaattggat ggctgtggaa agaagttgtt aaaccattta tagatggatt cgcgcaagga
    34741 tttgtatcca atctaattcc ctacatctcg gaatttcgtt tgttaataga tgacttagcg
    34801 gccgcatttt cgtttttgca ttctgaaggt gatgtaagtt ggattgctaa aacattccaa
    34861 tttattggta aggtcttggg atatgctgta ctcgttccta caagaatgtt tattgcattg
    34921 ataagattgc ttgtaggact ctttaaagat cctaaaaaag caatcattga ttttggacat
    34981 acaatgtatg acatttttat aaagcatcca ataatcgaaa tttttgctca gaaagtcgtg
    35041 agtggtttta actggatcag gacaaagcta agtgagttta aaaattggat tagtgggata
    35101 tggcaaggaa tcgcaactac ttttagcaag tattggcata agataactgt taagcttaat
    35161 cactttgtag ataaaatcaa aaatgctttt gcaccggcta gtgaattctt taatatgatt
    35221 aaaggtacac taattccgga caaggatagt aacgattcaa actttaaaac taatagcgat
    35281 agtggagaca ctagcatttt agaagaaagc aatagaggta cgaacaattc gtcaggtcca
    35341 cgcattaaaa gtagggggca agtagggaat aattctacga caaataatga taatcgaact
    35401 tttaacgtaa atatgactgc acctgatcca tcggccgctg ccaatgcgat tggaaatgta
    35461 atgcaacaac cagcaaaatt gaccaagaat tcattcaatc aactggataa caaaattaaa
    35521 taaaagatca tatctttgat acgtacaaaa tacaactcct ccaatcttta taattggggg
    35581 aatcgtgttt aggaaaaaga tttagtgttt tttgaaacgt tcccaaatct tgcggttaat
    35641 gtcgttaacg tcaaacgcaa ccttaccggt cttgtcgata aagagtattc tacgatttgg
    35701 atctttggtg taaacgacag cgaggccttc ggaaaatgag ccgacccatt ggtaatcacg
    35761 attcatcgtt aaatcaataa ttagtttacc tgatttatct ataaatcctc tctttcttcc
    35821 ttgatcatct tcataatctg caaataccaa accatcagaa aaattttccg aataaccgta
    35881 agaagcatct acctcatgta attttttaaa tgtgattctc atcttgccag ttttatcaat
    35941 atatcctttt tcgccattgg atgtttcaac gtatgcaagg ccatccgaaa aacaagaagc
    36001 atcactaaat ttaggctcaa tcacaacttt accagtcgtg ttcatgtagc ctaaaagtcc
    36061 accttccaaa taagtaccaa gttgactgtg atatttctta ctgccaccct ttcttacaat
    36121 tgctaatcca tcacaaaacg ggtgcaagtc atctttataa tgaatatttg ataaaactcg
    36181 ctctccattt ttattaatat aaaatttttg accgtctttt tccacaagag caataccagc
    36241 attaaaatca tacattgatt ctaatacttc tggaattatc atctttcctt ctttgttaat
    36301 ataaccataa gaatttttcg aatttaatct tacagcggcc attccatcag aaaactcctc
    36361 tgcaatttga taaggtcgct ttgatacaat tttgcccctg gtatcgataa agtcatacgg
    36421 gaaacaggtc tcataaatat tagtcctacg ctcgcaatct tccataacat gttcgtaatg
    36481 atgttgagta atgactgcta agccttccct aaatggtcct gcttgatcaa ttattggcaa
    36541 tgaatcatta cgaaattttg gctctatcgt aacattaccc attgtatcta tatagccgtt
    36601 accctgctca taataaagcc atgttcaatc tgaagttctc tttcgttata gaaatcactc
    36661 actaaatcaa attgtatagg caatttccct tcactaaatt tataacgatg aaaaagtatt
    36721 tctccttctt ctggcggttt gtctgcgtaa tacccagtag cctgatacgc acctggcaaa
    36781 agatccggcc ctgcaatctc ctgtctccgt ggatcatccg gacgacattg caacaaacaa
    36841 aacaaaacaa ctaaagttga taaatatctc ataatttgac gcaatctgta tactctcgct
    36901 atattcgcaa gtaattttga taacaataag aaacacgaat atgtcccgtt tacaaaaagg
    36961 ccgacttaaa aataaattcg taggacataa aattttgttg cattttaaaa ccgtatctga
    37021 ttagcctcgg catcgagaac taacggatta ttttaaatgc cagcgcctac aacgcggaaa
    37081 gcgttactat gaaaaagaaa actaacaact ggtggatttt agttcttcca aacacatcat
    37141 ctgttttgtc gtctccacaa aatttattac aagcaatgtt gatcacaaac aagttgctgc
    37201 cttctgatat atctgatgaa aagaaatcca tcttccagga ctatccaatg cctggacttg
    37261 actatgcacc tgtggatcat gtacgaaatg aaaacacacg tattacgttt acagttccga
    37321 tcgttaattt aaataaaaca acaggaaaca tgttggatct atatgcagtt gagagggcaa
    37381 ggagtcatca aatagatata tcccttgtaa caaattcccc acagtggaaa caaaatccta
    37441 catgtattta ttcgggatgg ggaacgcaca gaccaccgtt acccgtaatc attgaagata
    37501 ttaaactaaa tcacaaacga gatcttacga acagaaatgg attttcgcaa tttacagaat
    37561 gcacttttac gatgcgatat ttagaagatc aaggcatgta taaaatgtgg aagatcgtta
    37621 gaaacatagg tgcaggtgta ggagtcgcac aacgtttatc aggaagaagt tcgttttaat
    37681 catgttagaa tttagtaatg tgaaaccaaa agaatatata gatccggtaa ccggggaagc
    37741 ggttacttta aggttactcc atcggattac aataccctca gacatacgta ttgtaaattc
    37801 taacggaagg gatttagatc taatcgcact tgaggaaaaa ggatcttatg aagagttgat
    37861 gaatttgtgt gaagcaaata ctacgtattt atcagaaaat agatttgata taacaaaaat
    37921 gaatgaggtg ataattccgt tatgatacta ccaggaccaa aacgacaata ttattttaaa
    37981 ataaaagctt taaatccaaa gtttacggat ttggaatata aagactctga tattggattc
    38041 aatatccttt cttttagcct tgaagaagaa atgtttatga atacaatcat aaaccttacg
    38101 attaaagaca acgttggact tgataccaaa atgttttcac gaggccaaag gttttctgtg
    38161 gaatggggcc ttgacgcgtc tagcgatctt cctggatttt tagattttgg tgcagatgag
    38221 atcaggggga catttaaaaa tttaattagc tgtgctgttg ttactacatc caacggttat
    38281 cttcaaggcg gcaatcatat tcgaactatc acattacgga ctggaaaatt tgcaggtagg
    38341 cccatgttaa caagagaatt taatacggga accgtagagg atgcaattcg cgccgttgcg
    38401 aatctacttg attttaaaaa ggttgatata tcttttccga ggcaagggga actgctcaca
    38461 agaagaaatc ctttagtgca agcaaaggaa actaattttc agtttattcg caggcaagcg
    38521 gaaaaatatg gatgtgtagt ctattccact cgtgatgaca aaggaacgga gatcttacat
    38581 tttagagaga caaaagaagt tcacgaaaaa tcaaaacaag aattatcata tagaatggga
    38641 cagtatcata tatttaacta tggtaatgat caatcaaaca ttgtaggcga tccaagttat
    38701 gatcttggcc caggatcctc tttaggatct tctgcaagcg tcacactgga tcaaaatgga
    38761 cgtatggtag ctacttttca ggcatcggcg acggaatcta ctttgagtta tgttttaagt
    38821 atgaaggcca tcgaaaaagc agtaggaagt aaaaatgcaa cagcggaatt caatcgaatc
    38881 atggcagcga gttttgaaga attcataata acggacgaca agactggaga agaggacata
    38941 tcgggtgaat ttaaacaata ctttaagttg caaccaaact caaccatgcc cgaacaaaat
    39001 ggctggacat tcagatgtgc taccgtcccc aatccgttat acaaaattgg cgatagagta
    39061 catttaggac caacggacga aaagggctgg tgtgtaattc ctccagacat tcgctcttgt
    39121 cgcaagaatg caaaagccaa actgtggcga ctcgcaaaac acacgtggac acatgatgca
    39181 agtggtgtta agcaagaact agagttaaaa cgatgagtct gaatccggaa attccttcag
    39241 aagatatttt actaaatcgt aaagtaaccc aagaggaact attttattta atcgagcatg
    39301 acgcaattgt aaaagaaatt ggaacaggcg acaatgacgg gtctatacaa atatattgtc
    39361 cagacttgtc aaatggtgca gaggagagta attcagacaa ctggcttacc gcatggccgg
    39421 gatctgtgtt gttctcgcat gtccttcctg agattggtga caagataaga atcatgtttc
    39481 caggcggaaa ttctgatcga atagtatata agacacaaaa cccacttgag tatgaattta
    39541 aaaaatctgg atccggtttg aacatattat tcgaatttaa agaaccaacc ggcacaatat
    39601 tcgcactcta ttacgacaaa acaaataaca attttgtaac cgaatacgga ggtataaaaa
    39661 caaaacacgg aaacttatcg attgatatag aattaggttc tgctactcac aaaatcaaaa
    39721 tcgataacac cggaatcact gtcacagaaa acatggacgt aaagtttttg cccagtagtc
    39781 gaagtgcctt aacagatgga tatatgactc cacttgggcc cacaatatcc agaatcccag
    39841 gactgcaccc atgatttccg aaagcgcttt taaaacagaa ttagaaaaat tctgtaatcc
    39901 acattctcct gattatcttg gtgatccaca aacaagaaca atagcaatac aaagagcaaa
    39961 tcaagggtgg gtcaatgcgt tatacgaatg tgcgaaaaac atctctccag tctcaaccaa
    40021 tgccaatgct gcaaaagctg cttttttggg aattgttgga atcgaggtaa tgacattaga
    40081 aatattgcaa cacgcagtaa gccaattcgc attaacacta gggcaaggaa tgtcgggcta
    40141 caattcaact ccaccccctg cactacttat actaagttcg agcgccactg attatgattc
    40201 gaattgttct caaattgcaa gcaaggtttg caactggcta cgtacgggac aatctatgtt
    40261 actagtacct ccaaatacaa ttgagccttg gttatgacaa tagagtatcc atacgaaaca
    40321 atccagaact ggggaaagga ttttgtaaaa gaaactgaat gcgaagttat ttttcatttg
    40381 gccctcccga taggatcaat accattttat agagaacgtg gaacaacttt ggccgaattg
    40441 gataatacac cggtcacggt gttatcggac atttttgccg ggatcacagt tttgcaatct
    40501 ttagcagatt attccaacag tgcgagattc gagcgaaaag tagctacctc atacgattta
    40561 gtaaagatag aaaatacaaa taaaaaaaat ggagaacttg acatttctgt cggttattat
    40621 cgcgtcgctg atgaatctta cagggaggca gcgttgtgag tcgtaaccca atcaaaacaa
    40681 tctcaactac atttagcgag atcatgtctg atctaaacaa tgatccactg acatatgacg
    40741 ccccaacttg gtttaaggta atatttgccg ggatctttgc actactaaca atcagattaa
    40801 atgtagcaat caatcaagta tttgtgggaa ctgtaagtga cagggacata gcagcagata
    40861 tttttcgcga aacggattat gagctaggct ggaaaactgc tgcctccgta tggttggaca
    40921 ttacacttga tccaaccgcg accagcgcgt catcctatac gatccctatc tcaaaaatga
    40981 tagcatctac caaaggaggg gtttcggctc cgccggttgt atatgaggcg agggaagcgc
    41041 ttactttacc acagggccag acaaccggga ttgcactttt ttatcatcaa aagactagag
    41101 atcctatagc gttaggacaa acaaacaata ctgacgcaca agaatttatt atcagagagg
    41161 ctgacatcat aagagatacg ttttatcttg atattggggg agagttttat tatccacaag
    41221 acacattagc ttattctaac gcacttgata aacattttat acacaagtat ctttcgaccg
    41281 gcgaatcagt tgtcacactg ggatttgtgg acgaaaaaac aggagatcaa tacggtaaaa
    41341 ttcctgcatc cggtttatca gtcgtcgctc attttgctgt tggaggcggg gacatcggga
    41401 accaacctca gaactcgatt gttaaataca tcggcaatga tccaaaagtt acatctgtca
    41461 ataatgctca aaaagcacag ggagggtcgg agcccgaaac attatcaaat gctaaaagaa
    41521 tggctccttt acgtgcacga actcatgata tgttttggga tgaggattcg ggcaaggtga
    41581 ttgcaaagtc ggttccagga gttttagaag cgcaagtggt tatcacggga atcctaaaat
    41641 ctcttgtata tataatgcct agtggtggag gagttgcacc tgaatcttta ttaacaagtg
    41701 ttaaaatttt acttatctca aaatcaatat tcggacaagt cgatctaaaa acatattccg
    41761 ttaattacct atattcaggg ttttccggaa aagttcatat gcttgcagga tataagtttt
    41821 cggataaatt aaaatacatc tctcttgctg ttgccttaag gacgagcgaa ataggatttt
    41881 atattaaaga ttactactat gaaaatggta tatcagcgac gattgatcta attaatacga
    41941 catttgtaag tttaatagga caaactttta atgaggagaa tgatttttta caggttaaaa
    42001 aattacttga taacgtccct tgtaacgact ttggtcaatc aattggccct aatgatatat
    42061 ccagcatact aatgtcctat gtagaggggg tacgatatgt aaatgtaaca aatccatttt
    42121 cgcaaataac tccatcatat ggcgaaataa taaaaccagt gatgataaac tttcaggagg
    42181 atgtatgata agagatgcat cctcctttca accgatccca ttaagaggca ttcaaaagtt
    42241 tgatagtcta ttcaccaaaa tcaaacaata ctggagttat attctaaaaa aaataattat
    42301 atacgctact taagacgagc cgatcttacg gaattccctg acgaaagagc ttatgcgata
    42361 ggtgcgtttt atgatacgtc tgaatccaca aaaagaattc gtcaggctat acacgaggca
    42421 ccaaagattc agagacgacc cgtctcattc cagttatctt ggaaaagtaa gattgatcaa
    42481 ataacgggtg gggatagtag tattttttac ggtcctaaat tggcaaaatc atttttaata
    42541 agacaatcag tcattgcaga tatagacgaa ttagggcaat acttggacgc acaaccattt
    42601 aatgtaagac ttaacacccc tagtctagga cacattatga taaacttaaa cacaagtgca
    42661 gctcctaacg atataatttt aaatcaagtc gtcgcattat taagaccgat caaaaattta
    42721 tatatgtcaa tagagattgg aatattaggg cattatcaat acggaaattt tgagataggg
    42781 aaaaaggaga taggcggaaa taattttgtt cttggatctg gacaaaactt atcaggggac
    42841 tattttcatc ctctaaggag tatataacat ggcgaataca aattctaaat ttaaagcaga
    42901 gacggttgtt tcaaatgaga tgtttaatcc cgtggcagta gatcagggaa cagaaaacac
    42961 agagtttgaa gacaacgata attttctaac aggcacctcc ggagttgcaa cattaggcaa
    43021 actagccggc atgagtttcg gtatatatat gatctacttg gtagtccatc aactcgacgc
    43081 aattatagaa agttttttgg ggactatgtt caactatcag gaacctggtc tgggaatgca
    43141 ggttcattga tcgtaaatgg agcaggtgga tcggctatat ctgaattata caacaacgaa
    43201 ctcattctgt tcccaggtgg agttgtccgc aaagtcaaaa ctattgcgag tagtaatcaa
    43261 ttaacgatac cgaacgaact tccaaataat tattcaaatg tcatattata cagaatacca
    43321 acattatctg aaagattaaa aattatagag gacatgattg aatcatctaa agtgcctctg
    43381 ggtggactca cagaagatcc gctcgatcaa ctcgatccga ctcgatataa actgattaac
    43441 agtcaaacaa tatcgagaac tacgtatgca acgctctgac tctactcagc agatcagtta
    43501 cgagtattac cccatctacc gaccgaatca gttctgctgc acatggttgt gtagaagggc
    43561 agttggtgaa gtttaacttc accggtggcg ggattactgc attaacaaaa tattatgtac
    43621 gaaacccgac cgcaaatgat ttccagattt cagcaactga gactggaacg ataatcgatc
    43681 taacatcgtc acaatctgga acgatgctca tcaatgctga atggggtttc ggtgacggtt
    43741 ctactacgtt caatgtgccg gacagaaagg ggttgtttgc ccgttacgcg ggtgtccacg
    43801 gaaccagggc caaagcagcc ggtgggaatt ataacggtgg tgcagttgga tatgagggac
    43861 aggacatgtt tcaagggttt ctcatacagg cgatctcaaa tggtggttcg gctgttatgc
    43921 cgggcggcag catcggaacg ggcaaccccc tttacccttg aacgacggca ccaacggaac
    43981 accgcgaacg ggcaatgaaa ccaatcctgc gttcatatca ataaaatgca aagtgagagt
    44041 ggcataatga attacgtatt agaaaaatcg aataagaaag ttgtttggat caatccggat
    44101 ccaaacaaac ttacaggcgt agacgtgtgg gggaactttg atccgacaca acacgacatc
    44161 gcctacgcac tccactacaa tccacagatc ggagacgagt tcaaggccga ggttgtggaa
    44221 ggtgtggcac aagagtttgt tcctaaaact gtgtataaca aaattacctg cgcggaaaga
    44281 gctctgctga actgggaaga tgtaatcaat tcagatacgg aaacagaaga tgagccgcta
    44341 aaagattcct ctgggaatct cgtaccaaac caaatctata ctcctaaggg ctgggagatg
    44401 gatgttgaaa agttgctatt acaaatcacg agcaaggtca acggcatttg tgcgactaaa
    44461 ataatctccg gatttatatc gaccgcactt ggatcacccc acctatacag cagcgatcaa
    44521 gacgatcaac tgaatctaat aggactcgtg tcgcttaacg agatcgtaat gtataaatgc
    44581 acggaccaga aaggagtcaa agagtatcgt gctcacactg cagaacaaat taaacgagtg
    44641 ttgtcagatg gtgcgaaaag aaaaaacgag tctgttacaa aatgcgttta gtttaaagtc
    44701 ggagctccag accgcgacaa ctgcaaccaa gctactatcg atcgatatag atgcaggatg
    44761 gggatgacct caaatgactt acgatgaact tttcaagata attatcacaa ctgtattgac
    44821 gatactcgga tacttttttc aaggacctga ttcgtcaatt caaggaggtc aagagcgtcg
    44881 cgtatgattc tcttgatcgc gcaaaaacgc ttaaactcat gatcgataat catgagaaac
    44941 ggattgatga gaataaccaa acacataaag aactgagaga agttttgcat tctcttgaca
    45001 aaacttgtgt gaggttgacc gaggcaatgg aacaaatcaa agaggatagg gagatcaaat
    45061 gattcaagaa ggtcttcgta aaatcgagaa agaaaaatat aatctcacca aaaacgattt
    45121 cgtattaaac gaggcgtggc actacacgca aaaagataat cgcaacattg atggatcgag
    45181 caacatggtc tatacaaaag aatggagacg gttcaatcag tgctttatta gttcaggaac
    45241 tgcgtttata aacaaactct tagacagcct aatcaagagt ggactcgatt ataaagcgtc
    45301 cggacgtata gacgaactct cgtatttgat tcgggtcggt gaatacaata ctggtgaatc
    45361 ggttgagaat aataaaagat ttttttggga acaacaccga aagtttttaa accaggttct
    45421 ctcaggagcg ttcccggatg ccagcccaat cccgtgcgta gactattcca aggtcggaat
    45481 aaagtcgctt aacaaacttg cgtatgcaat actcctcgaa cgtcaaccga tggcaggcat
    45541 tcacctcgga acggtggtgg acatatcatc actatcatcg gttatcgagt agaccagtcc
    45601 ggaaaaatca taggcctctg ggtctcagat cccgccggta tttatacaga gggtattcaa
    45661 aacctctcga cgggttcatg tcctacctgc ccgaaaaagt attcaaagat attttccgga
    45721 cagatacaca catgatggat ttagcaaagt agttttacat aaatggaaaa caatgaaaca
    45781 aatagtttat aaaagtttaa agaactacaa atatgaactc ttaaaaccct actggtacca
    45841 aacgggaata gaatcgaaag tgcagatccg agtcggtcat cagatagaaa ctttttgtct
    45901 cactggatcc ggatggcctg ttacgtatag aggccggata tgcctgggat gggccgagtg
    45961 gcccgacgtt cgacactaaa actttcatgc gtggatctct ggtgcatgac gcactctacc
    46021 aactgatgag ggagcggaaa ttagatcaca ctcagcacag ggatactgca gatcagattc
    46081 taaaaaaatt tgtttagagg atggcatgaa ctcttttaga gcagcctacg tttacagatc
    46141 tgtccgttgg ttcgggggat cctcagcgga gccaacagat gagtcaaaag ggttgctgct
    46201 ggcaccatga caaaatcagt tatatttttg acgataggga tgccaaactt gcgaccctaa
    46261 aaaacgtggt ggctgatttg atcgatggta gccctaattt gtcaactgtc aaaataaagg
    46321 ccaatcttat gattgcttta caaatgacgg gctcttcctt ttttgaaatc ttccacgaac
    46381 gcaaggaatt cgtttttttt gatcactttt gttttggggt cgagtatttc gcctaacgtt
    46441 ttatccaatt cctgctgcgc ctgtgttaat ttcttttctg cagcaatata ttgttttgct
    46501 acgcgactca cgaatttgaa ttcatttgaa ccgaggagtg ggtagggaga ttttttcttt
    46561 tcaggtttcc attcattggc ctcaacaact cgtctgatcc agcgatatgc tgttcgttga
    46621 gacattgccc aatcacctgc aatctcatcc gcaagtgtag tattttttgg tactccaagt
    46681 tttggagctc ctgctaagtt ttccaaaaaa ccgctctttt gggtaaagtt tcggaaggat
    46741 ttcaagtatg tcctcatcgg cccatttctc accatcgttg ttagttccgt aaacctctcg
    46801 tcgcactgcc cgaggatcgt cgtcgtttaa caatttccgt gctcgaatag ttttgaattt
    46861 taaggtggcc cttctcactc aatgcccggt gtgcctgggt tctccgggca cccttataaa
    46921 ttacgtattt tccgtttttg tttttggagg aacttatcgt tatgctctca agtagaccat
    46981 ccctcaaaat tccctgtgca agagcgccca cagaatccgg atcaattttt cgttgtcgtc
    47041 gaataggaag tttgtacgat tcaagatcgt ctatagatat ctcaatttcc tgtgaatatt
    47101 tttgcatgat cgacaaaaat agtaacaaca ggtcagagct caagtaaaag ttttataatt
    47161 ttttgtttga cggccgctat caaattgata gcgaataaac tacatccact gactcatgat
    47221 caagttggac aacattcgat ttgggtcaat ggccagattc gaatttgttt tcgttggaac
    47281 gagggaaacg ttataagaat ttatcggtga ttaccattag gaggaaacaa atatgggtaa
    47341 aaaattacaa cccacaccct ggcatgatct taaaaaacta tctcgacgaa attggaatat
    47401 ctcaatatag actggcgatt gaaacaggaa tcccacggtc aaacttgagt agcctggttt
    47461 tggggagaag gtccgttacc ccagaaatcg caatgcgttt agggaaattc tttggacaga
    47521 ctgctaaatt ttggcttaat cttcaggcaa cctatgacct gttcgaagtt cagctctcgc
    47581 ggggtcgcga gattaataag atcaaaacat ataaagaagt tgtgtagaat aaaaagttta
    47641 agaaaatttc ctttttgtaa aaaaatggtt gataaatatg caaccacgtg cgataataat
    47701 aacatcaacg ggtagcggcc taccgctgga gaaacaaaaa caatgatgag aacattagga
    47761 acaaatctta aaatcaccgg aactcataaa tctggaaaaa caattatcac tgttagagat
    47821 cacgaaaaaa acatcttggt caattagagg ttcacggatt gtatggtgca cgtagggggc
    47881 agaacggaac tttggatgct gaggatcaaa acaaattcga tgctatttgc ggatttgaac
    47941 cagagtatgc tgacgtataa tttattttta gccgggtcac ccggctactt tctaacaaaa
    48001 caaaatgaat atataaaaaa ataaaaacta cacatagagc aatgcagaga ggagctcatt
    48061 gagtatattc gtaatgcggg tctctcaggg ggttgaggaa aatacagggg tggatagagc
    48121 cccactctca agtatttaaa cggaaaaata cggccgaaat tggaaaccct tgttgagata
    48181 gccgaaaaaa tcgaaaccta caaaaaataa gacataatgt agattatcga agtgccttat
    48241 tatagagtgc ttgacactgt aacctattgg gacagtgtga ttattgaaat caattcaaaa
    48301 cataaaggcc tggagcaaat ttttgagacc ggcaacagga agggaattca acccgatcac
    48361 gcaggtaaac taggtaggat tttggatagg ttggacgctt cattaaatcc aaaggatatg
    48421 aacttgccct catttaaatt gcatcaactt aagggcacca gaaacaaatc ggtggtctgt
    48481 ttgggtaaat ggaaattggc gtatcacatt cgaatttgaa ggtgaaaatg caatattagt
    48541 cgattacgaa gattatcatt agaggtaata attatgaaca aaagaaaacc aacacatcca
    48601 ggcgaagttt tattagagga cgtaatcaaa ccattaggtt tgtccataac agaagccgcg
    48661 agagaatctg ggaatatcac gtaaaacgct ctcggagata gttaatgcca agagttcgat
    48721 cactcctgaa acggctatta gaattgcatt agcgactaac acctctcctg agggttggct
    48781 taatatgcaa actaaattag atttatggaa tgccttacaa gataaaccta agaacgtgat
    48841 taaatttccg atatctgccc tgtccgttct gaaatctggt ttttagattt tgagcgcatc
    48901 aaggagagca ttatttaatt tggggtttga tatgttgtta tgccaaatag tttttgagga
    48961 ctttagaaac ctgaattgaa gaaaatatta ttttttttta atgttttgta aaaaaaatgg
    49021 ttgataaatg tgcaaccacg tgcgataata ataacatcaa cgggtagcgg cctaccgctg
    49081 gagaacaaaa acaatgatga gatttactaa aaaaactgca atttccttaa tcagagaggg
    49141 attcaattca aatgtctctt tcaaaaaaca gatttcttct ggtgctcctg tttcatgtgt
    49201 ggctgaatgt gaatgagatt ggtattgatt acgatgagga aaaacgttta tacaaaaacc
    49261 tgaaaaattg gggatatgta accttagcag gtgaatttta cgttctcact caggagggat
    49321 acgctgcgat ttaatagagg caaaagtttt ctctggatga tggtatccgg agaaactttg
    49381 tataacatga aaattgaaag tcacaaacac gcctctgaag tttcagcggc cttgaaaatt
    49441 accacctgtc ctacgtcgag gaacaggtcc gactcgccgg gagctgggaa aatcttggtt
    49501 tgaaactagg cgttaattcg agtactctat ataaaatgga aacgagcctc cctctctccg
    49561 ataattcgtt tgtccaataa aatctatgag gtattggata aacctacaaa atgaatacat
    49621 tagatttttc taaaaaaaat tagtttaagt ttttatgcat gagttacgat acaaaagtat
    49681 gttttcccca cacggggagt tgaaccatat aaaactgtac gaaaataaat tcccccgact
    49741 aggggttttc cttttatctc caatttttaa tctatcccaa cagtaggtaa ttatgagtaa
    49801 tttatctaaa aaattcggat atcataataa aaacctctat tatgaggcat taacgaaaac
    49861 tcataactat atcaaacaat gctaccgtcg tgaatacatt cggacgtcag atgaacttgc
    49921 cgccgttgcc tgccgttctg cattagtatc tgtattgcat ggagtgaaac gactcattac
    49981 taatgatgag atgattgtta ttgagaggac cagactcgga ggagaatata tgagagaaca
    50041 gatcttttat tttttattca tatctagaac actgagaaat gcaggattgt tttgtgatca
    50101 cgatctggac acgattcaat ggttgttgaa aaaattacct atccggcatc ccaaaatgcc
    50161 gtccaggatg ttccatctat taaaatcgtc agtatcgaga tggccagttt aggtctgacc
    50221 ttgctgtcca gttttcaaac gttcattctc tgctcaaagt tcgtcttgga acggaccggc
    50281 atccgtcaga tacttcttct tccagtttag caaggattcc aaaatctttt gaaatctcgg
    50341 tcatggattt cctggacttt atcagtaatt ctattgtgtt cttcttgaat tcttcatcgt
    50401 agtgtggttt acgggacatg cttttatcct tttgcttttg cacgtccgtg tccactattc
    50461 gggggaagtc catgttgaca ttttttaggg aagaaaatga aataggcaaa tccgtatagc
    50521 atattcccac aaatgtggac agaatatatg tggaataatc tgacttttga cagaagtcga
    50581 aacacattcc ccacaaatgt gggatgttcc tcctgagtag atagtcaccc aggaggaaca
    50641 ttttttttat ctccaatgcc aacctatccc ctacctactc cagaaaatgg gacggcaatt
    50701 aggccgccct actctgttca tcagaatttt taacaaaaca acttcaattg gtttctcgat
    50761 ttcttcgatg aagtattttt ggatgaccat acctaacgaa tctgaaactg gttcgagtag
    50821 tttcaattcg gttccattga aatctatttt aatgtttctt aaatatatca ttgctcgatc
    50881 ttgtgagtcg ttcgttggcc cagtcaagga atccgatcca agttggtttt tgattttttg
    50941 cggcgtctac atttaatgtt tttttacttt cttctttagt acgtacagac gcagaacgat
    51001 agtcccactc tgccctaccc tgccgtacct ccctaccttg accattcgtc ctagtctgac
    51061 taggattatt agctgatgca gttttggata tttttattga gcacgttcca tcacgaccat
    51121 atcgtgcaat gttgagcgaa ttaccctaac ccgtccgtcg aaggaaattt gttcgatata
    51181 ccccgccttg cgcaatcgtg aaatatattt tgcaattgtt gtcgtggcca ttccgagcat
    51241 tgtagcgaga tattcgtttc cccgcatagc agccgcccct cccctcgcag ccctgcaata
    51301 tcgagtaacg tgattttagc gaggacgtct ctaatccccc gtgaaagttt tgtgttgata
    51361 acagcacgag gtaatgaact ccccgtagat caattcgtcc atgatcgttt ccccttttta
    51421 cggtgccgga catagcgcgg cgcagcagca cggtaaagtt ttaccctact ctaatatcgg
    51481 ggaacgcata gcattggcgt ggagcctgtc ggatggtcct cgattgtcgt catggcctaa
    51541 tgttagagcg gccagtctta gttatgtcgc ctaagataac tatgactaga atcaggtacg
    51601 atacaaatgt caagcacaaa atgagacata gtttctatta ttgggatatt taggaaggat
    51661 tgccttgggg ctctaacctc cccgcggctt tgcgacgaca atctcggatg agaatgatct
    51721 attcggtact ctaaaacagg tgtacgaaat ttgggtacca ttttttgaaa tttcgttaat
    51781 aaaaatattt aatcttacaa agagttaaga tatcatcaat tgctgttatt tgcctttttg
    51841 cgtttgaaag aattttttct ttttagtaat tagatattct tttaggacac ctttctcccg
    51901 ttgtgccaac cgagatccag atttaaattt ctgataaatt ctcctttgga tttagagtat
    51961 tgtcgcttgg gttttaattc tttttcttcg gatacgggac ctgctttaat ttgtaagcgt
    52021 cttccaaatg cgtcagtcgt tgacgcattt atcagatctt ttttttcgaa tatttttata
    52081 taccgttgaa cggtgcgtat tttaaaattg agattctctt caacccatgg gataaactct
    52141 ccatgtttaa ttcgtttttt ttaacgaata gtatttcgcc ggcttcgatc gcgaagcgaa
    52201 ccatgttttt tccggccgtt aaaatcgatt ggtgtagtcg gttcagttca tccgcagttt
    52261 tatcgatcgt tgacatgggt aattctgatt ctctttcgaa tcccgttcgc cgtccgagta
    52321 ttgcggcctt tttcttttcg ctattcattt cgagttcctt gctaactcaa gaaaattgaa
    52381 tggtgcgttt tgagttcgat ttaatccgag tccccaatgt gaccgcgttc tctaaggatt
    52441 gcttctcgat atatgtgttt tggttattgg aatggtgtct ccaatttcta tgatcccctc
    52501 tgatttttt
//
