# Supplementary material for: Horizontal transfer of the rfb cluster in Leptospira is a genetic determinant of serovar identity
Source: Life Sci Alliance. 2022 Dec 9;6(2):e202201480. doi: 10.26508/lsa.202201480 (PMC9736851; doi:10.26508/lsa.202201480)
Supplement: Supplementary file 8 [file LSA-2022-01480_Supplemental_Data_2.zip › Supp_Data_1-plasmid_sequences/Linterrogans_56609_lcp3.gbk]

LOCUS       JANJBFKJ_1             54986 bp    DNA     linear       21-JAN-2022
DEFINITION  Genus species strain strain.
ACCESSION   
VERSION
KEYWORDS    .
SOURCE      Genus species
  ORGANISM  Genus species
            Unclassified.
COMMENT     Annotated using prokka 1.14.0 from
            https://github.com/tseemann/prokka.
FEATURES             Location/Qualifiers
     source          1..54986
                     /organism="Genus species"
                     /mol_type="genomic DNA"
                     /strain="strain"
     gene            1..771
                     /gene="soj"
                     /locus_tag="JANJBFKJ_00001"
     CDS             1..771
                     /gene="soj"
                     /locus_tag="JANJBFKJ_00001"
                     /EC_number="3.6.-.-"
                     /inference="ab initio prediction:Prodigal:2.6"
                     /inference="similar to AA sequence:UniProtKB:P37522"
                     /codon_start=1
                     /transl_table=11
                     /product="Sporulation initiation inhibitor protein Soj"
                     /protein_id="X:JANJBFKJ_00001"
                     /db_xref="COG:COG1192"
                     /translation="MKKNLLTKKPFVLCFVAHKGGVGKTTDAMGLGQALVFLGKSVLL
                     MDLEENNNATDVTLSYHTDYSNLKKRNWYTVLSGAHTIKEAIWKGSPHGFDVLPTVGL
                     VEGAIGMFNSDPGLAIMLSEEIKNLDYDFVIMDLSPLINSITEFALYNSDMILAPVGE
                     DTQGLAGISRILKFYQTKDPQFRPKLRVVRSNISPAKEEFMLRQIQKKNLETTKTVIH
                     KSRAFLNAKNAKEPISTKDKSFSLFIDLANEILRSVVG"
     gene            768..1400
                     /locus_tag="JANJBFKJ_00002"
     CDS             768..1400
                     /locus_tag="JANJBFKJ_00002"
                     /inference="ab initio prediction:Prodigal:2.6"
                     /codon_start=1
                     /transl_table=11
                     /product="hypothetical protein"
                     /protein_id="X:JANJBFKJ_00002"
                     /translation="MTEKKLSRQERIERAMGEEHAGSEEVVVQNNSLVITDPIAEKIL
                     TLAETADNQVRNAIRSYISIGKMLKTQRDSMPHGKFLKWFEKYIGPNSGRDHSFTIRM
                     GYRYIEYAEDEEYVLSLGQISQRKILVALKEKREIAKATKTLNEDSPKARKLKAESIR
                     QRKHAGEKISKKEAEFVLDYLTAIRKEKEAKFSLELQSMDEEIKLFSGQI"
     gene            1769..2527
                     /locus_tag="JANJBFKJ_00003"
     CDS             1769..2527
                     /locus_tag="JANJBFKJ_00003"
                     /inference="ab initio prediction:Prodigal:2.6"
                     /codon_start=1
                     /transl_table=11
                     /product="hypothetical protein"
                     /protein_id="X:JANJBFKJ_00003"
                     /translation="MRHPIYVRTVKKEKNVEENYVGEFIPRAVINTKLSRGLRDLLAK
                     ITLLDIAGRCEGRNGCYAGNEYLATCLGMAATTIAKYISRLRKAGYIEQVSFDGRVRV
                     IRSTLHDAVVMERAQYKISKTALANNPSQPRTNGQDRGVQQGRAAWDNRSVAVRTKEE
                     NKKTLNVSGPQKNKFEPTWNGLLDWSKGRITPSSYRTLENTKVNLNSNQLTVYSPVSK
                     SLSIIISKYFSEEVKNKVDVNFSEVGIGEVKNVA"
     gene            2579..2959
                     /locus_tag="JANJBFKJ_00004"
     CDS             2579..2959
                     /locus_tag="JANJBFKJ_00004"
                     /inference="ab initio prediction:Prodigal:2.6"
                     /codon_start=1
                     /transl_table=11
                     /product="hypothetical protein"
                     /protein_id="X:JANJBFKJ_00004"
                     /translation="MRIYAVGELYSKTTKWKEGSRYLCRQGIHELLLFYKNPTEREIN
                     AVRKGEAKFANTGIIKAQRARSFSEDFANKLEEVITRQFDNNYNQVWYNQNLKKLYTK
                     YKTTDMVVNIKVYSGLITSDAVRR"
     gene            complement(3463..3687)
                     /locus_tag="JANJBFKJ_00005"
     CDS             complement(3463..3687)
                     /locus_tag="JANJBFKJ_00005"
                     /inference="ab initio prediction:Prodigal:2.6"
                     /codon_start=1
                     /transl_table=11
                     /product="hypothetical protein"
                     /protein_id="X:JANJBFKJ_00005"
                     /translation="MEHSKVEPIDQVESTVAECRKILIEYIRSSGTLRQIEKWTKKSN
                     GNIANYINDKKKVHVETLIKIAKQIRDNKE"
     gene            complement(3702..4076)
                     /locus_tag="JANJBFKJ_00006"
     CDS             complement(3702..4076)
                     /locus_tag="JANJBFKJ_00006"
                     /inference="ab initio prediction:Prodigal:2.6"
                     /codon_start=1
                     /transl_table=11
                     /product="hypothetical protein"
                     /protein_id="X:JANJBFKJ_00006"
                     /translation="MNVVDSSGWLEYFAETKRAEYFAGAIEKTESLLVPVITLYEVFK
                     KILLERGEDNALRAIAHMQQNKVVGLDASLAITAAKLSCDHKMPMADSIILATARQYN
                     AILWTQDDDFKGLHGVNFFPKK"
     gene            complement(4073..4279)
                     /locus_tag="JANJBFKJ_00007"
     CDS             complement(4073..4279)
                     /locus_tag="JANJBFKJ_00007"
                     /inference="ab initio prediction:Prodigal:2.6"
                     /codon_start=1
                     /transl_table=11
                     /product="hypothetical protein"
                     /protein_id="X:JANJBFKJ_00007"
                     /translation="MNKVIISPKYQIVIPKEIREKTGLKVGGHLEIIHYGNRIELIPI
                     EPIKKLKGFLKGMDTKIEREGDRV"
     gene            complement(4303..4605)
                     /gene="yddM"
                     /locus_tag="JANJBFKJ_00008"
     CDS             complement(4303..4605)
                     /gene="yddM"
                     /locus_tag="JANJBFKJ_00008"
                     /inference="ab initio prediction:Prodigal:2.6"
                     /inference="similar to AA sequence:UniProtKB:P67700"
                     /codon_start=1
                     /transl_table=11
                     /product="putative HTH-type transcriptional regulator
                     YddM"
                     /protein_id="X:JANJBFKJ_00008"
                     /db_xref="COG:COG3093"
                     /translation="MSKKYNPHPGAILKNYLDEIEVSQYRLAIETGIPRSNLSNLVLG
                     KRSITPEIALRLGKFFGQTAKFWLNLQNTYDLFEAQNDHGKEIEKIRKYSLSIDKS"
     gene            complement(4619..5041)
                     /locus_tag="JANJBFKJ_00009"
     CDS             complement(4619..5041)
                     /locus_tag="JANJBFKJ_00009"
                     /inference="ab initio prediction:Prodigal:2.6"
                     /codon_start=1
                     /transl_table=11
                     /product="hypothetical protein"
                     /protein_id="X:JANJBFKJ_00009"
                     /translation="MISYSAILTEDKVEGGYTVEFPDLPGCITEGDTLEEALAFAKDA
                     LSLYLESIDMRKLPIPQPSKRTGKNIYLIEPDKNVGFAIWLKLNREEQGLSQAKVANR
                     LGIAQQTYQRFENPRKTNPTLAQIVKLENLFGREILKP"
     gene            complement(5041..5232)
                     /locus_tag="JANJBFKJ_00010"
     CDS             complement(5041..5232)
                     /locus_tag="JANJBFKJ_00010"
                     /inference="ab initio prediction:Prodigal:2.6"
                     /codon_start=1
                     /transl_table=11
                     /product="hypothetical protein"
                     /protein_id="X:JANJBFKJ_00010"
                     /translation="MKPMNAKQLIRLLEDNGFEFEREGKGSHAIYKKGTITVTVPIHG
                     KKELKLKTLNAILKTAGLK"
     gene            complement(5353..6003)
                     /locus_tag="JANJBFKJ_00011"
     CDS             complement(5353..6003)
                     /locus_tag="JANJBFKJ_00011"
                     /inference="ab initio prediction:Prodigal:2.6"
                     /codon_start=1
                     /transl_table=11
                     /product="hypothetical protein"
                     /protein_id="X:JANJBFKJ_00011"
                     /translation="MADIQKFKPTKLYYENPEKLIIVEDQPFALLQGEQYEELRESIK
                     RNGILHPVYCRQDYTVLSGSNRVVIAQELGILVPTIRFQVDMDPDIEQELVYHLNTVG
                     RQVSPADRKRLVFTRFKNQIGKSGGLKAIHQLTGIHISTLKQYSVEFQNKKKFENIGI
                     SEEDRKAGIRLYLKWDKFRIAENEAKRERQKLERQLSELAPLSYWTKEGWKKKVKS"
     gene            complement(6109..6549)
                     /locus_tag="JANJBFKJ_00012"
     CDS             complement(6109..6549)
                     /locus_tag="JANJBFKJ_00012"
                     /inference="ab initio prediction:Prodigal:2.6"
                     /codon_start=1
                     /transl_table=11
                     /product="hypothetical protein"
                     /protein_id="X:JANJBFKJ_00012"
                     /translation="MDRIVYKSLKNYKYELLLPYWFQTDIKTEKQIRIETTGIKTFVS
                     LDIDGLLKISAGYAWDGPSGPTFDTKSFMRGSLVHDALYQLMREEKLDHIKYRDTADQ
                     ILKKICLEDGMGAFRAAYVYRFVSWFGGSSAKPTDETKEYILAP"
     gene            complement(6530..6757)
                     /locus_tag="JANJBFKJ_00013"
     CDS             complement(6530..6757)
                     /locus_tag="JANJBFKJ_00013"
                     /inference="ab initio prediction:Prodigal:2.6"
                     /codon_start=1
                     /transl_table=11
                     /product="hypothetical protein"
                     /protein_id="X:JANJBFKJ_00013"
                     /translation="MTKHKKTFWKYLSDNVTKGRISTILGVLIVIGAIVSVFIDKADW
                     SQACLAIAAGFAAIGFIGKNKDGESNGSNSL"
     gene            complement(6784..7284)
                     /locus_tag="JANJBFKJ_00014"
     CDS             complement(6784..7284)
                     /locus_tag="JANJBFKJ_00014"
                     /inference="ab initio prediction:Prodigal:2.6"
                     /codon_start=1
                     /transl_table=11
                     /product="hypothetical protein"
                     /protein_id="X:JANJBFKJ_00014"
                     /translation="MTQKDLGKMEKENAPTTNLSKNFTLSELTVTQTGIPNVPDERQI
                     VNLKRLCETILEPLRQAIEKPIIVNSGFRSPAVNRKVKGSVTSQHMNGEAADICVQGL
                     TTKDIVAEILKLNLPFHQLINEGTASGVTWVHVSVAPIGIKPKKEVLNAFGVPGKMKY
                     QRVTIG"
     gene            complement(7281..7901)
                     /locus_tag="JANJBFKJ_00015"
     CDS             complement(7281..7901)
                     /locus_tag="JANJBFKJ_00015"
                     /inference="ab initio prediction:Prodigal:2.6"
                     /codon_start=1
                     /transl_table=11
                     /product="hypothetical protein"
                     /protein_id="X:JANJBFKJ_00015"
                     /translation="MGPTTVIEEILSASGIVAGVAAIHILKYISDRWTEWLKSNRDRG
                     KIQRELNRNTSVQELLAVLRDHYNASRAKVFLFHNGEYYHNGTGVEKFSLTNIVVKSG
                     MAYPYEFNNFYTNQSISQSLEIIKPICESDSVYLLTESMPESSVWKDIFRFNKIKAHL
                     FAKIDYKGKIEGFVSVSWHEDINRTPQKQEIEEAATEIGILLRKKL"
     gene            complement(7981..8706)
                     /locus_tag="JANJBFKJ_00016"
     CDS             complement(7981..8706)
                     /locus_tag="JANJBFKJ_00016"
                     /inference="ab initio prediction:Prodigal:2.6"
                     /codon_start=1
                     /transl_table=11
                     /product="hypothetical protein"
                     /protein_id="X:JANJBFKJ_00016"
                     /translation="MNYILEKSNKQVIWINTDPNELTGVEAWGNFKPDQHEIVYSHHY
                     NPQIGETFAAVIKDGVAQDFVSKKVYNKTTGNERVLLSWEDKIDPETETENEPLKDSN
                     EKLVEYQKYTDSGWIINQERKKEALLERNSQIFYSKLGSYRGTVDYKGTAWDSGKTYL
                     ENIQKTLTLYNKQLISSIPEWRAADNQFYLLDATELSKLSDLIELDLFNAGQSLYAKK
                     WRFEVAINDNPNVTDSELSALWQ"
     gene            complement(8706..10442)
                     /locus_tag="JANJBFKJ_00017"
     CDS             complement(8706..10442)
                     /locus_tag="JANJBFKJ_00017"
                     /inference="ab initio prediction:Prodigal:2.6"
                     /codon_start=1
                     /transl_table=11
                     /product="hypothetical protein"
                     /protein_id="X:JANJBFKJ_00017"
                     /translation="MKQHKPIITYQNESTVINFTGIQNIVNPYATIRLQVKKNPKATK
                     IELSIDLLPTDPGANWAQGIVVAYVQPGHTVGMLGDEQYFYDLLISRSGVKNYDYYGS
                     FKLIGTITRDGDVSDPTQVQSILAMLASTNTGLGAWLIGVDASYWTTILGSPNLILER
                     CLRWLRENKLSKLNPFAGQRLLKSGATDLDVLETGITIDTQNNITGVPSLSIVNAPTN
                     ADHATRRDWVESEMSARIQAAINGLVNGAPETADTFREIFEMLNNDPHFATTIFSALA
                     TKIPIVEKGVANGVATLGQDGLVPSSQLPPSAASVTSVNGQTGVVVIPTPVVSVNGQT
                     GAIIIDTIPLGCVVEDPFDQLDSTRYKVINSQAISRTTYSALWNLVNRTVASITPATD
                     RINVTAHGCVEGQLVKFSFTGGGITALTNYYVRNPTANDFQISATATGAIIDLTSSQA
                     GTMLVNAEYGFGDGSTTYNIPDRRGIFARGAGVHGTRNKMAGGNYDGGAVGYAGQDQI
                     SDHSHTITYNNVLGIGGGAGGNWFNSGTTGTFYVSIALYGPVANGANGTPRLGNETTP
                     AYVAVKYKVRVA"
     gene            complement(10444..10755)
                     /locus_tag="JANJBFKJ_00018"
     CDS             complement(10444..10755)
                     /locus_tag="JANJBFKJ_00018"
                     /inference="ab initio prediction:Prodigal:2.6"
                     /codon_start=1
                     /transl_table=11
                     /product="hypothetical protein"
                     /protein_id="X:JANJBFKJ_00018"
                     /translation="MKELRLFMRRGEDFAHFFESSDLENATVFCQFARVGSNRRQESK
                     EYFETQIDLSGYWIRKSTMETDLLSPGTYQYDVLVKRNDPVWKTHVKNSIEYGGILVI
                     E"
     gene            complement(10763..11644)
                     /locus_tag="JANJBFKJ_00019"
     CDS             complement(10763..11644)
                     /locus_tag="JANJBFKJ_00019"
                     /inference="ab initio prediction:Prodigal:2.6"
                     /codon_start=1
                     /transl_table=11
                     /product="hypothetical protein"
                     /protein_id="X:JANJBFKJ_00019"
                     /translation="MALPPIPIGLQCIDWRYDEQEGKFIPQEITSEVHSVIEIPEYGG
                     KRGFKLFERPLDDGSIQVYKGNSNADKILENRQSRVTSVATGSQYFLAPRVGIVLVPI
                     DTPIGSQYIVQYFGVGSVKNVQNDLYIEQLALAEKLSRDGSLPMLGNLNANLNKIINL
                     AAGTNPNDSVRLSQLTTVINNLAAEVAARTNADNSINGQLGPLVNLIKWVEASVNVRD
                     YANDPNGGPSGKLGMEAYAPRRGTLFWRNTGANISGCGSYGSGSTPFQIIDTGSQFEF
                     RWTSSSNARMEWMLLKW"
     gene            complement(11644..13590)
                     /locus_tag="JANJBFKJ_00020"
     CDS             complement(11644..13590)
                     /locus_tag="JANJBFKJ_00020"
                     /inference="ab initio prediction:Prodigal:2.6"
                     /codon_start=1
                     /transl_table=11
                     /product="hypothetical protein"
                     /protein_id="X:JANJBFKJ_00020"
                     /translation="MGYATFEGATYGHGEKAGDPTGFGSCYGSSVKGEPTQSTIFQEY
                     SGGPDEDSQVQFTTSSGALTAKFPLGVKYPIVSSLKYVVDETGSKSGEMKLAKKPDIP
                     LPRFASFKTRIDDKDVFKGYIYDPPSQFQKNKNDLSYKMYGMRKRLEEVTIENDLRWN
                     IQSIEITGTDNTDAIIRISANSVYPQNLSSATIGPGMRVRIGETEDSENEGYFEISDL
                     IDSLTLRIHNPSVIAQTVIKGYIEIYPIEWSEQTTLISDLVEQVFKKYGQRIPLFYSK
                     NLIQPTVGRQTLGWLDIGGMTLWKFVDLIQHMLGGQWFVGVDGNGYYFLQEKRTTPID
                     KLSTGFDYNDIEFKEDTEWIWNKIKLFVKDENGSGSKLLCEIEDLPSQHKYGVKEPSG
                     GGIDVPASFTEEIGMQYLQGILAVRKDPRWVITINNAPFKYYEFGDYTIPSPPGDYVQ
                     TLGVIESLTGWVNSDTTKAVVSLENTMAIEGAFSQKFILQNADSVTYRKTVNRKVYSL
                     QKILFWVYCTEAEDWVANPGGSIIFSVGETTFNEHPFPLSIGIKDSWIPFEWDVSDLG
                     IQKIGEIGLTFKNAKNCILYIDDIQFLSHTTIDFVVPLKEVEYNQGTKRFCKLSFGSK
                     DNRFENYLAGYLTQIETQKIMIRK"
     gene            complement(13590..14426)
                     /locus_tag="JANJBFKJ_00021"
     CDS             complement(13590..14426)
                     /locus_tag="JANJBFKJ_00021"
                     /inference="ab initio prediction:Prodigal:2.6"
                     /codon_start=1
                     /transl_table=11
                     /product="hypothetical protein"
                     /protein_id="X:JANJBFKJ_00021"
                     /translation="MKFIIEDSLGNTYRDTLDPCVLVSPVDFDLSESATPRLEQWGSV
                     DNSNPYIASRKLTLWISKSFTNDSDYFYFKSKTTAFFLNNKPPFYLVDVANRRRTRVK
                     FSKFPEQFDKGNEARIEKEVPLEFILNDVLWEDDEESDSDFLLLASGGSHELELPDNY
                     LDGYGIFELEAVSDYNPDFSFDLFDENGKGFATIRIQSLTFSNSTEVNKWMKIDNDYG
                     KIYIGGRPNPNTVITYSKNNLLWTGGNFLRFRAGMNRIVYTSINSSPILFRLRSRGRR
                     SN"
     gene            complement(14423..14713)
                     /locus_tag="JANJBFKJ_00022"
     CDS             complement(14423..14713)
                     /locus_tag="JANJBFKJ_00022"
                     /inference="ab initio prediction:Prodigal:2.6"
                     /codon_start=1
                     /transl_table=11
                     /product="hypothetical protein"
                     /protein_id="X:JANJBFKJ_00022"
                     /translation="MQKGDFMKIKFLILACLVFSLWSCSIKYAPQRLIIRKEILVFCM
                     NVEVTSCGGNASGCDDGKTYECEQDVMLEPYFKGMEIEKRIMAKQEREKKGL"
     gene            complement(14739..18212)
                     /locus_tag="JANJBFKJ_00023"
     CDS             complement(14739..18212)
                     /locus_tag="JANJBFKJ_00023"
                     /inference="ab initio prediction:Prodigal:2.6"
                     /codon_start=1
                     /transl_table=11
                     /product="hypothetical protein"
                     /protein_id="X:JANJBFKJ_00023"
                     /translation="MKKHGLDLSKSFERAGISIASVFDPKTPKVAINSIASLEDKLSR
                     LETKYKRQEIGSASFNRLSASIKETKKQLEDANKATQDLEKTTGGLKAAFTMAFSGVT
                     AGALISSVRSVMDEAEKAKNTMRGLAAVTQFQFGKEAVPDAIDSVRKLSSELNLNKDS
                     IAAAYKNFISMGYSVEQSTKLIKAHADVGSVSRQSNYSLAESIDVASQGYKNQNSVLS
                     DATGIQTNISKMLDKHGMKMDDLSSATTKAAALQALYNETLKEAEAFQGKAAEAAAGY
                     AGSMGVLEKNSAETRVALGNLFQESLLPMINLAGKGTGFLAGFLSGSERTTELKKQLS
                     DLGDQIKKVPQGTEEWKKLDNQIKKTESELEKLGPTAGHVSKSLIVAGTSGLTLYSSL
                     VTITKGLEMAGVAGAANWTKILGPLALGVTAMAFVIDVSYRMSKEENEKFGKDEAKAY
                     ADKSAAEIRNAYENLELIANLTTAHEAINEETYKSQINLLKAYGVEVDKLYGKMERAA
                     PDGKDLFGLKVDKAKALVSELKELEKQKQNLNKPTSPKISEGGSGKLKQDLSEQKRLI
                     EEFWKANPSTVKIVASIQSQSFEYLIKQLRDFSQRKGAKIPLELDGKKISIDEIKDKD
                     QLERVVNALSKKYKISPDVVLKLKPDNLTELDMMLDAARREIDDKMKAGKLNPKEGFK
                     LHANLNRAEDFDKVNRKLQEYRSNWEQSVGPMTQVESQAFEIGQQINYATNKSQGFLQ
                     SVTAWGKVGLSVVSQLGSAYVQVAQAQAQVAQVHSQNQIQQIQFQAQVAERILDAQLQ
                     AFLLAKDAELAKLQETLDAMAQAEQEYEADKQARRDAEAEKIRQHNNELYNEDAKRLE
                     EQYNLKYIQLEKEHGDDIDFESRKKELFAQLQLEKDELRKRYNDKTTADINKSEKDQN
                     AKDEKKKKEDEKNQKAIAEEQKRIEAEKAAATAKTETDKQNAKRLSALIEWQAGKTAF
                     EANKKAQVAQAAFGMAQAAIQGAITFASMVAGYTAAGAALAAPTLGVSMMTMPAIGLA
                     AGAALGGVVAGAGVVAGTMALSAAQSQQYPPFMAFSGGGLVQGGIPGKDSVPALLMPQ
                     ETVVPEKGWSSLESQIADRLTQNVTNRSGDIHLTWAPSYTGGNIPDFQQQYAVFKNWF
                     LTDLKEAGVLG"
     gene            complement(18276..18542)
                     /locus_tag="JANJBFKJ_00024"
     CDS             complement(18276..18542)
                     /locus_tag="JANJBFKJ_00024"
                     /inference="ab initio prediction:Prodigal:2.6"
                     /codon_start=1
                     /transl_table=11
                     /product="hypothetical protein"
                     /protein_id="X:JANJBFKJ_00024"
                     /translation="MALDILDLEEDIKWILRMFYGQIADPELFKKKVKEFENKAYLLR
                     GVDTSSITKSLEELFWENKKRAEGTWKDMKEQFTQGNAIDTTSS"
     gene            complement(18647..19201)
                     /locus_tag="JANJBFKJ_00025"
     CDS             complement(18647..19201)
                     /locus_tag="JANJBFKJ_00025"
                     /inference="ab initio prediction:Prodigal:2.6"
                     /codon_start=1
                     /transl_table=11
                     /product="hypothetical protein"
                     /protein_id="X:JANJBFKJ_00025"
                     /translation="MDQTGKEYSKKFYPALIKTEDGEVEIPVFRSDVGLHLRLSKVNA
                     QINKIREEYIGLFAESFQLIDEAYQDYLDNIELINLDKKPDEKKELAIDKIGFATHYT
                     TLADPKFVEKIDKCETASLAKAEEFLNTLLEKFRVLVHDSDSYIDIFNSIPFSGTDFT
                     GLTQFTNSLETEARKYRGEGTLKK"
     gene            complement(19203..20024)
                     /locus_tag="JANJBFKJ_00026"
     CDS             complement(19203..20024)
                     /locus_tag="JANJBFKJ_00026"
                     /inference="ab initio prediction:Prodigal:2.6"
                     /codon_start=1
                     /transl_table=11
                     /product="hypothetical protein"
                     /protein_id="X:JANJBFKJ_00026"
                     /translation="MTDVIKPEGTSPLGRPTGHLGPVTGRVGIPIARRPVEIGNITTV
                     AGSTIITGSGGTDFTRIEQRARLKINTLNGPENGLVKVKNIISATQIELFEPVGVSLA
                     NQSYKIADQYDLGLAIDSSMKESRGYADFIAMQTGKAAYKKILNSYFVTVEVQLLEPV
                     LELLQKLDPGFKINVDALTGMIKGAAQTASLWEDILQGNGLELSLTALTAPKTPSIDP
                     MDTITFPATRIYPAGEWMFQGDNPIALKVAFEAQLDERTMFKGRPVAYYLGDLGA"
     gene            complement(20017..20226)
                     /locus_tag="JANJBFKJ_00027"
     CDS             complement(20017..20226)
                     /locus_tag="JANJBFKJ_00027"
                     /inference="ab initio prediction:Prodigal:2.6"
                     /codon_start=1
                     /transl_table=11
                     /product="hypothetical protein"
                     /protein_id="X:JANJBFKJ_00027"
                     /translation="MEDKSKEKLVVLIRKTRNGDITAKVNESEVEEFLKSGLYRRLTE
                     TEELKLYPKEEKSPETQKVTKVKND"
     gene            complement(20235..20681)
                     /locus_tag="JANJBFKJ_00028"
     CDS             complement(20235..20681)
                     /locus_tag="JANJBFKJ_00028"
                     /inference="ab initio prediction:Prodigal:2.6"
                     /codon_start=1
                     /transl_table=11
                     /product="hypothetical protein"
                     /protein_id="X:JANJBFKJ_00028"
                     /translation="MIPADSDIKEEHIVEYIVSWLRTLPQLSSVTNKIQAFELLPDSP
                     VDSVLVLLSEYGKPKPETFAESYIEIVSCGKTLRSAREIAFLIYDTLRYRFQVMLPTP
                     FPLPQGMTVDQLPPIQLKKIAASGRIRIAGNPMNGEYRYSTTFIFS"
     gene            complement(20681..21181)
                     /locus_tag="JANJBFKJ_00029"
     CDS             complement(20681..21181)
                     /locus_tag="JANJBFKJ_00029"
                     /inference="ab initio prediction:Prodigal:2.6"
                     /codon_start=1
                     /transl_table=11
                     /product="hypothetical protein"
                     /protein_id="X:JANJBFKJ_00029"
                     /translation="MGWDTNQEKFDKQMDRLASIGNGNPEDPLKTVLKEGLFKLNDII
                     QNTNPQPQRQTGNMKSAFEIHVGTDFVEDGKIPAPGRLKILLSPNLNGLSPNEGRLFY
                     IAPYAPAQNAGQMKRLGKLITLKPTKPGTGPGWFTKLNQSSNKQVIHDFISERLSEVI
                     GEEANT"
     gene            complement(21181..21468)
                     /locus_tag="JANJBFKJ_00030"
     CDS             complement(21181..21468)
                     /locus_tag="JANJBFKJ_00030"
                     /inference="ab initio prediction:Prodigal:2.6"
                     /codon_start=1
                     /transl_table=11
                     /product="hypothetical protein"
                     /protein_id="X:JANJBFKJ_00030"
                     /translation="MIIKVIKPVYDRYNEIIPNQTTTIEVDAIRVTSSTQIKKSPEGE
                     PQYTSVKIIFPAGSNVQSRDKIKWEGRDLSIIDFYSAKDALENEEYIRVFA"
     gene            complement(21465..22571)
                     /locus_tag="JANJBFKJ_00031"
     CDS             complement(21465..22571)
                     /locus_tag="JANJBFKJ_00031"
                     /inference="ab initio prediction:Prodigal:2.6"
                     /codon_start=1
                     /transl_table=11
                     /product="hypothetical protein"
                     /protein_id="X:JANJBFKJ_00031"
                     /translation="MDQADQFMQELAERQFKFLRTLLSDVEHRLDKYITEYALKVKEY
                     LISVGQIPGNYELFVERRYKEIIALYDEYLLTFQGGIAPTLFPVYNDGRRIIELFLHK
                     SGINYSSGVIDSKTISALVRDASHDFRVAIDSSKDMFKSFYKLSKQGIFTESELSIAA
                     AKGISFRGSPGDVHRAIRNLFINSDIRKTKFTTLFSAKDRETRQFFIDKFGEKKFLEL
                     EKKGSKLLNKQYIRIVNKNGDDMYFTVDRYSEFVARSRITDSQVSGSIEEGGRAGIIL
                     YKVPGHQTTADVCKPHEDVIYTTNKELSEAGVFPFLSQQNKPGYHPICSHRIFPYPIS
                     KSQLYLITVQKAGSNFANAWFQKRGYVVPVGVAA"
     gene            complement(22571..23221)
                     /locus_tag="JANJBFKJ_00032"
     CDS             complement(22571..23221)
                     /locus_tag="JANJBFKJ_00032"
                     /inference="ab initio prediction:Prodigal:2.6"
                     /codon_start=1
                     /transl_table=11
                     /product="hypothetical protein"
                     /protein_id="X:JANJBFKJ_00032"
                     /translation="MRFGLVTIKEADDFLQYLSGGNAWRDIKRKEYYASGMVTAIGTA
                     LVGFDVDFTAGVTALVVGETLDIDFQLVKVVSIEGPLNATIEPIEQDVITPVRFRRIP
                     DTEVASLLALYERKREALVTADIKLTSSTAFRYDLVSSETLRKAQIVFALELFKNPTG
                     NKHAENRANGIQSYSISDMSYTYKTGSIQDIPESVFDLVKKEGAPGAGMFGQGRFV"
     gene            complement(23224..23604)
                     /locus_tag="JANJBFKJ_00033"
     CDS             complement(23224..23604)
                     /locus_tag="JANJBFKJ_00033"
                     /inference="ab initio prediction:Prodigal:2.6"
                     /codon_start=1
                     /transl_table=11
                     /product="hypothetical protein"
                     /protein_id="X:JANJBFKJ_00033"
                     /translation="MEIEYITLRKKTAKGIFPVQVPPHRILYHLENGYLPPEGVSEAD
                     ALKSAKNFFEQHQAKLVKESKGEKQTEPDSSKKEATPKATSPKEKKKPEGVSEADKTA
                     DTQPAQPAEEQPTQTEDSHGVEGQ"
     gene            complement(23644..24774)
                     /locus_tag="JANJBFKJ_00034"
     CDS             complement(23644..24774)
                     /locus_tag="JANJBFKJ_00034"
                     /inference="ab initio prediction:Prodigal:2.6"
                     /codon_start=1
                     /transl_table=11
                     /product="hypothetical protein"
                     /protein_id="X:JANJBFKJ_00034"
                     /translation="MANTLLNLIQTYLLPQVLPVLRESLQMPALIRRDLDDVAQKKGD
                     TIRVPLPQNMGPAQNMNTATGSTSTDLDDPYVDVKLDHWKYKQFQMDDKEMMDSLSEA
                     IIPSGVEGAIKSLANDIDLSLLSLYKDIPYFSGTAGVTPSTADSIIDVRKALQKNLVP
                     QDSRKLVLDVEAEANFLNIFKDVDKTGETSALREASIGRKFGFDTYSDQLVPFHTKGT
                     AAGSLQVAGAVAQGETAMNIDGAGASQTLKKGDLLTIGALQFVVTQDITANGSGVFTG
                     VRLYPEAPVGGIADNVAITLIGSHTPNLAFHKDAFCLVIRSLKDEESESSTIAAAKDP
                     ISNIPLRVETWREAGKATRFWRFDILYGFATLRPELAARLLG"
     gene            complement(24787..25596)
                     /locus_tag="JANJBFKJ_00035"
     CDS             complement(24787..25596)
                     /locus_tag="JANJBFKJ_00035"
                     /inference="ab initio prediction:Prodigal:2.6"
                     /codon_start=1
                     /transl_table=11
                     /product="hypothetical protein"
                     /protein_id="X:JANJBFKJ_00035"
                     /translation="MFLRNEHRVMEEDKGGEGQGGAGEGGTANEEFVELNIAGTSHKV
                     PKAVAQAFGSLNKNLRTMESDYKTLKDTATSAKGEEYQELLAKFQELELEKLPEKERE
                     AIRLNGEVAKLKGLHEVESKNSARYKSLFYENAIQTAINAALSSHELYDAEQTSQLLR
                     VYGKPALIEDTNGGFRVVLNMDFDGNGVQEFDPKEGAAKWLGLSKNANLLKNNLNPGA
                     GTPSGGKSGPGGSRVFTPESWQREFSNAKDENARKELMRKVKSGEYVVKTA"
     gene            complement(25617..27146)
                     /locus_tag="JANJBFKJ_00036"
     CDS             complement(25617..27146)
                     /locus_tag="JANJBFKJ_00036"
                     /inference="ab initio prediction:Prodigal:2.6"
                     /codon_start=1
                     /transl_table=11
                     /product="hypothetical protein"
                     /protein_id="X:JANJBFKJ_00036"
                     /translation="MAEDPNKIILERHHPDISARLEAYQLITDSFHGGLDYIRKDYLV
                     QYLKETSNVYENRKKRSVFLNHTAPIVDVLVGLLFNEKPNRKVPSEIEDILLHANKRQ
                     SFQEFFQEVATKSLLNTCGILVDSPSFDPNEIKTQAARKAAGLQPYLVLYELNQIRDF
                     SVNEAGELLWILLDNTYEEDEDPFRKRKTITQYRLWTKTTYQDFTKGDKDQIVTAQAI
                     PHNIGKVPFVFVSWNDKTKTLINQTVFEDIAIIDKKIYNYLSVADEVIYSGSFALFAY
                     PGSIPDAIEKSGLASLDWITFDSNSSHLPTFISHGIEALSGIVSFIDSLAKKILQKVG
                     LDKDEEKSGVQSGKAKLLEYKVANAFLLSGATRLEKAEIECLELALSWLSSELKASEI
                     SVTYKKKFESVDIDKAINTLLTIFNDLKYTAVKKRVAKEIVNTTFPEIPEKEKNELFD
                     EIDNTNEDELPGFVKKYIEEQSNNSAAPSDNGAKKTNGSSSDTGTKLNPGGDPDNSAS
                     G"
     gene            complement(27201..28520)
                     /locus_tag="JANJBFKJ_00037"
     CDS             complement(27201..28520)
                     /locus_tag="JANJBFKJ_00037"
                     /inference="ab initio prediction:Prodigal:2.6"
                     /codon_start=1
                     /transl_table=11
                     /product="hypothetical protein"
                     /protein_id="X:JANJBFKJ_00037"
                     /translation="MALELLSDTVKRFIKFWGGSRSGKTFLSIRAIRVRALKYPGSKH
                     LVCRYSFSNAKKTIWLQTMLPQFRKDEKLGLCEILEQPGIVRYKNGSYVILGGLEPSS
                     IDSILGAEYATIFVTEANENKWSVIESLMTRLNDTAVDDTGNMIKTLFIVDLNPTTKQ
                     SWSYKVWMLGINPEGEKPIGNFSEYGNLHFRPEDNIDNLSKTYLTTLDNLSGAKRQRY
                     RIGDYGSYEGLVFNLDEETHIVDDFRIPTNWKKVRAIDFGYTHPFVCIWLAYDAANDC
                     IYFYRVHSLAQNTVRAHAEYIKRLSILDLPEQEQNGLEAWRLAEKLYSSTVADHDAED
                     RATLHEYGIVTKPANKEVLAGIDHCIDLLDFNEHKRPRMKFFRSCTPLLNGLNTYRWR
                     SAESKSTKPKDREIIKEDDDEVDAMRYGTMEMLPNAKPFIASAHVAH"
     gene            complement(28581..29186)
                     /locus_tag="JANJBFKJ_00038"
     CDS             complement(28581..29186)
                     /locus_tag="JANJBFKJ_00038"
                     /inference="ab initio prediction:Prodigal:2.6"
                     /codon_start=1
                     /transl_table=11
                     /product="hypothetical protein"
                     /protein_id="X:JANJBFKJ_00038"
                     /translation="MENKKENNKKKPRKRENSLKKKLENSDSEKEFEPVLTEKNKLFV
                     ENYVFHFRLNGKKAYLETYPDANEKSANAAASRLLAKASVRKYRDQLIQDVISSKKDE
                     LQLLFVEINRELVSATLADYIDDAGNVDIEKIKTLHPAAVKEITTRRTFTKAGDEIVD
                     RTFRLADKTKSLEMLGKYTGMYKDKEGGDIHIHFGTEESGL"
     gene            complement(29772..30038)
                     /locus_tag="JANJBFKJ_00039"
     CDS             complement(29772..30038)
                     /locus_tag="JANJBFKJ_00039"
                     /inference="ab initio prediction:Prodigal:2.6"
                     /codon_start=1
                     /transl_table=11
                     /product="hypothetical protein"
                     /protein_id="X:JANJBFKJ_00039"
                     /translation="MGISSKTLQCVVHELKLIRYVEKFNTQNQRTFDLDEPDIEKLLD
                     LKTKSGARNWKSFLTIFSDRPQIKIYSTKIIHEIDPRLLKKITK"
     gene            complement(30062..30400)
                     /locus_tag="JANJBFKJ_00040"
     CDS             complement(30062..30400)
                     /locus_tag="JANJBFKJ_00040"
                     /inference="ab initio prediction:Prodigal:2.6"
                     /codon_start=1
                     /transl_table=11
                     /product="hypothetical protein"
                     /protein_id="X:JANJBFKJ_00040"
                     /translation="MKTLEEGLYTKSIIYDFESRKSVLIEITYFYPIGESVIFRVSNF
                     LFQKLLRGRIRKDGVIKFVSFKAIETLSTSEGRELAWKIYEEVDKVLELPDDSFPPEN
                     FKETQPHTEN"
     gene            complement(30663..30896)
                     /locus_tag="JANJBFKJ_00041"
     CDS             complement(30663..30896)
                     /locus_tag="JANJBFKJ_00041"
                     /inference="ab initio prediction:Prodigal:2.6"
                     /codon_start=1
                     /transl_table=11
                     /product="hypothetical protein"
                     /protein_id="X:JANJBFKJ_00041"
                     /translation="MSQGKVNIHKTGKGTQKAVFFDIFDRKYSVEEAIDAKKSGPSIW
                     FGNEFGDRGRFSQEQAKQLAELLSKFAETGKLA"
     gene            complement(31488..31694)
                     /locus_tag="JANJBFKJ_00042"
     CDS             complement(31488..31694)
                     /locus_tag="JANJBFKJ_00042"
                     /inference="ab initio prediction:Prodigal:2.6"
                     /codon_start=1
                     /transl_table=11
                     /product="hypothetical protein"
                     /protein_id="X:JANJBFKJ_00042"
                     /translation="MLKGESMTLKELESFREDLKTVTGFTDVELAKLETEFSKLPVFP
                     DLGSGFYAVFVEGAAAYRNMQREL"
     gene            complement(31688..31978)
                     /locus_tag="JANJBFKJ_00043"
     CDS             complement(31688..31978)
                     /locus_tag="JANJBFKJ_00043"
                     /inference="ab initio prediction:Prodigal:2.6"
                     /codon_start=1
                     /transl_table=11
                     /product="hypothetical protein"
                     /protein_id="X:JANJBFKJ_00043"
                     /translation="MDERILRALATIKGQDWVNWFTESALITDQIWVENFRITKKLKE
                     EHFEDESTDCYGKYGTAFIDQSPSSDYGDTFYGTIYFKLNSRQRYLKFDYAC"
     gene            complement(31971..32375)
                     /locus_tag="JANJBFKJ_00044"
     CDS             complement(31971..32375)
                     /locus_tag="JANJBFKJ_00044"
                     /inference="ab initio prediction:Prodigal:2.6"
                     /codon_start=1
                     /transl_table=11
                     /product="hypothetical protein"
                     /protein_id="X:JANJBFKJ_00044"
                     /translation="MDREQMTSQERREYIAEKILGWKFLPNHKGDSGFYIMSNWAYDK
                     GRIISMPRIPRAVKPEELPDFESLSECIGPLCEVVFPMLAGEKWIISFLDNGHVNLID
                     GPRWAVLDIRTGPLATVLVDAHMKITGEKRNG"
     gene            complement(32378..32677)
                     /locus_tag="JANJBFKJ_00045"
     CDS             complement(32378..32677)
                     /locus_tag="JANJBFKJ_00045"
                     /inference="ab initio prediction:Prodigal:2.6"
                     /codon_start=1
                     /transl_table=11
                     /product="hypothetical protein"
                     /protein_id="X:JANJBFKJ_00045"
                     /translation="MSLKIKTWRKIVYLKWFLIRLRRNSSIKLIGKSPFDSFICVYLD
                     HSYSLTSQDSKHLITLNLYYFTYTEIPLKRLVFEFGLLGVSLGVSIRLCGRLGEE"
     gene            complement(32691..33206)
                     /locus_tag="JANJBFKJ_00046"
     CDS             complement(32691..33206)
                     /locus_tag="JANJBFKJ_00046"
                     /inference="ab initio prediction:Prodigal:2.6"
                     /codon_start=1
                     /transl_table=11
                     /product="hypothetical protein"
                     /protein_id="X:JANJBFKJ_00046"
                     /translation="MRLKIGDRVKTPHGEGIIHSFEKTQRTRRVCVTLDKKHLDRELL
                     CYFDNDVISLKPSFMTCKVCKVKYSREYYVDFVNGECMPCRSQREFDEYCEKEESELK
                     RYNEMNGTNYNSQSFFCDCYDNKIDSSTLGGRFVCLRQTYSFAQSIQDDEILDSDPQP
                     SLFDYDNSIPF"
     gene            complement(33197..34132)
                     /locus_tag="JANJBFKJ_00047"
     CDS             complement(33197..34132)
                     /locus_tag="JANJBFKJ_00047"
                     /inference="ab initio prediction:Prodigal:2.6"
                     /codon_start=1
                     /transl_table=11
                     /product="hypothetical protein"
                     /protein_id="X:JANJBFKJ_00047"
                     /translation="MKNSKIEWTDHTWNPVTGCTKVSAGCRNCYAEKLSKRKFGEWKD
                     RDFSEILLKEHKLKEPFSIRKPSKIFVNSMSDLFHDDVLDSFIDRIFGVMALNPKHTF
                     QVLTKRPERMLEYLTTEDRAGEIGDVAYSFVESNWQTRSIKMPHEWTTDKWSGLVEWP
                     LPNVWLGVSVEDQETADGRIPFLMEAPAKIKFISAEPLLGEIDLTNLETEDYGTVNAL
                     KGNLDILSMGYYEDVWGTLSPIDWVIAGGESGPNARLVRPNWIRNLRDQCTDADVPFF
                     FKQWGDKRNSRARLDGEEWKQFPKKAAEKANIECD"
     gene            complement(34294..34488)
                     /locus_tag="JANJBFKJ_00048"
     CDS             complement(34294..34488)
                     /locus_tag="JANJBFKJ_00048"
                     /inference="ab initio prediction:Prodigal:2.6"
                     /codon_start=1
                     /transl_table=11
                     /product="hypothetical protein"
                     /protein_id="X:JANJBFKJ_00048"
                     /translation="MKETLNLSQIFALILMYSVIVTLLRVIFKELIRVDATRSGGYQP
                     KENNVDNGKKNPPKERSGGA"
     gene            complement(34501..34971)
                     /locus_tag="JANJBFKJ_00049"
     CDS             complement(34501..34971)
                     /locus_tag="JANJBFKJ_00049"
                     /inference="ab initio prediction:Prodigal:2.6"
                     /codon_start=1
                     /transl_table=11
                     /product="hypothetical protein"
                     /protein_id="X:JANJBFKJ_00049"
                     /translation="MKIIKIILLVSIYYLVILYYKTEDAHEHKPGYSKIYGNKLFKLK
                     RVSIKNHKKGSEISGFLFLGTGSIIGKGETNEPVYIVWLEGVDGFTKRYDIPIDRVAF
                     IEDGTLEVEASSQTWENGIHEIVHINWMPSSRVLIHLPKKTIIQKVSINFDKEE"
     gene            complement(34968..35291)
                     /locus_tag="JANJBFKJ_00050"
     CDS             complement(34968..35291)
                     /locus_tag="JANJBFKJ_00050"
                     /inference="ab initio prediction:Prodigal:2.6"
                     /codon_start=1
                     /transl_table=11
                     /product="hypothetical protein"
                     /protein_id="X:JANJBFKJ_00050"
                     /translation="MIQIVLSPLPVGIEAVIVIKVEIWPNGDESKAREHSRAYIANDG
                     KTVKETKGAYGSYDARFMQSQDFNPKRVWKSSRAERIHRKLRGVWDIVYVALRNAGME
                     ERNKG"
     gene            complement(35251..35574)
                     /locus_tag="JANJBFKJ_00051"
     CDS             complement(35251..35574)
                     /locus_tag="JANJBFKJ_00051"
                     /inference="ab initio prediction:Prodigal:2.6"
                     /codon_start=1
                     /transl_table=11
                     /product="hypothetical protein"
                     /protein_id="X:JANJBFKJ_00051"
                     /translation="MKVFLINDYEYWASPSLRQLARYLIAGTSESVKEFLSENVLEIV
                     DADEQYVCEIDEATQDFMRYGETEEDRYWLEKLGAVVTFRRYIELCIDSGHDPNCPFP
                     IACRD"
     gene            complement(35571..36107)
                     /locus_tag="JANJBFKJ_00052"
     CDS             complement(35571..36107)
                     /locus_tag="JANJBFKJ_00052"
                     /inference="ab initio prediction:Prodigal:2.6"
                     /codon_start=1
                     /transl_table=11
                     /product="hypothetical protein"
                     /protein_id="X:JANJBFKJ_00052"
                     /translation="MNFEVGKFYKIPCAELIGPKGKRVFVPVNGPEHSDPQFGAKENH
                     YHIDTRFISENSNEQFSIQSGFTNKPVWTGQKNIISGERFSFQGIIFKRKLCRSNVTG
                     LLGPNPSDRAPELEKYKSWAKGFFGKKCHGKRCPHLGTELIEANGVKFCPLHGLKSDK
                     EGSEIVGYFLPEQGVGTI"
     gene            complement(36104..36454)
                     /locus_tag="JANJBFKJ_00053"
     CDS             complement(36104..36454)
                     /locus_tag="JANJBFKJ_00053"
                     /inference="ab initio prediction:Prodigal:2.6"
                     /codon_start=1
                     /transl_table=11
                     /product="hypothetical protein"
                     /protein_id="X:JANJBFKJ_00053"
                     /translation="MTVELKTKIKPVSVNRRYGLSKNKKKLILSNDYRSVKEGLQYDF
                     RSQCLCGPVILNECSVEIHTPYERLDIDAIAKILLDAMNGIVYKDDRQVYRLVMERKI
                     RDDIRIVVTEREGI"
     gene            complement(36512..36964)
                     /locus_tag="JANJBFKJ_00054"
     CDS             complement(36512..36964)
                     /locus_tag="JANJBFKJ_00054"
                     /inference="ab initio prediction:Prodigal:2.6"
                     /codon_start=1
                     /transl_table=11
                     /product="hypothetical protein"
                     /protein_id="X:JANJBFKJ_00054"
                     /translation="MRPQPEVTLDQFLSAFDEGVKKAVEKPTVVPNVRVEDRGFFTEE
                     RFYRVESRKTGELCFASRCLGQTAEHPGCYQVTRYSDHRRRWVTTEEFTTQFRRLKGV
                     PERIYVSDALGVRLDWKKTAIEEDNVASALLWSWFNSVKKNKQSREVA"
     gene            complement(37038..38117)
                     /locus_tag="JANJBFKJ_00055"
     CDS             complement(37038..38117)
                     /locus_tag="JANJBFKJ_00055"
                     /inference="ab initio prediction:Prodigal:2.6"
                     /codon_start=1
                     /transl_table=11
                     /product="hypothetical protein"
                     /protein_id="X:JANJBFKJ_00055"
                     /translation="MNAVPRRVPRPNRPEGSSYAVVDFNVVNGFGLTDGEKIIFSLIH
                     NLSNRKEGCTATNDYFARLLERYNPYEKDSEKLLAEKTKAEKAISASISRLAKKGAIT
                     VRLLKTKNGTSRFIFSNVRIIKPTPQNIDPGPQNVEDPPQKVEWGPQNIECMHSTNYG
                     ADIKGDNKLDSTKKEKEVSSETITFVNVYEKTKELLASRNIEYVHTVGKETSALNWFM
                     TSGLSADKIIEVVSNLIRIKESKEFKDDLKFWKPIPITIASAKSYYEKIQSTIVALKP
                     PSLERPTQTNHQPDFEYFEDYIQAQKISPTTKQFILSAKSPEEYYDPNSTNPKITYAK
                     SFYETFKKSKQDKGEPCKFKRPAAA"
     gene            complement(38114..38422)
                     /locus_tag="JANJBFKJ_00056"
     CDS             complement(38114..38422)
                     /locus_tag="JANJBFKJ_00056"
                     /inference="ab initio prediction:Prodigal:2.6"
                     /codon_start=1
                     /transl_table=11
                     /product="hypothetical protein"
                     /protein_id="X:JANJBFKJ_00056"
                     /translation="MIADTQNEHINSILQKHKFTQIRPNEWNFVGTVYTKMALKYGTM
                     EFHHVDLCSSITINIGDQIIIKKNNSVVFVTDSLDDLDRYLNNTLYLTSPMQNTECVV
                     "
     gene            complement(38441..38752)
                     /locus_tag="JANJBFKJ_00057"
     CDS             complement(38441..38752)
                     /locus_tag="JANJBFKJ_00057"
                     /inference="ab initio prediction:Prodigal:2.6"
                     /codon_start=1
                     /transl_table=11
                     /product="hypothetical protein"
                     /protein_id="X:JANJBFKJ_00057"
                     /translation="MCIWVFRSLLYMCEDFNQTMEASLKFLIGLTAISVVSVFYFLQW
                     LHGRSEDYDADDLIQKWSHIRKSYLTQEDAALKAANSTDKAKNTKPVSFLDPTKRHKG
                     Q"
     gene            complement(38840..39022)
                     /locus_tag="JANJBFKJ_00058"
     CDS             complement(38840..39022)
                     /locus_tag="JANJBFKJ_00058"
                     /inference="ab initio prediction:Prodigal:2.6"
                     /codon_start=1
                     /transl_table=11
                     /product="hypothetical protein"
                     /protein_id="X:JANJBFKJ_00058"
                     /translation="MKVKTLIKKLEKCNPEAIVEFGTASGSESGKVIDVFAEKDKKIV
                     TLDLVSTHFFGEKADW"
     gene            complement(39247..39420)
                     /locus_tag="JANJBFKJ_00059"
     CDS             complement(39247..39420)
                     /locus_tag="JANJBFKJ_00059"
                     /inference="ab initio prediction:Prodigal:2.6"
                     /codon_start=1
                     /transl_table=11
                     /product="hypothetical protein"
                     /protein_id="X:JANJBFKJ_00059"
                     /translation="MDNQKRDRIRILNQYDALFDDKCDESLDEVTHIIAGLIEVDEDL
                     IRQTVLEKWYEAA"
     gene            complement(39431..39946)
                     /locus_tag="JANJBFKJ_00060"
     CDS             complement(39431..39946)
                     /locus_tag="JANJBFKJ_00060"
                     /inference="ab initio prediction:Prodigal:2.6"
                     /codon_start=1
                     /transl_table=11
                     /product="hypothetical protein"
                     /protein_id="X:JANJBFKJ_00060"
                     /translation="MAALATLKLFELNDLYYQTLYSAINPDTGEIVDEVLAEKLNEIV
                     EAKEKKLLNLGCIYCELELEAAALKSKEANLKKRREALEKRYKSLLRFIKANLQEGTK
                     LKDDRVKLYWRKSESLDVKIPDNQLLTVLGEEFTKIEYSPMKNELKAAIKSGRSFKGV
                     ELIENQNLQID"
     gene            complement(39946..40956)
                     /locus_tag="JANJBFKJ_00061"
     CDS             complement(39946..40956)
                     /locus_tag="JANJBFKJ_00061"
                     /inference="ab initio prediction:Prodigal:2.6"
                     /codon_start=1
                     /transl_table=11
                     /product="hypothetical protein"
                     /protein_id="X:JANJBFKJ_00061"
                     /translation="MTFVKATKEQSKLRAAIFGPSGSGKTYSCLSMAQGMGKKIAVID
                     SERGSSAKYSDRFEFDICQLTDRSIDSYIAMMREAGKLGYDVLIIDSGTHAWQELLED
                     VDKIAKTKFAGNSYAAWSEGTPKQKKLISALYDFPGHLFFTMRSKTEYVLETNRSGKQ
                     APKRVGLAPEQGKGVEYEFDILIELSIDHYASVSKDRTGKFQDKIIEKPGKEFGEELA
                     SWLSEGVAPKPKPEKALAEKEDPSSLGPAQQEQPAPKKLDKSLETKLADTKAWIDGVL
                     GNESLTQKEAIQKLSSCRKRWEGMYQEFSKQNKVALYQEGLTHFDRALGALGHTEEGD
                     LS"
     gene            complement(40953..41723)
                     /locus_tag="JANJBFKJ_00062"
     CDS             complement(40953..41723)
                     /locus_tag="JANJBFKJ_00062"
                     /inference="ab initio prediction:Prodigal:2.6"
                     /codon_start=1
                     /transl_table=11
                     /product="hypothetical protein"
                     /protein_id="X:JANJBFKJ_00062"
                     /translation="MTTTIEKADVFKETTISRSDYSQVGRVSRRGRVRQANFNELHSG
                     ICRSKTRKSSLTCERERNRENGNITFDWRHAGIPIHRTSNHFVKNSPIVEKNSTIRLD
                     IVELISTLSLHVKNGRDKMNFALRNFNGAPIGYSDDGPTITKNRFHGNKATSGKSGFG
                     RIGQANSNGLYPILCGSEKRECGSSRKNEWCSTRNNFNNYNRNWQFIFNGAIAYSVRN
                     NSENSNVLKINTLVLDNILNFKTLSLRNSKFNFGGEGK"
     gene            complement(41788..42051)
                     /locus_tag="JANJBFKJ_00063"
     CDS             complement(41788..42051)
                     /locus_tag="JANJBFKJ_00063"
                     /inference="ab initio prediction:Prodigal:2.6"
                     /codon_start=1
                     /transl_table=11
                     /product="hypothetical protein"
                     /protein_id="X:JANJBFKJ_00063"
                     /translation="MSELKTILKIIERRRSEIASELNDRDLLIQFIRSFVDLKRGNAA
                     DLARECKLPTSTISRIVTRTGAQPSLETILDVTEAVIKLQKMQ"
     gene            complement(42099..42419)
                     /locus_tag="JANJBFKJ_00064"
     CDS             complement(42099..42419)
                     /locus_tag="JANJBFKJ_00064"
                     /inference="ab initio prediction:Prodigal:2.6"
                     /codon_start=1
                     /transl_table=11
                     /product="hypothetical protein"
                     /protein_id="X:JANJBFKJ_00064"
                     /translation="MTFKEDQQMSQLKNLISEIQLTDEDNQLIEDSLDDVMRTVEKQK
                     QNVKESRARLRALFVSYRQTIRYLKGQVKERDDLLHTLRAETDAMADVLQDIKKSYRV
                     DEVA"
     gene            complement(42481..42762)
                     /locus_tag="JANJBFKJ_00065"
     CDS             complement(42481..42762)
                     /locus_tag="JANJBFKJ_00065"
                     /inference="ab initio prediction:Prodigal:2.6"
                     /codon_start=1
                     /transl_table=11
                     /product="hypothetical protein"
                     /protein_id="X:JANJBFKJ_00065"
                     /translation="MSLTDEQIKKTIPAIIRQRRESISREDIDKQMLVDYIRYFVNLK
                     RGNAALLVKETKFPSGNLSRLISGEGAQPSFERILSIAETVQILLKKQQ"
     gene            complement(43013..43285)
                     /locus_tag="JANJBFKJ_00066"
     CDS             complement(43013..43285)
                     /locus_tag="JANJBFKJ_00066"
                     /inference="ab initio prediction:Prodigal:2.6"
                     /codon_start=1
                     /transl_table=11
                     /product="hypothetical protein"
                     /protein_id="X:JANJBFKJ_00066"
                     /translation="MAKKETKEQSIEEIIAHRRNCLDTEDSDREALTEYVRQFAKAKR
                     GNTILLSRESGVPDAKISNLLNQSGFPPGMEIILKLAETIQKLQNL"
     gene            complement(43447..43704)
                     /locus_tag="JANJBFKJ_00067"
     CDS             complement(43447..43704)
                     /locus_tag="JANJBFKJ_00067"
                     /inference="ab initio prediction:Prodigal:2.6"
                     /codon_start=1
                     /transl_table=11
                     /product="hypothetical protein"
                     /protein_id="X:JANJBFKJ_00067"
                     /translation="MAIEKKLITEAIKRRRQNMDTEAADREMLIQYIRQFVDSQRGNQ
                     KLLAEASSIPQNKISSLIRERSFSPGMDTIIKLAETIQNIQ"
     gene            44312..44707
                     /locus_tag="JANJBFKJ_00068"
     CDS             44312..44707
                     /locus_tag="JANJBFKJ_00068"
                     /inference="ab initio prediction:Prodigal:2.6"
                     /codon_start=1
                     /transl_table=11
                     /product="hypothetical protein"
                     /protein_id="X:JANJBFKJ_00068"
                     /translation="MNTPGERIKYIRTEGTGQKISQDEFAKSIGISQELLSQLENNKR
                     DLTDRITIVIELKYGFRKEWTHKGIGPEKNTTPLNVTEAEKELIEKGIILSRKIINNP
                     TLCEIAEILVKIQPEDLKKIKTIIETFLK"
     gene            complement(44801..46189)
                     /locus_tag="JANJBFKJ_00069"
     CDS             complement(44801..46189)
                     /locus_tag="JANJBFKJ_00069"
                     /inference="ab initio prediction:Prodigal:2.6"
                     /codon_start=1
                     /transl_table=11
                     /product="hypothetical protein"
                     /protein_id="X:JANJBFKJ_00069"
                     /translation="MSTFFALVILFVLFCFPFLLYFYYKKVKQFNELYNKYKDIIDLE
                     KHKSNVINETDDLIRERNRKLNEIQVEIDQLRKDYLEKRQLFENLIREVAIYEDKSEI
                     ISHGLYKPHFDFDTSDEYKEALLEIRESCKEMIKSETAASASVAWHVNGSYTEGKKQT
                     KHYIKLMLRAFNGECDAMIADVRWNNISKMEERIAKVHDAINKLGETHYIKITNDYYR
                     LKLQELQLTHEYRDKIYQEKQEQKRIQEQIREEEKVQREIEKALRDSEDEEKRYTKAL
                     EQAKKELEKAQGEQLQLVQAKMEALQKELENAQSAKQRALSLAQQTKVGHVYVISNIG
                     SFGESVFKVGMTRRLDPMDRVKELGDASVPFEFDVHAIVYSENAPELEKLLHKNFDHK
                     RVNLVNNRKEFFEITLDEIEQIVKKHNGDVQFTKAAEAREYRESMKIKLNRQNTNVST
                     MSNVLDSIPQSI"
     gene            complement(46210..46458)
                     /locus_tag="JANJBFKJ_00070"
     CDS             complement(46210..46458)
                     /locus_tag="JANJBFKJ_00070"
                     /inference="ab initio prediction:Prodigal:2.6"
                     /codon_start=1
                     /transl_table=11
                     /product="hypothetical protein"
                     /protein_id="X:JANJBFKJ_00070"
                     /translation="MKSKGVAYVLWLFSFFGWFGLHRFYIGKVGTGILWIFTGGLFGL
                     GSLYDLFSLGGQVDAVNTTKELKEIRTATLANISNKNI"
     gene            complement(46739..47335)
                     /locus_tag="JANJBFKJ_00071"
     CDS             complement(46739..47335)
                     /locus_tag="JANJBFKJ_00071"
                     /inference="ab initio prediction:Prodigal:2.6"
                     /codon_start=1
                     /transl_table=11
                     /product="hypothetical protein"
                     /protein_id="X:JANJBFKJ_00071"
                     /translation="MTVEEYRNLTYSPNILNYKEGTSNAIDFFISGMKKFLDHILELH
                     NEQNAILIPVPSSKAKNDPFYNNQPKNKNLDAPPLRKRNRDNRNIIFVNRICESDNKY
                     KCVEGIHRISSKKEKERIPIEDYISDLEIRHTEELNGKCVILIDDIKTHGTTFEACSK
                     LVDSHATPSLLITIAIGQTRSHESFKNERKEILEPDFF"
     gene            complement(47470..48243)
                     /locus_tag="JANJBFKJ_00072"
     CDS             complement(47470..48243)
                     /locus_tag="JANJBFKJ_00072"
                     /inference="ab initio prediction:Prodigal:2.6"
                     /codon_start=1
                     /transl_table=11
                     /product="hypothetical protein"
                     /protein_id="X:JANJBFKJ_00072"
                     /translation="MMGTMATARKRNSNRSSGERLLFDFQKSKEELEQEALEKEYYDY
                     LFRIDAKVTRFAFDSVLNNSKSSGAIPLFYKGDSTLLRRRAVSIVGTRNPSKKGQETA
                     AAITEAVIKLGFVVVSGLAKGIDSVAHSTALVAKGSTIAVLGTPIHKIYPAENKFLAE
                     EISENGLILSMNLPHEEKGTYLFPRRNRLMALMTEATIVVEAGETSGVIHQAAECKRL
                     HKKLIFSKSLVEQKYDWVSKFINSGALVAESSNHLKQIL"
     gene            complement(48662..48886)
                     /locus_tag="JANJBFKJ_00073"
     CDS             complement(48662..48886)
                     /locus_tag="JANJBFKJ_00073"
                     /inference="ab initio prediction:Prodigal:2.6"
                     /codon_start=1
                     /transl_table=11
                     /product="hypothetical protein"
                     /protein_id="X:JANJBFKJ_00073"
                     /translation="MDYKNRLSANPNVMLGKPVIKGTRITVELILERLGEGLSIEEIL
                     TATPGIVRDDILACLSYSSEVISRESLLAS"
     gene            complement(48990..49523)
                     /locus_tag="JANJBFKJ_00074"
     CDS             complement(48990..49523)
                     /locus_tag="JANJBFKJ_00074"
                     /inference="ab initio prediction:Prodigal:2.6"
                     /codon_start=1
                     /transl_table=11
                     /product="hypothetical protein"
                     /protein_id="X:JANJBFKJ_00074"
                     /translation="MVDRTCEDLFKLRDRLFEFGLKQNGINFSDPAYQSFEAIINGTI
                     RFTHRISFLRYLIFVFLVNLFMSRYEVFSSLRLELDQGFKKLDPVAQANFKPLLEEYE
                     RIVISHLVFKSFFLLLFTSSVGIVYSIMRFQTFAAEGISKGYQNFRVKVRAIYNGPIK
                     NIQYNAIQEMNAAVSVV"
     gene            complement(49651..50046)
                     /locus_tag="JANJBFKJ_00075"
     CDS             complement(49651..50046)
                     /locus_tag="JANJBFKJ_00075"
                     /inference="ab initio prediction:Prodigal:2.6"
                     /codon_start=1
                     /transl_table=11
                     /product="hypothetical protein"
                     /protein_id="X:JANJBFKJ_00075"
                     /translation="MSRKLRRRFTQREIDANHNANYKVHKLSVIASLGERIIAKSSNI
                     LIIAIVTFGIVSSISHLAGKQTNAIFDVGFSALIDFAKKSNPIEAVGYIFGVFCIFME
                     LSKRNYGPIILRDSALNLQNARKGSIQID"
     gene            complement(50372..51259)
                     /locus_tag="JANJBFKJ_00076"
     CDS             complement(50372..51259)
                     /locus_tag="JANJBFKJ_00076"
                     /inference="ab initio prediction:Prodigal:2.6"
                     /codon_start=1
                     /transl_table=11
                     /product="hypothetical protein"
                     /protein_id="X:JANJBFKJ_00076"
                     /translation="MAIAVLVSFFIFWLGIYVYRNSIQSESAQKWFLLFALSIGTWVF
                     ILGVRNVIMLEWREFLHDLTLIPILFTPYLFFRFVKSLFNPQYKQSRVGLAINTALIT
                     YFLYCAITRQFVQLLDTVNFAYKPTYKYHIFIIYCATYFIGSLGILWLEVRRYQQHKI
                     QAILITTGTLIAVAICVLFVYILPLQGIFLAPYSAIGVAIAGLFFAVAALLGNALITN
                     ATIESGDPVPRFSRTVVLLVVVIYKYVDPVEFLILAYKLEKTNKRLWGLFRALYLEDV
                     DIGAHIQKTAKEITMESNL"
     gene            51467..51892
                     /locus_tag="JANJBFKJ_00077"
     CDS             51467..51892
                     /locus_tag="JANJBFKJ_00077"
                     /inference="ab initio prediction:Prodigal:2.6"
                     /codon_start=1
                     /transl_table=11
                     /product="hypothetical protein"
                     /protein_id="X:JANJBFKJ_00077"
                     /translation="MRHKDKGQGKRLGVILEETNLLSKELAAACDAFPEVISLYLSNK
                     RDIPFDLAYKIMLAYGYSPFWLIFGDGEKFVSKDLLESLTQNQIETIYEIDRNRVFNR
                     RLDESGFRPMVERLLELDDDRERKIFLSIFDRFFPKGSE"
     gene            complement(52404..52913)
                     /locus_tag="JANJBFKJ_00078"
     CDS             complement(52404..52913)
                     /locus_tag="JANJBFKJ_00078"
                     /inference="ab initio prediction:Prodigal:2.6"
                     /codon_start=1
                     /transl_table=11
                     /product="hypothetical protein"
                     /protein_id="X:JANJBFKJ_00078"
                     /translation="MIEIGKVVLFGKIWRHVNGHSLKIHYLIFEQKGPEDESGYAAVA
                     LELGLFSWGIDEIKSKSNLFQHIEEYLSSLKENEGLYELLKNTQLEEYWGIYRQLLFL
                     CGDPETDKLRAVSKENEELKNSNSIVEEKFRESEERNSELKVSLSMLQGLYENLKKEK
                     SSVDTQVAS"
     gene            complement(53182..53757)
                     /locus_tag="JANJBFKJ_00079"
     CDS             complement(53182..53757)
                     /locus_tag="JANJBFKJ_00079"
                     /inference="ab initio prediction:Prodigal:2.6"
                     /codon_start=1
                     /transl_table=11
                     /product="hypothetical protein"
                     /protein_id="X:JANJBFKJ_00079"
                     /translation="MTPHSTAKTAKLSEEALGRLYYSNEPSVDNFSLLRYKKTFESLL
                     SNGTADEQDVAALGMVYYNLNDRNNFSKLLLEHIDRFNSIPLLIIYVLGKLNKRWRGN
                     ESSKDILAYWFNHHLNAKQLPVEFVLHFDSLPFLRDLYTLKHRLLVMASISKDYVVTL
                     TAGPLKYETPLCQTNLNISLQTFDFVWRQLH"
     gene            complement(53988..54401)
                     /locus_tag="JANJBFKJ_00080"
     CDS             complement(53988..54401)
                     /locus_tag="JANJBFKJ_00080"
                     /inference="ab initio prediction:Prodigal:2.6"
                     /codon_start=1
                     /transl_table=11
                     /product="hypothetical protein"
                     /protein_id="X:JANJBFKJ_00080"
                     /translation="MEWKEPTCYRGIGRRRIKSNPNTGPNLGSVIKMITHTMIIAQEA
                     KLEKFCLTYINQACEKFGKQSLSQQIASEPFIQKHGSGDQYLDIMLGRYYESKRHRKS
                     NIDKLLEICGRISKLDNTPLTGNMSHSYHTKDKTN"
ORIGIN      
        1 atgaaaaaaa accttctcac aaaaaaacct tttgttttgt gtttcgttgc ccataaaggt
       61 ggcgttggaa aaacaacaga cgcgatggga ctcggacaag ctcttgtctt tcttggaaaa
      121 tcagttctcc taatggactt agaggagaat aacaatgcaa cggatgtgac actttcttat
      181 cataccgatt attcaaattt aaaaaaacgg aactggtaca cagttctttc tggtgctcac
      241 actataaagg aggcgatatg gaaaggatca cctcatggtt tcgacgttct tcctactgtc
      301 ggacttgtag aaggtgcgat cggaatgttt aacagcgacc cgggtcttgc tataatgctt
      361 tcagaagaaa tcaaaaacct agattacgat ttcgtaatca tggatctcag tccgttgata
      421 aactcaatta cggaatttgc gctatataat tcagacatga tactcgcacc ggttggagaa
      481 gacactcagg ggttagctgg catttcgaga atacttaaat tctatcaaac caaagacccg
      541 caatttcgcc caaaactcag agtcgtccgt agtaatatat cgccagccaa agaagagttc
      601 atgttacgac aaattcaaaa aaaaaatttg gaaacaacta aaacggtaat ccacaagagc
      661 cgtgctttcc taaatgccaa aaacgcgaag gaacccatat caactaaaga caaaagcttt
      721 agcctcttca tagacctcgc caatgaaatt ctcaggagtg ttgttggatg acggaaaaga
      781 aactcagccg acaagagcga atagaacggg cgatgggaga agaacatgcg gggagcgagg
      841 aagttgttgt ccaaaacaat tctctcgtaa tcactgatcc catcgctgag aagatattaa
      901 cactcgctga aactgctgac aaccaagtaa gaaacgcaat tagatcgtac atctctatcg
      961 gcaagatgct caaaacccaa cgcgactcca tgccgcacgg aaaattctta aagtggttcg
     1021 aaaaatatat cggtccaaat tctggtcgag atcattcgtt taccattcgc atgggctata
     1081 gatatatcga atacgccgaa gacgaagaat acgttctttc tcttggacaa atttctcagc
     1141 ggaaaatcct cgtcgcctta aaagaaaaac gggaaatcgc gaaggcaaca aaaaccctta
     1201 acgaagattc tccgaaagcg cggaaattaa aagctgaatc aatcagacaa agaaagcacg
     1261 caggtgagaa aatatccaaa aaagaagcgg aattcgttct cgattattta accgcaatca
     1321 ggaaagaaaa agaggcaaaa ttcagtctcg agttacaatc aatggacgaa gaaataaaac
     1381 tcttctcagg tcaaatttga cacgcgtgtc aaattttaat tgttaaaact ttttctttcc
     1441 caaattcaaa aaatggtacc caaaaccgta cgcctgtttt agattagatt agattatctc
     1501 atccgagatt ctttgctatg tgcccgaggg gaggttagag cccccaaggg cattcttccc
     1561 aaaaacccca taataaaatt atgtctcttt ttagcttgac atttatttag tacctgattc
     1621 tagtcctaat attcttaggc gacataacta agatttggcc gctctaactt attggccgaa
     1681 agcaaagaat cgaggaccat ccgaaacggc tccgtgtcta atccatgctc ccgattttta
     1741 acagagtagg gtaaaaaact cttttgccgt gcgtcacccg atttatgtcc gcaccgtgaa
     1801 aaaggaaaag aacgtggaag aaaactacgt aggcgagttt atacctcgtg ccgtaatcaa
     1861 tactaaactc tcacgaggac ttagagacct cctcgcaaaa atcacgttac tagatattgc
     1921 aggccgatgt gaaggaagga acggctgtta tgcaggcaac gaatatctag caacttgtct
     1981 aggtatggct gcgacaacaa ttgcaaaata tatatcacga ttacgtaagg ctggctacat
     2041 cgaacaagtg tctttcgacg gtcgtgtcag agtaatccgg tccacactac acgacgcggt
     2101 tgtgatggag cgtgcacagt ataaaatatc taagacagcc ttagctaata accctagtca
     2161 gcctaggaca aatggtcagg acagaggggt acaacagggt agggcagctt gggacaatcg
     2221 ttccgtggct gtacgtacta aagaggagaa taaaaaaaca ttaaacgtaa gcggcccgca
     2281 aaaaaataaa tttgaaccta cctggaacgg attactcgat tggtccaagg gacgaattac
     2341 tccaagcagt tataggactt tagaaaatac taaagtgaat ttaaactcta atcagttaac
     2401 agtgtattct ccagtctcta aatctctgag tattataatt tctaaatatt tttcggaaga
     2461 ggtaaaaaac aaagtagacg tcaatttttc tgaagttggg ataggggagg tcaaaaatgt
     2521 ggcttaagaa aatattaata taggccgaaa agaaaaatta agttcgaggt agatttacat
     2581 gcgtatttat gcagtcggcg aattatatag caagacgaca aagtggaagg agggcagccg
     2641 ctatctttgc agacaaggaa tccatgagtt attgttattt tataaaaatc cgacggaaag
     2701 agaaattaat gccgtaagaa aaggagaggc taagtttgca aatactggga ttatcaaagc
     2761 acagagagca cggtcatttt cagaggattt tgcaaacaag ttagaagaag taattacaag
     2821 acaatttgat aacaattata atcaagtttg gtataatcaa aatcttaaaa agttatatac
     2881 aaaatataag actacagata tggttgttaa cattaaagta tattcaggct taattacctc
     2941 tgatgccgtc aggcgttgaa cactttatta ctgtaattga tctgaagatt atctttgatc
     3001 aaaaacaaat tacctctgat gccgttaggc gtgtttgtaa aagccctagg taacactagg
     3061 gcttttcatt tttctgattt aaatacttta ggtaagctgt tgaagtttta tacgcagttg
     3121 gtccgttata aaaacaattt tctacgatag tatttgattt tttaaaaaag aaaatacgac
     3181 cagttgctaa agattcgtgc ctagaataat catcagaatt gtaatgatag gctttagcgc
     3241 accaatctaa atattttttt tccagattct ttaatcttga ttggaaagta gcggttttca
     3301 tttttttgtc ctcttggctt ttgggtgcca ccctttgata aaaagattat cgcacggtgc
     3361 tgtaaaatag taaagcacct tttttctaat attccaaaaa atttatgata accgaaccca
     3421 acttccgata atcgtcattt ggtctcatta gtgaacattt gttcattctt tgttgtctct
     3481 gatctgtttg gcaatcttga ttaatgtctc aacgtggact tttttcttgt cattgatata
     3541 gttggctata tttccattag attttttagt ccacttttcg atctgcctca aggtacctga
     3601 ggatctaata tattcgatta aaattttacg gcactcggcc acagtgcttt cgacttgatc
     3661 gataggttca actttagaat gttccatatt gatcaattcc tttatttttt tggaaaaaaa
     3721 ttaactccat gcaatccctt aaaatcatca tcttgagtcc ataggatagc gttgtattga
     3781 cgtgctgttg ctaagataat actatccgcc atgggcattt tgtgatcaca acttaacttt
     3841 gcggctgtta ttgctaaaga cgcatctaat cccacaactt tattttgctg catatgggca
     3901 attgccctga gtgcgttgtc ttctcctcgt tccaaaagta tttttttaaa aacttcgtac
     3961 agagttatta ctgggactaa taaggattct gtcttttcta ttgctcccgc aaaatattct
     4021 gctctttttg tttcagcaaa atattccaac cagccagaag aatctacaac gttcaaactc
     4081 gatcgccttc tcgttcgatt ttagtatcca ttccctttaa aaatcctttt agttttttta
     4141 tgggttcgat aggtatcaac tctatgcgat ttccgtaatg tatgatttcg agatgtccgc
     4201 ctacttttaa tcccgttttt tcacggattt ctttcgggat aacgatttga tatttaggcg
     4261 aaataattac tttgttcata gtttatcgat cgtacttccg tcttacgatt tgtcaatcga
     4321 taaactatat tttctgatct tttcgatttc tttgccgtga tcgttttgcg cctcaaagag
     4381 atcgtacgtg ttttgtaagt tgagccaaaa ttttgcggtt tgtccgaaaa atttccccaa
     4441 acgcaatgcg atttctgggg taatagatcg tttgcccaaa accaggttgc tcaaatttga
     4501 tcgcggaatt cccgtctcaa tcgcaagtct atattgagat acctcaatct cgtcgagata
     4561 gtttttcaga attgcgcctg ggtgtggatt gtattttttg ctcacgttag ttccttcctt
     4621 aaggttttaa aatttctctt ccgaataaat tctctagttt aacaatttgt gcaagggtcg
     4681 ggtttgtttt tctcgggttt tcgaatcgtt ggtaagtttg ctgtgcaatc cctaagcgat
     4741 tcgcaacttt agcctgactg agtccttgtt cctctcgatt taattttagc caaatagcaa
     4801 atcccacgtt tttatctggc tctatcaaat atatattctt gcctgtcctt ttggatggct
     4861 gaggtattgg aagtttacgc atatcaattg attccagata aagagacagt gcgtctttgg
     4921 caaatgccaa agcctcttcc agcgtatcac cctcggtgat acaaccggga agatcgggga
     4981 actcaactgt atagcccccc tctactttat cttctgttaa aatcgctgag taactgatca
     5041 ttattttaat cctgctgttt taagtattgc attcaatgtt tttaacttta attctttttt
     5101 tccgtgtatc ggcactgtaa cagtgatcgt accttttttg tatattgcat gtgacccctt
     5161 gccttcccgc tcaaactcaa atccgttatc ctccaaaagt cggatcaatt gttttgcgtt
     5221 catcggcttc atgattttat aatacagtat atatactgta ttgtcaaggt aaattttgtt
     5281 ttttatttaa ttgagttaag gccaccgttg tcttggtata caaatgtagc cttaacaaaa
     5341 gacatgtata tgttaagact taaccttttt cttccatccc tcttttgtcc agtaagacag
     5401 aggagccaac tcagacagtt gtctctctaa cttttgccgc tctcgctttg cttcattttc
     5461 cgcgatccta aatttatccc atttaagata cagtcggatt ccggccttac ggtcttcctc
     5521 agagattcct atgttttcaa attttttttt gttctgaaat tcgacagaat attgtttgag
     5581 cgtggatata tggattcctg ttagttgatg tattgctttt agtcctcccg atttgcctat
     5641 ttgattttta aatcgtgtga ataccaaacg tttacgatcg gccggactaa cttgtcggcc
     5701 aactgtattg aggtgataaa ctaactcttg ctcaatgtcc ggatccatat ctacctggaa
     5761 tcggatagta ggcactagga ttccgagttc ttgcgcaatt acaaccctat tagatccaga
     5821 gaggacagtg tagtcttgcc tacaatatac cgggtgtaaa atcccattgc gtttgatcga
     5881 ttcccttagc tcctcgtatt gctctccttg taagagggca aaaggctgat cctctacgat
     5941 tatgagtttc tcgggatttt cgtaatataa ttttgtgggt ttaaactttt gtatatctgc
     6001 catgagacgg cagtatataa tagttaggtt ttttgcctgt acttttttat caaaaaatac
     6061 cccgcaattt gcggggttaa atgagatgga atttacttaa ggattatatc acggtgctag
     6121 tatatattct ttcgtttcgt ccgtcggctt cgctgaagac cctccgaacc aactcacaaa
     6181 cctgtaaacg tatgcggccc taaacgcgcc cattccgtct tctaaacaaa ttttttttag
     6241 aatctgatct gcagtatcac gatattttat atgatctaat ttttcttccc gcatcaattg
     6301 atagagcgcg tcatgtacta gtgatccgcg cataaaggat tttgtatcaa atgtcgggcc
     6361 gcttggtcca tcccacgcgt atccggcgct tatttttaat agtccgtcta tatctagtga
     6421 tacaaaagtt tttattccag tagtttcgat ccgaatttgt ttttccgtct tgatgtctgt
     6481 ctggaaccaa tagggtaata agagttcgta tttgtagttc tttaaacttt tataaactat
     6541 tcgatccatt gctttccccg tccttgtttt tgccaataaa tccaatagca gcaaacccag
     6601 ccgcaattgc cagacaagct tggctccaat ctgctttgtc tataaataca gatacaatcg
     6661 caccgattac aatcaacaca cctaatatag ttgagatccg tcctttagtc acattatcgg
     6721 agagatattt ccaaaatgtt tttttgtgtt tggtcatatt atatttcctt tatgtagatt
     6781 ttcttatcct attgtgactc gttggtattt cattttgcct ggtactccaa acgcgtttaa
     6841 tacttctttt ttcggtttga taccaatagg cgcaacagag acgtggaccc aagttacgcc
     6901 tgaagccgtg ccttcgttga ttaattggtg gaatggcaaa ttgagcttta ggatttctgc
     6961 tacaatatct tttgttgtca acccttgaac acaaatgtct gctgcttcgc cattcatgtg
     7021 ttgacttgtt acgctaccct tcacttttcg atttactgct ggcgatcgaa atccggaatt
     7081 aacaataatt ggcttttcaa ttgcttgcct aagtggttcc aaaatcgttt cacagagacg
     7141 ctttagattt acgatttgtc tttcatctgg aacgttcgga atgcctgttt gtgtaacagt
     7201 taattcagac aaagtaaaat tttttgataa atttgttgtg ggtgcatttt ctttttccat
     7261 ttttcctaga tccttttggg tcataatttt ttcctgagta aaattcctat ttcagttgcg
     7321 gcttcttcaa tctcttgttt ttgaggggta cgattaatat cttcatgcca cgagacagat
     7381 acaaagcctt ctatttttcc cttgtaatca atctttgcaa atagatgggc tttgatttta
     7441 ttaaaccgaa atatatcttt ccaaacggag gattctggca ttgattcggt tagaagataa
     7501 acggaatctg attcacagat cggtttaata atttcgagtg attgagaaat actttggttg
     7561 gtataaaaat tattaaactc ataaggataa gccatcccag atttaactac gatatttgtg
     7621 agagaaaatt tttctacgcc ggttccgttg tggtaatatt ccccgttgtg aaataaaaat
     7681 acttttgcgc ggcttgcgtt ataatgatca cgcaaaacgg ccagcagctc ctggacagaa
     7741 gtattacgat ttaactccct ctgaatcttt ccgcgatcac gattggattt cagccactcg
     7801 gtccaccgat cagaaatata ctttaaaatg tgtatagctg ctactcctgc aactatacca
     7861 gatgctgaaa ggatttcttc gatcacggtg gtgggtccca tcctttgttt atatcaaaaa
     7921 gacgcaactc gctcatcaga agccttggta tcctatcgag acaatcgtca aagtaaagat
     7981 ctattgccat aaagcagaca gttcggaatc tgttacgtta ggattgtcgt ttatggcaac
     8041 ttcgaagcgc cattttttgg catacaagct ttgacctgcg ttaaaaagat ctaattcgat
     8101 caaatctgat aatttagaca gctccgttgc atctaaaagg taaaattggt tatccgcagc
     8161 ccgccactcc ggaatggatg aaataagctg cttattgtaa agagttaatg ttttttgaat
     8221 attctctaaa taggttttac ctgagtccca agcggttcct ttgtagtcaa ctgtgcctct
     8281 ataagaacca agtttagaat agaagatctg actatttctc tccaacagag cttctttttt
     8341 gcgctcttga ttaattatcc aaccggaatc cgtatatttt tgatactcta ctaatttttc
     8401 gttcgaatct tttagcggtt cgttttccgt ctctgtctct ggatctattt tatcttccca
     8461 gcttagcagg actctttcgt tgccagttgt tttgttatat acttttttag agacaaaatc
     8521 ttgcgccact ccgtctttaa tcactgcagc aaacgtttcc ccgatttgtg gattgtagtg
     8581 gtgtgaatac acaatctcgt gctggtctgg tttaaaattt ccccaggctt ctacacccgt
     8641 aagttcgttt ggatccgtgt tgatccagat gacttgttta tttgattttt ctaatatata
     8701 attcattacg ctaccctcac tttgtatttt accgctacat atgcaggggt tgtttcattg
     8761 cctaatcgtg gtgttccgtt ggcgccattt gcaactggac cgtacagagc aatactgaca
     8821 taaaaagttc cagtagtccc agagttaaac caatttcctc cagcacctcc accaatacct
     8881 aacacgttgt tataagtaat ggtgtgagag tgatcagaga tttgatcttg tccggcatac
     8941 ccaacggctc caccgtcata gtttccaccg gccattttat ttctagttcc gtggacgccc
     9001 gcgcctcgtg caaagatccc acgtcgatct ggaatgttat acgtagtaga cccatcacca
     9061 aaaccatatt ccgcattgac gagcattgtt ccggcttgtg atgacgttag gtctataatc
     9121 gctccggtag cagttgccga aatttggaag tcatttgctg tcgggttacg tacataataa
     9181 tttgttaatg ctgtaattcc gccaccggta aaagagaact ttacgagttg accctcaacg
     9241 catccatgtg cggtcacgtt gattctatcg gttgcgggtg ttatacttgc aacagttcgg
     9301 ttaactaaat tccaaagtgc agagtaggtt gttcttgaga ttgcctgact attgattact
     9361 ttgtatcttg ttgaatccag ttggtcaaat gggtcctcta cgacacaacc aagggggatt
     9421 gtatcaatta ttattgcacc agtttgacca ttaacggaga cgactggggt gggtattact
     9481 acaaccccag tttgtccgtt aacagaggtt acgcttgcag cactcggcgg aagttgcgac
     9541 gacgggacaa gcccatcttg tcctaatgtt gcaacaccat ttgcaactcc cttttccacg
     9601 attggaattt tagttgcaag cgcggaaaaa atcgttgttg cgaaatgcgg atcgttgttc
     9661 agcatttcga aaatttcacg gaacgtatct gctgtttccg gagctccgtt aacaagcccg
     9721 tttatggctg cctggatacg tgcagacatt tctgattcaa cccagtcgcg tcgggtcgcg
     9781 tggtccgcgt tggtcggtgc attgacaatc gaaagactgg ggacgccggt tatgttgttt
     9841 tgtgtgtcga ttgtgattcc agtttcgagg acgtccaagt cagttgcacc tgatttaagt
     9901 agtctctgtc cagcaaatgg atttagtttt gatagtttat tttctcggag ccaacggagg
     9961 caacgctcta atattaaatt cggtgatcca aggattgtcg tccaatatga cgcatcaaca
    10021 ccaatcagcc aagcaccgag gccggtattc gttgatgcaa gcattgccaa aattgattgt
    10081 acttgagtgg ggtcacttac gtcaccatct cgtgtgattg taccgattaa tttaaacgat
    10141 ccgtaataat cataattttt tacaccagat cgcgaaatca gcaaatcgta aaaatattgt
    10201 tcgtctccta acatccctac ggtgtgtcct ggctggacat aagccacaac aatcccttgg
    10261 gcccaattag cacctggatc tgttggtaac aaatcaatag acaattctat tttcgttgct
    10321 ttaggatttt ttttaacctg taagcgaata gttgcatatg gatttacgat attctggata
    10381 cccgtaaaat ttattacagt cgattcgttt tgataagtaa taatcggttt gtgttgcttc
    10441 attttattct attactagaa tcccaccata ctctatggag tttttaacat gcgttttcca
    10501 aacaggatca tttcgtttaa caagtacatc atattgatat gttcctggac tgagtaggtc
    10561 cgtctccata gtacttttgc gaatccaata accacttaag tcaatttgag tttcaaaata
    10621 ttcttttgat tcttgtcttc tgtttgatcc aaccctagca aattgacaaa aaacagtcgc
    10681 gttttctaaa tcagaagatt caaaaaaatg cgcgaaatct tcaccacgtc tcataaataa
    10741 tcttaattct ttcatgagag gtttaccatt ttaaaagcat ccactccata cgggcattgc
    10801 ttgagcttgt ccaccggaat tcaaattggc ttccagtatc aataatctga aacggagtgc
    10861 taccggatcc ataggatcca catccgctaa tgtttgctcc agtgtttcgc caaaaaagag
    10921 tccctcgtcg cggagcgtaa gcctccattc cgagttttcc gctcgggcct ccgtttgggt
    10981 cgtttgcgta atcacgcaca tttacagacg cctctaccca cttgatgaga tttacaagcg
    11041 gacctagttg accatttatc gaattatccg cgtttgttct cgcggccact tcggctgcaa
    11101 gattgtttat caccgtcgtt aattgcgaaa gtcttaccga atcatttgga ttggttccgg
    11161 ctgcaagatt gataatctta ttaagatttg cgttcagatt ccctaacatc ggtagagatc
    11221 catcacgaga tagtttttca gcaagtgcaa gttgttctat atataagtca ttttggacgt
    11281 tcttgactga tcctactcca aaatactgaa caatatattg ggatccaatt ggtgtatcta
    11341 tcggtactag gactattcca acgcgtggcg caagaaaata ttgtgagcca gtcgcaacag
    11401 atgtaacacg agattgcctg ttttctaata ttttgtccgc gttagaattc cctttataaa
    11461 cttggattga tccgtcatct aaagggcgtt caaaaagttt gaaaccgcgc ttccctccgt
    11521 attcagggat ttcgattact gagtgtactt cacttgttat ttcctgtgga atgaatttgc
    11581 cttcctgctc gtcgtatctc cagtcaatac actgtagacc gataggaatt ggtggtagtg
    11641 ccattatttt ctaatcatta ttttttgcgt ttcaatttga gttagatacc ctgctaggta
    11701 gttttcaaaa cggttgtctt tcgatccaaa agacaactta cagaatcttt ttgttccctg
    11761 attgtattct acttctttca gtgggaccac aaagtcgata gtcgtgtgcg atagaaattg
    11821 aatgtcgtct atataaagaa tacagttttt agcattttta aaggtaagtc cgatttcgcc
    11881 aattttttga attcctaaat cagatacatc ccactcgaac ggaatccaag aatccttgat
    11941 tccgatggat agcggaaacg ggtgttcgtt gaatgtagtt tcaccaaccg aaaaaattat
    12001 agacccgccg ggattcgcta cccagtcttc tgcttctgtg caatagaccc aaaataaaat
    12061 tttctgtaat gagtaaactt ttctgttgac ggttttccgg taagttacgc tgtcagcatt
    12121 ttggagaata aatttttggg aaaatgcccc ctcaattgcc attgtatttt cgagggaaac
    12181 aacggccttt gttgtgtcag agttgaccca tcctgttagg gactcaatta ctcctaatgt
    12241 ctgcacataa tcacctggag gcgagggaat ggtgtagtct ccaaattcgt aatatttaaa
    12301 tggggcgttg ttaattgtaa taacccatcg gggatccttg cgaacagcga gaattccttg
    12361 aagatactgc attccgattt cttccgtaaa tgatgcgggg acgtcaattc cgccacccga
    12421 aggttctttg acgccatatt tgtgttggga agggaggtct tctatttcgc aaagtagttt
    12481 agatccactt ccgttttcgt ctttgacaaa tagttttatt ttattccaaa tccattctgt
    12541 gtcttcttta aattcaatgt cgttataatc aaatccagtc gataatttat caattggagt
    12601 tgttcttttt tcctgtaaaa aataatatcc atttccgtcg accccaacaa accactgtcc
    12661 accaagcatg tgctgtatga gatcaacgaa tttccaaagt gtcattcctc ctatatctaa
    12721 ccagccaagt gtttgtctcc ctaccgttgg ttgtattaga tttttggaat aaaaaagtgg
    12781 aattctttgt ccgtattttt taaaaacttg ttcaacaaga tccgagatca gtgtcgtttg
    12841 ttcactccac tcaatcggat atatttctat ataccccttg atcacagtct gtgcaataac
    12901 actcgggttg tgaattcgga gagttaggct atcaattaaa tccgagattt cgaaataccc
    12961 ttcattttct gaatcttcag tttctccaat cctcactctc attcctgggc cgatggttgc
    13021 ggaggaaaga ttttgcggat agactgagtt tgcagaaatt ctaataattg cgtctgtgtt
    13081 atccgttcca gttatttcaa tactttgtat attccatctg agatcatttt ctattgtaac
    13141 ttcttcaagg cgtttgcgca tcccatacat tttgtatgat aaatcgtttt tatttttttg
    13201 gaactgggaa ggtggatcat agatatatcc tttgaatacg tccttgtcgt caatccgagt
    13261 cttaaacgaa gcaaaacgag ggagaggaat gtctggcttt tttgcaagtt tcatttcccc
    13321 agacttagaa ccggtttcgt ctacaacgta tttcaaacta gagacgatcg ggtattttac
    13381 accaagcggg aattttgctg tcagggctcc agagctagtt gtaaattgca cttgagaatc
    13441 ttcatcaggt ccgccggaat attcttggaa aattgtactt tgagtaggtt caccttttac
    13501 cgaacttccg taacaggatc cgaaaccggt cggatcacca gccttttctc cgtgtccgta
    13561 agttgccccc tcgaaagttg cgtagcccac tagtttgacc tccgtccacg ggatcgcaat
    13621 cggaaaagaa ttggtgaaga gttgatagag gtatatacga tccggttcat ccccgcacgg
    13681 aatctaagaa agtttccacc cgtccagagt agattatttt ttgagtaggt gatgactgta
    13741 tttggattcg gtctacctcc aatgtaaatc ttgccataat cgttatcgat tttcatccac
    13801 ttgttaactt cggtggaatt cgaaaatgta aggctttgta tccggatcgt tgcgaagccc
    13861 tttccgttct cgtcgaaaag atcaaaagaa aaatcagggt tataatccga tacggcctca
    13921 agttcgaaga ttccgtaacc gtcgagatag ttgtctggaa gttctaattc atgcgaacct
    13981 ccagaagcga gaaggaggaa atccgaatcg gattcttcat cgtcttccca aaggacgtca
    14041 ttaagaataa actctaacgg aacttccttc tctattctcg cttcattccc tttatcaaat
    14101 tgttccggaa attttgagaa ctttactctt gtccttcttc gattagcgac atcgacaagg
    14161 tagaatggtg gcttattatt caaaaagaaa gcggtagttt ttgatttaaa ataaaagtaa
    14221 tccgaatcgt ttgtaaaaga ttttgaaatc cagagagtga gttttcttga ggcaatatat
    14281 gggttcgagt tgtctacaga accccactgt tctaatcggg gtgttgcact ctctgaaaga
    14341 tcgaagtcaa ctggagacac gagaacacac ggatcaagtg tgtccctata tgtgttgcct
    14401 aggctgtctt cgataataaa tttcataatc cctttttctc tctctcctgc ttagccatga
    14461 ttctcttttc aatttccatg cctttaaaat aaggttctaa catcacatct tgctcgcatt
    14521 catacgtttt tccatcgtca caacccgaag catttcctcc acaacttgta acctcgacat
    14581 tcatgcaaaa aacgagaatc tcttttcgaa tgattagtcg ttgtggtgca tatttgatcg
    14641 aacaactcca taacgaaaaa actaaacatg ctaatattaa aaattttatt ttcataaagt
    14701 cccctttttg catacgattt tcaaattgtt gcctactatc aacccaaaac cccggcttct
    14761 tttaggtctg ttaggaacca atttttaaaa actgcatatt gctgctgaaa atctgggata
    14821 tttccgccag tgtaagaagg tgcccaggtt aaatgaatgt caccagatcg atttgtgacg
    14881 ttttgcgtta gtcggtccgc aatctgcgat tccaaggatg accacccttt ttcgggaacc
    14941 accgtttctt gtggcatcaa gagagcggga actgagtctt ttccgggaat tcctccctgt
    15001 acaagtccac caccagaaaa ggccataaac ggcggatatt gttgagattg ggctgcggac
    15061 aatgccattg tgccagccac tactcctgct ccagcgacta caccacctaa tgcggctcca
    15121 gcagctaacc cgatcgcggg cattgtcatc atggatacac ctaaagttgg ggcagccaac
    15181 gccgcaccgg ccgcagtgta acctgcaacc atcgaagcaa aagtaatagc tccttggatt
    15241 gctgcttgcg ccataccaaa cgccgcttgt gcaacttggg cttttttgtt tgcttcgaac
    15301 gcagtctttc ctgcttgcca ctctataaga gcggaaagac gttttgcgtt ttgtttgtca
    15361 gtttcagttt ttgcagttgc ggctgccttt tcggcttcta ttcttttctg ctcttccgca
    15421 atagctttct gattcttttc gtcttccttt ttcttttttt cgtcctttgc attttggtct
    15481 ttttctgact tattaatatc cgcagttgtt ttgtcgttat atctcttcct taattcgtcc
    15541 ttttctaatt gtagttgtgc aaaaagttcc ttttttctgg attcgaaatc aatgtcgtca
    15601 ccgtgttctt tttcgagctg gatgtatttg agattatatt gttcttcaag acgtttcgcg
    15661 tcctcgttat atagttcgtt attgtgctgg cggatttttt ccgcttccgc atctcttctg
    15721 gcttgtttat cagcttcata ttcctgttca gcttgggcca ttgcatcaag ggtctcttgg
    15781 agttttgcta actctgcatc ttttgccaaa agaaaagctt gtaactgtgc gtctaaaatt
    15841 cgttccgcaa cttgcgcctg aaactgtatt tgttgaattt gattttgcga atggacttgt
    15901 gcgacttggg cctgtgcttg tgctacctga acgtatgcgg aaccaagttg acttacaaca
    15961 ctcaacccaa cttttcccca ggccgttaca gattgtaaga atccttgaga tttatttgtc
    16021 gcataattga tttgttggcc aatctcaaaa gcttgagatt cgacttgtgt cattggccca
    16081 actgattgct cccagttgct acggtattcc tggagttttc tgtttacctt gtcaaaatct
    16141 tctgcgcggt tgagatttgc gtgtagctta aatccttctt tcggattcaa ctttccggct
    16201 ttcatcttat cgtcaatttc tcttcttgct gcatccagca tcatatcaag ttcagttaaa
    16261 ttgtctggct ttagttttaa aacaacgtct ggtgaaatct tatatttctt cgatagagcg
    16321 tttacaacgc gttcgagttg atccttatct ttgatttcat cgatcgagat ttttttccca
    16381 tccaactcaa gtgggatctt ggcccctttg cgttgtgaaa aatctctcag ttgtttgatt
    16441 agatattcaa aagattgcga ttgaatactt gcaacaattt tgactgtcga aggattcgct
    16501 ttccaaaact cttctataag acgtttttgt tcggataaat cttgtttgag tttccccgat
    16561 ccaccctcgc taattttagg agatgtgggc ttatttaggt tttgcttttg tttttcaagt
    16621 tcttttaatt ccgagactaa ggctttggct ttatctactt taagtccgaa aaggtctttc
    16681 ccatcgggtg cagccctttc catctttccg tatagcttat caacttcaac accgtacgct
    16741 ttaagcaagt taatttgact tttatatgtt tcctcattta ttgcttcgtg tgcggttgta
    16801 agatttgcaa ttaactcaag attttcgtat gcgttacgta tttctgctgc agatttatct
    16861 gcatacgcct tagcttcatc tttcccaaac ttttcgtttt cctccttact cattcggtac
    16921 gaaacgtcaa tgacgaaagc cattgcagta acaccaagtg caagaggacc tagaatcttt
    16981 gtccagttcg cggctcctgc aacaccggcc atctctaaac cttttgtgat cgtaacaaga
    17041 gatgagtaaa gagtaagccc ggacgttccc gcaacaataa gcgactttga tacatggccc
    17101 gcagtaggcc caagtttttc gagttcagat tcagttttct taatctgatt atcgagtttc
    17161 ttccactctt ctgttccctg tggaactttt ttaatttgat ccccaaggtc tgagagttgt
    17221 tttttaagtt cggttgtcct ttcgctacca gacaagaatc cggctaggaa gccagttccc
    17281 tttccagcca aattgatcat tgggagaagg gactcttgga aaaggttccc gagggcaaca
    17341 cgagtttcag cagaattctt ttctaaaact cccattgacc cggcgtaccc ggctgccgct
    17401 tctgcggcct taccttgaaa cgcttctgct tcttttaacg tttcattata tagcgcttga
    17461 agggctgcgg cttttgttgt cgcactggac aagtcgtcca tcttcatgcc gtgtttatcg
    17521 agcatcttgg aaatattcgt ttgaatacca gttgcgtcgg aaagaacgga gttctgattt
    17581 ttgtaacctt gtgacgctac atcgatagat tcggctaggg aatagttgga ttgacgtgat
    17641 accgagccaa catctgcatg agccttgatt aattttgtag attgctcaac ggaataaccc
    17701 atcgagataa agtttttgta agcagcagca atagaatctt tgttaagatt taattcactt
    17761 gacagttttc gaacgctatc aattgcatcg ggtacggctt cttttccaaa ttgaaattga
    17821 gtgacggccg caagaccgcg cattgtgttc tttgcttttt ccgcttcgtc cataacggaa
    17881 cgaacgcttg aaatgagagc tccagcagta acgccagaga acgccattgt gaatgcggcc
    17941 tttaatccgc ctgttgtctt ctctaaatct tgagttgctt tattggcgtc ttcgagttgt
    18001 ttttttgttt ctttaatcga tgctgatagt cgattaaatg aagcagaacc gatctcttgt
    18061 cttttgtatt ttgtttcgag acgtgataac ttatcttcga gggatgctat tgagtttatc
    18121 gcaactttcg gagtcttcgg atcaaagaca ctggcgatag aaatccctgc tctctcgaat
    18181 gatttcgaaa gatcaagacc gtgttttttc atctcgatta attcgcgtct gaattgcgcg
    18241 gtatcaatct tgagagacgt atataacggt tccacttaac tagaagtcgt atctattgcg
    18301 ttaccttgcg tgaactgttc tttcatatct ttccaagtgc cttctgcacg tttcttattt
    18361 tcccaaaaaa gttcttctaa agactttgta attgagctag tatcaactcc acgtaagaga
    18421 tatgctttgt tttcaaattc tttgactttc tttttaaata attctggatc tgcgatttgt
    18481 ccgtaaaaca tacgaagtat ccactttata tcttcttcaa gatcaagaat atctagagcc
    18541 ataattctag ccctaatctc atcccaatca tatctagata tttcttcgta cgaatgtccg
    18601 gacttacgta aacgaatttc ttcaagtaat cgttccgcgt ccggatctac ttttttagag
    18661 taccctctcc acggtatttt cgtgcttcag tttcaagtga attcgtaaat tgtgttaacc
    18721 cggtaaaatc cgttccacta aaaggaatag aattgaaaat atcaatatat gaatccgaat
    18781 catgaacaag cacacgaaat ttttccaaaa gagtatttag gaattcttct gcttttgcta
    18841 aacttgctgt ttcgcattta tcaattttct caacaaattt aggatccgca agagtcgtgt
    18901 agtgtgttgc aaacccgatc ttgtcgattg ctaattcttt tttctcgtct ggttttttat
    18961 caagattgat cagttcgata ttatcaagat aatcttgata agcttcatca atcagctgaa
    19021 atgattctgc aaatagccca atgtattctt ctcgaatctt gttaatttga gcgtttactt
    19081 tagatagtct taagtgtaat ccgacgtcag aacgaaagac ggggatttca acttccccgt
    19141 cttcagtctt aatcaaagca ggataaaact ttttagagta ttctttccct gtttgatcca
    19201 tgttatgctc ctaaatcacc aaggtagtat gctaccggcc ttcctttgaa cattgttctt
    19261 tcgtctaact gtgcttcgaa cgcaactttt agggcaattg gattgtcacc ttgaaacatc
    19321 cattcccctg ctggatagat acgagtcgct gggaaagtta tcgtatccat aggatcgatc
    19381 gaaggtgttt ttggagcagt gagcgcggta agagaaagtt cgagcccgtt accttgtaaa
    19441 atgtcttccc acaaagaagc ggtttgtgct gcacctttaa tcatccctgt taacgcatcg
    19501 acattgatct taaatccagg atcaagtttt tggagaagtt ctaaaactgg ttccaataac
    19561 tgaacctcaa cggtcacaaa ataagaattt aggattttct tatatgccgc ttttccggtc
    19621 tgcattgcta taaagtcagc gtacccacga gattctttca tcgacgaatc aattgcgaga
    19681 cctagatcat actgatccgc gatcttatac gattgatttg caagtgaaac accaactggt
    19741 tcaaacaatt caatctgagt tgctgaaatt atattcttaa ctttaaccaa tccattttca
    19801 ggcccgttca aagtgttgat tttgagtctt gccctttgtt cgattcttgt aaagtcagtc
    19861 cctccagatc ccgtaataat agtcgaacct gcgactgtgg tgatatttcc aatttcgact
    19921 ggcctgcgtg cgataggaat tcctactcgt cctgttactg gaccgaggtg acccgtaggt
    19981 ctacctaaag gcgatgtgcc ttctggttta attacgtcag tcatttttta ccttagttac
    20041 cttttgcgtt tcaggtgact tttcctcttt cggatagagt tttaactctt ccgtttcggt
    20101 taaacgtcta tataacccac ttttcagaaa ctcttcaact tctgattcgt ttacctttgc
    20161 cgtaatatcg ccgtttcgag tcttacgaat taggacaaca agcttttctt tacttttgtc
    20221 ttccacgatt cctcctaact aaaaataaat gtagtgctat aacggtattc gccattcatc
    20281 gggttacctg cgatgcgaat ccgaccagaa gccgcaatct ttttcaactg tatcggtggg
    20341 agttggtcca ctgtcattcc ttgcggaagc ggaaatggag ttggaagcat tacctggaaa
    20401 cgataccgaa gcgtatcata aattaagaat gcaatttctc ttgcggagcg cagtgttttc
    20461 ccgcaagaaa caatttctat ataagattct gcgaatgttt ctggcttagg ttttccatat
    20521 tccgacaaaa gaacaaggac tgaatcaact ggtgaatctg gaagtaattc aaaagcttga
    20581 attttatttg tgacagaaga caactgtgga agagttcgta accacgatac aatatattct
    20641 acaatgtgtt cttctttgat gtctgagtcc gctggaatca ttacgtgttt gcctcttcgc
    20701 ctataacttc agaaagtctt tctgatataa aatcgtgaat aacttgctta tttgaagatt
    20761 gatttagttt cgtaaaccaa cctggtcccg ttcctggttt tgttggtttt aaagtgatca
    20821 atttgcctaa acgtttcatc tgtccggcat tctgtgcagg tgcataaggc gcaatgtaga
    20881 aaagacgacc ttcgttcgga ctaagtccgt ttagatttgg agaaagaaga attttcaatc
    20941 gaccaggtgc tggaattttt ccgtcttcca caaagtccgt tccaacatga atttcaaatg
    21001 cagatttcat gttcccagtt tgcctttgag gttgtggatt tgtgttctga ataatatcat
    21061 tcaacttaaa aagtccttcc tttaaaacag tttttaatgg atcttcaggg ttgccgttcc
    21121 ctattgacgc aagccgatcc atctgtttgt cgaatttttc ttgatttgta tcccaaccca
    21181 ttatgcaaac acccgaatat attcttcgtt ttcaagtgcg tcttttgcgg aataaaaatc
    21241 aataatagat aagtctcttc cttcccactt aatcttatct ctcgattgga cgttcgatcc
    21301 tgctggaaaa attattttca cagaagtgta ttgtggttct ccttctggac tttttttgat
    21361 ttgtgttgat gacgttactc ttatcgcatc tacttcaatc gtggttgttt gatttggaat
    21421 aatctcgtta tatctatcgt aaacgggctt tataactttg atgatcacgc ggcgactcct
    21481 acaggaacga catacccacg cttttggaac caggcgtttg caaagttcga tccggccttc
    21541 tgtactgtaa tcaaatagag ttgtgatttt gaaataggat aagggaaaat tctatgggaa
    21601 caaatcgggt gataaccagg tttattctgt tgtgagagga acggaaaaac gcctgcttct
    21661 gacaattcct tgtttgttgt atagattaca tcttcatgcg gtttacaaac gtctgcagtt
    21721 gtttgatgtc caggaacctt ataaagaatg attcctgctc gtccaccttc ttcaatcgat
    21781 ccggacacct gggaatctgt gattcgtgat cttgcgacga attcggaata acgatcgact
    21841 gtaaaataca tgtcgtcacc gttcttgttc acgattcgga tatattgttt gtttaataac
    21901 ttagagcctt tcttttctaa ctctaagaat ttcttttctc caaatttatc tataaaaaac
    21961 tgtctcgttt ctctgtcctt tgccgaaaaa agagtagtga atttagtttt acgaatatca
    22021 gaatttatga acaggttgcg gattgctcga tgaacgtcac caggactacc ccggaaagaa
    22081 attccttttg cagccgcaat tgaaagttca ctttctgtaa aaattccttg tttcgaaagt
    22141 ttataaaaag atttaaacat gtcctttgac gaatcaatag caactcggaa atcatgagag
    22201 gcatctcgga caagagcaga aattgttttt gaatcaatca cacctgatga ataattgatt
    22261 ccagatttgt gtaagaataa ttcaattatt ctccgaccat cattgtagac tgggaaaaga
    22321 gttggtgcaa ttcctccttg aaatgttagt agatattcat cgtacagggc aatgatctct
    22381 ttatatctac gttcaacaaa caactcgtaa tttccaggaa tctgtcctac cgaaataaga
    22441 tattctttca cttttaatgc gtattctgta atatacttat caagacggtg ttcaacgtct
    22501 gatagtagtg tgcggagaaa tttgaattgt ctttcggcca attcttgcat gaactggtca
    22561 gcctgatcca ttatacaaac ctcccttgtc caaacatacc tgcacctgga gcgccttctt
    22621 tttttacgag atcaaaaacc gattccggaa tgtcctggat ggagccggtt ttgtacgtgt
    22681 aactcatgtc agagatcgaa taagactgaa tcccgtttgc acgattttca gcgtgtttgt
    22741 ttccagttgg gtttttaaaa agctcaagtg caaaaacgat ctgcgctttt cgaagagttt
    22801 ccgaagagac gagatcgtat ctaaatgcag tcgagctagt aagtttgatg tccgctgtca
    22861 cgagtgcttc tctctttctc tcgtaaagag caagaagaga agcaacctca gtatccggaa
    22921 ttctacgaaa acggactggt gtgatgacat cttgttcgat aggttcaatc gttgcgttaa
    22981 gcggcccttc gatagataca actttgacaa gctggaaatc aatatcgaga gtttccccta
    23041 ctacaagggc tgtcactcct gcggtaaaat caacatcgaa cccgaccaat gctgtcccga
    23101 tcgctgtcac cattccagaa gcgtaatatt cctttctctt tatatctctc caggcgtttc
    23161 cacctgagag atattgaaga aagtcatccg cttctttgat tgtcaccagt ccgaaacgca
    23221 cggttactgt ccttctactc catgagagtc ttcggtttga gttggttgtt cttcggcagg
    23281 ttgtgccggt tgcgtatctg cggttttatc cgcttcggaa actccttcgg gcttcttctt
    23341 ttccttcgga gatgtcgctt tcggagtcgc ctccttctta ctggaatctg gctctgtttg
    23401 cttttcacct ttcgattctt tcacgagttt tgcttgatgc tgctcgaaaa aattttttgc
    23461 cgatttcagt gcatctgctt cggaaactcc ttcgggagga agataaccgt tctccaaatg
    23521 gtaaaggatg cgatgcggtg gaacctggac cgggaaaatt cccttcgcgg tcttcttcct
    23581 tagtgtaatg tattcaattt ccataatttt tcctaaccgg gaatttcttc ccggatcttg
    23641 gttttatccc aatagtctcg ctgcaagttc tggtctgagt gttgcaaatc catatagaat
    23701 atcaaagcgc caaaatcttg tcgctttccc ggcctctctc caggtttcta ccctcaatgg
    23761 aatgttggaa atcggatctt ttgcagccgc gattgttgaa ctttcggatt cttcgtcttt
    23821 taaagatcta atcactaaac aaaaagcgtc tttgtgaaac gctaaatttg gcgtatgact
    23881 tccaattaac gtaatcgcta cattatccgc aattccacca acaggagctt ctggatataa
    23941 ccgcacacca gtgaaaacac ctgatccgtt tgctgtaata tcttgagtta ctacgaactg
    24001 aagggcgcca atcgtaagga ggtcaccttt tttcaaagtt tgagatgccc ctgccccgtc
    24061 gatgttcata gcagtttcac cttgtgcaac agctccagct acctgaagag atccagctgc
    24121 ggttcccttt gtgtggaaag gaacgagttg gtctgagtag gtatcaaaac cgaattttct
    24181 tccaattgac gcttctctca aagcgctggt ttcacctgtt ttatcgacat ccttgaagat
    24241 attgagaaaa ttcgcttcgg cctcgacatc aagcactagc ttgcgactgt cttgtggaac
    24301 aaggtttttt tgcaatgcct tgcgaacgtc gataatcgaa tctgcagtgc ttggagttac
    24361 tcccgccgtc cctgaaaaat atggaatatc tttgtacaga gataagagtg atagatcaat
    24421 atcgttagca agtgatttga ttgcgccctc tacaccagac ggaatgattg cttccgaaag
    24481 agaatccatc atttccttgt cgtccatttg aaattgttta tatttccaat ggtcgagttt
    24541 cacatcaaca tacggatcat caagatcggt cgatgttgat cctgttgcag tgttcatgtt
    24601 ctgagctggt cccatgtttt gcggtaaagg aacacgaatc gtgtcgcctt ttttttgtgc
    24661 tacatcgtca agatctcgac gaatcaaagc aggcatctga agactttctc taagcacagg
    24721 aagaacctgc ggcaatagat atgtctgaat tagattgaga agtgtattag ccatttataa
    24781 ttctccttag gctgttttta cgacatattc cccggattta acttttcgca tgagttcctt
    24841 tcgtgcattc tcatcctttg cattggagaa ttccctttgc caagactcag gtgtaaatac
    24901 acgagaaccg ccgggcccag actttccacc ggacggtgtc cctgcgcctg ggtttaaatt
    24961 gtttttgagt aagtttgcat ttttcgaaag gccgagccat tttgccgccc cttcttttgg
    25021 gtcgaactct tggacgccgt tcccatcgaa atccatgttt aatacgactc tgaatccacc
    25081 gtttgtatct tcgatgagtg ccggtttacc atacactctc aatagttgcg aggtttgttc
    25141 agcatcgtat agttcatggc tggagagcgc cgcgttaatt gcggtttgaa tcgcattctc
    25201 gtagaacagt gatttgtatc gtgcagagtt tttcgattcc acttcatgga gccctttcag
    25261 ttttgcgact tctccgttaa gacgtatcgc ttccctttcc ttttccggaa gtttttctaa
    25321 ttcaagttcc tgaaattttg caagtaactc ctgatattcc tcacctttcg cgctcgtcgc
    25381 tgtatcttta agagttttgt aatcggattc cattgttcga agatttttgt tcaaagaacc
    25441 aaatgcttgc gcaacggctt taggaacctt atgagaagtt ccggcaatgt taagttccac
    25501 aaattcttcg tttgctgtgc caccttcgcc agcaccacct tgaccttcgc cacctttgtc
    25561 ctcttccata actctatgct cattccttaa aaacatactt actcctgtct cggtttttaa
    25621 ccgcttgcgc tgttatcggg atcgccaccc ggatttagtt tcgttcctgt gtcggaggaa
    25681 cttccgttag tcttctttgc cccattgtcg gaaggggcag ccgaattatt gctttgctct
    25741 tcgatgtatt tctttacgaa accgggaagc tcgtcttcgt tcgtgttatc aatttcatcg
    25801 aagagttcat ttttttcttt ttccggaatt tccggaaacg tcgtgttcac gatttctttt
    25861 gcaactcgtt tcttgacggc agtatattta agatcgttaa agatcgtaag gagtgtgttg
    25921 attgctttgt caatatcaac agattcgaat ttctttttgt aggtaactga aatctcggac
    25981 gcttttaatt cggagcttag ccaactgagt gcaagttcaa gacattcaat ttcggccttt
    26041 tcaagtcgcg tcgcaccgga taaaagaaaa gcgtttgcaa ctttgtattc aagcaatttt
    26101 gcctttcccg attgaactcc agacttttct tcgtctttat cgaggccgac tttttggaga
    26161 attttttttg caaggctatc tataaaggat acgattccag acaatgcttc gattccgtgg
    26221 cttataaacg taggaaggtg actggaattg gaatcaaatg taatccaatc aagacttgca
    26281 agtcctgatt tttcaattgc gtccggaatg ctacctggat aggcaaaaag agcaaatgaa
    26341 cctgaataga ttacctcgtc tgcaacggac aggtaattat agattttttt atcaattatt
    26401 gcaatgtctt caaagacggt ttgatttatg agtgtctttg tcttatcgtt ccaacttaca
    26461 aaaacgaacg gaactttccc gatattgtga ggtatcgctt gtgcagtaac gatctgatct
    26521 ttatcccctt tcgtaaaatc ttgataagtt gtctttgtcc aaagtcgata ttgtgttatc
    26581 gtttttcttt tacgaaaagg atcttcgtct tcttcgtacg tattatcaag aagtatccaa
    26641 agaagttctc ctgcttcatt tacggaaaaa tcacggattt gattgagttc gtaaaggacc
    26701 aggtaaggct gtaaaccggc tgctttgcgt gccgcttggg ttttgatttc gtttggatca
    26761 aacgaaggcg aatctacgag aattccgcag gtatttagca gtgattttgt agcaacttct
    26821 tggaaaaatt cctgaaaact ttgtcttttg ttggcgtgaa gtaaaatatc ttcgatttcg
    26881 gatgggactt ttcggtttgg cttttcgtta aaaagcagtc caacaagaac gtcgacaatt
    26941 ggtgctgtgt gatttaaaaa tacagatctt ttttttctat tttcgtaaac atttgaagtt
    27001 tctttcaagt actgaacgag gtagtctttt ctaatgtaat ctaaaccacc atgaaaggaa
    27061 tctgtgataa gttgatacgc ctcaagacgt gcagatatat caggatggtg cctttctaaa
    27121 ataattttgt tcggatcttc cgccatctat ttcgacagta gtttttttac gaaaaacagt
    27181 cagcgaaatt cgaaattttt ttagtgagca acgtgggccg aagcgataaa aggcttcgca
    27241 ttcggaagca tttccattgt gccatatcgc atagcgtcaa cttcgtcgtc atcttcctta
    27301 attatttcgc ggtcctttgg ctttgttgac ttcgattctg cagagcgcca ccgatacgtg
    27361 ttgagtccgt tgagaagtgg agtgcaagaa cggaaaaatt tcattcgagg tcgcttgtgt
    27421 tcgttgaaat ccaggaggtc aatacagtga tcgattcccg ctaagacttc cttgtttgcc
    27481 ggtttcgtta caattccata ttcatggaga gtcgcccggt cttcggcatc atggtcggct
    27541 accgtggacg agtagagttt ttccgcaagc cgccaagctt ctaggccgtt ctgctcttgc
    27601 tcgggaaggt cgagaataga aagtcttttg atatattcgg cgtgtgctcg gactgtgttt
    27661 tgtgcaaggg aatgaacgcg gtaaaagtat atgcagtcat ttgcggcatc ataagccagc
    27721 caaatgcaaa caaaagggtg tgtatatccg aagtcgattg cgcgaacttt cttccaattt
    27781 gtcgggattc tgaaatcatc tacaatgtgc gtctcttcat ccaaattaaa gacaagtcct
    27841 tcgtacgaac cgtaatcacc gattcgatag cgttgccgtt tcgcacccga aagattatct
    27901 aatgttgtga gatatgtttt tgaaagattg tcgatattgt cttctggccg gaagtggaga
    27961 tttccgtact cagaaaaatt tccgattggt ttttctcctt ctgggttgat tccaagcatc
    28021 cagactttat aagaccagga ctgtttagtc gtcggattaa gatctacaat aaatagcgtt
    28081 ttgatcatgt taccggtatc gtcgactgca gtgtcattca aacgtgtcat aagagactcg
    28141 atcacagacc atttattttc atttgcttcc gtgacgaaaa tagtagcata ttcggccccg
    28201 agaatcgagt caatcgagga cggttcaagt cctccaagga taacgtaaga tccattttta
    28261 taccggacaa ttccaggttg ttcaaggatt tcgcataagc cgagtttttc atctttccta
    28321 aattgtggga gcatcgtctg aagccagatc gttttttttg catttgaaaa cgaatatcgg
    28381 catacgagat gtttcgaacc cggatatttc aaagcgcgga cccggatcgc ccggatggac
    28441 agaaaagttt ttccagaccg actaccaccc caaaacttta tgaaccgctt tactgtgtct
    28501 gagagcagtt cgagggccat cttctgcttt tcgttccact ttatctgatc gaaaatcacg
    28561 acactcaatg aattcgcacc tcacaaacca gactcttccg ttccgaaatg aatatggatg
    28621 tccccgcctt ctttatcttt gtacattccc gtgtatttcc caagcatctc caacgatttc
    28681 gtcttatctg cgagtcgaaa cgtccggtcg acgatctcgt caccggcttt cgtaaatgtg
    28741 cgtcgggtag taatctcttt tacagcggcc ggatggagcg ttttgatttt ctcaatatca
    28801 acattcccag cgtcatcgat gtaatcggcc aatgttgcgg atacaagttc ccgatttatc
    28861 tcaacgaaaa gcaattgcag ttcgtctttt ttagacgaaa tcacatcttg gatcaactgg
    28921 tctcggtact tccgaacact agctttagct aacagtcgag atgcggcggc attcgctgat
    28981 ttttcatttg catcaggata tgtttccaga taggctttct taccattgag tcgaaaatgg
    29041 aagacgtagt tttcgacaaa aagcttgttt ttctctgtga gaactggttc gaattccttt
    29101 tccgaatcgc tattctccaa ttttttcttc agagaatttt ctctcttcct gggttttttc
    29161 ttattatttt ccttcttgtt ttccataact tagaacattg agattttttt ccggtgaatc
    29221 gactcctgtg attctttctt ttctggtacg agattttttc cttttccaga aagttggcga
    29281 agtgtgcgaa ttagacgttc gcagtcgcgg agaatcgagg ttgtctctgg atagatgatc
    29341 ttccggttac gttcgagatt cctggcttca cgataacgaa tcagactttc tttaagtaaa
    29401 taccggagaa acgtaatttc tgaactttct ttgagttctt tcactgaaag cggtcgtggt
    29461 cgggaattcc caacgtgttc tggcttagtg cgttttgaca atgttgactc ctctggaaac
    29521 tccagctata aaccagttgt attccctttt gagtggatga aagagcgagt ggcaatgatt
    29581 acacagaacg agaatgtttc cttcatcaag aattgccgga tccgagaggc cgaggcgtgc
    29641 aacgtggatc aggtgatgaa cgtgaagttt tttctgtccg acttctgtag ctgtgtttcc
    29701 acaagaatcg catcttccgc gactgcccac aagtgtattt acaaacattt tgtattctga
    29761 aatagatagt ttcatttagt aattttcttt agaagcctgg gatctatctc gtgaatgatc
    29821 ttagtcgaat atattttaat ttgtggacga tcagagaaaa tggtcaaaaa cgatttccaa
    29881 ttccttgcgc ctgacttcgt ctttaaatcg agaagttttt cgatgtcagg ttcatcgagg
    29941 tcgaaagtac gttggttctg tgtattaaac ttttcgacat aacggataag tttgagttcg
    30001 tgaacgacgc actggagagt ctttgatgag attcccatga gtttcgccgc attccgaagg
    30061 gtcaattttc tgtgtggggt tgcgtttctt taaaattctc tggcgggaaa gagtcgtctg
    30121 gtagttctaa gaccttatcc acctcttcgt aaattttcca tgcgagttct cttccttccg
    30181 aggttgagag tgtttcaatc gccttgaatg aaacgaattt gatgactccg tcttttcgaa
    30241 ttcggcccct taagagtttc tgaaacaaaa aattgctcac tctgaatatt acagattcgc
    30301 ctattggata gaaatatgtg atttcaatta atactgattt tctactctca aaatcgtaga
    30361 taatgctctt tgtatataaa ccttcttcca aagtcttcat ttcactcaca gcttaccgga
    30421 attccttttt gatccacctg taccgcaacc cccgaaggga actgcaaata cgtgacgccg
    30481 tttacgcaaa ctttcgaata ttctacgaac tcggaagtga gtttgttcag gaatccgcaa
    30541 ttaagagtcg tgaatcccaa aattaagcag aacaagaatt tcatgtattc tcctttgttg
    30601 tttttgaatt aaataattcc tttggtcgat ccagaaaaaa ccagatcact tcaattgcat
    30661 tcttatgcca atttcccagt ttcggcgaac ttcgaaagca gttccgcaag ttgctttgct
    30721 tgctcctgac taaatcgtcc acggtctcca aattcgtttc caaaccaaat tgatggcccg
    30781 cttttctttg cgtcaattgc ctcttcaaca gaatacttac gatcgaatat atcaaaaaaa
    30841 actgctttct gtgttccttt acccgtctta tggatattta cctttccctg actcacaaga
    30901 tttccctttc ttttttacgt ttccaagact ggggtcattg ccttcacctt gcttcgcatc
    30961 agccacaatc tttggcactt ctccaaaata catgggtggt ttatttttcc taaaattgtc
    31021 cgatttgccc ggtttttctt ccttagcgtt attttttttc aaagaatcgg cctcctcaat
    31081 cttctattgt ccattttaca tttaacagat tgtacgaaat ggttttcgaa atgtcttttt
    31141 ttggaattat aagctctttc caactgcttt agtttccata gcgtatacat agtgtctgca
    31201 aaaagtaata caatatcaaa aatcatatag gcaatagccg tacaagttat ccacgggaaa
    31261 accgtataca tcaatacaaa caaaaaggtt tctaaaatca tttcctatct cgctcatctc
    31321 caaaatactt tgtcaccacc caccacaacg gaagccaaac aaagagggca atcacaaccc
    31381 acccgacgac aacgcaaggc actgtgtaca tcaatatgag gttgatgact tcaaagttgg
    31441 tcatatgaca tcttcacatt cgtgatcttc caaaattata taaatgttca taattccctc
    31501 tgcatatttc gatacgcggc cgctccctca acaaacaccg cgtaaaaacc tgatcccaga
    31561 tccggaaata ccggaagttt cgaaaactca gtttcaagct ttgcgagttc aacgtcagta
    31621 aatcccgtta cggtcttcaa atcctctcga aagctttcca attcttttag agtcatactt
    31681 tcccctttta acaagcgtaa tcaaatttaa gataacgttg tcttgaattt agcttaaaat
    31741 aaattgtacc ataaaaagta tcaccgtaat cgcttgatgg agattgatct ataaatgcag
    31801 ttccgtattt gccataacaa tcagttgatt catcttcaaa atgctcttcc ttaagttttt
    31861 tagtaatacg gaaattctct acccagattt gatcggtgat caaggctgat tctgtaaacc
    31921 agttaaccca atcttgccct tttatagtag caagtgcccg taaaattctc tcatccattc
    31981 cgtttttctc ctgtgatttt catgtgtgca tcaacaagga ccgtcgcaag cggtcctgtt
    32041 ctaatgtcta atactgccca tcgaggacca tctatcaagt tcacgtgtcc attatctaaa
    32101 aacgaaatga tccacttttc tcctgcaagc atcggaaaca ctacttcgca caaaggacca
    32161 atacactccg aaagggattc gaagtcggga agttcctccg gcttcactgc tctaggtatt
    32221 ctaggcattg atattattct tcctttatca tatgcccaat ttgacataat ataaaatcca
    32281 ctatcacctt tatggttggg cagaaatttc catcccaaaa tcttttcagc gatatattca
    32341 cggcgttctt gtgaagtcat ttgttctcta tccatactta ttcctcccct aacctcccac
    32401 acaatctgat cgaaacacct aaggaaactc ccaataaacc aaactcaaag accaaacgtt
    32461 tgagtggaat ctcagtataa gtaaaataat ataaatttaa tgtaattaaa tgtttactgt
    32521 cttgagaggt aaggctataa gaatgatcca agtaaacaca tataaatgaa tcaaatggac
    32581 ttttacctat taatttaata ctactattac gccttagccg aatgaggaac catttaagat
    32641 acacaatctt tctccaggtt tttattttta atgacatact attattaccc ctaaaacgga
    32701 atcgagttat cgtaatcaaa taaagacggc tgaggatcag agtccagaat ctcgtcatcc
    32761 tgaattgact gtgcaaagct gtaggtttgt cgcaagcaca caaacctacc tcctaacgtg
    32821 ctcgaatcaa ttttattgtc gtaacagtcg caaaaaaagg actggctatt ataattagtg
    32881 ccattcattt cgttatatct ttttaattca ctttcttcct tttcacaata ttcgtcaaac
    32941 tcacgttgcg agcggcatgg catacactca ccgttaacaa aatcaacata atactctctc
    33001 gaatatttaa ctttgcaaac tttacaggtc atgaaggagg gctttagcga aatcacatcg
    33061 ttatcaaaat aacaaagcaa ctccctatcc aaatgttttt tatccaacgt aacacagaca
    33121 cgtcgagttc tttgcgtctt ttcgaaggaa tgaataatcc cctcaccgtg cggggtcttg
    33181 actctatcac cgattttcaa tcgcattcaa tattcgcctt ttccgctgct ttttttggaa
    33241 actgtttcca ctcttccccg tcaaggcgcg ccctagaatt tctcttatca ccccattgct
    33301 taaagaagaa cggaacatct gcgtcggtac actgatcacg caaatttcga atccaatttg
    33361 gccgcacaag tcttgcattc gggcctgact ctcctcctgc tataacccaa tcgataggag
    33421 atagcgttcc ccaaacatcc tcgtaatagc ccatagataa aatatcgagg ttgcctttga
    33481 gcgcgttgac tgtgccatag tcttctgttt ctaagttcgt taaatcaatc tcacctaaaa
    33541 gtggttctgc tgatataaat tttattttcg ctggagcttc catcaaaaac ggaattctcc
    33601 catccgctgt ttcttgatct tcaactgata ccccaagcca aacgtttggg agcggccact
    33661 cgactaatcc agaccacttg tcggtcgtcc attcgtgcgg catttttata ctcctcgttt
    33721 gccaattgga ttccacaaaa gagtacgcaa cgtcacctat ttcgcccgca cggtcttcag
    33781 ttgttaaata ttctaacatt cgttccggac gttttgttaa aacttgaaac gtgtgtttgg
    33841 gatttaaggc catcacgcca aaaattctgt caatgaacga atccaaaaca tcatcatgaa
    33901 aaagatcaga cattgagttt acgaagattt tcgaaggttt tcggatcgaa aatggttctt
    33961 taagtttgtg ctctttgaga agaatttccg aaaagtctct atctttccat tctccgaatt
    34021 tccgcttact taatttttcc gcgtaacagt ttctacaacc ggctgaaact tttgtgcatc
    34081 cagtcactgg attccaagtg tggtcagtcc attctatctt tgagtttttc atcgtgttac
    34141 tctccgtatt ctcgatttcg tttttccgct taatgcaaaa atctcgttca caaggaaccc
    34201 aatccaataa gtttggattt cattgttata caaagctgaa tgcgcctgca ttattaattc
    34261 acgaattatt tatcgtcaat cttgatactc attttaagca cctccagatc tttcttttgg
    34321 tggattcttt ttgccattgt caacgttatt ctcttttggt tgatagcctc cacttctggt
    34381 ggcatcaact ctaatcagtt ctttgaaaat gactcgcaac aaagttacaa taaccgaata
    34441 cataagaatc aatgcaaaaa tttgagaaag atttaatgtt tctttcattt ttcttaactc
    34501 ctactcttcc ttatcaaaat tgatactaac tttttgaatt atcgtttttt ttgggagatg
    34561 aatcaaaact ctggaagaag gcatccaatt aatatgtaca atttcgtgaa ttccattttc
    34621 ccaagtttga ctacttgctt ctacttctaa tgttccgtct tctatgaaag caacacgatc
    34681 gattggaata tcatagcgtt ttgtaaaccc atcaactcct tcgagccaaa ctatatatac
    34741 gggttcattg gtttcgcctt tgcctataat acttccggtt ccgagaaata gaaacccaga
    34801 aatttctgat cccttcttat ggttcttgat agagactctt tttagtttaa aaagtttatt
    34861 cccatatatt ttagaataac ctggtttgtg ttcgtgagcg tcttcggtct tatagtataa
    34921 gatcactaaa taataaatag ataccaacaa gattattttt ataattttca tcccttattc
    34981 ctttcttcca ttcccgcatt ccgaagcgca acgtagacaa tatcccaaac accgcgtagc
    35041 ttcctatgga tacgctctgc cctgctcgac ttccaaactc tcttcggatt aaaatcctgg
    35101 ctctgcataa accttgcgtc gtaagagccg tatgcgccct ttgtttcttt taccgtcttt
    35161 ccgtcgtttg ctatatacgc acgcgaatgc tcacgtgctt ttgactcgtc gccgttcggc
    35221 cagatttcaa ctttaattac gatcacggct tcaatcccta caggcaatgg ggaaaggaca
    35281 atttggatca tggcccgagt cgatacaaag ttctatataa cgtctaaagg tgactactgc
    35341 ccccaatttt tccaaccaat atcgatcttc ttctgtttca ccgtatctca taaaatcttg
    35401 cgttgcctca tcaatttcgc aaacatactg ttcgtctgca tcaacaatct ctaatacgtt
    35461 ttctgaaaga aactccttaa cagactcact agtgccagca atgagataac gtgcaagttg
    35521 tcgtaaagac ggtgacgccc aatattcgta atcattaatt aaaaacactt tcatatcgtt
    35581 cctactcctt gttctggcaa aaaatatcct acaatctcac tgccctcttt gtctgatttt
    35641 aggccatgga gtgggcagaa tttaactcca ttggcctcga tgagttccgt tcccagatgt
    35701 gggcatctct tgccatggca ctttttccca aagaagcctt ttgcccacga tttgtatttc
    35761 tcaagttccg gtgcacggtc cgatgggttt ggcccaagaa gacccgtaac attcgaacga
    35821 caaagcttcc tcttaaaaat aatcccctgg aaagaaaacc gttctccgga gattatattt
    35881 ttttgacccg tccacactgg tttgtttgta aatccggatt gaatggaaaa ttgttcatta
    35941 gaattttctg aaatgaatct cgtatcaatg tgataatgat tttccttcgc tccgaattgt
    36001 ggatctgaat gctcagggcc attaactggg acaaaaactc ttttgccttt aggtcctatt
    36061 aattcagcgc aagggatttt ataaaattta cctacttcga agttcatatt ccttccctct
    36121 ccgtcacaac gattcttata tcgtcacgga tttttctttc catcaccaaa cgataaactt
    36181 gcctatcatc tttatatacg attccattca tcgcatctaa aagaattttc gcaattgcat
    36241 caatatcaag acgttcataa ggtgtatgaa tttccacaga gcattcgttc aagattactg
    36301 gaccacataa gcattgtgat ctaaaatcat attgtaatcc ttctttaaca gatctataat
    36361 catttgataa tattaacttt tttttattct ttgaaaggcc gtatcttcta tttacggata
    36421 ccggttttat ttttgtctta agctcgacag tcattccagc gaccccgttt ccgaaaattt
    36481 tcctctttga ttttttgcga caatcatcga cttacgcaac ctccctactc tgtttgttct
    36541 ttttcacgct attaaaccaa ctccacaaca aagcactcgc cacgttatcc tcttcaattg
    36601 ccgtcttctt ccaatcaagc cttactccca acgcgtcact aacgtatatg cgctccggaa
    36661 cgcccttgag tctccggaac tgtgttgtga attcctcagt cgttacccag cggcgtctgt
    36721 gatctgaata cctcgtgacc tgataacatc cagggtgctc tgctgtttgc cccaggcaac
    36781 gagacgcaaa acacagctca cccgttttac gtgactcgac tctgtagaat cgctcctccg
    36841 tgaaaaaccc gcgatcctca acgcgcacgt taggcactac agtaggtttc tccacagcct
    36901 tctttacgcc ctcgtcaaac gcggaaagga attgatctag tgtgacttcg ggttgtggtc
    36961 tcattttttt tcgaactcaa tcacccaaac ccaagggtta agatgccaac gaattgattt
    37021 ctctaactgt tcgttcgtca tgctgctgct ggtcttttga acttgcatgg ctcccctttg
    37081 tcttgtttag attttttgaa tgtttcgtaa aatgatttcg catatgtaat tttagggttt
    37141 gtcgaatttg gatcgtaata ctcctccggt gattttgcac ttaggataaa ctgttttgtt
    37201 gtcggtgata ttttttgtgc ctggatataa tcctcgaagt attcaaaatc tggttggtga
    37261 ttagtttgtg ttggtcgttc caaggatggc ggctttagcg cgactatagt tgattgtatt
    37321 ttttcgtaat aagattttgc agatgcaatt gtgatcggaa tcggtttcca aaatttaaga
    37381 tcgtctttga attccttaga ctctttgatc cgtataagat tagatacaac ctctataatc
    37441 ttatcagccg aaagaccaga agtcataaac caatttaaag cggaagtttc ttttccaaca
    37501 gtatgaacgt attcgatatt cctcgaagcg agaagctctt ttgttttttc gtaaacgttt
    37561 acaaatgtaa tagtttcaga agaaacctct ttttctttct ttgtactatc tagtttatta
    37621 tcccctttaa tatctgctcc ataatttgtg gagtgcatgc actctatatt ttgtggaccc
    37681 cactctactt tttgtggggg gtcttccaca ttttgtggac ccgggtctat attttgtgga
    37741 gtgggtttga tgattcgaac gttagaaaaa ataaaccgac ttgtcccgtt ttttgttttt
    37801 aaaagcctga ctgttatcgc accctttttt gctaaccttg agatagaggc cgaaatggct
    37861 ttttcagctt tcgttttttc cgccaaaagt ttttcagaat ctttttcgta cgggttatac
    37921 ctctctaata gtctcgcaaa ataatcgtta gttgcagtac acccttcctt ccgattacta
    37981 agattgtgaa tcagcgaaaa aattattttc tctccgtctg tcagtccgaa tccgttaaca
    38041 acattaaaat caacaacagc ataagaagat ccctcgggcc gattgggacg tggaactcta
    38101 cgaggaacgg cattcataca acacactctg tattttgcat aggcgaagtc agatagagag
    38161 tgttatttaa ataacgatca agatcatcca gactatccgt tacaaaaaca acagagttgt
    38221 tttttttgat tataatctga tcaccaatat ttattgttat actactacaa agatcaacgt
    38281 gatgaaattc cattgtcccg tattttaaag ccatcttcgt atatacagtt ccaacaaaat
    38341 tccattcgtt cggcctgatc tgagtaaatt tatgtttttg taatatacta tttatgtgtt
    38401 cgttttgcgt atccgcaatc atgataatta tcccttcctc tcactgtcct ttatgtcgct
    38461 ttgtcgggtc caaaaaagaa accggttttg tatttttagc tttatcagta gagtttgcag
    38521 cctttaaagc ggcgtcctct tgtgttaaat aacttttgcg tatgtgactc cacttttgta
    38581 taagatcgtc tgcatcataa tcttctgatc taccgtgtaa ccactgcaaa aagtaaaaca
    38641 ccgatacaac ggaaattgca gttaatccga tcaaaaattt taagctggct tccatagttt
    38701 gattaaagtc ctcacacata tagagcaaac tacggaagac ccagatacac atgccagcgc
    38761 aagactatac cacacggtta gtattgcata ttgtttgagt attataaaat cgtaatagta
    38821 tagttcaaaa ctcatagcat taccaatccg ctttttcgcc gaaaaaatga gtcgatacga
    38881 gatcaagtgt tactattttt ttatcctttt cagcgaaaac gtcgatcacc ttacctgact
    38941 cagatccaga agctgtgccg aattctacaa ttgcttctgg attacatttc tctagtttct
    39001 taattaatgt tttaactttc ataattcctc ttttattcct tttggatttt cggagagcct
    39061 ataaggttta gtagacattt cgtcgttaag ctccctatag gatccgagct tgcccatggt
    39121 ctagaatggt gggtgctacc caaaattagc tcgctaatct ccgaaaatcc aaaagtgccg
    39181 cgcacggtcg gctaaactta ggagataccc ctatccctgc cgtgccaggg attacgctac
    39241 ttattcttat gcggcctcgt accatttttc gaggacggtc tgacgaatta ggtcttcgtc
    39301 gacctctata agtcctgcaa tgatgtgagt gacctcatcc aatgattcat cacacttatc
    39361 atcaaagagc gcgtcgtatt gattcaaaat tctaattcta tctctctttt gattatccat
    39421 gcatagctcc ttaatctatt tgtagatttt gattctctat taactcgaca cccttaaatg
    39481 atctccctga tttaatagca gccttgagtt catttttcat tgggctatat tcaatttttg
    39541 taaactcttc gccgagcacg gtaaggagtt gattatcagg tatttttaca tccaaggatt
    39601 cgcttttgcg ccaatagagc ttaactcgat cgtctttgag tttagtcccc tcttgcagat
    39661 tagctttaat aaatcttaaa aggctcttat accttttttc aagggcctct ctcctctttt
    39721 taagattggc ttcttttgat tttaaagctg ctgcctcaag ttcgagttcg caatatatgc
    39781 acccaagatt gaggagtttc ttttcctttg cttcaacgat ctcgttcaac ttctccgcaa
    39841 gaacctcatc tacaatttca cccgtgtccg gattaatcgc ggagtagagt gtctgataat
    39901 acagatcgtt gagttcgaat agtttaagtg ttgcgagtgc ggccattagg ataagtcccc
    39961 ctcttccgta tgtccaagcg cgcctaacgc acggtcgaag tgcgtcagtc cctcttgata
    40021 gagtgcgacc ttgttctgtt tgctaaattc ttgatacatc ccttcccacc gtttcctaca
    40081 ggatgaaagt ttttgaatcg cttctttttg agttaagctt tcgttgccca ggactccgtc
    40141 gatccatgcc ttggtatctg cgagttttgt ttcgagagat ttatcaagtt tttttggagc
    40201 tggttgttct tgctgcgcag ggccgagcga agaaggatct tctttttccg ccagagcttt
    40261 ttcaggtttt ggttttggtg ccacgccttc tgacaaccat gatgcaagtt cttccccaaa
    40321 ttcttttcca ggcttctcga taatcttgtc ctggaatttt ccggtgcggt ctttagatac
    40381 ggaagcgtaa tgatctatgc taagttcgat aagaatatcg aattcgtatt caacaccctt
    40441 gccttgttca ggcgcaagac caacgcgctt aggagcttgc ttgccacttc gatttgtctc
    40501 aagtacgtat tctgtctttg agcgcattgt aaaaaagagg tgcccaggaa aatcgtataa
    40561 agcagaaata agttttttct gctttggtgt tccttccgac catgcagcgt aagagttccc
    40621 tgcaaatttt gtttttgcaa tcttatcaac gtcttcaagc aactcttgcc aggcatgagt
    40681 tccggaatcg atgatcaaaa catcataacc taatttgccc gcctctcgca tcattgctat
    40741 ataactgtca attgatcgat ccgtaagctg gcaaatatca aattcaaatc ggtccgaata
    40801 ctttgcagat gatccacgtt ctgaatcaat caccgcaatt ttctttccca tgccttgcgc
    40861 catcgaaaga caagagtatg tcttccctga tccggacggc ccaaagatcg cggcacgtaa
    40921 ttttgattgt tcttttgttg cttttacgaa agtcatttcc cttctcctcc aaaattgaat
    40981 tttgaattgc gaagggataa tgtcttaaaa tttaagatat tatcaagaac taaagtatta
    41041 atttttaaga cattagaatt ttctgaattg tttctgacag aataagcaat cgctccattg
    41101 aagataaatt gccaattcct gttgtaattg ttgaaattgt tccgagtcga acaccactca
    41161 tttttgcgag aagagccgca ttccctcttt tctgatccac aaagtatcgg atataatccg
    41221 ttagaatttg cctgtccgat tcttccgaat ccagattttc ccgacgtcgc tttattaccg
    41281 tggaagcgat tttttgtaat tgttggtccg tcatcgctat atcctattgg tgctccatta
    41341 aaattcctta atgcgaaatt cattttatcc ctcccatttt taacgtgaag ggataatgtt
    41401 gaaattaatt caactatgtc aagtcttatt gttgaatttt tttcaacaat cggactgttt
    41461 ttgacaaaat gattactcgt tctatggatg ggaatgcctg cgtgccgcca atcaaatgtg
    41521 atattgccgt tttctcgatt ccgctctctc tcgcaagtaa ggcttgattt ccgcgttttg
    41581 cttctacaaa ttcccgaatg taattcgtta aaatttgcct gtctaactct tccccttcta
    41641 gacactcgtc ccacttggct ataatctgat ctactgatgg ttgtttcttt aaagacatcg
    41701 gctttctcta ttgtagttgt catctgttcc ctcccgattt gaacacggag ggactttgct
    41761 gcattatttg tagcaagtca agacaattta ctgcattttt tgtaacttta tcactgcttc
    41821 cgtaacatcg agaatcgttt ccaacgaagg ttgtgcgccg gtccgtgtaa cgattctcga
    41881 aattgtcgaa gttggaagtt tgcactccct tgcgagatcg gccgcatttc cgcgtttcaa
    41941 gtccacgaac gatcgaataa attgtattaa tagatcgcga tcgtttaact ctgatgcaat
    42001 ttccgatcgt cgacgttcta tgattttcaa aatagttttg agttcggaca tcggctttct
    42061 ctattatcgg ttttttataa tccttcttaa atcgctcatc acgccacctc gtccactctg
    42121 tatgattttt tgatgtcctg aagtacgtcc gccatcgcat ccgtctcggc cctcagcgta
    42181 tgaaggaggt catcacgctc tttgacttgc cctttgagat acctgattgt ctgtctgtaa
    42241 ctcacaaaca atgcacggag acgtgcacga gattctttta cgttttgctt ttgtttttcc
    42301 acggtgcgca taacgtcatc aagtgagtcc tcgataagct gattgtcttc gtcggttaac
    42361 tggatttcgc taatgaggtt ttttaactgg ctcatttgct gatcttcttt gaatgtcatg
    42421 acaatgcctc cttaaagcag caaaagaaaa ctgctattat agaaggtttt ttgtcaagaa
    42481 ttattgctgc ttttttagca gaatttgaac agtttcggcg atagaaagaa ttcgctcgaa
    42541 ggacggttga gcaccctcgc cggaaataag acgagataaa tttccagaag gaaattttgt
    42601 ctcctttaca agaagagccg catttccacg ttttaaattg acaaagtatc ggatataatc
    42661 gactaacatc tgtttgtcga tgtcttctct tgagatactc tctcgtcttt gacgaataat
    42721 tgcgggaatc gtctttttta tttgttcgtc tgttaaagac atgtgttatt cctattttcg
    42781 gaatttctaa gattttactc aagcaattca ttgctccacc tcggttaacg gggtttctgc
    42841 aatttgttca ctcgcatcaa tccagttacg gacagcctgc acgtcttgag atagttggac
    42901 gatattacgt agtgcgtcca tttggtggtc tgtgtcgggg ttcacgctgc acctcctaag
    42961 ttgtatgagg tgctataagc tatagtttct gtagaattgt caaggactaa atctatagat
    43021 tttgtagttt ttgtattgtt tcggcaagct ttaaaattat ttccattcct ggagggaatc
    43081 cactttgatt taacaggttt gagattttgg catccggaac tccactctct cgcgaaagaa
    43141 gaattgtatt tcccctcttc gcttttgcaa actggcgaac atactccgtc agcgcttccc
    43201 tgtctgaatc ttccgtgtcc agacagttcc gcctgtgtgc aataatctct tcgattgatt
    43261 gctctttcgt ttcttttttt gccatctctt aattccattg ttatcacact cattaaatct
    43321 ctcaacacaa agttcacact gcatgagcgc acaaagatgt gcgccatatt ttggttaagg
    43381 gtcggggtat tgttgtgggg aagaaatatc cacaaaatgg atataagtca agtaaataat
    43441 atccacttac tggatatttt gtattgtttc ggcaagcttt atgatcgtat ccattccggg
    43501 tgaaaagctg cgctcccgta ttaaactgga tattttgttc tgaggaatag agcttgcttc
    43561 ggctaaaagt ttttgattcc cacgttgcga atccacgaat tgacgaatat actgaataag
    43621 catttctcga tccgccgcct ctgtgtccat attttgacga cgtcgcttta ttgcttccgt
    43681 tatcaatttc ttttctattg ccatctctca attccatctt tgtcatatcc cgtaaatctc
    43741 tcaagtcctt acttctttcg cttgtgctgt tggaaatcgt ttatcatagc cattagtcga
    43801 atacactgta gtattgccat atccctgctt agccaatgcc gtcttccgtc tccgtcgtat
    43861 tgccaaaagt attttctctc gttttctctg ttctgcgaat tttccatcgt tgcctctgtg
    43921 tgtatcggga acccacgaag cgttttatgt ttttctaata ttgctaactt gccttacggc
    43981 tcggacttgg ggttctgccg tgtttgatcc cgagatttgt gagatactga agaacgacgg
    44041 catttcgttt tctgccggca actgttccac ggacgacgtc gtacgaaatg cccgtttcgt
    44101 gagaaatctc gtcataggtt ttattcagaa attgaagctc tcttttaatc tgctcacggg
    44161 acataacgcc ctttggccaa attcgccctt gattttttgc gacgctcaat ttatctctcc
    44221 tgtcagtgcg ttgtggtgct taattgctgg gatgaccatg tattacactg caatattttg
    44281 caagtaaatt ttattaaaga gaaatattta tttgaacaca ccaggcgaaa gaatcaaata
    44341 catacgaaca gagggaaccg ggcaaaaaat cagccaggac gaatttgcga aatcgattgg
    44401 aatcagtcag gagctcttaa gtcagctcga gaataataaa cgggatttga ctgatcgtat
    44461 tactatcgta atcgaactaa agtatggatt tagaaaagag tggacacaca aaggaatagg
    44521 acccgaaaag aatacaactc ctttgaatgt aacagaagca gaaaaagaac tgattgaaaa
    44581 agggatcata ctatcccgta agattattaa taatcctaca ttatgcgaga ttgcagagat
    44641 acttgtaaag atacagccag aagacttaaa gaaaattaag acaattattg aaacgttttt
    44701 aaagtagatg tggtttgaat tgttacaagt gtatttctct aattctcact ttcgaaactg
    44761 caaactttcc gataagtttc ataatagatt ttatcgtttt ttatatactt tgcggtatgg
    44821 agtctaagac atttgacatt gtagatacat ttgtattttg acgatttaat ttaattttca
    44881 tagactctcg atattccctt gcttcagctg cttttgtaaa ttgcacatca ccattatgtt
    44941 tttttacaat ttgctctatc tcatccaggg taatttcaaa aaattctttt cggttgttta
    45001 caaggtttac tcttttatga tcaaagtttt tatggagtaa cttttcgagt tcaggcgcat
    45061 tttcggaata aacaattgcg tgaacgtcaa attcaaacgg aacagacgca tctcctaatt
    45121 cctttacacg gtccattgga tctaatcgcc gtgtcatccc caccttaaat acactttctc
    45181 cgaacgaacc tatattagat attacatata catgccctac ttttgtttgt tgggctaaag
    45241 ataaggctct ttgttttgcg ctttgtgcat tctctaattc tttttgcaaa gcttccattt
    45301 ttgcttggac caattgcaac tgttcgccct gggctttttc cagttctttt tttgcctgtt
    45361 ccaaagcctt agtgtatcgt ttttcttcgt cttctgaatc tcttaacgcc ttttcaattt
    45421 ctctttgaac cttttcttct tcacgaattt gttcttggat cctcttttgt tcctgttttt
    45481 cttgataaat tttatctcta tattcatgag taagttgtaa ttcttgtagt tttaacctat
    45541 agtaatcgtt tgtaattttt atataatgtg tttcacctaa tttatttatc gcatcatgaa
    45601 ccttagctat tcgttcttcc atttttgaga tattattcca acgtacatca gcgatcattg
    45661 catcgcattc gccattaaat gcacggagca ttaacttaat ataatgtttt gtttgttttt
    45721 tcccttctgt gtaacttccg tttacatgcc aagcaactga agcagatgct gctgtctcgg
    45781 atttaatcat ctctttacaa gattctctta tctctaaaag tgcttcttta tattcgtctg
    45841 aagtatcaaa gtcaaaatga ggtttataca aaccgtgact tataatctca gacttgtctt
    45901 cataaattgc gacttcacga attaggtttt caaataattg tcttttttct aaataatctt
    45961 ttcttagttg atcaatctct acttgtattt cattcagttt gcgattcctt tcgcgtatca
    46021 aatcatcggt ctcgttaatg acatttgact tatgtttttc taaatcaata atatctttat
    46081 acttattata tagctcattg aattgtttta cttttttgta atagaaatat aatagaaacg
    46141 ggaaacagaa tagaacaaat aaaattacga gagcaaagaa cgtagacata gatgtttcct
    46201 gaattttgat tagatgtttt tattagatat atttgctaaa gttgcagtcc gaatctcttt
    46261 caattcttta gttgtattaa cagcatccac ctgaccacct aaagaaaata aatcataaag
    46321 tgaaccaagt ccaaataaac cacctgtaaa gatccaaaga atccctgttc caactttacc
    46381 tatgtaaaat cgatgcaatc caaaccatcc gaaaaaacta aataaccaaa gcacataagc
    46441 cactcctttc gatttcatct cacatttacc tcaaataatt ttagttttgg caaaataaaa
    46501 caaccttgcc ataaacgtca aataattttg gttaataata atttatacga agagacataa
    46561 tataaattac aatcagaagg cttgaaaatt actttatgct tttttaaagt agatgtggtt
    46621 tgaaagatta ttttatataa ttgatttttt gattatcttt ttcttagatt cgataaatgc
    46681 tttatacatt gccaattcct ctgcatcaag aacgcaaatc ggcctcggtg caatattatt
    46741 aaaaaaagtc tggctctaaa atttcttttc tttcgttttt aaaactttca tgggatcttg
    46801 tttgcccaat tgcaatagtt atcaacagac taggcgttgc atggctatct accaattttg
    46861 aacatgcttc aaaagtagtt ccatgggttt taatatcgtc aatcaaaatg acacacttcc
    46921 cattcaactc ttcagtatgt cttatctcta aatcactaat ataatcttca ataggaattc
    46981 tttctttttc tttcttagac gatattctat gaattccttc cacacattta tatttattat
    47041 cggattcaca aatgcgattt acaaatatta tatttctatt gtctctattt cttttcctta
    47101 aaggtggtgc atcaagattt ttgtttttag gttgattatt ataaaaaggg tcattttttg
    47161 cttttgaaga tggcactggt attaaaatag cattttgttc attatgtaac tctaatatat
    47221 gatcaagaaa ttttttcatt ccagaaataa aaaagtctat ggcattagat gttccttcct
    47281 tgtaatttaa tatattaggg gaatatgtaa gattacgata ctcctcaact gtcataaatg
    47341 gattttgttt agattgtgtg ctggagtaaa gtatctggct agataaccat attttatatt
    47401 tttatcatat acagattgct ctgaagataa actgagtata ttaaaagaat atacagacat
    47461 gagtatcttt taaagaatct gctttagatg gttagaactt tctgcgacta acgcgccact
    47521 attgataaat ttagaaaccc aatcgtattt ttgttcgaca agagattttg aaaaaattaa
    47581 ctttttatgc agccgtttgc attctgcagc ttgatgaatt actccagaag tttcacctgc
    47641 ttcgacaaca attgttgctt ctgtcattag tgccattaat ctatttcgtc taggaaaaag
    47701 ataagtccct ttctcctcat gtggtagatt catggatagt atcagtccat tctctgaaat
    47761 ttcttctgct aaaaatttat tttctgcagg ataaatctta tgtattggtg tacctaaaac
    47821 tgcaatagtc gagcccttgg ctactaaagc ggttgaatgt gctacggaat caataccctt
    47881 tgcaagacct gatactacta caaatccaag ttttataact gcttctgtaa ttgctgcagc
    47941 ggtctcttga ccctttttag atggattgcg ggtgccgaca atcgaaactg cacgtctacg
    48001 caaaagtgta gaatcgcctt tgtaaaaaag tggaattgca ccagatgatt tagaattatt
    48061 taatacagaa tcaaaagcaa aacgtgtaac ttttgcatcg atacgaaaaa gataatcata
    48121 atattctttt tcaagggctt cttgttctaa ttcttctttt gatttttgaa aatcaaaaag
    48181 caaacgctca ccagatgaac ggtttgaatt acgttttctt gcggttgcca ttgtgcccat
    48241 cataatacat aaaactatat ttgctacatg ttatcacaaa tataggacaa tttaacaatg
    48301 gcaaatgata caatactatg ccttttatgt cacttatttt ttaattagga attcagaatg
    48361 agtcgcaaat cttcctatta gtacagcagg ataaaccttg tgccgaaact tggtaactcc
    48421 acaaagagaa gattattttt gtttgttttt ttctgagagt gcgtcgtaca tttttctttg
    48481 ttgctcagaa atggataaag ttgggcgctc cgttgaatct gctcgttcaa taaagcgttt
    48541 tgcggcctca ccttggtatc ttttgaattg gtgttgcagc cattgttttc gtttcctcag
    48601 taatcagtat ttatatatcg gttgaattat tcgaaaatca acgttttcgt ctgcaagaat
    48661 attaacttgc aagtaaactt tctcgtgata tgacttcgct agagtaagat agacatgcta
    48721 aaatatcatc tcttacaata ccaggagttg cggttagaat ctcttcaatt gacaatcctt
    48781 ctcccaatct ttcaaggata agttctacgg taatccgcgt tccttttatc accggttttc
    48841 ccagcatgac atttggattg gcacttaatc tatttttata atccatgtct caaaaataga
    48901 ttaaatttgg tttttgtcaa gaactcacta aaggctctga aattttcgaa aaagaaagca
    48961 ctagttgttc agtttctttt tattgtcaat tatacaaccg atacagccgc attcatttcc
    49021 tgtatcgcgt tgtactgaat attttttatt ggaccgttgt aaatagcgcg aacttttact
    49081 ctgaagtttt gatagccttt cgaaattcct tcagcagcaa acgtctgaaa acgcattata
    49141 gaataaacta tgccgactga agaggtaaac aacaataaaa agaacgattt aaacacaaga
    49201 tgagatatta caattctctc atattcttca agtagcggct taaagtttgc ttgagcaaca
    49261 ggatcaagtt ttttaaaacc ttggtccaac tctagtctca gactagaaaa tacttcgtat
    49321 ctactcataa acaagtttac caaaaataca aatattaaat accgcaaaaa actgatccga
    49381 tgtgtgaacc gaatcgttcc gttaattatt gcttcgaaac tttgataagc tggatctgaa
    49441 aaatttattc cattttgttt aagaccaaat tcaaataacc tgtcacgaag tttaaataaa
    49501 tcttcgcagg tacgatcgac catgtagccc ttccaaagga cgttccaaga aaaaaataaa
    49561 agaccaagta taaaaaacaa cattaacccg atcccgtttt ccatcatcta tcctcctttg
    49621 ctgttcgacc atttttcgac aaaccacttg ttaatcgatt tggattgagc cttttctcgc
    49681 attctgcaag tttagagctg agtctcttaa tattatcgga ccgtaatttc ttttgcttaa
    49741 ttccataaaa atacagaaaa ctccaaaaat ataacctaca gcttcgattg gattggattt
    49801 tttcgcaaaa tcaattaatg cactaaatcc aacatcaaat atagcattcg tttgtttccc
    49861 cgcaaggtgc gaaattgatg aaactatacc gaaagtgaca attgctataa tcaatatatt
    49921 actggattta gcaattattc tctcccccaa acttgcaata acactcaatt tatgtacttt
    49981 gtagttcgca ttgtgattcg catctatttc gcgttgagtg aagcgtcttc gtaattttct
    50041 ggacatactt aattaacaca acaacagttg gatcaaaaat tagtatgtca ttattgtcaa
    50101 ttcaatgatt tatttaattg caaatattat actaaggctt tgtttagatg taaacaaata
    50161 ttaagttacg ttaatagcta ctcaaaaagg cgcccaacta atattgagat taatgccggg
    50221 tgcgtaataa ctgaatcatt gctacacaag acgcaagtgc cgtcccaagt gggcggataa
    50281 gtatttctct ttttaaattc acttggcact ccctcgttta tagcaccaca atggtcacac
    50341 ttaaatctta tacttgttat tccaataagt ctcataagtt tgattccatt gttatttctt
    50401 ttgctgtttt ttggatatga gcccctatat ctacatcctc taaatataac gcccgaaata
    50461 atccccaaag cctcttgtta gttttttcta acttgtatgc caagatcaga aattcaaccg
    50521 gatcaacata tttgtaaatt acaacaacca acaatacgac cgtcctgcta aatcttggca
    50581 caggatcacc tgactcaata gttgcgttcg taatcaaggc attgcctagt agagccgcaa
    50641 ctgcaaaaaa caaacctgct attgcgacac cgatagccga ataaggtgca aggaaaatcc
    50701 cctgcaaagg caaaatataa acaaacaaaa cacaaatagc cacagcgatt agagtcccgg
    50761 tcgtgatcag tatagcctgt attttgtgtt gctgatagcg tctaacctct aaccacaata
    50821 tacccaaaga gcctataaaa tacgtagcac agtatattat aaatatatga tatttatatg
    50881 ttggcttata cgcaaaattg actgtatcca aaagttgcac aaattgacga gtaatagcac
    50941 aatacaaaaa atacgttatt agtgccgtgt ttattgcaag ccctacccta ctctgtttgt
    51001 attgaggatt aaatagactt ttaacaaacc taaaaaatag atacggagta aacaagatcg
    51061 ggataagggt caagtcatgc aaaaattcac gccattcgag cattatgaca ttgcgcacac
    51121 ccaaaataaa aacccaagtt ccaatggata atgcaaaaag taaaaaccac ttttgagcgg
    51181 actcgctctg aatcgaatta cgataaacgt agattcctaa ccaaaaaata aaaaaagaaa
    51241 ccaaaaccgc tatagccata ccatttccaa caacttcaca aacgttaagt aatctaaatc
    51301 cgctttaaaa atatatcaaa ttttttattc actttcgctt tgttagttgc cgaaaacata
    51361 atattaacaa aacgttaatt ttgtctcgaa tttgcggcaa aagttttgca gagtcaaatc
    51421 aaaaattaac aaaacgttaa ttttttaaag cgacataaat ttatatatga gacataaaga
    51481 taaaggacaa ggaaagagac ttggagtaat attagaagaa actaatttgc tctcaaaaga
    51541 actggctgcg gcttgcgatg cttttccaga agtaatctca ctttatttat caaataaacg
    51601 tgatatacct tttgaccttg cttataaaat aatgctcgct tacggctact caccattctg
    51661 gcttattttt ggagacggag aaaagtttgt ttcgaaagac ctgcttgaat cactcactca
    51721 aaatcaaatt gaaacgattt acgaaataga tcggaatcgt gtatttaatc gacgattgga
    51781 cgaatctggg tttaggccaa tggttgagcg gctattagaa ctagacgacg acagggagcg
    51841 taaaatcttt ctctctattt ttgatcgttt ttttccgaaa ggatctgaat aactttatcc
    51901 gtgtacttat caacgagagt cgtcaccgac tctctacttt tttcgatttc tttagcgaac
    51961 tctaaaagaa tattttttat tttcaaacgc aaactgctca ttctactgcc tcggtttatc
    52021 cgacgtatac tcggggcgag ttccgaaaaa atgagcgatt tttacttttg cccaatttga
    52081 cacgagatat aaacgcatta gggtttttta atgcaatata ttgacgtttg gaaataaatt
    52141 attgaattta aaatctacac tcactgtcga attctcgaat gtctaaattg atcgtattgc
    52201 aaataaccaa gaagcgattt ctataaattg cttttttcgg tagataacaa tgtaagggta
    52261 ttggatactt ccgatccgga aaatacaaat ctacatgtac ataatctttt gttgcaccag
    52321 tggaaatttt actatccgtt tggattacta agcccaagaa ttttaccttg agcttttcga
    52381 ttactttttc ataacttaac caatcaggat gcaacttgag tatctacgct tgatttttct
    52441 tttttcaaat tttcgtaaag accctgaagc atcgaaagag aaacttttaa ctcagaattt
    52501 ctttcttcag attctctaaa tttttcctca acaatggaat tagaattttt taattcttcg
    52561 ttttctttag atactgctct taacttatct gtctctggat ctccgcaaag aaataaaagt
    52621 tgcctataaa ttccccaata ctcctctaat tgagtatttt tgagcaactc atacaggccc
    52681 tcattttctt ttagtgagga tagatattct tcaatatgtt gaaaaagatt tgatttagac
    52741 tttatctcgt caattcccca agagaataat cctaactcaa gtgcaacagc cgcatatcca
    52801 gactcatctt cgggaccttt ttgttcgaaa atcagataat gaattttcag agaatgccca
    52861 ttcacatggc gccaaatttt cccgaataat actacttttc caatttctat cattttattc
    52921 taccccacaa gattttgccc tcttgatttg tccactccta tgtttatata tcttagttac
    52981 gatatatact aatctatcgg catagtcaac aattgacaac gacacttttg attcttataa
    53041 gacttaataa ctcgaaacag gtgaggaaat tccccacctg gaaaaaaatc aaacgcctta
    53101 agtccaaaca tactcctttt cttaactcta cacaatgcag aacaaaaatc cgcttcccta
    53161 tttttcgaat agaagggttt actaatgtag ttgcctccac acgaaatcaa atgtctgcaa
    53221 tgaaatattt agatttgttt ggcaaagtgg agtttcgtat ttcaggggac cagctgtcaa
    53281 tgtaacaaca tagtctttag agatagaggc catgacaaga agacgatgtt tcagtgtata
    53341 gagatctctt aaaaaaggca gggagtcaaa atgcaaaaca aattcaacag ggagttgttt
    53401 tgcatttaaa tgatgattaa accaataagc aagaatatct ttactgctct cgtttcccct
    53461 ccatctttta ttgagtttac caagaacata gattatcaaa agcggaattg aattaaacct
    53521 atcgatatgt tctaataata attttgaaaa attatttctg tcattaagat tataataaac
    53581 cattcctaat gcagcaacat cttgttcgtc tgccgtgccg ttagatagta atgattcaaa
    53641 agtttttttg tatctcaaca aactaaaatt atccacagaa ggttcgtttg aataatacaa
    53701 acgacccaac gcctcttcgg aaagtttagc tgtcttggct gtggaatgag gtgtcatcat
    53761 tattcaagtt taccagtata tattttttta cgaaggctaa aaaataacgg aactgccaat
    53821 gtttgtttcg gaagcaatcc ccctacccca ttaatttaga cggtactctc tctctattta
    53881 tcgcctgtat cggtaagtcc attacaacaa ttttgtttat aaaagttgat accaacaaac
    53941 actacgcaat ttatcaaatt gataacggcc tgtaaacagt aatttactca gtttgttttg
    54001 tctttggtgt ggtaggaatg agacatatta ccggttaaag gcgtattgtc taacttagat
    54061 atacgcccac aaatctctag caatttatcg atattagatt ttctgtgccg cttggactcg
    54121 taataccgtc cgagcataat atccaagtat tggtcaccac taccgtgttt ttggataaac
    54181 ggttcacttg caatttgttg ggacaatgat tgttttccaa atttttcgca agcttgatta
    54241 atatacgtaa ggcaaaactt ctcaagcttt gcctcttgtg ctattatcat tgtatgagtg
    54301 atcattttaa taaccgaccc taagtttggg ccagtgtttg gattagattt tattcttctt
    54361 cgtccaatcc ctctgtagca agtcggctct ttccattcca caattaccga ccttttcggc
    54421 atgcgaggca aaaacctctc cgtgttgatt gaggttgata tgagtcggca attgtcttcc
    54481 gtctctgtcc tttgcgtaaa ctgggagtct ttgggattta taggattctt tgatctcgat
    54541 tgtagcggtt ttcatttttt tgtcttcttg gcttttgggt gccacccttt gatatattta
    54601 ttatcgtacg gcgctgtaaa atagcaaagc accttttttc taatattcta aaaaaattaa
    54661 tttctggagc ttttttactg gattttctgg agaattttcc gttcttaaat aatgtcaggt
    54721 attttaaaaa agctacttca cagaagccca gccagctcct aagctggtat caaaacaaat
    54781 cttgagagcc taagatttca aaaatctggg cttttttctt ggatctttca tctccctatt
    54841 tatgttatcg caccgtattt cggcagcttg gtatgatacc ccaaaatttt ttccggaaat
    54901 ctctaacaaa ataggcccgt tttttgaggt cctgtaacaa aattattgct ttgcagcatc
    54961 aaagtatttt ttattttttt tacgaa
//
