# Supplementary material for: Horizontal transfer of the rfb cluster in Leptospira is a genetic determinant of serovar identity
Source: Life Sci Alliance. 2022 Dec 9;6(2):e202201480. doi: 10.26508/lsa.202201480 (PMC9736851; doi:10.26508/lsa.202201480)
Supplement: Supplementary file 8 [file LSA-2022-01480_Supplemental_Data_2.zip › Supp_Data_1-plasmid_sequences/Lnoguchii_IP1709037_p2.gbk]

LOCUS       ONFBBKHI_1             74070 bp    DNA     linear       21-DEC-2021
DEFINITION  Genus species strain strain.
ACCESSION   
VERSION
KEYWORDS    .
SOURCE      Genus species
  ORGANISM  Genus species
            Unclassified.
COMMENT     Annotated using prokka 1.14.6 from
            https://github.com/tseemann/prokka.
FEATURES             Location/Qualifiers
     source          1..74070
                     /organism="Genus species"
                     /mol_type="genomic DNA"
                     /strain="strain"
     gene            222..977
                     /locus_tag="ONFBBKHI_00001"
     CDS             222..977
                     /locus_tag="ONFBBKHI_00001"
                     /inference="ab initio prediction:Prodigal:002006"
                     /codon_start=1
                     /transl_table=11
                     /product="hypothetical protein"
                     /protein_id="X:ONFBBKHI_00001"
                     /translation="MQGDLTDAFFPDVPIEEFDEANTFTVIKGETTFTESIRNTQGID
                     VLVASLELEDFGFYASKNQALVPKIGALVRNSPYEHVVIDTPGSGASEVISAFMGADY
                     IIIPVKPTKWATRTIKRVLKKVNEAQDYINQFQDGRTLEVFIVPVQWSHPTHPSIRSM
                     KIFEQLRDYNKLLQLLKENESGFDLIKELYITNPIPYIQEMDDRTENGEPFKPNTKGS
                     EYYDHLVDEILTIHNTRNSKKRHPDVLNKRLVN"
     gene            985..1899
                     /gene="noc"
                     /locus_tag="ONFBBKHI_00002"
     CDS             985..1899
                     /gene="noc"
                     /locus_tag="ONFBBKHI_00002"
                     /inference="ab initio prediction:Prodigal:002006"
                     /inference="protein motif:HAMAP:MF_02015"
                     /codon_start=1
                     /transl_table=11
                     /product="Nucleoid occlusion protein"
                     /protein_id="X:ONFBBKHI_00002"
                     /translation="MAKDRIFDLSHSVSNTSKSKVESNKYYKSNIYLNQLNGSNQSPE
                     GEFTKIPIELIDVTQNPRKHFSKESIKELAATIKSVGLLQPIVVRKKGKIFELIAGER
                     RIRASILNGEKFIDAIVKNVDQIDPLIIPEYRLIENLQREDLKDIETALSVSEIRERN
                     NYSISDLVIRFGKSESWIKQKLAHASMIDKLITEKKVKSIETLSDIPTSIILNIKPQL
                     EKNSDEVLSWLLPKIQEGHIPKRNEVKEFTQKIKEKNNVESQTFDSKIKKLETLIKQT
                     KTKIESLQSKIQTYQKQIDSIKQKKNRN"
     gene            2333..3823
                     /locus_tag="ONFBBKHI_00003"
     CDS             2333..3823
                     /locus_tag="ONFBBKHI_00003"
                     /inference="ab initio prediction:Prodigal:002006"
                     /codon_start=1
                     /transl_table=11
                     /product="hypothetical protein"
                     /protein_id="X:ONFBBKHI_00003"
                     /translation="MRHPKYVRMVKTRDTKMTEVVHYALVIAHAIESLPLSRTKRQLL
                     SKITDLDIAGRNNGFGGCIAKNKTLGEEVGLAETTVSKYIREMKREGYINSGEFHGHY
                     RILNSSLHDAVVKERYEYNLQKQITKYTSLSSTNILESPNQSTGSAPYKRTGGSFNNQ
                     STNQTNNKEKIQSSSLSNVTWMNILEHSKNLILKEWGEYDHNPQKENVKIKSWKNLIP
                     ENPEVVLETLKKLIQIRKSEKYKEDGFWGTIPVNIASTYSYKDIIKNTYNLLTQVGSK
                     TLSIKENKEEIRNGSKINNRTKNENEPTWEGFLVWAKERLSKSSIQSLKQLRVQFENE
                     ELSIVGEINDSLKMIVIKYFKEVAKLKTEVKFVKEEETQEKEKNFNSSKKSDQKSNEE
                     NQTHITELNEEISIPVDQSDFKHFRDYMSVDKVIHEFMSHSTLTLDRKDLEIIRNLKI
                     RYDLEKIVIFDSPPERLKNHIRDYFYSHPQRVIALQFEENKFYVAA"
     gene            4102..7350
                     /locus_tag="ONFBBKHI_00004"
     CDS             4102..7350
                     /locus_tag="ONFBBKHI_00004"
                     /inference="ab initio prediction:Prodigal:002006"
                     /codon_start=1
                     /transl_table=11
                     /product="hypothetical protein"
                     /protein_id="X:ONFBBKHI_00004"
                     /translation="MSRIQNIETNLTSINDASFQELCDKLIYSKYKNPSAFARIGSVI
                     GKQKTKKGTPDSFLLMPDGEYIFTETTTNISDKDKLLKDIIACFDYRKTNISPDKVKE
                     INLFFNFNIDQAYIEKLKSIAKSFNPKTEIKFWSLDLLTYELSMNHHDLVSDYLGLSY
                     DTGQIVSIEKFISEYNRSSHGIATPLDNEFIQRRQEMDELKRKIAEKDFIIVTGAAGV
                     GKTKLVLESIREFIQENKTYKSYCISYKYVSILNDLYQYVKDGDDCILFADDANRIDH
                     FKQLVAYYQSNRFGKLKILITVRDYARSDLYLNCPAELTEVIKLKKLSGNQLIDIVKG
                     EPFGITNPNYQDVIINISDGNPRLAVMLSRLAVEKQDIAVLSDVSNLFETYFNTFIKD
                     QKELANSINIKSLGVISFFNAINIREKERLLEILKNFDIPYGDFLEAVQKLNSFEIVE
                     INYDYVKISEQNLSTFFFYLAFIKNKQLSFGNLLTHYYTDYMSRFSDCIIPANNTFGS
                     EKVMDVVRPDLKKHFDTIYDDSEKSYKFLSVFWFYLRSETLEYLYNEINTFSEHESFN
                     TKRMILEKKSTLSDKDQTLELLGKFYVGCPELKDAIELSFEYIEKCPFLTHKLISKFK
                     ELINFEAKDQHNNFRRQTLLLKILIDKIEKDSCSCLQVFYGIAKLFLKFKFQYVNGYR
                     DQTIHFCTYTIPLSNKIKNIRKMIWDTLNLHFLENQNECFQVLKDYSAIGGEISKEII
                     EYDLLFIFNIIDNHLKNEFFEHCLYVQKLIRWLQRHNIQSSKFERYRNDFVNPMYNLF
                     TKIDIYGYGYKEDYEFDDYGEFLRLKELEIRSAYIFKDQADMDSFHSMFADIVNVRKP
                     ETIHLESLDFILEENFKKNFNIGFKFLKLLAKRNDRLWFIPTRSLKQILVIEENVCLV
                     WKLIESISFRSKPLWKISFFTEIDDLLIKNEHIDMILEIFREIENLKFMSLGWVERYL
                     NLDYELYDKILTIITERNREPNVKIGLQIDYFEKTFKILSKNKPLIQEAYLQQVKIDS
                     HFDYNKNGLFRIIEMNPVFLKDYFDYFYFSDDISIEFTETKADWGFIWGFRK"
     gene            7332..7835
                     /locus_tag="ONFBBKHI_00005"
     CDS             7332..7835
                     /locus_tag="ONFBBKHI_00005"
                     /inference="ab initio prediction:Prodigal:002006"
                     /codon_start=1
                     /transl_table=11
                     /product="hypothetical protein"
                     /protein_id="X:ONFBBKHI_00005"
                     /translation="MGIQEIEPVLSEIFIRIARKKVFSGFSSHFLNNFFRNLKEDKKV
                     RANEFLFELLKTNYKNVKIVNLIVNIARYSIREIFDNILLLYISLNQDPEFFAKIWWR
                     GNGGEYNGDDISGEIEANDWKKILSIIERSEYNINLIPVKKVIKERIYSCLRFAESEK
                     TNLFLDR"
     gene            complement(8415..8879)
                     /locus_tag="ONFBBKHI_00006"
     CDS             complement(8415..8879)
                     /locus_tag="ONFBBKHI_00006"
                     /inference="ab initio prediction:Prodigal:002006"
                     /codon_start=1
                     /transl_table=11
                     /product="hypothetical protein"
                     /protein_id="X:ONFBBKHI_00006"
                     /translation="MTTNCLKFGKVFIIFCLVVFGLANCAMGSLTITGRSYPPLSETE
                     PIDVIMRAVPDYQVEQIGIVEVRCGQLNHCIEYVKEKAREQGADVIILADSGIVTSVQ
                     YMPGTQAGNTSTPGQISSSSGQIQTWEIARKILIPRNDTKGNKSKKKVSEEI"
     gene            10204..14604
                     /locus_tag="ONFBBKHI_00007"
     CDS             10204..14604
                     /locus_tag="ONFBBKHI_00007"
                     /inference="ab initio prediction:Prodigal:002006"
                     /codon_start=1
                     /transl_table=11
                     /product="hypothetical protein"
                     /protein_id="X:ONFBBKHI_00007"
                     /translation="MLKVRSRTYLSIFHIIIFLTISFVTACSWLEKDKNTMENVDLAG
                     AIWLAAEPVKTQVNNEGVPVKPGNNGSGGSGTTPVTPVDAIFNLPPGRLVNSNALMGT
                     IDPTGTNIVNDFDGDGILNQNETLTNVWVADYPQIETTIAPPVTLKIQILKNSSNQSD
                     QIVSEINSNDFEASKNEGSEKIHQNELNERTVQFQDSFSTETELGQSHERSMSAGMTA
                     GFGMGLVSTGMNYSNSSRDSWNAKNATSATTTKWADRPFKNNIDRDAWNLKSDSSTNK
                     ARKYRSDKSTKVNETSTVEPNAGVVRAALYIKNLSVNMPVKISNILCSLMFETPGGEL
                     VPMSSFRLRNDDYSLFEVEVYGGSDFGPYVVELTNLNTSEVEKAIAAGYTPKIMIVDY
                     TMTHVADSNYKSSLLSFTGNNLKIIEENAKGRTALVKVYGPGVREMYRVTAFDTPNVS
                     NPCNTKVADVFSPGISLKKALERISCSGDNITFKDYVIDLSESAPKLAESRVYLKGIQ
                     SFGGISTNIPCTDETSTGSDGVSRTACVQKPYSQWTEPEKMNSGVWAIYSKGKFYSPT
                     DYWTDSGSIRRFDPLRGAVAAPVLKGVDSIIWAGDSYDLVYISFKDFIKVEQKFGTNP
                     LETGNGYPLNTKWDLKTLGNHPYYPDTNSLYLGEVGFGERVELKIKLDKTKYLSPNFG
                     TAVDTGPYQYFTNFNYNPQVSSDRYNINQAADFEISLGFGGNRTDWFHVIKDLSSSDP
                     YKLKNCGTTLDFISQTYTLCVQLPTLSTTVDPAISLVKLYIRPSLNSAYRKTIWPLHF
                     SQVRKLKGEAGVPIVKGTSLVKVANSYGSVNVGDNFFIQGDSTNYKVVQVLPVAQDGS
                     FDVQLDRLIQIDAPKTTQMYVPGTLTSPDVRLSMDTGFTTDWNNFVNSSFNSTSFDQI
                     QYKPFVSSGNVSCSSIPFHPGSCLGFTPELNSLNWMGIYNEGVALWNSWADGGDFSNF
                     LYSGLVRLTAPSGKSYRLESTNTDFTISADVNAQNLDQPSVVNHGDVALVVWRQGTTL
                     IGRYNQISTGQALGNPFNINSTAATNNFIVKAKNGKAVIVWENGDNLYVSVRDLTNLS
                     AIVSEAFVATRLPHALSGTTYMFDIAIGNNRAAILWTQQPLGTFTPDSGCMGWFCPGT
                     FVFSYQGVARWIRLDNGTFQGGNTNIVNFVYTKYWDSFSSMPYYYDIPYLQAAANDNN
                     QVVFGWVLVRQGSEDHTVYSSIYDLTTGTRIGSDQTLISESTRPVDTLQVGAATGRGM
                     VLWRRNDGMILGRGIDTSNSNLLGTSNIEVESGGVDSLKLNSFGDRGLFTYRKNGKDL
                     FLKVLDLQAGQLLYPNALSLAQANVDSRSFINSVLAGNKILTTWDQVNGTRRTNWGRV
                     SDISTFTVDGPKEFQISTTNEGVQYRGTAIADNGFGLVAWVSQDKTQQRIRGAKVDLA
                     NPGALKYGLNNFFVSPLIERDYTIRAKIKY"
     gene            15170..22837
                     /locus_tag="ONFBBKHI_00008"
     CDS             15170..22837
                     /locus_tag="ONFBBKHI_00008"
                     /inference="ab initio prediction:Prodigal:002006"
                     /codon_start=1
                     /transl_table=11
                     /product="hypothetical protein"
                     /protein_id="X:ONFBBKHI_00008"
                     /translation="MNAEETNRSTEKEQNAYTKETSLQKKRIFFDSLEIFWELNRTHT
                     FKYINILLFSCFLFTTTTCGILPGKKGKSNNWWWALLGIPNGASFPSSGSGVGSGPGS
                     GNGSPGSAPAPEGSDLFSISTNYSQAIDDPETKAEPIAGASFVAPPEMSHYGNVSLTY
                     PVHTLPGRAGVEPKLSITYSSTGGDGWLGVGWSLGLGNITRTPEYGALYYDARDSFTW
                     NGTRLIKVSGNTTNENGIYRAEITSEDFLIFKLSQIESGGVWEVLDTSGTKTIYGESN
                     GDRIYNPAIPSQTYSWYLSKTEDKNGNYLQASYDNSEYSKNRNLYLKEIRYTGNTKNG
                     TSARQYVRFVTKQREDFYVSNTPGFLMKMDRILERIEVGWDGGGKVYEYIPEYETSPD
                     SGRPRIKNIQSSKNTTKPEFFYQTSSRLLTWQNVINQTSSEIEEDPNSTQYFEGDYNG
                     DGISDILFFNPKSGNWKAAEGRKEGGYNFKLYANRYQGYDSLEKIRFFKGNVSGDYNG
                     DGRSDIAFYLPSTRDFVVAEHDGRVFQFQSYGRLMNSVPDIFRMEWFSGDYDGNGLSD
                     SVLFDEPTGQWTLMLNKGGSFEFLRFSKKFQNVFRNDYLPDSNLDSSNTNDLTKPGKD
                     RDKVNLLVGDYNGDGRTDISLYDSRSGKWFVGENHRNPNKNDSVYFQMQWKLYKVFTA
                     PEQSLFGHDRFSGDFNGDGFSDFLLFDRSNGEWTLGETGNGTINFKIWSRAPQFKTVT
                     RWLQGDFNGDGRTDIGFYSANDGKFWIGESTQNGFRYKIYSDMSYGPDSDRIMKTPLP
                     KDEVKIESGKTSFSASNNTKTILLSYKYDGNLNYGKGEVVFGGCFTSNDCSSTPELLI
                     FNRKENVWNLKQGNSFASRVNTSFNPEGTGITSLFGGKPDRYSNNLKDEVLFYKKQGT
                     TNQFFVLKNTNGTTFDLLNLATLSDTDVSKFDPNNSGYALDYFENNTSQSVLILDDQT
                     SGGNARFVLSGLGGTKILTPNGDLTPTDLNDLFQAGTNENRQRRKEFSFFSGKFTTTQ
                     AQLVIVDRRTTTHKWYLGTISGTQIQFKRLTGEFALPITASDYNLASPAGIQYALTNT
                     GEIVFGKTLDNGTSFTKVKINSTNIQKNVYNAGVVGFSDRFDSGGNPIVVSGGEDKLY
                     DLSQSKVVSLPNNVLVKNLDRPDLIAQVYVFQWIQGDYNGDGLADIGIFHLKEPTWYF
                     ALSTGSVPDVIEKVKNGIGGIYDFEYSNSTKFDNTGEDDIPDLPTSYRVCTRVSLDDG
                     FSNSITKNYEYKNGFAFSSFINGKKESDYFGFSEFTVHEAYGERTTHKYHTTPYSDFL
                     MNRALAGAEKETKIIGNDNNDYGTIQTTHDVKQIAMAPGVVSYLPVTTKIEKYLSGAR
                     TTTQSSDIVLNGTKISRKSESTTDHFSDSVHGVTTTTNITDFETDDTTNQRRATRQTS
                     LAGSSHEITSLLSYDSRGNQIKRVSSYTGTGLAPANAHTTEFEYDNFGNRTVEKDTSG
                     SPVRGNSYKYDNELNQFVVQETKFGGSVVLTTTHQIGYGVAFGVPTLTTDPNGNKTFF
                     EYDGFGRLIRTSSDTDAGTATTANYSYDSSFPLSAKTTFPTGTGDPDFSSRTYADGMG
                     RNIYTVKSASNGGYVLTGRLVYDGTGKVIRKGQSNWASSGEIDRFVLHLEERNPTSFE
                     YDPIGRIKKTIEPTALGETSPTTITTTYNSAFETTETHSSGTSKRTVKDAKGEILYVE
                     DFASDGSAAKIGFCYDIAGNRIKKSDLNDSNAMSCPNTLAGVPTKDVSGRNQTYWSYD
                     SFGKLRAESDPDLGVSSYNYNSFGDLTSSTNAKGVTTTLSYDAVGRILTKNIPEGNIV
                     YTYDSFSGSENALGKLVRIEDSNQNKTFSYDKLGRVKKEIRTILATSSGNPLPTETGG
                     PYITETRYDLLGRVTRIDYPEHPISHGRMRACYEYGTAGYISGISVQVNTNGIFPGFC
                     NKDIVENISYNEFGQTSSLRLGNGITTSYSYDVKGRMIRLNSSGNVGGSNKVLQDAVY
                     SFNPNNNITNVANTTSDFNTQFVYGYDGLGRLTSANGSYLGIADGNLSRRFQQSFEYS
                     KNGNLSSKRIHDPASGNITDEWSYVYSNHQVTNIDSSRSGADALTLQYDANGNLTRQR
                     DNVKDLTKRISVDSQDRITQIQDGNNAILGSYWYDESGFRIRRSALEPKNNVFSNVEI
                     LYPSKFFGLEFIESENVITSVNNVYLNGVRIAALNEAGALAYYLTDQVDSVSTVLDDE
                     GNTLSQMQYLPYGETFVQRGDLNFSPKYNSQELDRESGFYFFNARYYDPGIARFTSAD
                     TIIDGEFDTQGWNRFSYVKGNPIGAKDPSGHEANAGIGIMMNSQCKGNAGCNSAGLNA
                     VSEGAKKAVVGTAVVGATAATGYAAAAEVGSAALPSAIYLSSRLGSSNITNSLLNRLP
                     QSQSAVANSVNATKEGLKNASGVGNNLGNSCQCTPVNSGNFRPNRLLPNTKNGVPLPD
                     TNLPHTQIGYQTGRKGDYTQAREWNYNDKGKLEAKRLIDFTDHGRPANHTNPHQHKFL
                     PNPTGGTAKHGPAEPLN"
     gene            22840..23250
                     /locus_tag="ONFBBKHI_00009"
     CDS             22840..23250
                     /locus_tag="ONFBBKHI_00009"
                     /inference="ab initio prediction:Prodigal:002006"
                     /codon_start=1
                     /transl_table=11
                     /product="hypothetical protein"
                     /protein_id="X:ONFBBKHI_00009"
                     /translation="MMKTLEFSAFRQDGSKIMLSEILAQVPQNNWIWSIWEFDGIGEP
                     PFGLSVMEFSRVALSEGVLMTWQEVKSFANSLLDIHFCLLIATIQEKQITIKDVQEES
                     FENYEMVVYAFDSTKWQVWSLNKNILNLIETNVT"
     gene            23512..23646
                     /locus_tag="ONFBBKHI_00010"
     CDS             23512..23646
                     /locus_tag="ONFBBKHI_00010"
                     /inference="ab initio prediction:Prodigal:002006"
                     /codon_start=1
                     /transl_table=11
                     /product="hypothetical protein"
                     /protein_id="X:ONFBBKHI_00010"
                     /translation="MWEVKSKITDSCDKMKLFEKKRGGKTDKKRIQNIEYNERIEYLK
                     "
     gene            23677..24132
                     /locus_tag="ONFBBKHI_00011"
     CDS             23677..24132
                     /locus_tag="ONFBBKHI_00011"
                     /inference="ab initio prediction:Prodigal:002006"
                     /codon_start=1
                     /transl_table=11
                     /product="hypothetical protein"
                     /protein_id="X:ONFBBKHI_00011"
                     /translation="MPNKANKPRDTSVSPNDAKQMEKAGLDPLNKADVKNFLDKGNKS
                     GVTHGGNSATNNRKGNVDIGEKSFFDGTKYSNKVLGQMKKGDNHAFPESVKAFEKDGK
                     ISKITGGDGITREMLKIQGEYGRSKGNFEFIKENNGIINHRLFRPKSGE"
     gene            24134..24481
                     /locus_tag="ONFBBKHI_00012"
     CDS             24134..24481
                     /locus_tag="ONFBBKHI_00012"
                     /inference="ab initio prediction:Prodigal:002006"
                     /codon_start=1
                     /transl_table=11
                     /product="hypothetical protein"
                     /protein_id="X:ONFBBKHI_00012"
                     /translation="MDDCWPHKIYEVLNIGVHLSDAGVNNWALTKDQALMALEKFLKL
                     DIPILGGDVYEYKNGIIESNYNNWYCDPDERETNSEYVRRSIEKAIKYIQEYKVNENY
                     KIYFVLIPEPRKN"
     gene            24541..25896
                     /locus_tag="ONFBBKHI_00013"
     CDS             24541..25896
                     /locus_tag="ONFBBKHI_00013"
                     /inference="ab initio prediction:Prodigal:002006"
                     /codon_start=1
                     /transl_table=11
                     /product="hypothetical protein"
                     /protein_id="X:ONFBBKHI_00013"
                     /translation="MSRLSTGRCGRDRSGVNKLVLRVILCVALVSYNLLTGAESPVSE
                     KLERSSNVEYNKTLKYKTTFLRKPPYILITSHSPLETYDESGFRIRRSALEPKNNVFS
                     NVEILYPSKFFGLEFIESENVITSVNNVYLNGVRIAALNEAGALAYYLTDQVDSVSTV
                     LDDEGNTLSQMQYLPYGETFVQRGDLNFSPKYNSQELDRESGFYFFNARYYDPGIARF
                     TSADTIIDGEFDTQGWNRFSYVKGNPITFKDPTGHVAPLVVFGIAAGIGVTVQYGAEV
                     YDKYSKDSSVTENAIRPLKDTGSLGRMALGGATSVGGAGLAAKGVAYTGVAALSNPVV
                     QKTATGVVVGASNAIVNASGKVLENSLTQGKKLMDGVKKEGMQSFIFGGLSGSLAKVP
                     FGKMPASQAKNYLLKTTDKFTDMAKKSVEKASIRANTVTDSFNAILQKITDNYSSSKS
                     K"
     gene            25893..26156
                     /locus_tag="ONFBBKHI_00014"
     CDS             25893..26156
                     /locus_tag="ONFBBKHI_00014"
                     /inference="ab initio prediction:Prodigal:002006"
                     /codon_start=1
                     /transl_table=11
                     /product="hypothetical protein"
                     /protein_id="X:ONFBBKHI_00014"
                     /translation="MKSIIKDNDFFRSSVMLIALALFIFDLYDERNLFVVNITFKFMS
                     ILEEYSFGFFEQEENAAIALAIYLGTTCIIGIVVLKLINRNSK"
     gene            complement(26435..27202)
                     /locus_tag="ONFBBKHI_00015"
     CDS             complement(26435..27202)
                     /locus_tag="ONFBBKHI_00015"
                     /inference="ab initio prediction:Prodigal:002006"
                     /codon_start=1
                     /transl_table=11
                     /product="hypothetical protein"
                     /protein_id="X:ONFBBKHI_00015"
                     /translation="MVINYYKIVSLIDILGFAVSVFTFVWSCKNILINKNPIVFFNLP
                     FISFLISISFAFDLTGIILDKKDFFFISKLISGSMICYALILERFFPSLFSKVTVSNS
                     NIDENLELETIPIPEDKEPQKYKYPPRDLLEGIDLEKVKTKLNRFLDSKGFIDEEIRL
                     PDFASGLGLSTHQASYYLNQYLNMSFTEFLQFHRINEVKNMMRIKANYNLLNIAFECG
                     FNSASSFHRACVKFTGKSPRDLRQELLSNVETQRKVE"
     gene            27449..27706
                     /locus_tag="ONFBBKHI_00016"
     CDS             27449..27706
                     /locus_tag="ONFBBKHI_00016"
                     /inference="ab initio prediction:Prodigal:002006"
                     /codon_start=1
                     /transl_table=11
                     /product="hypothetical protein"
                     /protein_id="X:ONFBBKHI_00016"
                     /translation="MDKDKITRLKIILKHLKETKGLNQGQVASMIGLTSGAITKMLKN
                     ERAITIKTILLFEHVHDISSEWFTSGQGEMILKKKVDHKKT"
     gene            complement(27648..27962)
                     /locus_tag="ONFBBKHI_00017"
     CDS             complement(27648..27962)
                     /locus_tag="ONFBBKHI_00017"
                     /inference="ab initio prediction:Prodigal:002006"
                     /codon_start=1
                     /transl_table=11
                     /product="hypothetical protein"
                     /protein_id="X:ONFBBKHI_00017"
                     /translation="MSKYLSNEIILLNSITAIFIFFLGLYVLYPNSKRKIQKYFGILC
                     LLLGAWFQSFILREIVPSWSYNWLINWGLIPSIPIPYYLFKITSSYDQLFSLKSSHLD
                     QT"
     gene            complement(28020..28637)
                     /locus_tag="ONFBBKHI_00018"
     CDS             complement(28020..28637)
                     /locus_tag="ONFBBKHI_00018"
                     /inference="ab initio prediction:Prodigal:002006"
                     /codon_start=1
                     /transl_table=11
                     /product="hypothetical protein"
                     /protein_id="X:ONFBBKHI_00018"
                     /translation="MGHSFITMTKIANNLTVLKSKLYSIKDSYSCFVLEARNPENFHT
                     LQTLKDFVFTINQKAGNFYPRKDDGLDLDSTWFFVTFENEIFSCMRIVVKTSQNQIPL
                     EKGFILNSSYQQYKVTSNNVADWNSVAFLPSLQGAKAAKFNFACVSKYCLEQNFNLIY
                     GMFNDERKGIGRIYLEAGAKISKQFPKKIFFKDFLTYGETQRLRL"
     gene            29122..33114
                     /locus_tag="ONFBBKHI_00019"
     CDS             29122..33114
                     /locus_tag="ONFBBKHI_00019"
                     /inference="ab initio prediction:Prodigal:002006"
                     /codon_start=1
                     /transl_table=11
                     /product="hypothetical protein"
                     /protein_id="X:ONFBBKHI_00019"
                     /translation="MIFWLTFLSFNLLTGAESPVSEKQERSSNVEYNETLKYKTTFLR
                     KPPYLLITSQLIPSHSKREYKNGFAFSSFINGKKESDYFGFSEFTVHEAYGERTTHKY
                     HTTPYSDFLMNRALAGAEKETRIVGNDNNDYGTIQTTHDVKQIAMAPGVVSYLPVTTK
                     IEKYLSGARTTTQSSDIVLDGSKIRRKAESVTDHFSDSVHGVTTTTSITDFETDDTTN
                     QRRATRQTSLAGSSHEITSLLSYDSRGNQIKRVSSYTGTGLAPANAHTTEFEYDNFGN
                     RTVEKDTSGSPVRGNSYKYDDELNQFVTQETKFGGSVVLTTTHQIGYGVAFGVPTLTT
                     DPNGNKTFFEYDNFGRLIRTSSDTDAGTATTANYSYDASFPLSAKTTFPTGTGDPDFT
                     SRTYTDGMGRNIYTVKSASNGNFAITGRLVYDGTGKVIRKGQSNWASSGEIDRFVLHL
                     EERNPTSFEYDPIGRIKKTIEPTALGETSPTTITTTYNSAFETTETHSSGTSKRIVKD
                     AKGEILYVEDFASDGSAAKIGFCYDIAGNRIKKSDLNDSNAMSCPNTLAGVPTKDVSG
                     RNQTYWSYDSFGKLRAESDPDLGVSSYNYNSFGDLTSSTNAKGVTTTLSYDGLGRILT
                     KNIPEGNIVYTYDSFSGSENSVGRLVRIEDSNQNKTFSYDKLGRVKKEIRTILATSSG
                     NPLPTETGGPYITETRYDLLGRVTRIDYPEHPISHGRMRACYEYGSAGYISGISVQVN
                     TNGILPGYCNKDIVENISYNEFGQTSSLTLGNGITTSYSYDVKGRMVRLNSSGDVGGS
                     NKVLQDAVYSFNPNNNITNIANNTTDFNTQYDYGYDGLGRLTSANGSYLGIAEGNLSR
                     RFQQSFEYAKNGNLTAKRIHDPANGNITDEWSYQYTNHQVTNIDSSRTGADALTLQYD
                     ANGNLTRQRDNVKDLTKRISVDSQDRITQIQDGNNAILGSYWYDESGFRIRRSALEEK
                     NSQFTNVEILYPSKFFGLEFIESENVITSVNNVYLNGVRIAALNEAGALAYYLTDQVD
                     SVSTVLDDEGNTLSLMQYLPYGETFVQRGDLNFSPKYNSQELDRESGFYFFNARYYDP
                     GIARFTSADTIIDGEFDTQGWNRFSYVKGNPIGAKDPSGHLAQLIPIAVRVGQGLAAA
                     GMALCSSGTINCGDIVPSKADKPRDTSVSPNDAKQMEKAGLDPLNTKKGSQNNIGDGG
                     KSGVSNKGNNTGNKKADFIVSPDGAVMHNSPGKVKDSLSKAGFPTKERDPSKKESGTI
                     FNIPEKKMDVRVMDGGPNHPPRVVTTKEGTNEWRNPNNGEKYPGNMKGNDQKERSHMY
                     FRNNRYLNGN"
     gene            33104..33571
                     /locus_tag="ONFBBKHI_00020"
     CDS             33104..33571
                     /locus_tag="ONFBBKHI_00020"
                     /inference="ab initio prediction:Prodigal:002006"
                     /codon_start=1
                     /transl_table=11
                     /product="hypothetical protein"
                     /protein_id="X:ONFBBKHI_00020"
                     /translation="MEIEPVLTALIRLLKNAELESLRVHKLCLQIEFSQIGKQDLPVT
                     IWLTTNNSIFVAENIESINRDVDYYDQRVVVIKDLYYLIGEKISSVSLSENGELSILI
                     GDKILFLFREKDEFEEVWKIMDNSTSEFVNHDWYITLLDYNEFDLKYPEPRKN"
     gene            complement(33779..34243)
                     /locus_tag="ONFBBKHI_00021"
     CDS             complement(33779..34243)
                     /locus_tag="ONFBBKHI_00021"
                     /inference="ab initio prediction:Prodigal:002006"
                     /codon_start=1
                     /transl_table=11
                     /product="hypothetical protein"
                     /protein_id="X:ONFBBKHI_00021"
                     /translation="MKKVLKLVVRKQKQAGKKFHYFLSDNDSLFGKRFTKYLEKIGIK
                     HKKTSFHSPWQNCYAERINSMLHSLRVVQQIKTCRNEFLDFFIPINQYHLEKKLDEFI
                     HFYNNHRTHLALNKDSPVPSPVLTSSKDKSMKLVSTPVLGGLYHIYSYKKIA"
     gene            complement(34371..34889)
                     /locus_tag="ONFBBKHI_00022"
     CDS             complement(34371..34889)
                     /locus_tag="ONFBBKHI_00022"
                     /inference="ab initio prediction:Prodigal:002006"
                     /codon_start=1
                     /transl_table=11
                     /product="hypothetical protein"
                     /protein_id="X:ONFBBKHI_00022"
                     /translation="MFYEISLYLNLILLFHFLWNIRKEYQNTARILFLKSQLVAYKRK
                     KKKFHTKSFERFKLVILSYLDRSWKENLILIPPATLLEWRKKKFKIFWSLLSRRKKTG
                     RPNIPWNIIKLIRRVAKENNIWGATKLHGLLQKLGHNICERTVSKYIPKPPPNTKKRM
                     NWKQSILFILRL"
     gene            complement(35304..35681)
                     /locus_tag="ONFBBKHI_00023"
     CDS             complement(35304..35681)
                     /locus_tag="ONFBBKHI_00023"
                     /inference="ab initio prediction:Prodigal:002006"
                     /codon_start=1
                     /transl_table=11
                     /product="hypothetical protein"
                     /protein_id="X:ONFBBKHI_00023"
                     /translation="MLEGIDLEKVKTKLNRFLDSKGFIDEELRLPDFASGLGLSTHQA
                     SYYLNQYLNMSFTEFLQFHRINEVKNMIRIKLNYNLLNIAFECGFNSASSFHRACVKF
                     TGKSPRDLRQELLSNVEAKRNGE"
     gene            35853..36107
                     /locus_tag="ONFBBKHI_00024"
     CDS             35853..36107
                     /locus_tag="ONFBBKHI_00024"
                     /inference="ab initio prediction:Prodigal:002006"
                     /codon_start=1
                     /transl_table=11
                     /product="hypothetical protein"
                     /protein_id="X:ONFBBKHI_00024"
                     /translation="MISVKRKKSFLLKIVPKKSKTKQIEIKKDKKGRLKNKIDLLDFK
                     IFLKDQIKVNRNSKSKKVDKRNKVKFGNEIRKKNYNWNDS"
     gene            complement(36514..36720)
                     /locus_tag="ONFBBKHI_00025"
     CDS             complement(36514..36720)
                     /locus_tag="ONFBBKHI_00025"
                     /inference="ab initio prediction:Prodigal:002006"
                     /codon_start=1
                     /transl_table=11
                     /product="hypothetical protein"
                     /protein_id="X:ONFBBKHI_00025"
                     /translation="MVINYFNIKPLNFTESELDEFSRYIGLPLYNEDKEAILKYNSFR
                     KALAIRKRLKFNSLENVSSRNLLN"
     gene            36933..37292
                     /locus_tag="ONFBBKHI_00026"
     CDS             36933..37292
                     /locus_tag="ONFBBKHI_00026"
                     /inference="ab initio prediction:Prodigal:002006"
                     /codon_start=1
                     /transl_table=11
                     /product="hypothetical protein"
                     /protein_id="X:ONFBBKHI_00026"
                     /translation="MIQKNWNQEDLAKAGEVKQPTISRYLSGHTIPTLTFIANLYKNA
                     NIDPIIFVRDYELEPINLEKAFSRDEKEKLAVELNRFLRFLKSSPGVLEILWKLYKMD
                     RTGMKSMNFLADKILEE"
     gene            complement(37281..38177)
                     /locus_tag="ONFBBKHI_00027"
     CDS             complement(37281..38177)
                     /locus_tag="ONFBBKHI_00027"
                     /inference="ab initio prediction:Prodigal:002006"
                     /codon_start=1
                     /transl_table=11
                     /product="hypothetical protein"
                     /protein_id="X:ONFBBKHI_00027"
                     /translation="MVTAIILLFSSIFNFIIGIYVLSTIFRKRKKFLDFGILCILVGV
                     WDILFSVPFVNSSSTLIWTRVMTLPMIVCPLLLVRFIHSYVFNLKLSKFCNISILMIY
                     ILPIFSLSFSNLFITKAGIINSKLHFEAGLLYDYFVAGGALSLLYSIIVLFVGFKRRK
                     GLDRVQLVYIAAGMCVWFGFIAIFTSLFKIIGLPEYSFITPIGCTLATAIWSIWIIKI
                     NLFEISDNTILENRNSLVAHANILILKKVDSKLYKKLLYGYKKNIIQMIIQDYIYLQL
                     HSDLTVDEIYNYLTENENFLFL"
     gene            complement(38190..38285)
                     /locus_tag="ONFBBKHI_00028"
     CDS             complement(38190..38285)
                     /locus_tag="ONFBBKHI_00028"
                     /inference="ab initio prediction:Prodigal:002006"
                     /codon_start=1
                     /transl_table=11
                     /product="hypothetical protein"
                     /protein_id="X:ONFBBKHI_00028"
                     /translation="MVKIKMENLNLQNGFIQVSNISKIVAELSHK"
     gene            complement(38227..38481)
                     /locus_tag="ONFBBKHI_00029"
     CDS             complement(38227..38481)
                     /locus_tag="ONFBBKHI_00029"
                     /inference="ab initio prediction:Prodigal:002006"
                     /codon_start=1
                     /transl_table=11
                     /product="hypothetical protein"
                     /protein_id="X:ONFBBKHI_00029"
                     /translation="MNSFAALSVSIGIKVLILSAEYVIKKKFITTYGLYDVERPTIGK
                     LYNRFGAVDSKSHPYKIYFPGYGKNKNGKFKPTEWIYPSV"
     gene            complement(38571..38837)
                     /locus_tag="ONFBBKHI_00030"
     CDS             complement(38571..38837)
                     /locus_tag="ONFBBKHI_00030"
                     /inference="ab initio prediction:Prodigal:002006"
                     /codon_start=1
                     /transl_table=11
                     /product="hypothetical protein"
                     /protein_id="X:ONFBBKHI_00030"
                     /translation="MNKITENNSLIENFSKIKSNNSIRYLHCNYETNVKLIERARDFV
                     QTQYSKLEYIGYDPDFDRQFDKNGLSQYFIAIDSEKKYSLLLAF"
     gene            39155..40144
                     /locus_tag="ONFBBKHI_00031"
     CDS             39155..40144
                     /locus_tag="ONFBBKHI_00031"
                     /inference="ab initio prediction:Prodigal:002006"
                     /codon_start=1
                     /transl_table=11
                     /product="hypothetical protein"
                     /protein_id="X:ONFBBKHI_00031"
                     /translation="MNRNELNEVISKILKAYETMRLQSSLNGNSEVLEANREIGRILQ
                     TVERKTPEPERSMGSWMKSISKELEKHLKRGFSERNLFYARKFYEIYGNSKIDVRLSW
                     SHYRILSSIANANLREKLMKEAIEGNWSRDDLSYRVRDIGELRKAPTLRWRRPEGALW
                     NYKIKDISKDKGTLLVDLGFYCYYELSSLHLNQYKIGDIIQIEKQNGIWNLSDSKLDS
                     ELYFYFGEIERVIDGDTILIKFELGFNVITRQRIRLHNVWSAELGSSEGEDNFESLKK
                     KLPLKTKVIVRSRSKDVYGRFVGEVLYSKKKIQHPEDIFRIGIYLNQELAEIS"
     gene            40452..41378
                     /gene="rpnD_1"
                     /locus_tag="ONFBBKHI_00032"
     CDS             40452..41378
                     /gene="rpnD_1"
                     /locus_tag="ONFBBKHI_00032"
                     /EC_number="3.1.21.-"
                     /inference="ab initio prediction:Prodigal:002006"
                     /inference="similar to AA sequence:UniProtKB:B7NGZ6"
                     /codon_start=1
                     /transl_table=11
                     /product="Recombination-promoting nuclease RpnD"
                     /protein_id="X:ONFBBKHI_00032"
                     /translation="MTEVNNPHDRLIRETLQDKIEAISFFRRTLPPEVVELLDLEKLE
                     LSESSFVSEELKSEQTDLLFRIPLRSGNQASIYILFEHKSYLDNAIYIQLLGYLAEIY
                     RSQQRNSEKLSVVIPFVFYHGEKEWKLGENFLHQFKITKEETIHLRHFIPDFKIDLFD
                     LSGMEIQEKLESITLQVIFGVVQRIREGEEKFQKSLPIFFSLLLEIAEEPKRVALLNK
                     LLLYIYNVRDSKPSVLKQMLHLSRLERYEELAMTTAEKLIQEGKIEGKIEGKIEGKIE
                     DARKMFAKGIDLNTVLEITDLTEKDLRDNGLI"
     gene            41547..41681
                     /locus_tag="ONFBBKHI_00033"
     CDS             41547..41681
                     /locus_tag="ONFBBKHI_00033"
                     /inference="ab initio prediction:Prodigal:002006"
                     /codon_start=1
                     /transl_table=11
                     /product="hypothetical protein"
                     /protein_id="X:ONFBBKHI_00033"
                     /translation="MWEVKSKITDSCDKMKLFEKKRGGKTDKKRIQNIEYNERIEYLK
                     "
     gene            complement(41796..42899)
                     /locus_tag="ONFBBKHI_00034"
     CDS             complement(41796..42899)
                     /locus_tag="ONFBBKHI_00034"
                     /inference="ab initio prediction:Prodigal:002006"
                     /codon_start=1
                     /transl_table=11
                     /product="hypothetical protein"
                     /protein_id="X:ONFBBKHI_00034"
                     /translation="MFYEISLYLNLILLFHFLWNIRKEYQNTARILFLKSQLVAYKRK
                     KKKFHTKPLERFKLVILSYLDRSWKENLILISPATLLEWRKKKFKIFWSLLSRRKKTG
                     RPNIPWNIIKLIRRVAKENNIWGATKLHGLLQKLGHTICERTVSKYIPKRPPDPKKRM
                     NWKQFYSLHSETMIVSDTFTSYSENFKEIFRVVFFLHVETRQILHFDIHTNPTTNWMK
                     KVLKLVVRKQKQAGKKFHYFLSDNDSLFGKRFTKYLEKIGIKHKKTSFHSPWQNCYAE
                     RINSMLHSLRVVQQIKTCRNEFLDFFIPLNQYHLEKKLDEFIHFYNNHRTHLALNKDS
                     PVPSPVLTSSKDKSMKLVSTPVLGGLYYIFCDP"
     gene            complement(43134..44306)
                     /locus_tag="ONFBBKHI_00035"
     CDS             complement(43134..44306)
                     /locus_tag="ONFBBKHI_00035"
                     /inference="ab initio prediction:Prodigal:002006"
                     /codon_start=1
                     /transl_table=11
                     /product="hypothetical protein"
                     /protein_id="X:ONFBBKHI_00035"
                     /translation="MSKFHSIFDMNTVWILDYESFLKLGMIYFHAAGVIFGFVLGFSK
                     LYSSDGFSKSYGSVLQSAAFFLILNNGILIDQGTLRNENKILIGSYYSLVLYSSLAVL
                     VCFNYILDSLDNPWIHCKRILGIIPVVILFSYFIPELYFISFIDFLGFGISIFTFSWS
                     LRKILKSNKSILFFNLPFLSFLISICFVLDFLGTIFNKKDFFLLTEMIPGSVICYTIL
                     LERFFPSLFGKVIISIPDTNLFNQIELETIPIPEGKEPKKYKYPPRDLLEGIDLEKVK
                     TKLNHFLDSKGFKEEELRLPDFASGLGLSTHQASYYLNQYLNMSFTEFLQFHRINEVK
                     NMIRIKLNYNLLNIAFECGFNSASSFHRACVKFTGKSPRDLRQELLSNVETKRNGE"
     gene            complement(44347..44553)
                     /locus_tag="ONFBBKHI_00036"
     CDS             complement(44347..44553)
                     /locus_tag="ONFBBKHI_00036"
                     /inference="ab initio prediction:Prodigal:002006"
                     /codon_start=1
                     /transl_table=11
                     /product="hypothetical protein"
                     /protein_id="X:ONFBBKHI_00036"
                     /translation="MVINYFNIKPLNFTESELDEFSRYIGLPLYNEDKEAILKYNSFR
                     KALAIRKRLKFNSLENVSSRNLLN"
     gene            complement(44613..44915)
                     /locus_tag="ONFBBKHI_00037"
     CDS             complement(44613..44915)
                     /locus_tag="ONFBBKHI_00037"
                     /inference="ab initio prediction:Prodigal:002006"
                     /codon_start=1
                     /transl_table=11
                     /product="hypothetical protein"
                     /protein_id="X:ONFBBKHI_00037"
                     /translation="MYAINNFNHLFSKHFFNQDKFILKDNIFPVLIKRKSNLFWKTIY
                     SDSFTKLKTIPSFFKLQTLFFLGEECHNLAFNKYFRFTSHRSYAGQLNLTKLLKLP"
     gene            45071..45472
                     /locus_tag="ONFBBKHI_00038"
     CDS             45071..45472
                     /locus_tag="ONFBBKHI_00038"
                     /inference="ab initio prediction:Prodigal:002006"
                     /codon_start=1
                     /transl_table=11
                     /product="hypothetical protein"
                     /protein_id="X:ONFBBKHI_00038"
                     /translation="MELRTPGQRVKYIRTEGLGEKLTQAQFGSAIFISQAHLSRIESD
                     ELEVTEQAAFVIEIVFNYKKDWVLNGKEPKMVSAIKFRENLSSKIEEWNHLVRRIEKI
                     PNAKSIIEKYIKLTEKDRIMIDQFVSRLSEM"
     gene            complement(45492..46403)
                     /locus_tag="ONFBBKHI_00039"
     CDS             complement(45492..46403)
                     /locus_tag="ONFBBKHI_00039"
                     /inference="ab initio prediction:Prodigal:002006"
                     /codon_start=1
                     /transl_table=11
                     /product="hypothetical protein"
                     /protein_id="X:ONFBBKHI_00039"
                     /translation="MNIPLLISFVCSLVVILLGIYVFRFGHHKNLKIPRYFFALSLSI
                     SLWSLLSGIRYVIPKEIHAIAPSITLLPAIFVPFLLNQLVMNLIRSDFKQKKLIFFMD
                     LAVMVYLFLSCISLNMIEMVDYQTSSYNFLPAYHVLIMYSFGYVGLSIFLILRKVIIA
                     SGSEKVRFTLLALGISISLFTTILFVYILPLLGISKGYFISIGLIPSSLFLWAVAILH
                     YDVFETKEALLFGDKVPFLNRITLDFHLILYNFLDPNEFQSKSVALKAVVTADMLYTD
                     MSLVLNTDLELNKRAELLARKYYQYIK"
     gene            complement(46486..47034)
                     /locus_tag="ONFBBKHI_00040"
     CDS             complement(46486..47034)
                     /locus_tag="ONFBBKHI_00040"
                     /inference="ab initio prediction:Prodigal:002006"
                     /codon_start=1
                     /transl_table=11
                     /product="hypothetical protein"
                     /protein_id="X:ONFBBKHI_00040"
                     /translation="MSHITLKNTALQKNILHGLEKPKELERVKSFIKNIFSESGYNKS
                     PYTTFNLDPWSTWFYVTDSEQKILSAMRIVEKKPNNFLPVEMGVIYGSNPQQRYVILE
                     ENVADWNNVAFLRTVMGGKAATINFKMVVNYCLQKNFSKIYGMYHQKLASIERIYLSA
                     GAELSKRFSKPVFFQKIILIRN"
     gene            49368..49649
                     /locus_tag="ONFBBKHI_00041"
     CDS             49368..49649
                     /locus_tag="ONFBBKHI_00041"
                     /inference="ab initio prediction:Prodigal:002006"
                     /codon_start=1
                     /transl_table=11
                     /product="hypothetical protein"
                     /protein_id="X:ONFBBKHI_00041"
                     /translation="MNKQLEKFISDKKKEYRTDSYPMSIGEIMSMYQAGELIIDPDFQ
                     RFFRWTPQQKTNLIESILLGIPIPSIFVYQREDGKRELVDGLQRVSTVF"
     gene            49725..50480
                     /locus_tag="ONFBBKHI_00042"
     CDS             49725..50480
                     /locus_tag="ONFBBKHI_00042"
                     /inference="ab initio prediction:Prodigal:002006"
                     /codon_start=1
                     /transl_table=11
                     /product="hypothetical protein"
                     /protein_id="X:ONFBBKHI_00042"
                     /translation="MEILPELEGLTKDSLPPPVILDIKRSKFKVEIVQKESDPEAKYE
                     VFMRLNTGGSNLSDQELRNAWLVMYNKEFFEWLNDLSKNQDFKDTLGLSDKLISERYD
                     LELIVAFLVYPNEYKIFSITDKRDGLTNSLRGIARRARENTFDYSNEKIRFENTFKFL
                     NYALNENSFRKYYKDESIFRGGLLESLFEAVGIGLSMNIDKYDSKVDVENFIKKVKDI
                     WSDSGFTQFMGSGTNSKKRIPNVIPFGIKYFSK"
     gene            50477..51115
                     /locus_tag="ONFBBKHI_00043"
     CDS             50477..51115
                     /locus_tag="ONFBBKHI_00043"
                     /inference="ab initio prediction:Prodigal:002006"
                     /codon_start=1
                     /transl_table=11
                     /product="hypothetical protein"
                     /protein_id="X:ONFBBKHI_00043"
                     /translation="MSKFVRTQIELNDFLNREYLWRFEELKTLEQLLKSKITEFQERS
                     LIRSGVAIVYAHWEGLVKNSIEYYLQYISLKRKKHSELKVPFAIKSVDYKGRTAGNYS
                     IFTSNNLVQFIELYKSEFNKRSNMPYKNVVNAKSNLSYEQFEILCETYLIPNAKFILK
                     RNKINELVTNRNKIAHGEYINFSKVYFIELIKTFLDVFKEFQEIIIECAIQE"
     gene            complement(51143..51526)
                     /locus_tag="ONFBBKHI_00044"
     CDS             complement(51143..51526)
                     /locus_tag="ONFBBKHI_00044"
                     /inference="ab initio prediction:Prodigal:002006"
                     /inference="similar to AA sequence:ISfinder:IS1500A"
                     /codon_start=1
                     /transl_table=11
                     /product="IS3 family transposase IS1500A"
                     /protein_id="X:ONFBBKHI_00044"
                     /translation="MGWSISNSNDSKLVCTALSKAIECRNPPKGLVFHSDRGSNYCSY
                     ETRRYLLNNKLRRSNSRKGNCWDNAVAESFFGSLKREMEFNYFYKIQEAEELLFDHIE
                     VYYNRHRSHSSLDFVSPVQFEVNAA"
     gene            complement(51501..51977)
                     /locus_tag="ONFBBKHI_00045"
     CDS             complement(51501..51977)
                     /locus_tag="ONFBBKHI_00045"
                     /inference="ab initio prediction:Prodigal:002006"
                     /inference="similar to AA sequence:ISfinder:ISLin2"
                     /codon_start=1
                     /transl_table=11
                     /product="IS3 family transposase ISLin2"
                     /protein_id="X:ONFBBKHI_00045"
                     /translation="MFMETHRFEYSIQSMANVLEVSRSGFYQFLKRSKNELEKYNPEL
                     VEFIRETWLTSRKNYGLVRLLREVKKVYSIYGARTVRKVMKLCEIQGKQEKRFRIATT
                     NSNHGNRVAPDLVQRNFKPNLGFRYYFFKILLRLDLSLCNTGSLFSKSSGLVDFKF"
     gene            complement(51977..52276)
                     /locus_tag="ONFBBKHI_00046"
     CDS             complement(51977..52276)
                     /locus_tag="ONFBBKHI_00046"
                     /inference="ab initio prediction:Prodigal:002006"
                     /inference="similar to AA sequence:ISfinder:ISLin2"
                     /codon_start=1
                     /transl_table=11
                     /product="IS3 family transposase ISLin2"
                     /protein_id="X:ONFBBKHI_00046"
                     /translation="MNKKGKYSPEFKEQAVKRTLSGSFTIKEVAESLGISYFVLRQWR
                     TENLKKSEQQSPPTDKQLKESEELKKLRKENQKLKEENSILKKFAAMLSREQNPD"
     gene            53379..53819
                     /locus_tag="ONFBBKHI_00047"
     CDS             53379..53819
                     /locus_tag="ONFBBKHI_00047"
                     /inference="ab initio prediction:Prodigal:002006"
                     /codon_start=1
                     /transl_table=11
                     /product="hypothetical protein"
                     /protein_id="X:ONFBBKHI_00047"
                     /translation="MDPTITSAAIATIISASLSALISLYIAGKNNKKYLDDQLDSILK
                     IAVQYPYLENRSFTETWSKNIDQSDEKYLRYDVYCTLIFNYLERLCKYYNYKLNSVNS
                     HIAIKDWVRLHKKYWNDPLESYENIDTYEKEFRFLIEDFLNGGK"
     gene            53806..54156
                     /locus_tag="ONFBBKHI_00048"
     CDS             53806..54156
                     /locus_tag="ONFBBKHI_00048"
                     /inference="ab initio prediction:Prodigal:002006"
                     /codon_start=1
                     /transl_table=11
                     /product="hypothetical protein"
                     /protein_id="X:ONFBBKHI_00048"
                     /translation="MEGNENDKKSTVVWEHVWAIRCKKVSNNSSLGYITLLLQDRRKV
                     LRYTTGAVYLSNFLSAAKKIEGKEKLISIAHQEAVEPTRRYTKQQFNDDQNPEGYFPK
                     LLTIQQLIISFNSD"
     gene            54438..54803
                     /locus_tag="ONFBBKHI_00049"
     CDS             54438..54803
                     /locus_tag="ONFBBKHI_00049"
                     /inference="ab initio prediction:Prodigal:002006"
                     /codon_start=1
                     /transl_table=11
                     /product="hypothetical protein"
                     /protein_id="X:ONFBBKHI_00049"
                     /translation="MKRIFIHLPDFDLFWKKAGLADEELKELQEFLLENPKYGPVIKG
                     SNGIRKIRWKKKGIGKSGGVRVFYLDIEEFSVLFLITLLEKNDKENLSKKELTILAEL
                     VTSLKELIQSKRIRHEKRK"
     gene            54787..55119
                     /gene="higA-2"
                     /locus_tag="ONFBBKHI_00050"
     CDS             54787..55119
                     /gene="higA-2"
                     /locus_tag="ONFBBKHI_00050"
                     /inference="ab initio prediction:Prodigal:002006"
                     /inference="similar to AA sequence:UniProtKB:Q9KMA5"
                     /codon_start=1
                     /transl_table=11
                     /product="Antitoxin HigA-2"
                     /protein_id="X:ONFBBKHI_00050"
                     /db_xref="COG:COG2944"
                     /translation="MKKESNNKLFNSLSKGLTEAIVYTKGKKVPGVKAQIIEIQNLPT
                     FKGKEIRNIRTNLHLTQNTFAQVLGVSAKTIEAWESGKNIPQGPAQRMLFILKNNSKA
                     LNILGIKN"
     gene            55221..55886
                     /locus_tag="ONFBBKHI_00051"
     CDS             55221..55886
                     /locus_tag="ONFBBKHI_00051"
                     /inference="ab initio prediction:Prodigal:002006"
                     /codon_start=1
                     /transl_table=11
                     /product="hypothetical protein"
                     /protein_id="X:ONFBBKHI_00051"
                     /translation="MIKKYLLLSRLESTVDYSDALDAIKKESILETILGSLAIDNDNI
                     IARRQRIDSRLAFYITVIGIILPLLIPNLPKNNDLCIVMLNTVMILWITLSLLYGIFL
                     YFPRSNYSSHDLMESVKLGNKNSHSEYLRDKINVEMTIIADKELDLERYNTILKLFFI
                     NLVGISIAALLFVFLPKDQTAESGLKNLVERVDTIELKIMNIEQKLEHANVRKRRPKK
                     EKR"
     gene            55843..56001
                     /locus_tag="ONFBBKHI_00052"
     CDS             55843..56001
                     /locus_tag="ONFBBKHI_00052"
                     /inference="ab initio prediction:Prodigal:002006"
                     /codon_start=1
                     /transl_table=11
                     /product="hypothetical protein"
                     /protein_id="X:ONFBBKHI_00052"
                     /translation="MQMSEKEDQKKKNDEKKKENPPEKKLDVRAQLKVYRDSADESNE
                     DGKEKLQG"
     gene            56248..56493
                     /locus_tag="ONFBBKHI_00053"
     CDS             56248..56493
                     /locus_tag="ONFBBKHI_00053"
                     /inference="ab initio prediction:Prodigal:002006"
                     /codon_start=1
                     /transl_table=11
                     /product="hypothetical protein"
                     /protein_id="X:ONFBBKHI_00053"
                     /translation="MNQTVNISFEKALLKEIDKIAKREHRSRSELIREAARAYIEKKT
                     KWQVIFDFTSKVIDRSVISEKDVFNEIKSVRNKRNAS"
     gene            56496..56912
                     /locus_tag="ONFBBKHI_00054"
     CDS             56496..56912
                     /locus_tag="ONFBBKHI_00054"
                     /inference="ab initio prediction:Prodigal:002006"
                     /codon_start=1
                     /transl_table=11
                     /product="hypothetical protein"
                     /protein_id="X:ONFBBKHI_00054"
                     /translation="MKVLLDTNIYISAILFKGKPRLVFQDLIDEIFTGYISKEILDEI
                     ESTLSKPKFKLDDNFIQVVLSEIRDITILVKNKPIQNYLELRDRDDYHILESAFVANV
                     NYLITGDKDLLTLQKIKNFSIITPDEYLRLKQENEA"
     gene            complement(57394..57750)
                     /locus_tag="ONFBBKHI_00055"
     CDS             complement(57394..57750)
                     /locus_tag="ONFBBKHI_00055"
                     /inference="ab initio prediction:Prodigal:002006"
                     /codon_start=1
                     /transl_table=11
                     /product="hypothetical protein"
                     /protein_id="X:ONFBBKHI_00055"
                     /translation="MKDIIEYKGFLGSVHFNADDEVFFGKIEGIEDLVSFEGESVKEL
                     KKAFQESVDDYLVLCKKAKKSPEKSFKGSFNVRIPTELHRRVYRKSLREGISLNQLVQ
                     RALEKEITDLKTSYFG"
     gene            complement(57752..58006)
                     /locus_tag="ONFBBKHI_00056"
     CDS             complement(57752..58006)
                     /locus_tag="ONFBBKHI_00056"
                     /inference="ab initio prediction:Prodigal:002006"
                     /codon_start=1
                     /transl_table=11
                     /product="hypothetical protein"
                     /protein_id="X:ONFBBKHI_00056"
                     /translation="MSKVEKLVERFKSRPRDFSYDELRKLLSAFGYNENNSGKSSGSR
                     VAWIHSETKHIMRLHKPHPKNILKSYQINQILEELRSRAI"
     gene            complement(58812..59750)
                     /gene="rpnA_1"
                     /locus_tag="ONFBBKHI_00057"
     CDS             complement(58812..59750)
                     /gene="rpnA_1"
                     /locus_tag="ONFBBKHI_00057"
                     /EC_number="3.1.21.-"
                     /inference="ab initio prediction:Prodigal:002006"
                     /inference="similar to AA sequence:UniProtKB:P31667"
                     /codon_start=1
                     /transl_table=11
                     /product="Recombination-promoting nuclease RpnA"
                     /protein_id="X:ONFBBKHI_00057"
                     /db_xref="COG:COG5464"
                     /translation="MSDMTNPHDRLIRETLQNKEDAISFFKNSLPEAVIELLDLKRLE
                     LTQSSFISENLKEEQTDLLFQIPLKSGKKANIYLLFEHKSYLDDSIFSQLLGYISAIY
                     KSQYREDKKYSVVVPFVFYHGERSWTLGNSFQNRFILSKEEEEVFKKYIPDFELELFD
                     LSKVDLSRLESITLRVILGVVQKIWEGDTSFLNHLGEVFELLTGLKNESKRVEIFQKL
                     FLYIFNVREIEPTEITSLLSHSKISRDYEDLIMTTAEKLRKEGEIKGEIRGESKGIIK
                     GKIETAKKMFKEGFELNVVLQITGFTEQELKDYGVI"
     gene            60454..60669
                     /locus_tag="ONFBBKHI_00058"
     CDS             60454..60669
                     /locus_tag="ONFBBKHI_00058"
                     /inference="ab initio prediction:Prodigal:002006"
                     /codon_start=1
                     /transl_table=11
                     /product="hypothetical protein"
                     /protein_id="X:ONFBBKHI_00058"
                     /translation="MFHRPGMKSIESSIVFTIVNKYLSAEVFYISLIFQFPTREWDQK
                     ITTTIFVSILLSECPIYSQLCRLYQVF"
     gene            complement(60652..61515)
                     /locus_tag="ONFBBKHI_00059"
     CDS             complement(60652..61515)
                     /locus_tag="ONFBBKHI_00059"
                     /inference="ab initio prediction:Prodigal:002006"
                     /codon_start=1
                     /transl_table=11
                     /product="hypothetical protein"
                     /protein_id="X:ONFBBKHI_00059"
                     /translation="MSKNFFPLTNDLMFKILFVKEPDLLISILNSVLFPDGEHTIRNI
                     KILNPELVGSSPNDKRSYLDIRAQDEDGKIFHVEIQVAHQSSFVKRSLYYLSGLIRDQ
                     LNRGSMYSDLKPVYQINIVDFDLIPSENFHSKFKFREESNPDIILTDDVEIHFLELCK
                     FVKRDVRELRNNLEIWLYVLKHTSELEEEEMRILVDKTPDLSKAFTILEQYSNDPQKR
                     NELEAKLKSDRDYAYDLAARFEAGELQGIEKGAEKEKLKFARKMLEEGMALDVILRIT
                     GLSKKDLKDLI"
     gene            complement(63129..63929)
                     /locus_tag="ONFBBKHI_00060"
     CDS             complement(63129..63929)
                     /locus_tag="ONFBBKHI_00060"
                     /inference="ab initio prediction:Prodigal:002006"
                     /inference="similar to AA sequence:ISfinder:ISGme3"
                     /codon_start=1
                     /transl_table=11
                     /product="IS5 family transposase ISGme3"
                     /protein_id="X:ONFBBKHI_00060"
                     /db_xref="COG:COG3039"
                     /translation="MRQALVKEASKENIQLRQSYKRKGKLAFIKQGRYFHAKQSKRAH
                     KETKRLKTYLGCVKRDIERKVENPNIRLKSLLEISERILTQSKNSKNKIYSIHSPEVE
                     CISKGKSHKRYEFGCKVSLVTTSKSNWVVGVQALHDNPYDGHTLKDAINQMEKIVGLR
                     PKEVYVDLGYKGKDHHPEDVQVHLSNKSRKKMTRWERMWMNRRSAIEPVISHLKHDHN
                     MVRNFLKGKEGDRINAILSAAGFNFSKLIRAFFCYFENLISSSFLFSI"
     gene            complement(64224..64529)
                     /locus_tag="ONFBBKHI_00061"
     CDS             complement(64224..64529)
                     /locus_tag="ONFBBKHI_00061"
                     /inference="ab initio prediction:Prodigal:002006"
                     /inference="similar to AA sequence:ISfinder:ISGme3"
                     /codon_start=1
                     /transl_table=11
                     /product="IS5 family transposase ISGme3"
                     /protein_id="X:ONFBBKHI_00061"
                     /db_xref="COG:COG3039"
                     /translation="MKPEENSKQKNQGELFRNRLDQILDHRHPLYQIAKKIDWEKFEK
                     EFGKYYTEKTGRPGLRIRLLVGLHYLKHAYNVSDEKVVEGYLENPYWQHFKWLGFSA"
     gene            complement(64736..64921)
                     /locus_tag="ONFBBKHI_00062"
     CDS             complement(64736..64921)
                     /locus_tag="ONFBBKHI_00062"
                     /inference="ab initio prediction:Prodigal:002006"
                     /codon_start=1
                     /transl_table=11
                     /product="hypothetical protein"
                     /protein_id="X:ONFBBKHI_00062"
                     /translation="MIVSKKLEIKVRELEEKGYSFIYIEDYVKGFYKGSFESKIKTAR
                     NMLLKGASLEFVLCEVF"
     gene            complement(64918..65820)
                     /gene="rpnD_2"
                     /locus_tag="ONFBBKHI_00063"
     CDS             complement(64918..65820)
                     /gene="rpnD_2"
                     /locus_tag="ONFBBKHI_00063"
                     /EC_number="3.1.21.-"
                     /inference="ab initio prediction:Prodigal:002006"
                     /inference="similar to AA sequence:UniProtKB:B7NGZ6"
                     /codon_start=1
                     /transl_table=11
                     /product="Recombination-promoting nuclease RpnD"
                     /protein_id="X:ONFBBKHI_00063"
                     /translation="MSDMTNPHDRLIRETLQDKEDAISFFKNSLPEKVIELLDLNRLE
                     LTQSSFISENLKEEQTDLLFQIPLKSGKKANVYLLFEHKSYLDEAVFSQLLGYISAIY
                     KSQYKTDKKYSVVIPFVFYHGERTWTLGNSFQNRFILSKEEEEVFKKYIPDFELELFD
                     LSKVDLSRLESITLRVILGVVQKIWEGDTSFLNHLGEVFELLTGLKNESKRVEIFQKL
                     FLYIFNVREIEPTEITSLLSHSKISRDYEDLTMTTAEKLRKEGEIKGLIKTARNMLLD
                     GSSLEYVLKITGLTEQELKDYGLL"
     gene            complement(67277..68203)
                     /gene="rpnA_2"
                     /locus_tag="ONFBBKHI_00064"
     CDS             complement(67277..68203)
                     /gene="rpnA_2"
                     /locus_tag="ONFBBKHI_00064"
                     /EC_number="3.1.21.-"
                     /inference="ab initio prediction:Prodigal:002006"
                     /inference="similar to AA sequence:UniProtKB:P31667"
                     /codon_start=1
                     /transl_table=11
                     /product="Recombination-promoting nuclease RpnA"
                     /protein_id="X:ONFBBKHI_00064"
                     /db_xref="COG:COG5464"
                     /translation="MSDMTNPHDRLIRETLQNKEDAISFFKNSLPEKVIELLDLNRLE
                     LTQSSFISENLKEEQTDLLFQIPLKSGKKANVYLLFEHKSYLDEAVFSQLLGYISAIY
                     KSQYKTDKKYSVVIPFVFYHGERTWTLGNSFQNRFILSKNEEEVFKKYIPDFELELFD
                     LSKVDLSKLESITLRVILGVVQKIWEGDTSFLNHLGEVFELLTGLKNESKRVEIFQKL
                     FLYIFNVREIEPTEITSLLSHSKISRDYEVLAMTTAEKLRKEGEIKGEIKGKIKGKIE
                     DAKIMFKEGFELNVVLRITGLTEQELKDHGVI"
     gene            complement(68849..70285)
                     /locus_tag="ONFBBKHI_00065"
     CDS             complement(68849..70285)
                     /locus_tag="ONFBBKHI_00065"
                     /inference="ab initio prediction:Prodigal:002006"
                     /codon_start=1
                     /transl_table=11
                     /product="hypothetical protein"
                     /protein_id="X:ONFBBKHI_00065"
                     /translation="MNDNQRVFRVPKDRNFTIVKNHFIDDPRLSMKATAILLLVLRYP
                     DNWRMSVKTLSKFKSDKESSISSGFKELVTFGYAEFRKGKDPVTGRFNSGWYFFEESQ
                     KPEIQYKIKTTQNKHFLKEVKESNRKENKVLDLQQSEKPQLENQVVVNSILPSTEEQK
                     PSIQVFSSQIQNTTREYDQPSQARIEEQKELLEELEIKFKREKNQALGSPQAEKPLLD
                     FPLLENPILENQPLPNTIDQRLSKQVLFKQILNTSREYGPTAKTHIEEQKQNLYKPKP
                     LSHFHFPESWLIKFQEYYFKEHGSEMGQPDSELKALNKLYELSKGDWNVIESKIEVLI
                     QLRKQDSQFWYEQSLSPESITKFWSRLFLRKVKPTDKNRMRNEHQNKSIGTEKRTEPK
                     YNESKLTPDKPIEIKDLDPYKCFLGWGKSKLFKQQLEYYEQNSDPLKYEGTKKILFEK
                     FVNEVYPGLVSDSEVKKTSIENRKGSAA"
     gene            70810..70926
                     /locus_tag="ONFBBKHI_00066"
     CDS             70810..70926
                     /locus_tag="ONFBBKHI_00066"
                     /inference="ab initio prediction:Prodigal:002006"
                     /codon_start=1
                     /transl_table=11
                     /product="hypothetical protein"
                     /protein_id="X:ONFBBKHI_00066"
                     /translation="MLVPRPEYFFSFIPKRVPFLLSGGLKIGIKSMVILDGF"
     gene            complement(71615..71761)
                     /locus_tag="ONFBBKHI_00067"
     CDS             complement(71615..71761)
                     /locus_tag="ONFBBKHI_00067"
                     /inference="ab initio prediction:Prodigal:002006"
                     /codon_start=1
                     /transl_table=11
                     /product="hypothetical protein"
                     /protein_id="X:ONFBBKHI_00067"
                     /translation="MNSKYFYLKLDLKMHLKKECIAEIMIFGFIKILTHPCKVTDLYK
                     IEYR"
     gene            71785..72024
                     /locus_tag="ONFBBKHI_00068"
     CDS             71785..72024
                     /locus_tag="ONFBBKHI_00068"
                     /inference="ab initio prediction:Prodigal:002006"
                     /codon_start=1
                     /transl_table=11
                     /product="hypothetical protein"
                     /protein_id="X:ONFBBKHI_00068"
                     /translation="MDHSSVKKTTIRAIGNSAGATIPKALLEKYNFHEGDTVFLLETE
                     SGILLSPYDPDFEEAMDIYQKGSKKYRNALRELAK"
     gene            72021..72416
                     /locus_tag="ONFBBKHI_00069"
     CDS             72021..72416
                     /locus_tag="ONFBBKHI_00069"
                     /inference="ab initio prediction:Prodigal:002006"
                     /codon_start=1
                     /transl_table=11
                     /product="hypothetical protein"
                     /protein_id="X:ONFBBKHI_00069"
                     /translation="MKKEPKWLNQKIVLTIHLDQLKQHGGSQGIRDQGLLESALDRPK
                     NKWSYRPSSNIFDLAASLCIGIAKNHPFIDGNKRVAFMATYVFLGINGYTIEVSEEEV
                     VSIMLKVASGNINETNLSIWLKDSSNRNS"
     gene            73327..73797
                     /locus_tag="ONFBBKHI_00070"
     CDS             73327..73797
                     /locus_tag="ONFBBKHI_00070"
                     /inference="ab initio prediction:Prodigal:002006"
                     /codon_start=1
                     /transl_table=11
                     /product="hypothetical protein"
                     /protein_id="X:ONFBBKHI_00070"
                     /translation="MSTIFDRLSAIDDDLKLGHSKMALELGVNRSTYYKYKNGTLTIP
                     KSILIILRLKGYDEHWILSGKGHMKLKDSVHLVEMQKRLKLISKLDSYGVLDSIEKLP
                     EAPSSDQKKIIREFFIFWLLSLCKEVLAWYGEIHCLKCLLRQIRPKISMMDSSA"
     gene            complement(73755..73913)
                     /locus_tag="ONFBBKHI_00071"
     CDS             complement(73755..73913)
                     /locus_tag="ONFBBKHI_00071"
                     /inference="ab initio prediction:Prodigal:002006"
                     /codon_start=1
                     /transl_table=11
                     /product="hypothetical protein"
                     /protein_id="X:ONFBBKHI_00071"
                     /translation="MKRKGKKVPRESKEQIRRVIVTLLTEIFLRNQKLQTAVDQAEES
                     IIEIFGRI"
ORIGIN      
        1 tgcatccgga tgcactttcc tgagatatta aaatttaaaa attttctaag atattaaaat
       61 tttattttct atattatgtc actttattaa ataagacgta tggcggtttt tgtaatttca
      121 aacccaaaag ggggagcgga aaatccacta caggctttca ttttatcatc gctctttcca
      181 aaaagtcaca atcaaatcgc gttttagctg ttgactttga tatgcaaggc gatcttacag
      241 atgccttttt tccagatgta cctatagaag aatttgatga agctaatact tttacagtta
      301 taaaaggtga aacaacgttt acagaatcta tccgaaatac acagggaata gatgtcctag
      361 ttgcatcatt agaactcgaa gactttggat tttatgcatc caaaaatcaa gccttagttc
      421 ctaaaatcgg cgctttagta agaaactcgc cctatgagca tgtagtcatt gatacaccgg
      481 gttcaggagc ttcagaagtt atttccgctt ttatgggcgc tgattatatt ataatacctg
      541 ttaaaccaac aaaatgggca actcgtacca taaaacgcgt cctcaagaaa gtcaatgaag
      601 cacaagatta tataaatcaa tttcaagatg gcagaacatt agaagtattc attgtgccgg
      661 tgcaatggag tcatccgact catccttcca ttagatcgat gaaaattttt gaacaattac
      721 gagattacaa taaactcctt caactcttaa aagaaaacga atctggattc gatttaatta
      781 aagagctata tattacaaac ccaattccat atatacaaga gatggatgat agaactgaaa
      841 atggtgaacc gttcaaacct aacacaaagg gctctgaata ctatgaccat ttagtagatg
      901 agatactaac aatacacaat acccgaaatt caaaaaaaag acatccggat gtcctaaata
      961 aacgtttagt caattaggtt taatatggca aaagatagaa tatttgatct cagtcattct
     1021 gtttctaata cttcaaaatc caaagtagaa tcaaataaat actataaatc caatatttat
     1081 ctaaaccaac taaatggatc taatcaaagt ccagaaggtg aattcactaa aataccgatt
     1141 gaactcatag acgtcactca aaacccaaga aagcattttt caaaagaatc aataaaagaa
     1201 ctagcggcta ctataaaatc cgtaggtctt ttacaaccaa ttgtagttcg aaaaaaagga
     1261 aagattttcg aactaatcgc cggagaaaga agaattcgcg catcgatttt aaacggtgaa
     1321 aaatttattg atgcaattgt aaaaaatgtc gatcaaatcg acccgcttat tattccagaa
     1381 tatcgtttaa tagaaaacct tcaaagagaa gacttgaaag atattgaaac agccctttct
     1441 gtatctgaaa tacgagaaag aaataattat tctatatctg acttagtaat acgatttgga
     1501 aagtctgaat cctggattaa acaaaagtta gcacatgcgt caatgataga caaattaatt
     1561 acagaaaaaa aagttaaatc gatagagacg ctttctgata taccaacttc aataattttg
     1621 aatataaaac ctcaacttga aaaaaattca gatgaagtcc tgtcctggtt acttccaaaa
     1681 attcaagaag ggcatatacc aaagcgaaat gaagttaaag aatttaccca aaaaataaaa
     1741 gaaaaaaaca atgttgagtc tcaaacattt gattctaaaa ttaaaaagtt agaaactctt
     1801 attaaacaaa ctaaaacaaa aattgaatcc cttcaaagca aaattcaaac ttaccaaaaa
     1861 caaatagact ccattaagca aaagaaaaat cgaaattaaa taataaaaaa atagcgatta
     1921 gttcagttca gaaaaagaaa aaaagataac cataccttca ataaaattaa ctaaggtttt
     1981 tttaaaattt tcctttaaga ataaaaaaga gtacccaaaa ccgtacacct gatttaatgt
     2041 accgtgtaga atctcatccg agattaatcg tttaatagcc cgaggggaga tcagagcccc
     2101 caagggcatc cttccataaa gttccaataa tttagttatg tcccattttt tgcttgacag
     2161 gcatatagta cctgtatcta gtccaaaata tcttagaaga cataactaag atatggccgc
     2221 tctgatattt ggccaaaata aacgattagt cgaggaccta ccgcaaaggc tccatgcctg
     2281 acccttagtt ccccgtattt ttaatagagt agggtaaaaa ataactttta ccgtgcgtca
     2341 cccgaagtat gtccgcatgg taaaaacaag ggatactaaa atgaccgagg tcgtacatta
     2401 cgctttggtg atagctcacg ctatcgaatc gttaccgctt tcaaggacta aaagacaact
     2461 actgtccaaa atcactgact tagatattgc aggaagaaat aacggatttg gtggatgtat
     2521 cgcaaaaaac aaaacactag gcgaagaagt agggttagca gaaacgactg tttctaaata
     2581 tattcgtgaa atgaaacgtg aaggatatat aaactctgga gaattccacg gacattatag
     2641 aatactaaac tctagtctac atgatgcggt tgtaaaagaa cgatatgaat ataacctaca
     2701 aaaacagata actaaatata ctagtctgtc tagtacaaat atcctagaga gcccaaatca
     2761 aagtaccggg tctgctccgt acaaacgtac ggggggtagt tttaataacc aaagtacaaa
     2821 ccaaacaaat aacaaagaga aaatacaaag ttcttctctt tctaacgtta cttggatgaa
     2881 tattcttgaa cattctaaaa acctcatact gaaagaatgg ggggaatacg accacaatcc
     2941 acaaaaggaa aatgttaaaa tcaagtcttg gaaaaattta ataccggaaa acccggaagt
     3001 agttttagaa acgctaaaaa aactaattca gatccgtaaa tcggaaaagt ataaagaaga
     3061 cggtttttgg ggaacgattc ctgtaaacat agcttccact tactcttaca aagacattat
     3121 aaaaaacaca tataacctac ttacacaagt aggaagtaaa accctttcaa tcaaggaaaa
     3181 taaagaagaa ataagaaacg gaagtaaaat aaacaatcgg accaaaaatg aaaacgaacc
     3241 aacctgggaa ggattcttag tttgggcaaa ggaaagactt tctaaatcga gtattcaaag
     3301 tcttaaacag ttaagagttc aattcgaaaa tgaggaattg agtatagtag gggaaataaa
     3361 cgattcactc aaaatgattg ttattaagta ttttaaagaa gtagcaaaac tcaaaacaga
     3421 agtaaaattt gtaaaagaag aagaaacgca agagaaggaa aagaatttta actcaagtaa
     3481 gaaatcggat cagaagagta acgaggaaaa tcaaacacac ataaccgaac tgaatgaaga
     3541 aatatccata ccggttgatc aatcagattt caaacatttc cgagactata tgtcggtaga
     3601 taaggtaatc catgagttca tgagccattc tacactaaca ctagatcgaa aagacttaga
     3661 aatcattcgt aatctaaaga tccgttatga tctggagaaa atagtaatct ttgattcccc
     3721 accagagagg ttaaaaaatc acatacgcga ttatttctat agccatcccc aaagggttat
     3781 cgcactacaa tttgaggaaa acaaattcta tgtagcggca tagtttcata ttacgaaacg
     3841 aaaaagggta ggtgtttgga atatgctgat agaatagcat tcgtattgat acgttaaaaa
     3901 tgtatttcag ccttatgata ttttgagtaa attgccagct aaaatttatt atttcttaaa
     3961 ataagaaaat tcgatattca tattcaaaaa tcattaaaaa cttacagact gaaaaagaaa
     4021 ttatatttga aatgaaacaa ttgataatta aattcttcta aaacacaata attataaaat
     4081 ttcataataa gttaataaag catgagcaga atccagaata ttgagactaa tttaacttct
     4141 ataaatgatg cctcatttca ggaactttgt gacaaattaa tctactctaa atacaagaat
     4201 ccgtcggcat ttgcaagaat aggaagtgtt atcgggaaac agaaaactaa aaagggaact
     4261 ccagattctt ttcttttaat gccagatgga gagtatattt tcacagaaac cactacaaat
     4321 atttctgata aagataaact cttaaaagat atcattgcgt gttttgacta taggaaaacc
     4381 aatataagtc cagataaagt taaagaaatt aatttatttt ttaattttaa catagatcaa
     4441 gcctatatag aaaaactgaa gagtattgct aaatctttta acccaaaaac tgaaataaaa
     4501 ttttggtctc ttgatttatt gacctacgaa ttatcaatga atcatcatga tctcgtttcg
     4561 gattatttag gactttcata tgacacaggg caaattgttt cgatcgaaaa atttatttca
     4621 gaatataatc gatcatctca cggtattgca actcctttag ataatgaatt tattcaacga
     4681 agacaagaaa tggatgagtt gaaaagaaaa atagcagaaa aagatttcat tatagtaact
     4741 ggggctgccg gagttggaaa aacaaaatta gtattagaat ctatccgtga atttatacaa
     4801 gaaaacaaaa catacaaatc atactgcata tcatataaat atgtttcaat tttgaacgat
     4861 ctttatcaat atgtaaagga cggagatgac tgcatcttgt ttgcagatga tgcaaataga
     4921 atagatcatt tcaagcagct cgtcgcatat tatcaatcta atcgatttgg taagctcaaa
     4981 attcttataa cagtgcgtga ttatgcacgt tcagatttat atttaaactg tccggcagaa
     5041 ttaacggaag tcattaaatt gaaaaaacta tcaggtaatc aattgattga tattgtgaag
     5101 ggggagcctt tcggaataac aaatccaaat tatcaagatg ttataattaa tatctcggat
     5161 ggaaatccaa ggctggcggt catgctttct cgtttagcag ttgaaaagca agacatagct
     5221 gtcttgtctg atgtttcaaa tttatttgaa acgtatttta atacatttat taaagatcag
     5281 aaagagttag caaactcgat taatataaaa tcacttgggg tgatatcttt ctttaacgct
     5341 attaacatta gagaaaagga aaggcttctt gaaattctta aaaattttga tattccctac
     5401 ggagattttt tggaagcagt ccaaaaattg aatagtttcg aaatagttga aataaactac
     5461 gactatgtaa agatttctga acaaaattta tctacattct ttttctattt agcatttatc
     5521 aaaaataagc agctctcttt cggtaatctt ttgactcatt attatactga ctatatgagt
     5581 aggttttctg attgtattat cccggcaaat aatacttttg ggtcggaaaa agtaatggat
     5641 gtcgttcggc ccgatttgaa aaagcatttt gatacaatct atgatgatag tgaaaagtct
     5701 tataaatttt tatcagtatt ttggttctat ttacgaagtg aaactttgga atatttatat
     5761 aatgaaatta atacattttc tgagcatgaa agttttaaca ctaaaagaat gatattagaa
     5821 aaaaaatcaa cactatctga caaggaccag acattggaat tgcttggaaa gttttatgtt
     5881 ggatgtcctg aattgaaaga tgcgatcgaa ttatcattcg aatatataga aaaatgtcct
     5941 tttctcacgc ataagcttat ctctaaattc aaagaattaa ttaattttga agcaaaagat
     6001 caacacaata actttcgaag acagacgctg ttgttaaaaa ttttaattga taaaatagaa
     6061 aaagacagtt gttcgtgttt acaggtattc tatggaattg ctaaattatt tctaaaattt
     6121 aaatttcaat atgtaaatgg ttatagggat caaactattc atttttgtac ttatacaatt
     6181 cctttatcga ataaaattaa aaacattcga aaaatgattt gggatacttt aaatcttcat
     6241 tttttagaaa atcaaaatga gtgttttcaa gtattaaaag attattcggc gatcggcgga
     6301 gaaatatcaa aggagattat tgagtacgat ctattattta tttttaatat aatagataat
     6361 catttaaaga atgagttctt tgaacattgc ctttatgttc agaaactaat tagatggtta
     6421 caaaggcata atattcagtc ttcaaaattt gaacgttatc ggaacgattt tgtaaatcca
     6481 atgtataact tgttcactaa gatcgatata tatggctatg ggtataagga agattatgaa
     6541 tttgatgatt atggcgaatt tttaagactc aaagaattag aaattagatc tgcgtatatt
     6601 tttaaagatc aagcagatat ggatagtttt cattcaatgt ttgcagatat agtaaatgtt
     6661 cgtaagccgg aaacaattca tttggaatct ttagatttca tacttgagga aaacttcaaa
     6721 aagaatttta atatcggatt taagttttta aaacttctag cgaaaagaaa tgataggtta
     6781 tggtttattc caactaggtc tttaaaacaa attttagtca ttgaagagaa tgtttgttta
     6841 gtatggaagt taattgaaag tatttcattt agaagtaaac ccttgtggaa gatatctttc
     6901 tttacggaaa tagatgacct tttaattaaa aatgaacata tcgatatgat tctcgaaatt
     6961 ttcagagaaa ttgaaaattt aaagttcatg tccttgggtt gggttgagag atatcttaac
     7021 ttagattatg agctttatga taaaatactt acaataataa cggaacggaa ccgagagccg
     7081 aatgttaaga tcggtttaca gattgattat tttgagaaaa ctttcaagat tctaagtaag
     7141 aacaagccgt taattcaaga agcgtatttg cagcaggtta agattgatag ccatttcgac
     7201 tataacaaga acggattatt ccgaattata gaaatgaatc cagttttttt aaaagactat
     7261 ttcgattact tttatttttc agatgatatt agtattgaat ttactgaaac aaaggctgac
     7321 tggggcttta tttggggatt caggaaatag agccagtgct ttcagagatt ttcattcgta
     7381 ttgctagaaa aaaagtattt tcaggttttt ctagtcactt tctgaataat ttttttagaa
     7441 atttaaaaga agacaaaaaa gttagagcga atgagtttct tttcgagtta ttgaaaacga
     7501 attataagaa tgttaagatt gttaatctta ttgtcaacat tgcaaggtat tctataagag
     7561 aaatttttga taatattcta ttattgtata tttctttaaa tcaggaccca gaattttttg
     7621 caaaaatctg gtggagaggg aacggaggag agtataacgg tgacgacatt tcaggagaaa
     7681 tcgaggcaaa tgattggaag aagatattat caatcattga aagatcagaa tataatataa
     7741 atctaattcc agtaaaaaaa gttattaaag agagaatata ttcatgttta aggtttgctg
     7801 aaagtgaaaa gactaattta tttttagata gatgacgaat tagaattttt atattagtga
     7861 attttaatgg atggaactta atcttgctct cctaagaaag aataactaaa aacaaggtta
     7921 gacttttaaa gtaggtggtt ttatactgaa tgccaaggcc gtgttcctta tagctttttt
     7981 aacttaaaac gctcttaatt tttacgattg ttagaaggtg gtgaataact tcctagcact
     8041 agaaaaaact tgaattttcc tcttctcact gatccaaaaa gttcaaacgt tgtttaatca
     8101 atttgtataa tgatcgaacc cgcctaacat tcaaatcttt ccactaaaaa cagtggatgc
     8161 cgaagtatct cttggtgtct atagaggtgt tatttttccc gtaaatgaaa aatatattct
     8221 aataatttaa tgtaattcca atttatctaa ttcttgtaaa tttgctttct aataaaagtt
     8281 aggcgctatc aatacaaaag cgattgagga tagaaaaccc agaacctgtt ccctagatgc
     8341 caatcgttag agaggcatct agggagtttt acgggtcgtt caacaggccg tattttagta
     8401 cactctgtaa ggattcaaat ttcttcggaa acttttttct tactcttgtt ccctttagta
     8461 tcattacgag gaatcagaat ttttctagca atttcccagg tttgaatttg accgctacta
     8521 cttgaaatct gaccgggagt agaagtattt cccgcttggg taccaggcat atactgtaca
     8581 gaagtaacga tcccagaatc agccaaaatg ataacgtcgg ctccttgttc tcttgctttt
     8641 tctttaacgt attcgataca atgattcagt tgtccacagc gaacttctac aataccaatc
     8701 tgttctactt gataatccgg gaccgctctc ataatcacat cgatgggttc tgtttcagaa
     8761 agaggcggat aacttcttcc ggtaatcgta agactaccca ttgcacaatt tgctaaaccg
     8821 aaaacgacta aacaaaatat aataaacact tttccaaact taagacagtt agtggtcatt
     8881 taaaaaactg attctccttt atgagtttgg atcatttttt aaaaggctct tgtaggtcaa
     8941 attattttta atttaattgc agaattatga atatagattt tttcatttta gaaattttaa
     9001 ctgaacacga gtttggcgta agaaccacat ggttctgaaa aaaaatgaaa tctgaaaata
     9061 tagatccatt tcttaaatgt ggaaaggact acaaaccacg attttacgaa caaattctaa
     9121 aattgtaggg aatagggact tctattttta gaaaagtttt tctcatgtaa gaatttacgt
     9181 tactcataac tatataataa agtacctaat attttacata gaatcagcgt tttgcgatag
     9241 aattaacggt actcaatttt atagagatca gtaatacaaa accgaaaggg taggggaacg
     9301 ccagtcaaat aacatgatca tcttcagata gacaatagag ttgttgaaaa ttccatagtt
     9361 caatttaata aaactgtttc aatcaatcgt ttccatcaaa aagaaactga ggagatttat
     9421 ttttcgataa cgttattgga ttatttcaaa aaaattaaaa ctatatcgat gccatttaaa
     9481 ctttcatttt tttatactct ctataaaata aatttttaat tattggatga tcgtaaaaca
     9541 acggttttgc gcggatattt gacttgtgtg atcattcttt tgttgataac tacataatag
     9601 agtcttaata tttgcattca aataggcttt tgcgataaaa ttacggtgtt ttttattata
     9661 tagctctctg agcaaaaata aaaatacata tcctcacaat tattttgata tacaaatcaa
     9721 aagaatacca caaatcattt ctttcaataa acagatgttt ggtggttttt cgatttgtga
     9781 tcttagtttc caaaaaatct taaccaacct acaaaacatt gcatataggc cgcattctta
     9841 gttataacat gaatttaaat aagaatcaaa gacgtgaaaa tgaaattcgt ttttgtgcaa
     9901 cttaaaataa aaagaatata gtatcataac aaacgtttgg cggaaatcgc taacgcttat
     9961 ttgaatatac ttaaaaattt gatacatttt cggtaatagt atcacaaaaa attggaattt
    10021 tttgaaatgc tgtagccacg ataagactca tttttttcat agtcgaaatg aaacttttga
    10081 aaaaacgacg taatacactt taacaaagta aaacaaagac ataacggacg taagatggac
    10141 aacaaacgga atgtgtgtct tgtaaaagac ggttgatcaa aagtgaaaac aaagaggtga
    10201 aaaatgttga aagttcgtag tagaacgtat ctaagtatat ttcatattat aatattctta
    10261 accatatctt ttgtaaccgc ctgtagttgg ttagagaaag ataagaacac aatggaaaac
    10321 gtggatctgg cgggagcgat ttggttggcc gcagaacctg taaaaaccca ggtaaacaac
    10381 gaaggagtac cggtaaaacc aggaaacaac ggatcgggtg ggagtggaac aacaccagtc
    10441 acacccgtgg atgcaatttt taatctacca cctggaagat tagtaaattc gaatgctttg
    10501 atgggaacga ttgatccgac tggaacgaac atagtaaacg actttgacgg agacggaatt
    10561 ttaaatcaga acgaaacgct gactaacgta tgggtggcgg actatccaca gatcgaaaca
    10621 acgattgcac ctcccgtaac attaaagata cagatcttaa aaaattcttc gaaccaaagc
    10681 gatcagatcg taagtgaaat caactcaaac gactttgagg cttctaaaaa cgaaggatct
    10741 gaaaaaatac accagaacga gttgaatgaa agaactgtac agtttcagga ttcattcagt
    10801 acggaaacag aactaggaca gtctcacgaa agaagtatgt ctgcgggaat gaccgccggt
    10861 tttggaatgg gacttgtatc cactggaatg aattacagta acagtagtcg agacagttgg
    10921 aatgcaaaaa atgccacctc tgcgactaca accaaatggg cggatagacc ttttaaaaac
    10981 aatatcgatc gagacgcttg gaatttaaaa tcggattcat ctacaaacaa agccagaaag
    11041 tatcgatctg ataaatctac aaaggtaaac gaaacgtcta cggtagaacc aaacgcggga
    11101 gtagtcagag ccgctttgta tattaaaaat ttatcagtca acatgcctgt aaaaatatca
    11161 aacatacttt gttctttgat gtttgaaaca ccgggtgggg aactggttcc tatgtcttcc
    11221 tttagactga gaaacgacga ctacagtctg ttcgaagtag aagtatatgg aggatcagac
    11281 tttggacctt acgtagtaga attaacaaat ttgaatacat cggaagtaga aaaggcgatc
    11341 gcggcgggat atacacctaa gatcatgatc gtggactata ccatgactca cgtagcggat
    11401 tctaattaca aatcgtctct acttagtttt accggaaaca atctaaaaat catagaagag
    11461 aacgcaaaag gaagaaccgc actcgtaaaa gtatacggac cgggagtcag agaaatgtat
    11521 cgagttacag cattcgatac tcctaatgta tcgaatcctt gtaacacaaa agtagcggac
    11581 gtgttttctc ctgggatcag tttaaaaaaa gctttagaaa gaatttcttg ttctggggac
    11641 aatattacgt ttaaggatta tgtaatagac ctgtctgaat cggctcctaa gttagcagag
    11701 tccagggtct acttaaaagg aatccaatct tttggaggaa ttagtacaaa cataccttgt
    11761 accgatgaga cgagcactgg atcggatgga gtgagtagaa ccgcttgtgt tcaaaaaccg
    11821 tatagccaat ggacagaacc agaaaagatg aactcaggag tctgggcgat ttattccaag
    11881 ggtaaatttt attctcctac ggactactgg accgactctg gaagtattcg tagatttgat
    11941 cctttgagag gagctgttgc ggcgcccgta ttaaagggtg tggattctat catctgggcg
    12001 ggagatagct acgacttagt ttatatttct tttaaggact ttatcaaagt agaacaaaag
    12061 tttggaacca atcctttaga aacaggaaac ggttatccac tcaatacaaa atgggatcta
    12121 aaaactctcg gaaatcatcc ttattatccg gatacaaatt cgctttattt aggagaggta
    12181 ggttttggag aaagggtaga attaaaaatc aaattagaca aaacgaaata tctttcgcct
    12241 aactttggaa ctgcggtgga cacaggtccg tatcagtatt ttacaaactt caattacaat
    12301 cctcaagttt cttcggatcg ttacaatatc aaccaagcgg ccgattttga aatcagtctt
    12361 ggatttggtg gaaacagaac ggattggttt catgttatca aggacttgag ttcgagtgat
    12421 ccttacaaac taaaaaactg tggaactact ctggacttta tcagccagac gtatacactt
    12481 tgtgtacaac ttcctacgct cagcactacg gtagatcctg cgattagttt agtgaaattg
    12541 tatattcgac cttctttaaa tagtgcgtat cgtaaaacga tctggccttt acacttttct
    12601 caggttcgta agttaaaagg agaagcaggt gttccgatcg taaaaggtac aagccttgtg
    12661 aaggtggcga attcttacgg ttctgtaaac gtaggggaca acttttttat ccaaggggat
    12721 tctacaaact acaaagtggt tcaggtttta cctgtggcac aggacggttc ttttgacgtt
    12781 cagttagatc gtctgatcca aatagacgct cccaaaacaa ctcaaatgta tgttcctgga
    12841 actctcactt ctccggatgt taggctttcc atggatacgg ggtttacaac cgactggaac
    12901 aactttgtga attcttcctt taactctacc tcttttgatc agattcaata caaaccgttt
    12961 gtttcaagtg gtaacgttag ttgttcttcg attccatttc atcccggttc ttgtttaggt
    13021 tttactccag agttaaactc tctcaactgg atggggatct acaacgaagg tgtggctctt
    13081 tggaattctt gggcggatgg tggagacttt agcaatttct tgtattctgg tctggttcgt
    13141 ttgactgctc cgagtggtaa gtcgtatcgt ttagaaagta caaacactga ttttacaatc
    13201 agtgccgatg taaacgctca gaatttggat cagccatctg tagtgaacca tggggatgtt
    13261 gctttggttg tttggagaca gggcacgact ctcattggaa gatacaatca gattagtaca
    13321 ggtcaggcgc tcggaaatcc gtttaacatc aattctacgg ctgctacaaa taattttatt
    13381 gtcaaagcaa agaatggaaa agcggtcatt gtatgggaaa atggggataa cctttatgta
    13441 tccgtcagag acttgaccaa tctatcagca attgtaagtg aagcatttgt agctaccaga
    13501 ttacctcatg ctctttcggg aactacatat atgtttgata ttgcaattgg taataaccgt
    13561 gctgcgatac tttggaccca acagccttta ggaactttta ctcctgatag cggttgtatg
    13621 ggttggtttt gtcctggaac atttgtattt agctaccaag gagtggctcg ttggatccgt
    13681 ttagacaatg ggacattcca aggaggaaat acaaacattg taaattttgt atatactaag
    13741 tactgggact cgttttcttc catgccttac tactatgaca taccttattt gcaagctgca
    13801 gccaatgaca ataatcaagt tgtttttggt tgggtattag taagacaagg ttccgaagac
    13861 cataccgtct acagttccat atatgatcta actacaggaa ctagaatcgg ctccgatcaa
    13921 actttaatca gcgaatccac aagacctgta gatacgttgc aagtaggagc tgctactgga
    13981 agaggaatgg tactttggag aagaaacgac gggatgattt taggaagagg aattgatact
    14041 tccaattcca atttattagg aacttcgaat attgaagtag aatccggagg tgtggattct
    14101 ctcaaactca atagttttgg agatagagga ctttttacgt atagaaagaa cggtaaggat
    14161 ttgttcttaa aggttctaga tctgcaagca ggacagttgt tgtatccgaa tgcgttgtct
    14221 ttggctcaag ccaatgtgga ttctagaagt tttatcaact ctgtactagc aggtaataaa
    14281 attttaacta cctgggatca agtcaacgga accagacgaa ccaattgggg aagggtcagt
    14341 gacatatcta cttttacagt agatggtcca aaagaatttc agatcagtac taccaacgaa
    14401 ggagttcaat acaggggaac tgctattgca gataacggtt ttggacttgt ggcttgggtt
    14461 tctcaggaca aaacacaaca aagaattcga ggagctaaag tagaccttgc taatccaggc
    14521 gctttgaaat acggactgaa taacttcttt gtgtctcctt tgatcgaaag ggattatacc
    14581 atccgagcta agatcaagta ctagtagata ggtttaggag ttagtggtta gggccttccg
    14641 gctttgcgga agtgaattct ttctgctcgc tcctaactct ttgcaactgg atttgcatta
    14701 gaaaaataaa actgcctttg gtgtttttag aaatggaaag gatgaaagtg aaattatata
    14761 aatatcaaat cttcaatttg tcggaattac tacaatcttt tgtaatactc ggccccaccc
    14821 ttgtttgggt ggggggtgag gtggtgggaa aactcggtag atttttctct accacaaaat
    14881 catacttttt gcaagtaaaa agtatgattc ctgtcggaac actttcaaaa aagtctccga
    14941 gaatataccc atttcaaaga ttttcggaaa gtagaatgac agggttaaaa cgccaaaagg
    15001 aaaattcgtc tccaaacgat ctaggtttta tcgtttttga acgattttgt tttaaataac
    15061 aaacaagtat attagaaaaa taaaatgtac taaagttgaa agataaacaa agacaaaagc
    15121 gaaattaaaa gaaagattcg ataaaaaacg aaaagaaaaa gcaaacaaga tgaacgcaga
    15181 agaaacaaat agaagcacag agaaagaaca aaacgcgtat acaaaagaga cttctttgca
    15241 aaagaaaagg atcttttttg attctttaga aatattctgg gaactaaacc gcactcatac
    15301 attcaaatat atcaatatac tactattctc ttgttttttg tttactacga caacgtgcgg
    15361 aatcttacct ggaaaaaaag gaaagtccaa caactggtgg tgggcattgc tcggaatccc
    15421 aaacggagcg agttttccct cgtctggaag tggggtaggg agcggccctg gatctgggaa
    15481 tggatcccct ggaagtgcac ccgcaccgga aggaagcgac ctttttagca tatcaactaa
    15541 ctatagccag gcgatagacg accccgaaac aaaagcggaa ccaattgcag gagcttcttt
    15601 tgttgcaccc ccggaaatga gtcactatgg aaacgtaagc ctaacgtatc cggtccacac
    15661 actacccgga cgcgcgggag tagaaccaaa actcagcata acgtattctt ctacaggagg
    15721 agacggatgg cttggagtgg gatggagcct aggacttgga aatataacaa gaaccccaga
    15781 gtatggagcc ttgtattacg atgcaagaga cagttttact tggaatggaa caaggcttat
    15841 taaggtaagc ggaaatacaa caaacgaaaa cggaatttac cgagcagaaa ttacaagtga
    15901 agactttcta atattcaaac tctctcaaat agaaagcgga ggggtctggg aagtattgga
    15961 tacatctgga accaaaacca tctacggaga aagtaacggg gataggatct acaatcctgc
    16021 gatcccgagc cagacataca gctggtatct ttccaaaaca gaagacaaaa acggaaacta
    16081 tctacaagcc agttatgata attcagaata ttccaaaaat agaaacttgt atttaaaaga
    16141 aatacgatat acaggaaata caaaaaacgg cacatccgcc cgccaatacg taaggtttgt
    16201 aacaaaacaa agagaagatt tttacgtttc taacacaccc gggttcctca tgaagatgga
    16261 caggatccta gaaagaatcg aagtgggttg ggacggtgga ggaaaggtat atgagtatat
    16321 tccagaatac gaaacttctc cggattcggg aagacctaga attaaaaaca tacaatccag
    16381 taaaaataca acaaaaccag aattttttta tcaaacttcc agcaggctac ttacctggca
    16441 aaacgtaatc aatcaaacct catccgaaat agaagaagat ccaaactcca cacagtattt
    16501 tgaaggagac tataacggag acgggatttc agacatcctc ttttttaatc cgaagtcagg
    16561 aaactggaag gcggccgaag gaagaaaaga aggaggatat aactttaaac tgtatgcaaa
    16621 ccggtatcaa ggatacgact ctttagagaa gatccgattt tttaaaggaa acgtaagtgg
    16681 agactacaac ggagacggaa gaagtgacat cgcattttat ctcccttcta caagagactt
    16741 tgtcgtagca gaacacgacg gaagagtatt tcaatttcaa agttacggaa gactgatgaa
    16801 ttctgtccca gacatctttc ggatggaatg gttttccgga gactacgacg gaaacggact
    16861 gagtgacagt gtgctatttg acgaacctac aggtcagtgg actttgatgc tcaataaagg
    16921 aggaagtttt gaatttttac gatttagtaa aaagtttcaa aacgtattca gaaacgatta
    16981 tttaccagat tctaatttag acagttcgaa tacaaatgat ttaacaaaac ctggaaaaga
    17041 tagagacaag gtaaacttac ttgtaggaga ctataacggg gatggaagaa cagacatttc
    17101 tttgtatgac tctagatccg gaaagtggtt tgtaggtgaa aatcatcgta atccaaataa
    17161 aaacgattcc gtttattttc aaatgcagtg gaaactctac aaagtgttta cagcacccga
    17221 acagtcgtta tttggacacg accggtttag cggggatttt aacggagacg gtttttcgga
    17281 ctttctacta tttgatcgta gtaatggcga atggacgtta ggcgaaactg gaaatggcac
    17341 aatcaacttt aaaatttggt ctagagcccc tcagttcaag acagtaactc gttggcttca
    17401 aggtgatttt aacggagacg gtagaacaga catcgggttt tattctgcaa acgacggcaa
    17461 attctggatc ggggaatcca cacaaaacgg atttagatac aaaatctaca gcgacatgag
    17521 ctatggacct gattcggaca gaattatgaa aactcctctt ccaaaggacg aggtaaaaat
    17581 agaatcgggt aaaactagtt ttagtgcatc taacaacact aagacgattt tactttctta
    17641 caaatatgat ggaaatctaa actacggtaa aggagaagtt gtatttggag gttgttttac
    17701 ttctaacgac tgcagttcta ctcccgaact tttgatcttt aaccgtaaag aaaacgtttg
    17761 gaatttgaaa caaggcaact cgtttgcctc acgagtgaac acttctttta acccggaagg
    17821 aacagggatc acttctcttt ttggtggaaa accggacagg tactcaaaca atttaaaaga
    17881 cgaagtccta ttttacaaaa aacagggaac taccaatcag ttttttgttc tgaaaaacac
    17941 aaacggaact acattcgatc ttttgaattt agctacgttg agtgatacgg acgtttctaa
    18001 gtttgatcca aataacagcg gttacgcgct tgactatttt gaaaacaata cttctcaatc
    18061 ggttctcata ttagatgatc aaacctcggg tggaaacgca agatttgtac tttcgggact
    18121 cggtggtaca aaaattctta ctccgaatgg agatttgact ccgaccgact taaacgatct
    18181 ttttcaagcg ggaacaaacg aaaaccgaca gagaagaaaa gaatttagtt ttttttcggg
    18241 gaaatttacc accacacagg cacaactcgt aatcgtagac agaaggacca ccacacacaa
    18301 atggtattta ggtacgattt cgggtactca gattcagttt aaacgtttaa cgggtgagtt
    18361 tgcacttccg attacagcct cggactacaa cttggcaagt cccgcgggaa tacaatacgc
    18421 acttacaaac acgggcgaga tcgtttttgg taaaacctta gacaacggga cttcgtttac
    18481 caaagttaaa atcaattcta cgaatattca aaaaaacgta tataacgcgg gtgttgttgg
    18541 tttttcggac cgttttgact cgggcgggaa tccgattgta gtttctggcg gagaagacaa
    18601 gttgtatgat ctgtcacaga gtaaagttgt ttctttacct aacaacgttt tggtgaagaa
    18661 tctggatcga ccggacttaa tcgcacaggt ctacgttttt cagtggatcc aaggagacta
    18721 caacggagac gggctcgcag acatcggaat ctttcattta aaagaaccaa cttggtactt
    18781 tgcactttct acaggaagtg taccagacgt gatcgagaaa gtcaaaaacg gaatcggagg
    18841 tatttatgat tttgaatatt ccaattccac gaagtttgac aatacggggg aagacgatat
    18901 tccggaccta cccacaagtt acagagtttg taccagagtt tcgctggatg acggtttttc
    18961 gaatagcatc actaagaact acgaatacaa gaatgggttt gcattctctt cgtttatcaa
    19021 cggtaaaaaa gaatccgact attttggttt ttctgaattt accgttcacg aggcgtatgg
    19081 agaaagaaca actcacaaat accatacaac accatattct gattttctaa tgaaccgtgc
    19141 cttggctgga gcagagaaag aaacgaagat catcgggaat gacaacaatg attatggcac
    19201 catccagaca acacacgatg taaaacagat tgcaatggca ccgggagttg tgagttacct
    19261 tcctgttacg accaaaattg aaaaatattt gagtggagca agaactacta cacaaagttc
    19321 cgacattgtt ttgaatggaa ccaaaatcag tcgtaagagt gaaagcacga ccgatcattt
    19381 tagtgattct gtgcacggtg ttactaccac aacgaacatt accgattttg aaacagatga
    19441 tactacgaat cagagaagag caactcgtca aacaagtctc gcggggagtt cccacgagat
    19501 tacgtcactt ctttcttacg acagtcgcgg aaatcaaatc aaacgagtga gttcctacac
    19561 aggaaccggg cttgcacctg caaacgcaca tacaaccgaa tttgaatatg acaattttgg
    19621 aaacagaacg gttgaaaagg atacgagtgg aagtcctgta cgtgggaact cttacaaata
    19681 cgacaacgaa ctgaatcagt ttgtagtcca agagacaaaa tttggaggga gtgtcgtact
    19741 tacgaccact catcagatcg gatacggggt agcgtttgga gttccaacct taactacgga
    19801 tccaaatgga aacaaaacat tttttgaata tgatggtttt ggaagactga tccgaacgag
    19861 ttccgacaca gatgcgggaa ctgctacaac tgcaaattac agctatgatt cctccttccc
    19921 actctccgcg aagacaacgt ttccgactgg aacgggagat ccagattttt cgtcgcgcac
    19981 atatgccgac ggaatgggtc ggaacatata tacggtaaaa agtgcgtcta acggaggtta
    20041 tgttcttacc ggtaggcttg tgtatgatgg aaccgggaag gtgattcgta aaggacaaag
    20101 taactgggcg agttccggag agatagaccg gtttgttctg catttagaag agagaaatcc
    20161 aaccagtttt gaatacgatc cgattggaag gattaaaaaa acaattgaac cgacagcgtt
    20221 aggcgaaact tctcctacga caattacaac tacctacaat tctgcgtttg aaacgacaga
    20281 aactcattca agcggaacga gtaaacgaac tgtgaaggac gctaaaggag aaatccttta
    20341 cgtagaagat tttgcaagtg atggaagtgc agcgaagatc ggtttttgtt acgacatagc
    20401 ggggaacaga atcaagaaga gtgatctaaa cgattctaac gcaatgagtt gtccgaatac
    20461 acttgcggga gttcctacaa aagacgtttc tggaagaaac caaacgtatt ggagttacga
    20521 ctcatttggg aaattgagag cggaaagtga tcctgattta ggtgtgagtt cctacaacta
    20581 caactcgttt ggggatttaa cttcaagcac gaacgcgaaa ggtgttacga ctactttaag
    20641 ctacgacgca gtcggaagaa ttctgactaa aaatatcccg gaagggaata ttgtatatac
    20701 gtatgattct ttttcgggta gtgagaatgc tttaggcaaa ctcgtacgaa tcgaggattc
    20761 gaatcaaaac aaaaccttta gttacgacaa attaggaaga gttaaaaaag aaattcgcac
    20821 aattcttgca acctcttccg gaaatcctct cccgacagaa accgggggac cgtacattac
    20881 agaaactaga tacgatctct taggtcgtgt aactcgtatt gactatccag aacatccgat
    20941 ttctcacgga agaatgagag cctgctacga atacggaacc gctggttata tctctgggat
    21001 ttctgttcaa gtcaatacaa acggaatctt tcctggtttt tgtaacaagg acatagttga
    21061 gaacatttct tacaacgagt ttggtcagac gtcgagtctt agacttggga acggaattac
    21121 aaccagttac agctacgacg tcaaggggag aatgatccga ctcaattctt ccgggaatgt
    21181 aggtggtagt aacaaagttc ttcaagatgc tgtttattct ttcaatccga acaacaacat
    21241 tacgaatgtt gcaaatacta cttccgactt taatactcag tttgtttatg gttatgacgg
    21301 tctgggtcgc cttacatctg ctaatggaag ctatttagga attgcggatg gaaatctttc
    21361 gagaaggttt cagcagtctt ttgaatattc taaaaatgga aacttatctt ctaaaagaat
    21421 tcatgatcct gcgagtggta acatcacgga cgagtggagt tatgtttatt ctaaccatca
    21481 agttacgaac attgattcga gccgttccgg tgcggatgct cttactttac aatacgatgc
    21541 gaatggtaac ttaacgcgtc aaagggacaa tgttaaggac ttaacgaaac ggatcagcgt
    21601 cgattctcaa gatcgtatta ctcagatcca ggatggtaac aatgcaattc tgggtagtta
    21661 ctggtacgac gagagcggtt ttagaatccg cagatctgcg ttagaaccga agaacaatgt
    21721 tttttctaac gttgagatat tgtatcctag caagttcttt ggtttggagt ttattgagtc
    21781 tgagaacgtg attacaagcg tgaataacgt ttacttaaac ggtgttcgta ttgctgcgtt
    21841 aaacgaggct ggtgctcttg cgtattacct gactgatcaa gtggattccg tatcaaccgt
    21901 gttagacgat gaggggaata ctctttctca gatgcagtat cttccttacg gtgagacgtt
    21961 tgttcaacgg ggagatttga atttttctcc gaaatacaat tcgcaggagc tggatcggga
    22021 atcgggtttt tactttttca atgctcgtta ctatgatcct gggattgcga ggtttacgag
    22081 tgcggatacg atcattgacg gtgaatttga tactcaaggt tggaatcggt tttcgtatgt
    22141 gaagggaaat ccgatcgggg cgaaagatcc aagtgggcat gaagcgaatg ctggtattgg
    22201 gatcatgatg aattcccaat gcaaaggaaa tgcaggttgt aattccgctg gtttaaatgc
    22261 tgtttcagaa ggtgctaaaa aggctgtcgt tggcaccgcc gttgtcggtg ctactgccgc
    22321 aactggttat gctgctgcgg ctgaagttgg ttccgctgct ctgccatctg ctatttattt
    22381 aagtagtaga ctaggtagtt ctaatattac aaattcttta ttaaataggc tccctcagtc
    22441 ccaaagtgca gttgcaaatt ctgtaaatgc tacgaaagaa ggtttgaaaa atgcaagtgg
    22501 cgtcgggaat aatctgggaa atagttgtca gtgcacccca gtcaatagcg gcaattttcg
    22561 acccaacaga ttacttccca ataccaaaaa tggagttcct ttacctgaca cgaacttacc
    22621 acatacacaa ataggatatc aaacaggtag aaaaggagat tatacacaag caagagaatg
    22681 gaattacaac gacaaaggaa aacttgaagc aaaacgatta attgatttta ctgatcatgg
    22741 tcgaccagct aaccatacta atcctcatca acataaattt ttaccaaatc caactggtgg
    22801 cacagcgaaa catggtcctg cggagccttt aaattaatca tgatgaaaac attagaattt
    22861 tctgcatttc gacaagatgg ttcgaaaatt atgttatcag aaattttggc tcaagtacca
    22921 caaaacaatt ggatctggtc aatttgggaa ttcgatggaa taggagaacc cccattcggt
    22981 ttatctgtga tggagttcag ccgagttgca ttgtcggaag gagttttaat gacctggcaa
    23041 gaagtaaaat cattcgcgaa ttcacttttg gatatacatt tctgtttact tatagcaaca
    23101 atccaagaaa aacaaataac gattaaagat gttcaggaag aaagtttcga aaattatgag
    23161 atggttgtat atgcttttga tagcacaaaa tggcaagttt ggagtcttaa taaaaatata
    23221 ttaaatctca tagaaaccaa tgtaacttga gccccgcaaa gattaaaatg cgctctcgct
    23281 caaacagcgg caaaacattt ctctacgagc ggaggaaact cagcgccacg gcagggatcg
    23341 aagcggagtc aataaattgg gactgaagtt gatattttgg ttaacgttcc tttctttcaa
    23401 tttattgact ggagccgaga gcccggtttc ggagaaactg gaacgaagta gtaatgttga
    23461 atacaatgaa actttaaaat acaaaacgac ctgagcctcg caaaaactaa aatgtgggaa
    23521 gttaagtcca agataacaga ctcatgtgat aaaatgaaat tatttgagaa gaaaagaggc
    23581 ggtaaaactg acaaaaaacg gattcaaaat atagaatata atgaaagaat agagtattta
    23641 aagtaacaaa acaaacagga aggcataggt aaccctttgc cgaataaggc taacaagcct
    23701 agagacactt ccgtttctcc aaatgatgcg aaacagatgg agaaggccgg tcttgatccg
    23761 ttgaacaaag ctgatgttaa gaattttctt gataaaggta ataaaagtgg agtgactcac
    23821 gggggaaatt cggcgacaaa taatagaaag ggcaatgtag atattggtga aaaaagtttc
    23881 tttgacggta cgaaatatag caacaaagta cttggacaga tgaaaaaagg cgataatcat
    23941 gcctttcctg aaagtgtcaa agcattcgaa aaagatggga aaatatcaaa aattacaggc
    24001 ggcgatggta ttacgagaga gatgctcaaa atacaaggtg aatatggtag gagtaaaggt
    24061 aattttgaat ttataaaaga aaacaacgga ataatcaacc atagattatt ccgtccgaaa
    24121 tctggagaat aatgtggatg attgttggcc tcataaaata tatgaagtct tgaatattgg
    24181 agttcattta tctgatgcag gagtaaataa ttgggctctt actaaagatc aagctttaat
    24241 ggcattggag aaatttttaa aattagatat tcctatttta ggtggcgatg tctatgaata
    24301 caaaaatgga attattgaat ctaattacaa taattggtat tgcgatcctg atgaaagaga
    24361 aactaattct gaatatgtaa gaagaagtat agaaaaagcg attaagtata ttcaagaata
    24421 caaagtaaat gaaaattata aaatatattt cgttcttata cctgagcctc gcaaaaacta
    24481 aaatgggaca tcactcaaca acgacaaaac atactttcac taacgagcgg gaataactca
    24541 atgtcacggc tttctacggg tcgctgcggc agggatcgaa gcggagtcaa taaattggta
    24601 ttaagggtaa tactttgtgt cgcgttggtt tcatacaatt tattgactgg agccgagagc
    24661 ccggtttcgg agaagctcga acgaagtagt aatgttgaat acaataaaac tttaaaatac
    24721 aaaacgacct ttctccgaaa gccgccctat atactaatca ctagccactc gccacttgaa
    24781 acgtacgacg agagcggttt tagaatccgc agatctgcgt tagaaccgaa gaacaatgtt
    24841 ttttctaacg ttgagatatt gtatcctagc aagttctttg gtttggagtt tattgagtct
    24901 gagaacgtga ttacaagcgt gaataacgtt tacttaaacg gtgttcgtat tgctgcgtta
    24961 aacgaggctg gtgctcttgc gtattacctg actgatcaag tggattccgt atcaaccgtg
    25021 ttagacgatg aggggaatac tctttctcag atgcagtatc ttccttacgg tgagacgttt
    25081 gttcaacggg gagatttgaa tttttctccg aaatacaatt cgcaggagct ggatcgggaa
    25141 tcgggttttt actttttcaa tgctcgttac tatgatcctg ggattgcgag gtttacgagt
    25201 gcggatacga tcattgacgg tgaatttgat actcaaggtt ggaatcggtt ttcgtatgtg
    25261 aagggaaatc cgattacttt taaagaccct actggtcacg tagctccatt agttgttttc
    25321 ggaatcgctg cagggattgg agtgacggtg cagtatggtg cggaagttta cgataaatat
    25381 tcaaaagaca gttcagtaac cgagaacgcg ataagacctc taaaagatac tggatcttta
    25441 ggaagaatgg cattaggagg agcaacaagt gttggaggtg caggattagc tgctaaagga
    25501 gttgcatata ccggagtagc tgctttatca aatcccgttg tacagaaaac agctactgga
    25561 gtagtagttg gagcttcaaa cgcgatcgta aatgctagcg gcaaagtgtt agaaaattca
    25621 ttaactcaag gtaaaaaatt aatggatggg gttaagaagg aaggaatgca gagcttcatt
    25681 tttggaggtc tttctggttc tcttgctaaa gttccttttg ggaagatgcc agcaagtcaa
    25741 gctaaaaatt atttacttaa aactaccgac aaatttactg atatggctaa gaaaagtgtg
    25801 gaaaaagctt cgatacgtgc aaacaccgta actgatagtt ttaacgcaat tttgcaaaaa
    25861 ataacagata attattcaag ttcaaaatcc aaatgaaatc aattattaaa gacaacgatt
    25921 tctttagatc tagtgtgatg ttgatagccc tagcgctatt catatttgat ctttatgatg
    25981 aacgaaactt atttgtagta aatattacat tcaaattcat gagtattttg gaggaataca
    26041 gttttggatt ttttgaacaa gaagaaaatg ctgcaattgc tttggcaatc tatttgggca
    26101 caacttgcat cattggaata gttgtcctaa aacttataaa tagaaattca aaataagtat
    26161 ttctctaaac ctaaaccaac ctcgcaaaaa ttagaatcgc attctaaaac tagaatataa
    26221 aaaaataaca tttagagacc taaagatctt tgaaaacgaa ttactttgag tagagagatc
    26281 taaaagaaga aaagaaatat gaagacttac agcgcgttag ggatggatgc gtggtcaagt
    26341 tattgtaatg ataacaaagc atagtattac tgaaaaataa ctcaataact tgattggtat
    26401 tacttctaca ttaaaaaact attatgtttt ttactcattc aacttttctt tgggtttcaa
    26461 catttgaaag aagttcttgt ctgagatcac gaggggattt accagtaaat ttaacacaag
    26521 ccctgtgaaa cgaagaagca gaattaaaac cacattcaaa agcaatgttt aaaagattat
    26581 aattcgcttt tatacgcatc atatttttca cttcgttgat tctgtgaaat tgtagaaact
    26641 cagtaaaact catattcaaa tattgattta gataatagga agcctgatga gtagaaagac
    26701 ctaaaccaga agcaaaatca ggtaagcgaa tctcttcgtc tataaagcct ttggaatcta
    26761 aaaaacgatt taacttagtt ttaacttttt ctaaatcgat tccttctaac aaatctctag
    26821 gaggatattt atatttttgt ggttctttgt cctctgggat tggaatggtt tctaattcca
    26881 gattttcgtc tatgttagaa ttcgatacag taaccttgct gaataaagaa ggaaaaaaac
    26941 gttctaaaat aagtgcataa caaatcatcg atcctgaaat caattttgag ataaaaaaga
    27001 aatccttctt atctagaatt atccccgtaa gatcaaaagc aaagctgata gaaattaaaa
    27061 aggaaataaa cggaagattg aaaaaaacaa tcggattttt attgattaaa atatttttac
    27121 aagaccaaac aaaagtaaat accgaaaccg caaaacctaa gatgtctata agggatacga
    27181 ttttataata attgattacc atgaattatc tcgatttggg cgcgaatcaa tgattgttcg
    27241 atgatgggtt aataaaatag aaattatctt cgttaaacga gccttaattg acccggacaa
    27301 taatacgttt acgttaattt cttgctcttt ctggggattc attgctaaat cctataatac
    27361 agatttgata aaatgacatt tatactataa gttgacttag tcaaattgtc aaatgaaaaa
    27421 atttgactaa gtacaaatat aatttactat ggataaagat aaaataactc gtttgaaaat
    27481 aattttaaag catctcaaag agactaaagg cctcaatcaa ggtcaagttg cgtctatgat
    27541 tggacttact tcgggtgcaa ttaccaagat gctaaaaaat gaaagagcga ttacaataaa
    27601 gacaatactt ttgtttgaac acgttcatga tatttcttcc gaatggttta cgtctggtca
    27661 aggtgagatg attttaaaga aaaaagttga tcataagaag acgtaatctt aaacaaataa
    27721 taaggaatgg gaatagaagg aatcagtccc caattgatca accagttata agaccaagaa
    27781 ggaacgatct ctctcaatat aaaagattga aaccatgcgc ctaacaacaa acacaagata
    27841 ccaaaatatt tctgaatttt tcgctttgaa tttggatata aaacatagag tcctaagaaa
    27901 aaaataaaaa ttgccgtaat agaattgaga agtataatct catttgataa atatttggac
    27961 atagaattgt cacgatctta ggatttcaga caatttttgc aaactatttt tttcgatttc
    28021 tataatcgta aacgttgcgt ctctccatac gttagaaagt ctttgaaaaa aatctttttt
    28081 ggaaactgtt tagaaatttt tgctcctgct tctaaataaa ttcgcccaat accttttctt
    28141 tcatcattaa acattccata tattaaatta aaattttgtt ctaaacaata cttggataca
    28201 caagcaaaat tgaattttgc agcttttgca ccttggagac ttggtaaaaa agcgactgaa
    28261 ttccaatccg ctacattgtt cgatgtgact ttgtattgtt gatatgaaga attgagaata
    28321 aaaccttttt ctaaagggat ttgattttgg gaggtcttta caacgattct catacaagaa
    28381 aaaatttcgt tttcaaaagt aacaaaaaac caagttgaat ctaaatctaa tccatcatct
    28441 tttctaggat aaaagtttcc ggctttttgg ttgattgtga aaacaaaatc tttaagtgtt
    28501 tgtaatgtat gaaagttttc cggatttcgg gcttctaata caaaacatga atatgaatct
    28561 tttattgaat agagttttga ttttaataca gttagattat ttgcaatttt agtcatagta
    28621 atgaaactat gtcccatgaa ttgacaaaat ttcaattttt aattttctca aaaggttttg
    28681 attttacgag ataatgggcg gctgaagcat ttatgctgcg attgtaggga acaatgttga
    28741 gtttaatttt gtataatgtc tttattttaa cagaatcata gaattagaat atacaaaaaa
    28801 ctaaaaatgt ttgcgatata tttcaattgt attatatttt acttaaagaa gctgaaattt
    28861 cggagttttc tcgagaatca agctcgactg caccgccggt gcgaagcgat atgatctatt
    28921 gttctttgaa aacaattttc tttgagtaaa agagatttga aagaagaaaa gaaatatgaa
    28981 gacttacaac acgggaataa ctaaagcgcc gcggaggaaa ctcagcgcca cggctctcga
    29041 actcagcaaa acgcttttta cgaaagcgtt ttagatcgcc gcggcaggga tcgaagcgga
    29101 gtcaataaat tgggactgaa ggtgatattt tggttaacgt tcctttcttt caatttattg
    29161 actggagccg agagcccggt ttcggagaaa caagagagaa gtagtaatgt tgaatacaat
    29221 gaaactttaa aatacaaaac gacctttctc cgaaagccgc cctatttact aatcactagc
    29281 caactaattc ctagccactc gaagcgcgaa tacaaaaacg gttttgcatt ctcttcgttt
    29341 atcaacggca aaaaagaatc cgactatttt ggtttttctg aatttaccgt tcacgaggcg
    29401 tatggagaaa gaacaactca caaataccat acaacaccat attctgattt tctaatgaac
    29461 cgagccttgg ctggagcaga gaaggaaacc cgtattgtag ggaacgacaa caatgactac
    29521 ggcaccatcc agacaacaca cgatgtaaaa cagattgcaa tggcaccggg agttgtgagt
    29581 taccttcctg ttacgaccaa aattgaaaaa tatttgagtg gagcaagaac gactacacaa
    29641 agttccgaca ttgttttgga cggaagtaag attcgtcgga aggcggagag cgttaccgat
    29701 cattttagtg attctgtgca cggtgttact accacgacaa gtattaccga ttttgaaaca
    29761 gatgatacta cgaatcagag aagagcaact cgtcaaacaa gtctcgcggg gagttcccac
    29821 gagattacgt cacttctttc ttacgacagt cgcggaaatc aaatcaaacg agtgagttcc
    29881 tacacaggaa ccgggcttgc acctgcaaac gcacatacaa ccgaatttga atatgacaat
    29941 tttggaaaca gaacggttga aaaggatacg agtggaagtc ctgtacgtgg gaactcttac
    30001 aaatacgacg atgaactgaa tcagtttgta acgcaggaaa caaaattcgg agggagtgtc
    30061 gtacttacga ccactcatca gatcggatac ggggtagcgt ttggagttcc aaccttaact
    30121 acggatccaa atggaaacaa aacatttttt gaatatgata actttggaag actgatccga
    30181 actagctccg acacagatgc gggaactgct acaactgcaa attacagcta tgacgcgagt
    30241 tttcccttaa gcgcgaagac aacgtttccg acgggaacgg gagatcctga ttttaccagt
    30301 aggacctaca ctgacggaat gggtcggaac atatatacag ttaagtcagc gtctaacggt
    30361 aattttgcga ttaccggtag acttgtgtat gatggaaccg ggaaagtgat tcgtaaagga
    30421 caaagtaact gggcgagttc cggagaaata gaccggtttg ttctgcattt agaagaaaga
    30481 aatccaacca gttttgaata cgatccgatt ggaaggatta aaaaaacaat tgaaccgacg
    30541 gcgttaggcg aaacttctcc tacgacaatt acaactacct acaattctgc gtttgaaacg
    30601 acagaaactc attcaagcgg aacgagtaaa cgaatcgtga aggacgctaa aggagaaatc
    30661 ctttacgtag aagattttgc aagtgatgga agtgcagcga agatcggatt ttgttacgac
    30721 attgcgggga acagaattaa aaagagtgat ctaaacgatt ctaacgcaat gagttgtccg
    30781 aatacacttg cgggagttcc tacaaaagac gtttctggaa gaaaccaaac gtattggagt
    30841 tacgactcat ttgggaaatt gagagcggaa agtgatcctg atttaggtgt gagttcctac
    30901 aactacaact cgtttggtga tctgacttca agcacgaacg cgaaaggtgt tacgaccact
    30961 ttaagctacg acggtctggg tagaatcctg actaaaaata tcccggaagg gaatattgta
    31021 tatacgtatg attctttttc ggggagtgag aattctgtcg gaagactggt acgaatcgag
    31081 gattcgaatc aaaacaaaac ctttagttac gacaagttag gaagagttaa aaaagaaatt
    31141 cgcacaattc ttgcaacctc ttccggaaat cctctcccga cagaaaccgg gggaccgtac
    31201 attacagaaa ctagatatga tctcttaggt cgtgtgactc gtatcgacta tccagaacat
    31261 ccgatttctc acggaagaat gagagcctgc tacgaatacg gttctgccgg ttatatctct
    31321 gggatttctg ttcaagtgaa tacaaacgga attttacctg gatattgtaa caaagacata
    31381 gttgaaaaca tttcctacaa cgaattcggt cagacttcta gccttacact tgggaatgga
    31441 attacaacct cttacagcta cgacgtcaag gggagaatgg ttcgtctcaa ttcttctggg
    31501 gatgtaggtg gtagtaacaa ggttttacaa gatgctgttt attctttcaa tccgaacaac
    31561 aacattacaa atattgcaaa caacacgacc gactttaata ctcaatatga ctacggttat
    31621 gacggtctgg gtcgccttac aagcgctaac ggaagctact tagggattgc agaaggaaat
    31681 ctttcgagaa ggtttcagca gtcttttgaa tatgcaaaga atggaaactt gactgcaaag
    31741 aggattcatg atcctgcgaa tggtaacatc acggacgagt ggagttacca atacacaaac
    31801 caccaagtta cgaacattga ttccagtagg acgggtgcgg atgctcttac tttacaatac
    31861 gatgcaaacg gtaacttaac cagacaaagg gacaatgtta aggacttaac gaaacggatc
    31921 agtgttgatt ctcaagatcg tattactcag atccaagatg ggaacaatgc gatccttggt
    31981 agttactggt atgacgagag tggttttaga atccgcagat ctgcgttaga agaaaagaac
    32041 agccagttta caaatgtaga aatcctttat cctagcaagt tctttggttt agagtttatt
    32101 gagtctgaga acgtgattac aagcgtgaat aacgtttact taaacggtgt tcgtattgct
    32161 gcgttaaacg aggctggtgc tcttgcgtat tacctgactg atcaagtgga ctccgtatca
    32221 accgtgttag acgacgaggg gaatactctg tctctgatgc agtatcttcc ttacggtgag
    32281 acgtttgttc aacgtggaga tttgaacttt tctccgaaat acaattctca ggaactggat
    32341 cgtgagtctg gtttttactt tttcaatgct cgttattacg atcccgggat tgctcgtttt
    32401 accagtgcgg atacgatcat tgacggtgag tttgatacgc aaggttggaa tcggttttcg
    32461 tatgttaagg gaaatccgat tggggcgaaa gatccaagtg ggcatttggc tcagctaatt
    32521 ccaattgctg taagagttgg acaaggttta gcagctgcag gaatggctct ttgttcttcc
    32581 ggaacaatta actgtggtga tatagttcca agtaaggctg acaagcctag agacacttcc
    32641 gtttctccaa atgatgcgaa acagatggag aaggccggtc ttgatccgtt aaatacaaaa
    32701 aaaggatctc aaaataacat tggtgatggc ggtaaatcag gtgttagtaa taaaggaaat
    32761 aatactggga ataaaaaggc tgattttatt gtttctccgg atggtgcagt aatgcataat
    32821 tctccaggta aggttaaaga ttctttaagt aaggctggat ttcctactaa agaaagagat
    32881 ccgagcaaaa aagaaagtgg aactattttt aatatccctg agaaaaaaat ggatgttcga
    32941 gttatggacg gtgggccaaa tcatcctcca agagtcgtga caaccaaaga aggtactaat
    33001 gaatggagaa atcccaacaa tggagaaaaa taccctggaa atatgaaagg caatgatcaa
    33061 aaagagagaa gccatatgta tttcagaaat aataggtatt taaatggaaa ttgaaccagt
    33121 acttacagca ttgataagat tattaaagaa cgctgaactt gaaagccttc gagttcataa
    33181 gctttgtcta caaattgaat ttagtcaaat aggaaagcaa gacctgccag ttactatttg
    33241 gttaacgacc aacaattcaa tctttgtagc tgaaaatata gaatccataa atcgtgatgt
    33301 tgactattat gatcaaagag ttgttgtaat taaagattta tattatttga tcggagaaaa
    33361 aatttcttct gtatcacttt ccgaaaacgg cgagctttct attttgatag gagacaaaat
    33421 tttattctta tttcgagaaa aagacgaatt cgaagaagtc tggaaaatta tggataactc
    33481 aacgagtgaa tttgtaaacc atgattggta tatcacctta cttgactata acgagtttga
    33541 tctgaaatat cctgagcctc gcaaaaacta aaatgtgaga agttaagtcc aagataacag
    33601 actcatgtga taaaatgaaa ttatttgaga agaaaagagg cggtaaaact gacaaaaaac
    33661 ggattcaaaa tatagaatat aatgaaagaa tcgagtattt aaagtaacaa aacaaacagg
    33721 aaggcataga taaccctttg ccaaataaag ttacacaaaa gaaaacaaga aatagctatt
    33781 aggcgatttt cttgtaagaa taaatgtgat acaagccgcc gaggactgga gtggaaacga
    33841 gcttcatact tttatccttc gaagatgtta aaacaggaga aggaacgggt gagtctttgt
    33901 tcaaagcgag atgggttctg tggttgttgt agaaatgaat aaactcatcc aatttctttt
    33961 ccaagtgata ttgattgatc ggaatgaaga aatccaaaaa ctcatttcta caagtcttga
    34021 tctgctgaac gacccttagg gagtgaagca ttgagttaat ccgttcagcg taacagtttt
    34081 gccaaggaga atgaaacgaa gtttttttgt gtttaatacc gattttttcc aagtatttgg
    34141 taaaacgttt cccaaagagg gaatcattat cagaaagaaa ataatgaaac ttttttcccg
    34201 cttgtttttg tttacgaact acgagtttca aaactttttt catccaattc gtagtcgggt
    34261 ttgtatgaat atcaaagtga agtatttgtc ttgtttcaac atgtaaaaga aaacaacacg
    34321 aaagatttct ttgaaatttt cagagtaaga agtaaacgta tcggaaacga tcatagtctc
    34381 agaatgaaga gaatagactg tttccaattc atacgttttt tagtgttagg tggaggtttt
    34441 ggaatatact tcgaaacggt tctttcacaa atattgtgac caagtttttg taagagaccg
    34501 tggagtttgg tagctcccca gatattgttt tcttttgcga ccctacgaat gagtttaatg
    34561 atattccaag gaatgttggg cctacctgtt ttttttcttc tcgaaagtaa tgaccaaaag
    34621 attttgaact ttttctttcg ccattccaga agagtagcag ggggaataag gattagattt
    34681 tctttccagc ttcgatcgag ataggaaaga attacaagtt tgaatctttc aaacgacttc
    34741 gtatgaaatt tctttttctt tcgtttgtag gcgacaagtt ggcttttaag aaacaaaatc
    34801 cgtgctgtgt tttgatattc ttttcgaata ttccaaagaa aatgaaaaag aagtatgagg
    34861 ttgagataga gagaaatctc gtaaaacaaa agttaggtcc tacttaaaaa gaaactgaga
    34921 aatacaatga tttttggatg aaccgtattt gtaactttaa agttgtatta cttttttcaa
    34981 tttattggac aaacatagtt aaactttgca aaaactaaga aagcagaggg atgaaatagt
    35041 ataatagata gagaaaaatt aaaatcgcat tctaaaacta gaatataacg gaaataaaat
    35101 ttaataatct aaagatcttt gaaaacgaat tactttgagt aagagagatc taaaagaaga
    35161 aaagaaatat gaagacttac agcgcgttag ggatggatgc gtggtcaagt tattgtaatg
    35221 aaaacaaagc atagtattac tgaaaaataa ctcaataact tgattggtat tacttctaca
    35281 ttaaaaacta ttatgttttc tactcattca ccatttcttt tagcttcaac atttgaaaga
    35341 agttcctgtc taagatcccg aggggattta ccagtaaatt taacacaagc cctgtgaaac
    35401 gaagaagcag aattaaaacc acattcaaaa gcaatattta aaagattata atttaatttt
    35461 atacgtatca tatttttcac ttcgttgatt ctatgaaatt gtagaaactc ggtaaaactc
    35521 atattcaaat attgatttag atagtaagaa gcctgatggg tagaaagacc taaaccagaa
    35581 gcaaaatcag gaagtctcaa ttcttcgtct ataaaacctt tggaatctaa aaaacgattt
    35641 aacttagttt taactttttc taaatcgatt ccttctaaca aatctctagg aggatattta
    35701 tattttgtgg ttctttgtcc tctgggattg gaatggtttc aatttcaatt tgattgaata
    35761 agttagtatc ctgaatcgaa ataataacct taccaaacaa agaagggaaa aaatgttcta
    35821 agagaatcgt ataacaaata acagaacccg gaatgatttc tgttaagaga aagaaatcct
    35881 ttttattaaa aatcgtacct aaaaaatcca aaacaaaaca aatagagatt aagaaagata
    35941 aaaagggtag gttgaaaaat aaaatcgatt tgttagattt taaaatcttt cttaaagacc
    36001 agataaaagt aaatagaaat tccaaatcca agaaagtcga taaaagaaat aaagtaaagt
    36061 tcgggaatga aataagaaaa aaaaattaca actggaatga ttcctaaaat tcttttgcaa
    36121 tgaatccaag gattatctaa agaatctaat atatagttga aacagactaa aacagccaaa
    36181 ctagaataga gaaccaagct atagtaagat ccgattaaaa tcttattttc gttacgtaaa
    36241 gtcccttgat cgatcagaat cccgttattt aaaattagaa aaaacgcggc ggattgtaaa
    36301 acagaaccgt aggatttact aaaaccatca tttgaataaa gttttgaaaa ccctattaaa
    36361 aatccaatga ctaccccaaa agcatggaaa tagatcattc ccaattttaa aaaactctca
    36421 taatctaaaa tccagactgt attcatatca aatattgaat ggaacttgga catgatattg
    36481 attttaaaag tattctcttt ttagatttta ttcttagttt aataaatttc tggaagagac
    36541 gttttctaat gaattgaatt ttaatctttt tctgattgct aaagcctttc gaaaactgtt
    36601 gtatttcaga atagcttctt tgtcttcgtt atagaggggc aagcctatgt atcttgagaa
    36661 ttcgtctaac tcggattctg tgaagtttaa gggttttata ttaaaataat tgattaccat
    36721 gaatttatcc cttactttgg ttttgatgat taattaagtc gcttattcga tttatacttt
    36781 tcggttgcat aaatcccact ttcaaattta gttatcatga attatgacaa gaaatattgg
    36841 ttatcaaatt gtaatataca taagtgtata ttacaagcaa aaaatatgca agaaagtatt
    36901 ttatgaatta taaaaatgtt ttaaaaaaac ttatgataca aaaaaattgg aaccaggaag
    36961 atttggctaa ggcgggcgaa gtcaaacaac ccacaataag ccgttatttg agtggtcata
    37021 cgattcccac gctgacattt atagcaaatc tttataaaaa tgcgaacatt gatcctatta
    37081 tttttgttcg tgattacgag ttagaaccaa tcaatttaga aaaagctttt tcgcgagatg
    37141 aaaaagagaa attggctgtt gaattaaaca gatttcttag attcttaaaa agttcaccag
    37201 gtgttttgga aatattatgg aagttgtata aaatggatcg aactgggatg aaatctatga
    37261 actttttggc agataagatt ttagaggaat aaaaaatttt cattttctgt taaataatta
    37321 tatatttcat ctacagttaa atctgagtgc aattgaagat aaatataatc ttgaatgatc
    37381 atttgaataa tattcttttt gtagccatat aataattttt tataaagttt agaatcaact
    37441 ttttttaata ttagtatgtt tgcatgtgct actaaggaat ttctattttc taggattgta
    37501 ttatcagaaa tttcgaataa gttaatttta attatccaaa ttgaccaaat agccgtagct
    37561 aacgtgcatc caattggtgt aataaaactg tattccggta gaccaatgat tttgaataag
    37621 gatgtaaata tggctataaa gccaaaccaa acacacatac ctgctgcaat ataaacgagt
    37681 tgaactctat caagtccttt tcttctctta aatccaacaa atagaactat aattgagtat
    37741 aagaggctta aagctccacc agcgacaaaa tagtcgtata aaagtccggc ttcaaaatgt
    37801 aattttgaat tgatgatccc agctttagta ataaataagt tagaaaaact tagggaaaaa
    37861 atcggtaaaa tataaatcat taaaatagaa atattacaga actttgataa ttttaaattg
    37921 aaaacataag aatgaataaa acgaactaat aataaaggac aaacaatcat tggaagcgtc
    37981 ataactcttg tccaaatgag agtagatgag ctatttacaa aaggaacaga aaataaaatg
    38041 tcccatactc ctactaaaat acatagaatt ccaaaatcta agaatttttt tctttttcta
    38101 aagattgtag ataaaacata aatacctata ataaaattga aaattgacga gaataaaaga
    38161 ataattgcag ttaccatagg aacaacaagt catttatgac ttaattctgc aacaatttta
    38221 gaaatattag acacttggat aaatccattc tgtaggttta aattttccat ttttattttt
    38281 accataacca ggaaagtaaa ttttataagg atgtgatttt gaatcaaccg caccgaatcg
    38341 gttgtataat tttccgattg taggtctttc tacgtcatac aatccgtaag tagttataaa
    38401 ttttttttta attacgtatt cagcacttaa aataagtact tttatcccaa ttgaaacgga
    38461 tagagcagca aaagaattca tttctgcaat attaccgttt tctaatttca gcctttcttt
    38521 ggtgtcttgt ctaattgcgt attcaattgg aagccctagt ggccctcgtg ttaaaatgcg
    38581 agaagtagcg agtatttttt ttcagaatca atagctataa aatactgact taatccattt
    38641 ttgtcaaatt gacgatcaaa atcagggtca tatcctatat attctaattt tgaatactga
    38701 gtttgaacaa aatcacgcgc tcgctcaatt aattttacat ttgtttcata attacaatgt
    38761 aaatatcgta ttgaattgtt gctttttatt ttactaaaat tttcgattaa tgaattattt
    38821 tcagttattt tattcataaa aaaaatatgt cacattataa ccaaatttca ataaaattat
    38881 ctttatttcg acctttaagt tataacttag gttgtgataa tttgtatatg ttgccgctgc
    38941 cttaaatgtg taagtttcac taaaaattta gaaacgtaga acaatgtcca gagtagttag
    39001 taaataaaaa atttcctcag tatataacgc caactaaacc gtcttagaat cgctgataaa
    39061 aaaggataac gttgtttatt taaaactaac aagacgaaaa aaagaggaaa gaagtaaaat
    39121 tctaatttag tataattgaa tacagagtaa acccttgaac cgtaacgaat tgaatgaggt
    39181 tatatctaag atattgaaag catacgagac gatgaggctt caaagttcat tgaatggaaa
    39241 ctcggaagta ttggaagcta atcgagagat tggaaggatt ttgcaaacgg tagaacgaaa
    39301 aaccccagaa ccagaaaggt caatgggtag ttggatgaaa tcaatttcaa aggagttaga
    39361 aaaacatctc aagagaggtt tttcggaacg taatcttttt tatgcacgca agttctatga
    39421 aatttacgga aatagtaaaa ttgatgttag gttaagttgg agtcattatc gtattttgtc
    39481 gtctattgca aatgcaaatc tccgcgagaa actaatgaaa gaagcgatcg aaggaaactg
    39541 gagccgagat gatttgtcgt atcgagttcg agacattgga gaattaagaa aggctcctac
    39601 tttgagatgg agacgtcccg aaggtgcact ttggaattac aaaattaaag atatatctaa
    39661 ggacaaaggg acgttgttag tcgatttagg tttttactgt tattacgaat tgtcaagttt
    39721 gcatcttaat caatacaaga ttggtgacat catacaaatc gaaaagcaaa atggaatttg
    39781 gaatttatcc gattcaaaat tggattcgga actctacttt tactttggag aaatagaacg
    39841 tgttattgat ggtgatacga tcttaatcaa atttgaatta ggttttaacg tgataaccag
    39901 acaaagaatc cgtttgcata atgtttggtc tgctgaattg ggttcttctg aaggtgagga
    39961 taattttgag tctttaaaga agaaattacc tctaaagact aaggtgatcg ttagaagcag
    40021 atctaaagat gtctatggaa gatttgttgg agaagtttta tattcaaaaa agaaaattca
    40081 gcatcctgaa gatattttta ggatagggat ctatttaaat caggaattag ccgagatcag
    40141 ttgaaagtaa tatgatgttg tgattgaatc gaaaaaacta aaaaagcaga gaaaacgcaa
    40201 aatcagaacg atttcgagaa caaaacaaaa gatgaagaaa tgaaatctga gtgaaacaaa
    40261 taaaaatctc gtaaaacaaa agttaggttc tacttaaaaa gaaactgaga aatacaatga
    40321 tttttgaatg aaccgtatct gtagctttaa agttttatta ccgttttttc aatttcttga
    40381 ccaacatagt taagacacat gctctctaaa gagaattgac aaccactgcc gaggagattg
    40441 aataggaacg catgactgaa gtcaataacc cacacgatcg actgatccgg gagacgttac
    40501 aggacaagat tgaagctatt tcttttttta gaagaacact tccgccagaa gtagtagagt
    40561 tacttgactt ggaaaagttg gaactatcgg aatccagttt cgtatccgaa gagctcaaat
    40621 cagaacagac tgatttgttg tttcgaattc ccttgaggtc aggaaatcaa gccagcatat
    40681 atattctatt cgaacacaaa agttacttag acaacgcaat ctatattcaa ctcttaggat
    40741 accttgccga aatctatcgc agtcaacaaa gaaactctga aaagttatca gtcgtaattc
    40801 cattcgtatt ctaccacgga gaaaaagaat ggaaactcgg agaaaatttt ttacatcaat
    40861 tcaaaattac gaaagaggaa accatacacc tccgccactt catacctgat ttcaagattg
    40921 acttgtttga tttgtcagga atggaaatac aagaaaaact ggagagtatc acgcttcagg
    40981 taatctttgg agtagtgcaa agaattcgag aaggagaaga gaagtttcaa aagtctcttc
    41041 ccatattttt ttcactgctc cttgagattg cagaggagcc aaaaagagtt gccctcttaa
    41101 acaaactgtt gttgtatata tataatgtaa gagattcaaa accgtccgtc ttgaagcaaa
    41161 tgcttcattt atcgagactg gaaagatacg aggagttggc catgaccaca gcggaaaaat
    41221 tgattcaaga gggaaagatt gaaggtaaga ttgaaggtaa gattgaaggt aagattgaag
    41281 atgcccgcaa gatgtttgca aaaggaatcg atctaaatac ggttctggaa attaccgatt
    41341 taaccgagaa agatctccgt gacaacggtt tgatctgaac tttacaaata tgaaatttag
    41401 aaagagagaa atcttgtaaa acaagacgtc gatcctactt aaaaagaaac tgagaaatac
    41461 aatgatcttt gaatgaaccg atctatggct ttaaagtttt attaccgttc tttcaatttt
    41521 ttgacctgag cctcgtaaaa aataaaatgt gggaagttaa gtccaagata acagactcat
    41581 gtgataaaat gaaattattt gagaagaaaa gaggcggtaa aactgacaaa aaacggattc
    41641 aaaatataga atataatgaa agaatagagt atttaaagta acaaaacaaa caggaaggca
    41701 taggtagccc tttgccaaat aaagttacac aaaagaaaac aagaaacaga cgttaggcaa
    41761 ctttcttgta agaagtcgaa ctcaaatttt gcttcctaag ggtcgcaaaa tatataataa
    41821 aggccgccga ggactggagt ggaaacgagc ttcatacttt tatccttcga agatgtcaaa
    41881 acaggagaag gaacgggtga gtctttgttc aaagcgagat gggttctgtg gttgttgtag
    41941 aaatgaataa actcatccaa tttcttttcc aagtgatatt ggttgagcgg aatgaaaaaa
    42001 tccaaaaact catttctaca agtcttgatc tgctgaacga cccttaggga gtgaagcatt
    42061 gagttaatcc gttcagcgta acagttttgc caaggagaat gaaacgaagt ttttttgtgt
    42121 ttaataccga ttttttccaa gtatttggta aaacgtttcc caaagaggga atcattatca
    42181 gaaagaaaat aatgaaactt ttttcccgct tgtttttgtt tacgaactac gagtttcaaa
    42241 acttttttca tccaattcgt agtcgggttt gtatgaatat caaagtgaag tatttgtctt
    42301 gtttcaacat gtaaaaagaa aacaacacga aagatttctt tgaaattttc agagtaagaa
    42361 gtaaacgtat cggaaacgat catagtctca gaatgaagag aatagaactg tttccaattc
    42421 atacgttttt taggatctgg tggtcttttg ggaatatact tcgaaacggt tctttcacaa
    42481 atagtatgac caagtttttg taagagaccg tggagtttag tcgcccccca gatattgttt
    42541 tcttttgcga ccctacgaat gagtttgatg atattccaag gaatgttggg cctacctgtt
    42601 ttttttcttc tcgaaagtaa tgaccaaaag attttgaact ttttctttcg ccattccaga
    42661 agagtagcag gggaaataag gattagattt tctttccagc ttcgatcgag ataggaaaga
    42721 attacaagtt tgaatctttc aagaggtttt gtatgaaatt tctttttctt tcgtttgtag
    42781 gcgacaagtt ggcttttaag aaacaaaatc cgtgctgtgt tttgatattc ttttcgaata
    42841 ttccaaagaa aatgaaaaag aagtatgagg ttgagataga gagaaatctc gtaaaacaaa
    42901 agttaggtcc tatttaaaaa gaaactgaga aatacaatga tttttggatg aaccgaaccg
    42961 tatttgtaac tttaaagttt tattatcgtt ttttcaattt tttggacaac atagttaaac
    43021 cttacaaaaa ctaaaaaagt agagagctaa acaaacaacg aaggaaaacc taaaaatcga
    43081 agtattaaaa gaaaatagtt tgatctacat taaaaaacta tcatgttttc tactcattca
    43141 ccatttcttt tagtttcaac atttgaaaga agttcttgtc taagatcccg aggagattta
    43201 ccagtaaatt taacacaagc cctgtgaaac gaagaagcag aattaaaacc acattcaaaa
    43261 gcaatgttta aaagattata atttaatttt atacgtatca tatttttcac ttcgttgatt
    43321 ctatgaaatt gtagaaactc agtaaaactc atattcaaat attgatttag atagtaagaa
    43381 gcctgatggg tagaaagacc taaaccagaa gcaaaatcag gaagtcttag ttcttcttct
    43441 ttaaaacctt tagaatctaa aaaatgattt aacttagttt taactttttc taaatcgatt
    43501 ccttctaaca aatctctagg aggatattta tattttttgg gttctttgcc ctctggaatt
    43561 ggaatcgttt ctaattcaat ttgattgaat aagttagtat ccggaatcga aataataacc
    43621 ttaccaaata aagaaggaaa aaaacgttct aagagaatcg tataacaaat aacagaaccc
    43681 ggaatcattt ctgttaaaag aaagaaatcc tttttattaa aaatcgtacc taaaaaatcc
    43741 aaaacaaaac aaatagagat taagaaagat aaaaagggta ggttgaaaaa taaaatcgat
    43801 ttgttagatt ttagaatctt tcttaaagac caggaaaaag taaaaataga aattccaaat
    43861 ccaagaaagt cgataaaaga aataaagtaa agttcgggaa tgaaataaga aaataaaatt
    43921 acaactggaa tgattcctaa aattcttttg caatgaatcc aaggattatc taaagaatct
    43981 aatatatagt tgaaacagac taaaacagcc aaactagaat agagaaccaa gctatagtaa
    44041 gaacctatta aaatcttatt ttcgttacgt aaggtccctt gatcgatcag aatcccatta
    44101 tttaaaatta gaaaaaacgc ggctgattgt aaaacagaac cgtaggattt actaaaacca
    44161 tcactcgaat aaagttttga aaaccctaat acaaatccaa aaattacacc ggccgcatgg
    44221 aaatagatca ttcccaattt taaaaaactc tcataatcta aaatccagac tgtattcata
    44281 tcaaatattg aatggaactt ggacatgata ttgattttaa aagtattctc tttttagatt
    44341 ttattcttag tttaataaat ttctggaaga gacgttttct aatgaattga attttaatct
    44401 ttttctgatt gctaaagcct ttcgaaagct gttgtatttc agaatagctt ctttgtcttc
    44461 gttatagagg ggcaagccta tgtatcttga gaattcgtct aactcggatt ctgtgaagtt
    44521 taagggtttt atattaaaat aattgattac catgaattta tcccttactt tggttttttg
    44581 aaatgtcttt acctaaattg aaaaaaacgt tattagggca acttaagtaa tttggttagg
    44641 tttagttgtc ctgcataaga tctgtgagaa gtaaatctaa agtatttatt aaatgctaaa
    44701 ttatgacatt cctcgcctaa aaaaaataaa gtttgaagtt tgaaaaaaga gggaatagtt
    44761 tttaatttgg taaatgagtc cgaataaatg gttttccaga aaagattaga tttcctttta
    44821 ataaggactg ggaaaatatt atcttttaaa ataaatttgt cctggttaaa aaaatgttta
    44881 gaaaataaat gattaaaatt gttaatcgcg tacatgactt gactgattac ctcgttttta
    44941 ttcaaaatct tttttcgaaa agaacagttt tatgaataaa atcaaatatt ctgttcgcat
    45001 atttatatta aatattttat accttaagta taaaatgcaa gaaaaaaata ttcttatata
    45061 atataattct atggaattaa gaaccccagg acaaagagta aaatatatcc gaactgaagg
    45121 attaggcgag aaattgacac aagcacagtt cggttcagca atatttattt ctcaagcgca
    45181 tttgagtagg attgaatctg atgaacttga agtcactgaa caagcagcat tcgttattga
    45241 aatagttttt aattataaaa aagattgggt cttaaatggc aaagagccca aaatggttag
    45301 tgcaattaaa ttccgagaaa atctttcttc aaaaatagaa gaatggaatc atttagttag
    45361 gagaattgaa aaaattccaa atgcaaaatc aattatcgaa aaatatataa agctaacaga
    45421 aaaagataga ataatgattg atcagtttgt ttcaagactt tcagagatgt aaaattctcc
    45481 ttaagtaaga attatttaat atactgatag tattttctcg ctaataattc agctctttta
    45541 ttcaattcaa ggtcagtatt tagtactaaa ctcatatcag tgtaaagcat atctgcagta
    45601 acaactgctt ttagagcaac agatttactt tggaattcat ttggatctag aaaattatat
    45661 agaatcaaat gaaaatcaag tgtgattcgg tttaagaatg gtactttatc tccaaaaagt
    45721 aaagcttctt ttgtttcaaa tacatcgtaa tgaagaatag caacagccca taaaaatagg
    45781 gaggacggga tcaaacctat ggaaataaaa taacctttag aaattcctag aagaggtaaa
    45841 atatatacaa ataagattgt agtgaataaa ctaatactaa ttcctaatgc aagtaatgtg
    45901 aacctcacct tttcagaacc tgatgctata ataacttttc ttaaaattaa aaaaatagaa
    45961 agtcctacgt atccaaatga atacataatt aaaacatgat atgctggtaa aaaattataa
    46021 gaagatgtct gataatctac catttcaatc atattcaatg aaatgcagga aagaaaaaga
    46081 taaaccatta cagctaaatc cataaaaaaa ataagttttt tttgtttaaa gtcagatcgt
    46141 attagattca taactagctg atttaaaagg aaaggtacga aaatagccgg taataatgta
    46201 atgcttggag caattgcatg gatttctttt ggaataacat aacgtattcc agaaagtagt
    46261 gaccataagc taattgaaag agacagagca aaaaaatacc ttggtatttt taaattttta
    46321 tgatgaccaa atcgaaaaac gtaaattcct aaaagtatca ctactaagga acatacaaaa
    46381 ctaattaata gtgggatatt cattgcaatt ttctctaaaa ttacactaaa ttaacactaa
    46441 ttttttgtaa acttgtttta tcgatttcga tgatgtttaa aagtactaat tcctgattaa
    46501 aataatcttc tgaaaaaaaa ctggtttgga gaaacgcttt gacaattccg ctcctgctga
    46561 caaataaatt ctttcaattg aagctaattt ttgatgatac attccgtata ttttcgaaaa
    46621 attcttttgt aagcagtaat tgacaaccat tttaaaattg attgttgcag ctttaccacc
    46681 catgacagtg cgtaaaaacg ctacgttatt ccaatcagca acattctctt ctaaaataac
    46741 atatctttgt tgtggattag agccgtaaat aacacccatc tcaacaggaa ggaaattatt
    46801 tggttttttc tctacaattc tcattgctga tagaattttt tgttctgaat cggtaacata
    46861 gaaccaagtg gaccatggat ctaagttaaa agttgtataa ggcgatttgt tataaccgct
    46921 ttctgaaaat atatttttga taaaactttt aacgcgttcg agttctttag gtttttctaa
    46981 cccatgaagt atattttttt gaagagcagt attttttaag gtaatatgtg acataatata
    47041 tatattttgc cattcttaga ttgaatttca atgaaatatt ctataaaagt ttttactttt
    47101 cttaagaatt ttaatatagg ttttaatgaa agtagctcag tattcttagg gaaagctgag
    47161 tttggtagta aggctgtgga aaactaaatt agcatcaatt cgatgtaaaa aattcatttt
    47221 tctgaaaaat tattaaaatc tgaactttgc aaatttattc ttaaaatgtg gaaacttgcc
    47281 taggattaca attttacgaa taaattctgg aattgtagaa actcatactt tcaataaatc
    47341 ttagcacatt ccatacgaat tttatagcga gaattgtctt attatctcct cgtctaccat
    47401 tgctcacagt tattagaaac taattagatc aaaggataat tttaaacttt gtatatgttg
    47461 cctcaatttt aaaaaaggta atttaataaa aacaaacgca aaagcattta gaacttagta
    47521 aataaaaaat ttccttacaa attgactttt atgaacggat agattgtccc aagctaattc
    47581 aatccgctac cgtgtttgta caagtttact taacataaag ggaataagat tttgaaaagg
    47641 gtcctgcatg attttacaga actccggtta aattcgaaga gacattaaga ttgaattttc
    47701 taaatcgcaa atagagagta aaaataatgg atgattatac gaatctatca ccgattgaag
    47761 catttgtacc agtttccgat gagcttgcgg aacttacgtt cagttttttc gattgatcag
    47821 acgaaatgta tataagactt ttatttaatt ttatcaatgg acttagggtt tcaatcattc
    47881 attttacttt aaaattcaaa aaagaaatac tcagagatcc ctttcgaata ttacgaaatt
    47941 aaaattttat attctgatgg tagcgaaatc ccccgtaaaa ttaagaaaga attaggaatt
    48001 attagtactg aatttcgtat tcttaaccca aaggaagtac atggcttctg ttaaaaatag
    48061 ctaaactccc aaaactatta ttggatcaaa tagatgatag gtttgaactt ttagaaagta
    48121 tcccaagtga agaaaaattc ttttatttct ctaaagtgga tttacttaac gaaaaagaaa
    48181 ggttgctcaa aagacttgaa gaattaataa aaaaaactct ataaaaactg tgaatgacga
    48241 aagaacaaat aggttaaaaa atttaacgtt ttacccaaaa taaggatcta aacctttttt
    48301 aagaattcct agaaatgtcc aaaaattatg atcaatatta aaaattgtat gtttactatt
    48361 gtatatgtaa aaattataat attcctaaat taaaatagta taaaatgaaa aatctaaact
    48421 aaggatatat ataaataaac ccaataaaat ggctcaaata gccgtttcgg acgaaattaa
    48481 gacaattttt aggggtttaa attttacctg aaatttcctt aaatttcctg aatatcaaaa
    48541 taatcgaggt agtatagggt ttaaaatgac aggtgaataa tatataagac aatcaatcga
    48601 acaaatagca aacagttgaa ataaattaat aacagatttt tatcaacttt gagatatata
    48661 aaagcgacta aacaatctat ttgcaaaaaa gtagaattga agatattaaa attaatataa
    48721 tacgagatat attaaaaaat gaacaaatgt tctttttttg gacataaagg gtgttatcct
    48781 acgccaattg gtgaataaga aaaatgaaaa tctattacat tttaatattt aattgttctt
    48841 ctaatagcta tcaagtattt ggaccactct ttaataaaga agaaaaatat cagtgtataa
    48901 atcctaatgt aaagattgaa tcaattcaat gatgacactt atagcaaaaa tgaacatttg
    48961 tttactgatg tgacatagtg atgattatcg ggagttccct attgcatcac aaaagaatct
    49021 tctctaaact gtatttgaaa atcatgtata ttgtttctct ccttaaattg ttgaggcgca
    49081 atgtgaaact gaatcaatgg ctttgatttc aaaaaagaaa aaagtctaat ctaatttgaa
    49141 ttatataaga gagtagtcaa acttcataat ttgaattata attatatact ctcctcccaa
    49201 tttaaactta acttaattca tcaaacgaac tcgtcggaat tctgaagaag gttatgtgta
    49261 atgcttaccg atctaaccat tcgtttaatt caatactata atattcataa tttaaataat
    49321 atattttcaa atataatatt aaaatatagc atagtaaaat ggtgattatg aataagcagc
    49381 tcgaaaaatt tatatcagat aaaaagaaag aatatcgcac agactcatat cctatgtcga
    49441 ttggagaaat tatgagtatg taccaagcag gtgagttgat tatagatcct gattttcaga
    49501 gattctttcg ttggactcca caacaaaaga ctaatttgat tgaatctatt cttctaggaa
    49561 ttcctatacc atcgatattt gtatatcaaa gagaagatgg aaaaagggaa ttagttgacg
    49621 gcctccaaag ggtgtctact gtcttttaat tttttggagt tttagagtca aagtccaatt
    49681 tgtctagtga cgaagaagca acttcgaatt ttgttttcgg aaaaatggaa atattaccgg
    49741 aactggaagg gcttacaaaa gattcgttac ctcctcccgt tattttagat attaagcgtt
    49801 caaaatttaa agttgaaatt gttcaaaaag aatcggatcc ggaagctaaa tatgaagtat
    49861 ttatgcgatt aaatactgga ggttcaaatc tttcagatca agaattaaga aatgcttggc
    49921 tggtgatgta taataaagaa ttttttgagt ggttgaatga tcttagtaaa aatcaggatt
    49981 ttaaagatac cttgggctta tccgataaac taatttctga acgatatgat ttagaattga
    50041 tagtagcatt tttagtttat ccaaatgaat acaaaatatt ttctattaca gacaaaagag
    50101 atggtttaac gaattcactc cgtggaattg ctcgaagagc aagagagaat acattcgatt
    50161 actccaatga gaaaattaga tttgaaaata catttaaatt tctaaattat gccttgaatg
    50221 aaaattcatt cagaaagtat tataaagacg aaagtatatt tagaggtggt ctgctggagt
    50281 ctttattcga agctgtggga attggtttgt ctatgaatat cgataaatat gattcaaaag
    50341 tagatgtgga aaactttata aaaaaagtaa aagatatttg gtcagattca ggctttactc
    50401 aatttatggg atcgggaact aactctaaaa agagaattcc aaatgttatt cctttcggaa
    50461 ttaaatattt tagcaaatga gtaaatttgt cagaacacaa atagaattaa atgatttcct
    50521 taatagagaa tatctttgga gattcgaaga gttaaaaact ttagaacaat tattgaaatc
    50581 taaaataaca gaatttcaag aacggtcctt aattcggagc ggcgttgcta ttgtttatgc
    50641 acattgggaa ggactagtta aaaattctat tgaatattat ttgcaatata tttctttaaa
    50701 aaggaaaaag cactcagaac tgaaagttcc atttgcaata aaaagtgtag attataaagg
    50761 cagaactgcg ggcaattata gcatttttac aagcaataat ttagtgcagt ttatagaatt
    50821 atataaatcc gaattcaata aaagatccaa catgccatat aagaatgttg taaatgcaaa
    50881 atcgaattta agttatgagc aatttgagat tttatgtgaa acttacttaa taccaaatgc
    50941 gaaatttatt ttgaagcgaa ataaaataaa tgagctcgtt acaaatagaa acaagatcgc
    51001 tcatggtgaa tatataaact ttagtaaagt atattttatt gaattgatta aaacattttt
    51061 agatgtattt aaggaattcc aagaaattat tattgaatgt gctattcaag aataacctag
    51121 tgacgtttta ttggacactt ttttacgcag catttacttc aaattgtaca ggactcacaa
    51181 agtctaatga cgaatgagac ctgtgtctat tataataaac ttctatatga tcaaaaagta
    51241 attcttccgc ttcttgaatt ttataaaagt aattgaattc catttctctt ttcagagaac
    51301 caaagaagga ctcagcgact gcgttgtccc aacaatttcc ctttctacta ttactccttc
    51361 tgagtttatt atttaacaga taccttcgag tttcgtacga acaataattg gatcctcgat
    51421 ccgaatgaaa aactaaaccc ttaggaggat ttctacattc gattgctttg gaaagagcgg
    51481 tgcacactaa cttagaatca ttagaatttg aaatcgacca acccactact tttcgagaat
    51541 aaagatccag tattacacaa agataaatcc aaccgaagga ggatcttaaa aaagtaatat
    51601 ctgaaaccca gattcggttt gaaattcctt tgaactaagt ctggagcaac ccgattccca
    51661 tgattagaat ttgtcgtggc aatccgaaaa cgtttctcct gttttccttg aatttcacaa
    51721 agtttcatca cttttcgaac cgttcttgct ccgtaaattg aatatacttt ctttacttcc
    51781 cgaagcaacc gaaccaagcc gtaattctta cgacttgtta gccacgtttc ccgaatgaac
    51841 tcgacaagtt caggattata tttttctaat tcgtttttac tccgttttag aaattgatag
    51901 aatcctgaac gagacacttc taatacgtta gccatgcttt gaatcgaata ctcaaatcga
    51961 tgagtttcca tgaacatcaa tcgggatttt gttcgcggga aagcatggct gcaaactttt
    52021 ttaggatact attctcttcc ttgagtttct gattttcctt ccgaagcttt ttcagctctt
    52081 cactttcttt taattgtttg tctgttggtg gactttgttg ttccgacttc ttcaaatttt
    52141 ccgttctcca ttgtcgtaac acaaaataac tgattccaag tgactctgct acttctttta
    52201 tcgtaaaaga gcccgaaagt gttcgcttta ccgcttgttc tttaaactcc ggagagtatt
    52261 ttcctttctt attcatattc acctttacct cattcgctga gtaaaaggtg tccgttttta
    52321 cgtcactagg tcacccgccg ctaccaccat tttcttttac ttcctcccat gctcgccaca
    52381 gtatatcgaa gcggtggatt cgatcataga gcgcatggaa tcttcgattc ctgcttctct
    52441 tggccgcaag gtatagcttt cgctggagtt ctcgtgttgt atcaaatatt attggatgtt
    52501 gttggtcatt gctgacatgc atcttcactt acctccatgc tatagcttaa ctgaagtaga
    52561 ggtcctttcc tagattaggt tgtgttgtcc taatcatcaa aggtaatatg acctcatccg
    52621 acttcctatc agacttcttt tcagatttcg tactatgaaa acttatacca aaaatttcat
    52681 cggttgtggg accaatgatc tgataggatc tctcacgttc cgtcgttcac tttcacaaca
    52741 ttccgtttcc cttacgccga ggagttcttc gaagctgcat ttccagaatc ttcgcttctt
    52801 ctattgtctt cgcctcatta cgacaggctc gactctcctt tgtccggtat ttctaccgct
    52861 aatctaacaa cgctgcagaa ttcactttat gttacggact gctgtttcgc acctccattc
    52921 aaatggacta atattctccc ttagacatct ccagttgccc agagacatcc gagaatagct
    52981 accgggctct ctggcgttta cccggatcgg actttcaccg acaagctgaa cgacagcttt
    53041 ctggtaaaga ggatcgccca cgtgaacaac ccctcttccc cagtttcatc gtgacgggac
    53101 ataaattaca ttatcggaag ttccttattt cctcatttaa aaatatactt gaagcactga
    53161 acgtttcctc acctaaaaaa cctactccaa actgtttttg aaaatcatcc atcagtttcg
    53221 taaaactgca ctacaactct attttctgag cttttgggat tgatggattc cagggtttta
    53281 tgatattcgt atattctgtt atttttatgt gtttagacga agttcgataa ttaatagtta
    53341 tgcgcaattt caatggcttt attttaaaag ggaaaagtat ggatccaaca attacttcag
    53401 ccgctattgc tacgatcatt tcggcttcac tttcggcatt gatatctcta tatattgccg
    53461 gaaagaataa taaaaaatat ctcgatgatc agcttgattc tatactaaaa atagctgtcc
    53521 aatatccata tttggaaaat agatcgttta ctgaaacttg gtctaagaat attgaccaaa
    53581 gtgatgagaa gtatttgcga tatgatgttt attgcacatt gatatttaat tatttggaaa
    53641 gattatgtaa atattataat tataaattaa acagcgttaa ctcgcatatt gcaataaaag
    53701 attgggtaag gcttcataag aaatattgga atgatcctct tgagtcatat gaaaatatcg
    53761 atacttatga aaaagaattt agatttttaa tagaagattt cctaaatgga gggaaatgaa
    53821 aatgataaga agagcactgt tgtttgggaa cacgtatggg ctatcaggtg taaaaaagtg
    53881 tccaataatt cgtcactagg ttatattact cttctcttgc aagataggag aaaagtctta
    53941 cgatacacca ctggagccgt ttacttaagt aatttccttt ccgctgcaaa aaaaatagag
    54001 ggaaaggaaa agttaataag tatagctcat caagaagcag ttgagccgac tagaagatat
    54061 accaaacagc aatttaatga tgatcaaaat ccagaaggtt actttcctaa gcttcttacc
    54121 atacaacagt taattatttc ttttaactcc gattgattta attgaaactg cgcataactt
    54181 cgtctcctcg cttcgttcgg gatcgctaat gcgatcctca ctacagcctt cggcacattt
    54241 actttgtccc tcggctttca agacgacgcg actatggccg ctccagaacc gcaaacgtcg
    54301 agaaacctac atcgttaggc gaacattttt gccagtgtcc tccgttgttt tcgccgcgtc
    54361 catgcggcga ttggatccaa gattttgtaa gaatttagag attgacaata ccctattgaa
    54421 tagggataat tgttctattg aagagaatat tcattcacct tccagatttt gatctattct
    54481 ggaagaaagc tggacttgca gatgaagaat taaaagaact ccaagagttt cttttagaaa
    54541 atccaaaata cggtcctgta attaaaggtt ctaatggcat tagaaagata cgatggaaga
    54601 aaaagggaat tggtaaaagt ggtggagttc gagtgtttta cttggatata gaagaatttt
    54661 cagtattatt tttaataaca cttcttgaga agaacgataa ggaaaatctt tcaaagaaag
    54721 aactcacaat attagcggaa ttagtaactt ctttaaaaga gttaattcaa tcgaagagaa
    54781 tacgacatga aaaaagaaag taataataaa ctattcaata gcctttccaa aggtcttaca
    54841 gaagcaattg tctacactaa aggtaagaaa gttccaggcg taaaagcgca gattattgaa
    54901 atccagaact taccgacatt taaaggtaaa gaaattagga atattagaac taacttacat
    54961 cttacgcaga atacttttgc tcaagtatta ggtgtttccg ctaaaacaat agaagcttgg
    55021 gaatcaggga aaaatattcc acagggtcca gctcaaagga tgttattcat tctcaagaat
    55081 aattctaaag cattaaatat tttagggatt aaaaattaat aacgccatcc ttccttggcg
    55141 taacttttta gtgcattggc aaaaacatcg cctacgtcgt taggcgaaag ctgatagtat
    55201 tattttaaga acaaactatg atgataaaaa aatatctgct cttatcaaga ttagaatcaa
    55261 ctgtagatta ttcggatgcg ttagatgcga ttaaaaaaga atcaatcttg gaaaccattt
    55321 tgggtagcct cgcaatagat aatgataaca ttattgctcg acggcaacgc attgattcaa
    55381 gattagcctt ttacattaca gttattggta taatcctacc tttactcatc ccgaatttac
    55441 ctaagaataa tgacttatgt attgtaatgc tgaacactgt tatgatatta tggataacct
    55501 taagcttact atatggtata tttctctatt ttccaagaag taattattcg tctcatgact
    55561 tgatggaatc agtaaaatta ggtaataaaa atagtcattc cgaatatctt cgagataaga
    55621 tcaatgtcga aatgacaatc attgctgata aggaattgga tttagaaaga tacaatacga
    55681 tattaaaatt attttttatc aatctggttg gaatatctat cgcggccctt ttatttgtat
    55741 ttttaccgaa agatcaaacc gcagaaagtg gactgaaaaa tttagtcgaa agagttgata
    55801 ctattgaatt aaaaattatg aacattgaac aaaaactgga gcatgcaaat gtcagaaaaa
    55861 gaagaccaaa aaaagaaaaa cgatgaaaaa aagaaagaga atccgccaga aaagaaatta
    55921 gatgtaagag cacaactaaa agtttatagg gatagcgctg acgaatcaaa tgaagatggc
    55981 aaagaaaagc ttcaaggcta aattaaaaat cagccttcgc ctaactgtga tttctcgctt
    56041 cgttcggaat tgctaatgcg atcttcactg cggccttggc acatttgctt tgaaactcaa
    56101 cttgcaagac gttcgctaag actcactcaa gcctcggtcg ttagatgcaa ttgcggagga
    56161 acaccacatc cgtgtggggt tagagaaaga gcaggattaa gaaaatgctg ttgacagtca
    56221 tacaatcttt gtatataata atggattatg aatcagactg ttaatatttc ctttgaaaag
    56281 gcacttttaa aagaaattga taaaattgca aaaagagaac atagatctcg atcagaattg
    56341 attcgtgaag ctgcgcgagc atatattgag aaaaaaacta aatggcaagt tatctttgat
    56401 ttcacttcaa aagttattga tcgaagcgtt atttccgaaa aggacgtttt taatgaaatt
    56461 aaatccgtca gaaacaaaag aaacgcttct taatattgaa agtattatta gatacgaata
    56521 tctacatttc cgctattctt tttaaaggaa aaccgagact cgttttccaa gatttaatcg
    56581 atgagatttt tacaggatat atttcgaaag aaatattaga tgaaatcgag tctactcttt
    56641 ctaaaccaaa atttaagtta gatgataatt tcattcaggt tgtattatcc gaaattagag
    56701 atattacaat acttgtaaaa aacaaaccta ttcagaatta tttggagcta agagaccggg
    56761 atgattatca catcttagaa tctgcatttg tagccaatgt gaactactta ataactggag
    56821 ataaagattt attgactctc cagaaaatta agaattttag cataatcacc ccggatgaat
    56881 atttgcgtct taaacaagaa aatgaagctt agttcagcga aataccacaa ctgcgggttc
    56941 cttagcctat cacgaattat tggacacatt tttacgcagt atttacttca aattgcacag
    57001 gactcacaaa gtctaatgac gaatgagacc tctgtctatt acaaataaac ttctatatga
    57061 tcaaaaagta attcttccgc ttcttgaaat ctataaaagt aattatattc catttctctt
    57121 tttaaagaac caaagaaaga ctcgacgact gactgtattg ccccaacaat ttcattttct
    57181 gctattactt cttctagttt cgttcgagca ataattggat tctctttccg aatgaaaact
    57241 aagccttttg aaggatttct gcattcaatc gctttggaaa aagcagtgca gactcattta
    57301 acacgtgttc aacgcaataa aattgggaca gactgggctc tcaatttcga tccttttcgc
    57361 accagagatt ccaaacaaag caaaaaaaag atgttagccg aagtatgatg tcttaagatc
    57421 agtaatttct ttttctaaag ctctttggac tagttgattc aaagagatcc cttctctcaa
    57481 agattttcta taaacacgtc tatgaagttc tgttggtata cgaacattaa atgaaccttt
    57541 aaaggatttc tctggacttt ttttagcttt tttacataaa actaaataat catccactga
    57601 ttcttgaaat gccttcttca attctttaac cgattcacct tcaaaggaaa ctaaatcttc
    57661 aattccttct atttttccaa aaaatacttc atcatccgca ttaaaatgaa cagagcctaa
    57721 aaagccttta tattcgataa tatccttcat tttatatagc cctcgatctt aattcttcta
    57781 aaatttgatt tatctgatac gacttcaaaa tatttttagg atggggtttg tgaagtctca
    57841 ttatatgttt agtttctgaa tgaatccaag caactcttga acctgaagac ttgccagaat
    57901 tattttcatt atatccaaag gctgagagta gctttcttag ctcatcgtaa gaaaaatctc
    57961 ttggtctact tttgaatctt tctactaact tttcaacctt tgacacgatt ctattttatc
    58021 aacagacctt agaattgcaa ctactattta gttacatttt catatcgatt ttgaaagcaa
    58081 aattttctgt tatgattatt aacattagga tattataaag aagtagttta agacgtaaaa
    58141 aataggccca attactactt tttggccgat ttttaagggg attaaattta acctgaattt
    58201 tcctaaatat caaaaacata gagacaggta taaagggtta aagaagacag agacatttat
    58261 tcaagacaat caatagagga aatcgtaaac aatctctacc atattttgga aattaattca
    58321 aagatagtac actattgtgc cgaaatccat agatataaaa gactttatct tctctttcct
    58381 tgaattttaa agtattgcga gacctggaaa tccaaatagt tatagctaaa gaacaaagtt
    58441 tctttctata tccttgaaaa agaatacctt actacttcat ttaaaaataa ccttacgttt
    58501 gttaggtgag ggaagaatcc aagattctaa atccaactaa aatttgtgat ttggcgtaat
    58561 caagttcgca agaatctgag aaacgggcct aaaaaagtag gacaaaaact atgttttgtt
    58621 tgataggcta tcaagaaatt gataagatac tctaacgttt ttaacattat aaacaaatac
    58681 ctaaatgcag aactatttta tacatcttta atgttccatt tccaattcgt gaattggatc
    58741 acaagattat ggcaacgacc ttcgtatcaa ttctactgag tgaatgtccg atctgttctt
    58801 aactttacag gttatatcac tccgtagtct ttcaattctt gttctgtaaa tccggttatc
    58861 tgaagaacta cgtttaattc gaatccttct ttgaacattt ttttggcagt ttcgatttta
    58921 cctttgatta tccctttgga ttcgcctctg atttcacctt taatttcacc ttcttttctt
    58981 aacttttcag ctgttgtcat aatcaaatcc tcgtaatctc tactaatctt agaatgactg
    59041 agtaaacttg taatttcagt cggttcaatc tctcttacat taaatatata caaaaacagt
    59101 ttttggaaaa tttcaaccct tttcgattcg ttttttagac ctgttaagag ttcaaatact
    59161 tctcctaaat gatttaaaaa tgaagtatcc ccttcccaaa ttttttggac tactcctaaa
    59221 atgactctta gggtgatact ttccaatcgg cttagatcca ccttcgacaa atcaaataat
    59281 tctaattcaa aatctggaat gtatttctta aatacttcct cttcttcttt ggagagtata
    59341 aacctgtttt gaaaactatt tcctaaagtc caagatcttt caccgtgata gaatacaaat
    59401 ggaaccacga ctgagtattt tttatcctcc ctatactgag atttgtagat tgcggatata
    59461 tatcctaata gttggctaaa gatggaatca tctaaataac ttttgtgttc aaataataga
    59521 tagatgtttg cttttttccc agatttcagt gggatttgaa agagtaaatc ggtctgttct
    59581 tcttttaagt tttctgagat gaaactagat tgtgttagtt ctaaacgttt taagtctaat
    59641 agttcgatta cagcttcggg taaactattt ttaaaaaagg aaatcgcatc ttctttgttc
    59701 tgtaaagttt cccggattaa acggtcatga gggtttgtca tatcagacat ggtattttaa
    59761 aaattgaata ttacttctat ttgtaaagat tcattttcta tttttactga gtagttcttt
    59821 gattaagtcc agtagtgcga ccgttttttt taacgtgagc aggacgtaac gcgaaaggga
    59881 tcgatgaatg aactaaagca aaacgctctc ctgaactcaa tgcatcgctc cctaagggtc
    59941 gcgttaactc agcaaaacgc ttcctaaggg tcgcgttaac tcagcaaaac gcttcctaag
    60001 ggtcgcgtta actcagcaaa acgcttccta agggtcgcgt taactcagca aaacgcttcc
    60061 taagggtcgc gttaactcag caaaacgctt cctaagggtc gcgttttagg gtcaataaat
    60121 tgaatctaaa gacgattgtt gtattatgtt tcctgtatgc aatttattga ccagagctga
    60181 gagcccggcc ggctgcctgt ggcaagccgg attcgccccg gttttcttat gtcgaactca
    60241 cgttatttaa cgtcttcttt gactccacta aataccttaa aaacgaatgc ctactactct
    60301 atatttaaaa acaatcctta gtttgttaga tgaggaaatt gtaggaaaat ggagggaaaa
    60361 atactctatt ctaaatccag ttaaaacttg tgatttggta taatcaagtt cagacaaatt
    60421 tgaacaacgg cctaaaaaaa catgacagaa actatgtttc atagaccagg aatgaaatcg
    60481 atagaatctt caatcgtttt taccattgta aacaaatacc taagtgcaga agtattttat
    60541 atatctttaa tattccaatt tccaactcgt gaatgggatc aaaagattac gacaacgatc
    60601 tttgtatcaa ttctactgag tgaatgtccg atttattctc aactttgcag gctatatcag
    60661 gtcttttaga tcctttttac tcaaaccagt aattcgaaga attacatcta aagccatacc
    60721 ttcttccaac atcttacgag cgaattttaa cttttctttc tctgcaccct tttcaatccc
    60781 ttgtagttca ccggcttcaa aacgggccgc caagtcatac gcatagtcgc ggtctgattt
    60841 taactttgct tctaactcat tgcgtttctg aggatcattt gaatattgtt ctaagattgt
    60901 aaatgcctta cttaaatctg gagtcttatc tactaaaatt ctcatttctt cttcctccaa
    60961 ctcggacgta tgttttaaca catacagcca gatctctaaa ttattcctta attcccttac
    61021 gtctcttttg acaaacttac acaactctaa aaaatgaatc tctacgtcgt ctgttaagat
    61081 gatgtcggga ttagactctt ctctaaattt aaacttacta tgaaaattct ctgaaggaat
    61141 taagtcaaag tcaactatat ttatctgata cactggcttc aaatcggaat acatagaacc
    61201 tcggtttaac tggtcccgaa ttagtcctga aagataatac agacttctct tcacgaaaga
    61261 actttggtga gctacttgga tttctacatg aaatattttt ccgtcctcat cttgagcacg
    61321 tatatctaaa taagaacgtt tgtcattcgg agaagagcct acaagttccg gattgagtat
    61381 tttaatgttt cggatcgtat gttctccatc cggaaataac acactgttta atattgaaat
    61441 cagtagatcc ggttctttga caaacaagat cttaaacatc aaatcattgg ttaaaggaaa
    61501 aaagttttta gacatcggct tggttctttt actttcaact ggaaagatat tttgaggaaa
    61561 ctactttttg taattcggtc ttttatcttc tcccttacaa atttatttct ggaagatctc
    61621 tgttctttta gctttgtttc aaatcttaaa agagaaagga atctcttttt ttaaaactat
    61681 aaacacatac aatcagatct atggttctaa tcatcccttg aagatagtaa gtcttaaaca
    61741 attaaataca gtttttactc ccgaattttt ccctccattt tcctctctta caattttgcc
    61801 tgctcttcaa gttattaaga ctacaacaat aacaaactac tatcttttga tttaaagagc
    61861 cttggttttt atgaaacaaa aactttcatt tagttggctg ttcctgaagg aaacaattcg
    61921 attttgactg tccttatttc ttggaaatta tttatttctt tttttatttt aacacgccta
    61981 ccctatttga atttcctatt gacttaaaca ttttagatga tcgtgccact tcaagttttc
    62041 atcaataaga tttttacaca aactgtttcc tctacctgct cttgaaagag agtcgaaaat
    62101 attttaactt cacttctaac tcattgagga tcacttgaat attacaaatg ttttacttaa
    62161 atctaaaatt tgatcctaaa gattcctttc ttttttaaga tccaaaacaa agaaaaccca
    62221 cttacaaacc tcaggatttt aggaggtcga aatttttcct gaatatcgaa tttctttaaa
    62281 aaatggattc aaaactatag aaagaacatg ctactttttg aatattctca gaaatcatct
    62341 actcttttaa aaaagatgac ttttttcaaa ttgtcctgtt ttggctcgtt ttttcctgaa
    62401 atagatattc ttaaaaaaat acgatttaca gccttccaaa aataaacata ctcccttgaa
    62461 taagggacct gttctttaaa acgaatcgag taaacatctt actgacttag atttctattt
    62521 tgtcaaaggg tcatagaagt gggagaattt ctgtggagac tcattctaag tttttatact
    62581 aaagtaaatt gattctgttc aaataaaaaa acttgaatca aaacctgatc atgaactaaa
    62641 aacggaggag tttaaaaact attgaacaat tcgttatcct tttactgaga attagtattt
    62701 agaacgttct ttagtttaac ttgagttcgg cataacaaat gcgaaagcga ttgtagcgga
    62761 aattccgaag gaattgaagc gaaaacgaac aactcagcgt ctcgcttcta tggtcgctcg
    62821 acgggtcgtg agccatttta actatgaaat ttgcgagcga ttcgccccaa ttttcttacg
    62881 tcgaactcac gttagtttat tagaagggcc cttaaggatt attgttatga gttgttcgat
    62941 ttcgagactt taggttaaaa atacttactt tttaacctac ttctctacta cgattcaaaa
    63001 tgattggtat ctttctcgtt cctaaagaat atacagttct aaaattctat tagaggcaaa
    63061 actaattttg attctattta gtcgtccctg aaaaattgag gtctttcaga aatgaaaaga
    63121 aacaagattc aaattgaaaa taaaaacgat gaagagataa gattttcgaa ataacaaaaa
    63181 aaagctcgaa tgagcttaga gaaattaaac ccagcagcgg ataagatcgc attgatacga
    63241 tcgccttctt tacctttgag aaaatttcga accatattgt gatcgtgttt cagatgagaa
    63301 ataaccggtt caatggcaga tcttcgattc atccacatcc tttcccaacg agtcattttc
    63361 tttctgcttt tattggaaag atgaacttga acatcctcag gatgatgatc tttacctttg
    63421 taacctaagt ctacataaac ctccttagga cgaagaccaa caatcttttc catctgattg
    63481 atggcatctt tcaaagtatg accgtcatac gggttgtcat gtaaggcttg aaccccaaca
    63541 acccaattag atttactagt agtaactaaa ctcactttac aaccaaactc atatctctta
    63601 tgagatttac ctttagaaat acattccact tccggagaat gaatactgta gattttattt
    63661 ttactgtttt tactttgtgt taagattcgt tccgagattt ctaaaagaga tttaagtcgt
    63721 atattaggat tttctacttt tctctctata tcccgtttta cacagcccaa atacgttttt
    63781 aggcgttttg tttctttatg agcccgttta ctttgtttcg catgaaaata acgtccttgt
    63841 ttaatgaatg ctaatttacc ttttcgttta taactttgtc ttaattgaat attttctttg
    63901 gatgcttctt ttactaaagc ttgtctcatt ttgtgataca gttttgcatc cgttggaaaa
    63961 gtgatcgctt tttcctgaac cgttgtatct acattcactc ttctaaactc tggatctttg
    64021 atctggcctt ctcgttggcc taataagatc gtctcttcta aaaatttctc tactccttca
    64081 aaaccaatcc gttttcgcca ctttactaaa ctcgttggat cacaagggaa atcatgtttc
    64141 tagtggttag taaattcaca gagttagaaa gattttactt tgtttaaacc gaaataactc
    64201 tattacgaaa atataactaa catctaagca ctaaaaccta gccacttgaa atgttgccaa
    64261 tacggatttt ctaaataacc ttctactacc ttctcatcag acacgttata cgcgtgtttc
    64321 aagtagtgaa gcccaactaa caaacggatt cgtaagccgg ggcgaccggt tttctctgtg
    64381 tagtattttc cgaattcttt ctcaaacttt tcccagtcta tcttcttcgc tatttgatac
    64441 aacgggtgcc tatgatccag gatctggtct aatctgttgc gaaatagttc accttgattc
    64501 ttttgttttg agttttcttc tggtttcatt ttcaccggct tttacgtggt ttctggattc
    64561 tttacggtga ttttgttttt gacatttccc tattgcaaac cattttattt gcgttaggcg
    64621 ccattctgac tctttttcag ggacgactat ttaagtccga gcctctaaaa agattcgaaa
    64681 caagaaaact ttcattagag tcccaagtca ttttagaagt ttggcctacc ctactctaaa
    64741 aaacttcaca taatacaaat tctaaactag ctcccttcaa tagcatattt ctggcagttt
    64801 tgattttaga ttcgaaagaa cctttataaa aacctttaac gtaatcttcg atatatatga
    64861 aactatagcc tttttcttct agttctcgaa ctttaatttc caactttttg gatacaatca
    64921 taaaagacca tagtctttta actcttgttc ggtaagtccg gtaatcttta atacatattc
    64981 taaactagaa ccatctaata gcatatttct ggcagttttg attaatcctt taatttcacc
    65041 ttcttttctt aatttttcgg ctgttgtcat ggttaaatcc tcgtaatctc tactaatctt
    65101 agaatgactg agtaaacttg taatttcagt cggttcaatc tctcttacat taaatatata
    65161 caaaaacagt ttttggaaaa tttcaaccct tttcgattcg ttttttagac ctgttaagag
    65221 ttcaaatact tctcctaaat gatttaaaaa tgaagtatcc ccttcccaaa ttttttggac
    65281 tactcctaaa atgactctta gggtgatact ttccaatcgg cttagatcca ccttcgacaa
    65341 atcaaataat tctaattcaa aatctggaat gtatttctta aatacttcct cttcttcttt
    65401 ggagagtata aacctgtttt gaaaactatt tcctaaagtc caagtccttt caccgtgata
    65461 gaacacaaac ggaattacga ctgagtattt tttatccgtc ttatattgag acttgtagat
    65521 tgcggatatg tatcctaata gttggctaaa gactgcttca tccaaataac ttttgtgttc
    65581 gaataataga tagacgtttg cttttttacc agatttcagt gggatctgaa aaagtagatc
    65641 ggtctgttct tcttttaagt tttctgagat gaaactagat tgtgttagtt ctaaacggtt
    65701 taagtctaat agttcgatta ctttttcagg taaactattt ttaaagaagg aaatcgcatc
    65761 ctctttgtcc tgtaaagttt cccggattaa acggtcatga gggtttgtca tatcagacat
    65821 cgtattttaa aaattgaata ttacttctat ttgtaaagat tcattttcta tttttactga
    65881 gtagttcttt gattcaatcc agtagtgcga ccgttttttt taacgtgagc aggacgtaac
    65941 gcgaaaggga tcgatgaatg aactaaagca aaacgctctc ctgaactcaa tgcatcgctc
    66001 cctaagggtc gcgttaactc agcaaaacgc ttcctaaggg tcgcgttaac tcagcaaaac
    66061 gcttcctaag ggtcgcgtta actcagcaaa acgcttccta agggtcgcgt taactcagca
    66121 aaacgcttcc taagggtcgc gttttagggt caataaattg aatctaaaga cgattgttgt
    66181 attatgtttc ctgtatgcaa tttattgacc agagctgaga gcccggccgg ctgcctgtgg
    66241 caagccggat tcgccccggt tttcttatgt cgaactcacg ttatttaacg tcttctttga
    66301 ctccactaaa taccttaaaa acgaatgcct actactctat atttaaaaac aatccttagt
    66361 ttgttagatg aggaaattgt aggaaaatgg agggaaaaat actctattct aaatccagtt
    66421 aaaacttgtg atttggtata atcaagttca gacaaatttg aacaacggcc taaatctgaa
    66481 acatatagcg aaaagaaact tagatgaaca gaaatgaaat atcggaaaat aagagaagtt
    66541 tatcctaatc ttgtaatctt gatttttatg aaacaggggt tttgcatgtg aaaaaccctg
    66601 taaaacccca cttccgagtt ttttaaaaaa gtaaaatatc ggaaacaata caagccgaaa
    66661 gaacgactgt cacttttctg ctcattacaa aaagaattca gaacgaaaaa ctccataaag
    66721 aatcaaatca tttttgaacc gatgtatttt atctccagaa aatctgattc aaagatagta
    66781 cattattgtg ccgaaatctg tagataaaaa agactttcgt cttctctttc cttgaacttt
    66841 aaagaatttc gagacctgga aatccaaata atcacagtta aagaacaaag ttactttcta
    66901 tacccttgaa aaataacgca ctactacttc atttaaaaac aatccttaca tttgttaggt
    66961 gaggaaaatg gagggaagaa tacgagattc taaatccaac taaaacttgt gatttggcgt
    67021 aatcagttca gacaaatctg aaaaacggcc taaaaaagta ggacagaaac tatgtttcat
    67081 aaaccagaat ggaatcgata ggatacccta acgtttttta ccattataaa caaataccta
    67141 aatgcagaac tattttatat atctttaata ttccatttcc aattcgtgaa taaggaaaaa
    67201 attgaatcac aagattcctg acaacccttc gtattcaata ctgagtgaat gtccgatctg
    67261 ttcttaactt tacaagtcat atcactccgt ggtcttttaa ctcttgctcg gtaagtccgg
    67321 taatccgaag aactacattt aattcgaatc cttctttaaa cattattttg gcatcttcga
    67381 ttttaccttt aattttacct ttaatttcac ctttaatttc accttctttt cttaattttt
    67441 cggctgttgt catggctaaa acctcgtaat ctctactaat cttagaatga ctgagtaaac
    67501 tagtaatctc agtcggttcg atctctctta cattaaatat atacaaaaac agtttttgga
    67561 aaatttcaac ccttttcgat tcgtttttta gacctgttaa aagttcaaat acttctccta
    67621 aatgatttaa aaatgaggta tccccttccc aaattttttg gactactcct aaaatgactc
    67681 ttagggtgat actttctaat ttacttagat ccacttttga caaatcaaat aattctaatt
    67741 caaaatctgg tatgtatttc ttaaatactt cctcttcgtt tttggagagt ataaacctgt
    67801 tttgaaaact atttcctaaa gtccaagtcc tttcaccgtg atagaacaca aacggaatta
    67861 cgactgagta ttttttatcc gtcttatatt gagacttgta gattgcggat atgtatccta
    67921 atagttggct aaagactgct tcatccaaat aacttttgtg ttcgaataat agatagacgt
    67981 ttgctttttt accagatttc agtgggatct gaaaaagtag atcggtctgt tcttctttta
    68041 agttttctga gatgaaacta gattgtgtta gttctaaacg gtttaagtct aatagttcga
    68101 ttactttttc aggtaaacta tttttaaaga aggaaatcgc atcttctttg ttttgtagag
    68161 tttcccggat taaacggtca tgagggtttg tcatatcaga catggtattt taaataatgg
    68221 atattacttc tatttgtaaa gattcatttt ctatttttac tgagtagttc tttgattcaa
    68281 tccagtgcga ctgattctta aactctgcta tatccttgaa aaagaatgcc ctactacttc
    68341 atttaaaaac aatccttagg tttgttaggt gagggaaaaa tatcagattc taaatccagc
    68401 taaaacttgt gatttggcgt aatcagttca gacaaatctg aacaacggcc taaaaaaaca
    68461 tgacagaaac tatgtttcat aaaccaggaa tgaaaccgat ggatacccta atgtttttaa
    68521 cattataaac aaatacctaa atgcagaact attttataca tctttaatgt tccatttcca
    68581 attcgtgaat tagatcacaa gatagaacaa attcttttta aacaaaaacg tcatttctca
    68641 aaatagctga tactacccca tttcataatt tcactgttat atattgaact gttctttatc
    68701 cctccaacat tcgaatcgat tcagccaccc tcccttctct cttacaaaaa aagtatccga
    68761 tctttttaaa ggtctttgag agttaactct tgttcttttt taaacaaaat cggctctagt
    68821 acaatttggt tgattcaatt aaaaaagctc atgcagcact cccctttcta ttctcaattg
    68881 aagtcttttt gacctctgag tcacttacaa gacccggata cacttcgttt acaaattttt
    68941 caaagagtat ctttttagtt ccttcatatt ttagaggatc tgagttttgt tcatagtatt
    69001 ctaattgttg tttaaataac ttactcttac cccaacctaa aaaacatttg tagggatcta
    69061 agtcctttat ctcgatcggt ttgtccggtg ttaacttact ctcgttatat ttgggttcag
    69121 ttcgtttttc agttcctatt gatttattct gatgttcatt tcgcattcta ttcttgtcag
    69181 taggttttac ctttcttaga aataacctag accaaaactt agtaatcgat tcaggactta
    69241 aagactgttc ataccaaaac tgggaatctt gttttctcag ttgaatgagt acttctattt
    69301 tactttcgat aacgttccaa tctcctttgg atagttcata cagtttgttg agtgctttta
    69361 gctctgagtc tggttgtccc atttcacttc catgttcttt gaaatagtat tcttggaatt
    69421 taataagcca agactcagga aaatgaaaat gtgataacgg tttaggttta tataaatttt
    69481 gtttttgttc ttctatgtgc gtttttgcag ttgggccgta ctctctagaa gtatttagta
    69541 tttgtttaaa gagtacttgt tttgatagtc tttggtctat agtatttggt agtggttgat
    69601 tttccagaat tggattttcc aagagtggga aatccagtag tggcttttct gcttggggtg
    69661 aaccaagagc ctgatttttt tctctcttaa attttatttc taattcttct aagagttcct
    69721 tttgttcttc tatacgtgct tgtgagggct gatcatactc tctagttgta ttttgtattt
    69781 gtgaagagaa tacttgtatc gaaggttttt gttcttcagt actgggtaga attgaattta
    69841 ccacaacttg attttcaagc tgtggcttct ctgattgttg taaatctaga actttatttt
    69901 cttttctgtt cgattctttg acttctttta aaaaatgctt attttgagtt gtttttattt
    69961 tgtattgaat ttccggcttt tgagactctt caaaaaaata ccatccggaa ttaaatctac
    70021 cagttactgg atcttttcct tttcgaaatt ctgcatatcc aaaagtaact agttctttaa
    70081 aaccggatga gatacttgat tctttgtcgc ttttgaattt agataacgtt tttaccgaca
    70141 ttctccagtt gtctggataa cgtaggacca aaagtaagat cgctgtggct ttcatactta
    70201 gtcgcggatc atcaataaaa tgatttttta cgatggtaaa gtttctgtct tttgggaccc
    70261 gaaacactct ttgattgtca ttcatatact attctcttgt tcttaaattg ttcttgaggt
    70321 gagtctggat ggttctgaaa aagtaagtgg gaaaacatta catcgatcca aagtcatccg
    70381 gattcacttt ggcacaaaaa ccaatatcgg aagttttatt tctaaaaaaa tttatctaag
    70441 ggtaaatttt gggattcaat ctttgggtta ggttttactt gaatttgatc taaaaaaggg
    70501 cgaaaaattg ttcagcctac attttagatt ttttctaaac tctgttttcc agctcggtaa
    70561 tttcctgtcc tgggaattct gatttaggta ggagtctttt acagagtagt tgagtttaaa
    70621 aatacacact atcattaaga aaagtcttgt ggttactcat gtcaggaaat tggaatttct
    70681 attttatcgg gaaaaatata tatctacttt ttgttttgat catacaaaga aaaatagagt
    70741 ttttaatttt atttaaaatc cagtaaaacc cctttttaaa ttaaaaataa taatttaaaa
    70801 ctaattctta tgttggttcc aagacctgag tatttctttt cttttattcc aaaaagggtc
    70861 ccatttttgc tatctggagg tttgaaaata ggaattaaat ctatggtcat tttagatgga
    70921 ttttgaattt tttgaacgat cactttgaat gtgtaatcaa aagtgatatg ttttcatttg
    70981 ttcaaaaaaa tggaaactca tgcaaagact gaaaagcctg tcgtttacaa tgcgatgtaa
    71041 tttgtggaac taccacgttt taactttgaa aaaactcatc gcgcaatttc cttgtctttg
    71101 aataacaaat caaaacggat tcatttttcg taaaggattt tgatcttatc agcttttggt
    71161 tatttgttcg aaaccttaat tttatacagt tgtttgtccg attcaaactt cccttttaaa
    71221 ctcagagtta gataacagag taaccaattc aataatatga attcgatgta agaagataaa
    71281 ggcaaaaccg gcgttgcagg accgcgcttt cagcttgatc aacaaattga gaattcgaat
    71341 aaaaataaaa tcttttcctg attccaattt gtaatagaac gcgatttgtc gaacgaccca
    71401 cgaaaccccg gcgaatggcc tctctaagaa tcagcattca gggagtagac tctttagttt
    71461 gaaagaacgt tctattgaat ttccacacct aattgttttc acattgaatt atgccgaacc
    71521 tgagttaacc aacgctttac cataacattt actactcata actatataat agagtaccca
    71581 atattttgca tggaatcagt gttttgtcat aaaattaacg gtactcaatt ttatagagat
    71641 cagtaacttt acagggatga gtaagaatct ttataaaacc aaatatcatg atttctgcaa
    71701 tacattcttt ttttaagtgc atttttaaat ctaatttcaa ataaaaatac ttgctattca
    71761 tatagttatt actattatta taacatggat cactcatcag taaaaaagac aaccattcgg
    71821 gcaataggca actccgccgg ggctaccatt cctaaagctt tgttggagaa atataatttt
    71881 catgaaggcg acaccgtatt tctcttagaa accgagtcag gtatcctttt atctccctat
    71941 gatcccgact ttgaagaagc catggatatt taccaaaaag gttctaaaaa atacaggaat
    72001 gcgttaagag aattggctaa atgaaaaaag agccaaaatg gttaaatcag aaaatcgttt
    72061 tgacaattca tttagatcaa ctgaaacaac atggcggctc tcaaggaatt cgggatcaag
    72121 ggcttcttga atcggctctt gatcgaccga agaacaaatg gtcctaccgc ccctcctcca
    72181 atatctttga tttagccgct tctttatgta tagggatagc gaagaatcat ccttttattg
    72241 atggcaataa acgtgtcgct ttcatggcga cttacgtatt tcttggaatc aatggttaca
    72301 ccatagaggt ttcggaagag gaagttgttt ctatcatgct aaaagttgct agtgggaata
    72361 taaacgaaac aaacttatca atctggttaa aagatagttc gaatcgcaac agttagacaa
    72421 aggttgaata tgaacatcaa aaagaaattc atctttagaa aactctaatt cttcaaagac
    72481 aaataagatg attcaatatg aaaattaatg tttataaccc ctctatcatt tcccattaaa
    72541 aataataatt taacgtgagt tcggcataac aaatgcgaaa gcgattatta tgctgcgatc
    72601 catagtgagc agcattgagt ttgaaaaatt ccgaaggaat tggagcgaaa agaactcagc
    72661 acaacgcttt cctatggggc gcgttgtggg tcgtgagcca gtccactatg aaatttgcga
    72721 gctgcgacga cgacccatag ggagtcgttg cattgagttt attattcgcc ccaattttcc
    72781 tacgtcgaac tcacgttaat ttaaaactat tccttatctt gattccaaga cctgagtatt
    72841 tcttttcttt tattccaaaa agggtcccat tttttactat ttggaggttt gaaaatagga
    72901 attaaatcta tggtgattct gaaattttct taatttgaat ctaactcaaa aacggtttag
    72961 aattttttga acgatcacat tgaatgtgta attaaaagtg agatgttttc gtttgttcaa
    73021 aaatgtggga actcatgcaa agattgaaaa gcctgtcgtt tacaatgcga tgtaaaatgt
    73081 agaaactacc acgtctttat ttgagcttct aaaatttatc ttgagatagc cttgtcccct
    73141 acccttctat ttttgaaggg taaaaacttt tggttttcta atttcattct tattttcagc
    73201 cccagtttta aggtattttt gttttttaaa tatttccagt cctctttaca gggttaggcg
    73261 aaaattctta aattgtagct gactgagaca tgaattatga ttctctgtct cctatggaga
    73321 ctatttatgt ctacaatttt tgacagactt tccgctattg acgacgacct aaaactcggt
    73381 cacagcaaga tggccctgga attaggcgtc aatcgttcca cttattacaa atacaaaaat
    73441 ggaactctta caatcccgaa atctattttg atcattttga ggcttaaagg ttatgatgaa
    73501 cattggattc tttccggaaa aggccatatg aaactcaaag attccgttca tttagtagaa
    73561 atgcagaaaa ggctaaaact catttctaag ctcgactctt acggggtgtt agattctatc
    73621 gaaaaattac ctgaagctcc ttcttctgat caaaagaaaa tcattcgaga gttctttatt
    73681 ttttggcttc taagtttgtg taaggaagtt ttggcgtggt acggagagat tcactgtctt
    73741 aaatgtttac tccgtcaaat ccgtccaaaa atttcaatga tggattcttc tgcctgatca
    73801 acggccgttt gtaatttttg atttcttaaa aatatttctg tcaatagggt tactatgact
    73861 cttctaatct gttccttact ttctcttggg actttctttc cttttcgttt catccattcc
    73921 tcttttttgt atctttatta aacgattttt tattttaacg gtccattttt ttatttgcat
    73981 gttttctctt ttttcaggtt ggtttttcgg tttaaggggt tttggtatcc gtcttataga
    74041 gggctggaac tcaaagggtt tataggaaag
//
