# Supplementary material for: Horizontal transfer of the rfb cluster in Leptospira is a genetic determinant of serovar identity
Source: Life Sci Alliance. 2022 Dec 9;6(2):e202201480. doi: 10.26508/lsa.202201480 (PMC9736851; doi:10.26508/lsa.202201480)
Supplement: Supplementary file 8 [file LSA-2022-01480_Supplemental_Data_2.zip › Supp_Data_1-plasmid_sequences/Lnoguchii_201601331_p2.gbk]

LOCUS       EFNEPOCK_1             38153 bp    DNA     linear       21-DEC-2021
DEFINITION  Genus species strain strain.
ACCESSION   
VERSION
KEYWORDS    .
SOURCE      Genus species
  ORGANISM  Genus species
            Unclassified.
COMMENT     Annotated using prokka 1.14.6 from
            https://github.com/tseemann/prokka.
FEATURES             Location/Qualifiers
     source          1..38153
                     /organism="Genus species"
                     /mol_type="genomic DNA"
                     /strain="strain"
     gene            1379..1843
                     /locus_tag="EFNEPOCK_00001"
     CDS             1379..1843
                     /locus_tag="EFNEPOCK_00001"
                     /inference="ab initio prediction:Prodigal:002006"
                     /codon_start=1
                     /transl_table=11
                     /product="hypothetical protein"
                     /protein_id="X:EFNEPOCK_00001"
                     /translation="MTTNCLKFGKVFIIFCLVLFGLANCAMGSLTITGRSYPPLSETE
                     PIDVIMRAVPDYQVEQIGIVEVRCGQLNHCIEYVKEKAREQGADVIILADSGIVTSVQ
                     YMPGTQAGNTSTPGQISSSSGQIQTWEIARKILIPRNDTKGKKSKKKVSEEI"
     gene            1904..2023
                     /locus_tag="EFNEPOCK_00002"
     CDS             1904..2023
                     /locus_tag="EFNEPOCK_00002"
                     /inference="ab initio prediction:Prodigal:002006"
                     /codon_start=1
                     /transl_table=11
                     /product="hypothetical protein"
                     /protein_id="X:EFNEPOCK_00002"
                     /translation="MPIPKEAFREWDSEECKFKFETLRITNIVTQNHKIRVTF"
     gene            complement(2068..3549)
                     /locus_tag="EFNEPOCK_00003"
     CDS             complement(2068..3549)
                     /locus_tag="EFNEPOCK_00003"
                     /inference="ab initio prediction:Prodigal:002006"
                     /codon_start=1
                     /transl_table=11
                     /product="hypothetical protein"
                     /protein_id="X:EFNEPOCK_00003"
                     /translation="MKSATLHGGTSCTEYSNYIKIEYSLVNGRGLTDLDKIVASLIHF
                     YSKRPEGCTASNEHLAFVLEKTPKAISDSISRLTKKGIVSRTVYKTKNGSRRNLKSLL
                     IPNWAWNTPKKETQTITTTPDFENSSPKITDNLPQNTDCMQSANSGYEIIVQNNNQIK
                     EKENNSSFEVLKKETVIKKVKALIEEEFGEYDANKEKEESSIDKWKTQLKDKHPEEIT
                     EIILKHISQLIQIRKSEKFGYKEFWLSVPVNISSSFSYRLQIKNTALTLLPKEEIKTK
                     IESLNNNENPSIISELKEPTWEGFKIWYSKRLPRTSIETLNRLKYTLEDSKLSILDEL
                     SDSLKRIVRKYFNEEITTPITVFFSESEGDEKSKENPEFPIVGPEPRGQNEFKIKESI
                     QRISKSIFQPEKQKESNFKHFRDYMSVDKVIYEFMTYSSIKLDRPDLEIIRNLRIRYD
                     LEKIVIFDSPPEKLKDHIRDYFYSHSQRVIALQFEENKFYVAA"
     gene            complement(3919..4623)
                     /locus_tag="EFNEPOCK_00004"
     CDS             complement(3919..4623)
                     /locus_tag="EFNEPOCK_00004"
                     /inference="ab initio prediction:Prodigal:002006"
                     /codon_start=1
                     /transl_table=11
                     /product="hypothetical protein"
                     /protein_id="X:EFNEPOCK_00004"
                     /translation="MSAKTKASTQPLRKIGNQTYLLSKMKLSPELMEVQHLMPISTVD
                     YNNLLNSISKDGIKDAIRGYFDSNRIFNIFSGANRHRAGLESGKLDGPIEVYEGGTWN
                     ERVEFCLDENLARRHFTTGQKRTLIEFKLKLNPAYSDREIASTLSVDHKTVGATRKRL
                     ESTGEIPQLKSRIGSDGKRRTKQENLHLNSNGLSIKKQISILKGELKILYSQQKNLNS
                     EIQTKEARLFMLQKKA"
     gene            complement(4620..5363)
                     /locus_tag="EFNEPOCK_00005"
     CDS             complement(4620..5363)
                     /locus_tag="EFNEPOCK_00005"
                     /inference="ab initio prediction:Prodigal:002006"
                     /codon_start=1
                     /transl_table=11
                     /product="hypothetical protein"
                     /protein_id="X:EFNEPOCK_00005"
                     /translation="MEVIAVVNQKGGSGKSSTSTIIAKSIADTGKKVLIVDTDPQGGI
                     TSLLLPKPSAEEKRKGIYDILVGEDPEFNVNVVLTNHSNIGDRLYIIPADHRFDLIYS
                     SISPFALKQCLEDFASKNFDVVIIDTPPTVQGITRSAILFANKIIIPCEISQQAHGPT
                     EYTINEVLNLDKTPNIVYIGWQEPDPKGEGLDDRNGRLFKKTFDKFVIGNLPKNKTNI
                     SFASEDKKITDNLRNVLLSNAVSIVGKAS"
     gene            complement(5771..6148)
                     /locus_tag="EFNEPOCK_00006"
     CDS             complement(5771..6148)
                     /locus_tag="EFNEPOCK_00006"
                     /inference="ab initio prediction:Prodigal:002006"
                     /codon_start=1
                     /transl_table=11
                     /product="hypothetical protein"
                     /protein_id="X:EFNEPOCK_00006"
                     /translation="MSTLFDRLSAIDDDLKLSHSKMALELGVNRSTYYKYKNGTLTIP
                     KSILIILRLKGYDEHWILSGKGHMKLKDSVHLVEMQKRLKLISKLDSYGVLDSIEKLP
                     EAPSSDQKKIIREFFIFLASKFV"
     gene            7403..8827
                     /locus_tag="EFNEPOCK_00007"
     CDS             7403..8827
                     /locus_tag="EFNEPOCK_00007"
                     /inference="ab initio prediction:Prodigal:002006"
                     /codon_start=1
                     /transl_table=11
                     /product="hypothetical protein"
                     /protein_id="X:EFNEPOCK_00007"
                     /translation="MNDNQRVFRVQKDRNFTVVKNHFIDDARLSMKATAILLLVLRYP
                     DNWRMSVKTLAKFKSDKDSSIASGFKELVTFGYAEFRKGKDPVTGRFNSGWYFFEESQ
                     KPEVQYEVKPTQNKRIENQSELFLKEVKESNRKENKVLDLEQRERPQLENQVVVNSTL
                     PSTKEQKPSIQVFSSQIHNTTREYDQLSQARIEEQRELLEELEIKFKREKNQALDSPQ
                     AEKPLLDFPILENRPLPNTIYQGLSKQVLFKQILNTSREYGPPAKTHIEKQNLYKPKP
                     LSHFHFPESWLIKFQEYYFKEHGSEMGQPDSELKALNKLYELSKGDWNVIESKIQTLI
                     QLRKQDSQFWYEQSLSPESITKFWSRLFERKVKPTDKNRMRNEQQNKPIGTESKYNES
                     KSIPDKPIEIKDLDPYKCFLGWGKTKLLKSQLEYYEQNSDPLKYEGTKKILFEKFVNE
                     VYPGLVSDSEVKKTSIENRKGSAA"
     gene            10092..11006
                     /gene="rpnD_1"
                     /locus_tag="EFNEPOCK_00008"
     CDS             10092..11006
                     /gene="rpnD_1"
                     /locus_tag="EFNEPOCK_00008"
                     /EC_number="3.1.21.-"
                     /inference="ab initio prediction:Prodigal:002006"
                     /inference="similar to AA sequence:UniProtKB:B7NGZ6"
                     /codon_start=1
                     /transl_table=11
                     /product="Recombination-promoting nuclease RpnD"
                     /protein_id="X:EFNEPOCK_00008"
                     /translation="MSDMTNPHDRLIRETLQNKEDAISFFKNSLPEKVIELLDLKSLE
                     LTQSSFISENLKEEQTDLLFQIPLKSGKKANVYLLFEHKSYLDDSIFSQLLGYVSAIY
                     KSQYRADKKYSVVIPFVFYHGERTWTLGNSFQDRFILSKNEEEVFKKYIPDFELELFD
                     LSKVDLSRLESITLRVILGVVQKIWEGDTSFLSHLGEVFELLTGLKNESKRVEIFQKL
                     FLYIFNVREIEPTEITSLLSHSMYNREYEDLAMTTAEKLRKEGEIKGKIEGKIEDARK
                     MFKEGFELDVVLRITGLTEQELKDYGVI"
     gene            13097..13420
                     /locus_tag="EFNEPOCK_00009"
     CDS             13097..13420
                     /locus_tag="EFNEPOCK_00009"
                     /inference="ab initio prediction:Prodigal:002006"
                     /codon_start=1
                     /transl_table=11
                     /product="hypothetical protein"
                     /protein_id="X:EFNEPOCK_00009"
                     /translation="MLKHTSELEEEEMRILVDKTPDLSKAFTILEQYSNDPQKRNELE
                     AKLKSDRDYAYDLAARFEAGELQGIGKEKLESARKMLEEGMRLDVILRITGLSKKDLK
                     DHGML"
     gene            13933..14847
                     /gene="rpnD_2"
                     /locus_tag="EFNEPOCK_00010"
     CDS             13933..14847
                     /gene="rpnD_2"
                     /locus_tag="EFNEPOCK_00010"
                     /EC_number="3.1.21.-"
                     /inference="ab initio prediction:Prodigal:002006"
                     /inference="similar to AA sequence:UniProtKB:B7NGZ6"
                     /codon_start=1
                     /transl_table=11
                     /product="Recombination-promoting nuclease RpnD"
                     /protein_id="X:EFNEPOCK_00010"
                     /translation="MSDMTNPHDRLIRETLQNKEDAISFFKNSLPEAVIELLDLNRLE
                     LTQSSFISENLKEEQTDLLFQIPLKSGKKANVYLLFEHKSYLDDSIFSQLLGYVSAIY
                     KSQYRADKKYSVVIPFVFYHGERTWTLGNSFQDRFILSKNEEEVFKKYIPDFELELFD
                     LSKVDLSRLESITLRVILGVVQKIWEGDTSFLSHLGEVFELLTGLKNESKRVEIFQKL
                     FLYIFNVREIEPTEITSLLSHSRYNREYEDLAMTTAEKLIQKGEMKGKVETKIDIARN
                     MLLDGASLEYVLKITRLTEQELKDHGLL"
     gene            14844..15065
                     /locus_tag="EFNEPOCK_00011"
     CDS             14844..15065
                     /locus_tag="EFNEPOCK_00011"
                     /inference="ab initio prediction:Prodigal:002006"
                     /codon_start=1
                     /transl_table=11
                     /product="hypothetical protein"
                     /protein_id="X:EFNEPOCK_00011"
                     /translation="MIVSEELEKIVRELDEKGYSLIYIEDYVKGFYKGSFKSKIKIAR
                     NMLLKGTSLEFILSVTKFTEQELKDYGVI"
     gene            15941..16582
                     /locus_tag="EFNEPOCK_00012"
     CDS             15941..16582
                     /locus_tag="EFNEPOCK_00012"
                     /inference="ab initio prediction:Prodigal:002006"
                     /codon_start=1
                     /transl_table=11
                     /product="hypothetical protein"
                     /protein_id="X:EFNEPOCK_00012"
                     /translation="MIYHYESNFSNHVHQLVISISNHLYLLKNEEINYQKKSFNINFK
                     NHSKSKKRHLVNCIIKDHFSGASYGEIYSTDQLFSIEKFLFNAWKIKEVYKFQGLPEF
                     LMVPKSVIEHFPGIANIFKHTNVRLIETTSGFHSGAPIIIKEWEKQVCYAPMLYKLLS
                     FSKLQENIEYFNNKINSFKSDNSDLSKIDKWSNNINRTNIITNETDFFKIFNY"
     gene            16626..17786
                     /locus_tag="EFNEPOCK_00013"
     CDS             16626..17786
                     /locus_tag="EFNEPOCK_00013"
                     /inference="ab initio prediction:Prodigal:002006"
                     /codon_start=1
                     /transl_table=11
                     /product="hypothetical protein"
                     /protein_id="X:EFNEPOCK_00013"
                     /translation="MNHVCYFDEFGNSGLDFSKNGNSSHFILGGVIVKDSDHKSLEAL
                     REKISVKHFSGNEIKSSNVGKDDERRFRILGELLEGNYLIHCMVFNKKLIFGNGLKYK
                     KSFYKYLNKLAYRSLYTAFPNIKIVADQHGSKEFMKGFSIYIEKNYKSKDFFSKTEFI
                     FEDSKHQSLIQIADFMIGTIARYYEETVTSKNRQQFLDILISSGKLLPIRTWPEISDR
                     KYEPFKELLFERSEIDEKVFQISLRNADLFISENVKNDDELVQFQVATCRTLVFYATT
                     SKRFEHISTPRLVEQINAGNRKRINDKQFGRSIIGPLRDANVLISSNKDGYKLIACES
                     DLREFIQYFDHFIRPMLKRIKSYRETMLYATENKIDIIGDKQYDYLKHILEM"
     gene            17915..18940
                     /locus_tag="EFNEPOCK_00014"
     CDS             17915..18940
                     /locus_tag="EFNEPOCK_00014"
                     /inference="ab initio prediction:Prodigal:002006"
                     /codon_start=1
                     /transl_table=11
                     /product="hypothetical protein"
                     /protein_id="X:EFNEPOCK_00014"
                     /translation="MDSKIKFLFITIVYGILSAFIFVINRLYFTLFPLELFSFFLILI
                     FIVLILYWYIQVKDSDYEDTTYQNKKPIRKNTYELEDALIKIEEMILAASELPSDDED
                     TSKFHIRRIKECFELIYDEYLIEPYIEPKIINFSKRESIDIFINYLNRSLSIIQKEIE
                     ENKARRIASNVNEADDNATYDHIRPLSDSSVRRLEMEVEYLSKTSTIYLIIGSGITVF
                     AGGSLFYFISDIINKSINLSTTTDPTVSFGSAIFILNNLYPIIGKLMLIIFIESFAFY
                     FLKLYRSNIDLKKYYLNELTNIELKIISLYASIFHEKGTSFDAITLELVKIERNKILK
                     KGETTTD"
     gene            complement(18968..19816)
                     /locus_tag="EFNEPOCK_00015"
     CDS             complement(18968..19816)
                     /locus_tag="EFNEPOCK_00015"
                     /inference="ab initio prediction:Prodigal:002006"
                     /inference="similar to AA sequence:ISfinder:IS1500A"
                     /codon_start=1
                     /transl_table=11
                     /product="IS3 family transposase IS1500A"
                     /protein_id="X:EFNEPOCK_00015"
                     /translation="MFMETHRFEFSIRSMANVLEVSRLGFYQFLKRSKNELEKYNPEL
                     VEFIRETWLTSRKNYGLVRLLREVKKVYSIYGARTVRKVMKLCEIQGKQEKRFRIATT
                     NSNHGNQVAPDLVRRNFKANQKNRIWVSDITFLRSSFGWIYLCVILDLYSRKVVGWSI
                     SNSNDSKLVCTALSKAIECRNPPKGLVFHSDRGSNYCSYETRKYLLSNKIRRSNSRKG
                     NCWDNAVAESFFGSLKREMEYNYFYKIQEAEELLFDHIEVYYNRHRSHSSLDFVSPVQ
                     FEVNAA"
     gene            20474..20767
                     /locus_tag="EFNEPOCK_00016"
     CDS             20474..20767
                     /locus_tag="EFNEPOCK_00016"
                     /inference="ab initio prediction:Prodigal:002006"
                     /codon_start=1
                     /transl_table=11
                     /product="hypothetical protein"
                     /protein_id="X:EFNEPOCK_00016"
                     /translation="MKPEKNSKQKNQDELFRNRLEQILDHRHPLYQITKKIDWEKFEK
                     EFGKYYTEKMERPGLRVGLHYLKHAYNVSDEKVVEGYLENPYWQHFKWLGFSA"
     gene            20871..21215
                     /locus_tag="EFNEPOCK_00017"
     CDS             20871..21215
                     /locus_tag="EFNEPOCK_00017"
                     /inference="ab initio prediction:Prodigal:002006"
                     /codon_start=1
                     /transl_table=11
                     /product="hypothetical protein"
                     /protein_id="X:EFNEPOCK_00017"
                     /translation="MKDDFPCDPTSLVKWRKRIGSEGVEKFLEEMILLGQREGQIKEP
                     EFRRVNVDTTVQEKAITFPTDAKLYHRMRQVLVKETSKENIQLRQSYKNLPTSFFGKK
                     TGRAEPCNLIFL"
     gene            21343..21696
                     /locus_tag="EFNEPOCK_00018"
     CDS             21343..21696
                     /locus_tag="EFNEPOCK_00018"
                     /inference="ab initio prediction:Prodigal:002006"
                     /inference="similar to AA sequence:ISfinder:ISGme3"
                     /codon_start=1
                     /transl_table=11
                     /product="IS5 family transposase ISGme3"
                     /protein_id="X:EFNEPOCK_00018"
                     /db_xref="COG:COG3039"
                     /translation="MGCVKRDIERKVENPNIRLKSLLEISERILTQSKNSKNKIYSIH
                     SPEVECISKGKSYKRYEFGCKVSLVTTSKSNWVVGVQALHDNPYDGHTLKDAINQMEK
                     IVGLRPKEVYVLNHS"
     gene            21718..21819
                     /locus_tag="EFNEPOCK_00019"
     CDS             21718..21819
                     /locus_tag="EFNEPOCK_00019"
                     /inference="ab initio prediction:Prodigal:002006"
                     /codon_start=1
                     /transl_table=11
                     /product="hypothetical protein"
                     /protein_id="X:EFNEPOCK_00019"
                     /translation="MDRSTGYKGKDHHPEDVQVHLSNKSRKKMTRWG"
     gene            complement(22268..22672)
                     /locus_tag="EFNEPOCK_00020"
     CDS             complement(22268..22672)
                     /locus_tag="EFNEPOCK_00020"
                     /inference="ab initio prediction:Prodigal:002006"
                     /codon_start=1
                     /transl_table=11
                     /product="hypothetical protein"
                     /protein_id="X:EFNEPOCK_00020"
                     /translation="MLKVLLDTNIYISAILFKGKPRLVFQDLIDEIFTGYISKEILDE
                     IESTLSKPKFKLDDNFIQVVLSEIRDITILVKNKPIQNYLELRDRNDYHILESAFVAN
                     VNYLITGDKDLLTLQKIKNFSIITPDEYLHLK"
     gene            complement(22672..22917)
                     /locus_tag="EFNEPOCK_00021"
     CDS             complement(22672..22917)
                     /locus_tag="EFNEPOCK_00021"
                     /inference="ab initio prediction:Prodigal:002006"
                     /codon_start=1
                     /transl_table=11
                     /product="hypothetical protein"
                     /protein_id="X:EFNEPOCK_00021"
                     /translation="MNQTVNISFEKALLKEIDKIAKREHRSRSELIREAARAYIEKKT
                     KWQAIFDFTSKVIDRSVISEKDVFNEIKSVRNKRNAS"
     gene            complement(23156..23281)
                     /locus_tag="EFNEPOCK_00022"
     CDS             complement(23156..23281)
                     /locus_tag="EFNEPOCK_00022"
                     /inference="ab initio prediction:Prodigal:002006"
                     /codon_start=1
                     /transl_table=11
                     /product="hypothetical protein"
                     /protein_id="X:EFNEPOCK_00022"
                     /translation="MDGQDIMYILDGKIDLPDLLYRKRRHTAETGNIYLKVTEII"
     gene            complement(24315..24656)
                     /gene="mazF"
                     /locus_tag="EFNEPOCK_00023"
     CDS             complement(24315..24656)
                     /gene="mazF"
                     /locus_tag="EFNEPOCK_00023"
                     /EC_number="3.1.27.-"
                     /inference="ab initio prediction:Prodigal:002006"
                     /inference="similar to AA sequence:UniProtKB:P0AE70"
                     /codon_start=1
                     /transl_table=11
                     /product="Endoribonuclease toxin MazF"
                     /protein_id="X:EFNEPOCK_00023"
                     /db_xref="COG:COG2337"
                     /translation="MVKNRNYTPEKGDIVWLNFTPQAGHEQKGRRPALVLSPKEYNSK
                     TGLAIFCPITSKIKGYPFEVLIKSKKIDGVILSDQVKNLDWTIREAEFIESINKVSLK
                     EVLDNIKLLIF"
     gene            complement(24650..24886)
                     /gene="mazE"
                     /locus_tag="EFNEPOCK_00024"
     CDS             complement(24650..24886)
                     /gene="mazE"
                     /locus_tag="EFNEPOCK_00024"
                     /inference="ab initio prediction:Prodigal:002006"
                     /inference="similar to AA sequence:UniProtKB:P0AE72"
                     /codon_start=1
                     /transl_table=11
                     /product="Antitoxin MazE"
                     /protein_id="X:EFNEPOCK_00024"
                     /db_xref="COG:COG2336"
                     /translation="MESIIQKWGNSLGIRIPKAMATELELNDGSHVELQYEGDKIVIY
                     PMKKASLEDKLSKITKQNLHSEISTGNSIGNEAW"
     gene            complement(25200..26411)
                     /locus_tag="EFNEPOCK_00025"
     CDS             complement(25200..26411)
                     /locus_tag="EFNEPOCK_00025"
                     /inference="ab initio prediction:Prodigal:002006"
                     /codon_start=1
                     /transl_table=11
                     /product="hypothetical protein"
                     /protein_id="X:EFNEPOCK_00025"
                     /translation="MKTEIEELKNFVMEIDEIEKISKSIDSFNLFETLGLVHHEIRHS
                     NVLTWLLDPFQTHNLSYLFLQKFLKDLIMFNLNSTDQINDQLIFDFETLNYEDVDVKR
                     EYKNIDILILIKEKNKEYCIIVENKIHSSESKNQLHKYKTIAEAEFSNHTKIFVFLSP
                     DQQIPSEDYWILYGYERILNILENILSTKESEISKNVLEFIDQYIYILRRNIVGDKNI
                     EEICKNLYKKHSKALDLIFQYRPDLFLKIKESIISRLKEESEIILDSDNPSKSYIRFT
                     TKKIDQALPKLGSGWTNSQRILLFEFQNLSDRLNLKLYIGPGDKTLREKLYKILNSEQ
                     QKIFLPKKTLAAKWHSVFSYEILKKTDYAKIEDIEYELTDKKIENSLKNEFFPKLKEI
                     EDFIVSNLNVA"
     gene            complement(26652..27074)
                     /locus_tag="EFNEPOCK_00026"
     CDS             complement(26652..27074)
                     /locus_tag="EFNEPOCK_00026"
                     /inference="ab initio prediction:Prodigal:002006"
                     /codon_start=1
                     /transl_table=11
                     /product="hypothetical protein"
                     /protein_id="X:EFNEPOCK_00026"
                     /translation="MTVKKVENLLGKKVQALIEAKGDSQKEAAAKLKLTPTGMNGIVQ
                     GRVESASHSFLTLLKQEYKPDFNWLLNDSIPVLPIKYLSPEEEDKLVSKADQDKVLLS
                     QIKTTKGLREIIQNLLKFSNQQRKVIGEMIAEFSKDKD"
     gene            27143..27523
                     /locus_tag="EFNEPOCK_00027"
     CDS             27143..27523
                     /locus_tag="EFNEPOCK_00027"
                     /inference="ab initio prediction:Prodigal:002006"
                     /codon_start=1
                     /transl_table=11
                     /product="hypothetical protein"
                     /protein_id="X:EFNEPOCK_00027"
                     /translation="MSAELVSMASPHTQSRKRPILRHSNAQKVANSEVGMFASVLPQW
                     KVSKKEKEYFYKALKTARKDAGFTQAEVAKKLKRSRSHISKIELGQRRLFMDEFLILY
                     KLYGKPTIYFYSAFIKSDLVEQID"
     gene            complement(27654..28781)
                     /locus_tag="EFNEPOCK_00028"
     CDS             complement(27654..28781)
                     /locus_tag="EFNEPOCK_00028"
                     /inference="ab initio prediction:Prodigal:002006"
                     /codon_start=1
                     /transl_table=11
                     /product="hypothetical protein"
                     /protein_id="X:EFNEPOCK_00028"
                     /translation="MEHTFTATINNVLEKYFGEDSNLIFAVSDLLKYINNKTRSAERG
                     SKSRGSFANLYAIYVLLEDYKDKDYINSGDYSKYEGAIFSTLFKRQRELPFGSKLQNH
                     ALNHRLNEEFKKFFPTAGIPPIIRNVESNRYWFNESLLIVKIGKKTFNLCLPILEIID
                     EYIKTKKDSFEKFIEACEKLRTVSDSESKSAEDFIKSLLAPNVDARLFEIVSYSILKY
                     YYFNQNIYWGYEANEIIKENLKLFKTGRTNANDGGIDFVMKPLGRFFQVTETLDVGKY
                     FLDIDKIEKYPITFVVKSLEEQSNLLKKLEVSAKKKFPVDVVVHHYMQCIEEVINITE
                     LIKRFNIGLQNGFLKVILDEIILQSKVEFNYDEEDESEAEA"
     gene            complement(28781..29653)
                     /gene="yhdJ"
                     /locus_tag="EFNEPOCK_00029"
     CDS             complement(28781..29653)
                     /gene="yhdJ"
                     /locus_tag="EFNEPOCK_00029"
                     /EC_number="2.1.1.72"
                     /inference="ab initio prediction:Prodigal:002006"
                     /inference="similar to AA sequence:UniProtKB:P28638"
                     /codon_start=1
                     /transl_table=11
                     /product="DNA adenine methyltransferase YhdJ"
                     /protein_id="X:EFNEPOCK_00029"
                     /db_xref="COG:COG0863"
                     /translation="MSSMADKFSKAGHIIFHGNALEILSDEIPDASVDLIFADPPYNI
                     GKNFNGRKDKWESDQSYLNWCYEWLMLCVKKLRSNGSMYVMTSTQFMPYFDIFLRDKL
                     NILSRIIWSYDSSGVQAKNFYGSMYEPILYCVKDKNNYTFNSQEILVEAKTGAKRKLI
                     DYRKKIPTVYSSEKVPGNVWEFPRVRYRMPEYENHPTQKPISLLERIIKASSNLGDTV
                     LDPFSGTFTTSFVSKLLERKSIGIEIEKEYIKIGLRRLEIEDIYEGKKLEKEKKIYEI
                     EKSIYASASLFDGI"
     gene            30598..31896
                     /locus_tag="EFNEPOCK_00030"
     CDS             30598..31896
                     /locus_tag="EFNEPOCK_00030"
                     /inference="ab initio prediction:Prodigal:002006"
                     /codon_start=1
                     /transl_table=11
                     /product="hypothetical protein"
                     /protein_id="X:EFNEPOCK_00030"
                     /translation="MHVSNDQQHPITFDTTRELQRKLYLAAKRSRNRRFHALYDRIHR
                     FDILWRAWEEVKENGGSGGVDNITFEQIEQDGVETFLRTIEEDLKRRKYRPSPVRRVM
                     IPKPDGSQRPLGIPTIRDRVVQQACKIVIEPIFEANFLNSSFGFRPKRSAVQATIEVE
                     VSLVRNWWVIDADIQKYFDTIDHELLMKLVRKRVSDRRVLKMIRQWLMAGVVENGKFQ
                     PTKIGSPQGGVISPLLANIYLHVFDMYWQNKYQHLGRLIRYADDFVIICRYRSDAERA
                     LKSVSNIMERLKLNLHPAKTKLVQMEKEGFDFLGFYFRKSHSEKTGKLVPYFWPSKKA
                     MKSIRSKIRNLTTRRWYRLSLEEIVKNLNPVIRGWRNYFRAGNSTRKFQELDSYVLYR
                     LFHFARKRGGNRGYLRIPDFQEMYLQCGIEHFYLPGGLTR"
     gene            complement(32673..33563)
                     /locus_tag="EFNEPOCK_00031"
     CDS             complement(32673..33563)
                     /locus_tag="EFNEPOCK_00031"
                     /inference="ab initio prediction:Prodigal:002006"
                     /codon_start=1
                     /transl_table=11
                     /product="hypothetical protein"
                     /protein_id="X:EFNEPOCK_00031"
                     /translation="MITSITGFFILYLGIYVYRIQPRAKIQKHFLFLCVMLCSWMVGY
                     GMRLLIPNEYREIYSNWILLPIPFIPLFLEMVVYSIAKIEYSMNTYQTIMIFVLLPAF
                     SIISFCGGYARINDMSGYSFSPLFNYHLLTAFVFISVMKISFDLSFNIIRKRGDERIR
                     SFLMFSGILIALLFAIIFCYILPLNHIFLGAYSAFGLLIFAILWSVAILHYDAFEIRE
                     LVIEGAPTPILSRIFSFCVLGLYRIMDGQGYHLKLIASKALVTMNIADKHFDLAVRYP
                     TLERSKRAELVASIYNRRIR"
     gene            complement(33597..34208)
                     /locus_tag="EFNEPOCK_00032"
     CDS             complement(33597..34208)
                     /locus_tag="EFNEPOCK_00032"
                     /inference="ab initio prediction:Prodigal:002006"
                     /codon_start=1
                     /transl_table=11
                     /product="hypothetical protein"
                     /protein_id="X:EFNEPOCK_00032"
                     /translation="MSTLISENSVKMISGIGSGRELARIKDFLRRSFDNAGYSDTPWR
                     AFNYDEWSTWFYFEKNNEILSVMRIVEKKPHNIIPLENAVIYNEDEKIPHRRYAVIEE
                     KVADWNSLAFVHTYDGWRAARETFKAVAKFCVQKQFSIIYGMYPRALKSIGLFYKKFG
                     AHLSHRFYEDVYYPGLYLKGELCICSVVEIEKNTLQLIASKSS"
     gene            complement(34284..34688)
                     /locus_tag="EFNEPOCK_00033"
     CDS             complement(34284..34688)
                     /locus_tag="EFNEPOCK_00033"
                     /inference="ab initio prediction:Prodigal:002006"
                     /codon_start=1
                     /transl_table=11
                     /product="hypothetical protein"
                     /protein_id="X:EFNEPOCK_00033"
                     /translation="MKSEKHPKIEEEVLKRLNVALDFLLETEGLSQRSIALRMKIHHT
                     NLYRVAAGKRPLTSTFAVNFEHHTNISSVWLTTGEGDMIKANVEIFSDEEIRFFYMIK
                     KNPKLYELVKLLTKVKKDSYELLKGLILKLIK"
     gene            34812..35264
                     /locus_tag="EFNEPOCK_00034"
     CDS             34812..35264
                     /locus_tag="EFNEPOCK_00034"
                     /inference="ab initio prediction:Prodigal:002006"
                     /codon_start=1
                     /transl_table=11
                     /product="hypothetical protein"
                     /protein_id="X:EFNEPOCK_00034"
                     /translation="MLDFRTFIRTKKTLVLILYGVVRNFLTIAEILPFFFNSSFWFPS
                     TQNKREHSKNLLQNIDLNQIRLNEFLDEDLRLSDFAIYTELSTHQALHYLNRKLNISF
                     KDFLNFNRLEEAKRIIHLKGKQTNLLESVFNLITSFYKSYSLIFVYDN"
     gene            35362..35568
                     /locus_tag="EFNEPOCK_00035"
     CDS             35362..35568
                     /locus_tag="EFNEPOCK_00035"
                     /inference="ab initio prediction:Prodigal:002006"
                     /codon_start=1
                     /transl_table=11
                     /product="hypothetical protein"
                     /protein_id="X:EFNEPOCK_00035"
                     /translation="MVINYFNIKPLDFTESELDEFSRYIGLPLYNEDKEAILKYNSFR
                     KALAIRKRLKFNSLENVSSSDLLN"
     gene            35609..36781
                     /locus_tag="EFNEPOCK_00036"
     CDS             35609..36781
                     /locus_tag="EFNEPOCK_00036"
                     /inference="ab initio prediction:Prodigal:002006"
                     /codon_start=1
                     /transl_table=11
                     /product="hypothetical protein"
                     /protein_id="X:EFNEPOCK_00036"
                     /translation="MSKFHSIFVMNTIGILDYENFLKLGAIYFHAAGVIFGFLIGFSK
                     LYSSDGFSKSYGSVLQSAAFFLILNNGILIDQGTLRNDSRMLFGSYYGLVLYSSLAVF
                     VCFNYLLESLDNPWIYCKRLLGIIPVVILLSYFIPELYFISFIDVLGFGISIFTFSWS
                     LRSVLKSNKSILFFNLPFLSFLISICFVLDFLGTVFNKKDFFLLTEIIPGSVICYTIV
                     LERFFPSLFGKVIISIQDVSLVNQIEIETIPIPEDKEPQKYKYPPRDLLEGIDLEKVK
                     TKLNRFLDSKGFIDEELRLPDFASGLGLSTHQASYYLNQYLNMSFTEFLQFHRINEVK
                     NMMRIKLNYNLLNIAFECGFNSASSFHRACVKFTGKSPRDLRQELLSNVETQRNGE"
     gene            37068..38144
                     /locus_tag="EFNEPOCK_00037"
     CDS             37068..38144
                     /locus_tag="EFNEPOCK_00037"
                     /inference="ab initio prediction:Prodigal:002006"
                     /codon_start=1
                     /transl_table=11
                     /product="hypothetical protein"
                     /protein_id="X:EFNEPOCK_00037"
                     /translation="MFYEISLYLNLILLFHFLWNIRKEYQNTARILFLKSQLVAYKRK
                     KKKFHTKPLERFKLVILSYLDRNWKENLILISPATLLEWRKKKFKIFWSLLSRRKKTG
                     RPNIPWEIIKLIRRVAKENKIWGATKLHGLLQKLGHTICERTVSKYIPKPPPNTKRRM
                     NWKQFYNLHAEAMIVSDTFTVYSFNFKEIFRVVFFLHVETRQILHFDIHTNPTTNWMK
                     KVLKLVVRKQKQAGKKFHYFISDNDSLFGKRFTKYLEKIGIKHKKTSFHSPWQNCYAE
                     RWIKTCRNEFLDFFIPLNKYHLEKKLDEFIHFYNNHRTHLALNKDSPIPSPILKPPQD
                     GKGKLISTPVLGGLYHTYHYENVA"
ORIGIN      
        1 cttgttttct tttgtgtaac tttatttggc aaagggttat ctatgtcttt ctgtttgttt
       61 tgttacttta aatactctat tctttcatta tattctatat tttgaatccg ttttttgtca
      121 gttttaccgc ctcttttctt ctcaaataat ttcattttat cacatgagtc tgttatcttg
      181 gacttaactt ctcacatttt agtttttgcg aggctcaaca ggatttcaaa aaattcttat
      241 tttttgtgat actattaccg aaaatgtatc aaatttttaa gtatattcaa ataagcgtta
      301 gcgatttccg ccaaacgtct gtttatggat acttagaaat tttgtttctg gttttatgaa
      361 aacgaatttc attttcacgt ctttgattct tatttaaatt catgttataa ctaagaatgc
      421 ggtctatata caatgttttg tagttcgttc aaggtttttg gaaactaaga tcacaaatcg
      481 aaaaaccacc aaacatctgt ttattgaaag aaatgatttg tggtattctt ttgatttgta
      541 tatcaaaata attgtgagga tatgtaattt tatttttact caaagagcta tataataaaa
      601 acaccgtaat tttatcgcaa aagcctattt gaatgcaaat attaagactc tattatgtag
      661 ttattaataa aagaatgacc acacaagtca aatatccgcg caaaaccgtt gttttacgat
      721 catccaataa ttaaaaattt attttataga gagtataaaa aaatgaaagt ttaaatggca
      781 tcgatatagt tttaattttt ttgaaataat tcaataaagt tatcgaaaaa taaatctcct
      841 cagtttcttt ttgatggaaa cgattgattg aaacagtttt attaaattga actatggaat
      901 tttcaacaac tctattgtct atctgaagat gatcatgtta tttgactggc gttcccctac
      961 cctttcggtt ttgtattact gatctctata aaattgagta ccgttaattc tatcgcaaaa
     1021 cgctgattct atgtaaaata ttaggtactt tattatatag ttatgagtaa cgtaaattct
     1081 tgcgttagaa aatgagaaaa acttttctaa aaatagaagt ccctattccc tacaatttta
     1141 gaatttgttc gtaaaatcgt ggtttgttgt tgtttccaga tttaagaaat ggatctatat
     1201 tttcagattt catttttttc agaaccatga ggttcttacg ccgaaactcg tgttcggtta
     1261 aaatttctaa aatgaaaaaa tctatattca caattctgca attaaattaa aaataatttg
     1321 acctacaaga gccttttaaa aaatgatcca aactcataaa ggagaatcag ttttttaaat
     1381 gacaactaac tgtcttaagt ttggaaaagt gtttattata ttttgtttag tcctcttcgg
     1441 tttagcaaat tgtgcaatgg gtagtcttac gattaccgga agaagttatc cgcccctttc
     1501 tgaaacagaa cctatcgatg tgattatgag agcggtcccg gattatcaag tagaacagat
     1561 tggtattgta gaagttcgct gtggacaact gaatcattgt atcgaatacg ttaaagaaaa
     1621 agcaagagaa caaggagctg acgttatcat actagccgat tctggtattg taacttctgt
     1681 acagtatatg cctggtaccc aagcgggaaa tacttctact cccggtcaga tttcaagtag
     1741 tagcggtcaa attcaaacct gggaaattgc tagaaaaatt ctgatccctc gtaatgatac
     1801 taaaggaaag aagagcaaga aaaaagtttc ggaagaaatt tgaatcctaa gttaaatttg
     1861 aaaacttaca gagtgtaata gtcaaataac ccgtaaactc ccaatgccga ttcctaaaga
     1921 ggcattcagg gagtgggact ctgaagagtg taagtttaag ttcgaaacat taaggattac
     1981 gaatatagtc actcagaacc ataaaataag agtcacattt taactttcaa gacaagtcgc
     2041 cgcccctttt cgtttcgtaa tatgaaacta cgccgctaca tagaatttgt tttcctcaaa
     2101 ctgtagtgcg ataacccttt gggaatggct atagaagtaa tcacgtatgt gatcttttaa
     2161 cttctctggt ggggaatcaa agattacaat tttttccaga tcgtaacgga ttcttagatt
     2221 acgaatgatt tctaggtctg gtcgatctag ttttatcgaa gagtaagtca tgaactcata
     2281 gattacttta tctaccgaca tatagtctcg gaaatgtttg aagttacttt ccttttgttt
     2341 ttctggctga aatatcgatt ttgaaattct ttgaattgat tcttttattt taaactcatt
     2401 ttgacctctt ggttcgggcc ctacaatagg gaattctgga ttctctttcg atttttcgtc
     2461 tccttcagat tcactgaaaa atactgtaat aggggtcgta atttcttcgt taaaatattt
     2521 tcttacgatc ctttttaatg agtctgataa ttcatcgaga atagataatt tagaatcttc
     2581 taatgtatat ttcagcctgt ttagggtctc aatgctggtt cttggcaatc tcttgctata
     2641 ccaaatctta aatccctccc acgtaggttc ttttaattca gatattatgg aaggattttc
     2701 gttattgttc aaagactcga tcttagtttt tatttcttcc ttgggcaaca gagtcaaagc
     2761 cgtattttta atttgtaatc tgtaagaaaa ggaagaagaa atatttacag gaacagaaag
     2821 ccaaaactcc ttatacccga atttttcaga ttttcgaatt tgaatcaatt gggagatgtg
     2881 ttttagtatt atttctgtaa tctcttctgg atgtttatct tttaattgag ttttccattt
     2941 atcgattgaa ctttcttctt tttctttgtt tgcatcgtat tccccgaatt cttcttcaat
     3001 caaggccttg acttttttga ttacagtttc ctttttcaaa acttcaaaag aagagttgtt
     3061 ttctttctct tttatttgat tattattttg tactattatc tcatatccag aatttgcgga
     3121 ctgcatgcaa tccgtatttt gaggaaggtt atccgttatt tttggactgc tgttctcaaa
     3181 atctggcgtg gttgttattg tttgagtttc tttttttgga gtattccaag cccagttcgg
     3241 aatgagcaaa gattttaaat ttctgcgaga accatttttg gttttatata ctgttcttga
     3301 tacaattcct ttcttagtta atcgagaaat agaatcactt attgcctttg gtgttttttc
     3361 taacacaaaa gccaaatgtt cgttagaggc ggtacagcct tctggtcttt tggaataaaa
     3421 gtgaattaga gacgctacga ttttatctag atcggtcaat cccctaccat taactaaact
     3481 atattcaatt tttatatagt ttgaatattc tgtgcacgaa gttcctccgt gtaaagttgc
     3541 acttttcacg ttgttttcct attttacggt accggacata ttctacgggc gcggtacgat
     3601 aaataatcta ccctactcta ttagaaatac ggggaactaa gggtcaggca tggagccttt
     3661 gcgtaggtcc tcgaattctt gtgtaaatca gaccaattgt gagagcggtc ttacttagtt
     3721 atgtcgccta agatattttg gactagatac aggtactata tacctgtcaa gttaaaaatg
     3781 ggacataact aaattatgtg ggtttagttg cttgtggaac tctcacattc cacaagcttg
     3841 ctttttacac aagaatcaaa gatccttgca gtagaagata ataaatctta tttcgagtac
     3901 aagaattttt ttatcatttt atgctttttt ttgaagcata aacaatcttg cttccttggt
     3961 ttggatttct gaatttaagt ttttttgttg agaatataaa atttttagtt cacctttcaa
     4021 tattgaaatt tgtttcttaa ttgaaagtcc attgctattc aggtgaagat tttcttgttt
     4081 ggtccttctc ttgccgtctg atcctatgcg gctcttcaac tggggaattt ccccagttga
     4141 ctctaaccgt tttcttgtgg ccccaacggt tttatggtca actgaaaggg tggaagctat
     4201 ctctctatct gaatatgctg gatttaattt taatttgaat tcaattagcg tgcgcttttg
     4261 accagttgtg aaatgccttc gggcaagatt ttcatctaag caaaattcaa cccgttcatt
     4321 ccaagttccg ccttcatata cttctattgg gccatccagc ttcccacttt ctaatccggc
     4381 cctatgcctg tttgctcctg aaaaaatatt aaatatgcga ttcgaatcaa agtaacctct
     4441 tattgcatct ttaatcccat ctttagaaat agaatttaat aagttattat aatcaaccgt
     4501 tgaaatcggc atcaaatgct ggacttccat aagctcagga gagagtttca ttttggaaag
     4561 aagataagtt tgatttccta tctttcttag tggttgagtg cttgcctttg tttttgcgct
     4621 catgaagctt tgcctactat agaaactgcg tttgacaata atacatttcg taaattgtcc
     4681 gtaatctttt tatcttcaga agcaaatgag atgttagttt tatttttcgg aagatttcca
     4741 ataacaaatt tgtcaaaagt cttcttaaaa agtcgcccgt ttcgatcatc taatccttcg
     4801 cctttgggat caggttcttg ccagcctata tatacaatat tgggggtttt atctagattt
     4861 aagacttcat tgattgtgta ttctgttggc ccgtgtgctt gctgtgagat ttcacaagga
     4921 atgattattt tatttgcaaa caatatagct gatctggtta tgccttggac cgttggtggt
     4981 gtgtcgatta taacaacatc aaagtttttt gaagcaaaat cttctaggca ttgttttaat
     5041 gcaaatgggg aaatggatga atagattaga tcaaagcgat gatcggctgg aataatataa
     5101 agacggtcgc ctatgttcga atgatttgtt aaaacaacat taacattaaa ttccgggtct
     5161 tccccaacaa gtatgtcgta gattcctttt cttttttcct ctgcggaagg ttttggcaaa
     5221 agcaatgacg tgattccacc ttgcgggtca gtatctacta taaggacttt tttcccagtg
     5281 tcagcaatgc tttttgcgat gatagttgaa gttgaagatt ttccgcttcc gcctttttga
     5341 ttaactactg caattacttc cataagaatt gagatttccg gaagaataaa tattgggaag
     5401 cttatttttt aattatgtca gatttcttat taaaattcct ttgttctcgg caattttacc
     5461 tactggggaa tttccccagt aggtaaaaag ttcacttttc ggatttctac ttcatgttaa
     5521 ttgaattggt aataaaagta tttcaatgaa cgaaaagttt tatatttcca ggcccaataa
     5581 gaaattatgt attaaggtat tgacgctctt agataaaatt gtcaataaat tgattcttta
     5641 aatatgaaag ctaatagagc ttacgatttt acaaacaagt tctaaaattg tagaaatgca
     5701 tatttttaga aaaatctttc tcattctttg tatcaagctc acatacacgg gctaccacgc
     5761 caaagcttcc ttacacaaac ttagaagcca agaaaatgaa gaactctcga atgattttct
     5821 tttgatcaga agaaggagct tcaggtaatt tttcgataga atctaacacc ccgtaagagt
     5881 cgagcttaga aatgagtttt agccttttct gcatttctac taaatgaacg gaatctttga
     5941 gtttcatatg gccttttccg gaaagaatcc aatgttcatc ataaccttta agcctcaaaa
     6001 tgatcaaaat agacttaggg attgtaagag ttccattttt gtatttgtaa taagtggaac
     6061 gattgacgcc taattccaaa gccatcttgc tgtgactgag ttttaggtcg tcgtcaatag
     6121 cggaaagtct gtcaaaaagt gtagacataa atagtctcca taagagacaa agaatcataa
     6181 tccaagtctc agtcagctac aatttaagaa ttttcgccta accctgtaaa gaggactgga
     6241 aatatttaaa aagcaaaaat accctaaaac tggggctgaa aataagaatg aaattagaaa
     6301 accaaaagtt tttacccttc aaaaatagaa gggtagggga caaggctatc tcaagataaa
     6361 tttttgaatc ccaaataaag acgtggtagt cctacatttt acatcgcatt gtaaacggca
     6421 tgcttttcaa tctttgcctg agtttccatt tttttgaaca aacgaaaaca tctcactttt
     6481 aattacacat tcaatgtgat cgttctaaaa ctctctaaat aattttcgaa ttagattcaa
     6541 aattagaaaa tttcagaatc catccaaaat gaccataggt ttaattccta ttttcaaacc
     6601 tcaaaatagt aaaaaatgaa accacttttt ggaatttaga gagtccatac tcaggtcttg
     6661 gaaccaagat aagaaatagt tttaaattaa cgtgagttcg acgtaagaaa attggggcga
     6721 atcgctcgca aattttatag ttaaaatggc tcacgacccg tcgagcgacc atagaagcga
     6781 gacgctgagt tgttcgtttt cgctccaatt ccttcggaat ttccgctaca atcgctttcg
     6841 catttgttat gccgaactca cgttaaatta ttatatttaa tttaaaaagg ggttttactg
     6901 gattttaaat aaaattaaaa actctatttt tctttgtatg atcaaaacaa aaagtagata
     6961 tatatttttc ccgataaaat agaaattcca attccctaat atgagtaact aaaagacttt
     7021 tcttaacgat agtgtgtatt tttaaactca actactctgt aaaagactcc taccaaaatc
     7081 agaattccca ggacaggaaa ttaccgagct ggaaaacaga ttttagaaaa aacctaaaat
     7141 gtagaccgaa caatttttcg ccctttttta aatcaaattc aagtaaaacc ccaaggcaaa
     7201 gattgaatcc caaaatttac ccttagataa atttttttag aaataaaact tccgataacc
     7261 gtttttgtgc caaagtgaaa acgaatcgag taggataaaa aaacaaaaag aaatgacttt
     7321 ggaaacgata tatcgcttct cccgccaact ttttcagaac tatccagact cacctcacaa
     7381 cactgtaaca agagaatagt atatgaatga caatcaaaga gtgtttcggg tccaaaaaga
     7441 cagaaacttt acggtagtaa aaaatcattt tattgatgat gctcgtttaa gtatgaaagc
     7501 aacagcgatc ctacttttgg tcctacgtta tccagacaac tggagaatgt cggtaaaaac
     7561 gttagctaag ttcaaatctg acaaagattc aagtattgca tccggtttta aagaactagt
     7621 tacttttgga tatgcagaat ttcgaaaagg aaaagatcca gtaactggta gatttaattc
     7681 gggatggtat ttttttgaag agtctcaaaa gccggaagtt caatacgaag taaaaccaac
     7741 tcaaaataag agaatagaaa atcaaagtga actcttttta aaagaagtca aagaatcgaa
     7801 tagaaaagaa aataaagttt tagatttaga acaacgagaa agaccgcagc ttgaaaatca
     7861 agttgtggta aattcaactc tacccagtac taaagaacaa aaaccttcga tacaagtatt
     7921 ctcttcacaa atacataata caactagaga gtatgaccag ctctcacaag cacgtataga
     7981 agaacaaagg gaactcttag aagaattaga aataaaattt aagagagaaa aaaatcaggc
     8041 tcttgattca ccccaagcag aaaagccact actggatttc ccaattctgg aaaatcgccc
     8101 actaccaaat actatatacc aaggactatc aaaacaagta ctctttaaac aaatactaaa
     8161 tacttctaga gagtacggcc cgcctgcaaa aacgcacata gaaaaacaaa atttatataa
     8221 acctaaaccg ttatcacatt ttcattttcc tgagtcttgg cttattaaat tccaagaata
     8281 ctatttcaaa gaacatggaa gtgaaatggg acaaccagac tcagagctaa aagcactcaa
     8341 caaactgtat gaactatcca aaggagattg gaacgttatt gaaagtaaaa tacaaacact
     8401 catccaactg agaaaacaag attcccagtt ttggtatgaa cagtctttaa gtcctgaatc
     8461 gattactaag ttttggtcta ggttatttga aagaaaagta aaacctactg acaagaatag
     8521 aatgcgaaat gaacaacaga ataaaccaat aggaactgaa tccaaatata acgagagtaa
     8581 gtcaatacca gacaaaccga tcgagataaa ggacttagat ccctacaaat gttttttagg
     8641 ttggggtaag actaagttgc ttaaatctca attagaatac tatgaacaaa attcagatcc
     8701 tctaaaatac gaaggaacta aaaagatact ctttgaaaaa ttcgtaaacg aagtatatcc
     8761 gggtcttgta agtgactcag aggtcaaaaa gacttcaatt gagaatagaa aggggagtgc
     8821 tgcatgagct tctttaattg aatcaatcaa attgtaatag agccgatttt gtttaaaaaa
     8881 gaacaagagt aaactctcaa cgaaccatta aaaggatcat atcttttttt gtaagagatt
     8941 catgtatgtg aatcgattcg aatgttggac ggataaagaa cagtttaata tatatcagtg
     9001 aaattgtgaa atggggtagt atcagctatt ctgagtaaat gacgtttttg ttttatcttg
     9061 tgatccaatt cacgaattgg aaatggaata ttaaagatgt ataaaatagt tctgcattta
     9121 ggtatttttc gcaagagtaa aaacgattga agattctatc aatttcattc ctggtctatg
     9181 aaacatagtt cctgtcgtac ttttttaggc cgttgttcag attcgtatga acttgattat
     9241 accaaatcac aagttttagt tggatttaga atctcgtatt cttccctcca ttttcctaca
     9301 atttcctcac ctaacaaacg taaggattgt ttttaaatga aggagtagtg cgttattttt
     9361 caagggtata gaaagtaact ttgttcttta actgtgatta tttggatttc caggtcttga
     9421 aacgctttaa agttcaagga aagagaagac gaaagtcttt tatatctgtg gatttcggca
     9481 caataatgta ctatctttga attagatttt ctggagataa aatacatcgg ttcaaaaatg
     9541 atttggatct ttacggagtt tttcgttctg aattcttttt gtaatgaaca gaaaagtgac
     9601 agtcgttctt tcggtttgta ttgtttccga tattttactt ttttaaaaac tcggaagtgg
     9661 ggttttacag ggtttttcac atgcaaaacc cctgtttcat aaaaatcaag attacaagat
     9721 taggataaac ttctcttatt ttccgatatt tcatttctgt tcatctaagt ttcgtttcgc
     9781 tatatgtttc agatttaggc cgttgttcag attcgtctga acttgattat accaaatcac
     9841 aaattttagc tggatttaga atcttgtatt cttccctcat ttttcctcat ctaacaaact
     9901 taggattgtt tttaaatgaa gtagggtatt cgttttcaag gtatttagtg gagtcaaaga
     9961 agacgttaaa aaaggactta aatccaaaca gttaaaaaaa acggtcgcct tggattgaat
    10021 caaagaacta ctcagtaaaa atagaaaatg aatctttaca aatagaagta atattcaatt
    10081 tttaaaatac gatgtctgat atgacaaacc ctcatgaccg tttaatccgt gaaactctac
    10141 aaaacaaaga ggatgcgatt tccttcttta aaaatagttt acccgaaaaa gtaatcgaac
    10201 ttttagactt aaaaagttta gaactgactc aatctagttt catctcagaa aacttaaaag
    10261 aagaacaaac cgatttactc tttcagatcc cgctgaaatc tggtaaaaaa gcaaacgtct
    10321 atctattatt cgaacacaaa agttatttag acgattccat ctttagccaa ctattaggat
    10381 atgtatccgc aatctacaaa tctcagtata gggcggataa aaaatactca gtcgtgatac
    10441 cttttgtgtt ctatcacggt gaaaggactt ggactttagg aaatagtttt caagataggt
    10501 tcatactctc taaaaacgag gaggaagtat ttaaaaaata cattccagat tttgaattag
    10561 aattatttga tttgtcgaaa gtggatctaa gtagattgga aagtatcacc ctaagagtca
    10621 ttttaggagt agttcaaaaa atatgggaag gggatacctc atttttaagt catttaggag
    10681 aagtatttga actcttaaca ggtctaaaaa acgaatcgaa aagggttgaa attttccaaa
    10741 aactgttttt gtatatattt aatgtaagag agatcgaacc gactgaaatt actagtttac
    10801 tcagtcattc tatgtataat agggaatacg aggatttagc catgacaaca gccgaaaagt
    10861 taagaaaaga aggtgaaatt aaaggtaaaa tcgagggtaa aatcgaagat gccagaaaaa
    10921 tgttcaaaga aggattcgaa ttagatgtag ttcttcggat taccggactt accgaacaag
    10981 agttaaaaga ctacggagtg atataacctg taaagttaag aacagatcgg acattcactc
    11041 agtagaattg atacgaaggt cgttgccata atcttgtgat ccaattcacg aattggaaat
    11101 tagaatatta aagatatata aaatacttct gcatttaggt atttgtttat aatggtaaaa
    11161 acgattgaag attctatcga ttttttgcaa agatataaaa catagtttct gtcgtacaat
    11221 tttaggccgt tgttcagatt tgtctgaact tgattatacc aaatcacaag ttttagctgg
    11281 atttagaatt tcgtattctt ccctcacttt tcctcgaatt tcctcaccta acaaacgtaa
    11341 ggattgtttt taaatgaagt agtagggcat tctttttcaa ggtatagaag gaaactttgt
    11401 tctttagcta tatttatttg gatttcccag ggctcgaaat actttaaagt tcaaggagaa
    11461 gagaagacga aagtcttttt tatctacgga tttcggcaca ataatgtact atctttgaat
    11521 cagattttct ggagataaaa tacatcggtt caaaaatgat ttgattcttt atggagtttt
    11581 tcgttctgaa ttctttttgt aatgagcaga aaagtgacag tcgttctttc ggcttgtatt
    11641 gtttccgata ttttactttt ttaaaaactt ggaagtgggg ttttacaggg tttttcacat
    11701 gcaaaacccc tgtttcataa aaatcaagat tacaagatca ggataaactt ctcttatttt
    11761 ccgatatttc atttctgatt atctgagttt cttttctcgg gaaggtattt gcgttatcag
    11821 gattttttcg tcttgaatat ctaaaccgga ctgttttagg agaatggaaa gtattgattt
    11881 gcttggtgca atcaattaga aagtccagaa acaattccag ggttattttg aaagaacaca
    11941 aataaatgcc aaagaaagaa gatagaatta aaaaaggatt aaaattacaa acaaagatct
    12001 gtcgaagttt tttagagtag ggtaggctaa acttccaaaa gggtgtagga ctctaatgaa
    12061 agttttcttg tttcgaatct tttagaggct cggacttaaa aaaatcaaaa ctaactttgc
    12121 ctcaaataga attttagaac cgtatattct ttaggaaacg agaaagatac caatcttttt
    12181 gaattgtagt agagaagtag gttaaaaagt cagtattttt tacctaaagt ctcgaagtcg
    12241 aacagactca taacaatttc cttgagggcc cttctaataa gctaaagaac gttctaaata
    12301 ctaatttcca tcaaagcgat aatgaatttg ttcaatagtt ttaaaattcc tccgttttta
    12361 gttcatgatc aggttttgat taaagctctt aacactatat tccagagaga ttcaagtttt
    12421 tttatttgaa cagaatcaat ttactttagt aaaggagtga ctaaaaactt agaatgagtc
    12481 ttcacagaaa ttctcccact tctgtgaccg tttgacaaaa tagaaatcta agtcaataag
    12541 atgtttactc gattcgtttt aaagaacagg ttctttattc aaaagagtat gtttgttgta
    12601 agaaggctgt aaatcgtatt tttttaagaa tatctattca ggaaaaaacg agccaaaaca
    12661 ggacaatttg aaaaaagtca tcttttttaa aagagtaggt gatttctaag aatattcaaa
    12721 aagctgaatc cattttttaa agaaattcga tattcaggaa atttaaggaa atttcaggtc
    12781 aaatttcggc cccctaaaat ccttaaaact tgaggtttgg aaggtttgat gttggacatc
    12841 ttaaagaaat aaataatttc caagaaataa ggacagttaa aacctaattg tttcatttag
    12901 aaacacccat ctaaatcaaa gtctttgttt cacaaaaacc aaaactcttt aaatcaaaag
    12961 atagtagttt gttttgttgt ggtctgaatc gtttgaaatt aaaggtgagg aaaatggagg
    13021 aaattggagg gaaaaattcg gggtttaaat ttagctaaat tcaatgggat gattggaaac
    13081 atagatctgg ttgtatgtgt taaaacatac gtccgagttg gaggaagaag aaatgagaat
    13141 cttagtggat aagactccag atttaagtaa ggcatttaca atcttagaac agtattcaaa
    13201 cgatccacag aaacgcaatg agttagaagc aaagttaaaa tcagaccggg actatgcgta
    13261 tgacttggcg gcccgttttg aagcgggtga actacaaggg attggaaagg aaaaactaga
    13321 atccgctcgt aagatgctgg aagaaggtat gaggttagat gtaatcctta gaatcactgg
    13381 tttgagtaaa aaggatctaa aagaccacgg gatgctataa cctgtacagt taagaacaga
    13441 tcggacattc aactactcag tattgaatac gaaggattgt cagtaatttt gtgatctaat
    13501 tcacgaattt taaattggaa tattaaagat atataaaata cttctgtatt taggtatttg
    13561 tttataatgg taaaaacgtt agggtatcct atcaattttt tgcaaagata tgaaacatag
    13621 tttctgtcgt acaattttag gccgtttctc aaatttgtct gaactgatta taccaaatca
    13681 caagttttaa ctggatttag aatagagtat tttcccctcc atttttctac aatttcctca
    13741 cctaacaaac ttaggttttg tttttcagtg gagtagtggg gcattcgttt tcaaggatat
    13801 agcacagtta aaaaaggact taaatccaaa cagttaaaaa aagcggtgcc ttggattgaa
    13861 tcaaagaact actcagtaaa aatagaaaat gaatctttac aaatagaagt aatattcata
    13921 atttaaaata ccatgtctga tatgacaaac ccacacgacc gtttaatccg ggaaacttta
    13981 cagaacaaag aggatgcgat ttccttcttt aaaaatagtt tacctgaagc tgtaatcgaa
    14041 ctattagact taaaccgttt agaactaaca caatctagtt ttatctctga aaatttaaaa
    14101 gaagaacaga ccgatttact ctttcagatc ccgctgaaat ctggtaaaaa agcaaacgtc
    14161 tatctattat tcgaacacaa aagttattta gacgattcca tctttagcca actattagga
    14221 tatgtatccg caatctacaa atctcagtat agggcggata aaaaatactc agtcgtgata
    14281 ccttttgtgt tctatcacgg tgaaaggact tggactttag gaaatagttt tcaagatagg
    14341 ttcatactct ctaaaaacga ggaggaagta tttaaaaaat acattccaga ttttgaatta
    14401 gaattatttg atttgtcgaa agtggatcta agtagattgg aaagtatcac cctaagagtc
    14461 attttaggag tagttcaaaa aatatgggaa ggggatacct catttttaag tcatttagga
    14521 gaagtatttg aacttttaac aggtctaaaa aacgaatcga aaagggttga aattttccaa
    14581 aaactgtttt tgtatatatt taatgtaaga gagatcgaac cgactgaaat tactagttta
    14641 ctcagtcatt ctaggtataa tagggaatac gaggatttag ccatgacaac agccgaaaag
    14701 ttaattcaaa agggtgaaat gaaaggtaaa gttgaaacta aaattgatat tgccagaaac
    14761 atgctattag atggcgccag tttagaatat gtattaaaga ttaccagact taccgagcaa
    14821 gagttaaaag accacggtct tttatgattg tgtccgaaga attggaaaag attgttcgag
    14881 aactagacga aaaaggttat agtttaatat atatcgaaga ctatgttaaa ggtttttata
    14941 aaggttcttt caaatctaaa atcaaaattg ccagaaatat gctattgaag gggactagtt
    15001 tagaatttat tttaagtgtc actaaattta cagaacaaga attgaaagac tatggagtga
    15061 tttagacatt tgttcaaaag ggtaaaaacg attgaagatt ctatcgattt tttgcagaga
    15121 aatgaaacat agtttctgtc gtgctttttt aggccgttgt tcagatttgt ctgaacttga
    15181 ttataccaaa tcacaagttt tagttggatt tagaatttcg tattcttccc tccattttcc
    15241 tcacctaaca attgttttta aatgaagtag tagggcgttc tttttcaagg agaatggaaa
    15301 acgaacgtct ttttaactaa gaatttcggc acaataattt acaatttttg aattaatctc
    15361 caaaatatgg tatagattgt ttacgatttc ctttattgat ttgctttgaa taaattcctc
    15421 tgtcattttt taacccttta actatcccga tgtttttgat attcaggaaa tttcaggtca
    15481 aatttaaacc ccttaaaaat cggtcaaaaa gtagtaattg agcctatttt ttacttccta
    15541 aacaaaacat ctttcatgtt taatttacag atattgaaac tcattctttt atacactacg
    15601 ttcgggagtg ttttaagaag gtgttttttg gttacttgct ttgattattt ttctttttat
    15661 tgattgagaa tagattttta agctaactcc attcagttta aatactttag ataatccgtt
    15721 aattcagtcg ccttattcaa agtataactt gaaatttact ttatacaata caaatccaat
    15781 attataatat taaggttgtt gaataatttt ttataaatgc tatataatat atctatgcac
    15841 attatagaac taaaaataat taaattagaa taaattaata ttttagaagt ttatacaaaa
    15901 ttcgtggatt tttttataag gcggcttttt aaaggtaaat atgatatatc attatgaatc
    15961 aaacttctct aaccatgttc atcaattagt tatatcaatc tccaatcatc tttatttatt
    16021 aaagaatgag gagataaatt atcaaaaaaa gtcttttaat ataaatttta aaaatcactc
    16081 gaaatcaaaa aagcgtcatt tagttaattg tattataaaa gatcatttta gtggggcgtc
    16141 ttatggtgaa atatattcaa cagatcaact cttttcaata gagaaatttt tgtttaatgc
    16201 ctggaaaatt aaagaggtct ataaatttca aggccttcca gaatttttaa tggttcctaa
    16261 aagtgttata gaacactttc cgggaattgc taatatattt aaacatacaa acgttaggct
    16321 tatagaaaca acgagcggtt ttcattctgg cgcacctata ataattaaag aatgggaaaa
    16381 acaagtctgc tatgccccaa tgctctataa actattgtct tttagtaaat tacaggaaaa
    16441 tatagaatat tttaataata aaattaattc atttaaatcg gataattcag acttatccaa
    16501 aatcgataaa tggtccaaca atattaaccg aactaatatt attacaaatg aaactgattt
    16561 ctttaaaata tttaattatt aaaaacgccg ctcaacttcg ttaggtgaca aggtactaaa
    16621 tttttatgaa tcatgtatgt tattttgatg aattcggcaa tagtggattg gacttttcaa
    16681 agaatggaaa tagttctcac tttattttag ggggagtaat agtaaaagat tcagatcata
    16741 aatctttaga agcgttaagg gaaaaaattt ctgttaagca tttttcaggg aatgaaatta
    16801 aatcaagtaa tgtaggtaaa gacgatgaaa ggaggtttag aattctaggt gagttgctag
    16861 aaggaaatta ccttattcat tgtatggtat ttaataagaa acttatcttt gggaatggtt
    16921 taaaatataa aaaaagcttt tataaatact taaataaatt ggcttaccgc agcttataca
    16981 ctgcttttcc taatataaaa attgtcgcgg accaacatgg aagtaaagaa tttatgaaag
    17041 gattttctat ttatatagaa aaaaattata agtctaaaga tttctttagt aaaacagaat
    17101 tcatctttga agattcaaaa catcaatcat taattcagat tgctgatttt atgattggaa
    17161 caattgctag atattatgaa gaaactgtca caagtaaaaa tagacaacaa tttttagaca
    17221 ttttgatttc ctcaggaaaa cttttaccaa ttagaacatg gccagaaata tctgatagga
    17281 aatacgaacc tttcaaagaa ttgctatttg aaaggagcga aatagacgaa aaagtttttc
    17341 aaattagttt gcgaaatgca gatttattta ttagtgagaa tgttaaaaac gatgatgaat
    17401 tagttcaatt tcaggttgct acttgtcgta cgttagtatt ttatgctaca acgagtaagc
    17461 gatttgaaca tatttcgaca ccgcgtttag ttgaacaaat aaatgcaggt aatcgtaaaa
    17521 gaataaacga taagcaattt ggaagatcaa taattggacc tttgagagat gcgaatgttt
    17581 taatcagtag taataaggat ggatataaat taatcgcatg tgaatcagat ttacgtgaat
    17641 ttattcagta ctttgatcat tttattcgcc ctatgctaaa aaggataaaa tcttatcgtg
    17701 agacaatgct ttatgcaacg gaaaataaaa ttgatattat aggagataag caatacgatt
    17761 atctgaaaca cattttggaa atgtaaatta taatggtacc gcatcgtcat cgtctaactg
    17821 tggcttcgca ctaattcttt tgcgtattta gacatgcacg aatcagaacc gcgaacatcg
    17881 ggaagtgtca ttcaatattt ggaaaagggc aaacatggat tcgaaaataa aatttctatt
    17941 cataactata gtttatggaa tattatcggc gtttattttc gtaattaatc gtttgtattt
    18001 tactcttttc ccactcgaat tattttcgtt ttttctaatt cttatattca ttgtattaat
    18061 tttatattgg tatatccaag ttaaagattc ggattacgaa gatacaactt atcaaaacaa
    18121 aaaaccaatt cgtaaaaata catatgaatt ggaagatgca ttaattaaaa ttgaagaaat
    18181 gatattggcc gcaagtgaat tgccttctga tgatgaagat actagcaaat tccatattcg
    18241 tagaataaaa gagtgttttg agctaattta tgatgaatat ttaatagagc catatataga
    18301 acctaagata attaattttt cgaaaaggga atcaattgat atctttatta attatcttaa
    18361 tcgttcctta tctataattc aaaaggaaat agaggaaaac aaagctcgga gaatcgcttc
    18421 taatgtaaat gaggctgatg acaatgctac ttatgatcat atcagaccat tatcggattc
    18481 ttcagttaga aggttagaaa tggaggtgga atatttatcg aaaacgtcta ctatttattt
    18541 gatcattgga tctgggatca cggtttttgc gggaggttca ttgttttatt ttatctctga
    18601 tataataaat aaatctatta atttatctac tacgacggat ccaacagtca gctttggatc
    18661 ggcaattttt attttaaata atctttaccc aataattgga aaattaatgc taataatatt
    18721 tatcgaatcg tttgctttct attttttgaa gctttataga agtaatatcg atctaaaaaa
    18781 atattactta aatgaattaa cgaatattga acttaaaatt atttcacttt atgcttcaat
    18841 atttcatgag aaaggaactt catttgatgc aattacttta gaacttgtga aaattgaacg
    18901 gaataagatt ttgaaaaaag gtgaaacaac tactgattga cctagttacg aattattgga
    18961 caccttttta cgcagcattt acttcaaatt gcacaggact cacaaagtct aatgacgaat
    19021 gagatctgtg tctattataa taaacttcta tatgatcaaa aagtaattct tccgcttctt
    19081 gaattttata aaagtaatta tattccattt ctcttttcag agaaccaaag aaggactcag
    19141 caactgcgtt gtcccaacaa tttccctttc tactattact ccttcgaatc ttgttactga
    19201 gtaaatattt ccgagtttcg tacgaacaat aattggatcc tcgatccgaa tgaaaaacta
    19261 aacccttagg aggatttcta cattcgattg ctttggaaag agcggtgcac actaacttag
    19321 aatcattaga atttgaaatc gaccaaccta ctacttttcg agaataaaga tccagtatta
    19381 cacaaagata aatccacccg aaagaggatc ttaaaaaagt aatatctgaa acccagatcc
    19441 gattcttctg attcgctttg aaattccgcc tgactaagtc cggagcaacc tgattcccat
    19501 gattagaatt tgtcgtggca atccgaaagc gtttctcctg ttttccttga atttcacaaa
    19561 gtttcatcac ttttcgaacc gttcttgctc cgtaaattga atacactttc ttcacttccc
    19621 gaagcaaccg aaccaagccg taattcttac gacttgttag ccacgtttcc cgaatgaact
    19681 cgacaagttc aggattatat ttttctaatt cgtttttgct tcgttttaga aattgataga
    19741 atcctaaacg agacacttct aagacgttag ccatgcttcg aatcgaaaac tcaaatcgat
    19801 gagtttccat gaacatcaat cgggattttg ttcgcgggaa agcatggctg caaacttttt
    19861 taggatacta ttctcttcct tgagttttag attttccttt cgaagtttct ttaactcttc
    19921 actctctttt aattgtttgt ctgttggtgg actttgttgt tccgacttct tcaagttttc
    19981 cgttctccat tgtcgtaaca caaaataact gattccaagt gactctgcta cttcttttat
    20041 cgtaaacgaa cccgaagtgt tcgctttacc gcttgttctt taaactccgg agagtatttt
    20101 cctttattat tcatattcac ctttacctca ttcgctgagt aaaaggtgtc cgtttttacg
    20161 taactaggtc agatctcgaa agaatagaag tagaaaactc gcaattgttg aaagttattt
    20221 caacgctatc gagaagaatt aaaataggga cttgaagaat ggagaacggg agcgtccttg
    20281 attcagaata aaaccataat gattgccgat aattaataca gaagtatttg ctttcttttc
    20341 taccgcagtt aaatagtcgt ccctgaaaaa gtgttagaat agcgaataac gcaaataaaa
    20401 cgctatccag atagatcgag tcaaaaacaa aatcaccgta aaaaatctat aaaccacgta
    20461 aaagccggtg aaaatgaaac cagaaaaaaa ctcaaaacaa aagaatcaag atgaactatt
    20521 tcgcaacaga ttagaacaaa tcttggatca tagacacccg ttgtatcaaa taacgaagaa
    20581 gatagactgg gaaaagtttg agaaagaatt cggaaagtat tacacagaga agatggaaag
    20641 acccggccta cgagttggtt tgcactattt gaaacacgcg tataacgtgt ctgatgagaa
    20701 ggtagtagaa ggttatttag aaaatccgta ttggcaacat ttcaagtggc taggttttag
    20761 tgcttagatg ttagttatat tttcgtaata gagcgatttc ggtttaaaca aagtaaaatc
    20821 tttctaactc tgtgaattta ctagccacta attcctaacc aactaaccac ttgaaagatg
    20881 atttcccttg tgatccaacg agtttagtaa agtggcgaaa acggattggt tctgaaggag
    20941 tagagaaatt tttagaagag atgatcttgt taggccaacg agaaggccag atcaaagaac
    21001 cagagtttag aagagtgaat gttgatacaa cggttcagga gaaagcgatc acttttccaa
    21061 cggatgcaaa actgtatcat agaatgcgac aagttttagt aaaagaaact tccaaagaaa
    21121 atattcaatt aagacaaagt tataagaacc tgcccaccag tttcttcggt aagaaaactg
    21181 ggagggcaga accttgcaac ttaatctttt tgtaaagtaa gattaagttt tgagatacgc
    21241 tgtaaacgaa aaggtaaatt agcattcatt aaacaaggac gttattttca tgcgaaacaa
    21301 agtaaacgcg ctcacaagga aacaaaacgc ctaaaaacgt atttgggctg tgtaaaacgg
    21361 gatatagaga gaaaagtaga aaatcctaat atacgactta aatctctttt agaaatctct
    21421 gaacgaatct taacacaaag taaaaacagc aaaaataaaa tctacagtat tcattctccg
    21481 gaagtggaat gtatttctaa aggtaaatct tataagaggt atgagtttgg ttgtaaagta
    21541 agtttagtta ctacgagtaa atccaattgg gttgttgggg ttcaagcctt acatgacaac
    21601 ccgtatgacg gtcatacttt gaaagatgcc atcaaccaga tggaaaagat tgtcggtctt
    21661 cgacctaaag aagtttatgt gctcaaccat tcttgaaact aaagcgtctc actctccatg
    21721 gatcgttcga cgggatacaa aggtaaagat catcatccgg aggatgttca agttcatctt
    21781 tccaataaaa gcagaaagaa aatgactcgt tggggatgaa tcgaagatct gccattgaac
    21841 cggttatttc tcatctgaaa cacgatcaca atatgattcg aaattttctc aaaggtaaag
    21901 aaggcgatct tatccgctgc tgggtttaat ttctctaagc tcattcgagc ttttttttgt
    21961 tatttcgaaa atcttatcta ttcatcgttt ttattttcaa tttgagtatt gtttcttttc
    22021 atttcctcaa aatctcaatt tttcagggac gactatttaa cgtgagttcg gcataacaaa
    22081 tgcgaaagcg attattatgc tgcgatcctt agagagcagc attgagtttg aaaaattccg
    22141 aaggaattgg agcgaaagga actcaatgaa acgcttttta cgaaagcgtt tgaaactcaa
    22201 cacaacgttc actgagtcgt tgcattgagt ttattattcg ccccaatttt cttacgtcga
    22261 actcacgtta tttaagatgc aaatattcat ccggggtgat tatgctaaaa ttcttaattt
    22321 tctggagagt caataaatct ttatctccag ttattaagta gttcacattg gctacaaatg
    22381 cagattctaa gatgtgataa tcattccggt ctcttaactc caaataattc tgaataggtt
    22441 tgttttttac aagtattgta atatctctaa tttcggataa tacaacctga ataaaattat
    22501 catctaactt aaattttggt ttagaaagag tagactcgat ttcatctaat atttctttcg
    22561 aaatatatcc tgtaaaaatc tcatcgatta aatcttggaa aacgagtctc ggttttcctt
    22621 taaaaagaat agcggaaatg tagatattcg tatctaataa tactttcaac attaagaagc
    22681 gtttcttttg tttctgacgg atttaatttc attaaaaacg tccttttcgg aaataacgct
    22741 tcgatcaata acttttgaag tgaaatcaaa gatagcttgc catttagttt ttttctcaat
    22801 atatgctcgc gcagcttcac gaatcaattc tgatcgagat ctatgttctc tttttgcaat
    22861 tttatcaatt tcttttaaaa gtgccttttc aaaggaaata ttaacagtct gattcataat
    22921 ccattattat atacaaagat tgtatgactg tcaacagcat tttcttaatc ctgctctttc
    22981 tctaacccca cacggatgtg gtgttcctcc gcaattgcat ctaacgaccg aggcttgagt
    23041 gagtcttagc gaacgtcttg caagttgaat ttcaaaacaa atgtgccaag gccgtagtga
    23101 agatcgcatt agcaattccg aacgaagcga gaaatcacag ttatatgccg taattttata
    23161 taatttccgt tacttttaaa tagatatttc cagtttcagc tgtatgtctt ctctttctat
    23221 aaagtaaatc tggtaaatct atttttccat ctaatatata cattatatct tgcccatcca
    23281 tcagaatcat cgcctttaca cttggtgatt cagtttgaag actttcattg ctataaccgt
    23341 tgaaagatat ataaagtcct aaagttgctt tgaactttcc ggatcagaaa atttcggaag
    23401 ggtttggagg agtaagtgta cacggtcttt ttttaacctc gggtattgtt ctcatgtcct
    23461 ggtttaaatc gggtgagatt ttaaggtctt tgggtgattt tatttctaaa gcgcgaggag
    23521 gtggaagctc ttaatccatt tttaatctaa catctaaacg taatctttta aattaaaatt
    23581 ttatgaggtt acatcattga aaaattatct aattcgtttt aaaaactttc tcaccaaaca
    23641 caaatccttc ctgatttcaa gaatattagt tttcgttctt ctcctttcct tctttaaaat
    23701 caataacctt gaaattcatc tttctcataa cgaggaacac tttgaaaaag tatctccagc
    23761 agattattct aaagaccgtt ctaaactagt ctgttatgcg agtcttacac ccaaggaaat
    23821 tcaaaacacc tgtgattttt tagattctaa aaaaaggaaa gtaaaaagaa atgaaacgtt
    23881 ttctttatat tctattttta tttaactgtt ctacatttgg tagcgtttct acataaacga
    23941 atctaaatcc atctcatgat acgggttgtt ccgaagtcaa tagaccttct tggtttttat
    24001 gtatggaaaa acttcaagca acttggcaaa taatagaatc ttccaaagcg atcgtaacca
    24061 ttctttcgaa agacagagaa ggggagtatt tacgtctaaa aaaaagaatc tgttggtctg
    24121 agttttcttg tcgtgaattc gaagaagtca tttactctcc tatatttttt cagaggttaa
    24181 aagtcactct ttccacgatt ttaatttctg tctgtatcgg gcttctaatt gggatttctt
    24241 tttaaatcgg gttttgaatg tgtcgaaggc cagaaagtga ggaggagacg aagttagttg
    24301 cagtagcctg tttattagaa tattaataat ttaatattat ctaaaacttc ttttaaagaa
    24361 actttattta ttgattcaat aaattctgct tcacggatag tccaatctaa gttttttact
    24421 tgatcagaaa gaattacacc atcgattttt tttgatttaa tcaacacttc gaatggataa
    24481 cctttaattt tactggtaat tggacaaaat attgctaacc ctgtctttga attatattcc
    24541 ttaggcgata aaacaagtgc aggtctacga cctttctgtt catgacctgc ttgaggagta
    24601 aagttcagcc acacaatatc tcctttttca ggagtataat ttctattctt taccaagctt
    24661 cattgcctat agaattacca gtagatattt cagagtgaag attttgtttc gtaattttag
    24721 aaagtttatc ttccaatgaa gcttttttca ttggatatat tacaatctta tctccttcat
    24781 attgtaattc aacatggctt ccatcattta actctaattc cgttgccatt gcttttggaa
    24841 ttctaattcc taagctatta ccccattttt gaataattga ttccataaat tactatatat
    24901 acattgtata tacttttgaa aacctgtcag caattttttt tgaatgatat ttgataattt
    24961 aaaaattaat ttctttaatt aaaaataatg caataagtcc tcgtattact ttcgattttt
    25021 gggctattgc aactaacgta ataggcttct cgacgtttgc ggttctgaag catgcctaag
    25081 catgcgaaag aattggcacg aggttcgagt gagccttagc gaacatcccg cgaaccgaag
    25141 tgacaaagca aatgtgcgaa gcccgtagtg agtccgagca ggaaccgcga gtgacgaagt
    25201 tatgcgacgt tcaaattgct tacgatgaaa tcttctattt cttttaattt aggaaaaaat
    25261 tcatttttta aagaattctc tatttttttg tcagttaatt catattcaat atcttcaatt
    25321 tttgcataat cagttttctt aagaatttcg taggaaaaaa ccgaatgcca tttggccgct
    25381 aacgtttttt ttggtaaaaa tattttttgt tgctctgaat ttagtatttt ataaagtttt
    25441 tctcttaaag ttttatcacc tggcccaata tataacttta aatttaatct gtcagataga
    25501 ttttgaaatt cgaatagcaa gattctttgg gaattcgtcc aaccagaccc cagttttggt
    25561 agagcttgat caattttctt cgttgtaaat cggatataag atttactagg attatccgaa
    25621 tctaaaataa tttctgattc ttcctttaaa cgtgagatta tggattcctt tatctttaaa
    25681 aataaatccg gtctatattg aaaaatcaga tcaagagctt tagagtgttt tttatataag
    25741 tttttacaga tttcctcgat gttcttatcc cccacaatat ttctccttaa aatgtatata
    25801 tactgatcaa taaattctaa gacatttttt gaaatttcag attccttggt agataggata
    25861 ttttctaaga tatttaaaat tcgttcatac ccatacagta tccagtaatc ctcggaggga
    25921 atctgttgat cgggggataa gaaaacaaaa attttcgtat gattagagaa ctctgcttcc
    25981 gcaatagttt tatatttatg taattgattt ttcgattcgg aggaatgaat tttattttca
    26041 acgataatac agtattcttt atttttttct tttattagta taagaatatc tatattttta
    26101 tactctcttt tgacatctac atcctcataa tttaatgttt caaaatcaaa aattagttgg
    26161 tcattaattt gatcagttga attcaaatta aacattatta aatcttttaa aaatttttgc
    26221 aggaaaaggt aacttaaatt atgcgtttga aacggatcca gtaaccaggt caatacatta
    26281 gaatgtctga tttcatggtg aaccaatcca agtgtttcaa ataaattgaa ggaatcgatg
    26341 cttttcgaaa ttttttcaat ttcatcaatt tccatcacaa agttttttaa ttcttctatt
    26401 tccgttttca taattatttc ttttgaatta cgtctaacga ccagtaattg tcgaagttcc
    26461 gcgagtccga aggacttggc gcgaggcttg ctttgcaaga cgagtgacaa agcggaattt
    26521 ggcgaagccc aagcaagggt tgcgaagcaa tcccgaagcg ccgcgacaat ttttagttat
    26581 ctgctgtgcc gcgcccccaa tgtctaaccg agcgaagcca cggaaggcgt agccggttag
    26641 ggaacgccga tctaatcctt atctttagaa aactcagcaa tcatttcgcc tatgactttt
    26701 ctctgctgat tagaaaactt taaaaggttt tgaataattt ctctaagacc tttcgtggtt
    26761 ttgatttggc ttagtaatac tttatcttga tccgctttcg aaaccaattt atcttcctct
    26821 tccggtgaaa gatatttgat tggaagaaca ggaatcgaat cattcaagag ccagttaaaa
    26881 tctggtttat actcttgctt aagaagcgtt aaaaaagaat gcgatgcaga ttcgactcgt
    26941 ccttgaacaa ttccattcat cccggtaggt gtaagtttta gtttggcagc cgcttctttt
    27001 tgactgtccc cttttgcttc gatcagggct tgcacctttt taccaagtaa attctctact
    27061 tttttaactg tcattcaaaa tacttttata aaatattgtt gacattaata cgttaatatg
    27121 gtattaatgt atttagcact ttatgagcgc agaattagtt tctatggcat cacctcatac
    27181 gcaaagcaga aaaagaccga ttctaaggca ctcgaatgcc caaaaggtag caaattccga
    27241 ggttggaatg tttgctagtg tccttccgca atggaaagtt tctaagaaag agaaagaata
    27301 cttctacaaa gctttgaaaa ccgcgagaaa ggacgctggt tttactcaag ctgaagtagc
    27361 taagaaatta aaacgaagcc gaagtcatat ttcgaaaatt gaattagggc aaagacgctt
    27421 attcatggat gagtttttga ttttatataa actctatgga aagccaacta tctatttcta
    27481 ttcagccttt atcaaaagtg atcttgttga gcagatagat taagcccgag taaaatctgc
    27541 gaagcagttt taaacgaggg caaaagaaaa tcgaatatta gttttgatat cccgatcgcg
    27601 aagcgttcgg gtggaccggt taagaataga gacaagtgaa aataacaggt gtgttatgcc
    27661 tcagcttcac tctcatcctc ttcatcataa ttaaactcta cttttgattg aaggattatt
    27721 tcgtctaaaa tgacttttaa aaagccattt tgtaaaccga tattaaatct tttaattaac
    27781 tcagtgatat tgataacttc ttctatgcac tgcatataat gatgtacaac cacatcaaca
    27841 ggaaatttct tcttagcgct gacctcaagc ttcttaagta gattactttg ttcttcaaga
    27901 gacttgacga caaatgttat gggatacttt tctattttgt ctatatcaag aaaatatttt
    27961 ccgacatcaa gagtctccgt tacctggaaa aaccttccga gaggcttcat tacaaaatca
    28021 ataccgccgt cattcgcgtt cgttctacct gttttgaata actttaaatt ttcctttata
    28081 atttcatttg cttcgtagcc ccaatatata ttctgattaa aataataata cttaagaatt
    28141 gaatagctaa caatttcaaa aagtctagca tcaacattgg gcgctaataa cgatttaata
    28201 aaatcttccg cagacttact ttccgagtct gatacagttc tcaacttttc acaagcttca
    28261 ataaactttt cgaatgaatc ttttttcgtt ttaatatact catcgataat ttccaaaata
    28321 ggtaaacaaa gattaaaagt tttcttaccg atttttacaa taaggaggct ttcgttaaac
    28381 caatagcgat ttgattctac atttctaatg atcggcggaa ttcctgccgt tggaaaaaat
    28441 tttttaaact cttcattaag gcgatgattt aaggcatggt tctgaagttt cgacccaaat
    28501 ggcaattccc tctgcctttt aaaaagtgtc gaaaatattg ccccttcata tttggaataa
    28561 tctccactat ttatataatc tttatctttg taatcttcaa gtaaaacata aattgcatat
    28621 aaattggcaa aactacctct cgatttagat cctctttcag ccgagcgcgt tttattatta
    28681 atgtatttca gaagatcact taccgcgaaa attaaattcg aatcttctcc aaaatatttt
    28741 tctaatacat tattaatcgt agctgtaaaa gtatgttcca tcaaattcca tcaaacaaag
    28801 atgctgaagc ataaattgat ttttctattt cataaatctt tttctctttt tccaactttt
    28861 tgccttcgta aatatcttct atctcaagtc gtcgtaaccc gattttaata tattcttttt
    28921 caatttctat acctatactt tttctttcta aaagttttga aacaaaggaa gtcgtaaacg
    28981 taccagaaaa aggatctaaa acagtatctc ccagatttga actggccttt ataatccttt
    29041 ctaataaaga aataggtttt tgagtaggat gattttcata ttccggcatt ctatatctaa
    29101 cgcgaggaaa ttcccacaca ttaccaggaa ctttttcgct actataaacg gttggtattt
    29161 tctttcgata atcaattaat ttccgctttg ctcccgtctt tgcttcaacg agtatttcct
    29221 gcgagttgaa tgtataatta tttttatctt ttacacaata tagtatgggt tcatacatcg
    29281 atccataaaa gttctttgcc tgaactccag agctatcgta agaccaaata attcgagaaa
    29341 gtatattaag tttatcgcgc aaaaagatat caaaataagg catgaattga gtcgaagtca
    29401 tgacatacat gcttccattg cttctaagtt tttttacaca gagcattaac cattcatagc
    29461 accagttaag ataagattga tctgattccc atttatcttt tctgccgtta aaattttttc
    29521 cgatgttata tggtggatct gcaaaaatta aatctacgga agcatcgggg atttcatcag
    29581 agagaatttc taaagcattc ccatggaaaa taatatgccc tgcttttgaa aatttatcag
    29641 ccatagagga cataattgtt gaggatcatt tatcaatcaa ctataaaata gcatacgcat
    29701 gttaagttat ttggccagct cactgactag ctaagccagc caaggacggc tggcgtctta
    29761 atgaggggcg cggcatggca gataactata aatcatcgaa cttcgtataa acacctataa
    29821 ataaccgaat atacgaatat cataaaaccc tggaatccat caatcccaaa agcttagaaa
    29881 atgaagttgt agtgcagttt tacgaaactg atggatgatt ctcaaaagca gtttcgtgta
    29941 ggtttttagg tgaggaaacg tttagtgttt caagtatatt ttcaaatgat gcaataaggt
    30001 tcttccgata atgtaaacta tgtcccgtca cgatgaaact ggggaagagg ggttgttcac
    30061 gtgggcgatc ctctttacca gaaagctgtc gttcagcttg tcggtgaaag tccgatccgg
    30121 gtaaacgcca gagagcccgg tagctattct cggatgtctc tgggtaaccg gagatgtcta
    30181 agggagaata ttagtccatt tgaatggagg tgcgaaacag cagtccgtaa cataaagtga
    30241 attctgcagc gttgttagat tagcggtaga aataccggac aaaggagagt cgagtctgtc
    30301 gtagtgaggc gaagacaata gaagaagcga agattctgga aatgcagctt cgaagaactc
    30361 ctcggcgtaa gggaatcgga atgttgtgaa agtgaacgac ggaacgtgag agatcctatc
    30421 agatcattgg tcccacaacc gatgaaattt ttggtataag ttcataggac gaaatctgaa
    30481 aagaagtctg ataggaagtc ggatgaggtc atattacctt tgatgattag gacaacacaa
    30541 cctaatctag gaaaggacct ctacttcagt taagctatag catggaggta agtgaagatg
    30601 catgtcagca atgaccaaca acatccaata acatttgata caacacgaga actccagcga
    30661 aagctatacc ttgcggccaa gagaagcagg aatcgaagat tccatgcgct ctatgatcga
    30721 atccaccgct tcgatatact gtggcgagca tgggaggaag taaaagaaaa tggtggtagc
    30781 ggaggggttg ataacatcac gttcgagcaa atagaacaag atggtgttga aacattcctt
    30841 cgcacaatcg aagaagatct gaaaagaaga aagtatcgac cctctccggt acgaagggta
    30901 atgattccta aaccggatgg gagccaaagg ccgctcggaa ttcctacaat tcgggaccga
    30961 gtagtacagc aggcctgtaa gatagttatt gaaccaatct ttgaggctaa ctttctaaat
    31021 agttcatttg gatttcgtcc taaacgaagt gccgtgcaag cgactataga ggtggaagtt
    31081 tctttagttc gtaattggtg ggtaatcgat gcggacatcc aaaagtattt cgacacaatt
    31141 gatcatgagc tactaatgaa acttgtacgt aaacgagtca gcgaccgtcg cgtattaaag
    31201 atgattcggc agtggttaat ggcgggtgta gttgagaacg ggaagttcca accaaccaaa
    31261 attggttctc cgcaaggagg ggtaataagt cccctacttg caaatatcta tcttcacgtc
    31321 ttcgatatgt attggcaaaa caaatatcaa cacttaggtc gtttgattcg atatgcagat
    31381 gatttcgtaa ttatctgtcg gtatcgttca gatgcagaaa gagcgctgaa atctgttagc
    31441 aatatcatgg aacgccttaa actcaatttg catccagcta aaacaaagtt agtgcaaatg
    31501 gagaaagaag gcttcgactt tcttgggttc tattttcgaa agagccactc tgaaaagaca
    31561 ggtaaactcg ttccctattt ttggccttct aagaaagcta tgaagagtat tcgatctaag
    31621 attcgtaacc taacgactcg tagatggtat agactatcat tggaggaaat tgttaagaat
    31681 cttaatcctg tgattcgtgg ttggagaaat tactttcggg ctggaaattc aacccgtaag
    31741 ttccaagaat tagatagtta cgtgttatat cgtcttttcc atttcgcgcg caaacgtgga
    31801 ggaaatcgag gttatcttag aatacccgat tttcaagaaa tgtatttgca atgcggaatt
    31861 gaacactttt atctccccgg tggtttaacg agatagtact tgaatgccaa aggaagaaga
    31921 ctgtcggaaa gccgtatgcg ggaaaactgc acgtacggtt tgatgtggca ggagatggaa
    31981 accagactct taacatgtga gtccaggcgc catctcctga ccctgctcca aaaaaagaac
    32041 atttgttcat tttttaatat atctcgtatt atattaattt taatattttc aattctactt
    32101 ttttgcaaat agattgttta gtcgctttta tatatctcaa agttgataaa actctgttat
    32161 taatttattt caactatttg ctatttgttc gattgattgt cttatatatt attcatttgt
    32221 cattttaaac ccttatacta cctcgattat tttgatattc aggaaattta aggaaatttc
    32281 aggtataatt taaaccccta aaaattgtct taatttcgtc cgaaacggct atttgagcca
    32341 ttttattggg tttatttata tatatcctta gtttaggttt tttattttgt actattttaa
    32401 tttaggaata ttataatttt tacatataca atagtaaaca tacaattttt tatattgatc
    32461 ataatttttg gacatttctt ggaattctaa aaaaaggttt agattcttat tttgggtaaa
    32521 acgttaaatt ttttaaccta tttgttcttt cgtcattcac agtttttata gagttttttt
    32581 tattcgttag aatgtcggga attccagtat cggagaacag agagttaaat atatttttat
    32641 actttggaat ttgagagatc taaaaattat gattatcgaa ttcgtctatt gtaaatactc
    32701 gctacaagtt ccgctctctt cgaacgttcc aatgtgggat acctaaccgc taaatcaaag
    32761 tgtttgtccg caatattcat tgtgacaaga gctttcgaag caataagttt caaatgataa
    32821 ccttgtccat ccataatacg atataagcct aatacgcaaa atgaaaagat tcgacttaaa
    32881 atcggagtcg gagcaccttc aatgaccaat tccctaattt cgaacgcgtc gtaatgcaaa
    32941 atcgcaactg accaaagaat ggcaaatatc aaaagtccaa aagcggaata agcacccaag
    33001 aaaatatgat tcaaaggaag aatgtaacaa aaaatgatag caaacagaag agcaattaaa
    33061 attccagaga acatcaagaa agaacggatt ctttcatcac ctctctttct aattatattg
    33121 aaacttagat caaaggaaat cttcattact gaaataaaga caaaggccgt cagcaaatgg
    33181 tagttaaaaa gaggggaaaa cgaatagcca gacatatcat ttatccgggc ataacctcca
    33241 caaaaagaga tgatcgaaaa tgccggaagc agcacaaaga tcataatcgt ttgataagta
    33301 ttcatcgaat attcaatttt agcaatagaa taaactacca tttcaagaaa taagggaata
    33361 aatggaatcg gcaataagat ccagttcgaa tatatttctc gatattcatt tggaatcaac
    33421 aatcgcatac cgtatccaac catccaactg caaagcatta cacataaaaa taagaaatgc
    33481 ttttgtattt tcgctctagg ttgaatgcgg tacacgtaaa ttccaaggta tagtataaag
    33541 aaacctgtaa tagatgttat cattcaaatt ctctaaagcg atattttgac acgcgcttac
    33601 gatgattttg acgcaatcag ttgtaaagtg tttttttcaa tttctacgac agagcatata
    33661 catagttcgc cctttagata caatccgggg taataaacat cttcatagaa tcgatgagaa
    33721 agatgcgctc caaatttttt ataaaacaaa cctatacttt taagcgcacg aggatacatt
    33781 ccatagatta ttgaaaattg cttttgaaca caaaacttag ctacagcttt aaatgtttct
    33841 cttgccgctc gccaaccatc gtaagtatga acaaaagcta aagaattcca atcggccact
    33901 ttctcttcaa taaccgcgta acgtctatga ggaatctttt cgtcttcatt gtaaatcact
    33961 gcattttcta agggaattat gttatgcggc ttcttttcaa ctatacgcat tacagacaga
    34021 atttcattat tcttttcaaa ataaaaccaa gtggaccatt catcataatt gaatgcccgc
    34081 caaggcgtgt cactatatcc tgcgttgtca aatgaccgac gcaaaaaatc tttgatccga
    34141 gcaagctccc tacctgaacc aattcctgaa atcattttaa ccgagttttc tgaaatcaat
    34201 gtagacataa ctttattatg tctcttattt ttaaaaaatc aagtagttgt actaatttta
    34261 gaacacaata ttttatattc aaactactta ataagcttga ggatcaaacc ttttaacaat
    34321 tcgtagctat cttttttgac tttcgtcaga agtttaacca actcatacaa tttcggattc
    34381 ttctttatca tataaaagaa tcgaatttcc tcgtcgctga aaatttcgac gtttgcctta
    34441 atcatatctc cttcacccgt tgtcagccag acagaagaaa tattcgtatg gtgttcaaaa
    34501 ttaactgcaa atgttgaagt caacggcctt ttcccagcag cgactctata aaggtttgta
    34561 tgatgaattt tcatccggag tgcaatactc ctttgactta gcccttcagt ttccaataag
    34621 aaatccaaag caacatttaa ccgcttcaaa acttcttctt cgattttcgg atgcttttca
    34681 gatttcatag aatagcaaaa ttataatttt cttatttgtg cctatggcac attttttaat
    34741 tgacttgttg ccagtggcac agtataagtt gaccgatctc gaattcaata taagcagtat
    34801 aggccctata aatgctagat tttagaacgt tcattcgtac caaaaaaacc cttgtactca
    34861 ttctttatgg agtcgttcga aattttttga caatagctga aattctgcca ttctttttta
    34921 actcttcttt ttggtttcct tccactcaaa acaaaaggga acactcgaaa aatctcctgc
    34981 aaaatattga tcttaatcaa attcgattga atgaattttt ggacgaagat ttacgattgt
    35041 cagactttgc catatacacc gaactcagca ctcatcaagc gttgcactac ttgaatcgca
    35101 aactaaatat tagttttaag gattttctga attttaacag gttagaagaa gccaaaagaa
    35161 taattcacct caaaggaaaa cagaccaact tgttagaatc cgtctttaat ttgatcactt
    35221 ccttctataa atcctattct ctgatttttg tttatgataa ctaaattttg aaagtgggat
    35281 tgatacaatc gaaaagtata aatcgaataa gcgacttaat taatcatatt tttcatcaaa
    35341 acctaaataa ggggtaaatt tatggtcatc aattatttta atataaaacc cttagacttc
    35401 acagaatccg aattagacga attctcaaga tacataggct tacccctcta taacgaagac
    35461 aaagaagcta ttctaaaata caacagcttt cgaaaggctt tagcaatcag aaaaagatta
    35521 aaattcaatt cattagaaaa cgtctcttcc agcgatttat taaactaaga ataaaatcta
    35581 aaaagagaat acttttaaaa tcaatatcat gtccaagttc cattcaatat ttgttatgaa
    35641 cacaatcgga attttagatt atgagaattt tttaaaattg ggagctatct attttcatgc
    35701 tgctggtgta atttttggat ttttaatagg gttttcaaaa ctttattcga gtgatggttt
    35761 tagtaaatcc tacggttccg ttttacaatc tgctgcgttt tttctaattt taaataacgg
    35821 tattctgatc gatcaaggaa ctttgcgaaa cgatagtaga atgttattcg gttcttacta
    35881 tggtttggtt ctttattcca gtttggctgt atttgtttgt ttcaactatt tattagaatc
    35941 tttagataat ccctggatct attgtaaaag acttttaggg atcattccag ttgtaatttt
    36001 actttcttat ttcattcccg aactttactt tatttctttt atcgacgttc ttggatttgg
    36061 aatttctatt tttacatttt cctggtcttt aagaagtgtt ttaaaatcta acaaatcgat
    36121 tttatttttc aacctcccct ttttatcgtt tttaatttct atttgttttg ttttggattt
    36181 cttaggaacg gtttttaata aaaaggattt ctttctttta acagaaataa ttccgggttc
    36241 tgttatttgt tatacgattg tcttagaacg tttttttcct tctttgtttg gtaaggttat
    36301 tatttcgatt caggatgtta gcttagtcaa tcaaattgaa attgaaacca ttccaatccc
    36361 agaggacaaa gaaccacaaa aatataaata tcctcctaga gatttgttag aaggaatcga
    36421 tttagaaaaa gttaaaacta agttaaatcg ttttttagat tctaaaggtt ttatagacga
    36481 agaactaaga cttcctgatt ttgcttctgg tttaggtctt tctactcatc aggcttctta
    36541 ttatctaaat caatatttga atatgagttt tactgagttt ctacaatttc acagaatcaa
    36601 cgaagtgaaa aatatgatgc gtataaaatt aaattataat cttttaaaca ttgcttttga
    36661 atgtggtttt aattctgctt cttcctttca cagagcttgt gttaaattca ctggcaaatc
    36721 tcctcgcgat ctcagacaag aacttctttc aaatgttgaa acccaaagaa atggcgaatg
    36781 agtagaaaac ttaatagttt tttaatgtag aagtaatgca gttcaaatta ttttcttttc
    36841 ttctttcaaa tcccttttac tcaaagtaat tcgttttcaa agatctttag gtctctaaat
    36901 gttatttttt ttatattcta gttttagaat gcgattttag tttttgcggg gctcaactat
    36961 atttgtccaa aaaattgaaa aaccgataat aaaactttaa agttacaaat acggttcatc
    37021 caaaaatcat tgtatttctc agtttctttt taagtaggac ctaacttttg ttttacgaga
    37081 tttctctcta tctcaacctc atacttcttt ttcattttct ttggaatatt cgaaaagaat
    37141 atcaaaacac agcacggatt ttgtttctta aaagccaact tgtcgcctac aaacgaaaga
    37201 aaaagaaatt tcatacaaaa cctcttgaaa gattcaaact tgtaattctt tcctatctcg
    37261 atcgaaactg gaaagaaaat ctaatcctta tttcccctgc tactcttctg gaatggagaa
    37321 agaaaaagtt caaaatcttt tggtcattac tttcgagaag aaaaaaaaca ggtaggccca
    37381 acattccttg ggaaatcatt aaactcattc gtagggtcgc aaaagaaaac aaaatctggg
    37441 gagctactaa actccacggt ctcttacaaa aacttggtca tactatttgt gaaagaaccg
    37501 tttcgaagta tattccaaaa cctccaccta acactaaaag acgtatgaat tggaaacagt
    37561 tctacaatct tcacgctgaa gctatgattg tttccgatac ttttaccgtc tattctttca
    37621 atttcaaaga gatctttcgt gttgttttct ttttacatgt tgaaacaaga caaatacttc
    37681 actttgatat tcatacaaac ccgactacga attggatgaa aaaagttttg aaactcgtag
    37741 ttcgtaaaca aaaacaagcg ggaaaaaagt ttcattattt tatttctgat aatgattccc
    37801 tctttggaaa acgttttact aaatacttgg aaaaaatcgg tatcaaacac aaaaaaactt
    37861 cgtttcattc tccttggcaa aactgttacg ctgaacgttg gatcaagact tgtagaaatg
    37921 agtttttgga tttcttcatt cctctcaaca aatatcactt ggaaaagaaa ttggatgagt
    37981 ttattcattt ctacaacaac cacagaactc atctcgcttt gaacaaagat tcaccgattc
    38041 catctccgat tttaaagccg cctcaagacg gaaaaggaaa actcatttcc actccagtcc
    38101 tcggcggtct ctatcacaca tatcattacg aaaacgtagc ctaacgtctg ttt
//
