# Supplementary material for: Horizontal transfer of the rfb cluster in Leptospira is a genetic determinant of serovar identity
Source: Life Sci Alliance. 2022 Dec 9;6(2):e202201480. doi: 10.26508/lsa.202201480 (PMC9736851; doi:10.26508/lsa.202201480)
Supplement: Supplementary file 8 [file LSA-2022-01480_Supplemental_Data_2.zip › Supp_Data_1-plasmid_sequences/Lmayottensis_200901116_p1L200901116.gbk]

LOCUS       FHAIKGBD_1             94000 bp    DNA     linear       21-JAN-2022
DEFINITION  Genus species strain strain.
ACCESSION   
VERSION
KEYWORDS    .
SOURCE      Genus species
  ORGANISM  Genus species
            Unclassified.
COMMENT     Annotated using prokka 1.14.0 from
            https://github.com/tseemann/prokka.
FEATURES             Location/Qualifiers
     source          1..94000
                     /organism="Genus species"
                     /mol_type="genomic DNA"
                     /strain="strain"
     gene            1..687
                     /locus_tag="FHAIKGBD_00001"
     CDS             1..687
                     /locus_tag="FHAIKGBD_00001"
                     /inference="ab initio prediction:Prodigal:2.6"
                     /codon_start=1
                     /transl_table=11
                     /product="hypothetical protein"
                     /protein_id="X:FHAIKGBD_00001"
                     /translation="MVMRRARGYLVRGSPCFIMTPKRTFVYIDGFNFYYGKVKSTKYK
                     WVDFGKLCTFLLPKEKNNIIKIKYYTAMVKPRQNDPGQLRRQQVYIKALRTIPNFDIY
                     FGHFLSHPIKMMRSDGKGFVEVIKTEEKGSDVNLASHMIFDGCKNEYDTAVIISGDSD
                     LLEPVRIIRNDLKKSVGYLNPQNNPSKVLLQNCDFMKSIRFNTVINSQFPDTVIDKDG
                     NQITKPLEWH"
     gene            complement(700..1131)
                     /locus_tag="FHAIKGBD_00002"
     CDS             complement(700..1131)
                     /locus_tag="FHAIKGBD_00002"
                     /inference="ab initio prediction:Prodigal:2.6"
                     /codon_start=1
                     /transl_table=11
                     /product="hypothetical protein"
                     /protein_id="X:FHAIKGBD_00002"
                     /translation="MAKSSKPNPKVLTGNDAIVKINGLTVGFMKSIRVSINNNQGRIQ
                     ALGTRKPKGLKSLDWQGTASGEFHILTIPVEGVVKIDTYNDEHADDFYDILIIEKRSG
                     KRVGMLTGGVNTEGFSILNNEMSGREIEFELVDWEPMEAFN"
     gene            complement(1135..2940)
                     /locus_tag="FHAIKGBD_00003"
     CDS             complement(1135..2940)
                     /locus_tag="FHAIKGBD_00003"
                     /inference="ab initio prediction:Prodigal:2.6"
                     /codon_start=1
                     /transl_table=11
                     /product="hypothetical protein"
                     /protein_id="X:FHAIKGBD_00003"
                     /translation="MGTREVEFLGRGYIQPGSRGAFRTKPQSAGISPDFNTLILIGPS
                     DNGPYTNDPSLPLTKRVLEFGGPDEARQILGSGDLADAVVCAFSPSKDSRFANGPQTI
                     KALNVSQNKSASALVFATTLGITNTVKAITPGPKGNQLRFRVSNNGTILQVADNESIL
                     TSQTLEANDLRIQYIGNASNAILSFDGITLRVTLSGTASTDLSKDLVVDIKSYETLSE
                     LVSYISSQVGYTAVLLSQPDRKTNTLDHIQLTENLDVKSIPQTLKSLLFRQESFFNSS
                     GLLEIISQDKKPLSDLSGFVYLSGGVTGAATTKSYLDAIDTVFDTEAVKGFYINVCTS
                     LEPVRLYLADKLANGNSAEGSDERFGGAGLDLEKSIDERIEDIKSLNSEYMVAGFSPL
                     IRYKADRINLRTYPGWMIAVLHNAIKASSNVRETATFKDLNIVDAPEILTKTQIKNVL
                     RAGGLVITKKPNAGPFKIEFALTTYQSQNLIRNQASTVCTALALVKDLREWLNVTFTG
                     EIPTDPEALGTSLTDADIRTAVIQRIRNVYIRQYGWLTRNIYTGEDAFDENFEIRRDG
                     DVIYFIFPDGKIVTPINYMFFLLNLDVVRGARSEV"
     gene            complement(2927..3136)
                     /locus_tag="FHAIKGBD_00004"
     CDS             complement(2927..3136)
                     /locus_tag="FHAIKGBD_00004"
                     /inference="ab initio prediction:Prodigal:2.6"
                     /codon_start=1
                     /transl_table=11
                     /product="hypothetical protein"
                     /protein_id="X:FHAIKGBD_00004"
                     /translation="METEQSKGKEKESKNNSNKKETPDEFLSRKEKELGKIISPRFRN
                     YFKRELKAISNASFEAVWEAVSGNA"
     gene            complement(3152..3913)
                     /locus_tag="FHAIKGBD_00005"
     CDS             complement(3152..3913)
                     /locus_tag="FHAIKGBD_00005"
                     /inference="ab initio prediction:Prodigal:2.6"
                     /codon_start=1
                     /transl_table=11
                     /product="hypothetical protein"
                     /protein_id="X:FHAIKGBD_00005"
                     /translation="MDFSLKEEEVRRQGGQDKGAVFITYPAPPEDVVVDYFRNFISLT
                     GLEERNLNVPVIHGHPLFQEGISNKGPNTKFPKIGIECATERHTQVLGLSEHHFKNSA
                     QFINYLTEISQTPESRRLPTKSFLDEFSRNKYFQQFQFNCESDVIITGFSSGASGRNS
                     NKFIYDSSLALTLLMTNDLPVLHPGVTVFLPEDTESNLTTNDFAEPFWGFEIKVKIVQ
                     TKSIFRTKPKFLFPDTKEFDLYLSKSRSQFKNLSS"
     gene            complement(4004..4930)
                     /gene="rpnA_1"
                     /locus_tag="FHAIKGBD_00006"
     CDS             complement(4004..4930)
                     /gene="rpnA_1"
                     /locus_tag="FHAIKGBD_00006"
                     /EC_number="3.1.21.-"
                     /inference="ab initio prediction:Prodigal:2.6"
                     /inference="similar to AA sequence:UniProtKB:P31667"
                     /codon_start=1
                     /transl_table=11
                     /product="Recombination-promoting nuclease RpnA"
                     /protein_id="X:FHAIKGBD_00006"
                     /db_xref="COG:COG5464"
                     /translation="MSDMTNPHDRFIREALQDKEDAISFFKFNLPENVIELLDLKRLE
                     LTQSSFISENLKEEQTDLLFQIPLKSGKKTNVYLLFEHKSYLDEAVFSQLLGYISAIY
                     KSQYRADKKYSVVIPFVFYHGERFWTLGNSFQDRFILSKNEEEVFKKYIPDFELELFD
                     LSKVDLSRLESITLRVILGVVQKIWEGDTSFLSHLGEVFELLAGLKNESKRVEILQKL
                     FLYIFNVRELEPTEITNLLSHSKISRDYEDLAMTTAEKLRKEGEIKGKIEGKIEGKIE
                     TARNMLLDGVSLEYVLKITGLTEQDLKDHGVI"
     gene            complement(4972..5712)
                     /locus_tag="FHAIKGBD_00007"
     CDS             complement(4972..5712)
                     /locus_tag="FHAIKGBD_00007"
                     /inference="ab initio prediction:Prodigal:2.6"
                     /codon_start=1
                     /transl_table=11
                     /product="hypothetical protein"
                     /protein_id="X:FHAIKGBD_00007"
                     /translation="MNYETLYKQGKFPRTQKILSTIALAAKESWTHNVLSAKPSWWGR
                     MAMSNKSGGGGGILIQEIPGGYRVFHPNKGKYNYMAVIEKGRPRYDMRPSLLGGSRAR
                     MGKNGPYVIVPITKNEDGTPLSFKKNTINSVIIKTGSFKEENAHGQLVTRNKYKYRQD
                     PGMTGQGDVFAREQRYKNGNVQRSLVKFVVVNERSRDFFQAAIPAQKVFSGVKEDVKK
                     ALKSKQLKKAVALDTKDLIKELLSKKRK"
     gene            complement(5769..7220)
                     /locus_tag="FHAIKGBD_00008"
     CDS             complement(5769..7220)
                     /locus_tag="FHAIKGBD_00008"
                     /inference="ab initio prediction:Prodigal:2.6"
                     /codon_start=1
                     /transl_table=11
                     /product="hypothetical protein"
                     /protein_id="X:FHAIKGBD_00008"
                     /translation="MTGPYTLEQLVEIQKGFQANTALNGASPFVDFNSSGATLSMQSL
                     DKVFVALASTDKDFKFFNEVPRRQITQTIAEYNRYKSHGGGWFHTSNIGQSDEPTFTD
                     AQMERIYSEVNYSAEGFSFNRVVDTVQNIQDPELIQSNAALKRAMENQMRRFWFGNKK
                     HNRNEQDGFKTHAKNLGNEFYTDCRGSLPSIDQMKYITSRIRTRYFGLTNYAKMHPST
                     KALYDQTFDRSGSGMVVQNNSYSPGNVSLSNNVYGVIDSNSKNNFIQFDDDIWMDSHE
                     WGVPMRYDQNGNRVEGPTSDKEAPPTPSFTLTVIPSVPNSLFTGSYVGDYSYRVCAGN
                     LRHFSGPSNVENISIPNGGAAELSITPGVGGILETRYVIFRETTPSSSLILYMKTVER
                     NLVGAVTIVQDLNEDLPGTTIMVLGDFNTKSSSDETRTLILSELLPYTKTLFPYGAGG
                     ALRTRLGIVEGYSVLQELAPEKFHVFTNVPVRL"
     gene            complement(7217..7915)
                     /locus_tag="FHAIKGBD_00009"
     CDS             complement(7217..7915)
                     /locus_tag="FHAIKGBD_00009"
                     /inference="ab initio prediction:Prodigal:2.6"
                     /codon_start=1
                     /transl_table=11
                     /product="hypothetical protein"
                     /protein_id="X:FHAIKGBD_00009"
                     /translation="MLKSAILRLKEKVSENTNISKSNIQDTKPDLEKLNGEVTKLLEA
                     GSLLPEKEKIEIWALSQGLEEAEATVFAGDTVNSYFENSEEETKSKEKKEKELEEKIQ
                     KSELFFEEVKNTFEILKAGQETLAEAISYLLEKSEENTNLKTEILTLKSQIGNLSKEK
                     NETKNPVTTQIQKSNLNGVISHLDKDKISNRIIELIKQGKCRIEDLSFFESTHKLSER
                     VQKFCNEEYKENQI"
     gene            complement(7908..8843)
                     /locus_tag="FHAIKGBD_00010"
     CDS             complement(7908..8843)
                     /locus_tag="FHAIKGBD_00010"
                     /inference="ab initio prediction:Prodigal:2.6"
                     /codon_start=1
                     /transl_table=11
                     /product="hypothetical protein"
                     /protein_id="X:FHAIKGBD_00010"
                     /translation="METVFLHPFQILKASPEERSGTIKILVKASTEEEDKQGEIILKS
                     AYQDPLMRKEFLNEGYFDYNHLTDIIDKEITELRSQNRLTASHLVELQKSKIESIIGG
                     AVQIGYKDDFPANLKISDEGLYILGNLFPENKFAEEIRKGLQAGFHGWGASVSGYARP
                     IDKQGNKIRKIKLKKCAIAPIQEVYNPNTSVQLLKGAVFLKDIDKEMDSNQEGYKNRN
                     QILKEEKELVERIQRVEKKLQFFTKIIELDPTLQERFLKTIFSDISNRFKNKEMNLGS
                     IVLKSVLSEEYHLEGEELETLSDLLFLKLNGEKYA"
     gene            complement(8895..9116)
                     /locus_tag="FHAIKGBD_00011"
     CDS             complement(8895..9116)
                     /locus_tag="FHAIKGBD_00011"
                     /inference="ab initio prediction:Prodigal:2.6"
                     /codon_start=1
                     /transl_table=11
                     /product="hypothetical protein"
                     /protein_id="X:FHAIKGBD_00011"
                     /translation="MDPELKIEEGVIYNLFYMGLPVKGYYLSGNWFLMGFTARVIKSL
                     KIHPAGYFLIIYQCSYFKVLFRFLLGEYR"
     gene            complement(9351..9740)
                     /locus_tag="FHAIKGBD_00012"
     CDS             complement(9351..9740)
                     /locus_tag="FHAIKGBD_00012"
                     /inference="ab initio prediction:Prodigal:2.6"
                     /codon_start=1
                     /transl_table=11
                     /product="hypothetical protein"
                     /protein_id="X:FHAIKGBD_00012"
                     /translation="MPAFLGPFSSDEILTESQEKSLKISQVVELDFSSPLGSYNLGEI
                     LPIGTIVNKLIVKVDKAFNELPILTIGNTISPDIWLDTSSLDFSMEGIYLVECYDRVN
                     TATQAKVYWNPKDTIKGRLKAYLITSF"
     gene            complement(9786..11339)
                     /locus_tag="FHAIKGBD_00013"
     CDS             complement(9786..11339)
                     /locus_tag="FHAIKGBD_00013"
                     /inference="ab initio prediction:Prodigal:2.6"
                     /codon_start=1
                     /transl_table=11
                     /product="hypothetical protein"
                     /protein_id="X:FHAIKGBD_00013"
                     /translation="MEKLSISKRTDISIPPKRFSIEIRLPGSSENLFFPVEYVTHIRS
                     QRSLSPGRGGITLTIPWQEKYIVQVGEDESLPISEMKTFETKSFQEIFRVRSIVLLYY
                     DNSNGKSKSNGFKKLNSGKIKTITKDFSPEANSFKSVHITSLETILTDTDFFIDYQRT
                     QGRPGTRTQSTYAGVITSATKVFLQGQLSDLIKNFWDEFFCNLLNVSRYCDHNVLKPT
                     TTENDPNALLSILLPRRAYTEQFVYESQVLSSFTVGQYVNFWEILRSYLCEPLYELFV
                     DPLETFDIEGVFGQGISFGEIGSNRLETYDVGNKESKVIFRPTPFYMFGTDGKYRDLE
                     SSRIDAVYSFDLEDIQNYRIEENEENIVSGVHVIQNTFQTFGTVLSEPKYEDRIRSIF
                     GPKFLHVKIPGLIFREENLRQSSKENYKTELSSIRDLLFSIFCDLEELKITNGSFEIP
                     FIPIRPGIPFQIDIDPLKKYPFNTNEICKFGYITDVVDEFSPGQARANTTISFKWGPN
                     LDFKSEIKR"
     gene            complement(11363..12046)
                     /locus_tag="FHAIKGBD_00014"
     CDS             complement(11363..12046)
                     /locus_tag="FHAIKGBD_00014"
                     /inference="ab initio prediction:Prodigal:2.6"
                     /codon_start=1
                     /transl_table=11
                     /product="hypothetical protein"
                     /protein_id="X:FHAIKGBD_00014"
                     /translation="MRGNFTNDTFEFEQKPHSKDSKITPSMFATVTEVLPRFRVNVLT
                     TFGEIFLKVRTLGPFLYPDGKAHGRAYGIKKNQLVLIEFIGGSYRSPVVTKVFPFPTK
                     DSDLLNLNEFSRKYPFLNPEKDIIDFHESGYLTRQTTNKIEVYDQDQTVILEIDFLNS
                     KAKINLNDLEITANTKITGSLEVDGDIKSSGLIESEKDIISNKKSFNEHGHGYNPGPL
                     PPSKTSPPI"
     gene            complement(12043..13926)
                     /locus_tag="FHAIKGBD_00015"
     CDS             complement(12043..13926)
                     /locus_tag="FHAIKGBD_00015"
                     /inference="ab initio prediction:Prodigal:2.6"
                     /codon_start=1
                     /transl_table=11
                     /product="hypothetical protein"
                     /protein_id="X:FHAIKGBD_00015"
                     /translation="MGITDLAQSGVNTLLGLNSYEPQNVFSFAFYEKEKNGDYNLNTI
                     ESNEYFFVNGPLTYTENFKYRTSISKTFGSSVVIDYGPDNHEIKLEGEFHIYHLGLPS
                     KPSSSISGGSGFVQSAFTAAKSIVKNQLTSYYNKLRSSYLSFGGGDFRSGLQEFQDFM
                     FLLHYSKSLERVEYTSNDSQASKIVSLFYEKRFSFRTHALVFRDYDRNRIVEVVIPNN
                     GFTISRSVSDTNTYKYSLTLVTVKELETQITSKSVRSNFNVFRTISGLMNELENIVNL
                     PLKLSGALLGVANGVQVFASSTKRVLTSWPRMKDQFNTQGKLARKTFENAKNELGIKT
                     KKRGLSEDEILEKIEITSKKSASHEAEFRQNLDTAINDSNSLTRLIAQVLIPVDSSGS
                     IEAMSLQPNADLSDWIDNDVYRYTITIQEILTEIKAFLNTSSIDNEYKIYQVSPGDSW
                     ENVAEKTLGDKNLGQALARFNMSRDTVNLDKRAIKIPYGKNTNIYTPLPDNPNPKDLE
                     IAIIGCDLKLNENRGIEISPTGDLALVMGDEALVNEKLDIIDMVEGSYLSDKTLGNPI
                     LPGEILDEMLKNKHIQNILSQFRSDPRVKTVNFLNTLQEKDTYYFNIKIESITGTSYI
                     LSV"
     gene            14004..15194
                     /locus_tag="FHAIKGBD_00016"
     CDS             14004..15194
                     /locus_tag="FHAIKGBD_00016"
                     /inference="ab initio prediction:Prodigal:2.6"
                     /codon_start=1
                     /transl_table=11
                     /product="hypothetical protein"
                     /protein_id="X:FHAIKGBD_00016"
                     /translation="MALPYIPKTETEYRLAIQNYLIASGSRLSNFNPGSRIYTWICAI
                     ASVLAEGDLRTLNGFDYSIREGIYNALGFNRLPGLKSIGIVRIEYKDHLENIEIPIFT
                     LDLFGLLFESISPVTLLVGQEYLEIEIRAKEPGTDYNIRRLSINTEEGLGSLNIQLPT
                     NTRVWNPSDFTGGSNKETEESRLKRFRNFIISLGRSTPLGIYTAVISIPGIAGAQITT
                     NKNPYSGTLEFGWINIYVSDGTSNPPQSLLNLVLKTIEGDLNDPDNFPGYSAAGTWVN
                     VFKIPVLGITVRFRLEVLNISQVSLEEASTIATNALTSYLNTLSIGFDVLLKQVEATI
                     LKSHSDFYKVTILEFYGKLANQPVPNPIPFPSDISVPPTYLPRTGGSSLGVITCEVSK
                     VDSL"
     gene            15191..15784
                     /locus_tag="FHAIKGBD_00017"
     CDS             15191..15784
                     /locus_tag="FHAIKGBD_00017"
                     /inference="ab initio prediction:Prodigal:2.6"
                     /codon_start=1
                     /transl_table=11
                     /product="hypothetical protein"
                     /protein_id="X:FHAIKGBD_00017"
                     /translation="MNKLLDKLPQFNPTDPTFQSLWGNLDRPELSPVTNINDINKGAL
                     YNSVEWHLSFQELTSKCSTLTQSEGRFLTKWANLLGIERPTGMNDPEFVGYILGYVLS
                     NEPTLTKISQIFQRPDYAVLRCNELGFTSDVSATDTGLFLPGPNTKAVSSIVTPLLGV
                     SYILVEDFSSISNVQITELNRILAAGTAVYIGAKNAD"
     gene            15774..16547
                     /locus_tag="FHAIKGBD_00018"
     CDS             15774..16547
                     /locus_tag="FHAIKGBD_00018"
                     /inference="ab initio prediction:Prodigal:2.6"
                     /codon_start=1
                     /transl_table=11
                     /product="hypothetical protein"
                     /protein_id="X:FHAIKGBD_00018"
                     /translation="MQTEISLTSNEIKTYYQNVFQKISADDINRLSGALGDDSYVRIL
                     LTSILYSIGRNTDTAIGFQVRLQNQNTISVDNGIFIKSDSVYIFPEISLTPNPNSVVG
                     IFELEFESVLTDEKSVAVFNSQTERFQPQPKPTRKTYRTRLYEQWLNTNGNPLITQNR
                     IGLLRYTRNGGNITNLVRTLPVYDPKLVGVDVVLNPNILDNTSLSSAINWLYNYIESK
                     NFIKTTPSPGFDNANFRIRTQGNFAYWSKDEGANWLPFA"
     gene            17119..17499
                     /locus_tag="FHAIKGBD_00019"
     CDS             17119..17499
                     /locus_tag="FHAIKGBD_00019"
                     /inference="ab initio prediction:Prodigal:2.6"
                     /codon_start=1
                     /transl_table=11
                     /product="hypothetical protein"
                     /protein_id="X:FHAIKGBD_00019"
                     /translation="MSLARLKNGCKDMSCCGGKTNTMNQDLIFQQIGQVTQIAKNKGL
                     SEKDASNEAYTFVKGLLSKTSEIIQKNPSLNKELIFHQMSTQAFGLYHSKDETEEILE
                     SVFKSISEQINLSKILSQEFSNLK"
     gene            complement(18027..18398)
                     /locus_tag="FHAIKGBD_00020"
     CDS             complement(18027..18398)
                     /locus_tag="FHAIKGBD_00020"
                     /inference="ab initio prediction:Prodigal:2.6"
                     /codon_start=1
                     /transl_table=11
                     /product="hypothetical protein"
                     /protein_id="X:FHAIKGBD_00020"
                     /translation="MFGKDQIRSYSLGVFYMIKLEGFDEFQNGLKNLENNLKKLSEKK
                     EIGFLELFPTEFMSKYTDYSSVEEMFSSSGFVINSEDDFTKLEKSPDWDAFVSQNTKF
                     NSWEEMINFASDIYINQVLDN"
     gene            complement(18495..18716)
                     /locus_tag="FHAIKGBD_00021"
     CDS             complement(18495..18716)
                     /locus_tag="FHAIKGBD_00021"
                     /inference="ab initio prediction:Prodigal:2.6"
                     /codon_start=1
                     /transl_table=11
                     /product="hypothetical protein"
                     /protein_id="X:FHAIKGBD_00021"
                     /translation="MNQEHFIHHPEVLHLRALLVEGLYFQKLTHSIFDDILMNVDKRF
                     KDRDRLIEFITKENLLGDYEKFLQQKECE"
     gene            complement(18778..19641)
                     /locus_tag="FHAIKGBD_00022"
     CDS             complement(18778..19641)
                     /locus_tag="FHAIKGBD_00022"
                     /inference="ab initio prediction:Prodigal:2.6"
                     /codon_start=1
                     /transl_table=11
                     /product="hypothetical protein"
                     /protein_id="X:FHAIKGBD_00022"
                     /translation="MKVLQTEEITIELAEIILDKVHLAMTKENTYWQDTVMDDDKEVG
                     EELYLLQKSCLKKVFQSSKKTLSPQAKIALSKEFKNLGALDLVEILKNTNLENQESDD
                     FLLQKSSLLEENAIVVKIENEKGSYREGFDSNGKRWKCKLFFDYGYIQKSSGDEGIGV
                     FLGPEKNKNTYYLINQKDKDGNFDEHKLMLGFRSEKDAKKAYLKHYPKNWKGLGSIVA
                     LDEEGFQFFLNKKDIPKEFINPKVEILKSKLLDLRFILKKERKYFQNIEVQKTELYKL
                     LKSITDKTKRN"
     gene            complement(19648..20064)
                     /locus_tag="FHAIKGBD_00023"
     CDS             complement(19648..20064)
                     /locus_tag="FHAIKGBD_00023"
                     /inference="ab initio prediction:Prodigal:2.6"
                     /codon_start=1
                     /transl_table=11
                     /product="hypothetical protein"
                     /protein_id="X:FHAIKGBD_00023"
                     /translation="MKQVCKNSLKEILVQIREKLKLLFVFPIYLFGMIRLAVTIYYQK
                     LMLQTQNPGQVMLLYYDPRTINTLNIVEKLERLVVKPFRQIHKINPIVLVLPYGNNLQ
                     TGSIKAFYSSLDRDQKREFKKVIYEDKEIITPKDIL"
     gene            complement(20072..21100)
                     /locus_tag="FHAIKGBD_00024"
     CDS             complement(20072..21100)
                     /locus_tag="FHAIKGBD_00024"
                     /inference="ab initio prediction:Prodigal:2.6"
                     /codon_start=1
                     /transl_table=11
                     /product="hypothetical protein"
                     /protein_id="X:FHAIKGBD_00024"
                     /translation="MLERRGESCLWYRLTPCPCPTEERLPDCKFCYDGLIRNFQETLE
                     IKEELAYKVEHNRVYTRFSPIHKVHSLNLISRETHKPLTIKRIYEDYIEVEEALKFWN
                     AVLLHYEISMIEEITVEAFGENEYSLSPKLPLGAIVGVVEIFKVNDLGETSCVECSGF
                     TLNSIQFPNRVNGLFRLKLKIIYPVKVGYKTFRNEQDAKKIFGNSQITFNDGELMAVM
                     GVGYNLSQGDIITLLVSTLTHSEFIPYQFGSYDKVSYSPIRKVEKIISKEKSSIKEHI
                     QGQDFQVFGDSKIKWKNDKPKNGYSIIYEYHPSFRITGFIESGSGEDRDKPKIFRMKP
                     LSNLNTRE"
     gene            complement(21405..21974)
                     /locus_tag="FHAIKGBD_00025"
     CDS             complement(21405..21974)
                     /locus_tag="FHAIKGBD_00025"
                     /inference="ab initio prediction:Prodigal:2.6"
                     /codon_start=1
                     /transl_table=11
                     /product="hypothetical protein"
                     /protein_id="X:FHAIKGBD_00025"
                     /translation="MEEETTNNLANTTLRPVSCDKCLEFKGLVARVFISEEHLNDPQY
                     MQSLGLKFLGGDKFSGDPITNIAVWLGKNNANLKFKDYQFCCPLHPNCSHEYETFTFK
                     ETDEDDEVSEIFRQGKIRDAKERLRTDEIFKQNMEANRERIRLEKKYGPITKSDVIYR
                     VGTWEEPTCAMEPERSWLSNYIAWKLKTI"
     gene            complement(21955..22926)
                     /locus_tag="FHAIKGBD_00026"
     CDS             complement(21955..22926)
                     /locus_tag="FHAIKGBD_00026"
                     /inference="ab initio prediction:Prodigal:2.6"
                     /codon_start=1
                     /transl_table=11
                     /product="hypothetical protein"
                     /protein_id="X:FHAIKGBD_00026"
                     /translation="MKRESPLSEYRVLRELSYALLYYFLGLQYTVLGNHNLEIIVQKS
                     LWSDVMGVLRRRFFGELLSRPTYYPRKLEIKPDPFTDYSSYSKRKDRLEFPQGVVRRE
                     DLETTDQEIFDFLANDWNRIYLELRDKTSILGYIAQALIEKGEYEDDLKKMTLPEFSE
                     TSKTYNLPGLEDIDALKETLHLTDEQTYGLLYGKSKGAEWLAIYDHNGERKGKAYELI
                     TKTYREQIAQCLERNATEEEIRSLMLSPDDTEIKKALGLFEENISEEQRSKREKEYEE
                     LVTNHLNRDMTRFAYTELSINFNNGKLLYLINEKNTPSYVKFGGGNY"
     gene            complement(22930..23274)
                     /locus_tag="FHAIKGBD_00027"
     CDS             complement(22930..23274)
                     /locus_tag="FHAIKGBD_00027"
                     /inference="ab initio prediction:Prodigal:2.6"
                     /codon_start=1
                     /transl_table=11
                     /product="hypothetical protein"
                     /protein_id="X:FHAIKGBD_00027"
                     /translation="MEETENKFELSKWIVQLEEKNRQILYDQLTSGVLNKEPRDTLFY
                     VFLIKLYKYLDEKGFRPAQEETQISNLVLNLKETRRQTLYDSLVSSISNISDRDTILH
                     IFLWKLDKLLTQ"
     gene            complement(23353..24783)
                     /locus_tag="FHAIKGBD_00028"
     CDS             complement(23353..24783)
                     /locus_tag="FHAIKGBD_00028"
                     /inference="ab initio prediction:Prodigal:2.6"
                     /codon_start=1
                     /transl_table=11
                     /product="hypothetical protein"
                     /protein_id="X:FHAIKGBD_00028"
                     /translation="MSKKQLQEIKYKKIHKNVISKKSIFSEKQCTALEEDWANSNIQE
                     ICYDGGARSGKTYLVIKSILSRAFLSKESRHLIARFRLNHLKMSVWRQTILPCIKDMG
                     FRRGRDYELNESELIITLQNGSEIYTAGLDDSTRVEKIMGTEFNTIFINEATQISYST
                     YQKLKTRLSFVRPDLNNKIIIDCNPRNRYHWIYKYFVLKQDPETCETLSIQRMGKMSR
                     RSWTPLDNPYLTEEYKLLLSELTGIERDRLYKGLWVDVEGLVYKNYEQAIVKPFEIPQ
                     TWDSAGVVDFGYTNPFVFLWLYYDQSNETWYLTNEHYQTEKTVRVHCETLNKSKKPNL
                     FIIADHDSEDRATMAECGYLTIAAEKDIATGIQALIKLLEAKEGIKLRIFDTCVHTLE
                     EFSIYSWEEPKEGKNPKEIPIKYNNHAMDALRYFALKVVGKSNLIITRKKEDVLKEIR
                     RQKPETLENLRKEILKRYGVGQNFLR"
     gene            complement(24737..25351)
                     /locus_tag="FHAIKGBD_00029"
     CDS             complement(24737..25351)
                     /locus_tag="FHAIKGBD_00029"
                     /inference="ab initio prediction:Prodigal:2.6"
                     /codon_start=1
                     /transl_table=11
                     /product="hypothetical protein"
                     /protein_id="X:FHAIKGBD_00029"
                     /translation="MPKIKKKAKKEPAKNGKLRIKKRSGVKKNVIFSEKELEILRKEY
                     LQGTSRESICRKYGLGYKQLDNLIRYNSWNTDRKEISGNLRVVSDLQILTNLADAITK
                     INMEATKYLEIYKSRMTNPKTSNLELSILSKSRYTHIKELLRSLSVPDTIRTEQNNSE
                     EKNQVNIQIVTGVGETPGTVEKLLGKDHVGVKKTTTRNQIQEDT"
     gene            complement(25356..26291)
                     /locus_tag="FHAIKGBD_00030"
     CDS             complement(25356..26291)
                     /locus_tag="FHAIKGBD_00030"
                     /inference="ab initio prediction:Prodigal:2.6"
                     /codon_start=1
                     /transl_table=11
                     /product="hypothetical protein"
                     /protein_id="X:FHAIKGBD_00030"
                     /translation="MNFEILQGDSSKILQELTYVPGYRNKIDSLVTSVPYFQKRDYLE
                     KLHPEKNQEIGCENSITHYLKNLEKVFKEAKKLLKINATVFVNIGETFKGGKALKIPS
                     QFIDMMEGIGYYYIQEIIWAKSITTKNGNIGSCKPESVNRRFTNSHEYVLFFVLDLKK
                     FYLNLKNVSVPLAVNGIDPKTKLEQILVKNSKSLKNYEVTKAENPTLIQKRILRNKIK
                     DNEFTAKRRSVWQIPTPNSKTRHTAVGPIELFEICILAGTKKNGTVLDPFTGEGTVGK
                     ASLKLERDFLGIDLDERSCIEAKNNLEETNMILVS"
     gene            complement(26288..27184)
                     /locus_tag="FHAIKGBD_00031"
     CDS             complement(26288..27184)
                     /locus_tag="FHAIKGBD_00031"
                     /inference="ab initio prediction:Prodigal:2.6"
                     /codon_start=1
                     /transl_table=11
                     /product="hypothetical protein"
                     /protein_id="X:FHAIKGBD_00031"
                     /translation="MQELPFLHEIKNNLKIEQIPIHKIRYHEKNNELFQKRKPEYIRE
                     LSSNIQKEGLHEPISVKYDFQNDNYLCLSGEHRVEAVKRLGWTEISGYKVNPEDELSY
                     LIRRNILKPHIGHKARLRVYKIYCPEILNLKFTNKNKIEEVSKKLSLSLQTIQSDLKK
                     FHNQNSEVVNLEELETLWSKKRIKNLRINLSGLSNGNYLLNVSGKNLSYEWVGKLRNI
                     IHESAKAARSVWYDKNFKEENLEAAQQIRQLRIDAGLTQFQLSQALGYSQSYLAELES
                     GKWQCSENLFESIASYCYERIA"
     gene            complement(27349..27603)
                     /locus_tag="FHAIKGBD_00032"
     CDS             complement(27349..27603)
                     /locus_tag="FHAIKGBD_00032"
                     /inference="ab initio prediction:Prodigal:2.6"
                     /codon_start=1
                     /transl_table=11
                     /product="hypothetical protein"
                     /protein_id="X:FHAIKGBD_00032"
                     /translation="MDQRIEYHIYKHIQPTSTSPRIWGSAGHEYFTGNDGLKRAIEKA
                     IELQKTAPLGIEYSVQKYVYSRKTNYRPVKTRVWKNGKAA"
     gene            complement(27613..27834)
                     /locus_tag="FHAIKGBD_00033"
     CDS             complement(27613..27834)
                     /locus_tag="FHAIKGBD_00033"
                     /inference="ab initio prediction:Prodigal:2.6"
                     /codon_start=1
                     /transl_table=11
                     /product="hypothetical protein"
                     /protein_id="X:FHAIKGBD_00033"
                     /translation="MSRLNLTNQNVLEPISYKKEKEYKVPKPLEETDTFFVREKDEEH
                     LYMDRRDAIRYMDAIRILKSPKVGCDDVA"
     gene            complement(27831..29303)
                     /locus_tag="FHAIKGBD_00034"
     CDS             complement(27831..29303)
                     /locus_tag="FHAIKGBD_00034"
                     /inference="ab initio prediction:Prodigal:2.6"
                     /codon_start=1
                     /transl_table=11
                     /product="hypothetical protein"
                     /protein_id="X:FHAIKGBD_00034"
                     /translation="MNENQRVYRVSKDRNFSIVKNNFIDDRRLSLKATAILLLALRYP
                     DNWRMSVKTMTKLKSDKESSISSGFKELVAFGYAEYRKTRNTVTGKFESGWYFFEESQ
                     KPNVQSVPNRSKKEELKQGELFAEEEIKSPGVENPGPDLPLSESPHLENPVAVNPGLE
                     NQSLSNTIYQGLSKQILSSQIQNTSREYRLPAQAHREEQKELLIEKEIKIQREENHRI
                     DLPHLENPHLENPVAVNPGLENQPLSNTIYQGLSKQVLFNQIQNTSREYGPPAKTHRE
                     EHNQDQHKQKENPRFQFPAAWLIKFQDYYLKEHGSEMGQPDSELKALSSLFEFSKGEW
                     NVIESKIQILIQLRKQDPQFWYEQSLSPESISKFWSRLFERKVKPTEKNPKRNEQQNK
                     SLRTESKYNESKTIQETPIEELNNLDPYKCFLVWGKTKLFKQQLEYYEQNSDPLKYEG
                     TKKILYEKFVNEVYPDLIQNSEIKKTTIENGKENSQGSAA"
     gene            complement(29318..29665)
                     /locus_tag="FHAIKGBD_00035"
     CDS             complement(29318..29665)
                     /locus_tag="FHAIKGBD_00035"
                     /inference="ab initio prediction:Prodigal:2.6"
                     /codon_start=1
                     /transl_table=11
                     /product="hypothetical protein"
                     /protein_id="X:FHAIKGBD_00035"
                     /translation="MEPIEANNPDLVDRLRIRNKTRIEILLYINDFREQTTDPGLYKN
                     LRIPDFEIRIGEACLSFLDRGNLFYYTHSVNDAERVLKYIQTKWNEEKKKGIDIPFSR
                     YLQVASGRNHEAA"
     gene            complement(29725..30057)
                     /locus_tag="FHAIKGBD_00036"
     CDS             complement(29725..30057)
                     /locus_tag="FHAIKGBD_00036"
                     /inference="ab initio prediction:Prodigal:2.6"
                     /codon_start=1
                     /transl_table=11
                     /product="hypothetical protein"
                     /protein_id="X:FHAIKGBD_00036"
                     /translation="MKKLRAIRSYYADKINEQFGADGDFLNDKRLGPAELGLLYNALY
                     LRPQTNYSVNELSQYTGNTANETNEILNNLNLFGYSEIIHFKDPNKTELEQKWIIQDK
                     SFERSIVR"
     gene            complement(30355..30534)
                     /locus_tag="FHAIKGBD_00037"
     CDS             complement(30355..30534)
                     /locus_tag="FHAIKGBD_00037"
                     /inference="ab initio prediction:Prodigal:2.6"
                     /codon_start=1
                     /transl_table=11
                     /product="hypothetical protein"
                     /protein_id="X:FHAIKGBD_00037"
                     /translation="MDPINYLKINPIGEGASYYEVYDSRTDVIVYGHSSRTWCIDWVI
                     EEHLRYIVKEGMKKG"
     gene            30940..31335
                     /locus_tag="FHAIKGBD_00038"
     CDS             30940..31335
                     /locus_tag="FHAIKGBD_00038"
                     /inference="ab initio prediction:Prodigal:2.6"
                     /codon_start=1
                     /transl_table=11
                     /product="hypothetical protein"
                     /protein_id="X:FHAIKGBD_00038"
                     /translation="MKQKKVKNITQKFLLMEEELGKTPKEIAEILEVDLSTYYKTKRG
                     AISLSSHFLVKVEHILGYSRDWLEFGKGNPKVEDSKPLSEIASHRSILNKLKAYDLIP
                     ILEILPHNPVAEDKRVLLDLLNLFVQKFR"
     gene            31677..32573
                     /locus_tag="FHAIKGBD_00039"
     CDS             31677..32573
                     /locus_tag="FHAIKGBD_00039"
                     /inference="ab initio prediction:Prodigal:2.6"
                     /codon_start=1
                     /transl_table=11
                     /product="hypothetical protein"
                     /protein_id="X:FHAIKGBD_00039"
                     /translation="MSYIQNCNMPPQFVITITNPKGGTGKSTTAFHLTISISKNGKTL
                     AADVDMQADFSDAFFPDTPIEDFDEANTFTVIRGETTLKNSVRSKHGIDVLVSSLEME
                     DFAYHATKNQSLIPKLGSILRNSDYDYVIIDTPGSGSSETISSIMAADYVLIPVKPSK
                     WATRTIKRVLKKINEAQQFLNTIQSGRTIESFIVPVQWGKAKQPSARAIQILDQLQNY
                     NEILSLLKKKEVGFDLVKCPIVTDPIPYIQEMDDRTENGEPFKPNTIGSEHYDRLVDT
                     ILNFHLNKPSKKDTQLSLTYDK"
     gene            32579..33523
                     /gene="noc"
                     /locus_tag="FHAIKGBD_00040"
     CDS             32579..33523
                     /gene="noc"
                     /locus_tag="FHAIKGBD_00040"
                     /inference="ab initio prediction:Prodigal:2.6"
                     /inference="protein motif:HAMAP:MF_02015"
                     /codon_start=1
                     /transl_table=11
                     /product="Nucleoid occlusion protein"
                     /protein_id="X:FHAIKGBD_00040"
                     /translation="MAKKREIFSLLSTATGSKIELEKAEERLPSRANVFLQDLANLNS
                     QNGELRKIKISLIDSKNNPRKTFIQESIEGLAKSIKAQGLIQPIVVKKAGKRFNLIAG
                     ERRKLAMTLNGEEFILALVHDVDYIEDEFIPEYKLTENLQREDLSDLESAFSLSEIKE
                     RKNYTVTELMNRFGKSESWVKQKLAHAKLADDLVSKNIVPSITLLNKVPTSLIMQLKP
                     HIESNPKEISNWLIPKLQSTELPTRIEFQDFANNLKKTITKPTAIDETKKQLDKKYRI
                     TLLIQKIQKDKDLISVIKKRITQNQKLLDELQNKKKKT"
     gene            33917..35251
                     /locus_tag="FHAIKGBD_00041"
     CDS             33917..35251
                     /locus_tag="FHAIKGBD_00041"
                     /inference="ab initio prediction:Prodigal:2.6"
                     /codon_start=1
                     /transl_table=11
                     /product="hypothetical protein"
                     /protein_id="X:FHAIKGBD_00041"
                     /translation="MGEALSTSCAFTISNVIESLPLTRAKRQLLSRITDLDIAGKKRG
                     LGGCIAKNKSLGRKVGLAETTVSKYIREMKAEGYLVAGTFHGHYRILNSNLSNAVEME
                     RYQYNLSKFQEKNTRLPSIEILESGSQEYGAAPYEGTERCFSNQSTNTTSNKNNEKSS
                     SKIKWSNIAEHAKTLILNEFGEYDSIPEKEKEKIKLWQKLCNENSEISPETILETIRK
                     LIYIKEKYKTNTFWNSIPVNIASSYSYKDRIKSTYNALLQANSNTAKQPTEGENVSQE
                     QNSSVARRYQDPTWESFLNWSSKRLTRSSIEILKRVQVQFRDNGTLLILNTVPKSLQM
                     IITKYFTEEVHVFLPVEFLNGTRLEEKSNSINSEANVNRNEETFSHEEFMQALAKLGK
                     GKSCNIQLVSAPLQNQTGMGRQITNDYVFFQSKNTKNKFKTETQARPERILM"
     gene            36474..40937
                     /locus_tag="FHAIKGBD_00042"
     CDS             36474..40937
                     /locus_tag="FHAIKGBD_00042"
                     /inference="ab initio prediction:Prodigal:2.6"
                     /codon_start=1
                     /transl_table=11
                     /product="hypothetical protein"
                     /protein_id="X:FHAIKGBD_00042"
                     /translation="MLKVRWVSYIHLISLIFIPLFATCSWLEKDHNTMDNVDLAGAIW
                     LAAEPVKTQVNNEGVPVKPGNSGSGGTGSTPVTPVDAIFNLPPGRSVNANALMGTIDP
                     TGTNIVNDFDGDGILNQNETLTNVWVADYPQIETTIAPPVTLKIQILKNSSNQSDQIV
                     SEINSNDFEASKNEGSEKIHQNELNERTVQFQDSFSSETETGLSHERSISAGMNSGFG
                     MGLVSVGMNYSNSTRDSWNAKNATSSTTTKWADRPFKNNIDRDAWNLKSDSSTNKARK
                     YRSDKSSKINETSTVEPNAGVVRAALYIKNLSVNMPVKISNILCSLMFETPGGELVPM
                     SSFRLRNDDYSLFEVEVYGGSDFGPYVVELTNLNTSEVEKAIAAGYTPKIMIVDYTMT
                     HVADSNYKSSLLSFTGNNLKIIEENAKGRTALVKVYGPGIREMYRVTAFDTPNVSNPC
                     NTKSTDVFSPGISLKKALERISCSGENITFKDYVIDLSESAPTLAESRVYLKGIESFG
                     GISTNLPCADETSTGSDGVTRTACVQKPYSQWTEAEKTNSGVWAIYSKGKFYSPTDYW
                     TDSGSVRKFDPWRGASAAPVLKGVDSVIWAGDNYDLVYISFKDFIKVEQKFGTNPLET
                     GNGYPLNTKWDLKILGNHPYYPDTNSLYLGEVGFGERIELKIKLDKTKYLSPNFGSAV
                     DTGPYQYFTNFTYNPQVSSDRYNINQAADFEISLGFGGNRTDWFHVIKDLSSNDPYKL
                     KNCGTTLDFISQTYTLCVQLPTLSTSVDPAISLVKLYVRPSLNSAYRKTIWPLHFSQV
                     RKLKGEAGVPIVKGTSLVKVASSYGSVNVGDNFFIQGDSTNYKVVQVLPAAQDGSFDV
                     QLDRLIQIDAPKTTSMYVPGTLTSPDVRLSMDTGFTTDWNNFVNSSFNSTSFDLVQYK
                     PFVSSGNVNCSSIPFHPGSCLGFTPELNSLNWMGIFNEGVALWNSWADGGDFSNFLYS
                     GLVRLTAPSGKSYRLESTNTDFPISADVNAQSLDHPSVVNYGDVALTVWRQGTTLIGR
                     YNQVNTGQAIGNPFNINSAAATNNFVVKAKNGKAVIVWESGYNIYAIVKDLNTLASVG
                     SEILVVTRLQPSSVGFYFLSPGNPPFGYSFDVSIGNDRAAIVWNDFTTTFQYTLTASP
                     NPYMDLNTYCMQYSCTFDEIKTYQANARILRLDTGVFQGGNISIWSFANTRTSYFWGE
                     FPSLTPVYQIDIAANANDNNHLVYAWNVRLSSGGDSHTTYGSVYNLSTGAKIGSTQTI
                     VSEATRPVDSLQVGAATGRGMVLWRRNDGMILGRGIDTSNSNLLGTSNIEVESGGVDS
                     LKLNSFGDRGLFTYRKNGKDLFLKVLDLQAGQLLYPNALSLAQANVDSRNFVNSVLTG
                     NKILTTWDQVNGTRRTNWGRVSDLSTFTVDGPKEFQISTTNEGVQYRGTAVVDNGFGL
                     VTWLSQDKTQQRIRGYKVDLANPGALKYGLNNFFVSPLIERDFTIRAKIKY"
     gene            41508..49175
                     /locus_tag="FHAIKGBD_00043"
     CDS             41508..49175
                     /locus_tag="FHAIKGBD_00043"
                     /inference="ab initio prediction:Prodigal:2.6"
                     /codon_start=1
                     /transl_table=11
                     /product="hypothetical protein"
                     /protein_id="X:FHAIKGBD_00043"
                     /translation="MSEKEPNRNTKKKQNAQIRETSPQKKWGGFSFDSFEIFWEPGRT
                     HTFKYINILLFSCILFVTTTCGILPGKKGKSNNWWWALLGIPNGTSFPSSGSGVGGGP
                     GSGNGSPGSAPAPEGSDLFSISTNYAQAIDAPETKAEAIVGAAFVAPPEVNHFGGISL
                     TYPIHTPPGRAGVEPKLSLTYSSTGGDGWLGIGWSLGLGSITRTPEYGALYYDTRDSF
                     TWNGQRLVKVSGNTTNENGVYRPEITSDDLVVLKLSQIESGGIWEILDSSGTKTFYGE
                     SFESRIFDPNLSSQTYSWYLTRTEDKNGNYLQANYDNSEYSKNRNLFLKEIRYTGNSK
                     SGVPARQYVKFFTKQREDFYVSTSPGFLMRMDRILERIEIGWDNGGKLWDYTPIYETS
                     SDSGRPRIKTIQSSKHTTKPEFEYQTSSRYLIWQNIVNQTSSEIEEDPNSTQYFEGDF
                     NGDGISDLLFFNPKSGNWKAAEGRKEGGYNFKLYANRYQGYTNEEKIKFFKGNVSGDY
                     NGDGRSDIAFYLPETRDFIVAEHDGRVFQFKSYGRLMSSVPDIFRMEWFPGDYDGNGL
                     SDSVLFDEPSGQWTLMLNKGGSFEFLRFSKKFQNVFRNDYTPDGNLDSISTNDSSKPG
                     KDHDKVNFLVGDYNGDGRTDISLYDSRSGKWFVGENYRNENKSDPVYFKLQWKLYKVF
                     TAPEQSLFGHDRFSGDFNGDGFSDFLIFDRSNGEWTLGETGDRTINFKIWSRTPQFKT
                     VTRWIQGDFNGDGRSDIGFYSSSDSKFWIGEATQNGFRFKIYNDLSYGPDQDRILKTP
                     LPKDEVKIESGRTSFAVSSNTKTVLLNYKYDGNLNSGKGELVFPGCFTTDDCSNSPEL
                     LIFNRKDNVWNLKQGNSFVPRVNTSLNPEGTGITTFFGGKPDRYTNNLKDEVLFYKKQ
                     GTTNQFFVLKHTNGNAFDISNLASFSDTDVSKFDPNNSGTVIDYFENNTSQSVLILDD
                     QTASGTARFVLSGLGGTKFLTPNGDLTTTDLNDLFQAGTNENRQRRKEFSFFSGKFTT
                     TQAQLVIVDRRSTVHKWYLGTISSNQIQFKKLTGDIQLPITTSEYNAASPAGIVYALT
                     SDGSIVFGKNLDNGTSFTKVKINTTSVSRTLYNAGTISFSDRFDNYGNPILISGGEDK
                     LYDLAQSRIVSLPNNVVVKNLERPDLIAQVYVFRWIQGDYNGDGLTDIGIFHLKEPTW
                     YFALSTGSVPDIIEGVKNGIGGIYEFEYTNSTKFDNTGDDDIPDLPTSYRVCTQVKLN
                     DGFSNLITKNYEYKNGFAFSAFLNGKKETDYFGFSEFTVQEAYGERTTHKYHTTPYSD
                     FLMNRALGGAEKEIRIIGNDNNDYGIIQTTHDVKQITNTPGITSYLPVTTKIEKFLSG
                     QKTSTQTSDIVFSGAKISRKTDSVTDHFSDSVHGVTTTTSVTDFETDDTTNQRRATRS
                     VTFSGSSHEITSLLSYDSRGNLTKRVSSYTGSGLSPVGSQTTEYETDNHGNQTLEKDT
                     SSSPARGSSYVYDNELNQFVTQETKFGGSISFTTTHQIHYGSAFGVPTLTTDPNGNQT
                     FFEYDDFGRLVRTSSDTDDGTTTTANYSYDASFPLSAKTTFPTGNGDPDFVSRTYSDG
                     MGRNIYTVKSASNGNFAITGRLVYDGTGKVVRKGQSSWATSGEIDRFVLHLEERNPTS
                     FEYDPIGRVKKTTLPLAQGETSPVVVTTTYNSAFETTETHSSGTSKRIAKNAKGEVLY
                     VEDFSTDGTAAKIGFCYDIAGNRIKKSDLNDASLMSCPNPSGGIPTKDVSGKNQAYWS
                     YDAFGKLHAESDPDLGVSSYNYNAFGDLTSSTNAKGVTTNLSYDPIGRILTKNIPEGN
                     IGYTYDSYPGSENSVGRLVRIEDSNQNKTFSYDKLGRVKKEIRTILATSAGNPLPTET
                     QGPYITETKYDLLGRVTRIDYPEHPISHGRMRACYEYGSAGYISGISVQVNTNGIFPG
                     YCNKDIVENISYNEFGQTSSLTLGNGITTTYGYDVKGRMVRINSSGDVGGNAKVLQDA
                     VYSFNPNNNITNVVNNSSDFNTQFVYNYDGLGRLISANGIYLGIADGNLSRKFQQSFE
                     YAKNGNLISKRIHEPASNNVSDEWSYQYTNHQVTNIDSTKTGNDTFTLQYDANGNLTR
                     QRDNSKDLTKRISIDSQDRITQIQDGNNAVLGSYWYDESGFRIRKSSLEPKNNVFSNV
                     EILYPSKFFGLEFIESENVISSVNNVYLNGVRIAALNEAGALAYYLTDQVDSVSHVLD
                     DDGNTLSQIQYQPYGETFIQRGDLNFSPKFNSQELDRESGFYFFNARYYDPGIARFTS
                     ADTIVDGEFDTQGWNRFSYVKGNPIGAKDPTGHEANAGIGIMMNSQCKGNASCNSAGL
                     NAVSEGAKKAVVGTAVVGATAATGYAAAAEVGSAALPSAIYLSSRLGSSNITNSLLNR
                     LPQSQNAVANSVNATKEASKYGKIVPTSDLATIKEKGLPKQGWPTIAKLDDLKKVNLN
                     NPKEIVSTLYNKQLQADPKYTERFKGGATLLELTIPKNTTINAAGITNKGPNGIPQYR
                     VNGEIPYKNINYDGKTK"
     gene            49172..49903
                     /locus_tag="FHAIKGBD_00044"
     CDS             49172..49903
                     /locus_tag="FHAIKGBD_00044"
                     /inference="ab initio prediction:Prodigal:2.6"
                     /codon_start=1
                     /transl_table=11
                     /product="hypothetical protein"
                     /protein_id="X:FHAIKGBD_00044"
                     /translation="MNPVNFEKTILELRKIAKKNTRDKSKKQFDEELFECQFFNYIKE
                     KKIEPDTLYNIASSLMQGKDNFDKDMAIFIISSSGIPRKLVLDFIENYLSILNKEQTS
                     SAMFLINKHQLATLYYPLLNHLKLNSFYNSESFKKRLTYSGILFDKEEGYKEFQEALE
                     HDLSITTLEEGNIELDTGNILFLFVANKNYEKIHKIFLRYLNQKTKKILKQQTFIAAK
                     RWNAGFKERFMIKKAIIIAQIKNLV"
     gene            49998..53147
                     /locus_tag="FHAIKGBD_00045"
     CDS             49998..53147
                     /locus_tag="FHAIKGBD_00045"
                     /inference="ab initio prediction:Prodigal:2.6"
                     /codon_start=1
                     /transl_table=11
                     /product="hypothetical protein"
                     /protein_id="X:FHAIKGBD_00045"
                     /translation="MRQGSSGVNKLGLKIILCITFFSYNLLTGAESPVSEKREQQYKV
                     EYAENLNKKEVFLRKPPFCPQSLNVDTDVGTTTTANYSYDVSFPLSAKTTFPTGNGDP
                     DFVSRTYSDGMGRNIYTVKSTSNGNFAITGRLVYDGTGKVVRKGQSSWATSGEIDRFV
                     LHLEERNPTSFEYDPIGRVKKTTLPLAQGETSPVVVTTTYNSAFETTETHSSGTSKRI
                     AKNASGEVLYVEDFSTDGTAAKIGFCYDIAGNRIKKSDLNDASLMSCPNPTAGVPTKD
                     VSGKNQAYWSYDAFGKLHAESDPDLGVSSYNYNAFGDLTSSTNAKGVTTNLSYDGVGR
                     ILTKNIPEGNIGYTYDSYPGSENSVGRLVRIEDSNQNKTFSYDKLGRVKKEIRTILAT
                     SAGNPLPTETQGPYITETKYDLLGRVTRIDYPEHPISHGRMRACYEYGSAGYISGISV
                     QVNTNGILPGYCNKDIVENISYNEFGQTSSLTLGNGITTSYSYDVKGRMVRIHSSGDV
                     GGNAKVLQDAVYSFNPNNNITNVVNNSTDFNTQFVYSYDGLGRLTSANGSYLGIADGN
                     LSRKFQQSFEYAKNGNLVSKRIHDPASSNVSDEWSYVYSNHQVTNIDSTKTGNDTFTL
                     QYDANGNLTRQRDNIKDLTKRIQVDSQDRITQIQDGNNAILGSYWYDEGGFRIRKSSL
                     EPKNNVFSNVEILYPSKFFGLEFIESENILTSVNNVYLNGVRIAALNEAGALAYYLTD
                     QVDSVSHVLDDEGNTLSLMQYLPYGETFVQRGDLNFSPKFNSQELDRESGFYFFNARY
                     YDPGIARFTSADTLIPDEYNSQAWNRFAYVYNNPIGAKDPTGHAPQDENAGFKDASKN
                     IAKSAIDSVKSALSAPTPVDAAVNSAVATVKGAKELYDNRKEVYASAKDFAGKLTSKD
                     DKVRDYAVGQAKAYTMSAVLGGAATRALGTRLPKPNVPSSTGASSATNSVKLSKSLAS
                     EAQMTGKGDAIIKSDKLERAGNLAKQYGGESRDWAKMSSKSYTAKDGTKFETHWYENA
                     STGQRVEPKTKLFKDTSIK"
     gene            53205..53594
                     /locus_tag="FHAIKGBD_00046"
     CDS             53205..53594
                     /locus_tag="FHAIKGBD_00046"
                     /inference="ab initio prediction:Prodigal:2.6"
                     /codon_start=1
                     /transl_table=11
                     /product="hypothetical protein"
                     /protein_id="X:FHAIKGBD_00046"
                     /translation="MKVKCIKLKTEKTYQIKHVPNWMEESMKVGNVYTAFGLEFNLDL
                     LYVTIFFDERHLVDVPMEILEIIDERVSNEWKAKLWRDGRFTLWPEMFYEKDFFENFS
                     DWQTDERERFKLLRERMESESSEPRED"
     gene            complement(53928..55187)
                     /locus_tag="FHAIKGBD_00047"
     CDS             complement(53928..55187)
                     /locus_tag="FHAIKGBD_00047"
                     /inference="ab initio prediction:Prodigal:2.6"
                     /codon_start=1
                     /transl_table=11
                     /product="hypothetical protein"
                     /protein_id="X:FHAIKGBD_00047"
                     /translation="MKTKNSYHTALVLKAQLGMLSKKERSRIPDSTFSDWKKRNLSLV
                     VGFTEDDPAHFKDEVYRKISESKTFKKTLSALLLVFQFYFSLTENMRGKRRIWSEQKK
                     NIVSIVTRISPLIGIKAACKLLKISSKRFYRWKNEFHCFTSTFNLCRKLHPKQLTSKE
                     QTIIAGYLKKPELQHWPLRSIFYQMLNDSQAFMNLSTFYKYARALRPDFKRFRKPKQR
                     IGIRASSPLTLLHMDTTILRVQDGSKAYIHFIMDNFSRTILGWKASLEWNAKNTVSNL
                     KEVCEKFNLFHKPIRLLCDDGSENQGAVNGFLDQPNLFIKKLIAQVDISYSNSMIEAV
                     NKKMKYEFLFPKNPISFEEVIDTLKDAVPEYNSRPSGVLFGFSPLQVLNGEVPDKYRF
                     VDQIKEAASRDLISTNKIFVPIIPLFQ"
     gene            complement(55361..56383)
                     /locus_tag="FHAIKGBD_00048"
     CDS             complement(55361..56383)
                     /locus_tag="FHAIKGBD_00048"
                     /inference="ab initio prediction:Prodigal:2.6"
                     /codon_start=1
                     /transl_table=11
                     /product="hypothetical protein"
                     /protein_id="X:FHAIKGBD_00048"
                     /translation="MIKKLLLFTLFISFATEIFSDDVDQLNYKTTSKDNSKKHSFELF
                     LRFNRGSWLPEFIRRTSDANSSLGHSANYGIFTNYDPPSRDKKFENPDFKSFGFVYKN
                     NFYKLMLDYNYLSFSQYFKVNYSYAGIFPGENHPFFGSGFLYNIHPFRTENKFALTKE
                     IFNNDRFVFRIGGGARFLSITQKQQYPIFIPEYVQLISSVSTFSDVTKTYGPQVSVRS
                     ELRLFRGLSFRTNLDVFFLQGISKSNFEYFNTNEFISSKAVNKIQFHGLDLNTEISLF
                     LFNHLRLFLGYELILSKAKFLQFNESNNSFDFYTSVSSELKKHEYTQNKSDSLNLFYF
                     GTGFIF"
     gene            complement(56481..57584)
                     /locus_tag="FHAIKGBD_00049"
     CDS             complement(56481..57584)
                     /locus_tag="FHAIKGBD_00049"
                     /inference="ab initio prediction:Prodigal:2.6"
                     /codon_start=1
                     /transl_table=11
                     /product="hypothetical protein"
                     /protein_id="X:FHAIKGBD_00049"
                     /translation="MNTFEINNYKNFIELGITYFHFFSVVIGIILGFSKLFTNDDFKK
                     SYGTVLYSFSFFLILNNGILFDQGNLRTENKITFGFYYGVFLYSSGAVLVCFSYVLET
                     LDHPWNYCKRLLGTIPATTLLSYLIPQLYFISFIDILGFGVSVFTTVWFFKNVLISKK
                     PIVYLNLSLFSFLISICFVLDFLGTMFDKKDFFFIAELLAGSLICYIVILEWSSPFLF
                     DKSTAENIITDPEESHFSEELQIEGKLQSRNLLEGIDLNKVEIKLNHFLDSKGFIDEE
                     LRLPDFATDLGLTTHQASYYLNQYLNMRFTDFLQFHRINEVKDMIRINANYNLLNIAL
                     ECGFNSASSFHRACVKYTGKSPRDLKKEIQSDS"
     gene            complement(57689..57862)
                     /locus_tag="FHAIKGBD_00050"
     CDS             complement(57689..57862)
                     /locus_tag="FHAIKGBD_00050"
                     /inference="ab initio prediction:Prodigal:2.6"
                     /codon_start=1
                     /transl_table=11
                     /product="hypothetical protein"
                     /protein_id="X:FHAIKGBD_00050"
                     /translation="MVFNYYQIVPLEISNSDLDEYEKYLGKSLNDEDREAILKFTSFR
                     RILAIRKKLKLNL"
     gene            58160..58549
                     /locus_tag="FHAIKGBD_00051"
     CDS             58160..58549
                     /locus_tag="FHAIKGBD_00051"
                     /inference="ab initio prediction:Prodigal:2.6"
                     /codon_start=1
                     /transl_table=11
                     /product="hypothetical protein"
                     /protein_id="X:FHAIKGBD_00051"
                     /translation="MNFSIILKDLMSRKGWNQEDLAKAGEVKQPTVSRYLSGRTIPTL
                     TFVVNLYKNEKIDPIIFVRNFELDPIDLELRKSREEKENLIKEVTVFLRFLKNSPDAL
                     EIFWKIYKMDQSGRKSMNALAERIIEE"
     gene            complement(58536..59450)
                     /locus_tag="FHAIKGBD_00052"
     CDS             complement(58536..59450)
                     /locus_tag="FHAIKGBD_00052"
                     /inference="ab initio prediction:Prodigal:2.6"
                     /codon_start=1
                     /transl_table=11
                     /product="hypothetical protein"
                     /protein_id="X:FHAIKGBD_00052"
                     /translation="MFSEVYTLEAISALLFLASTCNLCLGFYVLFVIRKRFFDFGTLC
                     ILFGIWSALFAVPFFEGTETTFWTRTLTLPMIIAPLFLIRFIHSYVFDKEIPITGNLL
                     ILIVYVIPIYAFSYSDFYITSAWIQDAKLHFTAGILYDYFVIGGVLSIISSIIVLALG
                     FKKRRGLNRVRFVYITTGILLWLLSIGTFTLLLRHLGLPEYNFVAPISCSLATATWSI
                     GIIKINLFEISESAILENRNSIVAHANILILRKVDSQFYKKALISYRKNTIERIIQNF
                     VDLQIHSELTVEEIYFYLATKEMAIIPL"
     gene            complement(59455..60102)
                     /locus_tag="FHAIKGBD_00053"
     CDS             complement(59455..60102)
                     /locus_tag="FHAIKGBD_00053"
                     /inference="ab initio prediction:Prodigal:2.6"
                     /codon_start=1
                     /transl_table=11
                     /product="hypothetical protein"
                     /protein_id="X:FHAIKGBD_00053"
                     /translation="MSHALLSSSSNKIRNKTEKNNLIQYLNCNYESNPNLIERAREFV
                     QLQYSKLDYVGYDPNFDRQFDLNGFSQYFIALDENDEIIATSRIVSRGPFGLPIEYSY
                     RSDIGKRTVIEDGNVAEMNSFAATKMNAGSKVLSLSTDFLLKRDFTSTYGLFDINRGA
                     MGKLYNRIGAIESSLHPYLIYFPNYGKLIQGNVRPTLWKVQVSDKAKIIAKKSHS"
     gene            60486..61460
                     /gene="rpnA_2"
                     /locus_tag="FHAIKGBD_00054"
     CDS             60486..61460
                     /gene="rpnA_2"
                     /locus_tag="FHAIKGBD_00054"
                     /EC_number="3.1.21.-"
                     /inference="ab initio prediction:Prodigal:2.6"
                     /inference="similar to AA sequence:UniProtKB:P31667"
                     /codon_start=1
                     /transl_table=11
                     /product="Recombination-promoting nuclease RpnA"
                     /protein_id="X:FHAIKGBD_00054"
                     /db_xref="COG:COG5464"
                     /translation="MTEVNNPHDRLIRETFQDKKEAATFFKNTLPPEVVKLLDLENLE
                     LTESSFISEELKQEQTDLLFQIPLKSGNKSNVYLLFEHKSYLENTIYIQLLGYLTEIY
                     RNQQRNGEPLSVVIPFVFYHGEKEWKLGDRFLDQFVLTKQETEILKDFIPDFKIDLFD
                     LKEVELKKKLESITFQVTLGVVQKIREGDLEFVSHLPGLFSLLLGIEEESKRVAILRK
                     LLLYIYWARDLKPTELKRVLERSKLEQYEELTVTTAERLISEGIQQGVEKGKIEGKIE
                     GKIEGKIEGKIEGKLEDAGKMLKKGIDLKTVLEITGLSEKTLKENGIL"
     gene            61634..61801
                     /locus_tag="FHAIKGBD_00055"
     CDS             61634..61801
                     /locus_tag="FHAIKGBD_00055"
                     /inference="ab initio prediction:Prodigal:2.6"
                     /codon_start=1
                     /transl_table=11
                     /product="hypothetical protein"
                     /protein_id="X:FHAIKGBD_00055"
                     /translation="MDTITELQRIESELKYLRDYLPVIAKVEINEALGNIHRAKSKLI
                     EFAAANERDGY"
     gene            62197..62469
                     /locus_tag="FHAIKGBD_00056"
     CDS             62197..62469
                     /locus_tag="FHAIKGBD_00056"
                     /inference="ab initio prediction:Prodigal:2.6"
                     /codon_start=1
                     /transl_table=11
                     /product="hypothetical protein"
                     /protein_id="X:FHAIKGBD_00056"
                     /translation="MKTRKKIPHLKSESSEIDFWTKNDSADYIDYSKAKKVSFPNLKP
                     TTKMISLRLPEALIDRLKVMANKKDIPYQSLIKLLLSDKVEEELRK"
     gene            62537..63427
                     /locus_tag="FHAIKGBD_00057"
     CDS             62537..63427
                     /locus_tag="FHAIKGBD_00057"
                     /inference="ab initio prediction:Prodigal:2.6"
                     /codon_start=1
                     /transl_table=11
                     /product="hypothetical protein"
                     /protein_id="X:FHAIKGBD_00057"
                     /translation="MRLRLQRRRTLTLDGIFVSDILIGEKLLRLIVLLIVLFMIACST
                     RNAIVSYAIVRGDAVNVRSDSNLASKRIRIVKKGELLTLIKRSDHKDSIEGFSNYWYK
                     YKNEAGEEGWVYGSFLTLYQNIHPNAGLFINKFKSTVSNLFPLVKKSSNKYTRYGGNY
                     NDYEITISVEDGILILNELEKYDLREQKVTSVYILKDDRLFQIYRGLYPSFNYIESNC
                     FITINSSGVQTYDMDKILNENFTSLPGAPFEQISELKTENYFFEYETSTGYILQKSKI
                     NKLIEKKYKLTNCKLSNLAQ"
     gene            complement(63621..63956)
                     /locus_tag="FHAIKGBD_00058"
     CDS             complement(63621..63956)
                     /locus_tag="FHAIKGBD_00058"
                     /inference="ab initio prediction:Prodigal:2.6"
                     /codon_start=1
                     /transl_table=11
                     /product="hypothetical protein"
                     /protein_id="X:FHAIKGBD_00058"
                     /translation="MNSSVKITFENNILSSRENGRLKRQEVEKLLNLGNSIVFDISNI
                     RFIAGSYADELFGVLFIKLGDEFKNRISFKVRNKEESASVISTISDALDIRLNITSTN
                     KDPVLSNFP"
     gene            complement(63949..64893)
                     /locus_tag="FHAIKGBD_00059"
     CDS             complement(63949..64893)
                     /locus_tag="FHAIKGBD_00059"
                     /inference="ab initio prediction:Prodigal:2.6"
                     /codon_start=1
                     /transl_table=11
                     /product="hypothetical protein"
                     /protein_id="X:FHAIKGBD_00059"
                     /translation="MSLLESIRQFQNTEIQNLNQWILKKDFYLPSFWVFLTSRVSNTT
                     NYIIVNRDEVKSYINTIGLNKFANTSIPIQEVIRPSEGKTYTQIQKIQIYNDVENANT
                     GIYECFNNYFKSFKLTDNELSPLFHTIGELHDNVSSHSLGTGFSMAQAYKENFEFAIS
                     DNGIGFLKEIQNRKPELKVTDDKEAIKWCLQVSNSTKKLDEFSQRLPEGHSGRSPFPN
                     SYVSQRGDGNHHIGYGLYELHKFAKNYSGRLEIVSGLGYYILNFDGSSRLQDLSQNFN
                     GVSISLRFNLMKLKGNLQEKLLQTPLNSSMIIREEDYE"
     gene            complement(64899..65870)
                     /locus_tag="FHAIKGBD_00060"
     CDS             complement(64899..65870)
                     /locus_tag="FHAIKGBD_00060"
                     /inference="ab initio prediction:Prodigal:2.6"
                     /codon_start=1
                     /transl_table=11
                     /product="hypothetical protein"
                     /protein_id="X:FHAIKGBD_00060"
                     /translation="MNTEINETVEKSLWDQMKSSLNERVGSPFYFSFAISFLMWNWDI
                     FYILLFESYSYEKFRISLTNYDFTIWKTTGTAFIYSLIYTIPNLISDNFSFRFKIFNE
                     NNKNKYQEKSLFLNSITSDKIKHGYEDSISKLNKKIEHLNSALEKIHSYYHNYMTSYF
                     LKENNLTNAILSLEMCWKNQDYFSNDIGKSVGLLNIDSNERRPILTNSPDFNTNSRLD
                     EKGIILAVYEKEILIAKKGTIPLEFFKNSISNYEELFNKIQKKEFGIEIYLSKVPGTM
                     IAHFNTPETKNEASINYYGAYTLIGIAMDIGITLNFQNKSSLPMHFF"
     gene            complement(66361..66828)
                     /locus_tag="FHAIKGBD_00061"
     CDS             complement(66361..66828)
                     /locus_tag="FHAIKGBD_00061"
                     /inference="ab initio prediction:Prodigal:2.6"
                     /codon_start=1
                     /transl_table=11
                     /product="hypothetical protein"
                     /protein_id="X:FHAIKGBD_00061"
                     /translation="MTDKAICIVTHFGIEFDRVIYERLMNLVKYKNKKVFWIDTGYDI
                     AYPKNIRTRKLNYLSFEHGLMPFQSHRALFDVFTMLNILSKYNIDEIIQFAQTPLLRV
                     TAHLDFDKKDLAIKSGFHWNKEKKLWAKVIREGMLKKENLDFKIEKEIIYQNT"
     gene            66911..67099
                     /locus_tag="FHAIKGBD_00062"
     CDS             66911..67099
                     /locus_tag="FHAIKGBD_00062"
                     /inference="ab initio prediction:Prodigal:2.6"
                     /codon_start=1
                     /transl_table=11
                     /product="hypothetical protein"
                     /protein_id="X:FHAIKGBD_00062"
                     /translation="MSSSISKCVGGAVVSIYSRGAYRSGDIDLEPVSKLVVLLNRNYL
                     LVKWTNIIQRSPMHFGKK"
     gene            67051..67398
                     /locus_tag="FHAIKGBD_00063"
     CDS             67051..67398
                     /locus_tag="FHAIKGBD_00063"
                     /inference="ab initio prediction:Prodigal:2.6"
                     /inference="similar to AA sequence:ISfinder:IS1502"
                     /codon_start=1
                     /transl_table=11
                     /product="IS5 family transposase IS1502"
                     /protein_id="X:FHAIKGBD_00063"
                     /db_xref="COG:COG3039"
                     /translation="MDKYYSEIPDALWEKIEPLIPKVRANLQGGRNRLPTRVVMAGII
                     YRMKTGCQWRAIPSNFGSGQTCHRRFQEWERAGVFKKVYKSILKYYDVKNKIAWDWAS
                     MDSAIVKAPKGGV"
     gene            67908..68261
                     /locus_tag="FHAIKGBD_00064"
     CDS             67908..68261
                     /locus_tag="FHAIKGBD_00064"
                     /inference="ab initio prediction:Prodigal:2.6"
                     /codon_start=1
                     /transl_table=11
                     /product="hypothetical protein"
                     /protein_id="X:FHAIKGBD_00064"
                     /translation="MEELGFYKRSRHYVHPKYNHLFIEFLSAPVSIGDDYKIIPDEKE
                     IEGKILKIFSPTDCIKDRLSSYIHFNARECLDQALLVARNQRFELRKVKEWCLKEGAL
                     GKEAFEEFEKLLRIT"
     gene            68611..69801
                     /locus_tag="FHAIKGBD_00065"
     CDS             68611..69801
                     /locus_tag="FHAIKGBD_00065"
                     /inference="ab initio prediction:Prodigal:2.6"
                     /inference="similar to AA sequence:ISfinder:ISXax1"
                     /codon_start=1
                     /transl_table=11
                     /product="IS256 family transposase ISXax1"
                     /protein_id="X:FHAIKGBD_00065"
                     /translation="MSKPKNRAEDLLGNEGLLKQLTKSLIERAMQGEMTHHLGYEKNS
                     SLGNNTGNSRNGKSSKKLKGDFGTIDLEIPRDRNGSFEPQIIQKGQTRFTGFDDKIIS
                     MYSRGMTTREITQHLQEIYQVEVSADLISEVTDSVMTTVIEWQNRPLDKVYPILIMDA
                     LVVKVRDGHHVQNKSFYLALGINLQGTKEILGIWVERTEGAKFWLQILTDLKNRGVED
                     ILIACVDGLKGFPDTIISVFPNAQVQLCIVHMVRNSLKWVSYKQKKELMIDLKAIYKS
                     PSAEIAKKSLDDFSTKWDSQYPMISKSWRNNWESVIPFLAYPPNIRKAIYTTNAIESM
                     NMGLRKIIKNRGSFPTDEAAIKLLYLALNNMSKKWTMPIQDWGKAMNQFSIIFGDRLK
                     FDSF"
     gene            complement(69911..70243)
                     /locus_tag="FHAIKGBD_00066"
     CDS             complement(69911..70243)
                     /locus_tag="FHAIKGBD_00066"
                     /inference="ab initio prediction:Prodigal:2.6"
                     /codon_start=1
                     /transl_table=11
                     /product="hypothetical protein"
                     /protein_id="X:FHAIKGBD_00066"
                     /translation="MNKDQLRQIYNLIYSSIITPENLVDNLRKDMYTSINFYKTANGI
                     ISEVNATLKNGEKVTYSYSFDKNEKLQSLIKKLDTSFEPLFDRNDSLVKNLKKTKLKK
                     IEEELLPF"
     gene            complement(70259..72157)
                     /locus_tag="FHAIKGBD_00067"
     CDS             complement(70259..72157)
                     /locus_tag="FHAIKGBD_00067"
                     /inference="ab initio prediction:Prodigal:2.6"
                     /codon_start=1
                     /transl_table=11
                     /product="hypothetical protein"
                     /protein_id="X:FHAIKGBD_00067"
                     /translation="MNLNFEMDYWLTKNVNIQENLELREPQIEAYWEVYEHFIIDRKA
                     SDAIVVIPTGVGKTGLIGILPYKISKGRVLVITPRLVIKDSILGALNPNSPDNFWFTR
                     NVFKDVRDLPIVIEYKRGVKLEYLNNSNLVILNIHRLQDHLESSLLNQVKSDHFDMII
                     IDEAHHSPAKTWVNTIKYFSNAKIVKLTGTPFRTDEVDISGELVYKYKLSRAMAKNFV
                     KKLENISYVPEDLLLTIDNDESKTYNVDEIYKLGIKDEDWISRSVAYSRECSLMIVRK
                     SIELLLQKRVNGRNIPHKIISTSCSISHAEQIKMLYESEGLRTAIVHSRQEEGERKEI
                     LNLIENHEVDVIVNVAMLGEGYDHPFLSVAAIFRPFRALLPYMQFIGRILRIIPSHYN
                     PKTEDNIGWIVSHKHLYLDKLWEDYKQEINESAYINEINDTQEFIEETSNARELLLRD
                     NLLGIVTEKGIGTLQIDPYLTKEIEEARIEEQKIRDEKIKKIMELGVSSYEEANRFLD
                     QIEGQSQNIKNPVAFEEGKRQIVTTKINMLVPDILSRYGLSPKGSELKNCSRLFGDQD
                     YSWILKKNNKNDAMLSIYIRTTMKNYFNRPISEWSLRDLNLAEERLDKIREYVDSAIK
                     AFVTDQLG"
     gene            complement(72248..72985)
                     /locus_tag="FHAIKGBD_00068"
     CDS             complement(72248..72985)
                     /locus_tag="FHAIKGBD_00068"
                     /inference="ab initio prediction:Prodigal:2.6"
                     /codon_start=1
                     /transl_table=11
                     /product="hypothetical protein"
                     /protein_id="X:FHAIKGBD_00068"
                     /translation="MKRICLLIGAPGSDTKGNYLNGVSVDMERMRQYLYSNVGGAWYP
                     NEIEQVVNPSKHKLLSLLNKIKYSDYSLILFSGHGGTSIKNGKTYIEINSDGDDFEAE
                     GLINYTDREVVIIDSCRSYFTPPTSLQGDTYYKSLINEQTNLALKHRRFYDEQVLAAD
                     PGSLILYACSIGETANDTNEGGIFTQNLISTGNNINNYKDRNIFQELNYTFNTAKNLV
                     SQRFRTQHPTMEGSIKRNTWFPFAVKV"
     gene            complement(72987..73127)
                     /locus_tag="FHAIKGBD_00069"
     CDS             complement(72987..73127)
                     /locus_tag="FHAIKGBD_00069"
                     /inference="ab initio prediction:Prodigal:2.6"
                     /codon_start=1
                     /transl_table=11
                     /product="hypothetical protein"
                     /protein_id="X:FHAIKGBD_00069"
                     /translation="MEEYVHVPELIIPHKYWWKKLIHTEFKQLGYHKKFIRIVNRIIM
                     EE"
     gene            complement(73129..73434)
                     /locus_tag="FHAIKGBD_00070"
     CDS             complement(73129..73434)
                     /locus_tag="FHAIKGBD_00070"
                     /inference="ab initio prediction:Prodigal:2.6"
                     /codon_start=1
                     /transl_table=11
                     /product="hypothetical protein"
                     /protein_id="X:FHAIKGBD_00070"
                     /translation="MIEIENKLTFAAIVALVSMLFSGITSYLIALFNNKKSEEKALRD
                     SLTQINNLNIQYPYLESKEYIVEFSSKIKLEEKDLRYDSYCIIVFNYLERLSIFCKF"
     gene            74180..74512
                     /locus_tag="FHAIKGBD_00071"
     CDS             74180..74512
                     /locus_tag="FHAIKGBD_00071"
                     /inference="ab initio prediction:Prodigal:2.6"
                     /codon_start=1
                     /transl_table=11
                     /product="hypothetical protein"
                     /protein_id="X:FHAIKGBD_00071"
                     /translation="MKGRRKYSPEFREQAVNRTLNGSFTIKEVAESLGVSYFVLRQWK
                     AEHLKKKETEQPLTDKQLKECGKLKRLRKENLRLKDENAKKSLDDFSTKWDSQYPMIS
                     KSWRNNWE"
     gene            complement(74545..75636)
                     /locus_tag="FHAIKGBD_00072"
     CDS             complement(74545..75636)
                     /locus_tag="FHAIKGBD_00072"
                     /inference="ab initio prediction:Prodigal:2.6"
                     /inference="similar to AA sequence:ISfinder:ISXax1"
                     /codon_start=1
                     /transl_table=11
                     /product="IS256 family transposase ISXax1"
                     /protein_id="X:FHAIKGBD_00072"
                     /translation="MTLYTGTKNGGISGNNTGNSRNGKSNKKLKGDFGSIDLEVPRDR
                     NGSFEPQIIQKGQTRFTGFDDKIISMYSRGMTTREITQHLQEIYQVEVSADLISEVTD
                     SVMTTVIEWQNRPLDKVYPILIMDALVVKVRDGHHVQNKSFYLALGSNLQGTKEILGI
                     WVERTEGAKFWLQILTDLKNRGVEDILIACVDGLKGFPDTIISVFPNAQVQLCIVHMV
                     RNSLKWVSYKQKKELMIDLKAIYKSPSAEIAKKSLDDFSAKWDSQYPMISKSWRNNWE
                     SVIPFLAYPPNIRKAIYTTNAIESMNMGLRKIIKNRGSFPTDEAAIKLLYLALNNMSK
                     KWTMPIQDWGKAMNQFSIIFGDRLKFDSF"
     gene            complement(75644..76456)
                     /locus_tag="FHAIKGBD_00073"
     CDS             complement(75644..76456)
                     /locus_tag="FHAIKGBD_00073"
                     /inference="ab initio prediction:Prodigal:2.6"
                     /inference="similar to AA sequence:ISfinder:ISDet2"
                     /codon_start=1
                     /transl_table=11
                     /product="IS3 family transposase ISDet2"
                     /protein_id="X:FHAIKGBD_00073"
                     /translation="MSREQKREALLLIKTRLGERKSCRLLQISRTGFRHRSRLQDKNM
                     ELKDRILTLAYKHKRAGYRQIHDFIRQEERVNHKRIYRLYSALGLKYRIKPKRKRVSL
                     PAIPKIVPKKPEERWSMDFMSDSLYSGRKFRILNIIDDFGRFAVATQVEFSITSERLV
                     RILNEVSEVHSLPKQIVVDNGPEFTSKAFLRWAFEKGVDIHFITPGKPTENTFIESFN
                     GKMRNECLNENWFKNIEEAQRLVEDWRNFYNSERPHSSLGGLTPEEYLRRSA"
     gene            complement(76453..76716)
                     /locus_tag="FHAIKGBD_00074"
     CDS             complement(76453..76716)
                     /locus_tag="FHAIKGBD_00074"
                     /inference="ab initio prediction:Prodigal:2.6"
                     /inference="similar to AA sequence:ISfinder:IS1222"
                     /codon_start=1
                     /transl_table=11
                     /product="IS3 family transposase IS1222"
                     /protein_id="X:FHAIKGBD_00074"
                     /translation="MKKRFSEDQIHKILKESESGISTPELCRKYGISGNTFYRWRSKY
                     GGLELNDLKRMKTLEEENSRLKKLYAELALENEAIKMLLEKKW"
     gene            76954..78318
                     /locus_tag="FHAIKGBD_00075"
     CDS             76954..78318
                     /locus_tag="FHAIKGBD_00075"
                     /inference="ab initio prediction:Prodigal:2.6"
                     /codon_start=1
                     /transl_table=11
                     /product="hypothetical protein"
                     /protein_id="X:FHAIKGBD_00075"
                     /translation="MAKWKLTYEALEFIGRDGAGWPIIDLISDSYNVEDNSIRRVSVN
                     AKNIVLNTLPKNIVGVRVFDIERIDEMTGKNYFESYQIEDLNFELEESDAKKLRKIQF
                     DLLSIDGGSLDFDYLRLFNPDLFVMNLMDVKAFFVDGYGVLSHEEGALVLENLNNFYN
                     SFTSDQINVLRINPKSVSYDENKLIRRFLGQDRQVVDSSSKQNYVKNGSKVNLKFLEE
                     KIKDSEIISDIIDWIVENEENPELLKNFSKLTPENLSKLNTLSGIVTLKNCLLRWEEN
                     LLHSSEDFWQKEFEDNSYVISQLFTSPVTIMKSKAYLGGKSIHNTGGSLVDYLFVNKL
                     TKNTSIIELKTPATRLLGSNYRSTIYNISAELSGAIVQLSNYKDELLKNYYQLANLNK
                     GIFHAYDPSCILIVGNFATELDSEEKVKSFELFRQQLQNIQIITFDELFEKMRLLIHS
                     LEGS"
     gene            complement(78671..78994)
                     /locus_tag="FHAIKGBD_00076"
     CDS             complement(78671..78994)
                     /locus_tag="FHAIKGBD_00076"
                     /inference="ab initio prediction:Prodigal:2.6"
                     /codon_start=1
                     /transl_table=11
                     /product="hypothetical protein"
                     /protein_id="X:FHAIKGBD_00076"
                     /translation="MKIYLIFVPPGGGEADYQLQLESNSIPQPGDYITIKRKGVDGTE
                     DFIAKRSWWSLSLEKEDGVCKVDSVSVECEFALGPFSSENHKRNVQIYNIKNGKTLEF
                     DDSTY"
     gene            79298..80185
                     /locus_tag="FHAIKGBD_00077"
     CDS             79298..80185
                     /locus_tag="FHAIKGBD_00077"
                     /inference="ab initio prediction:Prodigal:2.6"
                     /codon_start=1
                     /transl_table=11
                     /product="hypothetical protein"
                     /protein_id="X:FHAIKGBD_00077"
                     /translation="MQRQVNWKINIISSIESFLLSQWPEGLNDESSLGSISELAKNTL
                     AYHLANAIEKEQIIEIFTIIANRILNEVTDSKKRKIYGKTLFGIREIQKIESWIQLNI
                     ETLNNVKDNRLLFQKLWPILLEHTKNNMFVKCSSQSSLLTLAYDWIEGKPFYEIFNNF
                     ISTGVKLVSRIQRRNYKLEHVVEICENAISYEGSVILGAVVEIIELLFPQEMVELIER
                     VKILQKSVKYGLSSFTSINGYELGFADRVIAKEFSILMKTEKSKSREFLKVNENAFRT
                     ILLKYPILYSQIFESILET"
     gene            complement(80341..81210)
                     /locus_tag="FHAIKGBD_00078"
     CDS             complement(80341..81210)
                     /locus_tag="FHAIKGBD_00078"
                     /inference="ab initio prediction:Prodigal:2.6"
                     /codon_start=1
                     /transl_table=11
                     /product="hypothetical protein"
                     /protein_id="X:FHAIKGBD_00078"
                     /translation="MPSNSNFPTFLFAEFLESQPPNQISEIKNLFTKKDYNYYPSEYI
                     LNLPEIQLHCSNDLCNGTRFFRSIETDPILINVNQTNLYITYQCSNCQKYQKIFSLFL
                     FINAESNSNIKSYAFKFGEFPNFGPVTPSRLIKLIGPDREIFLKGRQCENQGLGIGAY
                     GYYRRVVESQKNRILEEIKKIAQKEKMNDEKILLIERAIAENQFSKAVETVQRAIPES
                     ILMNGHNPLKILHNALSEGLHSHSDEQCLILAQSIRVVLIELSDRISSALKDERELKQ
                     ALNALLNKKHSNP"
     gene            complement(81789..82169)
                     /locus_tag="FHAIKGBD_00079"
     CDS             complement(81789..82169)
                     /locus_tag="FHAIKGBD_00079"
                     /inference="ab initio prediction:Prodigal:2.6"
                     /codon_start=1
                     /transl_table=11
                     /product="hypothetical protein"
                     /protein_id="X:FHAIKGBD_00079"
                     /translation="MKHLVCLSILFLFNCSTFGSVPLQSNLNPSRDTGCSELKGASWF
                     LCLEKLHTNWQKIESSKATVTILSKVRDGEYVRLKKRICWSEFFCRDFEEAVYAPTFF
                     QRLKVTLSTVLISVCIGFLFGIFF"
     gene            complement(82166..82465)
                     /locus_tag="FHAIKGBD_00080"
     CDS             complement(82166..82465)
                     /locus_tag="FHAIKGBD_00080"
                     /inference="ab initio prediction:Prodigal:2.6"
                     /codon_start=1
                     /transl_table=11
                     /product="hypothetical protein"
                     /protein_id="X:FHAIKGBD_00080"
                     /translation="MKSIFYEVTSMKNLLLRLKNLIIKNKSFFIFFLFIIILFVSFFK
                     INHLEIKINHEPVENVSPVDYSRDRSKLVCYANNTPKEVQDTCDILSPESKGKKK"
     gene            complement(82502..82843)
                     /locus_tag="FHAIKGBD_00081"
     CDS             complement(82502..82843)
                     /locus_tag="FHAIKGBD_00081"
                     /inference="ab initio prediction:Prodigal:2.6"
                     /codon_start=1
                     /transl_table=11
                     /product="hypothetical protein"
                     /protein_id="X:FHAIKGBD_00081"
                     /translation="MKQKLKSKEIIEKHTNSSKVKDQDQSLGHTVIVKKSLFRKSNQA
                     FFLGLFFLLLGLFLLRFFPEQKISEGFGGVSVHGLFLTSGIVLMSWFKSGEILRSLGD
                     FISKARGGGNS"
     gene            complement(82852..83508)
                     /locus_tag="FHAIKGBD_00082"
     CDS             complement(82852..83508)
                     /locus_tag="FHAIKGBD_00082"
                     /inference="ab initio prediction:Prodigal:2.6"
                     /codon_start=1
                     /transl_table=11
                     /product="hypothetical protein"
                     /protein_id="X:FHAIKGBD_00082"
                     /translation="MRYDKFILELIELTKSKFKNSKYKIDFNLDHVLIGVRGISVLDN
                     NVILNNNSFDRFNDILFNIDPGGNSWGSRVVTMDPGLVSKETLLKYGVTNGEARTEEG
                     LYLVKLGNHKGHDALVQGSPFYFRRDKNSDHIWNDLDPIFLDQVGLNIHARNSNSESV
                     GISSLGCTVTKASWNDPEWIELISIFKGATLLKKKRNQNFKGFCYAVLNQESVKELLI
                     "
     gene            complement(83578..84519)
                     /locus_tag="FHAIKGBD_00083"
     CDS             complement(83578..84519)
                     /locus_tag="FHAIKGBD_00083"
                     /inference="ab initio prediction:Prodigal:2.6"
                     /codon_start=1
                     /transl_table=11
                     /product="hypothetical protein"
                     /protein_id="X:FHAIKGBD_00083"
                     /translation="MTYGFEGDLNKQSEDYEYHDLSACIYPDLEKSNTPLPGWGCIIH
                     PDELRRIMFFGNEPLLTTRGTQLEDFQLKNWCDQTVRAFASEIDWDIYPRLFRSRPLV
                     GQSGRFDLEPKTGRIEDYAEWDDTYDYDPSKSSNFFLKLRRKNLCRLHKWVLTLPWNG
                     NMILDLTSRATIQYKTGILRAVFTRVPFGNVGIPQIGIQGFRFLSQNSSNLPGAYQVD
                     YTTGYDHASRVPRELKDQVLKYFVICVLSSYGEGIIGGISNYSTSVGVISESIGTTMS
                     AENAFFGARIRQLSNELKEWWKTAKIRYTGISFGALG"
     gene            complement(84548..85015)
                     /locus_tag="FHAIKGBD_00084"
     CDS             complement(84548..85015)
                     /locus_tag="FHAIKGBD_00084"
                     /inference="ab initio prediction:Prodigal:2.6"
                     /codon_start=1
                     /transl_table=11
                     /product="hypothetical protein"
                     /protein_id="X:FHAIKGBD_00084"
                     /translation="MLNTNSLLKKKVVVHGKSGDYMAFRNTRTNEDVRVPREKKIDQA
                     KHDRNKINYQKEISEKEKIEIKQREIRHKKFEEEVREQRKSSYGSGSQIPKPGLIMRV
                     YAKNKVNVGGMLAKVKEVAKDGKTVLCELASGKSYTIPIEQLQIAKSKIHSDI"
     gene            complement(85022..85327)
                     /locus_tag="FHAIKGBD_00085"
     CDS             complement(85022..85327)
                     /locus_tag="FHAIKGBD_00085"
                     /inference="ab initio prediction:Prodigal:2.6"
                     /codon_start=1
                     /transl_table=11
                     /product="hypothetical protein"
                     /protein_id="X:FHAIKGBD_00085"
                     /translation="MSRKSITLQDLNRIQFQNQFTLSGNLVLNSKDKLYFISAIHANG
                     NWTMNVKGNNSDSNFRNYTRKGNGDIQFFIPICANEISFTGVIEFSGFWINSSLTSH"
     gene            85515..87074
                     /locus_tag="FHAIKGBD_00086"
     CDS             85515..87074
                     /locus_tag="FHAIKGBD_00086"
                     /inference="ab initio prediction:Prodigal:2.6"
                     /codon_start=1
                     /transl_table=11
                     /product="hypothetical protein"
                     /protein_id="X:FHAIKGBD_00086"
                     /translation="MEKKVGRPRGNNYEKNLAIRLKSNTNIQPTKVNEHLIHLAKSFF
                     SQVNSENIEGRKPVYNYDQINQIRNGVLLRPPCRIPVTQLRNASYGTSIISAIHTIRI
                     DELSRYAKLNKKRGLWFRTENEEDEITDEIQEKIKNCSQFFERMGDLIDGWMNRDNFS
                     SVFEMMIRDTLTFDSISFYLVYNSLGKLVEIKYLDPATIFQVDKEKGYKGDKNVSFVQ
                     IIDDRVIEVFNENEILLLHKNHISDVSMRGFGFSPLEACILDLVGVIRSLKFNRDTFT
                     RQHPPGFMSLIGDATQEVIESIQLQYREMISGMDDSHTIPILGTSAGEIKWTPLNVSN
                     DMVFKELMQWCVSFVIMSHGMDQSELGLRLTGSATLGESNQVEKSKFSLNRSCISLLT
                     YFEMGFNRIRHIREEDFSGIVCEFVGTDPEDEKDKLSKNKDEVANWKLIDEIRIEQDK
                     PTIAQTLADLYGVSEEEYKMAGAVILNPIFQQNLQMIRQSGQNCEYPNLGCSDAEKEE
                     LEEQDDSDLVF"
     gene            complement(87071..88216)
                     /locus_tag="FHAIKGBD_00087"
     CDS             complement(87071..88216)
                     /locus_tag="FHAIKGBD_00087"
                     /inference="ab initio prediction:Prodigal:2.6"
                     /codon_start=1
                     /transl_table=11
                     /product="hypothetical protein"
                     /protein_id="X:FHAIKGBD_00087"
                     /translation="MFLPFAHFQNPKLKPIVDPGFPLNGANGEIYSIIKYENTIFMAG
                     NFTSIGGVNRNGLAALDYSTGTVLPLFQGQSGVVGISSMILVNNMLVMGGSFTSVFGF
                     LRNGIAAINPNTGSLLSWYPSGGIGGVSPNIFDFCVKENTLYLCGSFTTVSGISRSRL
                     AAIDILNLSVLPWYPQDYLTGGHPYRLLLSKDSSKIFIGGYFNTIGGYNIPKLAALNS
                     SSGYVIPSWGSALNIYGGVNPYIKDMIQVGNTLFIGGIFTSVSGLSRIGFAALNVNTG
                     ELLSIYPTQFAGGSLKPNVMSFATKNNRLYFAGQFTTLNYESRLSIACIDSTSMQLLS
                     YYPQNGLGNDTSSIQRGFFHDNETWWLCGNFQSVGGVSRNNLVKLNL"
     gene            complement(88217..89560)
                     /locus_tag="FHAIKGBD_00088"
     CDS             complement(88217..89560)
                     /locus_tag="FHAIKGBD_00088"
                     /inference="ab initio prediction:Prodigal:2.6"
                     /codon_start=1
                     /transl_table=11
                     /product="hypothetical protein"
                     /protein_id="X:FHAIKGBD_00088"
                     /translation="MKSFKNDFLKESSIKSYFENLLSIETNSRMTEFNSLESALLSKL
                     NTSEKGASLATLGNDGKLSLSQRPSQNVFIFRPGETSPSYNVFNNWTNLISSLANTKG
                     LKYIQLDDTLEPLTIPLDTSNLNECTLLPRYKKQNHLVVNFTNGFKFLGLPLEIIGLR
                     LQFSSRIFDSSSINALNLTDSILEYTSNVESCIDLVSGNFYVFLKNSSIQGINKTVFS
                     VRSNSLHLYAISGLCNVDSSTITGSPGGILNIVNQNANFLNQNSFVGSQVDFTGQKNE
                     IDSGHILEKTLTQKGQILTKDLFGNWTTLSTGLDNELFVFDSSSASGHRVTNLNSLLG
                     LPGMKSVEYLRQSSPNTTLLSSGNRTLDCSISNLFRITGGNATFTITNLSENQVVNVV
                     LESTGSSYTITWSGGTFYWPNSTVPTPTVISLKKDFYTFIKVGGNIFSSCLLAMG"
     gene            complement(89557..91035)
                     /locus_tag="FHAIKGBD_00089"
     CDS             complement(89557..91035)
                     /locus_tag="FHAIKGBD_00089"
                     /inference="ab initio prediction:Prodigal:2.6"
                     /codon_start=1
                     /transl_table=11
                     /product="hypothetical protein"
                     /protein_id="X:FHAIKGBD_00089"
                     /translation="MNPVFQFLLKGIGSEVFLGKKGPILKAVSTGIEVRLPDNSGLTN
                     LKTASPIDGRDAVNLEWVKKEVLTNWNTPVQNLEELRNIPPDQRKDKQIRQVEEELTL
                     YQYDSDSNATVPDEIDVLRTILPKDLNFSQPGRWLKTTARTNLHSELIGLSFDDHPQY
                     QLKNEKNKSGGYAGINSESELEILSDQGRIKNVLKSNSSQKRDYILPDSSGTIALDET
                     FGGATPQSNGKKGLVPTPLTTDTEKFLSGDGSWKNNFGSLKNSNVITTNYSALKYERV
                     LCDVSGGSFNVSLPNDPKDAIVIGILDLSNKAGTYPITLLRNSKKIENLEEDWQLDLD
                     GGSYELVFSKQKESWYFLGIPSTENIVTTNTIVSDSPNFTEISIAPSANSVRLYLESN
                     LLNVYQMISEVGTVFLGVGFLNSGTRIQNSYFETTTDNLGNCNLSTGLANKIISVFGT
                     VTDNQGKWVSPISFYYDDNGNISFTFGNTFQNRTVRIRIEHK"
     gene            complement(91032..91421)
                     /locus_tag="FHAIKGBD_00090"
     CDS             complement(91032..91421)
                     /locus_tag="FHAIKGBD_00090"
                     /inference="ab initio prediction:Prodigal:2.6"
                     /codon_start=1
                     /transl_table=11
                     /product="hypothetical protein"
                     /protein_id="X:FHAIKGBD_00090"
                     /translation="MEIHRIFFQLFQRNGISIERELENFEIEFQVQQPQKLTKAIRQI
                     DNLVQIPIPSGITFKYVLILATYLTDDTSIGIKKGDPAPIVIRMNGSNQDHVLPQGFI
                     TWSGGIHSLRVATPYDTNQILVEVYLG"
     gene            complement(91460..93130)
                     /locus_tag="FHAIKGBD_00091"
     CDS             complement(91460..93130)
                     /locus_tag="FHAIKGBD_00091"
                     /inference="ab initio prediction:Prodigal:2.6"
                     /codon_start=1
                     /transl_table=11
                     /product="hypothetical protein"
                     /protein_id="X:FHAIKGBD_00091"
                     /translation="MSLESLEITVHARPDFKNVEKEFSRISKKAKKLFSFFGKDEDDK
                     NEGESKKTKKNRKKYKFEPASKYAGGSAYTTKVGTDGSDLDETGHGGFFNTIDKKISA
                     AKDLLDKKKKKKEDEESESSDSLIKKDSTKQFQIQKSEIKIQNATIHTGNFPGGGGGK
                     EPPGGEEVKSDTYSRLSAALPYIGAAFAVAGGVLKTISSIGEQYHSAMQSQSQTIGAT
                     GGYVGGGGGYFSNSELAQANVIKGRITGEDIFKKGNLLESNILRFAASQGKGIGEVVK
                     ELETIRKDSKNADLGYLRGGANASGFNGLRQSEYITKLASIAENLRNKGFSGDISDYS
                     RFSAGINRTDSINMDPLRRMNLAEELSSKGRIGAFGGGIFGSLSMSEALKANGGDLLK
                     SIRDSELNPGKYMSLALSGLDPNTRGLIHKMEGGSFSEMSSLKFGYEGFGRDQSSIHA
                     GYNKGLELENRKKETFATDIGAEAAEVGYKLNTAMIDIFKENKNIMLGLTRSVSAIES
                     KLIPVVSGSINTIGDGIATLCELVTPLVSSISKIVSLTSGNGMLVRTK"
     gene            complement(93191..93829)
                     /locus_tag="FHAIKGBD_00092"
     CDS             complement(93191..93829)
                     /locus_tag="FHAIKGBD_00092"
                     /inference="ab initio prediction:Prodigal:2.6"
                     /codon_start=1
                     /transl_table=11
                     /product="hypothetical protein"
                     /protein_id="X:FHAIKGBD_00092"
                     /translation="MRILEPNSRVLLNVKYEGKNYTFESDIADPSTELDIDIAVAKRL
                     GGASLESIPNTTYGYIYAIITLNHVIRKIPEEFPVEIESFEKIRDKEFVLKLFKEYKK
                     KEDSFLNELKKNRDDRITIGRKESFRPLSDERVSHSTERSDTSGESIYPTETIHSGSN
                     VEDRLSEPTIQDKTKIPEKSTGENETRRVPREYKPESIVYPGRRGRVYKRND"
ORIGIN      
        1 atggtaatgc gtagggcgcg gggctatctc gtaagaggta gcccttgctt tattatgact
       61 cctaagcgaa cttttgtcta catcgacgga tttaactttt attacggtaa agttaaaagt
      121 acaaaatata aatgggtaga ctttggaaaa ctttgcactt ttcttcttcc taaagaaaaa
      181 aataacatta taaaaattaa atattatact gctatggtta aacctaggca aaatgatcct
      241 ggacagttac gacgccaaca agtctatatt aaagcattaa gaacaatccc aaatttcgat
      301 atttatttcg gacattttct atctcatcca atcaaaatga tgcgttccga tggaaaaggt
      361 tttgtagaag ttataaaaac ggaagagaaa ggatcggacg taaacttagc ctcacacatg
      421 atttttgacg gttgtaaaaa tgaatatgat accgctgtaa ttatttcagg agactcagat
      481 cttttagaac cggttagaat tataagaaac gatttaaaaa agtctgttgg ttatttaaat
      541 ccgcaaaata atcctagtaa agttctttta cagaactgtg attttatgaa atccattcga
      601 tttaatacag ttataaactc acagttcccg gacacggtta tagacaagga tggaaaccaa
      661 attaccaaac cacttgaatg gcattaatat ttcatatttc taattaaatg cttccatcgg
      721 ttcccagtcc acgagttcga attcgatttc tcttccgctc atttcgttat ttaagatact
      781 aaatccttcc gtgttgactc cacccgtaag catacccacc cttttaccgc ttcttttttc
      841 tatgatgaga atgtcataga aatcgtccgc atgttcgtcg ttatacgtat ctattttgac
      901 tacaccttct acgggaatcg tcaaaatatg aaactcaccc gatgcggttc cttgccaatc
      961 gagacttttt aaacccttcg gttttcttgt tcctaaagcc tgtatccttc cttggttgtt
     1021 attgatactg actcgaatcg atttcataaa accgactgta agaccgttga ttttaacgat
     1081 tgcgtcattt ccggttaaaa ctttaggatt gggttttgaa cttttagcca tattctaaac
     1141 ctcacttcta gcgccacgta cgacgtctaa attcagtagg aagaacatat agttgatcgg
     1201 agttacaatc ttaccgtctg ggaatataaa atagataacg tcaccgtccc gacgtatctc
     1261 aaaattctca tcaaaggcgt cttcacccgt atatatatta cgagtcaacc aaccgtattg
     1321 cctgatatac acattacgaa tcctttgtat tacagccgtt cgtatatccg catcggtcag
     1381 acttgtcccg agagcttccg gatctgtagg tatttccccc gtaaaggtta cgtttaacca
     1441 ttctcttaaa tcctttacca aagccaaagc ggtgcatacg gtcgaagctt ggtttctaat
     1501 caggttttgg gactgatagg ttgtgagtgc gaactctatc ttaaaaggac cggcattcgg
     1561 tttttttgtg attacaagac ctcccgcgcg taatacgttt ttaatctgag tttttgttaa
     1621 aatttcgggg gcatccacta tattcaaatc cttgaatgta gcagtttccc ttacgttcga
     1681 ggaagcttta attgcgttgt gtaagaccgc gatcatccaa cccggataag ttcttaaatt
     1741 gattcgatct gctttgtatc tgataagtgg tgaaaacccg gccaccatat attccgagtt
     1801 taaagacttt atatcttcta ttctttcatc aatcgacttt tcaaggtcaa gtcctgctcc
     1861 tccgaacctt tcatccgatc cttcggctga atttccgttt gcgagtttat ccgctaaata
     1921 aagtcttacc ggttcaagag atgtacatac gtttatataa aatcctttga ctgcttccgt
     1981 atcaaataca gtatcaatcg catccagata acttttagtg gtagcggctc ctgtgactcc
     2041 acccgacaaa tacacaaatc cggaaagatc agaaagtggt tttttatctt gggatatgat
     2101 ttctaaaagt ccgcttgaat taaaaaatga ttcttgtcta aagagtaagg actttaaagt
     2161 ttgaggtatt gactttacgt ctaagttttc cgttaattgt atatgatcga gtgtgttagt
     2221 ttttcgatcg ggttgggaaa gtaatacggc cgtatacccg acctgactgg aaatatagga
     2281 tactaactca gaaagtgtct cataactttt tatatcgact actaaatcct tacttaggtc
     2341 cgtcgatgcc gtgccagata atgtcactct taaagtaatg ccatcaaaac tcaatatagc
     2401 gtttgaagcg tttcctatgt attggattct aaggtcgttt gcctcaaggg tttgagaagt
     2461 taaaatgctt tcgttgtcgg cgacttgtag tatggttccg ttatttgaga ccctaaaccg
     2521 tagctgattc cctttaggcc ccggggttat cgcttttaca gtattcgtta ttcctaatgt
     2581 agttgcaaaa actaaagcgc ttgcggactt attttgtgaa acgttgagtg ctttgatcgt
     2641 ttgtggaccg tttgcaaacc tggagtcttt cgagggagag aacgcacaaa ctaccgcatc
     2701 tgctaaatcc cccgatccta ggatttgtct tgcttcgtct ggtcctccaa actccaatac
     2761 cctcttcgtg agtggtagtg atggatcgtt tgtatagggt ccgttatcgc taggtcctat
     2821 gagtattaga gtattaaaat cgggtgatat tcccgcactt tgtggtttgg tacgaaaagc
     2881 gccacgagaa ccgggctgga tgtatccacg tcctaaaaat tctacttcac gcgttcccac
     2941 ttacggcctc ccaaaccgct tcaaaggaag cgtttgagat tgcctttagt tctcttttaa
     3001 agtaattccg aaatcgggga gagatgattt ttcctaattc tttttctttt ctggaaagaa
     3061 actcatccgg agtttctttt ttattcgagt tgttttttga ttccttctcc ttacctttac
     3121 tttgttctgt ctccattctt tatgaccttt tttaagagct taagttttta aactgacttc
     3181 tgctttttga caaatatagg tcgaattcct ttgtatcggg aaaaaggaat ttaggttttg
     3241 tcctaaagat cgattttgtt tgtacgattt taactttgat ttcaaaaccc caaaaaggtt
     3301 cggcaaaatc gtttgttgtt aagttagatt ctgtatcttc gggtaaaaat acggttacac
     3361 ccggatgcag gacaggtaag tcgtttgtca tgagcagggt taaagctaac gaagagtcgt
     3421 atataaactt atttgaattt cttccgcttg cacccgatga aaatccggtg ataattacat
     3481 cggattcgca gttaaactga aactgttgaa agtatttgtt acgtgagaat tcgtctaaaa
     3541 aggattttgt gggtagtctt ctagattctg gggtttgtga aatttcggta aggtagttta
     3601 taaactgtgc tgagtttttg aagtggtgtt cgctcagtcc taaaacttga gtgtgtcttt
     3661 cagttgcgca ttcaattccg atttttggaa atttagtgtt tggtccttta tttgatattc
     3721 cttcctggaa taatggatga ccgtgaatta ccggtacatt taaatttctt tcttcaagtc
     3781 ctgttaagga aataaaattc ctaaaatagt ctacgacaac gtcttccggg ggtgcggggt
     3841 atgttataaa aacggctcct ttatcttggc cgccctgtct tctgacttct tcttccttta
     3901 aactgaaatc catttaaagg gaagcttatt ttatttttaa attatcggtt tttaaaattt
     3961 ggaatagagt aaatctatgt ttagattttt agaaggaaga aagttatatc actccgtggt
     4021 cttttaggtc ttgctctgta agtcccgtaa tctttaatac atattctaaa ctgacgccat
     4081 ccaataacat atttctggca gtttcaattt taccttcgat tttaccttcg attttacctt
     4141 taatttcacc ttcttttctt aatttttcgg ctgttgtcat ggctaaatcc tcgtaatctc
     4201 tactaatctt agaatgactg agtaaatttg taatttcagt cggttcaagt tctcttacat
     4261 taaatatata caaaaacagt ttttgtaaaa tttcaaccct tttcgattcg ttttttagac
     4321 ctgctaagag ttcaaaaact tcacctaaat gacttaaaaa agaagtatcc ccttcccaaa
     4381 ttttttgaac cactcctaaa atgactctta gggtgatact ttccaatcgg cttagatcca
     4441 ctttggacag atcgaataat tctagctcaa aatccggaat gtatttttta aatacttcct
     4501 cttcgttttt ggagagtatg aatctatctt gaaaactatt tcctaaagtc caaaaccttt
     4561 caccgtgata gaatacaaac ggaatcacga ctgaatattt tttatccgcc ctatattgag
     4621 acttgtaaat cgcggatata taacctaata gttgactaaa gactgcctca tccaaataac
     4681 ttttgtgttc aaataataga tagacgtttg tttttttccc ggatttcagt gggatctgaa
     4741 agagtaaatc ggtttgttct tcttttaggt tttccgaaat aaaactagat tgtgtaagtt
     4801 ctaaacgttt taagtctaaa agttcgatta cattttcggg taaattaaat ttaaaaaatg
     4861 aaatcgcatc ctctttgtcc tgtaaagctt cccggatgaa acgatcatgt ggatttgtca
     4921 tatcagacat ggtattttaa ataaatgaac ataatctcta tttgtaaagg ttcattttct
     4981 ttttttactg agtagttctt tgattaaatc cttagtatcc aaggcgaccg ctttttttaa
     5041 ctgtttggat ttgagtgctt ttttaacgtc ctctttcact ccgctaaata ccttttgcgc
     5101 aggaatggcc gcttgaaaaa aatctctgct gcgttcgttg actactacaa attttacaag
     5161 agacctctga acgtttccat ttttgtatct ttgttctcgt gcaaatacat ctccttgtcc
     5221 tgtcatacca gggtcttgtc tgtacttgta tttgtttctt gtgactagtt gaccatgtgc
     5281 gttttcttcc ttaaaacttc ctgtctttat aatgactgaa ttgatcgtat tttttttaaa
     5341 agacagaggt gttccatcct cgttttttgt gattggaacg attacatagg gtccattttt
     5401 tcccatacgt gcccgactcc ctcccagtaa agatggcctc atgtcatacc taggtctccc
     5461 cttttcaatc acagccatat agttatattt tcccttgttt gggtgaaaaa ctcggtaacc
     5521 tcccggaatt tcctggatta aaatcccacc tcccccaccc gacttatttg acatagccat
     5581 tctaccccac caagatggtt ttgcggataa tacgttatgt gtccatgatt ccttagcggc
     5641 taaggctatc gtactcagta ttttttgagt tcttggaaat ttaccttgtt tgtaaagagt
     5701 ttcgtaattc ataaaaaagg ggtattacca cccctttaaa agaaggatac tgatcgtgga
     5761 atcaattgct aaagtcttac aggtacgttt gtaaacacgt ggaatttttc aggagctaac
     5821 tcttgtaaga cgctataccc ttctacgatt ccaagccttg ttcgtaaagc accacccgca
     5881 ccatacggaa acagtgtttt tgtatagggt agaagttcgg acaaaattag agttcttgtt
     5941 tcgtcactgg aagattttgt gttaaagtcc cccaaaacca taatcgtggt tcctggaaga
     6001 tcctcgttta gatcttgtac gatcgtaacc gctcccacta aattcctttc caccgttttc
     6061 atatatagaa tcaagctgga gcttggagta gtctccctaa atatcacata acgtgtttcc
     6121 agaatacctc ctactcccgg ggttatactt aactccgcag ctcctccgtt tggaatggat
     6181 atgttttcta cattggaagg acctgaaaaa tgtcttaaat tcccagcaca aacccggtag
     6241 ctataatctc ctacatagga tccggtgaat aaagaattag gaacggaagg aattacagta
     6301 agggtaaaac taggtgtagg aggagcttcc ttatcactcg tcggcccttc tacacgattt
     6361 ccgttttgat cgtaacgcat aggaacaccc cattcatgac tatccatcca aatatcatcg
     6421 tcaaattgta taaaattatt tttggaattg gaatcgatca caccatatac gttattcgac
     6481 aaggaaacgt ttccaggtga ataactgtta ttttgaacca ccattccgga accgctacga
     6541 tcaaatgttt gatcgtataa ggctttggta gaagggtgca tttttgcata attcgtaagt
     6601 ccaaaatatc tggtacgaat tctagacgta atatatttca tttgatcgat tgaaggtaat
     6661 gaacccctac aatccgtata aaattcattc cctaaatttt tggcatgggt tttaaaaccg
     6721 tcttgttcgt ttctattgtg ttttttattc ccgaaccaaa atcgtcgcat ttggttttcc
     6781 attgctcttt ttaaagctgc atttgactgt atcagttccg gatcttgtat attctgtaca
     6841 gtatcgacca ccctgttaaa agaaaatcct tccgcgctat agttcacctc gctatatatt
     6901 cgttccatct gtgcgtctgt gaatgtgggt tcgtcggatt gtccgatatt cgaagtatga
     6961 aaccatccac caccatgaga tttgtaccgg ttatattccg ctatggtttg agtaatttgt
     7021 cgtcttggta cttcgttaaa aaatttaaaa tccttatccg tggaggcaag tgccacaaaa
     7081 accttatcca aagattgcat ggataatgtg gcacccgatg agttaaaatc tacaaacgga
     7141 gaagctccat tcaaagccgt gtttgcctga aatccttttt gaatttccac taactgttct
     7201 aatgtatagg gtcctgtcat atttgatttt ccttatattc ttcgttacag aatttttgaa
     7261 ctctttcgga tagtttgtgt gtggattcaa aaaaagaaag atcctcgatc cggcattttc
     7321 cttgtttaat tagctcaatg attctgttcg aaattttgtc tttatctaag tggcttatca
     7381 caccgtttag attcgatttt tgaatctgag tcgtaacagg attttttgtt tcgttttttt
     7441 ctttggataa atttccgatt tgggatttta aggttaaaat ttccgttttt agattcgtat
     7501 tctcttctga tttttccaaa agataggaaa tcgcttcggc aagcgtttct tgacctgctt
     7561 taaggatttc gaatgtgttt ttaacctctt caaaaaatag ttctgatttt tgaatttttt
     7621 cttctaattc tttctctttt ttttctttgg atttggtttc ttcctccgaa ttctcaaaat
     7681 aagaatttac ggtatctccc gcaaatacag tagcttcggc ctcctccaaa ccttgagaaa
     7741 gtgcccaaat ttctattttt tccttttccg gtaaaagact ccccgcttct aaaagttttg
     7801 tcacctcacc gtttaatttt tccagatccg gttttgtatc ttgaatattc gattttgata
     7861 tattcgtatt ctcagatact ttttctttga gtcgtaaaat tgcgctttta agcatatttt
     7921 tccccgttca gttttaaaaa caatagatcc gataacgtct ctaattcctc tccttctaag
     7981 tgatattcct cagaaagtac ggatttaagg acaatcgatc ctagattcat ttccttattt
     8041 ttaaaccgat ttgagatatc ggagaagatg gtttttaaaa atcgctcttg tagtgtcggg
     8101 tctagttcta tgattttagt aaaaaactga agtttttttt ccactctttg aattctttcc
     8161 actaattctt tctcttcttt taggatttga tttcggtttt tatacccttc ctgatttgaa
     8221 tccatttctt tatctatgtc ttttaaaaat accgcacctt ttaaaagttg tactgacgta
     8281 ttcgggttat acacttcttg tatgggtgca atcgcacatt ttttaagttt gattttacgg
     8341 attttatttc cttgtttgtc gatgggtctt gcgtatccgg atacggatgc accccatccg
     8401 tgaaatcctg cttgtagtcc ttttctaatt tcttcggcga atttattttc cggaaataaa
     8461 tttcccagga tatacaatcc ttcgtctgaa atttttaaat ttgcgggaaa atcgtccttg
     8521 tatccgatct gtacggctcc ccctatgatc gattctattt tagatttttg taattcgact
     8581 aaatgagacg cggtcagtct attttgggat ctgagttctg tgatttcctt gtcgattata
     8641 tccgttaaat ggttataatc aaaataaccc tcgtttaaga actccttacg catcaaaggg
     8701 tcttggtatg cggatttgag gataatttcg ccttgtttgt cttcttcttc cgtggacgct
     8761 ttgactaaaa ttttaatcgt gccgcttctt tcttcgggac ttgcttttaa gatttgaaaa
     8821 ggatgtaaaa atactgtctc cataaagaag actttaaacg gtttaaaatc gtatcggaaa
     8881 aaaaagactt acttttatct atattcaccc agtaaaaaac gaaataatac cttaaaataa
     8941 ctacactgat aaataattaa aaaataaccg gcaggatgga tttttaaact tttaatcact
     9001 cttgcagtaa aacccattaa aaaccagttc ccggaaagat aataaccttt tacgggtaaa
     9061 cccatgtaga acaggttata tattacacct tcctctattt ttaattcagg gtccataata
     9121 tattttaaga cgtctggaac ttttattttt ttcaaagttt tgtttcaatt atgaatcatg
     9181 tccctttttt atcggatgaa tttttaaatc agatttattt tctatttgaa tgtatgactt
     9241 actttcaaaa agcttgttat actcaattaa ttccatttta attagtaggg ttatcgaata
     9301 acttctactg tagtttttgg atttttatag tccgaaaacc tttttttgtt ttaaaaagaa
     9361 gtgattaaat acgcctttaa tcttcctttt atagtatctt ttggattcca gtagactttt
     9421 gcttgagtcg ccgtatttac acgatcataa cattccacta aatatattcc ttccatcgaa
     9481 aagtccaaac tggaagtatc taaccaaata tcaggtgata tcgtatttcc gatcgttaga
     9541 atgggtaatt cgttaaaagc tttatccact tttacgatca acttgtttac aatcgttcct
     9601 atcggtaata tttcgcctag gttgtaactt ccgagtgggc ttgaaaaatc caattccacc
     9661 acttgtgaga tttttagact tttttcctga ctttccgtta aaatttcatc cgacgaaaac
     9721 ggacctaaaa aagcgggcat acttgtcaat atagcaaaat tggaatgtat cggttttctt
     9781 ttttactatc tcttaatttc ggatttaaag tctaaattcg gtccccattt aaaggaaatt
     9841 gtcgtattcg cacgcgcttg acctgggcta aactcatcca ctacgtccgt tatatatcca
     9901 aatttacaga tttcattcgt attgaatgga tattttttta gaggatcaat atcgatctga
     9961 aaagggattc ccggtcttat gggtataaac ggaatttcaa aacttccgtt tgtgattttt
    10021 aattcctcta aatcacaaaa tatagaaaat aataaatccc gaatgctaga aagttccgtt
    10081 ttataattct ctttactcga ttgtcttaga ttttcctctc taaaaataag acccgggatt
    10141 tttacgtgta aaaactttgg tccaaaaatc gaccggatcc tatcctcata cttaggttct
    10201 gaaagcacag tcccaaaggt ttgaaacgtg ttttgaatca catgtacacc cgacactata
    10261 ttttcctcat tttcctcgat tctataattt tgaatatcct ctaaatcgaa actataaacc
    10321 gcatctatcc tagaactttc taagtccctg tatttaccgt ctgttccaaa catataaaat
    10381 ggagtaggtc gaaatatcac tttggattcc ttatttccaa cgtcataggt ttcgagtcga
    10441 ttggatccga tttccccaaa acttattccc tgtccgaata ctccctctat atcaaaagtc
    10501 tctaatggat ctacaaatag ttcataaagt ggctcacaaa gataggacct tagtatctcc
    10561 caaaagttta catactgacc gactgtaaaa ctggacaata cttgagactc gtatacgaac
    10621 tgttccgtgt atgcccttct cggtaatagt atggaaagta aggcgttcgg atcgttttca
    10681 gttgtagtcg gttttaagac gttatgatca caatatcttg aaacgtttaa tagattacaa
    10741 aaaaattcat cccaaaagtt tttaattaaa tcactaagtt gtccctgtaa aaacactttt
    10801 gttgcactcg ttatcactcc tgcataagta ctttgtgttc tagttccggg tcttccttgg
    10861 gttcgttggt agtctataaa aaaatctgtg tctgttagga tcgtttctag actcgttata
    10921 tgtacggatt taaaagaatt cgcttctggt gaaaaatctt ttgtgattgt cttaatttta
    10981 ccggaattga gttttttaaa tccgtttgat tttgatttac cgtttgaatt gtcgtaatag
    11041 agtaaaacga tacttctgac tcgaaatatc tcctgaaaac ttttagtttc aaacgttttc
    11101 atttccgaaa ttggaagtga ctcgtcttcc cccacctgta cgatatattt ttcttgccag
    11161 ggaattgtaa gtgtgattcc acctcttcca ggacttaaag atctttgtga ccgtatatga
    11221 gtcacatatt ccaccggaaa aaaaagattt tcagaggaac cgggaagcct gatttctatc
    11281 gaaaaccgtt taggtggaat ggaaatatcg gttcttttgg atattgataa tttctccata
    11341 atataaatag aatatagtta tgttatatcg gaggggaagt tttagaaggt ggtaagggcc
    11401 ctgggttata tccgtgaccg tgttcgttaa atgatttttt attggagatg atatcttttt
    11461 cagactcgat taaaccacta gattttatat ccccatcgac ttctaaactt ccggtaattt
    11521 tggtatttgc ggttatttct aaatcgttta gattaatctt tgcttttgag tttaaaaaat
    11581 cgatttcaag aattactgtc tggtcctggt catacacctc tatcttattt gtggtttgtc
    11641 tggttaaata accggattca tgaaaatcga ttatatcttt ttcaggattc aaaaaaggat
    11701 attttctaga aaactcgttt aggtttaata aatcggaatc tttggtcgga aaaggaaata
    11761 ctttcgtaac tacgggacta cgatacgaac ctcctataaa ctcgattaaa acgagttgat
    11821 tttttttgat cccataagcc ctaccgtgcg cttttccatc cggatataaa aagggaccta
    11881 acgttcttac ctttaaaaag atttctccga aagtggtgag tacgttcaca cgaaaacgag
    11941 gaagtacttc ggtaacggtt gcaaacatac taggtgtaat ttttgaatcc ttagaatgcg
    12001 gtttttgttc aaactcaaat gtgtcgtttg taaagtttcc cctcatacgg atagtatata
    12061 actagttccg gttatcgact ctatctttat gttaaaataa tacgtatcct tttcctgtag
    12121 agtattcaaa aaattaaccg tttttaccct agggtctgat ctgaattgac ttaatatatt
    12181 ttgaatgtgt ttatttttta acatttcgtc taaaatttcc cccggtaaaa tcggattacc
    12241 taacgtttta tccgaaagat aagaaccttc caccatgtcg attatatcta acttttcgtt
    12301 gactaacgcc tcatccccca taaccaaagc gagatctcca gtaggtgaga tttcaattcc
    12361 cctattttcg tttaatttta ggtcacaccc gataattgcg atttctaaat ctttcggatt
    12421 cgggttatcg ggtaagggag tatatatatt cgtatttttt ccgtagggaa ttttaatcgc
    12481 ccttttgtct aaatttacag tatccctact catattaaat cttgctaatg cttgacctaa
    12541 gtttttatct cctaatgttt tttcagctac gttttcccag ctatcacctg gacttacttg
    12601 atagatttta tattcgttgt ctatggatga agtattcaaa aaggctttga tttctgttaa
    12661 aatctcttga attgtaatcg tatatctata cacgtcgtta tcgatccaat cgcttagatc
    12721 cgcgttgggc tgtaaggaca tcgcctcgat ggatccggaa gaatccacag ggattaaaac
    12781 ttgtgcaatt aaacgagtta aggaattgga atcattgatt gcagtatcta ggttttgtct
    12841 aaattcagcc tcatgacttg cggatttttt agaagtaatc tctattttct ccaaaatttc
    12901 gtcttcgctg agtccccttt ttttggtttt gattcctaat tcgtttttag cgttttcgaa
    12961 tgtttttctt gctagtttac cttgtgtatt aaattgatcc ttcatccgcg gccaggacgt
    13021 cagtaccctt tttgtagaac tggcaaatac ttgtactccg tttgcaactc ctagtaaggc
    13081 acctgatagt tttagaggta ggttgactat attttccagc tcgttcataa gcccggatat
    13141 ggttctaaaa acgttaaaat tggatcttac cgatttactt gtgatttgtg tttctagttc
    13201 ttttacggtt acaagggtaa gagaatactt gtaagtattt gtatcggaaa cggatcttga
    13261 aatcgtaaat ccgttatttg gtatgactac ctctacgatt ctattcctgt cgtaatctcg
    13321 aaacactaaa gcatgcgttc taaaactgaa tcttttttca taaaataggg aaacgatttt
    13381 agaagcttgg gaatcgtttg aagtatattc taccctttct aaacttttac tataatggag
    13441 taaaaacata aagtcctgga attcctgtag acccgatcga aagtctcccc ctccaaaact
    13501 caaataactg cttcttaatt tgttataata acttgtaagc tgatttttaa cgatactttt
    13561 agcggctgta aatgcggact gtacaaatcc agatcctccc gaaatagaac tactcggttt
    13621 tgaggggagt cctaaatggt agatatgaaa ttcaccctct agttttattt cgtggttatc
    13681 gggtccgtag tctatgacta cactcgaacc gaacgtttta gaaatactgg ttctatactt
    13741 aaaattttca gtatatgtta ggggtccgtt tacaaaaaaa tattcgttac tctcgattgt
    13801 atttaggtta tagtctccgt ttttttcttt ttcataaaag gcaaacgaga atacgttttg
    13861 aggctcatac gaattgagtc ctaaaagtgt atttacaccc gattgagcaa gatccgtgat
    13921 tcccactttt tctatattgt atgtaaattg tctttatcgg gaatttcccg ataattgttt
    13981 tttgaatata cattcaaaag ttagtggccc taccttacat tcccaaaacg gaaacagaat
    14041 acagactagc aattcaaaac tatctaatcg cttcaggttc caggctttct aattttaatc
    14101 cgggttctcg tatatatacc tggatctgtg cgattgcaag cgtcttagca gaaggagatt
    14161 taagaacctt aaacggattt gattattcga tccgggaagg aatatacaac gcattaggtt
    14221 ttaatagact tcccggtcta aaatcaatcg gtatcgttcg aatagaatat aaagaccact
    14281 tagaaaatat agaaattcct attttcactc tagacctttt tggtctttta tttgaatcca
    14341 tatcccccgt tactctttta gtcggacaag aatatttaga aatcgagatt agggccaaag
    14401 aacctggcac agactacaat attcgtagac tatccatcaa tacggaagag ggattaggtt
    14461 ctttaaatat tcaactgcct acaaatacta gggtttggaa tccgagtgat tttacgggag
    14521 gtagcaacaa agagaccgaa gaaagtagac ttaaaagatt tagaaatttt atcatttctc
    14581 tgggtagatc cactccactc ggtatctata cggccgtgat ttcgattcct gggattgcgg
    14641 gcgctcaaat cacgacgaat aaaaatccgt attccggtac tcttgaattt ggttggatca
    14701 atatttatgt atccgatggt acctcaaacc caccccaaag tcttttgaac ttggttttaa
    14761 aaaccatcga aggggactta aacgatcctg ataattttcc tggctattca gcagccggta
    14821 cttgggtaaa cgtttttaaa attccagttc ttggaattac agttcgtttt cgtctggagg
    14881 ttttaaatat ctctcaagtt tccttagagg aagcgagtac aatcgcaacg aatgcactta
    14941 cctcctattt aaatactctt tccatcggtt ttgacgtttt actcaaacaa gttgaggcga
    15001 cgattctaaa aagccattcc gatttttata aagtaacgat cctagaattc tacggtaaac
    15061 ttgcaaatca accagtccca aacccgattc cgtttcccag tgacatttcg gttcctccta
    15121 cctatcttcc ccgtacggga ggatcttccc taggtgtaat tacatgcgaa gtttctaaag
    15181 tagattcgtt atgaataaat tactcgataa gctacctcag tttaatccga cggacccaac
    15241 ctttcaaagt ctttggggaa atctagatag acccgaactt tcccccgtta cgaatatcaa
    15301 cgatataaac aaaggtgccc tctataacag tgtggaatgg catttatcct ttcaggagct
    15361 tacttctaag tgttccactc tcacacaatc ggaggggcgt tttttgacca aatgggcaaa
    15421 ccttttagga atcgaaagac cgaccggaat gaacgatccc gaatttgtgg gatatatcct
    15481 aggttatgtg ttatcaaacg aacctactct tacaaaaatc tctcaaattt tccaaagacc
    15541 cgattatgcg gttttaaggt gtaacgaact tggatttaca agcgacgttt ccgcaaccga
    15601 tacgggtctt tttcttccgg gtcctaacac aaaagcggtc tcaagtatcg taacccctct
    15661 attaggagtt agttatatac tcgtagagga tttctcatcc atttccaacg ttcaaatcac
    15721 ggaacttaat cgtatcttag cggcgggtac tgccgtatac ataggggcta aaaatgcaga
    15781 ctgaaatttc actgaccagt aacgaaataa aaacatacta ccaaaacgta ttccaaaaga
    15841 tcagtgccga tgacataaac aggctttcag gagctttggg tgacgattcc tatgttcgaa
    15901 ttcttttaac ttcgatcctt tatagtatcg gtagaaatac cgacactgct atcggttttc
    15961 aggtaagatt acaaaatcaa aatacgattt cagtcgataa cggtattttc ataaaatcgg
    16021 attctgttta tatttttccg gaaatctccc ttactccgaa cccgaattcg gttgtaggta
    16081 tttttgaatt ggaatttgaa tccgttttga cggatgaaaa gtccgtcgcc gtttttaact
    16141 ctcaaacgga aagatttcag ccacaaccaa aacccactcg taaaacgtat agaacccgtc
    16201 tttatgagca atggttaaat acgaacggta atcctttaat cactcaaaat agaatcggtc
    16261 ttttaagata tacgagaaac ggtggaaata ttacaaatct tgtaagaact cttcccgtat
    16321 atgatccgaa acttgtaggc gtagacgtcg ttttaaatcc gaacatatta gataacactt
    16381 ccttatccag tgctataaac tggctttata attatataga atccaaaaac ttcattaaaa
    16441 ccactccttc acccggattt gataacgcta attttaggat caggactcaa ggaaattttg
    16501 cgtattggag taaggacgag ggagcaaact ggctcccttt cgcataaccc caccttttgg
    16561 cccttcctca cccgtaagcg gtgcgggagg tcattgggtg gggaattttg gttcgaatcg
    16621 ttatgacgta tatccaaaag gtacctattc tgtgggagat acctggcacg tcgtggatgc
    16681 tcatcttgat tatggtacga cagtaaacga ctgtgatctg tgcggcggtt atgattcctg
    16741 ctatcctcta ggaccttggt ttacttgtcc tgattgtcct ggaggatact cacaatctac
    16801 aagtatcggt ctttgttgga cgggtggtgg gtttgtattt tgttgtactt ccacttgttg
    16861 tagacatcta tgcaattctt gttatatatc gaattggtat actcggtata gagttttgaa
    16921 atacgaattt tttacctgga aactactttc cacataccaa attcaagggc gtttttggag
    16981 ttaaatatat gaatgaaaaa aaagatttag atcttcgttt agagatttgt tttgcttgtc
    17041 ctttacttct gaaaggtttc cttttggagc gttgtagcgt ttgcggttgt tttgttagat
    17101 taaaaacaaa attaaaatat gagtcttgcc cgattaaaaa atggatgtaa ggatatgagt
    17161 tgttgtggag gtaaaacaaa cactatgaat caggatttaa tttttcaaca aatcgggcag
    17221 gttactcaaa ttgccaaaaa caaaggatta tccgaaaaag acgcatcaaa cgaagcgtat
    17281 acatttgtta aaggtctact atctaaaaca agtgaaatca ttcaaaaaaa ccctagttta
    17341 aataaggaac tcatttttca tcaaatgtcc acacaagctt tcggtctcta tcattctaaa
    17401 gacgaaacag aagagatttt agaatcggtt tttaaatcca tttcggaaca gataaatttg
    17461 tctaaaattc tttcgcaaga gttttcaaac ctaaaatgag cataaaagag ttttttaaat
    17521 ttattttttc cgcaagagtc acctctatcg tattgtttaa aaaaaagaag ttcagtttaa
    17581 tttttagaaa ctatttttcc ctaggcttga tcggttttcc gattctttct tgtaaaatag
    17641 aaaaacagtt tcaatcccgt tttaaaagtt tttctgttgc attattcggt ttagaagtag
    17701 tgattcttat tttttaaatt attaaattcg tattgaaagc tttctaaacc tattatttta
    17761 attaaaaaat caatatgaaa tttagaattt tatctcatca tattttttat aaattaatct
    17821 ttattttttt gttttctttt tgaattacaa tcacaaccca aagaagagat aatatataaa
    17881 aatctttccg ttgtatttag aaataccaaa agaaattgga aagttaaaaa agtttagtag
    17941 attaaaccta cggtataatc caaatttaaa aaaacagaga agaatatccg aaaattattt
    18001 ctgaatcaaa aaataaatca gatccgttag ttatccaata cttgatttat atatatatca
    18061 gaagcaaaat taatcatttc ttcccagcta ttaaacttcg tattttgact tacaaaagca
    18121 tcccaatccg ggcttttttc taatttcgta aaatcatcct cagaatttat tacaaatccg
    18181 gaagagctaa acatttcctc tacgctggaa taatccgtat atttactcat gaattcagta
    18241 ggaaataatt ctaaaaatcc gatttccttc ttttcagata attttttaag attattttca
    18301 agatttttta aaccattttg aaattcgtcg aaaccctcta actttatcat ataaaaaact
    18361 cctaaagaat aggaccgaat ttgatctttg ccgaacattt tgtcaatttt agaatttaat
    18421 gttttaaaat ataataattg attatatatc tccaacaaaa acagggacta tttttgattc
    18481 ttgaaattac tcaattattc gcattctttc tgttgcaaaa acttttcgta gtccccgagc
    18541 aaattctctt ttgttataaa ctctataagc ctatctctat ccttaaatct tttgtctaca
    18601 ttcattaaaa tatcatcaaa aatagaatga gttaattttt gaaaatacag cccctccaca
    18661 agaagggccc ttaaatgtaa aacttccggg tggtgtataa aatgttcctg gttcatatat
    18721 ttttaatata ctcaaaatat tcggtatcgg ttgactaaaa aagaaatgga attatcctca
    18781 atttctttta gttttgtctg ttatggactt aagtagtttg tagagttccg ttttttggac
    18841 ttctatgttt tggaaatatt tacgttcctt ttttaaaata aaacgtagat ctaaaagttt
    18901 tgattttaaa atttctactt ttgggtttat aaattctttt ggaatatcct ttttatttaa
    18961 aaaaaattga aacccttctt cgtctaatgc aacaatactc ccaagaccct tccaattttt
    19021 aggatagtgt tttagatatg cttttttagc gtccttttca cttctaaacc ctaacatcaa
    19081 tttatgctcg tcaaagtttc catccttgtc tttttgattg attaggtagt atgtattctt
    19141 atttttttca ggcccaagaa atactcctat accttcgtca ccgctagatt tttgtatata
    19201 tccatagtca aaaaataact tacacttcca acgttttcca ttcgaatcaa acccttcccg
    19261 ataacttccc ttttcatttt caatttttac tactatcgca ttttcctcta atagagagga
    19321 tttttgtaga agaaagtcat cggattcttg attttctaga tttgtgtttt taaggatctc
    19381 taccaaatcc aaagcaccta aatttttgaa ttctttagag agtgctattt ttgcttgggg
    19441 tgagagagtt tttttggaag actgaaatac tttttttaaa caagattttt gaagtaagta
    19501 aagttcttct ccaacctcct tgtcatcatc catgacagta tcttgccaat aggtattttc
    19561 ctttgtcatg gcaaggtgga ccttatctaa aatgatttcc gctaattcaa ttgtaatttc
    19621 ttctgtttgt aataccttca aaaaatctta caaaatatct ttaggggtta tgatttcttt
    19681 atcctcatag atcacttttt taaattctct tttttggtcc ctatcgagag aggaataaaa
    19741 agctttgata cttccggttt gtaaattgtt tccatagggt aaaaccaaaa cgattggatt
    19801 tattttatga atttgtcgaa acggttttac gactaacctt tccaattttt ccactatatt
    19861 caaagtattg attgttcttg gatcatagta gagtaacatc acttgacctg gattttgagt
    19921 ttgtaacatt aatttttgat aatatatagt aaccgcaagc cggatcattc caaaaagata
    19981 aattggaaaa acaaatagta gttttagttt ttccctgatt tgtactaata tttcttttag
    20041 tgaattttta catacctgtt tcattttact tttattctct cgtatttaaa ttggacagcg
    20101 gtttcatcct gaatatttta ggtttgtccc tatcctctcc gcttccggat tctataaagc
    20161 cggtaattct aaaactagga tgatattcgt aaatgatact atatccgttt ttaggtttgt
    20221 cgttcttcca cttgatttta gaatccccaa aaacttgaaa gtcctgtcct tgaatgtgtt
    20281 ctttaataga ggacttttct tttgagatga ttttttccac ttttctaatc ggtgaatagg
    20341 atactttgtc atagctaccg aattgatagg ggataaactc agaatgtgtg agtgtagaga
    20401 caagtaaggt gattatatcc ccttggctca agttatatcc tacacccatt acggccataa
    20461 gttcgccatc gttaaaagtt atttggctat ttccaaaaat cttttttgcg tcctgttcgt
    20521 tacggaatgt cttgtatcct acctttaccg gatatataat cttcagtttt aatcgaaaaa
    20581 gtccgttgac cctatttgga aactggatcg aattgagtgt aaaaccggaa cattccacac
    20641 aacttgtctc tcctaaatca ttcaccttaa aaatttccac gactcctacg attgcaccta
    20701 atggtaattt aggagaaaga gaatattcgt tctctccaaa agcttccacc gtgatttcct
    20761 cgatcatgga aatctcatag tgaagtaaaa ctgcattcca aaactttaat gcttcttcca
    20821 cttcgatata atcttcgtat atccttttaa tcgtcagggg tttatgggtt tctcttgaga
    20881 taagatttaa actatgaact ttatgaatgg gactaaaccg ggtatatacc cggttatgtt
    20941 ccaccttgta ggctagttct tcctttattt ccaaggtctc ttgaaaatta cgtatgagtc
    21001 cgtcataaca aaacttacaa tccggaagtc tttcttctgt cggacaggga cagggggtca
    21061 gtctatacca aagacaagac tcccctcttc tctccaacat ttcttcatta gttaaagggg
    21121 ttaaaacgtt cggttttgtg gtgatgttaa agggggaaat accccctttg cccgtttttc
    21181 tcaaaccctt ttcagtcttg tagcctgggt tacgaactct tgatgttttt tgtcgtaacc
    21241 ttttctaagt tcgaattcca cccttaaacc aatcgttatg tcttcgtttt tgatcgatga
    21301 atatttagcg ttaaaaaaat attccctacc atttgattcg ataaagccgt aacctccttt
    21361 attgacgtta cgattccaag ggatataacg aattacgttt cctgttagat tgtttttagt
    21421 ttccaagcga tataatttga gagccaggaa cgttctggtt ccatagcgca cgtaggttcc
    21481 tcccaggtcc ctaccctgta aattacatca gactttgtta tcgggccgta ttttttttct
    21541 aatcggattc tttccctgtt tgcttccatg ttttgtttaa aaatttcatc ggttctcagc
    21601 ctttcttttg cgtctctaat cttaccttgt ctaaatattt cactaacctc gtcgtcttcg
    21661 tccgtttctt tgaatgtgaa tgtttcgtat tcatgggaac agtttgggtg taacggacaa
    21721 cagaattgat agtctttgaa ttttaggttt gcattatttt ttccgagcca taccgctata
    21781 tttgtgattg gatctccgct aaacttatca cctcctagaa atttgagtcc taggctctgc
    21841 atatattggg gatcgtttaa atgttcttcg gatataaaaa cccgcgcgac tagcccttta
    21901 aattcaagac acttgtcaca actgacagga cgtaaagttg tattcgccaa attgttagta
    21961 gtttcctcct ccaaacttta catacgaagg agtatttttt tcgtttataa ggtagagtag
    22021 ttttccgttg ttaaaattta tcgatagttc cgtgtatgca aaacgagtca tgtcccggtt
    22081 taagtgattt gtgactaact cttcgtattc tttttctctt ttacttcttt gttcttccga
    22141 gatattttct tcgaataaac ctaaagcttt tttgatttct gtgtcgtcgg gtgagagcat
    22201 caaacttcgg atttcctctt cggttgcgtt tctttccaga cattgggcga tctgttccct
    22261 gtacgtttta gtgatgagct catacgcctt accttttctt tccccgttat gatcatagat
    22321 cgcaagccac tctgctcctt ttgattttcc atagagtaga ccgtaggttt gttcgtcggt
    22381 tagatggagt gtttctttaa gtgcgtctat atcctcaagt ccgggtaaat tgtatgtttt
    22441 ggaggtttct gaaaattcag gcagtgtcat tttttttaga tcgtcttcat actccccttt
    22501 ttcaattaaa gcctgtgcta tatatccaag gatagacgtt ttatccctga gttccaaata
    22561 gatccgattc cagtcattcg ccaaaaaatc aaaaatttcc tgatccgttg tctctaaatc
    22621 ctctcgtcta acaacacctt ggggaaattc taacctgtct tttctttttg aatatgagct
    22681 ataatccgta aaaggatcag gtttgatttc aagctttcta ggatagtagg taggtcttga
    22741 tagtagttcc ccgaaaaaac gtcttcttaa aacccccatc acatccgacc aaagtgattt
    22801 ttggacgatt atctctaaat tatgattacc taatactgta tattgcagac ctaaaaaata
    22861 atagagtaag gcataactta attccctaag taccctatat tccgagagtg gggattctct
    22921 tttcatgatt tattgggtaa gtagtttatc caatttccaa agaaatatat ggagaatcgt
    22981 gtctctgtcg gaaatattag atattgatga tactagacta tcatagaggg tttgtcttcg
    23041 tgtttctttc agatttaaaa ccaggtttga aatttgggtt tcttcttgtg cgggcctaaa
    23101 tcccttctca tctaaatatt tatataactt gatcaaaaaa acataaaata acgtgtctct
    23161 tggttcttta tttaagaccc cggatgtaag ttgatcgtat agaatttgtc tgtttttttc
    23221 ctccaattgt acgatccatt ttgatagttc gaatttattt tccgtttctt ccattggttt
    23281 tttcctacgt tttattaact taaattcgaa tatacttccc ctttcatctt atcgggtttt
    23341 aaaagtatag gattacctta gaaaattttg gcctacccca tatcttttca ggatctcttt
    23401 tcttaaattt tcaagcgtct ctggtttttg tcttcgaatc tcttttaata cgtcctcttt
    23461 ttttctggtt atgattaggt tagattttcc cacaactttc agtgcgaaat acctaagtgc
    23521 atccattgcg tgattattat atttgatcgg gatttctttt gggttttttc cttcttttgg
    23581 ttcctcccaa gagtatatgg aaaattcctc taaggtatgt acacacgtat caaaaattct
    23641 taatttgatt ccttcttttg cttctaaaag tttgatcaag gcttgaattc ccgtggctat
    23701 atccttttca gccgctatgg ttaaataacc acattccgcc atagtggccc tgtcttcgga
    23761 gtcatgatca gctatgataa agaggttcgg ttttttactt ttatttaatg tttcacagtg
    23821 tacccttacc gttttttctg tttggtagtg ttcgtttgtt aaataccaag tttcattgga
    23881 ctgatcataa taaagccaga gaaacacaaa cggatttgta tatccaaaat caaccacacc
    23941 cgcgctgtcc caagtttgtg gaatctcgaa cggttttacg atcgcttgtt cgtagttttt
    24001 atagacaagt ccttctacat ccacccatag ccctttatac aaccgatccc tttcgattcc
    24061 tgtgagctcc gataacagta gtttatattc ttcggttaga tatggattat caagtggagt
    24121 ccaagacctc cggctcattt ttcccattct ttgaatactt agtgtttcac aagtttccgg
    24181 gtcttgtttt aaaacgaaat atttgtaaat ccagtggtaa cgatttcttg gattacaatc
    24241 gattatgatt ttattattta aatccggtct tacgaatgag agtcttgttt ttaatttttg
    24301 ataggtggaa taggaaattt gtgtagcttc gtttataaag atcgtattaa actcggttcc
    24361 catgatcttt tccactcttg tggaatcgtc aagaccggcc gtatagattt cggaaccgtt
    24421 ttgtaaagtg atgattaatt cggattcatt gagttcatag tccctccccc ttctaaatcc
    24481 catgtccttg atacaaggaa ggatcgtttg tctccatacg gacattttta agtgattgag
    24541 tctaaatctg gcgattaagt gacgagactc cttagacaaa aacgcacggg ataggatcga
    24601 ttttatgaca aggtacgttt ttccgcttct ggctccgccg tcataacaga tttcctgaat
    24661 gttactgttc gcccagtctt cttctaaggc agtacactgt ttttcggaaa agatcgattt
    24721 tttcgaaatt acatttttat gtatcttctt gtatttgatt tcttgtagtt gtttttttga
    24781 cacctacatg atctttaccg agtaactttt caaccgttcc gggcgtttcc cctacccccg
    24841 ttacgatttg aatgttgact tgattttttt cttccgagtt attttgttcc gttcgaattg
    24901 tatcagggac cgataaagat cggagtaact cttttatatg tgtgtatctt gatttactta
    24961 aaattgataa ttctaaattc gaagttttag gatttgtcat tcttgatttg taaatttcta
    25021 agtatttggt cgcctccata ttgatttttg tgattgcatc ggccaaattc gtcaaaattt
    25081 ggaggtctga aactaccctt aaatttcctg aaatttcctt acgatcagta ttccatgagt
    25141 tgtatcgtat cagattgtcc aactgtttgt aaccaaggcc gtatttccta cagatacttt
    25201 ctcttgaagt cccttgtaag tattccttac gtaaaatctc taattctttt tcagaaaaaa
    25261 ttacgttttt tttgacccca cttctttttt taatccttag ctttccattt ttagccggtt
    25321 cttttttggc ttttttctta attttcggca tttttttaag acactaaaat catattcgtt
    25381 tcttctaaat tgtttttagc ctctatacaa gacctttcgt ctaaatcaat tcccaaaaag
    25441 tctctttcta gttttagaga agcttttcct acggttcctt cccccgtaaa aggatctagg
    25501 acggttccgt tttttttagt tcccgctaat atacaaatct caaacaactc gatcggtccc
    25561 actgccgtat gccttgtttt ggaatttgga gtcggtattt gccagacact tcttcttttt
    25621 gcggtaaact cgttatcttt gattttattt cttaagattc ttttttgaat aagagttgga
    25681 ttttctgctt ttgtgacttc gtaattttta agtgactttg aattctttac taaaatttgt
    25741 tccagttttg tttttggatc gattccattg actgcaagtg gaaccgatac gtttttaaga
    25801 tttagataaa atttctttaa atccaatacg aaaaacaata cgtattcgtg cgaattcgta
    25861 aacctacgat ttacggactc cggtttacaa gaacctatat ttccgttttt ggttgtgatc
    25921 gattttgccc aaatgatttc ctgtatatag tagtatccaa taccctccat catatcaata
    25981 aactgactcg gtatttttaa tgcctttccc cctttaaaag tttctcctat atttacgaat
    26041 accgttgcat tgattttcag tagtttttta gcctctttga acactttctc taaattcttt
    26101 agatagtgtg tgatactatt ttcacaaccg atttcttgat tcttttcagg gtgtaatttt
    26161 tccaaataat ccctcttttg aaaataggga acagaggtta ctaagctatc gattttgttt
    26221 ctgtatccgg gaacatacgt caactcttgt aaaatttttg aggaatcgcc ttgtaggatt
    26281 tcaaaattca tgcgatcctc tcgtaacaat aactagcaat cgactcgaac aggttttcag
    26341 agcactgcca ctttcccgat tccagttccg caaggtagga ctgtgaatac cccaatgcct
    26401 gtgacagctg aaactgtgta agccctgcgt ctattcttag ctgtctgatt tgttgtgcgg
    26461 cttctaggtt ttcttcttta aagtttttat cataccagac agatctcgcc gccttggcac
    26521 tttcgtggat tatatttctt aactttccta cccattcata acttagattt ttgccgctta
    26581 cgtttaagag atagttcccg ttagataatc ctgagagatt gatccttaga tttttaatcc
    26641 tctttttgga ccagagtgtt tccaactcct ctaagttcac gacttccgag ttttgattgt
    26701 ggaatttttt tagatccgat tgaatcgttt gtagggagag ggataatttt ttggaaactt
    26761 cctctatttt attcttattc gtgaatttga ggttgagtat ttcaggacaa tagatcttat
    26821 acacccttaa cctcgccttg tgccctatat gaggttttaa tatatttctt cggatcaaat
    26881 aactcaactc gtcttccgga ttgactttat atccgctaat ctcggtccac cctagtcgtt
    26941 ttaccgcctc taccctatgt tctcctgata gacagagata gttgtcattt tgaaaatcat
    27001 attttacgga tattggctcg tgtagcccct ctttttgtat gttactagat aattccctta
    27061 tatattccgg ttttcttttt tggaataact cgttattttt ttcgtgatac ctaattttgt
    27121 gaatcggtat ctgttctatt tttaaattgt ttttgatttc gtgtaagaat ggtaattctt
    27181 gcataccctt tgttattttt ttctatttaa aagagtcctt tcgttttttt taatccttaa
    27241 aaaaaaataa ggactcttta tttttacgga tgtagtttta acaaagtatg attacgcgtt
    27301 ttttattatc cccacgttag ttttggcgat taatcttctc cctctttttt aagccgcttt
    27361 accgtttttc caaactctcg tttttacggg tctgtagttc gtctttctcg aatatacgta
    27421 tttttgtacg gaatactcga ttcctaaagg tgcggttttt tgtaactcta tagccttctc
    27481 aatcgctctt tttaagccgt cgtttccggt aaaatattca tgacccgcag atccccaaat
    27541 tcttggggag gtgcttgttg gttgaatgtg tttgtagata tgatattcta ttcgttggtc
    27601 catattaaca ctttacgcca cgtcgtcaca accaaccttt ggggatttta gtattcggat
    27661 tgcatccata tatctgattg catcacggcg gtccatatag aggtgttctt cgtccttttc
    27721 tctcacaaaa aacgtatctg tttcttctaa gggttttgga actttatatt ctttttcttt
    27781 cttgtacgaa atcggttcta gtacattttg gttggttaaa tttaaacggc tcatgcggca
    27841 cttccctgcg aattttcttt cccattttca attgtagtct ttttaatttc tgagttctga
    27901 ataagatccg gatacacttc gtttacgaat ttttcataca gtatcttttt cgttccttcg
    27961 tatttgagag gatctgagtt ttgttcgtaa tattctaatt gttgtttaaa caactttgtc
    28021 ttaccccaca ctaaaaaaca tttgtaagga tctaggttgt ttaactcttc tatgggtgtt
    28081 tcttggatcg tcttactctc gttatatttg gattcagttc gtaatgattt attttgttgt
    28141 tcatttcgct ttggattttt ttcagtaggt tttacttttc tttcaaataa cctagaccaa
    28201 aacttagaga tggattcagg actcaaagac tgctcatacc aaaactgggg atcttgtttt
    28261 cttagttgga tgaggatttg aattttactt tcaataacgt tccattcccc tttagaaaac
    28321 tcaaagagtg agcttaatgc ttttagttcc gagtccggtt gtcccatttc acttccatgt
    28381 tcttttaaat agtaatcctg aaatttaata agccaagcag ccggaaattg aaaacgtgga
    28441 ttctcttttt gtttgtgctg atcttgattg tgttcttctc tgtgcgtttt tgcaggcggg
    28501 ccgtactctc tagaagtatt ttgtatttga ttaaagagta cttgttttga tagtccttgg
    28561 tatatagtat ttgatagggg ttgattttcc aggcctggat ttaccgcgac tggattttcc
    28621 aggtgcgggt tttccaagtg tggtaaatcg attctatgat tttcttctct ctgaattttt
    28681 atttcttttt ctattaaaag ttccttttgt tcttctctgt gcgcttgtgc gggcaggcgg
    28741 tactctctag aagtattttg tatttgagaa gagagtattt gttttgatag tccttggtat
    28801 atagtatttg atagggattg attttccagg cctggattta ccgcgactgg attttccagg
    28861 tgcgggcttt ccgagagtgg taaatccggt cctggatttt ccactccagg actttttatt
    28921 tcttcttctg caaaaagttc cccttgtttc aattcctcct ttttagaacg gttcggcaca
    28981 gattgaacgt ttggtttttg agactcttcg aaaaaatacc aacccgattc aaatttaccg
    29041 gttacagtat ttcgagtttt tcggtactct gcatatccaa aggcaactaa ctccttaaac
    29101 ccggatgaga tacttgactc tttgtcggat ttcagtttag tcatcgtttt tacggacatt
    29161 ctccagttat ccggataacg taaggcaaga agtaaaattg cggttgcctt caggcttaag
    29221 cgtctatcat cgataaaatt atttttgact atcgagaagt tccggtcttt tgatacccga
    29281 tacactcttt gattctcatt catacattaa actcttatta tgcggcttcg tgatttcgac
    29341 cggaggctac ttgcaaataa cgggaaaacg gtatatcgat tccttttttc ttttcctcat
    29401 tccatttcgt ttgaatgtat ttcagtactc gttcagcatc gtttacggaa tgcgtataat
    29461 aaaatagatt tcctcgatcc aaaaagctta aacacgcttc cccgattcga atttcaaagt
    29521 cggggattct taagttctta taaagtccag ggtccgttgt ttgttctctg aaatcgttta
    29581 tgtataacag gatttcaatt ctcgttttat tccgaatccg taaccggtct actagatccg
    29641 gattgtttgc ctcaattggt tccaactatt tttccttttt tagtgatttc tatttttgca
    29701 tttttgtaga tgggcttaac ttctttatct cacgatcgat ctttcgaaac tcttatcttg
    29761 gatgatccat ttctgttcca actctgtttt gttcggatct ttaaagtgaa ttatctccga
    29821 atacccaaac aaattcagat tgtttaatat ctcattcgtc tcgtttgcag tattcccagt
    29881 gtattgagaa agttcattta cggagtaatt tgtttgcggt ctgagataaa gtgcgttgta
    29941 aagcagtccc agttcggccg gccctaacct tttatcattc aagaaatccc cgtccgcgcc
    30001 aaactgttcg tttattttat ctgcatagta acttcgaatc gcccggagct ttttcatacg
    30061 gccgcctcca atatacggtt aggattttca atttcgtcca attatatcga tagagaattg
    30121 attctaatcg agctcgtttt gtaatttcta tccgagtcat ttgtctcgga atttcgttta
    30181 aaggttccaa ctaatttttc ctaaattgat gttattttag atttcgcgta ttttttatta
    30241 atttccgtta gtatctgtct tggagtctga cgcttaaatc gatatcggta aattgagaat
    30301 ccgatataga atccccaaat gattaaaatt gttattaaaa gttcgttcat tcccctaccc
    30361 ctttttcatc ccctctttga ctatatacct caaatgttct tcgataaccc aatcgataca
    30421 ccatgtacgc gaagagtggc cgtaaactat cacatcggtc ctagagtcgt agacttcata
    30481 atagcttgcg ccctccccta tcgggttgat ttttaaataa tttatggggt ccattgggcc
    30541 attttttgtt taatttgatt ccaaaactgt tgttttgggc acaattaatt tatattttcc
    30601 taatatactt cgtttttgtt tgtgctagtg tctttgaaaa tgggcccaaa tttatcaatt
    30661 tggtagtttt gtttttgatt tttttagctt taatgaacta atatctttac gatttcgttt
    30721 atatattcgc ttactttaat ggataattca catgactttc ttcaactcga agttactcaa
    30781 ttcgatgccg tatgttgttt ttcgttcttt tttctcctaa ataggagact atttcagttc
    30841 tttagtcttt tcctgtggtt agcacaggaa tgctctatat ttgccataaa tgggaatgat
    30901 tcccatttgt atactttaat ttaggatttt ttcccattta tgaaacaaaa aaaggttaaa
    30961 aatattactc agaaattttt actaatggag gaagaacttg gcaaaacgcc aaaagaaatt
    31021 gctgaaattt tagaggtgga tttaagcact tattacaaaa cgaagcgcgg ggcgatttct
    31081 cttagcagcc actttctggt taaagtcgaa catatccttg ggtacagtag agattggtta
    31141 gaattcggga aaggcaatcc gaaagttgaa gattctaaac ctttatccga aatcgcatcc
    31201 catcggtcca ttttaaataa gctcaaagct tatgacctca tccctatttt agaaatcctt
    31261 ccgcacaatc cagtcgcaga agacaaaaga gtcctgttgg atcttttaaa tctttttgtt
    31321 caaaaattta ggtaattgat tctaccgctt caaacccgtt tgtagctttg atttcggagt
    31381 cggagttcag acaaaagttt tacaggactt tatcggggga ttttttcttt atgggtcctg
    31441 cgttttttgc tttggttctg ttcggttttt attccattct tatattcttg tatgcccgat
    31501 tctttctctt gttgtggatg cttcctgggc taatggaaaa agaattttat ttgaaatata
    31561 aacttccctt actctaggct ggcttattta ttcactataa acaactaaac gcccattaag
    31621 aacaacaggt tgcactttac aaaattaata ctttaaaaaa aaattctttt ctacttatgt
    31681 cttatatcca aaattgcaat atgccaccac aatttgttat tacaatcaca aacccaaaag
    31741 gcggaaccgg caaatcaact accgcatttc atttgacaat ctctatctcc aaaaatggga
    31801 aaaccttggc agccgatgtt gacatgcagg ccgatttttc cgatgctttt tttcccgata
    31861 cacccattga agatttcgac gaagcgaata cttttacagt gataagaggg gaaactacgc
    31921 ttaaaaattc tgttagaagc aaacatggaa tcgatgtttt agtgtcgtct ttagaaatgg
    31981 aagacttcgc atatcatgcg acaaaaaatc aatcactcat tccaaagctt ggctccattc
    32041 ttcgaaattc agattatgac tatgtgatta ttgatactcc tggttccgga tcttcggaaa
    32101 caatatcctc tattatggca gctgattatg ttttaattcc cgttaaacct tccaagtggg
    32161 caacaaggac tataaaaaga gtattaaaaa aaataaacga ggcacaacaa tttctcaaca
    32221 ctattcaatc tggcagaacc attgaatcgt ttatagttcc agtacaatgg ggaaaagcca
    32281 aacagccctc cgcacgagct attcaaatcc tagaccaact ccaaaattat aatgaaattc
    32341 tttctcttct caaaaaaaag gaagttggtt ttgatttagt aaaatgtcca atagttaccg
    32401 acccaatacc atatattcaa gaaatggacg acagaactga aaatggtgag ccctttaaac
    32461 caaatactat aggctcagaa cattatgacc gattagttga tacaattttg aattttcacc
    32521 taaataaacc atctaaaaaa gacacccagt tgtccttaac atacgacaag taaaccttat
    32581 ggcaaaaaaa cgagaaatct tcagcctttt gtcaacagct acgggcagta aaatagagct
    32641 cgaaaaagcc gaagaacgtc ttccttcaag agcaaatgta tttttacaag acttagccaa
    32701 tttaaacagt cagaatgggg aattaagaaa gataaaaata tctttaatag attcaaaaaa
    32761 taatccacgc aaaacattta tacaagaatc gatcgaagga ctcgcaaaaa gtataaaagc
    32821 acaaggatta attcagccta tagttgtaaa aaaagcagga aaaagattca atttaatagc
    32881 gggtgagaga cgaaaactcg caatgactct aaatggagaa gagtttattt tagcccttgt
    32941 tcacgatgtt gattatatag aagacgaatt cataccggaa tacaaattaa cagaaaatct
    33001 acaaagagag gacttatcag atctagaatc tgcattttca ttatccgaaa tcaaagagag
    33061 aaaaaactat acagtaaccg agcttatgaa tcgatttggg aaatcagagt cgtgggttaa
    33121 acaaaaatta gctcatgcca agttagccga tgatcttgta tccaagaata ttgttccgtc
    33181 tataacatta ctaaataaag ttcccacttc actgattatg caattaaaac cacacattga
    33241 atcgaaccca aaagaaattt ccaattggct tattccgaaa ttacagtcta ccgaattgcc
    33301 tacaaggatt gaatttcagg attttgcaaa caatcttaaa aaaacgatta caaagccaac
    33361 agcaatcgat gagaccaaaa agcaattaga taaaaaatat aggataacgt tattaataca
    33421 aaaaatccaa aaagacaaag atttgataag cgttattaaa aaaagaataa ctcaaaatca
    33481 aaagctcctt gatgaacttc aaaataaaaa aaagaaaacc taagtttttt tatttttatt
    33541 taaaaagtgc tggtacttga ttggcaaact attaatgtcg tattgaatcg aaattcacca
    33601 cgattcactg ttaatagacc tgctgagatg tggtagtcaa agcaggtcaa tttctcaaat
    33661 ttaaatctca aaataataaa ttatgtctct tttttgcttg acacccgttt cgtacctgat
    33721 tctagtccaa aatatcttag gcgacataac taagattggc cactaccact taggccacta
    33781 acagtgaatc gaggacctac cgaaaaggct catgcctgac cttagttccc cgtttcttaa
    33841 tagagtaggg taattcaaac ttttaccgtg ctgcgcccgc gctatgtccg gcaccgtaaa
    33901 aagggaataa aagactatgg gtgaagcttt gtccacaagt tgtgcgttta ctatatcaaa
    33961 cgtaatcgag tcactaccat taacaagggc caaacgacaa ttattatcta gaatcaccga
    34021 tttagatatc gcaggaaaaa agcgggggct tggcggttgt attgcaaaga acaaatcact
    34081 cggtagaaaa gtaggactcg ctgaaactac agtttctaag tatatccgcg aaatgaaggc
    34141 ggaaggatac ctggtcgctg gaacatttca cggacattac cgaatactca attcgaatct
    34201 gagtaatgcc gttgaaatgg agagatatca atacaaccta tcaaaattcc aagaaaaaaa
    34261 tactaggctg cctagtattg aaatcctaga gagcggctcc caggagtacg gagcagcccc
    34321 gtacgagggt acggagcgtt gttttagtaa ccaaagtaca aatacaacga gtaataaaaa
    34381 taatgaaaaa tcttcttcta aaattaaatg gtcaaatatc gctgaacatg caaaaactct
    34441 tatattgaac gagtttggtg aatatgactc tattccggag aaagaaaaag aaaaaattaa
    34501 actctggcaa aaactctgta atgagaattc tgaaatttca ccagagacaa tactggaaac
    34561 aatccgaaaa ctaatctata tcaaagagaa atacaaaacg aatacctttt ggaattccat
    34621 accggtgaat atagcatcat cctactcgta caaagataga attaaaagta catacaatgc
    34681 gcttttacaa gcgaattcaa acacagcgaa acagcccaca gaaggagaga acgtttctca
    34741 agaacagaac tcgagcgtag ctcggagata ccaagacccc acttgggaga gtttcttaaa
    34801 ctggtcatcg aaacggttaa ccagatccag tatcgaaatt ctgaaacgag ttcaagtcca
    34861 gtttagagat aacggaacac ttttgatttt aaacacagtg ccgaaatctt tacagatgat
    34921 cattacgaag tattttacgg aggaagttca tgtgtttcta ccagttgaat ttttaaacgg
    34981 aaccagattg gaggaaaaat ctaatagtat aaattcagaa gctaatgtga accgcaatga
    35041 agaaactttt tcacatgagg aatttatgca ggcacttgca aaactaggaa aggggaaatc
    35101 ttgcaatata cagttagtat cagcaccttt acaaaatcag acaggaatgg gtcgtcaaat
    35161 aacaaacgat tacgttttct ttcaaagcaa gaatacaaaa aacaaattca aaactgaaac
    35221 gcaagcaaga cctgaaagga tccttatgta aattaaatct tttcgggatc agtagggtag
    35281 ggcattattt aacagtttta cacgagtaga tctatgcctt gcaatagaag actctttccg
    35341 tagccagaga tatgagtaac aaaaaaacga gaaataggta cactcaattc aagacgaaga
    35401 aaggcaaacc tttgcgatgg aaagaagttt caccgatcga cgaaaagtaa gaaaaaagaa
    35461 tttcgttaaa tttctgtcat tgattttata gaagcggtta gaggcagaaa actattgtaa
    35521 agatagaaat caaacccaga aagagttttc cttttttagc ttcttcctgc ctaagcggat
    35581 gtaagaatat atttcgtgtt tacgaaagtc caaatactgg catcgggttt tgaaaaccga
    35641 tagaataagc ggaatcggtg ggagtgtaga gtgcaaaggc agccgtaccg ttttaataga
    35701 agttggtacg atttgtcgta atcggttaga gtgtgtttgc acggtagaac ctccgacgac
    35761 agaaatccat agggtagggg acgaagaatt ttttgtgatg atttttttcg ttcgacaata
    35821 cgcagtacta ttatgtagtc cccggttgct tcctcgtttc tagaatattt actatccgga
    35881 cgcatgaaaa gaataccgta gtaagtttga ttcaaaagtt agaatattcg atcttcttca
    35941 aaaaagccta caatttcgga tccttcgcaa ttttgtgaga ctttttttgc aaaaaccgcc
    36001 tgttcctttt tggtgccatt ttcaaacgtc cgagtagtaa ttgatagttt tagtatcctg
    36061 ttctaaatga cctcaaactg caggcgtttg atttttcagc actctttgtt ataagatgaa
    36121 tttaaataag aatcaaagac gtgaaaatca aattcgtttt catacaactt gaaacaaaaa
    36181 gaacttagta tccataacaa acatttggcg gaatcggtag aacgtactcg aattcaatca
    36241 aaaatttgat acatttttag tagtaacatc acaaaaaaac agaatttttt gaaatgctgt
    36301 ggtcacaacg gggcttattt ttttcatagt cgaaatgaaa cttttgtaat tgggacgttt
    36361 ctcgtctttt ccatttgtag catagatata agaatcgtaa tgtgttttca gctaacaaat
    36421 gtatatcgga cgaggacgta agaaatcaaa agcgtaaaac aaagaggtga aagatgttga
    36481 aagttcgttg ggtgtcgtat attcatttaa tatcattaat attcatacca ctttttgcga
    36541 cctgtagttg gttggaaaag gaccataaca cgatggataa cgtggatctg gcgggagcga
    36601 tttggctggc cgcggaacct gtaaagaccc aagtgaacaa cgaaggtgtg cctgtaaaac
    36661 cgggtaactc cggatcagga ggaactggat ccactccagt aacacccgta gacgcaattt
    36721 ttaatctacc tccgggaaga tcggtaaacg ccaacgctct gatgggaacg atcgatccaa
    36781 cgggtacaaa catagtaaac gactttgacg gagacgggat cttaaatcaa aacgaaacac
    36841 tgactaacgt atgggtggcg gactatccgc aaattgaaac aacgatcgca cctcctgtga
    36901 ctttaaagat acagatctta aaaaactcaa gcaaccaaag cgatcagatc gtaagtgaaa
    36961 tcaactcaaa cgattttgaa gcttctaaaa acgaaggatc cgaaaaaata caccagaacg
    37021 agttgaatga aagaaccgta cagtttcagg attcttttag ttcagaaacg gaaacgggac
    37081 tgtcccacga aagaagcata tccgcaggaa tgaattcggg atttggaatg ggacttgttt
    37141 ctgtgggtat gaactacagc aacagtacta gagacagttg gaacgcaaaa aatgctacgt
    37201 cttcaactac aaccaaatgg gcggatcggc cttttaaaaa caatatcgat cgggacgctt
    37261 ggaatttaaa atcggattcg tccacaaaca aagccagaaa gtatcgatcc gataaatcct
    37321 ctaagatcaa cgaaacatcc acggtagaac cgaatgcggg agtagtcaga gccgctttgt
    37381 atattaaaaa tctatcagtc aatatgcccg taaaaatatc gaatatactc tgttctttga
    37441 tgtttgaaac acccggaggg gaactggttc ccatgtcttc ttttagactg agaaacgacg
    37501 actacagtct ttttgaagtg gaagtatatg gaggatccga ctttggccct tacgtagtag
    37561 aattaacgaa tttgaataca tcggaagtgg aaaaggcgat cgcagcggga tatacaccta
    37621 agatcatgat cgtggactat accatgactc acgtagcgga ttccaattac aaatcgtctt
    37681 tattgagttt tactggaaac aatctaaaga tcatcgaaga gaacgcgaaa ggaagaactg
    37741 cactcgtaaa agtgtacgga cccggaatca gagagatgta tcgtgtgacc gcatttgata
    37801 caccgaacgt atccaatccg tgtaacacaa agtctacgga cgtattttct cctgggatca
    37861 gtttaaaaaa agctttggaa agaatttcct gttcgggtga gaatattaca tttaaggatt
    37921 atgtaataga cttgtcggaa tcggctccaa ctcttgcgga atccagagtg tatttaaaag
    37981 ggatcgaatc ttttggagga attagtacaa accttccctg tgcggatgaa acgagtacgg
    38041 gatcggatgg tgttacaaga accgcctgtg ttcaaaaacc gtatagccaa tggacggaag
    38101 ccgaaaaaac gaactcagga gtttgggcga tttattccaa gggtaaattt tattctccca
    38161 cggactactg gaccgactcc ggaagtgtac gtaaatttga tccttggaga ggtgcgtctg
    38221 cggctcctgt tttaaagggt gtggattccg tcatttgggc gggtgataac tacgacttag
    38281 tttacatttc ctttaaggac tttatcaaag tggaacagaa gttcggaacc aatcctttgg
    38341 aaacgggaaa cggttatcct ttgaatacga aatgggatct taaaatttta ggaaatcatc
    38401 cttattatcc ggatacgaat tccctttatt taggcgaggt tggttttgga gaaaggattg
    38461 aattaaaaat caaattagac aaaacgaaat atctttcgcc taacttcggt tctgcggtgg
    38521 acacaggacc gtatcaatac ttcacgaatt tcacttacaa tcctcaagtg tcttcggatc
    38581 gttacaatat caaccaagcc gccgattttg agatcagtct gggttttggc gggaatcgta
    38641 cggattggtt tcacgtcatt aaggacttga gttcgaacga tccttacaaa ctgaaaaact
    38701 gcgggactac tttggatttt atcagccaga cgtataccct ttgtgtccaa cttcctactt
    38761 tgagtacttc tgtggatcct gcgatcagtt tagttaaatt gtatgttcgg ccttctttga
    38821 atagtgcgta tcgtaaaacg atctggcctt tgcacttctc ccaggttcgt aagttaaaag
    38881 gagaagcggg tgttccgatt gttaaaggta caagccttgt gaaagtggcg agctcttacg
    38941 gttccgtaaa cgtaggtgac aactttttta tccaaggaga ttccactaac tacaaagtgg
    39001 ttcaggtttt acctgcggca caggacggct cttttgacgt tcagttggat cgtctgattc
    39061 aaatagacgc tcccaaaacg acttctatgt atgtgcctgg aactttgact tctccggatg
    39121 tcaggctttc tatggataca gggtttacga ccgactggaa caattttgtg aattcttcct
    39181 ttaattccac ctcttttgat ctggttcaat acaaaccttt tgtttcaagc ggtaacgtta
    39241 actgttcttc gattcctttc catcccggtt cttgtttggg ttttactccg gagcttaatt
    39301 ctctcaattg gatggggatt ttcaacgaag gtgtggcgct ttggaattcc tgggccgatg
    39361 gcggtgactt tagcaatttc ttgtattctg gtttggttcg tttgacggct ccgagtggta
    39421 agtcgtatcg tttggaaagt acaaacactg attttccgat cagtgcggac gtgaatgctc
    39481 agagtttgga tcatccatct gtagtgaatt acggggacgt tgcgttgact gtttggagac
    39541 aaggcacaac tctgattgga agatataacc aggtcaatac aggtcaagcg atcggaaatc
    39601 cgtttaacat caacagtgct gcagctacta ataattttgt agtcaaagca aagaatggga
    39661 aagcggtgat tgtatgggaa agtggataca atatctatgc aattgtcaaa gatttgaata
    39721 cactggcttc agttggaagt gagatcttgg ttgtaaccag actacaaccg agtagcgtcg
    39781 gattctattt tttaagtccg ggaaatcctc ctttcggtta tagctttgat gttagtattg
    39841 gaaatgatcg agctgcgatc gtttggaacg actttaccac tacatttcaa tatacgctaa
    39901 cggcttcgcc aaacccttac atggatctca acacctattg catgcagtat agttgtacct
    39961 ttgatgaaat taaaacttat caagctaatg ctcgtatttt acgtttagat acgggtgtct
    40021 ttcaaggagg gaatatttcc atttggagtt ttgcaaatac tagaaccagt tatttttggg
    40081 gtgaatttcc aagtcttaca ccagtttatc aaattgacat tgcagcaaac gcaaacgaca
    40141 acaaccacct tgtgtatgct tggaatgttc gactatcatc cggtggcgat tctcatacta
    40201 cctatggctc ggtatacaac ctgagtacgg gagccaaaat cggttcgact cagaccattg
    40261 tcagcgaagc cacaaggccc gtggattcct tacaagtagg agctgctacg ggaagaggaa
    40321 tggtactttg gagaagaaac gacgggatga ttttaggaag aggaatcgat acttcgaatt
    40381 ccaatttatt aggaacttcg aatattgaag tggaatccgg aggtgtggat tctcttaaac
    40441 tcaatagttt tggagataga ggacttttta catatagaaa gaacggtaag gatttgttct
    40501 taaaggttct agacttgcaa gcgggacagt tattgtatcc gaatgcgttg tctctggctc
    40561 aggccaatgt ggattctaga aactttgtta actccgtatt gacgggtaat aaaattttaa
    40621 ccacctggga tcaagtcaat gggacaagac gaaccaattg gggtagagtc agcgatctat
    40681 ccacatttac agtagacggt ccgaaggaat ttcagatcag tactacaaac gaaggagttc
    40741 aatacagggg aactgctgtt gtagacaacg gttttggact tgtgacttgg ctttctcaag
    40801 acaaaacaca acagagaatt agaggttaca aagtagatct tgccaacccg ggcgctttga
    40861 aatacggtct gaataacttc tttgtgtctc ctttgatcga aagggacttt acgatccgag
    40921 cgaagatcaa gtactaaaac gtttcgttag agggatgggc ggtttttaga aataaagccg
    40981 cctattgtgt ttttagaaat ggaaatgaaa ttatataaat ataaaaattt caatttgtcg
    41041 gagttactac aattttttgt aatactcggc ccctcccttc tttgggtggg gggtgaggtg
    41101 gtgggaaaac tcgggtgatt tttctctacc acaaaatcat actttttgca agcgcgaagt
    41161 atgattcctg tcggaacatt tacaaaaaaa gtctccgggg aacataccca tttccaagat
    41221 ttttagaagg tagtataacg gggttaaaac gctgaaagga aaatttgtct tcaaacgatt
    41281 gaggttttat tatatttgag agtttgtttt acggattttt agacaattga gtgtctcgat
    41341 tttgatttca aatctatgtt taaacgctct gttatacggt tccgagtaaa aacaaacaac
    41401 aaatgattat atcataaaag taacatgtac taaagttgaa agagaaacaa agacaaacgc
    41461 gaaactaaaa gattcgataa aaaacgaaaa gaaacaagca aacaaaaatg agcgaaaaag
    41521 aaccaaacag aaacacaaag aaaaaacaga atgcgcagat aagagaaact tcgccgcaaa
    41581 agaaatgggg aggattctct tttgattctt ttgaaatatt ctgggaacct ggtcgcactc
    41641 atacattcaa atatataaat atactactct tctcctgtat tttattcgta acaacaacgt
    41701 gtggaatttt gcccggaaaa aaaggaaagt ccaacaattg gtggtgggct ttactcggaa
    41761 taccaaacgg aacgagtttt ccatcctctg gaagtggggt aggcggtggt cccggttccg
    41821 ggaacggatc acccggaagc gcaccggcgc cggaaggaag tgaccttttt tctatctcca
    41881 ctaactacgc gcaagcgatc gacgcacccg aaacaaaagc ggaagcgatt gtgggagctg
    41941 cctttgtagc acctcccgaa gtgaaccact tcggaggaat cagtctaacg tatcccatac
    42001 atacacctcc tggacgtgcg ggagtagaac ccaagctaag tctaacgtat tcctccacgg
    42061 gaggagacgg atggttagga attggatgga gcctgggact tggatccatt acaagaacac
    42121 cggaatacgg agccctttac tacgatacaa gagacagttt tacctggaac ggacaaaggc
    42181 tcgtaaaagt aagcggaaat acaacaaacg aaaacggagt ctatcgccct gaaattacaa
    42241 gtgatgattt agtcgtatta aaactttctc aaatagagag tggtgggatt tgggaaatac
    42301 tcgattcatc cggaacgaaa accttctacg gtgaaagttt cgaaagcaga atttttgacc
    42361 cgaacctctc cagccaaacg tatagctggt atttgacaag gaccgaagac aaaaacggaa
    42421 actatctcca agcgaattat gacaattcgg aatattcaaa aaacagaaat ctttttctaa
    42481 aagaaatcag atataccggg aactctaaga gtggtgtgcc cgcacgccaa tacgtaaagt
    42541 ttttcacaaa acaaagagag gatttttacg tttccacttc tcccggattt ctcatgagga
    42601 tggacaggat tctggaaaga atcgaaatcg gctgggacaa cggagggaaa ctctgggact
    42661 acactcccat atatgaaact tcttccgact caggaagacc tagaatcaaa accatacaat
    42721 cgagtaaaca cacgacaaag ccggagtttg aataccaaac atccagtcgt tacttgatct
    42781 ggcagaatat agtcaatcaa acgtcatccg aaatcgaaga agatccgaac tccacacaat
    42841 acttcgaagg agattttaac ggagacggga tcagtgattt gctctttttt aatccgaagt
    42901 caggaaattg gaaagcggcg gaaggaagaa aggaaggagg ctacaacttc aaactgtatg
    42961 caaaccggta tcaaggatat acaaacgagg aaaagataaa attcttcaaa gggaatgtaa
    43021 gcggagatta caacggagac ggaagaagcg acatcgcatt ctacttgccg gaaaccagag
    43081 atttcatcgt agcggaacac gacggaagag tatttcaatt taaatcgtat ggaagactga
    43141 tgagttccgt tccggacatt ttcagaatgg aatggtttcc aggagattat gacggaaacg
    43201 gactgagtga ctccgttctt tttgacgaac ctagcggtca gtggactttg atgctcaaca
    43261 aaggaggaag ttttgaattt ttaaggttta gtaagaagtt tcaaaacgta ttcagaaacg
    43321 attatacacc ggatggaaac ttagacagca ttagcacaaa cgattcttct aaacctggaa
    43381 aggatcacga caaagtaaac tttctcgtag gtgattacaa cggagatgga agaacagata
    43441 tttctctcta cgattcaaga tctgggaagt ggtttgtagg tgagaattat cgtaacgaaa
    43501 acaaatccga tccggtttat tttaaacttc agtggaagct ctacaaagtg tttacagccc
    43561 ccgaacagtc gttattcgga cacgaccgtt ttagtgggga ctttaatgga gacggttttt
    43621 cggactttct catattcgat cgaagtaatg gagaatggac gttaggtgaa acgggtgaca
    43681 gaacgatcaa tttcaagatt tggtcgagaa ctcctcagtt caaaaccgta actcgttgga
    43741 tccaagggga ttttaacgga gatggaagat ccgatattgg attttactcc tcaagcgaca
    43801 gcaagttttg gatcggagaa gcgacacaga acgggtttag attcaagata tataacgatc
    43861 taagctatgg acccgatcag gacagaatcc taaaaactcc tcttcctaag gacgaggtaa
    43921 aaatagaatc gggtagaact agttttgcag tatcgagcaa cactaagaca gttctgctga
    43981 attacaaata tgacggaaat ctaaactctg gaaaaggaga acttgtattt ccgggatgct
    44041 ttaccacaga tgattgttct aattctcccg agcttttgat ctttaatcgt aaagataacg
    44101 tatggaattt gaaacaagga aactcgtttg taccgagggt caatacatct ttgaatccgg
    44161 aaggaacagg aattacgacc ttcttcggtg gaaaaccaga ccgctatacg aacaatttaa
    44221 aagacgaggt tctcttttac aaaaaacagg gaactacaaa tcagtttttt gtgttaaagc
    44281 acacgaacgg aaatgcattc gacatttcta atttagcttc ctttagcgat acggacgttt
    44341 ctaagtttga tccgaataac agcggaaccg tgatagacta ttttgagaac aatacttccc
    44401 agtcggttct catcttggat gatcagactg caagtggaac tgcaaggttt gtactttccg
    44461 gtctaggtgg cactaagttt ttaactccga atggagattt aactactacc gacttaaacg
    44521 acctcttcca agctggaaca aacgagaata gacaacgtag aaaagaattc agtttctttt
    44581 caggtaagtt tacaaccaca caagctcagc ttgtgatcgt agatcgaaga agcacggttc
    44641 acaaatggta tttgggaacg atttcttcca atcagattca gttcaagaaa ctgaccggag
    44701 acatacaact tcctatcaca acttcggaat acaacgcagc aagccccgcg ggaattgtat
    44761 atgcgctcac ttccgacggc tcgatcgtgt ttgggaaaaa cttagacaac gggacttcgt
    44821 ttaccaaagt taaaattaat acgacttccg tttccagaac cctctacaat gcgggaacga
    44881 tatcgtttag cgatcgtttc gacaattacg gaaatccgat tctcatctca ggcggggaag
    44941 acaagctgta tgacttagca cagagtagaa ttgtatctct tcctaacaat gttgttgtga
    45001 agaatttaga gaggcctgat ctgatcgcgc aagtctatgt tttccgttgg atccaaggag
    45061 attacaacgg ggatggactt acagacattg gaatctttca tttgaaagaa ccgacttggt
    45121 attttgcact ttctaccgga agtgttccag acatcatcga aggggtgaaa aacggaatcg
    45181 gaggcattta tgaatttgaa tataccaatt ccacgaagtt tgacaatacg ggggacgatg
    45241 atattccgga tttgccaacg agttacagag tttgcaccca agttaagtta aacgacggat
    45301 tttcaaatct catcacaaag aattacgaat acaagaatgg atttgcgttc tctgcatttt
    45361 taaacggaaa aaaagaaacg gattactttg ggttttctga gtttaccgtt caagaagcat
    45421 atggagaaag aacaactcac aaataccata cgactccgta ttctgacttt ctaatgaacc
    45481 gagcacttgg tggggcggag aaagaaattc gtatcatcgg aaacgacaac aatgactatg
    45541 gtatcattca aacaacgcat gatgtaaaac agattacgaa tacaccggga atcacaagtt
    45601 accttcctgt tacgactaag attgagaagt ttttgagtgg ccaaaaaact tccacacaaa
    45661 cctccgacat cgtttttagt ggagccaaga tcagtcggaa aaccgacagt gttaccgatc
    45721 attttagtga ttccgtgcac ggtgttacga ccacaacgag cgttactgat tttgaaacgg
    45781 atgatacgac caatcaaaga agagcaacgc ggagtgttac attcagtggg agttcccatg
    45841 agattacttc gctcttgagt tacgacagtc gtggaaatct gacaaaacgt gtgagttcct
    45901 acacgggaag tggactcagt cctgtgggat ctcaaacaac cgagtatgaa accgacaatc
    45961 acgggaacca aacgctagaa aaggatacga gttccagtcc tgcgcgtggg agttcctacg
    46021 tttatgacaa cgaactgaat caatttgtaa cgcaggaaac aaaattcggt ggaagtattt
    46081 cttttacgac gacacatcag atccattacg gatctgcgtt tggagtcccg actttaacta
    46141 cggatccgaa cggaaatcaa acgttttttg aatatgatga ttttggaagg ctggttcgaa
    46201 cgagttccga cacggatgat ggaactacta caactgcaaa ttattcttac gacgcttctt
    46261 ttcctttgag tgcaaaaaca actttcccga caggcaacgg agatcctgac tttgtatctc
    46321 gcacctattc cgacggaatg ggtcgtaaca tctatacggt caaatctgcg tctaacggta
    46381 attttgcgat cacgggaaga cttgtgtatg acgggactgg aaaggtagtc cgtaaaggtc
    46441 agtcgagttg ggcaacgtcg ggagaaatcg accgatttgt tttacactta gaagaaagaa
    46501 atccaaccag ttttgagtat gacccgattg gtcgggtgaa aaaaacaacg ttgccgcttg
    46561 cccaagggga aacttctcct gtggtcgtaa caacgaccta caactctgca tttgaaacta
    46621 cggagactca cagttctggt acaagcaaac gaattgcaaa gaacgcaaaa ggagaagtct
    46681 tgtatgtaga agatttttct accgacggga ctgcagccaa gattggtttt tgttacgaca
    46741 ttgcgggaaa cagaatcaag aaaagtgact taaacgacgc aagtttgatg agttgcccca
    46801 atccaagtgg aggaattccc acaaaagacg tcagtggcaa gaaccaagcc tattggagtt
    46861 acgatgcatt cgggaaattg catgccgaaa gtgatcctga cttgggtgtg agctcctaca
    46921 attacaacgc atttggagat ctgacatcga gcacgaatgc aaaaggtgtt acgaccaatt
    46981 tgtcgtatga tccgatcgga agaatcctga ctaaaaatat cccagaaggg aacattggat
    47041 atacgtatga ttcgtatcca ggtagtgaga attctgtcgg aagactggta cgtatagaag
    47101 actccaatca aaacaaaacc tttagttatg acaaactagg aagagtcaaa aaagaaattc
    47161 gcacaattct ggcaacttcc gcaggaaacc ctctcccgac agaaacacag ggtccataca
    47221 ttacagaaac taaatacgat ctactcggtc gtgtgactcg gatcgattat ccggaacatc
    47281 cgatcagtca cggacggatg cgtgcttgtt acgaatacgg ttctgcgggt tacatctctg
    47341 gaatttctgt tcaagtaaac acgaacggaa tttttccggg atattgcaac aaagacatcg
    47401 ttgaaaatat cagttacaac gagtttggtc agacttcaag tttaaccctt ggaaacggga
    47461 tcaccacgac ctacggatat gacgtcaaag gtagaatggt tcgcattaat tcttccgggg
    47521 atgtgggggg taatgcgaaa gtcttgcaag acgctgtcta ttcttttaat ccgaacaaca
    47581 acattacaaa cgttgttaat aattcttcag attttaacac tcagtttgtc tacaactacg
    47641 acggtttggg tcgtcttata tcggctaacg gtatttattt aggaattgcg gatgggaatc
    47701 tttccagaaa gtttcagcag tcttttgaat atgcaaagaa tggaaacttg atttctaaaa
    47761 gaattcatga acctgcgagt aacaacgtct ccgacgagtg gagttaccaa tacacaaatc
    47821 accaagtaac aaatatcgat tctacaaaaa caggaaacga tacgtttacc cttcaatatg
    47881 atgcaaatgg aaatctcaca agacaaagag acaattcgaa agatctcacc aaacggatca
    47941 gcatcgactc tcaagatcgt attactcaga ttcaggatgg caacaatgcg gtcctcggta
    48001 gttattggta tgacgagagt ggttttcgga ttcgaaagtc ttctttagaa ccgaagaaca
    48061 atgttttttc taacgttgag attttgtatc cgagtaagtt ctttggtttg gagttcattg
    48121 aatccgaaaa tgtgatttca agtgtgaaca acgtttatct gaatggggtt cgtattgctg
    48181 cgttaaatga ggcgggtgct cttgcgtatt atttaaccga tcaagtggat tccgtctctc
    48241 acgtgttaga cgacgatgga aatactcttt ctcaaatcca ataccaacct tacggtgaga
    48301 cctttattca acggggggat ttgaactttt ctcctaagtt caattcgcag gagcttgatc
    48361 gcgagtctgg gttttacttt ttcaatgcga ggtattatga tcctgggatt gctcgattta
    48421 caagtgcgga tacgatcgtt gacggtgagt ttgatacgca aggttggaac cgcttctcgt
    48481 atgtgaaggg aaatcccatt ggggctaaag atccgacggg acatgaagcg aatgctggta
    48541 ttgggattat gatgaattcc caatgtaaag gcaatgcaag ttgtaactcc gctggtttga
    48601 atgctgtttc agaaggtgct aaaaaagctg tcgttggcac cgctgttgtc ggcgctactg
    48661 ctgcaactgg ttatgctgct gcggctgaag ttggttccgc tgctctgcca tctgctattt
    48721 atttaagtag tagactaggt agttctaata ttacaaattc tttattaaat aggctccctc
    48781 aatcccaaaa tgcagttgca aattctgtaa atgctacgaa agaagcgtct aaatatggta
    48841 agattgttcc gacgagtgac ttggctacga taaaagagaa gggtcttcct aaacagggat
    48901 ggccaaccat agcaaagtta gatgatttaa agaaagtgaa tttaaataac ccaaaggaaa
    48961 ttgtttctac tttgtataac aaacagcttc aagcagatcc gaaatatact gaacgattta
    49021 aaggtggggc taccttattg gaattaacaa ttcctaaaaa cacaactata aatgcagctg
    49081 gtataactaa caaaggtccg aatggtattc ctcagtatcg agttaacggg gaaattcctt
    49141 ataaaaatat aaattacgac gggaaaacga aatgaatcct gttaattttg aaaaaacaat
    49201 tttagaactt cggaaaatag caaaaaaaaa tactcgagat aaatctaaaa agcaatttga
    49261 tgaagaacta ttcgaatgcc agttttttaa ctacattaaa gaaaaaaaaa tcgagccaga
    49321 tactttatat aatattgcat cttcgttgat gcaagggaaa gataactttg ataaagatat
    49381 ggcgattttt attataagct cctctggcat ccctcgaaaa ttagttttag actttattga
    49441 aaattattta tctattctta ataaagagca aaccagttca gcaatgtttc taattaacaa
    49501 acaccaatta gcaaccttat attatccgct tcttaatcac cttaaactta attcatttta
    49561 caattctgaa agctttaaaa aacgtttaac gtatagtggt attctttttg ataaagaaga
    49621 aggttacaaa gaatttcaag aagctttaga acatgactta tcaattacca ctttggaaga
    49681 aggaaacatt gaacttgata caggtaatat tttatttctt tttgttgcta acaaaaacta
    49741 cgaaaaaatt cataaaatat ttttacgtta tctcaaccaa aaaacaaaaa agattttaaa
    49801 gcaacaaact tttatagcag caaaaagatg gaatgcagga tttaaagaaa gattcatgat
    49861 taaaaaagca atcatcatag cgcaaattaa aaatcttgtt tgagcctcgc aaaaattaaa
    49921 atgcgatctc gtttgaacaa cggcaaaacg ctacattcac aaagcggaag aaactcaagc
    49981 cgccgcactt tctttccatg cggcagggat cgagcggagt caataaattg ggactgaaga
    50041 taatactttg tatcacgttt ttttcataca atttattgac tggagcggag agcccggttt
    50101 cggagaaacg agaacagcaa tacaaagttg aatatgcaga aaacttaaat aaaaaagaag
    50161 tgtttctccg aaagccgccc ttctgtcctc agtccttgaa tgtcgacacg gatgtaggaa
    50221 ctactacaac tgcaaactat tcttacgatg tttcttttcc tttgagtgca aagacaactt
    50281 tcccgacagg caacggagat cctgactttg tatctcgcac ctattccgac ggaatgggtc
    50341 gtaacatcta tacagtcaaa tctacgtcta acggtaattt tgcgatcacg ggaagacttg
    50401 tgtatgacgg gactggaaag gtagtccgta aaggtcagtc gagttgggca acgtcgggag
    50461 aaatcgaccg atttgtttta cacttagaag aaagaaatcc aaccagtttt gagtatgacc
    50521 cgattggtcg ggtgaaaaaa acaacgttgc cgcttgccca aggggaaact tctcctgtgg
    50581 tcgtaacaac gacctacaac tctgcatttg aaactacgga gactcacagt tctggtacaa
    50641 gcaaacgaat tgcaaagaat gcgagtggag aagtcttgta tgtagaagat ttttctaccg
    50701 acgggactgc agccaagatt ggtttttgtt acgacattgc gggaaacaga atcaagaaaa
    50761 gtgacttaaa cgacgcaagt ttgatgagtt gccccaatcc aactgcggga gttcccacaa
    50821 aagacgtcag tggcaagaac caagcctatt ggagttacga tgcattcggg aaattgcatg
    50881 ccgaaagtga tcctgacttg ggtgtgagct cctacaatta caacgcattt ggagatctga
    50941 catcgagcac gaatgcaaaa ggtgttacga ccaatttgtc gtatgacggt gtgggaagaa
    51001 tcctgactaa aaatatccca gaagggaaca ttggatatac gtatgattcg tatccaggta
    51061 gtgagaattc tgtcggaaga ctggtacgaa tcgaagattc caaccaaaac aaaaccttta
    51121 gttatgacaa actaggaaga gtcaaaaaag aaattcgcac aattctggca acttccgcag
    51181 gaaaccctct cccgacagaa acacagggtc catacattac agaaactaaa tacgatctac
    51241 tcggtcgtgt gactcggatc gactatccgg aacatccgat cagtcatgga cggatgcgtg
    51301 cttgttatga atatggttct gcgggttaca tttcagggat ttctgttcaa gtaaacacga
    51361 acggaatttt accgggatat tgcaacaagg acatcgttga aaatatcagt tacaacgagt
    51421 ttggtcagac ttcaagttta acccttggaa acgggattac aaccagttac agctatgacg
    51481 tcaagggtag aatggttcgc attcattcct ctggggatgt gggtggtaat gcgaaagtct
    51541 tgcaagacgc tgtgtattcc ttcaatccga acaacaacat tacgaatgtt gttaataatt
    51601 ctacggattt taacactcag tttgtctaca gctacgacgg tttgggtcgt cttacatctg
    51661 ctaacggtag ttatttagga attgcagatg ggaatctttc cagaaagttt cagcagtctt
    51721 ttgaatatgc aaagaacggg aacttggttt ctaaaagaat tcatgatcct gcgagtagca
    51781 acgtctccga cgagtggagt tatgtttatt ccaatcacca agtaacaaat atcgattcta
    51841 caaaaacagg aaacgatacg tttacccttc aatatgatgc aaacgggaac ttaacaagac
    51901 aaagagacaa tattaaggat ttaacgaaac ggattcaagt tgattcccaa gacaggatta
    51961 ctcagatcca agacggaaac aatgcgatcc tcggtagtta ctggtatgat gaaggtgggt
    52021 ttcggatccg gaagtcttct ttagaaccga agaacaatgt tttttctaac gttgagatct
    52081 tgtatccgag taagttcttt ggtctggagt ttatcgagtc tgaaaatata ctcacttcgg
    52141 tgaacaatgt ttatctcaat ggtgttcgta ttgctgcgtt aaatgaggcg ggtgcccttg
    52201 cgtattattt aactgatcaa gtggattccg tctctcacgt gttagacgat gagggaaata
    52261 ctctttcttt gatgcagtat cttccttatg gggaaacctt tgtgcaacgg ggggatttga
    52321 acttttctcc taagttcaat tcgcaagagc ttgatcgcga gtctgggttt tactttttca
    52381 atgcgaggta ttatgatcct gggattgcac gatttacaag tgccgatact ttaattccgg
    52441 atgaatacaa ttcgcaagct tggaatcgtt ttgcttatgt ttataacaac ccgattggtg
    52501 ctaaggaccc cactggccat gctcctcaag acgagaatgc tggttttaaa gacgcttcga
    52561 aaaatattgc aaagagtgcg atagattctg ttaagtctgc tctttctgct ccgactcctg
    52621 ttgatgctgc tgtcaattct gctgttgcta cggttaaagg ggcaaaagaa ctttatgata
    52681 accgaaagga agtttacgca agtgctaaag attttgctgg taaattaacg agcaaagacg
    52741 acaaagtccg tgattacgcc gttgggcaag ctaaagctta cactatgagc gcggttcttg
    52801 gcggtgctgc gacaagagcg cttggcacta ggttgcctaa gccaaatgtg ccgagttcaa
    52861 cgggggcgag ttctgcgact aattcggtta aactgagtaa gagtttagca agtgaagctc
    52921 agatgactgg taaaggagac gctattataa aatctgataa attagagcga gcaggcaatt
    52981 tagcaaaaca atatggaggc gaaagtaggg attgggcgaa gatgtcgagt aagtcctaca
    53041 ctgcaaaaga tggtacaaaa tttgaaaccc attggtatga gaacgcttct accggccaaa
    53101 gagtagaacc caaaaccaaa ttgtttaaag atacttctat aaaatgagtt gtgatatata
    53161 ttattattct ataattaatt gattttatat tctaaaggaa cattatgaaa gttaaatgca
    53221 ttaaactcaa aacggaaaaa acatatcaaa tcaaacatgt tcccaattgg atggaagaat
    53281 ctatgaaagt tggaaatgta tatacggcat tcggcctgga attcaattta gatctattat
    53341 atgttaccat attctttgat gaacgccatt tggttgatgt cccgatggaa attttagaga
    53401 ttatagatga aagagtgagc aatgagtgga aggcaaaact ttggagagat ggtagattta
    53461 cactttggcc ggaaatgttt tacgaaaaag atttttttga aaatttctca gattggcaaa
    53521 cagacgaaag agaaaggttt aaacttctaa gggaaagaat ggagagcgaa agttcggaac
    53581 cgcgtgaaga ctaaaatgga atctaacaaa gaccacgatg aaacatagac ccacaacgcg
    53641 gcagggatcg aagcggagtc aataaattgg gaatgaaggt gatattttgt atcacgtttt
    53701 tagcatgcaa tttattgact ggagccgaga gcccggtccg cgaagcggag ccgccctatc
    53761 cattgcagaa ggcacactaa aggtagagag tggaatccgg aaaaccggag tttcgtataa
    53821 aaaagtaaaa tgataagatg acaacttcat ggaggtgaga taaagaaagg ccgggaactt
    53881 aaaattaacc gatgcttgaa agagaaagat cggtatttgc taaaccttta ttggaatagg
    53941 ggaatgattg gaacaaagat cttgtttgtt gatattaggt ctctggaagc ggcctctttg
    54001 atttgatcga caaaacggta tttgtctgga acttccccgt ttaaaacttg tagcggcgag
    54061 aaaccgaaca agacaccgct tggacgggag ttgtattctg gaaccgcgtc tttgagagta
    54121 tcgatcactt cctcaaatga aattggattt ttaggaaata gaaattcata tttcattttc
    54181 ttgttcacgg cttcgatcat actgtttgag taggaaatgt cgacctgagc gattagtttt
    54241 ttgatgaata gattgggctg gtctaagaaa ccgttgaccg caccttgatt ttcggaaccg
    54301 tcatcgcaaa gcagacggat aggtttgtga aagagattga atttttcgca aacctctttc
    54361 agatttgaaa ccgtattctt tgcgttccat tccagtgaag ctttccatcc gagaatcgta
    54421 cgggaaaaat tgtccatgat gaagtggatg taagccttag aaccgtcttg cacgcgtaag
    54481 atggtagtat ccatatgaag aagagttaaa ggagaagaag cacgaatccc aattctttgt
    54541 ttaggttttc ggaaacgttt gaaatccggt cttaaagccc gagcatactt gtaaaaggtg
    54601 cttaaattca taaaagcctg agagtcgttt aacatttgat agaagataga tctaagcggc
    54661 caatgttgaa gctccggttt tttaagatat cctgcaatga tcgtttgctc tttggaagtg
    54721 agttgtttgg gatgtaattt tctacaaaga ttaaaagtag aagtgaaaca gtgaaactcg
    54781 tttttccaac gataaaaacg ttttgaagag atcttcaaaa gcttgcaagc ggctttgata
    54841 ccgatgagag gagaaattct tgtaacaatg gaaacgatgt ttttcttttg ttcgctccaa
    54901 attcttcttt ttcctcgcat gttttccgtt aaggagaagt agaattgaaa aactaaaaga
    54961 agagcggaaa gagttttttt gaaggtttta ctttccgaaa tctttctgta gacttcgtct
    55021 ttaaaatgag cgggatcatc ttcggtaaac ccgacgacta aagagagatt ccgttttttc
    55081 caatcggaga aagtcgagtc cggaatacgg gatctttcct ttttagataa cattcctaat
    55141 tgcgctttga gaacaagggc ggtgtgatac gagtttttgg ttttcatgat tttgcaaaaa
    55201 acgatttcga aggagatttt gtaaagtaaa aaataaaaat aacataaaag taatgtgata
    55261 tactaacttt aaaaatgaaa ccctcatctt caccgggact tagttttcct aaaataaaaa
    55321 cagtaaataa aaacagtgca tcgcgaattc cgaataacgt ttaaaaaata aaacccgtac
    55381 cgaagtagaa aagattcaaa gaatccgact tattctgagt atattcgtgt ttttttaact
    55441 cggaagagac ggaagtataa aaatcgaaag aattattgga ctcgttgaat tgtaaaaatt
    55501 tggctttaga taagattaat tcatatccta gaaataacct gagatgatta aaaagaaaca
    55561 aggagatctc ggtattcaaa tcgagaccat gaaattgaat tttattgacc gcttttgagg
    55621 aaataaattc gtttgtatta aaatactcga aattggattt agaaataccc tgaaggaaga
    55681 aaacatccag atttgttcta aaggaaagac ctctgaataa tcgtaattcg gatcttacgc
    55741 tgacttgagg cccgtatgtt ttagtgacat cggaaaaagt ggagacactg gaaatcaatt
    55801 gaacgtattc gggaataaaa atcggatatt gttgtttttg ggtaatagat aaaaatctag
    55861 caccgccgcc aattctaaat acaaaacgat cattgttgaa aatttcctta gtaagtgcga
    55921 atttattttc cgttctaaaa gggtggatgt tgtataaaaa tccagaaccg aaaaacggat
    55981 gattctcgcc cgggaagatt ccggcataac tgtagttgac tttaaaatat tgagaaaaag
    56041 acagatagtt atagtcaagc attagcttat aaaagttatt tttatacaca aatccgaaac
    56101 ttttaaaatc aggattttca aactttttgt ctctactcgg tggatcataa ttggtgaaaa
    56161 tgccgtagtt ggcggaatgt cccaaggagg aatttgcatc cgacgttctt cggataaatt
    56221 caggcaacca agagcctcga ttgaatcgaa ggaacaattc aaatgaatgc tttttcgaat
    56281 tgtctttcga tgtggttttg taatttaatt ggtcaacatc gtctgaaaaa atttccgtgg
    56341 cgaaagaaat gaacaaagta aatagtaata gttttttaat cattgttttt atctgttttg
    56401 attttgtata aattcgtaag ttttcaaata agaaagataa cgtgtaaaaa attagaatga
    56461 gaaggttata atcctgattt ttaagaatcc gattgaattt cttttttaag atcccgagga
    56521 gatttacccg tatatttaac acaagctctg tgaaacgaag aagcggaatt gaaaccgcat
    56581 tcaagagcaa tgtttagaag attataattc gcgtttatac gaatcatatc tttgacttcg
    56641 ttgattctgt ggaattggag gaaatcggta aaacgcatat tcaaatattg attcaagtag
    56701 taagaagctt gatgagtggt aagacctaag tcagtggcaa aatcaggaag tctcagttct
    56761 tcgtcgataa aacctttaga atctaaaaaa tgattcaatt taatttcgac tttgtttaaa
    56821 tcgattcctt ccaataagtt tcgactttga agttttcctt ctatttggag ttcttccgaa
    56881 aaatgggatt cttccggatc tgtaattatg ttttcagctg tagatttatc gaataaaaag
    56941 ggagagctcc attctaagat aacgatgtag cagatgagcg acccggcgag taattccgca
    57001 ataaaaaaga aatccttctt atcaaacatc gtaccgagaa aatctaaaac gaaacagata
    57061 gaaattaaaa atgagaacaa agaaaggttg agataaacaa taggtttttt agatattaaa
    57121 acatttttaa aaaaccaaac ggtcgtaaat acggaaacgc caaacccaag aatgtcaatg
    57181 aatgaaataa agtaaagttg cggaatcaaa taagagagta gagtggtagc aggaatcgtt
    57241 cctaaaagtc gtttgcagta attccaagga tgatctaaag tttctaacac atagctgaaa
    57301 caaaccaaaa ctgctccgct ggaataaaga aaaacgccgt aataaaatcc gaatgtaatt
    57361 ttgttttcag ttcgtaagtt tccttggtcg aaaagaattc cattgtttag aatcaaaaag
    57421 aacgagaaag aataaagaac cgtaccgtaa gattttttaa aatcatcatt tgtaaaaagt
    57481 tttgaaaatc ctaaaattat accgataact acactgaaaa agtggaagta ggtgatacct
    57541 aattctataa aattcttgta attattaatt tcgaaagtgt tcatatctgg tattggagaa
    57601 gattcgggtt cgattgaatt tatccttaaa agcgttatcg taacttattt ttactggtta
    57661 cttcttaaat cgtttgagag aaaatactct acaggtttaa ttttaatttc tttctgatcg
    57721 ctaaaatcct acgaaaactc gtgaatttca atattgcttc tctgtcctca tcgtttaatg
    57781 atttccctaa atatttttca tactcgtcta aatcggaatt ggagatttct aagggcacta
    57841 tttggtaata attgaatacc atggtttatt ccttttttgg agttaagatt agttttacgc
    57901 ttaattgagt taggaagttt aaaatctttt gattattgaa aatgaaatat ttctgtacga
    57961 aattcttata tattttaata aagaccgtga tgataaacgc gtgtttggat atcggctttt
    58021 gattttttta gttttcggtt gcataattcc cactcgcgaa atttaattat caagaattga
    58081 aattgggaca aatgatttat ataatgataa tatacataag tgtatatttc aagcaaaaaa
    58141 tatgcagatg tgaaatttta tgaattttag cataatcctg aaagatttaa tgagtaggaa
    58201 gggttggaat caagaggatc ttgctaaagc aggtgaggtt aaacaaccga ctgtaagtcg
    58261 ttatttgagc ggccgtacaa ttccgacgct gacttttgta gtaaatcttt ataaaaacga
    58321 aaagattgat cctattattt ttgttcgtaa tttcgagtta gacccaattg atttagaatt
    58381 aagaaaatcg agggaagaga aagaaaactt aatcaaagaa gtaactgtct ttctgcgatt
    58441 tttaaaaaat tctccggatg ccttggaaat attctggaaa atttataaaa tggatcaatc
    58501 gggtaggaaa tctatgaacg ccttggcaga aagaattata gaggaatgat agccatttcc
    58561 tttgttgcca agtagaagta aatttcttcc acagtaagtt ctgagtggat ttgaaggtct
    58621 acaaaatttt gaatgattct ttcgattgta ttctttctgt agcttatcaa tgcttttttg
    58681 taaaattgcg agtcaacttt tcttagtatt aagatattcg cgtgggcgac gatggaattt
    58741 ctattttcta ggattgcact ttcagaaatt tcaaacaaat tgattttgat aattccaatc
    58801 gaccaagtgg ctgttgctaa gctacaactg ataggagcca caaaattgta ttccggtaag
    58861 ccaaggtgtc gaagaagcaa tgtaaacgtt cctattgaca atagccaaag taatattccg
    58921 gtcgtgatat agacgaatcg aactcggttt agtcctcttc tttttttgaa tcccaaagca
    58981 agaactatta ttgaagaaat tatactcaga actccaccaa ttacgaaata atcatagagt
    59041 attccggctg taaaatgcag ttttgcatct tgaatccatg cactcgtaat gtaaaaatcc
    59101 gaatagctaa aagcataaat aggaataaca taaactatta atattagcag gttaccggtt
    59161 attggaatct ctttgtcaaa aacgtaggag tgaatgaatc gaattagaaa caaaggagca
    59221 atgatcatgg gtaatgttag cgttcgtgtc cagaaagttg tttccgttcc ttcgaaaaac
    59281 ggcactgcaa aaagcgcact ccatattcca aaaagaatgc aaagggtccc gaaatcaaaa
    59341 aatcgtttcc gtatgacaaa taaaacgtag aagcctaggc aaagattgca tgttgacgct
    59401 aagaagagta gggctgaaat cgcttccaaa gtataaacct ctgaaaacat aacgtcacga
    59461 atgacttttt tttgcaataa ttttagcttt atctgacact tgtactttcc ataaagttgg
    59521 tctaacgttt ccttgaatca actttccata gtttggaaag taaattaaat atgggtgtaa
    59581 agaagattct atagctccga tccggttata gagctttccc attgcacctc gatttatatc
    59641 gaataatcca tatgtggaag taaaatcacg tttaagtaaa aaatcagtac ttaaagataa
    59701 aactttcgaa ccagcgttca tcttagtggc agcaaatgaa ttcatttcag caacatttcc
    59761 atcttcgata actgtccgtt ttccaatatc gctcctgtaa gaatattcga ttggaaggcc
    59821 aaatggcccc cgagaaacga ttcgggaagt cgctatgatt tcatcgtttt catccagagc
    59881 aataaaatac tgactaaatc catttagatc aaattgacga tcgaagtttg ggtcatatcc
    59941 gacgtaatct aatttagaat actggagttg aacaaattcc cttgcgcgct caatcagatt
    60001 tggatttgat tcgtaattac aatttaaata ttgaattaaa ttattttttt cagttttatt
    60061 acgaatttta ttagaagagc tagataataa ggcatgtgac ataatgataa ttatgtcata
    60121 ttataacaaa gattcaatca tttaatcttt tttcgttcat tactgtatta attcaaattg
    60181 ggttacttaa tattaaaaat gattctttaa agaaattgta aaattatact tagaatcgaa
    60241 gattttgatt agtaccaaat acggttttaa atttgtagga tggaaaaacc ggcaaacgaa
    60301 aaatcccaaa tgaaccctta gaaattcaat ttttccattc ccacggaaaa attcgtagaa
    60361 acacccatca aatataacaa cgtttttgtg aaaaacttcg aactctgcct tttacggaag
    60421 aatggtaagt tagaaggatt cccaaatgga attgaccgaa aaaaatgata gctcaaggat
    60481 aacggatgac cgaagtgaac aatcctcacg atcgattgat tcgagaaacc tttcaggaca
    60541 aaaaagaagc ggctactttt ttcaaaaaca cgttaccgcc ggaagtggtc aaactactcg
    60601 acttggaaaa cttggaattg accgaatcga gctttatatc cgaggaacta aaacaagaac
    60661 aaacggattt gctgtttcaa atccctctca agtccggaaa caagtcgaac gtctatttac
    60721 ttttcgaaca caaaagttat ttagaaaaca ccatctatat tcaattactc ggatatttaa
    60781 cggaaatcta tcgaaaccaa caaagaaatg gagagccact ttccgtagtc attccattcg
    60841 tgttctatca cggagaaaaa gaatggaaat tgggagatcg atttttggac cagttcgtat
    60901 taacaaaaca agaaacggaa attctaaaag actttatccc tgattttaaa atagacttgt
    60961 ttgatctaaa agaagtagag ttgaagaaga agttggaaag tatcactttt caagtcactt
    61021 tgggagtggt tcaaaaaatc cgggaagggg atttggaatt tgtttctcac ttaccggggt
    61081 tattttcgct actattagga atagaggaag aatcgaaaag ggttgcaatc ctacggaaac
    61141 tgttgttgta tatttattgg gcccgtgatt taaaacctac ggaactcaaa agagttttgg
    61201 aaagatcaaa attagaacaa tacgaggaac taacagtgac tacagcggag agactcattt
    61261 cagaaggcat acaacaaggt gttgagaaag gcaagattga aggcaagatt gaaggcaaga
    61321 ttgaaggcaa gattgaaggc aagattgaag gcaaattaga agatgccggt aaaatgttaa
    61381 agaaaggaat tgatctaaag accgttttag aaattacagg actctccgaa aaaaccctga
    61441 aggaaaatgg aattctttaa agtcgacttc tatccaactt ttgagtaggt ttgactttcc
    61501 gttttctact cattcaacat acctaaaaaa cttctatata gttatttatc aaaaatttca
    61561 aaacgaaact tctttgtttg tactattgga ttcgagagtc cgatgaatat ccggaagaga
    61621 ttgggggaaa ataatggata caatcacgga attgcaacga atcgaatcag agttaaaata
    61681 tttacgtgac tacctccctg tgatagccaa ggtagagatc aacgaggccc ttgggaatat
    61741 tcatcgcgca aaatccaaac tgattgaatt tgccgctgcg aacgaacgtg acggatatta
    61801 aagtgttgca atataagaat cctatgccaa ttcattgaac gtgagttaca tatttacgtt
    61861 cctttttgta aagcttgtat tgagtacgaa gtgtaaagga tgtatgggta cgtttaaatg
    61921 aacaaatgtt cataatgtga cagaactatc attatcggaa gtgcctgttg taatgggtct
    61981 ttcttgtgaa gtttgggttg attgaataac gtgtctttat gacattcgta tattcggtgt
    62041 ttatcattag gcgacattgc gaaaattgca atcgatttga aaatgaatca aaaaaagtct
    62101 caggtaaatt cgaattaaaa attgcttgaa acttacacat atctttgtgt cgacctattt
    62161 cagttcgtga gatgactcct cgggaaagaa aaatctatga aaactcgtaa aaaaatacct
    62221 catctaaaat cagaaagttc tgaaattgat ttttggacta agaatgattc tgcggattat
    62281 atcgattatt caaaggctaa aaaagtgtct ttcccaaatt taaagcctac aaccaaaatg
    62341 atttctctga gattacctga agcattaatt gatagattga aagttatggc gaacaagaaa
    62401 gatattccat atcaatcttt aataaagctt ttactttcag ataaagtaga agaagagctt
    62461 agaaaataaa aagctgttaa agccactact gcataacttc gtctccacgc cccgctcgct
    62521 cgaactcgtc gtgctaatgc gtctacggtt gcaacgtcgg agaactctta cattagacgg
    62581 catttttgta tctgatatat tgatagggga aaaactattg agattgattg ttcttttgat
    62641 tgttctattt atgatagcct gttcgacaag aaacgctatt gtttcttatg caatagttcg
    62701 tggagatgca gttaatgtga gaagtgactc caatctcgct tctaaaagaa ttcgaattgt
    62761 taagaaggga gaacttttaa cattaatcaa acgaagcgat cataaagatt cgatcgaagg
    62821 gtttagcaat tattggtata aatataaaaa tgaagcagga gaagagggtt gggtctatgg
    62881 gtcctttttg actttgtatc agaatataca tcctaatgca ggattgttta tcaataaatt
    62941 taaatctaca gtttctaatt tatttcctct agtaaaaaaa tcttccaata aatatacacg
    63001 atacggtggt aattataatg attatgaaat tacgatttcc gtcgaagatg gaattttaat
    63061 tttaaatgaa ttagagaaat acgatttgcg tgagcaaaaa gttacttccg tttatatatt
    63121 aaaagatgac aggctatttc aaatttaccg aggtctatat ccaagcttta actatattga
    63181 atctaactgt tttattacta tcaacagttc cggtgtgcaa acttatgata tggacaaaat
    63241 acttaatgaa aattttactt cccttcctgg agctccattt gagcaaattt cggaattgaa
    63301 gactgaaaac tatttttttg aatacgaaac ttcaacggga tatatactac agaaaagtaa
    63361 aataaacaaa ttgattgaaa aaaaatataa actaaccaac tgcaaactat cgaatttagc
    63421 tcagtaagca aaaacggtgc ctaacttgac ttccaggttt cgtttaatgg tatgaaatca
    63481 aatttgtctt ataaaaacta ttacgtatta cacttcattt tttacaaact ttttgagcgt
    63541 attgtgttcc taacaaaacc tttagagtaa gtgttatcat gtgccgaaac attcgttcat
    63601 ttttgaggca tagaagcgaa ttatgggaag ttgcttagaa ctggatcttt attcgtagaa
    63661 gtgatattta aacgaatatc taatgcgtca gagattgtcg aaataacaga agcactttct
    63721 tctttattcc gaactttgaa actgattcgg tttttaaatt cgtcacccaa tttgatgaaa
    63781 agtactccaa ataactcgtc tgcgtaagat cctgcgatga agcgaatatt ggaaatatca
    63841 aacactatag aattcccaag gttaaggagc ttctcaactt cttggcgttt gagacggccg
    63901 ttttcacgag aagaaagaat attattttca aaagtaattt ttacgctgct attcataatc
    63961 ttcctcccta ataatcatcg acgaattaag aggagtttgc aataacttct cttgcaaatt
    64021 tccctttaat ttcatcaaat taaatcttag actaatagaa actccattaa aattttggga
    64081 taaatcctgt aatctggaac ttccatcgaa atttagtata taatacccta atccactgac
    64141 aatttctaac cttccactgt aattttttgc aaacttatga agttcatata agccatatcc
    64201 gatatggtga ttcccatccc ctctttgaga gacataagaa ttgggaaatg gagaacgccc
    64261 agaatggcct tctggaagac gttgtgaaaa ctcatctagt ttttttgtcg aattcgatac
    64321 ttgaagacac cacttgatcg cttctttatc atcggtaacc tttaattctg gctttcgatt
    64381 ttgtatttct tttaaaaacc caattccgtt atcagaaatt gcaaattcaa aattctcttt
    64441 ataagcttgt gccatagaaa atccagttcc taaagagtgt gaactgacgt tatcatgaag
    64501 ctctcctatt gtatgaaaaa gtggacttag ttcgttatct gttaatttga aagacttgaa
    64561 ataattattg aaacattcat aaataccagt atttgcattt tcaacatcat tataaatttg
    64621 aattttttgg atttgtgtat aagttttgcc ttcactaggt cttattactt cttgtattgg
    64681 tatagacgta ttcgcaaatt tattgagacc gatcgtatta atatagcttt tgacttcatc
    64741 tctgtttact attatataat tggtagtatt agagacgcgc gaagtcaaaa aaacccaaaa
    64801 acttggcaga taaaaatctt tttttaaaat ccattgattt aagttttgga tttcggtatt
    64861 ttgaaattgt cgaatcgatt caagtaaaga cattagtttt aaaaaaagtg cattggcaaa
    64921 gatgatttat tttgaaaatt taaagttata ccgatatcca tagctattcc aattaaagta
    64981 taagcgccat aatagtttat agaagcttca tttttagttt cgggagtatt gaaatgtgca
    65041 atcatcgttc ctggaacttt acttaaataa atttcaatac cgaattcctt tttttgaatt
    65101 ttgttaaata attcttcata attagaaatt gaattcttaa aaaattccaa cggtatagta
    65161 cctttttttg cgattagaat ttctttctca tatactgcga gaataattcc tttttcatcg
    65221 agtcggctat tcgtattgaa atctggagaa ttggttaata tcggtcttct ctcattggaa
    65281 tctatattca ataaaccaac tgattttcct atatcgttag aaaaatagtc ctgatttttc
    65341 caacacattt ctagagataa tattgcattc gttaaattgt tttcctttaa aaagtatgaa
    65401 gtcatatagt tatgataata actgtgaatt ttctctaatg cagagttcaa atgttcaatt
    65461 tttttattta atttcgatat tgaatcttca tacccatgtt tgattttgtc actggttatc
    65521 gaattaagaa atagactttt ttcttgatat ttatttttat tgttctcatt aaaaattttg
    65581 aaacgaaaag aaaagttatc agaaatcaaa ttgggtatag tataaataag agaataaata
    65641 aatgcggtcc cagtagtttt ccaaattgtg aaatcataat tagtaagtga aattctaaac
    65701 ttttcatagc tataactttc aaagagtaga atataaaaaa tatcccaatt ccacattaaa
    65761 aaggaaatcg cgaaagaaaa ataaaatggg cttcccactc gttcgtttaa agaggatttc
    65821 atttgatccc aaagggattt ttcgacagtt tcatttatct cagtattcat tgaactgaat
    65881 acaaaaatga ataaggatag aattactaca atgaaaaata atatgagaat aagatactaa
    65941 tctacttttt taaaataaaa aaaacaatta tcttcagaac taatccacaa aatccccact
    66001 ttacaaagct accgattgaa tttcgagtta ttttaaagaa cgtcatttac acaaaattgc
    66061 tgatactgtc aaaacttaag ttcgtcaaaa atggagtcgt aagtttcggg tttctttcag
    66121 aagaaactgt aaggtaaata ctgttaaagt agttttttaa aaacttttcc atttagaact
    66181 tgtcccaaaa cctcgggtgt aggaactcct acgagaattg tccaacgata aaattcgtta
    66241 gaaaatccat aaatcaccga tctgcgggaa cttccacgct ctattacgaa cttataaagt
    66301 gattgtgctg atttcttttc gtgttttggg ataagttctt aactaaatca aaaatttatt
    66361 ttaagtattt tgataaataa tttctttttc aattttaaaa tctaaatttt ctttttttaa
    66421 cattccttca cgtattactt tagcccataa ttttttttct ttattccagt gaaaacccga
    66481 tttaattgct aaatcttttt tatcaaaatc caaatgtgcg gttactctta aaagtggtgt
    66541 ttgagcaaat tgtattattt catcaatatt atatttacta agtatattca acatagtgaa
    66601 aacgtcgaat agagccctat gactttgaaa aggcattaat ccatgttcaa aagataaata
    66661 atttaatttc ctggttcgaa tatttttagg ataggctata tcatatccag tatctatcca
    66721 aaaaactttt ttatttttat atttaactaa attcattaac ctttcataaa taaccctatc
    66781 gaactcaata ccaaaatgag taactataca tattgcttta tccgtcattt cagatatttt
    66841 aatcgaagct gattctattg gaattccgta agaatatagg tcttcttctt caattcctgt
    66901 taaaatttta atgtcttctt caatttcaaa atgtgtagga ggtgccgtcg tttcgatcta
    66961 ttcacgaggt gcgtatcgtt ctggagatat agacttagag ccggtctcaa aactggttgt
    67021 acttttgaat cgtaattatt tacttgtgaa atggacaaat attattcaga gatccccgat
    67081 gcactttggg aaaaaataga accattaatc ccaaaagtta gggcaaatct ccaaggaggt
    67141 cgcaatcgat tacctacaag agtggtaatg gcggggatca tctatcgaat gaaaacaggc
    67201 tgtcagtggc gggcaattcc gagtaacttc ggatctggtc aaacttgtca cagaagattc
    67261 caagaatggg agcgagcggg agtattcaaa aaggtttata aatctatttt aaaatattat
    67321 gatgtgaaga ataagatagc atgggactgg gcctcgatgg attccgcaat tgttaaagct
    67381 cccaaagggg gagtttaacc ggcaaaaacc ctacagaccg cgccaaatta ggggttaaac
    67441 ggcatattct tacggatgga aatggaattc cattggccat aacattgagt ggagccaatg
    67501 ttcatgacaa gcataacgta aaagagactt taaattcaat cctgattttt tccggtagaa
    67561 gaaaaaagaa accaaaacat ctctgtcttg ataaaggata tgactttaaa gatacggaaa
    67621 aattaattag aagaagaaat atccggcctc acattcgaag aagaggcgag aaaccattga
    67681 tcggtaaata taaaggaaag cctcgaagat gggtcgttga aagaactaac agttggcaca
    67741 atcgattcag ggctatcctt atccggtggg aaagaaaatc tgaaaattat atggcttctc
    67801 tttacctcgc gagcactatt attgttttca atttctttaa tagatagttt tgagaccgga
    67861 tcttagttga accactttta tccaaagcgt ctgaaataaa atcagtaatg gaagaattgg
    67921 gattttataa aagaagtcgt cattatgttc acccaaaata caatcatctt tttattgaat
    67981 tcctttccgc ccctgtttca attggtgatg attataagat cattccagat gaaaaagaaa
    68041 ttgaaggtaa aatcttaaaa atattttcac cgactgattg tataaaagac aggctatctt
    68101 cttacataca tttcaatgca cgggaatgtc tcgatcaagc attgttagta gcaaggaatc
    68161 aacgttttga attgagaaaa gtcaaagaat ggtgtcttaa agaaggtgca ttgggaaagg
    68221 aagcatttga agagttcgaa aagttattaa gaattactta gaacccgtct caaaacctta
    68281 ggaatgtagg agctattaca atcttaaacg acaggaaaaa ccttcaatac gacggtttct
    68341 gtgggaactc tcacgtgaac ttcccccgaa tgagtggaca cggacgtgca aaagaaaaag
    68401 gataaaaagc atggctcgta aaacacaata tgacgaaaga tttaagaaga gtacggtcga
    68461 actcctgata aagtccagga aatcaatgac ccagatatcg aaggatttgg gagtttcttt
    68521 gaataccttg ataaattgga agaagagagt gtcggcttga ttgtgtaaat gacttgtgaa
    68581 taaccaaaaa gtaacaagga taaacccaat atgagcaaac ccaaaaatcg agctgaagat
    68641 ctactgggaa atgaaggcct cttaaagcaa ctaacgaaat cactgataga gcgagcgatg
    68701 caaggtgaga tgacgcatca ccttggatat gagaagaatt cctcgttggg caataacaca
    68761 ggaaattctc ggaatggaaa aagtagcaaa aagctcaaag gagattttgg aacaatcgat
    68821 ttggaaatac ctcgagacag aaacggcagt ttcgaacctc agatcataca aaaaggtcag
    68881 acacgtttta ccggcttcga tgacaaaatc atttcgatgt attcacgcgg aatgaccaca
    68941 cgagaaatta cccaacatct ccaagaaatc tatcaagtgg aagtctcagc ggatctgatc
    69001 tcagaagtca ccgattcggt aatgaccacg gtgatcgagt ggcagaatcg ccccttggat
    69061 aaagtatatc caattctcat catggacgcg ttagtcgtaa aggtgagaga cggccaccac
    69121 gttcaaaaca aatccttcta tttggcttta ggaatcaatc tacagggcac aaaagagata
    69181 cttgggattt gggtggagcg caccgaagga gcgaagttct ggcttcagat cttaaccgat
    69241 ttaaagaatc gcggagttga agatatctta atcgcctgcg ttgacgggtt aaaaggattt
    69301 ccggatacga tcatatcagt ttttcctaat gcacaagttc aactttgtat cgttcatatg
    69361 gtaaggaatt ctttgaaatg ggtttcttac aaacagaaga aagagttgat gattgattta
    69421 aaggctatct acaaatctcc gtcggcagag attgctaaga aaagccttga tgatttttca
    69481 accaaatggg acagtcaata tccgatgatc agcaagtcct ggagaaacaa ttgggaatcg
    69541 gtgattcctt ttttggctta tccacctaat attcgtaagg cgatttacac cacaaacgcc
    69601 atcgaatcta tgaatatggg gctaagaaaa attatcaaga atcggggttc gtttcctacc
    69661 gatgaagcgg ctatcaagct tctttattta gctttgaata atatgtctaa aaaatggacc
    69721 atgcctattc aagattgggg aaaagcaatg aatcaatttt cgattatttt cggcgatcgg
    69781 ttgaagttcg attcgtttta agatatgtca tttacacagg agcgctgaca ccctctcaac
    69841 atctgaaaaa taacttgact cattactata aaaatgagta ccggaaaata agtaacaaca
    69901 aagataatct ttaaaaaggt aaaagttctt cttcgatttt ttttagtttt gtctttttaa
    69961 gattttttac aagggaatca tttcgatcaa ataaaggttc gaaacttgtg tctaattttt
    70021 ttattaaaga ctgaagtttt tcatttttat cgaatgaata actgtaggta actttttctc
    70081 catttttaag agtagcatta acctcagaga taataccgtt agctgttttg tagaaattaa
    70141 tcgatgtata catatctttc cgcaaattat caactaaatt ttcaggagtg attatagaag
    70201 agtaaataag attgtatatt tgtcttaatt gatctttatt cataaaatat gtaccctttt
    70261 atccaagttg atcagttaca aatgctttaa tagcactatc gacgtattct cgaattttat
    70321 caagtctttc ttccgctaaa tttaaatccc ttaaactcca ttctgaaatt ggcctattga
    70381 aatagttttt catcgttgtt cttatatata tcgacaacat cgcgtcattt ttgttatttt
    70441 ttttgagtat ccaactataa tcttgatctc caaaaagtcg tgaacaattt ttaagttcac
    70501 tacctttcgg acttaatcca taacgtgaaa gaatatcggg aactagcata tttatttttg
    70561 ttgtcactat ctgacgtttc ccctcttcaa aggcaactgg gtttttaata ttttgtgatt
    70621 gaccttctat ttgatctaaa aatctattag cttcttcata agatgagacg ccaagctcca
    70681 ttatcttttt gattttttca tcacgtatct tctgttcttc tattctagcc tcctctattt
    70741 ccttggttaa atagggatct atttgaagag ttccgattcc tttttcggtt acaattccta
    70801 acaaattgtc tcgtaagagc aattcacgcg cattactagt ttcttcgata aattcttggg
    70861 tatcattgat ttcattaata taagctgatt catttatttc ttgcttgtaa tcttcccaca
    70921 acttgtcaag atacaaatgt ttatgtgaaa ctatccaacc aatattatct tcagtttttg
    70981 gattgtaatg agatgggatg attcttaata ttctacctat aaattgcatg taaggcaata
    71041 acgctctaaa ggggcgaaaa atcgcagcta cagataaaaa tggatgatca tatccttcac
    71101 caagcatggc aacatttact ataacatcaa cttcatgatt ttcaattaaa ttaagaattt
    71161 ctttgcgctc tccttcctct tggcgactat gaacaattgc tgttcgaagt ccttctgact
    71221 cgtaaagcat ttttatttgt tctgcatgag atatactgca agatgtacta attattttgt
    71281 gaggaatatt tcgaccgttc actcgttttt gtaatagtag ttcaatactt ttccttacaa
    71341 tcattaaaga gcattctcgc gaataagcaa cagaacgact tatccaatct tcgtctttta
    71401 tccccaattt ataaatttca tcaacattat aagtttttga ttcgtcgtta tctattgtta
    71461 aaagcaaatc ttcaggaaca tacgaaatat tttccaattt tttaacgaaa ttttttgcca
    71521 ttgctctact taatttatat ttatatacta gttctccaga aatatcaact tcatctgttc
    71581 taaaaggagt tcctgttaat tttacaattt ttgcattaga aaaatatttt atggtattta
    71641 cccatgtttt tgctggtgaa tgatgggctt catcaataat aatcatatcg aaatggtcac
    71701 ttttcacttg gttaaggagg cttgactcta agtgatcttg caatctatga atatttaata
    71761 ttacaagatt agagttattc aaatattcta acttaactcc tcgcttatat tctataacta
    71821 tagggagatc tcgaacatct ttaaaaacat ttcttgtaaa ccaaaaatta tctggtgaat
    71881 ttgggtttaa tgcgcctaat attgaatctt ttataaccaa tcgaggagta ataacaagta
    71941 cacgtccttt agaaatttta tagggtaata tccctataag gccagttttg ccgacacctg
    72001 taggaattac tacaattgcg tcacttgctt tgcgatctat tataaaatgt tcatagactt
    72061 cccaatatgc ttctatttga ggctcacgaa gttcaagatt ttcttggata tttacatttt
    72121 ttgtaagcca atagtccatt tcgaagttaa gattcattat cccctcttgt ccaattaaat
    72181 aatattctat aatcctacta attgtctaaa aaccaatata tactaaaaat acaatttgaa
    72241 gtcgtcgtta tacttttact gcaaatggaa accaagtatt tcttttaatc gaaccctcca
    72301 tcgttgggtg ttgtgttcta aatctttgcg atacgagatt cttagcagta ttaaaagtgt
    72361 aattcaattc ttgaaatata tttcgatcct tataattatt gatattgttt cctgtagaaa
    72421 tcaaattttg agtaaaaatt ccaccttcat ttgtatcatt tgctgtctct ccaatcgaac
    72481 atgcgtataa tataagtgat cctggatcag cggcaagaac ttgttcatca taaaatcttc
    72541 gatgttttaa tgctaaattc gtttgttcat taattaaaga tttatagtaa gtatcacctt
    72601 ggagtgaagt cggtggagta aaatagcttc gacaactatc tattatgaca acctcacggt
    72661 cagtataatt aattaaacct tcagcctcaa aatcatctcc atcagaatta atttcgatat
    72721 aagtttttcc attttttatt gaagtgccac catgcccgga aaaaagaatt agcgagtaat
    72781 cagaatattt aattttattt aataatgata ataatttatg tttacttgga ttcacaactt
    72841 gttcaatttc atttggatac caggcaccac caacattgct ataaagatat tgtctcatcc
    72901 tttccatatc aacagaaaca ccattaagat aatttccttt cgtatctgag ccaggagctc
    72961 caattaataa acatattctt ttcattttat tcttccataa ttattcgatt aactattcta
    73021 ataaatttct tatgataacc caactgctta aactctgtgt gaattaattt tttccaccaa
    73081 tatttatgag gaattattaa ttcaggaaca tgtacgtatt cttccatttt agaatttgca
    73141 aaatatagat aatctctcta aataattaaa aacaattata caatagctat catatctcag
    73201 atctttttct tctaatttga ttttagaaga aaattcaact atatactctt tgctttctaa
    73261 atatggatat tggatattaa gattattaat ttgtgttaaa gaatctctaa gcgctttttc
    73321 ttctgatttt ttattgttaa ataacgcaat taggtaggat gttattccag aaaataacat
    73381 tgaaactaat gcgacaatag cagcgaaagt taatttattt tctatttcga tcattactga
    73441 tttacttttt caattcgttt ttaaaaaaat taggtgatta cttctaatgt tgtaagaata
    73501 caacagagtt agacgttaga agaaaatttt catttataat cctaatgtag ttttcacagg
    73561 ataaatttct aaatatcact taaaataact gaatttgcta taaagtaatt tttgttaaag
    73621 tcaacgatat attttcttat tgaatcagag gatactattg tagcagggct atatcctgaa
    73681 aaccttgcga ttatctttaa tagttcaatt ctgtattttt tcctgatctt ccatatattt
    73741 actttttagg ctgttcttac atatgtgcaa tccaattctt actactcgga cacatgaata
    73801 aaatacttgg gtagattatt tcaaaaattt ggatattttg gtcctgcttt aaaatgccgt
    73861 aaatcccgaa tttgcggtat tttttaagta ccactatttt ttcgtaaatt cggccgttaa
    73921 taacttggta ctattctcat gcgtccgggt agtaatctat aaattaaaga aactacaata
    73981 tacgaatgtc ataaaagagt attattccat caatctaatt tatataaaat atatttataa
    74041 attaattaca tatagttttg ataataaaca aatctaaatt aataatttta cttccttcca
    74101 aatcggttaa aaaatgcaat gtggcctagt acataaaaga agacaccttt ttttccaaga
    74161 atagaggtaa aaggtgagaa tgaaaggaag aagaaaatat tcgccggagt ttcgggaaca
    74221 agcggtaaac cggacgttaa acggatcgtt tacaataaaa gaagtagcag agtccttagg
    74281 agttagctat tttgtattga gacaatggaa ggccgagcat ttgaaaaaga aggaaacaga
    74341 gcaaccactt acggataaac agcttaagga atgcggaaaa ttgaaaagac ttcgtaaaga
    74401 gaatctgaga ttaaaggacg agaacgcgaa gaaaagcctt gatgattttt caaccaaatg
    74461 ggacagtcag tatccgatga tcagtaagtc ttggagaaat aattgggaat gagggtgtca
    74521 gcgctcctgt gtaaatgaca tatcttaaaa cgaatcgaac ttcaaccgat cgccgaaaat
    74581 aatcgaaaat tgattcattg cttttcccca atcttgaata ggcatggtcc attttttaga
    74641 catattattc aaagctaaat aaagaagctt gatagccgct tcatcggtag gaaacgaacc
    74701 ccgattcttg ataatttttc ttaaacccat attcatagat tcgatagcgt ttgtggtgta
    74761 aatcgcctta cgaatattag gtggataagc caaaaaagga atcaccgatt cccaattgtt
    74821 tctccaggac ttgctgatca tcggatattg actgtcccat ttggcggaaa aatcatcaag
    74881 gcttttctta gcaatctctg ccgacggaga tttgtagata gcctttaaat caatcatcaa
    74941 ctctttcttc tgtttgtaag aaacccattt caaagaattc cttaccatat gaacgataca
    75001 aagttgaact tgtgcattag gaaaaactga tatgatcgta tccggaaatc cttttaaccc
    75061 gtcaacgcag gcgattaaga tatcttcaac tccgcgattc tttaaatcgg ttaagatctg
    75121 aagccagaac ttcgctcctt cggtgcgctc cacccaaatc ccaagtatct cttttgtgcc
    75181 ctgtagattg cttcctaaag ccaaatagaa ggatttgttt tgaacgtggt ggccgtctct
    75241 cacctttacg actaacgcgt ccatgatgag aattggatat actttatcca aggggcgatt
    75301 ctgccactcg atcaccgtgg tcattaccga atcggtgact tctgagatca gatccgctga
    75361 gacttccact tgatagattt cttggagatg ttgggtaatt tctcgtgtgg tcattccacg
    75421 agaatacatc gaaatgatct tatcgtcgaa gccggtaaag cgtgtctgtc ctttttgaat
    75481 gatctgcggt tcgaaacttc cgtttctatc tcgaggtact tccaaatcga tagaaccaaa
    75541 atctcctttg agctttttgt tactttttcc attccgagaa tttcctgtgt tattgcctga
    75601 gatgcccccg tttttagtac cagtgtaaag tgtcaaaatc cacttaagca gagcgtctta
    75661 aatattcctc cggagtaagt cccccaagag aactatgtgg cctttcagaa ttatagaaat
    75721 ttctccagtc ctcgacaagg cgctgtgctt cttcaatatt cttaaaccaa ttttcattta
    75781 aacattcgtt tcgcattttt ccgttaaagc tctcgatgaa ggtattctca gtaggcttac
    75841 ccggcgtaat aaaatgaata tcgactcctt tttcaaaagc ccatcgtaaa aaagcttttg
    75901 atgtgaattc gggaccgtta tccacaacga tttgttttgg caggctatgg acttcagata
    75961 cttcattcaa aattcttact aatcgttccg aagtgattga gaattccacc tgcgttgcca
    76021 cggcgaatcg tccaaagtca tcgatgatat tcaatattct gaattttctt cccgagtaga
    76081 gtgaatccga catgaaatcc atcgaccacc tttcctccgg tttcttagga acaatctttg
    76141 gaatcgcagg taacgatact ctctttcgtt tcggtttgat tcggtatttt aagcccaatg
    76201 ctgaatacaa gcgatagatt cgtttatggt ttactcgttc ttcttgccga ataaaatcat
    76261 gaatctgtct gtatcccgcc cttttatgct tatacgctaa agtgagaatt cgatccttca
    76321 attccatgtt tttgtcctga agcctggaac gatgtcgaaa gccggttctg gagatttgca
    76381 aaagacggca ggatttccgt tctccaagcc gcgttttgat taacaggagc gcctctcgtt
    76441 tctgctcacg gctcaccact ttttttcgag taacatcttg atcgcttcat tttctaaagc
    76501 taactctgca tacagtttct ttagcctact gttttcttcc tctaaagtct tcatccgttt
    76561 tagatcgttt agttctaacc cgccgtattt cgaacgccaa cggtaaaaag tgttaccact
    76621 gattccgtat ttacgacaaa gttcaggagt cgatatccct gattcagatt cctttagaat
    76681 cttatgaatt tgatcttcac tgaaacgttt tttcatgttt tcctccaaaa ttttatgttc
    76741 ttgagaggat ttcaaacatt ctaaatggtt ctaaattcgg gggctaggtc agactgacta
    76801 ccggcgtcta acttcgttcg aaatcgctga tgcgactctc acttgacttt tcatgtacta
    76861 gaataaattt aagtgaaaaa atcgttcacg gcttttaagg ccgcttcccg atccatgaca
    76921 tcgggaaaat taggttatgg ttaagaaaaa attatggcaa aatggaaatt aacctatgaa
    76981 gcgttagaat ttataggtag ggacggggcc ggatggccca ttattgatct aatatctgat
    77041 tcttataatg ttgaagataa ctctatacgc cgtgtctctg taaacgcaaa gaatatagtt
    77101 ttgaatacct taccaaagaa cattgttgga gttcgagttt tcgatattga aagaattgat
    77161 gaaatgacgg gcaaaaacta ctttgaaagc tatcaaattg aagatcttaa ttttgaatta
    77221 gaagaaagtg atgctaagaa gttacgaaaa atacaatttg atctattatc cattgacggc
    77281 ggttcattag atttcgatta tctaagactt tttaatccag atttgtttgt tatgaattta
    77341 atggatgtga aagcattctt tgttgatggt tatggggtac taagtcatga agaaggagct
    77401 ttagtattag aaaatttaaa taacttttat aattcattta cttctgatca aatcaacgtt
    77461 ttaagaatta atcccaaaag tgtctcttat gatgaaaaca aattgattcg tagatttctc
    77521 ggacaagatc gacaagtcgt agattcttct agtaaacaaa attacgttaa aaatggaagt
    77581 aaagttaatc taaaatttct agaagaaaaa attaaagatt cggaaataat ttctgatata
    77641 attgattgga tagttgaaaa cgaggaaaat cctgaattat taaaaaactt cagcaaactt
    77701 actccggaaa atttaagcaa actaaataca ttatccggta ttgtaacttt aaagaattgt
    77761 ttactacgat gggaggaaaa tctactccat tcttccgaag acttttggca aaaagagttt
    77821 gaagataact catacgtaat ttctcaactt tttacatctc cagttacaat tatgaaatct
    77881 aaagcttact taggtggcaa gagtattcat aatactggag gatcgttagt ggattatctt
    77941 ttcgttaata aattaacaaa gaacacaagt ataattgaat taaaaacccc ggccacaaga
    78001 ttattaggct cgaattatcg tagtaccatt tataatattt ctgctgaatt atctggagcg
    78061 attgtacagc tttctaatta taaagacgaa cttttaaaaa actattacca gctggcaaat
    78121 ttaaataaag gaatatttca tgcatatgat ccttcttgca tactcatagt gggaaatttc
    78181 gcaacggaat tagattccga agaaaaagta aaatcttttg agttatttcg acaacaacta
    78241 cagaatattc aaataattac tttcgatgaa ctttttgaaa aaatgcgact attaatacat
    78301 tcattagaag gtagttagtc gtccctgaaa aagagttaca atagcgaata acgcaaataa
    78361 aatgctatcc aagtagaaaa acttagaaac aaaatcctca taaaacatcc agaaaccacg
    78421 taaaagccgg tgaaaatgaa accagaagaa aactcaaaac actagagtct tcgataaatt
    78481 ttttcgatcc ttgttggatg ctacaaaaga tagtaataaa agtctttatc taaatttttc
    78541 taaaaatatt gaaaaagtaa atccttgctt cttacttcac atccattaaa ttgataagaa
    78601 aatctaatat tttttattca ttttaagaaa tgaaaatatc atataaaaag ttaattcggg
    78661 atgacttaaa ttaatatgtt gaatcatcaa attctaaagt cttaccattt ttaatattgt
    78721 atatttgaac attcctttta tggttctcag aggaaaaagg acctaaagca aattcgcatt
    78781 caacactaac tgagtcaact ttacatacac catcttcttt ttctaatgag agtgaccacc
    78841 aagaacgttt tgctataaag tcttcagtgc catcaactcc tttacgtttt attgtaatat
    78901 agtcacccgg ttgtggtata gaattagatt caagttgtag ttgataatca gcttccccac
    78961 caccaggagg gacgaatatt aaataaattt tcattatttt ctttccaatt aattaaagat
    79021 attacaaaag tataaataaa atgctaaatg tcaaattaag aaatatataa aatatgttac
    79081 atttcccttt tcttgtcgga aatttggttc aatatgcgat ctggcgcttt tcagtacaag
    79141 atttttactc ttttttcctt cttacgccga actcacgtta ttttaaaata ttatgatgtg
    79201 aagaataaga tagcatggga ccgggcctcg atggattccg caattgttaa gaaaatatag
    79261 taaataaata tgctgaaaaa aatacactaa acaagatttg cagagacagg taaattggaa
    79321 gattaatatc atttcctcaa ttgaaagttt tttgctttca caatggcccg aaggattaaa
    79381 cgacgagagt agtttaggaa gtataagcga gttagccaag aatactcttg cctatcactt
    79441 agccaacgct atagaaaaag agcaaataat tgaaatattt actataatag cgaatcggat
    79501 tttaaatgag gttactgatt caaaaaagag gaaaatttat ggaaaaacct tatttgggat
    79561 aagggaaata caaaagatag aatcctggat tcagttaaat atagaaacat tgaataatgt
    79621 aaaagataat agattattgt ttcagaaact atggcctatt cttctcgaac atactaaaaa
    79681 caatatgttc gttaaatgca gttcgcaatc aagcttacta acgttggcat atgattggat
    79741 tgaagggaaa ccattttatg aaatattcaa taatttcatt tcaactggag taaagctagt
    79801 cagtaggata caaagacgaa attataaact tgagcatgtt gtcgaaattt gtgaaaacgc
    79861 aatttcctat gaaggatcag taatacttgg agcggttgtt gaaattatag agcttttatt
    79921 tcctcaagaa atggttgaac ttatagaaag agtaaaaatt ttgcaaaaaa gtgtaaaata
    79981 tggattgtcg tcttttactt caataaatgg ttacgaatta ggatttgcag atcgtgtaat
    80041 tgctaaagaa ttttcgattt taatgaaaac tgaaaaaagt aaaagtagag agtttcttaa
    80101 ggtaaatgag aatgctttta gaacaatact tttaaaatat ccaattcttt attcgcaaat
    80161 atttgaaagt atattagaaa cgtaaaatgt tacggcatat gttcttttaa taaattaatg
    80221 ttcgctttca cggatcttgt attgtgaacc agcaaaagac cccacacact cgaacgtatc
    80281 atgattgagg cgaggcgccc atatacacca caattagcgg gcatacaaaa tcctgacttt
    80341 tcaaggattt gaatgttttt tattaagtaa tgcatttaat gcctgtttca attcacgctc
    80401 atctttaaga gcagatgaaa ttctatctga aagttcaatc aacactactc ttatactttg
    80461 agctaatata agacactgct catcagaatg tgaatgtaaa ccttcgctaa gtgcattatg
    80521 caatattttt aatggattat gaccattcat taaaatactc tcaggaattg ctctttgaac
    80581 tgtttctaca gctttgctaa attgattttc agctattgct ctttctatta ataatatttt
    80641 ttcatcattc attttttctt tttgagctat tttcttgatt tcttctaata ttctattttt
    80701 ctgactttca accactcttc tatagtaacc ataagcccct attccaagac cttggttttc
    80761 acattgccta cccttcaaaa atatttctct atcaggacca attaatttaa ttaatcgaga
    80821 tggagtcaca ggaccgaaat tcgggaattc accaaattta aaagcataac ttttaatatt
    80881 gctattgctt tctgcattta taaataaaaa taatgaaaat atcttttgat atttttgaca
    80941 atttgaacat tgatatgtga tatataaatt agtttgattc acatttatca ggataggatc
    81001 agtttcaatt gaccgaaaaa aacgtgtgcc gttacataaa tcattcgagc aatgaagttg
    81061 aatttctggt aaattcaaaa tatattctga agggtaataa ttataatcct tttttgtaaa
    81121 taaattcttt atttcagata tttgatttgg aggttgactc tctaaaaatt ctgcaaataa
    81181 aaaagttgga aaatttgaat ttgacggcac cggatttttt gacattttta atcatcaaca
    81241 ttgatgtatt atagaagtca actattccat ctaattaaat aaaataagaa agataataat
    81301 tcttataaaa taattgagct taaaaatata ttttaatttt attcatatta tataggtaga
    81361 aagcgtagag gcatttaata ccattcattg aataaactca agattataat attgaatttg
    81421 tataaaataa acttcaagtt atactctgaa tagattcggc taaattaacg cattatttaa
    81481 ttttttaata ctaatcaata tttttaatta taaactaaat aaataaaaac tctagagaat
    81541 aaagcctact tcataagtgg agtctaacag aatataaaga ttatttagaa attcttggga
    81601 ggaaattgaa tcaatacgaa gtaacaatca atagtttctt tttcacctaa aaacccctac
    81661 tctctctcaa tacaaagata aataaccaaa gctaataatc caaaaaaaca ccatccaaca
    81721 agggttccga gtgtagtgta taaaagaatg agtttaaaac aatccctgtt ataagtcgaa
    81781 tatccaattt aaaagaaaat cccgaaaaga aaaccgatac agacggaaat taaaaccgtg
    81841 gaaagagtga cttttagcct ttgaaaaaaa gtgggagcgt agacggcttc ctcaaaatcc
    81901 cgacaaaaaa actcagacca acagattcgt ttttttaaac gtacatactc cccgtcccta
    81961 acttttgaaa ggatagtcac cgtggctttg gaggattcta ttttttgcca atttgtgtga
    82021 agtttctcaa gacataaaaa ccaagaggcc ccttttaatt cggaacaacc ggtatcacga
    82081 gaaggattta gatttgattg aagaggaaca cttccaaacg tagaacaatt aaatagaaat
    82141 agaatagaaa gacatacaag gtgtttcatt tcttttttcc tttcgattcg ggactcaaga
    82201 tatcacaggt atcttgaact tctttcggag tgttattcgc ataacaaaca agtttagaac
    82261 ggtctcttga gtagtctaca ggagaaacgt tttcgacagg ttcatgattg atcttgattt
    82321 caagatgatt gattttaaaa aaagaaacaa atagaattat aatgaaaaga aaaaagataa
    82381 aaaaggattt gttcttaatg attaagtttt ttaaacgaag tagtaagttt ttcatagatg
    82441 taacctcata aaatattgat ttcaaagatt acgtgtacgt gtatttgttt tttagaaagg
    82501 gttaggaatt accacctccg cgcgctttag aaataaaatc acctaatgac cttaaaatct
    82561 cacccgattt aaaccaggac attaaaacga tacccgaagt taaaaaaaga ccatgaacac
    82621 tcactccccc gaatccttcc gaaattttct gttccggaaa aaatcttaaa agaaaaagac
    82681 ctaaaagtaa aaaaaataaa cctaagaaaa aagcttggtt agattttcga aaaagacttt
    82741 ttttaacgat aaccgtatgg cctaaacttt gatcctgatc ctttaccttt gaagaattgg
    82801 tatgtttttc gataatttct tttgatttta gtttttgttt catataattc tctatattag
    82861 taattcctta accgattctt gatttaaaac cgcataacaa aatcctttaa aattttgatt
    82921 ccttttcttt tttaagagtg tggctccttt aaaaatggaa atgagttcga tccactccgg
    82981 atcattccaa gaagctttag tgacagtaca accaagagaa gaaataccta ccgattcgct
    83041 attggaattt cgagcgtgta tatttaaacc aacctgatct aaaaaaatag ggtctaaatc
    83101 gttccaaata tgatcgctat ttttatccct tctaaaataa aagggagaac cttgtactaa
    83161 cgcgtcatga cctttatggt tcccaagctt taccaaataa agaccttctt cggttctcgc
    83221 ctccccgtta gtgacaccgt attttaaaag agtttctttg gaaaccaacc ccggatccat
    83281 tgtaactacc ctactccccc aagaattacc acctggatca atgttaaaaa ggatgtcgtt
    83341 aaaacggtca aaagagttgt tgtttaaaat cacgttattg tctaaaacgc tgatcccacg
    83401 tactccgatt aaaacgtgat ctagattaaa atcgattttg tatttggaat ttttgaattt
    83461 agatttggta agttcgatta gctctaaaat aaatttatca tatctcacaa aagaaaagat
    83521 agaacataag ctacaatatc ggtttaaaaa aaatgaaatg gagtccttag atttttatca
    83581 acctaaggca ccaaaagaaa ttccagtgta acgaatttta gcagtcttcc accattcttt
    83641 aagttcgttc gaaagttgtc taatcctggc cccaaaaaaa gcattttctg cggacattgt
    83701 agttccaata gattcactaa ttacaccaac actagtggaa tagtttgaga ttcctccgat
    83761 gataccttca ccataagaag ataaaacaca gattacaaag tattttaaaa cttgatcttt
    83821 tagttctctc ggaaccctcg atgcgtgatc atacccggta gtataatcca cttgataggc
    83881 acctggaaga tttgaactat tttgacttaa aaaacgaaac ccttgaatcc ctatttgagg
    83941 aattccgaca ttaccaaaag gaactcgtgt aaagactgca cgtaaaattc cggttttgta
    84001 ttgaatcgta gcacgacttg taagatcaag aatcatattc ccattccaag gaagcgttaa
    84061 gacccattta tgaagacgac aaagattttt tcttctcagt tttaaaaaga aattcgaact
    84121 tttggaagga tcatagtcgt aagtatcatc ccactccgca tagtcttcga ttctaccggt
    84181 tttgggttct agatcaaatc ttccggattg tccaacaagc gggcgggatc gaaaaagcct
    84241 aggataaata tcccagtcaa tttcagaggc aaatgcccga acggtttggt cacaccaatt
    84301 ttttaattgg aaatcctcca gttgagttcc acgggtagtg agaagaggtt cgttcccgaa
    84361 aaacataatc cgacgaagtt cgtccggatg aatgatacaa ccccagccgg gaaggggtgt
    84421 atttgatttt tcaagatctg ggtaaatgca ggcagacaaa tcgtgatatt cgtagtcttc
    84481 ggattgtttg tttaaatccc cttcaaaacc gtaagtcata atctatttat taaaatataa
    84541 taaatattta gatatcggaa tggatttttg attttgcaat ttgaagttgt tctatgggta
    84601 ttgtatagga ttttccggaa gctagttcac acagaacggt ttttccgtct ttagcgactt
    84661 ctttaacttt agcaagcatc ccgcctacgt taactttgtt ttttgcgtaa actctcataa
    84721 taagacctgg ttttggtatt tgtgaaccac ttccgtatga tgatttcctt tgctctctta
    84781 cttcttcctc gaattttttg tgtcgaattt ctctttgttt tatttctatt ttttcttttt
    84841 cggaaatttc tttttgataa ttgattttat ttcggtcatg ttttgcttga tcgatctttt
    84901 tttcacgagg cacccttacg tcctcgtttg ttctagtatt tcgaaaggcc atatagtcgc
    84961 ctgactttcc atgaacgact accttttttt tgagtaggga atttgtattt aacataagat
    85021 tttagtggga cgttagacta gaattgatcc aaaacccgga aaattcaatc actcctgtaa
    85081 aactgatttc gtttgcacat atcggaataa aaaactgaat atctccattt ccttttctcg
    85141 tataatttct aaaattagag tctgagttat ttccttttac gttcatcgtc cagttaccgt
    85201 ttgcgtgtat agcgctaata aaatagagtt tatctttaga atttaaaacc aaattccccg
    85261 aaagggtgaa ttggttttga aactggattc tatttaggtc ttgtagggtg atcgatttac
    85321 gggacacatt tagattttta ttccgaaaat aaaatatcgg gaaataaata ttaaaccgta
    85381 ctagaccaat aaaacttaaa cgttttaatt ctttaaattt cgtaaaatga tttaaaaccc
    85441 tattttaaat catttataat aatttaaaat tatttttcaa ccgatactca aatccttgat
    85501 ttaaaactaa ggatatggaa aaaaaagtag gccgacctag gggaaataat tacgaaaaaa
    85561 atttagcgat acggttaaaa tcgaatacaa acatacaacc tacaaaagta aacgaacacc
    85621 taattcattt agcgaaatca ttttttagcc aagtcaattc tgaaaatata gaaggtagaa
    85681 aaccggtata taactatgat cagataaatc aaattagaaa cggtgtatta ctcagaccac
    85741 cttgtagaat accggtcaca caacttagaa acgcaagtta cggtacgagt ataatttcag
    85801 ctatccatac gatccgaatt gatgagttaa gtagatacgc aaaattaaat aaaaaaagag
    85861 gactttggtt taggacagaa aacgaagaag acgaaatcac cgatgaaatc caagaaaaaa
    85921 tcaaaaactg ttcacagttt tttgaaagaa tgggggattt aatagatggg tggatgaatc
    85981 gggacaattt tagttccgtt tttgaaatga tgatacgcga tactttaacc tttgatagta
    86041 tctcatttta tttagtgtat aactcacttg gtaaacttgt tgaaatcaaa tacttagacc
    86101 cggctacgat ttttcaggta gataaggaaa aagggtataa gggggacaaa aatgtatctt
    86161 ttgtacaaat tatagacgat agggttatcg aagtatttaa cgaaaacgaa atattactat
    86221 tacataaaaa tcatatatcc gatgtgtcca tgagaggatt cggtttttct cctttagagg
    86281 cttgtatttt ggatttagtg ggggtgattc gatccttaaa attcaaccgg gatactttta
    86341 caagacaaca tccacccggc tttatgtctt taatagggga cgccacacaa gaggtgatag
    86401 agtccataca actacagtat agagaaatga tttccgggat ggacgattct cacactatac
    86461 cgattcttgg aacgtctgca ggtgaaataa aatggactcc attaaatgtt tctaatgata
    86521 tggtatttaa ggaactgatg cagtggtgcg tttctttcgt aatcatgtca cacggtatgg
    86581 atcagtctga actaggttta agacttaccg gttcagccac actcggagaa tctaatcagg
    86641 tagaaaaaag taagttttct ttaaatagat cctgtatttc tttacttacg tactttgaaa
    86701 tgggttttaa taggatcaga catattagag aagaagattt ttcgggtatt gtttgtgaat
    86761 ttgtaggaac ggatccggaa gatgaaaaag acaaactcag taaaaataaa gacgaagtgg
    86821 ctaactggaa gttaatcgat gaaatccgaa tcgaacaaga taaacctaca atagcccaaa
    86881 ccctagccga cctatacgga gtcagtgagg aagagtataa aatggcgggt gctgtcattt
    86941 taaatcctat attccagcaa aatttacaaa tgatacggca atcggggcaa aattgcgaat
    87001 atcccaattt aggatgttct gatgcggaaa aagaagaatt agaagaacaa gatgattcgg
    87061 atttggtatt ttaaagattg agtttgacta aattattacg agacactcca cctacacttt
    87121 ggaaattgcc acagagccac caagtttcat tgtcgtgaaa aaaacctctt tgtatagacg
    87181 aagtatcgtt tcctagaccg ttttgtgggt agtaggaaag cagttgcatc gaagtggaat
    87241 cgatacaggc gatagaaagt ctagactcgt agtttaaggt tgtgaattgt cctgcaaaat
    87301 agagtctatt atttttagtg gcaaaactca ttacattcgg ttttaaggaa ccacctgcga
    87361 actgagttgg ataaatactg agtaattccc ccgtgtttac atttagagcg gcaaagccta
    87421 tacgactaag accggaaacc gaagtgaaaa tacctccgat gaaaagagtg ttaccgactt
    87481 ggatcatatc tttgatatac ggatttactc caccgtatat gttaagggca gaaccccaac
    87541 taggaattac gtaaccggaa ctagaattca gagccgccag ttttggaata ttgtaacccc
    87601 ctatcgtatt aaaataaccg cctataaata ttttggatga atcttttgac aataaaagtc
    87661 tatagggatg tccgccggtt aaataatctt gaggatacca aggtaaaacg gaaaggttta
    87721 aaatatcaat tgcagctaac ctactcctag aaattccgct tacagtcgta aaagatccgc
    87781 atagatagag agtattttcc tttacgcaaa aatcgaatat attaggtgat acacctccga
    87841 ttcctccact cggataccaa gaaagaagtg atcccgtatt tgggtttatc gcggcgatac
    87901 cgtttctaag aaacccaaat acggatgtaa aactcccccc cattacgagc atattgttta
    87961 cgagaatcat ggaactaatt ccgacgactc cactttgtcc ttgaaaaagc ggaagtacag
    88021 ttcctgtact ataatccaac gcggctaaac cgtttctatt tacacctccg atactcgtaa
    88081 agtttcctgc cataaagatc gtattttcat attttataat agagtaaatt tcaccgtttg
    88141 cgccgtttaa aggaaaacct ggatctacaa tcggttttaa tttcggattt tggaaatgag
    88201 caaacggtaa aaacattcaa cccatcgcga gtaaacagga agaaaagata tttccaccca
    88261 cttttatgaa cgtataaaag tcttttttta gagagataac cgtaggtgta ggtactgtgg
    88321 aatttggcca ataaaaagta ccacccgacc aagtgatcgt ataggaagaa ccggttgatt
    88381 ctaaaaccac attaaccact tggttttcag ataaattagt aatagtgaat gttgcatttc
    88441 ctcccgtgat tctaaacaga ttggaaatgg aacaatctaa agtcctattt ccagaagata
    88501 gtaaggtggt atttggagaa gactgtctta gatattcgac cgacttcata ccgggaagac
    88561 cgagtaatga atttaggttc gttaccctat gacccgaagc ggaggatgaa tcaaaaacga
    88621 atagttcgtt gtcaagacct gtagaaagag tcgtccagtt gccgaataaa tctttggtta
    88681 aaatttgtcc tttttgagta agtgtttttt ctaaaatatg gcctgaatcg atttcgtttt
    88741 tttgtcctgt aaaatctact tgagatccga caaaagagtt ttgatttaaa aagttcgcgt
    88801 tttggttgac tatattcaaa atacctcccg gcgaacccgt aatcgtagaa gaatccacat
    88861 tacaaagtcc tgatattgca taaagatgta aggaattact tcttacggaa aaaacggttt
    88921 tgttaattcc ttggatggat gaatttttta agaatacata aaaattccct gaaactaaat
    88981 caatacaact ttcgacgtta gatgtatatt ccaaaatgga atcggtaaga ttaagtgcat
    89041 ttatactcga actatcaaaa atacgggaag aaaattggag acgaagccct attatttcca
    89101 aaggtaaacc taaaaattta aaaccgttcg tgaaatttac gactaagtgg ttctgttttt
    89161 tatatctagg tagtaaggta cattcgttta ggttggacgt atctaaagga atcgtaagcg
    89221 gttcaagggt atcgtctaac tgaatgtatt ttaaaccttt tgtatttgca agactcgaaa
    89281 ttaagtttgt ccaattgtta aatacgttgt aggaaggtga agtttcaccg ggtctaaaaa
    89341 taaaaacgtt ttgtgaaggt ctttgggata aagatagttt accgtcgttt cctaacgttg
    89401 ctagacttgc ccctttttcg cttgtgttta acttacttaa aagtgcagat tctaaggagt
    89461 tgaattctgt catcctagaa tttgtttcta tagagagtaa attttcaaaa taacttttga
    89521 tcgaactttc ctttaaaaaa tcgtttttaa aggatttcat ttatgctcta tccgtattct
    89581 aaccgtacgg ttttgaaaag tgttcccaaa cgtaaaagaa atgtttccgt tatcatcata
    89641 ataaaatgaa atcggtgaaa cccacttgcc ttgattatct gttacagtac cgaatacgga
    89701 aatgatttta tttgctaaac ccgtagatag attacaattt cctaaattat cagtcgttgt
    89761 ctcaaaatat gaattttgaa tacgagttcc cgaatttaaa aaccctactc ccaaaaaaac
    89821 cgtacccact tcggaaatca tctggtatac gtttaaaaga ttagattcta aatataacct
    89881 taccgagttg gcggaaggtg cgatagaaat ttccgtaaag ttaggtgaat cggaaacgat
    89941 cgtgtttgtg gtaactatat tttcagtgga aggaatccct aaaaaatacc agctttcttt
    90001 ttgtttcgag aatacgagtt cataagatcc accgtctaaa tccaattgcc agtcctcttc
    90061 taaattctct atttttttgg agtttctaag taaggtgata ggataagttc ccgctttatt
    90121 ggatagatcc aggattccga ttacgattgc gtcttttgga tcgtttggta aggatacgtt
    90181 aaaactacca cctgaaacgt cacatagtac acgttcatat ttcaaggcgc tatagtttgt
    90241 agttataacg tttgagtttt ttaaggaacc gaaattattt ttccagctac cgtctccgga
    90301 taaaaacttt tctgtgtccg ttgtcagagg ggtaggaacg agtccttttt taccgtttga
    90361 ttgaggggtt gcacccccaa atgtttcgtc taatgcaatc gttccggaac tgtccggtag
    90421 tatataatcc cttttttggc tggagttact ttttaatacg tttttaattc taccttgatc
    90481 cgataatatt tccagttcac tttctgagtt gattccagca tacccacccg atttattttt
    90541 ttcgtttttt aattggtatt gtggatgatc gtcaaaacta agtccgatca attcggaatg
    90601 aagattcgtt ctagctgttg tttttaacca ccttccgggt tgtgaaaaat ttaggtcttt
    90661 cggaagaatc gttcttaaaa cgtctatttc atccggaacg gtcgcgtttg aatccgagtc
    90721 atactgatac agtgtaagtt cttcttctac ttgtctaatt tgtttgtctt ttctttggtc
    90781 gggtggaata tttctaagtt cctctaaatt ttgtacagga gtattccaat ttgttaatac
    90841 ttcttttttt acccattcta aatttaccgc atcccttccg tcgatagggg atgcggtttt
    90901 tagattggta agtcctgaat tatcgggaag tcttacttct atccctgtgg atacggcttt
    90961 tagaatcggt ccttttttac ccaaaaaaac ctctgaaccg attcctttta gtaaaaactg
    91021 aaataccgga ttcaacctag ataaacttcc actaaaattt gattcgtatc atagggggta
    91081 gcgactctta aagaatgaat tccaccgctc caggtgataa aaccttgagg taaaacgtgg
    91141 tcttgattgg aaccattcat acggattacg atcggagctg ggtcgccttt tttaattcct
    91201 attgatgtgt cgtcggttag ataagtggca agaatcaaaa catacttaaa cgtaatcccc
    91261 gaaggaattg ggatttgtac taagttatcg atttgacgga tcgcttttgt aagtttttgg
    91321 ggttgttgta cttgaaattc gatttcaaag ttttccagtt ctctttcgat cgatatcccg
    91381 tttctctgaa atagttgaaa aaatattcta tggatttcca tagaatttaa tttaacgaat
    91441 atcttaaata tcggtttatc tattttgttc taacaagcat tccgtttccg gaagtcaaag
    91501 aaacgatttt agaaatggaa cttactaaag gtgtaaccaa ttcacataac gtggcgatac
    91561 cgtccccgat cgtattgatc gatccggata cgaccggtat gagttttgat tctatagcag
    91621 ataccgaacg ggtaagtcca agcataatgt ttttattttc cttaaatata tcgatcatag
    91681 cggtatttag tttgtaacct acttcggcgg cttcggcccc tatatcagtt gcaaatgttt
    91741 ctttttttct attttctagt tctaaccctt tgttgtaacc tgcatggatt gaactctgat
    91801 ccctaccaaa accttcgtaa ccgaatttta aagaactcat ttcgctaaaa cttccacctt
    91861 ccatcttgtg aatgagtcct cttgtattgg ggtctagtcc ggataaagca agagacatgt
    91921 attttcctgg attaagctcg gaatctcgaa ttgattttaa tagatctccc ccgtttgctt
    91981 ttagtgcttc actcatggaa agtgaaccga aaattccacc tccaaaagca ccaatcctcc
    92041 ctttcgatga aagttcctcc gctaaattca ttctacgtaa ggggtccatg tttatggagt
    92101 ccgttctatt gataccggct gaaaatcttg aataatcgga aatatcccct gaaaatcctt
    92161 tatttcttag attctctgca atggatgcaa gttttgtaat atattcagat tgtctaagtc
    92221 cgttaaaccc cgaagcgttc gcgccacccc ttaaatatcc taaatctgca tttttagaat
    92281 ctttacggat cgtttctaat tcttttacca cttccccaat cccttttcct tgagaagccg
    92341 caaaccgaag tatattcgat tccagtaaat ttcctttttt aaatatatct tcacctgtga
    92401 ttctaccttt gattacgttt gcttgtgcca gttcggaatt ggaaaaataa cctcctcccc
    92461 cgccaacata cccgcctgtc gcaccgattg tctgactctg tgactgcatg gcgctatgat
    92521 actgttcacc gatagaagaa attgttttta atactccacc cgcaaccgca aacgcggccc
    92581 ctatataagg taaagccgcg ctaagcctgg aatacgtgtc actttttacc tcttcccctc
    92641 caggtggttc ttttccaccc cctccacctg gaaagttacc cgtgtgaatc gttgcgtttt
    92701 gaatttttat ttctgatttt tggatttgga attgtttggt tgaatctttt ttgattagag
    92761 agtccgagct ttcactctct tcgtcttctt tctttttctt ttttttatcc agtagatcct
    92821 tagcggctga aatcttttta tctattgtat taaaaaaacc accgtgcccc gtttcgtcaa
    92881 ggtccgatcc gtccgtacct acttttgtgg tatatgcact accaccagcg tatttagatg
    92941 cgggttcaaa cttatatttt tttctatttt ttttagtctt tttagattca ccttcatttt
    93001 tgtcgtcttc gtcttttcca aaaaatgaga atagtttttt ggcttttttg gatattcgtg
    93061 aaaattcctt ttctacgttt ttaaaatcag gtcttgcgtg tactgtgatt tctaaagatt
    93121 ctaaactcaa agatccaact ctctattaat tttttctaat atctcttttc ttttttgttc
    93181 cccttgtaat ttaatcattt cttttgtata ccctccctct tcttccagga tagacgatag
    93241 attcgggctt atactctcta ggaactcttc gggtttcatt ttctccagtt gatttttctg
    93301 ggattttagt tttatcttgt attgtaggtt ctgaaagtct atcctcgaca ttgcttccag
    93361 aatgaattgt ttctgtgggg taaatagatt ccccagatgt gtcactcctc tcggtagaat
    93421 gtgaaactct ttcatcagat agaggtctaa aagattcttt tcgtccgata gtgattctat
    93481 cgtccctatt tttttttaac tcatttagaa atgagtcctc tttttttttg tattctttaa
    93541 agagttttag aacaaactct ttatcccgta tcttttcaaa cgattctatc tctacaggga
    93601 attcttccgg tatttttctg attacgtgat tgagtgtgat aattgcatat atataaccat
    93661 aggttgtatt cggtatcgat tctagagatg ctccacccag tcttttggct acggctatgt
    93721 ctatatccag ttcggtgctc ggatcggcta tgtctgattc aaatgtgtaa tttttcccct
    93781 catactttac gtttaaaagg actctactat tcggttctaa tattctcata tatgagaata
    93841 atctaataaa ttttaatatc ggaagagtaa ttattttaaa ctaaacaaaa tatagggacc
    93901 gggatttaaa attatttggg atttagaagt gagaaaaaat tctaactttt gtcattgaca
    93961 ttactcacta ctacgacgat aatgatatta tatcacccct
//
