# Supplementary material for: Horizontal transfer of the rfb cluster in Leptospira is a genetic determinant of serovar identity
Source: Life Sci Alliance. 2022 Dec 9;6(2):e202201480. doi: 10.26508/lsa.202201480 (PMC9736851; doi:10.26508/lsa.202201480)
Supplement: Supplementary file 8 [file LSA-2022-01480_Supplemental_Data_2.zip › Supp_Data_1-plasmid_sequences/Lnoguchii_IP1512017_p2.gbk]

LOCUS       LBKMNBLP_1             67330 bp    DNA     linear       21-DEC-2021
DEFINITION  Genus species strain strain.
ACCESSION   
VERSION
KEYWORDS    .
SOURCE      Genus species
  ORGANISM  Genus species
            Unclassified.
COMMENT     Annotated using prokka 1.14.6 from
            https://github.com/tseemann/prokka.
FEATURES             Location/Qualifiers
     source          1..67330
                     /organism="Genus species"
                     /mol_type="genomic DNA"
                     /strain="strain"
     gene            100..813
                     /gene="parA"
                     /locus_tag="LBKMNBLP_00001"
     CDS             100..813
                     /gene="parA"
                     /locus_tag="LBKMNBLP_00001"
                     /inference="ab initio prediction:Prodigal:002006"
                     /inference="similar to AA sequence:UniProtKB:B8GW31"
                     /codon_start=1
                     /transl_table=11
                     /product="Chromosome partitioning protein ParA"
                     /protein_id="X:LBKMNBLP_00001"
                     /translation="MKKFATASLKGGVGKTTDCIFLSQAFANIGKTVLAIDMDPNNNM
                     TDYFLRSEDVSSLLRNNIGHVLEGEIPLKNAIRHTSFNVDIIPSTLLLAKTGRELSHD
                     PGSVLRFKDEIETVKYDYLIIDTPPSLSYEFSTGIYIADFVICPIALTRWTLQSFDTV
                     FSEIQRITKGKLKPIFNVPSMISKAEYDKLPYLEGYTFTKSYIQLLKEVQKAVIEGRP
                     LNQEEPSWEQFNELAREIG"
     gene            810..1385
                     /locus_tag="LBKMNBLP_00002"
     CDS             810..1385
                     /locus_tag="LBKMNBLP_00002"
                     /inference="ab initio prediction:Prodigal:002006"
                     /codon_start=1
                     /transl_table=11
                     /product="hypothetical protein"
                     /protein_id="X:LBKMNBLP_00002"
                     /translation="MTAEKEKKIKKQLSSLIGPRPGTQHLQVVQKDQDEDAEKISMLH
                     TSIETNIKNAIRNAIKIGELLIEKKSRLGHGKFIPWITTNLPFSERTAQRYIKLFENR
                     DLLNTTPVSDLKSAYKLLSSADHEEKEINPKEISKVDAKRLYKKFKAGEKIGSKDRGL
                     VKEFLSNERERILSTAKTKVARIDEDIKSLS"
     gene            1754..3244
                     /locus_tag="LBKMNBLP_00003"
     CDS             1754..3244
                     /locus_tag="LBKMNBLP_00003"
                     /inference="ab initio prediction:Prodigal:002006"
                     /codon_start=1
                     /transl_table=11
                     /product="hypothetical protein"
                     /protein_id="X:LBKMNBLP_00003"
                     /translation="MRHPKYVRMVKTRDTKMTEVVHYALVIAHAIESLPLSRTKRQLL
                     SKITDLDIAGRNNGFGGCIAKNKTLGEEVGLAETTVSKYIREMKREGYINSGEFHGHY
                     RILNSSLHDAVVKERYEYNLQKQITKYTGLSSTNILESPNQSTGSAPYERTGDSLNNQ
                     STNQTNNKKNIESFSFSEITWSNISEHSKNLILKEWGEYDHNPEKENAKIRFWKKIEP
                     ENPEAILETLRKLIQIRKSEKYKEDGFWGTIPVNIASSYSYKDIIKNTYNLLTQVGSK
                     TLSIEENKEEIRNGSKINDQTKNENEPTWEGFLVWAKERLSKSSIQSLKQLRVQFENE
                     ELSIVGGIDDFLKVIITKYFKEEAKLKTEVKFVKEEAQENEKSIHNSIKKSDQKSNEE
                     NQTHITELNEEISIPVDQSDFKHFRDYMSVDKVIHEFMSHSTLTLDRKDLEIIRNLKI
                     RYDLEKIVIFDSPPERLKNHIRDYFYSHPQRVIALQFEENKFYVAA"
     gene            complement(3468..3932)
                     /locus_tag="LBKMNBLP_00004"
     CDS             complement(3468..3932)
                     /locus_tag="LBKMNBLP_00004"
                     /inference="ab initio prediction:Prodigal:002006"
                     /codon_start=1
                     /transl_table=11
                     /product="hypothetical protein"
                     /protein_id="X:LBKMNBLP_00004"
                     /translation="MTTCRFKFGKVFIIFCLVLFGLANCAMGSLTITGRSYPPLSETE
                     PIDVIMRAVPDYQVEQIGIVEVRCGQLNHCIEYVKEKAREQGADVIILADSGIVTSVQ
                     YMPGTQAGNTSTPGQISSSSGQIQTWEIARKILIPRNDTKGNKSKKKVSEEI"
     gene            4020..4181
                     /locus_tag="LBKMNBLP_00005"
     CDS             4020..4181
                     /locus_tag="LBKMNBLP_00005"
                     /inference="ab initio prediction:Prodigal:002006"
                     /codon_start=1
                     /transl_table=11
                     /product="hypothetical protein"
                     /protein_id="X:LBKMNBLP_00005"
                     /translation="MNIDFFILEILTEHEFRRKNLMVLKKMKSENIDPFLKSGNNNKP
                     RFYEQILKL"
     gene            5321..9628
                     /locus_tag="LBKMNBLP_00006"
     CDS             5321..9628
                     /locus_tag="LBKMNBLP_00006"
                     /inference="ab initio prediction:Prodigal:002006"
                     /codon_start=1
                     /transl_table=11
                     /product="hypothetical protein"
                     /protein_id="X:LBKMNBLP_00006"
                     /translation="MENVDLAGAIWLAAEPVKTQVNNEGIPIKPGNNGSGGSGTTPVT
                     PVDAIFNLPPGRLVNSNALMGTIDPTGTNIVNDFDGDGILNQNETLTNVWVADYPQIE
                     TTIAPPVTLKIQILKNSSNQSDQIVSEINSNDFEASKNEGSEKIHQNELNERTVQFQD
                     SFSTETELGQSHERSMSAGMTAGFGMGLVSTGMNYSNSSRDSWNSKNATSATTTKWAD
                     RPFKNNIDRDAWNLKSDSSTNKARKYRSDKSTKVNETSTVEPNAGVVRAALYIKNLSV
                     NMPVKISNILCSLMFETPGGELVPMSSFRLRNDDYSLFEVEVYGGSDFGPYVVELTNL
                     NTSEVEKAIAAGYTPKIMIVDYTMTHVADSNYKSSLLSFTGNNLKIIEENAKGRTALV
                     KVYGPGVREMYRVTAFDTPNVSNPCNTKAADVFSPGISLKKALERISCSGDNITFKDY
                     VIDLSESAPTLAESRVYLKGIQSFGGISTNIPCADETSTGSDGVSRTACVQKPYSQWT
                     EPEKMNSGVWAIYSKGKFYSPTDYWTDSGSVRRFDPWRGAVAAPVLKGVDSIIWAGDS
                     YDLVYISFKDFIKVEQKFGTNPLETGNGYPLNTKWDLKTLGNHPYYPDTNSLYLGEVG
                     FGERVELKIKLDKTKYLSPNFGTAVDTGPYQYFTNFNYNPQVSSDRYNINQAADFEIS
                     LGFGGNRTDWFHVIKDLSSSDPYKLKNCGTTLDFISQTYTLCVQLPTLSTTVDPAISL
                     VKLYIRPSLNSAYRKTIWPLHFSQVRKLKGEAGVPIVKGTSLVKVADSYGSVNVGDNF
                     FIQGDSTNYKVVQVLPVAQDGSFDVQLDRLIQIDAPKTTSMYVPGTLTSPDVRLSMDT
                     GFTTDWNNFVNSSFNSTSFDQIQYKPFVSSGNVSCSSIPFHPGSCLGFTPELNSLNWM
                     GIYNEGVALWNSWADGGDFSNFLYSGLVRLTAPSGKSYRLESTNTDFTISADVNAQSL
                     DQPSVVNHGDVALVVWRQGTTLIGRYNQISTGQALGNPFNINSTAATNNFIVKAKNGK
                     AVIVWENGDNLYVSVRDLTNLSAIVSEALVSTRTPQVFSGITYMFDIAIGNNRAAILW
                     TQLSYSFTPDPACNIFSYCYGSGPYAFNYQGAVRWIRLDNGTFQGGNVNIANHTYSGY
                     LSVTWGAATKIDYFNISNFQAAANDNNQIVFGWVFEKQGTQDHTVYSSIYDLTTGTKV
                     GTDKTLLSESTRPVDTLQVGAATGRGMVLWRRNDGMILGRGIDTSNSNLLGTSNIEVE
                     SGGVDSLKLNSFGDRGLFTYRKNGKDLFLKVLDLQAGQLLYPNALSLAQANVDSRSFI
                     NSVLAGNKILTTWDQVNGTRRTNWGRVSDISTFTVDGPKEFQISTTNEGVQYRGTAIA
                     DNGFGLVTWLSQDKTQQRIRGYKVDLANPGSLKYGLNNFFVSPLIERDYTIRAKIKY"
     gene            10232..17857
                     /locus_tag="LBKMNBLP_00007"
     CDS             10232..17857
                     /locus_tag="LBKMNBLP_00007"
                     /inference="ab initio prediction:Prodigal:002006"
                     /codon_start=1
                     /transl_table=11
                     /product="hypothetical protein"
                     /protein_id="X:LBKMNBLP_00007"
                     /translation="MNAEETNRNTEKEQNAYTKETSLQKKRIFFDSLEIFWELHRTHT
                     FKYINILLFSCFLFTTTTCGILPEKKGKSNNWWWALLGIPNGASFPSSGSGVGGGPGS
                     GNGSPGSAPAPEGSDLFSISTNYSQAIDDPETKAEPIAGASFVAPPEMSHYGNVSLSY
                     PVHTLPGRAGVEPKLSITYSSTGGDGWLGVGWSLGLGNITRTPEYGALYYDARDSFTW
                     NGTRLVKVSGNTTNENGIYRAEITSEDFLIFKLSQIESGGVWEVLDTSGTKTIYGESN
                     GDRIYNPAIPSQTYSWYLSKTEDKNGNYLQASYDNSEYSKNRNLYLKEIRYTGNTKNG
                     TSARQYVRFVTKQRDDFYVSNTPGFLMKMDRILERIEVGWDGGGKVYEYIPEYETSPD
                     SGRPRIKNIQSSKNTTKPEFFYQTSSRLLTWQNVINQTSSEIEEDPNSTQYFEGDYNG
                     DGISDILFFNPKSGNWKAAEGRKEGGYNFKLYANRYQGYDSLEKIRFFKGNVSGDYNG
                     DGRSDIAFYLPSTRDFVVAEHDGRVFQFQSYGRLMNSVPDIFRMEWFSGDYDGNGLSD
                     SVLFDEPTGQWTLMLNKGGSFEFLRFSKKFQNVFRNDYLPDSNLDSSNTNDSTKPGKD
                     RDKVNLLVGDYNGDGRTDISLYDSRSGKWFVGENHRNPNKNDSVYFQMQWKLYKVFTA
                     PEQSLFGHDRFSGDFNGDGFSDFLLFDRSNGEWTLGETGNGTINFKIWSRTPQFKTVT
                     RWLQGDFNGDGRTDIGFYSANDGKFWIGESTQNGFRYKIYSDMSYGPDSDRIMKTPLP
                     KDEVKIESGKTSFSASNNTKTILLSYKYDGNLNYGKGEVVFGGCFTSNDCSSTPELLI
                     FNRKENVWNLKQGNSFASRVNTSFNPEGTGITSLFGGKPDRYTNNLKDEVLFYKKQGT
                     TNQFFVLKNTNGTTFDLLNLATLSDTDVSKFDPNNSGYALDYFENNTSQSVLILDDQT
                     SGGTARFVLSGLGGTKILTPNGDLTPTDLNDLFQAGTNENRQRRKEFSFFSGKFTTTQ
                     AQLVIVDRRTTTHKWYLGTISGTQIQFKRLTGEFALPITTSDYNLASPAGIQYSLTNT
                     GEIVFGKTLDNGTSFTKVKINSTNIQKNVYNAGVVGFSDRFDSGGNPIVVSGGEDKLY
                     DLSQSKVVSLPNNVLVKNLDRPDLIAQVYVFQWIQGDYNGDGLTDIGIFHLKEPTWYF
                     ALSTGSVPDVIEKVKNGIGGIYDFEYSNSTKFDNTGEDDIPDLPTSYRVCTRVSLDDG
                     FSNIITKNYEYKNGFAFSSFINGKKETDYFGFSEFTVHEAYGERTTHKYHTTQYSDFL
                     MNRALAGAEKETKIIGNDNNDYGTIQTTHDVKQIQYGVGVSGYLSVPTKIEKFLSGQR
                     TTTQSSDIILNGTKISRKTESVTDHFSDSVHGVTTTTSITDFETDDTTNQRRATRQTS
                     LAGSSHEITSVMSYDSRGNQIKRVSSYTGSGLAPVGTHTTEFEYDNFGNKTVEKDTSG
                     SPVRGNSYKYDDELNQFVTQETKFGGSVVLTTTHQIGYGVAFGVPTLTTDPNGNKTFF
                     EYDNFGRLIRTSSDTDAGTATTANYSYDSSFPLSAKTTFPTGTGDPDFSSRTYADGMG
                     RNIYTVKSASNGNFVITGRLVYDGTGKVIRKGQSNWASSGEIDRFVLHLEERNPTSFE
                     YDPIGRIKKTIEPTALGETSPVVVTTTYNSAFETTETHSSGTSKRTVKNASGEVLYVE
                     DFSTDGVQAKIGFCYDIAGNRIKKSDLNDSNAMSCPNTLVGVPTKDTSGRNQAYWSYD
                     SFGKLRAQSDPDLGVSSYNYNSFGDLTSSTNAKGVTTTLSYDAVGRILTKNIPEGNIV
                     YTYDSFSGSENSVGRLVRIEDSNQNKTFSYDKLGRVKKETRVILATSAGNPLPTETGG
                     PYITETRYDLLGRVTRIDYPEHPISHGRMRACYEYGSAGYISGISVQVNTNGIFPGYC
                     NKDIVENISYNEFGQTSSLRLGNGITTSYGYDVKGRMVRLNSSGNVGGNAKTLQDAVY
                     SFNPNNNITNIANNTTDFNTQYDYGYDGLGRLISANGSYLGIADGNLSRRFQQSFEYS
                     KNGNLSSKRIHDPANGNVQDEWSYQYTNHQVTNIDSSRTGADALTLQYDANGNLTRQR
                     DNVKDLTKRISVDSQDRITQIQDGNNAILGSYWYDESGFRIRRSALEEKNSVFSNVEI
                     LYPSKFFGLEFIESENVITSVNNVYLNGVRIAALNEAGALAYYLTDQVDSVSTVLDDE
                     GNTLSQMQYLPYGETFVQRGDLNFSPKFNSQELDRESGFYFFNARYYDPGIARFTSAD
                     TLIPDEYNSQAWNRFAYVYNNPIGAKDPTGHAPQDYDAGFKDSSKGIVKGTVDSVKSA
                     LSAPTPVNAVVNSAVATAKGAKELYDNRKEVYASAKDFAGKLTSKDDKVRDYAAGQAA
                     AHTMSAVLGGMAGKALGSKLPKPKTDLPGGGASSATNSVKLNKSLASEAQMNSKGTAI
                     FKSDKLKQADNLSKQYGGKSDDWAKMTSKSYTAKDGTKFETHWYENTSTGQRVEPKTK
                     LSK"
     gene            17865..18239
                     /locus_tag="LBKMNBLP_00008"
     CDS             17865..18239
                     /locus_tag="LBKMNBLP_00008"
                     /inference="ab initio prediction:Prodigal:002006"
                     /codon_start=1
                     /transl_table=11
                     /product="hypothetical protein"
                     /protein_id="X:LBKMNBLP_00008"
                     /translation="MKVKCIKLKTEKTYQIKYIPDWMNENMKVDDTYTVFGLNFNLDM
                     LFVCIFFDERHLVEVPMELFEVIDNTVSSEWKAKLWENGRFTLWPEMFYEEAFSENFS
                     DWQTDERERFSLLKERMEKEMS"
     gene            18367..19707
                     /locus_tag="LBKMNBLP_00009"
     CDS             18367..19707
                     /locus_tag="LBKMNBLP_00009"
                     /inference="ab initio prediction:Prodigal:002006"
                     /codon_start=1
                     /transl_table=11
                     /product="hypothetical protein"
                     /protein_id="X:LBKMNBLP_00009"
                     /translation="MTGAESPVSEKLERSSNVEYNKTLKHKTTFLRKPPYLLIPNHSP
                     LETYDESGFRIRRSALEPKNNQFTNVEILYPSKFFGLEFIESENVITSVNNVYLNGVR
                     IAALNEAGALAYYLTDQVDSVSTVLDDEGNTLSQMQYLPYGETFVQRGDLNFSPKYNS
                     QELDRESGFYFFNARYYDPGIARFTSADTIIDGEFDTQGWNRFSYVKGNPIGAKDPTG
                     HCSVVSTVQCKTHLELGGGGVPPVGKPGSSGGGNSAGLGATVTGLLANLLGSKDDKPS
                     LPDKPRSTSATPSEAKDMSKAGLDPLNKSDVKNFLDKGNKSGVTHGGNSATNNKTNAS
                     PFEAKNTSTTSGYRYVTKGEVQAIKDTGILRGGREGETYFTKDLYKSGSKAQERLSLK
                     DQPTHRVEFEISGKPNYEKYGSKVDPLYGQPGKGSEFMTTDPVKVKLINIQPLR"
     gene            19712..20044
                     /locus_tag="LBKMNBLP_00010"
     CDS             19712..20044
                     /locus_tag="LBKMNBLP_00010"
                     /inference="ab initio prediction:Prodigal:002006"
                     /codon_start=1
                     /transl_table=11
                     /product="hypothetical protein"
                     /protein_id="X:LBKMNBLP_00010"
                     /translation="MENKNYYISVGEPWDFVGPDGKNRINGHILKIVDNDCVLFKTNY
                     ILNFDNVEGDILVLLSRHTGYHFDSLETNKFWTFGGGLLLTKDYENMNRKELEKNSKY
                     VIIGSIRS"
     gene            20065..20418
                     /locus_tag="LBKMNBLP_00011"
     CDS             20065..20418
                     /locus_tag="LBKMNBLP_00011"
                     /inference="ab initio prediction:Prodigal:002006"
                     /codon_start=1
                     /transl_table=11
                     /product="hypothetical protein"
                     /protein_id="X:LBKMNBLP_00011"
                     /translation="MEEKKYYISVGEPWDFTGPDGENIIKGEILKIINQDCLLFKMNH
                     HIEIKNMKGNIMVLFSRHRDNNFYETVEHLDWTVNGGLLVTDEYENMNEKELEKNSIF
                     SIIGGLHIEPEPRKN"
     gene            20505..23702
                     /locus_tag="LBKMNBLP_00012"
     CDS             20505..23702
                     /locus_tag="LBKMNBLP_00012"
                     /inference="ab initio prediction:Prodigal:002006"
                     /codon_start=1
                     /transl_table=11
                     /product="hypothetical protein"
                     /protein_id="X:LBKMNBLP_00012"
                     /translation="MIFWLTFLSFNLLTGAESPVSEKQERSSNVEYNETLKYKTTFLR
                     KPPYILITSQLIPSHSKSEYDNFGRLIRTSSDTDAGTATTANYSYDSSFPLSAKTTFP
                     TGTGDPDFASRTYTDGMGRNIYTVKSASNGNFVITGRLVYDGTGKVIRKGQSNWASSG
                     EIDRFVLHLEERNPTSFEYDPIGRIKKTIEPTALGETSPVVVTTTYNSAFETTETHSS
                     GTSKRTVKNARSQVLYIEDFASDGSAAKIGFCYDIAGNRIKKSDLNDSNAMSCPNALV
                     GVPAKDVSGRNQTYWSYDSFGKLRAESDPDLGVSSYNYNSFGDLTSSTNAKGVTTTLT
                     YDAVGRILTKNIPEGNIVYTYDSFSGSENSVGRLVRIEDSNQNKTFSYDKLGRVKKET
                     RVILATSSGNPLPTETGGPYITETRYDLLGRVTRIDYPEHPISHGRMRACYEYGSAGY
                     ISGISVQVNTNGILPGYCNKDIVENISYNEFGQTSSLRLGNGITTSYSYDVKGRMVRL
                     NSSGNVGGNAKVLQDAVYSFNPNNNITNIANNTTDFNTQYDYGYDGLGRLTSANGSYL
                     GIADGNLSRRFQQSFEYSKNGNLSSKRFHDPASGNITDEWSYQYTNHQVTNIDSSRTG
                     ADALTLQYDANGNLTRQRDNVKDLTKRISVDSQDRITQIQDGNNAILGSYWYDESGFR
                     IRRSALEEKNNQFTNVEILYPSKFFGLEFIESENVITSVNNVYLNGVRIAALNEAGAL
                     AYYLTDQVDSVSTVLDDEGNTLSQMQYLPYGETFVQRGDLNFSPKYNSQELDRESGFY
                     FFNARYYDPGIARFTSADTIIDGEFDTQGWNRFSYVKGNPIGAKDPTGHEANAGIGIM
                     MNSQCKGNAGCNSAGLNAVSEGAKKAVVGTAVVGATAATGYAAAAEVGSAALPSAIYL
                     SSRLGSSNITNSLLNRLPQSQSAVANSVNATKEGLKNASGVGNNLGNSCQCTPVNSGN
                     FRPNRLLPNTKNGVPLPDTNLPHTQIGYQTGRKGDYTQAREWNYNDKGKLEAKRLIDF
                     TDHGRPANHTNPHQHKFLPNPTGGTAKHGPAEPLN"
     gene            23705..24115
                     /locus_tag="LBKMNBLP_00013"
     CDS             23705..24115
                     /locus_tag="LBKMNBLP_00013"
                     /inference="ab initio prediction:Prodigal:002006"
                     /codon_start=1
                     /transl_table=11
                     /product="hypothetical protein"
                     /protein_id="X:LBKMNBLP_00013"
                     /translation="MMKSLEFPAFRQDGSKIMLSEILAQIPQNNWIWSIWEFDGIGEP
                     PFGLSVMEFSRVALSEGVLMTWQEVKSFANSLLDIHFCLLIATIQEKQITIKDVQEEN
                     FENYEMVVYAFDSTKWQVWSPNKNILNLIGTNVT"
     gene            complement(24287..24841)
                     /locus_tag="LBKMNBLP_00014"
     CDS             complement(24287..24841)
                     /locus_tag="LBKMNBLP_00014"
                     /inference="ab initio prediction:Prodigal:002006"
                     /codon_start=1
                     /transl_table=11
                     /product="hypothetical protein"
                     /protein_id="X:LBKMNBLP_00014"
                     /translation="MSVSKIQKIKNFIGKSHFVSLGTARNFLTIAEILPFFFKSSLKI
                     PSFPAPLIETKNSRNILQNIDLQRVEFKLNEFLAQKNYIDEELRLPDFAAAIGLSTHQ
                     ASYYLNQYLNMSFTEFLQFHRINEVKNMMRIKLNYNLLNIAFECGFNSASSFHRACVK
                     FTGKSPRDLRQELLSNIETQRNGE"
     gene            24957..25310
                     /locus_tag="LBKMNBLP_00015"
     CDS             24957..25310
                     /locus_tag="LBKMNBLP_00015"
                     /inference="ab initio prediction:Prodigal:002006"
                     /codon_start=1
                     /transl_table=11
                     /product="hypothetical protein"
                     /protein_id="X:LBKMNBLP_00015"
                     /translation="MKIDQEVAKRFETALEYLKEHQGKSQNHIAKSMDVASSTLSRIA
                     NGKLPLLNKMAVTFEHYTGISSTWLLSGEGSMLVEEKVLKTFSEEEFRFFVKIKKDSE
                     LFELVQMVSGMKKDN"
     gene            25428..26738
                     /locus_tag="LBKMNBLP_00016"
     CDS             25428..26738
                     /locus_tag="LBKMNBLP_00016"
                     /inference="ab initio prediction:Prodigal:002006"
                     /inference="similar to AA sequence:ISfinder:ISGme3"
                     /codon_start=1
                     /transl_table=11
                     /product="IS5 family transposase ISGme3"
                     /protein_id="X:LBKMNBLP_00016"
                     /db_xref="COG:COG3039"
                     /translation="MKPEENSKQKNQGELFRNRLDQILDHRHPLYQIAKKIDWEKFEK
                     EFGKYYTEKTGRPGLRIRLLVGLHYLKHAYNVSDEKVVEGYLENPYWQHFCGNEYFEH
                     DFPCDPTSLVKWRKRIGSEGVEKFLEETILLGQREGQIKEPEFRRVNVDTTVQEKAIT
                     FPTDAKLYHRMRQVLVKEASKENIQLRQSYKRKGKLAFIKQGRYFHAKQSKRAHKETK
                     RLKTYLGCVKRDIERKVENPNIRLKSLLEISERILTQSKNSKNKIYSIHSPEVECISK
                     GKSYKRYEFGCKVSLVTTSKSNWVVGVQALHDNPYDGHTLKDAINQMEKIVGIRPKEV
                     YVDLGYKGKDHHPEDVQVHLSNKSRKKMTRWERMWMNRRSAIEPVISHLKHDHNMVRN
                     FLKGKEGDRINAILSAAGFNFSKLIRAFFCYFENLISSSFLFSI"
     gene            27020..27667
                     /locus_tag="LBKMNBLP_00017"
     CDS             27020..27667
                     /locus_tag="LBKMNBLP_00017"
                     /inference="ab initio prediction:Prodigal:002006"
                     /codon_start=1
                     /transl_table=11
                     /product="hypothetical protein"
                     /protein_id="X:LBKMNBLP_00017"
                     /translation="MILFIEMNINYDMSIELSESPVKFISGNESGRELNRIKDFVNKV
                     YDSAGYSKTPWRGFNYDEWSTWFYYEQGNEILAVMRIVEKKPWNLIPLELAIIVDEEK
                     KHPYRRYAVIEEKVADWNSVAFVSTYEGWRAAKKTFRAVAKFCIDQDYSIVYGMYPLA
                     LKSIGLFYKKSGAVDSHRYFDRVFYPGFSLKGKPCILNVIELEKETLQKIASKAS"
     gene            27684..28589
                     /locus_tag="LBKMNBLP_00018"
     CDS             27684..28589
                     /locus_tag="LBKMNBLP_00018"
                     /inference="ab initio prediction:Prodigal:002006"
                     /codon_start=1
                     /transl_table=11
                     /product="hypothetical protein"
                     /protein_id="X:LBKMNBLP_00018"
                     /translation="MFEDNLLTIGIGLFILYFGVYVYRIFPRKKIQIYFLLLCVTLSL
                     WMGGLGFRSYFPLTYREIFLNWILFPVIYIPFFLDLVVCSLIRKRFKFNFYRVISVFV
                     ILPTFSVISLLGAFVKLNDPIRYFYSPYLNYHLFIFYIIVSVAQNTFSLGRVMVRRSG
                     DERIRSFLMLTGLLIALSVSIIFVYILPLSGLFKASYSALGLLPFTVLWAVAILHYDA
                     FKIRELVMNGNSLPLLNRIFSIVVLSLYRLMDRNGYKLKLILSKANVTLNIVDKHYEI
                     AVRYPSLEKMERAEIVANIYRNRIR"
     gene            28856..32884
                     /locus_tag="LBKMNBLP_00019"
     CDS             28856..32884
                     /locus_tag="LBKMNBLP_00019"
                     /inference="ab initio prediction:Prodigal:002006"
                     /codon_start=1
                     /transl_table=11
                     /product="hypothetical protein"
                     /protein_id="X:LBKMNBLP_00019"
                     /translation="MKEEKKYEDLQRGNNSMPRLSMDRRGRDRSGVNKLGLKVIFWLT
                     FLSYNLLTGAESPVSKKQERSSNVEYNETLKYKMTFLRKPPYLLITSQLIPSHSKREY
                     KNGFAFSGFLNGKKETDYFGFSEFTVHEAYGERTTHKYHTTQYSDFLMNRALAGAEKE
                     TKIIGNDNNDYGTIQTTHDVKQIQYGVGVSGYLSVPTKIEKFLSGTRTTTQTSDIVLN
                     GTKISRKTESVTDHFSDSVHGVTTTTNITDFETDDTTNQRRATRQTSLAGSSHEITSL
                     LSYDSRGNQIKRVSSYTGSGLAPVGTHTTEFEYDNFGNKTVEKDTSGSPARGSSYKYD
                     DELNQFVTQETKFGGSVVLTTTHQIGYGVAFGVPTLTTDPNGNKTFFEYDGFGRLIRT
                     SSDTDAGTATTATYMYDASFPLSAKTTFPTGTGDPDFASRTYTDGMGRNIYTVKSASN
                     GNFAITGRLVYDGTGKVIRKGQSNWASSGEIDRFVLHLEERNPTSFEYDPIGRIKKTI
                     EPTALGETSPTTITTTYNSAFETTETHSSGTSKRTVKNARSQVLYIEDFSTDGSAAKI
                     GFCYDIAGNRIKKSDLNDSNAMSCPNTLVGVPTKDVSGRNQTYWSYDSFGKLRAESDP
                     DLGVSSYNYNSFGDLTSSTNAKGVTTTLTYDAVGRILTKNIPEGNIVYTYDSFSGSEN
                     SVGRLVRIEDSNQNKTFSYDKLGRVKKETRVILATSSGNPLPSETGGPYITETRYDLL
                     GRVTRIDYPEHPISHGRMRACYEYGSAGYISGISVQVNTNGILPGFCNKDIVENISYN
                     EFGQTSSLILGNGITTSYSYDVKGRMIRLNSSGDVGGSNKVLQDAVYSFNPNNNITNI
                     ANTTTDFNTQFVYGYDGLGRLISANGSYLGIADGNLSRRFQQSFEYAKNGNLSSKRFH
                     DPANGNVQDEWSYQYTNHQVTNIDSSRTGADALTLQYDANGNLTRQRDNVKDLTKRIS
                     VDSQDRITQIQDGNNAILGSYWYDESGFRIRRSALEEKNSQFTNVEILYPSKFFGLEF
                     IESENVITSVNNVYLNGVRIAALNEAGALAYYLTDQVDSVSTVLDDEGNTLSQMQYLP
                     YGETFVQRGDLNFSPKYNSQELDRESGFYFYNARYYDPGIARFTSADTIIDGEFDTQG
                     WNRFSYVKGNPIGAKDPSGHLGQEQLVDKVPKVPLNKIIEEGTKKTAEKATAESTGKV
                     FSKVAGKATGALGFLVPSEVDAPTKKPSTDNRKDPKLPIYHRLESPTQTPKTAKMQEQ
                     SGEIWGKEASGSNIKSVQAYTGPLPKGKRGVEFITAAKETPGSAPGQAKWLEGSLGVR
                     PANNPDYVKINVRVTKNTQTEK"
     gene            32910..33257
                     /locus_tag="LBKMNBLP_00020"
     CDS             32910..33257
                     /locus_tag="LBKMNBLP_00020"
                     /inference="ab initio prediction:Prodigal:002006"
                     /codon_start=1
                     /transl_table=11
                     /product="hypothetical protein"
                     /protein_id="X:LBKMNBLP_00020"
                     /translation="MVKQINEVDLKKGDYLALAIYNNTPEEIEDKYKIKFTEDFDDLD
                     YVKYALFFAKDNLTNKEDYFMLQRHLNSPELGTPVYVLNRDFAIIDRIQKYLLELGME
                     VNISWWCDKSLLI"
     gene            33344..33898
                     /locus_tag="LBKMNBLP_00021"
     CDS             33344..33898
                     /locus_tag="LBKMNBLP_00021"
                     /inference="ab initio prediction:Prodigal:002006"
                     /codon_start=1
                     /transl_table=11
                     /product="hypothetical protein"
                     /protein_id="X:LBKMNBLP_00021"
                     /translation="MNSAVATGKGVYDLAKDYKGTYNSAKDFAGKLTSKDDKVRDYAA
                     GQAAAHTMSAVLGGMAGKALGSRLPKPKTDLPGGGKAIATNRPDFIVSPNGTAFPVPK
                     GASGPTPITNKANKITGSAYTGGKGGANGQVSTMRIMDSTSAKGNSPGYPNGYIKYTN
                     NAKQGVDPYTGKTLPNTKNHFGTN"
     gene            33837..34208
                     /locus_tag="LBKMNBLP_00022"
     CDS             33837..34208
                     /locus_tag="LBKMNBLP_00022"
                     /inference="ab initio prediction:Prodigal:002006"
                     /codon_start=1
                     /transl_table=11
                     /product="hypothetical protein"
                     /protein_id="X:LBKMNBLP_00022"
                     /translation="MWILIQVKHYQILKIILGQINIMNPLMQLVGYVVDEINLIEDYL
                     QIKFIEDTTININNNFQFNGDNINLIEKKELISVFEDSKRIDLNFNNNLTITISLLDK
                     DYNCPEALELYQKGKAPIIWD"
     gene            34300..36723
                     /locus_tag="LBKMNBLP_00023"
     CDS             34300..36723
                     /locus_tag="LBKMNBLP_00023"
                     /inference="ab initio prediction:Prodigal:002006"
                     /codon_start=1
                     /transl_table=11
                     /product="hypothetical protein"
                     /protein_id="X:LBKMNBLP_00023"
                     /translation="MTGAESPVSEKLDRSSNIEYSKTLKYKTTFLRKPPYLLIPNHSP
                     LETYVEDFASDGSAAKIGFCYDIAGNRIKKSDLNDSNAMSCPNTLAGVPAKDVSGRNQ
                     TYWSYDSFGKLRAESDPDLGVSSYNYNSFGDLTSSTNAKGVTTTLTYDAVGRILTKNI
                     PEGNIVYTYDSFSGSENSVGRLVRIEDSNQNKTFSYDKLGRVKKEIRTILATSSGNPL
                     PTETGGPYITETRYDLLGRVTRIDYPEHPISHGRMRACYEYGSAGYISGISVQVNTNG
                     ILPGYCNKDIVENISYNEFGQTSSLRLGNGITTSYGYDVKGRMIRLNSSGNVGGNAKT
                     LQDAVYSFNPNNNITNIANTTSDFNTQYDYGYDGLGRLTSANGSYLGIADGNLSRRFQ
                     QSFEYAKNGNLSSKRFHDPASGNITDEWSYQYTNHQVTNIDSSRTGADALTLQYDANG
                     NLTRQRDNVKDLTKRISVDSQDRITQIQDGNNAILGSYWYDESGFRIRRSALEPKNNQ
                     FTNVEILYPSKFFGLEFIESENVITSVNNVYLNGVRIAALNEAGALAYYLTDQVDSVS
                     TVLDDEGNTLSQMQYLPYGETFVQRGDLNFSPKYNSQELDRESGFYFFNARYYDPGIG
                     RFTSADTLIPDEYNSQAWNRFAYVYNNPIGAKDPTGHAPQDYDAGFKDSSKGIVKGTV
                     DSVKSALSAPTPVNAAVNSAVATGKGVYDLAKDYKGTYNSAKDFAGKLTSKDDKVRDY
                     AAGQAAAHTMSAVLGGMAGKALGSKLPKPKTDLPGGGKAIATNRPDFIVSPNGTAFLF
                     PKVRQDQHQ"
     gene            36807..36959
                     /locus_tag="LBKMNBLP_00024"
     CDS             36807..36959
                     /locus_tag="LBKMNBLP_00024"
                     /inference="ab initio prediction:Prodigal:002006"
                     /codon_start=1
                     /transl_table=11
                     /product="hypothetical protein"
                     /protein_id="X:LBKMNBLP_00024"
                     /translation="MDPTPAKGNAPSYPNGYIKYENSSSPRPQGVDPYTGKTLSNIQS
                     HFPLGK"
     gene            36962..37285
                     /locus_tag="LBKMNBLP_00025"
     CDS             36962..37285
                     /locus_tag="LBKMNBLP_00025"
                     /inference="ab initio prediction:Prodigal:002006"
                     /codon_start=1
                     /transl_table=11
                     /product="hypothetical protein"
                     /protein_id="X:LBKMNBLP_00025"
                     /translation="MNLGMKKIKSLCGLKVVGITLEIGDAGIEFFGGATLNIYNQFNL
                     FGISFEEEEKIIGKKFESIIEEQKTIILNFESGISLHICMDDKCYTGPEAIVLQIPGE
                     TIIVW"
     gene            37387..41403
                     /locus_tag="LBKMNBLP_00026"
     CDS             37387..41403
                     /locus_tag="LBKMNBLP_00026"
                     /inference="ab initio prediction:Prodigal:002006"
                     /codon_start=1
                     /transl_table=11
                     /product="hypothetical protein"
                     /protein_id="X:LBKMNBLP_00026"
                     /translation="MKKEKKYEDLQRGNNSMSRLSMDRRGRDRSGVNKLVLRVIFCVA
                     FLSFNLLTGAESPVSEKQERSSNVEYNETLKYKTTFLRKPPYLLIPSQLIPSHSKSEY
                     KNGFAFSGFLNGKKETDYFGFSEFTVHEAYGERTTHKYHTTQYSDFLMNRALAGAEKE
                     TKIIGNDNNDYGTIQTTHDVKQIQYGVGVSGYLSVPTKIEKFLSGTRTTTQTSDIVLN
                     GTKISRKTESVTDHFSDSVHGVTTTTNITDFETDDTTNQRRATRSVTNSGSSHEITSL
                     LSYDSRGNQIKRVSSYTGSGLAPVGTHTTEFEYDNFGNKTVEKDTSGSPARGSSYKYD
                     DELNQFVTQETKFGGSVVLTTTHQIGYGVAFGVPTLTTDPNGNKTFFEYDGFGRLIRT
                     SSDTDVGTATTANYSYDSSFPLSAKTTFPTGTGDPDFTSRTYTDGMGRNIYTVKSASN
                     GNFAITGRLVYDGTGKVIRKGQSNWASSGEIDRFVLHLEERNPTSFEYDPIGRIKKTI
                     EPTALGETSPVVVTTTYNSAFETTETHSSGTSKRTVKNASGEVLYVEDFASDGSAAKI
                     GFCYDIAGNRIKKSDLNDSNAMSCPSSSAGVPAKDVSGRNQTYWSYDSFGKLRAESDP
                     DLGVSSYNYNSFGDLTSSTNAKGVTTTLTYDAVGRILTKNIPEGNIVYTYDSFSGSEN
                     AVGRLVRIEDSNQNKTFSYDKLGRVKKEIRTILATSSGNPLPTETGGPYITETRYDLL
                     GRVTRIDYPEHPISHGRMRACYEYGTAGYISGISVQVNTNGILPGYCNKDIVENISYN
                     EFGQTSSLTLGNGITTSYGYDVKGRMVRLNSSGNVGGSNKVLQDVLYAFNPNNNITNI
                     ANTTSDFNTQFVYGYDGLGRLTSANGSYLGIADGNLSRRFQQSFEYSKNGNLSSKRFH
                     DPGSGNITDEWSYQYTNHQVTNIDSSRTGADALTMSYDANGNLTRQRDNVKDLTKRIS
                     VDSQDRITQIQDGNNAILGSYWYDESGFRIRRSALEEKNSVFSNVEILYPSKFFGLEF
                     IESENVITSVNNVYLNGVRIAALNEAGALAYYLTDQVDSVSTVLDDEGNTLSQMQYLP
                     YGETFVQRGDLNFSPKYNSQELDRESGFYFFNARYYDPGIARFTSADTIIDGEFDTQG
                     WNRFSYVKGNPIGAKDPTGHLGQEQLVDKVPKVPLNKIIEEGTKKTAEKATAESTGKV
                     FSKVAGKATGVLGFLVPSELEAPTNRERKPSNDKPIYRWGNDSNTNLTPREKDTSGLS
                     FSTVKPENKKYVSTTMGAVNTTGKLVAVQDSPTHVSVKPADKSKMPEWIQSRANAEAN
                     PHDLTKTLKVIITKNGSK"
     gene            41390..41782
                     /locus_tag="LBKMNBLP_00027"
     CDS             41390..41782
                     /locus_tag="LBKMNBLP_00027"
                     /inference="ab initio prediction:Prodigal:002006"
                     /codon_start=1
                     /transl_table=11
                     /product="hypothetical protein"
                     /protein_id="X:LBKMNBLP_00027"
                     /translation="MDQNKIFQHLQNLDWNLPGDIQKNAITNLLKCTDEEIELLILPL
                     TKWHWENASIVLENIDPQRLEKHTEKILLWLQDRNWPGAERVLRILKKIDKNCMINSL
                     LHSIDVAKKSNDTIWEESLLDFLEEIRR"
     gene            complement(41866..42633)
                     /locus_tag="LBKMNBLP_00028"
     CDS             complement(41866..42633)
                     /locus_tag="LBKMNBLP_00028"
                     /inference="ab initio prediction:Prodigal:002006"
                     /codon_start=1
                     /transl_table=11
                     /product="hypothetical protein"
                     /protein_id="X:LBKMNBLP_00028"
                     /translation="MVINYYKIVSLIDILGFAVSVFTFVWSCKNILINKNPIVFFNLP
                     FISFLISISFAFDLTGIILDKKDFFFISKLISGSMICYALILERFFPSLFSKVTVSNS
                     NIDENLELETIPIPEDKEPPKYKYPPRDLLEGIDLEKVKTKLNRFLDSKGFIDEELRL
                     PDFAAAIGLSTHQASYYLNQYLNMSFTEFLQFHRINEVKNMMRIKLNYNLLNIAFECG
                     FNSASSFHRACVKFTGKSPRDLRQELLSNIETKRNGE"
     gene            42880..43266
                     /locus_tag="LBKMNBLP_00029"
     CDS             42880..43266
                     /locus_tag="LBKMNBLP_00029"
                     /inference="ab initio prediction:Prodigal:002006"
                     /codon_start=1
                     /transl_table=11
                     /product="hypothetical protein"
                     /protein_id="X:LBKMNBLP_00029"
                     /translation="MDKDKITRLKIILKHLKETKGLNQGQVASMIGLTSGAITKMLKN
                     ERAITIKTILLFEHVHDISSEWFTSGQGEMILKKKGESRLTGSNQELFQKILKRKGMV
                     KLLESLLNLTDSQLSAVKNIIDNFKN"
     gene            complement(43269..44201)
                     /locus_tag="LBKMNBLP_00030"
     CDS             complement(43269..44201)
                     /locus_tag="LBKMNBLP_00030"
                     /inference="ab initio prediction:Prodigal:002006"
                     /codon_start=1
                     /transl_table=11
                     /product="hypothetical protein"
                     /protein_id="X:LBKMNBLP_00030"
                     /translation="MSKYLSNEIILLNSITAIFIFFLGLYVLYPNSKRKIQKYFGILC
                     LLLGAWFQTFILREIVPSWSYNWLINWALIPSIPIPYYLFKITSSYDQHEPKVKKPRK
                     TFHFLNFLLICFFSLHAFFLQTLRVSFNHNENFAFESSYIYKLLLIYSLCMVILSLVN
                     LAFNVMRKKGRAKTNAVLLFLGLIPPIISVLVFIYIRPTLYGVFSGGYTAIGFLMGTF
                     IWSIAIMNCDAFQLRKFLTDPKERVLTKITKPAFNFLYSIVDKKAWMSEVFSKNIHFM
                     KLVLIKDTELKEDYDYSFMKRSSILARMFGNYIK"
     gene            complement(44209..44856)
                     /locus_tag="LBKMNBLP_00031"
     CDS             complement(44209..44856)
                     /locus_tag="LBKMNBLP_00031"
                     /inference="ab initio prediction:Prodigal:002006"
                     /codon_start=1
                     /transl_table=11
                     /product="hypothetical protein"
                     /protein_id="X:LBKMNBLP_00031"
                     /translation="MTKIANNLTVLKSKLYSIKDSYSCFVLEARNPENFHTLQTLKDF
                     VFTINQKAGNFYPRKDDGLDLDSTWFFVTFENEIFSCMRIVVKTSQNQIPLEKGFILN
                     SSYQQYKVTSNNVADWNSVAFLPSLQGAKAAKFNFACVSKYCLEQNFNLIYGMFNDER
                     KGIGRIYLEAGAKISKQFPKKIFFKDFLTYGELATFTIIEIEKNSLQKLSEILRS"
     gene            45216..49367
                     /locus_tag="LBKMNBLP_00032"
     CDS             45216..49367
                     /locus_tag="LBKMNBLP_00032"
                     /inference="ab initio prediction:Prodigal:002006"
                     /codon_start=1
                     /transl_table=11
                     /product="hypothetical protein"
                     /protein_id="X:LBKMNBLP_00032"
                     /translation="MKTYNAGITKAPRRKLSAALTCGNNSAPRLSTDRRGRDRSGVNK
                     LRLRVILCITFLSFNLLTGAESPVSEKQERSSNVEYNKTLKYKTTFLRKPPYLLITSQ
                     LIPSHSKREYKNGFAFSGFLNGKKESDYFGFSEFTVHEAYGERTTHKYHTTQYSDFLM
                     NRALAGAEKETRIVGNDNNDYGIIQTTHDVKQIQYGVGVSGYLSVPTKIEKFLSGQRT
                     TTQSSDIIINGTKISRKSESTTDHFSDSVHGVTTTTSITDFETDDTTNQRRATRSVAN
                     SGSSHEITSLLSYDSRGNQIKRVSSYTGTGLSPVGTHTTEFEYDNFGNKTVEKDTSGS
                     PVRGNSYKYDDELNQFVTQETKFGGSVVLTTTHQIGYGVAFGVPTLTTDPNGNKTFFE
                     YDGFGRLIRTSSDTDVGTATTANYSYDSSFPLSAKTTFPTGTGDPDFASRTYTDGMGR
                     NIYTVKSASNGNFAITGRLVYDGTGKVIRKGQSNWASSGEIDRFVLHLEERNPTSFEY
                     DPIGRIKKTIEPTALGETSPVVVTTTYNSAFETTETHSSGTSKRTVKNASGEVLYVED
                     FASDGSAAKIGFCYDIAGNRIKKSDLNDSNAMSCPSSSAGVPAKDVSGRNQTYWSYDS
                     FGKLRAESDPDLGVSSYNYNSFGDLTSSTNAKGVTTTLTYDGLGRILTKNIPEGNIVY
                     TYDSFSGSENSVGRLVRIEDSNQNKTFSYDKLGRVKKEIRTILATSSGNPLPTETGGP
                     YITETRYDLLGRVTRIDYPEHPISHGRMRACYEYGSAGYISGISVQVNTNGILPGFCN
                     KDIVENISYNEFGQTSSLTLGNGITTSYSYDVKGRMVRLNSSGDVGGNAKTLQDAVYS
                     FNPNNNITNIANTTSDFNTQYDYGYDGLGRLISANGSYLGIAEGNLSRRFQQSFEYSK
                     NGNLSSKRIHDPASGNITDVWSYVYSNHQVTNIDSSRSGADALTLQYDANGNLTRQRD
                     NVKDLTKRISVDSQDRITQIQDGNNAILGSYWYDESGFRIRRSALEEKNSQFTNVEIL
                     YPSKFFGLEFIESENVITSVNNVYLNGVRIAALNEAGALAYYLTDQVDSVSTVLDDEG
                     NTLSLMQYLPYGETFVQRGDLNFSPKFNSQELDRESGFYFFNARYYDPGIGRFTSADT
                     LIPDEYNSQAWNRFAYVYNNPIGAKDPTGHAPQDYDAGFKDSSKGIVKGTVDSVKSAL
                     SAPTPVNAAVNSAVATGKGVYDLAKDYKGTYNSAKDFAGKLTSKDDKVRDYAAGQAAA
                     HTMSAVLGGMAGKALGSKLPKPKTDLPGGGTNNGGKQWSREPKSIQDQMTLDASKKGA
                     GKNILNNLDDPKYKGMEKWEYKTKSKNGKDSVVHYVKDPKTNELMDFKFKKHSTEKSG
                     KELLK"
     gene            49396..49767
                     /locus_tag="LBKMNBLP_00033"
     CDS             49396..49767
                     /locus_tag="LBKMNBLP_00033"
                     /inference="ab initio prediction:Prodigal:002006"
                     /codon_start=1
                     /transl_table=11
                     /product="hypothetical protein"
                     /protein_id="X:LBKMNBLP_00033"
                     /translation="MDLILDKELFNTLSKSIHLDELSISVGQEYTVFGIIFWEDIPRF
                     YICDNLEDEYPTPYPSFFFEVVDETLPIDWKLSVYFSNGKVQSQIVFKEWAEDKMFYE
                     KLVDGSEKEIQIFNSYKAKYS"
     gene            complement(49856..51025)
                     /locus_tag="LBKMNBLP_00034"
     CDS             complement(49856..51025)
                     /locus_tag="LBKMNBLP_00034"
                     /inference="ab initio prediction:Prodigal:002006"
                     /codon_start=1
                     /transl_table=11
                     /product="hypothetical protein"
                     /protein_id="X:LBKMNBLP_00034"
                     /translation="MSKFHSIFVMNTIGILDYENFLKLGAIYFHAAGVIFGFLIGFSK
                     LYSSDGFSKSYGSVLQSAAFFLILNNGILIDQGTLRNDSRMLFGSYYGLVLYSSLAVF
                     VCFNYLLESLDNPWIYCKRLLGIIPVVILLSYFIPELYFISFIDVLGFGISIFTFSWS
                     LRSVLKSNKSILFFNLPFLSFLISICFVLDFLGTVFNKKDFFLLTEIIPGSVICYTIV
                     LERFFPSLFGKVIISIQDVSLVNQIEIETIPIPEDKEPQKYKYPPRDLLEGIDLEKVK
                     TKLNRFLDSKGFIDEELRLPDFASGLGLSTHQASYYLNQYLNMSFTEFLQFHRINEVK
                     NMMRIKLNYNLLNIAFECGFNSASSFHRACVKFTGKSPRDLRQELLSNVENEQKI"
     gene            complement(51066..51272)
                     /locus_tag="LBKMNBLP_00035"
     CDS             complement(51066..51272)
                     /locus_tag="LBKMNBLP_00035"
                     /inference="ab initio prediction:Prodigal:002006"
                     /codon_start=1
                     /transl_table=11
                     /product="hypothetical protein"
                     /protein_id="X:LBKMNBLP_00035"
                     /translation="MVINYFNIKPLNFTESELDEFSRYIGLPLYNEDKEAILKYNSFR
                     KALAIRKRLKFNSLENVSSSDLLN"
     gene            complement(51369..51827)
                     /locus_tag="LBKMNBLP_00036"
     CDS             complement(51369..51827)
                     /locus_tag="LBKMNBLP_00036"
                     /inference="ab initio prediction:Prodigal:002006"
                     /codon_start=1
                     /transl_table=11
                     /product="hypothetical protein"
                     /protein_id="X:LBKMNBLP_00036"
                     /translation="MLDFRTFIHTKKNKTLVLILYGVVRNFLTIAEILPFFFNSSFWF
                     PSTQNKREHSKNLLQNIDLNQIRLNEFLDEDLRLSDFAIYTELSTHQALHYLNRKLNI
                     SFKDFLNFNRLKEAKRIIHLKGKQTNLLESVFNLITSFYKSYSLIFVYDN"
     gene            51951..52355
                     /locus_tag="LBKMNBLP_00037"
     CDS             51951..52355
                     /locus_tag="LBKMNBLP_00037"
                     /inference="ab initio prediction:Prodigal:002006"
                     /codon_start=1
                     /transl_table=11
                     /product="hypothetical protein"
                     /protein_id="X:LBKMNBLP_00037"
                     /translation="MKSEKHPKIEEEVLKRLNVALDFLLETEGLSQRSIALRMKIHHT
                     NLYRVAAGKRPLTSTFAVNFEHHTNISSVWLTTGEGDMIKANVEIFSDEEIRFFYMIK
                     KNPKLYELVKLLTKVKKDSYELLKGLILKLIK"
     gene            52431..53042
                     /locus_tag="LBKMNBLP_00038"
     CDS             52431..53042
                     /locus_tag="LBKMNBLP_00038"
                     /inference="ab initio prediction:Prodigal:002006"
                     /codon_start=1
                     /transl_table=11
                     /product="hypothetical protein"
                     /protein_id="X:LBKMNBLP_00038"
                     /translation="MSTLISENSVKMISGIGSGRELARIKDFLRRSFDNAGYSDTPWR
                     AFNYDEWSTWFYFEKNNEILSVMRIVEKKPHNIIPLENAVIYNEDEKIPHRRYAVIEE
                     KVADWNSLAFVHTYDGWRAARETFKAVAKFCVQKQFSIIYGMYPRALKSIGLFYKKFG
                     AHLSHRFYEDVYYPGLYLKGELCICSVVEIEKNTLQLIASKSS"
     gene            53076..53966
                     /locus_tag="LBKMNBLP_00039"
     CDS             53076..53966
                     /locus_tag="LBKMNBLP_00039"
                     /inference="ab initio prediction:Prodigal:002006"
                     /codon_start=1
                     /transl_table=11
                     /product="hypothetical protein"
                     /protein_id="X:LBKMNBLP_00039"
                     /translation="MITSITGFFILYLGIYVYRIQPRAKIQKHFLFLCVMLCSWMVGY
                     GMRLLIPNEYREIYSNWILLPIPFIPLFLEMVVYSIAKIEYSMNTYQTIMIFVLLPAF
                     SIISFCGGYARINDMSGYSFSPLFNYHLLTAFVFISVMKISFDLSFNIIRKRGDERIR
                     SFLMFSGILIALLFAIIFCYILPLNHIFLGAYSAFGLLIFAILWSVAILHYDAFEIRE
                     LVIEGAPTPILSRIFSFCVLGLYRIMDGQGYHLKLIASKALVTMNIADKHFDLAVRYP
                     TLERSKRAELVASIYNRRIR"
     gene            55016..55276
                     /locus_tag="LBKMNBLP_00040"
     CDS             55016..55276
                     /locus_tag="LBKMNBLP_00040"
                     /inference="ab initio prediction:Prodigal:002006"
                     /codon_start=1
                     /transl_table=11
                     /product="hypothetical protein"
                     /protein_id="X:LBKMNBLP_00040"
                     /translation="MVLDGIFGNATASKVLLHVFHYSEVHASAIAKDYDTAVTPIRLQ
                     LERFEKTGILVAKQIGRSRVFTFNPKSPFVKPLKEILSIINH"
     gene            55343..55885
                     /locus_tag="LBKMNBLP_00041"
     CDS             55343..55885
                     /locus_tag="LBKMNBLP_00041"
                     /inference="ab initio prediction:Prodigal:002006"
                     /codon_start=1
                     /transl_table=11
                     /product="hypothetical protein"
                     /protein_id="X:LBKMNBLP_00041"
                     /translation="MDEPDWKSVNEEELWKYVGWHLAEKGIQSVLVGGAVVSIYSKGA
                     YRSGDIDLVEPIVSRSKEIALVMKNIGFRKTRRHYVHPKCKHLYIEFLSGPVSIGEDF
                     KIVPDEKKFKGKILKIFSPTDCIKDRLASYIHFKARECLDQALLVAKNQRFDLRQIKE
                     WCFREGEIGKSAFEEFQALL"
     gene            55952..56062
                     /locus_tag="LBKMNBLP_00042"
     CDS             55952..56062
                     /locus_tag="LBKMNBLP_00042"
                     /inference="ab initio prediction:Prodigal:002006"
                     /codon_start=1
                     /transl_table=11
                     /product="hypothetical protein"
                     /protein_id="X:LBKMNBLP_00042"
                     /translation="MRDDAPSDLKSPINTILKHLSLAKTEIIESEGKFNG"
     gene            56234..57256
                     /locus_tag="LBKMNBLP_00043"
     CDS             56234..57256
                     /locus_tag="LBKMNBLP_00043"
                     /inference="ab initio prediction:Prodigal:002006"
                     /inference="similar to AA sequence:ISfinder:ISGme3"
                     /codon_start=1
                     /transl_table=11
                     /product="IS5 family transposase ISGme3"
                     /protein_id="X:LBKMNBLP_00043"
                     /db_xref="COG:COG3039"
                     /translation="MKPEENSKQKNQGELFRNRLDQILDHRHPLYQIAKKIDWEKFEK
                     EFGKYYTEKTGRPGLRIRLLVGLHYLKHAYNVSDEKVVEGYLENPYWQHFCGNEYFEH
                     DFPCDPTSLVKWRKRIGSEGVEKFLEETILLGQREGQIKEPEFRRVNVDTTVQEKAIT
                     FPTDAKLYHRMRQVLVKEASKENIQLRQSYKRKGKLAFIKQGRYFHAKQSKRAHKETK
                     RLKTYLGCVKRDIERKVENPNIRLKSLLEISERILTQSKNSKNKIYSIHSPEVECISK
                     GKSYKRYEFGCKVSLVTTSKSNWVVGVQALHDNPYDGHTLKDAINQMEKIVGLRPKEV
                     YVLNHS"
     gene            complement(58029..58898)
                     /locus_tag="LBKMNBLP_00044"
     CDS             complement(58029..58898)
                     /locus_tag="LBKMNBLP_00044"
                     /inference="ab initio prediction:Prodigal:002006"
                     /codon_start=1
                     /transl_table=11
                     /product="hypothetical protein"
                     /protein_id="X:LBKMNBLP_00044"
                     /translation="MSKNFFPLTNDLMFKILFVKEPDLLISILNSVLFPDGEHTIRNI
                     KILNPELVGSSPNDKRSYLDIRAQDEDGKIFHVEIQVAHQSSFIKRSLYYLSGLIRDQ
                     LNRGSMYSDLKPVYQINIVDFDLIPSENFHSKFKFREESNPDIILTDDVEIHFLELSK
                     FVKRDVRELRNNLEIWLYVLKHTSELEEEEMRILVDKTPDLSKAFTILEQYSNDPQKR
                     NELEAKLKSDRDYAYDLAARFEAGELQGIEKGAEKEKLKFARKMLLKGMDVDTILEIT
                     GLSKKDLKDHGMI"
     gene            complement(60586..60771)
                     /locus_tag="LBKMNBLP_00045"
     CDS             complement(60586..60771)
                     /locus_tag="LBKMNBLP_00045"
                     /inference="ab initio prediction:Prodigal:002006"
                     /codon_start=1
                     /transl_table=11
                     /product="hypothetical protein"
                     /protein_id="X:LBKMNBLP_00045"
                     /translation="MIVSKKLEIKVRELEEKGYSFIYIEDYVKGFYKGSFESKIKIAR
                     NMLLKGTSLEFVLCEVF"
     gene            complement(60768..61670)
                     /gene="rpnD"
                     /locus_tag="LBKMNBLP_00046"
     CDS             complement(60768..61670)
                     /gene="rpnD"
                     /locus_tag="LBKMNBLP_00046"
                     /EC_number="3.1.21.-"
                     /inference="ab initio prediction:Prodigal:002006"
                     /inference="similar to AA sequence:UniProtKB:B7NGZ6"
                     /codon_start=1
                     /transl_table=11
                     /product="Recombination-promoting nuclease RpnD"
                     /protein_id="X:LBKMNBLP_00046"
                     /translation="MSDMTNPHDRLIRETLQNKEDAISFFKNSLPEAVIELLDLNGLE
                     LTQSSFISESLKEEQTDLLFQIPLKSGKKANVYLLFEHKSYLDDSIFSQLLGYISAIY
                     KSQYKVDKKYSVVIPFVFYHGERTWTLGNSFQNRFILSKEEEEVFKKYIPDFELELFD
                     LSKVDLNRLESITLRVILGVVQKIWEGDTSFLSHLGEVFELLTGLKNESKRVEIFQKL
                     FLYIFNVREIEPTEITSLLSHSRYNREYEDLAMTTAEKLRKEGEIKGLIKTARNMLLD
                     GSSLEYVLKITGLTEQELKDYGLL"
     gene            63454..63801
                     /locus_tag="LBKMNBLP_00047"
     CDS             63454..63801
                     /locus_tag="LBKMNBLP_00047"
                     /inference="ab initio prediction:Prodigal:002006"
                     /inference="similar to AA sequence:ISfinder:IS1502"
                     /codon_start=1
                     /transl_table=11
                     /product="IS5 family transposase IS1502"
                     /protein_id="X:LBKMNBLP_00047"
                     /db_xref="COG:COG3039"
                     /translation="MDKYYSEIPDGLWKQIAPLIPKEKPKPEGGRNRVPARVVMTGII
                     YRMKTGCQWRAIPNEFGSGQTCHRRFQEWERAGVFKKIYKRILKYYDVKNKIAWTWAS
                     MDSAMVKAPKGGA"
     gene            complement(64025..65500)
                     /locus_tag="LBKMNBLP_00048"
     CDS             complement(64025..65500)
                     /locus_tag="LBKMNBLP_00048"
                     /inference="ab initio prediction:Prodigal:002006"
                     /codon_start=1
                     /transl_table=11
                     /product="hypothetical protein"
                     /protein_id="X:LBKMNBLP_00048"
                     /translation="MNDNQRVFRVPKDRNFTIVKNHFIDDPRLSMKATAILLLVLRYP
                     DNWRMSVKTLSKFKSDKESSISSGFKELVTFGYAEFRKGKDPVTGRFNSGWYFFEESQ
                     KPEVQYKIKTTQNKRIENQSEHFLKEVKESNRKENKILDLEQRERPQLENQVMVNSTL
                     PSTKEQKPSIQVFSSQIQNTTREYDQPSQARIEEQKELLEELEIKFKREKNQALDSPQ
                     AEKPLLDFPLLENPILENRPLPNTIDQRLSKQVLFKQILNTSREYGPTAKTHVEEQKQ
                     NLYKPKPLSHFHFPESWLIKFQEYYFKEHGSEMGQPDSELKALNKLYELSKGDWNVIE
                     SKIEVLIQLRKQDSQFWYEQSLSPESISKFWSRLFVRKVKPTDKNRMRNEHQNKSIGT
                     EPKYNESKLTPDKPIEIKDLDPVSKLSIKEIENNNSAREVKRSHIIFRFSFPTDKDSS
                     ESIVPTVRSFNDPSSRLSIIFTDQWFLASSSNVRPDISSSN"
     gene            66550..66927
                     /locus_tag="LBKMNBLP_00049"
     CDS             66550..66927
                     /locus_tag="LBKMNBLP_00049"
                     /inference="ab initio prediction:Prodigal:002006"
                     /codon_start=1
                     /transl_table=11
                     /product="hypothetical protein"
                     /protein_id="X:LBKMNBLP_00049"
                     /translation="MSTIFDRLSAIDDDLKLSHSKMALELGVNRSTYYKYKNGTLTIP
                     KSILIILRLKGYDEHWILSGKGQMKLKDSVHLVEMQKRLKLISKLDSYGVLDSIEKLP
                     EAPSSDQKKIIREFFIFLASKFV"
ORIGIN      
        1 aaattcagct acgaaatatg tctctttttc tctactttga ctcacacgag ataaaattcg
       61 ctttcttaaa attacgcttt tagaaagttt ttacgataga tgaaaaaatt cgcaactgcc
      121 tcgctcaaag ggggtgtagg caaaactaca gattgtattt ttctttctca ggcttttgca
      181 aatatcggga aaacagttct cgcaatagat atggatccca ataataatat gaccgattat
      241 tttttacgaa gcgaagacgt ctctagcctt cttcgaaata atataggcca tgtattggaa
      301 ggagaaattc ctcttaagaa cgctatccgc catacttctt tcaatgtcga tataattcct
      361 tctacactat tgcttgctaa aactggaagg gaattgtcac atgatcctgg ctcggttctt
      421 cgatttaaag atgaaatcga aactgtaaaa tatgattatt taattatcga tacgccacct
      481 tccctctctt atgaattctc tacgggaatt tatattgcag actttgtaat ttgtcccatt
      541 gcattaacac gttggaccct tcaaagtttc gacactgtat tttctgaaat tcaaaggatc
      601 acaaaaggta agctaaagcc catatttaac gtaccttcca tgatctcaaa agctgaatac
      661 gacaaactac catacctgga agggtataca tttaccaaat catatatcca gcttttgaaa
      721 gaagttcaaa aagcagtaat agaagggagg cccttaaatc aggaagagcc ttcttgggaa
      781 caattcaatg aattagcgag ggaaatcgga tgactgcaga aaaagaaaaa aaaattaaaa
      841 aacaactaag ctcactaata ggaccaaggc ctggtacaca acatttacaa gtagttcaaa
      901 aagaccaaga tgaagacgct gaaaagattt caatgcttca taccagcatt gaaactaaca
      961 ttaagaatgc aatacgcaat gcaataaaaa tcggagagtt attaattgag aaaaaaagca
     1021 gattaggcca tggcaaattt attccttgga ttactaccaa tcttcctttt tcggaaagaa
     1081 cagctcaacg atatatcaaa cttttcgaaa atcgcgatct tttaaatacg acaccagtgt
     1141 cggatttgaa atctgcctat aaactactaa gctccgctga ccacgaagaa aaagaaatca
     1201 atccaaagga aatatccaaa gtggatgcca agagattata caagaaattt aaagctggtg
     1261 aaaagattgg gtcaaaagat cggggcttag taaaagaatt tctttcaaat gaacgagaaa
     1321 gaatactctc taccgcaaaa accaaagtag caagaatcga cgaggatata aaaagtctaa
     1381 gttaatcatt tagagaattg cccaaaaaac tttccaaaaa gtaaaaaaag agtacccaaa
     1441 attgtaatcg aatattagtg tactattgta tatctcttaa tccgagattc acgattatgg
     1501 cctgcgtaga tgtggtagtc gaaacaggcc gattccttcc ctaaagttcc aataatttag
     1561 ttatgtccca ttttttgctt gacaggcata tagtacctgt atctagtcca aaatatctta
     1621 ggcgacataa ctaagataaa ggccactacc acttaggctg aaatcgtgaa tcgaggacct
     1681 accgcaaagg ctccgcgcct gacctttagt tccccgtttt caaaatagag tagggtaaaa
     1741 aataactttt accgtgcgtc acccgaagta tgtccgcatg gtgaaaacaa gggatactaa
     1801 aatgaccgag gtcgtacatt acgctttggt gatagctcat gctatcgaat cgttaccgct
     1861 ttcaaggact aaaagacaac tactgtctaa aatcactgat ttagatattg caggaagaaa
     1921 caacggattt ggtggatgta tcgcaaaaaa caaaacacta ggcgaagaag tagggttagc
     1981 agaaacgact gtttctaaat atattcgtga aatgaaacgt gaaggatata taaactctgg
     2041 agaattccac ggacattata gaatactaaa ctctagtcta cacgatgcgg ttgtaaaaga
     2101 acgatatgaa tataacctac aaaaacagat aactaaatat actggtctgt ctagtacaaa
     2161 tatcctagag agcccaaatc aaagtaccgg gtctgctccg tacgaacgta cgggggatag
     2221 tcttaataac caaagtacaa accaaacaaa taacaaaaag aatatagaaa gtttttcttt
     2281 ttctgaaatt acctggtcaa atatctctga acattctaaa aacctcatat tgaaagagtg
     2341 gggggaatat gaccacaatc cagagaagga aaatgctaaa attagatttt ggaaaaagat
     2401 cgaaccggaa aacccagaag ctattttaga aacgctaagg aaattaattc agatccgtaa
     2461 atcggaaaag tataaagaag acggtttttg gggaacgatt cctgtaaaca tagcttccag
     2521 ttactcttac aaagacatta taaaaaacac atataaccta cttacacaag taggaagtaa
     2581 aaccctttca atcgaggaaa ataaagaaga aataagaaac ggaagtaaaa taaacgatca
     2641 gaccaaaaat gaaaacgaac caacctggga aggattctta gtttgggcaa aggaaagact
     2701 ttctaaatcg agcattcaaa gtcttaaaca gttaagagtt caattcgaaa atgaggaatt
     2761 gagtatagta gggggtatag acgattttct taaagtaata atcactaagt attttaaaga
     2821 agaagcaaaa ctcaaaacag aagtaaaatt tgtaaaagaa gaagcgcaag agaacgaaaa
     2881 gagtattcat aactcaatta agaaatcgga tcagaagagt aacgaggaaa atcaaacaca
     2941 cataaccgaa ctgaatgaag aaatatctat accggttgat caatcagatt tcaaacattt
     3001 ccgagactat atgtcggtag ataaagtaat ccatgagttc atgagccatt ctacactaac
     3061 actagatcga aaagacttag aaatcattcg taatctaaag atccgttatg atctggagaa
     3121 aatagtaatc tttgattccc caccagagag attaaaaaat cacatacgtg attacttcta
     3181 tagccatccc caaagggtta tcgcactaca atttgaggaa aacaaattct atgtagcggc
     3241 gtagttatat attacgaaac gaaaaggggc ggcgacttgt cttgaaagtt aaaatgtggc
     3301 tcttatttta tggttctgag tgactatatt cgtaatcctt aatgtttcga acttaaactt
     3361 acactcttag agtcccactc cctgaatgcc tctctaggaa tcggcattgg gagtttacgg
     3421 gttatttgac tattacactc tgtaagtttt caaatttaac ttaggattca aatttcttcc
     3481 gaaacttttt tcttactttt gttcccttta gtatcattac gagggatcag aatttttcta
     3541 gcaatttccc aggtttgaat ttgaccgcta ctacttgaaa tctgaccggg agtggaagtg
     3601 tttcctgctt gggtaccagg catatactgt acagaagtta caataccaga atcggctagt
     3661 atgataacat cggcaccttg ttctcttgct ttttctttaa cgtattcgat acaatgattc
     3721 agttgtccac agcgaacttc tacaatacca atctgttcta cttgataatc cgggaccgct
     3781 ctcataatca catcgatggg ttctgtttca gaaagaggcg gataacttct tccggtaatc
     3841 gtaagactac ccattgcaca atttgctaaa ccgaagagga ctaaacaaaa tataataaac
     3901 acttttccaa acttaaaacg gcaagttgtc atttaaaaaa ctgattctcc tttatgagtt
     3961 tggatcattt tttaaaaggc tcttgtaggt caaattattt ttaatttaat tgcagaatta
     4021 tgaatataga ttttttcatt ttagaaattt taaccgaaca cgagtttcgg cgtaagaacc
     4081 tcatggttct gaaaaaaatg aaatctgaaa atatagatcc atttcttaaa tctggaaaca
     4141 acaacaaacc acgattttac gaacaaattc taaaattgta gggaataggg acttctattt
     4201 ttagaaaagt ttttctcatg taagaattta cgttactcat aactatataa taaagtacct
     4261 aatattttac atagaatcag cgttttgcga tagaattaac ggtactcaat tttatagaga
     4321 tcagtaatac aaaaccgaaa gggtagggga acgccagtca aataacatga tcatcttcag
     4381 atagacaata gagttgttga aaattccata gttcaattta ataaaactgt ttcaatcaat
     4441 cgtttccatc aaaagaaact gaggagattt atttttcgat aacgttattg gattatttca
     4501 aaaaaattaa aactatatcg atgccattta aactttcatt tttttatact ctctataaaa
     4561 taaattttta attattggat gatcgtaaaa caacggtttt gcgcggatat ttgacttgtg
     4621 tgatcattct tttgttgata actacataat agagtcttaa tatttgcatt caaataggct
     4681 tttgcgataa aaatacatat cctcacaatt attttgatat acaaatcaaa agaataccac
     4741 aaatcatttc tttcaataaa cagatgtttg gtggtttttc gatttgtgat cttagtttcc
     4801 aaaaaatctt aaccaaccta caaaacattg catataggcc gcattcttag ttataacatg
     4861 aatttaaata agaatcaaag acgtgaaaat gaaattcgtt tttgtgcaac ttaaaataaa
     4921 aagaatatag tatcataaca aacgtttggc ggaaatcgct aacgtttatt tgaatatact
     4981 taaaaatttg atacattttc ggtaatagta tcacaaaaaa ttggaatttt ttgaaatgct
     5041 gtagccacga caagactcat ttttttcata gtcgaaatga aacttttgaa aaaacgacgt
     5101 aatacactct aacaaagtaa aacaaagaca taacggacgt aagatggaca acaagcggaa
     5161 tgtgtgtctt gtaaaagacg gttgatcaaa agtgaaaaca aagaggtgaa aaatgttgaa
     5221 agttcgtagt agaacgtatc taagtatatt tcatattata atattcttaa ccatatcttt
     5281 tgtaaccgcc tgtagttggt tagaaaaaga taagaacaca atggaaaacg tggatctggc
     5341 gggagcgatt tggttggccg cagaacctgt aaaaacccag gtaaacaacg aaggaatacc
     5401 gataaaaccg gggaacaacg gatcgggtgg aagtggaaca acaccagtca cacccgtgga
     5461 tgcaattttt aatctaccac ctggaagatt agtaaattcg aatgctttga tgggaacgat
     5521 cgatccgact ggaaccaaca tagtaaacga ctttgacgga gacggaattt taaatcagaa
     5581 cgaaacactg actaacgtat gggtggcgga ctatccacag atcgaaacaa cgattgcacc
     5641 ccccgtaaca ttaaagatac agatcttaaa aaattcttcg aaccaaagcg atcagatcgt
     5701 aagtgaaatc aactcaaacg actttgaggc ttctaaaaac gaaggatctg aaaaaataca
     5761 ccagaacgag ttgaatgaaa gaactgtaca gtttcaggat tcattcagta cagaaacaga
     5821 actaggacag tctcacgaaa gaagtatgtc tgcaggaatg accgccggtt ttggaatggg
     5881 acttgtatct acgggaatga actacagtaa cagtagtcga gacagttgga attcaaaaaa
     5941 tgctacctct gcgactacaa ccaaatgggc ggatagacct tttaaaaaca atatagatcg
     6001 agacgcttgg aatttaaaat cggattcatc tacaaacaaa gccagaaagt atcgatctga
     6061 taaatctaca aaggtaaacg aaacgtctac ggtagaacca aacgcgggag tagtcagagc
     6121 cgctttgtat attaaaaatt tatcagtcaa catgcctgta aaaatatcaa acatactttg
     6181 ttctttgatg tttgaaacac cgggtgggga actggttcct atgtcttcct ttagactgag
     6241 aaacgacgac tacagtctgt tcgaagtaga agtatatgga ggatcggact ttggacctta
     6301 cgtagtagaa ttaacaaatt tgaatacatc ggaagtagaa aaagcgatcg cagccgggta
     6361 tacacctaag atcatgatcg tggactatac catgactcac gtagcggatt ctaattacaa
     6421 atcgtctcta cttagtttta ccggaaacaa tctaaaaatc atagaagaga acgcaaaagg
     6481 aagaaccgca ctcgtaaaag tatacggacc aggagtcaga gaaatgtatc gagttacagc
     6541 attcgatact cctaatgtat cgaatccttg taacacaaaa gcagcggacg tgttctctcc
     6601 ggggatcagt ttaaaaaaag ctttagaaag aatttcttgt tctggagaca atattacgtt
     6661 taaggattat gtaatagacc tgtctgaatc ggctccaaca cttgcagagt ccagggtcta
     6721 cttaaaagga atccaatctt ttggaggaat tagtacaaac ataccttgtg ccgatgagac
     6781 gagcactgga tcggatggag tgagtagaac ggcttgtgtt caaaaaccgt atagccaatg
     6841 gacagaacca gaaaagatga actcaggagt ctgggcgatt tattccaagg gtaaatttta
     6901 ttctcctacg gactactgga ccgactctgg aagtgttcga agatttgatc cttggagagg
     6961 agctgttgcg gcgcccgtat taaagggtgt ggattctatc atctgggcgg gagatagcta
     7021 cgacttagtt tatatttctt ttaaggactt tatcaaagta gaacaaaagt ttggaaccaa
     7081 tcctttagaa acaggaaacg gttatccact caatacaaaa tgggatttaa aaactctcgg
     7141 aaatcatcct tattatccgg atacaaattc gctttattta ggtgaggtag gttttggaga
     7201 aagggtagaa ttaaaaatca aattagacaa aacgaaatat ctttcgccta actttggaac
     7261 tgcggtggac acaggtccgt atcagtattt tacaaacttc aattacaatc ctcaagtttc
     7321 ttcggatcgt tacaatatca accaagcggc cgattttgaa atcagtcttg ggtttggcgg
     7381 aaacagaacg gattggtttc atgttatcaa ggacttgagt tcgagcgatc cttacaaact
     7441 aaaaaactgt ggaactactc tggactttat cagccagacg tatacacttt gtgtacaact
     7501 tcctacgctc agcactacgg tagatcctgc gattagttta gtaaaattgt atattcgacc
     7561 ttctttaaat agcgcgtatc gtaaaacgat ctggccttta cacttttctc aggttcgtaa
     7621 gttaaaagga gaagcgggtg ttccgatcgt aaaaggtaca agccttgtga aggtggcgga
     7681 ttcttacggt tctgtaaacg taggggacaa cttttttatc caaggggatt ctacaaacta
     7741 caaagtggtt caggttttac ctgtggcaca ggacggttct tttgacgttc agttagatcg
     7801 tctgatccaa atagacgctc ccaaaacaac ttctatgtat gttcctggaa ctctcacttc
     7861 tccggatgtc aggctttcca tggatacagg gtttacaacc gactggaaca actttgtgaa
     7921 ttcttctttt aactctacct cttttgatca gattcaatac aaaccgtttg tttcaagtgg
     7981 taacgttagt tgttcttcga ttccatttca tcccggttct tgtttgggtt ttactccaga
     8041 gttaaactct ctcaactgga tggggatcta caacgaaggt gtggctcttt ggaattcttg
     8101 ggcggatggt ggagacttta gcaatttctt gtattctggt ctggttcgtt tgactgctcc
     8161 gagtggtaag tcgtatcgtt tagagagtac aaacactgat tttacaatca gtgccgatgt
     8221 aaacgctcag agtttggatc agccatctgt agtgaaccac ggggatgttg ctttggttgt
     8281 ttggagacag ggcacgactc tcattggaag atacaatcag attagtacag gccaggcgct
     8341 cggaaatccg tttaacatca attctacggc tgctacaaat aattttattg tcaaagcaaa
     8401 gaatggaaaa gcggtcattg tttgggaaaa tggggataac ctttatgtat ccgtcagaga
     8461 cttgaccaat ttatcagcaa ttgtaagtga agctcttgta agcactcgta ctcctcaagt
     8521 gttttcagga ataacatata tgtttgatat tgcaattggt aataaccgtg ctgcgatact
     8581 ttggactcaa ctttcatatt catttactcc tgatccagct tgtaatattt tctcctactg
     8641 ctacggaagt gggccttacg catttaacta tcaaggagca gtaagatgga tacgtttaga
     8701 caatgggaca tttcaaggcg gcaatgtaaa tatagcaaat catacgtatt ctggctattt
     8761 aagcgttact tggggagcgg cgactaaaat cgattacttt aacatatcca actttcaagc
     8821 tgcagctaac gacaacaatc agatcgtttt tggctgggtt tttgaaaaac agggtactca
     8881 agatcacaca gtctatagtt ccatatatga tttaacaacg ggcactaagg ttgggacaga
     8941 caaaactctc ttaagtgaat ccacaagacc tgtagatact ctacaagtag gagctgctac
     9001 tggaagagga atggtacttt ggagaagaaa cgacgggatg attttaggaa gagggatcga
     9061 tacttccaat tccaatttat taggaacttc gaatattgaa gtagaatccg gaggtgtgga
     9121 ttctctcaaa ctcaatagtt ttggagatag aggacttttt acgtatagaa agaacggtaa
     9181 ggatttgttc ttaaaggttc tggatctgca agcaggacag ttgttgtatc cgaatgcgtt
     9241 gtctttggct caagccaatg tggattctag aagttttatc aactctgtac tagcaggtaa
     9301 taaaatttta actacctggg atcaagtcaa cggaaccaga cgaaccaatt ggggaagggt
     9361 cagtgacata tctactttta cagtagatgg tccaaaagaa tttcagatca gtactaccaa
     9421 cgaaggagtt caatacaggg gaactgctat tgcagataac ggttttgggc ttgtgacttg
     9481 gctttctcaa gacaaaacac aacaaagaat tcgaggttat aaagtagacc ttgctaatcc
     9541 aggctcgttg aaatacggac tgaataactt ctttgtgtct cctttgatcg aaagggatta
     9601 taccatccga gctaagatca aatactagta gataggtttt aggagttagt ggttagggcc
     9661 ttccggcttt gcggaagtga attctttctg ctcgctccta actcttcgca actggatttg
     9721 cattagaaaa ataaaacagc ctttggtgtt tttagaaatg gaaaggatga aagtgaaatt
     9781 atataaatat caaatcttca atttgtcgga attactacaa tcttttgtaa tactcggccc
     9841 caccctgtgg agcgactcgt agggagtgac acattgagtt tcttttgggt ggggggtgag
     9901 gtggtgggaa aactcgatag atttttctct accacaaaat catacttttt gcaagtaaaa
     9961 agtatgattc ctgtcggaac actttcaaaa aagtctccga gaatataccc atttcaaaga
    10021 ttttcggaaa gtagaatgac agtgttaaaa cgccaaaagg aaaattcgtc tccaaacgat
    10081 ctaggtttta tcgtttttga acgattttgt tttaaataac aaacaagtat attagaaaaa
    10141 taaaatgtac taaagttgaa agataaacaa agacaaaagc gaaattaaga aaaaagtttt
    10201 aataaaaaaa cgaaaagaaa aagcaaacaa gatgaacgca gaagaaacaa atagaaacac
    10261 agagaaagaa caaaacgcgt atacaaaaga gacttctttg caaaagaaaa ggatcttttt
    10321 tgattcttta gaaatattct gggaactaca tcgcactcat acattcaaat atatcaatat
    10381 actactattc tcttgttttt tgtttactac gacaacgtgc ggaatcttac ctgaaaaaaa
    10441 aggaaagtcc aacaactggt ggtgggcatt gctcggaatc ccaaacggag cgagttttcc
    10501 ctcgtctgga agtggggtag gtggcggccc tggatctggg aatggatccc ctggatcagc
    10561 acccgcaccg gaaggaagcg accttttttc catctcgact aactatagcc aggcgataga
    10621 cgaccccgaa acaaaagcgg aaccaattgc aggagcttct tttgtagcac ccccggaaat
    10681 gagtcactat ggaaacgtaa gcctttcgta tccggtccat acactacccg gacgtgcggg
    10741 agtagaacca aaactcagca taacgtattc ttctacaggg ggagacggat ggcttggagt
    10801 gggatggagc ctaggacttg gaaatataac aagaacccca gagtatgggg ctttgtatta
    10861 cgatgcaaga gacagtttta cttggaatgg aactaggctt gttaaggtaa gcggaaatac
    10921 aacaaacgaa aacggaatct accgagcaga aattacaagt gaagactttc taatattcaa
    10981 actctctcaa atagaaagcg gaggggtctg ggaagtattg gatacatctg gaaccaaaac
    11041 catctacgga gaaagtaacg gggataggat ctacaatcct gcgatcccga gccagacata
    11101 cagctggtat ctttccaaaa cagaggacaa aaacggaaac tatctacagg ccagttatga
    11161 caattcagaa tattccaaaa atagaaactt gtatttaaaa gaaatacgat atacaggaaa
    11221 tacaaaaaac ggcacatccg cccgccaata cgtaaggttt gtaacaaaac aaagagacga
    11281 tttttacgtt tctaacacac ccgggttcct catgaaaatg gacaggattt tggaaagaat
    11341 cgaagtagga tgggacggtg gaggaaaggt atatgagtat attccagaat acgaaacttc
    11401 tccggattcg ggaagaccta gaattaaaaa catacaatcc agtaaaaata caacaaaacc
    11461 agaatttttt tatcaaactt ccagcagact acttacctgg caaaacgtaa tcaatcaaac
    11521 ctcatccgaa atagaagaag atccaaactc cacacagtat tttgaaggag actataacgg
    11581 agacgggatt tcagacatcc tcttttttaa tccgaaatca ggaaactgga aggcggccga
    11641 aggaagaaaa gaaggaggat ataactttaa actgtatgca aatcgctacc aaggatacga
    11701 ctctttagaa aagatccgat tttttaaagg aaacgtaagt ggagactaca acggagacgg
    11761 aagaagtgac atcgcatttt atctcccttc tacaagagac tttgtcgtag cagaacacga
    11821 cggaagagta tttcaatttc aaagttacgg aagactgatg aattctgtcc cagacatctt
    11881 tcggatggaa tggttttccg gagactacga cggaaacgga ctgagtgaca gtgtgctatt
    11941 tgacgagcct acaggtcagt ggactttgat gctcaacaag ggcggaagtt ttgagttttt
    12001 acgatttagt aaaaaatttc aaaacgtatt cagaaacgat tatttaccag attctaattt
    12061 agacagttcg aatacaaatg attccacaaa acctggaaag gacagagaca aggtaaactt
    12121 actcgtagga gactataacg gggatggaag aacagacatt tctttgtatg actctagatc
    12181 cggaaagtgg tttgtaggtg aaaatcatcg taatccaaac aaaaacgatt cagtttattt
    12241 tcaaatgcag tggaaactct acaaagtgtt taccgcaccc gaacagtcgt tatttggaca
    12301 cgaccggttt agcggtgatt ttaacggaga cggtttttcg gactttctac tatttgatcg
    12361 tagtaatggc gaatggacgt taggcgaaac tgggaatggc acaatcaact ttaagatttg
    12421 gtccagaacc cctcagttta aaacagtaac tcgttggctt caaggtgatt ttaacggaga
    12481 cggtagaaca gacatcgggt tttattctgc aaacgacggc aaattctgga tcggggaatc
    12541 cacacaaaac ggattcagat acaaaatcta cagcgacatg agctatggac ctgattcgga
    12601 cagaattatg aaaactcctc ttccaaagga cgaggtaaaa atagaatcgg gtaaaactag
    12661 ttttagtgca tctaacaaca ctaagacgat tttactttct tacaaatatg atggaaatct
    12721 aaactacggt aaaggagaag ttgtatttgg aggttgtttt acttctaacg actgcagttc
    12781 tactcccgaa cttttgatct ttaaccgtaa ggaaaacgtt tggaatttga aacaaggcaa
    12841 ctcgtttgcc tcacgagtga acacttcttt taacccggaa ggaacaggaa tcacttctct
    12901 ttttggtgga aaaccggatc gttacacaaa caatttaaaa gacgaagtcc tattttacaa
    12961 aaaacaggga accaccaatc agttttttgt tctgaaaaac acaaacggaa ctacattcga
    13021 tcttttgaat ttagctacgt tgagtgatac ggacgtttct aagtttgatc caaataacag
    13081 cggttacgcg cttgactatt ttgagaataa tacttctcag tcggttctca tactcgatga
    13141 tcaaacctcg ggtggaactg caagatttgt actttcggga ctcggtggta caaaaattct
    13201 tactccgaat ggagatttga ctccgaccga tttaaacgat cttttccaag cgggaacaaa
    13261 cgaaaaccga cagagaagaa aagaatttag ttttttttcg gggaaattta ccaccacaca
    13321 ggcacaactt gtaatcgtag acagaaggac caccacacac aaatggtatt taggtacgat
    13381 ttcgggtact cagattcagt ttaaacgttt aacgggtgag tttgcacttc cgattacaac
    13441 ctcggactac aacttggcaa gtcccgcggg aatacaatac tcacttacaa acacgggtga
    13501 gatcgttttt ggtaaaacct tagacaacgg gacttcgttt accaaagtta aaatcaattc
    13561 tacgaatatt caaaaaaacg tatataacgc gggtgttgtt ggtttttcgg accgttttga
    13621 ctcgggcggg aatccgattg tagtttctgg cggagaagac aagttgtatg atctgtcaca
    13681 gagtaaagtt gtttctttac ctaacaacgt tttggtgaag aatctggatc gaccggactt
    13741 aatcgcacag gtctacgttt ttcagtggat ccaaggagac tacaacggag acgggctcac
    13801 agacattgga atctttcact tgaaagaacc aacttggtac tttgcacttt ctacaggaag
    13861 tgtaccagac gtgatcgaga aagtcaaaaa cggaatcgga ggcatttatg attttgaata
    13921 ttccaattcc acgaagtttg acaatacggg ggaagacgat attccggacc tacccacaag
    13981 ctatcgtgtt tgtaccaggg tttctctgga tgacggtttt tcgaatatca tcactaagaa
    14041 ctacgaatac aaaaatggtt ttgcattctc ttcctttatc aacggcaaaa aagaaacgga
    14101 ttactttgga ttcagtgaat ttaccgttca cgaggcgtat ggagaaagaa caactcacaa
    14161 ataccataca acacagtatt ctgattttct aatgaaccgt gccctggctg gagcggagaa
    14221 agaaacgaag atcatcggga acgacaacaa tgactacggc accatccaaa caacacacga
    14281 tgtaaaacag atccaatacg gggtaggtgt ttctgggtat ttatctgttc ctacaaagat
    14341 agagaagttt ttaagtggtc aaagaacgac tacacaaagt tccgacatca ttttgaatgg
    14401 aaccaaaatc agtcggaaga cggagagcgt taccgatcat ttcagtgatt ctgtgcacgg
    14461 tgttactacc acaacttcca tcaccgattt tgaaaccgat gatactacga atcaaagaag
    14521 agcgactcgt caaacaagtc tcgcgggtag ttcccacgag attacttccg tgatgagtta
    14581 cgacagtcgc ggaaatcaaa tcaaacgagt gagttcctac acaggaagtg ggcttgcacc
    14641 tgtgggaact catacaaccg aatttgaata tgacaatttt ggaaacaaaa cggttgaaaa
    14701 ggatacgagt ggaagtcctg tacgtgggaa ctcttacaaa tacgacgatg aactgaatca
    14761 gtttgtaacg caggaaacaa aattcggagg gagtgtcgta cttacgacca ctcatcagat
    14821 cggatacggg gtagcgtttg gagttccaac cttaaccaca gatccaaatg gaaacaaaac
    14881 attttttgaa tatgataact ttggaagact gatccgaact agctccgaca cggatgcggg
    14941 aactgctaca actgcaaatt acagctatga ttcctccttc ccactttctg caaagacaac
    15001 gtttccgacg ggaacgggag atcctgattt ttcgtcgcgc acatatgccg acggaatggg
    15061 tcggaacata tatacggtaa aaagtgcgtc taacggtaat tttgtgatta cgggaagact
    15121 tgtgtatgac ggaaccggga aagtgattcg taaaggacaa agtaactggg cgagttccgg
    15181 agagatagac cggtttgttc tgcatttaga agagagaaat ccaacgtctt ttgaatacga
    15241 tccgattgga aggattaaaa aaacaattga accgacagcg ttaggcgaaa cctctcctgt
    15301 ggtcgtaaca actacctaca attcagcgtt tgaaacgaca gaaactcatt caagcggaac
    15361 gagtaaacga actgtcaaga atgcgagtgg ggaagtattg tatgtagaag atttttctac
    15421 cgacggagtc caagcgaaga tcggtttttg ttacgacata gcggggaaca gaatcaagaa
    15481 gagtgatcta aacgattcta acgcaatgag ttgtccgaat acactcgtgg gagttcctac
    15541 aaaagatacg agtggaagaa accaagcgta ttggagttac gactcatttg gaaagttacg
    15601 tgcccaaagt gatcctgatt taggtgtgag ttcctacaac tacaactcgt ttggtgatct
    15661 gacttcaagc acgaacgcga aaggtgttac gaccacttta agctacgacg cagtcggaag
    15721 aattctgact aaaaatatcc cggaagggaa tattgtatat acgtatgatt ctttttcggg
    15781 gagtgagaat tccgtcggaa gactggtacg aatcgaggat tccaaccaaa acaaaacctt
    15841 tagttacgac aagttaggtc gtgttaaaaa agaaacgaga gtgattttag caacttccgc
    15901 aggaaatcct ctcccgacag aaaccggggg accgtacatt acagaaacta gatatgatct
    15961 cttaggtcgc gtgactcgta ttgactatcc agaacatccg atttctcacg gaaggatgag
    16021 ggcctgctac gaatacggta gcgccgggta tatctctggg atttctgttc aagtgaatac
    16081 aaacggaatc tttcctggct attgtaacaa agatatagtt gagaacattt cctacaacga
    16141 attcggtcag acgtctagcc ttagacttgg gaatggaatt acaacctctt acggctatga
    16201 cgtaaaagga agaatggtaa gactcaattc ttccgggaat gtaggcggaa atgcaaaaac
    16261 actccaagac gcggtttatt ctttcaatcc gaacaacaac attacaaaca ttgcaaacaa
    16321 cacgactgac ttcaatactc aatatgacta tggttacgat ggtctgggtc gtcttatatc
    16381 tgctaatgga agctatttag ggattgcaga tggaaatctt tcgagaaggt ttcagcagtc
    16441 ttttgaatat tctaaaaatg gaaacttatc ttctaaaaga attcatgatc ctgcgaatgg
    16501 gaacgttcaa gacgagtgga gttaccaata cacgaatcat caagttacga acattgattc
    16561 cagtaggacg ggtgcagatg ctcttacttt acaatacgat gcgaatggta acttaacgcg
    16621 tcaaagggac aatgttaagg atctgaccaa gcggatcagt gtcgattctc aagatcgaat
    16681 tactcagatt caagatggta acaatgcaat tctgggtagt tactggtatg acgagagtgg
    16741 ttttagaatt agaaggtctg cattagaaga aaagaacagt gttttttcta acgttgagat
    16801 tttgtatcct agcaagttct ttggtcttga gtttattgag tctgagaacg tgattacaag
    16861 cgtgaataac gtttacttaa acggtgttcg tattgctgcg ttaaacgagg ctggcgctct
    16921 tgcttactac ctgactgatc aagtggactc cgtatcaacc gtgttagacg acgaggggaa
    16981 tactctgtct cagatgcaat accttcctta cggtgagacg tttgtgcaac gtggagattt
    17041 gaatttttct cctaaattca attcgcagga gctggatcgg gaatcgggtt tttacttttt
    17101 caatgctcgt tactatgatc ccgggattgc gaggtttacg agtgcggata ctttaattcc
    17161 agatgaatac aattcacaag cctggaatcg ttttgcctat gtttacaaca atccgattgg
    17221 ggcgaaagat ccgacggggc atgctcctca agattacgat gctggtttta aagactcttc
    17281 gaaaggaatt gttaagggca ctgtggattc tgttaagtct gctctttctg ctccaactcc
    17341 tgttaacgct gttgtcaatt ctgctgttgc tacggctaaa ggcgcaaaag aactttatga
    17401 taaccgaaag gaagtttacg caagtgctaa agattttgct ggtaaattaa cgagcaaaga
    17461 cgacaaagtt cgtgattacg ccgctggtca agctgctgct catactatga gtgccgttct
    17521 tgggggtatg gctgggaaag ctcttggctc taagttgcca aaaccgaaga cagatttgcc
    17581 gggtggtggg gcgagctctg cgactaattc ggttaaactg aataaaagcc tagcaagcga
    17641 agctcagatg aatagtaaag gaacggctat ttttaaatct gataaattga aacaagctga
    17701 caatttatca aaacaatatg gcggaaaaag cgacgattgg gcgaagatga caagcaagtc
    17761 ttacactgcg aaagacggca caaaatttga aacccattgg tatgagaata cttctaccgg
    17821 tcaaagagta gaaccgaaaa ctaaattatc taagtagcaa tattatgaaa gtaaaatgta
    17881 ttaaactcaa aactgaaaaa acatatcaaa tcaaatacat tcctgattgg atgaacgaaa
    17941 atatgaaagt cgatgataca tatactgttt ttggtttaaa ctttaattta gatatgctct
    18001 ttgtttgtat tttctttgat gaacgtcatt tagtcgaagt ccccatggag ttatttgaag
    18061 ttatagataa tacggtgagt agtgaatgga aagcaaaact ttgggaaaac ggcagattta
    18121 ccctttggcc tgaaatgttt tatgaagaag ccttttctga aaacttctca gattggcaaa
    18181 cagatgaaag agaaagattt agccttttaa aagaaagaat ggaaaaagaa atgtcttagc
    18241 tgagagctga acctttcctt caagtaacga aaaaacaacg acccacaaca cggcagggat
    18301 ggaggcggag tcaataaatt gaaaattgct gtagtatttt gtataagtat ttttgcattc
    18361 aatttattga ctggagctga gagcccggtt tcggagaaac tggaacgaag tagtaatgtt
    18421 gaatacaata aaactctaaa acacaaaacg acctttctcc gaaagccgcc ctatttacta
    18481 attcctaatc actcgccact tgaaacgtat gacgagagtg gttttagaat tagaaggtcc
    18541 gcgttagaac cgaaaaacaa ccagttcaca aatgtagaaa tcctttatcc gagtaagttc
    18601 tttggtttgg agtttatcga atctgagaac gtgattacaa gcgtgaataa cgtttactta
    18661 aacggtgttc gtatcgctgc gttaaacgaa gcgggtgctc ttgcttatta tctgactgat
    18721 caagtggact ccgtatcaac cgtgttagac gatgagggga atactctgtc tcagatgcaa
    18781 taccttcctt acggtgagac gtttgttcaa cgtggagatt tgaacttttc tcctaaatac
    18841 aactcgcagg aactggatcg tgagtctggg ttttactttt tcaatgctcg ttactatgat
    18901 cctgggattg cgaggtttac gagtgcggat acgatcattg acggtgagtt tgatactcaa
    18961 ggttggaacc gtttctcgta tgtgaaagga aatccgattg gggcgaaaga tccgacgggg
    19021 cattgtagtg ttgtttccac agtacaatgt aaaactcatc ttgagttagg tggaggaggt
    19081 gttcctccag ttggtaagcc aggatcttcg ggtggaggta attctgctgg tcttggcgct
    19141 acagtaactg gtttattagc taatttatta ggttcaaaag acgacaaacc aagccttcct
    19201 gacaagcctc gaagtacatc ggctactcct tctgaagcca aggacatgag taaagccgga
    19261 cttgatcctt tgaacaaatc cgatgttaag aattttcttg ataaaggtaa taaaagtgga
    19321 gtgactcacg ggggaaattc agcgacaaat aataaaacaa acgcttctcc atttgaagcg
    19381 aaaaatactt ccactacatc aggttatcgt tatgtaacga aaggggaagt gcaagccatt
    19441 aaagatacgg gaatattaag aggaggtagg gaaggtgaaa catattttac aaaagattta
    19501 tacaaatctg gttccaaagc acaggaaaga ctttctctaa aagatcagcc tactcacaga
    19561 gttgaatttg aaatttcagg taaacctaat tacgaaaagt atggaagtaa agttgatcct
    19621 ttatatggac aacccggcaa aggatctgaa tttatgacaa ccgatcctgt gaaagttaaa
    19681 cttatcaata ttcaaccatt aagataatat tatggaaaat aaaaattatt atatatcagt
    19741 tggagaacct tgggacttcg tagggccaga tggaaagaac agaatcaatg gacatatatt
    19801 aaagatcgtt gataatgact gtgttctttt taaaacaaac tatattttaa attttgataa
    19861 tgtagaagga gatattttag ttttattatc aaggcacact gggtatcact ttgattcatt
    19921 agaaactaat aaattttgga catttggcgg gggtttacta ttaacaaaag attacgaaaa
    19981 tatgaatcgg aaagagttag aaaagaattc aaaatatgtg attataggta gtattagaag
    20041 ttgaatggaa atttcgcaaa agttatggaa gagaaaaaat actacatttc agttggagaa
    20101 ccttgggatt tcacaggacc agatggagag aacataatta aaggagaaat tttaaagatt
    20161 ataaaccaag attgtttact ttttaaaatg aatcatcaca tagaaataaa aaatatgaaa
    20221 ggaaatataa tggttctatt ttcaagacat cgggataata acttctatga aacagtcgaa
    20281 caccttgatt ggacagttaa tggtggttta ttagtaacgg atgaatacga aaatatgaac
    20341 gaaaaagaat tagaaaagaa ttctatattc tcaataatag gtgggctgca tattgagcct
    20401 gagcctcgca aaaactaaaa tgggacatca ctcaacaacg acaaaacata ctttcactaa
    20461 cgagcggcag ggatcgaagc ggagtcaata aattgggact gaagttgata ttttggttaa
    20521 cgtttctttc tttcaattta ttgactggag ccgagagccc ggtttcggag aaacaagagc
    20581 gaagtagtaa tgttgaatac aatgaaactt taaaatacaa aacgaccttt ctccgaaagc
    20641 cgccctatat actaatcact agccaactaa ttcctagcca ctcgaagagc gaatatgaca
    20701 actttggaag actgatccga acgagttctg acacggatgc gggaactgct acaactgcaa
    20761 attacagcta tgattcctcc ttcccacttt ctgcaaagac aacgtttccg acgggaacgg
    20821 gagatcctga ttttgccagt aggacctaca ctgacggaat gggtcggaac atatatacgg
    20881 taaaaagtgc gtctaacggt aattttgtga ttacgggaag acttgtgtat gacggaaccg
    20941 ggaaagtgat tcgtaaagga caaagtaact gggcgagttc cggagagata gaccggtttg
    21001 ttctgcattt agaagagaga aatccaacgt cttttgaata cgatccgatt ggaaggatta
    21061 aaaaaacaat tgaaccgacg gcgttaggcg aaacctctcc tgtggtcgta acaactacct
    21121 acaattcagc gtttgaaacg acagaaactc attcaagcgg aacgagcaaa cgaactgtga
    21181 agaatgcaag atcccaagtt ttgtatatcg aagattttgc aagtgatgga agtgcagcga
    21241 agatcggttt ttgttacgac atcgcgggga acagaatcaa gaagagtgat ttaaacgatt
    21301 ctaacgcaat gagttgtccg aatgcactcg tgggagttcc cgcaaaagac gtttctggaa
    21361 gaaaccaaac gtattggagt tacgactcat ttggaaagtt acgtgcggaa agtgatcctg
    21421 atttaggtgt gagttcctac aactacaact cgtttggtga tctgacttca agcacgaatg
    21481 cgaaaggtgt tacgaccact ttaacctacg acgcagtcgg aagaattctg actaaaaata
    21541 tcccggaagg gaatattgta tatacgtatg attctttttc ggggagtgag aattccgtcg
    21601 gaagactggt aagaatcgag gattcgaatc aaaacaaaac ctttagttac gacaaattag
    21661 gaagagttaa aaaagaaacg agagtgattt tagcaacctc ttccggaaat cctcttccga
    21721 cagaaaccgg gggaccgtac attacagaaa ctagatacga tctcttaggt cgtgtgactc
    21781 gtattgacta tccagaacat ccgatttctc acggaagaat gagagcctgc tacgaatacg
    21841 gttctgctgg ttatatctct gggatttctg ttcaagtcaa tacgaacgga attttacctg
    21901 gatattgtaa caaagatata gttgaaaaca tttcctacaa cgagtttggt cagacttcta
    21961 gccttagact tgggaacgga attacaacct cttacagcta cgatgtaaaa gggagaatgg
    22021 ttcgtctgaa ctcttccggg aatgtaggcg gaaatgcaaa ggttctccaa gacgcggttt
    22081 attctttcaa tccgaacaac aacattacga atattgcaaa caacacgaca gacttcaata
    22141 ctcaatatga ctacggttat gacggtctgg gtcgtcttac ctcggctaac ggaagctatt
    22201 tagggattgc ggatgggaat ctttcgagaa ggtttcagca atcttttgaa tattctaaaa
    22261 atggaaactt atcttccaaa agatttcatg atcctgcgag tggtaacatc acggacgaat
    22321 ggagttacca atacacgaac catcaagtta cgaacattga ttcgagtagg acgggtgcgg
    22381 atgctcttac tttgcaatac gatgcgaatg gtaacttaac cagacaaagg gacaatgtta
    22441 aggacttaac gaaacggatc agtgttgatt ctcaagatcg tattactcag attcaagatg
    22501 ggaacaatgc gattctgggt agttactggt acgacgagag tggttttaga atccgcagat
    22561 ctgcattaga agaaaagaac aaccagttca caaatgtaga aatcctttat cctagtaagt
    22621 tctttggtct tgagtttatt gagtctgaga acgtgattac aagcgtgaat aacgtttact
    22681 tgaacggtgt tcgtattgct gctctgaatg aagctggtgc tcttgcgtat tatctgactg
    22741 atcaagtgga ctccgtatca accgtgttag acgacgaggg gaatactctg tctcagatgc
    22801 aataccttcc ttacggtgag acgtttgttc aacgtggaga tttgaacttt tctcctaaat
    22861 acaactcgca ggagttagat cgggaatctg ggttttactt tttcaatgct cgttactatg
    22921 atcccgggat tgcgaggttt accagtgcgg atacgatcat tgacggtgaa tttgatactc
    22981 aaggttggaa ccggttttcg tatgttaagg ggaacccgat tggggcgaag gatccgacgg
    23041 ggcatgaagc gaatgctggt attgggatca tgatgaattc ccaatgcaaa ggaaatgcag
    23101 gttgtaattc tgctggttta aatgctgttt cagaaggtgc taaaaaggct gtcgttggca
    23161 ccgccgttgt cggtgctact gccgcaactg gttatgctgc tgcggctgaa gttggttccg
    23221 ctgctctgcc atctgctatt tatttaagta gtagactagg tagttctaat attacaaatt
    23281 ctttattaaa taggctccct caatcacaaa gtgcagttgc aaattctgta aatgctacga
    23341 aagaaggttt gaaaaatgca agtggcgtcg ggaataatct gggaaatagt tgtcagtgca
    23401 ccccggtcaa tagcggcaat tttcgaccca acagattact tcccaatacc aaaaatggag
    23461 ttcctttacc tgacacgaac ttaccacata cacaaatagg atatcaaaca ggtagaaaag
    23521 gagattatac acaagcaaga gaatggaatt acaacgacaa aggaaaactt gaagcaaaac
    23581 gattaattga ttttactgat catggtcgac cagctaacca taccaatcct catcaacata
    23641 aatttttacc aaatccaact ggtggcacag cgaaacatgg tcctgcggag cctttaaatt
    23701 aattatgatg aaatcattag aattccctgc atttcgacaa gatggttcga aaattatgtt
    23761 atcagaaatt ttggctcaaa taccacaaaa caattggatc tggtcaattt gggaattcga
    23821 tggaatagga gaacctccat tcggtttatc tgtgatggag ttcagccgag ttgcattgtc
    23881 ggaaggagtt ttaatgacct ggcaagaagt aaaatcattc gcgaattcac ttttggatat
    23941 acatttctgt ttacttatag caacaatcca agaaaaacaa ataacgatta aagatgttca
    24001 ggaagaaaat ttcgaaaatt atgagatggt tgtatatgct tttgatagca caaaatggca
    24061 agtttggagt cctaataaaa atatattaaa tctcatagga accaatgtaa cttgagcccc
    24121 gcaaaaacta aaaacgaatt ctaaaactag aatataaaga aaataaagtt taatgaccta
    24181 aaaatctttg aaaacgattt gcttttatta ggatagatct gaaaaaacaa aagaaaataa
    24241 tttgatctac attacttcta cattaaaaaa ctattaagtt ttctactcat tcgccatttc
    24301 tttgggtttc aatatttgaa agaagttctt gtctgagatc ccgaggggat ttaccagtaa
    24361 atttaacaca agccctgtga aacgaagaag cagaattgaa accacattca aaagcaatgt
    24421 ttaaaagatt ataatttaat tttatacgca tcatattttt cacttcgttg attctgtgaa
    24481 attgtagaaa ctcagtaaag ctcatattca aatattgatt tagataataa gaagcctgat
    24541 gggtagaaag ccctattgca gccgcaaaat caggaagtct caattcttcg tctatatagt
    24601 ttttctgtgc taaaaactcg tttaacttga attcaactct ctgtagatca atattttgaa
    24661 ggatatttct agaatttttg gtttcgatta atggagcggg gaagctggga atcttcaatg
    24721 aagacttaaa aaagaatggt agaatttcgg ctattgtcaa aaaatttcga gcggtaccca
    24781 aagacacaaa atgagatttt ccgatgaagt tcttaatttt ttgtattttg gaaactgaca
    24841 tttatatacc tatataataa atttaaaatt tgagtttggt catattatat gatgcgcaga
    24901 gcaacatgtc aaataaaaaa aattgcgtaa agcaatagta aaaactttag aaaaaaatga
    24961 aaatagatca agaagtggca aaaagatttg aaactgctct ggaatatctt aaagagcacc
    25021 aaggaaaatc tcaaaatcat atagcgaagt cgatggatgt cgcttcgagc actctatcaa
    25081 gaattgctaa tggtaagtta cctcttttga ataaaatggc tgttacattt gaacattata
    25141 cgggtatttc ttcgacttgg cttttatctg gcgaaggaag tatgctcgta gaagaaaaag
    25201 ttctaaaaac attcagtgaa gaagagttcc gcttttttgt aaagattaag aaagactctg
    25261 aattgtttga acttgttcaa atggtgtccg gaatgaaaaa agataattag tcgtccctga
    25321 aaaagagtca gaatggcaaa taacgcaaat aaaatggttt gcaataggga aatgtcaaaa
    25381 acaaaatcac cgtaaagaat ccagaaacca cgtaaaagcc ggtgaaaatg aaaccagaag
    25441 aaaactcaaa acaaaagaat caaggtgaac tatttcgcaa cagattagac cagatcctgg
    25501 atcataggca cccgttgtat caaattgcga agaagataga ctgggaaaag tttgagaaag
    25561 aattcggaaa atactacaca gagaaaaccg gccgccccgg cttacgaatc cgtttgttag
    25621 ttgggcttca ctacttgaaa cacgcgtata acgtgtctga tgagaaggta gtagaaggtt
    25681 atttagaaaa tccgtattgg caacattttt gcggaaatga atatttcgaa catgatttcc
    25741 cttgtgatcc aacgagttta gtaaagtggc gaaaacggat tggttctgaa ggagtagaga
    25801 aatttttaga agagacgatc ttattaggcc aacgagaagg ccagatcaaa gaaccagagt
    25861 ttagaagagt gaatgtagat acgaccgtgc aggaaaaagc gatcactttt ccaacggatg
    25921 caaaactgta tcatagaatg cgacaagttt tagtaaaaga agcatcaaaa gaaaatattc
    25981 aattaagaca aagttataaa cgaaagggta aattagcatt cattaaacaa ggacgttatt
    26041 ttcatgcgaa acaaagtaaa cgcgctcaca aggaaacaaa acgcctaaaa acgtatttgg
    26101 gctgtgtaaa acgggatata gagagaaaag tagaaaatcc taatatacga cttaaatccc
    26161 ttttagaaat ctctgaacga atcttaacac aaagtaaaaa cagcaaaaat aaaatctaca
    26221 gtattcattc tccagaagtg gaatgtattt ctaaaggtaa atcttataag aggtatgagt
    26281 ttggttgtaa agtgagttta gttactacga gtaaatctaa ttgggttgtt ggggttcaag
    26341 ccttacatga caacccgtat gacggtcata ctttgaaaga tgccatcaat caaatggaaa
    26401 aaattgtcgg tattcgtcct aaagaagttt atgtagactt aggttacaaa ggtaaagatc
    26461 atcatcctga ggatgttcaa gttcatcttt ccaataaaag cagaaagaaa atgactcgtt
    26521 gggaaaggat gtggatgaat agaagatctg ccattgaacc ggttatttct catctgaaac
    26581 acgatcacaa tatggttcga aattttctca aaggtaaaga aggcgatcgt atcaatgcga
    26641 tcttatccgc tgctgggttt aatttctcta agctcattcg agcttttttt tgttatttcg
    26701 aaaatcttat ctcttcatcg tttttatttt caatttgagt cttatttctt ttcatttctg
    26761 aaagacctca ctttttcagg gacgactaat tatgaagtaa tcaaaagttt aatcactaaa
    26821 cttaagaaat agattaatat taaaaattac gaatataaaa gagaacttta aaaaaagaag
    26881 gtaaatttct ttccagaaaa atgaattata gattcgaaga attaaaacta ctttagaaaa
    26941 aatgaaatta ctttcatttt gttatgaaat ttaaaaatag aatattatga attctgagta
    27001 aaatatataa aacaaagact tgattttatt tatagaaatg aacattaatt atgacatgtc
    27061 tattgagtta tcagaaagtc ctgtaaagtt tatttcaggt aacgaatcag ggagagaact
    27121 aaatagaatt aaggatttcg taaataaagt ttacgatagc gcgggttata gtaaaacccc
    27181 ttggcgtgga tttaattatg atgaatggtc tacttggttt tattacgaac aaggtaatga
    27241 aattttagct gttatgcgaa ttgttgaaaa aaaaccttgg aacttaatac cattagagct
    27301 tgcgataatt gtagatgaag aaaaaaaaca tccttatcgt agatatgcag tcatcgaaga
    27361 gaaagttgcc gattggaatt cggtagcttt tgtttcaaca tatgaaggtt ggcgtgcagc
    27421 aaaaaaaaca tttagggcag ttgcaaagtt ttgtatcgat caagattatt caatcgttta
    27481 cggtatgtat cctctagcgc tcaaaagtat aggtttgttt tataaaaagt ctggtgctgt
    27541 tgattcgcat cggtatttcg atagagtttt ctatccaggt ttctctttaa aaggtaaacc
    27601 atgtattttg aatgtgattg aattagaaaa agagacttta cagaaaattg cgtcaaaagc
    27661 atcgtaaccg tggcaaaact gcgatgttcg aagataattt acttacaata ggaataggtc
    27721 tttttatact ttactttggg gtttacgttt atcgtatttt tccgagaaag aaaattcaaa
    27781 tttatttctt acttctttgc gttacacttt ctttgtggat gggcgggctt ggttttagaa
    27841 gttattttcc attaacttac cgcgaaatat ttttaaactg gattttgttt cctgtaatat
    27901 atattccttt ttttctagat cttgttgttt gctcgttaat aaggaaaaga tttaagttca
    27961 atttttatcg agttatttcg gtctttgtga ttttgcctac tttttcggtt atttctcttc
    28021 ttggcgcctt tgttaaatta aacgatccta tacgttattt ctattcaccg taccttaatt
    28081 atcatttatt cattttttat attattgttt cagtagccca aaatactttt agtcttggtc
    28141 gcgttatggt tcgtaggagt ggggatgaaa gaatacgatc ttttttaatg ttaacaggtc
    28201 ttttaattgc attgtctgtt tctatcatat tcgtttatat tctaccgctt agcggactgt
    28261 tcaaagcttc atattctgca ttgggattat tgcctttcac agttctttgg gctgttgcta
    28321 ttttacatta tgatgccttt aagattcgag aacttgtaat gaatggaaat tctttacctc
    28381 ttttaaacag gatattttct attgtagttc tctcgttata caggttgatg gatcgaaacg
    28441 gatacaagtt aaaactcatt ttgtcaaaag cgaacgttac tctaaatata gttgataaac
    28501 actatgaaat tgcagttcgg tatccatctc ttgaaaaaat ggaacgcgct gaaatcgtcg
    28561 caaatatata cagaaatcga atacgctgat ttcttttaac ccttgaaatt tctataaaat
    28621 tacgtacgga tacttagaaa taatgtttct gaatagaacg attttttaat agaatcatag
    28681 aattagaata tacaaaaaac taaaaatgtt tgcgatatat ttcaattgta ttctacttta
    28741 cttaaagaag ctgaaatttc ggagtttttt cgagaatcaa gctcgactgc accgccggtg
    28801 cgaagagtta cgacttattg ttctttgaaa acgatttact ttgagtaaaa gagatttgaa
    28861 agaagaaaag aaatatgaag acttacaacg cgggaataac tcaatgccac ggctctctat
    28921 ggatcgccgc ggcagggatc gaagcggagt caataaattg ggactgaagg tgatattttg
    28981 gttaacgttc ctttcataca atttattgac tggagccgag agcccggttt cgaagaaaca
    29041 agagagaagt agtaatgttg aatacaatga aactttaaaa tacaaaatga cctttctccg
    29101 aaagccgccc tatttactaa tcactagcca actaattcct agccactcga agcgcgaata
    29161 caagaatgga tttgcatttt ctggattttt aaacggcaaa aaagaaacgg attactttgg
    29221 attcagtgaa tttaccgttc acgaggcgta tggagaaaga acaactcaca aataccatac
    29281 aacacagtat tctgattttc taatgaaccg tgccctggct ggagcggaga aagaaacgaa
    29341 gatcatcggg aatgacaaca atgactacgg caccatccag acaacacacg atgtaaaaca
    29401 gatccaatac ggggtaggtg tttctgggta tttatctgtt cctacaaaga tagagaagtt
    29461 tttaagcgga acaagaacta ccacgcagac ctccgacatt gttttgaatg gaactaaaat
    29521 cagtcggaag acggagagcg ttaccgatca ttttagtgat tctgtgcacg gtgttactac
    29581 cacaacgaac attaccgatt ttgaaacaga tgatactacg aatcagagaa gagcaactcg
    29641 tcaaacaagt ctcgcgggga gttcccacga gattacgtca cttctttctt acgacagtcg
    29701 cggaaatcaa atcaaacgag tgagttccta cacaggaagt gggcttgcac ctgtgggaac
    29761 tcatacaacc gaatttgaat atgacaattt tggaaacaaa acggttgaaa aggatacaag
    29821 tggaagtccg gcccgtggta gttcctacaa atacgacgat gaactgaatc agtttgtaac
    29881 gcaagagaca aaatttggag ggagtgtcgt acttacgacc actcatcaga tcggatacgg
    29941 ggtagcgttt ggagttccaa ccttaactac ggatccaaat ggaaacaaaa cattttttga
    30001 atatgatggt tttggaagac tgatccgaac tagttccgac acggatgcgg gaactgctac
    30061 aaccgccact tacatgtatg acgcgagttt tccactttct gccaagacaa cgtttccgac
    30121 ggggacggga gatcctgatt ttgccagtag gacctacact gacggaatgg gtcggaacat
    30181 atatacggta aaaagtgcgt ctaacggtaa ttttgcgatt acgggaagac ttgtgtatga
    30241 cggaaccggg aaggtgattc gtaaaggaca aagtaactgg gcgagttccg gagagataga
    30301 ccggtttgtt ctgcatttag aagagagaaa tccaacgtct tttgaatacg atccgattgg
    30361 aaggatcaaa aaaacaattg aaccgacggc gttaggcgaa acttctccta caaccattac
    30421 aactacctac aactctgcgt ttgaaacgac agaaactcat tcaagcggaa cgagtaaacg
    30481 aactgtgaag aatgcaagat cccaagtatt gtatatcgaa gatttttcta ccgacggaag
    30541 tgcagcgaag atcggttttt gttacgacat agcggggaac agaatcaaga agagtgacct
    30601 aaacgattct aacgcaatga gttgtccgaa tacactcgtg ggagttccta caaaagacgt
    30661 ttctggaagg aaccaaacgt attggagtta cgactcattt ggaaagttac gagcggaaag
    30721 tgatcctgat ttaggtgtga gttcctacaa ctacaactcg tttggtgatc tgacttcaag
    30781 cacaaacgcg aaaggtgtta cgaccacttt aacgtacgac gcagtcggaa gaatcttaac
    30841 taaaaatatc ccggaaggga atattgtata tacgtatgat tctttttcgg gtagtgagaa
    30901 ttctgtcgga agactggtac gaatcgagga ttcgaatcaa aacaaaacct ttagttacga
    30961 caaattagga agagttaaaa aagaaacgag agtgattctt gcaacctctt ccggaaatcc
    31021 tcttccaagt gaaaccgggg gaccgtatat tacagaaact agatacgatc tcttaggtcg
    31081 tgtgactcgt attgactatc cagaacatcc gatttctcac ggaagaatga gggcttgtta
    31141 cgaatatggt tctgccggtt atatctctgg gatttctgtt caagtcaaca cgaatggaat
    31201 tttacctggc ttttgtaaca aggacatcgt agagaacatt tcctacaacg agtttggtca
    31261 gacgtctagc cttatacttg ggaacggaat tacaaccagt tacagctacg acgtcaaggg
    31321 gagaatgatc cgactcaatt cttctgggga tgtaggtggt agtaacaagg ttttacaaga
    31381 tgctgtttat tctttcaatc cgaacaacaa cattacgaat attgcaaata ctacaaccga
    31441 ctttaatact cagtttgttt atggttacga tggtctgggt cgtcttatct ctgctaacgg
    31501 aagctattta gggattgcgg atgggaatct ttcgagaaga tttcagcagt cttttgaata
    31561 tgcaaagaat ggaaacttat cttctaaaag atttcatgat cctgcgaatg ggaacgttca
    31621 agacgagtgg agttaccaat acacgaatca tcaagttacg aacattgatt cgagtaggac
    31681 gggtgcggat gctcttactt tgcaatacga tgcaaacggt aacttaacca gacaaaggga
    31741 caatgttaag gatttaacca agcggatcag tgtcgattct caagatcgaa ttactcagat
    31801 tcaagatggt aacaatgcaa ttctgggtag ttactggtac gacgagagtg gttttagaat
    31861 tagaaggtct gcattagaag aaaagaacag tcagtttaca aatgtagaaa tcctttatcc
    31921 gagtaagttc tttggtttgg agtttatcga atctgagaac gtgattacaa gcgtgaataa
    31981 cgtttactta aacggtgttc gtattgctgc gttaaacgaa gctggtgctc ttgcgtatta
    32041 tctgactgat caagtggact ccgtatcaac cgtgttagac gatgagggga atactctgtc
    32101 tcagatgcaa taccttcctt acggtgaaac ctttgttcaa cgtggagatt tgaacttttc
    32161 tcctaaatac aactcgcagg aactggatcg tgagtctggg ttttactttt acaatgctcg
    32221 ttactatgat ccggggattg cgaggtttac gagcgcggat acgatcattg atggggaatt
    32281 tgatactcaa ggttggaatc ggttttcgta tgttaagggg aacccgattg gggcgaaaga
    32341 tccaagcggg catttgggcc aagagcagtt agtcgataaa gtccccaaag ttccgctcaa
    32401 caagattata gaagaaggca caaagaaaac agctgaaaaa gcaacggccg aaagtacggg
    32461 gaaagttttt tctaaagttg ctggaaaagc aactggagca cttggatttc tagttccgag
    32521 tgaagttgat gctccaacta aaaaaccatc tactgataat aggaaagatc caaaattacc
    32581 aatttatcat agacttgaat cacctactca aacaccaaaa actgcaaaaa tgcaagaaca
    32641 atctggagaa atatggggaa aggaagcaag tgggagtaac attaaatccg tacaagcgta
    32701 tacaggtcct ttaccgaaag gcaaacgagg agtagaattt ataactgctg caaaagagac
    32761 tcctggttca gcaccaggcc aggctaagtg gttagaaggc tctcttggag ttagaccagc
    32821 aaacaatcct gactatgtta aaattaatgt tcgagtgact aaaaatactc aaactgaaaa
    32881 gtaaatgaga atacaaggga aataacataa tggtaaaaca aattaatgaa gttgatttga
    32941 aaaagggcga ttatcttgct ttagctatct ataataatac ccctgaggaa attgaagaca
    33001 aatacaaaat taaattcacc gaagacttcg acgatcttga ttacgtaaaa tatgctcttt
    33061 tctttgcgaa agataattta acgaataaag aagattattt tatgttacaa agacacttaa
    33121 attcaccgga attaggtact ccagtttatg tacttaatag agacttcgcg attatcgata
    33181 gaattcaaaa atacttacta gaattaggta tggaagtaaa tatcagttgg tggtgtgata
    33241 aatctttatt aatttgatgt aagcctcgca aaaattaaaa aagcggagga aagaaataac
    33301 ataaaagttt gctctttctg ctccgactcc tgttaacgct gctgtgaact ccgccgttgc
    33361 tacaggtaaa ggtgtttacg atcttgcaaa agattacaaa gggacttaca acagtgctaa
    33421 agattttgct ggtaaattaa cgagcaaaga cgacaaagtg cgtgattacg ccgctggtca
    33481 agctgctgct catactatga gtgccgttct tggtggtatg gctgggaaag ctcttggttc
    33541 caggttgcca aaaccgaaga cagatttgcc gggtggtggg aaggcgattg caaccaacag
    33601 gccggatttt attgtttctc caaatggaac tgcatttcct gttcccaaag gtgctagtgg
    33661 accgacgccg atcactaata aagcaaataa gataaccggc tcagcgtata ctggaggaaa
    33721 aggtggcgca aatggtcaag ttagtacaat gagaataatg gattcaacat cagcgaaggg
    33781 aaatagccct ggttatccaa atggatatat taaatatacg aataatgcta agcaaggtgt
    33841 ggatccttat acaggtaaaa cattaccaaa tactaaaaat cattttggga caaattaata
    33901 ttatgaaccc tttgatgcaa cttgttggat acgtcgtaga cgaaattaat cttatagaag
    33961 attatttaca aataaagttt attgaggata ctactattaa tattaataat aattttcaat
    34021 tcaatggaga taatattaat ttaatagaaa aaaaagaact aatttcagtt ttcgaagata
    34081 gtaagagaat cgatttaaat tttaataata atttaacaat taccattagc ctccttgaca
    34141 aagactataa ttgtcctgag gcattagaat tatatcaaaa agggaaagcc cccattattt
    34201 gggattaaac aacgacccac gaacggcagg gatggaagcg gagtcaataa attggtatta
    34261 agggtaacac tttgtattgc gtttctttct ttcaatttat tgactggagc tgagagcccg
    34321 gtttcggaga aactagaccg aagtagtaat attgaataca gtaaaactct aaaatacaaa
    34381 acgacctttc tccgaaagcc gccctattta ctaattccta atcactcgcc acttgaaacg
    34441 tatgtagaag attttgcaag tgatggaagt gcagcgaaga tcggattttg ttacgacata
    34501 gcggggaaca gaatcaagaa gagtgatcta aacgattcta acgcaatgag ttgtccgaat
    34561 acacttgcgg gagttcccgc aaaagacgtt tctggaagaa accaaacgta ttggagttac
    34621 gactcatttg ggaaattgag agctgaaagt gatcctgatt taggtgtgag ttcctacaac
    34681 tacaactcgt ttggtgatct gacttcaagc acgaatgcga aaggtgttac gaccacttta
    34741 acgtacgacg cagtcggaag aattctcacg aagaatatcc cggaagggaa tattgtatat
    34801 acgtatgatt ctttttcggg tagtgagaat tccgtcggaa gactggtacg aatcgaggat
    34861 tcgaatcaaa acaaaacctt tagttacgac aaattaggtc gtgttaaaaa agaaattcgc
    34921 acgattcttg caacctcttc cggaaatcct ctcccgacag aaaccggggg accgtacatt
    34981 acagaaacta gatatgatct cttaggtcgt gtgactcgta ttgactatcc agaacatccg
    35041 atttctcacg gaagaatgag agcctgctac gaatacggtt ctgccggtta tatctctggg
    35101 atttctgttc aagtgaatac aaacggaatt ttacctggat attgtaacaa agatatagtt
    35161 gagaacattt cctacaacga gtttggtcag acttctagcc ttagacttgg gaatggaatt
    35221 acaaccagtt atggctacga cgtaaagggg agaatgatcc gactcaattc ttccgggaat
    35281 gtaggcggaa atgcaaaaac actccaagac gcggtgtatt ctttcaatcc gaacaacaac
    35341 attacaaaca ttgcaaatac tacttccgac tttaatactc aatatgacta cggttatgac
    35401 ggtctgggtc gtctaacaag cgctaacgga agctacttag ggattgcaga tgggaatctt
    35461 tcgagaagat ttcagcagtc ttttgaatat gcaaagaatg gtaacttatc ttctaaacgg
    35521 tttcatgatc ctgcgagtgg taacatcacg gacgaatgga gttaccaata cacgaaccat
    35581 caagttacga acattgattc cagtaggacg ggtgcggatg ctcttacttt acaatacgat
    35641 gcgaatggta acttaacgcg tcaaagggac aatgttaagg atctgaccaa acggatcagt
    35701 gtcgattctc aagatcgtat tactcagatt caagatggga acaatgcgat tctgggtagt
    35761 tactggtatg acgagagtgg ttttcggatt cgaaggtccg cgttagaacc gaaaaacaac
    35821 cagttcacaa atgtagaaat cctttatcct agtaagttct ttggtttgga gtttattgag
    35881 tctgagaacg tgattacaag cgtgaataac gtttacttga acggtgttcg tattgctgct
    35941 ctgaatgaag cgggtgctct tgcgtattat ctgactgatc aagtggactc cgtatcaacc
    36001 gtgttagacg atgaggggaa tactctgtct cagatgcaat accttcctta cggtgagacg
    36061 tttgttcaac gtggagattt gaacttttct cctaaataca attcgcagga gctggatcgg
    36121 gaatcgggtt tttacttttt caatgctcgt tactatgatc cggggattgg gaggtttacg
    36181 agtgcggata ctttaattcc agatgaatac aattcacaag cctggaatcg ttttgcctat
    36241 gtttacaaca atccgattgg ggcgaaagat ccgacggggc atgctcctca agattacgat
    36301 gctggtttta aagactcttc gaaaggaatt gttaagggca ctgtggattc tgttaagtct
    36361 gctctttctg ctccgactcc tgttaacgct gctgtgaatt ctgccgttgc tacaggtaaa
    36421 ggtgtttacg atcttgcaaa agattacaaa gggacttaca acagtgcgaa agattttgct
    36481 ggtaaattaa cgagcaaaga cgacaaagtt cgtgattacg ccgctggtca agctgctgct
    36541 catactatga gcgccgttct tgggggtatg gctgggaaag ctcttggctc taaattgcca
    36601 aaaccgaaga cagatttgcc gggtggtggg aaggcgattg caaccaacag gccggatttt
    36661 attgtttctc caaatggaac tgcattcctg ttcccaaagg tgcgacagga ccaacaccag
    36721 taattaatcc aaatggtaaa attacaggtt cagcatatac aggaggaaaa ggtggcgcga
    36781 atgggcaagt aaataccatg agaataatgg atccaacgcc agctaaaggc aatgctccta
    36841 gttatccgaa tggatatatt aaatatgaaa attcttcttc tccaagacct caaggagtag
    36901 acccttatac aggcaaaaca ttatcaaata ttcaaagtca cttccctcta ggaaaataga
    36961 aatgaactta ggaatgaaga aaattaaatc actttgtgga ttaaaagtag ttggtattac
    37021 ccttgaaatt ggagatgcgg ggatagaatt tttcggagga gcaactttaa atatctataa
    37081 tcaatttaat ttatttggaa tctcttttga agaagaagaa aaaataatag gaaaaaaatt
    37141 tgaatctata atcgaggaac aaaagacaat tattcttaat tttgagtctg gtatatcctt
    37201 acatatttgc atggatgata aatgttacac tggtcctgag gcgattgtcc tacaaattcc
    37261 tggagaaaca ataatagttt ggtgacctcg caaaaactaa aacgcattct taaactagaa
    37321 tataacgaaa ataaaatcta gagacctaaa gatctttgaa aacgatttac tttgagtaaa
    37381 agagatttga aaaaagaaaa gaaatatgaa gacttacaac gcgggaataa ctcaatgtca
    37441 cggctctcta tggatcgccg cggcagggat cgaagcggag tcaataaatt ggtattaagg
    37501 gtaatatttt gtgtcgcgtt cctttctttc aatttattga ctggagctga gagcccggtt
    37561 tcggagaaac aagaacgaag tagtaatgtt gaatacaatg aaactttaaa atacaaaacg
    37621 acctttctcc gaaagccgcc ctatttacta attcctagcc aactaattcc tagccactcg
    37681 aagagcgaat acaagaatgg atttgcattt tctggatttt taaacggcaa aaaagaaacg
    37741 gattactttg gattcagtga atttaccgtt cacgaggcgt atggagaaag aacaactcac
    37801 aaataccata caacacagta ttctgatttt ctaatgaacc gtgccctggc tggagcggag
    37861 aaagaaacga agatcatcgg gaatgacaac aatgactacg gcaccatcca gacaacacac
    37921 gatgtaaaac agatccaata cggggtaggt gtttctgggt atttatctgt tcctacaaag
    37981 atagagaagt ttttaagcgg aacaagaact accacgcaga cctccgacat tgttttgaat
    38041 ggaactaaaa tcagtcggaa gacggagagc gttaccgatc attttagtga ttctgtgcac
    38101 ggtgttacta ccacaacgaa cattaccgat tttgaaacag atgatactac gaatcagaga
    38161 agagcaactc gttctgttac caacagtggt agttcccacg agattacgtc acttctttct
    38221 tacgacagtc gcggaaatca aatcaaacga gtgagttcct acacaggaag tgggcttgca
    38281 cctgtgggaa ctcatacaac cgaatttgaa tatgacaatt ttggaaacaa aacggttgaa
    38341 aaggatacaa gtggaagtcc ggcccgtggt agttcctaca aatacgacga tgaactgaat
    38401 cagtttgtaa cgcaagagac aaaatttgga gggagtgtcg tacttacgac cactcatcag
    38461 atcggatacg gggtagcgtt tggagttcca accttaacta cggatccaaa tggaaacaaa
    38521 acattttttg aatatgatgg ttttggaaga ctgatccgaa ctagctccga cacggatgta
    38581 ggaactgcta caactgcaaa ttacagctat gattcatcct tcccactttc tgccaagaca
    38641 acgtttccga ctggaacggg agatcctgat tttaccagta ggacctacac tgacggaatg
    38701 ggtcggaaca tatatacggt aaaaagtgcg tctaacggta attttgcgat tacgggaaga
    38761 cttgtgtatg acggaaccgg gaaggtgatt cgtaaaggac aaagtaactg ggcgagttcc
    38821 ggagagatag accggtttgt tctgcattta gaagagagaa atccaaccag ttttgaatac
    38881 gatccgattg gaaggattaa aaaaacaatt gaaccgacgg cgttaggcga aacttctcct
    38941 gtggtcgtaa caactaccta caattctgcg tttgaaacga cagaaactca ttcaagcgga
    39001 acgagtaaac gaactgtcaa gaatgcgagt ggggaagtat tgtatgtaga agattttgca
    39061 agtgatggaa gtgcagcgaa gattggattt tgttacgaca tcgcggggaa cagaatcaag
    39121 aagagtgatc taaacgattc taacgcaatg agttgtccta gttccagtgc gggagttccc
    39181 gcaaaagacg tttctggaag aaaccaaacg tattggagtt acgactcatt tggaaagtta
    39241 cgagcggaaa gtgatcctga tttaggtgtg agttcctaca actacaactc gtttggtgat
    39301 ctgacttcaa gcacgaatgc gaaaggtgtt acgactactt taacgtacga cgcagtcgga
    39361 agaatcctga cgaagaatat cccggaaggg aatattgtat atacgtatga ttctttttcg
    39421 gggagtgaga atgctgtcgg aagactggta cgaatcgagg attccaacca aaacaaaacc
    39481 tttagttacg acaaattagg tcgtgttaaa aaagaaattc gcacaattct tgcaacctct
    39541 tccggaaatc ctctcccgac agaaaccggg ggaccgtata ttacagaaac tagatacgat
    39601 ctcttaggtc gtgtgactcg tatcgactat ccagaacatc cgatttctca cggaaggatg
    39661 agggcttgtt acgaatacgg aactgctggt tatatctctg ggatttctgt tcaagtcaac
    39721 acgaatggaa ttttacctgg atattgtaac aaggatatag ttgaaaacat ttcctacaac
    39781 gagtttggtc agacgtctag tcttacactt gggaatggaa ttacaaccag ttatggctac
    39841 gacgtcaagg ggagaatggt tcgtctgaac tcttctggga atgtaggtgg tagtaacaaa
    39901 gttcttcaag acgtcttata tgcatttaat ccgaacaaca acattacgaa tattgcaaat
    39961 actacttccg actttaacac tcagtttgtt tatggttacg atggtctggg tcgccttaca
    40021 tctgctaacg gaagctattt agggattgca gatgggaatc tttcgagaag gtttcagcag
    40081 tcttttgaat attctaaaaa tggaaactta tcttctaaac ggtttcatga tcctggaagt
    40141 ggtaacatca cggacgaatg gagttaccaa tacacgaacc atcaagttac gaacattgat
    40201 tcgagtagga cgggtgcgga tgctcttacg atgtcgtatg acgcgaatgg gaacttaacc
    40261 agacaaaggg acaatgttaa ggacttaacg aaacggatca gtgttgattc tcaagatcgt
    40321 attactcaga ttcaagatgg taacaatgcg attctgggta gttactggta cgacgagagt
    40381 ggttttcgga ttcgaaggtc cgcgttagaa gaaaagaaca gtgttttttc taacgtagag
    40441 attttgtatc cgagtaagtt ctttggttta gagtttattg agtctgagaa cgtgattaca
    40501 agcgtgaata acgtttactt gaacggtgtt cgtattgctg cgttaaacga agctggtgct
    40561 cttgcgtatt atctgactga tcaagtggat tccgtatcaa ccgtgttaga cgatgagggg
    40621 aatactctgt ctcagatgca gtatcttcct tacggtgaga cgtttgttca acgtggagat
    40681 ttgaattttt ctccgaaata caattcgcag gagctggatc gtgagtctgg gttttacttt
    40741 ttcaatgctc gttattatga tcccgggatt gcgaggttta cgagtgcgga tacgatcatt
    40801 gatggggaat ttgatacgca aggttggaac cgtttctcat atgtaaaggg aaatccgatt
    40861 ggtgcgaaag atccgacagg gcatttgggc caagagcagt tagtcgataa agtccccaaa
    40921 gttccgctca acaagattat agaagaaggc acaaagaaaa cagctgaaaa agcaacggcc
    40981 gaaagtacgg ggaaagtttt ttctaaagtt gctggaaaag caactggagt tttaggattt
    41041 ttagttccaa gtgaattgga agcaccaaca aacagagaga ggaaaccatc aaatgataag
    41101 ccaatatata gatggggaaa tgatagtaat acaaatctaa cgccgcgaga gaaagatacg
    41161 agcggtcttt ccttttcaac tgtaaaacct gaaaataaaa aatatgtttc aactacaatg
    41221 ggagctgtaa atactactgg aaaacttgtg gctgttcaag atagcccaac acatgtctct
    41281 gtgaagccag cggataaaag caaaatgccg gaatggattc agtctcgggc taatgcggaa
    41341 gcaaatccgc atgatttaac gaaaacactt aaagtaatca taactaaaaa tggatcaaaa
    41401 taaaattttt caacatttac aaaatttgga ctggaactta ccgggcgaca ttcaaaaaaa
    41461 cgcaattact aatttgctca aatgcactga tgaagaaatt gaattattaa ttcttcctct
    41521 cactaaatgg cattgggaaa atgcctcaat agtattagaa aatatagatc cacaacgcct
    41581 agagaaacac acggaaaaaa tattactttg gttacaagat agaaattggc caggagcaga
    41641 aagagttttg agaattctta aaaaaataga taaaaactgt atgatcaatt cattacttca
    41701 ttcgattgac gtcgctaaaa aatcgaatga tacgatttgg gaagaatcac ttttagattt
    41761 tttggaagaa attagaagat gagcctgaac ctcgcaaaag ctaaaaaata actcaataac
    41821 ttgatctgca ttacttctac attaaaaaac tatcatgttt tctactcatt cgccatttct
    41881 tttagtttca atatttgaaa gaagttcttg tctgagatcc cgaggggatt taccagtaaa
    41941 tttaacacaa gccctgtgaa acgaagaagc agaattaaaa ccacattcaa aagcaatatt
    42001 taaaagatta taatttaatt ttatacgcat catatttttc acttcgttga ttctatgaaa
    42061 ttgtagaaac tcagtaaaac tcatattcaa atattgattt agatagtaag aagcctgatg
    42121 ggtagaaagc cctattgcag ccgcaaaatc aggaagtctc aattcttcgt ctataaaacc
    42181 tttagaatct aaaaaacgat ttaacttagt tttaactttt tctaaatcga tcccttctaa
    42241 caaatctcta ggaggatatt tatattttgg gggttctttg tcctctggga ttggaatggt
    42301 ttctaattcc agattttcgt ctatgttaga attcgataca gtaaccttgc tgaataaaga
    42361 aggaaaaaaa cgttctaaaa taagtgcata acaaatcatc gatcctgaaa tcaattttga
    42421 gataaaaaag aaatccttct tatctagaat tatccccgta agatcaaaag caaagctgat
    42481 agaaattaaa aaggaaataa acggaagatt gaaaaaaaca atcggatttt tattgattaa
    42541 aatattttta caagaccaaa caaaagtaaa taccgaaacc gcaaaaccta agatgtctat
    42601 aagtgatacg attttataat aattgattac catgaattat ctcgatttgg gcgcgaatca
    42661 atgattgttc gatgatgggt taataaaata gaaattatct tcgttaaacg aaccttaatt
    42721 gacccggaca ataatacgtt tacgttaatt tcttgctctt tctggggatt cattgctaaa
    42781 tcctataata cagatttgat aaaatgacat ttatactata agttgactta gtcaaattat
    42841 caaatgaaaa aatttgacta agtacaaata taatttacta tggataaaga taaaataact
    42901 cgtttgaaaa taattttaaa gcatctcaaa gagactaaag gcctcaatca aggtcaagtt
    42961 gcgtctatga ttggacttac ttcgggtgca attaccaaga tgctaaaaaa tgaaagagcg
    43021 attacaataa agacaatact tttgtttgaa cacgttcatg atatttcttc cgaatggttt
    43081 acgtctggtc aaggtgagat gattttaaag aaaaaaggtg agagtcggtt gactggttca
    43141 aatcaggaat tgtttcaaaa aattttaaaa cgaaaaggga tggtaaaatt gttagagagt
    43201 ttattgaatc ttacggatag tcaactttct gcggtcaaaa atatcataga taattttaag
    43261 aattaaaatt acttaatgta gtttccgaac attctagcta atatcgaact tcttttcata
    43321 aaagaataat catagtcttc ttttaattcc gtatctttaa tcaaaactag tttcatgaaa
    43381 tgaatgtttt ttgaaaaaac ttcggacatc caagcttttt tgtccacaat tgaatataaa
    43441 aagttaaacg ccggtttcgt aatttttgtt aaaactcttt ctttaggatc agtcaaaaat
    43501 tttctaagtt gaaaggcgtc acaattcata attgcaattg accagataaa agttcccatt
    43561 aagaatccta ttgctgtata tccgcctgaa aatactccgt agagtgtagg tcgaatatag
    43621 ataaaaacca gaactgaaat gatcggtgga atcaaaccta aaaacaaaag aactgcattt
    43681 gttttagctc ttcctttttt tcgcattaca ttgaaagcta agtttactaa agataaaatt
    43741 accatacaaa gagaataaat tagtaaaagc ttataaatat agctactttc aaaagcgaaa
    43801 ttttcattat ggttaaaaga aacacgcaag gtttgtagaa aaaatgcgtg aagagagaaa
    43861 aaacagatga gtaaaaaatt cagaaaatga aaagtttttc tcggtttctt gacttttggt
    43921 tcgtgttgat cataagaaga cgtaatctta aataaataat aaggaatggg aatagaagga
    43981 atcaatgccc aattgatcaa ccagttataa gaccaagaag gaacgatctc tctcaatata
    44041 aaagtttgaa accatgcgcc taacaacaaa cacaagatac caaaatattt ctgaattttt
    44101 cgctttgaat ttggatataa aacatagagt cctaagaaaa aaataaaaat tgccgtaata
    44161 gaattgagaa gtataatctc atttgataaa tatttggaca tagaattgtc acgatcgtag
    44221 gatttcagac aatttttgca aactgttttt ttcgatttct ataatcgtaa acgttgctag
    44281 ctctccatac gttagaaagt ctttgaaaaa aatctttttt ggaaactgtt tagaaatttt
    44341 tgctcctgct tctaaataaa ttcgcccaat accttttctt tcatcattaa acattccata
    44401 tattaaatta aaattttgtt ctaaacaata cttggataca caagcaaaat tgaattttgc
    44461 agcttttgca ccttggagac ttggtaaaaa agcgactgaa ttccaatccg ctacattgtt
    44521 cgatgtgact ttgtattgtt gatatgaaga attgagaata aaaccttttt ctaaagggat
    44581 ttgattttgg gaggtcttta caacgattct catacaagaa aaaatttcgt tttcaaaagt
    44641 aacaaaaaac caagttgaat ctaaatctaa tccatcatct tttctaggat aaaagtttcc
    44701 ggctttttgg ttgattgtga acacgaaatc tttaagtgtt tgtaatgtat gaaagttttc
    44761 cggatttcgg gcttctaata caaaacatga atatgaatct tttattgaat agagttttga
    44821 ttttaataca gttagattat ttgcaatttt agtcatagta attaaactat gtctcatgaa
    44881 ttgacaaaat ttcaattttt aattttctca aaaggttttg attttacgag ataatgggcg
    44941 gctgaagcat ttatgctgcg attgtaggga acaatgttga gtttaatttt gtataatgtc
    45001 tttattttaa tagaatcata gaattagaat atacaaaaaa ctaaaaatgt ttgcgatata
    45061 tttcaattgt attctacttt acttaaagaa gctgaaattt cggagttttt tcgagaatca
    45121 agctcgactg caccgccggt gcgaagcgat atgatctatt gttctttgaa aacaattttc
    45181 tttgagtaaa agagatttga aagaagaaaa gaaatatgaa gacttacaac gcgggaataa
    45241 ctaaagcgcc gcggaggaaa ctcagcgccg cactaacatg cgggaataac tcagcgccac
    45301 ggctctctac ggatcgccgc ggcagggatc gaagcggagt caataaattg agattgagag
    45361 taatactttg cataacgttt ctttctttca atttattgac tggagccgag agcccggttt
    45421 cggagaaaca agagagaagt agtaatgttg aatacaataa aactctaaaa tacaaaacga
    45481 cctttctccg aaagccgccc tatttactaa tcactagcca actaattcct agccactcga
    45541 agcgcgaata caaaaacggt tttgcatttt ctggattttt aaacggtaaa aaagaatccg
    45601 actattttgg tttttctgaa tttaccgttc acgaagcgta tggagaaaga acaactcaca
    45661 aataccatac aacacagtat tctgattttc taatgaaccg tgccctggct ggagcggaga
    45721 aagaaacccg tattgtaggg aatgacaaca atgactatgg aatcatccaa acaacacacg
    45781 atgtaaaaca gatccaatac ggggtaggtg tttctgggta tttatctgtt cctacaaaga
    45841 tagagaagtt tttaagtggt caaagaacga ctacacaaag ttccgacatc ataatcaacg
    45901 gaacgaagat tagtcgcaag agtgaaagca ccaccgatca ttttagtgat tctgtgcacg
    45961 gtgttactac cacaacttcc atcaccgatt ttgaaacaga tgatactacg aatcagagaa
    46021 gagcgactcg ttctgttgcc aacagtggta gttcccacga gattacgtca cttctttctt
    46081 acgacagtcg cggaaatcaa atcaaacgag tgagttccta cacaggaacc gggctttctc
    46141 ctgtgggaac tcatacaacc gaatttgaat atgataattt tggaaacaaa acggttgaaa
    46201 aggatacaag tggaagtcct gtacgtggga actcttacaa atacgacgat gaactgaatc
    46261 agtttgtaac ccaagagaca aaattcggag ggagtgtcgt acttacgacc actcatcaga
    46321 tcggatacgg ggtagcgttt ggagttccaa ccttaactac ggatccaaat ggaaacaaaa
    46381 cattttttga atatgatggt tttggaagac tgatccgaac gagttccgac acggatgtag
    46441 gaactgctac aactgcaaat tacagctatg attcctcctt cccactttct gccaagacaa
    46501 cgtttccgac gggaacggga gatcctgatt ttgccagtag gacctacact gacggaatgg
    46561 gtcggaacat atatacggta aaaagtgcgt ctaacggtaa ttttgcgatt acgggaagac
    46621 ttgtgtatga cggaaccggg aaggtgattc gtaaaggaca aagtaactgg gcgagttccg
    46681 gagagataga ccggtttgtt ctgcatttag aagagagaaa tccaacaagt tttgaatacg
    46741 atccgattgg aaggatcaaa aaaacaattg aaccgacagc gttaggcgaa acctctcctg
    46801 tggtcgtaac aactacctac aattctgcgt ttgaaacgac agaaactcat tcaagcggaa
    46861 cgagtaaacg aactgtcaag aatgcgagtg gggaagtatt gtatgtagaa gattttgcaa
    46921 gtgatggaag tgcagcgaag attggatttt gttacgacat cgcggggaac agaatcaaga
    46981 agagtgatct aaacgattct aacgcaatga gttgtcctag ttccagtgcg ggagttcccg
    47041 caaaagacgt ttctggaaga aaccaaacgt attggagtta cgactcattt ggaaagttac
    47101 gagcggaaag tgatcctgat ttaggtgtga gttcctacaa ctacaactcg tttggtgatc
    47161 tgacttcaag cacgaatgcg aaaggtgtta cgactacttt aacgtacgac ggtctgggta
    47221 gaatcctgac gaagaatatc ccggaaggga atattgtata tacgtatgat tctttttcgg
    47281 gtagtgagaa ttccgtcgga agactggtac gaatcgagga ttcgaatcaa aacaaaacct
    47341 ttagttacga caagttaggt cgtgttaaaa aagaaattcg cacgattctt gcaacttctt
    47401 ccggaaatcc tcttccgaca gaaaccgggg gaccgtacat tacagaaact agatacgatc
    47461 tcttaggtcg tgtgactcgt attgactatc cagaacatcc gatttctcac ggaaggatga
    47521 gggcttgtta cgaatacggt agcgccgggt atatctctgg gatttctgtt caagtcaaca
    47581 caaacggaat tttacctggc ttttgtaaca aagacatagt tgaaaacatt tcttacaacg
    47641 agtttggtca gacgtctagc cttacacttg gaaacggaat tacaacctct tacagctatg
    47701 acgtaaaagg aagaatggtt cgtctgaact cttctgggga tgtgggtgga aatgcaaaaa
    47761 cactccaaga cgcggtttat tctttcaatc cgaacaacaa cattacaaac attgcaaata
    47821 ctacttccga ctttaatact caatatgact acggttatga cggtctgggt cgtcttatat
    47881 ctgctaacgg aagctattta gggattgcgg aaggaaatct ttcgagaagg tttcaacagt
    47941 cttttgaata ttctaaaaat ggaaacttat cttctaaaag aattcatgat cctgcgagtg
    48001 gtaacatcac ggatgtttgg agttatgttt attctaatca tcaagttacg aacattgatt
    48061 cgagccgttc cggtgcggat gctcttactt tgcaatacga tgcgaatggt aacttaacca
    48121 gacaaaggga caatgttaag gatctgacca aacggatcag tgtcgattct caagacagga
    48181 ttactcagat ccaagatggg aacaatgcga tccttggtag ttactggtac gacgagagtg
    48241 gttttcggat tcgaaggtct gcattagaag aaaagaacag tcagtttaca aatgtagaaa
    48301 tcctttatcc tagcaagttc tttggtttgg aatttattga gtctgagaac gtgattacaa
    48361 gcgtgaataa cgtttactta aacggtgttc gtatcgctgc gttaaacgaa gctggtgctc
    48421 ttgcgtatta cctaactgat caagtggatt ccgtatcaac cgtgttagac gatgagggga
    48481 atactctgtc tctgatgcag tatcttcctt acggtgagac gtttgttcaa cgtggagatt
    48541 tgaacttttc tcctaagttt aattctcagg aactggatcg tgagtctggg ttttactttt
    48601 tcaatgctcg ttactatgat cccgggattg gaaggtttac cagtgcggat actttaattc
    48661 cagatgaata caattctcag gcttggaatc gttttgccta tgtttacaac aatccgattg
    48721 gggcgaaaga tccgacgggg catgctcctc aagattacga tgctggtttt aaagactctt
    48781 cgaaaggaat tgttaagggc actgtggatt ctgttaagtc tgctctttct gctccgactc
    48841 ctgttaacgc tgctgtgaat tctgccgttg ctacaggtaa aggtgtttat gatcttgcaa
    48901 aagactacaa aggcacttat aacagtgcaa aagattttgc tggtaaatta acgagcaaag
    48961 acgacaaagt tcgtgattac gccgctggtc aagctgctgc tcatacgatg agtgccgttc
    49021 ttgggggtat ggctgggaaa gctcttggct ctaagttgcc aaaaccgaag acagatttgc
    49081 cgggtggtgg aaccaataat ggagggaaac aatggagcag agaaccaaaa agtattcaag
    49141 atcaaatgac attagatgca tctaaaaaag gagcagggaa aaacattttg aataacttag
    49201 atgatccaaa atataaggga atggaaaagt gggaatataa aacgaaatcc aaaaatggta
    49261 aagattctgt agttcattat gtgaaggacc ctaaaaccaa tgaattaatg gacttcaaat
    49321 ttaaaaaaca cagtacagaa aaatctggaa aagagctact gaagtgatat gaaagtaata
    49381 tgtaaattca atcggatgga tctaatattg gataaagagt tatttaatac tttatccaag
    49441 agtatccact tggatgaact atctatctca gttggtcaag aatatactgt tttcggaatt
    49501 atattttggg aggatattcc tagattttac atttgcgata atttagaaga tgagtatcct
    49561 acgccgtacc cttccttttt ttttgaggta gttgatgaaa ctttaccgat cgactggaaa
    49621 ttgagcgttt acttttctaa tggaaaggtt caatctcaaa ttgtttttaa agagtgggca
    49681 gaagataaaa tgttttatga aaaactcgtt gatgggtctg aaaaagaaat tcaaatattt
    49741 aattcttaca aagctaaata ttcttgagtc tcgcaaaaac taaaatagca aagatccaaa
    49801 ttaacataac aaaaaagaat gttctgatct gcattacttc tacattaaaa aactatcata
    49861 ttttctgctc attttcaaca tttgaaagaa gttcttgtct gagatcgcga ggagatttgc
    49921 cagtgaattt aacacaagcc ctgtgaaagg aagaggcaga attaaaacca cattcaaaag
    49981 caatgtttaa aagattataa tttaatttta tacgcatcat atttttcact tcgttgattc
    50041 tatgaaattg tagaaactca gtaaaactca tattcaaata ttgatttaga taataagaag
    50101 cctgatgagt agaaagacct aaaccagaag caaaatcagg aagtcttagt tcttcgtcta
    50161 taaaaccttt agaatctaaa aaacgattta acttagtttt aactttttct aaatcgattc
    50221 cttctaacaa atctctagga ggatatttat atttttgtgg ttctttgtcc tctgggattg
    50281 gaatggtttc aatttcaatt tgattgacta agctaacatc ctgaatcgaa ataataacct
    50341 taccaaacaa agaaggaaaa aaacgttcta agacaatcgt ataacaaata acagaacctg
    50401 gaattatttc tgttaaaaga aagaaatcct ttttattaaa aaccgttcct aagaaatcca
    50461 aaacaaaaca aatagaaatt aaaaacgata aaaaggggag gttgaaaaat aaaatcgatt
    50521 tgttagattt taaaacactt cttaaagacc aggaaaatgt aaaaatagaa attccaaatc
    50581 caagaacgtc gataaaagaa ataaagtaaa gttcgggaat gaaataagaa agtaaaatta
    50641 caactggaat gatccctaaa agtcttttac aatagatcca gggattatct aaagattcta
    50701 ataaatagtt gaaacaaaca aatacagcca aactggaata aagaaccaaa ccatagtaag
    50761 aaccgaataa cattctacta tcgtttcgca aagttccttg atcgatcaga ataccgttat
    50821 ttaaaattag aaaaaacgca gcagattgta aaacggaacc gtaggattta ctaaaaccat
    50881 cactcgaata aagttttgaa aaccctatta aaaatccaaa aattacacca gcagcatgaa
    50941 aatagatagc tcccaatttt aaaaaattct cataatctaa aattccgatt gtgttcataa
    51001 caaatattga atggaacttg gacatgatat tgattttaaa agtattctct ttttagattt
    51061 tattcttagt ttaataaatc gctggaagag acgttttcta atgaattgaa ttttaatctt
    51121 tttctgattg ctaaagcctt tcgaaagctg ttgtatttta gaatagcttc tttgtcttcg
    51181 ttatagaggg gtaagcctat gtatcttgag aattcgtcta actcggattc tgtgaagttt
    51241 aagggtttta tattaaaata attgatgacc ataaatttat cccttacttt ggttttgatg
    51301 ataaatatga ttaattaagt cgcttattcg atttatactt ttcgattgta tcaatcccac
    51361 tttcaaattt agttatcata aacaaaaatc agagaatagg atttatagaa ggaagtgatc
    51421 aaattaaaga cggattctaa caagttggtc tgttttcctt tgaggtgaat tattcttttg
    51481 gcttctttta acctgttaaa attcagaaaa tccttaaaac taatatttag tttgcgattc
    51541 aagtagtgca acgcttgatg agtgctgagt tcggtgtata tggcaaagtc tgacaatcgt
    51601 aaatcttcgt ccaaaaattc attcaatcga atttgattaa gatcaatatt ttgcaggaga
    51661 tttttcgagt gttccctttt gttttgagtg gaaggaaacc aaaaagaaga gttaaaaaag
    51721 aatggcagaa tttcggctat tgtcaaaaaa tttcgaacga ctccataaag aatgagtaca
    51781 agggttttat tttttttggt atgaatgaac gttctaaaat ctagcattta tagggcctat
    51841 actgcttata ttgaattcga gatcggtcaa cttatactgt gccactggca acaagtcaat
    51901 taaaaaatgt gccataggca caaataagaa aattataatt ttgctattct atgaaatctg
    51961 aaaagcatcc gaaaatcgaa gaagaagttt tgaagcggtt aaatgttgct ttggatttct
    52021 tattggaaac tgaagggcta agtcaaagga gtattgcact ccggatgaaa attcatcata
    52081 caaaccttta tagagtcgct gctgggaaaa ggccgttgac ttcaacattt gcagttaatt
    52141 ttgaacacca tacgaatatt tcttctgtct ggctcacaac gggtgaagga gatatgatta
    52201 aggcaaacgt cgaaattttc agcgacgagg aaattcgatt cttttatatg ataaagaaga
    52261 atccgaaatt gtatgagttg gttaaacttc tgacgaaagt caaaaaagat agctacgaat
    52321 tgttaaaagg tttgatcctc aagcttatta agtagtttga atataaaata ttgtgttcta
    52381 aaattagtac aactacttga ttttttaaaa ataagagaca taataaagtt atgtctacat
    52441 tgatttcaga aaactcggtt aaaatgattt caggaattgg ttcaggtagg gagcttgctc
    52501 ggatcaaaga ttttttgcgt cggtcatttg acaacgcagg atatagtgac acgccttggc
    52561 gggcattcaa ttatgatgaa tggtccactt ggttttattt tgaaaagaat aatgaaattc
    52621 tgtctgtaat gcgtatagtt gaaaagaagc cgcataacat aattccctta gaaaatgcag
    52681 tgatttacaa tgaagacgaa aagattcctc atagacgtta cgcggttatt gaagagaaag
    52741 tggccgattg gaattcttta gcttttgttc atacttacga tggttggcga gcggcaagag
    52801 aaacatttaa agctgtagct aagttttgtg ttcaaaagca attttcaata atctatggaa
    52861 tgtatcctcg tgcgcttaaa agtataggtt tgttttataa aaaatttgga gcgcatcttt
    52921 ctcatcgatt ctatgaagat gtttattacc ccggattgta tctaaagggc gaactatgta
    52981 tatgctctgt cgtagaaatt gaaaaaaaca ctttacaact gattgcgtca aaatcatcgt
    53041 aagcgcgtgt caaaatatcg ctttagagaa tttgaatgat aacatctatt acaggtttct
    53101 ttatactata ccttggaatt tacgtgtacc gcattcaacc tagagcgaaa atacaaaagc
    53161 atttcttatt tttatgtgta atgctttgca gttggatggt tggatacggt atgcgattgt
    53221 tgattccaaa tgaatatcga gaaatatatt cgaactggat cttattgccg attccattta
    53281 ttcccttatt tcttgaaatg gtagtttatt ctattgctaa aattgaatat tcgatgaata
    53341 cttatcaaac gattatgatc tttgtgctgc ttccggcatt ttcgatcatc tctttttgtg
    53401 gaggttatgc ccggataaat gatatgtctg gctattcgtt ttcccctctt tttaactacc
    53461 atttgctgac ggcctttgtc tttatttcag taatgaagat ttcctttgat ctaagtttca
    53521 atataattag aaagagaggt gatgaaagaa tccgttcttt cttgatgttc tctggaattt
    53581 taatcgctct tctgtttgct atcatttttt gttacattct tcctttgaat catattttct
    53641 tgggtgctta ttccgctttt ggacttttga tatttgccat tctttggtca gttgcgattt
    53701 tgcattacga cgcgttcgaa attagggaat tggtcattga aggtgctccg actccgattt
    53761 taagtcgaat cttttcattt tgcgtattag gcttatatcg tattatggat ggacaaggtt
    53821 atcatttgaa acttattgct tcgaaagctc ttgtcacaat gaatattgcg gacaaacact
    53881 ttgatttagc ggtaaggtat cccacattgg aacgttcgaa gagagcggaa cttgtagcga
    53941 gtatttacaa tagacgaatt cgataatcac aatttttaga tctctcaaat tccaaagtat
    54001 aaaaatatat ttaactctct gttctccgat actggaattc ccgacattct aacgaataaa
    54061 aaaaactcta taaaaactgt gaatgaagaa agaacaaata ggttaaaaaa tttaacgttt
    54121 tacccaaaat aaggatctaa accatttttt agaattccta gaaatgtcca aaaattatga
    54181 tcaatataaa aaattgtatg tttactattg tttatgtaaa aattataata ttcctaaatt
    54241 aaaatagtac aaaatgaaaa acctaaacta aggatatata taaacaaacc caaataaatg
    54301 gctcaaatag ccgtttcgga cgaaattaag acaattttta ggggtttaaa ttatacctta
    54361 aatttcctga atatcaaaat aatcgaggta gtatagggtt taaaatgaca gatgaataat
    54421 atataagaca atcaatcgaa caaatagcaa acagttgaaa taaattaata acagagtttt
    54481 atcaactttg agacatataa aacgactaaa caatctattt gcaaaaaagt agaattgaaa
    54541 atattaaaat taatataata cgagatatat taaaaaatga acaaatattc attttctgga
    54601 catagattac attatcggaa gtagcttata caattgtgca gttttaaaat tttgcattca
    54661 aatcaacttt agatttatct aatatagaat tgaagattga tcgacaatat tcgtagaaga
    54721 aagattattt atttgattcc ctacttttga ggagttatat agtaagtaag aactttgatt
    54781 ctcatttggg gtttataata aaaatatagc ttttctttgt ttcaatgtca tcgcgtggcg
    54841 aaccgagaat gaaaacttaa catctttgac ttcctttagg agttttcaaa aaaaacacgg
    54901 tttccggagt cttatacttt gagaggcgtt ttttgatttc agagttgact aaaatatggt
    54961 caatgttggc taaaaagtag ttgataataa aagactaata taacacaatt taagaatggt
    55021 tcttgacggt atttttggaa atgcaacagc ttcgaaagtt ttgttgcatg tctttcatta
    55081 tagcgaagta cacgcttcgg caattgccaa agactacgat acggccgtaa ctccaattcg
    55141 acttcaatta gagcgatttg agaaaacagg aatacttgtc gccaaacaga ttggtcgttc
    55201 tcgcgttttt acatttaatc caaaatcccc ttttgtaaaa ccgttgaagg aaattttgtc
    55261 gattatcaat cattgagcat cgaagaaaag gaaaaactgt tctctacaag acgacgaccg
    55321 cgagaaaaag gaaagcctgt atatggacga gcctgattgg aagtcggtta atgaagaaga
    55381 attgtggaag tatgtaggat ggcatctcgc agagaaagga atacaatctg ttttagttgg
    55441 aggagcagtt gtatcaattt attccaaagg agcttatcgt tcaggagata tagacttagt
    55501 agagccgatt gtttctagat cgaaagaaat cgcgttagtt atgaaaaaca tcggatttcg
    55561 aaaaacaagg cgtcattatg ttcatcccaa atgtaaacat ctatatatcg agttcttatc
    55621 gggtcccgtt tcgattggag aggatttcaa aattgtacca gatgaaaaaa aattcaaggg
    55681 aaagatctta aaaatatttt ctcctaccga ttgtataaag gatcgactcg cttcatatat
    55741 tcattttaaa gcgcgcgaat gtttagatca ggctttgttg gtggcaaaaa atcaaagatt
    55801 cgatttaaga caaataaaag aatggtgttt tagagaaggt gaaatcggaa agtctgcatt
    55861 tgaagaattt caagcattgc tttaaaaata ttaggaatat caaaacgaat tattgaaaga
    55921 tattataaaa gcagaacagc gttataaaga aatgcgagat gatgctccat ctgatttaaa
    55981 atctccgatc aatacaattc taaaacattt aagtttagcg aaaacggaga ttattgaatc
    56041 ggaaggaaaa tttaatggat aatctttata atgcgatcat tgtcgcatct tttagtattc
    56101 ttgcatctat aaatagtcgt ccctgaaaaa gagtcagaat ggcaaataac gcaaataaaa
    56161 tggtttgcaa tagggaaatg tcaaaaacaa aatcaccgta aagaatccag aaaccacgta
    56221 aaagccggtg aaaatgaaac cagaagaaaa ctcaaaacaa aagaatcaag gtgaactatt
    56281 tcgcaacaga ttagaccaga tcctggatca taggcacccg ttgtatcaaa ttgcgaagaa
    56341 gatagactgg gaaaagtttg agaaagaatt cggaaaatac tacacagaga aaaccggccg
    56401 ccccggctta cgaatccgtt tgttagttgg gcttcactac ttgaaacacg cgtataacgt
    56461 gtctgatgag aaggtagtag aaggttattt agaaaatccg tattggcaac atttttgcgg
    56521 aaatgaatat ttcgaacatg atttcccttg tgatccaacg agtttagtaa agtggcgaaa
    56581 acggattggt tctgaaggag tagagaaatt tttagaagag acgatcttat taggccaacg
    56641 agaaggccag atcaaagaac cagagtttag aagagtgaat gtagatacga ccgtgcagga
    56701 aaaagcgatc acttttccaa cggatgcaaa actgtatcat agaatgcgac aagttttagt
    56761 aaaagaagca tcaaaagaaa atattcaatt aagacaaagt tataaacgaa agggtaaatt
    56821 agcattcatt aaacaaggac gttattttca tgcgaaacaa agtaaacgcg ctcacaagga
    56881 aacaaaacgc ctaaaaacgt atttgggctg tgtaaaacgg gatatagaga gaaaagtaga
    56941 aaatcctaat atacgactta aatctctttt agaaatctct gaacgaatct taacacaaag
    57001 taaaaacagc aaaaataaaa tctacagtat tcattctcca gaagtggaat gtatttctaa
    57061 aggtaaatct tataagaggt atgagtttgg ttgtaaagtg agtttagtta ctacgagtaa
    57121 atctaattgg gttgttgggg ttcaagcctt acatgacaac ccgtatgacg gtcatacttt
    57181 gaaagatgcc atcaatcaga tggaaaagat tgttggtctt cgtcctaagg aggtttatgt
    57241 gctcaaccat tcttgaaact aaagcgtctc actttccatg gatcgttcga agtaactcag
    57301 cgtctcgctc ccaatgggtc gttcgacggg atacaaaggt aaagatcatc atccggagga
    57361 tgttcaagtt catctttcca ataaaagcag aaagaaaatg actcgttggg gatgaatcga
    57421 agatctgcta ttgaaccggt tatttctcat ctgaaacacg atcacaatat ggttcgaaat
    57481 tttctcaaag gtaaagaagg cgatcgtatc aatgcgatct tatccgctgc tgggttttat
    57541 ttctctaagc tcattcgagc ttttttttgt tatttcgaaa atcttatctc ttcatcgttt
    57601 ttattttcaa tttgagtctt gcttttctga aagacctcaa tttttcaggg atgactagtt
    57661 aaaaagacgt tcgttttcca ttctccttga aaaataacgc cctactactt catttaaaaa
    57721 caatcctaag tttgttaggt gaggaaattg taggaaaagc gagggaagaa tacgagattc
    57781 taaatccaac taaaacttgt gatttggtat aatcaagttc agacgaatct gaaaaacggc
    57841 ctaaaaagta cgacaaaact atgtttcata gaccagtaaa aaatggatag aataatcaat
    57901 cgtttttacc tttgtaaatt acagaagtat tttatacatc tttaatattc tatttccaat
    57961 tcatgaattg gatcacaaga attcaatact tactaattga atgtccgatc tgttcttaac
    58021 tgtacaggct atatcatacc gtggtctttt agatcctttt tactcaaacc agtgatttct
    58081 aagatcgtat ccacatccat acctttcaaa agcatcttac gagcgaattt taacttttct
    58141 ttctctgcac ccttttcaat cccttgtagt tcacccgctt caaaacgagc tgccaagtca
    58201 tacgcatagt cccggtctga ttttaacttt gcttctaact cattgcgttt ctgtggatcg
    58261 tttgaatact gttctaagat tgtaaatgcc ttacttaaat ctggagtctt atctactaaa
    58321 attctcattt cttcttcctc caactcggac gtatgtttta acacatacaa ccagatctct
    58381 aaattattcc ttaattccct tacgtctctt ttgacaaact tagacaactc taaaaaatga
    58441 atttctacgt cgtctgttaa aatgatgtcg ggattagact cttctctaaa tttaaactta
    58501 ctatgaaaat tctccgaagg aattaagtcg aagtcaacta tatttatctg atacaccggc
    58561 ttcaaatcgg aatacataga acctcggttt aactggtccc gaattagtcc tgaaagataa
    58621 tacaaacttc tctttatgaa agaactttga tgagctactt ggatttctac atgaaatatt
    58681 tttccgtcct catcttgagc acgtatatct aaataagaac gtttgtcatt cggagacgat
    58741 cctacaagtt ccggattcag tattttgata tttcggatcg tatgttcccc atccggaaat
    58801 aacacactgt ttaatattga aatcagtaga tccggttctt tgacaaacaa gatcttaaac
    58861 atcaaatcat tggttaatgg aaaaaagttt ttagacattg gcttggttct tttgttttac
    58921 tttcaactgg aaagatattt tgaggaaact actttttgta attcggtctt ttatttgctt
    58981 ccttacaaat ttatctttgt aaggtttcta tttttttagc tttgtttcaa atcttaaaaa
    59041 agaaaggaat ctctttttta aaaactataa acacatacaa ccaaatctat ggatctaatc
    59101 atctcttgaa tatagtaagt cttaagcaat taaatacagt ttttactccc gaatttttcc
    59161 ctccattttc ctctcttaca attttgcctg ctcttcaagt tattaagact actacaataa
    59221 caaactacta tattttgatt taaaagagct ttggtttttg tgaaacaaag accttaatag
    59281 aattgttgaa aaattaattc ttcatcagtt ttcgtttcat ggaaacggtc gatgaagtag
    59341 ttttgttaat cgctactatg aaatttttca acaattctaa tttagatggg tgtttctaaa
    59401 tgaaacaatt cgattttgac tgtccttatt tattggaaat tatttatttt aacacgccta
    59461 ccctatttga atttcctatt gactaaaaca ttttagatga tcgtgccact tcaagttttc
    59521 atcaataaga tttttacaca aactgtttcc tctacctgct cttgaaagag agtcgaaaat
    59581 attttaactt cacttctaac tcattgagga tcacttgaat ataaatgttt tacttaacgt
    59641 gagttcggta taacaaatgc gaaagcgatt gtagcggaaa ttccgaagga attggagcga
    59701 aaacgaacaa ctcagcgtct cgcttctatg gtcgctcgac gggtcgtgag ccattttaac
    59761 tatgaaattt gcgagctgcg acgacgaccc atagggagtt cgttgcattg agtttattat
    59821 tcgccccaat tttcttacgt cgaactcacg ttacttaaat ctaaaatttg atcctaaaaa
    59881 ttccttttct cttttcaaga tccaaaacaa agaaatccgc ttctaaacct caggatttta
    59941 ggaggtcgaa attttttctg aatatcgaat ttctttaaaa aatagattca aagctataaa
    60001 aagaacatgc tactttttga atattcttag aaatcaccta ctcttttaaa aaagatgact
    60061 tttttcaaat tgtcctgttt tggctcgttt tttcctgagt agatattctt aaaaaaatac
    60121 gattacagcc ttcttacaac aaaccacact cttttgaata aggaacctgt tctttaaaac
    60181 gaatcgagta aaaacttgaa tctctctgaa aaatagtttt aagaacttta gacaaaacct
    60241 gatcattcac taaaaacgga gggattttaa aactattgaa cagttcgtaa tcgtttcaat
    60301 gggaattagt atttagaacg ttctttagct tattagaagg gccattaagg aagttgttcg
    60361 attttgaaac tttaggttaa aaatacttac tttttaaact acttctctac tacgattcaa
    60421 aatgattggt atctttctca cttcctaaag aatatacggt tctaaaattc tatttgaggc
    60481 aaaactaatt ttaattctat ttaagtccga gcctctaaaa agattcgaaa caagaaaact
    60541 ttcattagag tcccaagtca ttttagaagt ttggcctacc ctactctaaa aaacttcgca
    60601 taatacaaat tctaaactag tccccttcaa tagcatattt ctggcaattt tgatcttaga
    60661 ttcgaaagaa cctttataaa aacctttaac gtaatcttcg atatatatga aactatagcc
    60721 tttttcttct agttctcgaa ctttaatttc caactttttg gatacaatca taaaagacca
    60781 tagtctttta actcttgttc ggtaagtccg gtaatcttta atacatattc taaactagaa
    60841 ccatctaata gcatatttct ggcagttttg attaatcctt taatttcacc ttcttttctt
    60901 aatttttcgg ctgttgtcat ggctaaatcc tcgtattccc tattatacct tgaatgactg
    60961 agtaaacttg taatttcagt cggttcaatc tctcttacat taaatatata caaaaacagt
    61021 ttttggaaaa tttcaaccct tttcgattcg ttttttagac ctgttaaaag ttcaaatact
    61081 tctcctaaat gacttaaaaa tgaggtatcc ccttcccata ttttttgaac tactcctaaa
    61141 atcactctta gggtgatact ttccaatcgg tttagatcca ctttcgacaa atcaaataat
    61201 tctaattcaa aatctggaat gtatttctta aatacttcct cttcttcttt ggagagtata
    61261 aacctgtttt gaaaactatt tcctaaagtc caagtccttt caccgtgata gaatacaaac
    61321 ggaatcacga ctgagtattt tttatccacc ttatactgag atttgtagat tgcggatata
    61381 tatcctaata gttggctaaa gatagaatcg tctaaataac ttttgtgttc aaataataga
    61441 tagacgtttg cttttttccc tgatttcagc gggatctgaa agagtagatc ggtttgttct
    61501 tcttttaaac tttcagagat aaaactagat tgagttagtt ctaatccgtt taggtctaaa
    61561 agttcaatta cagcttcagg taaactattt ttaaagaagg aaatcgcatc ctctttgttt
    61621 tgtagagttt cccggattaa acggtcgtgt gggtttgtca tatcagacat cgtattttaa
    61681 aaattgaata ttacttctat ttgtaaagat tcattttctt ttttatgaat tagttctttg
    61741 attcaatcca aggcgaccga ttctttaacg tgagcagggc ctgacgcgaa agggatcgat
    61801 gaatgaacta aagcaaaacg ctctcctaaa ctcagcgtct cactccccat gggtcgttcg
    61861 acaggtcgcg ttaactcagc aaaacgcttt ttacgaaagc gttttagggt caatcaattg
    61921 agactaaaga cgattgttgt attatgtttc ctgtatgcaa ttgattgacc agagctgaga
    61981 gcccggccgg ctgcctgtgg caagccggat tcgccccggt tttcttatgt cgaactcacg
    62041 ttatttacgt cttctttaac tctgctatat ccttgaaaaa aaacgcccta ctacttcatt
    62101 taaaaacaat cctaagtttg ttaggtgagg aaaatggagg gaaaaatacg aaattctaaa
    62161 tccaactaaa acttgtgatt tggcgtaatc aagttcagac aaatctgaga aacagcctaa
    62221 atctgaaaca tatagcgaaa agaaactcag ataatcagaa atgaaatatc ggaaaataag
    62281 agaagtttat cctaatcttg taatcttgat ttttatgaaa caggggtttt gcatgtgaaa
    62341 aaccctgtaa aaccccactt ccgagttttt aaaaaagtaa aatatcggaa acaatacaag
    62401 acaaaaaaac gactgtcact tttctgctca ttacaaaaag aattcagaac gaaaaactcc
    62461 gtaaagatcc aaatcatttt tgaaccgatg tattttatct ccagaaaatc taattcaaag
    62521 atagtacatt attgtgccga aatccacaga tataaaagac tttcgtcttc tctttccttg
    62581 aactttaaag tatttcgaaa cctggaaatc caaatgaaat atagctaaag aacaaagttt
    62641 ccttctatac ccttggaaaa gaatgcctac tactccattt aaaaacaatc ctaagtttgt
    62701 taggtgatga aattcgagga aaagtgaggg aagaatactc tattctaaat ccagctaaaa
    62761 tttgtgattt ggtataatca agttcagacg aatctgaaca acggcctaaa aaagcacgac
    62821 aggaactatg tttcatagac caggaatgaa attgatagaa tcttcaatcg tttttaccat
    62881 tgtaaacaaa tacctaaatg cagaactatt ttatatatct ttaatgttcc atttccaatt
    62941 cgtgaattag atcacaagat aaaacaaaaa cgtcatttac tcagaatagc tgatactacc
    63001 catttcataa tttcactgtt atatattgaa ctgttcttta tccgtccaac attcgaatcg
    63061 attcacatac atgagtctct tacaaaaaaa agatatgatc cttttaatag ttcgttgaga
    63121 gtttactctt gttctttttt aaacaaaatc ggctatagta caatttggtt gattcaatta
    63181 aaaaagctca tgctgcactc ccctttctat tctcaattga agtctttttg acctctgagt
    63241 cacttacaag acccggatac acttcgttta caaatttttc atacagtatc tttttagttc
    63301 cttcgtattt tagaggatct gaattttgtt cgtagtattc taattgttgt ttaaacaact
    63361 tactcttacc ccaacctaaa aaacatttgt agggatctaa gagccggtct caaaactgtt
    63421 tgtacttttg agtcgtaatt atttacttgt gaaatggaca aatattattc agagataccg
    63481 gatggacttt ggaaacaaat agccccattg atcccgaaag aaaagccaaa gccagaagga
    63541 ggccgcaatc gggttcctgc aagagtagta atgaccggta tcatctatcg aatgaaaaca
    63601 ggctgtcagt ggcgtgcaat tccgaatgag tttggatctg gccaaacttg tcatagaaga
    63661 tttcaagaat gggagcgtgc aggagtattc aaaaagatat ataaacgcat tttaaaatat
    63721 tatgatgtaa agaataagat agcttggact tgggcctcta tggatagcgc aatggttaag
    63781 gctccaaaag ggggagctta actgggaaaa accctacgga ccgcgccaaa ttggggttaa
    63841 acggcatatt cttacagatg gaaatggaat tccactggcc ataacattga gtggagccaa
    63901 tgttcatgac aagcataacg taaaagagac tttaaattca atcctgattt tttccggtag
    63961 aagaaaaaag aaaccaaaac atctctgtct tgataaagga tatgacttta aagatacgga
    64021 aaaattaatt agaagaagaa atatcaggcc tcacattcga agaagaggcg agaaaccatt
    64081 gatcggtaaa tataatggaa agcctcgaag atgggtcgtt gaaagaacga acagttggca
    64141 caatcgattc agagctatcc ttatccgttg ggaaagaaaa tcggaaaatt atatggcttc
    64201 tctttacctc gcgagcacta ttattgtttt caatttcttt aatagatagt tttgagaccg
    64261 gatctaagtc ctttatctcg atcggtttgt ccggtgttaa cttactctcg ttatatttgg
    64321 gttcagttcc tattgattta ttctgatgtt catttcgcat tctattcttg tcagtaggtt
    64381 ttacttttct tacaaataac ctagaccaaa acttagagat agattcagga cttaaagact
    64441 gttcatacca aaactgggaa tcttgttttc tcagttgaat gagtacttct attttacttt
    64501 cgataacgtt ccaatctcct ttggatagtt catacagttt gttgagtgct tttagttctg
    64561 agtctggttg tcccatttca cttccatgtt ctttgaaata gtattcttgg aatttaataa
    64621 gccaagactc aggaaaatga aaatgtgata acggtttagg tttatataaa ttttgttttt
    64681 gttcttccac gtgcgttttt gcagttgggc cgtactctct agaagtattt agtatttgtt
    64741 taaagagtac ttgttttgat agtctttggt ctatagtatt tggtagtggg cgattttcca
    64801 gaattggatt ttccaagagt gggaaatcca gtagtggctt ttctgcttgg ggtgaatcaa
    64861 gagcctgatt tttttctctc ttaaatttta tttctaattc ttctaagagt tccttttgtt
    64921 cttctatacg tgcttgtgag ggctgatcat actctctagt tgtattttgt atttgtgaag
    64981 agaatacttg tatcgatggt ttttgttctt tagtactggg tagagttgaa tttaccataa
    65041 cttgattttc aagctgtggt ctttctcgtt gttctaaatc taaaatttta ttttcttttc
    65101 tgttcgattc tttgacttct tttaaaaaat gctcactttg attttctatc ctcttatttt
    65161 gagttgtttt tattttgtat tgaacttccg gcttttgaga ctcttcaaaa aaataccatc
    65221 cggaattaaa tctaccagtt actggatctt ttccttttcg aaattctgca tatccaaaag
    65281 taactagttc tttaaaaccg gatgagatac ttgattcttt gtcgcttttg aatttagata
    65341 acgtttttac cgacattctc cagttgtctg gataacgtag gaccaaaagt aagatcgctg
    65401 tggctttcat acttagtcga ggatcatcaa taaaatgatt ttttacgatg gtaaagtttc
    65461 tgtcttttgg gacccgaaac actctttgat tgtcattcat atactattct cttgttctta
    65521 aattgttctt gaggtgagtc tggatagttc tgaaaaagta agtggaaaaa cattacatcg
    65581 atccaaagta tccggattcg gtttcacttt ggcacaaaaa cggttatcgg aagttttatt
    65641 gctaaaaaaa tttatctaag ggtaaatttt gggattcaat ctttgggtta ggttttactt
    65701 gaatttgatc taaaaaaggg cgaaaaattg ttcagcctac attttagatt ttttctaaac
    65761 tctgttttcc aaatcggcaa tttcctgtcc tgggaattct gatttaggta ggagtctttt
    65821 acagagtagt gagtttaaaa atacacacta tcgttaagaa aagtcttttg ttactcatgt
    65881 taggaaattg gaatttctat tttatcggga aaaatatata tctacttttt gctttgatca
    65941 tacaaagaaa aatagagttt ttaattttat ttaaaatgta gtaaaacccc tttttaaatt
    66001 aaaaataata atttaaaact atttcttatc ttgattctaa gacctgagta tttcttttct
    66061 tttattccaa aaagtggttt cattttttac tatttggagg tttgaaaata gaaattaaat
    66121 ttatggtcat tttaaaaaaa tacagaaatt ttctaatttt gaatctaatt cgaaaattgt
    66181 ttagagagtt ttagaacgat caccttgaat gtgtaattaa aagtgagatg ttttcgtttg
    66241 ttcaaaaatg cggggacttg tacaaagatt gaaaggcctg tcgtttacaa tacgatgtaa
    66301 aatgtaggac taccacgttt tatttgaggt tctaaaattt atcttgagat aaccttgtcc
    66361 cctacccttc tatttttgaa gggtaaaaac ttttggtttt ctaatttcat tcttattttt
    66421 atccatagtt ttagggtatt tttgtttttt aaatatttcc agtcctcttt acagggttag
    66481 gtgaaaattc ttaaattgta gctgactgag acatagatta tgataccctg tctcctatgg
    66541 agactattta tgtctacaat ttttgacaga ctttccgcta ttgacgacga cctaaaactc
    66601 agtcacagca agatggcttt ggaattaggt gtcaatcgtt ccacttatta caaatacaaa
    66661 aatggaactc ttacaatccc gaaatctatt ttgatcattt tgaggcttaa aggttatgat
    66721 gaacattgga ttctttccgg aaaaggccaa atgaaactca aagattccgt tcatttagta
    66781 gaaatgcaga aaaggctaaa actcatttct aagctcgact cttacggtgt gttagattct
    66841 atcgaaaaat tacctgaagc tccttcttct gatcaaaaga aaatcattcg agagttcttc
    66901 attttcttag cttctaagtt tgtgtaagga agttttggcg tggcaccgtg agattcagcg
    66961 tcttaaatgt ttactccgtc aaatccgttc aaaaatttca atgatggatt cttctgcctg
    67021 atcaacagcc acttgtaatt tttgatttca agattcgcgt gaatattaga aatgaccgag
    67081 tgttgccttg agtagtcgaa agaattcctg tcattatcaa taatcttccc gttacttaaa
    67141 tttatacatc cgatgaagtt ttatattttt tttatttatt aaggatggag caaaatacca
    67201 gaaccaccgt aatatttcag tttagttcta ctccccttcc tttaatgcgt tttcgtattt
    67261 tgacgacggc gtacactaat ctacgctcat tgtcaatttt ttggaaacga aagttttaat
    67321 tttttccagc
//
