# Supplementary material for: Horizontal transfer of the rfb cluster in Leptospira is a genetic determinant of serovar identity
Source: Life Sci Alliance. 2022 Dec 9;6(2):e202201480. doi: 10.26508/lsa.202201480 (PMC9736851; doi:10.26508/lsa.202201480)
Supplement: Supplementary file 8 [file LSA-2022-01480_Supplemental_Data_2.zip › Supp_Data_1-plasmid_sequences/Lnoguchii_IP1712055_p6.gbk]

LOCUS       GJNOIIDC_1             13148 bp    DNA     linear       21-DEC-2021
DEFINITION  Genus species strain strain.
ACCESSION   
VERSION
KEYWORDS    .
SOURCE      Genus species
  ORGANISM  Genus species
            Unclassified.
COMMENT     Annotated using prokka 1.14.6 from
            https://github.com/tseemann/prokka.
FEATURES             Location/Qualifiers
     source          1..13148
                     /organism="Genus species"
                     /mol_type="genomic DNA"
                     /strain="strain"
     gene            100..432
                     /gene="soj"
                     /locus_tag="GJNOIIDC_00001"
     CDS             100..432
                     /gene="soj"
                     /locus_tag="GJNOIIDC_00001"
                     /EC_number="3.6.-.-"
                     /inference="ab initio prediction:Prodigal:002006"
                     /inference="similar to AA sequence:UniProtKB:Q72H90"
                     /codon_start=1
                     /transl_table=11
                     /product="Chromosome-partitioning ATPase Soj"
                     /protein_id="X:GJNOIIDC_00001"
                     /db_xref="COG:COG1192"
                     /translation="MQIVTLANLKGGVSKTTTAINLSIQLSYRKKKVLCMDLDLNNNK
                     TDFFLRGVNEKELEERNVYHALLEQKEIRACMYETRFPGIDILPATLSLGKITEELGS
                     DPEGVFYV"
     gene            404..865
                     /locus_tag="GJNOIIDC_00002"
     CDS             404..865
                     /locus_tag="GJNOIIDC_00002"
                     /inference="ab initio prediction:Prodigal:002006"
                     /codon_start=1
                     /transl_table=11
                     /product="hypothetical protein"
                     /protein_id="X:GJNOIIDC_00002"
                     /translation="MTPRVFSTFEENLRKLDYDFVIIDTPVYLSLELRFALWIADLVL
                     YPVRPSRWNFQGTKTLLGEIESIFEEIEGKEKRAKTLLVPSIVSKRKQEVERILKLRQ
                     KYEVTKTVVWKLSAIETATEMGKALKENTKGYELFEELTNEVLRNLKGVRK"
     gene            862..1035
                     /locus_tag="GJNOIIDC_00003"
     CDS             862..1035
                     /locus_tag="GJNOIIDC_00003"
                     /inference="ab initio prediction:Prodigal:002006"
                     /codon_start=1
                     /transl_table=11
                     /product="hypothetical protein"
                     /protein_id="X:GJNOIIDC_00003"
                     /translation="MKAERNPKESKKETSLEEKASEWMEMQESSPRPGSTLGKQYIPK
                     GVTLNPIVRWFLL"
     gene            4133..4309
                     /locus_tag="GJNOIIDC_00004"
     CDS             4133..4309
                     /locus_tag="GJNOIIDC_00004"
                     /inference="ab initio prediction:Prodigal:002006"
                     /codon_start=1
                     /transl_table=11
                     /product="hypothetical protein"
                     /protein_id="X:GJNOIIDC_00004"
                     /translation="MTETFIHEVPQLFYLELDGEEVFQTTWNHPFRRRNKEALTQKSN
                     APLLVMVSVSEIYS"
     gene            4342..4707
                     /locus_tag="GJNOIIDC_00005"
     CDS             4342..4707
                     /locus_tag="GJNOIIDC_00005"
                     /inference="ab initio prediction:Prodigal:002006"
                     /codon_start=1
                     /transl_table=11
                     /product="hypothetical protein"
                     /protein_id="X:GJNOIIDC_00005"
                     /translation="MGEGGRSSLRDQVLTSEGTWARVTGIFHYNVEPTKVYNFEVEDN
                     HTYIVGENVSAIVHNYEINLKETILSATEVEKLTGERGGAKWVTRPTRRRREKAKPSL
                     RGITTVKGRKNTSELRKTV"
     gene            4724..4957
                     /locus_tag="GJNOIIDC_00006"
     CDS             4724..4957
                     /locus_tag="GJNOIIDC_00006"
                     /inference="ab initio prediction:Prodigal:002006"
                     /codon_start=1
                     /transl_table=11
                     /product="hypothetical protein"
                     /protein_id="X:GJNOIIDC_00006"
                     /translation="MDGQFGDFMAGQLSGEKIKHFNTRGEEVQCNLRRSCETGSQKLP
                     FDPVDTKIANAAIERVKGDYEKQLEQIMQTTRS"
     gene            5160..5585
                     /locus_tag="GJNOIIDC_00007"
     CDS             5160..5585
                     /locus_tag="GJNOIIDC_00007"
                     /inference="ab initio prediction:Prodigal:002006"
                     /codon_start=1
                     /transl_table=11
                     /product="hypothetical protein"
                     /protein_id="X:GJNOIIDC_00007"
                     /translation="MKVVIEYMRAKHPDGKGYVRTWHLEREDCGSQGKLEEFERGLET
                     TRNNPELSDKAKATFEKELAKKMEWDEALHGEENARRKRMEESEICGVNLWQEQQRRI
                     QRVFGRNCKANKSGDLSGRYQLFAESCKRRMEASFGDYS"
     gene            6988..7149
                     /locus_tag="GJNOIIDC_00008"
     CDS             6988..7149
                     /locus_tag="GJNOIIDC_00008"
                     /inference="ab initio prediction:Prodigal:002006"
                     /codon_start=1
                     /transl_table=11
                     /product="hypothetical protein"
                     /protein_id="X:GJNOIIDC_00008"
                     /translation="MEETDFRFAGWRGNFRMMRNTEGFVLGDRPRQSTGQKMYVEKVG
                     IRSYVVYWT"
     gene            7343..7453
                     /locus_tag="GJNOIIDC_00009"
     CDS             7343..7453
                     /locus_tag="GJNOIIDC_00009"
                     /inference="ab initio prediction:Prodigal:002006"
                     /codon_start=1
                     /transl_table=11
                     /product="hypothetical protein"
                     /protein_id="X:GJNOIIDC_00009"
                     /translation="MEMRETISIEKMFFHIAPNNCMIDNPGTISGPSQQS"
     gene            9295..9513
                     /locus_tag="GJNOIIDC_00010"
     CDS             9295..9513
                     /locus_tag="GJNOIIDC_00010"
                     /inference="ab initio prediction:Prodigal:002006"
                     /codon_start=1
                     /transl_table=11
                     /product="hypothetical protein"
                     /protein_id="X:GJNOIIDC_00010"
                     /translation="MKNILRSLGRICRRALVEVFYRAGEVVQERKRGGHCRIRFTKGE
                     VRHEQFRGYIVFPLLDEEGRPLERMEDI"
     gene            9857..10075
                     /locus_tag="GJNOIIDC_00011"
     CDS             9857..10075
                     /locus_tag="GJNOIIDC_00011"
                     /inference="ab initio prediction:Prodigal:002006"
                     /codon_start=1
                     /transl_table=11
                     /product="hypothetical protein"
                     /protein_id="X:GJNOIIDC_00011"
                     /translation="MNSVKGSKRKEMLSALVLDSEEMREEEEESQIPTERIPVVESEL
                     VNYETRMEEKTKLEVKQSLEKENKYERF"
     gene            10173..11336
                     /locus_tag="GJNOIIDC_00012"
     CDS             10173..11336
                     /locus_tag="GJNOIIDC_00012"
                     /inference="ab initio prediction:Prodigal:002006"
                     /codon_start=1
                     /transl_table=11
                     /product="hypothetical protein"
                     /protein_id="X:GJNOIIDC_00012"
                     /translation="MNLRLLYKDDYYIETLDLMNPRMRKGFVQNASDATSVLEETITN
                     DLKEVFRETEEMLYEQLERNKKPTQENKELTPKEREEALLYLKDPNLVKRILEDFERM
                     GLVGERTNSLLGYLATLTRRTENPLAVIIQSSSSAGKSTLMDAILDLVPEEEKEKYSA
                     MTGQSLFYMSSKNLKNKVLAISEEEGIERAKYALKILQSEKRISIATTTKDQLTGKLS
                     TTEYVVEGPVVLFLTTTSVEIDEELQNRAVILTVNEEREQTKTILENQRLEETLSGVL
                     KKKTKEGIITFHQNIQRLIQPLAVVNPYAGELKFPDTRLRMRRDQKKYLTLIRTIALL
                     HQYQREVRIAKDESGKEVAYIEVEKSDIELASILFSRVFGKNLDDLSPHTKRY"
     gene            11880..12956
                     /gene="xerD"
                     /locus_tag="GJNOIIDC_00013"
     CDS             11880..12956
                     /gene="xerD"
                     /locus_tag="GJNOIIDC_00013"
                     /inference="ab initio prediction:Prodigal:002006"
                     /inference="similar to AA sequence:UniProtKB:O31206"
                     /codon_start=1
                     /transl_table=11
                     /product="Tyrosine recombinase XerD"
                     /protein_id="X:GJNOIIDC_00013"
                     /db_xref="COG:COG4974"
                     /translation="MGFNRYASTGGKEKKISKELRYHQPLTNETSPSILEKRILEYLD
                     NQKSIGMSFNTIRGQRYYLEVFFKWSMERGIEDPNQMTIPLVDRYGKYVSQYRNQVTK
                     KVITPETQNHLLINLKTFYEWMQRREYVQKNPCWAMRLVKTPKRIPRNILKVEEVEKM
                     LSVPDLESGLGVRNRAILELFYSTGIRRFELQKLKISEVDLANRTVFILEGKRRQDRL
                     IPMSERACDWIRKYLEEVRITLVKDPDDGTLFVSVRGGKMDNSRIGEVVKAAKNKAEV
                     KKKGSTHMFRHTTATLMLDNGADIRHVQEMLGHKDLNSTQVYTHVAIRKLQDVYENTH
                     PSATQEIQKTEAGKIQNKEDSNTS"
ORIGIN      
        1 tagtaactag cgactcgaag ttagtgggag tagtgaaaat tcttctgaac taaccactaa
       61 ccaactagct tactaacaac tcgaagaggg agtattaaga tgcaaatagt aacacttgcg
      121 aatttaaaag gcggggtgtc aaagacaacg acagcaatca atctttcgat acagttatca
      181 tacagaaaga agaaagtgtt gtgtatggac ttggatctaa acaacaacaa gacggatttt
      241 tttctaagag gagtgaatga aaaggaatta gaagaaagga atgtgtatca cgcgttgctt
      301 gaacagaaag agattagagc ttgtatgtat gaaacacgat ttccgggaat cgacatatta
      361 ccggcaacac tttcattggg gaagatcacg gaggaattag gaagtgaccc cgagggtgtt
      421 ttctacgttt gaagagaatt taagaaaact agattatgat tttgtaatca ttgatactcc
      481 agtttactta agtttagaat tacggttcgc actttggatt gcggacttgg tattgtatcc
      541 agtgaggccg tcgagatgga actttcaagg aaccaaaacg ttacttggag aaatagaaag
      601 tatcttcgaa gagattgagg gaaaagagaa gagggcgaaa acgttactcg tcccttcgat
      661 tgtgagtaag aggaagcagg aagtagagag aatcttaaag ttaagacaga aatacgaagt
      721 aactaaaacg gtggtatgga agttgtcagc gattgaaacg gccacagaga tgggtaaggc
      781 gttaaaggag aataccaagg ggtacgagtt atttgaagag ttaaccaacg aagtattaag
      841 aaacttaaaa ggggttagga aatgaaagca gaacgcaatc caaaagaatc caagaaagag
      901 acatccttag aagagaaggc aagtgaatgg atggagatgc aagagtcaag tccccggccc
      961 ggatctacat tagggaaaca gtatataccg aagggtgtga cgttaaaccc gatcgtgaga
     1021 tggtttctcc tttgagttta agaccggaat ccgacacaac gacttgaccc tttgagtgaa
     1081 gaagatacaa gaatcttaaa gaaaattgca cagaatggat cttggatgct ctaaccgcca
     1141 agaaagacgg gatgcttgtg actggagaga ccagatacaa aattgctttg agagttacaa
     1201 gaacacaaga cgagagtgta agacgtaagt cgagagtatt ccagtttgtt attatatgaa
     1261 tgagcttacc cttgaagagg aatacgacat cttagaagga gacaatttat ttcgaagaca
     1321 tctaaacagc agaacaaaag aaaagaacgg ttaaagaaaa gaatcttacg tatacaagga
     1381 cgaacttgtt ttagacaacc gaggtgggga cagaaaaagc gaatcgtcta agacaagtga
     1441 agaaaccaaa accagagagt gaattcattc agaaatgtta agcgaaggct tcaaagaaac
     1501 ggaatcaaac tatcaggatg atagtttgat cggccattcc ggtaaagatt agtaaacaat
     1561 gaatcttctc ttgtggaatg gatctgaaaa tcaaagatga gggtcatcct ttgattgtaa
     1621 ttcgagtaag atttagccaa gaaggtatca gaaaatgaaa acataccttt aggaactgct
     1681 aaaaattata tctccgaatt aaagaaggaa ctcaaaagca aagagccgaa ggtagtatct
     1741 gaaagagaag aagaaaggaa gaatgaatca aagagcaaac tttgcaaagc aaggacaagg
     1801 tcaaagagtt tcagaaaagt attctaagat gagttcgacg gccaagaaag cggaagtgaa
     1861 tcgattgatt ggcaagttga ttcaagtcag gaagaataag agaagttaga cgctcaagta
     1921 acagctttat taaagaagat ctttgattgt ggagaagcta ttgcgtagga gaaaaagaac
     1981 gggtttggaa gttaaaagta tgaaatccga aatccaagca tatcctatct aagacttgtg
     2041 tccggaagag aaagagaatc tattggatga gagactggaa atatattgga atagattcga
     2101 aagaatgagt tctcaagaga aaagaaagga ggtaaaacaa cttttacgag tctttacaaa
     2161 acagagcaga aaaagagcac gcttaacact taatagaaca ccgacatcgg aagctgaact
     2221 taaaaggacg ttgagaaatg gtaaaggatg aggggttaaa cccctccaac ttttaaatta
     2281 gaaatagaaa cctgaatttt tccctcactt ttcctcactt gaaaactacc ctgaaattcc
     2341 ttactatcgt tttcgaatga agagtggatt cattttgcaa gatttgaaga aaactttctt
     2401 ctttagctgt gatacagagg gttatccggt aacgaagagc tttcggtttc aacgagaaga
     2461 aagaattaag tatcttagaa aaattcgact aaaagaatgt agtattgaaa tctcggcaca
     2521 ataatgcaca ataacggtat gaatagattc ggattaacgt gcaaaaagct aaattgaaag
     2581 agaaaaaacc ggaagaatga atagatttaa caccttcatc gaaaaaagtt ttgaaaatgg
     2641 acttgtgtgg aacctaaaac tggagatcta caaaaaacga gttgcctgaa tttgtgatac
     2701 caaagagagt taaagagcac gatttccctt aactcgaaaa ggaaatcctc aaattacccc
     2761 cattcataca ttgcgctcta aaacgttaga gcctctaaac ttaaagaccg atctttggac
     2821 atttccctct aaagacgact cgatggaaac atcggggtgg aagggggatg taataccccc
     2881 ttgctaacta atttggtctg tttaaatcag aatagaacca aattgaatat taccagaagg
     2941 aaagtctact tctctctcat ttcaaaagaa ttgtcgatga aatcgaattg tttgaggaat
     3001 cctgaatttt tcagtggtat attatttttt gagaaaaaca ctctgatttg atttggaaac
     3061 gcgagaaacc taaacaaaat ctttcaaaac atctcttgca gaatcacttt tgaaaaaagc
     3121 gaaacttagt agaactttag tgagacctta aacttgcaaa tgaaacttta atggaacctt
     3181 agtgagactt tcgtggtact tactgaaacc ttagtgaaac aatagcggaa ctttagcgaa
     3241 catttaaaag agaagtgccg tgaatccagc cagagtatgc aagcgaaacg cggaaatggg
     3301 taaaactagc atttactaac aaaatttttg gatgattttt gtttcacgac taaaagaggg
     3361 agagtgaccg cttgtttgaa gaaacatttc tgtgaagtgg gttctccttg agtctgtagg
     3421 ggattgtcct gtcgttatcc actcattctt aaagtttttt tagattgtcc tgttttgtcc
     3481 tgttttgtct tgttctcgtg tttcaccaaa agaaaagaag acgagaaggt aaaacggctt
     3541 tgatctttga gttatcacat ttcaaacagg tcttgtttgg gtcctaaaag gaaatgggaa
     3601 gtagtagaaa gcaagaatac ggttcaatcg gcgatatctg taagatacga atgggatcag
     3661 gaaagcgcaa gattcttgcc tgtatgtttg aaaaatgtga aaaaatccgc aattttccgc
     3721 aatttcaaag ttgttcaatt gagatgtaga acttggaaat tgagtctcca atatttccgg
     3781 aaatggtgag tgaaaacgaa aaaattttca ttattttcca ttttttcgga aaggacatga
     3841 agaaagttga atattgaaag aactcactta ggggaaaaat ctgtttcctt aaaaaaaacg
     3901 catgtaccgg ttggaaaatt ttttttcggg gtggatttcg caattgctaa actgcttcgg
     3961 atcgggaaac gctctgggaa ttttcgaatt tcgtgggaat tcgtaatggg gtcgtgcttt
     4021 gcgcccggac aagtgtccgc acagaatcgg gtttcaaggc gattgaggat gtaaaagtcg
     4081 gtgacaaagt agtctcttgg aacgaaagaa cgggagtttt tgagacgaag agatgacgga
     4141 gactttcatc cacgaagtcc cccagttgtt ctatttggag ctcgacggag aggaagtatt
     4201 tcaaacgacc tggaaccacc cgtttagaag acgaaacaag gaagcactga cacagaagag
     4261 taatgcgccg ttactcgtga tggtgtccgt gtccgaaata tattcgtaaa agatcaagta
     4321 tccgaaacag tcaaattccg agtgggtgaa ggtggaagat cttcgttgcg agaccaagtt
     4381 ctcacatccg aaggaacttg ggcgagagta acgggaatct ttcactacaa cgtcgagccg
     4441 actaaagttt acaactttga agtagaagac aaccacacat atatcgttgg ggaaaacgtg
     4501 agcgcgatcg ttcacaatta cgaaatcaac ctgaaggaga cgatcctgtc ggctacggaa
     4561 gtagagaagc tcacgggaga aagaggtgga gcaaagtggg tgacaagacc tacaagaaga
     4621 cgtcgagaga aggcgaaacc gtctttgaga gggattacga cggtaaaggg acgaaagaat
     4681 acatccgagt tacgaaagac ggtctgattg agcagagaat taagtggacg gtcagttcgg
     4741 tgactttatg gcgggtcagc tcagtgggga gaagatcaaa cacttcaata cacgagggga
     4801 agaagtccag tgcaacctgc gaagatcgtg cgagacgggg agtcagaagc tcccatttga
     4861 tccggtggac acaaaaattg caaacgcagc gattgagaga gtgaagggcg attacgagaa
     4921 acagctcgag cagattatgc aaacaacaag aagttgaact cacaccggaa caaatcgaaa
     4981 cgagaatcaa agcagacgtt gaggtttaca accgcgtagc agacagaaca ttcaaaaaca
     5041 gttatgtgga tgagaagggg aatccgatta attcggaagt gacaagtttc tggaaacatt
     5101 agcgagtccc gaattcaacg gccaaaacaa aacagacaga ccggatggat gaaggccctg
     5161 tgaaagtagt gatcgagtat atgcgagcga aacatccgga cggaaaagga tatgtccgaa
     5221 cttggcactt ggaacgagaa gattgcgggt cacaaggaaa acttgaagaa tttgagcgcg
     5281 gattggaaac gactcgaaac aatccggaat tgtcagacaa ggccaaagcg acgtttgaaa
     5341 aagaactggc taagaagatg gagtgggacg aggcacttca cggtgaggaa aatgcgcgtc
     5401 gcaagagaat ggaagaatca gaaatctgcg gagttaatct ttggcaagaa cagcaaaggc
     5461 gaatacaacg tgtcttcgga cgtaattgca aagcaaacaa aagcggcgat ttgtcgggtc
     5521 gataccaatt atttgcagag tcgtgcaaac gaaggatgga agcgagtttt ggggattact
     5581 cttgaacaaa atcgaatggg gatattcgtc ctggaacgga tcagaaaagg ggcttgtttg
     5641 ggacaatgct catctgaagg atatgaaaat acgtatccgc gaaaagatga tatcgatgga
     5701 gcagctttaa cgcttccaac gcatataccg gagagccttt gagtatgata tatccaggaa
     5761 atcaccgctg gtatgaagcc gggtcaggta tatcaggttt ggacggatac ggattcgtat
     5821 ggcaatccgg atcgagtcaa tacgacaacg cctggaccga atcattacta cgaattggaa
     5881 tgaatcaagc ggccagttgg tttactacaa tcatacaaag agcgggttaa tattatgacg
     5941 caaatggaaa gccgcattta cttgagtttg gtaaagtgat tcccaagaag catggccgta
     6001 tttgagagta tttagagttt acaataacga gaaggaaatg aaaaaacatt acaaaaacta
     6061 atattactga tgattcttgc tgtcggttta ctggatgcaa aaaacaccgg aagatggcaa
     6121 aggagaggat ttgaaaaaag gcaggcagtt tctgcaaata tttgactccg tatatatgac
     6181 ctttgtaaat gattagccct ttacttgatg aaaggcgcat ctttaaaaga agcgaagctt
     6241 gtttcgaatt taaaccaaaa gaagggaagg catcggtaaa atttaccaac atccggaagt
     6301 ttacaatctg gaagtaacaa agatgaattg gaatatgttt tgatctacaa ggcaaaccaa
     6361 gctgattgag gctgatttga aggtcgttgc caaaagaaat ctgatactgt cgatgtttta
     6421 ctgcaggatg aatttgtgat tccaagctct aatgtacgtt cggtttgtaa tgaagtaatg
     6481 tagcttacga gtatttagga gatcgaagca aagttcaatt aaaagtcgtt ttgcgactat
     6541 cgagaatgtg aagaattcgc acgagacaag agatcggcaa acagagtcac ggcgagggct
     6601 ggttgttagt aaaaagaaag agagttcttg tgaaaatagt aattatattc cttagttttg
     6661 aatgtctgtt ccttggagcc ttggtatatc tttcctacgt tgtatatcaa ggaaacgatt
     6721 gacgaggatt cggtagcgta ttccaaaaag aaatacgcgg gtggtattga atttctggtt
     6781 gttcgccgcc tcgaatgtat tggggacttc ggtatttctt tggagcagac gaagacggag
     6841 gtcgttcatt gaatattccc gatttggatt cggagaagaa gtttgaaaga tggaacttgt
     6901 aggtgggccc ggacagttgt tcttgtagtc agggcggtga ggctttgagt tacaagaatt
     6961 caatatcttg atacgaggcc gcgtcgcgtg gaagagacgg acttcaggtt tgccggatgg
     7021 cgtggaaatt ttagaatgat gagaaataca gaagggtttg ttttgggtga ccgtccgaga
     7081 caaagtacgg gccaaaagat gtatgtagaa aaggttggaa tcagaagtta cgtggtgtat
     7141 tggacctgaa aaaatattgt aaagtggaag tttcccggag gatttggaga aggtagagga
     7201 ctattttcaa gcgagtgtaa ggatatttag taacgtatat taaaatgtaa agattaacag
     7261 gaattgccgg gaataacggg ttttttgtgc tttggatgtg acggcttgaa aaagggaggg
     7321 ggttaagagg aaacggaacg gaatggaaat gagagagact atttcaattg agaaaatgtt
     7381 ttttcatatt gctccaaaca attgtatgat tgacaatcct ggaacgattt cggggccgag
     7441 ccaacaatca taaccgaaga gtatgataag atgtatagtt gtggattgta aatatacgta
     7501 tgatccaaag gaacaatccg gatttgatat gagggccttt caaaagaaac gcaatatatt
     7561 ttcttaatgg cgcaatattt gtaggtttga ggcttcggcc tgtatgaaag tacagttaag
     7621 cagttcatga tgtgcggatg acttggattt agtaaatgcg aagtatagaa agggatggaa
     7681 acggtcaatg gggggtttta ttgtagtttg gtatgtaagg tgcgagtaga taaattcagt
     7741 tttctttagt gtgtatgtaa gattttatta gcccggaaaa agcgggcttt tgtgatgtgt
     7801 taacagacat ctgaatttag aacaagaagc gaattttaaa gggaaatgac tattgtgatt
     7861 tcttttctgt ctcgatagca tgacttcacc aatgagtttt gatcgaagat ttcgtagatg
     7921 atctgtaatt tccttttcgg atgcgaagcc gtttcttcct tttaattttt ttgaacttgt
     7981 ggccttgggt tttttgcaag atcttcgata atcttgatta aagaataggt gatattatcg
     8041 ggagttttca agttgtttta ttgcagattt tgaaagtacg gatactcagg catgtgtctt
     8101 ttgttttttc tggtttttag atattccttt aaaggaattg gtttttcgtt tttgctttta
     8161 tttcgttaaa ggcgaatatt tcgagtcttc taatccttct aaatttcttt gtattgtttg
     8221 atagagagta caacagaatt tatttttcct ttgtccattg taatattgcg gatgaatgat
     8281 tttctagttc ttcttggctt ttggcgccca cttaaactat tagattaact ttatccgtta
     8341 gctaattctt ttactttctt ttgaactaat acaagattaa attccttcaa gttgtttctt
     8401 tttcttccat tctatcgatg ctcgaagtat cgaagtagtt tctatcttta catctacttt
     8461 ggtagatgcg tttattgaaa ctaaataatc taaagagact cgagacttca gcggttttat
     8521 gagacttctg tagaaggaaa gttaactcca cgttcgtaag cagaaacttg tttttgttgt
     8581 actccgagtt tattagctag ttttcttgag tccaattgtg ttcctgtctt agcttttgat
     8641 tttgccgaaa tatatccatg tttgcgttat tgggttagat tttacctttt ctacacgtaa
     8701 gtatccttgg tacggaaaaa atctaactaa atttcgtttt tagggtttga cgaattcggc
     8761 tcaggggtct attttatcca tcaaattgga tgtgggttcg aaaaaaattc acccaaagga
     8821 gcgaaaagcc atgtcaatcc tcccgcccga cttggacgaa ccaaacgcac ggtggaccta
     8881 gtgtccttgg tacaagctac gggatcagtt gaaagggaca tggaaagaat tagtgggtag
     8941 atgcccgttt catgcagaca gacaccttgt ttgtagtaac accaggaaag aatttgtggc
     9001 actgtatggg agcttgccag acaggggaag cgcatcgact ttgtaatgag aaagagggag
     9061 tagaatcaga gacgatctta tactaagaga gaaacaacac acaacaacaa tcgaaagaag
     9121 aaacagcaga tacaaggacc acctcaaaca aaacccgcgc acgaacagga aacggaccgc
     9181 aaccactttc agactttagc ggccaacaag acttaatcga gcgagtcttt gaatactatc
     9241 aagaaacgtt aaacaacaac agacaggaag gagtatttaa aacgagagga gtatatgaag
     9301 aacatactac gtagtttagg taggatatgc agaagggcac ttgtagaggt tttctaccga
     9361 gctggggaag tcgtgcagga aaggaagcga ggaggacact gtagaatacg gtttactaaa
     9421 ggagaagtta ggcatgagca gtttcgaggg tatatagtat ttccgttgtt agacgaagaa
     9481 ggccgtccgt tggagcgtat ggaagatatt taaccctaga agatcgattt tgagacacgt
     9541 cacagataat gagaggtccg catacgggac tttggaaccg agaaggattt acaagcaaga
     9601 catagtattg tgtgaggtgt gattgatgcg ttaacgttgt atgtaaacgg aatcagaaac
     9661 gtgacttgta gttacggagt ggaaggatat acggaagaat acatacagaa atcctaaaac
     9721 acagaccgaa gagagtaata atcgcgtatg acaacgacac ggcgggggaa tgcaggagcg
     9781 aggaaagtgg caaggcgact acttgaggaa ggaatcaagt gtaacagaat gaaattaccg
     9841 ttagaaatgg atgtgaatga atagcgttaa aggtagcaaa cggaaagaga tgttaagcgc
     9901 gctagtactt gattcggaag aaatgagaga ggaagaggaa gagagccaaa taccaacaga
     9961 aagaattcca gtagtagaaa gtgaattagt aaattatgaa actagaatgg aagagaaaac
    10021 aaaattggaa gttaaacaat ccttagaaaa agaaaacaaa tacgaaaggt tttgagatcc
    10081 gaagaagcac ggaagagatc ttgtttttaa aaggcggaag ggaataccga gtaagatcac
    10141 tctacaagaa tcagagtatg gatcaaatca aagtgaatct gaggctactt tacaaagacg
    10201 actactatat cgagacattg gatttaatga atccacggat gcgaaaggga tttgtacaaa
    10261 acgcgagtga tgcgacttca gtgcttgaag agacgatcac aaacgatttg aaagaagtgt
    10321 ttcgggaaac ggaagagatg ttgtatgaac aattagagag gaacaagaaa ccgacacaag
    10381 aaaacaaaga actaaccccc aaagaaagag aagaggcact tttgtattta aaagatccca
    10441 acttagtgaa aagaatctta gaggactttg agagaatggg gcttgtggga gagagaacga
    10501 actcgctgct cgggtatttg gcgactttga caagaagaac ggaaaatcca ttggccgtca
    10561 ttatacaaag ctcatcgagt gcaggcaagt cgacgcttat ggatgcgata ctcgatcttg
    10621 tgcctgaaga ggagaaagag aagtattcgg cgatgacagg acaaagtcta ttctatatgt
    10681 cttctaagaa tttaaagaac aaggtgttag ctatatcgga agaagaagga atcgaacgtg
    10741 caaagtatgc gctgaaaata ttacagagtg agaagagaat cagtattgca acgacgacga
    10801 aggaccagct aacgggaaaa ctttcgacaa cggagtatgt agtagaaggg ccggtggtac
    10861 tttttctaac gacgacgagt gtagagattg atgaagaact acaaaataga gctgtgatct
    10921 taaccgtaaa tgaagagaga gaacagacaa aaacgatcct tgaaaatcag agattggaag
    10981 aaacactttc aggagtattg aaaaagaaaa caaaagaagg aattataaca ttccaccaaa
    11041 atatacaaag actgattcag cctcttgcgg ttgtgaaccc atatgcgggc gaactcaagt
    11101 ttccagatac aagactacga atgagacggg atcaaaagaa gtatctaact ttaataagaa
    11161 cgattgcact tctgcaccaa tatcaaaggg aagtgcgtat agcgaaggac gaaagtggaa
    11221 aagaagtggc atatatcgaa gtagagaaga gcgacataga actcgcaagt atattgttta
    11281 gtcgagtgtt tggaaagaac ttagatgatt taagtccaca taccaaaagg tattagagag
    11341 atttacgagt atgtgaatga gctatgtcaa gagagaagcg tagacaaaag ctcgataagg
    11401 ctaaccagaa aagagatcag gagagaacag gaacgggtga acaagactac gaatctattt
    11461 aaagagatta gaagaattag aatatttgta tgtaagaagt ggaaagcaag gcttaacgct
    11521 agaatacgaa ctactttggg acggagaagg ggaaagcgga aacgattttg tacttggaat
    11581 cttagaagaa gaaagagaca aagaggagaa acaaaaatgg gcatcactct attagtgaga
    11641 agtccgattt tttggtatca cttcgccccc ttttgggccc ggttcgcacc ctcttcgcac
    11701 gtcccttgcg ccccctttgc acggggtttg cacccctgac aaaaatacaa acggagacca
    11761 tctacttaag agaaacgggg attcttggca atccgagtaa aacaactcca aaaacgcagt
    11821 actagagaag aaaaaaggca tgtgaaatac acctgggtta aaggtgaaga gaggagaaaa
    11881 tgggatttaa cagatatgca agtacgggag ggaaggaaaa aaagatttcg aaagaactac
    11941 gttatcacca accgttaacg aatgaaacga gtccaagtat attagaaaaa aggatattag
    12001 aatatttaga taaccagaag agtataggga tgagttttaa tacgattcgt ggacaaaggt
    12061 attatttaga ggtatttttt aagtggagta tggaaagggg gatcgaagac ccgaatcaga
    12121 tgacaatacc tttagtggac cgttatggga agtatgtgtc tcagtatcgc aatcaagtca
    12181 caaagaaagt catcactcca gagactcaga atcatctatt aatcaatctg aaaacatttt
    12241 atgaatggat gcaaagacgt gaatacgtgc aaaagaatcc gtgttgggct atgagacttg
    12301 taaagacacc gaagagaatc cctcgtaata tattgaaagt ggaggaagtg gaaaagatgt
    12361 tatcggttcc ggatttagaa agtggcttag gggtgagaaa ccgtgcaatc cttgagttat
    12421 tttactcaac ggggatacgg cgttttgagt tacagaagtt aaagattagc gaagtagact
    12481 tagcgaatcg aaccgtgttt atcttagagg gtaagagaag acaagacaga ctgatcccga
    12541 tgtcggagag ggcttgcgac tggatacgaa agtatttgga ggaagtaaga ataacgttag
    12601 ttaaagatcc ggatgacgga actttgtttg tatcggttcg aggtggaaag atggacaata
    12661 gtcgtattgg tgaggtagtg aaagccgcga aaaacaaagc agaagtaaaa aagaagggct
    12721 caacacacat gtttcgtcat acgacagcaa cattgatgct cgacaacgga gcggacatac
    12781 gacacgtaca agagatgtta ggtcacaagg atttgaattc tactcaagtt tatacacacg
    12841 tagcaatacg caaactacaa gatgtatatg agaatacaca tccgtcggcg acacaagaga
    12901 ttcagaagac agaagcaggc aagatacaaa acaaagaaga ctcgaacacg agttaaacgt
    12961 tatctaaaac aaacattcca aacggtttca agagaggact tctctcttta gctgtaatca
    13021 aagaaacaaa aacgaggaaa ttaaaaaagc ctaaacaact taggaggccg aaggcgtttc
    13081 aagtggttag tggtttcgaa tcgctagtga gagtgattcc aagttttcct tactaaccac
    13141 taaccaac
//
